# Supplementary material for: Super-resolution analysis of PACSIN2 and EHD2 at caveolae
Source: PLoS One. 2022 Jul 14;17(7):e0271003. doi: 10.1371/journal.pone.0271003 (PMC9282494; doi:10.1371/journal.pone.0271003)
Supplement: S1 Data — (ZIP) [file pone.0271003.s003.zip › 405Cav1polyCy3Cav1mono7C8001driftCorr 3DdistanceG_405-647_98K_TS3D.3dlp]

16794.6665	10830.6134	63.78	16.06	16.06	32.12	10368	2
13449.9665	10966.0134	-222	26.12	26.12	52.23	4565	2
23899.7665	12071.8134	9.84	18.63	18.63	37.26	9509	2
21272.0665	12316.6134	-64.56	82.87	82.87	165.74	1053	2
23313.2665	12521.1134	-276	32.99	32.99	65.99	4579	2
20686.7665	13649.1134	-335	29.98	29.98	59.96	4981	2
27720.7665	13742.2134	-85	38.67	38.67	77.34	2209	2
21765.8665	13975.3134	7.98	20.02	20.02	40.03	4599	2
34804.6665	14125.2134	-318	27.22	27.22	54.45	4505	2
12487.7665	14716.9134	-42.24	9.70	9.70	19.41	14416	2
35838.7665	15793.9134	122.37	18.68	18.68	37.35	5162	2
21097.4665	16568.7134	-35.73	20.51	20.51	41.02	6618	2
16297.2665	16467.3134	-392	13.47	13.47	26.94	15750	2
33650.2665	16581.8134	-195	33.42	33.42	66.83	2300	2
12677.5665	17155.5134	-425	18.30	18.30	36.60	9346	2
37724.3665	17041.2134	-283	18.56	18.56	37.11	6209	2
18477.0665	17222.2134	91.68	10.55	10.55	21.10	17525	2
28475.1665	17379.6134	-82	66.43	66.43	132.87	1076	2
33485.0665	17640.9134	-308	12.55	12.55	25.10	16959	2
20167.5665	17689.0134	-119	12.93	12.93	25.86	11677	2
17511.4665	18109.6134	-283	9.18	9.18	18.37	25424	2
23864.4665	18126.8134	110.28	40.46	40.46	80.92	1874	2
28224.1665	18904.4134	210.72	40.46	40.46	80.92	2509	2
27023.5665	20066.7134	-467	30.26	30.26	60.52	5239	2
29057.6665	20225.8134	275.82	80.47	80.47	160.94	1528	2
39820.1665	20331.7134	-36.66	16.98	16.98	33.96	8037	2
19559.5665	20551.7134	-153	48.40	48.40	96.79	1893	2
41149.3665	20979.7134	-157	13.07	13.07	26.14	17205	2
39267.0665	21760.7134	-58.98	73.29	73.29	146.58	1024	2
38369.3665	22249.5134	-180	30.64	30.64	61.28	3691	2
35362.3665	22382.1134	-86	35.33	35.33	70.65	2038	2
28297.9665	22603.5134	171.66	47.74	47.74	95.47	1866	2
32245.9665	22502.9134	148.41	15.87	15.87	31.75	9666	2
39803.8665	23763.9134	44.25	23.76	23.76	47.52	4390	2
20466.2665	23920.1134	144.69	33.42	33.42	66.83	3584	2
39777.9665	24598.8134	259.08	16.91	16.91	33.82	12232	2
14695.3665	24921.9134	254.43	11.94	11.94	23.88	20203	2
12781.7665	25938.1134	98.19	24.66	24.66	49.31	4159	2
19508.6665	26182.9134	-429	100.96	100.96	201.92	1470	2
38063.0665	26017.4134	-219	74.79	74.79	149.59	1267	2
38650.0665	26207.2134	-45.03	24.75	24.75	49.50	3552	2
22126.1665	26547.6134	-108	36.69	36.69	73.38	2097	2
40391.3665	26692.0134	-271	17.45	17.45	34.90	10614	2
22186.9665	27274.4134	-359	27.44	27.44	54.87	7285	2
25385.1665	27943.1134	-8.76	29.56	29.56	59.11	4586	2
39242.2665	28259.1134	-384	25.86	25.86	51.72	5659	2
20125.9665	28719.8134	-172	79.03	79.03	158.07	1220	2
15387.0665	29543.3134	-169	17.99	17.99	35.98	10241	2
20611.9665	29594.3134	-62.7	69.66	69.66	139.32	1060	2
18706.8665	30311.2134	-469	25.17	25.17	50.35	8650	2
33187.8665	30621.6134	1.47	53.18	53.18	106.35	1340	2
15826.0665	31124.2134	128.88	18.96	18.96	37.92	6487	2
22059.4665	31589.4134	-328	22.63	22.63	45.26	5655	2
27305.2665	32305.4134	13.56	32.73	32.73	65.47	2737	2
21334.0665	32652.6134	-95	19.24	19.24	38.48	4416	2
34195.8665	32649.5134	222.81	8.95	8.95	17.90	26253	2
19178.7665	32986.9134	88.89	17.26	17.26	34.52	8362	2
32560.3665	33217.5134	193.05	32.05	32.05	64.10	3750	2
33872.4665	32911.9134	-260	34.71	34.71	69.43	3247	2
14963.5665	33047.9134	-418	22.18	22.18	44.37	10512	2
18456.6695	8665.014212	246.99	52.35	52.35	104.70	1927	10
15555.8695	10272.71421	-152	16.91	16.91	33.82	6042	10
23888.7695	12179.31421	248.85	19.71	19.71	39.42	8926	10
34172.4695	12790.41421	-38.52	19.52	19.52	39.05	6900	10
26061.9695	12885.91421	-218	25.69	25.69	51.39	3417	10
31948.6695	12996.51421	-320	19.00	19.00	38.01	5107	10
24747.7695	13280.41421	-39.45	15.94	15.94	31.89	7617	10
20707.3695	13710.31421	-419	14.15	14.15	28.31	14096	10
40183.1695	13863.71421	-133	37.21	37.21	74.42	1883	10
28788.2695	14344.91421	243.27	42.30	42.30	84.59	2656	10
12486.5695	14669.81421	-18.99	12.53	12.53	25.06	5528	10
16324.3695	14614.31421	160.5	25.79	25.79	51.57	3876	10
40897.7695	14601.21421	-191	42.55	42.55	85.11	1901	10
22336.5695	14815.81421	-38.52	25.13	25.13	50.26	4296	10
17276.5695	15063.21421	-197	86.97	86.97	173.94	1159	10
11976.5695	15349.01421	70.29	6.62	6.62	13.24	19826	10
38242.5695	15644.31421	120.51	36.86	36.86	73.71	2977	10
22823.1695	15978.01421	114.93	41.64	41.64	83.27	1723	10
13111.1695	16299.21421	-8.76	10.95	10.95	21.90	15284	10
21091.0695	16609.11421	-58.05	21.60	21.60	43.19	3799	10
12678.9695	17635.31421	-224	8.97	8.97	17.95	23371	10
36991.7695	17821.41421	239.55	24.75	24.75	49.50	3706	10
16383.5695	18792.21421	-171	10.43	10.43	20.87	13374	10
11963.7695	18972.51421	-170	39.59	39.59	79.18	2321	10
14786.8695	19813.11421	-374	12.67	12.67	25.34	14559	10
39745.4695	20367.51421	-51.54	16.60	16.60	33.21	8022	10
26536.3695	20545.41421	-126	25.98	25.98	51.95	2124	10
22622.0695	21727.41421	-346	63.16	63.16	126.32	1471	10
27223.0695	22152.61421	-283	50.70	50.70	101.41	2124	10
18949.2695	22315.71421	-73	31.42	31.42	62.83	2642	10
22970.5695	22419.51421	-266	44.51	44.51	89.02	2014	10
35562.5695	22449.71421	114	48.51	48.51	97.03	1688	10
20763.4695	23313.21421	196.77	15.75	15.75	31.51	7951	10
24047.4695	23515.51421	-72	42.77	42.77	85.53	1440	10
32944.9695	25119.01421	-298	27.53	27.53	55.06	3405	10
12162.3695	25824.61421	233.04	20.68	20.68	41.35	5377	10
18425.2695	26103.61421	-139	54.97	54.97	109.93	1386	10
35102.4695	25967.81421	152.13	48.91	48.91	97.83	1704	10
33052.5695	26077.01421	-210	32.88	32.88	65.75	1985	10
28486.5695	26666.21421	240.48	17.07	17.07	34.15	13165	10
40385.2695	26748.61421	-242	20.23	20.23	40.46	6365	10
15161.6695	27562.61421	-196	14.29	14.29	28.59	11089	10
39200.2695	28273.81421	-299	16.04	16.04	32.08	13940	10
30217.7695	29347.41421	30.3	53.18	53.18	106.35	1164	10
21149.5695	30416.61421	-423	34.36	34.36	68.72	5371	10
39909.7695	30987.91421	-293	40.13	40.13	80.26	2142	10
31088.8695	32039.71421	-471	51.72	51.72	103.43	2687	10
24360.2695	32039.71421	127.95	56.78	56.78	113.56	1288	10
36100.0695	32041.51421	49.83	34.95	34.95	69.90	2115	10
35734.9695	32120.31421	197.7	73.33	73.33	146.67	1293	10
19291.6695	32975.21421	195.84	14.34	14.34	28.68	14021	10
12031.1695	33118.71421	-151	43.40	43.40	86.81	1855	10
37180.2695	33197.31421	-321	40.55	40.55	81.11	2682	10
24840.8695	33870.11421	-215	39.30	39.30	78.61	2468	10
26521.6725	9818.915019	-108	8.50	8.50	17.00	15638	18
16811.4725	9979.615019	-105	22.49	22.49	44.98	3787	18
14764.9725	10234.11502	145.62	20.42	20.42	40.84	4869	18
14212.8725	10548.21502	-290	8.53	8.53	17.05	25357	18
14589.2725	11694.01502	27.51	52.63	52.63	105.27	1603	18
34932.9725	11717.31502	249.78	31.16	31.16	62.31	3183	18
14256.5725	12562.21502	-43.17	19.62	19.62	39.23	3878	18
32774.5725	12644.91502	-160	23.20	23.20	46.39	5012	18
18071.3725	13231.71502	-224	9.99	9.99	19.97	11040	18
34791.7725	14235.91502	-461	28.33	28.33	56.66	5058	18
39496.1725	14238.21502	-446	27.39	27.39	54.78	6130	18
12491.4725	14745.61502	-273	13.75	13.75	27.51	7241	18
19710.9725	15193.01502	-207	50.28	50.28	100.56	2577	18
34851.6725	15517.01502	-64.56	43.31	43.31	86.62	1340	18
22231.6725	15962.41502	-298	29.88	29.88	59.77	2616	18
26887.2725	17991.91502	-218	47.38	47.38	94.77	1238	18
18548.2725	19036.41502	-5.97	22.30	22.30	44.60	3753	18
21805.1725	19243.11502	-182	32.52	32.52	65.05	2192	18
35543.7725	19436.61502	-96	25.60	25.60	51.20	4014	18
38357.9725	20393.31502	-174	38.15	38.15	76.30	2169	18
31989.2725	20815.21502	168.87	45.10	45.10	90.20	1714	18
15127.2725	21183.71502	-256	51.53	51.53	103.05	1875	18
17915.2725	23097.91502	131.67	31.25	31.25	62.50	2662	18
27646.5725	23714.11502	-169	34.45	34.45	68.91	1865	18
14467.4725	23782.11502	291.63	46.89	46.89	93.78	2434	18
11787.7725	24232.31502	-277	13.78	13.78	27.55	10757	18
33862.9725	24137.61502	-80	13.40	13.40	26.80	7794	18
14660.6725	24979.31502	128.88	12.48	12.48	24.96	14099	18
19119.5725	25189.21502	-216	18.09	18.09	36.17	7891	18
13205.7725	25740.91502	260.01	29.91	29.91	59.82	3863	18
37840.3725	26448.01502	-21.78	54.78	54.78	109.55	1129	18
33536.2725	28125.21502	-346	49.01	49.01	98.02	2899	18
17595.0725	28988.51502	7.05	26.68	26.68	53.36	3048	18
40802.3725	28961.31502	91.68	58.43	58.43	116.86	1091	18
12585.5725	29045.21502	85.17	50.40	50.40	100.79	2097	18
23772.7725	30309.61502	-449	36.86	36.86	73.71	3309	18
31203.6725	30376.11502	-173	14.72	14.72	29.44	7776	18
18156.4725	30990.51502	47.04	42.65	42.65	85.30	1567	18
21211.9725	31607.91502	-189	38.67	38.67	77.34	1930	18
13610.8725	31771.31502	27.51	22.35	22.35	44.70	3842	18
29082.6725	31979.61502	24.72	25.46	25.46	50.92	2279	18
37606.1725	31773.81502	-97	50.61	50.61	101.22	1194	18
37523.3725	33075.51502	-328	23.10	23.10	46.21	5242	18
20183.9725	33426.91502	103.77	35.00	35.00	69.99	2467	18
16093.9725	33732.61502	-461	19.76	19.76	39.52	9043	18
21027.1725	33761.81502	-64.56	15.61	15.61	31.23	6613	18
26662.1725	33904.01502	-151	24.68	24.68	49.36	2938	18
27675.47551	7883.715826	-163	40.36	40.36	80.73	2180	26
33731.37551	8444.815826	-248	47.41	47.41	94.81	1292	26
31861.27551	8798.915826	-292	27.62	27.62	55.25	2629	26
30072.17551	9631.915826	-348	20.09	20.09	40.18	5528	26
19526.17551	10752.01583	-131	16.56	16.56	33.11	3935	26
16526.77551	10877.61583	-64.56	29.11	29.11	58.22	2225	26
14599.47551	11291.01583	-88	16.32	16.32	32.64	7852	26
28252.17551	12627.81583	226.53	28.52	28.52	57.04	3144	26
18780.17551	12838.91583	222.81	33.09	33.09	66.18	2785	26
19528.77551	12760.91583	240.48	13.61	13.61	27.22	14362	26
41377.57551	13197.21583	30.3	47.26	47.26	94.53	1272	26
24724.77551	13202.61583	-56.19	23.83	23.83	47.67	2424	26
13472.37551	13448.91583	232.11	32.38	32.38	64.76	3069	26
35322.67551	14775.91583	-324	15.10	15.10	30.19	9876	26
36969.17551	14959.41583	24.72	34.36	34.36	68.72	2098	26
40806.17551	16830.91583	-245	58.47	58.47	116.95	1350	26
29477.47551	17075.91583	207.93	22.00	22.00	43.99	3426	26
17556.87551	17990.11583	-247	15.80	15.80	31.60	8918	26
33111.27551	19037.31583	-249	14.25	14.25	28.50	11308	26
35460.77551	20743.91583	-123	41.82	41.82	83.65	1294	26
36312.47551	21278.21583	-32.94	57.11	57.11	114.22	1152	26
19930.37551	21361.31583	78.66	13.49	13.49	26.99	10744	26
22726.97551	22374.91583	-69.21	52.85	52.85	105.69	1068	26
15058.97551	22828.91583	179.1	36.60	36.60	73.19	3670	26
20858.37551	23221.31583	-220	22.21	22.21	44.42	3802	26
37915.87551	23155.61583	-288	38.41	38.41	76.82	3090	26
21732.47551	23617.21583	167.94	25.95	25.95	51.90	4640	26
23836.07551	24803.31583	93.54	18.44	18.44	36.88	6242	26
15112.47551	25364.01583	-409	39.05	39.05	78.09	3500	26
26464.67551	25775.11583	-70.14	31.32	31.32	62.64	1760	26
15495.07551	26017.91583	-211	17.05	17.05	34.10	9303	26
14505.07551	26237.21583	-228	11.19	11.19	22.37	18821	26
17582.17551	27671.11583	-427	81.79	81.79	163.58	1437	26
29618.37551	27481.51583	-204	92.46	92.46	184.91	1166	26
32064.67551	27867.21583	-404	60.92	60.92	121.85	1611	26
32592.27551	29448.41583	198.63	30.21	30.21	60.43	2916	26
18974.97551	30160.81583	21	38.01	38.01	76.02	1554	26
19921.27551	31641.41583	-192	20.68	20.68	41.35	4829	26
40378.97551	31772.81583	-379	50.42	50.42	100.84	1794	26
37220.27551	32800.11583	62.85	40.32	40.32	80.64	1561	26
18602.27551	34106.51583	-28.29	43.78	43.78	87.56	1538	26
21060.77851	7972.516633	-400	14.88	14.88	29.77	10259	34
16707.77851	8843.016633	-294	40.81	40.81	81.62	1821	34
27659.57851	9639.616633	-197	8.34	8.34	16.67	14284	34
19253.47851	10483.41663	229.32	20.35	20.35	40.69	4104	34
14132.87851	11437.11663	-104	19.59	19.59	39.19	4875	34
32741.87851	11496.81663	-323	10.62	10.62	21.24	18489	34
29736.37851	12393.61663	-2.25	14.51	14.51	29.01	7274	34
15294.47851	12385.81663	-361	8.53	8.53	17.05	22100	34
30534.37851	12882.31663	232.11	20.70	20.70	41.40	4596	34
36145.17851	13314.41663	-275	28.64	28.64	57.27	3210	34
20638.37851	13547.01663	-272	12.62	12.62	25.25	8908	34
13292.37851	14097.81663	-327	15.50	15.50	30.99	6891	34
35328.47851	14898.21663	7.98	20.77	20.77	41.54	3819	34
34498.47851	15684.31663	130.74	28.97	28.97	57.93	2841	34
12965.27851	16441.51663	-265	26.09	26.09	52.19	3316	34
36519.77851	16783.01663	148.41	16.08	16.08	32.17	4405	34
30648.47851	17718.01663	-37.59	52.40	52.40	104.80	1263	34
12844.47851	17741.01663	-24.57	17.36	17.36	34.71	5347	34
17529.67851	18324.91663	-440	24.26	24.26	48.51	5335	34
39229.17851	19112.21663	58.2	12.72	12.72	25.43	10702	34
26121.87851	20274.01663	39.6	47.62	47.62	95.24	1214	34
16091.17851	20176.41663	-130	27.81	27.81	55.63	2145	34
32595.57851	21842.51663	48.9	37.11	37.11	74.23	1291	34
19738.07851	22470.51663	-13.41	30.99	30.99	61.98	1840	34
34589.47851	23191.21663	39.6	42.74	42.74	85.49	1257	34
14780.17851	23146.21663	196.77	16.06	16.06	32.12	7596	34
13304.37851	24032.81663	-280	61.82	61.82	123.64	1483	34
13692.97851	25666.61663	-286	34.88	34.88	69.76	2547	34
33991.27851	26037.31663	287.91	59.30	59.30	118.60	1396	34
29627.67851	26654.31663	206.07	55.53	55.53	111.06	1274	34
31143.87851	27017.61663	-11.55	13.12	13.12	26.23	8154	34
26556.37851	27555.11663	-248	16.46	16.46	32.92	7587	34
19767.17851	27797.61663	204.21	34.03	34.03	68.06	2163	34
39812.87851	30354.91663	-147	69.33	69.33	138.66	1122	34
16563.07851	31305.31663	-251	8.29	8.29	16.58	20382	34
22025.37851	31670.91663	-39.45	20.87	20.87	41.73	4681	34
37662.87851	31711.71663	-249	48.98	48.98	97.97	2674	34
13644.27851	31798.91663	-43.17	11.82	11.82	23.64	15460	34
34537.97851	32586.11663	34.02	22.30	22.30	44.60	3788	34
33904.27851	32832.71663	-208	28.90	28.90	57.79	3218	34
31236.87851	33294.11663	230.25	51.29	51.29	102.58	1616	34
39981.47851	33447.21663	12.63	64.34	64.34	128.68	1076	34
30784.17851	33980.11663	139.11	23.64	23.64	47.29	3072	34
23958.38151	7681.01744	-389	37.52	37.52	75.03	2327	42
36128.48151	9045.91744	-150	41.64	41.64	83.27	1648	42
18189.18151	10294.41744	114.93	24.12	24.12	48.23	2738	42
17239.88151	10936.11744	292.56	25.74	25.74	51.48	3809	42
31809.98151	11923.11744	100.98	22.77	22.77	45.55	2798	42
29902.38151	12882.61744	251.64	16.25	16.25	32.50	6831	42
18715.18151	13188.41744	60.06	26.49	26.49	52.99	2220	42
24716.48151	13145.01744	-285	20.21	20.21	40.41	6670	42
17851.18151	14345.51744	-259	39.61	39.61	79.22	2038	42
24223.68151	15067.41744	-467	20.46	20.46	40.93	6120	42
32091.98151	15356.91744	-242	16.74	16.74	33.49	3831	42
17687.58151	15933.01744	159.57	19.76	19.76	39.52	4716	42
35612.58151	16465.71744	0.54	29.20	29.20	58.40	1815	42
21029.28151	16698.91744	-209	14.93	14.93	29.86	11068	42
32269.78151	17525.21744	90.75	39.66	39.66	79.32	1362	42
33492.48151	17738.81744	-298	12.08	12.08	24.16	10764	42
13878.18151	18907.21744	-108	29.65	29.65	59.30	2545	42
28954.68151	20235.61744	-190	18.02	18.02	36.03	4599	42
38367.48151	20454.11744	-175	21.17	21.17	42.34	5676	42
30987.98151	21028.51744	43.32	36.36	36.36	72.72	1878	42
12999.98151	21071.31744	-202	12.22	12.22	24.44	10941	42
31189.08151	21698.91744	51.69	5.46	5.46	10.93	18755	42
31871.28151	21750.01744	161.43	55.79	55.79	111.58	1402	42
34252.98151	22978.61744	53.55	40.84	40.84	81.67	1267	42
33327.48151	23566.21744	82.38	37.99	37.99	75.97	1573	42
21670.48151	23638.91744	81.45	14.46	14.46	28.92	8720	42
31977.78151	24004.91744	-54.33	33.51	33.51	67.02	1523	42
23933.18151	24751.41744	99.12	33.49	33.49	66.98	1991	42
28676.98151	26632.91744	-13.41	24.07	24.07	48.14	1995	42
40528.18151	26536.81744	-433	18.65	18.65	37.30	9199	42
31157.08151	26989.91744	-105	16.91	16.91	33.82	6776	42
16850.48151	28528.81744	-9.69	40.27	40.27	80.54	1588	42
37330.68151	28553.91744	-250	19.05	19.05	38.10	6743	42
31253.48151	29344.01744	-165	27.65	27.65	55.30	2252	42
15297.58151	29468.71744	-236	8.95	8.95	17.90	21230	42
14101.88151	30477.21744	254.43	23.97	23.97	47.95	4149	42
17733.38151	32188.61744	-149	68.74	68.74	137.48	1047	42
18878.58151	32100.71744	31.23	26.96	26.96	53.93	3033	42
19796.38451	7804.218247	-447	44.06	44.06	88.12	2185	50
14425.58451	8097.918247	-431	52.33	52.33	104.66	2163	50
22137.78451	11505.81825	-321	21.67	21.67	43.33	3920	50
22883.08451	12634.11825	-120	20.18	20.18	40.36	3053	50
36657.68451	12956.71825	-64.56	55.34	55.34	110.69	1044	50
20213.88451	13995.21825	-284	44.96	44.96	89.91	2098	50
20333.48451	15601.91825	-101	33.86	33.86	67.73	1633	50
23756.38451	18301.01825	-276	42.18	42.18	84.36	1410	50
28688.48451	18286.21825	27.51	33.13	33.13	66.27	1387	50
31860.28451	19197.61825	-385	18.46	18.46	36.93	8355	50
13085.68451	19471.11825	-146	49.90	49.90	99.80	1377	50
32453.48451	19955.31825	-210	38.57	38.57	77.15	1579	50
41131.98451	20256.81825	-153	32.55	32.55	65.09	1826	50
36185.18451	21193.61825	-196	51.08	51.08	102.16	1310	50
39803.88451	21414.41825	-466	29.79	29.79	59.58	5865	50
12038.48451	22232.61825	-188	9.40	9.40	18.79	13778	50
13334.18451	22224.01825	-221	27.93	27.93	55.86	2943	50
17722.88451	22359.01825	-32.94	22.84	22.84	45.69	3040	50
35387.98451	22304.81825	-468	57.98	57.98	115.96	1708	50
31986.78451	22495.31825	233.97	32.81	32.81	65.61	2240	50
32193.28451	22500.51825	259.08	43.12	43.12	86.24	1785	50
15459.78451	22724.51825	-232	20.98	20.98	41.97	3611	50
21492.88451	23699.61825	172.59	9.99	9.99	19.97	16641	50
19632.28451	23945.71825	55.41	46.16	46.16	92.32	1432	50
16451.68451	24545.21825	277.68	45.83	45.83	91.66	2139	50
17299.08451	24718.01825	265.59	56.36	56.36	112.71	1632	50
19801.28451	24599.61825	-425	47.52	47.52	95.05	1893	50
30560.58451	26159.51825	266.52	62.60	62.60	125.19	1324	50
40466.38451	26568.91825	-394	19.26	19.26	38.53	8570	50
19342.68451	27270.21825	-82	28.24	28.24	56.47	2224	50
20617.28451	28500.11825	-201	56.17	56.17	112.33	1181	50
33169.68451	28787.61825	-347	11.70	11.70	23.41	15934	50
34864.48451	28534.41825	-338	22.84	22.84	45.69	4974	50
36431.18451	29744.71825	-172	29.70	29.70	59.39	4248	50
13167.98451	30715.41825	246.99	16.74	16.74	33.49	6656	50
25755.78451	30603.11825	-445	57.46	57.46	114.92	1928	50
14550.28451	33963.61825	-198	51.32	51.32	102.63	1462	50
18435.98751	8553.019054	-2.25	58.38	58.38	116.76	1007	58
23888.18751	8590.419054	-228	23.01	23.01	46.02	4342	58
16980.88751	9281.119054	-281	9.04	9.04	18.09	16440	58
11836.38751	9537.819054	212.58	48.80	48.80	97.59	1669	58
25258.08751	9544.719054	-443	14.79	14.79	29.58	11986	58
36180.28751	9844.919054	-313	46.25	46.25	92.50	1851	58
23207.78751	10118.31905	117.72	31.84	31.84	63.68	2560	58
37068.08751	10473.11905	-344	52.38	52.38	104.75	1283	58
21095.18751	11152.31905	-189	12.39	12.39	24.77	10434	58
28090.28751	11171.21905	99.12	22.00	22.00	43.99	4798	58
32764.28751	11526.71905	-296	19.36	19.36	38.72	4342	58
35351.08751	12104.31905	-259	30.66	30.66	61.32	3490	58
14568.78751	12951.11905	-293	18.98	18.98	37.96	4675	58
32472.38751	13396.71905	88.89	24.82	24.82	49.64	2685	58
34167.58751	13557.61905	60.99	10.69	10.69	21.38	9678	58
25187.18751	14051.81905	-344	29.91	29.91	59.82	3485	58
27525.28751	14585.21905	162.36	39.00	39.00	78.00	1698	58
25266.78751	14687.41905	-219	24.16	24.16	48.32	2799	58
32062.78751	15354.21905	-35.73	15.17	15.17	30.33	5687	58
37190.68751	15566.31905	-126	10.72	10.72	21.43	11753	58
22862.78751	16038.81905	-101	18.06	18.06	36.13	4697	58
13520.78751	16915.71905	-233	40.81	40.81	81.62	1752	58
38395.48751	16830.41905	-232	37.11	37.11	74.23	2749	58
21836.48751	19038.71905	-77	41.57	41.57	83.13	1242	58
24149.78751	20504.61905	-119	27.86	27.86	55.72	1852	58
41176.08751	20947.91905	-418	19.95	19.95	39.89	8468	58
14990.18751	21204.31905	-150	31.53	31.53	63.07	2269	58
26024.58751	21866.71905	-379	28.87	28.87	57.74	3210	58
30982.18751	21837.41905	109.35	14.74	14.74	29.48	6770	58
34660.98751	22683.31905	-317	26.96	26.96	53.93	2848	58
13400.48751	24592.21905	-205	18.65	18.65	37.30	3902	58
37056.68751	26157.61905	-325	32.10	32.10	64.20	2837	58
34574.08751	28064.61905	239.55	39.09	39.09	78.19	2364	58
18326.78751	28155.21905	-104	39.38	39.38	78.75	1284	58
40927.18751	28134.71905	-291	53.27	53.27	106.54	1730	58
36497.08751	28815.01905	-264	41.64	41.64	83.27	1702	58
38809.88751	29054.01905	61.92	33.79	33.79	67.59	1681	58
13051.68751	30730.11905	256.29	27.06	27.06	54.12	4088	58
24866.58751	30899.21905	-218	46.68	46.68	93.35	1304	58
34063.08751	31430.61905	-31.08	55.77	55.77	111.53	1088	58
19740.38751	31531.31905	-352	22.09	22.09	44.18	4807	58
17723.58751	31922.41905	-203	30.66	30.66	61.32	3007	58
15816.28751	32497.01905	-410	25.46	25.46	50.92	4630	58
36689.48751	32656.21905	140.04	43.00	43.00	86.00	1657	58
20180.08751	33381.41905	-72	14.95	14.95	29.91	6822	58
38231.18751	33890.01905	-449	62.93	62.93	125.85	2049	58
26259.79051	7935.419861	-202	43.07	43.07	86.15	1452	66
22784.29051	8787.919861	176.31	55.25	55.25	110.50	1372	66
28725.09051	8891.219861	-370	59.77	59.77	119.54	1343	66
25985.79051	9395.419861	-369	23.60	23.60	47.19	4488	66
29630.19051	10638.21986	-284	39.19	39.19	78.37	2251	66
25176.39051	10976.21986	-401	28.66	28.66	57.32	4298	66
36350.79051	11235.71986	-110	42.55	42.55	85.11	1186	66
28698.79051	11417.21986	-66.42	16.60	16.60	33.21	3647	66
27649.99051	11571.71986	-127	23.60	23.60	47.19	3566	66
26880.79051	11955.51986	-198	18.04	18.04	36.08	5225	66
33499.39051	12497.81986	-163	54.02	54.02	108.05	1154	66
14598.09051	12888.71986	-320	13.54	13.54	27.08	11767	66
26042.99051	12831.31986	-392	71.90	71.90	143.80	1432	66
19354.89051	13448.41986	-19.92	18.25	18.25	36.50	3584	66
16386.49051	13814.71986	-461	17.69	17.69	35.37	7258	66
13311.59051	15017.71986	-71.07	35.11	35.11	70.23	1514	66
12550.39051	15162.31986	-112	21.03	21.03	42.06	3005	66
22924.09051	15296.61986	-92	36.81	36.81	73.62	1541	66
15326.59051	16133.21986	212.58	19.43	19.43	38.86	4792	66
20641.99051	16488.61986	-360	31.11	31.11	62.22	2762	66
36323.79051	16899.41986	-151	17.47	17.47	34.95	3480	66
26455.19051	17978.11986	-162	12.41	12.41	24.82	6467	66
16333.19051	18347.91986	-219	26.87	26.87	53.74	2682	66
28217.09051	18919.41986	-32.94	31.11	31.11	62.22	1430	66
39225.99051	19202.41986	-394	69.43	69.43	138.85	1196	66
22040.69051	19897.21986	-78	26.42	26.42	52.85	2241	66
34286.79051	20415.61986	-185	10.57	10.57	21.15	14561	66
39057.79051	20297.31986	-220	32.78	32.78	65.56	2503	66
23955.19051	20813.51986	-90	39.94	39.94	79.88	2039	66
27616.99051	20621.21986	-283	39.09	39.09	78.19	1647	66
27956.99051	21971.71986	27.51	28.50	28.50	56.99	1810	66
24974.29051	22993.11986	61.92	28.02	28.02	56.05	1925	66
27545.19051	23001.71986	-109	22.30	22.30	44.60	2242	66
20894.79051	23195.71986	-418	20.98	20.98	41.97	4875	66
38499.99051	23135.61986	-54.33	39.47	39.47	78.94	1697	66
25555.69051	25795.01986	138.18	23.31	23.31	46.63	2632	66
25937.89051	25913.11986	-67.35	51.06	51.06	102.11	1318	66
27539.49051	25891.91986	-44.1	42.67	42.67	85.35	1397	66
33200.19051	26186.91986	12.63	44.70	44.70	89.40	1173	66
13885.69051	26982.71986	-41.31	21.50	21.50	43.00	3265	66
30480.29051	28358.51986	-4.11	40.39	40.39	80.78	1134	66
16885.89051	28927.01986	198.63	21.81	21.81	43.61	4011	66
17523.19051	28967.31986	142.83	20.54	20.54	41.07	4365	66
38219.09051	29227.91986	-102	42.65	42.65	85.30	1748	66
12277.39051	30379.31986	-279	20.23	20.23	40.46	4280	66
28827.99051	31421.91986	-242	41.52	41.52	83.04	1485	66
22118.79051	31344.11986	-377	22.44	22.44	44.89	4534	66
18385.69051	32243.01986	192.12	18.46	18.46	36.93	6626	66
27591.39051	32663.51986	-173	15.66	15.66	31.32	7214	66
26221.59051	33078.51986	92.61	27.74	27.74	55.48	2987	66
16088.19051	33991.91986	-150	34.71	34.71	69.43	1699	66
25226.49051	34411.81986	-415	75.74	75.74	151.47	1503	66
22398.99352	8839.820668	-434	17.26	17.26	34.52	8831	74
31863.49352	9191.120668	-163	57.77	57.77	115.54	1001	74
32077.99352	10639.62067	-469	25.29	25.29	50.59	4929	74
30005.79352	11174.12067	-208	30.69	30.69	61.37	2698	74
30609.29352	12776.72067	190.26	12.39	12.39	24.77	6972	74
31971.59352	13507.72067	-171	29.06	29.06	58.12	2059	74
16324.49352	13875.32067	-453	28.19	28.19	56.38	4003	74
37296.59352	13722.72067	-413	20.39	20.39	40.79	6794	74
16600.99352	14948.82067	226.53	28.59	28.59	57.18	3004	74
13415.19352	15639.82067	-72	15.02	15.02	30.05	7507	74
38056.79352	15581.02067	264.66	48.51	48.51	97.03	1953	74
12923.49352	16527.72067	-445	35.75	35.75	71.50	3400	74
27929.99352	17102.42067	-134	36.13	36.13	72.25	2400	74
32126.29352	17115.52067	56.34	29.37	29.37	58.73	1475	74
27568.59352	18244.32067	-296	51.62	51.62	103.24	1110	74
32396.49352	19029.72067	-181	15.10	15.10	30.19	6648	74
21599.59352	20000.72067	-65.49	44.86	44.86	89.73	1022	74
27516.69352	20030.42067	-355	8.05	8.05	16.11	21286	74
15017.49352	20288.72067	-178	31.46	31.46	62.93	1917	74
34598.69352	21037.62067	-205	49.50	49.50	99.00	1265	74
19786.79352	21533.42067	-209	28.28	28.28	56.57	2015	74
17622.29352	22580.22067	-171	29.01	29.01	58.03	2062	74
26202.29352	24673.02067	77.73	28.10	28.10	56.19	2468	74
35226.49352	24594.12067	-67.35	20.46	20.46	40.93	3162	74
31442.89352	24898.02067	88.89	40.67	40.67	81.34	1277	74
21479.19352	25649.42067	-68.28	47.34	47.34	94.67	1052	74
18342.39352	26098.92067	60.99	28.33	28.33	56.66	1841	74
36398.19352	26114.42067	-190	20.30	20.30	40.60	2561	74
14663.89352	26190.12067	-46.89	11.12	11.12	22.23	13461	74
31061.49352	28157.62067	209.79	39.38	39.38	78.75	1987	74
37258.39352	28495.22067	-161	19.71	19.71	39.42	4118	74
15459.19352	29199.52067	-441	55.04	55.04	110.07	1971	74
28251.79352	29748.62067	-161	38.50	38.50	77.01	1658	74
34055.09352	30054.22067	-345	38.15	38.15	76.30	2170	74
18743.89352	30373.02067	-265	11.56	11.56	23.13	12875	74
38443.39352	30948.92067	-98	31.13	31.13	62.27	1806	74
29839.89352	31345.22067	-81	56.92	56.92	113.84	1228	74
27583.99352	31775.02067	156.78	38.01	38.01	76.02	1880	74
35196.09352	32343.42067	-32.01	23.15	23.15	46.30	4301	74
15233.39352	32410.72067	-204	21.71	21.71	43.43	3009	74
22190.29352	33000.22067	-100	11.42	11.42	22.84	9054	74
27620.39352	32903.22067	-471	34.45	34.45	68.91	3538	74
26845.59652	8468.821475	-18.99	29.72	29.72	59.44	1811	82
17567.19652	9001.621475	-122	8.95	8.95	17.90	12880	82
14775.39652	10213.62148	-146	6.48	6.48	12.95	27233	82
12209.19652	10954.52148	-155	10.76	10.76	21.52	11628	82
33083.79652	13419.02148	-374	15.80	15.80	31.60	10427	82
18638.19652	14120.62148	-152	54.73	54.73	109.46	1294	82
20528.09652	14046.12148	289.77	46.63	46.63	93.26	2167	82
25119.69652	15711.32148	-169	33.16	33.16	66.32	3037	82
34685.19652	16558.12148	-380	47.03	47.03	94.06	1861	82
21065.39652	16747.92148	-109	16.63	16.63	33.25	4767	82
29390.99652	17094.02148	-105	22.84	22.84	45.69	3009	82
11904.59652	20623.02148	215.37	25.76	25.76	51.53	3268	82
24500.79652	21528.82148	180.96	39.16	39.16	78.33	1853	82
39784.69652	23747.92148	193.05	16.16	16.16	32.31	7107	82
36541.59652	25139.32148	-138	37.59	37.59	75.17	1835	82
38728.29652	25138.52148	32.16	41.17	41.17	82.33	1272	82
31918.99652	26031.22148	12.63	17.31	17.31	34.62	4180	82
17605.99652	26693.12148	58.2	34.62	34.62	69.24	1542	82
36206.99652	27097.12148	-445	39.26	39.26	78.52	2765	82
36217.99652	28464.22148	-146	15.35	15.35	30.71	9645	82
31628.49652	28872.12148	-259	36.74	36.74	73.48	2940	82
21372.49652	29409.02148	216.3	55.84	55.84	111.67	1454	82
17431.29652	29780.72148	-288	36.71	36.71	73.43	2699	82
36098.69652	29820.82148	119.58	28.71	28.71	57.41	3042	82
33031.99652	30178.72148	-340	42.74	42.74	85.49	1865	82
27158.39952	7460.922283	22.86	40.67	40.67	81.34	1896	90
27100.49952	8457.822283	-42.24	41.28	41.28	82.57	1513	90
21960.89952	9570.222283	205.14	30.40	30.40	60.81	3350	90
19733.99952	9769.122283	-334	12.34	12.34	24.68	6364	90
31247.09952	10274.92228	-407	19.17	19.17	38.34	4663	90
21560.79952	10550.62228	-193	40.13	40.13	80.26	1402	90
16960.59952	10737.32228	65.64	10.95	10.95	21.90	10225	90
31092.19952	11313.32228	240.48	26.68	26.68	53.36	3012	90
14286.59952	12602.32228	-82	22.66	22.66	45.31	2865	90
20787.29952	12807.82228	-353	9.09	9.09	18.18	18985	90
23300.69952	15218.32228	-186	34.10	34.10	68.20	2025	90
36030.69952	15727.82228	-82	23.69	23.69	47.38	2322	90
14524.39952	15874.52228	-258	19.85	19.85	39.71	5633	90
24043.49952	16667.72228	-173	17.80	17.80	35.61	4651	90
36376.39952	16835.12228	87.03	17.07	17.07	34.15	9916	90
14067.99952	18827.32228	209.79	76.21	76.21	152.42	1066	90
32459.29952	18746.52228	-127	38.29	38.29	76.58	1216	90
33223.69952	18885.72228	-289	13.75	13.75	27.51	9101	90
38937.39952	19051.22228	283.26	38.93	38.93	77.86	2354	90
27463.69952	19655.82228	-197	23.10	23.10	46.21	2563	90
34315.79952	20367.22228	-167	12.60	12.60	25.20	9545	90
30446.19952	22081.12228	-400	73.99	73.99	147.99	1050	90
14239.19952	23646.02228	-413	32.66	32.66	65.33	3842	90
13325.89952	24720.92228	-298	24.47	24.47	48.94	5368	90
29645.69952	24981.82228	-118	38.81	38.81	77.62	1395	90
30311.29952	24848.72228	-125	24.37	24.37	48.75	2395	90
39580.59952	25080.72228	-46.89	50.56	50.56	101.12	1299	90
31932.19952	26014.12228	-20.85	22.87	22.87	45.73	2973	90
31519.59952	26526.72228	-422	51.24	51.24	102.49	1749	90
37759.49952	27369.42228	108.42	42.27	42.27	84.54	1757	90
31374.39952	28585.92228	111.21	48.02	48.02	96.04	1242	90
17785.69952	28777.52228	-278	40.91	40.91	81.81	1813	90
24408.39952	29518.82228	-133	27.29	27.29	54.59	2048	90
35887.69952	29705.52228	-205	49.03	49.03	98.06	1486	90
38064.19952	29619.02228	251.64	60.74	60.74	121.47	1453	90
15169.29952	32435.22228	-126	27.88	27.88	55.77	2215	90
32070.09952	33251.12228	-269	28.02	28.02	56.05	3374	90
17998.99952	33591.72228	-224	24.68	24.68	49.36	3626	90
33715.09952	34013.72228	178.17	76.16	76.16	152.32	1003	90
12076.10252	7651.62309	-372	44.16	44.16	88.31	1687	98
38924.30252	8523.42309	-31.08	40.32	40.32	80.64	1243	98
23399.60252	9355.02309	-345	31.67	31.67	63.35	2705	98
21852.40252	10358.52309	-297	31.06	31.06	62.12	2400	98
28737.30252	10775.92309	243.27	42.79	42.79	85.58	2005	98
14080.40252	11368.32309	-210	12.51	12.51	25.01	7632	98
36521.50252	11968.12309	-222	41.90	41.90	83.79	1617	98
21785.40252	13379.12309	-288	20.63	20.63	41.26	4700	98
18630.00252	14248.62309	-7.83	54.45	54.45	108.90	1374	98
25216.90252	14848.82309	-57.12	33.04	33.04	66.08	1964	98
15275.40252	15252.72309	122.37	41.07	41.07	82.14	1505	98
13389.50252	15688.62309	-2.25	11.19	11.19	22.37	9341	98
18326.80252	15837.52309	-64.56	40.22	40.22	80.45	1356	98
40768.10252	16675.02309	-7.83	37.52	37.52	75.03	2157	98
33538.80252	17651.92309	-412	17.00	17.00	34.01	5326	98
28302.20252	18873.12309	164.22	25.39	25.39	50.77	2542	98
31724.10252	19205.02309	-177	16.44	16.44	32.88	6058	98
27508.20252	19601.12309	-315	17.22	17.22	34.43	7528	98
35452.30252	19612.82309	-94	25.20	25.20	50.40	2539	98
39878.70252	20220.92309	-31.08	22.33	22.33	44.65	2487	98
11953.00252	20585.22309	-106	12.55	12.55	25.10	14741	98
18542.20252	22779.22309	72.15	41.07	41.07	82.14	1217	98
37863.40252	22914.92309	-411	18.51	18.51	37.02	7569	98
20288.30252	23388.82309	-234	27.60	27.60	55.20	2621	98
28944.40252	23572.12309	-160	37.14	37.14	74.28	1690	98
24972.50252	24048.72309	-164	44.46	44.46	88.92	1144	98
30954.70252	24505.52309	111.21	27.32	27.32	54.64	1781	98
39755.20252	24584.12309	-56.19	16.93	16.93	33.86	3867	98
38963.50252	27038.22309	-320	30.78	30.78	61.56	3232	98
34244.80252	27025.12309	-357	21.90	21.90	43.80	5650	98
17296.70252	27534.82309	39.6	34.71	34.71	69.43	1745	98
39022.50252	27371.02309	-207	26.92	26.92	53.84	2491	98
36282.50252	28302.92309	-385	49.27	49.27	98.53	1933	98
12231.20252	29293.72309	-151	29.48	29.48	58.97	2225	98
24701.20252	29473.92309	-90	32.22	32.22	64.43	1707	98
39865.90252	31274.42309	-470	24.77	24.77	49.55	4712	98
31042.70252	31471.92309	-397	47.22	47.22	94.44	1893	98
35305.70252	31408.42309	-377	33.18	33.18	66.36	2795	98
19802.20252	32244.62309	-146	27.95	27.95	55.91	3183	98
27872.60252	32358.42309	-281	28.33	28.33	56.66	3604	98
36802.70252	32730.52309	231.18	47.48	47.48	94.95	2065	98
19135.20252	32957.32309	263.73	11.19	11.19	22.37	17883	98
25250.00552	8579.823897	-356.146	31.63	31.63	63.26	2488	106
24354.70552	8948.023897	-157.146	41.31	41.31	82.61	1343	106
32063.70552	10704.7239	-233.146	11.87	11.87	23.74	9061	106
33588.50552	11151.1239	-321.146	20.35	20.35	40.69	4256	106
27330.00552	12343.4239	-156.146	11.02	11.02	22.04	10578	106
16677.80552	13308.8239	177.094	13.31	13.31	26.61	10198	106
25274.10552	13275.5239	-146.146	27.18	27.18	54.35	2785	106
30224.90552	13850.2239	-24.7155	32.85	32.85	65.70	1359	106
20253.30552	14001.8239	-198.146	43.54	43.54	87.09	1443	106
17462.30552	14469.9239	60.8445	17.45	17.45	34.90	3801	106
20707.40552	14885.9239	1.32449	39.42	39.42	78.85	1563	106
37177.80552	15338.9239	-455.146	35.44	35.44	70.89	3488	106
35991.40552	15723.2239	-57.2655	17.33	17.33	34.67	3355	106
27872.80552	16191.3239	-53.5455	8.78	8.78	17.57	16486	106
26995.60552	16627.4239	5.0445	26.26	26.26	52.52	2241	106
18832.30552	17100.4239	-120.146	25.60	25.60	51.20	2146	106
21287.40552	17111.9239	-130.146	21.24	21.24	42.48	2228	106
25266.20552	17337.5239	-268.146	24.77	24.77	49.55	4101	106
24203.30552	18867.0239	86.8845	19.26	19.26	38.53	2720	106
38755.10552	19013.7239	71.0745	29.86	29.86	59.72	1729	106
11895.70552	19077.4239	-247.146	16.93	16.93	33.86	5713	106
33159.50552	19141.6239	-80.1455	18.30	18.30	36.60	5226	106
14805.50552	19853.4239	-257.146	19.62	19.62	39.23	4057	106
31489.20552	20010.3239	-213.146	29.84	29.84	59.68	2840	106
39888.10552	21220.0239	-337.146	23.13	23.13	46.25	4707	106
19374.10552	21526.9239	-50.7555	48.40	48.40	96.79	1031	106
28568.30552	22188.2239	-357.146	28.35	28.35	56.71	2793	106
19736.80552	23845.6239	154.774	45.26	45.26	90.53	1356	106
21680.50552	24070.3239	-98.1455	57.65	57.65	115.30	1012	106
35482.60552	24544.3239	-216.146	24.37	24.37	48.75	3678	106
24296.80552	25141.2239	-31.2255	23.10	23.10	46.21	3646	106
18818.50552	28092.4239	256.145	21.90	21.90	43.80	5524	106
13509.70552	28696.5239	178.954	28.80	28.80	57.60	2989	106
33303.60552	28874.0239	-136.146	18.51	18.51	37.02	3370	106
17108.50552	29575.1239	57.1245	27.18	27.18	54.35	2233	106
15551.30552	29585.5239	-180.146	18.65	18.65	37.30	6636	106
27381.80552	31390.8239	-256.146	23.31	23.31	46.63	3069	106
29231.90552	31839.6239	-95.1455	45.40	45.40	90.81	1030	106
14574.60552	33411.3239	-424.146	15.71	15.71	31.42	11963	106
16074.90552	33254.6239	-215.146	7.09	7.09	14.18	26225	106
20137.20552	33404.0239	-75.1455	16.91	16.91	33.82	3975	106
38134.50552	33518.4239	118.504	53.65	53.65	107.29	1184	106
13649.70552	33788.7239	-389.146	47.85	47.85	95.71	1857	106
20023.40852	8496.724704	-438.534	8.36	8.36	16.72	16730	114
35652.10852	8662.124704	-159.534	45.36	45.36	90.71	1067	114
20398.20852	9010.724704	-391.534	15.71	15.71	31.42	6799	114
28129.70852	9467.524704	-70.6735	50.11	50.11	100.23	1139	114
19725.00852	11124.8247	121.836	15.28	15.28	30.57	8678	114
25945.80852	11232.2247	-462.534	20.82	20.82	41.64	8640	114
27972.40852	11119.3247	-46.4935	33.18	33.18	66.36	2192	114
35750.20852	11992.2247	-152.534	55.48	55.48	110.97	1016	114
19306.50852	12036.9247	158.106	28.61	28.61	57.23	2786	114
14470.80852	12240.5247	-263.534	41.87	41.87	83.74	1909	114
32061.60852	13237.2247	-260.534	10.29	10.29	20.58	9543	114
34197.90852	13469.2247	284.586	11.16	11.16	22.33	11667	114
36173.80852	14541.5247	-3.71352	14.18	14.18	28.35	6878	114
27888.60852	16183.5247	292.956	11.30	11.30	22.61	11350	114
30014.40852	18168.2247	-62.3035	17.90	17.90	35.80	4367	114
27590.40852	18602.3247	-454.534	87.16	87.16	174.32	1139	114
14493.00852	19370.8247	-177.534	20.79	20.79	41.59	3383	114
37351.00852	19637.6247	-75.5335	28.54	28.54	57.09	1909	114
27494.70852	19605.4247	-351.534	20.16	20.16	40.32	5972	114
27392.10852	20234.5247	-450.534	42.01	42.01	84.03	2357	114
39826.00852	20280.9247	205.536	18.02	18.02	36.03	8478	114
16252.10852	20488.5247	-183.534	16.44	16.44	32.88	6198	114
30833.10852	20471.0247	-47.4235	52.12	52.12	104.23	1115	114
12670.00852	21373.2247	179.496	33.23	33.23	66.46	2466	114
24950.40852	21716.4247	-231.534	10.67	10.67	21.34	14300	114
14724.70852	23196.4247	257.616	16.51	16.51	33.02	11758	114
29985.50852	23472.8247	-171.534	54.99	54.99	109.98	1144	114
38427.70852	24205.9247	-164.534	27.84	27.84	55.67	2428	114
29719.10852	24790.7247	-157.534	45.05	45.05	90.10	1073	114
28427.10852	25877.1247	-157.534	7.11	7.11	14.22	17138	114
13671.70852	26645.3247	-82.5335	44.89	44.89	89.77	1684	114
30096.00852	26857.9247	-261.534	41.05	41.05	82.10	1490	114
38966.80852	27105.6247	-286.534	19.15	19.15	38.29	5717	114
24386.70852	28375.4247	-444.534	105.41	105.41	210.82	1070	114
38288.10852	29509.0247	-49.2835	39.30	39.30	78.61	1662	114
14859.50852	30630.5247	-15.8035	46.98	46.98	93.96	1636	114
18495.90852	30574.3247	-125.534	22.87	22.87	45.73	4554	114
35884.10852	30564.0247	14.8865	23.71	23.71	47.43	2919	114
18926.90852	31414.8247	268.776	24.33	24.33	48.65	4120	114
27477.50852	31396.5247	204.606	36.71	36.71	73.43	2274	114
26322.50852	31945.6247	-224.534	36.10	36.10	72.20	1668	114
19225.20852	32971.3247	283.656	11.00	11.00	22.00	22069	114
23974.80852	33563.0247	-227.534	21.48	21.48	42.96	3014	114
22617.51152	8230.925511	-200.922	16.34	16.34	32.69	7679	122
26787.01152	8429.625511	-116.922	15.80	15.80	31.60	10867	122
12679.91152	9272.425511	-429.922	17.17	17.17	34.34	12499	122
27660.11152	9596.725511	-134.922	10.88	10.88	21.76	10073	122
16797.71152	9953.225511	-156.922	17.12	17.12	34.24	4477	122
22891.01152	10615.22551	183.758	23.06	23.06	46.11	3391	122
24449.21152	10573.82551	-190.922	13.80	13.80	27.60	12349	122
11864.31152	12313.02551	-335.922	24.63	24.63	49.27	4258	122
30655.31152	12677.32551	174.458	11.82	11.82	23.64	10676	122
35643.01152	12740.62551	-52.4615	39.16	39.16	78.33	1844	122
32012.21152	13144.72551	-296.922	13.26	13.26	26.52	8243	122
15456.31152	13680.52551	7.05847	25.41	25.41	50.82	1882	122
13715.31152	14379.02551	-315.922	23.53	23.53	47.05	3669	122
21204.41152	14593.92551	-185.922	25.88	25.88	51.76	2540	122
36066.21152	14578.12551	-17.1215	31.93	31.93	63.87	1871	122
18903.51152	14807.92551	-221.922	18.63	18.63	37.26	6503	122
24193.21152	14885.22551	-140.922	16.25	16.25	32.50	6886	122
27393.21152	14922.62551	155.858	19.22	19.22	38.43	5864	122
17916.01152	15341.12551	-169.922	43.52	43.52	87.04	1620	122
23172.11152	15357.22551	114.008	26.38	26.38	52.75	2616	122
40737.31152	15790.52551	-320.922	43.87	43.87	87.75	2966	122
12219.41152	15777.42551	-15.2615	42.77	42.77	85.53	1612	122
21505.31152	15922.52551	-113.922	31.35	31.35	62.69	2142	122
34471.31152	16011.22551	-252.922	46.37	46.37	92.74	1547	122
41309.31152	17229.42551	-301.922	46.63	46.63	93.26	1806	122
34286.41152	17581.82551	-338.922	27.53	27.53	55.06	3009	122
17826.41152	17699.52551	-192.922	21.76	21.76	43.52	3743	122
16387.61152	18781.32551	-257.922	18.35	18.35	36.69	6951	122
17847.31152	19060.22551	-392.922	11.30	11.30	22.61	18164	122
38812.41152	19102.82551	-49.6715	20.39	20.39	40.79	3629	122
22760.51152	21970.12551	-358.922	34.81	34.81	69.61	2573	122
38367.31152	22422.32551	-120.922	31.70	31.70	63.40	2237	122
15975.21152	23514.62551	293.498	16.58	16.58	33.16	8878	122
21382.31152	25104.02551	116.798	54.12	54.12	108.24	1112	122
23401.71152	25402.82551	-342.922	16.89	16.89	33.77	7627	122
12711.01152	25736.52551	120.518	31.04	31.04	62.08	2136	122
19813.51152	27898.72551	86.1085	27.46	27.46	54.92	3108	122
25623.61152	28585.62551	-300.922	38.95	38.95	77.90	1656	122
26490.21152	28846.12551	-18.9815	22.94	22.94	45.88	2413	122
31972.31152	29141.82551	70.2985	18.65	18.65	37.30	3910	122
16320.71152	29686.12551	91.6885	9.54	9.54	19.08	17652	122
16066.21152	30196.22551	45.1885	34.90	34.90	69.80	1484	122
31888.71152	31295.12551	-92.9215	64.06	64.06	128.11	1286	122
18253.41152	32230.52551	130.748	13.00	13.00	26.00	12060	122
19253.81152	32943.22551	60.0685	9.09	9.09	18.18	13018	122
25993.41152	33509.92551	-237.922	22.40	22.40	44.79	4075	122
17283.01152	33872.62551	-346.922	26.42	26.42	52.85	3614	122
13117.51152	33950.32551	-59.9015	46.18	46.18	92.36	1157	122
15691.01453	9229.526318	-138.31	36.60	36.60	73.19	1625	130
27607.71453	9582.526318	50.3805	20.51	20.51	41.02	2526	130
21011.31453	10140.92632	268	36.86	36.86	73.71	2368	130
37486.11453	10965.52632	182.44	68.32	68.32	136.64	1071	130
30035.41453	11096.12632	-456.31	37.19	37.19	74.37	4509	130
24750.51453	12035.72632	279.16	25.13	25.13	50.26	4045	130
25196.61453	12154.92632	-63.0795	50.73	50.73	101.45	1175	130
38822.11453	12321.92632	-295.31	60.74	60.74	121.47	1088	130
20461.21453	12553.92632	26.2005	30.99	30.99	61.98	1736	130
22806.31453	12434.52632	-133.31	33.77	33.77	67.54	1904	130
30646.01453	12731.12632	264.28	9.47	9.47	18.93	17968	130
15386.41453	13677.72632	-129.31	39.40	39.40	78.80	2289	130
23894.51453	13495.42632	-17.5095	19.41	19.41	38.81	3993	130
21133.41453	14750.62632	-309.31	9.68	9.68	19.36	14034	130
29752.11453	15078.12632	-372.31	44.65	44.65	89.30	1826	130
34873.01453	16785.72632	-215.31	61.21	61.21	122.41	1090	130
38737.11453	16698.42632	-435.31	40.72	40.72	81.44	2233	130
33421.61453	17699.02632	-233.31	28.92	28.92	57.84	1966	130
28898.61453	20235.22632	-296.31	17.90	17.90	35.80	4370	130
30978.71453	20978.92632	-185.31	46.25	46.25	92.50	1367	130
25996.61453	21507.62632	262.42	34.52	34.52	69.05	2370	130
16583.21453	21757.12632	132.22	24.26	24.26	48.51	3290	130
15313.41453	22338.82632	101.53	20.82	20.82	41.64	5043	130
13111.01453	23587.22632	92.2305	20.63	20.63	41.26	3310	130
24220.61453	23666.72632	-388.31	82.24	82.24	164.47	1151	130
12545.31453	24689.82632	-3.55955	32.81	32.81	65.61	2781	130
39503.31453	25974.22632	226.15	45.33	45.33	90.67	1939	130
15210.81453	26086.62632	-132.31	26.61	26.61	53.22	3220	130
20775.51453	26464.72632	-55.6395	30.17	30.17	60.34	1698	130
28429.91453	26541.12632	-256.31	15.45	15.45	30.90	4961	130
24375.21453	26569.02632	-150.31	18.44	18.44	36.88	3793	130
34102.31453	26799.82632	-129.31	35.28	35.28	70.56	2161	130
16339.91453	27916.02632	-17.5095	35.30	35.30	70.60	1774	130
30006.71453	29501.42632	56.8905	42.81	42.81	85.63	1213	130
16307.41453	29705.92632	-59.3595	19.33	19.33	38.67	4499	130
17583.61453	29775.82632	-62.1495	22.51	22.51	45.03	2468	130
21854.21453	30503.22632	-428.31	49.13	49.13	98.25	2278	130
29723.31453	31312.22632	-55.6395	53.84	53.84	107.67	1636	130
36456.21453	31529.62632	-86.3095	18.46	18.46	36.93	5870	130
34187.31453	31908.62632	-470.31	54.85	54.85	109.70	2257	130
24686.61753	7903.527125	-108.698	33.54	33.54	67.07	1329	138
20040.11753	8557.227125	-354.698	11.23	11.23	22.47	8079	138
20359.61753	8988.427125	-348.698	14.65	14.65	29.30	4836	138
28787.61753	9378.327125	-164.698	27.58	27.58	55.15	2621	138
24693.31753	10696.22712	212.742	34.05	34.05	68.11	1986	138
19793.81753	11065.42712	141.132	25.06	25.06	50.11	2256	138
33487.31753	11102.32712	-25.3376	40.91	40.91	81.81	1594	138
18387.31753	12330.72712	72.3124	16.11	16.11	32.22	6494	138
26124.51753	12846.12712	167.172	33.16	33.16	66.32	2545	138
18029.21753	13538.82712	278.772	41.75	41.75	83.51	2131	138
16122.21753	14385.02712	129.042	41.66	41.66	83.32	1456	138
25063.31753	14863.52712	-189.698	57.70	57.70	115.39	1089	138
14253.61753	15593.12712	234.132	20.02	20.02	40.03	4207	138
26591.71753	15515.42712	51.8524	24.09	24.09	48.18	2524	138
15390.41753	16170.62712	-81.6976	7.49	7.49	14.98	20782	138
14647.81753	16659.82712	-9.52756	24.00	24.00	47.99	2685	138
16071.21753	16535.92712	-130.698	43.50	43.50	86.99	1426	138
18825.61753	16747.52712	-145.698	42.63	42.63	85.25	1618	138
17733.61753	17166.42712	-275.698	36.29	36.29	72.58	2189	138
27539.61753	18471.92712	-268.698	53.91	53.91	107.81	1163	138
18590.21753	19053.72712	-59.7476	24.44	24.44	48.89	3633	138
21750.91753	19478.92712	-314.698	22.98	22.98	45.97	2732	138
16350.91753	19885.22712	-458.698	11.42	11.42	22.84	23416	138
34506.01753	22039.92712	-265.698	22.63	22.63	45.26	3595	138
19793.01753	22445.82712	105.792	55.06	55.06	110.12	1098	138
37905.91753	23066.02712	-242.698	22.84	22.84	45.69	3136	138
34785.01753	23604.82712	-217.698	46.28	46.28	92.55	1435	138
18216.31753	25321.52712	-394.698	58.83	58.83	117.66	1599	138
35640.31753	25607.32712	54.6424	55.77	55.77	111.53	1094	138
33398.11753	26819.22712	-179.698	23.57	23.57	47.15	2815	138
14175.11753	27525.12712	286.212	17.57	17.57	35.14	10074	138
26649.11753	27680.12712	56.5024	31.56	31.56	63.11	1756	138
27605.41753	28039.82712	-205.698	15.99	15.99	31.98	5739	138
17586.01753	28869.82712	20.2324	93.75	93.75	187.51	1026	138
13364.91753	29569.62712	-264.698	60.15	60.15	120.29	1253	138
16794.11753	30379.92712	-148.698	49.41	49.41	98.82	1219	138
39990.61753	30480.42712	-244.698	57.86	57.86	115.72	1264	138
15741.91753	30983.72712	-298.698	35.28	35.28	70.56	2219	138
33125.01753	31336.42712	-70.9076	30.78	30.78	61.56	2189	138
18539.81753	31559.22712	209.952	41.92	41.92	83.84	2044	138
27116.21753	31682.52712	-95.6976	16.96	16.96	33.91	5262	138
33986.61753	31577.62712	23.0224	18.32	18.32	36.64	6095	138
34482.11753	34030.62712	-11.3876	9.84	9.84	19.69	11957	138
37831.71753	34410.82712	-208.698	44.30	44.30	88.60	1438	138
21125.12053	7817.727932	-280.086	13.80	13.80	27.60	6655	146
18746.22053	7885.927932	-151.086	45.71	45.71	91.42	1076	146
28791.62053	8554.527932	-165.086	58.10	58.10	116.20	1189	146
14726.02053	10195.62793	-140.086	15.75	15.75	31.51	5264	146
12763.12053	10749.22793	-232.086	9.75	9.75	19.50	14544	146
19654.62053	10922.02793	-84.0856	25.79	25.79	51.57	1773	146
21512.92053	10904.42793	13.3344	37.73	37.73	75.45	1861	146
32783.52053	11603.32793	-238.086	5.63	5.63	11.26	28559	146
16603.52053	12101.32793	-121.086	26.82	26.82	53.65	3890	146
29586.22053	12294.42793	-268.086	20.75	20.75	41.50	5608	146
12321.92053	12581.82793	156.554	20.30	20.30	40.60	4211	146
13751.22053	13600.62793	-248.086	14.32	14.32	28.64	7793	146
36737.82053	14259.12793	-56.4156	28.78	28.78	57.56	1983	146
27533.72053	14342.02793	-182.086	22.33	22.33	44.65	4364	146
38600.22053	14536.22793	-412.086	45.12	45.12	90.24	2242	146
24229.22053	14802.42793	138.884	17.57	17.57	35.14	4728	146
26733.82053	16516.72793	-266.086	44.58	44.58	89.16	1300	146
18454.42053	17180.32793	78.4344	21.31	21.31	42.63	3519	146
33457.72053	17443.82793	-314.086	44.20	44.20	88.41	1420	146
36445.32053	17293.12793	193.754	34.90	34.90	69.80	2307	146
16263.42053	20487.32793	-211.086	12.81	12.81	25.62	6656	146
14386.42053	20482.22793	-114.086	46.72	46.72	93.45	1299	146
41175.12053	20866.82793	-147.086	49.43	49.43	98.86	1517	146
39869.82053	21286.42793	-227.086	23.22	23.22	46.44	2715	146
23985.42053	21915.22793	290.474	58.66	58.66	117.33	1421	146
19814.42053	22911.32793	-229.086	41.09	41.09	82.19	1629	146
21414.72053	25701.92793	-129.086	27.53	27.53	55.06	1968	146
36809.82053	26072.32793	-66.6456	45.83	45.83	91.66	1098	146
24102.32053	26301.12793	-384.086	31.23	31.23	62.45	3322	146
22942.02053	27245.02793	-71.2956	45.83	45.83	91.66	1096	146
21249.42053	29485.82793	-314.086	31.63	31.63	63.26	2494	146
29701.62053	30150.32793	-394.086	22.11	22.11	44.23	5476	146
37330.02053	30216.42793	-196.086	18.11	18.11	36.22	8327	146
39104.72053	31354.02793	-276.086	48.63	48.63	97.26	1375	146
31517.62053	32724.82793	263.504	22.96	22.96	45.92	6310	146
37196.32053	32900.82793	-116.086	8.43	8.43	16.86	20551	146
22799.02053	33967.22793	-182.086	23.01	23.01	46.02	4453	146
17269.92053	34338.12793	-257.086	45.10	45.10	90.20	1923	146
26046.82353	7793.928739	-255.474	59.53	59.53	119.07	1147	154
14267.72353	10584.02874	-53.0836	10.15	10.15	20.30	7748	154
17245.82353	10845.82874	224.986	6.78	6.78	13.56	20890	154
34278.82353	10970.92874	-277.474	36.53	36.53	73.05	1992	154
29624.22353	12168.72874	-172.474	19.22	19.22	38.43	3403	154
37015.32353	12337.22874	-154.474	51.79	51.79	103.57	1059	154
20618.22353	12385.12874	-21.4636	19.92	19.92	39.85	5199	154
25262.22353	13282.62874	180.346	17.38	17.38	34.76	6728	154
25619.62353	14146.62874	-250.474	45.50	45.50	91.00	1207	154
24129.72353	16870.62874	-411.474	72.11	72.11	144.22	1051	154
29801.52353	17420.82874	-74.4736	40.11	40.11	80.21	1011	154
40508.82353	17569.52874	-263.474	38.13	38.13	76.25	1925	154
32957.22353	18090.62874	-339.474	67.24	67.24	134.47	1059	154
36625.92353	18266.82874	-220.474	39.26	39.26	78.52	1637	154
38069.32353	18273.52874	-208.474	25.69	25.69	51.39	3525	154
27786.72353	19184.82874	-67.9636	19.92	19.92	39.85	3443	154
17871.52353	19096.12874	-178.474	21.08	21.08	42.15	3411	154
14992.52353	20501.02874	-168.474	46.06	46.06	92.13	1429	154
27855.82353	21544.22874	-445.474	37.73	37.73	75.45	2615	154
13558.72353	21996.32874	-154.474	52.40	52.40	104.80	1077	154
14427.12353	22428.32874	-473.474	24.21	24.21	48.42	5573	154
26889.12353	23562.62874	-30.7636	25.22	25.22	50.44	3475	154
22673.22353	25691.12874	46.4264	39.61	39.61	79.22	1238	154
20769.22353	26498.42874	-74.4736	35.40	35.40	70.79	1343	154
17755.02353	28264.02874	-248.474	32.62	32.62	65.23	3091	154
23219.62353	32373.02874	-340.474	44.13	44.13	88.27	1718	154
34987.42353	33103.62874	-113.474	56.03	56.03	112.05	1141	154
14612.22353	33623.42874	-468.474	20.21	20.21	40.41	8031	154
22123.12353	33969.82874	-63.3136	27.46	27.46	54.92	1822	154
27481.22353	34215.92874	211.036	33.54	33.54	67.07	2422	154
17839.62653	7836.329546	-279.862	19.00	19.00	38.01	5270	162
40143.32653	9547.929546	-340.862	66.62	66.62	133.25	1118	162
29969.72653	9998.129546	-281.862	70.79	70.79	141.58	1029	162
36137.52653	10240.82955	-209.862	38.36	38.36	76.73	1303	162
25594.42653	10653.12955	-24.6416	23.48	23.48	46.96	2197	162
30090.22653	10863.02955	-142.862	26.96	26.96	53.93	2511	162
31852.62653	11820.92955	243.198	20.14	20.14	40.27	4366	162
36078.92653	11867.82955	-214.862	47.45	47.45	94.91	1142	162
32400.32653	12029.12955	72.0784	10.27	10.27	20.54	9260	162
23887.92653	12120.92955	152.988	21.12	21.12	42.25	3654	162
33100.32653	13472.62955	-458.862	17.31	17.31	34.62	9488	162
14878.02653	14153.32955	208.788	16.08	16.08	32.17	7101	162
37173.12653	15294.02955	-305.862	33.46	33.46	66.93	2112	162
38046.02653	15521.22955	9.7684	11.28	11.28	22.56	8434	162
30765.22653	16258.32955	89.7484	21.15	21.15	42.30	4616	162
17537.22653	16328.52955	-120.862	15.24	15.24	30.47	6027	162
32285.12653	16537.42955	-208.862	39.96	39.96	79.93	1206	162
34786.02653	16635.72955	-316.862	49.17	49.17	98.34	1222	162
14880.62653	17828.42955	-329.862	28.73	28.73	57.46	3156	162
39761.02653	20403.02955	-181.862	45.78	45.78	91.56	1317	162
12139.42653	20647.82955	-257.862	7.51	7.51	15.02	26351	162
15760.42653	20954.52955	-294.862	32.43	32.43	64.86	2308	162
34372.32653	21532.72955	-457.862	55.20	55.20	110.40	1654	162
34661.52653	23425.42955	-249.862	50.00	50.00	99.99	1295	162
14332.42653	23977.82955	-69.2816	14.84	14.84	29.67	8265	162
37822.12653	24831.42955	-373.862	21.64	21.64	43.28	6658	162
41338.32653	24792.12955	-321.862	18.32	18.32	36.64	6952	162
37760.72653	24970.92955	-273.862	19.00	19.00	38.01	3967	162
20190.12653	25449.12955	-234.862	43.21	43.21	86.43	1549	162
12306.12653	25789.02955	129.738	40.39	40.39	80.78	1576	162
36809.82653	25974.82955	111.138	22.35	22.35	44.70	4323	162
33093.52653	25981.62955	-203.862	17.54	17.54	35.09	4957	162
19422.82653	28131.82955	-260.862	45.64	45.64	91.28	1368	162
37329.22653	28452.42955	-182.862	20.25	20.25	40.51	4314	162
15252.72653	29418.22955	-146.862	9.58	9.58	19.17	17645	162
12590.12653	30550.42955	-67.4216	48.18	48.18	96.37	1079	162
18562.32653	30529.22955	49.7584	30.69	30.69	61.37	2125	162
19530.82653	30621.22955	100.908	29.53	29.53	59.06	1862	162
35474.92653	31115.92955	80.4484	10.50	10.50	21.01	10334	162
14261.32653	31930.92955	-368.862	17.19	17.19	34.38	5480	162
11746.32653	32506.02955	-72.0716	57.63	57.63	115.25	1068	162
29443.62653	32815.02955	-144.862	43.17	43.17	86.33	1275	162
34519.22653	33983.72955	-19.0616	7.02	7.02	14.04	25091	162
17409.62953	7919.930353	-269.25	16.79	16.79	33.58	4424	170
14366.72953	9669.230353	-142.25	15.02	15.02	30.05	5572	170
25122.52953	9487.630353	-228.25	33.51	33.51	67.02	1747	170
30120.92953	11004.53035	-470.25	37.89	37.89	75.78	3421	170
20432.52953	12374.83035	-235.25	19.69	19.69	39.38	5580	170
24713.42953	12995.73035	-240.25	50.19	50.19	100.37	1510	170
28528.12953	13484.13035	-117.25	53.25	53.25	106.49	1332	170
32094.72953	13651.93035	-271.25	31.60	31.60	63.21	2922	170
35344.52953	14890.73035	-204.25	23.55	23.55	47.10	3302	170
19670.32953	15201.83035	-296.25	18.75	18.75	37.49	7751	170
12639.92953	15922.93035	6.59039	46.86	46.86	93.73	1119	170
14141.12953	15970.03035	-48.2796	22.33	22.33	44.65	2993	170
15248.62953	16155.53035	5.66039	31.42	31.42	62.83	1686	170
29700.52953	16715.33035	-303.25	17.83	17.83	35.65	6720	170
15218.02953	17372.43035	192.59	25.13	25.13	50.26	3239	170
22222.02953	17659.23035	179.57	11.47	11.47	22.94	11046	170
23921.72953	17756.13035	-205.25	32.08	32.08	64.15	2029	170
33431.72953	17886.83035	-179.25	27.65	27.65	55.30	1981	170
25714.92953	18168.13035	-119.25	14.08	14.08	28.17	6349	170
14365.22953	18767.83035	-305.25	32.08	32.08	64.15	2661	170
21834.32953	19992.23035	78.2004	29.98	29.98	59.96	2342	170
12207.32953	20178.33035	-187.25	11.56	11.56	23.13	10651	170
38420.32953	20328.43035	163.76	30.47	30.47	60.95	2766	170
24990.92953	20509.23035	-16.6596	20.14	20.14	40.27	4367	170
34273.02953	20474.93035	-322.25	11.52	11.52	23.03	15079	170
35437.72953	20605.23035	168.41	32.66	32.66	65.33	1806	170
14896.22953	21039.83035	67.9704	19.52	19.52	39.05	3755	170
11767.52953	21285.53035	185.15	77.41	77.41	154.82	1055	170
27916.82953	21802.53035	-87.2496	25.60	25.60	51.20	2060	170
39565.62953	22173.13035	-234.25	42.32	42.32	84.64	1789	170
37749.32953	23628.53035	-257.25	33.13	33.13	66.27	2565	170
16368.72953	24045.63035	-142.25	42.86	42.86	85.72	1758	170
34526.42953	24624.43035	-412.25	43.17	43.17	86.33	1738	170
16435.02953	24940.13035	-144.25	41.73	41.73	83.46	2238	170
18200.92953	25875.83035	18.6804	45.38	45.38	90.76	1174	170
30968.72953	27844.23035	-190.25	23.60	23.60	47.19	4116	170
17234.12953	28155.23035	-147.25	42.79	42.79	85.58	1936	170
24063.92953	28992.33035	111.68	34.24	34.24	68.48	2037	170
12362.02953	29400.13035	-255.25	19.81	19.81	39.61	4061	170
34657.12953	29629.83035	-277.25	50.42	50.42	100.84	1466	170
36757.22953	29924.53035	13.1004	34.76	34.76	69.52	2693	170
29619.22953	30145.53035	101.45	48.58	48.58	97.17	1966	170
13014.42953	30654.23035	292.1	19.31	19.31	38.62	5970	170
39911.92953	30827.63035	-281.25	41.68	41.68	83.37	1694	170
19587.22953	31474.53035	120.98	26.16	26.16	52.33	2493	170
12907.12953	32104.63035	-341.25	18.06	18.06	36.13	5875	170
17661.22953	32158.63035	-200.25	13.38	13.38	26.75	11616	170
30372.32953	32553.33035	-183.25	19.85	19.85	39.71	4786	170
41050.52953	33298.43035	-237.25	59.28	59.28	118.55	1015	170
14196.52953	33429.73035	-15.7296	49.81	49.81	99.62	1287	170
15131.42953	33830.83035	-42.6996	45.17	45.17	90.34	1162	170
33372.32953	34374.43035	125.63	74.58	74.58	149.17	1433	170
21258.63253	8096.03116	-96.6376	15.97	15.97	31.93	5136	178
41144.33253	9640.53116	-130.638	31.86	31.86	63.73	2190	178
11813.63253	9879.33116	-55.1776	33.21	33.21	66.41	1520	178
30800.03253	10767.23116	-392.638	17.54	17.54	35.09	4919	178
32868.63253	11522.23116	-203.638	25.72	25.72	51.43	2575	178
14199.23253	11820.13116	-224.638	6.43	6.43	12.86	14687	178
21811.83253	12343.93116	-129.638	14.93	14.93	29.86	5407	178
12988.03253	13099.73116	-60.7576	11.73	11.73	23.46	9881	178
35118.73253	13028.83116	-287.638	25.81	25.81	51.62	2587	178
19496.63253	13599.13116	-1.23763	41.31	41.31	82.61	2120	178
21963.93253	13718.43116	-146.638	32.59	32.59	65.19	1989	178
33452.33253	14299.13116	-32.8576	29.44	29.44	58.88	1956	178
25855.33253	15122.63116	81.5324	33.79	33.79	67.59	1416	178
33385.23253	17756.93116	-373.638	31.93	31.93	63.87	2237	178
32363.13253	19215.43116	-185.638	17.29	17.29	34.57	4234	178
37936.53253	20004.73116	-133.638	37.47	37.47	74.94	1742	178
32651.03253	20283.33116	-266.638	15.12	15.12	30.24	9476	178
27892.83253	21228.13116	-318.638	39.23	39.23	78.47	1797	178
27880.03253	21876.13116	-421.638	31.84	31.84	63.68	2973	178
11956.53253	23555.83116	-256.638	21.48	21.48	42.96	3361	178
24985.83253	24749.13116	-166.638	47.08	47.08	94.15	1356	178
37491.73253	24984.83116	-12.3976	37.89	37.89	75.78	1207	178
36681.23253	25242.23116	-160.638	40.62	40.62	81.25	1210	178
34297.73253	26121.23116	-358.638	53.11	53.11	106.21	1460	178
40566.93253	26093.73116	-236.638	17.17	17.17	34.34	6061	178
39388.93253	26615.03116	-89.6376	22.87	22.87	45.73	4664	178
23328.63253	27472.33116	269.392	29.25	29.25	58.50	2953	178
16929.03253	27804.23116	-94.6376	51.22	51.22	102.44	1411	178
34979.83253	28062.43116	-64.4776	23.15	23.15	46.30	3873	178
17261.33253	28056.43116	-63.5476	22.25	22.25	44.51	4393	178
28751.33253	30233.73116	-90.6376	25.83	25.83	51.67	1775	178
21784.43253	30520.13116	-156.638	23.17	23.17	46.35	3472	178
15560.83253	32241.23116	-418.638	34.88	34.88	69.76	3165	178
21784.93554	10430.43197	-236.026	15.73	15.73	31.46	4960	186
15909.33554	10935.33197	-183.026	25.08	25.08	50.16	2691	186
16994.53554	12219.73197	-133.026	24.80	24.80	49.60	2231	186
31972.73554	13014.03197	-343.026	11.16	11.16	22.33	17837	186
36348.53554	13180.83197	-280.026	24.54	24.54	49.08	3351	186
14389.33554	14717.03197	-3.48564	22.82	22.82	45.64	2276	186
20299.43554	15781.43197	-270.026	31.93	31.93	63.87	2321	186
20998.03554	16767.63197	-54.6356	20.87	20.87	41.73	2315	186
31636.43554	16862.93197	-120.026	18.42	18.42	36.83	4183	186
21161.23554	17970.93197	-127.026	33.79	33.79	67.59	1500	186
14060.33554	19722.93197	176.004	11.04	11.04	22.09	10870	186
18534.43554	19742.33197	150.894	25.58	25.58	51.15	2662	186
25022.53554	20407.73197	-172.026	13.31	13.31	26.61	9308	186
14236.23554	20759.43197	-44.4056	26.94	26.94	53.88	3183	186
37884.43554	21101.13197	-190.026	17.36	17.36	34.71	3387	186
28599.73554	22559.83197	-344.026	37.56	37.56	75.12	1647	186
27633.73554	22755.93197	-5.34564	53.22	53.22	106.45	1043	186
30530.83554	24703.33197	154.614	58.55	58.55	117.09	1061	186
36235.73554	25343.93197	139.734	72.79	72.79	145.59	1272	186
13136.43554	25685.13197	-85.0256	30.50	30.50	60.99	2404	186
31215.33554	26928.03197	73.7044	29.91	29.91	59.82	1572	186
17293.53554	28030.83197	-99.0256	7.44	7.44	14.88	21232	186
32677.23554	29594.83197	37.4344	41.47	41.47	82.94	1102	186
20398.43554	29910.93197	114.624	12.15	12.15	24.30	8172	186
37297.63554	30271.53197	-9.06564	25.79	25.79	51.57	1784	186
14256.93554	31128.33197	-263.026	50.54	50.54	101.08	1585	186
37530.33554	31301.23197	-36.9656	47.50	47.50	95.00	1853	186
27105.63554	32261.63197	93.2344	32.88	32.88	65.75	1612	186
20924.73554	34431.13197	-177.026	11.47	11.47	22.94	9208	186
18957.13854	8021.932774	-289.414	24.02	24.02	48.04	2708	194
37231.23854	10393.13277	-377.414	49.38	49.38	98.77	1460	194
25657.23854	10488.53277	-364.414	8.85	8.85	17.71	19421	194
25479.43854	12670.83277	-48.5137	14.04	14.04	28.07	6284	194
19435.23854	13482.53277	55.6463	23.03	23.03	46.06	2504	194
27864.03854	13633.93277	39.8363	27.34	27.34	54.68	1982	194
38373.73854	13865.83277	-34.5637	47.36	47.36	94.72	1275	194
14176.43854	14623.73277	-68.9736	35.28	35.28	70.56	1359	194
24235.13854	14874.73277	-29.9137	16.74	16.74	33.49	3058	194
36137.13854	16637.23277	-467.414	72.96	72.96	145.92	1415	194
21214.33854	16445.03277	38.9063	16.70	16.70	33.39	4436	194
34214.43854	17175.83277	-212.414	42.93	42.93	85.86	1381	194
32296.13854	19186.33277	-318.414	25.22	25.22	50.44	2467	194
27306.73854	20155.23277	-340.414	29.48	29.48	58.97	2170	194
14374.83854	20898.03277	250.946	27.72	27.72	55.44	3254	194
28603.13854	22358.13277	-403.414	45.71	45.71	91.42	1817	194
20915.83854	22860.43277	-473.414	22.77	22.77	45.55	4614	194
32265.83854	22608.13277	-47.5837	33.04	33.04	66.08	1287	194
28863.73854	23673.43277	-319.414	27.18	27.18	54.35	2784	194
21569.03854	23848.93277	-283.414	29.96	29.96	59.91	1919	194
20364.23854	24526.83277	-136.414	51.46	51.46	102.91	1242	194
33931.83854	25141.23277	-163.414	27.60	27.60	55.20	1950	194
15580.63854	25189.13277	-177.414	36.67	36.67	73.33	1707	194
30908.13854	25140.73277	-172.414	40.32	40.32	80.64	1588	194
26028.03854	25605.73277	273.266	27.39	27.39	54.78	4264	194
14602.13854	26224.63277	-245.414	11.70	11.70	23.41	9874	194
17821.63854	29032.03277	85.4063	35.18	35.18	70.37	1552	194
35758.73854	29339.93277	-273.414	23.31	23.31	46.63	3406	194
24287.53854	30843.83277	-224.414	57.25	57.25	114.50	1166	194
37129.03854	30831.93277	194.216	40.06	40.06	80.12	1810	194
16522.43854	31392.33277	-319.414	9.44	9.44	18.89	15316	194
37157.73854	32358.83277	-392.414	25.22	25.22	50.44	5225	194
20121.53854	33340.53277	56.5763	11.02	11.02	22.04	10727	194
32136.23854	33879.43277	198.866	37.96	37.96	75.93	2050	194
34709.84154	7817.733581	178.018	54.57	54.57	109.13	1081	202
12367.74154	8368.433581	-436.802	41.38	41.38	82.75	2591	202
19538.74154	10282.53358	-94.8017	50.80	50.80	101.59	1131	202
27467.04154	10182.13358	15.2683	39.49	39.49	78.99	1421	202
28186.64154	10888.73358	220.798	25.67	25.67	51.34	2974	202
21065.24154	11366.73358	-462.802	9.51	9.51	19.03	24335	202
35275.84154	11687.73358	-358.802	50.16	50.16	100.32	1723	202
30023.24154	12168.73358	-328.802	30.73	30.73	61.47	3879	202
37535.54154	12374.03358	-414.802	53.48	53.48	106.96	1947	202
18757.44154	13033.83358	-260.802	19.76	19.76	39.52	4462	202
23568.34154	12745.63358	-282.802	41.45	41.45	82.90	1825	202
16756.34154	13237.53358	77.5783	17.66	17.66	35.33	5906	202
35900.44154	13731.23358	-182.802	61.84	61.84	123.68	1005	202
27827.74154	16189.53358	21.7783	15.05	15.05	30.10	4720	202
35996.94154	17260.43358	-464.802	18.93	18.93	37.87	8345	202
21201.24154	17928.03358	-119.802	11.85	11.85	23.69	9410	202
29987.24154	18180.53358	23.6383	7.98	7.98	15.97	13163	202
40719.64154	21712.63358	-353.802	42.18	42.18	84.36	1882	202
15151.54154	22825.73358	-304.802	32.88	32.88	65.75	2428	202
37979.64154	23003.73358	-129.802	15.57	15.57	31.13	6802	202
40220.64154	23615.33358	-76.8017	37.56	37.56	75.12	1720	202
21308.64154	23651.43358	-126.802	36.74	36.74	73.48	1482	202
39881.14154	24552.53358	137.098	46.63	46.63	93.26	1280	202
23983.14154	24870.43358	-18.2117	21.57	21.57	43.14	2052	202
14599.84154	25925.23358	-460.802	12.67	12.67	25.34	16030	202
20954.84154	25865.03358	-280.802	57.44	57.44	114.88	1053	202
18669.14154	26145.03358	-443.802	51.55	51.55	103.10	1755	202
28295.04154	26767.03358	-152.802	22.56	22.56	45.12	2197	202
37979.44154	27053.93358	-456.802	28.45	28.45	56.90	4870	202
39051.94154	27421.73358	-84.8017	14.84	14.84	29.67	6653	202
15225.34154	27484.53358	-395.802	22.42	22.42	44.84	6745	202
14184.84154	27762.83358	-84.8017	25.48	25.48	50.96	3013	202
39254.74154	28170.53358	-64.7117	61.77	61.77	123.54	1087	202
14326.44154	28135.93358	-224.802	35.82	35.82	71.64	3137	202
17520.34154	28511.83358	-302.802	84.73	84.73	169.47	1085	202
34879.54154	28727.93358	-124.802	14.65	14.65	29.30	7225	202
39061.04154	32602.13358	33.8683	26.68	26.68	53.36	2629	202
21469.84154	33671.03358	-334.802	39.07	39.07	78.14	2391	202
21029.64154	34423.43358	-17.2817	17.45	17.45	34.90	4078	202
38090.04454	8524.934388	-187.19	33.96	33.96	67.92	1170	210
17106.84454	9260.034388	-80.1897	35.87	35.87	71.73	2109	210
29084.44454	9744.034388	-307.19	20.11	20.11	40.22	4677	210
21043.94454	11306.73439	-319.19	18.91	18.91	37.82	3723	210
14197.74454	11691.03439	-144.19	20.79	20.79	41.59	4354	210
25890.24454	12108.33439	-3.71968	33.42	33.42	66.83	1610	210
32209.44454	12013.43439	-46.4997	38.01	38.01	76.02	1403	210
29835.34454	12308.93439	-37.1997	18.25	18.25	36.50	4625	210
13321.64454	12832.13439	270.63	12.74	12.74	25.48	10891	210
26408.64454	13744.93439	42.7803	25.55	25.55	51.10	1843	210
18816.64454	14751.73439	-15.8097	16.44	16.44	32.88	4903	210
35265.34454	15685.73439	186	56.17	56.17	112.33	1296	210
18683.94454	17145.03439	-167.19	43.05	43.05	86.10	1333	210
37061.74454	17960.03439	-127.19	17.38	17.38	34.76	2916	210
25744.84454	18339.33439	8.37032	24.52	24.52	49.03	1553	210
34181.14454	19180.43439	-110.19	36.48	36.48	72.96	1195	210
16219.34454	20787.23439	-113.19	37.40	37.40	74.79	1541	210
23563.64454	22382.53439	132.06	40.11	40.11	80.21	1273	210
27413.24454	22670.23439	197.16	38.41	38.41	76.82	1994	210
14021.84454	22917.93439	-149.19	13.80	13.80	27.60	5329	210
28301.74454	24287.63439	-156.19	39.71	39.71	79.41	1273	210
31409.34454	25352.93439	-250.19	26.26	26.26	52.52	3140	210
15593.54454	26068.33439	85.5603	19.57	19.57	39.14	4571	210
36712.14454	25998.33439	171.12	32.64	32.64	65.28	1994	210
39539.74454	26273.43439	-97.1897	22.63	22.63	45.26	3687	210
28513.14454	26413.33439	-469.19	40.62	40.62	81.25	2268	210
34348.24454	26751.23439	-39.9897	21.81	21.81	43.61	3366	210
38425.04454	28056.63439	252.96	44.25	44.25	88.50	2006	210
15981.84454	28218.23439	-111.19	36.55	36.55	73.10	1515	210
14761.04454	31949.53439	-113.19	16.63	16.63	33.25	5973	210
31636.84454	32670.43439	-404.19	27.13	27.13	54.26	3172	210
39253.74454	32618.53439	-154.19	37.80	37.80	75.60	2650	210
21137.34754	7770.635195	-413.578	15.57	15.57	31.13	5308	218
36190.24754	9357.635195	287.912	39.19	39.19	78.37	1990	218
24355.64754	9531.435195	-289.578	16.84	16.84	33.68	5027	218
27079.24754	11027.5352	137.252	22.58	22.58	45.17	3253	218
21052.94754	11473.1352	-7.82769	29.74	29.74	59.49	2081	218
31131.24754	11397.3352	-101.578	35.58	35.58	71.17	1791	218
11799.84754	12058.9352	-153.578	17.99	17.99	35.98	4339	218
17109.14754	12161.8352	-196.578	12.41	12.41	24.82	13287	218
23516.94754	12316.3352	-216.578	27.55	27.55	55.11	3140	218
14518.94754	13091.8352	-51.5377	11.00	11.00	22.00	7117	218
29708.74754	13057.4352	-76.6477	21.62	21.62	43.24	2165	218
23494.94754	13433.7352	-458.578	81.29	81.29	162.59	1408	218
36347.04754	16855.8352	-317.578	41.02	41.02	82.05	1697	218
18212.04754	17009.2352	-394.578	32.83	32.83	65.66	3010	218
22886.84754	19063.1352	-239.578	51.53	51.53	103.05	1295	218
21810.34754	19338.9352	-330.578	12.32	12.32	24.63	7932	218
26743.84754	19845.5352	-26.4277	25.67	25.67	51.34	2689	218
18286.94754	19992.6352	69.3623	31.04	31.04	62.08	1998	218
22678.54754	20681.7352	-34.7977	22.51	22.51	45.03	1846	218
14895.54754	20664.5352	282.332	11.52	11.52	23.03	21071	218
20300.54754	20964.2352	-18.9877	8.17	8.17	16.34	13522	218
16365.84754	22198.5352	-110.578	35.21	35.21	70.41	2072	218
34493.84754	24948.4352	-402.578	28.90	28.90	57.79	3418	218
13875.14754	26946.2352	-340.578	23.17	23.17	46.35	3293	218
22107.44754	27121.9352	-389.578	42.39	42.39	84.78	1896	218
15779.54754	27225.2352	107.492	21.64	21.64	43.28	5365	218
31906.14754	29149.7352	-302.578	12.15	12.15	24.30	10790	218
14472.14754	30250.1352	74.0123	23.01	23.01	46.02	3690	218
27632.14754	30930.4352	-320.578	54.66	54.66	109.32	1112	218
17147.14754	32034.8352	-355.578	39.80	39.80	79.60	2052	218
25086.34754	32336.3352	-126.578	52.28	52.28	104.56	1189	218
18716.94754	32648.5352	-326.578	36.17	36.17	72.35	2739	218
17120.24754	32813.6352	-26.4277	23.62	23.62	47.24	3831	218
18393.54754	34318.0352	-96.5777	31.09	31.09	62.17	2329	218
34752.34754	34326.4352	91.6823	55.18	55.18	110.36	1032	218
23564.45054	8668.236003	-138.966	11.96	11.96	23.93	8590	226
13748.15054	10280.436	-133.966	13.16	13.16	26.33	7013	226
19623.95054	10267.336	-36.1157	7.21	7.21	14.41	14078	226
24853.15054	10503.236	139.654	24.56	24.56	49.13	2501	226
27028.85054	11028.336	153.604	11.00	11.00	22.00	9526	226
34271.45054	11089.036	81.9943	30.17	30.17	60.34	1673	226
33552.55054	11291.036	-176.966	24.00	24.00	47.99	3090	226
13249.85054	11874.436	37.3543	16.48	16.48	32.97	6343	226
22821.35054	12665.536	-308.966	7.72	7.72	15.45	23917	226
12882.45054	13828.236	-112.966	15.12	15.12	30.24	8592	226
16600.35054	14431.236	-244.966	50.44	50.44	100.89	1457	226
16255.55054	16009.036	-437.966	57.32	57.32	114.64	2088	226
39470.45054	16272.236	129.424	49.93	49.93	99.85	1064	226
37747.55054	16760.836	-252.966	18.25	18.25	36.50	4594	226
32267.55054	17239.536	-95.9657	26.71	26.71	53.41	2237	226
17643.55054	17550.236	-154.966	17.99	17.99	35.98	3496	226
12924.65054	17913.836	-231.966	15.66	15.66	31.32	6248	226
32433.45054	19094.136	-271.966	24.21	24.21	48.42	3156	226
16593.65054	19692.836	121.984	20.58	20.58	41.17	3412	226
18035.65054	19911.736	-243.966	9.91	9.91	19.83	10949	226
41220.15054	20887.236	-148.966	33.77	33.77	67.54	2301	226
37896.65054	21195.636	-374.966	16.11	16.11	32.22	10333	226
19731.25054	21459.836	-190.966	26.21	26.21	52.42	4373	226
18596.15054	22178.636	161.974	54.99	54.99	109.98	1164	226
12076.65054	22253.636	-256.966	12.74	12.74	25.48	5720	226
38463.95054	22407.536	-278.966	10.72	10.72	21.43	18340	226
29046.25054	23335.936	-12.8657	17.45	17.45	34.90	2518	226
13817.95054	23443.536	-201.966	9.91	9.91	19.83	15999	226
35792.35054	23804.136	26.1943	22.75	22.75	45.50	4236	226
30365.65054	24753.936	-100.966	15.68	15.68	31.37	7275	226
14636.65054	26246.536	-169.966	10.24	10.24	20.49	11560	226
17605.25054	26664.136	70.8343	33.58	33.58	67.16	1577	226
23239.75054	27489.936	14.1043	26.12	26.12	52.23	5990	226
38372.85054	27981.436	-242.966	47.15	47.15	94.29	1647	226
27524.65054	28309.536	-7.28571	38.15	38.15	76.30	1282	226
19316.35054	28532.836	-0.775708	48.75	48.75	97.50	1205	226
31920.05054	29111.436	-233.966	14.18	14.18	28.35	8208	226
40573.45054	29538.936	287.524	59.61	59.61	119.21	1646	226
29708.95054	30255.036	-195.966	27.11	27.11	54.21	2456	226
12092.25054	30498.336	-127.966	31.89	31.89	63.77	1773	226
40554.65054	30523.236	237.304	53.67	53.67	107.34	1596	226
36706.55054	30945.136	-169.966	24.14	24.14	48.28	2739	226
19459.35054	31458.336	-168.966	30.85	30.85	61.70	2646	226
13740.35054	31717.236	-358.966	44.84	44.84	89.68	2123	226
23264.55054	32803.736	-304.966	12.69	12.69	25.39	9664	226
30253.35054	32683.236	-104.966	27.88	27.88	55.77	2764	226
15868.25054	33494.036	-195.966	51.88	51.88	103.76	1156	226
31999.55054	33854.036	66.1843	45.64	45.64	91.28	1407	226
18041.55054	34244.136	-280.966	41.05	41.05	82.10	3048	226
33067.95054	33996.236	135.004	24.02	24.02	48.04	3057	226
21106.95054	34248.836	-429.966	41.68	41.68	83.37	4122	226
23358.65355	9842.73681	-197.354	31.02	31.02	62.03	2405	234
27041.75355	10520.03681	-128.354	19.03	19.03	38.06	2804	234
18191.75355	11784.03681	-419.354	25.53	25.53	51.06	4042	234
36305.55355	11780.53681	23.0163	42.39	42.39	84.78	1149	234
25912.25355	11988.63681	275.976	35.82	35.82	71.64	2773	234
31962.95355	12813.43681	-430.354	14.29	14.29	28.59	15553	234
25356.85355	13040.73681	71.3763	49.22	49.22	98.44	1250	234
12033.85355	17242.83681	209.946	38.36	38.36	76.73	2343	234
17706.15355	17538.93681	-250.354	7.68	7.68	15.35	23390	234
12026.15355	18434.13681	-86.3537	26.94	26.94	53.88	2567	234
30836.05355	18713.63681	-311.354	25.10	25.10	50.21	2645	234
20572.75355	18898.23681	236.916	16.48	16.48	32.97	6822	234
36735.65355	19544.13681	-65.3337	33.84	33.84	67.68	1759	234
31539.95355	20000.73681	-376.354	24.89	24.89	49.78	2622	234
38988.15355	21325.23681	-3.95372	24.33	24.33	48.65	1975	234
12083.25355	22270.43681	-277.354	9.18	9.18	18.37	8700	234
30651.55355	24622.63681	94.6263	32.97	32.97	65.94	1473	234
11908.95355	24743.63681	-188.354	29.23	29.23	58.45	2237	234
19243.15355	24718.23681	-56.0337	7.44	7.44	14.88	18609	234
40087.15355	24855.43681	-196.354	32.64	32.64	65.28	2614	234
35478.75355	25608.33681	235.986	63.14	63.14	126.28	1251	234
41220.95355	25486.73681	-226.354	29.96	29.96	59.91	3916	234
38046.95355	25773.03681	-298.354	23.43	23.43	46.86	2785	234
31217.75355	26945.33681	-7.67372	41.07	41.07	82.14	1447	234
18597.05355	29155.13681	-366.354	59.98	59.98	119.96	1476	234
31134.65355	29677.03681	-241.354	27.55	27.55	55.11	2436	234
29682.05355	30229.83681	-212.354	25.83	25.83	51.67	2392	234
18780.15355	30377.13681	-267.354	14.86	14.86	29.72	6904	234
30287.95355	32640.63681	-452.354	14.32	14.32	28.64	14902	234
25893.45355	33078.33681	-179.354	16.01	16.01	32.03	9825	234
29794.65355	33293.43681	-258.354	28.50	28.50	56.99	2567	234
31519.15655	9327.437617	-254.742	56.71	56.71	113.42	1024	242
17950.85655	9565.537617	18.9083	10.03	10.03	20.06	8857	242
17063.35655	9811.137617	263.498	14.34	14.34	28.68	8659	242
24006.45655	10961.53762	52.3883	20.28	20.28	40.55	3317	242
25927.95655	12172.63762	-366.742	28.47	28.47	56.94	3113	242
21781.15655	12381.73762	-268.742	36.95	36.95	73.90	1970	242
34725.85655	12898.03762	124.928	43.38	43.38	86.76	1208	242
23894.35655	13343.03762	-96.7417	35.73	35.73	71.45	1352	242
20266.35655	14136.13762	-53.6317	23.69	23.69	47.38	2777	242
38214.45655	15009.83762	-284.742	17.73	17.73	35.47	6026	242
22115.95655	16480.93762	241.178	31.58	31.58	63.16	2986	242
21412.95655	16888.43762	-5.27174	32.19	32.19	64.39	1544	242
12254.95655	17261.93762	-73.1617	28.47	28.47	56.94	1764	242
27129.55655	17571.23762	-393.742	52.33	52.33	104.66	1410	242
21175.55655	17931.53762	-190.742	18.39	18.39	36.79	5877	242
14683.95655	18011.33762	66.3383	37.19	37.19	74.37	1331	242
32313.15655	18549.03762	-242.742	17.50	17.50	35.00	3788	242
11943.15655	23597.83762	-41.5417	18.04	18.04	36.08	3393	242
31580.05655	24165.23762	-258.742	6.97	6.97	13.94	21712	242
36706.15655	25202.13762	-156.742	35.58	35.58	71.17	1476	242
38040.55655	25750.33762	-333.742	18.89	18.89	37.77	5611	242
13995.15655	27016.53762	-80.7417	19.31	19.31	38.62	4591	242
30957.15655	27800.73762	-154.742	32.17	32.17	64.34	1730	242
12366.65655	29419.33762	-61.0717	10.55	10.55	21.10	9340	242
39965.65655	30219.73762	-152.742	29.46	29.46	58.92	2430	242
18849.75655	33092.13762	190.958	27.79	27.79	55.58	3246	242
38320.15655	33131.93762	224.438	46.65	46.65	93.31	1626	242
14953.45655	33738.33762	-151.742	19.50	19.50	39.00	3676	242
17773.45955	7996.538424	-423.13	17.95	17.95	35.89	4854	250
20793.85955	8679.338424	-119.13	23.46	23.46	46.91	2242	250
25092.65955	9153.838424	-310.13	26.40	26.40	52.80	3046	250
19693.25955	10888.63842	-294.13	14.20	14.20	28.40	10218	250
28109.85955	11185.73842	14.8003	21.60	21.60	43.19	3158	250
33067.95955	12346.33842	-433.13	34.34	34.34	68.67	3287	250
32054.95955	13217.33842	-198.13	17.24	17.24	34.48	6785	250
29083.85955	15068.43842	-265.13	12.32	12.32	24.63	9253	250
35867.55955	15746.03842	-60.5298	31.02	31.02	62.03	2911	250
29360.35955	17066.13842	-19.6097	18.68	18.68	37.35	3778	250
22273.65955	17681.83842	-149.13	13.07	13.07	26.14	9134	250
17668.25955	17627.83842	-187.13	14.53	14.53	29.06	5553	250
27194.25955	19765.23842	-126.13	30.31	30.31	60.62	1421	250
32037.85955	20210.53842	251.95	27.79	27.79	55.58	2668	250
25026.55955	20428.83842	-44.7197	8.76	8.76	17.52	10626	250
11813.65955	20672.03842	-62.3897	44.74	44.74	89.49	1148	250
37885.25955	21168.43842	42.7003	18.11	18.11	36.22	4781	250
32807.15955	22357.63842	-199.13	36.13	36.13	72.25	1308	250
14018.75955	22888.83842	-302.13	7.61	7.61	15.21	26576	250
24976.15955	22459.23842	-214.13	45.40	45.40	90.81	1103	250
32351.25955	23278.03842	113.38	52.40	52.40	104.80	1076	250
30264.95955	24892.33842	53.8603	16.84	16.84	33.68	3886	250
22708.75955	25809.93842	135.7	32.48	32.48	64.95	2100	250
37022.65955	26250.43842	-126.13	9.87	9.87	19.73	10441	250
33940.25955	26326.23842	-253.13	15.71	15.71	31.42	8410	250
29562.85955	26908.73842	-254.13	28.94	28.94	57.89	2162	250
16597.65955	27086.73842	-1.93975	42.08	42.08	84.17	1436	250
12974.45955	27417.63842	205.45	24.26	24.26	48.51	4654	250
38317.65955	28093.13842	-101.13	24.37	24.37	48.75	3799	250
20086.55955	31965.43842	-138.13	30.10	30.10	60.19	1938	250
13944.25955	32512.13842	-183.13	28.12	28.12	56.24	2138	250
31284.25955	32706.83842	-193.13	45.78	45.78	91.56	1352	250
22956.86255	8416.339231	-419.518	11.63	11.63	23.27	13396	258
15787.16255	9254.639231	-225.518	8.10	8.10	16.20	13469	258
36618.56255	9757.139231	-213.518	56.92	56.92	113.84	1086	258
29417.66255	9875.239231	-201.518	21.52	21.52	43.05	2418	258
20988.46255	10891.53923	-472.518	19.15	19.15	38.29	4926	258
26998.26255	10818.53923	-435.518	23.43	23.43	46.86	6262	258
27995.16255	12731.53923	172.512	26.94	26.94	53.88	2238	258
13239.76255	12768.23923	75.7922	32.83	32.83	65.66	1764	258
36336.66255	13171.03923	-371.518	20.46	20.46	40.93	4346	258
13470.06255	13378.03923	-115.518	17.76	17.76	35.51	5960	258
15952.36255	13328.83923	-95.5178	19.50	19.50	39.00	2363	258
23550.96255	13592.33923	-316.518	37.23	37.23	74.47	2134	258
12447.66255	14466.63923	-247.518	19.55	19.55	39.09	4126	258
13714.06255	15484.33923	84.1622	20.54	20.54	41.07	2729	258
16588.06255	15524.23923	-159.518	43.80	43.80	87.61	1564	258
37134.06255	15464.83923	-180.518	20.09	20.09	40.18	3653	258
14728.16255	15724.43923	-129.518	20.02	20.02	40.03	3157	258
22829.26255	16055.23923	-151.518	44.70	44.70	89.40	1228	258
17499.16255	16379.13923	-141.518	29.58	29.58	59.16	1810	258
19934.26255	16989.13923	-226.518	29.58	29.58	59.16	1733	258
31635.46255	16909.73923	-34.8778	40.03	40.03	80.07	1032	258
26532.56255	16851.23923	-468.518	79.13	79.13	158.26	1120	258
22214.26255	17679.73923	200.412	16.91	16.91	33.82	5606	258
14929.86255	17871.13923	-10.6978	30.36	30.36	60.71	1903	258
16761.46255	18064.13923	-155.518	27.13	27.13	54.26	2375	258
19358.06255	18095.13923	-111.518	35.68	35.68	71.36	1269	258
22451.26255	20441.03923	242.262	33.23	33.23	66.46	2016	258
30568.26255	20518.93923	-400.518	33.16	33.16	66.32	2285	258
15244.46255	21349.73923	-395.518	61.56	61.56	123.12	1331	258
17407.66255	21803.33923	-260.518	20.51	20.51	41.02	4563	258
15093.26255	23935.43923	134.382	18.13	18.13	36.27	5828	258
31584.56255	24140.13923	-275.518	7.58	7.58	15.17	14574	258
21095.56255	26379.73923	-72.0778	44.89	44.89	89.77	1005	258
13164.66255	29578.43923	-28.3678	21.08	21.08	42.15	3432	258
25978.16255	29782.83923	-252.518	31.13	31.13	62.27	2617	258
39482.56255	29957.13923	-452.518	39.35	39.35	78.70	2683	258
38041.86255	30419.73923	-58.1278	72.75	72.75	145.49	1220	258
37181.36255	32849.03923	-474.518	12.20	12.20	24.40	19854	258
28385.26255	33194.93923	-386.518	67.97	67.97	135.93	1247	258
36982.66255	33508.93923	-296.518	33.37	33.37	66.74	2175	258
26903.86555	7510.140038	133.994	44.11	44.11	88.22	1302	266
14467.66555	9803.640038	-220.906	16.56	16.56	33.11	6263	266
21388.26555	9939.340038	188.864	14.41	14.41	28.83	7184	266
16636.66555	10024.34004	-145.906	12.95	12.95	25.91	7632	266
24312.66555	10569.84004	-357.906	36.43	36.43	72.86	2761	266
24292.26555	10810.24004	-380.906	31.46	31.46	62.93	3254	266
29714.46555	11359.94004	-367.906	30.05	30.05	60.10	2934	266
23102.36555	11629.74004	2.86422	25.81	25.81	51.62	2464	266
25064.56555	11864.94004	107.954	24.33	24.33	48.65	2641	266
16952.16555	12112.14004	-310.906	21.97	21.97	43.94	3552	266
23343.66555	12247.14004	27.0442	17.99	17.99	35.98	5423	266
19127.16555	13024.64004	98.6542	22.18	22.18	44.37	3229	266
32023.76555	13167.74004	-196.906	15.75	15.75	31.51	6279	266
14906.86555	13634.44004	219.554	47.50	47.50	95.00	1590	266
26717.56555	14359.34004	-89.9058	27.46	27.46	54.92	2003	266
18124.16555	14745.14004	-51.0758	18.39	18.39	36.79	6100	266
21399.16555	15628.14004	-381.906	42.98	42.98	85.96	1822	266
36315.86555	17083.24004	-275.906	16.46	16.46	32.92	6167	266
26461.96555	18793.74004	-269.906	43.80	43.80	87.61	1068	266
39074.66555	19220.74004	14.0242	23.97	23.97	47.95	2618	266
27489.96555	20059.24004	-59.4458	46.42	46.42	92.83	1080	266
39464.36555	21886.84004	180.494	20.23	20.23	40.46	5449	266
15345.06555	24136.54004	142.364	26.66	26.66	53.32	2452	266
26971.96555	24201.24004	-206.906	39.75	39.75	79.50	1485	266
28575.96555	26422.94004	-200.906	25.60	25.60	51.20	2544	266
39653.36555	26280.94004	204.674	21.31	21.31	42.63	3880	266
37532.56555	28485.74004	-111.906	21.69	21.69	43.38	2241	266
23788.96555	30138.44004	-392.906	50.59	50.59	101.17	2332	266
40018.06555	30034.14004	-88.9058	31.13	31.13	62.27	1553	266
15510.66555	30153.74004	-17.5958	22.54	22.54	45.07	4207	266
18171.46555	30961.94004	269.774	34.74	34.74	69.47	2939	266
36631.26555	31070.84004	-181.906	25.36	25.36	50.73	2259	266
36259.36555	32140.54004	-114.906	32.31	32.31	64.62	1800	266
18305.46555	32299.74004	-72.4658	47.85	47.85	95.71	1004	266
27791.76555	32399.94004	-329.906	18.58	18.58	37.16	5389	266
15921.96555	33497.24004	-102.906	16.18	16.18	32.36	5391	266
29696.76555	33376.34004	-445.906	40.72	40.72	81.44	2439	266
26852.96855	8512.940845	-343.294	15.59	15.59	31.18	6902	274
15810.56855	8769.340845	-419.294	28.87	28.87	57.74	3039	274
16615.86855	10056.14084	-124.294	34.85	34.85	69.71	1531	274
22943.56855	10750.54084	-260.294	10.64	10.64	21.29	11557	274
23137.66855	11592.74084	110.356	25.53	25.53	51.06	3957	274
25068.56855	12696.74084	18.2862	37.04	37.04	74.09	1313	274
31901.76855	12850.74084	-8.68379	19.05	19.05	38.10	3379	274
14549.66855	13075.74084	164.296	16.67	16.67	33.35	3823	274
24012.16855	13694.74084	-122.294	43.83	43.83	87.65	1296	274
35592.96855	13585.04084	-29.1438	12.79	12.79	25.58	6121	274
38364.26855	16756.84084	-65.4138	28.35	28.35	56.71	1406	274
19079.96855	17093.34084	-128.294	55.48	55.48	110.97	1014	274
36210.16855	17134.04084	-155.294	26.66	26.66	53.32	3652	274
26533.76855	19582.44084	-176.294	30.31	30.31	60.62	1698	274
25027.56855	20378.44084	-78.4338	17.78	17.78	35.56	4378	274
19296.26855	21126.44084	-100.294	12.83	12.83	25.67	8641	274
34549.36855	21212.64084	-103.294	33.91	33.91	67.82	1342	274
17488.56855	21438.84084	-36.5838	23.93	23.93	47.85	1889	274
14108.66855	22900.64084	-227.294	18.02	18.02	36.03	4724	274
21423.16855	23712.74084	-11.4738	33.94	33.94	67.87	1577	274
39826.66855	23720.54084	145.696	24.28	24.28	48.56	3127	274
19273.76855	24690.04084	34.0962	9.61	9.61	19.22	9590	274
37932.26855	25009.04084	-221.294	23.20	23.20	46.39	4143	274
37201.76855	26427.94084	-340.294	79.22	79.22	158.44	1149	274
20211.96855	27397.14084	-209.294	39.68	39.68	79.36	1792	274
25549.16855	27607.84084	-371.294	31.89	31.89	63.77	3001	274
13670.26855	31057.44084	-141.294	17.05	17.05	34.10	5249	274
18971.16855	31528.94084	-168.294	11.61	11.61	23.22	8600	274
35134.16855	31544.54084	-128.294	35.87	35.87	71.73	1931	274
18887.46855	33127.34084	-414.294	37.87	37.87	75.74	2451	274
37046.06855	33491.24084	-328.294	44.74	44.74	89.49	1899	274
15729.86855	33966.74084	-363.294	32.24	32.24	64.48	2314	274
29002.86855	33814.74084	-271.294	21.62	21.62	43.24	3893	274
34786.06855	34233.54084	-33.7938	11.47	11.47	22.94	5747	274
13644.77155	7678.041652	-188.682	53.76	53.76	107.53	1114	282
26407.27155	9988.641652	-19.3018	11.33	11.33	22.66	7976	282
19640.17155	10216.04165	-325.682	21.36	21.36	42.72	3221	282
28995.47155	10393.94165	-292.682	20.35	20.35	40.69	5841	282
27259.07155	10848.24165	56.0282	21.76	21.76	43.52	3779	282
32582.87155	11111.14165	-410.682	15.59	15.59	31.18	8383	282
16142.27155	11131.24165	-380.682	28.05	28.05	56.10	3617	282
23563.77155	11110.54165	-436.682	20.68	20.68	41.35	5196	282
25119.27155	11892.44165	-311.682	40.44	40.44	80.87	2172	282
17018.57155	12106.34165	111.828	16.70	16.70	33.39	6359	282
18695.67155	13262.04165	-315.682	24.12	24.12	48.23	4348	282
22035.47155	13332.74165	-9.0718	21.27	21.27	42.53	2924	282
33127.17155	13380.44165	-231.682	35.35	35.35	70.70	2203	282
33035.97155	13655.34165	-339.682	24.87	24.87	49.74	3187	282
24216.37155	14874.34165	-55.5718	7.54	7.54	15.07	13668	282
13257.47155	15125.14165	-460.682	91.40	91.40	182.80	1147	282
38233.47155	15054.34165	-289.682	43.90	43.90	87.79	1688	282
19354.27155	15351.44165	-255.682	9.84	9.84	19.69	14692	282
35934.87155	17317.54165	276.438	44.49	44.49	88.97	2116	282
22250.37155	17719.54165	-69.5218	13.71	13.71	27.41	8035	282
29988.87155	18216.24165	22.5482	20.39	20.39	40.79	2076	282
17313.17155	18533.64165	-41.6218	25.41	25.41	50.82	3249	282
21334.97155	18761.14165	58.8182	32.90	32.90	65.80	1392	282
30623.77155	19340.94165	-47.2018	24.19	24.19	48.37	1939	282
39278.77155	19350.04165	77.4182	22.61	22.61	45.22	2609	282
22553.17155	21339.54165	-12.7918	18.27	18.27	36.55	4440	282
38008.67155	21275.84165	-189.682	19.05	19.05	38.10	3863	282
13063.97155	23646.04165	-77.8918	15.92	15.92	31.84	6735	282
12283.77155	24614.34165	-137.682	15.02	15.02	30.05	7838	282
15585.37155	25984.14165	-28.6018	21.10	21.10	42.20	2841	282
27465.47155	26312.34165	-268.682	27.93	27.93	55.86	2383	282
36361.87155	27155.54165	-452.682	26.94	26.94	53.88	3863	282
28551.47155	27540.64165	-241.682	41.14	41.14	82.28	1337	282
13991.67155	27849.24165	-312.682	15.57	15.57	31.13	7943	282
39909.57155	29254.14165	-479.682	43.33	43.33	86.66	2642	282
23821.07155	30074.54165	-348.682	54.75	54.75	109.51	1249	282
35409.47155	31049.44165	-106.682	19.17	19.17	38.34	3759	282
16793.97155	31865.54165	249.468	17.00	17.00	34.01	5465	282
24748.57155	32179.64165	-71.3818	14.11	14.11	28.21	8419	282
30354.57155	32415.54165	-251.682	23.03	23.03	46.06	3619	282
13327.07155	32591.54165	-194.682	28.87	28.87	57.74	3358	282
18755.27155	33199.04165	-34.1818	14.91	14.91	29.81	5303	282
29589.27155	33249.74165	-225.682	34.90	34.90	69.80	1969	282
33264.67456	7357.442459	-294.07	55.95	55.95	111.91	1062	290
20045.27456	8665.842459	3.56018	11.49	11.49	22.98	9346	290
22532.57456	10010.74246	-46.6598	11.78	11.78	23.55	8304	290
35166.47456	11360.74246	-256.07	31.18	31.18	62.36	1897	290
32845.07456	11740.04246	-289.07	17.57	17.57	35.14	4240	290
16866.07456	13369.74246	250.01	80.19	80.19	160.38	1008	290
37121.57456	13310.94246	64.0102	33.16	33.16	66.32	1980	290
28816.97456	14023.54246	266.75	32.29	32.29	64.57	2111	290
34124.97456	14322.24246	165.38	31.42	31.42	62.83	2468	290
15461.57456	14572.44246	157.94	19.57	19.57	39.14	2857	290
17029.77456	15205.14246	133.76	24.35	24.35	48.70	2171	290
35713.87456	15720.44246	-68.0498	35.51	35.51	71.03	1092	290
16158.97456	16014.14246	40.7602	21.29	21.29	42.58	1953	290
12310.57456	17102.64246	54.7102	32.00	32.00	64.01	1322	290
21160.07456	17883.94246	88.1902	27.15	27.15	54.31	1872	290
32360.17456	19201.84246	-135.07	13.28	13.28	26.56	8266	290
23774.87456	19579.54246	134.69	32.05	32.05	64.10	1212	290
38464.67456	20341.24246	-304.07	30.47	30.47	60.95	2692	290
39904.37456	21328.54246	-73.6298	18.37	18.37	36.74	2304	290
41117.87456	22166.34246	-392.07	45.36	45.36	90.71	1727	290
25651.27456	22273.44246	-211.07	19.57	19.57	39.14	4407	290
37728.17456	23763.94246	-65.2598	28.83	28.83	57.65	2299	290
20442.77456	24537.64246	-34.5698	39.09	39.09	78.19	1248	290
36393.07456	28579.74246	-149.07	28.68	28.68	57.37	1848	290
26333.27456	28780.24246	-273.07	41.85	41.85	83.70	1430	290
39859.97456	29138.14246	-334.07	18.46	18.46	36.93	6271	290
29437.57456	29740.04246	-275.07	40.58	40.58	81.15	1526	290
15910.97456	31166.84246	-235.07	17.62	17.62	35.23	3867	290
20014.67756	8679.643266	-248.458	17.59	17.59	35.18	5929	298
22742.97756	9370.143266	-401.458	22.54	22.54	45.07	3270	298
19733.77756	9938.343266	-421.458	12.72	12.72	25.43	5289	298
24932.07756	10279.04327	-90.4578	24.37	24.37	48.75	1464	298
20391.37756	12586.64327	-305.458	14.29	14.29	28.59	6853	298
35201.47756	13227.74327	30.1422	46.82	46.82	93.63	1228	298
13434.97756	13204.74327	76.6422	14.27	14.27	28.54	3267	298
36276.37756	13703.64327	-9.84783	22.42	22.42	44.84	1756	298
35539.77756	14843.84327	-54.4878	51.57	51.57	103.15	1231	298
37638.57756	15590.24327	-294.458	38.39	38.39	76.77	1369	298
30323.17756	15788.14327	-251.458	36.93	36.93	73.85	1273	298
13198.17756	16259.94327	-107.458	14.27	14.27	28.54	4206	298
17241.57756	16593.94327	-430.458	26.92	26.92	53.84	4039	298
29137.67756	17304.14327	-222.458	14.20	14.20	28.40	5935	298
13623.97756	18908.74327	-437.458	30.31	30.31	60.62	2919	298
31560.17756	19999.34327	-425.458	14.41	14.41	28.83	8612	298
38902.97756	20370.14327	247.762	46.56	46.56	93.12	1432	298
13738.67756	24694.74327	-101.458	37.44	37.44	74.89	1193	298
15124.17756	24892.14327	-278.458	45.19	45.19	90.38	1472	298
17045.67756	25550.94327	-137.458	15.02	15.02	30.05	2947	298
31225.17756	27033.14327	20.8422	14.65	14.65	29.30	4647	298
16825.37756	27704.14327	202.192	16.65	16.65	33.30	3764	298
38906.37756	27945.34327	264.502	51.06	51.06	102.11	1478	298
16197.97756	28589.84327	-401.458	44.74	44.74	89.49	1742	298
34726.47756	29609.34327	-129.458	38.15	38.15	76.30	1208	298
12642.97756	31830.44327	-201.458	26.71	26.71	53.41	1834	298
19135.67756	32228.74327	-214.458	40.98	40.98	81.95	1105	298
15573.48056	8951.044073	-171.81	28.68	28.68	57.37	1379	306
33804.38056	9357.644073	-78.0902	26.45	26.45	52.89	1183	306
23557.58056	9495.044073	-231.81	11.26	11.26	22.51	6965	306
14437.18056	9649.744073	-267.81	35.16	35.16	70.32	1563	306
29768.18056	11327.34407	-331.81	49.78	49.78	99.57	1153	306
14179.18056	11849.84407	-279.81	16.74	16.74	33.49	2918	306
12698.28056	12016.14407	0.0297561	27.79	27.79	55.58	1839	306
25211.58056	12136.44407	-384.81	41.09	41.09	82.19	1583	306
24016.58056	13735.94407	-3.69024	11.28	11.28	22.56	6367	306
12618.28056	13870.84407	70.7098	24.96	24.96	49.93	2301	306
34752.98056	14070.14407	-58.5602	26.87	26.87	53.74	3452	306
37310.38056	13820.04407	-343.81	27.39	27.39	54.78	1998	306
18072.08056	14350.54407	78.1498	44.79	44.79	89.58	1064	306
21136.38056	14570.84407	-210.81	19.78	19.78	39.56	2010	306
16380.48056	16633.64407	-182.81	44.96	44.96	89.91	1033	306
16336.88056	20459.24407	-341.81	44.13	44.13	88.27	1154	306
29934.28056	20676.84407	-466.81	47.38	47.38	94.77	1348	306
32721.78056	21674.34407	-145.81	33.25	33.25	66.51	1134	306
40068.98056	23032.44407	-62.2802	46.58	46.58	93.16	1155	306
30260.28056	24901.34407	-39.9602	13.21	13.21	26.42	5421	306
37474.98056	25192.54407	144.18	16.72	16.72	33.44	5525	306
27445.48056	26298.14407	4.67976	16.30	16.30	32.59	2629	306
41136.48056	26980.84407	206.49	47.59	47.59	95.19	1337	306
32276.28056	27384.64407	236.25	37.63	37.63	75.27	1508	306
37457.48056	28517.54407	186.03	37.92	37.92	75.83	1511	306
16078.78056	28805.94407	-175.81	14.51	14.51	29.01	4791	306
28001.98056	29647.14407	-65.0702	15.54	15.54	31.09	4180	306
23714.88056	29790.84407	-80.8802	32.88	32.88	65.75	1436	306
32935.58056	29916.34407	-79.9502	8.55	8.55	17.10	10067	306
21115.48356	7782.84488	-190.056	20.04	20.04	40.08	2370	314
14281.98356	10599.54488	32.3341	15.66	15.66	31.32	3181	314
28817.98356	11155.44488	-384.056	41.87	41.87	83.74	1387	314
33862.38356	12631.54488	-217.056	13.92	13.92	27.84	5249	314
33151.68356	13309.54488	-115.056	18.96	18.96	37.92	2076	314
29855.38356	15344.24488	-125.056	33.65	33.65	67.31	1069	314
14632.18356	15868.54488	-94.0559	17.50	17.50	35.00	4216	314
36353.98356	17160.64488	-228.056	27.58	27.58	55.15	3027	314
38670.98356	21866.24488	-189.056	28.68	28.68	57.37	1792	314
22956.48356	22784.34488	-209.056	22.09	22.09	44.18	2605	314
11838.48356	22978.34488	-357.056	20.02	20.02	40.03	4964	314
38801.08356	24150.04488	67.6741	29.25	29.25	58.50	1547	314
34010.58356	26410.24488	-301.056	26.05	26.05	52.09	1996	314
31012.88356	28023.14488	49.0741	28.24	28.24	56.47	1492	314
23684.38356	29404.74488	-335.056	43.33	43.33	86.66	1227	314
32874.38356	29874.74488	-94.0559	12.88	12.88	25.76	5829	314
33669.88356	30762.44488	-100.056	34.52	34.52	69.05	1275	314
22153.28356	31572.54488	-272.056	29.08	29.08	58.17	2763	314
26138.98656	8039.345687	-295.301	36.95	36.95	73.90	1356	322
22932.08656	8530.045687	-406.301	18.65	18.65	37.30	3431	322
14564.18656	9617.445687	-288.301	17.78	17.78	35.56	3123	322
19713.28656	9855.345687	-329.301	19.19	19.19	38.39	2911	322
11768.98656	10288.84569	-264.301	14.58	14.58	29.15	3022	322
18138.68656	10150.94569	-172.301	24.85	24.85	49.69	1611	322
14182.48656	11804.84569	-224.301	4.64	4.64	9.28	27872	322
12759.68656	12548.64569	91.6085	19.12	19.12	38.25	2485	322
23756.78656	12667.14569	-338.301	41.00	41.00	82.00	1246	322
20935.08656	12819.44569	136.249	8.45	8.45	16.91	11815	322
27021.78656	12754.14569	-142.301	7.63	7.63	15.26	12962	322
19691.88656	14602.54569	94.3985	30.47	30.47	60.95	1056	322
33070.38656	14693.44569	107.419	17.71	17.71	35.42	3887	322
29705.38656	15107.34569	-6.97147	37.59	37.59	75.17	1064	322
40282.38656	15879.54569	3.25853	37.47	37.47	74.94	1420	322
37695.88656	17169.54569	-385.301	40.93	40.93	81.86	1444	322
37815.68656	18107.94569	-453.301	55.55	55.55	111.11	1219	322
39275.68656	19348.94569	76.7285	15.02	15.02	30.05	5289	322
16992.98656	19933.74569	66.4985	24.21	24.21	48.42	3050	322
29248.88656	20416.04569	-255.301	35.63	35.63	71.26	1044	322
41297.18656	22052.74569	-450.301	56.05	56.05	112.10	1357	322
22227.08656	22596.44569	-89.3015	32.15	32.15	64.29	1286	322
28568.38656	22660.64569	153.919	21.38	21.38	42.77	3469	322
23403.58656	25220.54569	-454.301	12.60	12.60	25.20	10299	322
20199.38656	26768.04569	-184.301	15.50	15.50	30.99	3885	322
39377.08656	27536.84569	-56.2615	26.61	26.61	53.22	1801	322
15910.88656	28561.94569	-177.301	5.56	5.56	11.12	18662	322
17453.58656	29778.24569	261.799	31.51	31.51	63.02	2531	322
36958.08656	29873.34569	195.769	30.87	30.87	61.75	1756	322
35701.08656	31287.04569	148.339	23.39	23.39	46.77	1971	322
17555.78656	32123.04569	112.069	40.46	40.46	80.92	1155	322
21467.38656	32676.84569	65.5685	20.09	20.09	40.18	1970	322
31390.68656	32739.94569	216.229	38.36	38.36	76.73	1624	322
28779.88656	34347.74569	-303.301	17.38	17.38	34.76	3491	322
21084.78956	7602.246494	-335.547	17.10	17.10	34.19	2840	330
26723.28956	7558.946494	234.583	49.01	49.01	98.02	1026	330
28515.58956	8542.646494	-457.547	58.64	58.64	117.28	1103	330
23547.28956	9630.846494	-23.9571	21.45	21.45	42.91	1361	330
15534.58956	10358.84649	-392.547	22.84	22.84	45.69	2841	330
11903.58956	11903.44649	-214.547	40.08	40.08	80.16	1097	330
17349.88956	14593.64649	-188.547	36.43	36.43	72.86	1077	330
24214.88956	14860.34649	75.5529	9.02	9.02	18.04	8100	330
20399.88956	15699.94649	-281.547	9.11	9.11	18.23	13169	330
37242.18956	15502.84649	-289.547	31.72	31.72	63.44	1567	330
14617.48956	15791.44649	-27.6771	11.35	11.35	22.70	6759	330
12999.58956	17214.04649	-326.547	35.98	35.98	71.97	1721	330
29400.48956	17084.84649	-38.8371	10.79	10.79	21.57	8380	330
32894.68956	18178.04649	-432.547	39.12	39.12	78.23	1510	330
25175.38956	21049.64649	-149.547	12.93	12.93	25.86	4768	330
38452.28956	21471.14649	241.093	24.56	24.56	49.13	2726	330
38941.08956	23241.74649	-271.547	45.50	45.50	91.00	1259	330
12736.68956	24005.24649	-141.547	9.07	9.07	18.13	7933	330
30313.88956	24921.04649	-58.3671	14.95	14.95	29.91	3295	330
34906.58956	26576.64649	-23.0271	17.92	17.92	35.84	3594	330
40419.88956	28567.94649	-357.547	42.11	42.11	84.21	1452	330
35766.88956	29232.04649	-97.5471	10.60	10.60	21.20	10894	330
29833.88956	29356.64649	218.773	43.47	43.47	86.95	1387	330
35542.48956	31130.04649	-123.547	34.31	34.31	68.62	1578	330
22051.58956	31432.74649	-243.547	36.55	36.55	73.10	2013	330
26546.38956	32047.24649	-226.547	33.56	33.56	67.12	1159	330
33268.98956	32956.54649	-386.547	59.68	59.68	119.35	1154	330
37561.78956	33145.24649	-32.3271	15.07	15.07	30.14	3937	330
17972.98956	34301.94649	-57.4371	17.78	17.78	35.56	3603	330
29629.88956	34401.94649	-179.547	11.96	11.96	23.93	8172	330
25263.59257	8239.547301	-278.793	32.83	32.83	65.66	2227	338
15946.39257	8604.847301	-405.793	30.80	30.80	61.61	2147	338
17427.79257	9560.947301	-287.793	43.50	43.50	86.99	1201	338
14632.19257	9950.747301	-339.793	22.82	22.82	45.64	2695	338
19677.39257	10185.2473	-272.793	13.19	13.19	26.38	4305	338
31909.19257	10362.1473	-409.793	10.10	10.10	20.21	12421	338
14301.29257	10553.3473	-239.793	24.42	24.42	48.84	2342	338
30864.19257	11056.2473	-324.793	19.26	19.26	38.53	5618	338
14906.79257	11042.5473	-315.793	16.84	16.84	33.68	5195	338
33296.89257	11824.7473	54.8473	32.85	32.85	65.70	1454	338
32783.99257	11808.1473	-213.793	30.76	30.76	61.51	1557	338
21821.39257	12344.6473	-237.793	31.06	31.06	62.12	1332	338
28492.29257	12492.9473	283.627	18.58	18.58	37.16	4991	338
33929.99257	12624.7473	-187.793	17.54	17.54	35.09	4151	338
25031.19257	12764.0473	15.7873	12.10	12.10	24.21	7304	338
22120.59257	13493.2473	1.8373	19.90	19.90	39.80	2385	338
29512.39257	15067.3473	-208.793	21.83	21.83	43.66	2274	338
12000.09257	15584.7473	148.777	28.54	28.54	57.09	1790	338
24944.89257	16218.5473	88.3273	28.92	28.92	57.84	2050	338
14065.69257	17075.6473	-399.793	8.62	8.62	17.24	14084	338
29427.89257	17080.7473	-87.7927	9.70	9.70	19.41	10279	338
35943.39257	17173.0473	-335.793	12.36	12.36	24.73	12143	338
17290.19257	18994.9473	-328.793	56.64	56.64	113.28	1044	338
31560.79257	19360.9473	-420.793	36.03	36.03	72.06	1559	338
39121.49257	19434.5473	-51.1727	35.09	35.09	70.18	1423	338
30610.99257	20507.5473	-264.793	29.08	29.08	58.17	1384	338
20307.19257	23443.6473	-120.793	17.26	17.26	34.52	4610	338
30246.89257	24922.1473	-25.1327	13.64	13.64	27.27	5188	338
28285.89257	25161.1473	-64.1927	11.23	11.23	22.47	7771	338
38977.09257	25285.5473	-18.6227	35.73	35.73	71.45	2101	338
15829.69257	27643.7473	-260.793	16.72	16.72	33.44	4367	338
14743.39257	28872.6473	-105.793	10.13	10.13	20.25	7370	338
38105.39257	30353.8473	-164.793	18.53	18.53	37.07	5315	338
12254.69257	31811.6473	-262.793	35.28	35.28	70.56	1289	338
28285.59257	32466.1473	-123.793	30.92	30.92	61.84	1224	338
16111.19257	32601.1473	-254.793	10.34	10.34	20.68	8345	338
19785.49257	33108.1473	288.277	51.50	51.50	103.01	1431	338
34751.99257	34307.8473	-198.793	19.15	19.15	38.29	2865	338
23072.39557	8414.248108	-429.038	20.84	20.84	41.68	3935	346
31815.39557	10167.14811	-469.038	16.58	16.58	33.16	5827	346
25937.09557	11662.24811	-344.038	16.53	16.53	33.06	3381	346
36198.39557	13437.14811	-462.038	35.14	35.14	70.27	1985	346
34251.79557	14078.54811	-214.038	27.08	27.08	54.16	1453	346
18190.69557	14922.44811	46.2317	29.32	29.32	58.64	1246	346
19246.39557	15755.64811	-283.038	15.92	15.92	31.84	3457	346
35954.99557	17266.84811	-58.8583	15.94	15.94	31.89	3083	346
16171.29557	19959.24811	-358.038	15.14	15.14	30.29	5561	346
27777.39557	22356.24811	59.2517	11.04	11.04	22.09	7620	346
23917.09557	24886.74811	-132.038	34.76	34.76	69.52	1151	346
12026.99557	25435.34811	-151.038	28.24	28.24	56.47	1598	346
33403.09557	26959.74811	-203.038	14.60	14.60	29.20	5534	346
40568.39557	28488.84811	-227.038	40.86	40.86	81.72	1256	346
35549.49557	30270.64811	-1.19832	28.54	28.54	57.09	1569	346
16002.19557	31026.24811	-335.038	21.36	21.36	42.72	4462	346
37774.29557	31618.04811	-337.038	57.25	57.25	114.50	1015	346
32943.69557	33599.34811	-111.038	15.66	15.66	31.32	4198	346
16379.29557	34279.24811	-214.038	20.91	20.91	41.82	4235	346
34721.09857	7374.248915	-347.284	48.75	48.75	97.50	1079	354
18012.39857	9587.548915	32.9661	11.49	11.49	22.98	5568	354
18049.99857	10165.14892	-48.8739	15.80	15.80	31.60	2157	354
28239.99857	11171.54892	-11.6739	21.55	21.55	43.10	2040	354
12233.99857	13083.24892	-304.284	15.28	15.28	30.57	5169	354
30397.49857	13912.14892	-232.284	33.75	33.75	67.49	1071	354
29417.89857	17115.84892	-116.284	9.82	9.82	19.64	10936	354
34287.19857	20440.64892	-3.30393	17.29	17.29	34.57	3015	354
12105.69857	22426.24892	-316.284	57.63	57.63	115.25	1037	354
29037.69857	23288.64892	-10.7439	22.66	22.66	45.31	1497	354
24836.29857	23555.84892	-139.284	31.25	31.25	62.50	1309	354
29004.39857	24632.54892	-173.284	14.74	14.74	29.48	4069	354
31381.59857	28633.84892	-346.284	34.76	34.76	69.52	2186	354
37155.49857	30847.84892	154.796	26.61	26.61	53.22	2836	354
25381.69857	32141.64892	-370.284	25.32	25.32	50.63	2859	354
23819.49857	32076.44892	-239.284	38.62	38.62	77.24	1227	354
29898.19857	33949.04892	69.2361	37.89	37.89	75.78	1088	354
18589.40157	8606.849723	-123.53	23.08	23.08	46.16	1965	362
19098.50157	10519.64972	-159.53	31.89	31.89	63.77	1438	362
34243.00157	11172.64972	-309.53	24.21	24.21	48.42	2108	362
35812.40157	12944.84972	-39.8195	20.77	20.77	41.54	1817	362
24187.40157	16694.04972	250.34	41.61	41.61	83.23	1210	362
35573.60157	22341.24972	144.32	31.35	31.35	62.69	1936	362
20297.40157	23455.24972	-36.0995	6.85	6.85	13.71	12243	362
17274.00157	25468.94972	-455.53	58.10	58.10	116.20	1011	362
18897.50157	26196.24972	-274.53	29.32	29.32	58.64	1355	362
15639.80157	26921.64972	-88.5295	33.70	33.70	67.40	1362	362
37394.40157	26882.84972	-364.53	20.51	20.51	41.02	4297	362
12989.70157	27690.34972	-417.53	32.97	32.97	65.94	1785	362
13572.70157	28703.34972	-0.759549	14.34	14.34	28.68	3576	362
18790.50157	29806.84972	-137.53	45.55	45.55	91.09	1264	362
31730.80157	32143.34972	41.0905	19.43	19.43	38.86	3067	362
34785.00157	34255.34972	-345.53	10.83	10.83	21.67	9858	362
18260.80457	8220.65053	-357.775	36.13	36.13	72.25	1253	370
13095.30457	9997.25053	-410.775	33.54	33.54	67.07	1745	370
15878.80457	10227.05053	-239.775	31.35	31.35	62.69	1167	370
14129.80457	10431.25053	-314.775	16.72	16.72	33.44	5731	370
23450.30457	12351.95053	-373.775	26.00	26.00	52.00	2151	370
38699.00457	17093.65053	-355.775	26.54	26.54	53.08	2870	370
14208.30457	17453.95053	41.7748	25.76	25.76	51.53	1550	370
13454.00457	18389.85053	205.455	5.23	5.23	10.46	20664	370
38059.40457	18232.45053	-168.775	28.19	28.19	56.38	1775	370
22794.60457	18643.25053	-242.775	25.36	25.36	50.73	2340	370
11768.40457	18846.95053	-221.775	24.77	24.77	49.55	2854	370
35339.50457	19161.75053	-310.775	44.06	44.06	88.12	1067	370
32363.00457	22470.75053	52.9348	20.28	20.28	40.55	2418	370
21996.40457	22986.75053	-106.775	10.72	10.72	21.43	4801	370
20857.30457	23324.25053	-150.775	18.11	18.11	36.22	2981	370
17351.30457	28016.55053	17.5948	10.60	10.60	21.20	6280	370
32950.30457	29910.75053	-119.775	10.15	10.15	20.30	4655	370
13193.70457	32708.75053	-163.775	35.65	35.65	71.31	1604	370
23237.40457	33639.25053	192.435	16.91	16.91	33.82	5375	370
21429.20457	34110.95053	-14.0252	14.01	14.01	28.02	4576	370
21065.60757	7722.351337	-205.021	23.69	23.69	47.38	1524	378
27674.50757	9568.051337	-120.021	28.10	28.10	56.19	2254	378
14791.20757	10260.75134	-254.021	11.94	11.94	23.88	7922	378
23780.60757	10245.55134	-408.021	41.52	41.52	83.04	1192	378
18105.70757	11756.25134	-253.021	26.87	26.87	53.74	2329	378
14039.60757	12423.15134	148.479	11.80	11.80	23.60	7459	378
38471.00757	15102.65134	-474.021	32.97	32.97	65.94	2856	378
31022.10757	15982.75134	-40.3108	17.36	17.36	34.71	2597	378
35926.70757	17253.05134	-440.021	22.47	22.47	44.93	2822	378
21132.70757	17879.45134	16.4192	16.06	16.06	32.12	3769	378
38478.70757	18667.75134	-74.7208	25.79	25.79	51.57	1949	378
30780.60757	18768.25134	-478.021	20.16	20.16	40.32	3238	378
34286.40757	20429.35134	-249.021	13.59	13.59	27.18	3197	378
37983.30757	21391.65134	-142.021	10.43	10.43	20.87	5835	378
39501.00757	21428.05134	-447.021	52.87	52.87	105.74	1253	378
39964.40757	21295.65134	-105.021	36.48	36.48	72.96	1577	378
32385.20757	22473.75134	-39.3808	20.58	20.58	41.17	2395	378
39650.50757	22496.85134	-284.021	35.04	35.04	70.08	1315	378
20872.80757	23291.35134	-47.7508	11.94	11.94	23.88	7073	378
39858.00757	23867.75134	-239.021	21.08	21.08	42.15	2199	378
13340.60757	24593.25134	-314.021	18.53	18.53	37.07	4402	378
38647.00757	26247.85134	20.1392	27.91	27.91	55.81	1118	378
12282.60757	29533.15134	214.509	29.04	29.04	58.07	1820	378
38029.80757	30264.85134	-122.021	15.28	15.28	30.57	4967	378
18898.30757	32067.55134	-217.021	41.05	41.05	82.10	1215	378
25265.70757	32028.55134	-112.021	20.58	20.58	41.17	3725	378
19178.91057	7460.652144	-308.266	21.29	21.29	42.58	2162	386
17990.51057	9585.952144	-51.7164	8.45	8.45	16.91	8216	386
14771.01057	10277.55214	-345.266	15.59	15.59	31.18	5934	386
18682.61057	11405.75214	-106.266	11.92	11.92	23.83	6616	386
21073.51057	11241.15214	-39.6264	20.61	20.61	41.21	1622	386
15948.91057	11462.25214	125.914	11.07	11.07	22.14	7095	386
26941.71057	11869.15214	-173.266	24.33	24.33	48.65	1649	386
12351.51057	13181.45214	-421.266	28.87	28.87	57.74	2425	386
38292.81057	13742.65214	244.024	52.16	52.16	104.33	1073	386
34662.91057	15534.95214	-95.2664	12.25	12.25	24.49	5356	386
30817.01057	15554.05214	-233.266	45.15	45.15	90.29	1387	386
17797.31057	17535.95214	-12.6564	22.63	22.63	45.26	1355	386
23894.41057	17639.05214	247.744	41.66	41.66	83.32	1154	386
12944.51057	17902.05214	-136.266	13.31	13.31	26.61	2733	386
30603.01057	18025.25214	145.444	30.26	30.26	60.52	1511	386
17033.21057	19914.45214	107.314	16.44	16.44	32.88	3533	386
21562.51057	22549.65214	-110.266	17.59	17.59	35.18	3567	386
38877.51057	23456.15214	-269.266	21.38	21.38	42.77	3334	386
23255.71057	25205.15214	-75.8964	28.31	28.31	56.61	1250	386
36664.11057	25349.75214	-295.266	39.59	39.59	79.18	1204	386
15489.61057	27078.95214	-264.266	14.91	14.91	29.81	4679	386
36918.61057	29798.65214	-459.266	50.16	50.16	100.32	1447	386
36377.81057	32151.15214	-196.266	19.76	19.76	39.52	3525	386
17548.11057	34376.65214	66.3936	23.29	23.29	46.58	2184	386
24190.11358	8156.152951	-448.512	46.96	46.96	93.92	1436	394
18479.31358	9615.652951	-332.512	25.25	25.25	50.49	2367	394
27467.71358	10156.75295	-110.512	7.23	7.23	14.46	13656	394
14853.81358	10304.65295	-199.512	19.95	19.95	39.89	1891	394
16715.31358	10742.65295	-56.612	23.29	23.29	46.58	1668	394
17966.91358	11822.15295	-321.512	33.16	33.16	66.32	1802	394
27047.11358	12927.15295	-151.512	19.73	19.73	39.47	1925	394
13776.61358	13650.45295	-49.172	6.52	6.52	13.05	16608	394
14723.61358	14109.95295	172.168	10.13	10.13	20.25	6981	394
21268.01358	14526.45295	-150.512	29.51	29.51	59.02	1286	394
18985.11358	15509.05295	-259.512	25.95	25.95	51.90	1732	394
21234.41358	17928.35295	-138.512	10.90	10.90	21.81	7819	394
17191.71358	18570.25295	-130.512	25.27	25.27	50.54	2176	394
40963.61358	19289.15295	-166.512	34.48	34.48	68.95	1331	394
12426.21358	19817.85295	235.408	45.99	45.99	91.99	1292	394
36554.01358	20020.85295	237.268	35.09	35.09	70.18	1406	394
18312.61358	20358.45295	-4.53201	25.01	25.01	50.02	1411	394
31432.01358	21128.35295	-433.512	28.80	28.80	57.60	2055	394
37668.01358	22136.25295	-161.512	16.08	16.08	32.17	2425	394
15472.61358	22203.45295	148.918	33.46	33.46	66.93	1437	394
37973.21358	23008.45295	-70.562	21.03	21.03	42.06	2915	394
13761.81358	23416.05295	-6.39201	14.25	14.25	28.50	3936	394
12740.41358	23991.15295	-78.932	6.26	6.26	12.53	15714	394
26107.01358	24685.95295	105.208	15.52	15.52	31.04	3613	394
30251.21358	24860.75295	-239.512	19.92	19.92	39.85	2352	394
37484.21358	25132.55295	87.538	17.22	17.22	34.43	3279	394
15490.81358	26936.15295	-232.512	12.69	12.69	25.39	4952	394
20027.21358	27080.15295	-120.512	37.49	37.49	74.98	1309	394
14128.51358	27633.15295	-385.512	28.57	28.57	57.13	2895	394
16074.51358	28770.85295	-210.512	11.26	11.26	22.51	4069	394
21946.31358	29196.45295	-37.082	32.66	32.66	65.33	1044	394
12901.71358	29241.85295	-197.512	10.29	10.29	20.58	8115	394
29927.21358	29754.25295	-292.512	42.72	42.72	85.44	1031	394
24622.41358	30050.95295	-351.512	22.58	22.58	45.17	3304	394
15965.21358	31311.75295	-353.512	27.79	27.79	55.58	2599	394
36487.01358	33001.55295	-415.512	43.38	43.38	86.76	1437	394
27521.31658	10138.85376	-87.7576	6.90	6.90	13.80	16338	402
20901.91658	11280.45376	-67.0876	20.68	20.68	41.35	2022	402
25953.11658	11630.85376	-236.758	11.37	11.37	22.75	6423	402
12229.51658	12667.55376	-224.758	12.27	12.27	24.54	3694	402
29592.11658	12778.45376	108.682	30.73	30.73	61.47	1188	402
20531.51658	13846.95376	-334.758	44.27	44.27	88.55	1439	402
24067.71658	13801.75376	-70.8076	21.69	21.69	43.38	1503	402
28998.41658	16058.25376	154.252	22.56	22.56	45.12	2760	402
27429.31658	18234.95376	-29.8876	30.36	30.36	60.71	1036	402
13585.11658	19469.85376	-233.758	26.59	26.59	53.18	1934	402
39514.31658	20133.55376	-173.758	25.50	25.50	51.01	1929	402
26445.51658	22125.65376	165.412	41.38	41.38	82.75	1071	402
13327.81658	23552.85376	-15.9376	40.13	40.13	80.26	1255	402
15555.61658	25435.95376	-116.758	19.48	19.48	38.95	2648	402
13910.01658	25696.85376	-313.758	43.71	43.71	87.42	1234	402
34263.11658	26708.05376	-115.758	20.58	20.58	41.17	3609	402
29039.91658	27616.45376	116.122	25.48	25.48	50.96	2134	402
12929.51658	29261.95376	-155.758	33.54	33.54	67.07	1279	402
22094.61658	29156.45376	149.602	36.29	36.29	72.58	1234	402
35813.01658	29132.55376	-35.4676	21.12	21.12	42.25	1429	402
15167.61658	29892.75376	-329.758	15.12	15.12	30.24	4250	402
24694.91658	30123.45376	-345.758	37.89	37.89	75.78	1180	402
13790.71658	31895.45376	-227.758	20.58	20.58	41.17	2492	402
23804.41658	32065.55376	-113.758	16.23	16.23	32.45	3092	402
35698.91658	32280.25376	-127.758	23.08	23.08	46.16	2792	402
18286.41658	33181.65376	-122.758	18.35	18.35	36.69	2949	402
12758.31658	34332.75376	-412.758	53.25	53.25	106.49	1026	402
26757.11958	8623.154565	-377.003	23.50	23.50	47.01	3936	410
20033.51958	8754.854565	-210.003	24.61	24.61	49.22	2413	410
15949.01958	11733.05456	-311.003	14.25	14.25	28.50	4184	410
32517.31958	11995.85456	15.4368	4.57	4.57	9.14	20659	410
33717.81958	11976.35456	-112.003	11.49	11.49	22.98	6468	410
25480.71958	12665.55456	-112.003	21.27	21.27	42.53	1750	410
12267.91958	12767.75456	-273.003	13.61	13.61	27.22	4399	410
29456.41958	12592.95456	-170.003	28.31	28.31	56.61	1403	410
33324.11958	13508.85456	198.647	36.76	36.76	73.52	1361	410
36347.41958	13736.25456	-185.003	18.27	18.27	36.55	2740	410
12571.61958	16295.65456	-320.003	24.82	24.82	49.64	1720	410
38291.61958	17643.15456	229.337	18.77	18.77	37.54	3904	410
39481.51958	17937.75456	-240.003	40.48	40.48	80.96	1544	410
12570.11958	18853.75456	-23.6232	30.43	30.43	60.85	1116	410
37666.01958	22198.85456	-340.003	10.06	10.06	20.11	9621	410
39649.81958	22033.35456	224.687	40.91	40.91	81.81	1180	410
37946.41958	22911.35456	-327.003	20.32	20.32	40.65	2627	410
14948.21958	23971.75456	-22.6932	16.89	16.89	33.77	4111	410
34337.41958	26702.05456	12.6468	13.66	13.66	27.32	4656	410
14242.72258	10600.05537	-58.2789	19.99	19.99	39.99	1612	418
19578.72258	11150.75537	-174.249	19.45	19.45	38.90	1784	418
18224.42258	11754.15537	-96.2489	11.09	11.09	22.18	6466	418
11746.02258	14689.15537	-15.4989	18.70	18.70	37.40	3545	418
13688.52258	15548.05537	251.411	14.65	14.65	29.30	5700	418
23812.62258	15996.95537	-53.6289	19.26	19.26	38.53	1947	418
36963.02258	17287.55537	109.121	22.61	22.61	45.22	2943	418
14758.62258	17480.05537	200.261	36.24	36.24	72.49	1206	418
15320.92258	18867.15537	91.4511	20.96	20.96	41.92	1959	418
27821.22258	19155.65537	-284.249	28.78	28.78	57.56	1235	418
30617.92258	19353.95537	-320.249	25.67	25.67	51.34	2139	418
19551.02258	20099.15537	-481.249	29.18	29.18	58.36	1945	418
20760.22258	20239.65537	-64.7889	8.34	8.34	16.67	9132	418
37722.12258	21994.35537	-344.249	22.47	22.47	44.93	2359	418
37937.32258	22997.05537	-311.249	11.45	11.45	22.89	10399	418
23320.72258	25380.65537	-128.249	11.89	11.89	23.79	5009	418
16771.82258	27707.05537	3.10115	20.56	20.56	41.12	1477	418
34870.12258	28694.75537	-189.249	15.14	15.14	30.29	4007	418
35767.92258	29230.55537	-106.249	14.72	14.72	29.44	4273	418
13763.92258	31790.25537	68.2011	15.47	15.47	30.94	3416	418
27914.12258	31784.95537	-436.249	23.39	23.39	46.77	2590	418
14600.12258	33121.25537	-249.249	34.43	34.43	68.86	1604	418
21049.62558	7656.356179	-347.494	43.17	43.17	86.33	1018	426
15770.02558	9325.656179	-365.494	22.98	22.98	45.97	2150	426
21161.82558	10896.75618	-250.494	28.42	28.42	56.85	1237	426
27973.32558	11079.35618	225.126	23.81	23.81	47.62	3003	426
19297.22558	12762.75618	-373.494	15.35	15.35	30.71	6545	426
28599.72558	12667.15618	278.136	45.78	45.78	91.56	1119	426
13647.62558	14065.55618	-363.494	31.11	31.11	62.22	1886	426
17943.02558	17292.15618	-435.494	25.93	25.93	51.86	2600	426
22646.72558	19537.05618	-208.494	35.89	35.89	71.78	1530	426
39502.42558	20170.75618	-116.494	17.24	17.24	34.48	4504	426
13515.92558	20600.75618	241.866	6.55	6.55	13.09	17571	426
13069.82558	21458.05618	-78.0545	23.34	23.34	46.68	1490	426
12079.52558	23745.95618	20.5255	23.79	23.79	47.57	2620	426
13347.72558	24493.65618	-420.494	16.91	16.91	33.82	3867	426
30384.72558	27720.35618	-482.494	49.83	49.83	99.66	1207	426
37368.52558	28531.05618	280.926	25.67	25.67	51.34	3638	426
37200.92558	32917.55618	-84.5645	6.66	6.66	13.33	15555	426
18860.22558	33392.05618	-384.494	24.04	24.04	48.09	3540	426
16726.72858	10735.65699	-22.5001	14.98	14.98	29.96	3012	434
19978.12858	11134.75699	217.44	29.41	29.41	58.83	1505	434
18602.52858	11533.65699	150.48	39.00	39.00	78.00	1109	434
19317.62858	12835.25699	-284.74	26.82	26.82	53.65	1423	434
16867.62858	13299.95699	-206.74	22.77	22.77	45.55	2631	434
19427.72858	14647.55699	185.82	24.61	24.61	49.22	3127	434
25181.32858	15729.05699	145.83	20.39	20.39	40.79	2703	434
14843.92858	17542.55699	-170.74	12.13	12.13	24.26	6243	434
32396.72858	19076.55699	-21.5701	25.74	25.74	51.48	1057	434
25023.82858	20362.25699	-45.7501	29.67	29.67	59.35	1636	434
39447.82858	20174.15699	39.8099	31.25	31.25	62.50	1200	434
16210.32858	23622.85699	-88.7401	29.18	29.18	58.36	1111	434
12390.02858	25099.75699	-98.7401	32.85	32.85	65.70	1166	434
39356.42858	26761.55699	-106.74	33.39	33.39	66.79	1103	434
16684.62858	28806.85699	106.77	27.93	27.93	55.86	1314	434
12272.02858	29217.75699	170.01	32.78	32.78	65.56	1082	434
20114.82858	29872.45699	18.4199	26.05	26.05	52.09	1162	434
22157.02858	31210.85699	-245.74	44.72	44.72	89.44	1021	434
14588.22858	31479.35699	-188.74	30.12	30.12	60.24	1955	434
34500.52858	32793.05699	-67.1401	27.13	27.13	54.26	1447	434
24937.52858	33913.15699	-261.74	18.44	18.44	36.88	4881	434
31091.62858	33943.35699	-223.74	19.08	19.08	38.15	2267	434
16364.23159	7951.357793	-300.986	27.46	27.46	54.92	2183	442
25193.83159	9400.657793	-199.986	22.00	22.00	43.99	2258	442
34251.53159	13530.85779	21.8943	22.61	22.61	45.22	1419	442
38705.83159	13607.55779	-248.986	30.38	30.38	60.76	1256	442
17958.63159	14389.35779	-119.986	15.19	15.19	30.38	3045	442
17915.43159	17452.95779	-247.986	13.26	13.26	26.52	6006	442
39238.23159	19950.25779	253.464	20.61	20.61	41.21	5255	442
13082.63159	21359.55779	-67.3857	13.28	13.28	26.56	4065	442
25015.13159	26271.35779	2.3643	28.12	28.12	56.24	1162	442
33424.33159	26944.55779	-264.986	20.87	20.87	41.73	3627	442
16023.63159	27498.45779	183.714	26.96	26.96	53.93	1871	442
37466.73159	28554.35779	-85.9857	9.68	9.68	19.36	10479	442
12856.13159	29204.85779	-127.986	16.25	16.25	32.50	4609	442
18157.03159	31060.65779	55.3743	34.64	34.64	69.28	1687	442
22215.43159	31288.55779	-61.8057	20.14	20.14	40.27	2438	442
36287.73159	32072.95779	-155.986	44.25	44.25	88.50	1332	442
19222.73459	7428.8586	-296.231	8.81	8.81	17.62	6782	450
12600.23459	7725.5586	-162.231	34.36	34.36	68.72	1887	450
27893.23459	9973.0586	-180.231	25.20	25.20	50.40	1800	450
33080.63459	9895.1586	-466.231	42.91	42.91	85.82	1296	450
17848.23459	11965.8586	82.0987	11.63	11.63	23.27	3848	450
24930.73459	12412.5586	-360.231	34.76	34.76	69.52	1683	450
22386.63459	12747.5586	-82.5113	7.58	7.58	15.17	10040	450
29582.83459	13050.6586	-298.231	31.72	31.72	63.44	1627	450
13856.33459	13604.5586	125.809	14.51	14.51	29.01	4802	450
23353.53459	13688.8586	-47.1713	44.96	44.96	89.91	1198	450
19363.93459	15248.2586	-233.231	52.70	52.70	105.41	1089	450
30931.43459	16108.4586	-210.231	42.84	42.84	85.67	1156	450
38318.23459	17635.2586	42.1087	12.48	12.48	24.96	4220	450
13469.33459	18390.2586	117.439	9.07	9.07	18.13	6106	450
18392.43459	18689.1586	163.939	44.77	44.77	89.54	1095	450
28253.63459	18842.5586	112.789	18.44	18.44	36.88	2419	450
34307.53459	20409.2586	-287.231	6.52	6.52	13.05	18219	450
37930.13459	21198.8586	-430.231	20.02	20.02	40.03	3743	450
40232.33459	23663.9586	-119.231	36.86	36.86	73.71	1019	450
38430.93459	28197.4586	-170.231	33.44	33.44	66.88	1302	450
37347.13459	28674.8586	-302.231	44.49	44.49	88.97	1002	450
38206.23459	29514.2586	-284.231	31.93	31.93	63.87	2179	450
35371.93459	29837.8586	73.7287	13.59	13.59	27.18	4884	450
13024.63459	30746.3586	-66.7013	35.49	35.49	70.98	1066	450
18880.63459	32120.6586	4.90869	32.81	32.81	65.61	1362	450
25865.73459	33153.8586	-380.231	26.14	26.14	52.28	2132	450
29625.23459	34340.0586	103.489	33.06	33.06	66.13	1384	450
32589.83759	11056.35941	-121.477	11.37	11.37	22.75	5560	458
16732.63759	11977.95941	-380.477	39.47	39.47	78.94	1475	458
20061.03759	12189.45941	-302.477	19.12	19.12	38.25	2297	458
24213.23759	14867.75941	-39.0469	7.21	7.21	14.41	9702	458
13782.33759	15579.25941	230.653	25.62	25.62	51.24	2083	458
15934.23759	18312.95941	-438.477	27.04	27.04	54.07	2343	458
15231.43759	18854.65941	159.043	35.40	35.40	70.79	1188	458
13095.53759	20556.15941	-447.477	23.13	23.13	46.25	2628	458
14966.23759	20771.05941	-229.477	12.55	12.55	25.10	8545	458
20656.13759	26415.05941	85.5731	22.82	22.82	45.64	2053	458
34985.33759	26627.95941	-65.0869	29.56	29.56	59.11	1560	458
36505.43759	29857.25941	71.6231	20.58	20.58	41.17	2515	458
40020.23759	30890.15941	-226.477	27.44	27.44	54.87	1635	458
26057.54059	10703.86021	-156.723	37.87	37.87	75.74	1194	466
28580.24059	12237.56021	31.3875	22.04	22.04	44.09	3693	466
11874.14059	16606.96021	23.9475	19.03	19.03	38.06	2926	466
13606.64059	17109.46021	-261.723	9.47	9.47	18.93	9849	466
29398.34059	17070.96021	232.267	25.36	25.36	50.73	1903	466
17580.94059	18460.36021	-113.723	29.48	29.48	58.97	2072	466
27498.24059	21617.56021	-314.723	23.81	23.81	47.62	2995	466
25743.24059	23773.26021	-247.723	28.28	28.28	56.57	1378	466
11801.84059	24716.16021	199.717	27.51	27.51	55.01	1643	466
15800.64059	27500.26021	-140.723	39.87	39.87	79.74	1025	466
16978.34059	28923.06021	-102.723	19.48	19.48	38.95	2177	466
19457.64059	29130.96021	68.5875	28.97	28.97	57.93	1683	466
38768.24059	30501.46021	-356.723	44.74	44.74	89.49	1122	466
38014.34059	30634.16021	-403.723	49.60	49.60	99.19	1149	466
22083.34059	31328.96021	-385.723	26.26	26.26	52.52	2859	466
23170.24059	31342.46021	-245.723	28.07	28.07	56.14	1258	466
22007.94059	31733.66021	-461.723	25.81	25.81	51.62	2529	466
37131.64059	31964.36021	-387.723	21.29	21.29	42.58	2432	466
29971.04059	33925.46021	263.887	34.36	34.36	68.72	1613	466
21062.74359	7772.661021	-156.968	26.78	26.78	53.55	1178	474
31730.04359	10419.06102	-441.968	40.65	40.65	81.29	1414	474
28234.54359	11091.06102	218.072	18.49	18.49	36.97	4269	474
13457.44359	11963.36102	-7.91816	21.05	21.05	42.11	2345	474
12206.64359	12958.96102	-223.968	22.07	22.07	44.13	1570	474
30991.94359	16072.86102	-328.968	32.62	32.62	65.23	1444	474
17933.04359	17489.26102	-274.968	23.17	23.17	46.35	1990	474
35788.64359	18265.66102	-431.968	23.64	23.64	47.29	2837	474
16059.24359	19463.46102	-207.968	25.98	25.98	51.95	1401	474
25051.64359	20426.26102	-60.9282	20.89	20.89	41.78	2043	474
[truncated: 96,181 more rows]
