# Supplementary material for: Super-resolution analysis of PACSIN2 and EHD2 at caveolae
Source: PLoS One. 2022 Jul 14;17(7):e0271003. doi: 10.1371/journal.pone.0271003 (PMC9282494; doi:10.1371/journal.pone.0271003)
Supplement: S1 Data — (ZIP) [file pone.0271003.s003.zip › 405Cav1polyCy3Cav1mono7C8001driftCorr 3DdistanceR_561-647_91K_TS3D.3dlp]

22718.068	9463.213808	108.42	47.52	47.52	95.05	1980	6
16516.568	9799.913808	8.91	30.94	30.94	61.89	2341	6
28964.068	10515.21381	-263	32.17	32.17	64.34	2995	6
26109.968	11978.71381	-226	111.25	111.25	222.50	1238	6
23821.568	12138.81381	-106	15.33	15.33	30.66	7504	6
22837.768	12813.11381	41.46	14.51	14.51	29.01	10246	6
18701.168	13387.61381	-77	32.88	32.88	65.75	2883	6
24374.568	14424.41381	-167	39.63	39.63	79.27	2080	6
33907.568	14767.11381	-43.17	18.11	18.11	36.22	9511	6
26154.568	14865.41381	-270	32.12	32.12	64.24	3001	6
16669.568	15045.61381	106.56	31.56	31.56	63.11	2732	6
38061.868	15518.01381	26.58	26.82	26.82	53.65	2421	6
39398.868	16349.71381	-371	58.43	58.43	116.86	1899	6
25598.668	16613.01381	-185	37.54	37.54	75.08	2581	6
20527.568	16817.41381	-10.62	27.06	27.06	54.12	2637	6
34655.168	17168.61381	-193	53.74	53.74	107.48	1515	6
33032.468	19044.61381	-218	28.35	28.35	56.71	2712	6
20518.668	18969.61381	-186	28.99	28.99	57.98	5145	6
21674.068	19662.61381	-412	34.59	34.59	69.19	3815	6
20072.468	19846.41381	78.66	35.96	35.96	71.92	2667	6
37895.468	20680.21381	262.8	47.41	47.41	94.81	2837	6
12505.768	21852.61381	-51.54	45.17	45.17	90.34	1718	6
17923.768	23082.01381	145.62	44.09	44.09	88.17	2039	6
15296.268	24118.11381	-455	20.79	20.79	41.59	14716	6
33057.968	24013.01381	-234	64.27	64.27	128.54	1510	6
39550.968	25623.81381	-156	36.13	36.13	72.25	2182	6
25949.568	25879.41381	-201	13.28	13.28	26.56	12380	6
23854.468	27279.51381	32.16	54.07	54.07	108.14	1219	6
15204.468	27653.01381	-288	18.42	18.42	36.83	9546	6
39236.668	28257.31381	-414	11.78	11.78	23.55	20837	6
39121.068	29222.01381	50.76	30.10	30.10	60.19	3042	6
39867.368	30656.91381	-277	29.53	29.53	59.06	5819	6
12267.968	32012.51381	-207	36.24	36.24	72.49	2691	6
23927.571	7569.514615	31.23	32.85	32.85	65.70	2329	14
21189.471	7703.214615	-453	14.06	14.06	28.12	16510	14
17158.471	8116.714615	-312	39.23	39.23	78.47	2299	14
12819.671	8901.614615	-283	39.30	39.30	78.61	2245	14
23537.871	9370.814615	-270	46.18	46.18	92.36	1950	14
16233.471	9707.814615	-213	41.02	41.02	82.05	1826	14
25759.071	10017.11462	-5.04	17.17	17.17	34.34	9878	14
40124.371	12125.31462	-159	46.09	46.09	92.17	1575	14
41227.671	13035.11462	-123	46.53	46.53	93.07	1355	14
18074.271	13298.91462	-314	13.94	13.94	27.88	9817	14
26752.471	14641.61462	-185	19.03	19.03	38.06	4545	14
24432.271	16014.51462	-200	31.51	31.51	63.02	2964	14
15461.071	16206.91462	-194	10.72	10.72	21.43	15927	14
18512.371	17217.71462	122.37	6.10	6.10	12.20	29003	14
41393.571	17300.61462	-249	43.99	43.99	87.98	2715	14
32286.271	17934.21462	-241	59.46	59.46	118.93	1176	14
29298.371	18459.01462	-177	19.71	19.71	39.42	6231	14
20223.871	19103.01462	-52.47	60.24	60.24	120.48	1402	14
32359.671	19152.81462	-374	34.17	34.17	68.34	3011	14
33183.271	19038.41462	-29.22	45.31	45.31	90.62	1619	14
21765.271	19498.41462	-388	20.06	20.06	40.13	5550	14
24597.071	20876.81462	207	51.34	51.34	102.68	1604	14
13222.771	21334.21462	203.28	23.88	23.88	47.76	5895	14
22659.771	21150.71462	-15.27	55.67	55.67	111.34	1405	14
32157.871	22525.91462	144.69	15.14	15.14	30.29	8228	14
11765.671	24414.11462	-354	33.42	33.42	66.83	3570	14
37371.671	25089.21462	152.13	29.60	29.60	59.20	3214	14
28445.971	25854.41462	6.12	6.76	6.76	13.52	19121	14
12319.271	26039.81462	155.85	12.69	12.69	25.39	10891	14
40371.771	26617.91462	-204	25.58	25.58	51.15	3019	14
25422.971	27143.91462	-286	47.55	47.55	95.09	1580	14
12591.271	29071.11462	242.34	18.44	18.44	36.88	7176	14
19492.871	30894.41462	-290	31.46	31.46	62.93	3078	14
22043.371	31617.41462	-288	28.99	28.99	57.98	3525	14
15661.471	32131.81462	197.7	14.98	14.98	29.96	9410	14
22162.171	33201.71462	-253	31.86	31.86	63.73	3119	14
32320.371	33793.21462	-32.01	66.79	66.79	133.58	1163	14
18650.071	34074.01462	-157	10.76	10.76	21.52	21317	14
17894.571	34295.61462	77.73	46.44	46.44	92.88	1650	14
16176.87401	7709.515423	-428	10.53	10.53	21.05	18222	22
36393.07401	7759.415423	-396	45.15	45.15	90.29	1922	22
24568.77401	7848.815423	-190	54.49	54.49	108.99	1302	22
17866.67401	8076.615423	-111	18.23	18.23	36.46	8082	22
23359.17401	8519.015423	-238	29.32	29.32	58.64	2976	22
26703.47401	8602.015423	-219	16.01	16.01	32.03	11128	22
17779.17401	10118.71542	-426	25.13	25.13	50.26	5095	22
18247.67401	10130.91542	-418	25.58	25.58	51.15	5458	22
30410.27401	11358.91542	21	22.98	22.98	45.97	3187	22
35314.07401	11403.51542	-151	36.43	36.43	72.86	2057	22
20636.27401	13502.11542	-395	29.98	29.98	59.96	3955	22
37401.07401	13495.11542	149.34	32.50	32.50	65.00	2972	22
17280.57401	13500.81542	226.53	32.66	32.66	65.33	4587	22
36362.07401	13542.81542	-436	25.69	25.69	51.39	5143	22
34552.47401	14203.71542	261.87	20.94	20.94	41.87	5430	22
12541.37401	14628.51542	-220	38.29	38.29	76.58	3112	22
32925.77401	14158.41542	-369	31.58	31.58	63.16	3741	22
24140.07401	14853.11542	-76	14.84	14.84	29.67	6669	22
38770.77401	15948.31542	-201	15.54	15.54	31.09	7796	22
17516.17401	16194.91542	-38.52	30.92	30.92	61.84	2115	22
26766.87401	16402.61542	72.15	23.48	23.48	46.96	2879	22
29461.07401	17085.51542	-134	45.95	45.95	91.89	1259	22
16403.87401	18184.81542	-247	46.75	46.75	93.49	1902	22
19096.57401	18643.31542	130.74	54.52	54.52	109.04	1203	22
21314.07401	18676.21542	193.05	17.66	17.66	35.33	7283	22
35646.47401	19351.51542	-162	33.49	33.49	66.98	1829	22
32511.37401	19812.41542	-208	54.28	54.28	108.57	1546	22
17777.57401	19934.41542	-163	31.18	31.18	62.36	2289	22
25163.97401	20468.81542	-71.07	40.72	40.72	81.44	1596	22
39881.47401	20330.11542	-77	24.92	24.92	49.83	3328	22
14299.47401	20708.91542	278.61	25.67	25.67	51.34	5224	22
31198.47401	21711.81542	30.3	10.01	10.01	20.02	7964	22
34046.67401	22752.41542	-288	35.91	35.91	71.83	2065	22
18096.27401	23450.61542	-385	94.98	94.98	189.95	1192	22
29875.67401	24950.41542	-101	46.63	46.63	93.26	1417	22
13908.57401	26555.81542	-64.56	61.21	61.21	122.41	1096	22
18875.27401	26753.61542	5.19	43.85	43.85	87.70	1428	22
31552.17401	27690.11542	-47.82	34.76	34.76	69.52	1416	22
38662.07401	27631.01542	-29.22	47.36	47.36	94.72	1514	22
39159.47401	28330.41542	-261	24.59	24.59	49.17	3693	22
13398.87401	28722.01542	198.63	21.03	21.03	42.06	4786	22
14417.47401	29595.51542	-111	26.85	26.85	53.69	3427	22
26715.07401	29559.41542	-341	20.91	20.91	41.82	6476	22
33101.47401	30289.81542	-333	31.65	31.65	63.30	3022	22
22094.67401	31274.31542	-362	16.77	16.77	33.54	7033	22
19900.97401	31723.51542	-129	22.28	22.28	44.56	4150	22
13832.47401	32622.41542	246.06	23.15	23.15	46.30	5961	22
32833.27401	34077.21542	-275	37.47	37.47	74.94	2153	22
33937.47401	33981.21542	-148	35.16	35.16	70.32	2837	22
26656.57701	8555.51623	273.03	36.17	36.17	72.35	3246	30
28888.77701	9241.21623	55.41	37.33	37.33	74.65	1976	30
33058.37701	9255.31623	-406	39.82	39.82	79.65	2441	30
37749.27701	9370.01623	-195	56.38	56.38	112.76	1239	30
27583.57701	9773.51623	-471	19.19	19.19	38.39	7815	30
36901.67701	10384.41623	-182	68.74	68.74	137.48	1074	30
34318.97701	11001.21623	-216	28.94	28.94	57.89	2671	30
14154.57701	11429.41623	288.84	23.34	23.34	46.68	7514	30
18228.37701	11873.21623	-177	25.91	25.91	51.81	2826	30
25891.47701	12162.31623	-292	16.98	16.98	33.96	11888	30
30740.07701	12768.71623	-105	26.66	26.66	53.32	3173	30
27713.67701	13624.61623	-242	31.39	31.39	62.78	2481	30
27038.27701	14421.21623	255.36	77.64	77.64	155.29	1261	30
19749.37701	15057.11623	-226	22.23	22.23	44.46	6075	30
14511.57701	15775.01623	-99	15.28	15.28	30.57	12109	30
19080.67701	15796.21623	283.26	33.39	33.39	66.79	3708	30
33544.77701	16446.81623	-245	30.36	30.36	60.71	2475	30
19472.27701	18378.81623	-406	23.46	23.46	46.91	6246	30
28142.97701	18853.61623	218.16	21.48	21.48	42.96	5796	30
26372.07701	20176.81623	-252	24.19	24.19	48.37	5575	30
34318.67701	20422.51623	-111	20.91	20.91	41.82	3828	30
22067.77701	20619.21623	-79	24.40	24.40	48.80	3465	30
13128.27701	20754.21623	100.05	24.75	24.75	49.50	4196	30
16586.37701	21573.71623	-88	22.98	22.98	45.97	4192	30
17453.17701	21625.21623	-377	16.72	16.72	33.44	7496	30
37940.77701	21823.51623	-15.27	40.62	40.62	81.25	1729	30
12180.17701	25836.41623	-13.41	15.35	15.35	30.71	4445	30
37086.37701	25984.21623	-128	42.41	42.41	84.83	1457	30
14639.77701	27373.51623	-137	37.56	37.56	75.12	3212	30
37754.77701	27455.41623	113.07	25.58	25.58	51.15	3849	30
16136.47701	28264.21623	-353	19.99	19.99	39.99	6228	30
34467.07701	28304.81623	146.55	31.51	31.51	63.02	2389	30
13306.97701	28881.41623	-120	49.15	49.15	98.30	1992	30
21927.87701	30797.51623	-470	58.33	58.33	116.67	2436	30
25357.77701	30466.31623	-173	18.20	18.20	36.41	5787	30
14979.37701	30637.21623	75.87	27.93	27.93	55.86	4265	30
29042.07701	30752.61623	99.12	44.25	44.25	88.50	1602	30
29882.87701	31195.11623	-165	30.33	30.33	60.66	2602	30
22062.37701	31356.11623	-274	30.83	30.83	61.65	2693	30
17129.87701	32416.01623	187.47	19.36	19.36	38.72	5090	30
13148.97701	32698.61623	-400	22.94	22.94	45.88	5036	30
32701.17701	33292.51623	-326	64.06	64.06	128.11	1371	30
34648.67701	34163.61623	-107	21.93	21.93	43.85	5240	30
38837.97701	34178.21623	-32.94	32.00	32.00	64.01	1899	30
38914.58001	8206.417037	-277	39.00	39.00	78.00	2656	38
20046.58001	8655.917037	-189	14.39	14.39	28.78	5839	38
21317.48001	8586.217037	136.32	41.02	41.02	82.05	1777	38
35925.68001	9394.517037	-203	55.79	55.79	111.58	1173	38
36872.18001	10391.91704	-145	42.01	42.01	84.03	1323	38
28943.18001	10572.31704	-351	22.28	22.28	44.56	5522	38
31978.78001	10532.81704	-234	30.38	30.38	60.76	2267	38
33602.48001	11186.21704	-128	23.22	23.22	46.44	2994	38
18264.48001	12309.71704	-277	21.64	21.64	43.28	4430	38
21613.48001	12712.91704	-85	26.45	26.45	52.89	2642	38
14501.28001	13121.01704	-59.91	7.54	7.54	15.07	18738	38
17951.78001	13328.21704	-370	19.83	19.83	39.66	9080	38
23395.48001	13680.21704	-23.64	46.58	46.58	93.16	1393	38
31973.18001	13691.41704	-68.28	19.62	19.62	39.23	3569	38
20277.68001	16070.11704	79.59	57.20	57.20	114.41	1297	38
18198.68001	17739.51704	274.89	15.71	15.71	31.42	11157	38
30674.18001	17793.61704	-282	39.38	39.38	78.75	2258	38
37117.58001	17636.31704	-367	33.70	33.70	67.40	2615	38
21181.48001	18054.11704	79.59	19.26	19.26	38.53	4993	38
15339.98001	18933.01704	121.44	23.74	23.74	47.48	4485	38
27759.48001	19154.81704	127.02	21.55	21.55	43.10	4735	38
34831.98001	19980.31704	-120	34.88	34.88	69.76	1579	38
26179.18001	20422.31704	-62.7	40.62	40.62	81.25	1176	38
22118.68001	21995.71704	-254	31.18	31.18	62.36	2267	38
31385.18001	24308.61704	59.13	46.79	46.79	93.59	1266	38
37460.58001	25049.31704	-176	25.88	25.88	51.76	2995	38
29669.08001	25508.71704	-133	52.52	52.52	105.03	1100	38
13123.58001	25986.81704	-374	26.75	26.75	53.51	9096	38
20568.08001	26418.51704	101.91	13.87	13.87	27.74	10323	38
18849.38001	26760.51704	203.28	36.17	36.17	72.35	2761	38
19296.38001	27258.91704	192.12	51.06	51.06	102.11	1525	38
17818.18001	27471.71704	-274	54.90	54.90	109.79	1553	38
16796.28001	27816.11704	-348	35.49	35.49	70.98	4636	38
37068.38001	27894.41704	56.34	37.80	37.80	75.60	1653	38
39293.78001	27685.81704	-397	43.66	43.66	87.32	2632	38
16949.88001	28430.91704	-399	27.25	27.25	54.49	4881	38
17419.98001	28945.51704	-62.7	33.21	33.21	66.41	1930	38
31172.78001	29297.21704	138.18	44.32	44.32	88.64	1495	38
15330.68001	29447.91704	-138	15.85	15.85	31.70	5857	38
24570.98001	29472.71704	-252	28.78	28.78	57.56	3127	38
39962.58001	29785.61704	-142	34.71	34.71	69.43	1894	38
30205.88001	32810.51704	-66.42	57.51	57.51	115.02	1281	38
14449.98001	33046.91704	-425	75.55	75.55	151.10	1565	38
20812.48001	33557.71704	-229	8.31	8.31	16.63	22644	38
33218.58001	34077.01704	-64.56	54.57	54.57	109.13	1068	38
28707.08301	8034.317844	-32.94	39.21	39.21	78.42	1837	46
18497.98301	8538.517844	-131	18.89	18.89	37.77	7786	46
26071.98301	9221.617844	-350	26.38	26.38	52.75	3592	46
23574.08301	9782.517844	144.69	16.51	16.51	33.02	6694	46
17853.78301	10153.91784	7.05	12.60	12.60	25.20	8603	46
23039.58301	10290.61784	7.98	12.86	12.86	25.72	7042	46
14025.88301	11206.51784	-469	23.97	23.97	47.95	6162	46
21173.58301	11185.01784	-305	28.33	28.33	56.66	3072	46
32794.58301	11199.21784	-423	34.64	34.64	69.28	3322	46
33590.58301	11228.81784	-146	15.73	15.73	31.46	9530	46
18101.28301	11538.01784	-323	19.92	19.92	39.85	5251	46
16663.28301	12528.91784	39.6	14.34	14.34	28.68	10647	46
31963.08301	12830.91784	-415	10.29	10.29	20.58	23098	46
14469.28301	13158.91784	33.09	17.14	17.14	34.29	3965	46
34242.08301	13487.51784	61.92	11.45	11.45	22.89	8250	46
14934.18301	14052.01784	70.29	9.37	9.37	18.75	16880	46
38623.88301	14225.71784	-156	23.81	23.81	47.62	2831	46
32054.38301	15303.01784	-74	43.26	43.26	86.52	1199	46
15333.98301	16142.01784	95.4	18.75	18.75	37.49	6780	46
16359.48301	16618.11784	206.07	18.68	18.68	37.35	5641	46
36316.28301	16866.81784	-188	31.13	31.13	62.27	2111	46
28542.78301	17339.61784	21	21.78	21.78	43.57	3104	46
22198.38301	17683.91784	96.33	23.76	23.76	47.52	2468	46
21270.68301	18048.11784	-113	28.64	28.64	57.27	2151	46
13906.48301	19133.11784	-119	37.23	37.23	74.47	1875	46
21727.38301	19485.51784	-267	25.74	25.74	51.48	2613	46
35623.88301	19632.71784	-33.87	13.14	13.14	26.28	11590	46
33314.98301	19922.01784	-241	35.65	35.65	71.31	2140	46
13946.18301	20168.61784	-110	14.29	14.29	28.59	8716	46
24582.38301	21145.01784	-326	42.39	42.39	84.78	1887	46
20116.58301	21949.11784	-102	66.95	66.95	133.91	1108	46
35523.78301	22357.81784	20.07	27.86	27.86	55.72	2365	46
17897.58301	23015.61784	-68.28	14.72	14.72	29.44	7156	46
12073.18301	23683.91784	141.9	17.90	17.90	35.80	5437	46
31437.98301	24659.41784	-365	32.92	32.92	65.85	2615	46
40084.48301	24582.71784	127.95	32.83	32.83	65.66	2157	46
21484.98301	25755.41784	-330	44.11	44.11	88.22	2058	46
28419.28301	25838.61784	-54.33	10.27	10.27	20.54	7020	46
23932.38301	27014.51784	-269	31.53	31.53	63.07	2523	46
13075.28301	27238.21784	83.31	18.68	18.68	37.35	7058	46
39142.68301	28302.81784	-232	9.18	9.18	18.37	23076	46
25217.78301	28793.21784	-392	68.58	68.58	137.16	1522	46
27141.58301	28687.91784	-123	29.77	29.77	59.53	3225	46
29415.78301	29704.61784	-369	15.47	15.47	30.94	9981	46
38480.38301	31027.71784	-113	19.78	19.78	39.56	6117	46
27148.98301	31614.41784	10.77	30.19	30.19	60.38	1958	46
29829.38301	31893.11784	-78	61.16	61.16	122.32	1084	46
37679.18301	31744.21784	-273	64.86	64.86	129.71	1209	46
15525.78301	32130.91784	173.52	8.93	8.93	17.85	24815	46
29622.28301	33238.81784	-288	27.20	27.20	54.40	4744	46
13506.48301	33356.71784	-256	63.00	63.00	125.99	1217	46
30966.38301	33655.21784	-89	36.31	36.31	72.63	2171	46
16228.38301	34310.01784	-31.08	21.88	21.88	43.76	2798	46
26021.38601	7714.018651	-302	51.15	51.15	102.30	1926	54
13458.78601	7827.018651	-50.61	37.52	37.52	75.03	1382	54
14944.28601	8656.818651	-210	62.69	62.69	125.38	1034	54
26861.68601	9192.318651	-40.38	28.83	28.83	57.65	3508	54
29667.98601	10005.41865	-258	17.47	17.47	34.95	6125	54
28182.28601	11059.11865	-151	22.16	22.16	44.32	5645	54
21113.18601	11151.41865	-367	17.22	17.22	34.43	6733	54
18231.18601	11878.81865	-338	8.83	8.83	17.66	22458	54
34269.08601	13519.61865	-170	18.46	18.46	36.93	4880	54
25246.28601	14393.71865	-394	12.83	12.83	25.67	13134	54
38075.98601	15555.41865	-13.41	11.00	11.00	22.00	7945	54
38714.38601	15945.41865	-117	23.48	23.48	46.96	4501	54
31075.68601	16087.71865	-403	18.75	18.75	37.49	8845	54
22081.58601	16587.11865	-119	15.17	15.17	30.33	5075	54
26885.38601	16482.81865	-170	9.44	9.44	18.89	17644	54
37971.28601	16896.61865	63.78	53.46	53.46	106.92	1333	54
28563.38601	17423.01865	-18.06	7.44	7.44	14.88	19782	54
13820.28601	17979.91865	-43.17	27.20	27.20	54.40	2845	54
15953.98601	18833.61865	-228	14.11	14.11	28.21	11795	54
31954.68601	20734.21865	59.13	24.59	24.59	49.17	3844	54
14451.28601	20927.01865	-319	24.04	24.04	48.09	5104	54
18587.08601	21121.21865	-130	35.82	35.82	71.64	2390	54
24753.78601	21497.11865	282.33	74.75	74.75	149.50	1196	54
17644.68601	22452.11865	-135	16.72	16.72	33.44	7878	54
27479.18601	23120.31865	-257	41.02	41.02	82.05	1490	54
20339.48601	23474.81865	-152	28.83	28.83	57.65	2270	54
24244.18601	23614.91865	-461	80.19	80.19	160.38	1406	54
33841.88601	24098.01865	-91	11.47	11.47	22.94	12521	54
41378.18601	24546.21865	-240	26.09	26.09	52.19	3264	54
23927.88601	24797.11865	27.51	18.93	18.93	37.87	4343	54
13548.98601	24829.01865	-411	33.63	33.63	67.26	3804	54
26316.28601	27975.31865	57.27	52.28	52.28	104.56	1327	54
34491.88601	28126.11865	189.33	20.56	20.56	41.12	5828	54
27192.08601	28707.91865	-407	24.87	24.87	49.74	3477	54
39789.18601	30578.91865	-24.57	36.31	36.31	72.63	1482	54
13041.78601	31727.21865	186.54	18.65	18.65	37.30	7348	54
28773.08601	31481.41865	-124	22.16	22.16	44.32	2545	54
20798.68601	32014.61865	100.05	34.76	34.76	69.52	2329	54
23778.48601	32068.11865	-72	18.32	18.32	36.64	4222	54
17983.78601	32702.31865	-174	22.04	22.04	44.09	3086	54
19260.38601	32923.61865	256.29	12.10	12.10	24.21	18341	54
15640.28901	10031.31946	-295	6.74	6.74	13.47	27014	62
31193.88901	10530.71946	-323	11.52	11.52	23.03	14745	62
18382.18901	11831.41946	176.31	24.77	24.77	49.55	3736	62
16445.48901	12160.51946	83.31	17.45	17.45	34.90	4898	62
19735.98901	12800.11946	202.35	12.67	12.67	25.34	9662	62
22827.98901	12811.11946	-259	16.11	16.11	32.22	5523	62
35661.58901	12819.81946	-334	48.68	48.68	97.36	1860	62
14536.28901	13075.41946	-158	10.13	10.13	20.25	13244	62
33005.58901	13767.01946	-218	16.04	16.04	32.08	7001	62
25280.38901	14342.21946	-363	15.02	15.02	30.05	8919	62
28940.18901	14283.61946	100.98	18.35	18.35	36.69	5324	62
16795.38901	15553.81946	-151	39.89	39.89	79.79	2763	62
21568.08901	15637.81946	172.59	44.39	44.39	88.78	1485	62
28498.48901	17317.41946	-55.26	45.64	45.64	91.28	1105	62
12140.08901	17497.61946	29.37	21.43	21.43	42.86	5946	62
18589.18901	19019.91946	-70.14	15.19	15.19	30.38	6252	62
20214.18901	19830.41946	127.02	15.19	15.19	30.38	7205	62
15683.78901	20978.61946	-202	23.83	23.83	47.67	4119	62
19241.78901	21085.41946	26.58	18.42	18.42	36.83	3745	62
13777.08901	21323.91946	-93	29.70	29.70	59.39	2470	62
34068.98901	22274.61946	-177	37.37	37.37	74.75	1421	62
16480.38901	24074.21946	102.84	26.66	26.66	53.32	3156	62
26376.68901	24026.81946	-44.1	40.15	40.15	80.31	1327	62
25559.98901	25856.61946	263.73	47.64	47.64	95.28	1765	62
25078.08901	27974.91946	4.26	34.31	34.31	68.62	1965	62
22123.38901	28875.41946	-262	62.85	62.85	125.71	1307	62
24781.08901	29530.01946	104.7	16.41	16.41	32.83	6676	62
38514.98901	31102.41946	-394	17.64	17.64	35.28	5729	62
39961.48901	30867.71946	-239	37.11	37.11	74.23	2283	62
19918.68901	32296.61946	-288	25.10	25.10	50.21	5809	62
30352.48901	32273.41946	-137	34.64	34.64	69.28	1644	62
36961.28901	33459.91946	-41.31	41.28	41.28	82.57	1914	62
25299.98901	34239.41946	184.68	31.46	31.46	62.93	2523	62
13441.69201	7324.920265	-310	38.20	38.20	76.40	3655	70
30339.99201	7656.320265	-291	42.27	42.27	84.54	1737	70
13642.19201	8252.620265	99.12	60.74	60.74	121.47	1063	70
39760.99201	8164.520265	-355	58.22	58.22	116.43	1266	70
15020.79201	8553.920265	-7.83	31.09	31.09	62.17	2138	70
24040.69201	8724.020265	-292	49.36	49.36	98.72	1651	70
23554.49201	9577.820265	183.75	28.87	28.87	57.74	4077	70
23055.89201	10056.42026	-399	26.31	26.31	52.61	4497	70
30844.79201	10959.02026	11.7	20.16	20.16	40.32	3235	70
29934.89201	11118.72026	291.63	27.88	27.88	55.77	4466	70
32758.59201	11316.92026	-416	18.11	18.11	36.22	6311	70
30296.79201	11499.82026	-412	39.33	39.33	78.66	3303	70
14148.39201	11842.12026	-119	16.81	16.81	33.63	4042	70
31733.79201	11973.82026	5.19	13.21	13.21	26.42	9060	70
32332.29201	12049.62026	97.26	7.06	7.06	14.13	26791	70
19612.79201	12745.52026	248.85	18.86	18.86	37.73	5986	70
16634.29201	13520.12026	-311	42.41	42.41	84.83	1993	70
16412.79201	13957.52026	-382	15.85	15.85	31.70	11250	70
13296.99201	14267.52026	-103	7.32	7.32	14.65	24750	70
18856.39201	14731.22026	-32.01	26.38	26.38	52.75	3151	70
12475.09201	14862.72026	-189	17.10	17.10	34.19	5590	70
13329.99201	15644.82026	-429	19.43	19.43	38.86	6664	70
31022.49201	16014.32026	-196	17.43	17.43	34.85	6001	70
34654.29201	16645.12026	-189	38.34	38.34	76.68	1524	70
39979.29201	16936.92026	-328	19.08	19.08	38.15	5012	70
18403.99201	17198.62026	57.27	18.25	18.25	36.50	6266	70
28506.09201	17335.82026	-12.48	11.63	11.63	23.27	12997	70
28447.49201	18332.62026	-302	55.06	55.06	110.12	1187	70
33178.09201	21323.42026	-117	26.45	26.45	52.89	2574	70
37759.49201	21977.12026	-120	10.22	10.22	20.44	12619	70
39667.89201	21957.42026	-261	14.44	14.44	28.87	13091	70
26217.89201	21980.02026	139.11	34.17	34.17	68.34	1880	70
12135.09201	23137.52026	127.95	50.49	50.49	100.98	2384	70
27274.19201	24140.12026	21	17.52	17.52	35.04	4456	70
40172.29201	24440.62026	-91	32.62	32.62	65.23	2333	70
39755.09201	24571.32026	20.07	12.98	12.98	25.95	10854	70
16952.09201	25456.42026	127.02	21.03	21.03	42.06	5206	70
24028.89201	25543.82026	-153	15.02	15.02	30.05	8203	70
27516.89201	25829.82026	-204	45.69	45.69	91.37	1712	70
33397.69201	26705.52026	-425	27.65	27.65	55.30	4526	70
31181.79201	27029.32026	-37.59	13.12	13.12	26.23	9254	70
14144.69201	27586.52026	281.4	62.64	62.64	125.29	1668	70
20718.19201	27983.32026	-444	26.35	26.35	52.70	4935	70
27570.89201	28098.22026	-127	5.70	5.70	11.40	24721	70
30995.19201	28089.22026	-93	45.43	45.43	90.86	1391	70
35251.29201	29230.12026	-324	65.61	65.61	131.22	1418	70
36002.89201	30477.62026	-83	23.57	23.57	47.15	2750	70
25033.99201	30915.42026	-292	44.46	44.46	88.92	1682	70
22570.39201	31147.42026	-222	42.58	42.58	85.16	1499	70
14324.29201	31459.92026	-212	38.72	38.72	77.43	1966	70
34247.89201	32623.52026	235.83	8.95	8.95	17.90	22300	70
15073.39201	33009.12026	-100	13.05	13.05	26.09	9233	70
36300.09201	33192.72026	285.12	39.42	39.42	78.85	2719	70
13525.19502	7581.821072	255.36	70.51	70.51	141.02	1340	78
32577.39502	8641.721072	-263	59.72	59.72	119.45	1155	78
31197.29502	10367.22107	-297	33.72	33.72	67.45	2413	78
18976.39502	10493.92107	-249	35.82	35.82	71.64	1948	78
13401.29502	10900.02107	-124	14.67	14.67	29.34	5453	78
16662.19502	10842.92107	-60.84	31.16	31.16	62.31	2472	78
23394.49502	12274.22107	-319	12.91	12.91	25.81	12168	78
21493.79502	14244.92107	27.51	21.27	21.27	42.53	3214	78
29685.29502	14229.42107	-441	46.70	46.70	93.40	2264	78
34762.29502	14397.12107	-82	58.95	58.95	117.89	1039	78
18744.99502	14812.82107	231.18	29.04	29.04	58.07	3698	78
18382.49502	14861.32107	255.36	30.54	30.54	61.09	3528	78
24138.29502	14868.82107	22.86	9.73	9.73	19.45	11034	78
29038.39502	14906.12107	-371	21.93	21.93	43.85	4419	78
13429.39502	15675.02107	-17.13	12.83	12.83	25.67	6597	78
31046.59502	16003.62107	-200	12.65	12.65	25.29	12270	78
39428.39502	16394.12107	-239	46.42	46.42	92.83	1289	78
32281.19502	16619.32107	-88	30.43	30.43	60.85	1889	78
13682.49502	17064.52107	-18.06	18.37	18.37	36.74	3597	78
33426.79502	17912.42107	-160	24.30	24.30	48.61	3004	78
33143.69502	18865.12107	-253	22.35	22.35	44.70	3839	78
11783.29502	18909.12107	-336	22.58	22.58	45.17	6853	78
22091.49502	20475.02107	-161	15.75	15.75	31.51	7005	78
24929.99502	20663.12107	-65.49	52.68	52.68	105.36	1996	78
32693.49502	20377.92107	-240	15.73	15.73	31.46	6006	78
17355.69502	21570.02107	-167	23.64	23.64	47.29	3022	78
26036.19502	21791.82107	-369	57.77	57.77	115.54	1495	78
34774.69502	22199.32107	-144	48.04	48.04	96.08	1418	78
18856.99502	22237.42107	149.34	22.96	22.96	45.92	3464	78
38497.29502	23133.72107	-8.76	21.55	21.55	43.10	4372	78
13255.39502	24091.62107	-167	18.56	18.56	37.11	4522	78
25045.29502	24208.92107	-202	44.37	44.37	88.74	1320	78
39797.29502	24582.72107	-7.83	11.37	11.37	22.75	9027	78
30443.69502	24767.32107	-59.91	32.15	32.15	64.29	1404	78
15523.49502	24986.42107	-367	33.09	33.09	66.18	3559	78
39924.59502	25686.52107	-360	52.82	52.82	105.65	1871	78
25939.19502	25874.72107	-124	14.44	14.44	28.87	6887	78
38884.79502	26925.22107	-184	35.87	35.87	71.73	1872	78
25439.19502	27084.72107	201.42	27.58	27.58	55.15	2867	78
19450.59502	27446.82107	233.97	34.59	34.59	69.19	2805	78
15156.89502	27594.52107	-253	12.86	12.86	25.72	13962	78
35107.69502	27942.92107	203.28	50.75	50.75	101.50	1770	78
21002.99502	29625.02107	-366	40.91	40.91	81.81	2487	78
29298.19502	29708.92107	-181	19.99	19.99	39.99	2888	78
28823.99502	30620.82107	135.39	50.33	50.33	100.65	1457	78
15019.29502	30667.62107	-256	21.41	21.41	42.81	5899	78
23085.29502	31256.42107	-139	35.77	35.77	71.54	1939	78
14358.89502	31453.92107	-147	28.59	28.59	57.18	2194	78
36213.89502	32070.22107	-84	45.50	45.50	91.00	1379	78
19201.69502	32944.22107	207	11.16	11.16	22.33	14376	78
22158.29502	32929.72107	-73	9.09	9.09	18.18	18943	78
31395.09502	33037.82107	-193	63.23	63.23	126.46	1027	78
33675.49502	33210.02107	-297	51.01	51.01	102.02	1665	78
26136.49502	33549.92107	-109	25.17	25.17	50.35	2360	78
23584.89502	33713.12107	-43.17	41.28	41.28	82.57	1235	78
34741.59502	34349.42107	-247	20.70	20.70	41.40	6468	78
37714.69502	34174.02107	-238	26.49	26.49	52.99	3500	78
15170.19802	7774.021879	-383	25.60	25.60	51.20	6176	86
20036.19802	8492.421879	-373	9.28	9.28	18.56	10777	86
15567.19802	9245.621879	-393	20.44	20.44	40.88	7196	86
25124.39802	9308.021879	-287	11.99	11.99	23.97	12966	86
12265.09802	10715.62188	-63.63	35.61	35.61	71.22	1827	86
24186.69802	10817.32188	107.49	19.99	19.99	39.99	3567	86
37799.59802	11672.82188	-333	68.41	68.41	136.83	1168	86
31527.89802	11992.92188	202.35	19.00	19.00	38.01	6214	86
22839.09802	12354.42188	162.36	44.60	44.60	89.21	2074	86
13436.59802	13371.82188	211.65	26.71	26.71	53.41	3909	86
34157.69802	14340.72188	-64.56	13.16	13.16	26.33	9721	86
29065.69802	14887.02188	-139	22.16	22.16	44.32	2550	86
12576.69802	14976.12188	-89	24.49	24.49	48.98	2845	86
38070.59802	15511.82188	-108	21.64	21.64	43.28	5545	86
40405.29802	15577.92188	-109	41.42	41.42	82.85	1272	86
32361.19802	16507.02188	-122	26.85	26.85	53.69	2617	86
16262.19802	16982.42188	94.47	39.38	39.38	78.75	1776	86
17681.99802	17603.62188	-337	24.92	24.92	49.83	4147	86
38075.69802	18356.12188	-204	14.39	14.39	28.78	5720	86
20519.39802	18873.92188	119.58	34.71	34.71	69.43	1924	86
33185.39802	18964.42188	-311	12.43	12.43	24.87	10301	86
39171.89802	19175.62188	15.42	26.68	26.68	53.36	3507	86
32514.59802	19904.02188	-243	26.80	26.80	53.60	2335	86
17787.79802	19930.22188	-201	25.58	25.58	51.15	3184	86
22028.79802	20517.62188	-372	17.78	17.78	35.56	4895	86
13619.89802	21285.92188	291.63	13.24	13.24	26.47	14809	86
18410.79802	21222.62188	-14.34	51.81	51.81	103.62	1199	86
14430.99802	21215.72188	-134	27.04	27.04	54.07	2587	86
14730.89802	22928.42188	-397	26.59	26.59	53.18	4525	86
38487.29802	23185.62188	100.98	21.45	21.45	42.91	4878	86
22581.29802	23472.12188	152.13	29.30	29.30	58.59	2861	86
35489.79802	24687.92188	-136	31.46	31.46	62.93	3003	86
37821.69802	25789.52188	245.13	43.24	43.24	86.48	2164	86
32370.39802	27016.12188	-26.43	31.11	31.11	62.22	1595	86
28253.59802	27001.22188	-368	43.66	43.66	87.32	2042	86
34361.79802	28326.92188	11.7	14.41	14.41	28.83	6904	86
31521.99802	28562.52188	207	49.67	49.67	99.33	1526	86
12230.69802	29347.72188	-405	26.94	26.94	53.88	4274	86
20940.29802	29573.92188	130.74	28.02	28.02	56.05	3925	86
28028.99802	29748.52188	161.43	31.63	31.63	63.26	2357	86
23630.39802	30107.82188	-282	19.55	19.55	39.09	9123	86
25360.69802	30343.72188	-39.45	31.56	31.56	63.11	2080	86
39059.79802	30407.22188	-119	16.01	16.01	32.03	5544	86
16151.79802	30415.22188	-253	15.83	15.83	31.65	12162	86
35348.89802	31184.42188	-188	15.00	15.00	30.00	6716	86
37701.99802	31733.92188	-168	31.93	31.93	63.87	3587	86
15632.19802	32126.92188	-6.9	18.98	18.98	37.96	4565	86
22030.39802	32599.52188	-76	27.62	27.62	55.25	2042	86
24328.99802	32660.82188	-41.31	46.16	46.16	92.32	1060	86
14512.89802	33215.92188	-393	30.52	30.52	61.04	3490	86
39908.69802	33274.52188	-171	56.85	56.85	113.70	1126	86
32694.19802	33671.12188	-145	48.25	48.25	96.51	1365	86
30253.99802	33759.32188	191.19	27.15	27.15	54.31	4361	86
16130.20102	7629.822686	-338	15.99	15.99	31.98	8806	94
20378.90102	9063.922686	-355	16.04	16.04	32.08	6766	94
31777.30102	9154.422686	-134	48.44	48.44	96.88	1050	94
28662.00102	9421.522686	-434	27.08	27.08	54.16	5789	94
26411.10102	9734.522686	19.14	35.84	35.84	71.69	1636	94
21762.10102	10367.62269	-201	23.53	23.53	47.05	3104	94
32034.20102	10634.52269	-287	14.11	14.11	28.21	8719	94
32029.30102	10739.82269	-174	51.43	51.43	102.87	1293	94
32630.90102	11172.72269	-425	15.05	15.05	30.10	7215	94
18197.80102	11780.92269	134.46	13.97	13.97	27.93	8394	94
12897.90102	11903.02269	238.62	10.10	10.10	20.21	12294	94
22284.30102	11779.42269	-113	16.93	16.93	33.86	3925	94
13439.40102	11818.82269	44.25	19.33	19.33	38.67	5478	94
26008.60102	12164.12269	-86	41.35	41.35	82.71	1645	94
22787.00102	12796.52269	-227	13.73	13.73	27.46	12079	94
28035.70102	14099.12269	-311	41.26	41.26	82.52	1817	94
22755.80102	14293.32269	-312	70.93	70.93	141.87	1305	94
26849.70102	14501.12269	-118	15.73	15.73	31.46	4580	94
24128.70102	14859.82269	11.7	12.86	12.86	25.72	8405	94
11969.10102	15790.32269	-179	10.67	10.67	21.34	15434	94
20971.10102	16583.92269	-102	43.59	43.59	87.18	1656	94
20146.80102	17773.02269	-261	21.38	21.38	42.77	5842	94
35837.40102	19516.42269	-64.56	46.16	46.16	92.32	1107	94
39332.10102	19372.02269	-436	53.34	53.34	106.68	1898	94
29461.90102	20512.12269	-27.36	31.72	31.72	63.44	1365	94
11962.80102	20634.42269	173.52	18.86	18.86	37.73	4143	94
14567.20102	20798.32269	-63.63	38.03	38.03	76.07	1808	94
38625.00102	21325.72269	169.8	19.62	19.62	39.23	4355	94
33142.40102	21355.12269	-66.42	17.97	17.97	35.94	4078	94
24603.30102	21625.22269	-216	34.36	34.36	68.72	1789	94
39686.60102	21840.22269	-460	27.98	27.98	55.95	4208	94
12226.60102	23513.72269	-129	38.86	38.86	77.72	2623	94
21375.90102	24160.52269	-390	73.83	73.83	147.66	1351	94
28434.00102	25846.02269	9.84	7.18	7.18	14.37	9958	94
25525.80102	25874.42269	-24.57	20.21	20.21	40.41	3699	94
31175.60102	26961.12269	-183	19.48	19.48	38.95	2959	94
25001.40102	27973.82269	-175	34.45	34.45	68.91	1688	94
16053.30102	28433.32269	-356	12.60	12.60	25.20	9927	94
37270.30102	30744.22269	223.74	25.91	25.91	51.81	3848	94
15206.70102	30991.92269	-93	12.34	12.34	24.68	8930	94
28782.30102	31463.22269	-262	17.92	17.92	35.84	3778	94
35118.40102	32372.52269	-201	43.10	43.10	86.19	1673	94
21349.50102	32652.22269	-60.84	8.31	8.31	16.63	21058	94
25275.10102	32681.02269	-307	45.97	45.97	91.94	1817	94
22203.60102	32733.02269	-113	55.63	55.63	111.25	1074	94
23990.00102	33612.12269	-374	17.62	17.62	35.23	10398	94
37778.30102	34127.32269	-181	27.67	27.67	55.34	2885	94
24747.10102	34350.72269	-139	30.19	30.19	60.38	2309	94
17966.10102	34397.82269	-208	42.51	42.51	85.02	2053	94
36963.40402	8024.623493	-28.29	38.86	38.86	77.72	1033	102
22978.60402	9312.123493	-14.34	35.00	35.00	69.99	1821	102
22118.80402	10307.72349	-56.19	19.66	19.66	39.33	5059	102
32128.40402	10750.72349	-199	13.71	13.71	27.41	8528	102
14044.70402	11444.12349	-338	20.32	20.32	40.65	5602	102
32823.80402	11394.92349	-425	39.26	39.26	78.52	3016	102
33790.70402	12446.22349	-302	49.88	49.88	99.76	1569	102
21711.20402	12867.82349	88.89	41.42	41.42	82.85	1613	102
38724.50402	14560.32349	-426	20.94	20.94	41.87	5546	102
34064.30402	14785.62349	-402	24.19	24.19	48.37	4895	102
36001.20402	15695.42349	-94	22.70	22.70	45.40	4075	102
35517.10402	16021.72349	-356	25.95	25.95	51.90	3664	102
16203.40402	16027.12349	-183	45.48	45.48	90.95	1498	102
39382.80402	16476.72349	-310	25.72	25.72	51.43	2863	102
13174.70402	17887.12349	219.09	46.28	46.28	92.55	2181	102
20502.80402	18920.52349	-95	26.80	26.80	53.60	3481	102
24833.70402	19163.72349	-66.42	24.42	24.42	48.84	2275	102
32391.10402	19388.12349	-23.64	26.61	26.61	53.22	1941	102
39629.90402	20050.92349	167.94	62.67	62.67	125.33	1148	102
19798.20402	21305.22349	-28.29	43.52	43.52	87.04	1181	102
26063.50402	21792.82349	-196	29.58	29.58	59.16	1973	102
27789.50402	21709.72349	188.4	29.96	29.96	59.91	1992	102
20383.80402	22163.92349	-408	44.56	44.56	89.11	2262	102
31146.20402	22284.22349	-382	34.27	34.27	68.53	2222	102
14843.90402	22653.02349	-259	50.61	50.61	101.22	2098	102
28174.40402	22764.02349	-0.39	42.23	42.23	84.45	1617	102
31595.00402	23666.12349	284.19	35.16	35.16	70.32	3573	102
35519.80402	24344.02349	-174	36.36	36.36	72.72	1677	102
13861.70402	24801.42349	36.81	20.82	20.82	41.64	3039	102
23911.00402	24859.22349	140.97	20.84	20.84	41.68	4868	102
12261.00402	25939.92349	163.29	12.20	12.20	24.40	11319	102
15038.90402	26243.22349	-38.52	35.23	35.23	70.46	1823	102
24593.70402	26560.32349	125.16	42.84	42.84	85.67	1612	102
21432.20402	27866.12349	-156	47.19	47.19	94.39	1138	102
17114.60402	28908.92349	-79	31.63	31.63	63.26	2548	102
35813.90402	30489.82349	-400	29.15	29.15	58.31	3455	102
15994.10402	30572.82349	203.28	28.21	28.21	56.43	3327	102
37494.90402	30827.02349	-25.5	30.05	30.05	60.10	2676	102
22206.40402	30965.52349	-431	36.27	36.27	72.53	3060	102
35241.00402	31614.52349	-436	27.58	27.58	55.15	4219	102
37714.70402	31776.92349	-322	26.85	26.85	53.69	4857	102
16102.10402	33306.42349	-283	15.52	15.52	31.04	7170	102
18072.10402	33552.82349	-219	15.57	15.57	31.13	10960	102
11867.30702	8662.0243	-293.34	45.97	45.97	91.94	1551	110
24114.00702	9034.6243	36.4705	50.56	50.56	101.12	1187	110
16872.90702	9324.4243	-270.34	20.68	20.68	41.35	3305	110
25182.20702	9313.7243	-330.34	12.36	12.36	24.73	12132	110
29712.80702	11111.9243	257.81	32.45	32.45	64.90	3107	110
17795.90702	11167.4243	-34.2095	16.39	16.39	32.78	4851	110
15904.40702	11491.8243	83.9005	7.87	7.87	15.73	17612	110
14638.40702	12111.5243	87.6205	29.74	29.74	59.49	2686	110
11996.10702	12637.4243	-171.34	28.94	28.94	57.89	2803	110
31858.00702	12671.3243	38.3305	49.27	49.27	98.53	1584	110
35399.30702	13210.0243	108.08	51.15	51.15	102.30	1218	110
14680.10702	13567.7243	68.0905	26.78	26.78	53.55	3224	110
34209.60702	13488.2243	191.78	7.02	7.02	14.04	18580	110
12659.20702	16060.7243	-5.37951	10.41	10.41	20.82	10242	110
34723.30702	16706.6243	-279.34	48.54	48.54	97.07	1502	110
14063.10702	16958.8243	-58.3895	21.71	21.71	43.43	5041	110
29440.60702	17108.3243	-90.3395	10.62	10.62	21.24	10071	110
30953.60702	18538.2243	-343.34	62.10	62.10	124.20	1353	110
11932.60702	18778.8243	-208.34	39.45	39.45	78.89	1764	110
33129.00702	19015.3243	-190.34	22.37	22.37	44.74	4563	110
31042.80702	19573.0243	-465.34	67.87	67.87	135.74	1676	110
35024.90702	19828.6243	-46.2995	43.64	43.64	87.28	1123	110
21956.00702	19971.4243	-277.34	35.00	35.00	69.99	1883	110
16700.10702	21758.8243	-76.3395	28.05	28.05	56.10	2189	110
29656.40702	22030.5243	-368.34	34.15	34.15	68.30	2192	110
12561.90702	22653.6243	-184.34	39.85	39.85	79.69	2207	110
17781.60702	22852.0243	281.06	57.23	57.23	114.45	1869	110
37441.20702	23364.6243	-344.34	35.14	35.14	70.27	2540	110
12133.50702	23318.4243	-288.34	29.08	29.08	58.17	2915	110
36662.70702	24112.9243	-186.34	34.95	34.95	69.90	1632	110
37739.90702	24236.4243	-356.34	33.89	33.89	67.78	3198	110
18118.80702	25288.1243	-231.34	49.78	49.78	99.57	1496	110
29732.00702	25779.8243	-95.3395	27.69	27.69	55.39	2097	110
32869.30702	26094.9243	-306.34	29.08	29.08	58.17	3511	110
17801.40702	26179.0243	-424.34	59.98	59.98	119.96	1700	110
24068.20702	26322.6243	-270.34	36.95	36.95	73.90	3117	110
36559.90702	26562.5243	-409.34	28.38	28.38	56.76	3711	110
25433.00702	27914.7243	-283.34	33.30	33.30	66.60	2176	110
29654.50702	27874.7243	-379.34	42.53	42.53	85.06	1791	110
17070.20702	28894.8243	27.1705	9.23	9.23	18.46	16662	110
16065.40702	30329.3243	-78.3395	25.08	25.08	50.16	3234	110
29425.80702	31433.7243	-426.34	57.44	57.44	114.88	1667	110
19093.20702	31469.6243	-158.34	24.99	24.99	49.97	2776	110
21280.40702	32275.6243	-25.8395	35.84	35.84	71.69	2659	110
20135.00702	33438.3243	-15.6095	14.98	14.98	29.96	6222	110
16262.80702	34253.0243	-386.34	10.20	10.20	20.39	12856	110
21096.41002	7887.225107	-351.728	12.55	12.55	25.10	9120	118
14709.51002	10255.12511	-138.728	7.80	7.80	15.59	19431	118
21128.01002	11392.32511	-421.728	32.12	32.12	64.24	4575	118
14556.81002	13148.02511	-59.7075	15.35	15.35	30.71	4559	118
11811.61002	13470.62511	-293.728	11.52	11.52	23.03	10285	118
33228.31002	13507.22511	-191.728	34.64	34.64	69.28	2152	118
33258.01002	14320.42511	130.012	27.58	27.58	55.15	2877	118
36137.21002	14463.42511	-466.728	24.59	24.59	49.17	6567	118
23049.11002	15353.22511	-102.728	24.87	24.87	49.74	3059	118
19105.71002	15721.22511	217.432	41.14	41.14	82.28	2749	118
26645.21002	15792.82511	-233.728	30.24	30.24	60.48	1912	118
26916.01002	16635.92511	-91.7275	22.94	22.94	45.88	3499	118
39650.21002	17454.02511	-166.728	34.41	34.41	68.81	1609	118
33438.91002	17639.62511	-305.728	18.70	18.70	37.40	3969	118
37748.51002	17960.92511	-171.728	29.86	29.86	59.72	2126	118
13444.51002	19603.82511	-151.728	28.52	28.52	57.04	2785	118
34636.31002	20952.32511	-157.728	17.43	17.43	34.85	4714	118
17900.51002	23083.42511	-114.728	22.77	22.77	45.55	3781	118
27460.91002	23091.62511	156.052	34.12	34.12	68.25	2311	118
29533.91002	23260.72511	25.8525	51.60	51.60	103.20	1074	118
14788.21002	24871.52511	-59.7075	15.33	15.33	30.66	10237	118
19328.11002	27383.32511	-30.8775	36.10	36.10	72.20	1543	118
27545.81002	28107.12511	-113.728	9.66	9.66	19.31	10758	118
13226.01002	29132.82511	-412.728	39.23	39.23	78.47	3289	118
25516.21002	30455.42511	-316.728	46.35	46.35	92.69	1701	118
35940.81002	30315.22511	-379.728	24.66	24.66	49.31	5342	118
20211.91002	30840.72511	55.6125	28.35	28.35	56.71	3160	118
27414.71002	31368.62511	106.762	39.40	39.40	78.80	1911	118
34854.41002	32636.02511	-65.2875	46.89	46.89	93.78	1213	118
35921.81002	34154.52511	-242.728	22.89	22.89	45.78	4405	118
18672.31002	34077.42511	103.042	60.66	60.66	121.33	1106	118
25880.51302	9654.225914	-351.116	23.67	23.67	47.34	4045	126
26088.21302	10360.22591	-134.116	21.71	21.71	43.43	3697	126
27031.31302	10977.82591	19.8845	7.30	7.30	14.60	22471	126
20635.21302	11682.32591	-398.116	45.92	45.92	91.84	2573	126
20340.11302	12462.62591	65.4545	21.12	21.12	42.25	4494	126
32564.21302	12744.02591	-241.116	28.73	28.73	57.46	2491	126
36354.11302	12930.92591	-351.116	21.43	21.43	42.86	4005	126
14618.81302	13031.02591	32.9045	12.01	12.01	24.02	9547	126
21784.41302	13268.42591	126.834	22.63	22.63	45.26	4870	126
13250.31302	14268.52591	-79.1155	12.13	12.13	24.26	8114	126
21255.11302	14475.02591	190.074	12.79	12.79	25.58	12664	126
14915.61302	15048.32591	-343.116	67.68	67.68	135.37	1439	126
14228.41302	15604.32591	226.344	11.66	11.66	23.31	15710	126
18910.71302	16042.92591	13.3745	35.42	35.42	70.84	1654	126
18453.01302	17149.92591	117.534	10.76	10.76	21.52	10727	126
17713.71302	17357.52591	-225.116	38.86	38.86	77.72	1896	126
34309.21302	17752.92591	-269.116	55.51	55.51	111.01	1249	126
13365.51302	18801.72591	18.9545	44.98	44.98	89.96	1291	126
22726.31302	19797.52591	-374.116	25.72	25.72	51.43	3516	126
38692.81302	19772.62591	22.6745	18.96	18.96	37.92	2830	126
12775.61302	19872.12591	-282.116	10.76	10.76	21.52	14349	126
14374.41302	20789.12591	-451.116	27.44	27.44	54.87	4580	126
19344.11302	21226.12591	-313.116	43.97	43.97	87.94	2167	126
37928.91302	21054.62591	-175.116	15.64	15.64	31.27	7203	126
15062.41302	21444.42591	-278.116	24.16	24.16	48.32	3578	126
24937.21302	21665.92591	-311.116	19.48	19.48	38.95	5300	126
35334.31302	22164.72591	117.534	38.41	38.41	76.82	1383	126
34503.71302	22402.22591	-99.1155	47.74	47.74	95.47	1016	126
20492.21302	22538.22591	-146.116	32.33	32.33	64.67	1772	126
16004.71302	23528.52591	-212.116	13.49	13.49	26.99	9360	126
33808.01302	23548.22591	-229.116	9.35	9.35	18.70	12771	126
40646.31302	23700.92591	-81.1155	35.51	35.51	71.03	2362	126
30206.61302	24099.12591	-390.116	27.95	27.95	55.91	3170	126
38484.11302	25353.32591	-175.116	55.08	55.08	110.17	1452	126
29874.41302	25947.12591	-109.116	55.79	55.79	111.58	1154	126
14617.71302	26314.12591	-217.116	13.61	13.61	27.22	5575	126
28285.91302	27237.72591	-35.9155	40.55	40.55	81.11	1112	126
36258.51302	28321.92591	-443.116	27.55	27.55	55.11	4923	126
27521.91302	28070.62591	-211.116	26.33	26.33	52.66	2128	126
20532.31302	28325.82591	-406.116	13.02	13.02	26.05	17078	126
39860.01302	29276.62591	-399.116	26.00	26.00	52.00	5046	126
17431.61302	29792.82591	16.1645	34.38	34.38	68.77	1760	126
14104.31302	32004.72591	-395.116	46.39	46.39	92.79	2620	126
27238.41302	31627.42591	-174.116	24.75	24.75	49.50	3215	126
15042.01302	33615.12591	-20.1055	33.11	33.11	66.22	1927	126
12506.11302	34081.22591	-272.116	75.97	75.97	151.94	1052	126
35856.51302	34244.02591	-340.116	29.74	29.74	59.49	3350	126
20058.11603	8729.226721	-88.5036	27.58	27.58	55.15	2044	134
16778.31603	9328.326721	-180.504	20.49	20.49	40.98	3376	134
20309.61603	10302.32672	-84.5036	37.52	37.52	75.03	1588	134
25659.21603	10728.82672	-18.6336	18.68	18.68	37.35	3973	134
19729.21603	10958.32672	-94.5036	19.57	19.57	39.14	3179	134
25054.41603	11926.22672	-45.6035	27.51	27.51	55.01	2637	134
14465.71603	12294.12672	-76.5036	17.57	17.57	35.14	3449	134
30267.91603	12792.92672	-66.0636	24.66	24.66	49.31	2236	134
25174.11603	13174.12672	-85.5036	7.56	7.56	15.12	20084	134
28604.01603	13572.22672	-357.504	66.08	66.08	132.16	1278	134
35641.91603	13609.02672	-84.5036	31.30	31.30	62.60	1777	134
17448.81603	13654.82672	208.286	15.28	15.28	30.57	8463	134
38592.61603	14484.62672	12.9864	36.95	36.95	73.90	1551	134
35302.51603	14818.82672	-193.504	10.50	10.50	21.01	11775	134
25054.71603	16347.92672	-15.8436	48.77	48.77	97.54	1134	134
17385.11603	16606.02672	-216.504	66.29	66.29	132.59	1020	134
15800.31603	17189.02672	-337.504	71.33	71.33	142.67	1527	134
17808.31603	17329.22672	-386.504	20.30	20.30	40.60	8673	134
24210.21603	17236.92672	153.416	27.79	27.79	55.58	2610	134
21860.51603	17882.52672	62.2764	32.81	32.81	65.61	1614	134
25786.81603	19270.82672	-398.504	38.55	38.55	77.10	2134	134
13447.91603	19567.12672	-446.504	14.70	14.70	29.39	16856	134
22844.81603	19850.12672	-224.504	32.90	32.90	65.80	1588	134
17411.11603	21578.32672	-183.504	12.60	12.60	25.20	8375	134
24965.31603	21800.42672	-273.504	10.08	10.08	20.16	19460	134
33936.01603	21298.22672	-415.504	61.21	61.21	122.41	1594	134
13156.01603	22304.42672	-53.0436	51.32	51.32	102.63	1675	134
37869.71603	23034.82672	-399.504	10.41	10.41	20.82	18270	134
23264.11603	23519.32672	-301.504	47.22	47.22	94.44	1565	134
23290.11603	23682.72672	-338.504	49.57	49.57	99.15	1643	134
29491.71603	24242.72672	-231.504	41.61	41.61	83.23	1611	134
41169.11603	24533.12672	-292.504	23.48	23.48	46.96	4185	134
20552.91603	25099.92672	-75.5036	60.97	60.97	121.94	1187	134
33091.91603	26052.12672	-100.504	11.52	11.52	23.03	9630	134
39622.51603	26180.82672	108.776	33.35	33.35	66.69	2033	134
29236.71603	26557.72672	-275.504	55.84	55.84	111.67	1262	134
22915.91603	27212.02672	-76.5036	54.09	54.09	108.19	1153	134
38835.61603	29165.92672	-189.504	43.05	43.05	86.10	1447	134
36236.01603	29892.72672	55.7664	14.93	14.93	29.86	5458	134
18703.51603	30257.52672	-225.504	17.97	17.97	35.94	4347	134
34278.11603	31140.12672	-297.504	75.81	75.81	151.61	1187	134
26273.11603	31217.92672	-380.504	15.45	15.45	30.90	10079	134
35966.01603	31998.62672	-129.504	38.03	38.03	76.07	1624	134
31743.81603	32386.22672	-161.504	32.19	32.19	64.39	2325	134
19250.71603	32930.42672	100.406	7.75	7.75	15.50	22300	134
21176.01903	7875.927528	-340.892	15.57	15.57	31.13	8239	142
26788.81903	8757.127528	-412.892	25.15	25.15	50.30	4441	142
17531.91903	9002.027528	-206.892	5.84	5.84	11.68	21146	142
25024.51903	9264.327528	-326.892	17.69	17.69	35.37	6314	142
17821.91903	9881.627528	-285.892	23.46	23.46	46.91	3500	142
14262.41903	10587.02753	158.608	13.47	13.47	26.94	10023	142
29915.41903	11101.12753	-48.7816	13.19	13.19	26.38	7916	142
33654.21903	11065.42753	-88.8916	26.09	26.09	52.19	2842	142
25885.81903	12053.42753	-66.4516	11.28	11.28	22.56	9014	142
35421.11903	13051.22753	240.448	38.34	38.34	76.68	2384	142
28771.91903	13285.92753	-269.892	54.40	54.40	108.80	1369	142
33288.71903	13433.22753	33.0584	10.64	10.64	21.29	9992	142
19857.41903	13551.52753	-46.9216	30.31	30.31	60.62	1990	142
22935.31903	14565.22753	-375.892	21.10	21.10	42.20	6657	142
17870.71903	14917.62753	-149.892	47.52	47.52	95.05	1437	142
28979.31903	14865.62753	-330.892	26.26	26.26	52.52	2697	142
27830.81903	15320.82753	-439.892	66.39	66.39	132.77	1673	142
19408.91903	15333.72753	-124.892	36.60	36.60	73.19	2061	142
39638.91903	15316.62753	-106.892	57.96	57.96	115.91	1014	142
15869.21903	19061.42753	-453.892	8.95	8.95	17.90	27619	142
35683.81903	19549.02753	-140.892	25.29	25.29	50.59	3042	142
12724.41903	20134.62753	-161.892	12.32	12.32	24.63	12728	142
28886.21903	20332.82753	-272.892	24.47	24.47	48.94	4703	142
32685.51903	20342.32753	-107.892	51.83	51.83	103.67	1520	142
37049.41903	20642.32753	252.538	25.72	25.72	51.43	3760	142
12986.31903	21087.22753	-297.892	19.52	19.52	39.05	6132	142
29412.41903	22413.72753	238.588	31.18	31.18	62.36	2353	142
15630.11903	24166.22753	286.948	45.92	45.92	91.84	2468	142
31421.01903	24327.52753	-343.892	26.45	26.45	52.89	4497	142
24036.31903	25468.22753	-288.892	32.92	32.92	65.85	2205	142
41234.41903	25429.22753	-222.892	31.63	31.63	63.26	2114	142
30434.41903	25553.92753	-457.892	35.30	35.30	70.60	3195	142
39479.41903	26373.12753	-324.892	16.27	16.27	32.55	10428	142
13022.81903	27465.72753	48.8684	16.74	16.74	33.49	6172	142
16365.41903	27687.62753	-442.892	34.76	34.76	69.52	4071	142
27498.61903	28162.02753	-124.892	11.92	11.92	23.83	8532	142
26390.11903	29058.72753	-104.892	33.63	33.63	67.26	3001	142
16288.21903	29619.72753	-85.8916	11.78	11.78	23.55	9926	142
17732.61903	29933.82753	-351.892	44.67	44.67	89.35	2335	142
24192.71903	30267.52753	205.108	56.57	56.57	113.13	1396	142
24282.51903	32627.02753	-467.892	53.43	53.43	106.87	1935	142
37232.71903	32916.12753	-183.892	12.95	12.95	25.91	7766	142
25910.31903	33043.22753	158.608	30.90	30.90	61.80	2607	142
14620.71903	33298.92753	-442.892	74.63	74.63	149.26	1591	142
35193.41903	33039.72753	-33.9016	30.00	30.00	60.01	1868	142
23423.11903	33614.72753	-333.892	21.52	21.52	43.05	6444	142
34684.71903	34254.72753	-242.892	9.75	9.75	19.50	12245	142
25444.52203	7480.628335	-183.28	31.58	31.58	63.16	2120	150
34135.72203	7349.628335	-329.28	39.63	39.63	79.27	1983	150
17465.42203	8993.228335	-318.28	7.82	7.82	15.64	22921	150
14793.52203	10160.12834	-64.0496	14.74	14.74	29.48	4322	150
33689.22203	11015.42834	-290.28	27.51	27.51	55.01	2711	150
14185.82203	11666.72834	-424.28	19.99	19.99	39.99	5480	150
28539.72203	11719.02834	261.45	26.38	26.38	52.75	4008	150
13242.52203	11952.52834	-21.2696	7.75	7.75	15.50	23232	150
27386.12203	12347.52834	-224.28	21.27	21.27	42.53	4013	150
30017.42203	12820.92834	-122.28	26.31	26.31	52.61	2702	150
34246.32203	13481.62834	-10.1096	7.06	7.06	14.13	18863	150
16695.92203	15375.72834	96.8404	26.09	26.09	52.19	2550	150
29375.42203	15390.22834	-210.28	41.94	41.94	83.89	1502	150
17533.02203	16339.72834	35.4604	22.98	22.98	45.97	2781	150
26176.22203	17001.82834	-102.28	14.13	14.13	28.26	5682	150
13491.82203	17071.12834	92.1904	12.72	12.72	25.43	7971	150
16298.52203	20583.72834	-91.2796	18.02	18.02	36.03	3422	150
25184.92203	20476.62834	-75.2796	40.74	40.74	81.48	1193	150
37332.32203	20678.72834	104.28	22.68	22.68	45.36	2733	150
41021.22203	22061.32834	-320.28	81.79	81.79	163.58	1187	150
26865.82203	22187.12834	-138.28	41.64	41.64	83.27	1251	150
12250.52203	23687.42834	167.52	48.70	48.70	97.40	1816	150
26201.42203	24669.52834	-7.31958	11.99	11.99	23.97	6959	150
27244.52203	24969.32834	-441.28	22.84	22.84	45.69	4366	150
19832.22203	25905.32834	2.91042	27.88	27.88	55.77	3100	150
31130.02203	27043.22834	-18.4796	37.68	37.68	75.36	1529	150
17682.72203	27322.92834	-323.28	59.51	59.51	119.02	1222	150
22675.72203	28094.32834	-283.28	67.40	67.40	134.80	1155	150
13574.32203	28692.62834	-103.28	39.66	39.66	79.32	2194	150
27208.92203	28545.92834	-250.28	63.61	63.61	127.22	1091	150
14113.42203	30238.82834	-288.28	63.04	63.04	126.09	1449	150
17425.92203	29974.02834	-20.3396	41.07	41.07	82.14	1558	150
16585.72203	31351.42834	-340.28	7.23	7.23	14.46	24471	150
40281.52203	31972.92834	-142.28	37.40	37.40	74.79	1890	150
15603.22203	32147.32834	77.3104	9.66	9.66	19.31	14088	150
31494.42203	32655.52834	145.2	37.28	37.28	74.56	2114	150
22181.32203	32872.82834	-222.28	39.59	39.59	79.18	1498	150
28223.62203	34125.72834	-299.28	45.71	45.71	91.42	1651	150
22925.42503	8514.029143	-239.668	10.83	10.83	21.67	9810	158
16758.72503	9916.229143	183.872	27.08	27.08	54.16	2703	158
14002.72503	10295.72914	-50.4876	19.41	19.41	38.81	3888	158
17297.02503	10928.12914	208.052	9.49	9.49	18.98	14460	158
32739.42503	11564.92914	-381.668	9.56	9.56	19.12	16693	158
27215.62503	11918.82914	-456.668	53.60	53.60	107.20	2504	158
15571.42503	11932.12914	-85.6676	10.79	10.79	21.57	8086	158
23829.12503	12157.02914	186.662	27.72	27.72	55.44	5068	158
28095.02503	12234.82914	58.3224	20.04	20.04	40.08	5043	158
13726.62503	13411.62914	293.612	8.85	8.85	17.71	20356	158
37401.32503	13694.82914	-402.668	25.29	25.29	50.59	5603	158
14885.82503	14234.82914	119.702	18.93	18.93	37.87	3528	158
21077.52503	14775.72914	159.692	29.15	29.15	58.31	3806	158
18087.02503	14903.22914	-245.668	62.20	62.20	124.39	1215	158
35288.62503	14843.72914	-229.668	16.34	16.34	32.69	5053	158
11996.62503	15603.92914	-298.668	18.60	18.60	37.21	7761	158
14697.82503	15718.62914	-224.668	37.89	37.89	75.78	2244	158
20437.12503	16304.42914	137.372	22.35	22.35	44.70	4888	158
18478.42503	17233.92914	186.662	13.05	13.05	26.09	11986	158
17794.62503	18048.82914	-223.668	25.79	25.79	51.57	2781	158
33142.02503	19056.52914	-70.9476	32.38	32.38	64.76	1913	158
17941.72503	19118.82914	48.0924	31.77	31.77	63.54	2483	158
12954.92503	21239.02914	-253.668	12.32	12.32	24.63	11775	158
39857.52503	21330.22914	-355.668	26.78	26.78	53.55	3554	158
14960.82503	21743.02914	-261.668	20.63	20.63	41.26	6060	158
18954.02503	23335.22914	-5.84759	27.77	27.77	55.53	2461	158
16539.32503	24049.02914	-340.668	32.90	32.90	65.80	2505	158
23924.22503	24834.12914	6.24241	25.22	25.22	50.44	1870	158
29679.32503	25460.62914	-279.668	54.68	54.68	109.37	1113	158
27574.52503	28087.92914	-79.6676	14.51	14.51	29.01	4889	158
34411.22503	28318.82914	-37.4676	20.82	20.82	41.64	3861	158
26350.32503	29062.52914	-56.9976	29.53	29.53	59.06	3312	158
24782.02503	29495.62914	-113.668	8.41	8.41	16.81	20005	158
18343.02503	30893.42914	-216.668	35.61	35.61	71.22	2022	158
37497.02503	31459.32914	-226.668	65.23	65.23	130.47	1040	158
13791.32503	31545.32914	-298.668	40.48	40.48	80.96	2185	158
19874.82503	32160.32914	68.5524	21.90	21.90	43.80	3266	158
35908.72503	33843.72914	-467.668	35.47	35.47	70.93	3236	158
13570.52803	7684.72995	-459.056	22.16	22.16	44.32	8301	166
14217.02803	10612.52995	-123.056	16.25	16.25	32.50	4200	166
28669.32803	11395.42995	269.974	22.98	22.98	45.97	4879	166
32330.52803	12012.22995	133.264	7.70	7.70	15.40	19442	166
20774.32803	12471.52995	-65.7556	50.51	50.51	101.03	1190	166
19560.62803	12708.42995	137.914	21.76	21.76	43.52	4822	166
13610.42803	13407.32995	188.134	11.63	11.63	23.27	14135	166
31341.62803	14283.32995	-123.056	37.09	37.09	74.18	1708	166
26673.12803	15021.42995	-146.056	14.74	14.74	29.48	4520	166
12603.92803	15254.62995	36.5444	24.49	24.49	48.98	2920	166
27799.62803	15299.92995	-218.056	43.66	43.66	87.32	1472	166
40832.52803	15511.42995	-422.056	48.02	48.02	96.04	1988	166
35972.22803	15580.02995	-310.056	21.29	21.29	42.58	4156	166
20119.42803	15872.42995	-152.056	49.01	49.01	98.02	1725	166
16455.82803	17060.42995	-363.056	50.66	50.66	101.31	1971	166
29474.32803	16967.12995	-332.056	64.08	64.08	128.16	1053	166
20023.42803	17167.42995	16.0844	44.91	44.91	89.82	1509	166
22736.22803	17591.02995	-67.6156	42.67	42.67	85.35	1064	166
12588.62803	17743.12995	-144.056	21.76	21.76	43.52	3921	166
21282.82803	17948.22995	-100.056	27.55	27.55	55.11	2090	166
12617.42803	18514.52995	-127.056	9.89	9.89	19.78	12849	166
24083.72803	18851.02995	136.054	14.22	14.22	28.45	8999	166
38050.42803	19344.92995	-325.056	23.03	23.03	46.06	4562	166
12729.92803	20074.42995	-175.056	12.08	12.08	24.16	10893	166
37739.92803	20285.22995	-260.056	20.49	20.49	40.98	5708	166
19875.32803	21369.12995	-160.056	35.28	35.28	70.56	1979	166
23346.82803	21260.02995	260.674	35.70	35.70	71.40	2623	166
33875.12803	21998.72995	-342.056	31.39	31.39	62.78	2526	166
14995.22803	22321.92995	240.214	12.88	12.88	25.76	17468	166
12803.62803	23105.22995	86.7644	31.77	31.77	63.54	2845	166
13328.72803	24635.92995	-199.056	13.26	13.26	26.52	10687	166
24012.12803	24901.62995	220.684	31.42	31.42	62.83	4641	166
15362.82803	25275.72995	-383.056	34.83	34.83	69.66	3153	166
28864.42803	26566.42995	-60.1756	54.40	54.40	108.80	1150	166
13054.72803	26983.82995	-272.056	25.15	25.15	50.30	3403	166
14931.42803	27484.52995	-136.056	33.28	33.28	66.55	2319	166
21635.72803	29143.32995	16.0844	34.10	34.10	68.20	2029	166
18290.72803	32198.72995	-52.7356	15.02	15.02	30.05	6760	166
15734.42803	32512.62995	-110.056	28.52	28.52	57.04	2521	166
19249.62803	32949.42995	43.9844	12.34	12.34	24.68	9059	166
16063.12803	33579.42995	-243.056	24.35	24.35	48.70	3506	166
32885.62803	33991.82995	-164.056	67.59	67.59	135.18	1194	166
18344.63103	7962.130757	-91.4436	36.22	36.22	72.44	1519	174
15797.53103	9267.030757	-286.444	10.41	10.41	20.82	11675	174
28180.93103	11209.83076	41.7364	13.73	13.73	27.46	6482	174
16640.63103	12648.53076	-101.444	31.04	31.04	62.08	2702	174
17808.53103	13036.33076	166.356	13.87	13.87	27.74	8742	174
33078.13103	13423.53076	-410.444	19.15	19.15	38.29	5630	174
15002.53103	14161.63076	230.526	42.86	42.86	85.72	2302	174
22793.63103	14850.73076	-270.444	20.09	20.09	40.18	3996	174
14718.33103	15789.93076	-190.444	31.02	31.02	62.03	2733	174
27445.13103	16027.23076	-101.444	14.70	14.70	29.39	6063	174
14790.13103	16616.13076	24.9964	49.78	49.78	99.57	1430	174
27435.23103	17752.73076	-415.444	44.34	44.34	88.69	2090	174
17570.73103	17916.43076	-336.444	10.03	10.03	20.06	11973	174
30469.43103	18609.33076	-105.444	33.35	33.35	66.69	1492	174
33772.53103	19545.23076	132.876	40.18	40.18	80.35	1372	174
23660.33103	20134.93076	-319.444	55.37	55.37	110.73	1179	174
39944.63103	20275.53076	-116.444	20.37	20.37	40.74	4555	174
19286.53103	21077.23076	-137.444	6.10	6.10	12.20	23744	174
27333.53103	23017.23076	-53.1236	30.76	30.76	61.51	1434	174
17931.53103	23282.63076	-90.4436	34.92	34.92	69.85	1528	174
20238.93103	23447.23076	-352.444	15.71	15.71	31.42	11025	174
19620.33103	24168.43076	-232.444	20.91	20.91	41.82	4479	174
28927.43103	24551.33076	-289.444	49.10	49.10	98.20	1301	174
18496.63103	25014.83076	-238.444	43.97	43.97	87.94	1721	174
41237.33103	25388.83076	-240.444	18.25	18.25	36.50	8017	174
37157.33103	26016.33076	-144.444	36.01	36.01	72.02	1629	174
38023.73103	25744.03076	-325.444	19.97	19.97	39.94	4339	174
38135.33103	26647.93076	57.5464	62.24	62.24	124.49	1046	174
14649.73103	27524.03076	-34.5236	58.12	58.12	116.24	1090	174
32122.83103	28750.93076	-42.8936	43.73	43.73	87.46	1080	174
29577.93103	31238.03076	-175.444	33.13	33.13	66.27	2109	174
25975.23103	33034.23076	163.566	28.52	28.52	57.04	2779	174
36272.43103	33307.93076	-272.444	44.04	44.04	88.08	3034	174
15945.43103	33635.93076	-103.444	24.66	24.66	49.31	2846	174
29176.73103	33751.03076	1.74638	33.06	33.06	66.13	2115	174
11820.93404	7744.431564	-208.832	54.61	54.61	109.22	1129	182
19884.33404	7752.231564	-146.832	45.99	45.99	91.99	1154	182
15718.33404	9309.931564	-400.832	23.76	23.76	47.52	4519	182
28217.13404	10001.83156	249.668	30.43	30.43	60.85	3343	182
22170.43404	10409.43156	-126.832	45.76	45.76	91.52	1240	182
32787.33404	11498.23156	-297.832	22.04	22.04	44.09	3626	182
12256.73404	12878.13156	-134.832	19.78	19.78	39.56	6346	182
32594.93404	12786.93156	-67.4616	18.86	18.86	37.73	4318	182
33186.83404	13402.83156	-153.832	18.84	18.84	37.68	4311	182
13790.83404	14471.63156	-130.832	41.78	41.78	83.56	1981	182
35293.33404	14915.53156	-110.832	11.35	11.35	22.70	10071	182
26941.83404	16557.13156	205.028	28.64	28.64	57.27	3789	182
16339.53404	16846.23156	-208.832	34.59	34.59	69.19	2187	182
20050.13404	17110.73156	-69.3216	24.61	24.61	49.22	2061	182
13383.63404	18326.53156	28.3284	22.23	22.23	44.46	2807	182
12645.93404	19246.03156	-27.4716	14.27	14.27	28.54	6357	182
35497.93404	19316.83156	-174.832	53.74	53.74	107.48	1100	182
15929.03404	19611.63156	-271.832	10.39	10.39	20.77	14426	182
21287.63404	19948.63156	-131.832	32.52	32.52	65.05	2216	182
24161.53404	20551.93156	-324.832	38.27	38.27	76.54	1718	182
32047.23404	20723.43156	-135.832	25.74	25.74	51.48	2518	182
39590.23404	22049.93156	122.258	37.82	37.82	75.64	1688	182
21740.33404	23654.83156	-152.832	24.19	24.19	48.37	2692	182
33777.23404	23598.53156	-259.832	8.48	8.48	16.96	17976	182
39995.53404	24658.63156	-333.832	44.53	44.53	89.07	1977	182
25797.13404	24694.73156	26.4684	36.13	36.13	72.25	1488	182
14685.63404	25057.63156	81.3384	11.02	11.02	22.04	13666	182
37980.53404	24898.13156	-53.5116	15.40	15.40	30.80	5845	182
40536.23404	26088.33156	-132.832	23.93	23.93	47.85	2450	182
39414.93404	26421.73156	-298.832	32.83	32.83	65.66	3230	182
21824.43404	28028.03156	-260.832	41.40	41.40	82.80	1924	182
25141.03404	28068.73156	-14.4516	24.26	24.26	48.51	2632	182
23187.93404	28278.93156	-69.3216	20.79	20.79	41.59	4854	182
39163.33404	28379.63156	-190.832	29.88	29.88	59.77	2421	182
41174.03404	28403.63156	77.6184	35.23	35.23	70.46	1720	182
26206.03404	29099.93156	131.558	38.76	38.76	77.53	1546	182
31605.53404	29691.93156	-61.8816	30.24	30.24	60.48	1892	182
33180.53404	30041.53156	-20.0316	45.76	45.76	91.52	1171	182
27322.13404	31516.23156	-75.8316	26.99	26.99	53.98	2533	182
19840.23404	32040.13156	-439.832	21.52	21.52	43.05	6007	182
18236.43404	32211.73156	-127.832	28.59	28.59	57.18	1905	182
31834.43404	33075.43156	249.668	41.61	41.61	83.23	1909	182
16120.93404	33289.03156	2.28837	35.89	35.89	71.78	2009	182
30779.93404	34406.63156	-432.832	19.05	19.05	38.10	5274	182
16231.73704	7800.032371	-320.22	59.84	59.84	119.68	1258	190
23825.03704	8129.232371	-469.22	31.63	31.63	63.26	3511	190
12818.53704	8513.532371	-108.22	67.21	67.21	134.42	1050	190
19846.93704	10420.13237	-140.22	14.60	14.60	29.20	4951	190
21101.33704	11232.93237	-20.4196	8.01	8.01	16.01	14355	190
22118.33704	11735.83237	231.61	14.18	14.18	28.35	8663	190
16605.03704	11684.43237	-281.22	23.90	23.90	47.81	3545	190
23352.33704	12286.53237	-271.22	21.15	21.15	42.30	5075	190
33887.23704	12473.13237	-180.22	24.04	24.04	48.09	2525	190
25512.53704	12624.23237	-80.2197	17.17	17.17	34.34	4814	190
13075.83704	12762.53237	135.82	28.28	28.28	56.57	2930	190
33180.83704	13537.53237	-295.22	25.08	25.08	50.16	3705	190
23045.73704	13621.13237	-155.22	38.27	38.27	76.54	1647	190
35902.83704	13705.53237	106.06	17.10	17.10	34.19	7673	190
13174.13704	14270.33237	93.0404	13.64	13.64	27.27	7598	190
36066.43704	14710.03237	-255.22	42.84	42.84	85.67	1673	190
21129.33704	16557.53237	-246.22	26.61	26.61	53.22	3938	190
17585.13704	16612.03237	-452.22	38.01	38.01	76.02	3233	190
18881.63704	17146.33237	-225.22	52.09	52.09	104.19	1524	190
27756.73704	19144.13237	-113.22	23.67	23.67	47.34	2242	190
20049.83704	19415.53237	33.5204	15.99	15.99	31.98	6214	190
35588.83704	19558.73237	-422.22	20.56	20.56	41.12	4793	190
40044.53704	19688.33237	-336.22	47.41	47.41	94.81	1482	190
37374.73704	20507.83237	-75.2896	34.17	34.17	68.34	1628	190
33077.13704	21288.03237	-255.22	35.40	35.40	70.79	2150	190
37739.63704	21892.23237	28.8704	29.56	29.56	59.11	1646	190
20200.03704	22336.23237	292.06	27.20	27.20	54.40	3564	190
32252.33704	22533.13237	-159.22	24.66	24.66	49.31	3900	190
18171.03704	22821.03237	100.48	52.42	52.42	104.84	1436	190
27205.93704	22983.93237	-323.22	18.89	18.89	37.77	4348	190
24676.23704	23961.23237	-146.22	42.30	42.30	84.59	1512	190
19392.03704	25693.73237	1.90035	26.02	26.02	52.05	1875	190
36564.73704	26639.93237	-461.22	32.55	32.55	65.09	3454	190
32387.73704	27031.13237	-349.22	48.42	48.42	96.84	1578	190
22218.03704	27353.73237	-369.22	19.15	19.15	38.29	7322	190
20568.73704	28496.43237	-13.9096	8.50	8.50	17.00	14337	190
37515.63704	28819.23237	-221.22	28.35	28.35	56.71	2695	190
13129.13704	30107.53237	-274.22	19.22	19.22	38.43	3840	190
15875.43704	31107.03237	-225.22	17.71	17.71	35.42	5218	190
24052.23704	31621.63237	75.3703	48.77	48.77	97.54	1124	190
34469.53704	32640.23237	-360.22	29.30	29.30	58.59	3402	190
29246.24004	7489.133178	-21.7377	46.37	46.37	92.74	1190	198
17207.24004	8212.133178	-263.608	16.18	16.18	32.36	7587	198
29176.64004	9576.833178	-316.608	32.12	32.12	64.24	2914	198
13774.54004	10323.93318	-98.6077	6.48	6.48	12.95	21902	198
30087.14004	10996.93318	-381.608	36.13	36.13	72.25	2509	198
27042.24004	11020.93318	117.762	15.99	15.99	31.98	3995	198
33545.84004	11273.73318	-303.608	24.23	24.23	48.47	3419	198
23297.74004	12374.53318	68.4723	37.42	37.42	74.84	1786	198
22882.64004	12512.33318	-293.608	18.27	18.27	36.55	4721	198
30715.14004	12710.43318	152.172	16.72	16.72	33.44	4633	198
27006.34004	12651.93318	-46.8477	44.25	44.25	88.50	1869	198
18808.14004	13089.63318	-380.608	26.12	26.12	52.23	4110	198
12858.14004	13784.83318	22.9023	11.68	11.68	23.36	8022	198
35755.94004	15414.83318	-262.608	75.69	75.69	151.38	1045	198
20373.44004	15860.13318	-270.608	28.26	28.26	56.52	2589	198
24408.14004	16313.93318	111.252	31.82	31.82	63.63	1627	198
16178.14004	16358.63318	63.8223	36.48	36.48	72.96	1566	198
34234.34004	17545.23318	-438.608	25.81	25.81	51.62	5312	198
24807.74004	19073.53318	-310.608	11.99	11.99	23.97	11873	198
21818.14004	19319.93318	-292.608	10.20	10.20	20.39	13666	198
18471.14004	19801.53318	-121.608	22.66	22.66	45.31	4434	198
33476.94004	20206.33318	-220.608	16.34	16.34	32.69	4131	198
32694.84004	20331.73318	-178.608	7.87	7.87	15.73	15346	198
25001.24004	20455.23318	-17.0877	17.71	17.71	35.42	4451	198
28595.04004	22358.73318	-133.608	33.65	33.65	67.31	1446	198
20204.94004	23218.63318	-424.608	31.67	31.67	63.35	4835	198
15430.74004	24039.43318	255.402	24.89	24.89	49.78	4264	198
15233.64004	25326.33318	-238.608	41.45	41.45	82.90	1878	198
23363.24004	25363.73318	-257.608	33.54	33.54	67.07	1852	198
16890.04004	26031.73318	157.752	23.50	23.50	47.01	6880	198
15626.64004	26041.73318	-63.5877	15.85	15.85	31.70	7097	198
27240.24004	28755.63318	-245.608	19.66	19.66	39.33	5479	198
12874.34004	29369.93318	244.242	44.09	44.09	88.17	2312	198
21407.74004	29830.93318	190.302	77.27	77.27	154.54	1357	198
39472.74004	30106.73318	-75.6777	57.79	57.79	115.58	1064	198
37583.54004	30178.43318	166.122	41.78	41.78	83.56	1634	198
25315.24004	30818.73318	-339.608	24.33	24.33	48.65	4660	198
40316.94004	31994.53318	-314.608	35.23	35.23	70.46	2265	198
21328.64004	32733.13318	-196.608	15.64	15.64	31.27	8113	198
21085.34004	33459.63318	-304.608	43.90	43.90	87.79	2244	198
27267.94004	33400.83318	-301.608	29.37	29.37	58.73	2294	198
28838.24004	33790.13318	151.242	29.60	29.60	59.20	2185	198
17529.14004	33819.93318	-177.608	34.81	34.81	69.61	2427	198
21132.04304	7858.433985	-218.996	16.91	16.91	33.82	3793	206
29014.64304	9777.233985	35.5343	39.66	39.66	79.32	1382	206
15489.64304	10146.63398	-361.996	12.18	12.18	24.35	9299	206
23338.24304	10063.93398	-211.996	12.51	12.51	25.01	6887	206
39309.24304	10618.53398	-354.996	39.80	39.80	79.60	1629	206
13509.54304	10944.73398	-204.996	16.96	16.96	33.91	5438	206
12542.24304	11854.83398	-74.2057	12.39	12.39	24.77	7336	206
27588.34304	12332.53398	34.6043	20.98	20.98	41.97	3775	206
13044.24304	12927.43398	270.824	17.33	17.33	34.67	6431	206
16769.74304	13281.93398	42.0443	31.02	31.02	62.03	1992	206
21731.14304	13289.93398	-19.3357	8.27	8.27	16.53	13364	206
23060.54304	13421.93398	-43.5157	35.28	35.28	70.56	1443	206
16451.04304	14097.53398	-81.9957	10.27	10.27	20.54	11993	206
20351.74304	14049.13398	1.12433	9.80	9.80	19.59	14039	206
12466.54304	14856.93398	-225.996	18.86	18.86	37.73	4441	206
36551.54304	15129.13398	86.6843	23.15	23.15	46.30	2287	206
26619.54304	15502.33398	-159.996	23.57	23.57	47.15	2471	206
20517.24304	16058.33398	-137.996	52.16	52.16	104.33	1189	206
27811.94304	16182.63398	124.814	24.47	24.47	48.94	2528	206
41364.44304	17257.83398	-250.996	39.66	39.66	79.32	2213	206
19471.64304	18627.53398	-292.996	18.06	18.06	36.13	5796	206
18114.34304	18741.33398	-450.996	32.99	32.99	65.99	3363	206
32437.34304	19291.43398	-450.996	27.32	27.32	54.64	3523	206
21987.94304	20375.13398	-309.996	22.35	22.35	44.70	2917	206
37763.04304	21019.03398	-203.996	33.91	33.91	67.82	1706	206
41196.94304	20970.23398	-187.996	20.06	20.06	40.13	6772	206
24631.64304	21101.53398	-360.996	44.23	44.23	88.45	1659	206
15742.04304	21880.83398	6.70433	38.90	38.90	77.81	1378	206
24569.64304	22074.63398	-20.2657	51.53	51.53	103.05	1207	206
39498.44304	22595.13398	-123.996	26.66	26.66	53.32	3926	206
14037.44304	22947.43398	-331.996	13.35	13.35	26.71	13137	206
22695.94304	23279.13398	-93.9957	44.74	44.74	89.49	1501	206
18159.44304	24605.33398	-231.996	28.99	28.99	57.98	2085	206
31125.64304	26996.53398	92.2643	15.57	15.57	31.13	7234	206
34021.44304	28146.33398	-71.4157	38.10	38.10	76.21	1194	206
23470.74304	28285.03398	118.304	26.92	26.92	53.84	2612	206
15485.54304	29012.03398	-25.8457	54.02	54.02	108.05	1211	206
24387.14304	29487.23398	32.7443	55.08	55.08	110.17	1021	206
22506.64304	30677.53398	-262.996	32.12	32.12	64.24	2442	206
23533.74304	31187.03398	-180.996	34.17	34.17	68.34	2141	206
19966.64304	32163.93398	-215.996	25.01	25.01	50.02	2661	206
27340.84304	33309.13398	279.194	28.28	28.28	56.57	3574	206
18065.94304	33811.73398	-332.996	16.46	16.46	32.92	7846	206
16202.64604	7734.634792	-230.384	12.65	12.65	25.29	10314	214
20008.84604	8661.334792	-130.384	9.40	9.40	18.79	10031	214
26741.64604	8607.934792	-391.384	24.89	24.89	49.78	4310	214
18918.84604	8520.334792	-252.384	25.46	25.46	50.92	3101	214
34836.74604	9247.134792	-162.384	42.20	42.20	84.40	1128	214
16597.64604	9854.834792	143.956	32.10	32.10	64.20	2305	214
11751.44604	10239.73479	-259.384	7.16	7.16	14.32	17887	214
17886.94604	11101.83479	-33.6737	56.00	56.00	112.00	1302	214
21883.84604	11667.63479	-90.3837	17.36	17.36	34.71	5490	214
12583.64604	11807.13479	110.476	8.85	8.85	17.71	19414	214
36112.14604	12014.63479	-387.384	65.02	65.02	130.04	1266	214
29632.64604	12446.23479	136.516	15.12	15.12	30.24	7901	214
33851.94604	12551.13479	-153.384	17.54	17.54	35.09	5016	214
16495.44604	12475.53479	-432.384	112.71	112.71	225.42	1022	214
14528.04604	13110.63479	63.0463	9.87	9.87	19.73	7915	214
32976.94604	13615.73479	-223.384	19.26	19.26	38.53	3145	214
19600.44604	14300.43479	31.4263	23.86	23.86	47.71	2804	214
36230.94604	14528.93479	-9.49369	21.41	21.41	42.81	3108	214
18373.74604	14950.63479	-218.384	27.13	27.13	54.26	3056	214
40116.24604	18733.13479	-0.193688	27.77	27.77	55.53	1731	214
41019.84604	19081.83479	-279.384	46.30	46.30	92.60	1490	214
15932.24604	19738.73479	-186.384	38.81	38.81	77.62	1678	214
24095.14604	20507.23479	-113.384	40.91	40.91	81.81	1095	214
32754.74604	21731.93479	210.916	48.65	48.65	97.31	1465	214
19979.94604	22171.83479	-99.3837	15.59	15.59	31.18	5089	214
22100.24604	22539.23479	-44.8337	27.79	27.79	55.58	2055	214
17873.04604	23259.53479	-204.384	22.89	22.89	45.78	2707	214
38103.84604	24941.43479	183.946	59.65	59.65	119.30	1183	214
19228.24604	24709.63479	-30.8837	9.80	9.80	19.59	11353	214
12748.14604	25637.13479	-268.384	41.54	41.54	83.08	2049	214
15837.64604	26015.83479	221.146	25.83	25.83	51.67	5223	214
30234.74604	26101.73479	157.906	55.86	55.86	111.72	1145	214
12011.74604	26516.83479	-348.384	7.25	7.25	14.51	24333	214
12893.14604	26512.83479	-105.384	14.11	14.11	28.21	7670	214
20105.54604	26640.43479	13.7563	22.87	22.87	45.73	5121	214
34304.44604	26853.13479	-198.384	41.87	41.87	83.74	1630	214
16050.44604	28459.43479	-286.384	17.29	17.29	34.57	6953	214
18562.74604	29805.13479	-403.384	43.78	43.78	87.56	2243	214
14057.64604	31020.83479	-70.8737	40.46	40.46	80.92	1294	214
12863.74604	31669.43479	-196.384	20.09	20.09	40.18	5602	214
21349.64604	32665.53479	-371.384	34.38	34.38	68.77	3159	214
15976.04604	33507.23479	184.876	22.77	22.77	45.55	3763	214
21494.34604	33825.03479	276.946	21.60	21.60	43.19	6932	214
16374.54904	7347.035599	-476.772	73.55	73.55	147.09	1401	222
14890.24904	7559.435599	-150.772	35.21	35.21	70.41	1535	222
16107.44904	7749.335599	-385.772	16.84	16.84	33.68	9767	222
18287.74904	7903.735599	-460.772	60.29	60.29	120.58	1782	222
22447.64904	8898.035599	-183.772	21.88	21.88	43.76	3302	222
33875.84904	9432.635599	-265.772	39.47	39.47	78.94	1363	222
26126.74904	10678.8356	-231.772	9.28	9.28	18.56	16409	222
18881.34904	10810.3356	-313.772	13.12	13.12	26.23	7421	222
26981.04904	11003.0356	178.908	11.99	11.99	23.97	8975	222
21237.64904	11240.9356	103.578	8.74	8.74	17.47	18048	222
34274.34904	11246.7356	-466.772	20.70	20.70	41.40	5547	222
25818.64904	12066.8356	1.2783	20.77	20.77	41.54	3355	222
21788.84904	12296.6356	-339.772	13.38	13.38	26.75	10298	222
19306.04904	12941.3356	-302.772	22.87	22.87	45.73	3378	222
20309.44904	14089.7356	-199.772	18.91	18.91	37.82	3754	222
15052.54904	15146.1356	38.4783	19.22	19.22	38.43	3899	222
11968.34904	17105.9356	-301.772	15.33	15.33	30.66	7559	222
33495.54904	17740.7356	-252.772	15.45	15.45	30.90	4201	222
17365.34904	18454.4356	-367.772	31.39	31.39	62.78	3523	222
32366.74904	19028.8356	-6.1617	24.09	24.09	48.18	2428	222
16386.04904	19760.9356	-419.772	19.38	19.38	38.76	6176	222
18447.84904	19809.3356	-174.772	23.13	23.13	46.25	3624	222
20695.04904	22259.5356	-174.772	46.11	46.11	92.22	1267	222
18443.94904	22806.6356	-206.772	42.48	42.48	84.97	1655	222
14742.44904	23260.2356	200.298	21.20	21.20	42.39	5810	222
39758.34904	24538.2356	-44.2917	21.08	21.08	42.15	5194	222
25056.14904	24582.8356	-35.9217	43.26	43.26	86.52	1273	222
15210.54904	24799.7356	-239.772	20.63	20.63	41.26	3536	222
23908.44904	24868.8356	-148.772	54.07	54.07	108.14	1585	222
12886.24904	25549.2356	257.958	17.64	17.64	35.28	7931	222
22920.44904	26763.1356	-426.772	41.40	41.40	82.80	2064	222
15227.84904	27775.0356	-446.772	10.97	10.97	21.95	24295	222
39615.24904	28038.0356	-202.772	36.22	36.22	72.44	1782	222
23217.54904	29289.5356	-226.772	38.53	38.53	77.06	1432	222
18780.74904	30370.6356	-323.772	10.57	10.57	21.15	15939	222
14854.14904	32142.2356	245.868	39.56	39.56	79.13	2052	222
35083.34904	32400.6356	136.128	57.86	57.86	115.72	1081	222
34223.34904	32629.0356	41.2683	31.16	31.16	62.31	1741	222
23191.64904	32896.3356	-107.772	54.38	54.38	108.75	1245	222
20244.84904	33308.9356	156.588	23.76	23.76	47.52	2925	222
15004.14904	33274.4356	-302.772	38.10	38.10	76.21	2068	222
33595.64904	33362.4356	-188.772	27.58	27.58	55.15	2321	222
24065.04904	33742.4356	-122.772	22.54	22.54	45.07	4807	222
34749.04904	34267.0356	-251.772	8.67	8.67	17.33	13403	222
16068.15204	7821.336406	-446.16	45.52	45.52	91.04	2417	230
24741.05204	7850.236406	190.61	44.72	44.72	89.44	1901	230
12717.25204	9066.836406	-307.16	38.13	38.13	76.25	1849	230
29222.85204	9465.436406	-404.16	28.59	28.59	57.18	3615	230
23654.85204	10857.73641	25.0703	22.42	22.42	44.84	4288	230
14042.05204	11488.93641	-62.3497	13.66	13.66	27.32	6271	230
32847.25204	11675.33641	-39.0997	26.35	26.35	52.70	3277	230
37571.65204	12288.73641	-370.16	43.80	43.80	87.61	2197	230
12194.35204	12617.23641	33.4403	21.24	21.24	42.48	3154	230
36226.95204	12851.93641	-249.16	19.71	19.71	39.42	3598	230
15988.05204	14489.93641	-306.16	27.91	27.91	55.81	3698	230
34148.85204	14416.13641	-301.16	52.30	52.30	104.61	1922	230
17341.65204	14562.73641	-222.16	17.95	17.95	35.89	3839	230
33271.65204	14732.73641	141.32	47.34	47.34	94.67	1603	230
33502.15204	16252.73641	-250.16	27.01	27.01	54.02	2018	230
23894.05204	17690.93641	-10.2697	9.23	9.23	18.46	9522	230
14780.55204	17689.73641	-86.1597	20.02	20.02	40.03	4921	230
11977.55204	17840.33641	-187.16	48.42	48.42	96.84	1387	230
12623.35204	19305.93641	27.8603	18.32	18.32	36.64	7242	230
23503.65204	19700.43641	-48.3997	52.21	52.21	104.42	1149	230
18045.35204	19916.13641	-262.16	10.31	10.31	20.63	12809	230
11822.55204	21058.63641	-151.16	39.09	39.09	78.19	1691	230
27289.75204	21535.83641	-318.16	34.71	34.71	69.43	1912	230
26084.85204	21647.73641	-260.16	18.98	18.98	37.96	4047	230
12165.55204	22647.13641	-332.16	17.80	17.80	35.61	5965	230
26972.55204	23551.43641	284.54	34.67	34.67	69.33	2362	230
32255.35204	24072.83641	-69.7897	29.60	29.60	59.20	1510	230
15234.35204	24643.23641	6.47028	63.54	63.54	127.08	1283	230
13552.25204	25095.73641	11.1203	34.36	34.36	68.72	1854	230
28507.75204	26627.43641	-408.16	45.10	45.10	90.20	1687	230
30258.45204	27127.13641	-238.16	26.23	26.23	52.47	3485	230
38017.35204	27083.73641	-180.16	43.94	43.94	87.89	1245	230
21353.85204	27645.43641	-145.16	38.03	38.03	76.07	1764	230
15181.15204	27764.43641	-366.16	15.54	15.54	31.09	6576	230
16250.55204	27962.33641	-277.16	21.76	21.76	43.52	4899	230
25188.75204	27995.23641	-81.1597	15.61	15.61	31.23	5228	230
22801.15204	28139.73641	-187.16	45.78	45.78	91.56	1452	230
16150.55204	28557.73641	-252.16	18.84	18.84	37.68	4667	230
40766.45204	28386.73641	-238.16	48.30	48.30	96.60	1235	230
29160.55204	29344.93641	-388.16	52.16	52.16	104.33	1629	230
16634.15204	29727.73641	-338.16	15.73	15.73	31.46	9707	230
35723.55204	29820.53641	-161.16	21.22	21.22	42.44	3635	230
21811.25204	32571.33641	-431.16	69.85	69.85	139.70	2369	230
36991.25204	32766.53641	-256.16	21.74	21.74	43.47	7102	230
31421.95204	32769.73641	-168.16	42.06	42.06	84.12	1283	230
27198.95204	33076.43641	-213.16	34.03	34.03	68.06	2249	230
33620.35204	33454.03641	-125.16	25.53	25.53	51.06	2240	230
33028.95505	7916.337213	-161.548	40.11	40.11	80.21	1563	238
18519.75505	8609.137213	-404.548	35.09	35.09	70.18	2407	238
17923.45505	9822.137213	-459.548	19.92	19.92	39.85	5935	238
17936.65505	10149.63721	-310.548	14.29	14.29	28.59	9347	238
15567.35505	10426.93721	-207.548	41.07	41.07	82.14	1750	238
34289.65505	11129.83721	-227.548	8.76	8.76	17.52	13702	238
21889.35505	11818.83721	-95.5477	19.69	19.69	39.38	3189	238
12624.45505	11991.13721	14.4523	13.21	13.21	26.42	6407	238
25901.95505	12054.13721	-250.548	22.87	22.87	45.73	4588	238
19597.75505	12800.63721	195.802	12.93	12.93	25.86	9258	238
21097.45505	12575.33721	-198.548	28.21	28.21	56.43	2169	238
21962.35505	13344.93721	-309.548	21.60	21.60	43.19	4573	238
18887.65505	14034.23721	48.8623	34.74	34.74	69.47	1487	238
13288.15505	14248.63721	-47.8577	8.85	8.85	17.71	16065	238
20301.55505	14802.63721	126.982	39.26	39.26	78.52	1949	238
36607.25505	15176.73721	-346.548	37.56	37.56	75.12	1983	238
19204.35505	15558.43721	-417.548	35.23	35.23	70.46	2997	238
15412.55505	16340.63721	-459.548	30.47	30.47	60.95	4094	238
28518.15505	17428.73721	131.632	10.67	10.67	21.34	11969	238
24155.35505	17619.63721	-290.548	47.31	47.31	94.62	1539	238
38875.35505	18271.93721	-228.548	15.07	15.07	30.14	6393	238
15889.45505	18897.13721	-119.548	10.69	10.69	21.38	10960	238
39843.25505	19140.43721	-299.548	39.09	39.09	78.19	1599	238
38685.15505	19862.13721	-123.548	40.84	40.84	81.67	1243	238
14108.75505	20734.53721	-236.548	39.05	39.05	78.09	1973	238
25906.45505	20884.53721	-224.548	18.98	18.98	37.96	5271	238
26937.45505	23541.53721	-74.8277	18.79	18.79	37.59	3832	238
13364.15505	24670.53721	-331.548	55.98	55.98	111.96	1999	238
30232.75505	24835.73721	-98.5477	19.62	19.62	39.23	4762	238
37570.35505	25062.13721	-151.548	46.04	46.04	92.08	1565	238
39480.25505	26242.03721	-266.548	28.38	28.38	56.76	3704	238
15701.55505	26848.53721	-295.548	7.63	7.63	15.26	26040	238
37329.45505	26973.63721	-80.5477	58.69	58.69	117.37	1268	238
19906.35505	27012.33721	40.4923	37.61	37.61	75.22	1475	238
34219.95505	28132.73721	99.0823	23.81	23.81	47.62	4551	238
16166.65505	28564.43721	-408.548	13.07	13.07	26.14	12720	238
22842.55505	28696.93721	45.1423	23.06	23.06	46.11	2240	238
17320.05505	28960.73721	269.272	23.24	23.24	46.49	4306	238
15370.05505	29205.33721	-279.548	34.83	34.83	69.66	2709	238
18746.05505	30288.13721	-257.548	15.47	15.47	30.94	6699	238
24628.65505	30173.73721	-369.548	40.34	40.34	80.68	1996	238
25446.75505	30706.13721	-209.548	26.00	26.00	52.00	2606	238
39845.95505	30654.43721	-175.548	37.04	37.04	74.09	2082	238
16514.75505	31325.23721	-201.548	9.66	9.66	19.31	12520	238
24508.85505	31480.83721	181.852	45.07	45.07	90.15	1444	238
34258.35505	31701.53721	-177.548	23.43	23.43	46.86	4879	238
16400.75505	32412.83721	-356.548	20.87	20.87	41.73	4479	238
29169.85505	32187.53721	30.2623	36.53	36.53	73.05	1328	238
40103.15505	32523.93721	-250.548	54.52	54.52	109.04	1166	238
18341.75505	33269.93721	55.3723	16.51	16.51	33.02	4846	238
15919.55805	7906.53802	-447.936	11.09	11.09	22.18	17599	246
13076.75805	9629.33802	-181.936	55.34	55.34	110.69	1091	246
17820.45805	9684.03802	102.414	16.98	16.98	33.96	5254	246
23793.45805	10343.13802	-432.936	73.95	73.95	147.89	1538	246
24858.35805	10563.33802	168.444	29.48	29.48	58.97	2809	246
25679.05805	10617.13802	-137.936	13.19	13.19	26.38	8541	246
39905.15805	10794.53802	-77.0757	44.01	44.01	88.03	1072	246
18120.55805	11885.43802	-434.936	13.99	13.99	27.98	11988	246
25344.35805	11982.53802	-71.4957	54.02	54.02	108.05	1130	246
21048.25805	12435.33802	132.174	26.12	26.12	52.23	4283	246
27364.45805	12390.13802	-123.936	16.39	16.39	32.78	6162	246
23336.75805	12317.43802	-465.936	48.07	48.07	96.13	2642	246
11757.45805	12898.93802	-53.8257	12.13	12.13	24.26	5213	246
19345.05805	14968.93802	186.114	46.25	46.25	92.50	1843	246
15281.45805	18861.03802	175.884	18.77	18.77	37.54	4787	246
13441.25805	19629.13802	-153.936	8.83	8.83	17.66	18363	246
30561.75805	20590.33802	-306.936	34.59	34.59	69.19	1708	246
37979.05805	21330.23802	-255.936	18.68	18.68	37.35	3451	246
32330.35805	21937.43802	-293.936	30.64	30.64	61.28	2528	246
14047.05805	22843.03802	-93.9357	9.40	9.40	18.79	9779	246
14713.25805	23217.43802	214.944	14.11	14.11	28.21	13057	246
22660.45805	25783.43802	200.064	30.80	30.80	61.61	2507	246
38079.55805	25752.83802	-117.936	36.46	36.46	72.91	1643	246
31732.65805	25937.33802	-62.1957	47.26	47.26	94.53	1117	246
38910.15805	26228.93802	-62.1957	42.60	42.60	85.20	1590	246
27537.05805	26334.63802	200.064	51.08	51.08	102.16	1179	246
22129.85805	27224.03802	-119.936	15.26	15.26	30.52	7882	246
16888.05805	28574.13802	-319.936	38.46	38.46	76.91	2704	246
36298.95805	28467.53802	-190.936	19.52	19.52	39.05	4570	246
16123.45805	28628.53802	-261.936	17.92	17.92	35.84	5562	246
22761.25805	28715.93802	-86.9357	43.99	43.99	87.98	1340	246
28744.85805	28907.93802	-189.936	31.82	31.82	63.63	1805	246
15349.75805	28987.93802	-361.936	28.73	28.73	57.46	4304	246
23848.25805	30509.63802	-147.936	41.38	41.38	82.75	1141	246
37991.75805	31043.43802	-67.7757	44.30	44.30	88.60	1311	246
23369.45805	31942.23802	-194.936	18.65	18.65	37.30	4229	246
17620.75805	32080.23802	31.7343	21.74	21.74	43.47	4833	246
36930.55805	33363.73802	-157.936	32.71	32.71	65.42	1747	246
24852.85805	33799.33802	-0.815742	40.46	40.46	80.92	1233	246
13003.65805	34383.73802	-180.936	37.11	37.11	74.23	1509	246
16797.26105	7600.738827	-444.324	21.50	21.50	43.00	6041	254
17494.86105	8939.838827	-202.324	15.92	15.92	31.84	6709	254
14749.46105	10193.83883	-117.324	8.50	8.50	17.00	13165	254
17837.86105	10239.23883	145.736	8.03	8.03	16.06	15189	254
18037.16105	11208.03883	235.016	42.41	42.41	84.83	1838	254
29796.66105	11265.13883	93.6563	38.76	38.76	77.53	1790	254
22327.46105	11659.03883	246.176	20.68	20.68	41.35	4303	254
12728.76105	12003.13883	8.09624	18.91	18.91	37.82	3307	254
16871.86105	13742.63883	-439.324	35.54	35.54	71.07	2857	254
37410.26105	13763.73883	-237.324	33.09	33.09	66.18	2625	254
15166.56105	14270.43883	-137.324	15.64	15.64	31.27	5455	254
33185.86105	14607.83883	91.7962	39.12	39.12	78.23	1386	254
38165.06105	15624.33883	-77.4638	54.33	54.33	108.66	1139	254
37797.26105	16811.23883	-266.324	21.55	21.55	43.10	4070	254
33562.66105	16871.03883	-247.324	36.71	36.71	73.43	1576	254
17621.66105	17570.23883	-270.324	16.37	16.37	32.73	5133	254
17567.46105	17810.53883	-395.324	20.49	20.49	40.98	4992	254
16535.86105	18594.83883	-343.324	42.84	42.84	85.67	2735	254
30628.66105	19378.73883	-278.324	17.43	17.43	34.85	4365	254
28607.86105	19526.43883	-97.3238	15.14	15.14	30.29	4759	254
35296.96105	19714.93883	-6.78376	50.16	50.16	100.32	1080	254
37535.76105	19595.33883	-158.324	29.11	29.11	58.22	2436	254
16423.76105	19884.93883	-98.3238	28.07	28.07	56.14	2339	254
31601.06105	20019.23883	-38.4038	20.46	20.46	40.93	2732	254
33631.76105	20307.73883	79.7062	24.92	24.92	49.83	1965	254
35401.96105	20457.03883	-325.324	52.42	52.42	104.84	1589	254
16450.46105	22537.23883	-354.324	70.96	70.96	141.91	1146	254
12386.06105	22982.63883	-17.0138	23.39	23.39	46.77	2531	254
13131.16105	23606.73883	-70.0238	19.24	19.24	38.48	4530	254
35546.86105	24519.83883	-162.324	36.36	36.36	72.72	1616	254
15122.26105	24853.13883	-344.324	33.98	33.98	67.97	4120	254
24671.76105	29492.23883	-74.6738	9.94	9.94	19.88	15279	254
37155.46105	30123.03883	50.8762	31.56	31.56	63.11	2093	254
27334.36105	30444.23883	-228.324	42.93	42.93	85.86	1225	254
12654.16105	30591.43883	-184.324	14.74	14.74	29.48	4405	254
39083.66105	30517.03883	-201.324	40.67	40.67	81.34	1691	254
13758.76105	31286.03883	-435.324	11.92	11.92	23.83	15120	254
25288.36105	31183.43883	-308.324	67.38	67.38	134.75	1079	254
23410.36105	31855.73883	-475.324	26.92	26.92	53.84	6098	254
15575.46105	32125.73883	-149.324	10.03	10.03	20.06	12097	254
38839.06105	32601.43883	-160.324	49.45	49.45	98.91	1185	254
20312.96105	32720.53883	195.026	42.88	42.88	85.77	2046	254
34452.36105	32723.63883	215.486	24.09	24.09	48.18	3579	254
18305.66105	33259.83883	-70.9538	50.73	50.73	101.45	1074	254
31666.76405	9642.639634	-447.712	49.29	49.29	98.58	1962	262
14759.06405	10153.73963	-256.712	10.08	10.08	20.16	15131	262
23621.76405	10465.63963	-255.712	54.94	54.94	109.88	1614	262
25788.06405	10708.33963	229.978	8.60	8.60	17.19	17679	262
21760.76405	11222.03963	-174.712	9.84	9.84	19.69	13336	262
24965.86405	11488.33963	-209.712	31.25	31.25	62.50	2084	262
26075.06405	12231.83963	-350.712	39.61	39.61	79.22	2751	262
13252.06405	12702.93963	-20.1918	30.26	30.26	60.52	2441	262
37265.06405	13440.53963	-259.712	29.81	29.81	59.63	2583	262
13721.86405	13787.83963	-137.712	17.24	17.24	34.48	4255	262
31174.86405	13713.83963	203.938	26.64	26.64	53.27	2797	262
28917.66405	14423.73963	-378.712	19.41	19.41	38.81	6433	262
16601.86405	14891.73963	-286.712	25.36	25.36	50.73	3573	262
19351.96405	15298.13963	4.91823	10.60	10.60	21.20	13665	262
18986.56405	15647.73963	-289.712	52.00	52.00	104.00	1654	262
36473.76405	16027.53963	-136.712	34.17	34.17	68.34	1506	262
28568.36405	17410.83963	175.108	10.46	10.46	20.91	13688	262
17655.16405	17878.03963	-412.712	17.07	17.07	34.15	5588	262
25968.96405	18002.03963	-126.712	22.30	22.30	44.60	3079	262
19501.86405	18441.43963	-407.712	26.26	26.26	52.52	3150	262
12335.46405	19545.93963	-242.712	25.93	25.93	51.86	4358	262
25999.86405	20838.33963	-213.712	33.30	33.30	66.60	1668	262
12594.96405	21073.13963	-32.2818	22.42	22.42	44.84	4601	262
19287.56405	21151.53963	-106.712	15.68	15.68	31.37	5362	262
17387.56405	21540.83963	-197.712	11.14	11.14	22.28	9021	262
39510.26405	21896.23963	-242.712	38.50	38.50	77.01	2078	262
23152.36405	22229.53963	-105.712	17.66	17.66	35.33	3956	262
18990.26405	22376.53963	-239.712	33.23	33.23	66.46	2082	262
23850.36405	23074.93963	-264.712	44.25	44.25	88.50	1438	262
40722.06405	23731.03963	-3.45177	10.31	10.31	20.63	9929	262
21852.46405	25023.73963	-20.1918	21.43	21.43	42.86	3685	262
31911.76405	26069.53963	-441.712	39.59	39.59	79.18	2206	262
30946.76405	28079.13963	-126.712	51.97	51.97	103.95	1225	262
26611.56405	28932.23963	72.8082	30.29	30.29	60.57	2152	262
26065.46405	33208.93963	229.048	36.97	36.97	73.95	3031	262
15959.26705	7888.840441	-292.1	11.40	11.40	22.80	14329	270
22752.96705	8912.840441	-411.1	21.55	21.55	43.10	4990	270
17994.46705	9543.540441	42.6602	10.15	10.15	20.30	12334	270
28048.06705	9985.340441	-93.0998	27.72	27.72	55.44	2343	270
11778.06705	10230.04044	-354.1	13.28	13.28	26.56	9277	270
34341.86705	11192.34044	-1.04978	18.98	18.98	37.96	2680	270
32341.56705	12017.14044	143.1	5.30	5.30	10.60	28766	270
16612.26705	12661.14044	14.7602	16.91	16.91	33.82	4368	270
33878.26705	12645.74044	-251.1	15.75	15.75	31.51	8711	270
31969.26705	12921.14044	-249.1	12.51	12.51	25.01	11310	270
14476.36705	13099.44044	-100.1	14.53	14.53	29.06	7306	270
36393.76705	13116.24044	-422.1	18.86	18.86	37.73	8213	270
18765.66705	13267.14044	186.81	29.84	29.84	59.68	2381	270
12768.66705	13652.54044	243.54	16.37	16.37	32.73	6757	270
13270.76705	14369.74044	-204.1	11.78	11.78	23.55	11734	270
36463.96705	14976.94044	-391.1	58.22	58.22	116.43	1538	270
12179.56705	15401.74044	1.74022	11.73	11.73	23.46	7439	270
13260.06705	15760.94044	-270.1	14.86	14.86	29.72	7518	270
28147.76705	16659.34044	-198.1	27.04	27.04	54.07	2459	270
38444.76705	16790.14044	-383.1	29.86	29.86	59.72	2775	270
29979.46705	18159.34044	-62.4298	16.11	16.11	32.22	3187	270
18494.76705	19198.64044	-289.1	36.43	36.43	72.86	1878	270
20723.46705	20266.44044	-28.0198	14.88	14.88	29.77	7694	270
32654.26705	20346.94044	-283.1	18.93	18.93	37.87	5174	270
12135.46705	22654.34044	-341.1	43.40	43.40	86.81	2045	270
11872.96705	25288.24044	-208.1	35.16	35.16	70.32	1695	270
40630.16705	25931.14044	-254.1	24.63	24.63	49.27	4276	270
27346.06705	26334.64044	-138.1	45.03	45.03	90.06	1068	270
20673.76705	26406.84044	0.810217	9.54	9.54	19.08	14191	270
37335.56705	26630.94044	-273.1	27.60	27.60	55.20	2416	270
33390.96705	27006.34044	-374.1	57.01	57.01	114.03	1370	270
22298.66705	27419.14044	47.3102	21.83	21.83	43.66	2998	270
23175.46705	28258.14044	-212.1	21.05	21.05	42.11	3898	270
14458.46705	29275.44044	-157.1	15.19	15.19	30.38	7004	270
32708.66705	29799.94044	-68.0098	21.81	21.81	43.61	2909	270
39914.86705	29922.54044	-93.0998	44.16	44.16	88.31	1212	270
15642.16705	30110.44044	-351.1	33.02	33.02	66.03	3131	270
18787.26705	30398.84044	-195.1	6.31	6.31	12.62	23788	270
28792.96705	30569.84044	18.4802	24.59	24.59	49.17	2307	270
25392.16705	30799.04044	13.8302	26.21	26.21	52.42	2425	270
13672.16705	31030.74044	-202.1	22.80	22.80	45.59	2753	270
37976.66705	31303.74044	-9.41978	25.53	25.53	51.06	1871	270
14427.76705	31404.84044	21.2702	23.69	23.69	47.38	3061	270
13966.86705	31699.04044	165.42	33.82	33.82	67.64	3127	270
35103.26705	31740.54044	-351.1	32.26	32.26	64.53	2684	270
14359.06705	32255.54044	-174.1	38.69	38.69	77.39	2030	270
40592.66705	32262.04044	69.6302	49.55	49.55	99.10	1009	270
22045.36705	32500.64044	-220.1	23.46	23.46	46.91	3969	270
41069.96705	33309.34044	-9.41978	31.46	31.46	62.93	1415	270
17272.76705	33731.74044	-8.48978	16.98	16.98	33.96	4830	270
17389.27005	8960.841248	-330.488	13.21	13.21	26.42	5879	278
15803.27005	9246.841248	-297.488	10.57	10.57	21.15	8111	278
25164.17005	9452.941248	-416.488	18.91	18.91	37.82	5203	278
33543.27005	9757.141248	250.592	56.90	56.90	113.79	1371	278
14794.77005	10200.34125	-12.5978	21.29	21.29	42.58	2679	278
28502.77005	11855.74125	-210.488	28.97	28.97	57.93	1991	278
18666.37005	13328.14125	93.4222	10.29	10.29	20.58	11046	278
12433.67005	13802.74125	-28.4078	10.24	10.24	20.49	13616	278
14820.07005	15300.14125	71.1022	19.45	19.45	38.90	3360	278
23001.87005	15179.44125	-294.488	33.21	33.21	66.41	1809	278
37185.47005	15445.14125	-461.488	23.17	23.17	46.35	6133	278
12641.67005	15793.44125	-468.488	21.60	21.60	43.19	5542	278
22150.97005	16467.64125	-210.488	38.55	38.55	77.10	1473	278
17721.87005	17481.14125	-362.488	17.97	17.97	35.94	8432	278
14835.07005	17681.44125	-29.3378	18.44	18.44	36.88	4136	278
38926.47005	18053.14125	-235.488	27.37	27.37	54.73	3155	278
41300.67005	18483.44125	266.402	49.67	49.67	99.33	1932	278
27752.17005	19173.54125	-245.488	17.00	17.00	34.01	3083	278
20077.87005	19388.74125	-146.488	20.68	20.68	41.35	3297	278
12525.67005	20820.14125	74.8222	47.22	47.22	94.44	1589	278
25948.67005	20901.04125	-329.488	37.54	37.54	75.08	1672	278
40242.87005	23724.34125	-100.488	56.33	56.33	112.66	1349	278
32964.27005	24318.74125	-254.488	33.35	33.35	66.69	2062	278
25522.27005	24913.04125	-51.6578	20.02	20.02	40.03	3316	278
34493.07005	25019.44125	-130.488	19.90	19.90	39.80	2467	278
36781.17005	25070.54125	-391.488	37.23	37.23	74.47	2404	278
26747.07005	25414.14125	19.0222	21.34	21.34	42.67	2254	278
12999.67005	25930.04125	16.2322	21.01	21.01	42.01	5169	278
33996.37005	26383.54125	-245.488	19.29	19.29	38.57	5515	278
13008.37005	27223.44125	-309.488	30.10	30.10	60.19	2695	278
26775.47005	27707.54125	285.002	34.03	34.03	68.06	3277	278
15173.87005	28268.24125	212.462	50.80	50.80	101.59	1718	278
28103.37005	29704.44125	-414.488	33.82	33.82	67.64	2756	278
16586.27005	29636.44125	-255.488	9.73	9.73	19.45	16514	278
26277.47005	31183.94125	-47.0078	23.10	23.10	46.21	1896	278
38478.27005	33271.44125	-284.488	30.07	30.07	60.15	2419	278
24853.67005	33778.64125	-117.488	43.38	43.38	86.76	1649	278
13524.67005	33845.44125	-396.488	36.48	36.48	72.96	2603	278
15719.77005	34122.64125	-258.488	14.55	14.55	29.11	8374	278
19204.17306	7368.442055	-439.876	31.98	31.98	63.96	3875	286
28858.57306	10369.64206	-373.876	13.35	13.35	26.71	8912	286
15956.97306	11008.24206	-1.82581	15.85	15.85	31.70	5513	286
34865.47306	11294.94206	-347.876	59.93	59.93	119.87	1457	286
28691.87306	12590.34206	-128.876	32.24	32.24	64.48	1474	286
12742.37306	13704.34206	-17.6358	40.39	40.39	80.78	1433	286
15217.27306	14634.74206	-3.68581	24.40	24.40	48.80	1904	286
34128.87306	14376.24206	-158.876	44.98	44.98	89.96	1468	286
15451.27306	16134.04206	-275.876	18.11	18.11	36.22	3393	286
24802.67306	17204.94206	186.034	36.88	36.88	73.76	1957	286
17880.67306	17300.24206	-308.876	14.27	14.27	28.54	7491	286
14215.77306	17288.94206	-439.876	19.88	19.88	39.75	5174	286
19420.57306	18188.24206	-263.876	35.80	35.80	71.59	1417	286
28648.27306	19540.54206	-9.26581	31.32	31.32	62.64	1775	286
16940.17306	19684.84206	-286.876	58.92	58.92	117.84	1201	286
38382.47306	19684.74206	23.2842	41.80	41.80	83.60	1061	286
36935.97306	20759.94206	-83.8758	40.60	40.60	81.20	1024	286
25146.87306	21031.84206	-171.876	16.56	16.56	33.11	4784	286
39995.67306	21290.14206	-153.876	21.34	21.34	42.67	2644	286
37923.87306	24586.84206	-372.876	34.34	34.34	68.67	2473	286
19247.57306	24703.24206	-20.4258	7.11	7.11	14.22	12587	286
21869.27306	24613.04206	205.564	50.84	50.84	101.69	1387	286
36506.27306	25232.34206	41.8842	33.42	33.42	66.83	1531	286
15396.57306	25288.44206	-358.876	43.40	43.40	86.81	2856	286
25814.47306	25976.84206	-26.0058	30.57	30.57	61.14	1237	286
34854.57306	28658.24206	-189.876	15.00	15.00	30.00	6681	286
24470.17306	29556.84206	184.174	34.36	34.36	68.72	1743	286
35395.37306	31112.54206	-49.2558	13.21	13.21	26.42	8649	286
36744.17306	31103.34206	-165.876	30.50	30.50	60.99	1646	286
28865.17306	31574.54206	-158.876	19.97	19.97	39.94	3209	286
13906.07306	32547.84206	-12.9858	15.52	15.52	31.04	4507	286
31637.37306	32806.24206	52.1142	39.78	39.78	79.55	1657	286
12317.07306	33554.64206	-169.876	41.28	41.28	82.57	1449	286
20812.07306	33990.04206	2.82419	16.84	16.84	33.68	2654	286
33047.47306	34231.34206	103.264	25.22	25.22	50.44	2466	286
14888.77606	8266.842863	-396.264	19.33	19.33	38.67	4981	294
31943.37606	10178.54286	-252.264	36.74	36.74	73.48	2159	294
16087.27606	11015.44286	140.076	18.68	18.68	37.35	2928	294
32521.97606	10985.14286	-106.264	13.28	13.28	26.56	4438	294
23012.57606	11530.94286	175.416	16.79	16.79	33.58	3127	294
11763.77606	12136.24286	-264.264	19.05	19.05	38.10	3452	294
24532.97606	12149.64286	-36.6238	46.96	46.96	93.92	1010	294
27088.87606	12717.64286	-163.264	15.87	15.87	31.75	3178	294
19313.27606	12822.34286	4.29618	34.52	34.52	69.05	1540	294
22839.97606	13566.64286	154.956	27.25	27.25	54.49	2211	294
23698.97606	13542.44286	-5.00382	30.87	30.87	61.75	1230	294
15050.47606	14034.44286	141.936	21.24	21.24	42.48	2606	294
24218.17606	14854.14286	-46.8538	8.81	8.81	17.62	8086	294
29057.87606	15057.14286	-285.264	20.23	20.23	40.46	2516	294
33491.57606	17420.44286	-311.264	18.32	18.32	36.64	5421	294
17948.57606	17496.04286	-241.264	22.89	22.89	45.78	2685	294
30846.57606	18620.94286	220.056	51.17	51.17	102.35	1136	294
26121.37606	19533.94286	-4.07382	43.03	43.03	86.05	1059	294
20094.27606	20740.24286	274.926	40.72	40.72	81.44	1698	294
11950.17606	23753.84286	-31.9738	19.95	19.95	39.89	4211	294
30398.57606	24148.74286	134.496	42.48	42.48	84.97	1006	294
20740.87606	25117.14286	-345.264	31.18	31.18	62.36	1868	294
14616.47606	25837.54286	-328.264	19.50	19.50	39.00	3521	294
25277.67606	27965.24286	168.906	16.13	16.13	32.26	6692	294
39654.27606	28253.34286	-215.264	24.75	24.75	49.50	2898	294
33110.37606	28719.24286	-375.264	36.17	36.17	72.35	1716	294
17624.17606	28835.34286	-141.264	31.35	31.35	62.69	1495	294
35576.87606	30473.44286	94.5062	29.13	29.13	58.26	1571	294
18418.27606	30699.34286	-253.264	35.28	35.28	70.56	1473	294
33931.47606	31424.64286	243.306	57.25	57.25	114.50	1339	294
40823.57606	31611.14286	-186.264	48.35	48.35	96.70	1100	294
13136.97606	32102.44286	-361.264	24.63	24.63	49.27	2824	294
16100.97606	32532.44286	-174.264	8.93	8.93	17.85	8860	294
33005.77606	33569.94286	210.756	30.87	30.87	61.75	2448	294
21617.07606	33977.24286	102.876	30.61	30.61	61.23	1606	294
23017.47906	8460.24367	-293.652	15.97	15.97	31.93	6668	302
20052.47906	8646.84367	-250.652	8.55	8.55	17.10	13062	302
21080.77906	9980.84367	-176.652	34.22	34.22	68.44	1465	302
30121.87906	11036.44367	-253.652	15.80	15.80	31.60	4947	302
28077.97906	11198.14367	100.628	25.69	25.69	51.39	1729	302
12579.87906	12005.24367	74.5882	16.84	16.84	33.68	2956	302
18107.67906	12249.64367	-440.652	8.29	8.29	16.58	20657	302
32994.57906	13738.64367	-179.652	12.93	12.93	25.86	5071	302
19320.87906	14881.44367	-48.1718	40.69	40.69	81.39	1085	302
15001.97906	16899.94367	-17.4818	12.27	12.27	24.54	7792	302
21250.57906	17101.84367	-220.652	12.72	12.72	25.43	7269	302
36973.57906	17680.94367	-293.652	32.99	32.99	65.99	1640	302
19342.57906	21187.94367	-159.652	5.65	5.65	11.30	17819	302
27810.77906	22365.44367	68.0782	15.99	15.99	31.98	3523	302
14830.77906	22626.14367	-42.5918	22.91	22.91	45.83	3207	302
25953.07906	23264.54367	-131.652	24.70	24.70	49.41	2537	302
14430.87906	23650.84367	-350.652	23.03	23.03	46.06	3575	302
13913.37906	25658.34367	179.678	12.95	12.95	25.91	9741	302
39364.87906	27415.34367	-264.652	26.75	26.75	53.51	1877	302
20484.17906	28517.64367	-12.8318	10.93	10.93	21.85	5123	302
37043.27906	30971.04367	-133.652	47.17	47.17	94.34	1151	302
33313.87906	31169.24367	282.908	45.92	45.92	91.84	1450	302
27818.17906	32597.84367	-238.652	25.79	25.79	51.57	2166	302
15740.57906	32996.64367	-180.652	25.67	25.67	51.34	2087	302
27917.07906	33145.34367	-313.652	34.74	34.74	69.47	1579	302
21131.48206	7631.344477	-396.933	21.95	21.95	43.90	3239	310
25351.08206	9897.644477	-136.933	27.67	27.67	55.34	2084	310
23721.48206	10291.74448	-230.933	38.08	38.08	76.16	1269	310
28889.78206	10238.74448	40.8269	29.67	29.67	59.35	1284	310
16897.48206	11328.64448	-183.933	23.83	23.83	47.67	2293	310
32939.88206	11833.54448	-312.933	37.33	37.33	74.65	1761	310
33096.28206	13414.84448	-463.933	15.54	15.54	31.09	5600	310
32042.38206	13648.54448	-205.933	30.43	30.43	60.85	2240	310
26460.08206	13920.84448	-242.933	33.04	33.04	66.08	1517	310
19584.58206	14286.64448	158.007	5.91	5.91	11.82	15863	310
36447.68206	15075.24448	-365.933	45.12	45.12	90.24	1223	310
33314.58206	15302.84448	-23.3431	31.86	31.86	63.73	1278	310
16446.48206	16886.64448	-60.5431	31.93	31.93	63.87	2043	310
19991.28206	19367.74448	6.41695	8.05	8.05	16.11	10751	310
16227.08206	19981.24448	-110.933	32.31	32.31	64.62	1815	310
14982.18206	21440.64448	-171.933	14.44	14.44	28.87	5334	310
37878.28206	21732.54448	-29.8531	31.20	31.20	62.41	1506	310
27803.38206	22365.74448	105.927	14.27	14.27	28.54	4013	310
17715.98206	22451.74448	15.7169	11.26	11.26	22.51	8513	310
20371.18206	23467.64448	-79.1431	16.25	16.25	32.50	3380	310
21380.98206	23666.04448	-21.4831	16.06	16.06	32.12	4315	310
37751.18206	23827.64448	-437.933	58.38	58.38	116.76	1492	310
23303.98206	24105.34448	-229.933	45.15	45.15	90.29	1438	310
38993.68206	25221.84448	-191.933	27.65	27.65	55.30	1640	310
41091.88206	25490.84448	-365.933	39.85	39.85	79.69	1672	310
39595.58206	26255.44448	-33.5731	19.57	19.57	39.14	3604	310
37651.48206	28623.94448	-239.933	14.81	14.81	29.63	6709	310
17276.28206	29775.24448	154.287	27.88	27.88	55.77	1763	310
28723.08206	30385.04448	-336.933	27.06	27.06	54.12	2646	310
20133.68206	32260.14448	-18.6931	26.73	26.73	53.46	1763	310
13893.38206	32551.04448	-107.933	24.75	24.75	49.50	2038	310
35223.78206	33267.14448	69.6569	34.69	34.69	69.38	1073	310
33845.78506	8607.145284	-330.179	43.64	43.64	87.28	1330	318
17410.78506	8949.945284	-329.179	30.80	30.80	61.61	1787	318
23550.98506	8826.445284	145.671	40.41	40.41	80.82	1115	318
26568.48506	10065.04528	-403.179	28.52	28.52	57.04	2358	318
18190.98506	10299.54528	-425.179	14.58	14.58	29.15	8896	318
30846.18506	10966.94528	-184.179	17.47	17.47	34.95	2653	318
26108.98506	11197.24528	-152.179	11.94	11.94	23.88	7211	318
13072.68506	11840.74528	136.371	21.52	21.52	43.05	2804	318
13288.68506	13413.54528	-39.3987	17.17	17.17	34.34	2268	318
24049.08506	13777.34528	-47.7687	11.30	11.30	22.61	6322	318
13741.98506	14304.44528	211.701	20.75	20.75	41.50	2968	318
15274.78506	16138.64528	170.781	16.30	16.30	32.59	2898	318
12867.48506	16209.54528	-296.179	28.26	28.26	56.52	1674	318
26864.48506	16345.44528	-129.179	14.04	14.04	28.07	6174	318
16242.78506	19901.74528	-264.179	14.51	14.51	29.01	5883	318
17125.68506	19879.74528	218.211	35.30	35.30	70.60	1729	318
37845.28506	21087.54528	-159.179	37.28	37.28	74.56	1123	318
15755.38506	20644.64528	-422.179	51.48	51.48	102.96	1352	318
39951.28506	21280.24528	-162.179	9.77	9.77	19.55	12247	318
22925.38506	22661.74528	-196.179	36.62	36.62	73.24	1134	318
25601.28506	22702.14528	-401.179	33.89	33.89	67.78	1728	318
19351.18506	24185.64528	-129.179	26.82	26.82	53.65	1807	318
13827.08506	25637.84528	1.52133	13.24	13.24	26.47	5532	318
14079.18506	26919.14528	64.7613	17.14	17.14	34.29	3318	318
36124.38506	27006.14528	-386.179	47.90	47.90	95.80	1513	318
15883.28506	27076.44528	-475.179	35.75	35.75	71.50	2428	318
31273.38506	27048.64528	-108.179	34.19	34.19	68.39	1098	318
23189.08506	28305.54528	-109.179	6.03	6.03	12.06	13958	318
13537.88506	28774.44528	-39.3987	26.85	26.85	53.69	1453	318
37152.58506	29764.74528	-373.179	29.32	29.32	58.64	2661	318
12973.58506	30873.04528	-82.1787	26.21	26.21	52.42	1669	318
13276.48506	32556.74528	-273.179	9.23	9.23	18.46	12753	318
39535.58506	33891.44528	-251.179	45.07	45.07	90.15	1057	318
21082.48806	7668.846091	-346.424	11.87	11.87	23.74	6457	326
13674.58806	9306.746091	-206.424	36.60	36.60	73.19	1258	326
19764.48806	9791.046091	-50.8043	10.69	10.69	21.38	5187	326
25014.68806	9869.746091	-308.424	17.40	17.40	34.81	3223	326
13043.18806	10064.44609	-330.424	10.41	10.41	20.82	10260	326
21524.28806	9958.946091	184.486	25.74	25.74	51.48	1891	326
19773.08806	11106.14609	245.866	11.52	11.52	23.03	9467	326
30036.08806	11202.74609	-473.424	17.10	17.10	34.19	5354	326
12745.58806	12563.74609	-62.8943	9.35	9.35	18.70	7745	326
22932.18806	13701.74609	257.956	21.12	21.12	42.25	4302	326
37140.98806	15319.14609	-247.424	27.98	27.98	55.95	1782	326
19171.78806	15784.14609	-260.424	35.54	35.54	71.07	1251	326
37946.58806	18293.04609	-215.424	26.05	26.05	52.09	2130	326
35636.68806	18379.74609	-4.30428	34.52	34.52	69.05	1333	326
28223.18806	18864.14609	40.3357	21.36	21.36	42.72	1448	326
13843.78806	19036.04609	-321.424	18.42	18.42	36.83	3166	326
15166.88806	21022.04609	222.616	42.63	42.63	85.25	1254	326
15677.18806	20914.24609	-130.424	22.42	22.42	44.84	3093	326
13036.68806	21350.94609	127.756	20.35	20.35	40.69	2900	326
38509.78806	21558.04609	-444.424	40.44	40.44	80.87	2100	326
39707.18806	24415.24609	-259.424	22.73	22.73	45.45	4057	326
30242.38806	24900.04609	-8.02428	17.12	17.12	34.24	3715	326
19961.28806	27109.14609	-62.8943	16.86	16.86	33.72	3079	326
13587.58806	28769.74609	188.206	19.69	19.69	39.38	3851	326
24680.58806	29399.34609	42.1957	32.69	32.69	65.37	1072	326
23771.88806	29938.84609	-289.424	23.74	23.74	47.48	2265	326
14450.38806	30391.74609	-64.7543	23.22	23.22	46.44	3022	326
12976.68806	30794.94609	-365.424	13.24	13.24	26.47	9155	326
26183.18806	31214.44609	-279.424	15.43	15.43	30.85	6130	326
16806.98806	31830.04609	88.6957	14.32	14.32	28.64	5544	326
15653.98806	32582.04609	-208.424	23.53	23.53	47.05	3047	326
32448.38806	32693.14609	-285.424	31.30	31.30	62.60	1779	326
17370.98806	33770.24609	-92.4243	12.48	12.48	24.96	6937	326
21045.38806	33705.74609	7.78572	19.22	19.22	38.43	3575	326
27077.19106	10967.2469	-323.67	18.46	18.46	36.93	3334	334
16774.39106	12077.3469	-296.67	40.03	40.03	80.07	1434	334
16719.89106	12734.2469	-162.67	24.63	24.63	49.27	2371	334
35418.29106	16076.8469	-156.67	20.91	20.91	41.82	3580	334
37951.89106	18094.9469	-149.67	27.91	27.91	55.81	1371	334
38545.59106	21499.1469	-149.67	28.73	28.73	57.46	2346	334
21968.99106	22966.6469	16.8401	11.63	11.63	23.27	4838	334
20879.69106	23298.0469	-80.8099	13.35	13.35	26.71	4590	334
41347.19106	23205.6469	-135.67	38.86	38.86	77.72	1043	334
19623.49106	24046.4469	109.84	40.03	40.03	80.07	1037	334
16263.19106	26185.3469	23.3501	19.15	19.15	38.29	2571	334
13945.09106	27027.3469	-186.67	28.66	28.66	57.32	1791	334
14049.59106	27745.4469	-278.67	10.08	10.08	20.16	12733	334
15179.29106	27814.2469	-74.2999	15.90	15.90	31.79	3211	334
17284.79106	27978.0469	-40.8199	27.20	27.20	54.40	1438	334
39377.59106	27790.7469	-187.67	42.39	42.39	84.78	1197	334
16410.89106	29157.6469	3.8201	25.48	25.48	50.96	1527	334
35719.59106	30442.6469	277.24	44.25	44.25	88.50	1621	334
25574.69106	30667.1469	41.9501	19.73	19.73	39.47	2714	334
12926.89106	30901.2469	90.3101	23.76	23.76	47.52	1700	334
37926.69106	31311.7469	-202.67	13.73	13.73	27.46	8521	334
17369.79106	32896.8469	-154.67	29.46	29.46	58.92	1515	334
15478.99106	32917.8469	-213.67	49.29	49.29	98.58	1025	334
26573.79106	33542.1469	-255.67	31.56	31.56	63.11	1449	334
32973.09106	33593.7469	-100.67	12.58	12.58	25.15	6118	334
34735.99106	34174.4469	-225.67	23.34	23.34	46.68	2807	334
12773.89407	9167.647705	-343.915	38.93	38.93	77.86	2296	342
15796.39407	9218.747705	-225.916	14.34	14.34	28.68	3237	342
23473.49407	9550.447705	17.5245	11.14	11.14	22.28	8700	342
28658.59407	10111.2477	-137.916	25.83	25.83	51.67	1728	342
17945.69407	10172.5477	168.184	9.63	9.63	19.26	10630	342
14967.99407	10731.4477	-432.915	51.72	51.72	103.43	1479	342
26177.29407	10982.9477	244.444	45.43	45.43	90.86	1748	342
21786.69407	12286.3477	-133.916	23.71	23.71	47.43	2535	342
17743.49407	12678.1477	-214.916	40.01	40.01	80.02	1021	342
32055.59407	12921.8477	-139.916	29.86	29.86	59.72	1514	342
16796.69407	13296.1477	-283.915	31.53	31.53	63.07	1382	342
40856.29407	13622.6477	-248.916	29.63	29.63	59.25	1870	342
32414.99407	16051.0477	-308.915	42.30	42.30	84.59	1105	342
15528.19407	17280.6477	-151.916	20.58	20.58	41.17	2142	342
14122.89407	17231.6477	-406.915	14.44	14.44	28.87	5311	342
24116.09407	17527.3477	-313.915	28.02	28.02	56.05	1703	342
31235.39407	18258.5477	-119.916	36.10	36.10	72.20	1918	342
18775.99407	18639.4477	-339.915	33.04	33.04	66.08	1507	342
38435.89407	20278.5477	252.814	22.49	22.49	44.98	3936	342
39358.69407	21946.6477	-343.915	44.98	44.98	89.96	1412	342
39637.49407	23111.2477	-218.916	51.22	51.22	102.44	1236	342
23377.49407	24776.7477	-5.72551	30.43	30.43	60.85	1098	342
14733.39407	25089.2477	-81.9855	28.71	28.71	57.41	1739	342
25206.49407	28003.4477	45.4245	22.00	22.00	43.99	1578	342
31363.09407	28681.9477	-338.915	35.96	35.96	71.92	1466	342
15666.09407	29106.4477	-297.915	41.05	41.05	82.10	1563	342
17476.29407	30137.1477	-161.916	28.24	28.24	56.47	2649	342
16825.79407	31450.7477	-396.915	25.01	25.01	50.02	2962	342
39088.99407	32741.9477	-66.1755	47.55	47.55	95.09	1010	342
11787.89707	7828.248512	-34.8011	39.40	39.40	78.80	1087	350
26631.49707	8532.548512	-466.161	40.84	40.84	81.67	1914	350
17965.79707	10191.84851	215.369	11.61	11.61	23.22	7016	350
34149.69707	10876.94851	-92.1611	28.92	28.92	57.84	1514	350
12259.49707	11433.74851	-33.8711	40.46	40.46	80.92	1096	350
25536.49707	11609.94851	-56.1911	6.19	6.19	12.39	15405	350
18312.09707	11861.14851	-254.161	5.25	5.25	10.50	23097	350
17515.49707	15988.64851	227.459	35.63	35.63	71.26	1588	350
14110.69707	17326.04851	-214.161	10.79	10.79	21.57	8729	350
30593.59707	19341.74851	-241.161	15.59	15.59	31.18	3696	350
32361.29707	19277.34851	-153.161	32.64	32.64	65.28	1127	350
39250.79707	19368.14851	-67.3511	26.85	26.85	53.69	1451	350
39921.79707	19994.34851	-466.161	33.94	33.94	67.87	2100	350
12125.49707	22056.54851	-183.161	49.97	49.97	99.95	1323	350
14689.99707	23272.84851	-106.161	21.20	21.20	42.39	2202	350
29051.59707	23343.44851	-43.1711	11.66	11.66	23.31	3742	350
33345.39707	23302.54851	-56.1911	31.18	31.18	62.36	1018	350
17031.19707	25533.54851	-122.161	12.69	12.69	25.39	6114	350
37022.49707	26162.24851	-64.5611	34.19	34.19	68.39	1310	350
36840.39707	29858.04851	65.6389	38.74	38.74	77.48	1444	350
22037.59707	31497.84851	-381.161	49.83	49.83	99.66	1094	350
19837.39707	32325.94851	251.639	20.70	20.70	41.40	4174	350
25976.19707	34313.24851	247.919	48.07	48.07	96.13	1195	350
16737.00007	12107.64932	-212.407	33.04	33.04	66.08	1444	358
19283.60007	13073.54932	-369.407	15.00	15.00	30.00	5988	358
37185.20007	15520.44932	-194.407	10.24	10.24	20.49	8284	358
21006.30007	16826.14932	-186.407	16.70	16.70	33.39	4422	358
16668.90007	18536.94932	-108.407	10.10	10.10	20.21	9682	358
16830.20007	22258.74932	-164.407	31.51	31.51	63.02	1182	358
38621.70007	24381.54932	-337.407	47.26	47.26	94.53	1049	358
20667.90007	24849.64932	-230.407	34.71	34.71	69.43	1366	358
37456.40007	25215.44932	-2.49674	19.95	19.95	39.89	1895	358
14539.40007	27198.54932	-311.407	36.97	36.97	73.95	1539	358
22170.30007	28392.64932	167.693	43.85	43.85	87.70	1071	358
16396.70007	29146.14932	-135.407	22.37	22.37	44.74	1517	358
12451.10007	29437.14932	90.5033	10.72	10.72	21.43	6450	358
21799.20007	30486.44932	-282.407	10.48	10.48	20.96	10640	358
17601.10007	32119.84932	51.4433	32.36	32.36	64.72	1246	358
31885.30007	32171.74932	149.093	12.67	12.67	25.34	6688	358
18092.90007	33190.34932	-376.407	37.30	37.30	74.61	1435	358
31121.80007	33842.84932	-145.407	19.66	19.66	39.33	2046	358
17641.40307	9135.850126	212.088	28.80	28.80	57.60	1655	366
39303.80307	10424.95013	-45.5224	32.83	32.83	65.66	1046	366
19663.00307	12070.05013	-337.652	29.60	29.60	59.20	1664	366
29307.10307	12818.25013	131.178	31.27	31.27	62.55	1791	366
21144.40307	14451.35013	-221.652	30.87	30.87	61.75	1370	366
16483.50307	15051.45013	199.998	33.37	33.37	66.74	1518	366
37233.00307	15541.65013	-98.6524	23.43	23.43	46.86	1944	366
35879.70307	15780.25013	279.978	42.79	42.79	85.58	1355	366
14302.80307	18440.45013	-127.652	22.80	22.80	45.59	1997	366
27494.70307	18243.65013	-44.5924	12.91	12.91	25.81	5679	366
16090.80307	18930.95013	-170.652	18.65	18.65	37.30	3344	366
39307.60307	19390.75013	-79.9324	24.16	24.16	48.32	1945	366
12771.60307	20099.35013	-155.652	12.98	12.98	25.95	5933	366
15435.50307	22103.45013	-429.652	38.41	38.41	76.82	2302	366
21562.70307	22159.35013	-418.652	32.90	32.90	65.80	1611	366
15877.10307	23397.95013	103.278	33.54	33.54	67.07	1336	366
14672.10307	25234.25013	-98.6524	20.23	20.23	40.46	1809	366
30933.00307	27720.45013	-477.652	28.14	28.14	56.28	2314	366
27963.70307	27756.45013	56.7776	16.20	16.20	32.40	3077	366
14907.50307	29166.65013	-341.652	28.75	28.75	57.51	2113	366
23648.40307	30055.35013	-162.652	12.55	12.55	25.10	6007	366
21941.10307	31462.15013	-185.652	19.26	19.26	38.53	3330	366
15603.30307	31892.35013	-1.81236	12.48	12.48	24.96	5917	366
32476.90307	32628.85013	175.818	32.00	32.00	64.01	1881	366
23202.60307	33678.85013	-4.60236	27.86	27.86	55.72	1119	366
30257.30307	33927.95013	88.3976	23.74	23.74	47.48	1454	366
21454.40307	34127.55013	31.6676	12.32	12.32	24.63	4433	366
31156.40307	34012.05013	-159.652	19.41	19.41	38.81	2052	366
17956.40607	9602.150933	-79.248	20.94	20.94	41.87	1990	374
23539.30607	9637.050933	-132.898	10.86	10.86	21.71	6937	374
21659.00607	10352.95093	-248.898	32.64	32.64	65.28	1183	374
24521.40607	10443.25093	-189.898	11.59	11.59	23.17	6766	374
34323.70607	11318.85093	-337.898	30.26	30.26	60.52	1750	374
37684.40607	12269.55093	75.132	28.42	28.42	56.85	1370	374
20422.40607	12535.05093	96.522	20.04	20.04	40.08	2145	374
23590.60607	12634.75093	30.492	11.85	11.85	23.69	5542	374
36232.60607	13265.25093	-385.898	29.11	29.11	58.22	2252	374
14754.70607	14102.15093	109.542	7.61	7.61	15.21	11776	374
13654.90607	14171.95093	143.952	13.97	13.97	27.93	5883	374
18849.40607	14804.55093	187.662	33.91	33.91	67.82	1504	374
41250.50607	16184.65093	-109.898	46.98	46.98	93.96	1151	374
27498.30607	18185.95093	-112.898	13.71	13.71	27.41	3989	374
13382.60607	19991.35093	-278.898	26.89	26.89	53.79	2362	374
19397.10607	24033.95093	152.322	24.16	24.16	48.32	2732	374
12442.10607	29432.95093	227.652	35.89	35.89	71.78	1512	374
25290.80607	30364.25093	-378.898	45.05	45.05	90.10	1050	374
27728.40607	31344.15093	26.772	25.32	25.32	50.63	1693	374
36272.60607	32161.35093	-221.898	38.43	38.43	76.87	1141	374
34043.50607	32672.65093	260.202	27.15	27.15	54.31	2284	374
29964.40607	33945.25093	24.912	28.24	28.24	56.47	1174	374
23065.50907	8409.35174	-425.144	35.25	35.25	70.51	1830	382
26791.60907	8922.55174	-267.144	23.43	23.43	46.86	2467	382
24608.30907	10652.15174	-22.7636	26.00	26.00	52.00	1325	382
27136.90907	13136.05174	-350.144	30.66	30.66	61.32	1707	382
18730.20907	13329.45174	248.796	24.26	24.26	48.51	3054	382
38625.10907	14429.85174	-205.144	42.06	42.06	84.12	1031	382
21186.90907	14498.45174	-121.144	11.94	11.94	23.88	4505	382
41345.20907	16901.45174	-309.144	50.99	50.99	101.97	1085	382
13480.70907	17235.55174	45.1264	27.67	27.67	55.34	2237	382
36046.20907	17411.45174	-142.144	27.55	27.55	55.11	1385	382
21304.50907	17986.85174	-63.6836	22.00	22.00	43.99	1916	382
15230.30907	18817.95174	106.506	31.98	31.98	63.96	1238	382
38289.00907	20261.15174	-326.144	44.72	44.72	89.44	1278	382
27358.10907	21039.85174	-77.6336	8.43	8.43	16.86	9871	382
37783.30907	21056.75174	-292.144	38.13	38.13	76.25	1304	382
39933.20907	21279.45174	-242.144	11.94	11.94	23.88	7098	382
32249.00907	22536.25174	-32.0636	15.45	15.45	30.90	4166	382
37470.10907	25176.25174	-6.02359	17.50	17.50	35.00	3899	382
19576.00907	25669.65174	-83.2136	21.85	21.85	43.71	4371	382
20236.80907	26728.95174	-357.144	24.19	24.19	48.37	2970	382
12929.80907	27530.25174	-146.144	31.39	31.39	62.78	1635	382
38386.20907	28086.55174	48.8464	19.76	19.76	39.52	3044	382
36292.20907	29888.95174	-76.7036	33.82	33.82	67.64	1065	382
12113.30907	30309.65174	-327.144	9.11	9.11	18.23	10882	382
19658.00907	32405.75174	-16.2536	16.41	16.41	32.83	2707	382
26842.31208	9172.252547	-472.389	29.27	29.27	58.55	2039	390
28359.21208	11948.85255	245.761	31.13	31.13	62.27	1807	390
14560.41208	13040.05255	44.8808	30.71	30.71	61.42	1201	390
33146.71208	13455.85255	-198.389	24.04	24.04	48.09	1893	390
12858.51208	13564.75255	-273.389	28.75	28.75	57.51	1743	390
13622.11208	13866.75255	30.0008	16.39	16.39	32.78	2328	390
37143.71208	15484.65255	-186.389	13.47	13.47	26.94	5796	390
28955.51208	16040.95255	-106.389	13.47	13.47	26.94	5091	390
12740.01208	16091.35255	-309.389	10.27	10.27	20.54	13846	390
19781.11208	16267.75255	-453.389	39.78	39.78	79.55	1555	390
22786.71208	18655.65255	-340.389	22.58	22.58	45.17	2990	390
15740.81208	20930.05255	-191.389	22.14	22.14	44.27	1596	390
27755.81208	22346.55255	-34.1692	24.07	24.07	48.14	1622	390
37329.21208	27071.15255	-336.389	45.43	45.43	90.86	1104	390
15899.81208	31178.05255	-238.389	21.22	21.22	42.44	2848	390
14308.81208	32576.55255	-179.389	19.43	19.43	38.86	2741	390
17108.41508	7924.853354	-178.635	26.31	26.31	52.61	1151	398
19212.51508	7785.153354	-290.635	23.17	23.17	46.35	2327	398
18468.91508	9664.053354	-278.635	7.63	7.63	15.26	16744	398
23418.81508	11275.25335	-17.6748	31.18	31.18	62.36	1511	398
23921.41508	12027.65335	-107.635	38.98	38.98	77.95	1555	398
26260.91508	12370.45335	237.145	14.58	14.58	29.15	7487	398
32980.41508	12628.05335	-166.635	41.87	41.87	83.74	1043	398
27092.61508	12831.45335	-12.0948	25.41	25.41	50.82	1589	398
33114.91508	13226.25335	-285.635	21.15	21.15	42.30	2169	398
28126.01508	14085.85335	-129.635	28.57	28.57	57.13	1452	398
32923.91508	16698.35335	-352.635	41.59	41.59	83.18	1027	398
15044.01508	16815.65335	-25.1148	18.93	18.93	37.87	1744	398
14110.31508	17497.65335	-308.635	25.76	25.76	51.53	1711	398
28245.61508	18840.35335	226.915	11.80	11.80	23.60	4916	398
14328.71508	19870.05335	25.1052	9.37	9.37	18.75	8084	398
39976.21508	21239.15335	-211.635	18.30	18.30	36.60	3611	398
23631.31508	21917.35335	226.915	33.37	33.37	66.74	1600	398
16367.01508	22394.25335	-224.635	43.61	43.61	87.23	1002	398
37939.91508	23033.65335	-172.635	8.38	8.38	16.77	12837	398
15341.71508	24065.45335	92.0652	24.59	24.59	49.17	1840	398
33897.01508	24114.95335	-104.635	12.01	12.01	24.02	6559	398
13393.01508	24611.55335	-211.635	21.60	21.60	43.19	2575	398
21411.81508	24839.45335	-62.3148	18.09	18.09	36.17	1912	398
21070.01508	26285.05335	-225.635	50.63	50.63	101.27	1011	398
25246.51508	28054.65335	-448.635	26.52	26.52	53.03	2429	398
37456.71508	28559.05335	108.805	22.87	22.87	45.73	2926	398
33959.31508	31434.35335	-414.635	20.79	20.79	41.59	4491	398
26526.21508	31430.15335	-141.635	24.85	24.85	49.69	2353	398
19417.01508	31721.55335	237.145	23.46	23.46	46.91	3601	398
23808.71508	32057.85335	-171.635	27.25	27.25	54.49	2297	398
18966.71508	33479.65335	87.4152	19.92	19.92	39.85	3548	398
27936.31808	8068.654161	-158.88	46.96	46.96	93.92	1044	406
22911.81808	9357.154161	-176.88	19.62	19.62	39.23	2813	406
14700.11808	10116.65416	-345.88	7.82	7.82	15.64	18811	406
22674.71808	13609.25416	-240.88	26.33	26.33	52.66	1754	406
34112.51808	13879.95416	-405.88	56.38	56.38	112.76	1237	406
17966.31808	14414.55416	-218.88	21.88	21.88	43.76	3610	406
26691.21808	14985.05416	-148.88	20.14	20.14	40.27	2968	406
37133.31808	15502.35416	-297.88	11.52	11.52	23.03	7961	406
15154.51808	15719.85416	-114.88	41.82	41.82	83.65	1136	406
35902.21808	17187.95416	-396.88	23.29	23.29	46.58	3363	406
16203.21808	19585.15416	-227.88	13.97	13.97	27.93	4635	406
28497.11808	19373.95416	-161.88	43.57	43.57	87.14	1147	406
14402.61808	20549.25416	82.5196	8.38	8.38	16.77	5735	406
30973.71808	21127.65416	227.6	41.21	41.21	82.42	1634	406
13763.21808	23425.55416	-115.88	14.39	14.39	28.78	6291	406
30227.01808	24892.65416	73.2196	15.66	15.66	31.32	3500	406
14057.41808	25689.35416	-53.2604	19.41	19.41	38.81	3388	406
37672.41808	28471.35416	-23.5004	33.82	33.82	67.64	1444	406
17435.61808	30001.45416	239.69	22.89	22.89	45.78	4000	406
22845.71808	30241.65416	-214.88	33.44	33.44	66.88	1012	406
38061.11808	30286.95416	-85.8804	21.60	21.60	43.19	1609	406
25557.21808	30729.25416	-151.88	24.56	24.56	49.13	2848	406
19616.21808	31668.35416	-236.88	17.92	17.92	35.84	3556	406
23827.91808	32055.25416	-285.88	16.11	16.11	32.22	5294	406
22439.61808	33279.65416	-23.5004	22.44	22.44	44.89	2331	406
34710.21808	34345.65416	-47.6804	21.27	21.27	42.53	1709	406
12844.62108	7771.054968	276.644	36.64	36.64	73.29	1516	414
23551.42108	9577.054968	-254.126	22.56	22.56	45.12	1920	414
25836.42108	9681.654968	156.674	41.68	41.68	83.37	1013	414
19750.12108	9840.854968	-228.126	8.67	8.67	17.33	7575	414
14562.82108	9870.654968	-388.126	20.98	20.98	41.97	3025	414
19626.62108	11225.85497	-99.126	19.12	19.12	38.25	1843	414
26151.92108	12404.85497	-65.596	16.51	16.51	33.02	2179	414
14557.32108	13120.75497	-117.126	14.22	14.22	28.45	3565	414
27795.82108	16051.55497	-88.126	35.61	35.61	71.22	1045	414
38243.82108	17596.05497	-74.896	20.98	20.98	41.97	2032	414
13446.32108	18383.15497	115.754	8.85	8.85	17.71	5794	414
15166.52108	18827.15497	42.284	18.98	18.98	37.96	2131	414
37977.52108	21314.65497	-276.126	6.45	6.45	12.91	16736	414
15619.32108	22976.45497	-269.126	25.15	25.15	50.30	2522	414
30227.12108	24131.15497	-15.376	12.98	12.98	25.95	6446	414
23332.72108	25405.55497	-140.126	19.52	19.52	39.05	3070	414
37524.42108	25137.15497	164.114	16.06	16.06	32.12	4417	414
36941.42108	29878.65497	39.494	31.96	31.96	63.91	1405	414
15353.12108	32841.55497	-470.126	33.51	33.51	67.02	1827	414
23369.62108	33648.15497	-47.926	21.48	21.48	42.96	1711	414
20832.52108	33775.55497	-200.126	38.50	38.50	77.01	1266	414
37574.52108	34205.25497	271.064	53.25	53.25	106.49	1262	414
26712.72408	8784.455775	-299.372	35.16	35.16	70.32	1258	422
16495.92408	11991.15578	-472.372	23.01	23.01	46.02	3253	422
27046.92408	11939.95578	-421.372	37.73	37.73	75.45	2321	422
20099.92408	13120.65578	80.1683	19.03	19.03	38.06	3791	422
35691.62408	14167.05578	-17.4817	16.79	16.79	33.58	2659	422
22724.62408	14369.05578	95.9783	16.34	16.34	32.69	4202	422
23113.32408	14354.35578	146.198	38.13	38.13	76.25	1121	422
36717.62408	17251.45578	234.548	22.68	22.68	45.36	2196	422
26004.22408	18067.85578	-211.372	15.05	15.05	30.10	3520	422
34206.42408	17992.15578	-51.8917	35.09	35.09	70.18	1096	422
16449.92408	18175.45578	-230.372	14.32	14.32	28.64	6139	422
15224.52408	18832.65578	135.968	10.57	10.57	21.15	10773	422
18535.82408	19064.85578	163.868	26.61	26.61	53.22	2290	422
40538.12408	20258.45578	-484.372	40.74	40.74	81.48	2548	422
12045.22408	20715.95578	137.828	14.48	14.48	28.97	5545	422
39940.52408	21261.75578	-226.372	15.75	15.75	31.51	3620	422
[truncated: 89,242 more rows]
