# Supplementary material for: Super-resolution analysis of PACSIN2 and EHD2 at caveolae
Source: PLoS One. 2022 Jul 14;17(7):e0271003. doi: 10.1371/journal.pone.0271003 (PMC9282494; doi:10.1371/journal.pone.0271003)
Supplement: S1 Data — (ZIP) [file pone.0271003.s003.zip › 405Cav1polyCy3Cav1mono7C8002driftCorr 3DdistanceG_405-647_60K_TS3D.3dlp]

19386.2444	3690.523183	-197	34.83	34.83	69.66	1178	2
35670.9444	9848.623183	-261	47.19	47.19	94.39	1120	2
23146.7444	12329.42318	263	21.08	21.08	42.15	3057	2
36081.4444	13328.82318	-202	24.00	24.00	47.99	2493	2
38352.9444	13349.62318	-296	44.91	44.91	89.82	1182	2
21831.7444	13808.52318	-128	13.07	13.07	26.14	5819	2
19521.3444	13952.22318	-232	6.81	6.81	13.61	17301	2
22755.1444	14022.22318	14	18.32	18.32	36.64	3080	2
23645.8444	14422.72318	66	12.91	12.91	25.81	3806	2
27686.6444	14474.92318	390	22.42	22.42	44.84	3144	2
30568.0444	14436.92318	82	23.08	23.08	46.16	1432	2
35145.1444	14545.22318	-36	20.25	20.25	40.51	2737	2
40621.9444	14815.52318	-111	29.84	29.84	59.68	1473	2
17833.5444	15414.72318	-39	15.40	15.40	30.80	3691	2
24164.9444	15416.02318	60	17.76	17.76	35.51	3876	2
27305.9444	15533.22318	-36	11.61	11.61	23.22	5562	2
28799.4444	15751.62318	-119	17.26	17.26	34.52	2891	2
29647.9444	16975.22318	247	14.74	14.74	29.48	3871	2
36788.4444	17466.82318	168	25.08	25.08	50.16	2287	2
30417.0444	17794.32318	-111	9.70	9.70	19.41	10313	2
24149.6444	18262.82318	79	11.68	11.68	23.36	5268	2
17418.2444	18907.42318	299	12.88	12.88	25.76	7678	2
40180.9444	19340.12318	-223	36.17	36.17	72.35	1394	2
15008.0444	19754.12318	-20	6.24	6.24	12.48	14041	2
28941.6444	20724.32318	394	49.53	49.53	99.05	1248	2
13717.7444	21047.82318	-218	22.30	22.30	44.60	3556	2
33798.8444	20882.02318	91	10.83	10.83	21.67	6957	2
26242.8444	21446.92318	214	16.25	16.25	32.50	3978	2
31310.0444	21161.42318	-272	15.02	15.02	30.05	4883	2
15466.1444	21530.42318	123	18.86	18.86	37.73	2700	2
9102.044396	23350.02318	0	27.60	27.60	55.20	1400	2
25441.5444	24036.12318	76	14.01	14.01	28.02	5799	2
12559.5444	24978.82318	-52	7.49	7.49	14.98	13507	2
40960.7444	24792.52318	60	30.92	30.92	61.84	1085	2
39618.3444	24885.72318	-259	22.87	22.87	45.73	5265	2
13796.8444	25836.62318	319	31.53	31.53	63.07	1782	2
31475.0444	26011.82318	-331	10.62	10.62	21.24	8509	2
25683.4444	26770.12318	2	17.50	17.50	35.00	4337	2
37970.6444	26726.02318	197	15.73	15.73	31.46	3556	2
21562.2444	27299.62318	100	12.41	12.41	24.82	6325	2
30933.2444	27154.42318	129	8.22	8.22	16.44	8740	2
29712.1444	27561.72318	103	8.22	8.22	16.44	9846	2
15915.4444	27788.72318	-100	15.87	15.87	31.75	3188	2
14487.3444	28211.92318	-215	28.21	28.21	56.43	2779	2
40371.0444	28244.52318	-5	18.27	18.27	36.55	5246	2
37783.3444	28327.42318	-64	30.97	30.97	61.94	1287	2
18894.9444	28658.02318	-94	16.56	16.56	33.11	4267	2
34707.2444	28521.42318	177	17.10	17.10	34.19	4852	2
32318.8444	30102.82318	-197	33.30	33.30	66.60	1904	2
31066.1444	30429.72318	38	28.50	28.50	56.99	1763	2
25114.6444	31954.92318	-186	30.50	30.50	60.99	1801	2
26956.1444	32672.42318	152	31.89	31.89	63.77	1414	2
21171.0444	33926.62318	-58	14.86	14.86	29.72	3956	2
32644.84208	2561.315462	-291	22.16	22.16	44.32	4141	10
41055.34208	7078.215462	275	26.14	26.14	52.28	2283	10
39845.04208	8386.215462	197	29.74	29.74	59.49	1837	10
39499.94208	9752.215462	-272	29.37	29.37	58.73	2339	10
34050.34208	10389.31546	-15	16.20	16.20	32.40	2887	10
20741.94208	15772.81546	112	27.95	27.95	55.91	1338	10
34485.94208	17661.71546	-310	46.39	46.39	92.79	1243	10
13919.94208	21372.11546	-251	15.33	15.33	30.66	3741	10
15716.44208	23190.01546	362	28.73	28.73	57.46	1661	10
40988.94208	24845.51546	-44	28.05	28.05	56.10	1880	10
29849.34208	27492.31546	73	14.48	14.48	28.97	3608	10
18646.34208	27676.01546	-88	25.69	25.69	51.39	1382	10
18215.14208	30102.21546	-200	39.63	39.63	79.27	1010	10
28421.14208	31693.81546	-90	9.99	9.99	19.97	7314	10
29992.84208	32434.31546	316	13.31	13.31	26.61	8680	10
35018.03977	2561.107741	-293	44.42	44.42	88.83	1029	18
39406.43977	8619.907741	-360	28.90	28.90	57.79	2060	18
31034.93977	11360.80774	-61	19.62	19.62	39.23	2505	18
32983.23977	11892.00774	-94	29.60	29.60	59.20	1616	18
24723.93977	12838.60774	-59	24.44	24.44	48.89	1856	18
32084.63977	13175.30774	-215	34.10	34.10	68.20	1107	18
17856.13977	15385.50774	73	14.53	14.53	29.06	2662	18
15529.13977	16606.40774	-248	44.04	44.04	88.08	1003	18
15620.93977	16894.70774	-85	19.03	19.03	38.06	2044	18
22582.63977	16925.60774	210	11.26	11.26	22.51	5745	18
27462.23977	17402.10774	284	25.81	25.81	51.62	2200	18
15700.13977	18039.90774	42	28.14	28.14	56.28	1305	18
17376.83977	18887.30774	99	29.37	29.37	58.73	1225	18
14331.63977	20575.40774	-113	9.21	9.21	18.42	6257	18
13912.63977	21473.40774	-113	16.18	16.18	32.36	2578	18
39363.73977	21424.40774	14	14.46	14.46	28.92	3288	18
37825.73977	23014.20774	106	23.90	23.90	47.81	1394	18
11871.13977	22953.50774	-228	35.11	35.11	70.23	1032	18
14120.83977	24271.10774	254	25.01	25.01	50.02	1715	18
12454.23977	26915.30774	244	11.75	11.75	23.50	8600	18
39536.63977	28408.70774	-320	57.65	57.65	115.30	1038	18
33291.93977	29535.20774	-342	54.02	54.02	108.05	1213	18
25012.83977	31941.10774	-42	14.39	14.39	28.78	3502	18
35251.33977	32152.50774	-203	31.70	31.70	63.40	1416	18
15691.83977	32633.20774	-188	24.85	24.85	49.69	2283	18
26025.83977	32863.00774	168	30.00	30.00	60.01	1038	18
33685.83745	15197.00002	-67	14.44	14.44	28.87	2424	26
38969.13745	17144.90002	-376	53.32	53.32	106.63	1103	26
33047.63745	17563.70002	-248	29.51	29.51	59.02	1347	26
27311.83745	18385.90002	-174	22.37	22.37	44.74	2418	26
31285.63745	20195.70002	-69	16.25	16.25	32.50	2737	26
11053.63745	23522.20002	-308	16.58	16.58	33.16	5079	26
25578.63745	24863.10002	194	22.70	22.70	45.40	1338	26
16386.53745	25593.20002	-16	22.14	22.14	44.27	2004	26
35397.63745	26915.70002	-121	25.50	25.50	51.01	2465	26
12394.53745	26918.90002	13	15.43	15.43	30.85	2654	26
27722.23745	28096.40002	346	18.06	18.06	36.13	2401	26
35810.33745	29135.40002	-120	26.02	26.02	52.05	2101	26
11190.43745	30482.80002	11	42.93	42.93	85.86	1023	26
26832.33745	32602.30002	-379	47.83	47.83	95.66	1176	26
41043.03745	32587.70002	-15	48.49	48.49	96.98	1063	26
17142.23745	33061.70002	-219	34.55	34.55	69.10	1000	26
22710.43745	33953.10002	-145	37.84	37.84	75.69	1221	26
36142.73745	34350.40002	-215	37.99	37.99	75.97	1169	26
34033.93514	10287.8923	-174	12.98	12.98	25.95	4828	34
21086.23514	14871.1923	-95	18.68	18.68	37.35	2734	34
27300.33514	15570.1923	52	16.72	16.72	33.44	2854	34
39317.03514	15504.5923	-270	13.24	13.24	26.47	6753	34
29640.73514	15717.0923	57	23.86	23.86	47.71	1060	34
26476.43514	15961.5923	260	20.39	20.39	40.79	2819	34
17439.63514	18794.2923	327	25.50	25.50	51.01	1664	34
33791.73514	20871.6923	26	12.79	12.79	25.58	5021	34
18065.13514	21104.2923	309	28.87	28.87	57.74	1428	34
12851.83514	22568.1923	-236	18.65	18.65	37.30	2427	34
15159.43514	24351.0923	100	18.18	18.18	36.36	2486	34
32724.73514	25885.1923	58	13.49	13.49	26.99	2423	34
29432.73514	26496.6923	121	6.74	6.74	13.47	11280	34
27614.53514	27271.4923	8	18.72	18.72	37.44	2677	34
30891.83514	27131.0923	157	12.36	12.36	24.73	3370	34
36382.13514	26983.8923	-24	36.03	36.03	72.06	1120	34
16670.63514	27762.3923	-2	17.07	17.07	34.15	2238	34
29076.13514	28324.4923	11	16.91	16.91	33.82	2295	34
37716.63514	29136.7923	-319	25.13	25.13	50.26	2167	34
15387.53514	29218.7923	-289	5.70	5.70	11.40	26562	34
39379.23514	29257.2923	393	45.69	45.69	91.37	1186	34
18688.03514	30383.8923	-275	38.72	38.72	77.43	1167	34
35144.43514	30296.1923	99	25.03	25.03	50.07	1803	34
25036.93514	31260.3923	331	10.36	10.36	20.72	8381	34
26454.93514	31353.7923	-230	23.60	23.60	47.19	1925	34
24356.93514	32516.3923	325	25.32	25.32	50.63	2467	34
35146.53514	34046.4923	333	35.77	35.77	71.54	1526	34
37164.53282	9334.084577	-32	9.66	9.66	19.31	7353	42
37621.93282	10173.98458	23	26.75	26.75	53.51	1843	42
32920.93282	13831.38458	152	14.01	14.01	28.02	4965	42
32287.83282	14170.38458	-177	29.04	29.04	58.07	1632	42
33582.43282	15107.98458	-115	33.65	33.65	67.31	1210	42
29771.13282	16929.28458	347	15.85	15.85	31.70	4016	42
17274.23282	18946.28458	330	26.19	26.19	52.38	1671	42
33815.03282	20879.38458	145	16.04	16.04	32.08	3475	42
19487.83282	23594.18458	201	21.29	21.29	42.58	2243	42
14142.03282	24617.48458	-14	33.77	33.77	67.54	1013	42
16326.53282	24461.68458	371	20.18	20.18	40.36	3608	42
26867.43282	26015.38458	-147	26.26	26.26	52.52	1177	42
15194.63282	28953.08458	-125	14.34	14.34	28.68	3412	42
24530.73282	29709.48458	-23	32.76	32.76	65.52	1207	42
33275.73282	29556.68458	-121	25.55	25.55	51.10	1433	42
25752.03282	31264.88458	120	7.42	7.42	14.84	10566	42
29063.13282	31119.18458	228	18.11	18.11	36.22	2921	42
19283.63282	34851.58458	36	31.53	31.53	63.07	1014	42
27180.03282	34821.98458	382	23.20	23.20	46.39	2605	42
31012.03051	11279.57686	-209	13.92	13.92	27.84	5877	50
17193.33051	13311.17686	-203	38.53	38.53	77.06	1558	50
17148.43051	13722.57686	-317	33.51	33.51	67.02	2099	50
8522.130508	17678.17686	375	45.45	45.45	90.90	1053	50
21826.13051	17852.67686	201	22.47	22.47	44.93	2123	50
34746.73051	23496.07686	228	27.29	27.29	54.59	1374	50
14162.73051	25129.57686	-52	20.39	20.39	40.79	2863	50
15861.83051	27768.67686	101	14.88	14.88	29.77	4562	50
17840.03051	32599.37686	-236	44.82	44.82	89.63	1114	50
11676.42819	807.5691343	-351	44.93	44.93	89.87	1203	58
37207.12819	9319.969134	-129	22.98	22.98	45.97	2425	58
41007.82819	9924.369134	-26	15.99	15.99	31.98	4586	58
26164.72819	11693.06913	-191	20.46	20.46	40.93	2108	58
26954.72819	11948.96913	-149	14.34	14.34	28.68	5954	58
20806.52819	14129.36913	-43	26.68	26.68	53.36	1161	58
26829.22819	14291.06913	19	25.41	25.41	50.82	1287	58
33044.32819	14842.56913	216	27.39	27.39	54.78	1105	58
37921.32819	15690.36913	-185	30.52	30.52	61.04	1757	58
25062.42819	16312.16913	-319	12.10	12.10	24.21	5705	58
27607.12819	17350.46913	-190	33.49	33.49	66.98	1229	58
13695.42819	20729.96913	-288	13.31	13.31	26.61	8139	58
16939.52819	23326.66913	373	35.49	35.49	70.98	1250	58
27764.82819	25874.26913	179	24.47	24.47	48.94	1603	58
10249.82819	29050.16913	-346	38.20	38.20	76.40	1265	58
31875.42819	29876.76913	-3	32.22	32.22	64.43	1355	58
30418.12819	31174.86913	-170	25.62	25.62	51.24	1363	58
13952.82819	32179.26913	-86	20.23	20.23	40.46	2499	58
22672.32819	32632.16913	373	32.83	32.83	65.66	1333	58
35024.52819	33265.36913	-124	26.85	26.85	53.69	1543	58
32100.52819	33555.26913	-111	38.22	38.22	76.44	1081	58
39408.02588	8529.161413	-339	35.80	35.80	71.59	1392	66
36433.82588	9645.161413	-140	47.38	47.38	94.77	1113	66
38551.02588	9555.661413	-74	25.67	25.67	51.34	1615	66
21979.12588	10712.16141	-337	56.71	56.71	113.42	1062	66
36500.12588	10542.96141	-145	24.19	24.19	48.37	1383	66
26130.92588	11811.56141	-304	22.35	22.35	44.70	2253	66
37317.62588	13015.46141	-317	42.39	42.39	84.78	1057	66
27226.82588	15572.66141	106	17.22	17.22	34.43	2283	66
15534.02588	16040.76141	-282	41.00	41.00	82.00	1187	66
29756.52588	16898.06141	349	24.30	24.30	48.61	3487	66
12823.52588	22079.36141	-142	10.95	10.95	21.90	5397	66
12862.82588	22559.36141	-190	19.88	19.88	39.75	2895	66
29766.92588	23533.16141	-253	22.96	22.96	45.92	3320	66
31990.22588	26199.76141	20	13.80	13.80	27.60	3861	66
19224.22588	27415.06141	378	36.48	36.48	72.96	1291	66
13682.02588	29198.96141	123	14.84	14.84	29.67	4399	66
22309.42588	29297.76141	130	24.21	24.21	48.42	1064	66
18814.12588	30384.06141	-132	21.38	21.38	42.77	3091	66
14507.12588	31925.96141	-293	26.31	26.31	52.61	2326	66
20163.32588	33121.16141	-191	12.25	12.25	24.49	7136	66
24006.52356	12257.35369	-165	21.22	21.22	42.44	2825	74
41078.22356	12781.65369	-257	37.80	37.80	75.60	1058	74
36220.22356	13405.55369	-48	43.57	43.57	87.14	1189	74
19371.42356	16222.15369	212	12.08	12.08	24.16	5217	74
33687.52356	18778.75369	57	14.01	14.01	28.02	3554	74
23271.42356	22356.35369	-165	34.05	34.05	68.11	1260	74
40263.32356	22735.15369	173	27.81	27.81	55.63	1904	74
19449.42356	23620.95369	85	27.25	27.25	54.49	1163	74
9767.423565	24135.45369	-227	28.64	28.64	57.27	1639	74
12477.92356	23991.05369	-269	41.94	41.94	83.89	1094	74
32680.82356	25860.75369	90	7.65	7.65	15.31	8951	74
30372.62356	27273.45369	8	12.15	12.15	24.30	6136	74
25267.72356	29168.95369	92	27.39	27.39	54.78	1143	74
20884.72356	29476.85369	5	27.91	27.91	55.81	1483	74
31787.42356	30062.75369	-77	23.71	23.71	47.43	1516	74
39562.12356	30949.05369	-233	37.16	37.16	74.32	1155	74
27691.12356	34594.05369	-158	23.22	23.22	46.44	2718	74
20817.72356	34839.55369	-371	38.32	38.32	76.63	1921	74
36469.52125	11538.34597	-174	23.17	23.17	46.35	2270	82
30464.82125	11996.24597	-307	45.38	45.38	90.76	1002	82
33140.82125	16759.04597	85	21.78	21.78	43.57	2065	82
15602.02125	16893.74597	-324	8.43	8.43	16.86	13452	82
36704.82125	18931.94597	119	19.33	19.33	38.67	3328	82
23004.12125	19464.34597	-165	17.97	17.97	35.94	1970	82
31177.52125	21374.94597	16	26.16	26.16	52.33	1207	82
41118.12125	22405.64597	166	20.49	20.49	40.98	2956	82
39377.52125	22633.94597	379	44.79	44.79	89.58	1102	82
38027.82125	26620.64597	-133	12.22	12.22	24.44	7942	82
11132.02125	27080.34597	-151	27.13	27.13	54.26	1787	82
26369.62125	27735.04597	274	32.97	32.97	65.94	1668	82
14586.62125	28878.34597	109	7.54	7.54	15.07	8248	82
26435.02125	31346.14597	-336	19.62	19.62	39.23	4130	82
27562.61894	11344.13825	-186	33.86	33.86	67.73	1640	90
29521.41894	18934.73825	-95	31.13	31.13	62.27	1248	90
33722.01894	18811.33825	63	23.50	23.50	47.01	1613	90
40896.31894	22251.23825	43	23.17	23.17	46.35	1191	90
20891.71894	23405.33825	192	21.93	21.93	43.85	1878	90
25646.31894	24881.53825	302	14.72	14.72	29.44	5921	90
29463.91894	26497.63825	262	11.49	11.49	22.98	5303	90
25725.21894	31253.33825	277	9.51	9.51	19.03	9312	90
28558.81894	34627.63825	-3	29.96	29.96	59.91	1142	90
36533.21662	10582.43053	-64	21.88	21.88	43.76	2028	98
31398.41662	12139.73053	-192	36.46	36.46	72.91	1042	98
22779.61662	13436.13053	-189	25.32	25.32	50.63	1375	98
15627.01662	16881.23053	-270	9.30	9.30	18.60	8703	98
18033.31662	18016.03053	287	32.95	32.95	65.89	1125	98
22931.31662	19215.73053	-206	23.67	23.67	47.34	1663	98
14367.11662	20630.33053	52	19.55	19.55	39.09	2838	98
16696.51662	21111.83053	-104	9.33	9.33	18.65	7242	98
35255.81662	21154.13053	349	49.50	49.50	99.00	1161	98
41357.91662	21098.43053	146	14.62	14.62	29.25	4331	98
23315.81662	22433.83053	8	15.73	15.73	31.46	4571	98
37326.31662	25944.33053	84	17.90	17.90	35.80	3115	98
18155.81662	28573.63053	-38	14.04	14.04	28.07	4507	98
22844.41662	30560.43053	104	12.36	12.36	24.73	5420	98
29100.71662	33978.23053	110	8.95	8.95	17.90	7594	98
22758.01431	15865.42281	29.9708	22.98	22.98	45.97	1582	106
25561.61431	17312.22281	117.971	35.75	35.75	71.50	1017	106
16845.71431	17515.22281	-105.029	25.86	25.86	51.72	1162	106
20628.11431	18319.22281	-3.02916	12.98	12.98	25.95	4743	106
28890.11431	20781.12281	-24.0292	22.77	22.77	45.55	1596	106
28149.71431	22276.72281	232.971	17.29	17.29	34.57	2792	106
37818.21431	23090.02281	6.97084	13.42	13.42	26.85	4135	106
29432.71431	24088.52281	40.9708	36.67	36.67	73.33	1209	106
16538.11431	24365.32281	318.971	11.82	11.82	23.64	7120	106
37411.81431	25729.02281	-15.0292	35.18	35.18	70.37	1745	106
38094.31431	26451.12281	-196.029	25.93	25.93	51.86	1820	106
33398.51431	26675.92281	184.971	34.31	34.31	68.62	1115	106
38892.31431	28208.02281	189.971	31.37	31.37	62.74	1029	106
18172.71431	28560.42281	-6.02916	23.48	23.48	46.96	1736	106
25697.91431	31255.52281	324.971	20.32	20.32	40.65	2156	106
24334.81199	2685.215085	-343.107	30.66	30.66	61.32	1495	114
38919.71199	9253.215085	-36.1069	17.45	17.45	34.90	2288	114
28277.31199	11681.61509	-244.107	31.72	31.72	63.44	1447	114
40996.31199	11983.51509	-115.107	38.29	38.29	76.58	1024	114
29720.51199	15734.41509	-146.107	33.37	33.37	66.74	1089	114
33830.31199	16038.41509	27.8931	28.07	28.07	56.14	1390	114
25609.01199	17309.41509	-17.1069	28.14	28.14	56.28	1075	114
20685.01199	18289.71509	5.89308	19.22	19.22	38.43	2296	114
31336.91199	21056.31509	-161.107	11.00	11.00	22.00	7954	114
27953.21199	22263.51509	138.893	29.34	29.34	58.69	1010	114
15578.01199	25325.71509	297.893	37.66	37.66	75.31	1263	114
23726.21199	25399.71509	108.893	6.15	6.15	12.29	10974	114
12766.91199	26267.81509	42.8931	19.26	19.26	38.53	1943	114
15329.21199	26255.21509	7.89308	30.43	30.43	60.85	1128	114
38043.41199	26653.11509	-105.107	15.14	15.14	30.29	5415	114
26413.61199	27716.71509	-102.107	14.58	14.58	29.15	4813	114
33414.21199	30472.31509	-52.1069	28.71	28.71	57.41	1830	114
18928.01199	30744.71509	-349.107	20.54	20.54	41.07	4987	114
28457.21199	31679.41509	-163.107	10.81	10.81	21.62	6006	114
24844.31199	32880.41509	-233.107	35.63	35.63	71.26	1053	114
22967.21199	34102.41509	21.8931	25.60	25.60	51.20	2128	114
24342.51199	34465.91509	154.893	27.41	27.41	54.82	1298	114
26043.60968	12801.40736	2.81532	7.42	7.42	14.84	10509	122
20020.00968	13794.50736	-343.185	24.61	24.61	49.22	1794	122
40577.20968	14530.00736	-103.185	23.41	23.41	46.82	1850	122
16547.30968	15817.60736	-91.1847	25.22	25.22	50.44	1342	122
33782.70968	17007.50736	-283.185	30.05	30.05	60.10	1425	122
34753.90968	19879.80736	77.8153	32.59	32.59	65.19	1547	122
14335.50968	20594.70736	-78.1847	20.21	20.21	40.41	2239	122
16714.10968	21162.60736	-230.185	28.47	28.47	56.94	1286	122
31333.40968	21020.50736	-188.185	8.48	8.48	16.96	10739	122
35664.90968	21120.70736	-257.185	29.32	29.32	58.64	2039	122
11175.40968	23904.20736	-158.185	19.55	19.55	39.09	3227	122
38436.70968	24414.00736	-58.1847	28.47	28.47	56.94	2286	122
14130.50968	24954.30736	-260.185	18.27	18.27	36.55	4107	122
38122.20968	26400.80736	-110.185	35.54	35.54	71.07	1369	122
26441.70968	27761.40736	-152.185	11.23	11.23	22.47	8367	122
7219.609678	28921.10736	-322.185	51.27	51.27	102.54	1200	122
25222.60968	28940.80736	213.815	26.85	26.85	53.69	1768	122
23096.80968	30042.80736	-266.185	35.25	35.25	70.51	1035	122
17883.60968	32674.80736	-94.1847	29.41	29.41	58.83	1021	122
39449.30736	8402.799643	318.738	34.01	34.01	68.01	1258	130
30121.20736	11734.39964	72.7376	40.44	40.44	80.87	1113	130
32195.70736	14064.19964	-12.2624	12.34	12.34	24.68	4159	130
27808.10736	20020.39964	164.738	23.01	23.01	46.02	1170	130
38782.70736	20576.69964	-212.262	31.27	31.27	62.55	1035	130
12922.50736	22662.69964	-259.262	15.21	15.21	30.43	4968	130
29792.60736	23097.79964	32.7376	24.85	24.85	49.69	1424	130
14070.90736	24953.19964	88.7376	23.17	23.17	46.35	1181	130
21187.60736	25953.19964	-157.262	17.66	17.66	35.33	3756	130
19045.80736	28481.49964	247.738	14.34	14.34	28.68	4707	130
24363.30736	28701.29964	-333.262	39.99	39.99	79.98	1273	130
15173.20736	28949.49964	-138.262	8.88	8.88	17.76	8625	130
30309.80736	29261.69964	-166.262	34.67	34.67	69.33	1186	130
40196.80505	9893.391922	-161.34	27.32	27.32	54.64	1185	138
33376.30505	11836.99192	-27.3402	17.59	17.59	35.18	3160	138
36730.30505	15526.49192	-255.34	18.60	18.60	37.21	3181	138
22783.60505	15792.69192	113.66	17.10	17.10	34.19	2363	138
15644.70505	18948.19192	129.66	23.46	23.46	46.91	1628	138
14310.00505	20658.19192	-173.34	21.55	21.55	43.10	1984	138
16690.60505	21108.99192	-151.34	11.70	11.70	23.41	6374	138
33734.00505	23306.69192	-225.34	9.91	9.91	19.83	6670	138
34606.90505	25061.09192	32.6598	17.80	17.80	35.61	3218	138
37531.40505	25068.09192	-270.34	42.88	42.88	85.77	1234	138
31256.30505	28575.39192	-117.34	18.75	18.75	37.49	2702	138
21594.20505	28923.29192	256.66	24.52	24.52	49.03	1449	138
19311.00505	29927.69192	208.66	13.75	13.75	27.51	3868	138
23262.40505	32039.79192	-389.34	44.91	44.91	89.82	1116	138
24472.30505	33803.19192	-145.34	22.21	22.21	44.42	1448	138
19466.90505	34858.39192	-130.34	20.54	20.54	41.07	2887	138
38880.40273	8550.6842	-338.418	33.91	33.91	67.82	1428	146
40281.50273	9670.3842	-294.418	32.17	32.17	64.34	1815	146
30615.20273	12163.8842	-318.418	23.90	23.90	47.81	3184	146
27440.90273	14882.2842	-94.418	33.51	33.51	67.02	1120	146
20250.20273	15661.6842	89.582	14.01	14.01	28.02	2972	146
15643.80273	16938.2842	-198.418	17.99	17.99	35.98	3342	146
20600.80273	18333.9842	-32.418	14.06	14.06	28.12	3623	146
15639.80273	18941.7842	-230.418	19.90	19.90	39.80	2707	146
17243.30273	18914.6842	88.582	20.32	20.32	40.65	1353	146
20878.30273	23327.3842	13.582	13.59	13.59	27.18	4386	146
37476.00273	24990.9842	-77.418	23.76	23.76	47.52	2919	146
26391.10273	27739.6842	-119.418	16.70	16.70	33.39	2460	146
33358.70273	28673.0842	-156.418	24.87	24.87	49.74	2136	146
33861.40273	30131.1842	-12.418	11.66	11.66	23.31	5826	146
20265.20273	31117.2842	-268.418	12.48	12.48	24.96	5218	146
30361.90273	31229.4842	-368.418	42.13	42.13	84.26	1163	146
26398.80273	31287.4842	-187.418	13.64	13.64	27.27	2824	146
14011.80273	32178.2842	-125.418	21.17	21.17	42.34	2290	146
27219.90273	32529.5842	-198.418	19.48	19.48	38.95	2328	146
40276.20042	8597.376479	317.504	39.94	39.94	79.88	1051	154
27204.90042	13730.27648	142.504	7.39	7.39	14.79	9969	154
28558.00042	13832.27648	324.504	18.68	18.68	37.35	3953	154
24052.70042	15044.17648	363.504	41.05	41.05	82.10	1027	154
33758.00042	15932.97648	83.5043	44.06	44.06	88.12	1108	154
22592.10042	16921.77648	123.504	10.86	10.86	21.71	4094	154
17198.00042	18179.77648	-63.4957	32.24	32.24	64.48	1282	154
22999.20042	19411.07648	19.5043	9.09	9.09	18.18	7430	154
33226.70042	19720.07648	32.5043	27.81	27.81	55.63	1578	154
25096.30042	19685.77648	-40.4957	15.07	15.07	30.14	3845	154
14370.40042	20651.37648	-33.4957	35.07	35.07	70.13	1039	154
34639.00042	21658.07648	-1.49573	26.45	26.45	52.89	1795	154
18975.80042	24310.17648	-181.496	29.65	29.65	59.30	1413	154
31232.50042	24971.87648	19.5043	14.48	14.48	28.97	2997	154
18947.70042	28494.77648	-48.4957	35.63	35.63	71.26	1019	154
20852.60042	29543.37648	-118.496	25.13	25.13	50.26	2537	154
17838.50042	31390.37648	-317.496	18.37	18.37	36.74	4489	154
23102.3981	12413.86876	-381.573	21.93	21.93	43.85	2470	162
28514.2981	13909.76876	279.427	39.19	39.19	78.37	1003	162
40981.7981	14919.36876	-280.573	34.88	34.88	69.76	1353	162
36804.0981	15350.26876	-315.573	36.67	36.67	73.33	1529	162
28805.4981	15650.06876	-226.573	29.27	29.27	58.55	1367	162
22581.9981	16917.46876	142.427	11.04	11.04	22.09	4125	162
28869.9981	17718.76876	210.427	18.02	18.02	36.03	3511	162
26080.8981	19068.96876	-9.57349	28.19	28.19	56.38	1582	162
31276.6981	19326.06876	-73.5735	29.93	29.93	59.86	1329	162
14426.1981	20275.36876	-63.5735	11.14	11.14	22.28	4173	162
26287.3981	21444.56876	269.427	20.30	20.30	40.60	2477	162
27134.4981	23068.66876	125.427	29.04	29.04	58.07	1245	162
11131.0981	23970.86876	-160.573	30.92	30.92	61.84	1069	162
35241.8981	25617.26876	-186.573	25.88	25.88	51.76	1454	162
10986.1981	27056.86876	24.4265	23.53	23.53	47.05	1576	162
13758.1981	27956.16876	-126.573	9.87	9.87	19.73	6773	162
27669.0981	30355.96876	-17.5735	22.54	22.54	45.07	1251	162
25048.3981	31250.16876	318.427	15.59	15.59	31.18	2905	162
28468.9981	31732.76876	-326.573	19.41	19.41	38.81	3209	162
32484.0981	32140.66876	17.4265	23.67	23.67	47.34	1850	162
28545.9981	33906.86876	-57.5735	34.64	34.64	69.28	1059	162
22747.5981	34174.66876	61.4265	23.46	23.46	46.91	2396	162
38877.59579	8512.561037	-395.651	25.46	25.46	50.92	2181	170
26048.39579	12844.16104	-49.6512	17.52	17.52	35.04	2756	170
23430.99579	13402.86104	288.349	19.85	19.85	39.71	2141	170
22776.39579	15851.66104	274.349	18.68	18.68	37.35	2866	170
31296.69579	20193.76104	-146.651	20.84	20.84	41.68	2050	170
22057.59579	20855.96104	284.349	34.22	34.22	68.44	1381	170
28899.99579	20756.26104	234.349	14.55	14.55	29.11	5697	170
20184.39579	21600.46104	-17.6512	14.39	14.39	28.78	3527	170
18423.89579	22322.56104	115.349	9.61	9.61	19.22	6942	170
15458.89579	23799.46104	26.3488	20.42	20.42	40.84	1418	170
28189.39579	26784.76104	-246.651	24.89	24.89	49.78	2019	170
16726.79579	30896.26104	-129.651	35.96	35.96	71.92	1461	170
37525.69348	13536.55332	194.271	30.47	30.47	60.95	1196	178
23684.99348	13425.05332	-149.729	11.02	11.02	22.04	7436	178
27226.39348	13802.25332	98.271	15.50	15.50	30.99	2778	178
22151.29348	14671.15332	23.271	19.00	19.00	38.01	1480	178
14374.99348	20645.15332	-116.729	13.47	13.47	26.94	3968	178
28903.69348	20760.05332	5.27099	14.13	14.13	28.26	3065	178
20157.49348	21652.05332	-114.729	22.04	22.04	44.09	1577	178
22033.49348	27546.55332	41.271	32.95	32.95	65.89	1064	178
15195.69348	28941.95332	-31.729	23.46	23.46	46.91	1204	178
13992.99348	32250.95332	-131.729	17.07	17.07	34.15	3785	178
22698.39116	13215.44559	247.193	13.19	13.19	26.38	6357	186
22989.29116	19438.54559	-51.8068	12.53	12.53	25.06	4232	186
14340.19116	20625.74559	269.193	30.38	30.38	60.76	1352	186
16426.39116	24383.74559	255.193	12.18	12.18	24.35	4091	186
31230.69116	24995.24559	1.19323	12.25	12.25	24.49	4226	186
31266.49116	28577.84559	-266.807	30.83	30.83	61.65	1379	186
11430.09116	29234.04559	-238.807	13.85	13.85	27.69	4010	186
25216.79116	28942.34559	207.193	23.20	23.20	46.39	1450	186
13691.89116	29277.54559	66.1932	19.95	19.95	39.89	2731	186
16259.19116	30396.44559	-396.807	35.77	35.77	71.54	1545	186
30062.99116	32436.54559	-65.8068	23.22	23.22	46.44	3153	186
30455.58885	12105.03787	-31.8845	23.13	23.13	46.25	1591	194
40967.48885	15388.93787	241.115	33.72	33.72	67.45	1313	194
21973.88885	15552.43787	177.115	31.42	31.42	62.83	1478	194
28964.38885	15616.93787	382.115	34.01	34.01	68.01	1383	194
16488.58885	15872.33787	-180.885	22.84	22.84	45.69	1649	194
23012.78885	19438.73787	-77.8845	11.19	11.19	22.37	5753	194
33252.38885	20386.13787	54.1155	16.60	16.60	33.21	2453	194
39666.68885	20569.73787	205.115	28.71	28.71	57.41	1612	194
37837.58885	23037.23787	47.1155	11.63	11.63	23.27	6100	194
32970.18885	24626.13787	54.1155	25.20	25.20	50.40	1820	194
32728.08885	25856.53787	29.1155	9.02	9.02	18.04	7699	194
16659.98885	27806.93787	37.1155	11.61	11.61	23.22	3693	194
26458.58885	27813.73787	-333.885	12.29	12.29	24.59	7430	194
35822.18885	33360.03787	-178.885	20.56	20.56	41.12	3147	194
25265.78653	13615.03015	38.0377	14.65	14.65	29.30	1807	202
27796.18653	13693.63015	120.038	20.75	20.75	41.50	1812	202
32831.98653	13921.53015	-153.962	22.68	22.68	45.36	1981	202
15061.98653	17951.93015	-240.962	35.54	35.54	71.07	1058	202
13602.78653	20687.23015	-89.9623	22.42	22.42	44.84	1879	202
15114.58653	20671.63015	-249.962	33.02	33.02	66.03	1160	202
41284.68653	21083.53015	322.038	21.64	21.64	43.28	2717	202
26054.18653	21967.33015	77.0377	13.26	13.26	26.52	5558	202
20900.88653	23356.43015	142.038	10.10	10.10	20.21	7217	202
13026.18653	23607.53015	-217.962	33.23	33.23	66.46	1379	202
9738.286532	24045.73015	-353.962	35.61	35.61	71.22	1420	202
16522.48653	24340.23015	213.038	9.07	9.07	18.13	7661	202
25589.38653	24851.03015	223.038	9.58	9.58	19.17	8428	202
12493.68653	25411.33015	35.0377	10.95	10.95	21.90	5272	202
13421.38653	25570.53015	-149.962	33.06	33.06	66.13	1125	202
39526.38653	26800.63015	-14.9623	18.32	18.32	36.64	3770	202
16968.18653	28442.43015	-216.962	14.11	14.11	28.21	4145	202
22795.28653	33588.13015	-126.962	13.14	13.14	26.28	4515	202
40202.38422	1236.42243	-274.04	35.61	35.61	71.22	1874	210
19221.38422	13236.52243	-227.04	13.38	13.38	26.75	7307	210
25817.38422	15681.12243	362.96	28.73	28.73	57.46	1476	210
33725.58422	18682.62243	387.96	17.14	17.14	34.29	5707	210
13578.78422	20742.02243	-388.04	34.57	34.57	69.14	1689	210
33149.58422	22955.32243	-54.0401	22.56	22.56	45.12	1170	210
20911.58422	23298.32243	334.96	28.78	28.78	57.56	1493	210
16572.38422	24374.12243	395.96	11.02	11.02	22.04	9156	210
25654.98422	24846.02243	114.96	15.31	15.31	30.61	2256	210
35261.78422	25613.72243	-303.04	37.63	37.63	75.27	1025	210
21207.98422	25984.92243	-147.04	19.03	19.03	38.06	2231	210
31903.18422	26215.62243	260.96	14.44	14.44	28.87	5355	210
16646.48422	27774.02243	48.9599	10.81	10.81	21.62	6050	210
40046.08422	28340.22243	-295.04	44.06	44.06	88.12	1198	210
24334.68422	28805.42243	-129.04	27.62	27.62	55.25	2057	210
35020.88422	29773.72243	-105.04	39.47	39.47	78.94	1487	210
19244.5819	13303.91471	-226.118	14.44	14.44	28.87	3566	218
38362.7819	13371.21471	-3.11781	15.68	15.68	31.37	2609	218
20222.9819	14828.11471	201.882	21.67	21.67	43.33	1583	218
33929.1819	17990.31471	102.882	23.79	23.79	47.57	1281	218
41361.9819	21098.01471	120.882	29.84	29.84	59.68	1383	218
13479.0819	21327.91471	-64.1178	14.18	14.18	28.35	3188	218
39149.6819	22315.71471	86.8822	14.34	14.34	28.68	3862	218
27206.8819	28227.31471	74.8822	24.14	24.14	48.28	1377	218
13601.1819	29242.21471	-96.1178	10.62	10.62	21.24	6490	218
24103.3819	33322.31471	-89.1178	23.69	23.69	47.38	2802	218
37354.07959	8604.106988	-46.1956	22.73	22.73	45.45	1873	226
28990.67959	11470.40699	-384.196	31.98	31.98	63.96	1942	226
30418.27959	12155.20699	-80.1956	9.23	9.23	18.46	9967	226
34785.57959	12440.60699	-61.1956	15.73	15.73	31.46	2570	226
24558.67959	13073.80699	104.804	7.39	7.39	14.79	8399	226
29136.57959	13446.50699	-142.196	24.14	24.14	48.28	1808	226
24576.37959	14783.80699	63.8044	18.09	18.09	36.17	2708	226
17018.37959	18175.50699	90.8044	24.73	24.73	49.45	1480	226
23035.07959	19381.10699	-67.1956	9.89	9.89	19.78	6555	226
16644.87959	21110.70699	-67.1956	23.90	23.90	47.81	1113	226
33464.77959	22923.40699	-151.196	7.21	7.21	14.41	8380	226
20931.97959	23312.20699	-14.1956	19.55	19.55	39.09	3063	226
39642.97959	24865.30699	-196.196	17.69	17.69	35.37	5250	226
14154.77959	25085.10699	-374.196	28.26	28.26	56.52	1782	226
25256.97959	28963.60699	-210.196	33.91	33.91	67.82	1139	226
36319.47959	32185.30699	-236.196	38.95	38.95	77.90	1133	226
40496.67959	33290.40699	-348.196	42.63	42.63	85.25	1239	226
34992.77727	2143.699266	-294.273	22.70	22.70	45.40	2516	234
36934.57727	4277.199266	-327.273	50.89	50.89	101.78	1169	234
36510.37727	10617.69927	-273.273	31.86	31.86	63.73	1306	234
26841.87727	14272.99927	-162.273	21.93	21.93	43.85	2353	234
24640.17727	14767.49927	338.727	18.04	18.04	36.08	4559	234
39345.07727	14878.49927	-275.273	50.80	50.80	101.59	1120	234
20212.77727	15610.59927	57.7267	13.73	13.73	27.46	3275	234
37908.87727	15921.19927	114.727	31.35	31.35	62.69	1237	234
16298.87727	19858.09927	220.727	20.23	20.23	40.46	1828	234
10836.37727	22154.59927	-206.273	21.81	21.81	43.61	2131	234
15786.07727	23184.69927	161.727	25.32	25.32	50.63	1525	234
39639.27727	26924.49927	-62.2733	27.18	27.18	54.35	1617	234
31244.77727	28725.99927	-221.273	26.26	26.26	52.52	1337	234
31795.67727	29887.39927	-149.273	15.12	15.12	30.24	3772	234
25748.47727	31240.09927	217.727	11.09	11.09	22.18	5473	234
17841.07727	32681.69927	-76.2733	18.37	18.37	36.74	2707	234
41286.67727	34919.59927	-234.273	50.33	50.33	100.65	1088	234
39364.77496	8367.691545	-9.3511	21.97	21.97	43.94	1516	242
38392.17496	11934.89155	-376.351	39.30	39.30	78.61	1154	242
40819.07496	13113.09155	-291.351	30.36	30.36	60.71	1391	242
18936.87496	13448.19155	-255.351	23.55	23.55	47.10	2168	242
32070.27496	13913.19155	3.6489	13.87	13.87	27.74	4898	242
38441.97496	14126.59155	67.6489	11.12	11.12	22.23	4233	242
16480.87496	15926.89155	-317.351	27.93	27.93	55.86	1534	242
39887.57496	19532.39155	393.649	28.00	28.00	56.00	2240	242
14416.57496	20476.59155	-325.351	14.37	14.37	28.73	3894	242
13944.17496	21488.89155	-318.351	12.93	12.93	25.86	6935	242
41303.57496	22415.99155	35.6489	34.15	34.15	68.30	1089	242
12917.67496	22709.79155	-228.351	20.58	20.58	41.17	3553	242
13966.17496	24470.39155	-285.351	12.93	12.93	25.86	7615	242
12173.67496	25332.59155	179.649	20.14	20.14	40.27	2481	242
33820.37496	25173.19155	-150.351	21.85	21.85	43.71	2096	242
28166.87496	26763.59155	-208.351	18.63	18.63	37.26	3230	242
16678.77496	27783.89155	-81.3511	10.62	10.62	21.24	5906	242
13624.97496	28859.49155	-161.351	27.32	27.32	54.64	1245	242
25291.67496	28917.39155	-155.351	29.04	29.04	58.07	1522	242
37679.27496	29151.99155	-259.351	17.97	17.97	35.94	5650	242
22183.47496	29338.79155	333.649	32.92	32.92	65.85	1048	242
32527.87496	33048.19155	-127.351	49.69	49.69	99.38	1080	242
31743.47265	9998.283824	-185.429	18.35	18.35	36.69	2975	250
38325.97265	14591.68382	-279.429	35.40	35.40	70.79	1613	250
24957.97265	14679.58382	388.571	35.14	35.14	70.27	1197	250
23874.17265	15881.28382	228.571	39.89	39.89	79.79	1222	250
14245.87265	19343.18382	-82.4289	17.33	17.33	34.67	2792	250
24780.37265	19613.78382	27.5711	22.04	22.04	44.09	1971	250
11194.67265	23954.18382	-275.429	35.09	35.09	70.18	1051	250
31896.67265	25141.78382	94.5711	15.31	15.31	30.61	3451	250
15254.37265	29068.48382	12.5711	26.89	26.89	53.79	1117	250
20917.37265	29509.08382	292.571	17.05	17.05	34.10	5270	250
12272.87265	33030.58382	-230.429	42.06	42.06	84.12	1340	250
34512.77033	10511.5761	-108.507	22.33	22.33	44.65	2210	258
36487.27033	10625.4761	-155.507	38.27	38.27	76.54	1231	258
25695.07033	12001.3761	-56.5066	22.96	22.96	45.92	1995	258
35021.97033	13828.7761	-324.507	35.77	35.77	71.54	1119	258
33163.57033	14903.7761	392.493	13.05	13.05	26.09	6878	258
26121.97033	15932.9761	-392.507	44.25	44.25	88.50	1150	258
37224.17033	17179.2761	-371.507	47.36	47.36	94.72	1098	258
34216.07033	18658.4761	-39.5066	21.34	21.34	42.67	2595	258
33197.17033	20362.9761	13.4934	16.25	16.25	32.50	2716	258
38870.67033	23358.7761	-85.5066	32.31	32.31	64.62	1132	258
12996.77033	23740.2761	-85.5066	16.77	16.77	33.54	3506	258
25630.97033	24894.0761	71.4934	12.43	12.43	24.87	4945	258
13975.87033	26510.7761	-130.507	30.52	30.52	61.04	1714	258
38870.77033	28492.6761	-329.507	34.97	34.97	69.94	2188	258
14569.17033	31976.7761	-242.507	29.37	29.37	58.73	1624	258
38677.37033	32498.0761	388.493	43.90	43.90	87.79	1135	258
24126.17033	33312.3761	0.493381	18.09	18.09	36.17	1553	258
29031.07033	33454.8761	-43.5066	21.85	21.85	43.71	1486	258
27486.27033	34512.1761	125.493	21.12	21.12	42.25	2576	258
36458.16802	11490.76838	-217.584	21.71	21.71	43.43	1621	266
26885.26802	14554.06838	310.416	29.53	29.53	59.06	1109	266
17141.36802	18159.76838	22.4156	17.85	17.85	35.70	2632	266
15596.06802	18937.06838	-287.584	31.70	31.70	63.40	1261	266
30897.76802	23647.56838	-78.5844	34.34	34.34	68.67	1130	266
37436.96802	24964.26838	-52.5844	27.11	27.11	54.21	1209	266
16644.66802	27810.26838	6.41562	17.10	17.10	34.19	2998	266
38829.76802	28504.96838	-52.5844	30.14	30.14	60.29	1292	266
40813.7657	6992.56066	-312.662	28.83	28.83	57.65	1494	274
36265.6657	9229.96066	-108.662	28.47	28.47	56.94	1100	274
39028.3657	13975.16066	-80.6621	24.26	24.26	48.51	2184	274
28931.4657	17808.16066	324.338	40.69	40.69	81.39	1305	274
15628.8657	18902.46066	-138.662	30.03	30.03	60.05	1507	274
31659.8657	19326.76066	395.338	15.26	15.26	30.52	6844	274
16210.5657	19746.86066	32.3379	8.36	8.36	16.72	8625	274
11141.7657	23405.56066	-334.662	49.10	49.10	98.20	1008	274
16447.1657	24385.26066	323.338	8.53	8.53	17.05	10514	274
24671.7657	24824.76066	-158.662	44.84	44.84	89.68	1003	274
25635.6657	24887.26066	-50.6621	21.43	21.43	42.86	1984	274
15160.5657	28922.56066	-90.6621	5.23	5.23	10.46	14887	274
28172.4657	29399.46066	-390.662	47.05	47.05	94.11	1080	274
22865.1657	30592.16066	0.337859	17.52	17.52	35.04	2695	274
36465.46339	11448.25294	-251.74	23.48	23.48	46.96	2601	282
26979.46339	12017.15294	-111.74	9.44	9.44	18.89	7520	282
30895.06339	13000.05294	-92.7399	11.04	11.04	22.09	5740	282
32772.36339	13851.45294	66.2601	26.68	26.68	53.36	1200	282
24678.76339	14780.65294	380.26	34.36	34.36	68.72	1229	282
32071.36339	15606.35294	-159.74	22.91	22.91	45.83	2127	282
26476.86339	16371.35294	279.26	32.26	32.26	64.53	1598	282
33112.36339	16808.05294	78.2601	7.87	7.87	15.73	7927	282
15190.46339	18154.25294	-99.7399	16.86	16.86	33.72	2924	282
15539.56339	19372.35294	-175.74	21.62	21.62	43.24	2220	282
21997.06339	20255.95294	380.26	14.13	14.13	28.26	6728	282
16705.86339	21095.05294	-22.7399	17.45	17.45	34.90	2984	282
39126.56339	22114.35294	-307.74	41.47	41.47	82.94	1057	282
19686.16339	24145.45294	-94.7399	12.95	12.95	25.91	7092	282
20870.76339	29451.85294	37.2601	13.09	13.09	26.19	4902	282
28225.06339	30353.15294	-18.7399	13.35	13.35	26.71	4755	282
22763.96339	30906.05294	125.26	22.00	22.00	43.99	1820	282
24447.56339	34448.05294	120.26	13.40	13.40	26.80	4106	282
24782.56107	9857.045217	108.182	39.35	39.35	78.70	1240	290
36495.26107	11527.04522	-312.818	26.31	26.31	52.61	1388	290
26971.56107	11985.54522	-261.818	23.39	23.39	46.77	1795	290
33074.96107	14901.54522	215.182	18.82	18.82	37.63	1469	290
17222.96107	18909.44522	240.182	15.50	15.50	30.99	4044	290
15558.46107	19375.14522	-323.818	20.09	20.09	40.18	2271	290
25630.96107	24860.64522	136.182	11.23	11.23	22.47	5213	290
31886.66107	25138.44522	133.182	16.53	16.53	33.06	3880	290
35109.76107	31152.34522	116.182	28.73	28.73	57.46	1320	290
39417.35876	8413.637496	-297.895	14.84	14.84	29.67	7280	298
25638.25876	11941.7375	-61.8954	24.14	24.14	48.28	1775	298
31014.05876	13255.6375	-118.895	21.24	21.24	42.48	1928	298
19302.65876	16221.9375	226.105	12.41	12.41	24.82	5537	298
33106.85876	16794.1375	17.1046	14.32	14.32	28.64	2440	298
29345.35876	17825.3375	157.105	30.80	30.80	61.61	1343	298
19204.15876	20302.4375	309.105	13.99	13.99	27.98	6274	298
38117.75876	20532.6375	-346.895	38.67	38.67	77.34	1003	298
37893.45876	26704.0375	34.1046	11.56	11.56	23.13	6800	298
40440.55876	26855.7375	-93.8954	19.83	19.83	39.66	3597	298
36086.15876	29054.7375	331.105	28.47	28.47	56.94	2116	298
38087.85876	29242.7375	38.1046	35.00	35.00	69.99	1288	298
27733.55876	30338.6375	87.1046	14.70	14.70	29.39	3531	298
21068.55876	34096.9375	14.1046	18.04	18.04	36.08	2177	298
22859.55644	13592.52977	-343.979	40.39	40.39	80.78	1084	306
27222.15644	13797.92977	388.021	30.73	30.73	61.47	1449	306
25024.05644	14107.02977	-18.979	33.98	33.98	67.97	1004	306
32129.85644	15174.72977	-133.979	28.59	28.59	57.18	1042	306
23510.05644	16591.92977	-308.979	26.54	26.54	53.08	1388	306
18177.45644	19511.12977	231.021	26.56	26.56	53.13	1350	306
38018.55644	20964.52977	83.021	27.95	27.95	55.91	1077	306
15755.85644	22048.52977	160.021	20.25	20.25	40.51	1836	306
15525.95644	23812.32977	-138.979	16.18	16.18	32.36	3695	306
11169.45644	24021.12977	-166.979	12.10	12.10	24.21	6386	306
25628.85644	24864.92977	224.021	11.49	11.49	22.98	5591	306
23748.55644	27220.42977	330.021	25.83	25.83	51.67	1471	306
29047.25644	31138.32977	293.021	17.40	17.40	34.81	2864	306
17187.85644	32169.42977	-43.979	22.96	22.96	45.92	1621	306
30048.15644	32506.32977	291.021	22.63	22.63	45.26	2644	306
25552.45644	34548.02977	148.021	13.12	13.12	26.23	4947	306
32784.05413	13785.52205	320.92	19.38	19.38	38.76	3931	314
32163.35413	15138.72205	146.92	22.91	22.91	45.83	1999	314
19411.35413	16215.82205	199.92	38.76	38.76	77.53	1019	314
16186.05413	19838.12205	211.92	36.55	36.55	73.10	1169	314
33199.65413	20376.42205	281.92	17.43	17.43	34.85	3190	314
39415.15413	21420.62205	-78.0799	21.60	21.60	43.19	2257	314
12893.35413	22688.72205	-171.08	24.92	24.92	49.83	1841	314
14031.65413	24420.42205	244.92	9.35	9.35	18.70	9238	314
34943.55413	24661.72205	51.9201	17.85	17.85	35.70	3312	314
29114.25413	25956.32205	-95.0799	18.82	18.82	37.63	1849	314
17192.15413	32112.52205	-132.08	22.80	22.80	45.59	1344	314
39644.95413	34747.02205	116.92	42.53	42.53	85.06	1138	314
20329.15413	34803.42205	-209.08	14.41	14.41	28.83	4758	314
37488.95181	10177.51433	81.8192	11.75	11.75	23.50	4873	322
30396.15181	12149.31433	-254.181	37.66	37.66	75.31	1134	322
28922.35181	15747.01433	19.8192	18.77	18.77	37.54	2280	322
28719.65181	16352.21433	-254.181	49.83	49.83	99.66	1017	322
18664.35181	16834.91433	62.8192	9.89	9.89	19.78	6413	322
18303.15181	18157.91433	-7.18078	24.59	24.59	49.17	1040	322
33626.65181	18796.41433	-229.181	35.47	35.47	70.93	1321	322
31117.35181	30388.51433	-198.181	32.55	32.55	65.09	1278	322
33960.55181	32986.61433	205.819	28.73	28.73	57.46	1470	322
19172.15181	34824.71433	-50.1808	30.76	30.76	61.51	1142	322
26956.0495	11966.40661	-146.282	11.56	11.56	23.13	6133	330
25257.2495	13633.70661	6.71832	12.29	12.29	24.59	3549	330
19322.0495	13882.60661	-49.2817	25.86	25.86	51.72	1784	330
18566.6495	14748.70661	-283.282	36.22	36.22	72.44	1095	330
38108.8495	14768.80661	36.7183	18.86	18.86	37.73	1691	330
29763.3495	15728.10661	152.718	23.41	23.41	46.82	1234	330
17887.7495	17987.00661	358.718	22.49	22.49	44.98	1948	330
25320.7495	19669.70661	-63.2817	8.90	8.90	17.80	6029	330
15169.0495	20744.90661	-11.2817	12.22	12.22	24.44	4410	330
12259.7495	23351.60661	-291.282	39.07	39.07	78.14	1149	330
18092.5495	30383.10661	-58.2817	12.62	12.62	25.25	2861	330
25067.6495	31256.40661	317.718	12.51	12.51	25.01	4711	330
25080.2495	31995.00661	-63.2817	27.18	27.18	54.35	1004	330
39039.14719	8775.49889	-255.383	31.93	31.93	63.87	1248	338
21767.54719	13675.09889	-84.3826	11.26	11.26	22.51	6257	338
39252.84719	14890.99889	-392.383	24.19	24.19	48.37	3282	338
22082.14719	15041.39889	130.617	22.21	22.21	44.42	2019	338
19630.64719	15238.29889	-169.383	28.92	28.92	57.84	1180	338
29295.94719	16590.19889	383.617	40.72	40.72	81.44	1119	338
33848.34719	17054.69889	-123.383	26.09	26.09	52.19	1169	338
29435.34719	18919.49889	93.6174	29.77	29.77	59.53	1193	338
33657.24719	20846.99889	23.6174	10.03	10.03	20.06	5024	338
35420.94719	22102.29889	29.6174	15.85	15.85	31.70	5008	338
33486.94719	22962.49889	-169.383	7.28	7.28	14.55	9540	338
15263.74719	23397.89889	75.6174	23.55	23.55	47.10	1138	338
12835.14719	23627.79889	-187.383	34.64	34.64	69.28	1252	338
23264.14719	26309.39889	-137.383	30.71	30.71	61.42	1584	338
14711.04719	27101.39889	291.617	32.81	32.81	65.61	1689	338
25695.34719	27705.89889	-373.383	44.06	44.06	88.12	1140	338
27814.04719	30329.79889	40.6174	18.20	18.20	36.41	1562	338
24999.04719	32007.29889	-13.3826	16.56	16.56	33.11	2799	338
12303.04719	32151.79889	-69.3826	37.49	37.49	74.98	1013	338
24572.04719	34352.59889	288.617	36.38	36.38	72.77	1004	338
25406.54719	34486.79889	116.617	30.40	30.40	60.81	1094	338
30615.84487	489.4911686	-156.483	27.65	27.65	55.30	1589	346
40778.24487	13178.19117	-378.483	31.18	31.18	62.36	2239	346
23871.14487	14085.79117	133.517	26.54	26.54	53.08	1457	346
18349.24487	16246.09117	333.517	33.13	33.13	66.27	1073	346
40383.14487	20278.19117	-64.4835	34.34	34.34	68.67	1006	346
36873.94487	21788.19117	-367.483	30.07	30.07	60.15	2105	346
11099.84487	23532.09117	-318.483	14.48	14.48	28.97	6256	346
24560.44487	29893.59117	-180.483	14.93	14.93	29.86	6014	346
23154.84487	30579.19117	309.517	26.49	26.49	52.99	1416	346
14547.84487	31731.49117	-109.483	23.71	23.71	47.43	1226	346
34711.84487	34788.19117	281.517	37.47	37.47	74.94	1337	346
25197.94256	4370.383447	-119.584	30.87	30.87	61.75	1350	354
40199.54256	8034.283447	-174.584	34.69	34.69	69.38	1395	354
36469.84256	11611.28345	-169.584	31.86	31.86	63.73	1075	354
30420.04256	12119.78345	-116.584	19.73	19.73	39.47	2622	354
40961.24256	12360.58345	-117.584	33.32	33.32	66.65	1345	354
32360.24256	12481.68345	-131.584	19.19	19.19	38.39	3281	354
25153.94256	13154.08345	53.4156	15.87	15.87	31.75	2076	354
23416.24256	13425.88345	72.4156	18.20	18.20	36.41	1475	354
18671.74256	15113.38345	137.416	13.16	13.16	26.33	3147	354
40192.34256	16961.68345	-145.584	18.72	18.72	37.44	1847	354
12408.14256	23614.98345	-276.584	45.38	45.38	90.76	1085	354
18758.74256	23926.28345	353.416	46.28	46.28	92.55	1425	354
19227.24256	27189.58345	287.416	28.07	28.07	56.14	1139	354
27383.24256	29770.88345	69.4156	23.06	23.06	46.11	1462	354
29082.94256	31108.38345	12.4156	10.55	10.55	21.10	4718	354
36112.74024	9221.975726	-145.685	25.15	25.15	50.30	2058	362
36572.84024	10569.57573	-155.685	13.49	13.49	26.99	5807	362
25521.54024	12253.57573	-2.68529	19.92	19.92	39.85	1587	362
20086.34024	14882.17573	222.315	21.93	21.93	43.85	1567	362
32842.74024	15056.97573	128.315	23.86	23.86	47.71	2117	362
17743.64024	15479.67573	-177.685	12.86	12.86	25.72	5332	362
33693.74024	18742.87573	-174.685	16.48	16.48	32.97	3655	362
38052.04024	20945.17573	138.315	22.02	22.02	44.04	1580	362
28720.44024	23809.57573	-387.685	32.73	32.73	65.47	1905	362
19029.74024	24265.77573	-121.685	27.06	27.06	54.12	2202	362
23178.24024	26347.67573	-130.685	22.35	22.35	44.70	2888	362
14327.74024	28836.17573	26.3147	23.81	23.81	47.62	1360	362
35613.64024	29429.07573	-91.6853	42.44	42.44	84.87	1075	362
28381.44024	30274.87573	-70.6853	27.79	27.79	55.58	1264	362
19382.83793	12598.268	-211.786	36.38	36.38	72.77	1175	370
32820.03793	15655.768	-272.786	32.22	32.22	64.43	1695	370
35677.03793	17184.568	-67.7862	35.63	35.63	71.26	1009	370
33707.03793	18213.768	232.214	26.35	26.35	52.70	1699	370
14331.43793	20404.768	-186.786	6.08	6.08	12.15	17460	370
33170.83793	20311.468	-23.7862	29.72	29.72	59.44	1353	370
11162.73793	23773.268	251.214	34.64	34.64	69.28	1045	370
25627.33793	24870.368	183.214	11.63	11.63	23.27	6270	370
20796.23793	27416.668	186.214	14.46	14.46	28.92	4162	370
26560.83793	31552.568	99.2138	25.08	25.08	50.16	1086	370
17193.93793	32072.368	-48.7862	17.38	17.38	34.76	3439	370
19042.33793	33175.368	-87.7862	33.70	33.70	67.40	1040	370
35028.03793	33328.768	-99.7862	28.19	28.19	56.38	1767	370
20141.13561	14127.66028	-103.887	18.68	18.68	37.35	2358	378
40577.63561	14399.76028	-222.887	20.96	20.96	41.92	3485	378
15557.93561	15342.16028	-242.887	33.42	33.42	66.83	1532	378
34131.33561	15512.46028	71.1129	12.83	12.83	25.67	3304	378
29718.73561	15746.66028	94.1129	27.74	27.74	55.48	1015	378
18075.63561	16862.96028	144.113	31.46	31.46	62.93	1226	378
27116.73561	18805.76028	-215.887	56.92	56.92	113.84	1008	378
17532.93561	21762.66028	238.113	12.79	12.79	25.58	2882	378
37825.93561	23063.86028	-48.8871	21.69	21.69	43.38	1977	378
34586.93561	23965.76028	-92.8871	29.63	29.63	59.25	1084	378
32717.93561	25877.96028	9.11291	10.86	10.86	21.71	3532	378
31716.33561	26834.86028	-222.887	29.44	29.44	58.88	1008	378
37887.63561	26694.76028	218.113	16.23	16.23	32.45	4679	378
13646.03561	29168.36028	-103.887	20.39	20.39	40.79	2214	378
30656.43561	30632.96028	258.113	31.60	31.60	63.21	1112	378
26907.53561	32291.86028	65.1129	29.08	29.08	58.17	1179	378
34880.4333	13356.45256	-242.988	37.16	37.16	74.32	1180	386
18989.7333	14571.85256	-15.988	26.94	26.94	53.88	1005	386
15530.8333	14882.45256	-112.988	32.48	32.48	64.95	1372	386
13586.0333	19685.65256	-284.988	42.72	42.72	85.44	1352	386
13401.0333	20965.15256	-54.988	25.46	25.46	50.92	1045	386
16312.9333	24415.85256	307.012	26.78	26.78	53.55	1513	386
14078.9333	25049.55256	-29.988	11.52	11.52	23.03	5584	386
16522.1333	25019.95256	143.012	26.16	26.16	52.33	1215	386
10483.4333	26372.25256	-225.988	28.45	28.45	56.90	1411	386
26533.8333	26599.95256	-237.988	33.86	33.86	67.73	1129	386
33996.7333	28376.55256	-142.988	41.40	41.40	82.80	1135	386
21015.6333	30135.45256	-139.988	25.93	25.93	51.86	1110	386
41325.3333	30278.25256	73.012	16.60	16.60	33.21	3666	386
34137.5333	34210.25256	-112.988	47.69	47.69	95.38	1044	386
20328.7333	34561.65256	-152.988	35.80	35.80	71.59	1288	386
32356.63098	9972.544841	263.911	34.67	34.67	69.33	1006	394
33823.43098	11391.74484	-242.089	26.02	26.02	52.05	1817	394
24831.03098	13685.54484	13.9111	17.64	17.64	35.28	2261	394
36675.93098	15512.54484	-74.0889	19.88	19.88	39.75	1254	394
33117.93098	16803.24484	168.911	13.52	13.52	27.04	4266	394
35775.63098	19085.04484	-113.089	24.61	24.61	49.22	1781	394
33753.33098	20824.24484	262.911	16.04	16.04	32.08	3507	394
32929.83098	24631.54484	162.911	12.22	12.22	24.44	4769	394
13055.63098	25281.04484	9.9111	24.04	24.04	48.09	1808	394
38736.53098	26036.04484	9.9111	12.55	12.55	25.10	4670	394
16168.33098	26495.04484	285.911	21.69	21.69	43.38	2232	394
24357.93098	28522.34484	-121.089	27.39	27.39	54.78	1074	394
15325.23098	29070.54484	-193.089	10.88	10.88	21.76	7647	394
29070.33098	31127.14484	110.911	14.08	14.08	28.17	2609	394
15693.93098	32639.94484	-124.089	25.13	25.13	50.26	1538	394
30560.12867	942.6371197	-124.19	42.55	42.55	85.11	1156	402
26802.02867	14340.53712	299.81	17.29	17.29	34.57	4679	402
20062.92867	14847.43712	72.8102	10.13	10.13	20.25	5555	402
16704.12867	16495.73712	-379.19	30.52	30.52	61.04	1797	402
17076.32867	18122.63712	228.81	26.52	26.52	53.03	1151	402
15621.92867	18942.93712	-70.1898	19.81	19.81	39.61	2822	402
33028.22867	19723.83712	382.81	16.89	16.89	33.77	2916	402
19547.02867	21196.43712	-189.19	17.07	17.07	34.15	3944	402
41382.92867	21062.73712	46.8102	24.89	24.89	49.78	1001	402
12933.82867	22536.43712	-306.19	12.67	12.67	25.34	5935	402
12280.22867	26928.43712	229.81	29.34	29.34	58.69	1666	402
14863.82867	29316.23712	-93.1898	22.00	22.00	43.99	1990	402
18922.52867	29874.63712	-127.19	27.32	27.32	54.64	1839	402
22539.92635	12417.2294	-309.291	17.50	17.50	35.00	5534	410
28848.42635	15887.8294	121.709	28.07	28.07	56.14	1316	410
29123.22635	20171.5294	88.7093	14.95	14.95	29.91	3794	410
25437.02635	22142.6294	286.709	23.08	23.08	46.16	2429	410
27726.12635	30309.2294	-252.291	33.61	33.61	67.21	1140	410
23032.72635	30515.8294	149.709	16.70	16.70	33.39	2409	410
22201.52404	13447.02168	-333.392	30.76	30.76	61.51	1476	418
18496.82404	14619.62168	-194.392	29.72	29.72	59.44	1181	418
32758.32404	15026.32168	104.608	14.58	14.58	29.15	3572	418
33224.52404	20399.72168	24.6084	12.08	12.08	24.16	5637	418
29397.42404	22719.12168	80.6084	22.00	22.00	43.99	2294	418
27112.72404	23020.32168	362.608	41.71	41.71	83.41	1019	418
18203.02404	24240.82168	-170.392	32.92	32.92	65.85	1030	418
15239.72404	26615.22168	-12.3916	21.95	21.95	43.90	2060	418
28218.02404	26828.62168	-317.392	35.61	35.61	71.22	1031	418
29028.82404	31098.92168	281.608	24.63	24.63	49.27	1988	418
25002.42404	31241.32168	343.608	19.64	19.64	39.28	2151	418
26964.72404	32281.62168	159.608	22.51	22.51	45.03	1654	418
29937.72404	32374.42168	186.608	25.95	25.95	51.90	1187	418
30620.32173	527.0139558	-220.493	22.21	22.21	44.42	2946	426
37216.62173	9391.213956	-22.4925	19.69	19.69	39.38	2473	426
25108.92173	10895.61396	-245.493	37.33	37.33	74.65	1128	426
29972.52173	13672.21396	-334.493	22.91	22.91	45.83	2073	426
20089.62173	14834.01396	264.507	6.83	6.83	13.66	14068	426
36683.92173	15434.11396	-140.493	26.07	26.07	52.14	1006	426
23382.42173	15593.31396	-162.493	16.39	16.39	32.78	1958	426
19530.12173	21196.91396	-230.493	32.48	32.48	64.95	1088	426
11395.02173	21858.31396	-222.493	35.68	35.68	71.36	1095	426
35448.82173	21734.01396	-259.493	37.77	37.77	75.55	1304	426
15869.22173	21986.31396	347.507	13.33	13.33	26.66	5478	426
27650.82173	24494.81396	-88.4925	15.54	15.54	31.09	4513	426
37326.42173	25887.31396	1.50749	25.46	25.46	50.92	1133	426
32746.82173	25880.91396	37.5075	12.06	12.06	24.12	2910	426
16373.62173	26349.81396	174.507	25.62	25.62	51.24	1588	426
13969.82173	27014.91396	46.5075	34.15	34.15	68.30	1173	426
19475.51941	13918.20623	-270.593	35.58	35.58	71.17	1063	434
32179.81941	15738.10623	-119.593	24.99	24.99	49.97	2200	434
35710.61941	15877.60623	54.4066	41.31	41.31	82.61	1215	434
37947.81941	15944.30623	-210.593	30.03	30.03	60.05	1895	434
33032.61941	17500.80623	-220.593	25.06	25.06	50.11	1878	434
15780.61941	18761.70623	66.4066	25.25	25.25	50.49	1197	434
40143.01941	19509.60623	90.4066	21.31	21.31	42.63	1772	434
40782.71941	23327.80623	-173.593	29.93	29.93	59.86	1504	434
14397.61941	25959.80623	287.407	19.33	19.33	38.67	3904	434
16496.21941	26359.40623	95.4066	26.14	26.14	52.28	1777	434
31720.21941	26794.40623	-182.593	24.09	24.09	48.18	2041	434
24576.01941	28949.90623	69.4066	14.53	14.53	29.06	4298	434
41104.6171	9754.798513	-248.694	20.51	20.51	41.02	2839	442
17898.5171	15333.49851	-112.694	12.69	12.69	25.39	3971	442
16256.5171	19572.09851	-110.694	21.69	21.69	43.38	2663	442
27218.4171	23016.49851	125.306	23.48	23.48	46.96	1686	442
12921.8171	23547.99851	-189.694	20.06	20.06	40.13	2256	442
14274.3171	23856.09851	80.3057	11.66	11.66	23.31	4824	442
10074.2171	25475.09851	-8.69431	25.39	25.39	50.77	1542	442
15201.1171	29048.89851	-5.69431	22.58	22.58	45.17	1620	442
19911.2171	29169.09851	-320.694	46.49	46.49	92.98	1003	442
20961.8171	29528.59851	270.306	19.36	19.36	38.72	2456	442
38298.41478	561.690792	-397.795	37.84	37.84	75.69	1259	450
29372.61478	9872.990792	-132.795	37.09	37.09	74.18	1049	450
30034.41478	11819.59079	-154.795	27.27	27.27	54.54	1380	450
25083.71478	14152.39079	189.205	15.68	15.68	31.37	4139	450
32042.01478	14006.09079	90.2048	29.04	29.04	58.07	1309	450
17862.21478	15310.99079	-104.795	11.35	11.35	22.70	4389	450
19629.51478	15320.79079	-63.7952	22.21	22.21	44.42	2026	450
38007.71478	15542.09079	-123.795	25.53	25.53	51.06	1110	450
30209.91478	16858.59079	-266.795	33.91	33.91	67.82	1648	450
32039.21478	17174.59079	324.205	23.43	23.43	46.86	2224	450
32195.51478	20007.49079	-114.795	27.41	27.41	54.82	1744	450
15158.01478	26360.29079	-91.7952	33.37	33.37	66.74	1051	450
25303.21478	28936.79079	358.205	43.69	43.69	87.37	1286	450
13654.41478	29216.39079	-15.7952	17.29	17.29	34.57	2106	450
29052.41478	31093.69079	121.205	10.60	10.60	21.20	6407	450
15673.91478	32565.59079	-245.795	23.39	23.39	46.77	2539	450
37938.61247	9309.583071	-159.896	29.96	29.96	59.91	1219	458
38706.41247	12146.28307	-42.8961	31.89	31.89	63.77	1233	458
37325.31247	12866.78307	-318.896	30.40	30.40	60.81	1740	458
22787.01247	13260.88307	49.1039	12.48	12.48	24.96	2785	458
17123.21247	13531.98307	-164.896	29.74	29.74	59.49	1186	458
27883.01247	13756.48307	160.104	17.90	17.90	35.80	2109	458
33693.11247	16348.08307	-43.8961	20.32	20.32	40.65	2723	458
33224.21247	16816.08307	351.104	35.28	35.28	70.56	1470	458
23162.01247	17906.88307	-136.896	26.64	26.64	53.27	1665	458
14589.21247	18744.68307	350.104	35.84	35.84	71.69	1555	458
33279.11247	20360.38307	43.1039	18.93	18.93	37.87	2354	458
16453.71247	24380.98307	289.104	29.51	29.51	59.02	1102	458
21196.81247	29501.48307	141.104	23.22	23.22	46.44	1355	458
27488.51247	29821.88307	-179.896	24.28	24.28	48.56	1994	458
24445.81247	32503.48307	-8.89612	22.02	22.02	44.04	1531	458
20130.01247	32754.98307	-325.896	40.01	40.01	80.02	1108	458
38256.21247	34512.58307	395.104	38.22	38.22	76.44	1170	458
28651.41015	11076.87535	-141.997	40.39	40.39	80.78	1014	466
36823.91015	18936.97535	-240.997	36.43	36.43	72.86	1205	466
27667.21015	24502.27535	125.003	21.85	21.85	43.71	2058	466
33020.71015	24623.57535	75.003	16.06	16.06	32.12	3870	466
28345.01015	29344.27535	356.003	32.57	32.57	65.14	1821	466
20953.21015	29547.87535	274.003	16.65	16.65	33.30	3458	466
26404.61015	31134.47535	-372.997	9.28	9.28	18.56	15570	466
15668.11015	32724.37535	-214.997	28.85	28.85	57.70	1049	466
39952.60784	9061.567628	-60.0979	19.31	19.31	38.62	1916	474
33469.60784	13641.86763	-15.0979	21.17	21.17	42.34	1758	474
39238.50784	14994.06763	-221.098	28.52	28.52	57.04	1427	474
16446.40784	15380.36763	-245.098	16.30	16.30	32.59	4403	474
32095.20784	17135.46763	223.902	22.84	22.84	45.69	1444	474
35865.20784	17728.96763	-283.098	34.52	34.52	69.05	1153	474
35854.60784	19084.06763	163.902	22.75	22.75	45.50	2252	474
33220.30784	20340.16763	61.9021	13.78	13.78	27.55	3580	474
14825.50784	22333.96763	151.902	21.34	21.34	42.67	1129	474
34991.10784	23293.66763	34.9021	18.30	18.30	36.60	2284	474
11300.00784	25864.76763	-47.0979	39.42	39.42	78.85	1108	474
37673.60784	26625.96763	-89.0979	37.23	37.23	74.47	1097	474
18808.90784	28555.46763	393.902	19.15	19.15	38.29	4696	474
12481.50784	28968.66763	-298.098	25.58	25.58	51.15	2263	474
15659.50784	32680.06763	-191.098	25.41	25.41	50.82	1692	474
20156.40552	14870.85991	340.801	18.11	18.11	36.22	3017	482
38392.50552	17899.65991	-301.199	23.06	23.06	46.11	3549	482
15350.20552	20951.65991	215.801	18.13	18.13	36.27	3060	482
16670.00552	21122.25991	-120.199	11.52	11.52	23.03	3319	482
12100.20552	23278.15991	-34.1988	22.40	22.40	44.79	2553	482
11039.20552	24899.35991	-212.199	30.24	30.24	60.48	1260	482
18752.00552	28593.95991	168.801	18.65	18.65	37.30	3423	482
30414.60552	28645.15991	-195.199	17.59	17.59	35.18	3270	482
20877.50552	29584.15991	309.801	23.20	23.20	46.39	1626	482
28521.50552	31623.45991	-264.199	12.03	12.03	24.07	8434	482
40465.20321	8610.252186	-149.3	27.67	27.67	55.34	1509	490
27023.70321	12003.15219	-220.3	20.98	20.98	41.97	2571	490
23353.10321	12331.75219	-63.2997	17.12	17.12	34.24	1956	490
22478.40321	12963.95219	-4.29973	13.16	13.16	26.33	4653	490
19500.90321	13969.85219	-106.3	12.18	12.18	24.35	3871	490
33112.00321	16759.35219	-96.2997	11.87	11.87	23.74	4047	490
15652.60321	18982.25219	-107.3	13.64	13.64	27.27	4584	490
23304.60321	22393.65219	228.7	36.69	36.69	73.38	1351	490
11255.70321	25434.55219	-209.3	28.75	28.75	57.51	1293	490
37168.40089	9311.844464	-146.401	19.81	19.81	39.61	2348	498
29990.00089	11749.94446	-337.401	21.08	21.08	42.15	2758	498
16686.50089	21077.94446	-148.401	11.07	11.07	22.14	4806	498
21657.20089	21675.54446	308.599	24.07	24.07	48.14	2525	498
35394.10089	21658.54446	-57.4006	19.26	19.26	38.53	3229	498
39195.60089	22260.94446	7.59937	25.53	25.53	51.06	1443	498
27261.40089	23046.74446	302.599	33.86	33.86	67.73	1130	498
8003.700894	26496.54446	376.599	39.28	39.28	78.56	1044	498
8339.900894	27302.84446	-374.401	52.49	52.49	104.99	1221	498
27214.70089	28195.34446	165.599	16.20	16.20	32.40	1858	498
30439.70089	28716.04446	-202.401	21.85	21.85	43.71	2079	498
13607.70089	29177.64446	-38.4006	8.76	8.76	17.52	7406	498
27467.60089	29754.34446	-78.4006	13.16	13.16	26.33	5347	498
14339.00089	30140.14446	339.599	26.64	26.64	53.27	1713	498
28995.00089	31071.64446	34.5994	26.82	26.82	53.65	1167	498
29037.90089	33415.64446	224.599	20.32	20.32	40.65	1772	498
39647.39858	9518.036743	-253.497	26.61	26.61	53.22	1899	506
24117.99858	12458.13674	-13.4971	25.17	25.17	50.35	1279	506
27211.49858	13631.33674	190.503	10.03	10.03	20.06	8749	506
17899.99858	15325.63674	-70.4971	14.65	14.65	29.30	2963	506
36690.99858	15407.43674	-26.4971	14.34	14.34	28.68	3348	506
15588.59858	18985.73674	20.5029	8.45	8.45	16.91	6238	506
33597.89858	23086.03674	-97.4971	12.55	12.55	25.10	3053	506
16074.79858	26903.53674	68.5029	12.41	12.41	24.82	4960	506
30394.89858	28649.63674	-38.4971	12.93	12.93	25.86	5443	506
24121.19858	31235.23674	60.5029	33.16	33.16	66.32	1055	506
26540.39858	31467.13674	169.503	31.53	31.53	63.07	1251	506
28519.79858	31646.63674	-87.4971	13.14	13.14	26.28	3000	506
25046.09858	31963.13674	-10.4971	22.56	22.56	45.12	1410	506
30588.39627	536.7290219	-386.58	35.42	35.42	70.84	1281	514
25565.59627	13371.12902	247.42	23.24	23.24	46.49	1384	514
32145.39627	17114.62902	196.42	17.57	17.57	35.14	2350	514
34967.99627	23367.32902	-141.58	35.82	35.82	71.64	1245	514
17339.39627	27125.12902	-45.5801	17.24	17.24	34.48	1505	514
22192.29627	28450.32902	324.42	36.74	36.74	73.48	1126	514
16480.79627	28653.52902	63.4199	13.42	13.42	26.85	3607	514
13606.99627	29243.12902	-65.5801	12.48	12.48	24.96	5173	514
25649.99627	33888.72902	-219.58	28.12	28.12	56.24	1714	514
30444.09395	11914.6213	-136.663	32.97	32.97	65.94	1478	522
27272.69395	13657.8213	167.337	23.01	23.01	46.02	1200	522
26624.89395	14622.5213	285.337	33.94	33.94	67.87	1094	522
17897.19395	15293.9213	-82.6631	10.57	10.57	21.15	5349	522
31877.29395	17230.2213	94.3369	17.17	17.17	34.34	3022	522
15326.59395	22602.1213	-60.6631	16.34	16.34	32.69	2837	522
38988.49395	23247.3213	364.337	19.62	19.62	39.23	3748	522
12526.49395	23821.6213	-312.663	31.51	31.51	63.02	1250	522
14139.89395	24958.7213	-177.663	19.85	19.85	39.71	1611	522
18687.99395	26180.5213	-25.6631	13.16	13.16	26.33	3679	522
16068.29395	26910.5213	183.337	12.25	12.25	24.49	6971	522
27629.99395	27564.9213	-123.663	24.54	24.54	49.08	1863	522
30483.69395	28741.1213	-335.663	35.80	35.80	71.59	1107	522
24882.59395	28961.7213	92.3369	26.61	26.61	53.22	1523	522
19414.99395	31392.6213	-260.663	38.22	38.22	76.44	1430	522
24978.79395	32011.3213	30.3369	14.46	14.46	28.92	3309	522
30298.59164	11396.71358	-324.746	52.87	52.87	105.74	1325	530
22324.79164	13313.51358	-10.7461	22.51	22.51	45.03	1637	530
27584.99164	27422.01358	48.2539	28.85	28.85	57.70	1497	530
13503.39164	28857.11358	-227.746	31.58	31.58	63.16	1024	530
19921.29164	28804.31358	-33.7461	19.38	19.38	38.76	2095	530
14409.89164	30030.11358	-160.746	18.49	18.49	36.97	1917	530
20243.69164	31182.31358	-264.746	23.31	23.31	46.63	2841	530
25782.49164	31257.41358	391.254	13.14	13.14	26.28	6949	530
28621.98932	13879.80586	143.171	21.76	21.76	43.52	1971	538
39298.98932	13987.10586	-52.8291	21.43	21.43	42.86	2401	538
38199.28932	16290.60586	-209.829	35.14	35.14	70.27	1715	538
35791.08932	17387.80586	-239.829	38.10	38.10	76.21	1421	538
35747.68932	17923.70586	-355.829	33.02	33.02	66.03	1229	538
38043.08932	19510.30586	-139.829	37.11	37.11	74.23	1018	538
16290.48932	19882.30586	341.171	27.95	27.95	55.91	1943	538
25118.58932	20600.00586	-162.829	29.01	29.01	58.03	1030	538
40554.18932	21637.20586	-129.829	29.44	29.44	58.88	1755	538
16327.38932	24429.90586	254.171	19.05	19.05	38.10	2341	538
24922.48932	25147.50586	199.171	26.87	26.87	53.74	1459	538
39566.98932	24814.20586	-184.829	20.21	20.21	40.41	2717	538
40951.78932	29187.00586	306.171	25.13	25.13	50.26	2368	538
12640.68932	30387.80586	-65.829	24.30	24.30	48.61	1734	538
19029.68932	32328.10586	-94.829	38.01	38.01	76.02	1034	538
35130.88701	14586.09814	-29.9121	7.70	7.70	15.40	8517	546
18273.58701	16217.29814	-1.91205	26.59	26.59	53.18	1501	546
26395.58701	20941.99814	-174.912	24.12	24.12	48.23	1416	546
15944.38701	21054.39814	296.088	19.69	19.69	39.38	3678	546
15750.48701	22053.79814	151.088	21.22	21.22	42.44	2016	546
18370.68701	24045.29814	328.088	30.64	30.64	61.28	1292	546
30137.18701	24188.49814	-75.912	36.88	36.88	73.76	1027	546
35738.48701	24644.39814	-48.912	24.68	24.68	49.36	1680	546
14088.68701	24918.59814	-175.912	21.45	21.45	42.91	1758	546
16089.78701	26924.49814	82.088	16.13	16.13	32.26	2565	546
26509.48701	27808.79814	193.088	18.37	18.37	36.74	2685	546
34047.48701	28453.69814	107.088	20.61	20.61	41.21	2741	546
15291.28701	29074.09814	-398.912	28.31	28.31	56.61	2704	546
28470.08701	31655.79814	-347.912	27.91	27.91	55.81	1366	546
34539.18701	34223.09814	-40.912	28.99	28.99	57.98	1220	546
40505.18469	8551.290415	-49.995	17.07	17.07	34.15	3347	554
28694.48469	12758.09042	-201.995	28.75	28.75	57.51	1292	554
38365.78469	17844.09042	-18.995	22.42	22.42	44.84	1623	554
33236.18469	20380.79042	234.005	14.67	14.67	29.34	5284	554
39537.98469	20538.79042	104.005	26.78	26.78	53.55	1504	554
15745.28469	22074.29042	135.005	21.97	21.97	43.94	1574	554
15928.88469	23024.89042	352.005	23.48	23.48	46.96	3111	554
34934.78469	23331.39042	-19.995	13.40	13.40	26.80	3628	554
32792.18469	24326.79042	-240.995	16.65	16.65	33.30	4335	554
18139.48469	28560.29042	-239.995	15.92	15.92	31.84	3960	554
27502.28469	29829.79042	-217.995	23.34	23.34	46.68	2285	554
32060.58469	29781.19042	-257.995	21.45	21.45	42.91	3978	554
18939.18469	32451.89042	-113.995	25.58	25.58	51.15	1657	554
21068.58469	34068.19042	-24.995	22.42	22.42	44.84	1436	554
28477.78238	13994.88269	81.922	21.50	21.50	43.00	1049	562
25264.98238	14085.78269	-298.078	23.34	23.34	46.68	2508	562
28477.68238	13994.28269	181.922	17.17	17.17	34.34	3094	562
18970.38238	14489.78269	-14.078	18.53	18.53	37.07	2361	562
22608.68238	16942.48269	140.922	12.93	12.93	25.86	2700	562
18362.08238	17863.08269	188.922	30.78	30.78	61.56	1135	562
21787.98238	17912.08269	293.922	21.01	21.01	42.01	2618	562
38107.18238	18381.18269	128.922	22.02	22.02	44.04	2373	562
25525.08238	19125.38269	-170.078	11.19	11.19	22.37	6735	562
33234.18238	20361.48269	9.92195	13.31	13.31	26.61	4668	562
35450.08238	21628.28269	3.92195	13.80	13.80	27.60	3445	562
15843.98238	23088.88269	143.922	26.89	26.89	53.79	1183	562
34675.98238	25164.98269	54.922	17.07	17.07	34.15	3268	562
37546.18238	25656.08269	9.92195	24.96	24.96	49.93	1528	562
16576.88238	28648.98269	-48.078	20.23	20.23	40.46	2150	562
27815.78006	17145.17497	81.839	25.76	25.76	51.53	1498	570
27845.48006	20020.17497	160.839	30.71	30.71	61.42	1338	570
12922.18006	22612.37497	-109.161	15.40	15.40	30.80	3641	570
22347.77775	12790.16725	-264.244	24.30	24.30	48.61	2662	578
18876.77775	14495.86725	88.756	15.10	15.10	30.19	3118	578
41040.87775	16517.76725	-119.244	16.74	16.74	33.49	3246	578
38375.67775	17773.86725	-131.244	29.53	29.53	59.06	1257	578
32737.17775	17890.96725	148.756	18.11	18.11	36.22	3105	578
27297.47775	18802.56725	356.756	29.15	29.15	58.31	2492	578
33116.07775	19746.36725	152.756	20.02	20.02	40.03	2394	578
16252.57775	19773.86725	-242.244	32.99	32.99	65.99	1010	578
35459.97775	21621.26725	-25.244	14.88	14.88	29.77	3309	578
14099.87775	24398.16725	55.756	18.79	18.79	37.59	1782	578
34648.77775	25126.66725	-49.244	19.08	19.08	38.15	3113	578
37612.47775	25558.66725	-187.244	27.67	27.67	55.34	1384	578
36674.67775	26174.26725	16.756	27.34	27.34	54.68	1055	578
31991.07775	29795.46725	-288.244	24.16	24.16	48.32	2263	578
30001.77543	11790.65953	-104.327	10.08	10.08	20.16	5626	586
19721.97543	13760.45953	-165.327	10.97	10.97	21.95	5712	586
18290.67543	16226.05953	120.673	25.39	25.39	50.77	1403	586
33097.57543	16717.05953	108.673	15.87	15.87	31.75	3134	586
32725.07543	17995.75953	-53.327	24.82	24.82	49.64	1307	586
14985.27543	19780.05953	-181.327	10.97	10.97	21.95	3330	586
39660.47543	19710.95953	13.673	18.82	18.82	37.63	2233	586
14007.27543	21384.75953	-131.327	14.29	14.29	28.59	3982	586
15746.77543	22051.75953	-14.327	17.90	17.90	35.80	2946	586
37646.07543	25501.05953	-304.327	35.04	35.04	70.08	1467	586
13253.97543	25582.05953	-79.327	17.95	17.95	35.89	2590	586
31995.27543	26245.35953	70.673	18.09	18.09	36.17	2007	586
24129.37543	29818.25953	325.673	26.52	26.52	53.03	2023	586
15642.27543	32652.85953	-203.327	39.63	39.63	79.27	1097	586
21127.87543	34122.15953	-73.327	19.26	19.26	38.53	1945	586
33511.27312	15585.05181	-219.41	33.18	33.18	66.36	1469	594
32783.97312	17881.25181	-134.41	35.49	35.49	70.98	1147	594
39184.57312	21514.85181	128.59	38.03	38.03	76.07	1011	594
40826.17081	6896.344088	-100.493	11.14	11.14	22.28	4725	602
27177.07081	13803.54409	60.507	14.55	14.55	29.11	3158	602
24389.67081	15975.84409	353.507	29.15	29.15	58.31	2235	602
19383.97081	16173.44409	212.507	28.38	28.38	56.76	1583	602
33104.67081	16720.74409	-68.493	12.88	12.88	25.76	4493	602
17206.57081	18154.44409	149.507	26.78	26.78	53.55	1713	602
15702.87081	22093.64409	105.507	11.78	11.78	23.55	4834	602
38002.27081	22995.44409	31.507	17.71	17.71	35.42	2323	602
10396.37081	27601.64409	15.507	24.66	24.66	49.31	1801	602
25421.27081	33595.74409	90.507	28.99	28.99	57.98	1330	602
29991.66849	11786.83637	-165.576	9.14	9.14	18.27	5565	610
15134.16849	18201.13637	-56.576	21.38	21.38	42.77	1664	610
33289.46849	28710.73637	360.424	38.50	38.50	77.01	1535	610
19878.06849	28982.83637	33.424	13.78	13.78	27.55	5005	610
33834.86618	2482.528645	357.341	38.39	38.39	76.77	1121	618
26194.66618	11492.52865	-100.659	10.86	10.86	21.71	5741	618
34100.06618	12191.82865	53.341	28.10	28.10	56.19	1371	618
32892.76618	13190.82865	-84.659	24.68	24.68	49.36	1878	618
27772.06618	14416.32865	142.341	6.62	6.62	13.24	10502	618
40614.76618	14301.32865	-119.659	20.42	20.42	40.84	2618	618
17938.86618	15149.42865	-209.659	24.92	24.92	49.83	1295	618
18273.16618	16241.52865	296.341	21.17	21.17	42.34	2375	618
38007.46618	18302.02865	68.341	30.83	30.83	61.65	1129	618
39450.36618	24279.22865	-333.659	35.87	35.87	71.73	1344	618
18938.66618	24423.92865	203.341	24.96	24.96	49.93	2271	618
28142.36618	26752.82865	-350.659	35.94	35.94	71.87	1117	618
22428.06618	28785.62865	3.34097	26.94	26.94	53.88	2051	618
34970.56386	2349.620924	-319.742	25.93	25.93	51.86	2422	626
37136.96386	9305.020924	-13.742	18.63	18.63	37.26	1825	626
27735.86386	14440.02092	117.258	10.83	10.83	21.67	4430	626
33103.06386	14915.02092	103.258	20.51	20.51	41.02	2044	626
16711.46386	21079.92092	-60.742	18.16	18.16	36.31	2373	626
15742.86386	22092.42092	286.258	9.94	9.94	19.88	7478	626
15849.86386	24358.02092	-113.742	28.85	28.85	57.70	1138	626
15294.56386	26622.42092	365.258	18.02	18.02	36.03	4610	626
36603.86386	27038.52092	293.258	22.21	22.21	44.42	2297	626
37768.76386	29210.32092	-62.742	17.97	17.97	35.94	2971	626
21125.36386	29514.22092	245.258	27.91	27.91	55.81	1305	626
22796.46386	33537.12092	-156.742	12.95	12.95	25.91	5629	626
22641.46155	13217.0132	349.175	23.08	23.08	46.16	2419	634
16441.96155	16418.5132	-136.825	28.94	28.94	57.89	1001	634
35567.56155	18597.1132	147.175	16.30	16.30	32.59	3442	634
32954.16155	19767.1132	158.175	22.47	22.47	44.93	1107	634
10287.86155	20294.7132	-251.825	40.53	40.53	81.06	1253	634
21927.16155	20320.5132	299.175	30.69	30.69	61.37	2339	634
36736.26155	25822.9132	-209.825	15.43	15.43	30.85	3543	634
28185.76155	26785.9132	-53.825	23.53	23.53	47.05	1273	634
35587.66155	26785.2132	274.175	25.65	25.65	51.29	1850	634
12877.16155	28145.3132	-110.825	25.55	25.55	51.10	1893	634
28450.46155	30608.8132	-157.825	29.13	29.13	58.26	1263	634
29056.36155	31114.5132	-42.825	20.14	20.14	40.27	1228	634
25837.86155	31257.1132	337.175	13.12	13.12	26.23	6225	634
22723.26155	33519.4132	-199.825	30.00	30.00	60.01	1502	634
39374.05923	8379.905482	-140.908	20.70	20.70	41.40	2158	642
27062.35923	11722.40548	-270.908	24.87	24.87	49.74	1500	642
21479.15923	15131.10548	135.092	16.44	16.44	32.88	1983	642
33191.55923	16782.50548	152.092	14.93	14.93	29.86	3532	642
16831.05923	29200.00548	6.09197	19.31	19.31	38.62	2356	642
15546.05692	17002.49776	-260.991	13.21	13.21	26.42	6068	650
35602.85692	18628.99776	-108.991	27.13	27.13	54.26	1649	650
22998.85692	19391.89776	-77.991	10.20	10.20	20.39	5768	650
14963.05692	19800.29776	-81.991	6.26	6.26	12.53	11822	650
18731.75692	24519.69776	307.009	32.88	32.88	65.75	1005	650
27070.85692	25053.59776	-110.991	14.55	14.55	29.11	2603	650
24337.85692	28443.59776	-129.991	13.82	13.82	27.65	2803	650
25725.35692	31210.79776	260.009	21.41	21.41	42.81	1697	650
21520.45692	33328.59776	-78.991	16.37	16.37	32.73	3612	650
37173.3546	9312.990039	-79.074	17.47	17.47	34.95	3100	658
36942.9546	13105.99004	-191.074	15.00	15.00	30.00	2602	658
14609.9546	20030.99004	-48.074	14.22	14.22	28.45	4005	658
12779.9546	20329.29004	-292.074	23.48	23.48	46.96	1649	658
19167.4546	20261.29004	213.926	23.55	23.55	47.10	1226	658
16236.5546	23333.59004	191.926	10.22	10.22	20.44	4576	658
14860.5546	25919.89004	67.926	15.87	15.87	31.75	4408	658
21272.7546	26214.19004	-158.074	36.55	36.55	73.10	1288	658
31248.1546	28549.69004	-158.074	18.68	18.68	37.35	2115	658
24463.9546	32552.89004	-113.074	29.08	29.08	58.17	1103	658
17588.65229	18818.08232	281.843	21.60	21.60	43.19	2485	666
37171.75229	21007.28232	-194.157	32.95	32.95	65.89	1088	666
12559.35229	23907.18232	-127.157	27.27	27.27	54.54	1603	666
35187.65229	24910.18232	159.843	34.38	34.38	68.77	1097	666
34699.55229	25150.08232	-5.15702	14.70	14.70	29.39	3028	666
16766.35229	25452.88232	210.843	19.55	19.55	39.09	3010	666
13694.65229	29222.98232	134.843	29.11	29.11	58.22	1195	666
15252.65229	29077.98232	-90.157	33.70	33.70	67.40	1117	666
27138.55229	31382.08232	-25.157	13.56	13.56	27.13	4642	666
20264.55229	33056.78232	-217.157	20.49	20.49	40.98	3015	666
40046.54997	7570.174596	2.75998	30.64	30.64	61.28	1324	674
37263.24997	9284.374596	200.76	19.81	19.81	39.61	2525	674
41300.84997	12234.2746	-383.24	33.84	33.84	67.68	1342	674
33528.94997	15497.1746	-24.24	19.69	19.69	39.38	1964	674
32076.84997	17143.2746	327.76	20.56	20.56	41.12	1907	674
17396.64997	17243.0746	25.76	15.64	15.64	31.27	1534	674
35626.74997	18791.6746	-245.24	26.40	26.40	52.80	1885	674
23027.44997	19449.8746	-269.24	16.20	16.20	32.40	2535	674
41196.04997	20036.1746	-230.24	33.84	33.84	67.68	1040	674
29857.14997	23609.6746	-223.24	28.57	28.57	57.13	1883	674
14102.34997	24414.0746	379.76	8.12	8.12	16.25	15175	674
20077.04997	24562.6746	100.76	26.33	26.33	52.66	1717	674
23224.94997	26415.5746	-192.24	32.73	32.73	65.47	1391	674
25731.34997	31257.6746	186.76	14.77	14.77	29.53	3984	674
39995.14766	7558.166875	-1.32302	24.44	24.44	48.89	1067	682
34884.74766	14954.96688	65.677	27.11	27.11	54.21	1084	682
32084.34766	17132.36688	179.677	12.76	12.76	25.53	4784	682
32763.34766	17923.56688	14.677	20.35	20.35	40.69	1763	682
37977.44766	18299.86688	-205.323	35.04	35.04	70.08	1706	682
33222.44766	20276.96688	-119.323	28.14	28.14	56.28	1419	682
11565.34766	23904.46688	186.677	29.79	29.79	59.58	1051	682
37706.04766	25153.66688	-302.323	32.10	32.10	64.20	1874	682
31898.44766	25083.86688	121.677	23.55	23.55	47.10	1536	682
25881.14766	28076.56688	272.677	24.56	24.56	49.13	1791	682
31231.24766	28613.86688	-202.323	13.52	13.52	27.04	4807	682
13705.94766	29150.16688	261.677	31.32	31.32	62.64	1239	682
30598.54535	496.3591539	-325.406	22.77	22.77	45.55	2766	690
37323.94535	12756.25915	-42.406	29.65	29.65	59.30	1741	690
22714.54535	13251.95915	136.594	11.14	11.14	22.28	7417	690
19099.14535	15598.65915	31.594	21.41	21.41	42.81	1470	690
33122.84535	16774.15915	-18.406	19.19	19.19	38.39	2173	690
14940.04535	20176.45915	-152.406	23.20	23.20	46.39	1415	690
15827.84535	23065.75915	147.594	14.22	14.22	28.45	3702	690
16105.94535	24365.95915	250.594	27.29	27.29	54.59	1196	690
25583.54535	24849.15915	116.594	13.21	13.21	26.42	4183	690
20062.74535	26941.25915	290.594	31.09	31.09	62.17	1209	690
33400.94535	29841.45915	-92.406	25.79	25.79	51.57	1558	690
18883.04535	29935.65915	-6.40602	19.43	19.43	38.86	2467	690
26346.94535	31087.15915	-254.406	11.14	11.14	22.28	6583	690
16599.44535	32056.95915	-193.406	23.46	23.46	46.91	2222	690
33951.34303	2466.351433	-37.489	29.77	29.77	59.53	1386	698
39384.44303	8357.751433	-291.489	20.96	20.96	41.92	2408	698
40786.34303	17106.85143	-397.489	22.23	22.23	44.46	3141	698
13547.14303	21604.85143	92.511	13.09	13.09	26.19	3649	698
36153.24303	22802.05143	11.511	26.00	26.00	52.00	1169	698
22295.44303	29295.55143	185.511	25.95	25.95	51.90	1267	698
20358.34303	30927.15143	-290.489	31.63	31.63	63.26	1243	698
26373.74303	31198.55143	-276.489	25.53	25.53	51.06	1732	698
28477.14303	31663.05143	-206.489	15.90	15.90	31.79	2301	698
22594.64303	32656.75143	-87.489	17.31	17.31	34.62	2809	698
27054.24303	32923.95143	-123.489	26.64	26.64	53.27	1568	698
32512.94303	32998.95143	-8.48902	36.48	36.48	72.96	1184	698
37119.54072	9320.243711	-238.535	23.36	23.36	46.72	2510	706
36502.24072	11873.24371	-324.535	34.45	34.45	68.91	1153	706
34584.64072	11994.94371	379.465	18.02	18.02	36.03	4504	706
23853.24072	15726.14371	243.465	40.67	40.67	81.34	1024	706
23037.74072	19416.14371	-141.535	8.03	8.03	16.06	9059	706
36663.44072	27038.54371	83.4654	26.54	26.54	53.08	1162	706
28576.44072	28644.04371	181.465	20.25	20.25	40.51	2719	706
35155.24072	30306.04371	170.465	19.48	19.48	38.95	3393	706
22038.64072	31052.14371	-192.535	39.47	39.47	78.94	1565	706
38430.3384	17077.73599	-162.468	14.91	14.91	29.81	5225	714
25618.6384	25074.03599	-84.4679	21.95	21.95	43.90	1517	714
12892.2384	27648.03599	-115.468	20.30	20.30	40.60	1520	714
21018.3384	29537.13599	276.532	31.53	31.53	63.07	1247	714
28177.1384	30418.23599	0.532062	30.85	30.85	61.70	1043	714
21940.83609	20200.82827	137.599	27.32	27.32	54.64	1235	722
29347.83609	22739.72827	133.599	14.74	14.74	29.48	3646	722
18026.43609	24309.02827	-183.401	29.34	29.34	58.69	1371	722
26671.43609	24387.12827	-197.401	23.43	23.43	46.86	1297	722
25610.33609	24864.82827	159.599	8.76	8.76	17.52	8006	722
26416.13609	26638.82827	269.599	27.34	27.34	54.68	1064	722
26825.33609	27603.82827	284.599	21.01	21.01	42.01	1683	722
16813.13609	29167.42827	-87.4013	22.75	22.75	45.50	1359	722
34066.13609	33967.12827	68.5987	32.69	32.69	65.37	1208	722
40722.13377	987.0205475	-66.3346	33.04	33.04	66.08	1292	730
24080.23377	11921.32055	-188.335	15.14	15.14	30.29	4140	730
30329.13377	12120.72055	217.665	30.83	30.83	61.65	1086	730
34626.73377	12057.32055	-17.3346	34.15	34.15	68.30	1551	730
19377.63377	12754.02055	-396.335	22.33	22.33	44.65	3267	730
22717.23377	13261.32055	85.6654	16.30	16.30	32.59	3782	730
22201.43377	13797.82055	-359.335	25.88	25.88	51.76	1867	730
19154.73377	14246.22055	-248.335	19.36	19.36	38.72	1812	730
21144.53377	14736.72055	290.665	24.02	24.02	48.04	1399	730
33715.53377	16393.52055	-45.3346	24.00	24.00	47.99	1308	730
38417.83377	16975.02055	-141.335	14.51	14.51	29.01	4065	730
25638.33377	24864.22055	191.665	15.33	15.33	30.66	2849	730
16840.83377	25475.42055	103.665	21.85	21.85	43.71	1938	730
14660.23377	26799.12055	-253.335	14.70	14.70	29.39	5218	730
29797.13377	27588.82055	140.665	20.82	20.82	41.64	2295	730
14183.93377	27894.52055	-198.335	28.24	28.24	56.47	1142	730
30775.53377	30965.72055	47.6654	30.03	30.03	60.05	1040	730
32070.23146	13980.91283	77.732	29.08	29.08	58.17	1159	738
33542.63146	15442.31283	-222.268	26.38	26.38	52.75	1134	738
32218.03146	19974.61283	73.732	5.58	5.58	11.16	12399	738
37096.93146	21001.61283	28.732	24.35	24.35	48.70	2123	738
12378.43146	22932.11283	-307.268	38.76	38.76	77.53	1474	738
25003.03146	28517.51283	338.732	19.43	19.43	38.86	2215	738
40891.52914	6906.505105	-248.201	25.48	25.48	50.96	1420	746
22795.82914	13277.4051	-125.201	9.14	9.14	18.27	8560	746
18610.92914	14487.4051	-191.201	30.05	30.05	60.10	1200	746
19382.02914	16225.1051	188.799	18.25	18.25	36.50	2332	746
17999.52914	16442.2051	336.799	19.88	19.88	39.75	2023	746
33729.22914	18112.9051	197.799	22.96	22.96	45.92	1480	746
35870.52914	17951.0051	-254.201	31.89	31.89	63.77	1670	746
25284.52914	19443.2051	-70.2013	15.61	15.61	31.23	4024	746
14259.52914	23869.4051	-93.2013	17.90	17.90	35.80	1547	746
38568.02914	23949.2051	-314.201	30.24	30.24	60.48	1447	746
27679.52914	26315.6051	-208.201	18.77	18.77	37.54	2643	746
36534.92914	27080.7051	322.799	15.07	15.07	30.14	6332	746
29909.52914	27882.7051	317.799	15.73	15.73	31.46	5131	746
22945.12914	28324.2051	-238.201	43.12	43.12	86.24	1163	746
24554.92914	29781.1051	-302.201	21.08	21.08	42.15	3299	746
38854.62914	30137.2051	-212.201	27.41	27.41	54.82	2097	746
25055.82914	32011.1051	61.7987	18.60	18.60	37.21	1695	746
40460.92683	8864.197384	-281.135	30.69	30.69	61.37	1338	754
28922.12683	13720.99738	374.865	18.27	18.27	36.55	2266	754
33631.42683	16240.09738	-355.135	32.45	32.45	64.90	1329	754
31857.02683	17193.49738	198.865	26.80	26.80	53.60	1624	754
20598.02683	18318.09738	45.8654	15.00	15.00	30.00	3572	754
29846.92683	23555.49738	-67.1346	14.86	14.86	29.72	3119	754
30217.42683	25123.19738	-62.1346	26.09	26.09	52.19	1277	754
26171.22451	11562.48966	-44.068	8.48	8.48	16.96	5911	762
36963.52451	13172.98966	-242.068	13.80	13.80	27.60	3353	762
29018.42451	18322.58966	-384.068	42.15	42.15	84.31	1625	762
29914.22451	23627.68966	-89.068	23.60	23.60	47.19	1427	762
11364.92451	23889.08966	322.932	32.90	32.90	65.80	1385	762
19048.72451	24184.08966	-316.068	36.38	36.38	72.77	1021	762
9767.124515	24569.58966	-140.068	38.01	38.01	76.02	1424	762
31714.42451	24627.58966	47.932	24.49	24.49	48.98	1040	762
31471.52451	26586.88966	-293.068	24.35	24.35	48.70	2239	762
22416.82451	27994.78966	-343.068	39.59	39.59	79.18	1110	762
31204.12451	28615.18966	-208.068	22.11	22.11	44.23	2271	762
35109.02451	30298.08966	-149.068	30.33	30.33	60.66	1139	762
25026.62451	31913.28966	-183.068	24.00	24.00	47.99	1470	762
41051.1222	9569.881941	-266.001	20.28	20.28	40.55	2498	770
39987.1222	10238.28194	-154.001	29.27	29.27	58.55	1395	770
21979.8222	13960.38194	-33.0013	25.25	25.25	50.49	1849	770
33108.2222	14886.78194	179.999	18.98	18.98	37.96	1986	770
13889.4222	26462.48194	-187.001	19.92	19.92	39.85	4073	770
31225.2222	28660.98194	-305.001	30.29	30.29	60.57	1128	770
21225.7222	34376.98194	-315.001	24.21	24.21	48.42	1556	770
40098.61989	7784.27422	-361.935	42.63	42.63	85.25	1005	778
40416.71989	8679.07422	-235.935	26.75	26.75	53.51	1230	778
26203.91989	11562.07422	-89.9346	6.52	6.52	13.05	11393	778
26809.61989	14492.87422	-134.935	30.07	30.07	60.15	1261	778
35505.91989	21731.87422	246.065	24.85	24.85	49.69	1719	778
39079.71989	22247.77422	-398.935	45.22	45.22	90.43	1108	778
11620.81989	23837.67422	57.0654	20.96	20.96	41.92	1851	778
13010.01989	30062.27422	-270.935	19.12	19.12	38.25	2912	778
24498.51989	33639.17422	-341.935	37.89	37.89	75.78	1258	778
38841.71757	8525.266499	-219.868	9.47	9.47	18.93	9559	786
38899.51757	9224.566499	-48.868	19.31	19.31	38.62	1470	786
39949.11757	10402.4665	-190.868	32.03	32.03	64.06	1018	786
21766.31757	11002.7665	-269.868	36.03	36.03	72.06	1657	786
19416.61757	12906.4665	-122.868	33.06	33.06	66.13	1101	786
23805.91757	14110.1665	274.132	27.37	27.37	54.73	1377	786
26367.01757	14618.2665	-153.868	25.91	25.91	51.81	1830	786
37163.11757	15810.9665	241.132	18.68	18.68	37.35	3956	786
20599.71757	18299.2665	-45.868	19.50	19.50	39.00	1943	786
12891.81757	22689.3665	-165.868	23.01	23.01	46.02	1261	786
39350.71757	23994.3665	169.132	23.57	23.57	47.15	1530	786
31444.41757	25955.2665	-260.868	13.78	13.78	27.55	3873	786
29879.81757	27542.3665	130.132	19.38	19.38	38.76	1417	786
27354.31757	27645.0665	128.132	16.01	16.01	32.03	2366	786
25213.81757	28983.2665	-4.86798	20.54	20.54	41.07	1648	786
37377.91526	12825.05878	308.199	20.79	20.79	41.59	1726	794
22753.71526	13349.25878	-65.8013	8.57	8.57	17.14	10392	794
25209.81526	15470.75878	324.199	9.51	9.51	19.03	8690	794
20031.01526	17840.85878	-8.80132	22.33	22.33	44.65	1982	794
17503.21526	18869.25878	380.199	42.30	42.30	84.59	1317	794
14365.81526	20628.65878	-171.801	26.61	26.61	53.22	1073	794
12929.01526	22641.35878	-92.8013	12.93	12.93	25.86	4615	794
14977.01526	25890.75878	-159.801	28.61	28.61	57.23	1203	794
23200.41526	26112.65878	-236.801	37.30	37.30	74.61	1221	794
15866.61526	27718.05878	99.1987	16.96	16.96	33.91	2143	794
25730.91526	31253.85878	389.199	11.68	11.68	23.36	8065	794
12449.41526	32682.85878	-226.801	44.34	44.34	88.69	1145	794
30407.21294	12125.55106	-61.7347	16.63	16.63	33.25	3817	802
34335.01294	17843.95106	-113.735	29.37	29.37	58.73	1155	802
15199.21294	18194.75106	-56.7347	14.72	14.72	29.44	3428	802
33721.61294	18194.25106	234.265	27.74	27.74	55.48	1635	802
12918.01294	22681.55106	-191.735	11.12	11.12	22.23	7708	802
25163.61294	23872.05106	85.2653	20.49	20.49	40.98	1590	802
27771.41294	28021.25106	-34.7347	17.03	17.03	34.05	2537	802
31233.81294	28578.55106	-192.735	13.02	13.02	26.05	6196	802
25770.41294	31265.35106	347.265	14.20	14.20	28.40	4780	802
22865.51063	13510.14333	342.332	31.32	31.32	62.64	1301	810
24973.81063	14274.24333	229.332	12.79	12.79	25.58	4015	810
33098.81063	14894.74333	43.332	26.75	26.75	53.51	1101	810
20052.01063	16310.34333	381.332	19.12	19.12	38.25	3017	810
33190.91063	20364.24333	-50.668	24.77	24.77	49.55	1321	810
33462.71063	22955.54333	-199.668	8.95	8.95	17.90	6240	810
39114.31063	23233.04333	164.332	13.33	13.33	26.66	4747	810
38939.61063	24137.44333	291.332	28.17	28.17	56.33	1337	810
17713.41063	24957.44333	-156.668	23.43	23.43	46.86	2528	810
12041.21063	25256.84333	-174.668	25.41	25.41	50.82	1299	810
22140.91063	25234.24333	124.332	26.66	26.66	53.32	1333	810
28157.21063	26751.24333	-141.668	23.15	23.15	46.30	1787	810
11132.81063	28568.34333	192.332	26.23	26.23	52.47	1379	810
25845.31063	31262.24333	302.332	13.99	13.99	27.98	4328	810
30334.41063	31368.74333	45.332	23.34	23.34	46.68	1757	810
20246.21063	31611.94333	-30.668	20.79	20.79	41.59	1766	810
33485.20831	10079.33561	-173.601	24.68	24.68	49.36	1534	818
22738.00831	13313.63561	-21.6013	12.79	12.79	25.58	4828	818
32214.90831	19973.43561	-46.6013	21.74	21.74	43.47	1290	818
39510.00831	22600.13561	118.399	25.39	25.39	50.77	1404	818
29007.30831	25856.23561	-317.601	36.88	36.88	73.76	1038	818
28167.40831	26814.33561	-318.601	25.39	25.39	50.77	2347	818
31229.40831	30129.83561	294.399	41.73	41.73	83.46	1493	818
26374.20831	31211.93561	-275.601	20.63	20.63	41.26	3435	818
29536.90831	32973.03561	71.3987	25.93	25.93	51.86	1679	818
21497.10831	33305.33561	193.399	22.14	22.14	44.27	2435	818
34019.106	10664.62789	-199.535	11.99	11.99	23.97	5683	826
41099.706	15535.42789	-114.535	23.60	23.60	47.19	2302	826
11661.306	17208.72789	-347.535	33.56	33.56	67.12	1404	826
14390.106	20567.42789	-6.53467	18.35	18.35	36.69	1521	826
41347.506	21058.52789	64.4653	18.70	18.70	37.40	1368	826
28777.006	22426.62789	326.465	24.68	24.68	49.36	1973	826
34678.406	25129.32789	86.4653	15.45	15.45	30.90	3373	826
32728.106	25873.12789	89.4653	4.05	4.05	8.10	18863	826
15310.306	29067.12789	-381.535	18.63	18.63	37.26	5171	826
28477.606	31677.32789	-169.535	7.87	7.87	15.73	9280	826
40392.50368	8680.620171	-228.468	29.74	29.74	59.49	1033	834
31383.20368	12972.92017	359.532	37.77	37.77	75.55	1054	834
36903.10368	13156.32017	-170.468	14.91	14.91	29.81	2833	834
23633.10368	14406.02017	222.532	13.05	13.05	26.09	3975	834
25279.30368	14332.62017	357.532	55.22	55.22	110.45	1186	834
33128.40368	16763.92017	68.532	19.88	19.88	39.75	1749	834
22689.30368	16977.52017	378.532	11.59	11.59	23.17	5754	834
15596.60368	18861.02017	-151.468	25.58	25.58	51.15	1405	834
22126.60368	20112.72017	-45.468	21.03	21.03	42.06	2087	834
40387.10368	22698.02017	-150.468	26.64	26.64	53.27	1724	834
40242.40368	24198.72017	-57.468	20.32	20.32	40.65	2584	834
15930.20368	24338.72017	187.532	30.54	30.54	61.09	1400	834
39545.20368	24832.52017	-217.468	24.14	24.14	48.28	2026	834
38947.20368	27702.72017	-313.468	39.85	39.85	79.69	1244	834
25349.50368	28634.42017	-372.468	22.63	22.63	45.26	3189	834
16133.80368	30349.92017	-223.468	20.58	20.58	41.17	2083	834
29088.50368	31124.52017	140.532	13.31	13.31	26.61	4088	834
40223.40368	32061.92017	-224.468	36.38	36.38	72.77	1310	834
35538.10137	10917.31245	-109.401	25.27	25.27	50.54	1727	842
31821.70137	12362.61245	41.5987	25.06	25.06	50.11	1289	842
15547.50137	16835.11245	-246.401	31.06	31.06	62.12	1129	842
15143.20137	18213.91245	-81.4014	18.58	18.58	37.16	3145	842
39844.00137	20427.61245	73.5986	13.49	13.49	26.99	3245	842
33755.70137	23225.91245	-372.401	18.32	18.32	36.64	3152	842
25578.80137	24847.01245	271.599	15.00	15.00	30.00	3684	842
19204.10137	27077.61245	75.5986	17.83	17.83	35.65	1834	842
20936.50137	29477.81245	84.5986	19.76	19.76	39.52	2037	842
25412.60137	33630.51245	221.599	12.74	12.74	25.48	6140	842
21090.40137	34070.61245	-42.4013	32.62	32.62	65.23	1302	842
31429.49905	9440.904728	-277.335	50.14	50.14	100.28	1072	850
22470.09905	12433.80473	-194.335	21.57	21.57	43.14	2538	850
27646.19905	14448.50473	15.6653	22.11	22.11	44.23	1601	850
34912.09905	14613.30473	-352.335	37.11	37.11	74.23	1286	850
18316.49905	16199.60473	204.665	17.47	17.47	34.95	3158	850
29098.89905	25953.60473	15.6653	20.79	20.79	41.59	2076	850
19025.09905	26872.10473	-187.335	16.67	16.67	33.35	3234	850
22421.89905	28043.40473	229.665	18.49	18.49	36.97	2609	850
33123.99905	28876.30473	388.665	32.76	32.76	65.52	1451	850
22201.49905	32657.40473	-144.335	23.29	23.29	46.58	1178	850
40367.39674	8663.297007	-122.268	23.10	23.10	46.21	1511	858
38852.39674	9234.797007	-115.268	14.13	14.13	28.26	3526	858
39328.69674	14020.79701	-17.268	27.58	27.58	55.15	1159	858
35056.49674	14425.79701	-207.268	32.69	32.69	65.37	1522	858
17593.89674	18831.19701	-126.268	35.87	35.87	71.73	1305	858
12908.99674	22661.19701	-208.268	15.26	15.26	30.52	2943	858
15010.29674	24640.39701	199.732	27.65	27.65	55.30	1040	858
37511.29674	24883.09701	337.732	34.88	34.88	69.76	1438	858
36499.89674	27070.49701	283.732	16.89	16.89	33.77	5573	858
33170.69674	28810.29701	391.732	40.39	40.39	80.78	1044	858
33017.09674	30424.79701	-215.268	37.40	37.40	74.79	1267	858
27438.29443	14842.38929	-27.2014	20.54	20.54	41.07	3086	866
20548.19443	18329.08929	95.7986	15.26	15.26	30.52	2575	866
15640.39443	18992.98929	-352.201	50.28	50.28	100.56	1326	866
34500.09443	21949.28929	156.799	33.58	33.58	67.16	1006	866
27225.39443	23075.38929	135.799	26.33	26.33	52.66	1582	866
31713.49443	24735.68929	-295.201	33.21	33.21	66.41	1157	866
39592.79443	24885.28929	-107.201	33.39	33.39	66.79	1025	866
29022.79443	31111.18929	155.799	18.25	18.25	36.50	1454	866
26435.69443	31646.48929	-223.201	18.32	18.32	36.64	2010	866
20482.29211	2709.781565	-381.135	49.57	49.57	99.15	1069	874
36231.99211	11163.38156	-355.135	21.57	21.57	43.14	3234	874
25729.59211	11978.18156	-88.1347	31.77	31.77	63.54	1115	874
24972.89211	14326.08156	239.865	19.71	19.71	39.42	1902	874
16525.69211	16400.68156	-393.135	19.45	19.45	38.90	2854	874
20581.09211	18329.18156	177.865	26.23	26.23	52.47	1152	874
27565.09211	21209.98156	176.865	28.64	28.64	57.27	1181	874
11490.89211	23890.58156	-285.135	17.36	17.36	34.71	3979	874
37452.99211	26611.88156	-119.135	39.23	39.23	78.47	1041	874
36733.39211	27037.48156	133.865	24.94	24.94	49.88	1552	874
15949.19211	27324.38156	52.8653	27.91	27.91	55.81	1006	874
28386.29211	27516.08156	155.865	22.63	22.63	45.26	1845	874
25705.99211	31253.18156	294.865	11.19	11.19	22.37	7794	874
33983.3898	10792.57384	-285.068	12.41	12.41	24.82	6741	882
25658.4898	11947.97384	-121.068	29.88	29.88	59.77	1623	882
26963.0898	11971.67384	-161.068	17.36	17.36	34.71	2291	882
25386.1898	17205.97384	-123.068	11.49	11.49	22.98	6265	882
33698.1898	17236.17384	-210.068	22.28	22.28	44.56	2032	882
34911.9898	17583.27384	139.932	19.48	19.48	38.95	2061	882
15132.2898	18214.77384	-126.068	30.76	30.76	61.51	1052	882
29737.5898	24310.47384	178.932	27.41	27.41	54.82	1109	882
15891.4898	27388.37384	150.932	29.98	29.98	59.96	1177	882
14250.5898	28782.27384	-132.068	16.65	16.65	33.30	3584	882
27822.2898	30300.77384	70.932	19.64	19.64	39.28	1835	882
30620.3898	30639.67384	-206.068	40.69	40.69	81.39	1004	882
33963.88748	10632.76612	-152.001	30.54	30.54	61.09	1721	890
26974.18748	11929.86612	-63.0014	18.77	18.77	37.54	3088	890
40236.38748	24166.86612	-285.001	37.42	37.42	74.84	1268	890
15752.28748	24440.86612	-201.001	22.91	22.91	45.83	2373	890
35190.78748	24948.46612	-9.00138	21.90	21.90	43.80	2697	890
39138.38748	26103.36612	35.9986	29.18	29.18	58.36	1345	890
22521.38748	28140.56612	-51.0014	39.85	39.85	79.69	1340	890
23717.78748	28549.96612	125.999	14.15	14.15	28.31	4173	890
30362.98748	29862.46612	-346.001	30.00	30.00	60.01	1562	890
14533.18748	31956.96612	-172.001	27.62	27.62	55.25	1703	890
36521.78517	13819.7584	344.065	30.83	30.83	61.65	2020	898
28796.68517	15835.4584	255.065	21.08	21.08	42.15	2181	898
22586.38517	16957.9584	99.0653	19.66	19.66	39.33	1675	898
27170.08517	18749.6584	51.0653	19.41	19.41	38.81	2191	898
37901.88517	19034.5584	-398.935	41.73	41.73	83.46	1794	898
13839.28517	21056.1584	-2.93472	14.51	14.51	29.01	4281	898
40895.38517	22249.0584	48.0653	31.60	31.60	63.21	1136	898
16708.78517	22599.1584	352.065	15.85	15.85	31.70	5073	898
34702.88517	25171.2584	-6.93472	23.29	23.29	46.58	1485	898
38485.78517	25735.5584	232.065	45.33	45.33	90.67	1143	898
36326.28517	26226.1584	358.065	41.47	41.47	82.94	1202	898
23666.88517	28560.9584	153.065	26.26	26.26	52.52	1850	898
24496.18517	29670.9584	-196.935	36.50	36.50	73.00	1197	898
32506.28517	33110.6584	-167.935	26.38	26.38	52.75	1333	898
28791.28517	34308.2584	-24.9347	20.68	20.68	41.35	3591	898
23886.68285	14082.65068	165.19	21.36	21.36	42.72	1598	906
24966.28285	14306.45068	183.19	14.06	14.06	28.12	4164	906
40761.88285	18190.55068	-131.81	20.68	20.68	41.35	2538	906
36883.08285	19120.75068	-317.81	31.84	31.84	63.68	2184	906
16246.08285	19570.75068	-18.8096	17.47	17.47	34.95	2100	906
13206.08285	24056.55068	-164.81	35.70	35.70	71.40	1058	906
10521.28285	24294.95068	-177.81	27.93	27.93	55.86	1094	906
14991.38285	24642.35068	240.19	9.77	9.77	19.55	6534	906
26612.68285	27800.55068	-175.81	20.25	20.25	40.51	3051	906
26984.98285	32310.25068	88.1904	17.36	17.36	34.71	2644	906
32625.68054	2643.342958	320.491	27.34	27.34	54.68	2255	914
36196.18054	12625.74296	244.491	33.96	33.96	67.92	1123	914
26750.88054	13019.44296	-2.50914	17.03	17.03	34.05	1836	914
32107.68054	13983.14296	164.491	28.87	28.87	57.74	1182	914
19741.08054	15076.34296	-296.509	36.34	36.34	72.68	1249	914
31864.58054	17199.94296	101.491	21.64	21.64	43.28	1091	914
33708.78054	17160.34296	-43.5091	13.82	13.82	27.65	3656	914
39737.88054	20588.74296	65.4909	17.00	17.00	34.01	2916	914
14436.18054	23869.94296	82.4909	14.08	14.08	28.17	3684	914
12630.48054	24954.14296	-32.5091	19.59	19.59	39.19	1217	914
28212.18054	25744.74296	390.491	28.52	28.52	57.04	1511	914
22384.78054	30068.94296	388.491	31.04	31.04	62.08	2483	914
18818.88054	30431.94296	210.491	38.76	38.76	77.53	1110	914
20443.28054	30804.84296	84.4909	13.92	13.92	27.84	2711	914
29070.98054	31107.24296	264.491	16.77	16.77	33.54	2086	914
36921.38054	32863.94296	-118.509	29.70	29.70	59.39	1725	914
22778.58054	33429.14296	-311.509	19.50	19.50	39.00	3979	914
32069.57822	14033.83524	313.791	32.12	32.12	64.24	1608	922
27806.67822	14422.53524	119.791	9.84	9.84	19.69	6130	922
18768.47822	17100.33524	-143.209	16.13	16.13	32.26	1952	922
19148.07822	20273.53524	155.791	14.67	14.67	29.34	2690	922
33885.07822	20752.63524	186.791	18.77	18.77	37.54	2829	922
38033.67822	20931.63524	-156.209	28.02	28.02	56.05	1577	922
11621.97822	27215.03524	-249.209	47.90	47.90	95.80	1327	922
22359.97822	29383.63524	311.791	30.61	30.61	61.23	1091	922
33409.77591	9986.527516	-101.908	15.43	15.43	30.85	2821	930
23354.37591	13425.22752	54.0918	10.53	10.53	21.05	5163	930
27394.57591	14879.22752	347.092	31.02	31.02	62.03	1276	930
33051.77591	14936.42752	53.0918	20.89	20.89	41.78	2190	930
22032.67591	15021.92752	187.092	18.63	18.63	37.26	3518	930
20095.87591	16315.42752	176.092	17.76	17.76	35.51	2885	930
33112.87591	16865.92752	32.0918	17.38	17.38	34.76	2223	930
17132.07591	17197.72752	-384.908	39.63	39.63	79.27	1059	930
27127.27591	22969.42752	349.092	40.67	40.67	81.34	1270	930
32110.27591	23167.32752	-3.9082	29.39	29.39	58.78	1133	930
11410.47591	23904.22752	-33.9082	31.32	31.32	62.64	1186	930
15178.67591	26078.52752	192.092	22.73	22.73	45.45	2000	930
35679.67591	28438.22752	-158.908	28.17	28.17	56.33	1256	930
29076.77591	31096.92752	62.0918	8.95	8.95	17.90	7146	930
23039.17591	32160.82752	66.0918	25.20	25.20	50.40	1336	930
27206.6736	13790.91979	70.3923	25.39	25.39	50.77	1260	938
17172.5736	14246.41979	-347.608	49.57	49.57	99.15	1222	938
40549.0736	14351.61979	-314.608	39.33	39.33	78.66	1618	938
26402.2736	15531.01979	25.3923	15.90	15.90	31.79	2959	938
34363.9736	17779.11979	-346.608	32.55	32.55	65.09	1326	938
36942.4736	19067.51979	-218.608	18.13	18.13	36.27	3350	938
24821.3736	19601.71979	-166.608	23.76	23.76	47.52	1275	938
12749.7736	21407.71979	-93.6077	34.74	34.74	69.47	1254	938
16249.2736	21716.51979	79.3923	14.88	14.88	29.77	2587	938
39450.8736	24268.31979	21.3923	19.03	19.03	38.06	2249	938
39571.5736	24876.81979	-235.608	19.38	19.38	38.76	4360	938
34661.4736	25190.21979	259.392	14.39	14.39	28.78	3601	938
20906.9736	29507.71979	376.392	26.52	26.52	53.03	2277	938
12724.8736	30510.81979	-337.608	27.53	27.53	55.06	2359	938
25767.4736	31239.61979	202.392	11.49	11.49	22.98	6964	938
25112.3736	34288.71979	-8.60774	9.75	9.75	19.50	5354	938
33220.37128	20353.01207	41.6927	18.68	18.68	37.35	1687	946
37950.47128	22164.21207	121.693	26.00	26.00	52.00	1060	946
34705.47128	25151.51207	141.693	14.98	14.98	29.96	5223	946
27819.77128	27927.11207	-192.307	33.18	33.18	66.36	1041	946
25785.07128	31269.81207	167.693	10.34	10.34	20.68	5324	946
25016.37128	31984.91207	-74.3073	14.41	14.41	28.83	3572	946
31653.26897	2971.404352	-242.007	26.12	26.12	52.23	1507	954
37926.66897	9532.004352	-133.007	16.46	16.46	32.92	2508	954
22744.06897	13250.20435	145.993	8.60	8.60	17.19	8898	954
27760.56897	13734.00435	358.993	20.02	20.02	40.03	2903	954
21498.26897	15805.70435	197.993	18.04	18.04	36.08	2414	954
23520.16897	16539.30435	-94.0068	16.91	16.91	33.82	2108	954
14468.26897	18743.70435	-105.007	12.53	12.53	25.06	4290	954
30199.96897	22806.30435	165.993	20.51	20.51	41.02	2833	954
11579.36897	23721.90435	-243.007	22.70	22.70	45.40	2997	954
29781.76897	27560.60435	347.993	13.35	13.35	26.71	4515	954
13814.96897	27922.60435	-206.007	50.82	50.82	101.64	1157	954
27768.96897	27942.30435	-107.007	9.44	9.44	18.89	7909	954
40162.26665	17707.99663	-230.706	12.93	12.93	25.86	5774	962
32994.46665	18724.59663	125.294	17.59	17.59	35.18	2949	962
36950.56665	19145.69663	-244.706	21.71	21.71	43.43	3265	962
14756.26665	20255.39663	39.2937	25.22	25.22	50.44	1851	962
25515.96665	22141.69663	17.2937	22.07	22.07	44.13	1878	962
35170.36665	30275.49663	71.2937	22.75	22.75	45.50	2218	962
22772.26434	13236.98891	75.5941	23.88	23.88	47.76	1023	970
30789.96434	13540.58891	-54.4059	36.93	36.93	73.85	1039	970
20609.96434	18274.18891	22.5941	10.31	10.31	20.63	5592	970
22981.56434	19430.18891	-78.4059	16.91	16.91	33.82	1897	970
38829.36434	20959.88891	-150.406	27.81	27.81	55.63	1306	970
14248.76434	28807.08891	-30.4059	21.08	21.08	42.15	1181	970
15783.46202	18580.58119	-288.105	13.59	13.59	27.18	6378	978
37687.56202	24879.08119	369.895	22.61	22.61	45.22	4568	978
17277.16202	24945.48119	-389.105	46.18	46.18	92.36	1049	978
14224.26202	26802.58119	-19.1054	25.13	25.13	50.26	2255	978
36490.16202	27127.78119	339.895	21.05	21.05	42.11	2968	978
37714.76202	28236.88119	-24.1054	15.90	15.90	31.79	4214	978
25210.66202	32938.88119	-130.105	24.30	24.30	48.61	1234	978
25649.25971	12183.07347	-342.805	25.10	25.10	50.21	2054	986
27409.85971	14766.47347	-71.8049	27.32	27.32	54.64	1142	986
21215.95971	14946.17347	323.195	28.40	28.40	56.80	1130	986
35550.55971	16597.07347	-245.805	34.69	34.69	69.38	1372	986
15467.65971	16931.57347	-297.805	10.86	10.86	21.71	9433	986
41367.15971	17208.87347	-181.805	29.58	29.58	59.16	1061	986
28911.05971	18084.67347	-219.805	15.12	15.12	30.24	4761	986
29762.15971	20061.67347	-306.805	33.49	33.49	66.98	1310	986
33782.75971	21232.07347	397.195	37.61	37.61	75.22	1089	986
14037.65971	21363.27347	-243.805	27.01	27.01	54.02	1117	986
12862.25971	23539.27347	-50.8049	27.32	27.32	54.64	1583	986
17810.55971	24202.77347	319.195	28.45	28.45	56.90	1773	986
9854.759708	24798.57347	-89.8049	37.00	37.00	73.99	1332	986
32710.15971	25894.57347	85.1951	5.49	5.49	10.97	12561	986
13802.75971	28006.47347	-271.805	21.36	21.36	42.72	3420	986
26060.55971	28689.47347	-395.805	38.39	38.39	76.77	2062	986
18103.45971	28615.37347	-91.8049	13.07	13.07	26.14	4524	986
13577.55971	29191.17347	-19.8049	13.42	13.42	26.85	2955	986
22345.95971	29350.57347	170.195	10.79	10.79	21.57	4318	986
20294.25971	29817.57347	367.195	23.13	23.13	46.25	2582	986
26726.55971	30273.27347	-302.805	40.91	40.91	81.81	1023	986
20269.55971	31599.87347	-149.805	25.29	25.29	50.59	2218	986
21075.05971	34038.47347	-118.805	19.97	19.97	39.94	2853	986
25694.95739	12028.16575	-325.504	29.30	29.30	58.59	2115	994
31826.25739	12338.96575	-76.5045	27.86	27.86	55.72	1348	994
17614.15739	14348.96575	-221.504	35.54	35.54	71.07	1235	994
18692.85739	14891.26575	-356.504	33.68	33.68	67.35	1237	994
24957.65739	20733.36575	93.4955	24.68	24.68	49.36	1386	994
15001.55739	25919.66575	-39.5045	13.07	13.07	26.14	4477	994
36486.15739	27135.16575	361.496	23.34	23.34	46.68	2056	994
18487.85739	27553.76575	193.496	17.36	17.36	34.71	3168	994
17513.05739	28083.66575	-280.504	13.21	13.21	26.42	6085	994
39860.65739	30212.56575	-52.5045	35.61	35.61	71.22	1063	994
30845.25739	32182.56575	-300.504	15.59	15.59	31.18	5430	994
22331.85739	33699.16575	309.496	37.19	37.19	74.37	1312	994
21073.45739	34063.76575	-77.5045	27.51	27.51	55.01	1159	994
26437.75508	13123.95802	198.796	32.69	32.69	65.37	1159	1002
17135.65508	13468.25802	-70.204	24.49	24.49	48.98	1912	1002
41337.55508	14154.05802	290.796	25.03	25.03	50.07	1375	1002
26943.45508	14270.55802	153.796	19.64	19.64	39.28	1328	1002
40625.35508	14521.95802	-255.204	29.93	29.93	59.86	1387	1002
27440.05508	14833.95802	-137.204	18.51	18.51	37.02	2474	1002
35444.35508	14885.55802	-134.204	40.44	40.44	80.87	1229	1002
22628.65508	16946.25802	145.796	23.71	23.71	47.43	1300	1002
28429.75508	16944.45802	47.796	17.00	17.00	34.01	2702	1002
31841.85508	20628.05802	-159.204	36.71	36.71	73.43	1076	1002
27353.75508	29920.65802	-333.204	41.24	41.24	82.47	1323	1002
40064.05508	30167.15802	372.796	55.27	55.27	110.54	1034	1002
25778.35508	31259.85802	79.796	14.37	14.37	28.73	2842	1002
20354.55508	31406.95802	-93.204	14.29	14.29	28.59	5662	1002
30873.15508	32204.55802	-3.204	21.74	21.74	43.47	1263	1002
25400.65508	33679.95802	42.796	23.01	23.01	46.02	1643	1002
21055.35508	34046.45802	-118.204	19.45	19.45	38.90	2743	1002
31994.05276	12998.0503	-28.9035	26.71	26.71	53.41	1523	1010
22766.95276	13223.7503	128.096	13.68	13.68	27.37	3331	1010
25019.65276	14245.1503	253.096	13.21	13.21	26.42	5745	1010
15421.95276	16833.6503	-205.904	20.98	20.98	41.97	1753	1010
38380.05276	16970.1503	-133.904	12.13	12.13	24.26	4764	1010
15585.75276	18947.9503	39.0965	31.60	31.60	63.21	1013	1010
16661.55276	22598.2503	270.096	35.25	35.25	70.51	1624	1010
19616.05276	25953.0503	105.096	26.56	26.56	53.13	1509	1010
36235.65276	27008.5503	136.096	33.02	33.02	66.03	1227	1010
24531.05276	29833.1503	-116.904	29.70	29.70	59.39	1128	1010
41317.75045	3433.742582	-173.603	35.49	35.49	70.98	1347	1018
30019.95045	11810.24258	-76.6031	13.09	13.09	26.19	5686	1018
28232.75045	12174.84258	-195.603	19.38	19.38	38.76	2568	1018
35026.05045	14416.64258	-73.6031	21.20	21.20	42.39	2047	1018
18534.15045	14770.24258	-332.603	18.27	18.27	36.55	2559	1018
40560.85045	14507.04258	-354.603	27.08	27.08	54.16	2501	1018
28848.95045	15834.04258	307.397	10.03	10.03	20.06	9026	1018
33241.65045	20367.84258	65.3969	8.45	8.45	16.91	7569	1018
22720.85045	28545.74258	39.3969	15.24	15.24	30.47	4350	1018
13705.35045	29212.64258	53.3969	15.68	15.68	31.37	3600	1018
32618.45045	31747.04258	-89.6031	33.56	33.56	67.12	1324	1018
20821.45045	33372.44258	11.3969	21.71	21.71	43.43	1645	1018
18960.64814	1117.73486	-309.303	31.72	31.72	63.44	1235	1026
30013.34814	11806.53486	-84.3026	21.34	21.34	42.67	1552	1026
40576.54814	14427.63486	-189.303	29.91	29.91	59.82	1252	1026
41308.34814	15318.63486	-105.303	35.56	35.56	71.12	1105	1026
33106.34814	16781.33486	149.697	11.21	11.21	22.42	6092	1026
14352.54814	20603.73486	62.6974	18.86	18.86	37.73	1409	1026
13541.84814	21537.83486	-0.302605	15.31	15.31	30.61	2381	1026
29094.14814	31102.13486	113.697	11.09	11.09	22.18	5075	1026
17878.34814	31422.83486	-243.303	32.29	32.29	64.57	1330	1026
28828.24582	1330.927139	-350.002	47.41	47.41	94.81	1322	1034
40806.74582	6926.527139	-230.002	23.01	23.01	46.02	1885	1034
24831.84582	13647.82714	-137.002	31.75	31.75	63.49	1381	1034
31921.34582	17204.62714	376.998	23.03	23.03	46.06	3215	1034
37942.64582	19464.72714	-124.002	11.92	11.92	23.83	4405	1034
24952.64582	19812.42714	22.9979	17.76	17.76	35.51	2525	1034
24286.84582	21784.02714	332.998	27.22	27.22	54.45	1993	1034
27221.14582	23054.52714	58.9979	22.82	22.82	45.64	1770	1034
12504.64582	23814.32714	-239.002	17.54	17.54	35.09	4491	1034
16381.14582	24368.52714	360.998	22.75	22.75	45.50	1762	1034
25639.34582	24894.92714	85.9979	15.10	15.10	30.19	2702	1034
17339.14582	27046.82714	194.998	36.43	36.43	72.86	1086	1034
34889.34582	27766.22714	29.9979	36.86	36.86	73.71	1188	1034
18799.94582	30480.62714	-158.002	17.90	17.90	35.80	3500	1034
22626.64582	32639.82714	-24.0021	14.65	14.65	29.30	2866	1034
30879.54582	32691.32714	-138.002	28.28	28.28	56.57	1334	1034
40799.04351	6894.319418	14.2983	18.04	18.04	36.08	1988	1042
32077.84351	13729.91942	-284.702	11.30	11.30	22.61	8403	1042
19143.14351	16798.01942	149.298	16.81	16.81	33.63	2205	1042
16829.74351	17519.11942	-36.7017	20.63	20.63	41.26	2350	1042
14494.44351	18755.01942	-229.702	18.96	18.96	37.92	2511	1042
24820.54351	19793.61942	15.2983	14.08	14.08	28.17	4574	1042
33710.34351	23178.91942	-96.7017	25.34	25.34	50.68	1241	1042
38160.94351	30942.41942	92.2983	34.97	34.97	69.94	1240	1042
38767.44119	8516.011697	-183.401	27.01	27.01	54.02	1300	1050
41009.24119	13157.2117	-247.401	30.76	30.76	61.51	1285	1050
40630.94119	14424.6117	-263.401	20.35	20.35	40.69	1773	1050
33714.34119	17205.9117	-61.4012	22.44	22.44	44.89	1822	1050
21769.94119	17858.2117	256.599	20.32	20.32	40.65	3179	1050
13411.84119	20949.0117	-189.401	18.39	18.39	36.79	3151	1050
35178.24119	24908.6117	-127.401	22.56	22.56	45.12	1636	1050
39550.44119	24888.5117	-218.401	24.35	24.35	48.70	2526	1050
29093.74119	25934.0117	-252.401	31.42	31.42	62.83	1054	1050
31475.44119	25945.9117	-199.401	18.84	18.84	37.68	2562	1050
32734.54119	25891.7117	75.5988	12.60	12.60	25.20	2289	1050
28186.84119	26760.2117	-65.4012	17.92	17.92	35.84	2163	1050
10695.34119	28035.6117	312.599	40.81	40.81	81.62	1182	1050
38845.73888	8497.903975	-85.1007	16.56	16.56	33.11	2279	1058
28821.43888	11327.30398	-393.101	31.25	31.25	62.50	2277	1058
27124.13888	12080.00398	-69.1007	12.55	12.55	25.10	5565	1058
33515.93888	15542.60398	-79.1007	12.53	12.53	25.06	3180	1058
15653.63888	16899.40398	-234.101	23.95	23.95	47.90	1905	1058
33677.23888	17097.60398	-143.101	25.29	25.29	50.59	1222	1058
14579.03888	18733.80398	127.899	23.41	23.41	46.82	1874	1058
39701.43888	20707.10398	-127.101	39.14	39.14	78.28	1072	1058
13395.23888	21111.90398	-29.1007	21.83	21.83	43.66	1605	1058
14168.73888	26843.40398	-241.101	21.29	21.29	42.58	3156	1058
18388.53888	27568.50398	-48.1007	23.83	23.83	47.67	1914	1058
11933.53888	28048.40398	-254.101	34.69	34.69	69.38	1015	1058
27143.33888	32503.70398	-52.1007	24.33	24.33	48.65	1295	1058
20273.43888	33321.80398	-35.1007	12.67	12.67	25.34	5546	1058
21058.43888	34076.30398	-114.101	20.51	20.51	41.02	2565	1058
13481.03656	3741.496254	-194.8	34.38	34.38	68.77	1435	1066
31229.43656	12159.79625	-98.8003	20.51	20.51	41.02	2100	1066
32771.93656	13791.99625	261.2	23.55	23.55	47.10	2373	1066
20492.93656	14323.49625	241.2	25.83	25.83	51.67	1222	1066
37773.23656	18242.79625	-322.8	34.97	34.97	69.94	1891	1066
33242.73656	20348.99625	66.1997	15.12	15.12	30.24	3184	1066
14013.33656	21463.09625	-372.8	15.71	15.71	31.42	3232	1066
33699.83656	23360.89625	-193.8	28.99	28.99	57.98	1072	1066
40862.33656	23331.99625	94.1997	16.04	16.04	32.08	3297	1066
19906.43656	24109.29625	36.1997	12.03	12.03	24.07	3730	1066
33123.53656	24756.69625	1.19973	14.60	14.60	29.20	4554	1066
38402.73656	24987.29625	-370.8	40.72	40.72	81.44	1135	1066
23148.63656	26831.09625	-159.8	12.67	12.67	25.34	4400	1066
25257.33656	28991.99625	-89.8003	21.97	21.97	43.94	2140	1066
37651.93656	29187.89625	-18.8003	22.33	22.33	44.65	1907	1066
30940.33656	32561.19625	-154.8	26.19	26.19	52.38	1470	1066
37059.13656	34783.09625	-336.8	54.40	54.40	108.80	1150	1066
20811.33425	14234.98853	-109.5	29.63	29.63	59.25	1176	1074
37081.23425	21037.08853	-113.5	25.06	25.06	50.11	1773	1074
15925.63425	21168.08853	164.5	18.32	18.32	36.64	3462	1074
15849.13425	24344.48853	-138.5	38.20	38.20	76.40	1020	1074
35135.13425	30297.08853	322.5	32.57	32.57	65.14	1635	1074
38143.33425	30803.98853	-302.5	39.78	39.78	79.55	1043	1074
17944.23425	32561.98853	-119.5	14.53	14.53	29.06	4386	1074
27065.03425	32898.08853	-172.5	24.42	24.42	48.84	1136	1074
19208.63193	13458.98081	-219.199	18.39	18.39	36.79	1942	1082
20611.03193	18267.98081	93.8007	14.08	14.08	28.17	2916	1082
13650.63193	20560.28081	-253.199	19.90	19.90	39.80	2730	1082
35471.43193	21512.18081	-386.199	38.79	38.79	77.57	1145	1082
12448.33193	23799.68081	-39.1993	20.96	20.96	41.92	1542	1082
29826.93193	24962.68081	-82.1993	24.89	24.89	49.78	1225	1082
34722.43193	25160.28081	-235.199	32.76	32.76	65.52	1069	1082
33871.33193	28600.38081	-73.1993	24.14	24.14	48.28	1602	1082
37453.62962	10168.27309	-61.8989	15.17	15.17	30.33	4357	1090
40965.72962	13147.87309	109.101	35.14	35.14	70.27	1076	1090
33045.02962	14858.77309	163.101	14.29	14.29	28.59	3945	1090
15500.02962	15308.17309	-58.8989	31.37	31.37	62.74	1491	1090
22608.72962	16930.57309	120.101	7.51	7.51	15.02	7874	1090
33757.02962	17201.37309	-85.8989	19.43	19.43	38.86	2665	1090
37789.92962	18297.97309	-114.899	16.37	16.37	32.73	5742	1090
40322.82962	19321.57309	-99.8989	20.44	20.44	40.88	2000	1090
39172.72962	22247.27309	-254.899	21.29	21.29	42.58	3113	1090
15320.32962	25653.87309	60.1011	17.71	17.71	35.42	2954	1090
37650.72962	26836.87309	-350.899	30.71	30.71	61.42	2411	1090
14578.22962	31430.77309	-102.899	24.94	24.94	49.88	2001	1090
20216.62962	33303.07309	-125.899	29.46	29.46	58.92	1487	1090
28508.6273	13866.06537	304.402	11.19	11.19	22.37	5374	1098
23148.1273	15064.76537	-13.5984	27.15	27.15	54.31	1217	1098
16251.5273	19876.06537	289.402	20.61	20.61	41.21	2172	1098
33803.7273	24647.26537	-308.598	30.12	30.12	60.24	1283	1098
31839.8273	25153.56537	37.4016	25.79	25.79	51.57	1465	1098
36794.6273	27059.26537	248.402	36.29	36.29	72.58	1091	1098
23850.4273	28191.36537	78.4016	20.04	20.04	40.08	1489	1098
21220.6273	29533.96537	280.402	22.75	22.75	45.50	1589	1098
18660.1273	30467.26537	-194.598	20.14	20.14	40.27	2714	1098
25773.2273	31248.26537	113.402	11.49	11.49	22.98	4413	1098
24649.5273	34740.66537	134.402	26.94	26.94	53.88	1466	1098
38866.22499	8665.057648	-200.386	23.50	23.50	47.01	1900	1106
32139.32499	10079.05765	-154.386	30.87	30.87	61.75	1188	1106
20460.02499	21266.25765	-200.386	28.00	28.00	56.00	1113	1106
12351.32499	22942.95765	-244.386	27.88	27.88	55.77	1334	1106
15480.12499	23976.05765	-393.386	30.90	30.90	61.80	1499	1106
21831.02499	27787.95765	16.6141	10.81	10.81	21.62	4963	1106
20400.22499	34429.45765	-1.38592	34.15	34.15	68.30	1156	1106
40820.92268	6896.049926	-26.4374	11.12	11.12	22.23	4961	1114
38823.02268	9191.749926	-52.4374	9.82	9.82	19.64	7762	1114
32900.62268	11064.64993	-390.437	41.73	41.73	83.46	1095	1114
37132.72268	13159.24993	1.56265	31.27	31.27	62.55	1316	1114
18248.62268	18185.84993	319.563	28.52	28.52	57.04	1341	1114
15499.72268	21003.64993	-82.4374	23.10	23.10	46.21	1245	1114
13560.72268	22837.24993	86.5626	20.91	20.91	41.82	2290	1114
16349.32268	24432.44993	172.563	10.50	10.50	21.01	5471	1114
21097.72268	28077.44993	385.563	41.02	41.02	82.05	1084	1114
16567.02268	28278.74993	-289.437	37.16	37.16	74.32	1062	1114
14217.92268	28798.54993	-148.437	26.05	26.05	52.09	1489	1114
30846.92268	32311.04993	-362.437	31.18	31.18	62.36	2250	1114
34034.22036	10677.84221	-258.489	15.59	15.59	31.18	2591	1122
22578.72036	12309.54221	-339.489	16.39	16.39	32.78	4925	1122
18906.92036	16905.44221	201.511	20.09	20.09	40.18	1930	1122
37061.62036	21026.24221	-112.489	29.15	29.15	58.31	2148	1122
11660.22036	24056.04221	-167.489	9.61	9.61	19.22	7739	1122
16349.92036	24444.94221	62.5112	17.26	17.26	34.52	1605	1122
14205.02036	27517.74221	-158.489	16.81	16.81	33.63	2978	1122
18531.62036	30923.64221	-312.489	30.69	30.69	61.37	1485	1122
33849.81805	2576.334484	-93.5402	20.91	20.91	41.82	1660	1130
28827.11805	15590.53448	43.4598	21.67	21.67	43.33	1409	1130
41336.01805	17219.23448	-360.54	20.58	20.58	41.17	3564	1130
23421.61805	19226.83448	108.46	17.33	17.33	34.67	2004	1130
38912.31805	24084.63448	316.46	13.97	13.97	27.93	5482	1130
37173.51805	24750.83448	21.4598	29.93	29.93	59.86	1266	1130
35161.21805	24978.23448	-392.54	31.86	31.86	63.73	1468	1130
14926.11805	25936.13448	12.4598	31.86	31.86	63.73	1017	1130
32729.91805	25874.93448	171.46	7.84	7.84	15.68	7018	1130
14189.31805	26796.23448	-62.5402	18.91	18.91	37.82	2435	1130
28313.71805	34416.53448	-197.54	30.92	30.92	61.84	1225	1130
33451.01805	34481.53448	152.46	27.39	27.39	54.78	2035	1130
19124.91805	34857.33448	-110.54	38.17	38.17	76.35	1030	1130
37229.81573	12161.42676	-289.592	36.50	36.50	73.00	1482	1138
40715.11573	15253.52676	-275.592	27.20	27.20	54.40	2434	1138
30304.11573	15672.02676	-198.592	21.71	21.71	43.43	1335	1138
17355.01573	16251.32676	-297.592	34.71	34.71	69.43	1112	1138
35526.41573	18581.12676	-146.592	17.33	17.33	34.67	3013	1138
13714.51573	20608.32676	-199.592	34.22	34.22	68.44	1036	1138
20912.31573	23359.52676	-50.5917	12.13	12.13	24.26	5735	1138
30871.11573	32087.42676	-208.592	29.46	29.46	58.92	1584	1138
37100.21573	33790.12676	-76.5917	23.22	23.22	46.44	1701	1138
24720.81573	34781.92676	125.408	20.72	20.72	41.45	2828	1138
35125.51342	2101.919041	-142.643	46.82	46.82	93.63	1139	1146
23371.21342	12099.01904	-335.643	35.54	35.54	71.07	1047	1146
22757.31342	13192.91904	-133.643	22.37	22.37	44.74	1800	1146
31812.81342	17204.21904	69.3569	22.77	22.77	45.55	2090	1146
41331.01342	17228.71904	-224.643	22.96	22.96	45.92	2357	1146
37936.31342	17938.91904	-132.643	32.66	32.66	65.33	1052	1146
12941.01342	22622.31904	-230.643	14.44	14.44	28.87	4382	1146
27174.31342	23157.21904	-44.6431	32.29	32.29	64.57	1238	1146
22326.01342	29307.91904	168.357	18.42	18.42	36.83	1809	1146
30669.31342	30542.11904	228.357	31.35	31.35	62.69	1088	1146
35779.11342	32176.11904	-312.643	49.62	49.62	99.24	1271	1146
28550.31342	34369.91904	-318.643	37.35	37.35	74.70	1236	1146
33148.2111	14910.01132	133.305	25.53	25.53	51.06	1244	1154
16497.1111	16533.21132	-119.695	25.58	25.58	51.15	1990	1154
33116.7111	16797.51132	85.3055	9.11	9.11	18.23	4743	1154
20584.9111	18299.81132	-40.6945	11.09	11.09	22.18	5946	1154
16355.4111	24401.41132	271.305	17.97	17.97	35.94	3017	1154
6676.211103	25420.01132	-329.695	47.24	47.24	94.48	1377	1154
38214.7111	25607.41132	30.3055	36.69	36.69	73.38	1045	1154
27988.7111	27208.91132	-364.695	35.84	35.84	71.69	1885	1154
24842.0111	28903.21132	178.305	32.10	32.10	64.20	1057	1154
25012.2111	32040.01132	287.305	22.87	22.87	45.73	2132	1154
12130.9111	34889.01132	-337.695	40.06	40.06	80.12	1308	1154
24492.30879	11736.0036	-270.746	31.77	31.77	63.54	1158	1162
30727.70879	13544.4036	-1.74598	17.17	17.17	34.34	2171	1162
35322.20879	14881.6036	119.254	28.38	28.38	56.76	1256	1162
20020.60879	16345.9036	84.254	19.62	19.62	39.23	1573	1162
34708.50879	16523.4036	69.254	22.68	22.68	45.36	1486	1162
14992.20879	18390.3036	-103.746	27.67	27.67	55.34	1373	1162
40812.90879	23023.1036	-277.746	31.98	31.98	63.96	1055	1162
19623.90879	25383.1036	96.254	11.12	11.12	22.23	4957	1162
14814.50879	26854.5036	307.254	28.35	28.35	56.71	1212	1162
18191.10879	28851.6036	-319.746	27.51	27.51	55.01	1550	1162
27092.90879	32388.9036	-202.746	25.74	25.74	51.48	1769	1162
33846.00647	11249.79588	-134.797	9.16	9.16	18.32	8792	1170
32984.30647	17587.29588	-279.797	25.32	25.32	50.63	1912	1170
34690.60647	30714.29588	-135.797	17.71	17.71	35.42	2487	1170
38866.90416	8508.188156	-143.849	13.61	13.61	27.22	3478	1178
37615.60416	9932.588156	-357.849	29.91	29.91	59.82	1594	1178
31770.70416	12216.98816	-66.8489	22.56	22.56	45.12	2872	1178
24840.70416	13047.78816	22.1511	23.15	23.15	46.30	1820	1178
29216.00416	13791.18816	230.151	20.54	20.54	41.07	1553	1178
34840.00416	14808.68816	105.151	20.35	20.35	40.69	1837	1178
37206.70416	14948.08816	141.151	38.17	38.17	76.35	1261	1178
28843.20416	15816.68816	286.151	18.65	18.65	37.30	3290	1178
33142.40416	16797.88816	122.151	11.21	11.21	22.42	4568	1178
40570.40416	19297.38816	167.151	28.90	28.90	57.79	1594	1178
25233.60416	20599.08816	126.151	29.88	29.88	59.77	1000	1178
30178.00416	22778.28816	-79.8489	21.17	21.17	42.34	2457	1178
39419.90416	24104.98816	-340.849	23.67	23.67	47.34	2160	1178
16355.20416	24408.68816	183.151	24.00	24.00	47.99	1078	1178
37198.70416	24737.48816	374.151	31.09	31.09	62.17	2559	1178
40305.10416	26135.28816	316.151	26.66	26.66	53.32	3212	1178
28162.90416	26795.08816	-279.849	22.30	22.30	44.60	2939	1178
33999.70184	10429.38044	-395.9	9.02	9.02	18.04	12954	1186
31838.70184	12293.38044	103.1	21.15	21.15	42.30	1803	1186
22071.50184	13776.68044	-78.9003	11.52	11.52	23.03	5736	1186
32749.90184	13765.48044	119.1	41.87	41.87	83.74	1034	1186
20107.60184	14102.98044	-35.9003	17.24	17.24	34.48	1443	1186
30300.20184	14388.48044	193.1	25.17	25.17	50.35	1509	1186
31445.90184	15420.68044	-60.9003	15.19	15.19	30.38	2056	1186
12937.20184	22679.98044	-337.9	10.97	10.97	21.95	9966	1186
33682.90184	23179.88044	-167.9	16.67	16.67	33.35	3480	1186
37303.90184	24722.58044	397.1	37.26	37.26	74.51	1115	1186
31843.49953	12300.57271	8.04827	13.02	13.02	26.05	4960	1194
37035.59953	13169.97271	325.048	23.29	23.29	46.58	2406	1194
28668.59953	13828.07271	157.048	12.60	12.60	25.20	4293	1194
26929.29953	14797.47271	-243.952	25.25	25.25	50.49	2051	1194
33119.39953	14879.47271	131.048	15.07	15.07	30.14	4045	1194
21868.09953	20882.17271	-148.952	31.56	31.56	63.11	1162	1194
13069.29953	21453.37271	-98.9517	26.47	26.47	52.94	1966	1194
15723.39953	26173.97271	292.048	14.84	14.84	29.67	3428	1194
31956.79953	26207.97271	90.0483	9.89	9.89	19.78	4943	1194
37338.79953	26512.57271	-294.952	34.76	34.76	69.52	1326	1194
18327.39953	32473.77271	22.0483	27.51	27.51	55.01	1014	1194
37472.39722	10144.26499	90.9968	21.05	21.05	42.11	1377	1202
41322.79722	11524.66499	105.997	27.46	27.46	54.92	1181	1202
19329.79722	14574.26499	-70.0032	15.75	15.75	31.51	3635	1202
33094.69722	14875.56499	55.9968	24.75	24.75	49.50	1064	1202
16494.09722	16491.76499	-84.0032	15.92	15.92	31.84	2645	1202
37977.69722	19429.56499	208.997	20.65	20.65	41.31	1524	1202
22386.59722	25878.06499	137.997	27.04	27.04	54.07	1388	1202
28130.19722	26753.46499	-64.0032	23.15	23.15	46.30	1266	1202
18764.59722	28588.36499	185.997	10.20	10.20	20.39	4629	1202
21095.39722	29496.46499	268.997	26.96	26.96	53.93	1841	1202
16334.79722	29946.76499	-47.0032	17.26	17.26	34.52	2833	1202
33114.1949	14905.85727	134.945	12.32	12.32	24.63	4173	1210
31807.6949	17218.35727	199.945	24.52	24.52	49.03	1269	1210
37747.4949	18228.35727	-51.0546	20.70	20.70	41.40	2323	1210
27154.7949	18718.95727	39.9454	13.09	13.09	26.19	3932	1210
14158.3949	19384.65727	-2.0546	14.65	14.65	29.30	2561	1210
14100.9949	21307.55727	-261.055	12.72	12.72	25.43	6284	1210
14148.3949	24411.55727	-382.055	29.67	29.67	59.35	1590	1210
12582.9949	25047.15727	132.945	18.11	18.11	36.22	2689	1210
14187.2949	28808.55727	-149.055	28.07	28.07	56.14	1771	1210
20302.9949	31129.15727	-204.055	16.16	16.16	32.31	3347	1210
27060.3949	32917.95727	-33.0546	18.37	18.37	36.74	2317	1210
33100.79259	14895.04955	153.894	12.18	12.18	24.35	4725	1218
16424.09259	15436.44955	-179.106	15.21	15.21	30.43	2895	1218
12841.89259	20565.64955	-377.106	27.74	27.74	55.48	2621	1218
12885.79259	23498.44955	-69.106	9.40	9.40	18.79	6866	1218
26979.79259	24835.54955	-344.106	39.02	39.02	78.04	1056	1218
24474.69259	29844.34955	-160.106	22.04	22.04	44.09	1503	1218
16358.69259	29926.14955	-142.106	28.12	28.12	56.24	1060	1218
35248.39259	30336.74955	-59.106	27.65	27.65	55.30	1816	1218
25010.19259	32021.84955	23.894	15.64	15.64	31.27	3622	1218
17267.79259	33479.04955	-370.106	42.60	42.60	85.20	1017	1218
38878.89027	9207.941829	-124.157	8.31	8.31	16.63	6868	1226
30464.49027	11897.44183	-296.157	31.82	31.82	63.63	1264	1226
33685.29027	14828.74183	164.843	18.25	18.25	36.50	1329	1226
38059.39027	17776.34183	110.843	28.19	28.19	56.38	1002	1226
12148.99027	19428.94183	-339.157	29.23	29.23	58.45	2158	1226
14351.19027	20648.04183	50.8425	15.45	15.45	30.90	3635	1226
13023.09027	21379.64183	-163.157	25.27	25.27	50.54	1850	1226
16282.39027	24431.14183	369.843	10.20	10.20	20.39	8756	1226
[truncated: 58,495 more rows]
