# Supplementary material for: Super-resolution analysis of PACSIN2 and EHD2 at caveolae
Source: PLoS One. 2022 Jul 14;17(7):e0271003. doi: 10.1371/journal.pone.0271003 (PMC9282494; doi:10.1371/journal.pone.0271003)
Supplement: S1 Data — (ZIP) [file pone.0271003.s003.zip › 405Cav1polyCy3Cav1mono7C8002driftCorr 3DdistanceR_561-647_55K_TS3D.3dlp]

32273.14324	13418.41932	57	14.20	14.20	28.40	6488	6
24378.04324	13873.81932	21	27.51	27.51	55.01	1364	6
41105.34324	15567.61932	-287	42.51	42.51	85.02	1625	6
24247.84324	16127.01932	121	29.77	29.77	59.53	1439	6
15612.44324	17778.01932	-124	24.12	24.12	48.23	2504	6
40305.54324	19321.91932	-197	20.04	20.04	40.08	3765	6
17271.24324	19676.01932	358	34.01	34.01	68.01	1562	6
21339.44324	21006.81932	-45	16.70	16.70	33.39	5293	6
31322.74324	21143.41932	-267	19.15	19.15	38.29	3135	6
41041.14324	22238.61932	-194	30.97	30.97	61.94	2421	6
39475.24324	24274.71932	56	19.50	19.50	39.00	2898	6
21556.24324	25075.31932	-17	5.46	5.46	10.93	12665	6
32120.04324	25210.51932	170	26.80	26.80	53.60	1643	6
11623.34324	27384.41932	-386	49.71	49.71	99.43	1299	6
16687.94324	27841.31932	-84	28.14	28.14	56.28	1305	6
27752.64324	28063.51932	216	22.58	22.58	45.17	1720	6
13504.04324	28152.21932	344	50.19	50.19	100.37	1105	6
37897.64324	28238.31932	-42	39.52	39.52	79.03	1220	6
30206.14324	29234.21932	176	31.06	31.06	62.12	1206	6
36099.34324	31958.91932	-187	49.34	49.34	98.67	1140	6
29008.64324	33986.31932	193	14.41	14.41	28.83	6009	6
34014.44092	10305.5116	-137	14.22	14.22	28.45	5552	14
28574.24092	11026.1116	-160	28.33	28.33	56.66	2512	14
32993.24092	13831.4116	92	23.76	23.76	47.52	1231	14
32329.84092	14200.7116	-76	35.73	35.73	71.45	1838	14
22491.94092	14989.6116	398	41.21	41.21	82.42	1249	14
29130.64092	15336.8116	-95	30.36	30.36	60.71	1661	14
25065.34092	16261.3116	-319	15.99	15.99	31.98	4676	14
19436.44092	17653.7116	-155	33.21	33.21	66.41	1155	14
14430.04092	18659.1116	-10	18.25	18.25	36.50	2200	14
13084.54092	21750.3116	44	31.30	31.30	62.60	1064	14
41080.04092	23258.2116	378	39.75	39.75	79.50	1683	14
13235.24092	25689.8116	-87	20.56	20.56	41.12	1459	14
23946.94092	27764.9116	-367	30.43	30.43	60.85	2526	14
24993.84092	31278.6116	301	9.47	9.47	18.93	10138	14
25831.24092	32944.0116	27	38.90	38.90	77.81	1155	14
22811.54092	33588.8116	-225	18.82	18.82	37.63	5038	14
19930.44092	34088.6116	-148	18.09	18.09	36.17	3163	14
27535.14092	34847.6116	305	17.31	17.31	34.62	4584	14
37164.13861	9385.60388	-167	37.40	37.40	74.79	1111	22
34039.23861	10267.60388	-214	18.68	18.68	37.35	4146	22
28568.53861	11081.70388	-188	31.30	31.30	62.60	1566	22
17168.03861	13579.20388	-25	29.08	29.08	58.17	1054	22
39316.33861	15587.40388	-115	30.14	30.14	60.29	1560	22
19301.83861	20161.30388	168	23.01	23.01	46.02	2102	22
13659.93861	20730.30388	-133	21.27	21.27	42.53	1692	22
35149.93861	22263.20388	-17	18.09	18.09	36.17	3495	22
37888.63861	22938.60388	-179	31.72	31.72	63.44	1268	22
29485.43861	24309.20388	-53	21.52	21.52	43.05	2681	22
28999.23861	26080.20388	327	30.90	30.90	61.80	1305	22
29409.13861	26487.20388	47	10.53	10.53	21.05	6396	22
27796.53861	28143.40388	213	26.21	26.21	52.42	1759	22
15398.33861	28961.90388	-47	23.76	23.76	47.52	1867	22
18975.13861	28886.30388	-246	32.43	32.43	64.86	1604	22
25277.73861	29080.80388	24	33.42	33.42	66.83	1099	22
37653.13861	29121.50388	-119	25.20	25.20	50.40	2300	22
13915.73861	32143.80388	-66	28.73	28.73	57.46	1954	22
19944.93861	34191.70388	-178	20.96	20.96	41.92	2353	22
40376.13629	2042.196159	-310	39.87	39.87	79.74	1379	30
38980.33629	8522.796159	78	19.76	19.76	39.52	3376	30
17193.63629	13499.39616	-231	24.82	24.82	49.64	2481	30
23700.93629	14116.89616	208	20.54	20.54	41.07	2381	30
27698.63629	14462.89616	343	10.55	10.55	21.10	10025	30
21841.43629	14226.89616	-331	22.23	22.23	44.46	3005	30
35104.73629	14582.39616	-175	18.11	18.11	36.22	4170	30
17794.73629	15452.59616	-137	12.62	12.62	25.25	4692	30
16504.63629	15833.59616	-60	19.15	19.15	38.29	2310	30
40115.83629	17730.39616	-248	20.72	20.72	41.45	1982	30
21076.23629	19088.99616	-135	11.45	11.45	22.89	6836	30
34388.93629	19546.19616	247	31.09	31.09	62.17	1039	30
24843.23629	19646.99616	-200	41.07	41.07	82.14	1028	30
41299.43629	21141.19616	196	26.33	26.33	52.66	2309	30
33447.33629	23005.69616	-126	11.73	11.73	23.46	4628	30
34915.23629	23628.29616	-298	26.85	26.85	53.69	2633	30
14205.83629	25265.09616	-361	37.14	37.14	74.28	1386	30
16362.43629	25511.49616	-48	23.31	23.31	46.63	1006	30
32023.83629	26268.19616	68	13.21	13.21	26.42	3511	30
40324.13629	26992.19616	281	38.15	38.15	76.30	1199	30
27670.63629	27273.89616	65	18.77	18.77	37.54	1970	30
39786.03629	27387.09616	-251	50.26	50.26	100.51	1050	30
38979.93629	28124.89616	10	34.08	34.08	68.15	1268	30
25681.13629	28625.19616	-244	24.07	24.07	48.14	2417	30
27623.43629	33102.69616	-96	38.27	38.27	76.54	1046	30
30571.43629	34694.99616	232	30.36	30.36	60.71	2291	30
40940.83398	6912.688438	-241	32.88	32.88	65.75	2039	38
28679.13398	11444.38844	-162	30.29	30.29	60.57	2122	38
37184.73398	13234.28844	-374	30.07	30.07	60.15	2502	38
22593.83398	16919.98844	149	9.02	9.02	18.04	7787	38
27470.23398	17400.38844	-69	22.82	22.82	45.64	1425	38
28753.83398	17701.48844	232	32.08	32.08	64.15	1146	38
18146.43398	17980.58844	76	15.94	15.94	31.89	3522	38
28882.43398	20735.18844	-50	20.91	20.91	41.82	1658	38
21560.13398	22882.88844	-151	17.40	17.40	34.81	4053	38
34034.43398	24052.08844	-13	32.24	32.24	64.48	1525	38
39504.33398	24346.18844	-23	15.10	15.10	30.19	5695	38
21769.23398	27270.68844	192	16.89	16.89	33.77	1942	38
22466.93398	28096.28844	288	20.46	20.46	40.93	3307	38
18793.63398	30460.78844	-123	12.93	12.93	25.86	4846	38
19314.03398	34872.28844	128	24.02	24.02	48.04	1554	38
31600.93167	2638.680716	-106	29.01	29.01	58.03	1852	46
37270.73167	8766.780716	-101	25.15	25.15	50.30	1563	46
30423.53167	12084.48072	-197	40.32	40.32	80.64	1403	46
37511.43167	16094.18072	-274	38.93	38.93	77.86	1200	46
14967.63167	18300.18072	-153	15.90	15.90	31.79	4507	46
14535.13167	18582.38072	-358	17.33	17.33	34.67	5429	46
31276.53167	20193.28072	-212	13.26	13.26	26.52	6735	46
15117.43167	20785.58072	44	10.20	10.20	20.39	7748	46
33787.53167	20847.68072	27	11.16	11.16	22.33	5787	46
32952.13167	24471.88072	-172	34.24	34.24	68.48	1479	46
16404.43167	25568.38072	-140	13.99	13.99	27.98	5309	46
21187.23167	25743.08072	-357	5.63	5.63	11.26	20436	46
37323.93167	25833.88072	128	12.10	12.10	24.21	6824	46
11571.53167	26755.68072	-93	31.37	31.37	62.74	1537	46
15011.63167	26949.18072	-120	32.99	32.99	65.99	1601	46
12358.03167	26932.88072	184	25.06	25.06	50.11	1802	46
16976.33167	28430.98072	-162	14.53	14.53	29.06	3752	46
18784.43167	30460.98072	-169	19.22	19.22	38.43	2566	46
14588.93167	32183.08072	-368	51.62	51.62	103.24	1184	46
19962.53167	34301.88072	-338	23.67	23.67	47.34	2246	46
26142.32935	11661.97299	-387	29.79	29.79	59.58	2014	54
27410.52935	13534.67299	233	15.33	15.33	30.66	4363	54
36709.62935	14003.77299	317	40.15	40.15	80.31	1022	54
26890.62935	14222.67299	24	18.02	18.02	36.03	1960	54
32341.02935	14159.97299	-294	23.90	23.90	47.81	2556	54
20223.22935	15065.77299	-28	14.39	14.39	28.78	4757	54
16817.62935	17473.27299	-58	33.65	33.65	67.31	1667	54
21505.12935	17808.47299	308	22.47	22.47	44.93	3163	54
20656.12935	18323.67299	1	15.47	15.47	30.94	2760	54
12905.82935	22560.87299	-194	26.85	26.85	53.69	1343	54
12492.12935	23931.47299	-190	19.59	19.59	39.19	2448	54
19320.62935	29943.97299	92	5.25	5.25	10.50	14682	54
23014.22935	29997.97299	-355	24.63	24.63	49.27	2248	54
38996.42935	30414.47299	-56	15.05	15.05	30.10	5416	54
30402.72935	31180.37299	-283	27.67	27.67	55.34	1718	54
20101.42935	33077.17299	-289	31.18	31.18	62.36	2606	54
25215.82935	33512.77299	-75	26.71	26.71	53.41	1277	54
29052.82935	33971.47299	126	32.31	32.31	64.62	1151	54
19394.62935	34858.37299	-101	23.74	23.74	47.48	1343	54
39644.72704	9124.865274	-73	21.62	21.62	43.24	2394	62
37561.02704	10120.36527	139	25.91	25.91	51.81	1821	62
11381.02704	14757.76527	-319	40.98	40.98	81.95	1161	62
18408.22704	15359.16527	-28	24.00	24.00	47.99	2322	62
37963.72704	15806.06527	-289	22.87	22.87	45.73	2867	62
16530.22704	15793.16527	-238	26.80	26.80	53.60	1966	62
33138.22704	16739.46527	103	22.28	22.28	44.56	1707	62
15651.02704	16950.16527	-140	31.44	31.44	62.88	1072	62
20644.02704	18319.96527	-131	22.75	22.75	45.50	2801	62
21125.92704	19078.66527	-190	21.10	21.10	42.20	1852	62
34488.62704	19942.06527	369	19.92	19.92	39.85	4085	62
16983.22704	20902.06527	77	34.10	34.10	68.20	1133	62
12903.32704	22604.66527	-179	11.61	11.61	23.22	4396	62
24601.52704	24881.36527	-379	51.97	51.97	103.95	1012	62
37365.32704	25851.46527	-109	19.90	19.90	39.80	4038	62
39593.52704	26817.96527	151	36.22	36.22	72.44	1181	62
18933.32704	27449.06527	188	21.15	21.15	42.30	1831	62
22804.72704	33488.46527	-149	18.82	18.82	37.63	2148	62
41213.32472	7018.057552	-159	25.29	25.29	50.59	3055	70
37205.32472	8774.357552	-355	44.34	44.34	88.69	1072	70
38602.72472	9469.657552	-162	22.70	22.70	45.40	2795	70
39511.02472	9788.957552	-397	36.74	36.74	73.48	1511	70
24437.62472	13612.75755	29	13.24	13.24	26.47	4324	70
33524.92472	14914.25755	289	17.64	17.64	35.28	4067	70
26454.22472	15943.15755	366	24.44	24.44	48.89	1844	70
23793.92472	16133.75755	240	28.24	28.24	56.47	2056	70
32180.92472	17126.65755	186	18.63	18.63	37.26	2949	70
18025.82472	17693.55755	137	38.46	38.46	76.91	1306	70
37317.12472	21148.35755	-234	44.65	44.65	89.30	1212	70
15442.82472	21548.95755	56	10.88	10.88	21.76	5031	70
40155.72472	22751.45755	-123	31.20	31.20	62.41	1172	70
11219.32472	23851.95755	-117	31.72	31.72	63.44	1278	70
15143.32472	24368.05755	-1	19.08	19.08	38.15	2641	70
26220.62472	27859.45755	336	45.15	45.15	90.29	1009	70
22862.92472	30619.55755	-281	32.95	32.95	65.89	1208	70
26389.22472	31160.65755	-277	17.10	17.10	34.19	3875	70
29086.02472	31083.45755	156	20.32	20.32	40.65	2017	70
29880.12472	32840.05755	28	42.93	42.93	85.86	1138	70
31090.92241	11325.74983	-142	13.26	13.26	26.52	4504	78
24099.32241	12070.64983	-378	39.33	39.33	78.66	1340	78
24468.12241	13624.24983	29	19.10	19.10	38.20	2386	78
40484.82241	14202.14983	-284	35.35	35.35	70.70	1401	78
18934.22241	14507.64983	50	14.08	14.08	28.17	3432	78
28773.62241	15566.14983	99	21.36	21.36	42.72	1165	78
36687.22241	17443.94983	30	15.31	15.31	30.61	4645	78
21595.32241	17873.34983	368	19.88	19.88	39.75	2445	78
28881.32241	20744.64983	-77	16.01	16.01	32.03	4013	78
36324.72241	30643.24983	-312	36.62	36.62	73.24	1507	78
25037.02241	32885.14983	-88	47.57	47.57	95.14	1011	78
30570.12241	34207.74983	-247	39.26	39.26	78.52	1309	78
36084.92241	34875.84983	-395	46.42	46.42	92.83	1350	78
41236.92009	9270.64211	-64	31.56	31.56	63.11	1066	86
30836.52009	12934.84211	-102	20.25	20.25	40.51	2995	86
35526.12009	13312.24211	-15	19.69	19.69	39.38	1804	86
33242.72009	13917.94211	339	26.92	26.92	53.84	1599	86
18772.32009	14463.54211	346	10.79	10.79	21.57	10780	86
26793.52009	14564.04211	67	28.26	28.26	56.52	1174	86
40850.22009	14901.34211	41	25.55	25.55	51.10	1628	86
38421.22009	17807.74211	-35	28.26	28.26	56.52	1026	86
16574.42009	18592.84211	214	28.31	28.31	56.61	1111	86
40446.62009	18926.14211	-323	39.38	39.38	78.75	1289	86
19176.02009	20275.44211	159	18.65	18.65	37.30	2580	86
15148.42009	20845.04211	84	11.09	11.09	22.18	5590	86
23323.42009	22452.84211	-163	25.20	25.20	50.40	3037	86
20925.12009	23339.24211	8	21.17	21.17	42.34	1601	86
36644.12009	26173.74211	176	27.01	27.01	54.02	1721	86
30392.82009	27233.14211	32	14.34	14.34	28.68	3309	86
13698.12009	29233.94211	-3	12.55	12.55	25.10	5183	86
21012.82009	30351.64211	5	21.57	21.57	43.14	2700	86
23369.72009	31695.94211	-100	14.65	14.65	29.30	2147	86
16532.52009	33740.64211	-316	28.05	28.05	56.10	2957	86
12223.41778	1132.534389	-358	45.03	45.03	90.06	1201	94
25562.61778	13365.53439	200	18.42	18.42	36.83	3059	94
40307.51778	15537.73439	-31	49.57	49.57	99.15	1044	94
22800.61778	15786.13439	281	18.68	18.68	37.35	2685	94
37932.51778	15705.93439	-309	21.01	21.01	42.01	3430	94
16493.21778	15949.23439	-333	39.02	39.02	78.04	1226	94
33955.01778	16058.53439	313	18.79	18.79	37.59	3302	94
34638.11778	20253.83439	42	20.04	20.04	40.08	1399	94
14326.01778	20672.03439	-165	23.95	23.95	47.90	1869	94
31070.81778	21536.43439	-226	29.44	29.44	58.88	1702	94
22148.71778	27545.23439	44	34.48	34.48	68.95	1113	94
20908.71778	29465.63439	-10	34.15	34.15	68.30	1174	94
16307.51778	30558.23439	-298	28.05	28.05	56.10	2291	94
24055.01778	31450.43439	-173	39.96	39.96	79.93	1115	94
24110.51778	33341.03439	34	13.94	13.94	27.88	2629	94
27051.01546	13827.62667	149	24.00	24.00	47.99	1461	102
24979.41546	15396.72667	51	12.60	12.60	25.20	5475	102
16483.41546	15989.22667	-388	22.00	22.00	43.99	3224	102
17231.41546	18093.32667	-17	15.33	15.33	30.66	4813	102
16216.81546	19663.92667	135	12.03	12.03	24.07	3846	102
31272.11546	20184.92667	-94	11.02	11.02	22.04	6430	102
15419.11546	21537.52667	59	6.41	6.41	12.81	9649	102
35187.61546	22342.92667	47	12.60	12.60	25.20	5017	102
35874.91546	23391.02667	91	16.34	16.34	32.69	3199	102
19801.71546	25624.92667	99	16.06	16.06	32.12	2677	102
36625.11546	26264.92667	-234	31.49	31.49	62.97	1544	102
11567.51546	26519.52667	-302	16.23	16.23	32.45	4965	102
33733.51546	28544.82667	262	23.86	23.86	47.71	1573	102
24551.61546	29680.82667	15	29.91	29.91	59.82	1230	102
39501.11315	8414.318946	64.932	27.32	27.32	54.64	1008	110
33018.41315	9860.718946	167.932	38.83	38.83	77.67	1117	110
31998.01315	15210.91895	76.932	30.47	30.47	60.95	1206	110
29100.91315	15319.81895	-25.068	19.92	19.92	39.85	1980	110
16508.71315	16607.31895	-206.068	19.92	19.92	39.85	1988	110
15593.91315	16833.11895	-321.068	28.71	28.71	57.41	1507	110
26116.11315	19235.11895	-42.068	36.57	36.57	73.15	1129	110
24788.11315	19549.01895	-133.068	22.14	22.14	44.27	2022	110
38017.71315	19631.41895	67.932	20.91	20.91	41.82	1851	110
34889.31315	23684.01895	-266.068	25.29	25.29	50.59	2539	110
14093.01315	24848.61895	-120.068	25.93	25.93	51.86	1198	110
13429.61315	25861.91895	-97.068	24.33	24.33	48.65	2064	110
40166.01315	32214.81895	-30.068	25.93	25.93	51.86	1524	110
29017.91315	33460.41895	47.932	11.07	11.07	22.14	7052	110
20502.81083	13014.21122	-177.146	27.77	27.77	55.53	1420	118
37095.71083	13006.21122	69.8542	24.63	24.63	49.27	1254	118
19942.71083	14258.71122	361.854	22.94	22.94	45.88	2870	118
33606.31083	14881.61122	252.854	18.39	18.39	36.79	1951	118
27997.41083	25719.41122	-50.1458	23.76	23.76	47.52	1827	118
14206.51083	27528.21122	-150.146	31.60	31.60	63.21	1067	118
30294.01083	29269.01122	-372.146	45.15	45.15	90.29	1472	118
20411.71083	31494.71122	-117.146	39.28	39.28	78.56	1115	118
23430.31083	31722.41122	-98.1458	22.25	22.25	44.51	1386	118
23019.91083	32684.61122	40.8542	13.09	13.09	26.19	4325	118
24883.11083	32855.21122	-232.146	27.91	27.91	55.81	1568	118
27972.01083	34719.81122	-303.146	45.83	45.83	91.66	1005	118
37426.00852	10211.4035	-15.2236	9.63	9.63	19.26	6040	126
34064.00852	10310.7035	-115.224	21.78	21.78	43.57	1950	126
28891.30852	15828.9035	169.776	25.46	25.46	50.92	1092	126
16519.50852	16518.4035	-309.224	19.17	19.17	38.34	2275	126
15665.30852	16933.0035	-212.224	17.07	17.07	34.15	3716	126
15609.20852	17634.4035	-371.224	14.62	14.62	29.25	8502	126
38137.20852	18411.4035	-272.224	35.00	35.00	69.99	1373	126
14786.20852	22321.9035	294.776	24.14	24.14	48.28	1978	126
40388.90852	22763.0035	108.776	19.95	19.95	39.89	3114	126
19801.10852	25669.0035	116.776	15.17	15.17	30.33	3173	126
26751.90852	25634.9035	33.7764	21.38	21.38	42.77	1103	126
39559.70852	26901.6035	-43.2236	30.05	30.05	60.10	2031	126
40392.20852	26938.2035	165.776	19.99	19.99	39.99	2375	126
10994.20852	27988.7035	226.776	15.57	15.57	31.13	5889	126
31319.50852	28740.6035	-274.224	13.42	13.42	26.85	4999	126
20941.10852	29464.6035	335.776	18.89	18.89	37.77	4801	126
20345.50852	31336.3035	-204.224	10.43	10.43	20.87	8174	126
25714.10852	31240.3035	387.776	10.64	10.64	21.29	9518	126
23399.80852	31753.2035	-140.224	9.49	9.49	18.98	8303	126
35005.70852	33261.6035	-106.224	14.25	14.25	28.50	5700	126
41226.30621	11349.89578	-110.301	23.17	23.17	46.35	1715	134
22151.30621	13163.39578	-3.30132	16.16	16.16	32.31	2185	134
30258.30621	13754.89578	-48.3013	24.44	24.44	48.89	1566	134
19154.40621	14194.59578	-387.301	23.95	23.95	47.90	3024	134
21095.60621	14837.19578	-344.301	19.85	19.85	39.71	3280	134
37956.20621	15595.29578	-222.301	22.98	22.98	45.97	2500	134
33060.00621	16122.69578	-42.3013	16.06	16.06	32.12	1928	134
38742.40621	16456.49578	-55.3013	24.61	24.61	49.22	1727	134
16495.20621	16489.09578	-365.301	17.97	17.97	35.94	3954	134
15654.60621	16861.59578	-330.301	21.41	21.41	42.81	3898	134
17349.50621	18890.59578	321.699	27.22	27.22	54.45	2202	134
31274.90621	20168.99578	-218.301	29.46	29.46	58.92	1746	134
14368.50621	20656.99578	-103.301	17.59	17.59	35.18	2262	134
13951.30621	24358.09578	-50.3013	7.58	7.58	15.17	10790	134
37964.70621	26701.39578	12.6987	24.87	24.87	49.74	1321	134
21789.30621	28899.29578	232.699	21.55	21.55	43.10	1807	134
25313.70621	30628.39578	208.699	25.41	25.41	50.82	1954	134
25057.30621	31234.29578	264.699	25.69	25.69	51.39	1465	134
25759.90621	31266.39578	101.699	7.37	7.37	14.74	9045	134
20339.00621	31681.39578	-343.301	35.70	35.70	71.40	1230	134
26959.40389	12000.68806	-206.379	17.33	17.33	34.67	3414	142
20506.90389	13007.68806	19.6209	29.06	29.06	58.12	1015	142
27246.30389	13766.98806	296.621	19.36	19.36	38.72	2137	142
15490.40389	14692.38806	-368.379	47.88	47.88	95.75	1203	142
33099.00389	14912.48806	182.621	19.55	19.55	39.09	2223	142
37975.70389	15567.48806	-212.379	22.07	22.07	44.13	2722	142
23842.80389	17416.48806	122.621	11.54	11.54	23.08	6123	142
33685.00389	18227.08806	-71.3791	23.46	23.46	46.91	1882	142
41385.10389	21080.68806	88.6209	26.80	26.80	53.60	1056	142
21586.60389	21646.58806	330.621	36.50	36.50	73.00	1734	142
29441.50389	26490.78806	228.621	10.15	10.15	20.30	5918	142
15849.60389	27721.08806	302.621	15.40	15.40	30.80	4726	142
15178.50389	28926.08806	-150.379	6.17	6.17	12.34	15103	142
22423.10389	28867.48806	392.621	30.85	30.85	61.70	2151	142
24313.40389	29054.78806	-228.379	37.54	37.54	75.08	1094	142
20922.50389	29471.58806	98.6209	18.72	18.72	37.44	2386	142
20293.60389	31256.08806	-199.379	16.18	16.18	32.36	3187	142
25704.00389	31272.98806	387.621	18.18	18.18	36.36	2705	142
27109.90389	32608.28806	131.621	26.47	26.47	52.94	1526	142
38227.40389	32671.48806	-179.379	42.55	42.55	85.11	1045	142
36381.60389	34699.48806	288.621	47.97	47.97	95.94	1310	142
23043.00158	12206.48034	-286.457	12.65	12.65	25.29	6324	150
21801.60158	14424.08034	-52.4568	18.60	18.60	37.21	2774	150
27230.80158	15581.48034	139.543	13.09	13.09	26.19	4765	150
16457.10158	16533.48034	-166.457	18.70	18.70	37.40	2636	150
27108.60158	18797.38034	-50.4568	17.54	17.54	35.09	2584	150
14364.00158	20321.38034	25.5432	21.62	21.62	43.24	1227	150
28916.90158	20778.48034	13.5432	18.96	18.96	37.92	2487	150
25608.10158	24853.38034	145.543	10.50	10.50	21.01	6042	150
14093.40158	25060.38034	118.543	10.17	10.17	20.35	8166	150
18017.10158	25540.38034	267.543	31.91	31.91	63.82	1128	150
26562.80158	25737.78034	162.543	29.04	29.04	58.07	1116	150
31802.70158	29951.38034	-196.457	20.96	20.96	41.92	2313	150
17353.20158	30837.48034	-55.4568	18.91	18.91	37.82	2801	150
20315.50158	31279.18034	-225.457	12.46	12.46	24.92	4114	150
27417.69926	11214.07262	-341.535	26.56	26.56	53.13	3585	158
30495.59926	11693.27262	-295.535	32.90	32.90	65.80	2152	158
20129.09926	14154.47262	-395.535	35.73	35.73	71.45	1299	158
18945.59926	14509.97262	-3.53461	10.39	10.39	20.77	5809	158
24228.89926	16126.17262	315.465	20.56	20.56	41.12	2776	158
16498.29926	16537.77262	-332.535	14.11	14.11	28.21	6816	158
31992.49926	17153.27262	272.465	30.40	30.40	60.81	1545	158
21650.39926	17948.17262	134.465	20.30	20.30	40.60	2537	158
40760.99926	18230.67262	-191.535	28.24	28.24	56.47	2154	158
27103.79926	18732.37262	17.4654	17.62	17.62	35.23	1932	158
28890.69926	20805.87262	87.4654	27.29	27.29	54.59	1025	158
37949.49926	26694.27262	39.4654	24.59	24.59	49.17	1622	158
12850.59926	27038.97262	-57.5346	28.33	28.33	56.66	1075	158
12484.99926	27746.57262	-220.535	9.70	9.70	19.41	9547	158
31762.39926	27998.07262	-141.535	16.74	16.74	33.49	3178	158
31219.79926	28603.07262	-269.535	20.28	20.28	40.55	4728	158
18956.49926	28530.57262	92.4654	30.43	30.43	60.85	1557	158
15210.39926	28961.07262	-29.5346	10.46	10.46	20.91	5662	158
31800.29926	29952.37262	-224.535	16.41	16.41	32.83	3823	158
23285.59926	30571.37262	154.465	12.55	12.55	25.10	4494	158
28469.39926	31745.87262	-270.535	33.02	33.02	66.03	1840	158
24954.79926	31985.37262	57.4654	22.28	22.28	44.56	2229	158
27252.99695	15569.6649	-48.6124	19.81	19.81	39.61	1502	166
25556.09695	17285.5649	-145.612	31.02	31.02	62.03	1161	166
15678.69695	18874.8649	-105.612	14.44	14.44	28.87	3865	166
25626.89695	20098.5649	351.388	37.59	37.59	75.17	1252	166
11722.19695	21676.4649	-263.612	24.73	24.73	49.45	1848	166
39193.49695	22340.4649	-166.612	22.68	22.68	45.36	2486	166
17059.99695	24233.6649	302.388	24.63	24.63	49.27	2422	166
16541.99695	24367.3649	301.388	11.00	11.00	22.00	4177	166
25623.49695	24873.0649	133.388	14.51	14.51	29.01	3712	166
29764.59695	27580.5649	148.388	15.35	15.35	30.71	3371	166
16574.59695	28007.8649	-11.6124	21.36	21.36	42.72	1461	166
18808.49695	28489.1649	163.388	16.46	16.46	32.92	2772	166
14559.29695	28822.6649	-6.61237	15.40	15.40	30.80	2847	166
27730.99695	30393.2649	100.388	24.96	24.96	49.93	1014	166
23230.19695	30561.1649	164.388	21.08	21.08	42.15	1597	166
25080.39695	31258.0649	315.388	12.81	12.81	25.62	5001	166
28464.89695	31645.0649	-244.612	12.55	12.55	25.10	4776	166
32502.59695	32122.3649	12.3876	20.79	20.79	41.59	2877	166
28579.39695	33957.5649	-63.6124	36.81	36.81	73.62	1016	166
34963.09463	2179.257176	-285.69	16.06	16.06	32.12	5962	174
27890.99463	13673.65718	250.31	19.95	19.95	39.89	2293	174
39385.19463	15353.65718	-123.69	33.96	33.96	67.92	1152	174
40980.89463	15251.05718	-381.69	30.94	30.94	61.89	1876	174
22734.99463	15863.85718	363.31	10.03	10.03	20.06	11005	174
28104.99463	24375.35718	353.31	30.12	30.12	60.24	1471	174
37304.59463	25876.45718	216.31	21.74	21.74	43.47	3054	174
31558.79232	16912.14945	37.2321	18.37	18.37	36.74	2530	182
18126.09232	17951.64945	-44.7679	10.90	10.90	21.81	6702	182
33704.49232	18695.44945	284.232	19.59	19.59	39.19	2849	182
35885.19232	19128.24945	-200.768	33.61	33.61	67.21	1540	182
41340.29232	21091.94945	198.232	23.50	23.50	47.01	1874	182
37461.29232	21521.74945	233.232	29.72	29.72	59.44	1157	182
5538.192319	23361.44945	-236.768	37.96	37.96	75.93	1581	182
34864.79232	23571.24945	-333.768	31.13	31.13	62.27	2201	182
24844.59232	25202.84945	-345.768	42.79	42.79	85.58	1556	182
37545.49232	25644.24945	-294.768	27.25	27.25	54.49	1836	182
26418.89232	27758.54945	-375.768	16.04	16.04	32.08	5429	182
12049.29232	28635.14945	-266.768	9.28	9.28	18.56	8924	182
23008.49232	30079.64945	-295.768	25.83	25.83	51.67	1969	182
25705.99232	31255.84945	236.232	11.54	11.54	23.08	5453	182
37825.19	8877.241733	167.154	22.07	22.07	44.13	2169	190
22317.09	9712.441733	-95.8456	52.63	52.63	105.27	1047	190
29224.09	13396.14173	-100.846	24.56	24.56	49.13	2457	190
21044.09	14801.94173	114.154	25.29	25.29	50.59	1667	190
35476.19	16699.14173	13.1543	34.52	34.52	69.05	1039	190
27600.19	18687.94173	123.154	24.75	24.75	49.50	1323	190
30186.29	24139.74173	268.154	40.72	40.72	81.44	1497	190
36586.49	26219.54173	248.154	31.70	31.70	63.40	1242	190
35736.49	26771.84173	-89.8456	21.95	21.95	43.90	2562	190
36370.99	26998.64173	-68.8456	31.70	31.70	63.40	1497	190
38836.09	28368.64173	-388.846	56.59	56.59	113.18	1128	190
16959.89	28393.74173	-233.846	14.60	14.60	29.20	4256	190
22952.89	30469.74173	277.154	14.48	14.48	28.97	6272	190
37278.68769	13002.03401	-357.923	29.70	29.70	59.39	2465	198
19282.78769	13237.23401	-289.923	13.59	13.59	27.18	4998	198
17220.58769	13604.93401	-182.923	26.89	26.89	53.79	1924	198
40526.98769	14227.93401	-22.9234	31.37	31.37	62.74	1263	198
19422.58769	14743.43401	70.0766	13.99	13.99	27.98	2674	198
28799.98769	15540.53401	364.077	19.10	19.10	38.20	3271	198
14260.68769	20499.03401	-185.923	21.67	21.67	43.33	2560	198
33188.28769	22902.93401	-8.92341	15.00	15.00	30.00	3380	198
13932.08769	24378.03401	-287.923	41.57	41.57	83.13	1033	198
14132.78769	24892.03401	-342.923	32.73	32.73	65.47	1392	198
34659.88769	25187.43401	159.077	14.01	14.01	28.02	5386	198
12442.18769	25378.03401	149.077	15.68	15.68	31.37	2865	198
32537.68769	29240.93401	172.077	15.75	15.75	31.51	3278	198
18657.88769	30410.23401	-221.923	12.81	12.81	25.62	6135	198
38250.58769	32629.83401	-151.923	37.26	37.26	74.51	1188	198
25154.58769	33374.03401	-213.923	40.93	40.93	81.86	1491	198
22801.08769	33639.33401	-136.923	30.76	30.76	61.51	1232	198
30533.48769	34368.43401	-7.92341	38.34	38.34	76.68	1071	198
31578.08769	34537.43401	353.077	33.77	33.77	67.54	1272	198
34955.38538	2261.726291	-132.001	26.28	26.28	52.56	1753	206
40604.68538	2631.326291	-306.001	26.45	26.45	52.89	2365	206
33140.68538	16767.22629	2.99883	17.36	17.36	34.71	2452	206
33255.18538	20338.92629	35.9988	25.13	25.13	50.26	1293	206
12715.58538	21288.32629	-163.001	13.68	13.68	27.37	4854	206
13867.18538	24380.52629	-295.001	11.54	11.54	23.08	7990	206
13444.88538	25566.02629	-93.0012	26.61	26.61	53.22	1012	206
35931.98538	26233.92629	40.9988	27.29	27.29	54.59	1458	206
13781.28538	27908.92629	-233.001	12.48	12.48	24.96	4683	206
18722.18538	28529.22629	286.999	35.94	35.94	71.87	1330	206
40755.88538	28933.32629	-298.001	44.98	44.98	89.96	1140	206
33410.08538	30462.12629	120.999	31.25	31.25	62.50	1952	206
36545.68306	10542.61857	-174.079	30.38	30.38	60.76	1344	214
22850.48306	11959.91857	-100.079	14.65	14.65	29.30	4878	214
19943.88306	12790.21857	-276.079	23.27	23.27	46.53	2813	214
27183.68306	13761.41857	50.9211	22.47	22.47	44.93	1446	214
24280.58306	13816.31857	19.9211	32.12	32.12	64.24	1639	214
33347.68306	13809.11857	-131.079	16.06	16.06	32.12	4409	214
30682.28306	14406.21857	-93.0789	19.71	19.71	39.42	3011	214
17808.78306	17864.11857	297.921	32.29	32.29	64.57	1076	214
23058.58306	19349.61857	-33.0789	8.45	8.45	16.91	10572	214
14994.78306	20141.21857	-331.079	15.45	15.45	30.90	3831	214
38058.38306	20983.91857	-53.0789	19.38	19.38	38.76	3166	214
33455.78306	22936.91857	-178.079	19.88	19.88	39.75	1809	214
12632.08306	24930.41857	-144.079	20.42	20.42	40.84	1603	214
36506.78306	27015.71857	374.921	15.47	15.47	30.94	6169	214
40259.08306	29372.01857	34.9211	33.44	33.44	66.88	1089	214
21382.28306	30090.91857	109.921	29.81	29.81	59.63	1766	214
16219.38306	30509.61857	-226.079	22.80	22.80	45.59	2398	214
28723.58306	34082.31857	-50.0789	27.88	27.88	55.77	1361	214
37981.18075	8926.910848	60.8433	23.01	23.01	46.02	2082	222
33343.08075	9411.710848	155.843	31.51	31.51	63.02	1261	222
30544.18075	12157.81085	392.843	30.87	30.87	61.75	1823	222
22739.18075	13258.01085	-51.1567	20.21	20.21	40.41	2393	222
29177.38075	13350.51085	-31.1567	22.14	22.14	44.27	1767	222
35474.58075	13178.11085	382.843	34.71	34.71	69.43	1278	222
33301.98075	13865.31085	37.8433	13.56	13.56	27.13	3002	222
41337.78075	16779.41085	-216.157	40.39	40.39	80.78	1103	222
33812.68075	18081.91085	172.843	26.49	26.49	52.99	1095	222
20583.28075	18309.91085	-5.15669	9.00	9.00	17.99	6259	222
31798.28075	19327.41085	388.843	30.19	30.19	60.38	1534	222
10839.68075	22115.41085	-151.157	19.31	19.31	38.62	2501	222
36492.08075	27092.01085	188.843	30.00	30.00	60.01	1157	222
18592.48075	27314.71085	343.843	46.75	46.75	93.49	1012	222
33930.38075	28395.01085	-248.157	10.41	10.41	20.82	11515	222
16487.08075	28668.91085	141.843	18.77	18.77	37.54	2843	222
22287.68075	29349.01085	44.8433	37.52	37.52	75.03	1041	222
23029.18075	29387.81085	-318.157	14.46	14.46	28.92	5143	222
28652.08075	34376.51085	-165.157	26.49	26.49	52.99	1378	222
39392.37843	8326.103127	-65.2345	23.20	23.20	46.39	2067	230
23422.87843	12208.60313	-270.234	30.40	30.40	60.81	2042	230
40753.67843	12984.70313	-167.234	30.90	30.90	61.80	1099	230
38479.17843	14148.20313	-57.2345	20.84	20.84	41.68	1577	230
33646.67843	15601.60313	347.766	29.88	29.88	59.77	1464	230
15801.57843	20961.90313	-220.234	14.65	14.65	29.30	5140	230
39998.37843	20983.80313	3.76554	24.47	24.47	48.94	2039	230
18731.37843	26161.40313	-171.234	20.14	20.14	40.27	1704	230
39589.27843	26303.30313	23.7655	28.10	28.10	56.19	1746	230
20151.67843	27564.60313	220.766	29.11	29.11	58.22	1139	230
34815.57843	27686.30313	-182.234	34.08	34.08	68.15	1664	230
20923.97843	29523.40313	150.766	24.23	24.23	48.47	2008	230
18817.17843	30447.80313	-293.234	9.94	9.94	19.88	11330	230
23746.27843	30362.80313	34.7655	19.03	19.03	38.06	1838	230
24143.37843	33392.40313	-212.234	35.40	35.40	70.79	1026	230
30589.47843	34732.50313	-152.234	21.17	21.17	42.34	3085	230
31782.57612	10018.79541	-132.312	21.22	21.22	42.44	2408	238
36586.37612	10668.09541	-43.3122	26.78	26.78	53.55	1398	238
32940.87612	13840.59541	334.688	24.14	24.14	48.28	1674	238
41168.17612	17126.19541	236.688	37.21	37.21	74.42	1498	238
21812.17612	17864.59541	221.688	23.90	23.90	47.81	1867	238
18146.17612	17901.09541	297.688	17.54	17.54	35.09	3061	238
15003.97612	18277.49541	-48.3122	24.80	24.80	49.60	1498	238
15426.17612	21547.79541	238.688	19.85	19.85	39.71	1913	238
38851.97612	23308.09541	-224.312	30.97	30.97	61.94	1383	238
13067.67612	23832.09541	-334.312	23.74	23.74	47.48	3167	238
39551.77612	24821.19541	-172.312	22.91	22.91	45.83	2760	238
36733.17612	26105.29541	34.6878	23.55	23.55	47.10	1782	238
39238.27612	28076.19541	382.688	55.77	55.77	111.53	1022	238
14424.67612	28584.49541	165.688	27.65	27.65	55.30	1106	238
30214.67612	32487.19541	166.688	19.17	19.17	38.34	1722	238
27682.87612	34393.79541	292.688	34.76	34.76	69.52	1097	238
38892.7738	9247.387684	-82.39	11.04	11.04	22.09	6472	246
30470.7738	12176.08768	-121.39	13.73	13.73	27.46	5584	246
30166.1738	12558.88768	19.61	18.75	18.75	37.49	1935	246
33104.3738	16081.68768	247.61	16.37	16.37	32.73	4180	246
8986.173802	17651.38768	-302.39	47.34	47.34	94.67	1160	246
28893.9738	20786.18768	-119.39	11.96	11.96	23.93	5662	246
30889.1738	23704.98768	-77.39	35.28	35.28	70.56	1049	246
40404.8738	26964.58768	20.61	21.62	21.62	43.24	1263	246
29805.8738	27568.18768	122.61	24.35	24.35	48.70	1036	246
30655.4738	34669.68768	29.61	35.14	35.14	70.27	1110	246
20260.67149	15630.47996	-56.4677	17.87	17.87	35.75	2588	254
9999.571488	18691.27996	367.532	42.65	42.65	85.30	1023	254
15573.67149	19029.07996	-332.468	23.69	23.69	47.38	2824	254
34052.47149	23945.97996	-255.468	37.73	37.73	75.45	1263	254
19903.87149	28669.37996	352.532	32.50	32.50	65.00	1200	254
31291.27149	28691.97996	-293.468	13.87	13.87	27.74	7671	254
35871.17149	29065.37996	229.532	27.79	27.79	55.58	1697	254
37814.67149	29301.67996	-306.468	25.32	25.32	50.63	1888	254
12687.77149	29750.97996	-153.468	38.74	38.74	77.48	1242	254
28237.37149	30431.47996	-141.468	34.50	34.50	69.00	1329	254
14468.67149	31550.47996	-258.468	14.44	14.44	28.87	5534	254
17200.07149	31729.67996	-93.4677	25.65	25.65	51.29	1474	254
25230.46917	13626.47224	130.454	5.39	5.39	10.79	14858	262
34220.36917	15478.77224	219.454	19.33	19.33	38.67	2136	262
20209.56917	15616.97224	-4.5455	15.17	15.17	30.33	3341	262
37514.96917	16788.07224	-376.546	45.22	45.22	90.43	1129	262
15423.36917	17678.67224	-307.546	29.56	29.56	59.11	1313	262
15578.06917	18939.77224	-157.546	18.20	18.20	36.41	2331	262
40392.46917	19262.47224	199.454	29.77	29.77	59.53	1226	262
24991.16917	19676.97224	121.454	25.88	25.88	51.76	1389	262
16156.96917	19824.37224	287.454	31.98	31.98	63.96	1012	262
15810.56917	21077.37224	-231.546	23.43	23.43	46.86	2210	262
8122.369173	24226.17224	-265.546	32.12	32.12	64.24	1301	262
39575.46917	26616.87224	-162.546	42.96	42.96	85.91	1016	262
27869.46917	27145.07224	14.4545	12.65	12.65	25.29	4535	262
25738.46917	31259.37224	306.454	12.76	12.76	25.53	4379	262
33220.36686	13852.26452	339.377	11.85	11.85	23.69	8798	270
33110.86686	14914.36452	278.377	18.79	18.79	37.59	2047	270
33386.76686	14879.86452	339.377	27.15	27.15	54.31	1470	270
29663.56686	15683.86452	-22.6233	22.84	22.84	45.69	2185	270
18391.36686	17871.26452	152.377	28.10	28.10	56.19	1454	270
40758.96686	18149.66452	5.37674	27.93	27.93	55.86	1518	270
15579.76686	19002.36452	-235.623	20.44	20.44	40.88	2397	270
21761.76686	19588.36452	-175.623	30.83	30.83	61.65	2019	270
19183.26686	20287.46452	170.377	12.86	12.86	25.72	4851	270
23312.06686	22455.16452	-20.6233	27.60	27.60	55.20	1232	270
37561.46686	25538.96452	-198.623	28.35	28.35	56.71	1481	270
25187.56686	28629.66452	-396.623	39.80	39.80	79.60	1218	270
18006.56686	28609.66452	-117.623	17.69	17.69	35.37	2453	270
25259.36686	28919.56452	-302.623	29.01	29.01	58.03	2148	270
25697.86686	31243.16452	108.377	12.41	12.41	24.82	5986	270
22953.46686	32685.76452	3.37674	27.51	27.51	55.01	1193	270
34772.96686	34738.26452	-122.623	40.41	40.41	80.82	1426	270
31805.06454	3022.556799	-164.701	33.86	33.86	67.73	1148	278
41235.36454	11346.8568	-99.701	31.84	31.84	63.68	1222	278
17886.26454	15314.6568	-32.701	17.54	17.54	35.09	2348	278
35439.76454	15247.1568	27.299	21.76	21.76	43.52	2068	278
18667.56454	16801.2568	340.299	20.91	20.91	41.82	2484	278
19244.56454	16767.3568	35.299	16.98	16.98	33.96	2190	278
14390.66454	18723.2568	67.299	13.99	13.99	27.98	4216	278
17335.06454	18906.5568	-14.701	26.21	26.21	52.42	1727	278
32220.56454	19984.0568	-15.701	18.06	18.06	36.13	1826	278
19178.56454	20279.8568	169.299	13.71	13.71	27.41	3781	278
38130.76454	20971.0568	92.299	20.11	20.11	40.22	2226	278
13450.86454	21496.1568	392.299	17.54	17.54	35.09	4224	278
11142.76454	24071.8568	-167.701	21.10	21.10	42.20	1485	278
14476.66454	26427.2568	-259.701	26.80	26.80	53.60	1528	278
38018.16454	26649.5568	177.299	26.56	26.56	53.13	1672	278
12284.66454	28140.9568	-22.701	10.50	10.50	21.01	4562	278
14611.36454	28881.2568	19.299	6.92	6.92	13.85	9596	278
32517.16454	29220.6568	103.299	12.27	12.27	24.54	5440	278
27814.96454	34572.8568	350.299	23.22	23.22	46.44	3048	278
34082.66223	11099.14908	-127.779	40.58	40.58	81.15	1127	286
25711.66223	11957.34908	24.2212	28.33	28.33	56.66	1168	286
31833.36223	12315.64908	-59.7788	20.21	20.21	40.41	2186	286
11547.56223	15631.34908	-395.779	49.67	49.67	99.33	1095	286
35655.76223	15975.04908	80.2212	13.78	13.78	27.55	4226	286
17073.06223	17077.24908	4.22122	14.15	14.15	28.31	4658	286
15407.76223	16952.94908	-397.779	54.26	54.26	108.52	1008	286
20585.26223	18347.04908	-54.7788	28.10	28.10	56.19	1157	286
13928.36223	21418.14908	-101.779	21.50	21.50	43.00	1439	286
15494.26223	23808.84908	-134.779	11.33	11.33	22.66	3701	286
39613.46223	24955.34908	-178.779	25.91	25.91	51.81	2020	286
34687.96223	25241.54908	-213.779	18.68	18.68	37.35	4533	286
15892.16223	26784.94908	354.221	32.59	32.59	65.19	1328	286
30991.96223	27167.14908	70.2212	13.97	13.97	27.93	3272	286
34361.96223	29476.34908	112.221	30.85	30.85	61.70	1379	286
14336.06223	31675.14908	-204.779	32.38	32.38	64.76	1124	286
35302.76223	32160.84908	-345.779	40.88	40.88	81.77	1888	286
30608.25992	547.6413568	-390.857	31.91	31.91	63.82	1669	294
33848.75992	9924.341357	-324.857	32.03	32.03	64.06	1277	294
36563.65992	10760.34136	-280.857	27.93	27.93	55.86	1341	294
30543.75992	12198.84136	-169.857	24.00	24.00	47.99	1882	294
23686.35992	14379.94136	321.143	8.03	8.03	16.06	13264	294
29729.85992	15736.34136	-365.857	41.47	41.47	82.94	1166	294
18695.85992	16802.74136	112.143	18.11	18.11	36.22	1854	294
19127.65992	22606.64136	160.143	14.70	14.70	29.39	4517	294
13602.05992	22813.34136	-74.8565	15.92	15.92	31.84	4726	294
32803.45992	24276.34136	-99.8565	21.90	21.90	43.80	1604	294
13941.75992	26128.14136	88.1435	34.71	34.71	69.43	1117	294
14283.15992	28758.04136	13.1435	24.52	24.52	49.03	1444	294
15185.15992	28990.34136	-181.857	15.17	15.17	30.33	2473	294
25013.95992	33329.84136	191.143	34.83	34.83	69.66	1263	294
30037.0576	12638.43364	-103.934	31.82	31.82	63.63	1547	302
32134.4576	13865.53364	10.0657	27.51	27.51	55.01	1793	302
17683.2576	14276.43364	256.066	41.35	41.35	82.71	1008	302
17378.8576	18902.83364	95.0657	15.85	15.85	31.70	3629	302
12237.8576	19543.23364	-264.934	49.53	49.53	99.05	1151	302
16891.4576	20408.03364	-39.9343	23.60	23.60	47.19	1501	302
11651.5576	22754.53364	-356.934	48.49	48.49	96.98	1020	302
16559.6576	23531.83364	188.066	22.70	22.70	45.40	2217	302
39768.3576	27340.73364	-143.934	21.62	21.62	43.24	2533	302
18066.8576	30293.83364	-175.934	16.79	16.79	33.58	1801	302
19403.5576	31174.53364	-102.934	11.19	11.19	22.37	5852	302
25737.1576	31260.63364	132.066	14.79	14.79	29.58	2007	302
34982.1576	34690.93364	13.0657	21.43	21.43	42.86	1272	302
31803.65529	12335.32591	-73.0294	16.84	16.84	33.68	3639	310
33181.75529	14910.02591	304.971	12.88	12.88	25.76	6068	310
20263.25529	15358.82591	7.97058	24.82	24.82	49.64	1112	310
18222.95529	16161.02591	58.9706	10.06	10.06	20.11	5469	310
33969.95529	16913.42591	313.971	26.42	26.42	52.85	1504	310
15590.55529	17473.82591	-282.029	38.79	38.79	77.57	1157	310
34330.65529	19829.72591	51.9706	12.32	12.32	24.63	3980	310
32144.85529	20035.52591	-180.029	31.44	31.44	62.88	1168	310
20157.65529	21646.52591	-50.0294	20.91	20.91	41.82	1668	310
12925.05529	22700.12591	-137.029	20.87	20.87	41.73	1765	310
33489.75529	22961.62591	-223.029	12.20	12.20	24.40	3425	310
35010.45529	27636.22591	-175.029	21.95	21.95	43.90	3374	310
31573.95529	32809.72591	-236.029	30.17	30.17	60.34	1221	310
41363.25529	33463.02591	-160.029	45.59	45.59	91.19	1028	310
31083.65297	11405.01819	-385.13	39.75	39.75	79.50	1335	318
36636.85297	12288.81819	41.8697	33.04	33.04	66.08	1036	318
19290.75297	16151.91819	60.8697	19.88	19.88	39.75	2511	318
15829.45297	17647.61819	-61.1303	18.79	18.79	37.59	2857	318
11536.75297	22872.41819	-105.13	20.61	20.61	41.21	1463	318
37810.35297	23097.81819	-110.13	17.62	17.62	35.23	3792	318
39561.55297	24915.71819	-78.1303	26.59	26.59	53.18	1326	318
29815.85297	27581.81819	154.87	16.13	16.13	32.26	2241	318
41256.25297	28323.41819	-355.13	51.76	51.76	103.53	1124	318
20365.65297	31388.81819	-30.1303	18.51	18.51	37.02	2789	318
19239.95297	34824.41819	-222.13	45.52	45.52	91.04	1205	318
28193.05066	13419.91047	-221.231	29.41	29.41	58.83	1600	326
37104.55066	13219.51047	-219.231	31.25	31.25	62.50	1446	326
18526.85066	14651.71047	-182.231	25.48	25.48	50.96	1055	326
20173.65066	14863.11047	232.769	13.94	13.94	27.88	4625	326
32868.65066	15767.51047	-349.231	37.73	37.73	75.45	1616	326
23864.35066	16200.11047	343.769	27.60	27.60	55.20	2393	326
33126.15066	17509.11047	22.7688	33.65	33.65	67.31	1123	326
16706.25066	21091.01047	-101.231	11.52	11.52	23.03	5555	326
22605.75066	21459.71047	62.7688	25.53	25.53	51.06	1520	326
23288.85066	22389.51047	-52.2312	13.05	13.05	26.09	6198	326
34481.25066	22779.11047	-107.231	41.42	41.42	82.85	1169	326
13376.75066	28184.51047	207.769	31.23	31.23	62.45	1443	326
22229.35066	29305.31047	119.769	20.75	20.75	41.50	1979	326
19991.35066	30599.31047	-334.231	38.65	38.65	77.29	1132	326
20325.05066	31434.71047	-257.231	20.70	20.70	41.40	2742	326
22866.75066	33401.51047	-355.231	36.48	36.48	72.96	1257	326
27155.44834	13759.30275	198.668	26.99	26.99	53.98	1054	334
32823.74834	13762.70275	198.668	21.90	21.90	43.80	2195	334
25942.44834	15646.70275	218.668	24.80	24.80	49.60	1732	334
28927.14834	17744.20275	163.668	19.90	19.90	39.80	1496	334
15751.04834	18843.20275	39.6679	14.98	14.98	29.96	2884	334
17456.64834	18796.90275	131.668	26.64	26.64	53.27	1604	334
24559.94834	19866.40275	-205.332	20.23	20.23	40.46	3489	334
19992.84834	25219.60275	259.668	45.15	45.15	90.29	1248	334
39769.44834	27472.60275	-254.332	25.34	25.34	50.68	2602	334
23931.34834	28244.20275	168.668	18.18	18.18	36.36	2028	334
18823.74834	28548.80275	133.668	21.93	21.93	43.85	1189	334
35734.34834	29040.30275	76.6679	25.20	25.20	50.40	1593	334
23190.94834	30583.10275	56.6679	25.91	25.91	51.81	1047	334
29936.44834	32439.90275	73.6679	26.56	26.56	53.13	1491	334
21114.84834	33473.90275	192.668	18.13	18.13	36.27	3025	334
36527.74603	10640.79503	-115.433	19.03	19.03	38.06	2277	342
29984.54603	11881.59503	107.567	12.03	12.03	24.07	6534	342
26959.84603	11944.19503	-115.433	15.35	15.35	30.71	3767	342
31016.74603	13282.59503	-109.433	22.56	22.56	45.12	2232	342
19174.74603	14272.19503	-107.433	24.87	24.87	49.74	1126	342
16514.14603	16601.29503	-265.433	13.14	13.14	26.28	4135	342
16320.64603	17608.19503	58.567	11.87	11.87	23.74	4792	342
25228.44603	17666.29503	273.567	23.41	23.41	46.82	1613	342
23002.54603	19455.29503	-217.433	15.07	15.07	30.14	4018	342
37258.54603	20949.69503	-44.433	32.40	32.40	64.81	1298	342
37546.44603	25594.59503	-40.433	10.67	10.67	21.34	7827	342
15818.04603	27781.49503	104.567	20.82	20.82	41.64	1827	342
14315.84603	28753.59503	-281.433	28.73	28.73	57.46	1986	342
27454.04603	29765.29503	13.567	19.17	19.17	38.34	2553	342
18739.84603	30520.99503	-252.433	23.20	23.20	46.39	2871	342
20251.34603	30996.09503	-228.433	25.83	25.83	51.67	1295	342
25094.54603	32646.09503	70.567	33.44	33.44	66.88	1091	342
38912.14371	9245.587308	-65.5339	12.01	12.01	24.02	4540	350
21069.64371	12645.58731	-357.534	46.89	46.89	93.78	1354	350
35610.04371	13482.08731	319.466	25.48	25.48	50.96	2066	350
18569.94371	15167.88731	-151.534	14.88	14.88	29.77	3791	350
37977.14371	15865.28731	-215.534	13.78	13.78	27.55	3889	350
16307.24371	17594.78731	44.4661	11.73	11.73	23.46	4436	350
15728.14371	18898.08731	90.4661	7.98	7.98	15.97	10271	350
16272.14371	19829.88731	138.466	13.47	13.47	26.94	4366	350
33246.84371	20370.08731	38.4661	17.52	17.52	35.04	3284	350
41371.74371	21155.48731	-100.534	28.35	28.35	56.71	1055	350
19270.34371	27218.28731	-73.5339	36.90	36.90	73.81	1181	350
15699.04371	28010.48731	-302.534	39.09	39.09	78.19	1112	350
27454.54371	29745.38731	160.466	21.85	21.85	43.71	2119	350
20316.54371	31398.68731	-378.534	23.10	23.10	46.21	2172	350
17392.24371	32143.58731	297.466	45.62	45.62	91.23	1108	350
27101.14371	32785.58731	-366.534	22.87	22.87	45.73	4060	350
25230.7414	13036.37959	242.365	22.49	22.49	44.98	1667	358
38286.6414	13433.77959	170.365	26.02	26.02	52.05	1594	358
22630.3414	16969.87959	176.365	17.17	17.17	34.34	1754	358
15471.5414	17667.17959	77.3652	22.80	22.80	45.59	1671	358
24554.4414	19881.97959	36.3652	28.52	28.52	57.04	1030	358
23329.0414	22470.77959	90.3652	21.85	21.85	43.71	1517	358
12081.3414	22530.47959	-225.635	25.55	25.55	51.10	1357	358
32706.7414	25873.87959	101.365	12.03	12.03	24.07	2962	358
23182.2414	30548.67959	210.365	12.79	12.79	25.58	4675	358
25752.8414	31259.77959	360.365	15.33	15.33	30.66	4318	358
26377.8414	31335.67959	-144.635	34.48	34.48	68.95	1010	358
34983.0414	33378.17959	-135.635	28.42	28.42	56.85	1289	358
30451.53908	12080.77187	38.2643	21.81	21.81	43.61	1900	366
17075.13908	13499.77187	-354.736	40.29	40.29	80.59	1181	366
30958.03908	14771.47187	226.264	21.41	21.41	42.81	2512	366
25868.13908	14994.17187	-306.736	22.94	22.94	45.88	2598	366
18534.93908	15125.37187	-89.7357	10.29	10.29	20.58	5278	366
24889.83908	17683.47187	395.264	42.77	42.77	85.53	1095	366
17937.53908	18020.37187	294.264	16.13	16.13	32.26	2636	366
14382.63908	20417.97187	-372.736	10.43	10.43	20.87	7886	366
12887.23908	22138.07187	-167.736	15.87	15.87	31.75	2645	366
16346.43908	25980.57187	240.264	12.62	12.62	25.25	4449	366
36575.23677	10618.36414	-325.837	20.32	20.32	40.65	3633	374
21556.03677	13723.76414	-147.837	6.92	6.92	13.85	13853	374
20115.33677	14903.06414	286.163	22.77	22.77	45.55	1726	374
41306.73677	15929.96414	-144.837	27.98	27.98	55.95	1588	374
20023.43677	16230.26414	361.163	17.76	17.76	35.51	3290	374
29191.63677	20149.26414	160.163	19.43	19.43	38.86	1826	374
17555.73677	21747.86414	129.163	10.57	10.57	21.15	3776	374
39254.53677	22355.26414	-288.837	42.91	42.91	85.82	1028	374
23307.33677	22412.46414	140.163	19.62	19.62	39.23	2622	374
33466.23677	22991.56414	-207.837	6.57	6.57	13.14	9509	374
38801.93677	25300.16414	-27.8366	19.62	19.62	39.23	2118	374
27811.93677	25538.26414	-268.837	30.07	30.07	60.15	1563	374
13850.73677	26435.46414	385.163	39.71	39.71	79.41	1052	374
22400.23677	29277.86414	-180.837	29.06	29.06	58.12	1514	374
41339.43677	30281.26414	5.16336	28.61	28.61	57.23	1567	374
34995.43677	33306.16414	-37.8366	22.18	22.18	44.37	1644	374
22143.33446	13148.15642	-75.9375	17.00	17.00	34.01	3132	382
24803.73446	13697.95642	28.0625	20.49	20.49	40.98	1633	382
35516.43446	14779.45642	336.062	30.17	30.17	60.34	1302	382
30136.43446	16238.75642	-388.938	38.39	38.39	76.77	1263	382
37849.13446	23019.05642	327.062	22.30	22.30	44.60	1745	382
33457.53446	23037.25642	-200.938	9.18	9.18	18.37	6168	382
38827.43446	23947.45642	-30.9375	32.17	32.17	64.34	1243	382
34655.23446	25150.85642	1.06246	29.58	29.58	59.16	1350	382
32741.83446	25878.35642	102.062	8.88	8.88	17.76	5702	382
27696.03446	26734.35642	124.062	29.88	29.88	59.77	1047	382
35695.43446	26822.05642	-14.9375	27.58	27.58	55.15	1222	382
18054.33446	28529.35642	-75.9375	27.15	27.15	54.31	1098	382
27355.93446	29775.15642	273.062	16.01	16.01	32.03	4136	382
17365.93446	34577.25642	-43.9375	27.48	27.48	54.97	1741	382
38142.13214	618.3487016	-336.038	53.18	53.18	106.35	1151	390
40861.83214	6912.148702	-10.0384	21.55	21.55	43.10	1963	390
26827.13214	14347.7487	169.962	16.79	16.79	33.58	3344	390
19707.93214	14417.8487	8.96155	10.41	10.41	20.82	3180	390
22404.83214	14453.5487	156.962	14.88	14.88	29.77	1926	390
29793.53214	27546.3487	188.962	18.86	18.86	37.73	1582	390
35167.93214	30334.2487	258.962	34.74	34.74	69.47	1016	390
26352.23214	31088.3487	23.9616	15.75	15.75	31.51	3067	390
25678.03214	31230.3487	163.962	13.38	13.38	26.75	3712	390
26976.73214	32351.9487	95.9616	23.34	23.34	46.68	2456	390
25564.03214	34522.2487	130.962	18.93	18.93	37.87	2695	390
30145.72983	12597.84098	-336.139	34.24	34.24	68.48	1263	398
23359.32983	13354.94098	318.861	22.09	22.09	44.18	1821	398
36040.02983	13562.74098	-323.139	47.78	47.78	95.57	1341	398
25900.62983	15164.64098	-337.139	12.53	12.53	25.06	9465	398
41106.12983	15487.04098	-25.1394	22.35	22.35	44.70	2221	398
19275.82983	16360.94098	289.861	27.25	27.25	54.49	1403	398
32105.62983	17933.84098	68.8606	23.34	23.34	46.68	1676	398
17815.92983	18047.04098	158.861	15.61	15.61	31.23	3602	398
16923.02983	18660.04098	123.861	20.68	20.68	41.35	1178	398
29236.82983	18773.84098	272.861	43.10	43.10	86.19	1022	398
14971.42983	19787.84098	-179.139	14.62	14.62	29.25	5125	398
33787.52983	20832.24098	369.861	11.59	11.59	23.17	8415	398
36949.52983	21543.74098	-72.1394	23.27	23.27	46.53	1883	398
15775.12983	22093.04098	126.861	11.85	11.85	23.69	6137	398
39212.42983	22288.14098	-37.1394	27.04	27.04	54.07	1224	398
23290.22983	22465.14098	41.8606	19.55	19.55	39.09	2517	398
8612.829826	24339.04098	-188.139	31.06	31.06	62.12	1478	398
35851.12983	26987.04098	-242.139	36.36	36.36	72.72	1370	398
25765.62751	11535.73326	-147.24	30.00	30.00	60.01	1795	406
22793.42751	13258.13326	12.7597	16.60	16.60	33.21	2960	406
18762.72751	17143.13326	-284.24	30.69	30.69	61.37	1437	406
20516.42751	18316.03326	352.76	18.91	18.91	37.82	3178	406
38063.72751	20960.43326	-1.24025	13.49	13.49	26.99	5104	406
25621.52751	24876.73326	160.76	19.19	19.19	38.39	1820	406
10492.32751	26804.53326	-242.24	39.89	39.89	79.79	1120	406
19846.82751	28661.53326	93.7598	23.43	23.43	46.86	2557	406
24761.52751	28925.83326	182.76	31.51	31.51	63.02	1307	406
23035.32751	30338.03326	-226.24	24.14	24.14	48.28	1548	406
29086.22751	31118.03326	363.76	14.48	14.48	28.97	7044	406
18932.22751	33230.03326	-66.2402	11.68	11.68	23.36	4846	406
39948.4252	9069.425538	-57.3412	19.43	19.43	38.86	1973	414
41144.4252	9848.725538	-119.341	37.11	37.11	74.23	1003	414
27202.3252	12089.02554	-171.341	13.52	13.52	27.04	5288	414
22360.9252	14459.12554	144.659	20.65	20.65	41.31	1451	414
23600.4252	16314.52554	329.659	34.03	34.03	68.06	1838	414
20234.4252	17637.62554	-84.3412	17.29	17.29	34.57	3623	414
32076.7252	17899.72554	-112.341	32.15	32.15	64.29	1143	414
24662.5252	17921.82554	-233.341	27.51	27.51	55.01	2718	414
16255.1252	19686.42554	28.6588	15.61	15.61	31.23	3236	414
38028.0252	20903.72554	-43.3412	14.55	14.55	29.11	3283	414
15819.1252	24355.32554	-87.3412	24.19	24.19	48.37	1148	414
37418.6252	25769.12554	93.6588	22.70	22.70	45.40	1311	414
28211.0252	26769.72554	-220.341	35.89	35.89	71.78	1452	414
12186.0252	27014.62554	114.659	22.42	22.42	44.84	2830	414
16239.7252	28635.32554	113.659	11.80	11.80	23.60	4921	414
34070.0252	28499.02554	-87.3412	30.12	30.12	60.24	1583	414
28503.4252	31621.02554	-159.341	20.42	20.42	40.84	2403	414
17952.3252	32532.52554	-49.3412	26.28	26.28	52.56	1827	414
37730.1252	33831.62554	246.659	49.31	49.31	98.63	1097	414
19101.0252	34906.42554	-227.341	18.68	18.68	37.35	2859	414
21941.72288	15077.91782	158.558	8.48	8.48	16.96	9284	422
18453.42288	16239.41782	115.558	31.37	31.37	62.74	1432	422
17074.42288	18198.11782	-38.4421	12.29	12.29	24.59	5893	422
21628.22288	18003.81782	294.558	8.10	8.10	16.20	11642	422
16683.42288	21126.81782	-190.442	13.64	13.64	27.27	3347	422
31318.32288	21029.01782	-266.442	24.23	24.23	48.47	1479	422
25420.12288	22134.81782	43.5579	16.86	16.86	33.72	2080	422
23226.92288	22392.31782	393.558	23.01	23.01	46.02	2768	422
26425.32288	26686.51782	60.5579	38.67	38.67	77.34	1086	422
26946.72288	32262.81782	1.55794	17.05	17.05	34.10	3348	422
29384.32288	33086.01782	47.5579	26.14	26.14	52.28	1243	422
28919.32057	12401.6101	-146.543	23.10	23.10	46.21	1597	430
19538.42057	13966.6101	-338.543	20.54	20.54	41.07	3172	430
25840.02057	15641.7101	395.457	21.27	21.27	42.53	3309	430
29065.02057	15813.8101	387.457	16.27	16.27	32.55	4444	430
35849.12057	17584.4101	-181.543	28.54	28.54	57.09	1373	430
14050.62057	21228.5101	-225.543	23.15	23.15	46.30	1822	430
17578.92057	21759.6101	42.457	16.93	16.93	33.86	1686	430
33454.02057	22977.3101	-196.543	8.55	8.55	17.10	5790	430
32730.62057	25864.0101	203.457	29.63	29.63	59.25	1077	430
37813.92057	28152.9101	-216.543	40.39	40.39	80.78	1443	430
20919.42057	29517.2101	228.457	30.59	30.59	61.18	1102	430
38861.71825	8563.502374	-222.644	25.69	25.69	51.39	1518	438
26335.41825	15681.40237	41.3561	32.85	32.85	65.70	1011	438
14997.61825	18269.00237	-62.6439	15.57	15.57	31.13	2802	438
37955.61825	28153.70237	-182.644	31.67	31.67	63.35	1670	438
18697.71825	30419.40237	-371.644	27.91	27.91	55.81	2579	438
22023.61825	33847.90237	-28.6439	15.21	15.21	30.43	4526	438
23791.61825	33889.20237	362.356	33.35	33.35	66.69	1342	438
30328.71594	11239.59465	-189.745	34.50	34.50	69.00	1009	446
27421.21594	13261.09465	-46.7448	17.90	17.90	35.80	3106	446
19997.11594	17731.99465	-3.74477	25.20	25.20	50.40	1526	446
18146.61594	17856.79465	240.255	41.09	41.09	82.19	1152	446
33219.61594	20381.89465	11.2552	13.75	13.75	27.51	4164	446
11056.71594	23466.99465	-262.745	25.06	25.06	50.11	2834	446
12845.61594	23418.99465	-117.745	49.17	49.17	98.34	1025	446
28171.81594	26654.29465	-115.745	28.71	28.71	57.41	1541	446
27327.31594	27655.99465	9.25523	9.96	9.96	19.92	5062	446
16568.41594	27857.79465	-374.745	21.15	21.15	42.30	4177	446
27116.71594	32446.19465	-66.7448	28.31	28.31	56.61	1648	446
23787.41594	33857.39465	297.255	25.88	25.88	51.76	1312	446
38210.21362	8485.286931	-123.846	48.96	48.96	97.92	1018	454
31976.11362	12344.68693	348.154	32.76	32.76	65.52	1802	454
37273.21362	12976.48693	-103.846	22.75	22.75	45.50	1991	454
41297.21362	15334.98693	-110.846	26.35	26.35	52.70	1749	454
17371.71362	18885.78693	179.154	17.54	17.54	35.09	2744	454
33239.91362	20389.78693	55.1543	28.94	28.94	57.89	1287	454
15353.61362	20959.98693	82.1543	30.17	30.17	60.34	1247	454
16314.81362	21951.58693	291.154	10.79	10.79	21.57	8114	454
17642.01362	22081.68693	123.154	29.08	29.08	58.17	1476	454
18711.61362	26139.78693	-231.846	29.15	29.15	58.31	2333	454
29841.91362	26499.28693	-284.846	21.05	21.05	42.11	3266	454
37898.41362	26680.88693	26.1543	14.41	14.41	28.83	4169	454
8285.713624	27207.48693	-178.846	45.64	45.64	91.28	1087	454
15829.31362	27682.98693	275.154	31.11	31.11	62.22	1128	454
37819.81362	33834.78693	-270.846	61.14	61.14	122.27	1218	454
30570.91131	505.5792101	-284.947	24.28	24.28	48.56	2456	462
23430.21131	13392.27921	18.0534	10.20	10.20	20.39	7534	462
32017.91131	14645.77921	-30.9466	30.73	30.73	61.47	1051	462
32207.61131	15659.37921	158.053	12.34	12.34	24.68	4421	462
35838.71131	17401.77921	-386.947	20.35	20.35	40.69	3324	462
29029.61131	17797.17921	163.053	37.02	37.02	74.04	1116	462
11542.31131	20317.47921	-157.947	24.77	24.77	49.55	1517	462
27122.11131	23050.17921	23.0534	27.77	27.77	55.53	1907	462
14448.91131	23793.07921	5.05343	19.95	19.95	39.89	1715	462
35374.61131	26772.67921	347.053	19.45	19.45	38.90	3178	462
14814.01131	27936.77921	-65.9466	27.95	27.95	55.91	1553	462
18811.11131	29215.37921	-24.9466	15.05	15.05	30.10	2226	462
26430.51131	31294.77921	-270.947	14.15	14.15	28.31	3790	462
24509.51131	32570.97921	-73.9466	27.08	27.08	54.16	1297	462
22083.609	13713.67149	-6.04747	13.28	13.28	26.56	3084	470
35120.709	14527.07149	-101.047	23.81	23.81	47.62	1523	470
20082.609	16295.47149	184.953	18.72	18.72	37.44	3180	470
21553.009	16321.37149	13.9525	15.17	15.17	30.33	2580	470
21657.909	17991.87149	323.953	6.62	6.62	13.24	15197	470
17465.909	18847.67149	176.953	22.25	22.25	44.51	1225	470
23312.909	22446.77149	-149.047	24.75	24.75	49.50	1297	470
11033.509	24650.37149	-357.047	28.90	28.90	57.79	1760	470
16208.709	26453.57149	62.9525	14.93	14.93	29.86	2174	470
12439.309	29080.57149	-353.047	27.91	27.91	55.81	1610	470
18808.909	29197.77149	-123.047	20.68	20.68	41.35	1426	470
22861.709	30555.37149	66.9525	17.69	17.69	35.37	2896	470
25617.309	33897.67149	-346.047	27.44	27.44	54.87	2755	470
20228.20668	9517.263768	213.852	35.89	35.89	71.78	1107	478
26984.20668	11972.16377	-259.148	13.87	13.87	27.74	6496	478
23291.10668	12349.76377	-46.1484	14.46	14.46	28.92	3866	478
20185.00668	13335.76377	-110.148	19.41	19.41	38.81	2324	478
17373.20668	16496.26377	-9.14838	35.35	35.35	70.70	1094	478
21819.50668	17906.26377	181.852	18.02	18.02	36.03	2491	478
13465.50668	21269.86377	-206.148	18.20	18.20	36.41	3424	478
26109.00668	21865.86377	54.8516	28.75	28.75	57.51	1408	478
39027.70668	23256.66377	144.852	18.53	18.53	37.07	2131	478
18718.00668	26247.86377	-291.148	18.75	18.75	37.49	2896	478
14614.60668	28856.46377	33.8516	8.85	8.85	17.71	5310	478
21546.00668	33210.56377	-214.148	35.77	35.77	71.54	1443	478
30576.20437	539.8560463	28.7507	31.32	31.32	62.64	1408	486
40038.20437	9020.256046	227.751	26.12	26.12	52.23	1753	486
26202.90437	11637.45605	-293.249	21.74	21.74	43.47	2347	486
26323.80437	12348.75605	-57.2493	9.89	9.89	19.78	5709	486
16797.60437	17045.65605	-170.249	26.02	26.02	52.05	1119	486
27168.20437	18729.65605	40.7507	15.52	15.52	31.04	4012	486
31298.30437	19300.85605	375.751	35.80	35.80	71.59	1540	486
38009.90437	20927.95605	-114.249	14.65	14.65	29.30	4601	486
15644.90437	21169.85605	309.751	36.13	36.13	72.25	1025	486
16687.10437	21104.95605	-149.249	8.76	8.76	17.52	8501	486
39238.50437	22330.55605	70.7507	25.06	25.06	50.11	1692	486
15954.50437	24358.45605	355.751	41.09	41.09	82.19	1026	486
29829.70437	26499.85605	-123.249	18.75	18.75	37.49	2439	486
19057.10437	26897.15605	-181.249	23.74	23.74	47.48	1742	486
15247.60437	29025.65605	-124.249	13.78	13.78	27.55	4171	486
21066.30437	29504.45605	106.751	23.01	23.01	46.02	1607	486
31967.80437	29744.75605	378.751	24.23	24.23	48.47	3036	486
21109.90437	34309.55605	-360.249	47.69	47.69	95.38	1346	486
30749.90205	648.448325	-362.35	37.75	37.75	75.50	1243	494
25065.90205	12267.24833	-151.35	12.83	12.83	25.67	5585	494
23708.60205	14165.94833	216.65	22.16	22.16	44.32	1551	494
18514.40205	14630.84833	-250.35	23.08	23.08	46.16	1753	494
29624.80205	16596.94833	341.65	41.68	41.68	83.37	1242	494
40981.30205	19052.54833	171.65	18.02	18.02	36.03	2614	494
12540.00205	21612.64833	-191.35	24.28	24.28	48.56	2541	494
16876.40205	22067.54833	-207.35	29.96	29.96	59.91	1216	494
14224.00205	25318.74833	-301.35	36.60	36.60	73.19	1155	494
27331.80205	27645.14833	297.65	24.42	24.42	48.84	1547	494
22406.80205	28412.54833	281.65	27.32	27.32	54.64	1247	494
20201.80205	31240.84833	-345.35	26.05	26.05	52.09	1707	494
40866.79974	6927.440604	-149.451	34.15	34.15	68.30	1114	502
35735.39974	9867.140604	-167.451	45.76	45.76	91.52	1216	502
32047.89974	11352.8406	-332.451	31.53	31.53	63.07	1271	502
24887.99974	13073.0406	236.549	21.03	21.03	42.06	1560	502
37198.89974	13028.1406	-241.451	29.86	29.86	59.72	1477	502
28490.39974	13905.0406	148.549	21.10	21.10	42.20	2007	502
27300.99974	13722.7406	175.549	25.17	25.17	50.35	1372	502
23730.99974	14117.3406	80.5489	21.45	21.45	42.91	2208	502
28842.99974	15884.3406	-315.451	13.40	13.40	26.80	4401	502
40995.99974	19030.8406	40.5489	28.90	28.90	57.79	1144	502
32212.79974	20004.0406	57.5489	17.85	17.85	35.70	2929	502
11041.49974	23489.3406	-225.451	16.93	16.93	33.86	3647	502
12468.29974	23687.8406	-172.451	15.10	15.10	30.19	3480	502
16393.59974	28505.1406	98.5489	20.77	20.77	41.54	2160	502
25541.59974	33608.3406	-100.451	30.40	30.40	60.81	1237	502
28399.39742	11745.33288	-163.539	19.03	19.03	38.06	2671	510
37085.49742	13044.03288	-334.539	29.44	29.44	58.88	1686	510
22965.29742	14049.83288	229.461	21.48	21.48	42.96	1978	510
15113.59742	18106.33288	-275.539	32.52	32.52	65.05	1433	510
25610.29742	24855.43288	108.461	17.03	17.03	34.05	1922	510
13557.39742	27935.63288	-81.5386	15.92	15.92	31.84	3664	510
17910.49742	28428.03288	-187.539	30.07	30.07	60.15	1077	510
25275.89742	29077.43288	-356.539	41.92	41.92	83.84	1485	510
33297.99742	30575.23288	-145.539	32.78	32.78	65.56	1006	510
21571.89742	33419.93288	-6.53856	30.36	30.36	60.71	1230	510
32427.49511	10661.02516	-65.6216	25.29	25.29	50.59	1798	518
17154.29511	13471.62516	-93.6216	22.49	22.49	44.98	1624	518
22904.59511	14056.52516	326.378	17.36	17.36	34.71	4481	518
41246.69511	15848.22516	-304.622	41.71	41.71	83.41	1655	518
32108.59511	17155.42516	169.378	17.29	17.29	34.57	2206	518
35786.29511	17393.22516	-208.622	29.84	29.84	59.68	1667	518
14493.19511	18734.12516	-199.622	31.25	31.25	62.50	1153	518
38042.69511	20946.52516	-4.62156	16.27	16.27	32.55	3701	518
12897.29511	22596.62516	-58.6216	19.59	19.59	39.19	1894	518
15631.29511	23286.52516	185.378	23.88	23.88	47.76	1816	518
27287.79511	22996.92516	0.378444	42.39	42.39	84.78	1065	518
31928.59511	25098.72516	174.378	29.44	29.44	58.88	1051	518
12691.89511	25216.12516	338.378	22.91	22.91	45.83	3366	518
29047.39511	26022.82516	-250.622	31.37	31.37	62.74	1201	518
39688.59511	27346.02516	-159.622	25.13	25.13	50.26	1515	518
36593.99511	29215.62516	-132.622	22.94	22.94	45.88	2976	518
19378.79511	31179.92516	-277.622	29.93	29.93	59.86	1709	518
22796.89511	33601.32516	-165.622	13.87	13.87	27.74	3696	518
37156.59279	13007.71744	-331.705	38.17	38.17	76.35	1142	526
33064.79279	13195.91744	-250.705	33.51	33.51	67.02	1112	526
38227.99279	16225.71744	-204.705	32.17	32.17	64.34	1706	526
38083.29279	20943.21744	57.2954	16.44	16.44	32.88	2897	526
35355.39279	21528.31744	-230.705	26.28	26.28	52.56	1275	526
35923.49279	23421.01744	-47.7046	20.44	20.44	40.88	2553	526
15795.19279	24178.31744	247.295	20.72	20.72	41.45	2230	526
12105.69279	26420.41744	-30.7046	15.50	15.50	30.99	3847	526
16522.79279	28129.81744	41.2954	22.09	22.09	44.18	2485	526
31214.49279	28603.41744	-186.705	26.94	26.94	53.88	1917	526
20245.99279	31081.91744	-168.705	18.32	18.32	36.64	1928	526
20264.69279	31373.01744	-314.705	31.06	31.06	62.12	1357	526
17848.69048	17763.50972	24.2124	25.13	25.13	50.26	1582	534
14522.19048	18722.10972	-25.7876	23.48	23.48	46.96	1656	534
33021.19048	18727.70972	165.212	38.69	38.69	77.39	1284	534
11040.19048	23531.00972	-153.788	37.35	37.35	74.70	1049	534
23659.09048	27171.40972	362.212	38.90	38.90	77.81	1058	534
13548.69048	29270.70972	-229.788	26.05	26.05	52.09	1276	534
16846.49048	29145.60972	-42.7876	23.10	23.10	46.21	1857	534
14411.39048	29917.80972	-361.788	17.03	17.03	34.05	2849	534
20219.89048	31594.50972	-151.788	23.86	23.86	47.71	2450	534
20300.69048	33447.20972	-8.78755	27.04	27.04	54.07	1608	534
32847.48816	9820.101997	-10.8706	31.11	31.11	62.22	1385	542
21090.48816	10574.302	-237.871	39.12	39.12	78.23	1514	542
31959.78816	12352.202	-292.871	35.96	35.96	71.92	1038	542
19430.68816	19364.402	254.129	19.66	19.66	39.33	2185	542
29798.28816	19953.902	-316.871	34.69	34.69	69.38	1040	542
15878.38816	21027.502	305.129	19.66	19.66	39.33	2694	542
23324.38816	22412.502	176.129	27.39	27.39	54.78	1866	542
39042.68816	23246.602	123.129	16.70	16.70	33.39	2707	542
13931.78816	24417.302	0.129449	20.89	20.89	41.78	1516	542
34981.98816	25237.002	259.129	26.56	26.56	53.13	1700	542
29076.28816	31114.402	60.1294	20.28	20.28	40.55	1627	542
20287.28816	31414.702	-147.871	23.55	23.55	47.10	1544	542
31004.48816	34844.102	-67.8706	29.63	29.63	59.25	1285	542
38895.28585	9274.894276	-12.9535	11.28	11.28	22.56	4941	550
28219.08585	11438.59428	-90.9536	27.81	27.81	55.63	1121	550
27416.68585	14873.29428	-41.9535	29.56	29.56	59.11	1390	550
32738.98585	17916.49428	293.046	18.56	18.56	37.11	4496	550
15101.98585	18288.59428	-99.9536	8.22	8.22	16.44	10648	550
16291.28585	19699.69428	-69.9536	23.24	23.24	46.49	1790	550
12757.88585	23750.89428	-396.954	36.86	36.86	73.71	1470	550
32764.48585	24364.89428	-163.954	17.80	17.80	35.61	2695	550
15823.18585	24452.69428	-234.954	26.31	26.31	52.61	1588	550
37645.68585	26764.79428	15.0465	24.70	24.70	49.41	1917	550
17505.18585	28091.99428	-87.9536	17.38	17.38	34.76	2185	550
31251.38585	28631.29428	-62.9535	27.20	27.20	54.40	1550	550
22350.68585	30094.29428	-46.9535	20.65	20.65	41.31	2220	550
25831.88585	31245.39428	254.046	21.20	21.20	42.39	1745	550
40941.28354	9975.286555	-98.0365	17.69	17.69	35.37	2742	558
26614.88354	10855.58655	-166.037	32.12	32.12	64.24	1734	558
18972.88354	14554.78655	-35.0365	20.98	20.98	41.97	1805	558
30311.08354	14357.88655	51.9635	20.25	20.25	40.51	1686	558
28876.78354	15820.28655	70.9635	15.90	15.90	31.79	4063	558
18323.58354	16189.98655	315.963	27.77	27.77	55.53	2487	558
23063.48354	19356.08655	-76.0365	7.70	7.70	15.40	12005	558
22555.88354	21412.68655	-27.0365	22.02	22.02	44.04	1658	558
35781.78354	24648.88655	20.9635	20.58	20.58	41.17	1810	558
32652.48354	25496.48655	-208.037	31.58	31.58	63.16	1190	558
16447.48354	26317.58655	302.963	31.58	31.58	63.16	1554	558
25436.98354	27923.88655	-37.0365	28.85	28.85	57.70	1083	558
22742.88354	33579.88655	-294.037	26.16	26.16	52.33	1469	558
27963.28122	13771.47883	83.8805	30.26	30.26	60.52	1183	566
19492.08122	15238.57883	239.88	14.11	14.11	28.21	2580	566
41166.68122	15685.77883	-382.12	32.45	32.45	64.90	2468	566
16307.28122	19594.67883	81.8805	12.93	12.93	25.86	4550	566
36737.88122	29282.07883	-173.12	34.55	34.55	69.10	1036	566
20275.58122	31166.77883	-222.12	15.10	15.10	30.19	4001	566
25567.88122	34580.37883	169.88	27.06	27.06	54.12	1577	566
30569.17891	503.4711123	-324.203	29.74	29.74	59.49	1271	574
37227.27891	12974.57111	-251.203	34.43	34.43	68.86	1025	574
34436.07891	17751.77111	30.7975	13.78	13.78	27.55	4892	574
18158.27891	17939.77111	-71.2025	18.77	18.77	37.54	1877	574
35531.47891	22055.17111	-23.2025	31.16	31.16	62.31	1093	574
37953.27891	23773.57111	10.7975	24.07	24.07	48.14	1930	574
9748.178906	24960.97111	-149.203	28.52	28.52	57.04	1115	574
15282.97891	29092.07111	-148.203	30.24	30.24	60.48	1051	574
21330.47891	31369.17111	-146.203	32.95	32.95	65.89	1202	574
26198.57659	11607.06339	-115.286	11.35	11.35	22.70	5849	582
23551.17659	12798.86339	-97.2855	17.50	17.50	35.00	3251	582
40534.87659	14269.26339	-66.2855	16.63	16.63	33.25	3497	582
18300.27659	16196.26339	126.714	24.02	24.02	48.04	1421	582
32031.57659	17219.86339	346.714	9.80	9.80	19.59	10048	582
37523.67659	17677.86339	-385.286	28.64	28.64	57.27	1834	582
19944.27659	18920.46339	-78.2855	28.17	28.17	56.33	1159	582
34654.97659	21576.06339	-148.286	30.47	30.47	60.95	1202	582
39143.17659	22240.26339	-10.2855	16.77	16.77	33.54	4251	582
11538.07659	22731.26339	-289.286	34.15	34.15	68.30	1227	582
12898.27659	22659.16339	-167.286	14.04	14.04	28.07	4753	582
15856.07659	23123.26339	-23.2855	25.50	25.50	51.01	1704	582
35182.77659	24934.56339	-65.2855	28.02	28.02	56.05	1616	582
37377.77659	25894.86339	-60.2855	24.02	24.02	48.04	1874	582
18761.27659	30508.26339	-127.286	11.49	11.49	22.98	5258	582
22289.77428	14420.55567	329.631	28.90	28.90	57.79	1288	590
31959.37428	17293.95567	257.631	21.69	21.69	43.38	2196	590
32807.07428	17927.85567	13.6315	22.91	22.91	45.83	1453	590
18429.67428	18617.45567	276.631	33.35	33.35	66.69	1024	590
12926.57428	18900.35567	-348.369	26.87	26.87	53.74	1933	590
33712.97428	20819.95567	13.6315	21.31	21.31	42.63	1870	590
12751.97428	21275.05567	-185.369	26.42	26.42	52.85	1689	590
37674.17428	26879.45567	41.6315	32.38	32.38	64.76	1040	590
25655.87428	27582.85567	-369.369	41.85	41.85	83.70	1603	590
29861.57428	27525.45567	212.631	17.57	17.57	35.14	2587	590
36531.57428	33940.65567	24.6315	24.59	24.59	49.17	2411	590
39379.27196	8375.447949	-126.452	17.10	17.10	34.19	3279	598
40447.07196	8617.247949	-87.4515	13.59	13.59	27.18	4355	598
37502.07196	10166.54795	68.5485	12.67	12.67	25.34	3910	598
24284.17196	12325.24795	18.5485	28.61	28.61	57.23	1454	598
23241.87196	12888.24795	252.548	26.99	26.99	53.98	1306	598
17120.97196	13708.24795	-248.452	34.10	34.10	68.20	1190	598
24446.77196	13635.14795	15.5485	13.14	13.14	26.28	3373	598
26494.17196	14541.64795	295.548	32.88	32.88	65.75	1151	598
15934.57196	21045.24795	313.548	36.86	36.86	73.71	1002	598
13071.47196	21652.34795	107.548	26.21	26.21	52.42	1092	598
23301.97196	22443.04795	50.5485	11.45	11.45	22.89	4959	598
12833.37196	23620.14795	-190.452	29.13	29.13	58.26	1209	598
14857.17196	25904.64795	-56.4515	11.42	11.42	22.84	5097	598
17932.57196	32459.84795	-152.452	27.62	27.62	55.25	1370	598
22811.77196	33497.54795	11.5485	11.66	11.66	23.31	4571	598
34719.96965	10452.74023	-41.5345	32.76	32.76	65.52	1252	606
27456.56965	14897.34023	-149.535	24.28	24.28	48.56	1868	606
18325.86965	17916.94023	137.465	27.58	27.58	55.15	1200	606
20601.76965	18298.94023	-25.5345	9.91	9.91	19.83	5760	606
37950.86965	18350.24023	-244.535	27.93	27.93	55.86	2031	606
28978.76965	18701.94023	-315.535	44.79	44.79	89.58	1206	606
14782.26965	22325.54023	120.465	19.41	19.41	38.81	1535	606
41092.26965	24033.14023	-125.535	19.76	19.76	39.52	3139	606
14041.26965	24328.74023	73.4655	11.66	11.66	23.31	3623	606
25607.26965	24888.94023	278.465	13.94	13.94	27.88	4869	606
39587.46965	24925.74023	-67.5345	18.23	18.23	36.46	2604	606
29936.06965	26875.74023	-322.535	27.72	27.72	55.44	1437	606
15342.26965	27489.94023	274.465	12.95	12.95	25.91	4877	606
24593.96965	28706.04023	-119.535	17.19	17.19	34.38	3671	606
21689.46965	29162.74023	149.465	26.80	26.80	53.60	1273	606
11959.76965	30267.24023	-62.5345	27.62	27.62	55.25	1292	606
22773.56965	33522.54023	-191.535	20.42	20.42	40.84	2359	606
17192.46733	14028.43251	-104.618	31.11	31.11	62.22	1264	614
19387.36733	16224.53251	119.382	16.25	16.25	32.50	3778	614
30301.96733	16216.93251	-50.6175	25.15	25.15	50.30	1610	614
32417.16733	21789.63251	-93.6175	32.97	32.97	65.94	1141	614
16836.06733	22003.83251	-194.618	23.90	23.90	47.81	1346	614
39574.26733	24863.63251	-142.618	16.86	16.86	33.72	2748	614
25599.16733	24865.03251	177.382	10.50	10.50	21.01	5880	614
18585.16733	26624.73251	156.382	13.21	13.21	26.42	2802	614
34886.36733	27360.63251	-212.618	37.19	37.19	74.37	1112	614
16053.56733	27941.83251	-39.6175	30.36	30.36	60.71	1321	614
22443.16733	28803.73251	130.382	24.94	24.94	49.88	1983	614
20003.46733	30575.03251	231.382	38.57	38.57	77.15	1139	614
24992.66733	32014.23251	-38.6175	23.41	23.41	46.82	2686	614
23406.36733	34884.63251	166.382	28.35	28.35	56.71	1248	614
21689.26502	8488.124785	-334.701	37.52	37.52	75.03	1056	622
27058.56502	11904.12478	-186.701	25.67	25.67	51.34	1358	622
25682.46502	12039.32478	-172.701	15.21	15.21	30.43	4390	622
26523.66502	12396.32478	20.2995	21.45	21.45	42.91	1597	622
19740.76502	14405.82478	11.2995	10.10	10.10	20.21	6165	622
15176.56502	15624.12478	-362.701	45.29	45.29	90.57	1071	622
15748.26502	22093.92478	106.299	17.99	17.99	35.98	2101	622
39043.76502	23194.42478	-32.7005	32.92	32.92	65.85	1126	622
12491.96502	28918.22478	-386.701	41.38	41.38	82.75	1225	622
28439.76502	30506.62478	-108.701	28.00	28.00	56.00	1892	622
31053.16502	30353.02478	86.2995	33.04	33.04	66.08	1102	622
20208.06502	31640.52478	-96.7005	17.76	17.76	35.51	3244	622
30006.96502	32445.92478	-110.701	19.41	19.41	38.81	3457	622
38191.2627	10235.71706	-160.784	22.91	22.91	45.83	2332	630
24086.0627	13069.41706	-117.784	11.45	11.45	22.89	5507	630
27227.6627	13674.31706	49.2165	13.42	13.42	26.85	4452	630
19972.0627	14450.31706	358.216	15.92	15.92	31.84	2866	630
18306.7627	16203.81706	178.216	24.30	24.30	48.61	1305	630
20600.9627	18307.61706	-3.78353	13.97	13.97	27.93	3718	630
12753.8627	20322.71706	-257.784	13.97	13.97	27.93	5250	630
37999.9627	20969.41706	77.2165	20.65	20.65	41.31	2043	630
14017.8627	24328.11706	-69.7835	20.89	20.89	41.78	2381	630
25649.3627	24849.81706	74.2165	11.09	11.09	22.18	5491	630
37271.1627	27731.51706	104.216	18.56	18.56	37.11	1916	630
24332.3627	29064.21706	-315.784	37.02	37.02	74.04	1508	630
16868.2627	30811.71706	-39.7835	31.30	31.30	62.60	1294	630
20231.5627	31614.61706	-105.784	14.48	14.48	28.97	3883	630
28510.4627	31631.91706	-147.784	23.74	23.74	47.48	1238	630
25002.8627	32037.71706	-17.7835	13.64	13.64	27.27	3654	630
38211.46039	14254.90934	-353.867	25.06	25.06	50.11	3143	638
27160.06039	18903.40934	215.133	34.29	34.29	68.58	1252	638
32136.96039	20008.40934	-68.8665	21.12	21.12	42.25	1103	638
16695.06039	21079.20934	-95.8665	6.83	6.83	13.66	9754	638
14028.66039	21434.20934	-308.867	26.21	26.21	52.42	1637	638
29333.96039	22748.30934	167.133	20.25	20.25	40.51	2700	638
18122.56039	24143.50934	-162.867	19.78	19.78	39.56	2277	638
18620.26039	26650.10934	59.1335	14.79	14.79	29.58	3058	638
29806.76039	26913.50934	104.133	29.91	29.91	59.82	1018	638
24299.96039	28417.50934	-81.8665	32.45	32.45	64.90	1247	638
31042.16039	30279.50934	-44.8665	30.10	30.10	60.19	1065	638
20255.56039	31077.10934	-97.8665	20.09	20.09	40.18	1768	638
25603.35808	12232.00162	-51.9495	9.80	9.80	19.59	6203	646
31909.35808	12306.00162	198.05	25.29	25.29	50.59	1231	646
22717.25808	13323.30162	-288.95	31.63	31.63	63.26	1507	646
27194.75808	13765.70162	368.05	30.10	30.10	60.19	1741	646
18859.35808	13849.80162	-311.95	34.12	34.12	68.25	1053	646
32026.45808	14034.40162	-48.9495	11.61	11.61	23.22	5587	646
23015.05808	19389.20162	-187.95	13.33	13.33	26.66	4367	646
16703.45808	21091.30162	-240.95	11.37	11.37	22.75	5025	646
38879.05808	30392.60162	-263.95	44.27	44.27	88.55	1165	646
21897.65576	14495.9939	223.967	16.58	16.58	33.16	3566	654
15404.15576	15919.9939	-290.033	33.98	33.98	67.97	1847	654
32032.65576	17153.4939	287.967	22.25	22.25	44.51	3151	654
19425.75576	17686.1939	-202.033	16.04	16.04	32.08	5388	654
35855.45576	17972.8939	-262.033	27.27	27.27	54.54	2023	654
20486.05576	21348.6939	-135.033	18.13	18.13	36.27	2598	654
32432.25576	21825.3939	107.967	19.05	19.05	38.10	3203	654
32109.25576	23091.1939	-7.03253	28.35	28.35	56.71	1089	654
15849.05576	24239.6939	56.9675	18.68	18.68	37.35	2719	654
36470.45576	26307.6939	159.967	26.28	26.28	52.56	2176	654
36575.45576	27068.3939	115.967	19.73	19.73	39.47	2286	654
24345.75576	28504.1939	-51.0325	17.62	17.62	35.23	2356	654
19810.35576	28676.8939	145.967	34.74	34.74	69.47	1008	654
28832.85345	11421.48618	-362.116	51.88	51.88	103.76	1386	662
22172.85345	13680.18618	-337.116	24.61	24.61	49.22	1729	662
16512.15345	16514.08618	-157.116	12.15	12.15	24.30	5897	662
32782.35345	17931.18618	99.8845	26.45	26.45	52.89	1154	662
40931.25345	22121.28618	-152.116	20.68	20.68	41.35	2478	662
18117.35345	24072.58618	-334.116	36.41	36.41	72.82	1064	662
18013.35345	24561.38618	-283.116	29.56	29.56	59.11	1203	662
38706.25345	25257.28618	-51.1155	23.97	23.97	47.95	1132	662
32718.25345	25883.98618	76.8845	7.11	7.11	14.22	7509	662
24331.75345	28474.58618	-107.116	6.62	6.62	13.24	10100	662
19886.45345	28994.48618	43.8845	30.03	30.03	60.05	1296	662
22263.35345	29314.98618	62.8845	11.35	11.35	22.70	4652	662
38683.05113	8363.978457	-208.199	28.33	28.33	56.66	1713	670
26993.25113	12080.07846	-94.1985	18.84	18.84	37.68	2020	670
26788.95113	14280.37846	251.801	14.46	14.46	28.92	5054	670
41169.25113	15540.87846	-148.199	26.31	26.31	52.61	2310	670
35827.65113	17642.87846	-239.199	21.48	21.48	42.96	2156	670
16247.35113	19730.57846	-102.199	30.36	30.36	60.71	1906	670
12520.55113	23931.37846	-161.199	18.23	18.23	36.46	3408	670
32722.65113	25884.97846	72.8015	7.51	7.51	15.02	7139	670
35547.25113	27052.67846	-314.199	31.93	31.93	63.87	1306	670
16648.55113	28099.97846	-114.199	13.05	13.05	26.09	5493	670
20979.55113	30088.07846	-383.199	39.40	39.40	78.80	1228	670
29050.55113	31198.27846	-81.1985	23.31	23.31	46.63	1358	670
19874.45113	34320.67846	-173.199	12.03	12.03	24.07	5098	670
28855.94882	1718.370736	-51.2815	35.80	35.80	71.59	1013	678
37117.14882	9428.970736	-288.282	28.78	28.78	57.56	1536	678
23353.74882	12243.37074	-310.282	36.06	36.06	72.11	1090	678
25206.14882	13196.27074	-127.282	39.73	39.73	79.46	1119	678
22108.04882	13920.17074	245.718	29.81	29.81	59.63	1006	678
16306.44882	19856.87074	41.7185	27.95	27.95	55.91	1075	678
10228.14882	20393.77074	-402.282	39.68	39.68	79.36	1316	678
39364.84882	21396.47074	-35.2815	12.58	12.58	25.15	5094	678
13648.44882	22674.07074	-358.282	30.80	30.80	61.61	2426	678
32704.64882	25897.17074	69.7185	5.96	5.96	11.92	9691	678
29019.74882	33459.77074	-5.28152	11.45	11.45	22.89	4162	678
19946.54882	34116.27074	-185.282	19.26	19.26	38.53	3111	678
38849.7465	9197.163015	-221.365	13.28	13.28	26.56	5804	686
36935.8465	9500.263015	256.635	31.70	31.70	63.40	1119	686
40604.1465	14407.96301	-205.365	14.55	14.55	29.11	5377	686
32743.1465	17931.86301	217.635	23.39	23.39	46.77	1228	686
18167.7465	19627.96301	307.635	25.43	25.43	50.87	2282	686
32214.8465	20009.96301	28.6355	19.05	19.05	38.10	2121	686
40048.3465	20563.96301	159.635	24.44	24.44	48.89	1591	686
14064.7465	21288.06301	-219.365	26.35	26.35	52.70	1381	686
27383.9465	27569.36301	199.635	27.95	27.95	55.91	1993	686
39055.34419	8685.655293	-337.448	29.56	29.56	59.11	1603	694
23375.34419	13391.45529	317.552	24.19	24.19	48.37	2405	694
35121.54419	14581.75529	-70.4475	13.09	13.09	26.19	3895	694
21119.14419	20425.45529	41.5525	13.35	13.35	26.71	3127	694
14802.14419	22326.25529	91.5525	10.55	10.55	21.10	5297	694
35504.04419	27249.75529	293.552	33.79	33.79	67.59	1410	694
10804.04419	27936.75529	173.552	17.73	17.73	35.47	2594	694
39802.14187	9543.147572	-398.531	42.81	42.81	85.63	1067	702
26550.44187	12395.94757	35.4695	4.73	4.73	9.47	11965	702
27406.54187	14895.74757	-281.531	33.09	33.09	66.18	1343	702
33029.24187	14852.24757	218.469	26.54	26.54	53.08	1141	702
21736.74187	17880.04757	17.4695	26.94	26.94	53.88	1540	702
18066.74187	24228.64757	-263.531	17.36	17.36	34.71	3614	702
26633.54187	24554.14757	-252.531	21.57	21.57	43.14	2606	702
36582.64187	27037.04757	72.4695	26.26	26.26	52.52	1427	702
20387.94187	30917.04757	-99.5305	34.50	34.50	69.00	1020	702
30480.34187	31110.24757	-154.531	21.67	21.67	43.33	1619	702
25796.44187	31266.84757	107.469	16.96	16.96	33.91	2314	702
27513.03956	9206.039851	34.4987	36.81	36.81	73.62	1158	710
38299.93956	10680.33985	-238.501	48.11	48.11	96.23	1031	710
27819.93956	15433.13985	53.4987	25.41	25.41	50.82	1328	710
20149.43956	16166.73985	123.499	19.88	19.88	39.75	2190	710
33755.03956	17193.43985	-109.501	18.25	18.25	36.50	2060	710
14505.23956	20569.73985	90.4987	10.55	10.55	21.10	6258	710
38031.03956	20946.13985	-24.5013	13.05	13.05	26.09	5053	710
16414.73956	24397.63985	356.499	11.80	11.80	23.60	6148	710
31958.83956	25192.33985	129.499	20.14	20.14	40.27	1883	710
14011.23956	26963.03985	-95.5013	25.53	25.53	51.06	1499	710
26885.93956	27639.93985	52.4987	10.06	10.06	20.11	7603	710
29077.23956	31070.13985	99.4987	16.89	16.89	33.77	2606	710
21001.03956	34476.83985	-304.501	34.24	34.24	68.48	1262	710
39774.13724	20240.93213	-175.435	30.38	30.38	60.76	1140	718
16350.73724	21694.13213	73.5654	25.15	25.15	50.30	1243	718
21688.53724	21709.63213	-166.435	30.94	30.94	61.89	1588	718
38908.83724	27923.63213	-332.435	28.59	28.59	57.18	1489	718
20313.73724	31112.13213	-333.435	24.68	24.68	49.36	2171	718
18950.03724	33306.53213	-93.4346	19.76	19.76	39.52	1987	718
31867.93493	12365.62441	108.632	17.90	17.90	35.80	2258	726
19596.13493	13932.72441	-237.368	13.78	13.78	27.55	3949	726
34397.03493	17752.72441	-33.3679	26.49	26.49	52.99	1653	726
17080.93493	18118.62441	-52.3679	28.24	28.24	56.47	1277	726
18274.73493	19758.42441	157.632	19.50	19.50	39.00	3314	726
12378.43493	22195.32441	-263.368	22.94	22.94	45.88	1432	726
39170.53493	22309.82441	-38.3679	21.90	21.90	43.80	1782	726
36019.03493	23471.62441	144.632	22.00	22.00	43.99	1780	726
16400.93493	24403.42441	252.632	11.99	11.99	23.97	4497	726
7669.53493	26443.62441	244.632	29.41	29.41	58.83	1498	726
14204.63493	27634.02441	-337.368	11.63	11.63	23.27	6655	726
26286.53493	28830.92441	203.632	16.27	16.27	32.55	3731	726
15341.53493	29157.22441	-69.3679	23.08	23.08	46.16	2046	726
28481.83493	31657.22441	-107.368	10.50	10.50	21.01	5924	726
39067.33262	13802.41669	-102.301	37.00	37.00	73.99	1180	734
18520.73262	15218.11669	-99.3013	22.68	22.68	45.36	1658	734
24574.53262	19861.91669	84.6987	19.66	19.66	39.33	2376	734
16943.03262	23343.81669	226.699	29.58	29.58	59.16	1027	734
35939.83262	23400.01669	165.699	22.23	22.23	44.46	1932	734
12642.43262	23818.21669	27.6987	29.23	29.23	58.45	1153	734
22122.03262	25259.81669	142.699	28.59	28.59	57.18	1159	734
26846.63262	27623.51669	108.699	26.80	26.80	53.60	1141	734
14321.53262	27984.81669	-391.301	32.38	32.38	64.76	1801	734
16562.43262	27878.21669	-269.301	27.86	27.86	55.72	1243	734
24991.6303	14309.70897	242.765	14.13	14.13	28.26	3883	742
34215.2303	18013.60897	147.765	26.73	26.73	53.46	1398	742
20765.1303	18249.00897	331.765	34.29	34.29	68.58	1580	742
32899.8303	19810.40897	369.765	22.66	22.66	45.31	2092	742
35468.8303	21727.10897	113.765	29.01	29.01	58.03	1415	742
14207.3303	27737.40897	-305.235	15.14	15.14	30.29	5249	742
20337.9303	31569.10897	164.765	27.77	27.77	55.53	1120	742
32527.9303	33068.80897	15.7654	19.64	19.64	39.28	2459	742
37540.02799	8835.701244	-76.168	24.26	24.26	48.51	1977	750
41216.22799	10836.70124	-215.168	34.67	34.67	69.33	1317	750
37285.12799	12910.30124	-63.168	21.20	21.20	42.39	1702	750
29022.22799	15481.80124	-359.168	35.65	35.65	71.31	1512	750
18228.22799	19787.50124	307.832	23.10	23.10	46.21	2643	750
27203.02799	23025.60124	104.832	30.43	30.43	60.85	1101	750
12446.32799	23575.00124	-405.168	24.09	24.09	48.18	3000	750
14175.02799	24087.00124	-166.168	21.27	21.27	42.53	1487	750
39557.92799	24922.60124	-69.168	17.83	17.83	35.65	2367	750
31962.82799	25153.00124	68.832	15.99	15.99	31.98	3077	750
33310.02799	28619.50124	-35.168	20.94	20.94	41.87	2409	750
29059.52799	31115.10124	98.832	14.93	14.93	29.86	2697	750
14631.52799	32071.70124	-214.168	36.01	36.01	72.02	1124	750
38007.62567	468.6935231	290.899	40.29	40.29	80.59	1122	758
17325.32567	17266.39352	143.899	8.64	8.64	17.29	8795	758
27165.72567	18733.49352	93.8987	22.02	22.02	44.04	1359	758
17433.82567	18983.59352	-237.101	39.16	39.16	78.33	1269	758
37957.72567	19470.29352	-103.101	15.78	15.78	31.56	1676	758
20462.62567	19721.89352	-65.1013	8.15	8.15	16.30	5976	758
27816.72567	27197.89352	68.8987	21.57	21.57	43.14	2458	758
14156.12567	27620.79352	-303.101	9.21	9.21	18.42	11664	758
18723.52567	30329.19352	-256.101	25.50	25.50	51.01	1495	758
32939.92567	30401.79352	-55.1013	33.39	33.39	66.79	1522	758
26352.12567	31073.99352	-357.101	14.84	14.84	29.67	4297	758
12355.82567	32863.49352	337.899	41.17	41.17	82.33	1335	758
25436.92567	34576.49352	-136.101	31.77	31.77	63.54	1085	758
14227.22336	4466.785802	-383.035	54.38	54.38	108.75	1047	766
32292.62336	10091.8858	-164.035	21.62	21.62	43.24	1651	766
35178.82336	14181.1858	-278.035	38.32	38.32	76.63	1334	766
41089.82336	15724.1858	-360.035	25.13	25.13	50.26	4861	766
40090.62336	17706.0858	-90.0346	23.79	23.79	47.57	1268	766
21602.82336	17865.4858	206.965	13.94	13.94	27.88	3787	766
23004.52336	19337.2858	-78.0346	18.49	18.49	36.97	1688	766
27844.52336	19992.4858	155.965	20.98	20.98	41.97	2586	766
27688.22336	24533.4858	6.96536	20.25	20.25	40.51	3024	766
37127.82336	24747.4858	-106.035	18.04	18.04	36.08	3312	766
32473.82336	25853.8858	359.965	34.22	34.22	68.44	1363	766
31306.32336	30152.9858	-17.0346	21.69	21.69	43.38	1600	766
26209.32104	11524.77808	-98.968	12.65	12.65	25.29	3964	774
19332.12104	16180.27808	100.032	14.98	14.98	29.96	3271	774
29150.52104	16444.57808	-164.968	24.61	24.61	49.22	2239	774
17255.82104	17287.17808	16.032	22.44	22.44	44.89	1535	774
21974.42104	20232.97808	310.032	30.38	30.38	60.76	1259	774
34670.62104	25132.17808	206.032	22.04	22.04	44.09	2371	774
13692.32104	27724.77808	-241.968	13.14	13.14	26.28	5532	774
15394.52104	29081.77808	-114.968	27.08	27.08	54.16	1796	774
36464.62104	30470.37808	-146.968	49.08	49.08	98.16	1006	774
18925.32104	30731.37808	-204.968	20.96	20.96	41.92	2342	774
27131.82104	32862.37808	80.032	24.00	24.00	47.99	2365	774
21109.62104	34065.47808	-141.968	19.71	19.71	39.42	2038	774
32177.21873	10246.47036	-99.9013	28.12	28.12	56.24	2028	782
23387.91873	13389.17036	2.09869	21.01	21.01	42.01	2126	782
33688.31873	13357.97036	-66.9013	30.73	30.73	61.47	1369	782
25389.01873	14081.37036	-352.901	39.19	39.19	78.37	1240	782
31924.91873	17204.27036	87.0987	19.83	19.83	39.66	1626	782
21632.91873	17793.87036	319.099	19.85	19.85	39.71	3321	782
32153.91873	17974.07036	-67.9013	37.87	37.87	75.74	1168	782
36144.71873	18053.07036	50.0987	29.13	29.13	58.26	1055	782
15541.11873	23867.97036	-224.901	15.97	15.97	31.93	4229	782
36612.41873	27081.17036	29.0987	14.25	14.25	28.50	3719	782
25126.21873	28482.87036	291.099	19.24	19.24	38.48	2531	782
20286.41873	31578.57036	-162.901	25.79	25.79	51.57	1310	782
28480.71873	34158.27036	-354.901	37.80	37.80	75.60	1296	782
25472.81873	34539.87036	190.099	16.70	16.70	33.39	2885	782
31862.01641	12412.16264	-117.835	18.30	18.30	36.60	3209	790
25052.61641	13117.96264	249.165	23.01	23.01	46.02	1437	790
25031.21641	14162.76264	268.165	32.48	32.48	64.95	1179	790
16890.71641	16058.46264	-295.835	20.54	20.54	41.07	4425	790
40105.11641	17738.76264	-264.835	30.19	30.19	60.38	1802	790
26329.61641	19092.66264	252.165	32.45	32.45	64.90	1056	790
14342.01641	20604.26264	58.1653	16.74	16.74	33.49	2211	790
39169.11641	22357.36264	-84.8346	26.71	26.71	53.41	1227	790
11687.11641	23758.56264	-209.835	20.91	20.91	41.82	1877	790
40806.01641	25913.06264	68.1654	25.36	25.36	50.73	1375	790
31767.31641	26858.26264	-51.8347	27.67	27.67	55.34	1011	790
27381.21641	27663.66264	200.165	17.78	17.78	35.56	3336	790
19853.61641	28994.06264	-177.835	33.82	33.82	67.64	1294	790
37659.21641	29109.26264	0.165349	29.56	29.56	59.11	1048	790
21362.11641	30192.16264	-249.835	46.53	46.53	93.07	1200	790
21301.81641	31376.16264	-86.8346	27.98	27.98	55.95	2110	790
20241.11641	31630.96264	228.165	18.51	18.51	37.02	2550	790
32020.6141	14010.95492	156.232	12.01	12.01	24.02	5432	798
23245.1141	18324.25492	-179.768	34.15	34.15	68.30	1581	798
37289.3141	18526.15492	-4.76799	36.90	36.90	73.81	1194	798
39393.5141	21605.25492	-226.768	33.25	33.25	66.51	1082	798
33467.7141	22849.55492	-266.768	27.08	27.08	54.16	2014	798
36002.3141	25323.85492	2.23201	29.15	29.15	58.31	1532	798
38059.5141	26381.95492	-66.768	29.20	29.20	58.40	1471	798
21977.2141	27615.85492	185.232	30.10	30.10	60.19	1436	798
24384.2141	28487.15492	-142.768	12.74	12.74	25.48	3436	798
11385.1141	29652.55492	-303.768	37.35	37.35	74.70	1008	798
20039.7141	33600.75492	-292.768	34.81	34.81	69.61	1196	798
24423.2141	34432.65492	196.232	23.46	23.46	46.91	1930	798
26954.81178	12021.4472	-45.7013	13.21	13.21	26.42	3226	806
33716.41178	13463.2472	92.2987	28.14	28.14	56.28	1360	806
27749.01178	19917.9472	-384.701	43.36	43.36	86.71	1065	806
13614.61178	25801.3472	-59.7013	26.94	26.94	53.88	1696	806
40847.51178	25854.4472	-60.7013	25.98	25.98	51.95	1403	806
24571.21178	28031.7472	-34.7013	24.26	24.26	48.51	1277	806
28096.71178	30244.7472	350.299	27.58	27.58	55.15	2138	806
38407.51178	31797.2472	-53.7013	30.43	30.43	60.85	1140	806
30555.11178	33295.4472	119.299	36.03	36.03	72.06	1024	806
17612.60947	18819.03947	374.365	19.64	19.64	39.28	3370	814
35491.60947	21789.83947	258.365	14.41	14.41	28.83	5250	814
29867.70947	23611.03947	206.365	24.75	24.75	49.50	1626	814
15471.10947	23794.23947	-169.635	29.51	29.51	59.02	1074	814
10732.50947	29894.43947	-401.635	39.02	39.02	78.04	1050	814
18834.70947	30291.83947	-331.635	17.80	17.80	35.61	4698	814
25697.10947	31215.23947	191.365	20.16	20.16	40.32	2058	814
31034.60947	34905.73947	60.3653	27.32	27.32	54.64	1191	814
37266.40716	12888.93175	-18.568	31.75	31.75	63.49	1082	822
30975.10716	14735.23175	305.432	20.16	20.16	40.32	3837	822
18413.00716	15338.03175	-37.568	24.37	24.37	48.75	1393	822
38016.40716	20917.63175	-62.568	19.99	19.99	39.99	2262	822
15684.20716	21203.83175	105.432	27.81	27.81	55.63	1221	822
39457.40716	24262.33175	10.432	19.78	19.78	39.56	1649	822
10423.80716	25814.43175	-226.568	24.75	24.75	49.50	2841	822
11696.10716	26961.13175	-378.568	26.14	26.14	52.28	1794	822
15900.50716	27697.83175	208.432	22.09	22.09	44.18	1799	822
12740.60716	28098.73175	182.432	24.30	24.30	48.61	1235	822
20669.80716	30005.23175	-226.568	32.03	32.03	64.06	1214	822
30719.10484	11230.62403	-198.501	16.18	16.18	32.36	2496	830
22670.30484	13155.72403	209.499	26.14	26.14	52.28	1687	830
27925.10484	13724.12403	271.499	26.75	26.75	53.51	1220	830
26282.70484	14618.32403	-311.501	36.01	36.01	72.02	1354	830
15607.80484	14703.52403	-307.501	39.12	39.12	78.23	1573	830
21443.00484	15900.82403	-15.5013	10.62	10.62	21.24	5709	830
15006.80484	18087.42403	-315.501	25.88	25.88	51.76	1829	830
41096.50484	19991.22403	109.499	27.46	27.46	54.92	1463	830
16927.20484	20296.22403	-166.501	31.23	31.23	62.45	1490	830
41346.20484	21023.12403	-8.50134	13.38	13.38	26.75	2559	830
10842.30484	22132.32403	-315.501	19.95	19.95	39.89	3266	830
39141.00484	23279.12403	168.499	12.79	12.79	25.58	5351	830
25605.40484	24864.42403	81.4987	8.53	8.53	17.05	7335	830
15877.20484	27705.62403	198.499	11.26	11.26	22.51	6213	830
16808.60484	28201.52403	-26.5013	17.26	17.26	34.52	2440	830
33306.80484	28873.12403	-274.501	42.93	42.93	85.86	1018	830
16199.30484	30387.92403	-142.501	28.10	28.10	56.19	1291	830
25631.00253	1680.31631	-354.435	40.20	40.20	80.40	1038	838
35679.80253	14788.71631	-99.4347	16.48	16.48	32.97	2977	838
33061.50253	14919.61631	-35.4347	18.18	18.18	36.36	1787	838
17675.50253	15560.61631	-196.435	17.26	17.26	34.52	2317	838
15802.10253	21057.11631	192.565	14.15	14.15	28.31	4759	838
11426.10253	22660.61631	-388.435	32.69	32.69	65.37	1602	838
40292.70253	24045.61631	208.565	31.53	31.53	63.07	1164	838
24477.70253	24672.21631	206.565	23.79	23.79	47.57	1839	838
31838.00253	25053.21631	390.565	28.52	28.52	57.04	2090	838
36699.60253	26179.01631	99.5653	31.09	31.09	62.17	1209	838
32511.00253	29260.31631	-85.4347	30.10	30.10	60.19	1184	838
11842.20253	30202.51631	-106.435	18.72	18.72	37.44	2339	838
21915.70021	13831.30859	228.632	15.28	15.28	30.57	3051	846
28838.00021	15733.10859	-17.368	14.32	14.32	28.64	4486	846
23198.50021	18066.30859	-114.368	27.65	27.65	55.30	1879	846
14374.10021	20615.30859	-40.368	14.39	14.39	28.78	3124	846
12070.50021	22500.50859	-178.368	12.39	12.39	24.77	4952	846
15083.00021	25956.40859	-55.368	32.88	32.88	65.75	1036	846
36546.40021	26191.10859	174.632	26.99	26.99	53.98	2063	846
23482.50021	28029.10859	70.632	15.02	15.02	30.05	2961	846
29012.10021	30944.60859	-402.368	22.73	22.73	45.45	3255	846
28459.40021	31672.40859	-202.368	19.62	19.62	39.23	2414	846
31962.8979	12399.80087	-399.301	24.26	24.26	48.51	3050	854
35555.9979	14359.50087	-316.301	33.86	33.86	67.73	1926	854
20372.8979	16018.20087	129.699	17.31	17.31	34.62	2547	854
19397.2979	16266.90087	146.699	23.13	23.13	46.25	1994	854
25371.5979	17160.70087	9.69864	21.76	21.76	43.52	1183	854
18109.5979	17949.50087	-52.3014	16.74	16.74	33.49	1520	854
29647.1979	20093.60087	-347.301	39.33	39.33	78.66	1033	854
11491.4979	22699.90087	-255.301	17.71	17.71	35.42	2149	854
30162.1979	25063.90087	36.6986	20.63	20.63	41.26	1742	854
21343.7979	25734.70087	-226.301	24.54	24.54	49.08	2422	854
39157.0979	26120.90087	-26.3014	16.89	16.89	33.77	2980	854
36555.5979	27092.90087	319.699	25.06	25.06	50.11	1872	854
24564.4979	28062.30087	78.6986	9.84	9.84	19.69	6164	854
38878.99558	9248.993147	-140.235	8.88	8.88	17.76	9527	862
19740.59558	14377.39315	73.7653	19.66	19.66	39.33	1631	862
28865.59558	15603.09315	153.765	18.11	18.11	36.22	1579	862
25358.09558	17189.49315	-200.235	16.51	16.51	33.02	3135	862
33346.09558	17877.89315	208.765	34.38	34.38	68.77	1499	862
16225.69558	19882.99315	-11.2347	22.82	22.82	45.64	2033	862
20556.79558	20486.19315	227.765	14.44	14.44	28.87	3720	862
40376.09558	22789.79315	243.765	23.10	23.10	46.21	2102	862
39594.39558	24884.39315	-64.2347	19.17	19.17	38.34	1955	862
25587.19558	24845.19315	96.7653	13.61	13.61	27.22	2919	862
31892.69558	25081.19315	176.765	24.87	24.87	49.74	1300	862
24570.89558	28032.29315	219.765	17.54	17.54	35.09	3354	862
31820.79558	29960.69315	-51.2347	18.86	18.86	37.73	1683	862
20335.19558	31438.39315	-331.235	12.60	12.60	25.20	8579	862
20103.09558	33592.99315	10.7653	24.75	24.75	49.50	1367	862
25417.29558	33614.49315	128.765	14.91	14.91	29.81	2371	862
21028.59558	34110.09315	-73.2347	28.40	28.40	56.80	1445	862
19469.79558	34828.89315	-66.2347	28.14	28.14	56.28	1103	862
19372.69327	12992.68543	-161.168	26.59	26.59	53.18	1088	870
22186.89327	13448.88543	-218.168	15.68	15.68	31.37	2386	870
30322.99327	15869.88543	-363.168	38.08	38.08	76.16	1104	870
38767.29327	19702.38543	-104.168	31.44	31.44	62.88	1031	870
11501.69327	22905.18543	-177.168	22.63	22.63	45.26	1394	870
33302.69327	28673.78543	-41.168	27.74	27.74	55.48	1047	870
26841.59327	29259.38543	189.832	28.73	28.73	57.46	1546	870
28116.79327	31663.28543	175.832	24.89	24.89	49.78	1682	870
37799.09095	9154.977704	-325.101	27.69	27.69	55.39	2100	878
22115.59095	13773.6777	-404.101	28.50	28.50	56.99	1778	878
33078.19095	14912.3777	324.899	24.02	24.02	48.04	1523	878
18002.49095	16432.5777	147.899	6.88	6.88	13.75	11242	878
14343.09095	20601.6777	-88.1014	20.06	20.06	40.13	1553	878
10824.19095	22127.0777	-166.101	16.06	16.06	32.12	2757	878
14550.99095	32083.1777	-306.101	24.19	24.19	48.37	3374	878
27472.29095	34519.7777	215.899	27.81	27.81	55.63	1478	878
19623.98864	14214.36998	-397.035	23.62	23.62	47.24	2187	886
35245.68864	15038.56998	-293.035	33.02	33.02	66.03	1226	886
19398.78864	16205.66998	157.965	16.60	16.60	33.21	2403	886
30109.98864	16613.26998	-203.035	32.52	32.52	65.05	1022	886
33975.78864	19240.06998	-103.035	29.70	29.70	59.39	1237	886
16689.98864	22604.56998	270.965	23.31	23.31	46.63	1490	886
14047.68864	24139.16998	-363.035	9.99	9.99	19.97	8003	886
20367.68864	34588.26998	-251.035	36.64	36.64	73.29	1049	886
40726.98632	1060.762261	321.032	33.16	33.16	66.32	1105	894
34771.88632	9630.962261	-88.968	27.18	27.18	54.35	1195	894
32067.78632	14026.26226	-33.968	33.39	33.39	66.79	1111	894
33086.98632	14888.06226	-12.968	22.49	22.49	44.98	1039	894
33101.48632	18820.26226	229.032	17.50	17.50	35.00	2884	894
16661.18632	22621.86226	91.032	29.25	29.25	58.50	1160	894
20887.88632	23293.96226	-135.968	24.28	24.28	48.56	1138	894
34672.08632	25173.76226	24.032	21.78	21.78	43.57	1906	894
26604.18632	27871.66226	-10.968	25.20	25.20	50.40	1283	894
14232.18632	28748.46226	-136.968	14.20	14.20	28.40	4948	894
15279.68632	29075.16226	-231.968	12.95	12.95	25.91	6142	894
31795.18632	30021.96226	30.032	19.05	19.05	38.10	1797	894
23017.38632	30491.86226	301.032	17.52	17.52	35.04	2635	894
29064.08632	31118.06226	59.032	18.46	18.46	36.93	1832	894
36963.38632	32689.76226	-353.968	41.05	41.05	82.10	1594	894
25206.88632	32854.66226	-199.968	44.63	44.63	89.25	1225	894
28797.18401	981.4545402	-116.901	29.67	29.67	59.35	1521	902
23376.28401	13452.55454	224.099	25.01	25.01	50.02	1701	902
37321.98401	15887.65454	375.099	41.61	41.61	83.23	1063	902
19326.48401	16228.45454	125.099	12.46	12.46	24.92	2845	902
38392.58401	17047.45454	-139.901	15.66	15.66	31.32	2716	902
17060.98401	18153.35454	62.0986	9.84	9.84	19.69	6273	902
34593.18401	21757.65454	-87.9014	18.27	18.27	36.55	3206	902
16302.88401	24408.65454	375.099	16.53	16.53	33.06	3656	902
33086.18401	24792.45454	-44.9014	27.69	27.69	55.39	1107	902
8299.68401	27041.65454	-392.901	46.06	46.06	92.13	1047	902
17001.18401	28246.95454	86.0986	12.06	12.06	24.12	3684	902
23672.18401	28498.55454	-244.901	34.29	34.29	68.58	1097	902
25469.88401	34562.35454	152.099	27.72	27.72	55.44	1546	902
40379.3817	8733.946819	-199.659	29.27	29.27	58.55	1408	910
36217.8817	12639.44682	-4.65937	28.07	28.07	56.14	1150	910
39721.7817	19652.74682	20.3406	13.71	13.71	27.41	4055	910
39043.5817	23194.34682	102.341	15.31	15.31	30.61	3094	910
35063.4817	23491.14682	40.3406	17.43	17.43	34.85	3975	910
40671.3817	26584.24682	278.341	33.79	33.79	67.59	1039	910
35739.7817	28404.74682	-315.659	40.20	40.20	80.40	1110	910
18074.5817	30390.74682	-60.6594	26.02	26.02	52.05	1280	910
22792.4817	33578.84682	-88.6594	11.73	11.73	23.46	3779	910
33939.37938	13504.8391	95.6411	21.20	21.20	42.39	1974	918
35017.17938	14221.8391	-277.359	27.67	27.67	55.34	1242	918
33112.37938	14919.9391	258.641	13.21	13.21	26.42	6273	918
18845.97938	17267.9391	326.641	30.38	30.38	60.76	1186	918
19108.57938	20295.8391	296.641	16.51	16.51	33.02	2964	918
12914.57938	22587.7391	-125.359	14.79	14.79	29.58	2128	918
27087.67938	22909.8391	339.641	35.89	35.89	71.78	1083	918
13951.57938	26679.6391	152.641	29.51	29.51	59.02	1984	918
36406.77938	27086.7391	232.641	32.48	32.48	64.95	1007	918
29779.87938	27544.1391	196.641	16.65	16.65	33.30	1681	918
22079.47938	27602.6391	218.641	21.57	21.57	43.14	1635	918
22309.37938	29399.0391	17.6411	26.94	26.94	53.88	1172	918
16176.17938	30371.8391	-377.359	21.95	21.95	43.90	2809	918
33803.57707	13503.33138	200.942	25.46	25.46	50.92	1826	926
24777.77707	13640.23138	385.942	39.71	39.71	79.41	1070	926
34419.17707	17892.13138	-192.058	27.13	27.13	54.26	1834	926
36969.07707	19044.83138	-244.058	25.58	25.58	51.15	2062	926
21721.37707	19363.33138	-327.058	32.31	32.31	64.62	1232	926
33462.37707	23088.43138	-189.058	28.00	28.00	56.00	1704	926
35830.67707	23446.63138	367.942	22.75	22.75	45.50	3126	926
37951.17707	26628.83138	302.942	32.36	32.36	64.72	1885	926
25800.27707	31226.43138	219.942	25.86	25.86	51.72	1194	926
29426.97707	33003.43138	372.942	36.01	36.01	72.02	1378	926
22812.27707	33307.53138	-356.058	29.39	29.39	58.78	2086	926
21032.07475	12723.92366	-219.758	16.79	16.79	33.58	3464	934
25099.97475	13094.22366	389.242	27.48	27.48	54.97	1600	934
24937.27475	14285.12366	152.242	12.39	12.39	24.77	3613	934
38227.37475	14287.42366	-154.758	27.67	27.67	55.34	1344	934
18552.07475	15250.32366	-19.758	8.38	8.38	16.77	8106	934
16252.87475	19695.32366	-39.758	22.89	22.89	45.78	1048	934
25580.27475	24866.82366	293.242	12.32	12.32	24.63	5715	934
35105.77475	25038.72366	-297.758	35.98	35.98	71.97	1225	934
11111.17475	27004.52366	-303.758	13.33	13.33	26.66	7178	934
22149.47475	27569.12366	36.242	24.94	24.94	49.88	1785	934
30035.17475	32539.72366	-277.758	27.77	27.77	55.53	1967	934
17921.07475	32646.62366	-268.758	22.21	22.21	44.42	1799	934
32609.27244	2676.015934	-11.4575	12.65	12.65	25.29	6010	942
25519.17244	12297.81593	5.5425	13.21	13.21	26.42	3189	942
32317.67244	16246.41593	-173.458	28.57	28.57	57.13	1505	942
16466.07244	16513.31593	-365.457	17.66	17.66	35.33	3864	942
33107.07244	16759.11593	286.543	21.48	21.48	42.96	1659	942
34406.97244	17786.41593	-7.4575	23.46	23.46	46.91	1764	942
15795.07244	18831.51593	-58.4575	21.67	21.67	43.33	1297	942
33047.77244	18784.31593	121.542	13.12	13.12	26.23	4400	942
14358.77244	20626.91593	23.5425	17.33	17.33	34.67	2161	942
35033.07244	23372.81593	-290.457	42.39	42.39	84.78	1012	942
30027.17244	24316.31593	-97.4575	24.99	24.99	49.97	1078	942
12617.47012	1256.108213	-317.157	31.44	31.44	62.88	2044	950
13567.47012	4069.308213	-389.157	63.54	63.54	127.08	1015	950
27976.17012	13726.90821	262.843	21.27	21.27	42.53	1522	950
22003.97012	14922.30821	191.843	12.34	12.34	24.68	3425	950
19071.57012	15605.70821	168.843	7.25	7.25	14.51	6093	950
33123.97012	16785.80821	124.843	7.89	7.89	15.78	7749	950
16273.07012	21710.10821	154.843	9.75	9.75	19.50	7549	950
12281.27012	26944.00821	320.843	26.87	26.87	53.74	1838	950
37838.97012	29501.40821	-144.157	40.11	40.11	80.21	1140	950
11290.77012	29552.40821	-281.157	38.57	38.57	77.15	1332	950
30832.87012	32306.60821	-189.157	31.18	31.18	62.36	1137	950
27453.07012	34830.00821	-206.157	24.99	24.99	49.97	2683	950
31644.26781	2780.700491	-302.857	29.44	29.44	58.88	2355	958
41347.96781	3455.200491	-142.857	37.23	37.23	74.47	1030	958
37933.56781	9540.600491	327.143	36.01	36.01	72.02	1026	958
26389.96781	13108.80049	118.143	19.15	19.15	38.29	2425	958
20279.36781	14138.80049	78.1434	15.68	15.68	31.37	2160	958
18807.66781	14905.20049	-157.857	12.27	12.27	24.54	5448	958
33034.56781	14928.10049	97.1434	14.81	14.81	29.63	2752	958
23233.26781	15187.00049	-128.857	29.41	29.41	58.83	1357	958
16638.46781	16573.10049	-133.857	23.22	23.22	46.44	1808	958
32753.26781	17898.10049	127.143	10.36	10.36	20.72	4548	958
17598.36781	21766.90049	257.143	23.15	23.15	46.30	2602	958
39558.46781	24890.30049	-239.857	25.58	25.58	51.15	2899	958
23255.66781	26309.50049	-189.857	25.83	25.83	51.67	2327	958
40585.26781	27821.20049	61.1434	28.66	28.66	57.32	1627	958
17799.16781	32641.20049	59.1434	24.54	24.54	49.08	2054	958
38870.96549	9224.79277	-94.5561	7.11	7.11	14.22	8842	966
34499.06549	11943.49277	46.4439	33.13	33.13	66.27	1214	966
20854.86549	14314.59277	20.4439	14.70	14.70	29.39	3144	966
23484.46549	16589.89277	-105.556	17.54	17.54	35.09	2426	966
30148.06549	16780.99277	-245.556	26.99	26.99	53.98	1285	966
13958.16549	21410.29277	-343.556	11.89	11.89	23.79	9574	966
13353.26549	28480.39277	-383.556	38.69	38.69	77.39	1206	966
30727.16549	32268.29277	-42.5561	26.38	26.38	52.75	1390	966
34733.56549	33705.59277	-198.556	30.07	30.07	60.15	2187	966
38857.86318	9210.485049	-221.256	6.57	6.57	13.14	14441	974
27777.06318	13743.08505	384.744	24.02	24.02	48.04	1744	974
24761.06318	15822.28505	-321.256	38.17	38.17	76.35	1620	974
16286.26318	15938.98505	-357.256	32.08	32.08	64.15	1591	974
37847.26318	18615.28505	-225.256	23.62	23.62	47.24	2370	974
37412.16318	20028.18505	361.744	34.19	34.19	68.39	1031	974
35360.96318	21703.78505	263.744	27.91	27.91	55.81	1830	974
20917.16318	23326.88505	16.7444	19.24	19.24	38.48	2877	974
15904.26318	27103.68505	-233.256	26.54	26.54	53.08	2157	974
12674.26318	30393.18505	-93.2556	25.10	25.10	50.21	1683	974
27764.16318	30334.58505	25.7444	18.16	18.16	36.31	2413	974
20450.16318	31497.78505	45.7444	15.90	15.90	31.79	4473	974
16950.16318	32284.58505	-112.256	25.01	25.01	50.02	1152	974
19126.66318	32846.68505	-54.2556	14.55	14.55	29.11	3676	974
23308.06318	34884.68505	21.7444	21.17	21.17	42.34	1807	974
32170.06087	13170.37733	-362.955	44.30	44.30	88.60	1025	982
24846.46087	13871.97733	-383.955	39.59	39.59	79.18	1171	982
18686.66087	15093.87733	-33.9552	14.37	14.37	28.73	4319	982
16358.36087	15387.57733	-317.955	28.21	28.21	56.43	2091	982
32162.86087	15673.67733	46.0448	27.15	27.15	54.31	1315	982
41278.86087	21118.27733	49.0448	26.19	26.19	52.38	1082	982
34435.66087	24046.17733	350.045	35.84	35.84	71.69	1303	982
12640.16087	25130.17733	-143.955	14.20	14.20	28.40	3620	982
28211.06087	26912.37733	-228.955	32.45	32.45	64.90	1636	982
19761.86087	31125.97733	85.0448	23.15	23.15	46.30	1043	982
27172.06087	31436.17733	53.0448	21.12	21.12	42.25	1864	982
25492.76087	34556.57733	122.045	17.66	17.66	35.33	2626	982
31451.35855	10164.96961	-6.6547	17.24	17.24	34.48	2891	990
33998.25855	10690.56961	-73.6547	19.48	19.48	38.95	2746	990
18782.25855	17201.56961	-205.655	42.81	42.81	85.63	1007	990
41314.65855	21108.16961	345.345	15.00	15.00	30.00	5749	990
39559.55855	24255.76961	-162.655	28.61	28.61	57.23	1134	990
23289.65855	26241.16961	-59.6547	39.49	39.49	78.99	1162	990
13653.55855	29222.56961	-142.655	19.15	19.15	38.29	1595	990
16120.25855	30463.66961	-285.655	32.50	32.50	65.00	1156	990
22325.35624	12648.36188	-120.354	17.26	17.26	34.52	3772	998
21819.75624	14338.46188	-279.354	13.52	13.52	27.04	5253	998
15613.05624	18896.16188	80.6458	22.82	22.82	45.64	1703	998
23018.65624	19341.66188	-191.354	24.82	24.82	49.64	1200	998
32757.85624	19706.16188	353.646	24.89	24.89	49.78	2095	998
39768.35624	19753.66188	302.646	26.07	26.07	52.14	1267	998
37230.65624	20039.66188	7.64576	38.69	38.69	77.39	1071	998
38916.15624	21036.16188	-139.354	33.39	33.39	66.79	1104	998
12676.05624	21456.56188	-335.354	25.20	25.20	50.40	2710	998
35322.55624	21688.46188	369.646	26.96	26.96	53.93	1361	998
11690.65624	21896.96188	-369.354	36.93	36.93	73.85	1415	998
12908.95624	22646.16188	-229.354	10.06	10.06	20.11	8222	998
19543.75624	25927.16188	147.646	25.74	25.74	51.48	1522	998
28663.45624	25883.66188	-177.354	31.75	31.75	63.49	1377	998
11561.35624	26677.16188	-249.354	37.56	37.56	75.12	1132	998
16550.95624	27965.76188	-91.3542	30.57	30.57	61.14	1492	998
18155.65624	28543.56188	-51.3542	19.43	19.43	38.86	1285	998
35242.25624	30263.46188	-210.354	47.24	47.24	94.48	1132	998
29039.35624	31085.96188	146.646	8.62	8.62	17.24	8526	998
19808.65624	31166.86188	5.64576	12.06	12.06	24.12	4489	998
20844.85624	33342.86188	56.6458	35.94	35.94	71.87	1208	998
40429.65392	8756.654164	-331.054	29.86	29.86	59.72	1515	1006
22093.95392	13926.05416	-174.054	26.78	26.78	53.55	1740	1006
25034.25392	14207.95416	353.946	14.72	14.72	29.44	3362	1006
26346.45392	14623.05416	346.946	27.53	27.53	55.06	1595	1006
22780.15392	15814.65416	351.946	21.03	21.03	42.06	3440	1006
16498.95392	16458.75416	-154.054	21.22	21.22	42.44	2364	1006
34424.55392	17673.05416	26.9462	9.14	9.14	18.27	6708	1006
32809.05392	17940.85416	113.946	20.32	20.32	40.65	2318	1006
14800.25392	22324.45416	155.946	17.29	17.29	34.57	2843	1006
39566.45392	24910.45416	-273.054	18.13	18.13	36.27	4942	1006
25359.55392	33567.55416	-10.0538	21.88	21.88	43.76	1702	1006
34152.25161	9861.446442	-307.753	28.28	28.28	56.57	2261	1014
9764.651607	12019.84644	-194.753	43.69	43.69	87.37	1211	1014
14475.75161	18725.44644	-76.7533	17.85	17.85	35.70	2351	1014
15002.45161	19768.64644	-58.7533	16.46	16.46	32.92	1785	1014
12303.15161	20285.84644	-217.753	22.56	22.56	45.12	3046	1014
21428.15161	27623.34644	200.247	13.56	13.56	27.13	5817	1014
33192.65161	28741.24644	-33.7533	24.30	24.30	48.61	1687	1014
11636.05161	29067.04644	-235.753	35.70	35.70	71.40	1307	1014
21161.15161	29495.14644	230.247	19.10	19.10	38.20	2146	1014
40858.74929	6906.338721	-16.4528	14.67	14.67	29.34	3935	1022
34016.34929	10745.73872	-298.453	21.76	21.76	43.52	1830	1022
25556.14929	12243.63872	-130.453	12.39	12.39	24.77	5672	1022
37360.34929	16487.63872	-84.4528	39.80	39.80	79.60	1094	1022
16195.94929	19630.83872	-117.453	12.06	12.06	24.12	5935	1022
38761.84929	20987.23872	-204.453	26.05	26.05	52.09	1078	1022
22837.14929	30949.23872	247.547	25.88	25.88	51.76	1136	1022
30842.94929	32207.93872	-297.453	25.06	25.06	50.11	2002	1022
22782.64929	33559.93872	-168.453	16.58	16.58	33.16	2479	1022
25496.14929	34600.83872	-207.453	21.55	21.55	43.10	2434	1022
12217.24698	1347.031	323.848	34.29	34.29	68.58	1858	1030
39397.24698	8354.031	-19.1524	20.91	20.91	41.82	1754	1030
31549.84698	11897.531	25.8476	31.60	31.60	63.21	1259	1030
25476.64698	12331.731	8.84763	18.25	18.25	36.50	1636	1030
41056.84698	13202.131	-57.1524	25.79	25.79	51.57	1700	1030
19749.74698	14361.331	-1.15237	14.51	14.51	29.01	2537	1030
24801.64698	15406.731	254.848	27.58	27.58	55.15	1170	1030
20069.14698	16319.431	90.8476	11.96	11.96	23.93	4279	1030
11101.84698	19139.931	-61.1524	41.28	41.28	82.57	1319	1030
31667.94698	19034.831	124.848	16.79	16.79	33.58	3117	1030
14768.14698	22293.831	365.848	32.40	32.40	64.81	1248	1030
20886.54698	23313.431	-18.1524	15.59	15.59	31.18	2286	1030
40494.94698	24427.231	-395.152	57.53	57.53	115.07	1004	1030
12632.94698	24923.931	-103.152	26.80	26.80	53.60	1848	1030
36473.14698	27082.631	325.848	16.44	16.44	32.88	4020	1030
18657.54698	27478.931	149.848	21.71	21.71	43.43	1926	1030
21715.34698	29194.631	94.8476	12.25	12.25	24.49	5390	1030
18696.74698	30442.831	-160.152	25.25	25.25	50.49	1149	1030
40830.54466	6912.523279	-108.852	15.31	15.31	30.61	2368	1038
21825.64466	13875.72328	5.14809	11.59	11.59	23.17	4577	1038
23013.14466	19398.62328	-178.852	14.55	14.55	29.11	2300	1038
38810.04466	20903.22328	165.148	23.22	23.22	46.44	2112	1038
20881.84466	23295.02328	-86.8519	25.27	25.27	50.54	1797	1038
39006.34466	23280.32328	-71.8519	21.81	21.81	43.61	1444	1038
15697.54466	26386.52328	28.1481	23.46	23.46	46.91	1016	1038
12727.04466	28053.62328	15.1481	10.57	10.57	21.15	5563	1038
29433.54235	10290.51556	-342.551	43.73	43.73	87.46	1035	1046
32048.14235	13797.81556	-357.551	24.94	24.94	49.88	1865	1046
26403.34235	16557.81556	6.44856	26.12	26.12	52.23	1238	1046
37932.24235	18996.11556	-198.551	35.37	35.37	70.74	1451	1046
40188.44235	19579.11556	258.449	28.10	28.10	56.19	1209	1046
39717.74235	19803.01556	33.4486	21.48	21.48	42.96	2050	1046
15198.24235	20719.41556	75.4486	12.53	12.53	25.06	3505	1046
38977.64235	23196.01556	-70.5514	21.85	21.85	43.71	2508	1046
27180.14235	28250.31556	-31.5514	28.21	28.21	56.43	1018	1046
18752.24235	28738.31556	-203.551	31.65	31.65	63.30	1593	1046
21769.94235	29381.21556	239.449	19.31	19.31	38.62	1895	1046
30681.34235	30710.91556	102.449	32.78	32.78	65.56	1753	1046
25078.44235	31223.51556	134.449	25.10	25.10	50.21	1033	1046
29672.94235	32586.61556	307.449	39.54	39.54	79.08	1013	1046
32731.54003	2632.707836	37.749	22.73	22.73	45.45	1898	1054
35937.54003	9220.407836	-382.251	37.89	37.89	75.78	1069	1054
24082.94003	12058.30784	-167.251	17.85	17.85	35.70	2670	1054
41080.74003	13313.30784	-79.251	20.89	20.89	41.78	1300	1054
15494.64003	14780.20784	-35.251	24.33	24.33	48.65	2260	1054
40864.44003	18894.50784	196.749	23.22	23.22	46.44	2234	1054
16384.34003	24429.20784	338.749	15.05	15.05	30.10	3895	1054
12584.34003	24909.10784	-169.251	23.55	23.55	47.10	1162	1054
29055.34003	26004.00784	-76.251	20.25	20.25	40.51	1567	1054
28323.84003	27848.10784	-272.251	17.07	17.07	34.15	3970	1054
33400.84003	28722.80784	393.749	31.67	31.67	63.35	1500	1054
30866.24003	32262.70784	-340.251	19.33	19.33	38.67	4751	1054
20726.94003	33367.20784	176.749	21.20	21.20	42.39	1573	1054
37585.43772	8835.700115	-63.9505	31.42	31.42	62.83	1045	1062
25743.23772	11871.20011	-158.951	30.66	30.66	61.32	1360	1062
26246.23772	11699.70011	-308.951	48.32	48.32	96.65	1103	1062
36909.33772	13154.10011	-166.951	9.96	9.96	19.92	5274	1062
30048.93772	13548.80011	362.049	34.29	34.29	68.58	1448	1062
27240.83772	13724.30011	391.049	25.98	25.98	51.95	2116	1062
35113.83772	14089.70011	-127.951	26.68	26.68	53.36	1077	1062
21408.33772	15933.00011	-385.951	24.94	24.94	49.88	1754	1062
15559.33772	16729.70011	-265.951	16.32	16.32	32.64	4704	1062
20633.63772	18295.60011	159.049	9.75	9.75	19.50	6870	1062
41251.93772	20975.10011	130.049	21.71	21.71	43.43	1996	1062
13984.93772	21359.20011	-149.951	17.99	17.99	35.98	2024	1062
40187.33772	22633.90011	346.049	33.44	33.44	66.88	1792	1062
39071.33772	23276.40011	24.0495	27.41	27.41	54.82	1405	1062
12474.03772	23922.20011	-349.951	10.79	10.79	21.57	8210	1062
18785.63772	30555.80011	-191.951	22.66	22.66	45.31	2142	1062
22362.23772	34203.20011	-303.951	38.55	38.55	77.10	1518	1062
24076.53772	34881.60011	181.049	28.90	28.90	57.79	1337	1062
33975.33541	10236.49239	-237.65	12.51	12.51	25.01	5747	1070
26996.43541	12036.39239	-36.65	8.08	8.08	16.16	6734	1070
27055.53541	13730.09239	287.35	23.93	23.93	47.85	2166	1070
19330.13541	16192.69239	92.35	16.20	16.20	32.40	2874	1070
15610.93541	16834.59239	-115.65	27.69	27.69	55.39	1056	1070
33067.33541	16782.99239	107.35	10.97	10.97	21.95	5828	1070
34259.13541	18754.19239	8.34996	13.61	13.61	27.22	3547	1070
24092.53541	22241.09239	-197.65	30.92	30.92	61.84	1563	1070
31990.93541	23147.49239	-127.65	27.88	27.88	55.77	1207	1070
12451.63541	23912.09239	-207.65	10.81	10.81	21.62	7680	1070
22696.23541	30536.19239	250.35	20.35	20.35	40.69	2332	1070
20258.23541	33302.39239	-17.65	17.38	17.38	34.76	2412	1070
24564.93541	34841.49239	299.35	27.58	27.58	55.15	1389	1070
31458.33309	12164.68467	-237.35	50.40	50.40	100.79	1010	1078
25223.43309	13188.38467	145.65	28.80	28.80	57.60	1298	1078
30638.33309	14596.68467	-50.3496	19.52	19.52	39.05	2820	1078
15496.03309	16464.78467	-261.35	38.65	38.65	77.29	1023	1078
13632.33309	20639.88467	-385.35	20.02	20.02	40.03	3859	1078
16294.53309	24396.18467	266.65	21.50	21.50	43.00	1415	1078
33292.63309	28865.18467	-316.35	37.23	37.23	74.47	1851	1078
21208.43309	29491.28467	340.65	13.40	13.40	26.80	6441	1078
21523.93309	31671.28467	-302.35	32.88	32.88	65.75	1031	1078
32264.13078	9995.276951	-191.049	37.75	37.75	75.50	1024	1086
30004.83078	11827.77695	-67.0491	14.01	14.01	28.02	3538	1086
23277.13078	12819.47695	172.951	28.02	28.02	56.05	1602	1086
32114.63078	13799.37695	-357.049	12.15	12.15	24.30	7984	1086
34421.83078	17820.77695	-161.049	24.00	24.00	47.99	2572	1086
33269.43078	20359.07695	44.9509	16.11	16.11	32.22	2857	1086
13653.93078	20624.17695	-304.049	29.25	29.25	58.50	1399	1086
13607.93078	22780.37695	-24.0491	27.13	27.13	54.26	1037	1086
20915.53078	23348.77695	39.9509	11.04	11.04	22.09	3399	1086
31919.73078	25145.87695	177.951	26.31	26.31	52.61	1550	1086
27241.93078	28210.67695	175.951	22.33	22.33	44.65	1297	1086
21239.83078	29546.27695	172.951	18.68	18.68	37.35	3193	1086
29043.83078	31114.47695	77.9509	13.07	13.07	26.14	3967	1086
30000.93078	32496.27695	-32.0491	27.72	27.72	55.44	1690	1086
20807.43078	33405.37695	341.951	26.71	26.71	53.41	2330	1086
38216.73078	33485.97695	25.9509	32.69	32.69	65.37	1014	1086
30942.42846	12972.16923	70.2514	20.84	20.84	41.68	2185	1094
22763.22846	13325.06923	-279.749	10.62	10.62	21.24	7755	1094
25008.92846	14258.26923	217.251	20.35	20.35	40.69	1620	1094
27768.32846	15479.26923	73.2514	14.84	14.84	29.67	2969	1094
33011.02846	19774.36923	167.251	15.54	15.54	31.09	2195	1094
16789.22846	20994.66923	332.251	25.27	25.27	50.54	2094	1094
14791.32846	22342.96923	102.251	9.49	9.49	18.98	4674	1094
34825.72846	25416.56923	-215.749	14.77	14.77	29.53	5078	1094
26753.32846	26422.56923	155.251	22.42	22.42	44.84	1912	1094
23846.42846	28230.86923	51.2514	24.35	24.35	48.70	1412	1094
34503.02846	34011.56923	-87.7486	22.23	22.23	44.46	1802	1094
29803.72615	13695.36151	-195.448	35.25	35.25	70.51	1013	1102
32066.12615	13854.46151	-149.448	13.21	13.21	26.42	5659	1102
34144.12615	16084.76151	-119.448	33.04	33.04	66.08	1334	1102
18820.22615	17025.56151	-38.4482	10.13	10.13	20.25	5829	1102
21719.52615	17922.26151	401.552	8.97	8.97	17.95	13640	1102
23794.62615	19356.06151	204.552	23.01	23.01	46.02	1416	1102
24561.22615	19840.76151	-134.448	14.62	14.62	29.25	3546	1102
14348.82615	20616.46151	-65.4482	9.70	9.70	19.41	5456	1102
15393.62615	21504.86151	64.5518	21.48	21.48	42.96	1831	1102
15558.72615	23883.46151	-157.448	23.03	23.03	46.06	1270	1102
29831.72615	25049.36151	-186.448	23.06	23.06	46.11	2120	1102
37753.52615	29158.16151	276.552	34.36	34.36	68.72	1107	1102
20390.12615	31500.16151	-158.448	23.60	23.60	47.19	1208	1102
21115.12615	33897.16151	-110.448	17.14	17.14	34.29	1619	1102
33692.12383	14830.85379	192.588	6.66	6.66	13.33	9939	1110
40794.82383	14998.55379	-208.412	32.33	32.33	64.67	1646	1110
41001.52383	15687.95379	96.5884	25.58	25.58	51.15	1221	1110
15661.12383	17143.55379	-214.412	26.12	26.12	52.23	1589	1110
34209.62383	18728.75379	-39.4116	19.22	19.22	38.43	2198	1110
16305.22383	25081.85379	-208.412	45.95	45.95	91.89	1388	1110
26741.82383	26426.55379	232.588	14.44	14.44	28.87	4616	1110
22376.52383	28010.25379	-139.412	33.42	33.42	66.83	1002	1110
18677.22383	30468.35379	-99.4116	29.13	29.13	58.26	1608	1110
29084.82383	31094.25379	130.588	10.62	10.62	21.24	6211	1110
29994.32152	11813.14607	-125.463	14.22	14.22	28.45	5004	1118
28513.82152	13873.14607	151.537	6.15	6.15	12.29	8820	1118
27169.42152	18711.44607	82.5369	13.09	13.09	26.19	3932	1118
23009.42152	19354.54607	-122.463	14.79	14.79	29.58	3207	1118
13679.92152	20636.24607	-172.463	19.38	19.38	38.76	1647	1118
39607.92152	25033.14607	-333.463	41.85	41.85	83.70	1108	1118
26861.02152	27637.14607	100.537	26.31	26.31	52.61	1535	1118
26392.72152	29725.44607	208.537	21.48	21.48	42.96	2032	1118
32390.02152	29943.24607	-325.463	33.51	33.51	67.02	1213	1118
35280.22152	30329.14607	-14.4631	31.09	31.09	62.17	1051	1118
34038.9192	10568.43834	-361.514	22.63	22.63	45.26	2085	1126
29973.4192	11795.23834	-8.51451	9.61	9.61	19.22	6782	1126
36231.8192	12661.53834	-331.514	38.69	38.69	77.39	1019	1126
32085.6192	13690.03834	-239.515	11.96	11.96	23.93	6720	1126
34831.8192	14836.83834	398.486	33.56	33.56	67.12	1376	1126
14361.7192	17953.33834	-359.514	31.96	31.96	63.91	1441	1126
22978.1192	19336.23834	274.486	19.88	19.88	39.75	1775	1126
25948.2192	21467.53834	-340.514	26.12	26.12	52.23	1668	1126
13125.8192	21560.13834	-118.515	7.89	7.89	15.78	9586	1126
26012.2192	22090.63834	-377.514	34.71	34.71	69.43	1430	1126
33736.0192	23226.73834	-270.514	11.63	11.63	23.27	6960	1126
35194.2192	27039.13834	380.486	35.70	35.70	71.40	1274	1126
14323.3192	28570.33834	-248.515	32.78	32.78	65.56	1108	1126
18811.8192	28660.23834	-128.515	24.33	24.33	48.65	1671	1126
28539.1192	30675.53834	-56.5145	31.98	31.98	63.96	1286	1126
20363.8192	31336.43834	-116.515	29.01	29.01	58.03	1168	1126
34287.81689	10684.73062	332.434	45.15	45.15	90.29	1072	1134
37666.51689	10973.73062	-15.5659	23.81	23.81	47.62	1521	1134
22852.31689	13904.63062	-155.566	12.39	12.39	24.77	4298	1134
37193.61689	17288.83062	-38.5659	27.39	27.39	54.78	1592	1134
20622.61689	19362.93062	26.4341	15.38	15.38	30.76	2574	1134
12034.91689	22459.43062	-273.566	12.08	12.08	24.16	6647	1134
39548.51689	24977.93062	-48.5659	18.56	18.56	37.11	2893	1134
21214.41689	29512.43062	316.434	22.94	22.94	45.88	2417	1134
30928.31689	32492.83062	-195.566	30.71	30.71	61.42	1074	1134
25363.61689	33462.63062	198.434	29.34	29.34	58.69	1522	1134
27922.61457	13677.5229	200.383	24.68	24.68	49.36	1742	1142
23265.81457	19237.4229	395.383	19.05	19.05	38.10	3951	1142
33314.01457	19694.7229	-48.6174	32.64	32.64	65.28	1055	1142
12050.31457	22494.8229	-224.617	13.54	13.54	27.08	3534	1142
39083.31457	23371.4229	117.383	19.62	19.62	39.23	2029	1142
13944.41457	24206.1229	57.3826	20.56	20.56	41.12	1439	1142
36477.71457	27063.7229	159.383	29.72	29.72	59.44	1037	1142
34469.61457	27621.7229	-80.6174	34.15	34.15	68.30	1564	1142
29887.41226	2715.015181	-364.669	36.86	36.86	73.71	1163	1150
40593.81226	8552.115181	222.331	29.34	29.34	58.69	1720	1150
28321.31226	11812.61518	-47.6688	31.44	31.44	62.88	1032	1150
22592.01226	12313.41518	-232.669	17.66	17.66	35.33	2608	1150
25149.41226	13112.01518	347.331	26.40	26.40	52.80	1934	1150
26437.51226	13082.41518	318.331	24.47	24.47	48.94	2261	1150
30338.81226	14391.11518	149.331	21.41	21.41	42.81	1053	1150
17858.11226	15327.81518	-58.6688	9.09	9.09	18.18	5541	1150
33097.31226	16776.51518	29.3312	19.97	19.97	39.94	2059	1150
20607.91226	18300.41518	127.331	15.99	15.99	31.98	2056	1150
16271.41226	19738.51518	-24.6688	14.62	14.62	29.25	2960	1150
23945.01226	20214.01518	327.331	29.84	29.84	59.68	1160	1150
14331.71226	20673.61518	-26.6688	16.91	16.91	33.82	3313	1150
15711.21226	21243.01518	386.331	29.39	29.39	58.78	1399	1150
36174.21226	22805.31518	-86.6688	17.47	17.47	34.95	2873	1150
22116.11226	25257.91518	-78.6688	25.25	25.25	50.49	1872	1150
28181.01226	26861.31518	-174.669	23.76	23.76	47.52	1649	1150
22202.01226	27582.41518	49.3312	37.49	37.49	74.98	1152	1150
15291.51226	29119.01518	-192.669	32.19	32.19	64.39	1206	1150
37663.11226	29176.01518	19.3312	22.63	22.63	45.26	1370	1150
22933.31226	30529.71518	181.331	10.64	10.64	21.29	5503	1150
34727.01226	30674.71518	-309.669	29.44	29.44	58.88	1499	1150
34009.80995	10239.10746	-197.72	8.64	8.64	17.29	9568	1158
16228.70995	19876.80746	235.28	16.56	16.56	33.11	3328	1158
39248.00995	21527.40746	188.28	28.31	28.31	56.61	1363	1158
29711.10995	22418.40746	213.28	24.16	24.16	48.32	1541	1158
13076.10995	23801.90746	-171.72	12.08	12.08	24.16	5553	1158
26759.00995	24222.20746	-311.72	40.13	40.13	80.26	1077	1158
38803.60995	24113.10746	-38.7203	24.99	24.99	49.97	1945	1158
27264.60995	25168.00746	12.2797	31.23	31.23	62.45	1102	1158
27292.70995	27647.40746	12.2797	12.01	12.01	24.02	5586	1158
24657.20995	28845.40746	35.2797	17.24	17.24	34.48	2296	1158
22746.40995	30728.40746	-244.72	30.66	30.66	61.32	1077	1158
32143.50763	11904.59974	-36.7717	22.89	22.89	45.78	1396	1166
22557.50763	12309.69974	-99.7717	20.58	20.58	41.17	1837	1166
22098.40763	14688.39974	95.2283	19.69	19.69	39.38	1370	1166
33099.10763	14887.99974	143.228	11.45	11.45	22.89	4520	1166
35030.50763	15003.99974	382.228	44.51	44.51	89.02	1052	1166
38823.00763	16361.39974	-256.772	36.86	36.86	73.71	1194	1166
17094.50763	18156.39974	-159.772	26.47	26.47	52.94	2263	1166
20605.90763	18288.09974	53.2283	13.12	13.12	26.23	3447	1166
17602.90763	18796.29974	140.228	19.90	19.90	39.80	2225	1166
33900.70763	19224.89974	394.228	31.84	31.84	63.68	1410	1166
39653.80763	19961.99974	-88.7717	28.78	28.78	57.56	1021	1166
15649.80763	21206.69974	274.228	8.38	8.38	16.77	9195	1166
17024.90763	24628.29974	207.228	12.79	12.79	25.58	5445	1166
19124.70763	32809.19974	5.2283	17.85	17.85	35.70	2524	1166
34714.80763	34722.79974	390.228	39.40	39.40	78.80	1084	1166
37525.70532	10016.59202	-45.8231	27.77	27.77	55.53	1117	1174
36912.80532	13147.99202	-108.823	6.83	6.83	13.66	9677	1174
27074.40532	13532.79202	16.1769	21.88	21.88	43.76	1966	1174
22254.90532	14736.69202	-0.823133	17.87	17.87	35.75	2066	1174
15494.10532	16004.99202	-292.823	30.38	30.38	60.76	1165	1174
15934.30532	17502.69202	-151.823	20.32	20.32	40.65	1808	1174
17487.10532	18862.69202	371.177	34.52	34.52	69.05	1658	1174
23021.00532	19356.49202	39.1769	14.13	14.13	28.26	3570	1174
12929.30532	21392.19202	297.177	32.10	32.10	64.20	1479	1174
12573.60532	23832.69202	-51.8231	22.61	22.61	45.22	1720	1174
12352.103	533.5842957	-293.875	44.63	44.63	89.25	1342	1182
37524.203	10083.9843	-134.875	23.29	23.29	46.58	1817	1182
25516.403	12247.8843	-63.8746	19.08	19.08	38.15	2900	1182
24960.703	14244.9843	401.125	18.65	18.65	37.30	5387	1182
[truncated: 52,888 more rows]
