# Supplementary material for: Super-resolution analysis of PACSIN2 and EHD2 at caveolae
Source: PLoS One. 2022 Jul 14;17(7):e0271003. doi: 10.1371/journal.pone.0271003 (PMC9282494; doi:10.1371/journal.pone.0271003)
Supplement: S1 Data — (ZIP) [file pone.0271003.s003.zip › 405Cav1polyCy3Cav17C8001driftCorr 3DdistanceG_405-647_104K_TS3D.3dlp]

40109.34847	5837.377349	-252	48.61	48.61	97.21	1626	2
28986.84847	6211.977349	-418	59.11	59.11	118.22	2037	2
16679.34847	7879.677349	-399	33.89	33.89	67.78	3732	2
38208.84847	7873.077349	-42.63	8.62	8.62	17.24	16973	2
23797.34847	8234.677349	-285	8.95	8.95	17.90	23273	2
11608.94847	8724.977349	144.975	58.85	58.85	117.70	1489	2
25331.54847	9127.877349	-297	15.59	15.59	31.18	8017	2
26951.64847	9828.977349	23.695	12.93	12.93	25.86	8240	2
38711.14847	10055.87735	-445	60.78	60.78	121.57	1531	2
8607.348467	10640.37735	-76	35.82	35.82	71.64	1720	2
29869.04847	11319.17735	-146	9.54	9.54	19.08	16091	2
17576.24847	11547.27735	219.827	48.40	48.40	96.79	1613	2
22298.84847	12510.57735	-437	86.64	86.64	173.28	1386	2
16236.94847	12756.77735	-131	29.37	29.37	58.73	2151	2
21281.54847	13244.37735	149.712	27.06	27.06	54.12	2953	2
23782.44847	13224.17735	-376	82.68	82.68	165.37	1007	2
24312.14847	13472.37735	-73	10.10	10.10	20.21	11065	2
25174.94847	14236.17735	-130	8.53	8.53	17.05	13573	2
26523.24847	14417.37735	-46.42	25.98	25.98	51.95	2030	2
15467.04847	15054.27735	-75	15.17	15.17	30.33	5053	2
37194.74847	15205.07735	-262	23.20	23.20	46.39	5075	2
10762.74847	15908.17735	-199	15.00	15.00	30.00	5177	2
34373.54847	16100.87735	34.1175	29.32	29.32	58.64	1814	2
32790.84847	16494.37735	-70	20.09	20.09	40.18	4280	2
18385.44847	16602.97735	112.76	32.26	32.26	64.53	1732	2
27804.74847	16911.67735	-36.945	8.64	8.64	17.29	9191	2
15723.34847	17039.57735	195.193	31.25	31.25	62.50	2247	2
9855.948467	17288.97735	169.61	41.05	41.05	82.10	1705	2
36714.44847	17448.47735	-2.835	14.53	14.53	29.06	5935	2
9397.448467	18255.17735	-323	40.15	40.15	80.31	2771	2
7095.048467	18324.27735	-184	18.35	18.35	36.69	6731	2
29019.34847	18749.17735	-154	12.15	12.15	24.30	7302	2
36740.24847	18881.57735	-304	36.10	36.10	72.20	2862	2
38281.74847	18751.87735	-48.315	28.31	28.31	56.61	3184	2
15359.34847	18989.27735	-201	9.99	9.99	19.97	16423	2
23845.74847	18938.67735	-132	20.87	20.87	41.73	4299	2
27492.24847	18977.57735	-35.05	6.64	6.64	13.28	20265	2
20959.94847	19486.67735	-435	9.42	9.42	18.84	19010	2
9320.448467	19702.97735	56.8575	9.75	9.75	19.50	11195	2
32564.04847	20082.07735	-185	11.54	11.54	23.08	7756	2
27460.14847	20387.47735	187.613	10.76	10.76	21.52	14665	2
22680.14847	20696.67735	-11.3625	14.20	14.20	28.40	5811	2
28921.94847	21048.77735	-145	14.32	14.32	28.64	7019	2
34107.44847	22299.47735	18.01	7.42	7.42	14.84	18258	2
28191.84847	22777.97735	163.925	12.34	12.34	24.68	8720	2
35292.54847	22813.97735	-245	39.68	39.68	79.36	1758	2
37003.04847	23132.97735	-433	14.01	14.01	28.02	13981	2
38212.24847	23421.47735	-61	64.79	64.79	129.57	1210	2
26851.44847	23811.67735	283.31	7.39	7.39	14.79	19997	2
15939.24847	23980.37735	132.658	10.22	10.22	20.44	8359	2
32286.64847	24401.37735	-279	19.90	19.90	39.80	4452	2
29791.94847	25379.77735	121.287	20.39	20.39	40.79	4058	2
25561.24847	26084.67735	-141	10.29	10.29	20.58	13706	2
29216.54847	26516.87735	277.625	17.52	17.52	35.04	5741	2
18789.04847	26615.87735	-2.835	16.79	16.79	33.58	5194	2
20708.54847	27322.37735	-421	20.25	20.25	40.51	9674	2
24077.64847	27556.57735	127.92	21.08	21.08	42.15	4619	2
29148.14847	27661.87735	205.615	30.52	30.52	61.04	2685	2
33417.34847	27779.17735	180.98	20.68	20.68	41.35	8446	2
13481.74847	27795.07735	168.663	12.06	12.06	24.12	8325	2
26647.94847	28216.67735	-170	29.18	29.18	58.36	2734	2
13886.64847	29364.97735	-117	27.91	27.91	55.81	3550	2
26732.44847	30114.57735	-176	9.26	9.26	18.51	16089	2
12256.44847	30484.37735	-218	11.19	11.19	22.37	13184	2
15413.74847	30995.47735	-255	12.53	12.53	25.06	9412	2
7200.548467	31199.57735	-46.42	63.70	63.70	127.41	1014	2
29024.84847	31418.07735	-133	42.04	42.04	84.07	2253	2
12405.74847	31718.27735	-426	18.13	18.13	36.27	7173	2
16516.74847	31700.57735	-102	9.40	9.40	18.79	10562	2
20219.24847	32387.87735	-350	31.63	31.63	63.26	3623	2
8638.548467	32468.57735	-92	56.33	56.33	112.66	1294	2
15226.14847	32660.37735	-210	19.36	19.36	38.72	5851	2
18068.14847	33261.97735	-305	17.62	17.62	35.23	7966	2
15090.04847	35674.37735	-72	62.01	62.01	124.01	1017	2
15488.24744	6341.869305	109.918	37.11	37.11	74.23	1967	10
8643.347439	6627.769305	318.367	40.46	40.46	80.92	2629	10
39764.34744	6914.769305	-177	37.56	37.56	75.12	1711	10
26808.74744	8218.569305	-295	27.13	27.13	54.26	3389	10
29726.74744	8652.369305	58.7525	36.41	36.41	72.82	1070	10
19389.44744	10786.4693	-257	23.69	23.69	47.38	2649	10
26392.04744	13618.4693	32.2225	36.31	36.31	72.63	1570	10
9271.347439	15051.1693	-31.26	25.25	25.25	50.49	2215	10
18895.54744	15106.7693	-263	28.57	28.57	57.13	2031	10
38578.74744	15101.7693	-424	23.03	23.03	46.06	6720	10
34236.04744	15163.9693	144.975	45.62	45.62	91.23	1882	10
36481.14744	16076.9693	-74	22.09	22.09	44.18	3995	10
35453.24744	17284.7693	-414	28.45	28.45	56.90	3804	10
10585.94744	18669.9693	-383	19.57	19.57	39.14	3967	10
22264.44744	19180.6693	-167	44.49	44.49	88.97	1287	10
28559.04744	19496.9693	264.36	11.87	11.87	23.74	9665	10
26625.44744	20765.5693	-116	49.86	49.86	99.71	1040	10
25098.44744	20868.2693	-277	19.57	19.57	39.14	4737	10
10511.54744	21612.7693	216.985	34.71	34.71	69.43	1810	10
19392.04744	22616.8693	190.455	27.15	27.15	54.31	2471	10
10642.84744	22577.3693	237.83	15.12	15.12	30.24	8269	10
20186.84744	23353.0693	193.298	31.46	31.46	62.93	1674	10
35839.74744	24549.6693	61.595	36.64	36.64	73.29	1464	10
9394.647439	25949.2693	-197	31.46	31.46	62.93	2003	10
38448.54744	25939.5693	-430	38.15	38.15	76.30	2596	10
11031.24744	26800.6693	52.12	8.12	8.12	16.25	14975	10
18578.44744	26751.3693	-272	35.09	35.09	70.18	1779	10
31647.84744	26882.4693	-381	35.04	35.04	70.08	4155	10
34641.54744	26897.6693	-353	56.64	56.64	113.28	1606	10
8470.747439	27236.4693	-342	9.07	9.07	18.13	17962	10
13588.24744	27318.6693	-296	20.79	20.79	41.59	4102	10
13483.24744	27792.3693	18.9575	7.02	7.02	14.04	19167	10
16665.94744	28626.9693	-17.995	20.61	20.61	41.21	2316	10
10682.34744	29044.1693	-356	15.73	15.73	31.46	8029	10
25322.34744	28748.3693	-223	21.76	21.76	43.52	5021	10
22159.44744	28996.8693	-50.21	56.14	56.14	112.29	1142	10
31841.44744	29119.3693	0.0075	17.92	17.92	35.84	8047	10
32221.44744	29157.6693	-394	55.11	55.11	110.21	2067	10
15368.44744	30846.8693	-316	16.65	16.65	33.30	8076	10
17817.24744	31342.2693	283.31	52.30	52.30	104.61	1694	10
18890.54744	32207.7693	-175	11.82	11.82	23.64	7603	10
15177.94744	32731.8693	-231	14.39	14.39	28.78	9472	10
11188.94744	33866.6693	262.465	82.50	82.50	164.99	1133	10
39730.04744	34275.1693	16.115	49.50	49.50	99.00	1239	10
14048.84744	37130.9693	-138	62.03	62.03	124.06	1066	10
38816.84641	6908.06126	-414	34.05	34.05	68.11	2840	18
14611.94641	7862.16126	-350	19.41	19.41	38.81	4356	18
14580.14641	8043.96126	-262	6.12	6.12	12.25	26975	18
16732.64641	9282.76126	267.203	9.49	9.49	18.98	14631	18
22658.14641	9140.96126	-168	47.78	47.78	95.57	1084	18
10774.44641	12112.96126	-14.205	20.77	20.77	41.54	3115	18
13549.44641	12333.76126	18.9575	19.22	19.22	38.43	4270	18
33831.84641	13040.26126	-299	41.35	41.35	82.71	1605	18
35855.14641	15647.06126	-184	12.65	12.65	25.29	7804	18
37832.34641	16073.66126	103.285	39.38	39.38	78.75	1461	18
27287.04641	16983.76126	2.85	14.88	14.88	29.77	4552	18
27881.94641	17488.56126	64.4375	27.29	27.29	54.59	1501	18
14219.24641	17958.86126	224.565	20.91	20.91	41.82	3489	18
12038.24641	18962.36126	108.022	30.99	30.99	61.98	2141	18
16769.44641	19038.56126	-67	47.08	47.08	94.15	1531	18
19492.94641	19562.46126	-29.365	16.01	16.01	32.03	2969	18
29309.44641	19452.16126	275.73	18.20	18.20	36.41	5226	18
16554.54641	19918.76126	36.0125	8.27	8.27	16.53	9290	18
28896.44641	20968.66126	-180	12.79	12.79	25.58	10312	18
14599.04641	22206.26126	167.715	17.66	17.66	35.33	5253	18
26616.04641	22295.46126	-211	42.84	42.84	85.67	1255	18
10612.04641	22614.76126	-81	20.39	20.39	40.79	2469	18
36492.34641	23080.76126	-433	37.07	37.07	74.14	2872	18
11694.64641	24069.36126	-65	25.53	25.53	51.06	1954	18
39326.64641	25802.26126	-364	68.74	68.74	137.48	1149	18
17353.24641	27013.16126	-140	37.35	37.35	74.70	1388	18
14146.04641	27382.76126	-223	32.83	32.83	65.66	1919	18
37172.14641	27387.96126	-185	33.79	33.79	67.59	2156	18
29496.04641	27653.36126	72.965	19.33	19.33	38.67	4766	18
10642.14641	27939.76126	-237	25.08	25.08	50.16	3492	18
26527.14641	27986.96126	229.303	14.48	14.48	28.97	4971	18
32151.34641	28057.56126	-245	31.32	31.32	62.64	2368	18
32262.54641	29352.36126	-243	26.16	26.16	52.33	3589	18
17131.44641	29530.66126	66.3325	33.32	33.32	66.65	1528	18
31265.84641	30019.06126	-230	40.25	40.25	80.49	1668	18
22691.04641	31946.56126	-102	20.28	20.28	40.55	3589	18
18952.84641	32239.46126	-19.89	13.73	13.73	27.46	6233	18
9889.046411	33197.56126	-243	49.93	49.93	99.85	1433	18
16366.74641	34338.16126	-154	26.02	26.02	52.05	3919	18
20071.74641	34691.56126	4.745	47.31	47.31	94.62	1015	18
12956.94641	34973.66126	-26.5225	58.03	58.03	116.05	1169	18
34828.84641	36219.46126	-236	43.36	43.36	86.71	1539	18
23894.34538	7109.053216	-200	33.42	33.42	66.83	1942	26
35596.04538	6909.053216	5.6925	37.33	37.33	74.65	1491	26
14074.64538	7630.453216	-113	17.17	17.17	34.34	3891	26
19065.84538	8781.453216	36.0125	26.45	26.45	52.89	1595	26
24062.34538	9419.553216	-162	10.67	10.67	21.34	6687	26
15565.14538	10028.75322	-228	17.17	17.17	34.34	4960	26
26690.44538	10646.05322	-35.05	13.02	13.02	26.05	4754	26
27549.94538	11725.15322	245.41	15.52	15.52	31.04	5739	26
28693.84538	12874.25322	-68	19.05	19.05	38.10	3294	26
17477.64538	13388.75322	-267	13.78	13.78	27.55	5003	26
31809.74538	13393.35322	-272	20.79	20.79	41.59	3867	26
9391.345382	13317.95322	-298	14.41	14.41	28.83	9667	26
19512.14538	13700.55322	41.6975	14.13	14.13	28.26	4106	26
14792.44538	13951.85322	-11.3625	23.93	23.93	47.85	1652	26
31656.74538	14228.05322	-20.8375	39.47	39.47	78.94	1067	26
24379.54538	14640.35322	-59	14.65	14.65	29.30	4540	26
37024.24538	14581.45322	-323	23.36	23.36	46.72	3612	26
15493.94538	15006.05322	-212	11.70	11.70	23.41	5415	26
19699.64538	15198.55322	-205	35.91	35.91	71.83	1255	26
16995.24538	15362.25322	113.707	34.88	34.88	69.76	1214	26
10740.44538	15873.15322	-279	15.83	15.83	31.65	4821	26
6901.645382	17606.95322	-414	24.23	24.23	48.47	4420	26
14731.14538	18154.45322	44.54	12.83	12.83	25.67	4988	26
34338.34538	19433.65322	-350	65.61	65.61	131.22	1113	26
28402.54538	20413.55322	-240	26.38	26.38	52.75	3005	26
9443.945382	21308.25322	75.8075	3.67	3.67	7.35	29067	26
25366.94538	22351.15322	-41.6825	31.35	31.35	62.69	1323	26
22076.14538	22429.45322	-40.735	12.60	12.60	25.20	5151	26
20761.24538	25233.95322	282.362	23.08	23.08	46.16	3428	26
28595.24538	25274.95322	-68	11.92	11.92	23.83	5724	26
23278.44538	25648.85322	-163	11.02	11.02	22.04	7983	26
20034.14538	26071.15322	286.152	44.44	44.44	88.88	1488	26
33761.44538	26194.55322	-153	25.20	25.20	50.40	2285	26
22263.14538	26362.05322	277.625	29.30	29.30	58.59	2400	26
10991.74538	26834.55322	221.723	11.04	11.04	22.09	12405	26
37472.54538	27375.75322	236.883	38.83	38.83	77.67	1791	26
10621.04538	27850.15322	-190	15.14	15.14	30.29	7924	26
14441.04538	28780.95322	-219	18.93	18.93	37.87	3968	26
15849.44538	28805.65322	-291	60.78	60.78	121.57	1141	26
22099.34538	28544.65322	260.57	30.00	30.00	60.01	2687	26
27059.04538	28801.45322	6.64	34.57	34.57	69.14	1146	26
18878.04538	29064.85322	-426	13.61	13.61	27.22	12257	26
18669.44538	30347.15322	-17.995	13.00	13.00	26.00	7204	26
22307.34538	31027.25322	-181	13.21	13.21	26.42	8506	26
25999.04538	31705.55322	232.145	51.62	51.62	103.24	1340	26
37225.74538	32814.85322	228.355	45.12	45.12	90.24	1415	26
38187.14435	7943.345172	-69	7.18	7.18	14.37	13513	34
10413.14435	8417.345172	-277	20.11	20.11	40.22	4403	34
24230.24435	13418.44517	-22.7325	12.29	12.29	24.59	4633	34
33805.74435	13547.24517	-220	17.76	17.76	35.51	4592	34
22726.24435	13905.94517	-83	22.58	22.58	45.17	2349	34
8324.444354	14483.84517	-355	6.78	6.78	13.56	24396	34
28375.24435	14698.04517	-343	12.76	12.76	25.53	9743	34
15482.34435	15058.14517	-137	15.07	15.07	30.14	2979	34
38575.04435	15144.44517	-315	45.15	45.15	90.29	1584	34
19584.74435	15404.74517	-100	35.49	35.49	70.98	1297	34
25866.34435	15529.24517	-424	14.29	14.29	28.59	8655	34
38013.54435	17951.24517	-233	35.73	35.73	71.45	1727	34
29725.74435	18364.64517	-81	10.36	10.36	20.72	6520	34
10023.04435	19456.24517	-155	15.61	15.61	31.23	4544	34
19301.44435	22496.54517	-170	20.49	20.49	40.98	4197	34
6758.944354	22784.04517	-449	31.60	31.60	63.21	4741	34
10805.24435	22509.74517	-136	15.75	15.75	31.51	5102	34
21211.04435	24005.44517	-83	36.69	36.69	73.38	1297	34
16013.74435	23992.44517	28.4325	22.70	22.70	45.40	1530	34
9246.744354	25103.74517	-407	20.28	20.28	40.55	4712	34
31595.14435	25644.44517	-53.0525	38.62	38.62	77.24	1807	34
22186.94435	25585.44517	203.72	66.34	66.34	132.68	1115	34
22169.54435	26340.84517	288.047	11.99	11.99	23.97	10308	34
13676.44435	27367.34517	-139	23.01	23.01	46.02	2219	34
34156.14435	27765.44517	-295	33.49	33.49	66.98	2297	34
19664.24435	28309.74517	270.045	12.10	12.10	24.21	7461	34
12121.14435	28544.94517	-125	9.44	9.44	18.89	8966	34
19748.44435	29138.84517	-328	28.02	28.02	56.05	3133	34
23535.94435	29386.44517	-54	22.30	22.30	44.60	1860	34
19579.14435	29803.94517	170.557	11.49	11.49	22.98	9511	34
37710.34435	29771.24517	184.77	41.99	41.99	83.98	1371	34
6667.244354	31266.34517	-135	49.13	49.13	98.25	1506	34
17593.54435	31745.34517	-286	24.80	24.80	49.60	2398	34
24952.64435	32868.94517	-175	19.26	19.26	38.53	4536	34
30829.94435	34428.04517	-123	40.34	40.34	80.68	1111	34
35461.94333	6853.237128	-256	35.73	35.73	71.45	1416	42
33613.14333	7213.537128	-81	26.12	26.12	52.23	2350	42
37410.84333	7401.337128	-351	49.83	49.83	99.66	1461	42
19276.14333	7593.037128	107.075	38.27	38.27	76.54	1388	42
24889.14333	8164.037128	-215	6.76	6.76	13.52	18429	42
21715.54333	8538.937128	13.2725	19.33	19.33	38.67	2275	42
14364.54333	10327.53713	222.67	16.63	16.63	33.25	5100	42
12007.14333	10257.33713	-26.5225	8.90	8.90	17.80	13056	42
15257.34333	11174.83713	-165	20.61	20.61	41.21	2674	42
31738.94333	13280.83713	-245	22.77	22.77	45.55	2725	42
33363.84333	16172.23713	-96	9.40	9.40	18.79	8223	42
18410.94333	16628.93713	96.6525	13.78	13.78	27.55	5029	42
12557.24333	16904.93713	290.89	17.59	17.59	35.18	5136	42
36706.94333	17347.13713	-336	25.91	25.91	51.81	3203	42
6882.443326	17713.13713	-123	26.21	26.21	52.42	3215	42
26860.44333	18952.63713	-47.3675	31.09	31.09	62.17	1345	42
21006.84333	19338.63713	-262	11.49	11.49	22.98	4481	42
23693.34333	20473.03713	-122	21.69	21.69	43.38	1661	42
31567.04333	20534.53713	-352	15.43	15.43	30.85	4783	42
38119.34333	20683.53713	-167	26.14	26.14	52.28	3168	42
26317.04333	21511.13713	172.452	31.13	31.13	62.27	1342	42
6096.043326	21612.13713	-331	43.43	43.43	86.85	1753	42
15480.14333	23234.73713	-350	19.17	19.17	38.34	3839	42
16917.84333	23531.93713	-53.0525	35.96	35.96	71.92	1187	42
33014.54333	23889.53713	-408	41.82	41.82	83.65	2048	42
28376.64333	24484.03713	51.1725	19.31	19.31	38.62	3188	42
27542.64333	24469.03713	306.997	20.46	20.46	40.93	3333	42
24391.64333	25279.63713	171.505	39.68	39.68	79.36	1061	42
22457.54333	25396.83713	-216	13.00	13.00	26.00	6098	42
13363.94333	25648.33713	85.2825	16.89	16.89	33.77	2770	42
9107.143326	26744.03713	-295	31.86	31.86	63.73	2070	42
13511.44333	27815.43713	-35.05	13.66	13.66	27.32	5063	42
25443.64333	28622.33713	-24.6275	38.55	38.55	77.10	1136	42
15682.34333	29038.23713	-183	30.66	30.66	61.32	1849	42
29973.84333	37796.13713	-122	39.07	39.07	78.14	1301	42
16544.9423	6610.729084	-175	22.61	22.61	45.22	2031	50
39868.2423	6608.129084	54.9625	34.43	34.43	68.86	1144	50
7051.842298	7176.629084	-417	50.70	50.70	101.41	1568	50
16437.6423	8424.329084	100.442	20.23	20.23	40.46	2651	50
10911.9423	9212.929084	-269	16.74	16.74	33.49	4245	50
16627.5423	9255.629084	267.203	8.93	8.93	17.85	13562	50
27839.4423	10010.52908	-260	18.06	18.06	36.13	5315	50
27159.9423	11842.32908	-251	27.88	27.88	55.77	2220	50
30903.9423	11879.32908	-42.63	40.67	40.67	81.34	1165	50
17517.3423	13444.32908	-234	20.87	20.87	41.73	2029	50
25777.2423	14763.52908	-246	21.05	21.05	42.11	2804	50
33714.8423	15821.72908	299.418	17.38	17.38	34.76	4626	50
37774.6423	16528.62908	-424	50.33	50.33	100.65	1896	50
39107.2423	16602.02908	142.133	48.07	48.07	96.13	1193	50
20620.3423	17009.82908	-127	26.94	26.94	53.88	1476	50
6899.842298	17869.52908	-429	27.48	27.48	54.97	3736	50
30793.0423	18081.72908	-141	42.51	42.51	85.02	1346	50
23851.7423	18878.02908	82.44	9.56	9.56	19.12	5560	50
9310.642298	18933.22908	-58	25.13	25.13	50.26	2584	50
29596.3423	19992.82908	-339	15.78	15.78	31.56	6524	50
8605.842298	21213.52908	-154	22.37	22.37	44.74	2931	50
33069.8423	21414.52908	8.535	17.33	17.33	34.67	4876	50
6891.142298	22798.92908	-436	45.83	45.83	91.66	1907	50
9243.042298	22651.42908	67.28	25.46	25.46	50.92	2059	50
14667.4423	24018.82908	10.43	20.28	20.28	40.55	1470	50
31212.4423	25553.12908	192.35	18.02	18.02	36.03	3460	50
25777.4423	25651.12908	-200	28.21	28.21	56.43	1509	50
13619.7423	26977.72908	-261	42.13	42.13	84.26	1352	50
17079.1423	27778.02908	-45.4725	25.32	25.32	50.63	1899	50
22191.9423	28601.62908	-67	19.45	19.45	38.90	2989	50
32236.9423	28901.32908	298.47	25.03	25.03	50.07	3753	50
30196.3423	29336.82908	-214	47.90	47.90	95.80	1389	50
29303.0423	29833.92908	-233	11.80	11.80	23.60	10624	50
31209.8423	29810.72908	-114	24.42	24.42	48.84	3216	50
20932.7423	30034.52908	-142	17.12	17.12	34.24	5642	50
14961.8423	30450.92908	-24.6275	21.03	21.03	42.06	2821	50
12523.9423	31118.62908	-408	30.76	30.76	61.51	2664	50
15098.8423	31361.52908	104.232	14.65	14.65	29.30	3646	50
17934.4423	33334.72908	-233	32.03	32.03	64.06	2064	50
17425.4423	33474.12908	-92	60.78	60.78	121.57	1015	50
13065.0423	33973.62908	160.135	43.54	43.54	87.09	1515	50
24730.1423	34668.92908	-187	61.58	61.58	123.17	1009	50
15846.8423	36256.32908	-156	47.12	47.12	94.25	1460	50
39100.2423	37059.02908	-29.365	46.18	46.18	92.36	1054	50
22595.44127	5721.521039	-154	22.16	22.16	44.32	2229	58
15616.94127	7135.221039	105.18	12.76	12.76	25.53	5995	58
18090.54127	7226.821039	-122	20.37	20.37	40.74	3411	58
24184.14127	8251.221039	-48.315	29.06	29.06	58.12	1826	58
27830.84127	10003.72104	-251	25.20	25.20	50.40	3403	58
20875.14127	10932.62104	-197	11.59	11.59	23.17	6157	58
38053.94127	12894.32104	-358	36.64	36.64	73.29	1960	58
33442.84127	12993.52104	-156	32.92	32.92	65.85	1254	58
21616.84127	13802.12104	199.93	17.17	17.17	34.34	3810	58
38752.94127	13879.22104	-290	20.96	20.96	41.92	3319	58
10261.94127	15273.52104	94.7575	14.79	14.79	29.58	2534	58
33682.44127	18476.92104	-261	14.34	14.34	28.68	4441	58
35004.54127	18560.12104	-242	13.00	13.00	26.00	6589	58
9274.84127	19730.62104	82.44	20.28	20.28	40.55	1834	58
22587.84127	20120.82104	-258	45.17	45.17	90.34	1065	58
23666.24127	20552.22104	-146	17.62	17.62	35.23	4182	58
13977.34127	21528.22104	0.0075	32.40	32.40	64.81	1075	58
37669.54127	21991.92104	278.573	35.63	35.63	71.26	2083	58
29475.24127	22359.12104	-146	14.15	14.15	28.31	5409	58
38197.54127	22861.22104	-105	32.24	32.24	64.48	1371	58
9214.64127	23582.12104	222.67	38.81	38.81	77.62	1450	58
24150.84127	24023.02104	2.85	22.49	22.49	44.98	1764	58
33151.14127	23994.72104	-88	20.39	20.39	40.79	2912	58
9496.44127	24212.52104	-275	13.47	13.47	26.94	6099	58
34223.54127	24130.12104	-233	15.28	15.28	30.57	6044	58
25605.34127	25725.32104	-57	13.73	13.73	27.46	2870	58
36126.44127	29251.12104	-186	28.90	28.90	57.79	1769	58
23545.24127	29460.52104	273.835	29.48	29.48	58.97	2347	58
14683.94127	30084.22104	-285	12.81	12.81	25.62	5121	58
7584.84127	30428.22104	212.247	50.63	50.63	101.27	1170	58
34061.94127	30549.32104	216.038	46.82	46.82	93.63	1169	58
26628.44127	30838.82104	-89	21.10	21.10	42.20	3358	58
10912.04127	31187.62104	-360	39.19	39.19	78.37	1841	58
23170.24127	31682.02104	-171	34.15	34.15	68.30	1365	58
27966.94127	31736.92104	-36.945	23.46	23.46	46.91	1986	58
25714.14127	32166.82104	-356	21.67	21.67	43.33	4445	58
26977.74127	35796.82104	184.77	38.46	38.46	76.91	1518	58
23575.64127	37794.52104	248.253	69.14	69.14	138.29	1044	58
35580.94024	7092.012995	-79	34.05	34.05	68.11	1609	66
21774.54024	8467.412995	202.773	26.94	26.94	53.88	1291	66
19404.54024	10572.913	-239	17.19	17.19	34.38	3148	66
29021.04024	11537.613	-220	11.68	11.68	23.36	7437	66
10730.94024	12056.113	219.827	27.67	27.67	55.34	1786	66
40045.14024	12332.013	-279	27.39	27.39	54.78	1824	66
28670.04024	13177.913	-303	30.87	30.87	61.75	1820	66
28339.24024	14343.713	-288	20.16	20.16	40.32	3290	66
9581.940242	14856.213	-17.0475	19.08	19.08	38.15	3360	66
28642.74024	15814.013	-143	18.84	18.84	37.68	2924	66
10624.54024	15972.513	27.485	24.63	24.63	49.27	1264	66
12442.84024	16112.313	141.185	25.08	25.08	50.16	1591	66
40134.54024	16078.913	-132	38.74	38.74	77.48	1556	66
10579.94024	16991.313	178.137	13.78	13.78	27.55	5757	66
31381.64024	17561.813	-280	11.33	11.33	22.66	8662	66
39217.64024	18739.313	-131	34.41	34.41	68.81	1578	66
26391.24024	18631.613	-21.785	19.22	19.22	38.43	2535	66
26938.74024	18846.513	-237	36.76	36.76	73.52	1652	66
38524.94024	19873.313	-81	30.54	30.54	61.09	1329	66
36019.94024	20545.413	-147	28.90	28.90	57.79	1504	66
33095.14024	21389.113	-197	17.57	17.57	35.14	3629	66
17275.64024	23093.213	65.385	13.73	13.73	27.46	5230	66
33587.54024	23054.713	-93	24.73	24.73	49.45	2267	66
31158.74024	24100.413	173.4	27.84	27.84	55.67	1853	66
28505.64024	24692.613	-33.155	21.24	21.24	42.48	1765	66
24396.64024	24735.213	178.137	45.95	45.95	91.89	1017	66
30327.14024	25352.313	-166	42.60	42.60	85.20	1059	66
36302.74024	25392.513	278.573	8.93	8.93	17.85	19783	66
9216.640242	25650.913	-322	27.98	27.98	55.95	1926	66
13802.84024	27107.613	-71	21.97	21.97	43.94	1730	66
31066.64024	26847.813	-176	41.45	41.45	82.90	1173	66
36500.24024	27218.313	24.6425	6.45	6.45	12.91	25077	66
20781.34024	28416.413	180.98	11.66	11.66	23.31	10380	66
38331.84024	28622.513	321.21	40.86	40.86	81.72	1734	66
18918.24024	28967.513	-55	20.37	20.37	40.74	2110	66
34215.64024	29316.213	-400	30.03	30.03	60.05	2689	66
7640.440242	30100.813	-357	35.25	35.25	70.51	2102	66
25892.84024	30124.813	-6.625	9.30	9.30	18.60	4648	66
28340.24024	30995.413	-410	37.56	37.56	75.12	2079	66
24424.94024	31456.313	-156	20.56	20.56	41.12	3485	66
26950.14024	31867.513	-265	33.94	33.94	67.87	1819	66
25634.44024	31967.513	-394	14.95	14.95	29.91	6908	66
18495.14024	33011.913	-22.7325	32.71	32.71	65.42	1537	66
29879.94024	34217.513	-314	39.45	39.45	78.89	1714	66
37699.24024	36232.813	-195	51.53	51.53	103.05	1058	66
35774.63921	6107.404951	-94	13.12	13.12	26.23	7438	74
18750.53921	7331.704951	276.677	10.06	10.06	20.11	12550	74
12349.63921	7854.704951	-120	32.22	32.22	64.43	1518	74
26156.43921	8423.304951	-116	9.58	9.58	19.17	7970	74
10932.03921	9306.604951	-113	17.97	17.97	35.94	3369	74
31391.43921	9639.204951	175.295	38.10	38.10	76.21	1082	74
29165.23921	10428.10495	-155	18.60	18.60	37.21	2379	74
27806.23921	12855.50495	176.242	21.88	21.88	43.76	2563	74
28790.73921	13382.50495	-121	31.42	31.42	62.83	1276	74
23239.63921	13987.90495	-94	22.02	22.02	44.04	2211	74
34156.53921	15918.00495	52.12	9.16	9.16	18.32	8990	74
38007.43921	17540.30495	-378	14.34	14.34	28.68	7070	74
36020.13921	17906.10495	132.658	39.26	39.26	78.52	1103	74
25267.23921	18262.70495	-271	28.07	28.07	56.14	1982	74
37361.53921	18576.80495	-169	46.32	46.32	92.65	1281	74
18678.23921	19241.10495	201.825	32.12	32.12	64.24	1296	74
28670.03921	19434.30495	144.975	7.72	7.72	15.45	10440	74
28352.33921	20317.50495	-179	11.73	11.73	23.46	5028	74
16711.83921	20704.90495	0.955	13.02	13.02	26.05	5176	74
32631.93921	21715.90495	-271	15.45	15.45	30.90	5469	74
32385.43921	22892.20495	73.9125	13.35	13.35	26.71	6788	74
6415.139213	24196.90495	-132	36.88	36.88	73.76	1327	74
21293.63921	24630.30495	-74	19.03	19.03	38.06	3490	74
22639.03921	24700.50495	-343	23.15	23.15	46.30	3014	74
16915.43921	24940.30495	-87	9.75	9.75	19.50	7655	74
31155.23921	25566.00495	-57	9.28	9.28	18.56	8902	74
28895.73921	26035.50495	-181	27.06	27.06	54.12	1713	74
33894.53921	27291.00495	-77	24.73	24.73	49.45	1953	74
16552.13921	27471.40495	310.788	51.46	51.46	102.91	1230	74
16715.13921	28601.30495	305.103	11.78	11.78	23.55	7035	74
34153.33921	29409.20495	-211	18.84	18.84	37.68	4815	74
30268.23921	29617.60495	-97	35.42	35.42	70.84	1324	74
20888.83921	30095.80495	-216	25.98	25.98	51.95	2176	74
31292.73921	30048.20495	-195	20.06	20.06	40.13	3126	74
40198.63921	30017.50495	15.1675	38.25	38.25	76.49	1033	74
19362.63921	31772.30495	-254	13.21	13.21	26.42	9658	74
32653.53921	33003.70495	-290	38.22	38.22	76.44	1741	74
23229.63921	36197.60495	-227	42.04	42.04	84.07	1258	74
19483.63921	37785.10495	261.517	35.54	35.54	71.07	1764	74
17481.93819	5720.996907	-54	8.90	8.90	17.80	9298	82
18713.23819	7359.196907	48.33	19.69	19.69	39.38	2029	82
27774.23819	8442.496907	-427	72.06	72.06	144.13	1088	82
16370.13819	8416.496907	287.1	6.52	6.52	13.05	21501	82
25521.33819	8981.896907	-114	24.35	24.35	48.70	2349	82
22752.13819	9320.996907	246.357	23.55	23.55	47.10	2041	82
27845.53819	9964.296907	-231	24.70	24.70	49.41	2637	82
29176.33819	10561.59691	-384	21.76	21.76	43.52	5380	82
14696.73819	11356.29691	15.1675	15.40	15.40	30.80	3138	82
25732.83819	11382.19691	135.5	43.36	43.36	86.71	1033	82
9643.738185	12251.79691	-265	41.47	41.47	82.94	1203	82
10633.93819	12054.49691	287.1	15.57	15.57	31.13	5980	82
19669.53819	13720.39691	25.59	8.88	8.88	17.76	9978	82
15314.83819	14808.99691	-183	16.46	16.46	32.92	2531	82
36176.33819	16719.39691	46.435	32.08	32.08	64.15	1131	82
20052.83819	17020.79691	187.613	22.35	22.35	44.70	1789	82
34324.83819	17931.09691	-10.415	42.41	42.41	84.83	1110	82
9139.638185	19636.89691	190.455	33.02	33.02	66.03	1294	82
32562.23819	19971.79691	-101	9.30	9.30	18.60	5287	82
16711.13819	20708.79691	160.135	9.26	9.26	18.51	10784	82
34187.23819	21080.69691	-215	39.78	39.78	79.55	1871	82
29980.63819	21260.09691	144.975	20.82	20.82	41.64	2753	82
28355.63819	21618.19691	-205	7.87	7.87	15.73	7793	82
37198.03819	22594.29691	-188	29.48	29.48	58.97	1937	82
19617.13819	22869.69691	-2.835	18.16	18.16	36.31	2271	82
33600.23819	22984.79691	-123	21.95	21.95	43.90	2218	82
32459.33819	23319.29691	-187	10.22	10.22	20.44	6707	82
6833.138185	23511.79691	-202	44.53	44.53	89.07	1021	82
31159.83819	24049.79691	-89	11.45	11.45	22.89	6833	82
21333.43819	24652.29691	-10.415	17.14	17.14	34.29	3042	82
31944.63819	25635.19691	182.875	25.69	25.69	51.39	2004	82
9562.938185	25604.79691	-353	19.97	19.97	39.94	5035	82
27352.13819	27609.89691	-54	12.65	12.65	25.29	8722	82
33839.63819	27352.99691	-403	37.33	37.33	74.65	2179	82
11444.43819	28676.79691	-180	23.39	23.39	46.77	1677	82
31177.43819	28635.49691	50.225	22.02	22.02	44.04	2344	82
25884.53819	30139.99691	-89	6.92	6.92	13.85	10945	82
16075.03819	30602.79691	49.2775	32.59	32.59	65.19	1616	82
27403.33819	30658.29691	-305	37.11	37.11	74.23	1328	82
17231.03819	32503.69691	-345	18.30	18.30	36.60	5501	82
18568.23819	33216.19691	-243	32.59	32.59	65.19	1752	82
15060.63819	35779.99691	-283	34.52	34.52	69.05	1682	82
35626.13716	6971.388862	-49.2625	57.09	57.09	114.17	1493	90
14238.73716	7569.488862	-257	17.40	17.40	34.81	6257	90
16735.33716	7920.888862	-290	19.85	19.85	39.71	3479	90
38969.33716	9184.088862	-199	29.91	29.91	59.82	1734	90
27890.13716	9921.388862	-126	25.58	25.58	51.15	1717	90
19349.83716	10694.88886	-390	14.32	14.32	28.64	7033	90
39474.93716	11420.68886	-390	48.37	48.37	96.74	1150	90
22953.83716	13593.48886	-30.3125	17.03	17.03	34.05	1725	90
33377.33716	14954.38886	2.85	15.21	15.21	30.43	4939	90
24906.63716	17801.78886	279.52	24.73	24.73	49.45	2193	90
31834.73716	17990.28886	-108	26.12	26.12	52.23	1474	90
16637.33716	21450.38886	-431	50.66	50.66	101.31	1051	90
29489.23716	22358.18886	202.773	11.23	11.23	22.47	5485	90
20691.73716	22530.98886	139.29	11.96	11.96	23.93	4271	90
25327.53716	22540.78886	-166	15.61	15.61	31.23	2594	90
38217.43716	24604.18886	-91	42.46	42.46	84.92	1302	90
27432.93716	27029.08886	-151	18.56	18.56	37.11	2835	90
27981.63716	26902.18886	-215	27.41	27.41	54.82	2088	90
11419.83716	28705.28886	-283	25.36	25.36	50.73	3508	90
14544.23716	28837.68886	-92	28.78	28.78	57.56	1680	90
23325.63716	29553.38886	36.96	16.16	16.16	32.31	5014	90
17165.53716	29781.88886	154.45	17.99	17.99	35.98	2357	90
24301.43716	31301.98886	-55	8.15	8.15	16.30	9036	90
16229.93716	31351.18886	-156	5.51	5.51	11.02	23392	90
12510.43716	31483.28886	-261	16.51	16.51	33.02	3466	90
6246.537157	32449.38886	-62	32.62	32.62	65.23	1541	90
20983.13716	35016.78886	274.783	52.59	52.59	105.17	1217	90
18834.13613	5910.980818	-413	44.25	44.25	88.50	1696	98
18879.13613	7286.480818	238.777	15.26	15.26	30.52	3415	98
10805.33613	7419.980818	177.19	51.27	51.27	102.54	1145	98
13590.93613	7939.280818	306.997	11.78	11.78	23.55	9441	98
8838.836129	8161.180818	-241	29.79	29.79	59.58	1767	98
24917.23613	8202.180818	-438	21.03	21.03	42.06	3677	98
25500.93613	10050.28082	-10.415	12.08	12.08	24.16	4803	98
19378.33613	10651.28082	-262	18.44	18.44	36.88	2748	98
30545.53613	12078.58082	-186	27.98	27.98	55.95	1998	98
39651.53613	12267.68082	-252	26.33	26.33	52.66	1885	98
18046.23613	12813.28082	-3.7825	20.72	20.72	41.45	2592	98
8348.636129	14506.58082	-299	18.77	18.77	37.54	2869	98
22367.73613	14850.68082	204.667	26.38	26.38	52.75	1425	98
10240.83613	15250.58082	24.6425	10.13	10.13	20.25	5156	98
37627.23613	17200.58082	224.565	25.17	25.17	50.35	2216	98
28336.73613	21557.38082	-281	7.11	7.11	14.22	14512	98
29885.83613	22193.18082	-207	32.76	32.76	65.52	1296	98
33457.83613	23189.88082	-293	40.91	40.91	81.81	1517	98
26941.73613	23730.38082	238.777	40.06	40.06	80.12	1057	98
31236.73613	24042.38082	-150	22.00	22.00	43.99	3127	98
36328.93613	24236.88082	-3.7825	27.15	27.15	54.31	1807	98
34695.63613	26801.18082	-145	13.92	13.92	27.84	5064	98
26064.63613	27359.88082	40.75	16.89	16.89	33.77	4745	98
28754.33613	27395.18082	-27.47	36.10	36.10	72.20	1152	98
15424.73613	29709.28082	-244	29.37	29.37	58.73	2916	98
17406.03613	30088.08082	-305	7.70	7.70	15.40	15586	98
19400.53613	31769.98082	-269	10.57	10.57	21.15	12953	98
22618.93613	34298.78082	-119	34.45	34.45	68.91	1674	98
22275.1351	6312.172774	-148.101	22.89	22.89	45.78	2488	106
11170.4351	6601.572774	-443.101	37.77	37.77	75.55	2257	106
37446.2351	6718.172774	-329.101	31.63	31.63	63.26	1682	106
6052.335101	6687.172774	-35.1513	35.68	35.68	71.36	1153	106
15638.8351	7093.472774	296.474	28.57	28.57	57.13	3643	106
21352.8351	7099.672774	-187.101	24.59	24.59	49.17	1655	106
33276.7351	7307.472774	-46.5213	49.69	49.69	99.38	1124	106
17011.1351	7628.572774	40.6487	36.62	36.62	73.24	1397	106
18083.0351	7809.472774	43.4912	16.39	16.39	32.78	2659	106
19703.9351	7965.072774	-362.101	25.13	25.13	50.26	3052	106
11900.4351	8282.372774	-46.5213	19.76	19.76	39.52	2661	106
13169.8351	8528.472774	-307.101	38.48	38.48	76.96	1178	106
14993.7351	10918.67277	-255.101	40.34	40.34	80.68	1130	106
9597.635101	11299.87277	-221.101	22.21	22.21	44.42	1999	106
19690.5351	12818.47277	221.621	9.89	9.89	19.78	8005	106
29767.7351	14033.57277	-177.101	13.94	13.94	27.88	3968	106
14350.3351	15858.47277	-369.101	45.80	45.80	91.61	1024	106
37533.2351	15838.17277	-135.101	22.89	22.89	45.78	1989	106
29804.0351	16191.87277	53.9137	17.14	17.14	34.29	2617	106
32776.4351	16513.87277	-273.101	6.31	6.31	12.62	23921	106
25123.4351	17767.07277	46.3337	26.52	26.52	53.03	1542	106
9511.035101	18684.47277	246.256	18.18	18.18	36.36	4299	106
8754.135101	20640.77277	-382.101	22.80	22.80	45.59	2644	106
11199.2351	21402.37277	-183.101	42.48	42.48	84.97	1363	106
36648.9351	21438.27277	-291.101	27.69	27.69	55.39	2318	106
33642.3351	22992.47277	-189.101	9.49	9.49	18.98	10438	106
29433.5351	23944.07277	122.134	9.04	9.04	18.09	6381	106
13740.7351	24054.87277	-247.101	19.92	19.92	39.85	3412	106
28607.4351	25239.47277	13.1712	15.78	15.78	31.56	4360	106
23606.0351	25600.57277	-61.1013	11.00	11.00	22.00	4516	106
20000.8351	26537.97277	-163.101	19.50	19.50	39.00	1877	106
32252.8351	28148.67277	-366.101	10.60	10.60	21.20	14986	106
17235.8351	28328.17277	-197.101	20.04	20.04	40.08	2438	106
10061.9351	28623.57277	-236.101	18.32	18.32	36.64	3590	106
35879.9351	28599.57277	-339.101	28.40	28.40	56.80	2529	106
11408.6351	30833.87277	-109.101	10.79	10.79	21.57	4717	106
12882.8351	33099.47277	49.1762	45.85	45.85	91.70	1046	106
15968.6351	34239.67277	-85.1013	15.87	15.87	31.75	3504	106
35347.3351	34860.97277	-195.101	40.48	40.48	80.96	1012	106
9632.734072	5936.56473	-95.3714	32.31	32.31	64.62	1919	114
16613.23407	6495.16473	-63.3714	25.20	25.20	50.40	2062	114
21367.23407	7028.06473	-278.371	17.59	17.59	35.18	3232	114
37499.13407	7432.26473	-157.371	34.50	34.50	69.00	1755	114
33623.03407	7591.66473	-262.371	40.32	40.32	80.64	1201	114
21846.63407	8495.76473	257.356	16.98	16.98	33.96	3186	114
14482.43407	8989.56473	181.556	39.26	39.26	78.52	1047	114
23040.83407	9200.56473	-179.371	18.32	18.32	36.64	2915	114
26875.63407	9871.06473	106.704	20.54	20.54	41.07	2533	114
20195.23407	11662.66473	167.344	10.53	10.53	21.05	6330	114
27210.83407	11968.16473	-405.371	25.58	25.58	51.15	3528	114
10758.43407	12078.86473	159.764	23.95	23.95	47.90	2195	114
11683.73407	12173.76473	-108.371	13.94	13.94	27.88	4549	114
19628.33407	12793.46473	42.2736	12.48	12.48	24.96	4827	114
23234.63407	14002.36473	-172.371	16.72	16.72	33.44	3711	114
15249.23407	14248.86473	-212.371	6.29	6.29	12.58	14495	114
17214.73407	14431.26473	-441.371	18.06	18.06	36.13	4925	114
34144.83407	15751.16473	-322.371	9.26	9.26	18.51	13889	114
38777.43407	16482.46473	-61.3714	13.92	13.92	27.84	6389	114
36012.33407	16671.86473	-389.371	29.18	29.18	58.36	2376	114
28083.23407	17483.56473	265.884	13.73	13.73	27.46	7581	114
32672.73407	18201.06473	-6.99638	8.38	8.38	16.77	11925	114
28272.23407	18446.36473	13.8486	28.75	28.75	57.51	1656	114
11011.03407	19205.06473	226.089	16.65	16.65	33.30	5134	114
11797.33407	18988.56473	-289.371	31.27	31.27	62.55	1584	114
20996.03407	19315.86473	-383.371	6.38	6.38	12.76	15640	114
30308.43407	19831.16473	-97.3714	19.10	19.10	38.20	2515	114
26448.13407	21534.06473	53.6436	36.53	36.53	73.05	1018	114
22331.33407	23163.36473	-205.371	12.43	12.43	24.87	4140	114
37010.43407	23207.36473	-209.371	22.04	22.04	44.09	2542	114
8159.934072	23434.06473	-248.371	14.48	14.48	28.97	4505	114
10184.03407	23507.96473	-303.371	23.31	23.31	46.63	2106	114
14768.43407	25166.86473	-131.371	29.18	29.18	58.36	2071	114
26361.33407	26285.36473	153.131	4.62	4.62	9.23	25063	114
33936.33407	26362.56473	65.0136	41.92	41.92	83.84	1316	114
27057.83407	26552.06473	-110.371	12.01	12.01	24.02	4088	114
11186.93407	27048.26473	-345.371	22.02	22.02	44.04	3809	114
25159.43407	26904.26473	14.7961	7.98	7.98	15.97	12115	114
34094.63407	27167.86473	-368.371	15.73	15.73	31.46	5232	114
31192.73407	27751.06473	-11.7339	14.70	14.70	29.39	3492	114
32680.33407	27739.76473	-158.371	27.41	27.41	54.82	1999	114
35816.43407	27718.46473	-180.371	51.97	51.97	103.95	1113	114
25875.23407	30107.06473	-65.3714	9.70	9.70	19.41	7115	114
7905.434072	30352.96473	-131.371	33.18	33.18	66.36	1559	114
15263.43407	31292.56473	-129.371	11.09	11.09	22.18	11456	114
16279.73407	31370.46473	-107.371	8.03	8.03	16.06	11222	114
17215.53407	31537.46473	110.494	6.78	6.78	13.56	14727	114
12780.33407	32234.46473	-367.371	24.94	24.94	49.88	3189	114
18988.63407	32417.46473	-315.371	15.52	15.52	31.04	7120	114
35905.23407	35946.96473	-374.371	43.76	43.76	87.51	2022	114
25345.03304	11468.65669	195.499	19.36	19.36	38.72	3380	122
23589.03304	11746.95669	-214.641	6.17	6.17	12.34	15641	122
28351.13304	12264.35669	-237.641	11.94	11.94	23.88	5502	122
13537.13304	12956.55669	-197.641	27.11	27.11	54.21	2393	122
33724.33304	13567.25669	-242.641	10.01	10.01	20.02	8589	122
36180.73304	15557.15669	-1.58147	25.79	25.79	51.57	1239	122
10937.83304	16837.95669	163.284	14.95	14.95	29.91	3973	122
29808.63304	17312.65669	-14.8465	22.89	22.89	45.78	1984	122
26125.63304	18215.55669	-172.641	17.54	17.54	35.09	3582	122
26822.63304	19655.05669	-258.641	22.04	22.04	44.09	2322	122
8113.333044	19844.25669	-163.641	21.67	21.67	43.33	2059	122
17606.23304	20490.65669	204.026	37.14	37.14	74.28	1088	122
38118.03304	20769.35669	-355.641	26.33	26.33	52.66	2721	122
31362.83304	21818.35669	-338.641	44.53	44.53	89.07	1048	122
37042.63304	22925.15669	-197.641	30.83	30.83	61.65	2004	122
13369.53304	25602.35669	-416.641	31.09	31.09	62.17	1862	122
11262.53304	25862.45669	53.3735	27.60	27.60	55.20	1368	122
34033.23304	26664.75669	-131.641	22.61	22.61	45.22	2445	122
25155.73304	27379.75669	-447.641	60.85	60.85	121.71	1167	122
33286.33304	27854.25669	-116.641	32.12	32.12	64.24	1773	122
10103.43304	28645.65669	-167.641	25.08	25.08	50.16	1717	122
8081.233044	28969.75669	-234.641	26.47	26.47	52.94	2100	122
23343.73304	29750.55669	-341.641	30.45	30.45	60.90	2859	122
33981.43304	29568.75669	-144.641	28.57	28.57	57.13	1441	122
17500.33304	30106.85669	-207.641	10.50	10.50	21.01	7053	122
37932.63304	30575.25669	179.391	45.64	45.64	91.28	1083	122
22891.23304	30924.55669	-128.641	33.65	33.65	67.31	1168	122
14955.73304	32043.55669	-384.641	33.28	33.28	66.55	2731	122
18892.13304	32252.65669	-141.641	13.87	13.87	27.74	5174	122
7285.233044	32776.05669	260.876	41.99	41.99	83.98	1395	122
21708.63304	32888.35669	-240.641	22.66	22.66	45.31	4102	122
16066.03304	34018.75669	-260.641	50.96	50.96	101.92	1324	122
25709.23304	34261.35669	274.141	52.35	52.35	104.70	1207	122
16549.13202	6457.548641	33.2059	36.83	36.83	73.66	1005	130
23482.33202	8327.348641	36.9959	16.98	16.98	33.96	4113	130
10783.53202	12036.24864	166.803	28.90	28.90	57.79	1477	130
28315.03202	12215.74864	-167.912	16.44	16.44	32.88	4272	130
29791.73202	17279.24864	-13.2216	18.65	18.65	37.30	2554	130
39657.23202	17493.74864	-372.912	23.55	23.55	47.10	2809	130
19309.33202	18449.34864	-348.912	31.89	31.89	63.77	1683	130
38012.03202	18919.84864	-101.912	33.68	33.68	67.35	1117	130
8805.332016	20666.54864	-185.912	36.86	36.86	73.71	1259	130
34327.93202	21871.24864	-211.912	19.62	19.62	39.23	2669	130
18436.63202	22463.14864	-110.912	16.34	16.34	32.69	4636	130
10189.13202	23514.54864	-160.912	12.91	12.91	25.81	5748	130
22281.33202	23498.84864	-304.912	23.86	23.86	47.71	2001	130
26308.53202	25124.54864	-29.3291	13.89	13.89	27.79	4797	130
30399.23202	25308.54864	23.7309	21.74	21.74	43.47	2139	130
30946.33202	26753.14864	-97.9116	14.08	14.08	28.17	2703	130
22629.33202	27638.14864	-74.9116	11.23	11.23	22.47	3589	130
9149.532016	27688.74864	-139.912	28.73	28.73	57.46	1727	130
13109.93202	28148.94864	205.651	31.44	31.44	62.88	1938	130
10105.93202	29606.04864	234.076	35.23	35.23	70.46	1674	130
10916.63202	29675.24864	-82.9116	49.55	49.55	99.10	1058	130
25495.93202	35273.34864	-274.912	43.40	43.40	86.81	1051	130
27720.83202	36289.04864	-79.9116	34.97	34.97	69.94	1017	130
29444.23202	37971.14864	304.191	32.76	32.76	65.52	1806	130
19726.63099	7815.840597	-210.182	20.70	20.70	41.40	1768	138
23119.53099	7874.840597	-392.182	40.67	40.67	81.34	1404	138
25405.73099	9000.040597	-93.1817	43.05	43.05	86.10	1678	138
26510.63099	9222.140597	-131.182	11.35	11.35	22.70	3638	138
16778.63099	9292.140597	310.553	27.55	27.55	55.11	2958	138
35359.83099	9573.040597	-271.182	60.92	60.92	121.85	1091	138
15002.23099	10877.8406	-235.182	22.18	22.18	44.37	2944	138
25445.83099	11512.4406	247.071	25.72	25.72	51.43	1760	138
37512.63099	12053.9406	105.893	35.33	35.33	70.65	1093	138
38699.83099	11941.2406	-369.182	37.82	37.82	75.64	1297	138
13604.93099	12285.6406	92.6283	25.39	25.39	50.77	1647	138
10246.83099	15260.0406	-0.226661	8.05	8.05	16.11	8646	138
27456.23099	15617.6406	120.106	26.99	26.99	53.98	1332	138
35970.53099	17263.5406	-162.182	22.61	22.61	45.22	2224	138
30063.13099	18023.3406	13.9858	30.69	30.69	61.37	1253	138
33633.73099	18061.3406	-290.182	7.18	7.18	14.37	14758	138
14754.83099	18151.9406	157.058	8.38	8.38	16.77	10973	138
32594.73099	19324.1406	-347.182	30.33	30.33	60.66	2666	138
35424.93099	20800.8406	-453.182	29.06	29.06	58.12	2734	138
6096.130988	21448.9406	-260.182	42.30	42.30	84.59	1301	138
23778.63099	23283.3406	-73.1817	31.32	31.32	62.64	1407	138
31054.23099	24630.2406	-12.5442	28.71	28.71	57.41	1591	138
14678.93099	24910.6406	-401.182	20.16	20.16	40.32	5401	138
37223.53099	27572.9406	5.45834	26.35	26.35	52.70	1572	138
19278.93099	28075.7406	91.6808	33.32	33.32	66.65	1438	138
20882.23099	28047.8406	-215.182	7.39	7.39	14.79	11253	138
17267.03099	28351.5406	-232.182	13.14	13.14	26.28	5530	138
32664.93099	28331.4406	-228.182	48.16	48.16	96.32	1156	138
36044.23099	28307.0406	-301.182	42.79	42.79	85.58	1318	138
15557.93099	28992.7406	-190.182	25.17	25.17	50.35	1432	138
18386.13099	29674.2406	-70.1817	27.84	27.84	55.67	1199	138
15214.93099	31317.4406	297.288	13.56	13.56	27.13	7933	138
24267.93099	31336.0406	-236.182	22.98	22.98	45.97	2973	138
11029.53099	31454.2406	-296.182	21.97	21.97	43.94	4118	138
26883.23099	32194.2406	-389.182	21.78	21.78	43.57	3360	138
27597.33099	32258.1406	-111.182	23.34	23.34	46.68	2704	138
25630.43099	34271.0406	-253.182	30.90	30.90	61.80	2732	138
25508.63099	35294.5406	-453.182	56.12	56.12	112.24	1353	138
21313.82996	7065.432553	-233.452	13.73	13.73	27.46	4195	146
14086.32996	7888.532553	167.211	20.98	20.98	41.97	2753	146
16758.92996	7850.332553	-137.452	20.06	20.06	40.13	2702	146
18423.52996	8642.832553	276.173	21.20	21.20	42.39	3534	146
12038.92996	11334.13255	197.531	35.35	35.35	70.70	1317	146
29427.32996	11356.83255	226.903	16.72	16.72	33.44	3891	146
30355.62996	12628.63255	114.151	26.05	26.05	52.09	1780	146
33624.42996	13555.73255	-163.452	37.16	37.16	74.32	1217	146
29738.22996	14640.93255	290.386	18.86	18.86	37.73	2838	146
37857.22996	14808.03255	-242.452	26.94	26.94	53.88	2323	146
10282.62996	15276.53255	81.9357	8.74	8.74	17.47	7529	146
12225.12996	17086.13255	-82.4518	25.62	25.62	51.24	1193	146
32854.52996	17261.83255	-440.452	22.87	22.87	45.73	4732	146
22833.42996	18993.83255	-285.452	41.21	41.21	82.42	1142	146
26816.32996	19639.43255	-226.452	9.47	9.47	18.93	5753	146
32299.82996	19906.03255	-349.452	26.26	26.26	52.52	2234	146
35371.22996	20737.33255	289.438	39.09	39.09	78.19	1471	146
13096.12996	21665.93255	-261.452	32.92	32.92	65.85	1716	146
35101.02996	22874.33255	-117.452	39.75	39.75	79.50	1191	146
30275.82996	24535.23255	121.731	11.99	11.99	23.97	5713	146
28556.72996	25333.43255	-74.4518	23.93	23.93	47.85	1286	146
30401.12996	25319.73255	100.886	25.98	25.98	51.95	1717	146
9141.12996	25687.43255	-136.452	13.38	13.38	26.75	3719	146
27001.42996	25822.43255	-126.452	20.35	20.35	40.69	2222	146
36149.62996	26168.03255	-2.39175	42.30	42.30	84.59	1236	146
9168.12996	27556.43255	-362.452	24.33	24.33	48.65	3108	146
33526.42996	27738.83255	214.586	17.38	17.38	34.76	5710	146
12856.02996	28118.63255	-188.452	30.00	30.00	60.01	1216	146
32197.72996	28051.43255	-194.452	17.64	17.64	35.28	2524	146
19830.62996	28291.23255	151.103	16.65	16.65	33.30	3010	146
8017.62996	28984.63255	-224.452	12.69	12.69	25.39	5934	146
14002.52996	29699.03255	-287.452	26.64	26.64	53.27	3742	146
33680.62996	30371.93255	308.388	52.05	52.05	104.09	1382	146
18122.12996	30601.13255	256.276	28.90	28.90	57.79	2431	146
24313.42996	31327.03255	-131.452	19.85	19.85	39.71	3404	146
19384.62996	31762.73255	-146.452	14.93	14.93	29.86	3210	146
15251.22996	33510.83255	-414.452	36.93	36.93	73.85	3018	146
14039.42893	6467.924508	-176.722	12.95	12.95	25.91	6271	154
7023.928932	7176.624508	-374.722	46.35	46.35	92.69	1209	154
36303.62893	7408.224508	-36.7718	17.76	17.76	35.51	2592	154
18100.42893	7776.124508	-58.7218	13.66	13.66	27.32	2961	154
32370.72893	7724.524508	-269.722	31.49	31.49	62.97	1522	154
19379.82893	10616.02451	-293.722	11.33	11.33	22.66	5320	154
29762.92893	11113.82451	-416.722	25.43	25.43	50.87	2830	154
28175.22893	11702.92451	-225.722	10.27	10.27	20.54	9899	154
21003.42893	11827.92451	123.356	13.28	13.28	26.56	3306	154
20566.42893	12613.52451	-207.722	8.74	8.74	17.47	11632	154
33440.72893	16545.92451	-101.722	9.58	9.58	19.17	8854	154
8522.028932	16855.62451	-232.722	3.53	3.53	7.06	25373	154
31680.92893	17100.92451	-14.9793	19.59	19.59	39.19	2949	154
35086.52893	17924.22451	-378.722	25.06	25.06	50.11	3720	154
8100.528932	18686.32451	-367.722	8.34	8.34	16.67	14317	154
30430.82893	18703.22451	235.161	27.25	27.25	54.49	1996	154
9326.828932	21417.12451	243.688	41.68	41.68	83.37	1278	154
10630.82893	21647.22451	15.3407	12.60	12.60	25.20	5959	154
13034.42893	21939.72451	-126.722	16.72	16.72	33.44	2363	154
34354.42893	21820.02451	-203.722	21.74	21.74	43.47	2164	154
32466.62893	22903.22451	-102.722	27.95	27.95	55.91	2092	154
13978.82893	22972.92451	-439.722	15.35	15.35	30.71	7872	154
26997.32893	24880.42451	-50.9843	27.88	27.88	55.77	1158	154
20449.92893	25415.22451	213.368	24.28	24.28	48.56	1706	154
13357.12893	25706.72451	81.6656	17.24	17.24	34.48	2323	154
28118.22893	25811.62451	-146.722	27.55	27.55	55.11	1571	154
31693.32893	25912.62451	-436.722	38.69	38.69	77.39	2631	154
19966.52893	26576.72451	155.571	13.66	13.66	27.32	3762	154
26034.82893	27403.92451	-29.1918	24.40	24.40	48.80	1695	154
36472.22893	27231.32451	-55.7218	14.84	14.84	29.67	5279	154
24956.62893	27940.72451	-83.7218	17.22	17.22	34.43	2843	154
32226.32893	28140.52451	-280.722	12.27	12.27	24.54	7062	154
25412.02893	28647.72451	-427.722	21.76	21.76	43.52	3428	154
6845.628932	28891.22451	-364.722	60.31	60.31	120.62	1178	154
19765.92893	31040.22451	-201.722	15.26	15.26	30.52	6078	154
21271.22893	31348.82451	-72.7218	25.86	25.86	51.72	2091	154
39633.92893	31799.22451	-181.722	40.72	40.72	81.44	1327	154
39239.22893	32747.32451	-80.7218	40.25	40.25	80.49	1193	154
33063.42893	37664.32451	-191.722	46.86	46.86	93.73	1342	154
12189.3279	5808.416464	-187.992	24.52	24.52	49.03	3355	162
14000.8279	6478.216464	-417.992	14.25	14.25	28.50	7860	162
39517.8279	6547.116464	171.408	16.74	16.74	33.49	4720	162
36287.8279	7446.616464	-201.992	10.08	10.08	20.16	10620	162
35582.4279	7916.616464	64.3406	25.48	25.48	50.96	1491	162
16559.1279	9439.016464	214.993	24.52	24.52	49.03	1717	162
15928.4279	11606.41646	232.048	13.73	13.73	27.46	7469	162
21014.6279	11785.01646	2.75306	22.63	22.63	45.26	1349	162
31958.6279	12158.51646	-395.992	44.32	44.32	88.64	1429	162
13539.1279	12310.31646	-80.9919	14.55	14.55	29.11	4013	162
36590.4279	13099.51646	-113.992	31.35	31.35	62.69	1246	162
26345.1279	14225.91646	-432.992	11.07	11.07	22.14	10841	162
15709.0279	14374.61646	1.80556	26.64	26.64	53.27	1408	162
33276.5279	15035.31646	-73.9919	18.32	18.32	36.64	2754	162
10224.2279	16898.41646	82.3431	28.61	28.61	57.23	1021	162
31836.7279	17881.21646	-353.992	21.48	21.48	42.96	4457	162
14761.8279	18158.41646	100.346	9.33	9.33	18.65	6012	162
20976.3279	19227.11646	-250.992	10.76	10.76	21.52	7541	162
8533.527903	19773.61646	251.946	35.82	35.82	71.64	1349	162
35437.1279	20693.81646	-273.992	28.99	28.99	57.98	1527	162
28130.9279	22730.01646	195.096	20.94	20.94	41.87	3102	162
10232.2279	23535.91646	-66.9919	13.92	13.92	27.84	4022	162
30031.9279	24419.81646	32.1256	18.20	18.20	36.41	3629	162
14728.9279	25014.71646	-276.992	28.05	28.05	56.10	1264	162
27461.1279	27011.01646	10.3331	9.96	9.96	19.92	7296	162
28886.3279	28101.81646	-158.992	28.83	28.83	57.65	1610	162
8858.027903	28884.91646	-298.992	24.30	24.30	48.61	2631	162
10495.9279	29263.81646	-229.992	11.40	11.40	22.80	10571	162
13046.9279	29053.31646	-422.992	32.52	32.52	65.05	1959	162
11774.4279	29384.21646	-183.992	17.95	17.95	35.89	4066	162
26579.1279	29398.81646	-120.992	13.92	13.92	27.84	7028	162
27370.2279	30637.41646	-299.992	13.82	13.82	27.65	7610	162
7504.427903	32709.01646	-148.992	36.29	36.29	72.58	1089	162
20613.3279	34295.51646	296.478	52.99	52.99	105.97	1213	162
30143.0279	34797.61646	-453.992	56.59	56.59	113.18	1196	162
15577.22688	6235.70842	-310.262	37.09	37.09	74.18	1432	170
14101.52688	6592.80842	-74.262	11.45	11.45	22.89	6063	170
15602.82688	6760.00842	-368.262	17.33	17.33	34.67	3940	170
22354.42688	7116.20842	-336.262	27.95	27.95	55.91	1953	170
16753.22688	7719.80842	-204.262	23.34	23.34	46.68	1579	170
36386.22688	8287.30842	-388.262	46.30	46.30	92.60	1324	170
18316.72688	8653.70842	124.71	23.57	23.57	47.15	1571	170
39138.52688	10838.30842	-439.262	43.47	43.47	86.95	1352	170
29913.72688	11295.50842	-111.262	13.78	13.78	27.55	3832	170
9106.626875	11845.50842	-249.262	12.72	12.72	25.43	7339	170
10762.42688	12080.90842	156.925	24.73	24.73	49.45	1810	170
40022.82688	12389.70842	-286.262	16.60	16.60	33.21	2912	170
13680.62688	12856.40842	155.978	8.85	8.85	17.71	9560	170
30168.62688	12633.60842	276.31	38.03	38.03	76.07	2546	170
34727.72688	13717.80842	-175.262	21.71	21.71	43.43	2584	170
24037.82688	14249.50842	-159.262	14.67	14.67	29.34	3329	170
29859.92688	14648.50842	170.19	15.97	15.97	31.93	3476	170
37076.12688	14766.80842	-412.262	16.37	16.37	32.73	7048	170
33359.62688	16431.80842	-189.262	11.56	11.56	23.13	6618	170
37632.92688	16646.30842	-299.262	9.94	9.94	19.88	11596	170
11219.92688	19156.90842	101.97	19.71	19.71	39.42	1713	170
20827.52688	19182.30842	-287.262	16.34	16.34	32.69	5042	170
29350.32688	19406.80842	-352.262	26.73	26.73	53.46	2629	170
7897.826875	20212.30842	-336.262	47.74	47.74	95.47	1119	170
22508.42688	20392.00842	-67.262	28.66	28.66	57.32	1033	170
29486.72688	20310.40842	-296.262	17.33	17.33	34.67	3778	170
9433.126875	20865.00842	-138.262	25.08	25.08	50.16	1920	170
30943.22688	21012.90842	5.32546	15.14	15.14	30.29	4485	170
30417.42688	21133.20842	94.3905	31.20	31.20	62.41	1203	170
26415.82688	21469.40842	243.148	26.38	26.38	52.75	2222	170
24718.82688	21792.60842	11.958	15.31	15.31	30.61	3025	170
28121.72688	22766.80842	155.978	24.14	24.14	48.28	1860	170
30670.72688	23058.10842	-414.262	43.12	43.12	86.24	2043	170
32188.82688	22874.50842	-265.262	18.35	18.35	36.69	3185	170
33669.62688	22933.80842	-263.262	18.65	18.65	37.30	4026	170
37010.12688	23239.10842	-125.262	15.02	15.02	30.05	4865	170
17299.62688	24495.90842	-203.262	10.90	10.90	21.81	5232	170
25111.32688	25077.50842	-182.262	36.48	36.48	72.96	1346	170
36376.42688	25432.10842	-114.262	11.92	11.92	23.83	10971	170
9208.926875	26652.50842	-303.262	15.71	15.71	31.42	8052	170
10410.92688	27306.90842	-75.262	7.14	7.14	14.27	13887	170
28852.82688	27598.60842	-331.262	35.77	35.77	71.54	1667	170
13940.62688	28959.50842	-140.262	33.72	33.72	67.45	2016	170
11798.52688	29190.40842	-415.262	11.87	11.87	23.74	10478	170
25863.82688	30126.40842	-130.262	6.24	6.24	12.48	14719	170
17216.72688	32507.70842	-265.262	13.89	13.89	27.79	6307	170
8798.226875	32978.40842	-225.262	32.12	32.12	64.24	1701	170
30587.42688	33369.40842	-225.262	42.13	42.13	84.26	1115	170
33062.22688	36928.50842	-287.262	55.88	55.88	111.77	1180	170
29701.52688	37862.30842	-305.262	45.24	45.24	90.48	1250	170
39003.52585	6631.400376	-435.532	33.37	33.37	66.74	2021	178
14669.72585	6794.500376	106.438	29.18	29.18	58.36	1907	178
16998.62585	7247.800376	-118.532	15.61	15.61	31.23	3495	178
8135.025847	10137.70038	-221.532	20.09	20.09	40.18	2325	178
29324.72585	10529.40038	-124.532	20.91	20.91	41.82	2927	178
34023.62585	11089.70038	-447.532	42.63	42.63	85.25	1308	178
14458.92585	11291.50038	166.13	14.70	14.70	29.39	2841	178
9108.225847	11807.50038	-198.532	22.49	22.49	44.98	2121	178
36521.22585	13110.50038	-381.532	56.17	56.17	112.33	1216	178
38735.72585	13918.90038	-335.532	24.47	24.47	48.94	2458	178
15205.12585	14240.10038	-307.532	9.14	9.14	18.27	8592	178
38624.62585	14827.00038	-395.532	42.98	42.98	85.96	1651	178
27543.42585	17585.40038	-217.532	40.18	40.18	80.35	1212	178
14748.02585	18162.40038	97.9104	7.44	7.44	14.88	10652	178
38593.42585	18678.20038	-157.532	14.25	14.25	28.50	6693	178
9937.725847	19349.40038	99.8054	17.31	17.31	34.62	3997	178
28686.82585	19438.90038	233.403	7.09	7.09	14.18	11179	178
34815.22585	20772.70038	196.45	38.90	38.90	77.81	1303	178
10535.82585	21603.60038	-207.532	8.67	8.67	17.33	11917	178
17799.72585	22607.80038	78.0129	22.84	22.84	45.69	1943	178
6961.425847	22826.90038	-125.532	24.07	24.07	48.14	2140	178
28001.42585	23390.30038	168.973	25.20	25.20	50.40	1726	178
8372.525847	24007.00038	-190.532	13.49	13.49	26.99	5121	178
16324.62585	24027.20038	240.035	36.62	36.62	73.24	1051	178
11011.12585	25683.40038	232.455	30.07	30.07	60.15	1684	178
29290.02585	26617.60038	-311.532	49.10	49.10	98.20	1068	178
29043.12585	26752.10038	182.238	26.71	26.71	53.41	2418	178
9168.125847	27600.50038	-353.532	11.54	11.54	23.08	13637	178
33420.02585	27794.20038	171.815	18.53	18.53	37.07	4897	178
34946.12585	28133.80038	-56.5321	14.84	14.84	29.67	5060	178
29138.92585	29015.90038	-77.5321	20.44	20.44	40.88	2152	178
18298.42585	30579.30038	62.8529	21.95	21.95	43.90	2153	178
16489.82585	31627.10038	-253.532	17.40	17.40	34.81	3521	178
23600.02585	33169.00038	-345.532	45.40	45.40	90.81	1466	178
12959.22585	37684.10038	125.388	39.02	39.02	78.04	1209	178
12977.22482	6344.792331	-189.802	19.24	19.24	38.48	2502	186
14269.32482	6683.192331	317.46	47.78	47.78	95.57	1275	186
15942.72482	7676.192331	-29.3247	5.79	5.79	11.59	13481	186
8875.624819	8290.092331	-148.802	22.04	22.04	44.09	4009	186
13052.62482	9377.092331	294.72	9.70	9.70	19.41	9492	186
14591.42482	11291.89233	120.38	25.72	25.72	51.43	1310	186
31086.62482	11831.59233	-244.802	22.98	22.98	45.97	2564	186
9532.724819	13452.69233	-122.802	25.74	25.74	51.48	1763	186
35057.92482	13690.69233	-98.8022	20.61	20.61	41.21	2895	186
34338.82482	15336.19233	51.2128	25.79	25.79	51.57	1101	186
32744.22482	16650.09233	-303.802	10.06	10.06	20.11	7287	186
37647.42482	16814.49233	-273.802	26.52	26.52	53.03	1733	186
10299.32482	18332.19233	-34.0622	29.84	29.84	59.68	1027	186
8100.124819	18648.79233	-226.802	7.70	7.70	15.40	13200	186
25245.22482	19241.29233	136.488	23.50	23.50	47.01	1813	186
14824.52482	19367.49233	217.025	41.87	41.87	83.74	1008	186
27497.32482	20420.29233	74.9003	29.20	29.20	58.40	1127	186
36482.72482	21102.49233	-301.802	27.69	27.69	55.39	1759	186
24720.42482	21776.19233	-12.2697	9.11	9.11	18.23	7467	186
10700.72482	22719.39233	66.3728	22.66	22.66	45.31	1411	186
22329.32482	23071.69233	-445.802	18.79	18.79	37.59	3491	186
33587.62482	23089.49233	-142.802	20.72	20.72	41.45	3097	186
24309.62482	24090.09233	70.1628	12.25	12.25	24.49	5367	186
7187.724819	25784.19233	151.648	36.34	36.34	72.68	1208	186
33232.92482	26877.69233	-191.802	26.21	26.21	52.42	1955	186
10404.62482	27319.49233	-189.802	12.46	12.46	24.92	5360	186
9132.224819	27711.99233	-286.802	32.43	32.43	64.86	2645	186
19118.22482	31038.59233	-227.802	23.17	23.17	46.35	1837	186
30551.52482	33586.69233	94.7978	35.94	35.94	71.87	1128	186
22291.52482	35042.19233	-371.802	32.90	32.90	65.80	2445	186
9588.823791	8506.284287	196.858	45.97	45.97	91.94	1143	194
35509.42379	9094.684287	-394.072	54.31	54.31	108.61	1023	194
23133.82379	9600.584287	237.6	25.39	25.39	50.77	1779	194
8234.423791	10557.58429	-330.072	40.22	40.22	80.45	1540	194
14502.62379	11291.68429	225.283	8.55	8.55	17.10	12153	194
29546.32379	12858.78429	74.6302	17.43	17.43	34.85	3069	194
36073.22379	16067.98429	-122.072	34.27	34.27	68.53	1121	194
9030.823791	16169.58429	-97.0723	18.72	18.72	37.44	2397	194
30585.92379	17203.08429	-327.072	39.56	39.56	79.13	1097	194
32554.12379	19735.08429	-226.072	18.70	18.70	37.40	4273	194
10758.02379	22634.88429	99.2652	21.48	21.48	42.96	2074	194
25511.92379	23027.88429	-184.072	16.70	16.70	33.39	4295	194
22725.82379	24914.78429	-281.072	26.75	26.75	53.51	1654	194
9109.423791	25664.28429	-448.072	16.23	16.23	32.45	4591	194
25186.12379	27295.58429	-340.072	40.27	40.27	80.54	1374	194
14202.32379	29941.58429	77.4727	31.70	31.70	63.40	1063	194
16139.82379	30183.18429	94.5277	14.06	14.06	28.12	4095	194
22721.62379	34733.28429	-41.9123	33.68	33.68	67.35	1464	194
37745.22276	6550.676243	299.865	27.65	27.65	55.30	1941	202
21466.52276	7380.876243	-426.342	22.98	22.98	45.97	3029	202
13447.52276	8732.176243	-335.342	21.67	21.67	43.33	2802	202
39759.32276	10083.27624	156.793	21.20	21.20	42.39	2846	202
29238.82276	10590.37624	-286.342	19.59	19.59	39.19	4031	202
27736.22276	10900.57624	-315.342	15.10	15.10	30.19	4957	202
33572.42276	11832.57624	274.283	42.72	42.72	85.44	1165	202
10223.92276	12209.77624	154.898	17.54	17.54	35.09	3570	202
38569.42276	15111.67624	-304.342	33.28	33.28	66.55	1520	202
16272.52276	15562.77624	-310.342	19.08	19.08	38.15	3268	202
30150.72276	18054.67624	-49.7624	22.28	22.28	44.56	2502	202
35185.82276	18015.07624	-11.8624	34.71	34.71	69.43	1500	202
38009.72276	19089.77624	-449.342	20.79	20.79	41.59	3492	202
29547.52276	19910.67624	-299.342	28.73	28.73	57.46	2199	202
8245.622763	21452.57624	230.698	31.60	31.60	63.21	1497	202
34285.92276	22333.37624	306.498	40.34	40.34	80.68	1409	202
16397.02276	23968.57624	181.428	17.97	17.97	35.94	3732	202
24332.92276	24079.07624	57.3051	15.43	15.43	30.85	2201	202
31621.12276	23969.77624	210.8	20.39	20.39	40.79	2174	202
14683.42276	24917.97624	-365.342	33.13	33.13	66.27	1493	202
12429.02276	24880.47624	-178.342	30.29	30.29	60.57	1141	202
15678.82276	27157.67624	124.578	33.65	33.65	67.31	1329	202
31711.92276	26942.57624	-306.342	12.60	12.60	25.20	6330	202
9138.622763	27193.17624	-438.342	27.04	27.04	54.07	2743	202
27622.82276	29411.07624	-403.342	18.32	18.32	36.64	4991	202
25641.72276	29978.47624	250.595	45.92	45.92	91.84	1199	202
14766.12276	30631.27624	-154.342	23.41	23.41	46.82	1499	202
20806.72276	31028.27624	-65.3424	34.97	34.97	69.94	2078	202
20838.52276	32554.27624	-174.342	24.00	24.00	47.99	3188	202
15179.82276	34093.67624	-56.3949	33.82	33.82	67.64	1094	202
13990.82173	7918.068199	212.425	6.78	6.78	13.56	16159	210
8898.621734	8276.768199	-337.613	23.62	23.62	47.24	3560	210
23135.22173	9017.468199	122.412	13.75	13.75	27.51	4036	210
38928.62173	9021.268199	-157.613	36.53	36.53	73.05	1052	210
10931.62173	9300.568199	-190.613	14.65	14.65	29.30	4105	210
25113.32173	9963.168199	10.6075	18.51	18.51	37.02	1751	210
26954.92173	9834.668199	-16.87	17.19	17.19	34.38	3618	210
8123.721734	10185.7682	152.732	22.49	22.49	44.98	2702	210
16737.42173	10778.3682	-427.613	41.42	41.42	82.85	1264	210
29893.42173	11404.7682	123.36	29.77	29.77	59.53	1503	210
14406.12173	11305.8682	251.272	10.03	10.03	20.06	8341	210
25770.32173	11242.2682	-122.613	9.37	9.37	18.75	9739	210
32520.72173	11628.4682	-199.613	33.16	33.16	66.32	1296	210
8270.721734	12630.2682	-210.613	37.40	37.40	74.79	1516	210
27808.72173	13363.1682	271.17	45.64	45.64	91.28	1287	210
38700.62173	13780.5682	-206.613	17.05	17.05	34.10	4079	210
29136.22173	14615.4682	-105.613	19.22	19.22	38.43	2428	210
29893.82173	14668.2682	20.0825	9.80	9.80	19.59	6409	210
33707.92173	15545.0682	-240.613	37.11	37.11	74.23	1231	210
8698.121734	17542.1682	-372.613	6.95	6.95	13.89	13855	210
27549.42173	18475.9682	-103.613	18.32	18.32	36.64	3612	210
31752.22173	18421.8682	-245.613	20.70	20.70	41.40	3064	210
38574.62173	18753.6682	-66.6125	31.18	31.18	62.36	2013	210
32127.52173	22824.4682	285.382	30.38	30.38	60.76	1778	210
37020.92173	23194.6682	-297.613	13.24	13.24	26.47	7878	210
26516.92173	23663.7682	-160.613	13.89	13.89	27.79	3890	210
8414.721734	24156.2682	-207.613	16.01	16.01	32.03	4119	210
22545.52173	25102.8682	-250.613	20.23	20.23	40.46	2665	210
9151.521734	27114.8682	-319.613	14.29	14.29	28.59	4585	210
27414.12173	27003.8682	8.71249	10.27	10.27	20.54	6521	210
25940.82173	27424.1682	-100.613	27.13	27.13	54.26	1119	210
37261.92173	27519.6682	17.24	10.86	10.86	21.71	8061	210
10593.72173	29386.6682	-350.613	14.37	14.37	28.73	4892	210
23533.62173	30038.1682	-103.613	26.64	26.64	53.27	1646	210
14280.12173	32575.4682	-375.613	27.41	27.41	54.82	1964	210
24950.72173	32860.0682	-74.6125	37.49	37.49	74.98	1751	210
10897.12071	6789.360154	186.572	29.60	29.60	59.20	1634	218
14542.42071	7878.360154	35.9199	16.70	16.70	33.39	2199	218
18623.52071	8601.360154	271.847	47.95	47.95	95.90	1114	218
8890.820706	9214.460154	-400.883	34.41	34.41	68.81	1793	218
7747.620706	10012.66015	-396.883	56.19	56.19	112.38	1198	218
11508.92071	12301.86015	-375.883	36.48	36.48	72.96	1614	218
29819.72071	12885.86015	199.837	25.74	25.74	51.48	1893	218
11725.42071	12947.56015	-280.883	30.29	30.29	60.57	1425	218
32442.72071	13987.96015	-125.883	21.38	21.38	42.77	2393	218
33577.32071	13963.26015	-355.883	36.97	36.97	73.95	1521	218
28020.32071	14262.16015	32.1299	34.76	34.76	69.52	1051	218
29884.02071	14649.46015	33.0774	5.79	5.79	11.59	13142	218
8546.820706	17150.86015	-437.883	11.52	11.52	23.03	6000	218
6822.320706	17549.46015	-97.8826	23.74	23.74	47.48	2804	218
30618.02071	19420.46015	236.79	16.56	16.56	33.11	4725	218
32631.92071	19298.96015	-110.883	21.17	21.17	42.34	2058	218
38220.82071	22667.06015	231.105	43.40	43.40	86.81	1115	218
26514.62071	23714.16015	-148.883	19.08	19.08	38.15	3615	218
12369.52071	24879.46015	-201.883	30.17	30.17	60.34	1179	218
31155.32071	25589.56015	-12.4026	26.64	26.64	53.27	1729	218
32784.02071	26719.56015	130.67	16.53	16.53	33.06	3998	218
8438.120706	27305.26015	-171.883	23.01	23.01	46.02	2492	218
13414.92071	27460.46015	199.837	21.71	21.71	43.43	2579	218
37281.62071	27518.96015	-12.4026	8.76	8.76	17.52	10962	218
20896.92071	28501.06015	-314.883	32.90	32.90	65.80	1542	218
28922.62071	28652.36015	-96.8826	8.74	8.74	17.47	7281	218
13966.02071	29645.86015	-56.9351	29.39	29.39	58.78	2011	218
12881.82071	30084.76015	-380.883	18.49	18.49	36.97	5307	218
13336.92071	29900.46015	-57.8826	21.88	21.88	43.76	2661	218
15407.62071	34722.96015	-265.883	23.64	23.64	47.29	3058	218
36968.11968	6372.25211	-353.153	47.17	47.17	94.34	1154	226
18627.21968	7345.35211	72.6023	12.58	12.58	25.15	4417	226
25101.21968	10040.45211	200.515	19.92	19.92	39.85	2603	226
11875.51968	10559.15211	-29.7277	10.36	10.36	20.72	4635	226
27594.51968	10487.35211	-66.1527	3.56	3.56	7.11	27218	226
9491.119678	11325.45211	-334.153	31.70	31.70	63.40	2100	226
14505.81968	11295.85211	202.41	14.51	14.51	29.01	3184	226
24899.41968	12089.45211	-114.153	20.18	20.18	40.36	3067	226
13686.11968	12838.45211	46.0723	9.61	9.61	19.22	8145	226
8742.819678	13742.55211	-275.153	7.68	7.68	15.35	12931	226
15237.11968	14236.65211	-159.153	11.40	11.40	22.80	3466	226
24048.01968	14267.75211	-271.153	30.40	30.40	60.81	1273	226
29868.61968	14662.65211	92.4998	12.36	12.36	24.73	6261	226
36098.61968	14286.35211	-388.153	19.88	19.88	39.75	3523	226
37645.51968	16950.85211	-238.153	10.83	10.83	21.67	9024	226
27527.31968	17932.65211	-176.153	34.64	34.64	69.28	1188	226
10380.41968	18269.55211	18.5948	18.86	18.86	37.73	1895	226
9604.619678	18693.25211	-83.1527	14.55	14.55	29.11	4150	226
26342.31968	18670.05211	-169.153	10.53	10.53	21.05	7110	226
24923.11968	18892.85211	227.045	8.88	8.88	17.76	8239	226
10030.71968	19547.05211	-208.153	12.69	12.69	25.39	6499	226
33965.21968	19881.55211	-299.153	29.20	29.20	58.40	1857	226
34658.41968	20854.65211	-56.2577	13.49	13.49	26.99	5873	226
30065.71968	21095.65211	310.425	17.38	17.38	34.76	5776	226
9406.419678	21272.95211	128.505	17.99	17.99	35.98	2986	226
38126.31968	21854.35211	141.77	39.75	39.75	79.50	1235	226
24537.81968	22349.75211	-375.153	36.34	36.34	72.68	1422	226
36423.71968	25262.95211	-161.153	34.29	34.29	68.58	1378	226
14310.81968	26198.75211	236.52	15.97	15.97	31.93	5495	226
35140.91968	26009.85211	-130.153	25.69	25.69	51.39	2042	226
11119.61968	26831.15211	164.51	8.15	8.15	16.30	11912	226
20946.01968	28430.95211	-439.153	23.53	23.53	47.05	5021	226
28940.81968	28689.15211	-273.153	19.78	19.78	39.56	3323	226
40012.31968	28690.15211	176.827	62.20	62.20	124.39	1179	226
25227.11968	29324.75211	-232.153	32.26	32.26	64.53	2270	226
13184.41968	29301.25211	-324.153	32.78	32.78	65.56	2519	226
17693.21968	29615.95211	71.6548	9.33	9.33	18.65	6759	226
20008.01968	29524.65211	-77.1527	32.24	32.24	64.48	1444	226
22483.51968	29682.95211	-155.153	36.38	36.38	72.77	1343	226
28505.11968	31278.05211	-288.153	17.26	17.26	34.52	6644	226
20671.01968	31681.55211	-81.1527	13.78	13.78	27.55	4787	226
25674.51968	34133.25211	-252.153	31.79	31.79	63.59	2120	226
14628.51865	5918.844066	-305.423	19.08	19.08	38.15	4267	234
23234.91865	6403.044066	-372.423	37.30	37.30	74.61	2086	234
16025.91865	6880.744066	37.2747	9.40	9.40	18.79	7137	234
13859.41865	7930.944066	194.56	6.90	6.90	13.80	16365	234
11196.71865	12194.54407	208.772	22.96	22.96	45.92	1893	234
14674.21865	12162.14407	238.145	40.18	40.18	80.35	1047	234
23061.51865	13488.34407	-161.423	15.68	15.68	31.37	3143	234
8754.41865	13819.74407	-263.423	13.45	13.45	26.89	3839	234
29610.11865	13995.24407	-122.423	39.68	39.68	79.36	1257	234
32553.61865	13767.54407	-286.423	27.15	27.15	54.31	1457	234
31002.21865	14245.14407	-113.423	10.57	10.57	21.15	6031	234
10164.91865	15277.74407	181.295	18.53	18.53	37.07	3543	234
34230.51865	15376.04407	9.79721	26.71	26.71	53.41	1241	234
37662.71865	16827.24407	-270.423	19.83	19.83	39.66	2585	234
39354.11865	18729.94407	-278.423	13.14	13.14	26.28	6859	234
7437.91865	19911.64407	-447.423	30.40	30.40	60.81	2136	234
32485.61865	19842.94407	-291.423	20.09	20.09	40.18	2952	234
15229.21865	21714.44407	219.195	16.58	16.58	33.16	5003	234
31841.91865	22356.24407	39.1697	18.86	18.86	37.73	2423	234
29483.61865	23914.14407	100.757	9.28	9.28	18.56	8280	234
36397.11865	25378.54407	-111.423	6.10	6.10	12.20	14630	234
30220.91865	25827.84407	30.6422	19.76	19.76	39.52	2205	234
33946.61865	26478.94407	52.4347	32.17	32.17	64.34	1096	234
7053.31865	27984.74407	302.575	35.80	35.80	71.59	2761	234
21262.11865	27876.84407	-339.423	26.56	26.56	53.13	2362	234
12790.61865	29923.74407	-307.423	18.11	18.11	36.22	4987	234
24853.51865	30462.84407	-106.423	21.01	21.01	42.01	2703	234
35555.51865	31236.84407	-366.423	31.11	31.11	62.22	2149	234
13074.11865	34666.14407	-291.423	44.11	44.11	88.22	1207	234
17399.71762	5734.236022	-107.693	5.86	5.86	11.73	17138	242
9963.317622	11992.73602	-325.693	24.52	24.52	49.03	2187	242
13745.01762	12807.33602	44.5846	14.29	14.29	28.59	2851	242
38787.91762	13779.93602	-245.693	17.12	17.12	34.24	4440	242
35539.81762	14068.03602	-191.693	18.13	18.13	36.27	2568	242
29135.31762	15189.73602	-200.693	4.36	4.36	8.71	25699	242
38731.71762	16446.73602	-79.6929	11.87	11.87	23.74	5486	242
14771.01762	16506.33602	-111.693	32.33	32.33	64.67	1220	242
33415.41762	16477.13602	-378.693	8.88	8.88	17.76	11819	242
31781.21762	17509.73602	-350.693	27.91	27.91	55.81	1943	242
35428.41762	20609.93602	-246.693	35.21	35.21	70.41	1095	242
38134.51762	23064.93602	-93.6929	24.26	24.26	48.51	1331	242
36470.11762	25396.63602	-224.693	38.01	38.01	76.02	1197	242
33377.51762	25898.23602	-320.693	20.63	20.63	41.26	3264	242
14252.21762	26202.73602	240.717	17.99	17.99	35.98	3835	242
26573.01762	28017.93602	164.917	11.21	11.21	22.42	8018	242
32246.11762	28333.53602	-440.693	49.60	49.60	99.19	1237	242
8057.117622	29021.33602	-289.693	15.50	15.50	30.99	4809	242
20833.41762	28876.33602	216.082	11.49	11.49	22.98	7371	242
14938.51762	29483.33602	280.512	12.20	12.20	24.40	6803	242
31293.31762	29995.93602	-454.693	20.18	20.18	40.36	3250	242
22244.21762	31012.63602	-404.693	14.37	14.37	28.73	5486	242
14273.91762	32607.33602	-347.693	20.30	20.30	40.60	2600	242
14472.91659	6789.027977	-22.958	19.73	19.73	39.47	1856	250
24515.81659	7184.227977	-276.963	18.86	18.86	37.73	3506	250
27216.41659	8825.127977	-317.963	23.34	23.34	46.68	4354	250
15803.31659	9234.327977	-38.118	24.04	24.04	48.09	2146	250
37472.91659	12030.62798	-164.963	19.31	19.31	38.62	2965	250
18911.91659	12951.42798	-69.963	12.53	12.53	25.06	4052	250
16417.91659	17163.82798	9.25703	29.23	29.23	58.45	1252	250
30227.21659	18067.12798	92.637	25.50	25.50	51.01	2266	250
33634.91659	18092.32798	-215.963	9.00	9.00	17.99	8490	250
9220.416593	18971.52798	66.107	21.74	21.74	43.47	1471	250
22514.71659	20437.82798	-109.963	23.13	23.13	46.25	1702	250
30192.11659	20664.02798	-184.963	23.29	23.29	46.58	1824	250
26515.31659	21438.62798	263.187	18.18	18.18	36.36	2689	250
10976.61659	22821.92798	-144.963	7.18	7.18	14.37	12710	250
10167.81659	23524.82798	22.522	10.43	10.43	20.87	7528	250
23910.81659	24483.22798	202.547	45.59	45.59	91.19	1150	250
12817.81659	24856.92798	98.322	25.48	25.48	50.96	1970	250
31642.41659	25232.12798	-266.963	20.84	20.84	41.68	2580	250
9398.416593	25348.42798	-149.963	29.32	29.32	58.64	1279	250
34415.51659	25261.22798	-219.963	14.84	14.84	29.67	4773	250
22228.21659	26336.92798	165.595	14.41	14.41	28.83	4342	250
19937.61659	28342.92798	245.185	30.64	30.64	61.28	2163	250
20732.11659	28894.82798	207.285	15.47	15.47	30.94	3520	250
33813.51659	29759.42798	-321.963	35.65	35.65	71.31	1496	250
31303.91659	29976.42798	-327.963	18.39	18.39	36.79	2707	250
26945.61659	31802.62798	6.41453	21.22	21.22	42.44	4001	250
12787.01659	32228.52798	-367.963	21.93	21.93	43.85	2712	250
13152.61659	33748.22798	-195.963	21.03	21.03	42.06	2003	250
15963.41659	34014.32798	-37.1705	34.48	34.48	68.95	1504	250
7367.316593	34846.42798	-107.963	29.70	29.70	59.39	1099	250
27162.51659	36176.62798	-256.963	52.80	52.80	105.60	1270	250
20419.31557	5868.019933	-243.233	24.12	24.12	48.23	2779	258
11148.81557	12097.81993	85.7344	22.63	22.63	45.26	1822	258
34231.71557	12760.31993	307.449	46.25	46.25	92.50	1054	258
9676.615565	13256.81993	-67.2331	30.10	30.10	60.19	1818	258
9197.415565	14579.11993	-189.233	18.70	18.70	37.40	2614	258
28126.61557	18160.51993	293.237	30.14	30.14	60.29	1677	258
9622.315565	18615.41993	-22.2806	12.72	12.72	25.43	4509	258
37990.71557	19337.21993	-232.233	14.86	14.86	29.72	4952	258
38136.91557	20658.21993	-43.1256	30.12	30.12	60.24	1289	258
35414.21557	21350.81993	-161.233	6.01	6.01	12.01	16270	258
39077.91557	21761.31993	-111.233	35.70	35.70	71.40	1409	258
32026.71557	22722.11993	72.4694	23.15	23.15	46.30	2411	258
34122.21557	23520.21993	-51.6531	11.89	11.89	23.79	6933	258
35231.51557	26011.61993	-372.233	19.99	19.99	39.99	2853	258
17548.11557	30771.71993	-199.233	28.24	28.24	56.47	1465	258
18969.31557	32303.91993	-331.233	14.77	14.77	29.53	3568	258
9831.714537	6009.711889	247.487	37.94	37.94	75.88	1262	266
17823.81454	7195.111889	-15.9182	13.97	13.97	27.93	4791	266
15802.61454	7477.311889	-122.503	14.32	14.32	28.64	3541	266
16981.31454	7250.111889	97.7818	11.47	11.47	22.94	5198	266
35215.11454	7913.811889	-148.503	39.96	39.96	79.93	1254	266
10900.31454	9275.811889	-168.503	13.66	13.66	27.32	4410	266
28652.31454	14096.61189	306.232	7.37	7.37	14.74	15539	266
27361.61454	15689.81189	-370.503	16.63	16.63	33.25	3429	266
37618.81454	17048.11189	-195.503	16.63	16.63	33.25	3803	266
13736.91454	18111.91189	-12.1282	26.38	26.38	52.75	1171	266
32679.11454	18214.31189	25.7718	21.93	21.93	43.85	1516	266
19375.81454	18607.51189	-262.503	33.30	33.30	66.60	1115	266
35808.41454	19603.41189	-63.5032	16.60	16.60	33.21	2642	266
33558.91454	20456.11189	139.472	21.83	21.83	43.66	1703	266
6032.714537	20737.81189	-343.503	37.82	37.82	75.64	1400	266
31593.81454	20538.21189	-164.503	20.61	20.61	41.21	1524	266
34356.21454	21793.71189	-126.503	11.56	11.56	23.13	4972	266
9061.414537	22057.61189	-195.503	9.44	9.44	18.89	8022	266
32057.31454	22781.51189	102.519	14.72	14.72	29.44	4452	266
13957.61454	23049.61189	-323.503	32.00	32.00	64.01	1539	266
39175.21454	23447.41189	-135.503	44.06	44.06	88.12	1137	266
33369.91454	24062.61189	-118.503	18.77	18.77	37.54	2204	266
31208.51454	28592.91189	-50.0282	3.77	3.77	7.54	21605	266
18786.11454	28846.11189	-175.503	18.70	18.70	37.40	3861	266
11520.31454	29229.51189	-207.503	15.68	15.68	31.37	4301	266
26028.81454	29263.61189	-382.503	35.07	35.07	70.13	1677	266
14821.51454	30380.61189	-144.503	23.10	23.10	46.21	1625	266
17722.11454	30670.31189	159.369	39.38	39.38	78.75	1214	266
15390.71454	31193.01189	7.76934	11.78	11.78	23.55	4298	266
20537.51454	31145.21189	52.3018	19.24	19.24	38.48	1870	266
20206.11454	32215.31189	-191.503	18.96	18.96	37.92	3668	266
17234.11454	32319.41189	-193.503	21.81	21.81	43.61	3503	266
16670.31351	9275.903845	192.262	30.99	30.99	61.98	1441	274
10474.41351	12136.40384	287.012	21.71	21.71	43.43	2384	274
11234.81351	12158.50384	165.732	34.34	34.34	68.67	1052	274
9160.713509	14539.80384	-74.7733	16.81	16.81	33.63	3782	274
21202.51351	14821.40384	63.4017	10.06	10.06	20.11	7235	274
39416.11351	15685.70384	-74.7733	23.20	23.20	46.39	1564	274
10545.61351	16386.80384	304.067	13.52	13.52	27.04	6910	274
37641.41351	17000.80384	-376.773	12.01	12.01	24.02	12155	274
18598.11351	19178.00384	178.049	25.83	25.83	51.67	1262	274
22044.01351	21044.60384	252.902	19.76	19.76	39.52	3089	274
32715.01351	21719.00384	-57.8783	15.45	15.45	30.90	2780	274
11775.11351	22285.80384	168.574	34.36	34.36	68.72	1106	274
18591.41351	22948.50384	-336.773	16.41	16.41	32.83	4922	274
34145.91351	23400.40384	237.742	37.40	37.40	74.79	1391	274
31432.11351	24203.40384	-313.773	38.93	38.93	77.86	1033	274
12893.91351	24942.70384	105.092	17.64	17.64	35.28	1861	274
9324.313509	25219.50384	-132.773	19.00	19.00	38.01	2096	274
10938.11351	25691.20384	161.942	13.31	13.31	26.61	6096	274
12233.01351	26136.80384	223.529	25.83	25.83	51.67	1498	274
23918.11351	26949.60384	54.8742	24.52	24.52	49.03	1419	274
12263.31351	27340.80384	-180.773	20.58	20.58	41.17	1706	274
12724.71351	28042.60384	-222.773	37.02	37.02	74.04	1203	274
17433.81351	32019.30384	-367.773	38.98	38.98	77.95	1353	274
13142.81351	33670.20384	-249.773	17.54	17.54	35.09	4287	274
13031.81248	6472.2958	-324.043	28.33	28.33	56.66	1966	282
24251.81248	6641.6958	-255.043	30.33	30.33	60.66	1680	282
39525.21248	6575.4958	31.8642	16.77	16.77	33.54	3515	282
18083.71248	7291.0958	-139.043	32.40	32.40	64.81	1662	282
22679.11248	7307.9958	-3.19335	6.36	6.36	12.72	14215	282
33970.31248	7925.2958	-265.043	35.89	35.89	71.78	1073	282
10245.41248	9210.4958	-177.043	11.89	11.89	23.79	4003	282
16661.21248	9310.0958	190.097	27.04	27.04	54.07	1775	282
27037.31248	9748.6958	-258.043	54.57	54.57	109.13	1676	282
8879.412481	10320.8958	-83.0434	20.65	20.65	41.31	2393	282
27608.61248	10496.7958	-150.043	6.22	6.22	12.43	8944	282
14969.81248	11355.5958	-256.043	55.72	55.72	111.44	1667	282
8282.612481	13049.3958	-322.043	35.44	35.44	70.89	2713	282
15459.71248	14396.6958	196.729	12.98	12.98	25.95	6039	282
40006.91248	14844.2958	-291.043	28.07	28.07	56.14	2129	282
19871.61248	15191.7958	-438.043	45.73	45.73	91.47	1219	282
27648.21248	15012.4958	-387.043	27.74	27.74	55.48	2253	282
29142.91248	15191.4958	-201.043	4.14	4.14	8.29	24185	282
35049.81248	15785.2958	-68.0434	7.80	7.80	15.59	13715	282
7720.412481	16848.8958	-209.043	19.24	19.24	38.48	2809	282
35958.11248	17326.9958	-240.043	17.12	17.12	34.24	4014	282
26143.11248	18115.6958	-26.8808	26.99	26.99	53.98	1013	282
28698.91248	18109.4958	2.49165	29.11	29.11	58.22	1141	282
10659.91248	18762.1958	-265.043	23.22	23.22	46.44	1892	282
10712.21248	19579.3958	128.509	12.67	12.67	25.34	5256	282
17478.31248	19590.0958	-69.0434	14.79	14.79	29.58	3547	282
23711.01248	20474.6958	-322.043	37.94	37.94	75.88	1104	282
18953.81248	21824.7958	-112.043	11.78	11.78	23.55	4665	282
23981.11248	21935.7958	211.889	16.41	16.41	32.83	3559	282
23862.71248	23308.0958	-175.043	19.83	19.83	39.66	3139	282
36949.61248	23248.4958	-227.043	29.27	29.27	58.55	1937	282
25277.31248	24126.3958	-34.4608	19.29	19.29	38.57	2615	282
18277.11248	24363.2958	-257.043	19.12	19.12	38.25	3178	282
36466.71248	25432.7958	-77.0434	14.81	14.81	29.63	5773	282
11021.11248	25712.7958	107.664	9.04	9.04	18.09	7333	282
23133.61248	25940.8958	43.2341	17.62	17.62	35.23	4530	282
26357.61248	26280.5958	132.299	10.50	10.50	21.01	4806	282
27030.61248	26113.2958	-406.043	60.92	60.92	121.85	1129	282
34111.11248	27007.0958	-381.043	23.31	23.31	46.63	3350	282
28973.61248	27574.2958	-154.043	8.10	8.10	16.20	14446	282
35847.21248	27739.4958	-199.043	15.28	15.28	30.57	5006	282
19223.21248	28013.1958	-100.043	23.95	23.95	47.90	2277	282
10183.01248	28310.4958	-310.043	37.96	37.96	75.93	1184	282
34778.31248	28567.7958	-370.043	42.04	42.04	84.07	1357	282
28415.21248	28674.0958	-63.0434	9.35	9.35	18.70	8465	282
25882.31248	30090.0958	-127.043	13.33	13.33	26.66	4689	282
12156.71248	30547.3958	-336.043	16.89	16.89	33.77	5194	282
15358.11248	30991.9958	-126.043	15.14	15.14	30.29	4021	282
10764.61248	31566.4958	-235.043	24.28	24.28	48.56	2156	282
19298.31248	31791.9958	-383.043	26.45	26.45	52.89	2547	282
19072.71248	33039.5958	-151.043	18.11	18.11	36.22	3984	282
25530.71248	34225.9958	-344.043	35.65	35.65	71.31	1745	282
13366.91248	34660.8958	-436.043	69.10	69.10	138.19	1009	282
22663.81145	7304.587756	-38.5209	6.71	6.71	13.42	11737	290
16477.71145	8422.987756	209.724	19.59	19.59	39.19	2121	290
40058.21145	12342.18776	-274.313	19.73	19.73	39.47	1971	290
30389.71145	12617.08776	183.194	15.57	15.57	31.13	5408	290
28845.71145	13390.88776	74.2316	9.87	9.87	19.73	7676	290
38724.11145	13796.08776	-185.313	17.38	17.38	34.76	2832	290
33496.21145	14852.68776	-348.313	16.89	16.89	33.77	4612	290
35086.11145	15795.38776	31.5941	9.77	9.77	19.55	6377	290
40045.11145	15836.58776	-237.313	26.82	26.82	53.65	1612	290
9684.811453	15863.98776	-255.313	15.83	15.83	31.65	4168	290
31255.51145	16029.78776	313.949	7.44	7.44	14.88	14678	290
33439.31145	16408.48776	-242.313	36.43	36.43	72.86	1322	290
37554.01145	17016.88776	-273.313	26.68	26.68	53.36	2387	290
31686.01145	18333.88776	-202.313	16.27	16.27	32.55	3208	290
8136.211453	18661.48776	-323.313	9.28	9.28	18.56	9820	290
29421.31145	20310.88776	-347.313	49.45	49.45	98.91	1024	290
34369.11145	21839.58776	-264.313	26.33	26.33	52.66	2956	290
25274.41145	24108.68776	-38.5209	14.77	14.77	29.53	3220	290
33399.41145	25628.88776	-150.313	21.93	21.93	43.85	2764	290
35097.31145	25900.48776	-354.313	44.74	44.74	89.49	1659	290
9326.411453	28783.68776	-276.313	29.56	29.56	59.11	1528	290
20449.01145	28905.48776	46.7541	27.67	27.67	55.34	1421	290
25914.61145	30131.78776	-69.3134	9.14	9.14	18.27	11217	290
26811.01145	30273.98776	119.712	21.01	21.01	42.01	2711	290
21379.01145	30573.98776	-356.313	37.63	37.63	75.27	1493	290
20675.01145	31161.58776	-196.313	25.91	25.91	51.81	3025	290
13812.71145	32723.58776	-95.3134	29.27	29.27	58.55	1740	290
18960.41145	32479.98776	-256.313	36.64	36.64	73.29	1357	290
21868.11145	32623.78776	-223.313	26.45	26.45	52.89	2068	290
16663.11145	33687.68776	-241.313	16.04	16.04	32.08	4183	290
13670.41042	7970.879712	291.886	12.79	12.79	25.58	4595	298
25995.11042	9565.379712	-141.584	38.67	38.67	77.34	1090	298
14209.11042	9856.479712	259.671	36.36	36.36	72.72	1333	298
27666.31042	9969.979712	-371.584	28.42	28.42	56.85	2023	298
8884.310424	10301.27971	-149.584	12.10	12.10	24.21	6916	298
10266.91042	15244.67971	9.53146	17.54	17.54	35.09	2424	298
26579.61042	17422.87971	28.4815	10.76	10.76	21.52	4654	298
8766.210424	17721.67971	-334.584	9.09	9.09	18.18	5712	298
12991.41042	18473.37971	173.449	33.09	33.09	66.18	1108	298
8095.810424	18697.17971	-332.584	14.88	14.88	29.77	3339	298
10758.61042	18808.87971	-432.584	12.03	12.03	24.07	6943	298
38996.71042	21794.27971	-107.584	27.41	27.41	54.82	2473	298
33105.91042	23982.27971	-142.584	9.04	9.04	18.09	8036	298
16991.81042	24306.87971	55.0115	25.91	25.91	51.81	1059	298
31121.91042	24601.87971	132.706	15.10	15.10	30.19	6152	298
25012.71042	25095.47971	-114.584	25.86	25.86	51.72	2147	298
20634.61042	27523.67971	-152.584	38.32	38.32	76.63	1027	298
21776.11042	28443.87971	-434.584	46.32	46.32	92.65	1229	298
10078.51042	28529.47971	-339.584	12.86	12.86	25.72	5595	298
17670.01042	30042.67971	-402.584	33.58	33.58	67.16	1468	298
15211.81042	31365.27971	-58.6885	8.01	8.01	16.01	8941	298
23253.91042	31612.67971	-73.5835	18.82	18.82	37.63	2711	298
17226.41042	32407.37971	-275.584	23.06	23.06	46.11	1907	298
25684.01042	32368.87971	-348.584	39.45	39.45	78.89	1308	298
33054.5094	6035.871668	-296.82	41.35	41.35	82.71	1127	306
16564.3094	6526.671668	4.55718	26.78	26.78	53.55	1024	306
39602.9094	6561.071668	-26.7103	12.39	12.39	24.77	4892	306
22327.6094	7274.171668	-125.82	38.13	38.13	76.25	1004	306
18689.0094	7370.271668	155.21	9.63	9.63	19.26	6149	306
38528.5094	7688.071668	-110.82	26.05	26.05	52.09	1937	306
24963.2094	7938.371668	-284.82	25.32	25.32	50.63	1995	306
25128.0094	10093.47167	205.427	13.99	13.99	27.98	3677	306
31663.2094	13365.47167	-346.82	36.38	36.38	72.77	1208	306
38681.8094	13761.47167	-209.82	10.48	10.48	20.96	7926	306
38492.7094	15172.27167	-0.180323	33.35	33.35	66.69	1179	306
27324.4094	15625.37167	-234.82	19.33	19.33	38.67	3507	306
23313.9094	16333.07167	-10.6028	16.08	16.08	32.17	2436	306
26588.8094	17446.97167	124.89	18.91	18.91	37.82	1689	306
38654.7094	18705.47167	-85.8203	34.29	34.29	68.58	1301	306
26060.4094	21765.27167	-389.82	24.00	24.00	47.99	2360	306
9255.809396	24994.07167	-358.82	12.10	12.10	24.21	8409	306
11035.4094	25697.77167	277.437	19.10	19.10	38.20	2616	306
34003.5094	26392.57167	-33.3428	13.49	13.49	26.99	3084	306
10434.9094	27135.67167	90.7797	23.08	23.08	46.16	2220	306
27391.0094	27668.77167	-80.8203	12.27	12.27	24.54	4961	306
30416.5094	27644.47167	50.9847	19.95	19.95	39.89	1752	306
11514.2094	28098.07167	263.225	19.41	19.41	38.81	3312	306
13133.6094	29542.57167	-156.82	44.91	44.91	89.82	1118	306
25911.6094	30133.17167	-63.8203	5.77	5.77	11.54	13433	306
21545.4094	31293.57167	-393.82	48.65	48.65	97.31	1007	306
10947.1094	31580.97167	-269.82	15.33	15.33	30.66	4556	306
6118.809396	33781.97167	-411.82	40.41	40.41	80.82	1277	306
13800.20837	7965.563623	162.653	13.78	13.78	27.55	2743	314
8896.108368	8254.163623	-338.957	42.04	42.04	84.07	1229	314
9729.008368	8611.363623	-86.9572	28.45	28.45	56.90	2415	314
37764.60837	10126.16362	-180.957	27.91	27.91	55.81	2009	314
10570.90837	10474.36362	-15.4772	7.89	7.89	15.78	11530	314
29299.60837	10499.66362	-199.957	28.90	28.90	57.79	1274	314
28838.20837	14087.06362	302.883	23.74	23.74	47.48	2310	314
40214.90837	15947.66362	216.66	42.23	42.23	84.45	1175	314
35355.40837	18020.96362	-75.9572	24.92	24.92	49.83	2041	314
38707.90837	18055.96362	-267.957	19.17	19.17	38.34	2704	314
26543.50837	21442.66362	-60.9572	13.71	13.71	27.41	3887	314
32194.40837	22798.36362	247.928	15.78	15.78	31.56	5172	314
36484.90837	23155.86362	-242.957	27.67	27.67	55.34	1405	314
13069.30837	23669.06362	-147.957	39.68	39.68	79.36	1184	314
12919.90837	24904.36362	48.9528	11.09	11.09	22.18	6582	314
39927.50837	25301.56362	-418.957	42.96	42.96	85.91	1291	314
36503.30837	25793.26362	-199.957	12.48	12.48	24.96	5651	314
24034.50837	27012.96362	-365.957	31.51	31.51	63.02	1485	314
9320.40734	6470.155579	139.776	33.63	33.63	67.26	1054	322
25169.20734	8468.055579	-31.7215	29.04	29.04	58.07	1294	322
23651.50734	10373.95558	132.196	29.23	29.23	58.45	1100	322
27613.10734	10487.95558	-166.094	5.63	5.63	11.26	11188	322
29322.20734	10757.85558	-320.094	29.93	29.93	59.86	1753	322
15132.60734	11493.25558	-401.094	21.50	21.50	43.00	3733	322
13537.10734	12280.65558	136.933	12.08	12.08	24.16	5431	322
29543.80734	13184.75558	-256.094	21.71	21.71	43.43	4265	322
9624.20734	17906.95558	221.261	14.48	14.48	28.97	4345	322
12907.80734	18499.85558	244.001	20.75	20.75	41.50	2950	322
24731.80734	21789.85558	-19.404	8.43	8.43	16.86	7377	322
33664.20734	21963.25558	-239.094	26.82	26.82	53.65	2624	322
34173.00734	22401.95558	-341.094	22.42	22.42	44.84	3610	322
38285.10734	25759.55558	115.141	47.74	47.74	95.47	1217	322
26630.40734	26274.95558	203.258	23.31	23.31	46.63	1618	322
16740.00734	26342.45558	-66.094	40.62	40.62	81.25	1004	322
9186.90734	27768.45558	-96.094	19.36	19.36	38.72	4237	322
19687.50734	28280.35558	269.583	12.46	12.46	24.92	4607	322
21465.30734	30521.35558	-88.094	9.21	9.21	18.42	6871	322
34829.90631	6523.247535	-380.231	7.87	7.87	15.73	13332	330
11206.90631	6675.347535	-233.231	29.20	29.20	58.40	1566	330
20702.40631	8271.447535	258.077	46.04	46.04	92.08	1092	330
39958.20631	8486.047535	311.137	21.08	21.08	42.15	3729	330
13454.00631	10552.74753	-256.231	12.58	12.58	25.15	6160	330
6349.206312	10718.84753	-362.231	47.36	47.36	94.72	1379	330
24990.00631	11185.54753	-203.231	36.10	36.10	72.20	1345	330
27511.50631	12872.54753	-236.231	17.12	17.12	34.24	2468	330
28812.50631	13268.04753	-164.231	26.68	26.68	53.36	1695	330
15234.30631	14206.74753	-189.231	8.20	8.20	16.39	6666	330
29797.80631	16220.44753	-141.231	27.22	27.22	54.45	1842	330
35227.70631	17982.64753	-30.9109	17.87	17.87	35.75	2297	330
26164.80631	18223.44753	-47.0184	11.61	11.61	23.22	4363	330
24068.60631	22779.04753	-69.2309	11.40	11.40	22.80	7411	330
37331.70631	25884.74753	-98.2309	33.68	33.68	67.35	1380	330
8464.606312	27129.74753	-403.231	20.46	20.46	40.93	4999	330
24196.60631	27355.84753	154.799	40.58	40.58	81.15	1013	330
35766.50631	27767.34753	-350.231	26.61	26.61	53.22	2899	330
27315.60631	27691.34753	243.864	22.91	22.91	45.83	2175	330
19642.80631	28284.34753	274.184	12.51	12.51	25.01	6998	330
18371.20631	30616.84753	-7.2234	12.36	12.36	24.73	6977	330
20675.90631	31213.34753	-205.231	29.63	29.63	59.25	1207	330
20640.40528	6359.639491	-113.368	25.46	25.46	50.92	1784	338
14061.30528	7903.339491	183.087	18.32	18.32	36.64	2682	338
24359.00528	10277.23949	-82.3678	12.36	12.36	24.73	3177	338
28125.50528	11634.33949	-340.368	29.86	29.86	59.72	1612	338
9285.105284	12086.43949	-333.368	34.55	34.55	69.10	1274	338
33278.30528	14990.83949	173.612	19.95	19.95	39.89	2231	338
9719.005284	15914.23949	-45.2603	11.59	11.59	23.17	5402	338
10851.30528	16849.03949	126.237	19.99	19.99	39.99	1693	338
25908.20528	16813.63949	104.445	7.54	7.54	15.07	9930	338
8728.105284	17532.53949	-383.368	11.75	11.75	23.50	5492	338
8384.205284	18266.13949	129.08	34.43	34.43	68.86	1194	338
9634.905284	18606.63949	-12.0978	9.14	9.14	18.27	6233	338
36612.20528	21053.03949	-107.368	22.09	22.09	44.18	1385	338
7348.605284	21309.13949	-257.368	32.43	32.43	64.86	1611	338
38953.20528	21601.63949	-76.3678	38.57	38.57	77.15	1262	338
24012.00528	22769.93949	-60.4203	13.19	13.19	26.38	4477	338
28162.10528	22733.73949	52.3322	19.97	19.97	39.94	2118	338
7244.205284	23340.03949	-176.368	32.52	32.52	65.05	1222	338
27434.50528	23834.13949	-137.368	24.02	24.02	48.04	1605	338
22816.30528	24833.13949	163.19	40.55	40.55	81.11	1068	338
17258.30528	25895.33949	-81.3678	17.26	17.26	34.52	2460	338
11246.90528	27263.93949	-154.368	19.17	19.17	38.34	1912	338
24239.50528	27298.73949	145.187	38.81	38.81	77.62	1086	338
22279.40528	28549.53949	-64.3678	14.72	14.72	29.44	3500	338
7916.105284	28919.33949	283.522	23.71	23.71	47.43	2825	338
12469.20528	29138.33949	-412.368	8.10	8.10	16.20	14389	338
22668.20528	29464.53949	-54.7353	18.13	18.13	36.27	2915	338
33836.00528	29533.23949	-189.368	25.41	25.41	50.82	1746	338
27896.80528	29808.63949	-326.368	10.03	10.03	20.06	9908	338
25862.40528	30134.93949	-116.368	11.96	11.96	23.93	3846	338
15366.80528	31151.23949	-220.368	26.61	26.61	53.22	1986	338
23278.90528	31655.73949	-7.36025	10.41	10.41	20.82	5717	338
15271.70528	31708.83949	298.682	44.60	44.60	89.21	1244	338
21752.40528	32465.03949	-243.368	24.61	24.61	49.22	1796	338
15782.50426	7478.031446	-88.5046	10.53	10.53	21.05	4721	346
17078.80426	7574.031446	19.9804	15.45	15.45	30.90	3899	346
16257.50426	8414.431446	276.753	16.32	16.32	32.64	3822	346
6080.004255	9339.331446	164.948	37.70	37.70	75.41	1024	346
27761.20426	9983.431446	-256.505	35.75	35.75	71.50	1182	346
25198.20426	10062.33145	239.8	5.84	5.84	11.68	19284	346
9158.504255	11746.13145	-251.505	35.00	35.00	69.99	1092	346
10566.10426	13235.43145	218.955	13.61	13.61	27.22	3178	346
10273.60426	15284.73145	57.8804	10.86	10.86	21.71	5159	346
40007.70426	15845.83145	-171.505	30.05	30.05	60.10	1151	346
9875.004255	16046.03145	253.065	17.59	17.59	35.18	3863	346
25711.40426	16874.23145	280.543	21.27	21.27	42.53	3854	346
24333.70426	18379.73145	188.635	12.74	12.74	25.48	5774	346
32652.10426	18204.13145	-284.505	24.94	24.94	49.88	1890	346
33635.80426	18552.43145	-19.8146	38.76	38.76	77.53	1000	346
28990.40426	20594.73145	-29.2896	36.10	36.10	72.20	1332	346
26627.00426	20936.43145	-341.505	37.68	37.68	75.36	1260	346
27368.80426	21420.53145	-448.505	52.89	52.89	105.79	1164	346
8712.604255	21784.13145	-228.505	26.02	26.02	52.05	1302	346
29401.20426	23876.23145	-72.5046	14.37	14.37	28.73	4301	346
29754.10426	23981.63145	236.01	25.08	25.08	50.16	2223	346
22281.10426	26287.53145	216.113	35.61	35.61	71.22	1322	346
20065.40426	26403.83145	-301.505	38.29	38.29	76.58	1018	346
25528.40426	26966.43145	-9.39211	20.96	20.96	41.92	1905	346
12233.60426	27448.53145	-331.505	16.41	16.41	32.83	4136	346
27367.70426	28219.83145	-345.505	26.26	26.26	52.52	2410	346
24954.90426	28304.83145	-107.505	13.02	13.02	26.05	3249	346
32250.60426	28233.93145	-274.505	25.74	25.74	51.48	2084	346
11421.60426	30860.93145	-226.505	11.47	11.47	22.94	5543	346
17228.40426	32797.03145	-180.505	30.07	30.07	60.15	1818	346
24716.50426	32888.83145	-302.505	38.60	38.60	77.20	2406	346
34842.10323	6497.423402	-272.641	16.96	16.96	33.91	2392	354
14648.80323	7952.823402	-41.744	8.60	8.60	17.19	6993	354
18991.60323	9532.523402	-419.641	27.86	27.86	55.72	2275	354
28205.20323	11685.8234	-344.641	8.08	8.08	16.16	10556	354
10244.20323	15290.5234	123.121	16.74	16.74	33.49	2996	354
27356.70323	16426.1234	-260.641	9.82	9.82	19.64	5504	354
33350.60323	16502.2234	-20.899	6.83	6.83	13.66	12211	354
8543.003227	16997.2234	-219.641	5.18	5.18	10.36	13323	354
9780.203227	17145.2234	192.289	27.86	27.86	55.72	1159	354
31654.20323	18407.8234	-148.641	15.02	15.02	30.05	2874	354
34494.90323	20941.3234	277.564	48.32	48.32	96.65	1057	354
8737.303227	21788.8234	-186.641	23.48	23.48	46.96	2219	354
8337.603227	23877.3234	-250.641	23.13	23.13	46.25	1738	354
28973.40323	26198.9234	-205.641	36.31	36.31	72.63	1214	354
19994.00323	26553.9234	45.426	15.80	15.80	31.60	2530	354
12857.20323	30084.6234	-292.641	18.06	18.06	36.13	2959	354
19081.50323	32434.0234	-184.641	10.46	10.46	20.91	8170	354
15437.70323	33070.8234	-335.641	21.50	21.50	43.00	3494	354
13169.80323	33597.3234	-399.641	6.69	6.69	13.38	26438	354
15520.1022	7184.915358	-115.778	26.42	26.42	52.85	1345	362
35001.3022	7768.915358	-53.2508	31.02	31.02	62.03	1154	362
8890.902199	10326.41536	-343.778	13.75	13.75	27.51	4829	362
31187.6022	11894.61536	-252.778	21.48	21.48	42.96	2341	362
29541.6022	12751.81536	-305.778	23.50	23.50	47.01	2092	362
38735.8022	13775.61536	-252.778	13.09	13.09	26.19	5821	362
15251.5022	14253.71536	-251.778	9.04	9.04	18.09	8635	362
40253.9022	16340.91536	-342.778	23.62	23.62	47.24	3543	362
38550.8022	17401.21536	-211.778	20.79	20.79	41.59	2201	362
26161.6022	18175.61536	-35.2483	11.35	11.35	22.70	3634	362
39368.3022	18645.11536	77.5042	43.45	43.45	86.90	1124	362
32655.8022	19353.91536	-92.7783	20.72	20.72	41.45	2231	362
6167.302199	20939.51536	-83.7783	45.07	45.07	90.15	1041	362
32706.7022	21641.71536	-62.7783	12.36	12.36	24.73	6063	362
18410.7022	21896.51536	233.842	17.47	17.47	34.95	3150	362
13959.0022	23480.41536	-308.778	24.96	24.96	49.93	2232	362
35740.3022	24373.51536	-208.778	23.22	23.22	46.44	2002	362
11129.5022	26817.01536	-1.13833	8.90	8.90	17.80	7082	362
7464.202199	27901.71536	-150.778	33.44	33.44	66.88	1464	362
20874.5022	28087.31536	-34.3008	23.90	23.90	47.81	2101	362
10099.4022	28569.61536	-298.778	22.25	22.25	44.51	2467	362
20824.8022	28889.91536	173.202	24.44	24.44	48.89	2547	362
13172.3022	29578.61536	94.5592	24.54	24.54	49.08	1655	362
23676.1022	31003.01536	-242.778	16.20	16.20	32.40	4214	362
19043.9022	32361.71536	-87.7783	14.91	14.91	29.81	3448	362
17193.4022	32972.51536	0.756671	25.03	25.03	50.07	1260	362
20343.9022	33166.11536	-114.778	34.92	34.92	69.85	1065	362
27537.50117	12713.90731	-155.915	8.85	8.85	17.71	7991	370
32507.10117	13938.20731	-328.915	13.09	13.09	26.19	6541	370
36092.10117	14214.00731	-332.915	34.83	34.83	69.66	1405	370
28369.50117	15106.90731	-173.915	20.04	20.04	40.08	2359	370
26172.60117	15478.40731	150.325	25.01	25.01	50.02	1778	370
34146.40117	17080.30731	299.082	30.78	30.78	61.56	1555	370
35912.90117	17314.30731	-198.915	11.35	11.35	22.70	5994	370
37630.40117	18246.00731	-148.915	29.18	29.18	58.36	1973	370
33798.50117	18575.10731	122.847	15.90	15.90	31.79	3134	370
34282.70117	22290.10731	-167.915	31.67	31.67	63.35	1656	370
32442.70117	23422.20731	-13.5927	12.06	12.06	24.12	4762	370
36461.10117	25343.00731	-295.915	20.35	20.35	40.69	3525	370
23336.90117	25805.90731	-303.915	32.97	32.97	65.94	1323	370
19547.50117	28310.90731	305.715	13.99	13.99	27.98	4051	370
13091.40117	28801.70731	-451.915	42.81	42.81	85.63	1119	370
28397.50117	28614.20731	-34.4377	11.42	11.42	22.84	7351	370
25874.70117	30139.10731	-3.17019	11.96	11.96	23.93	2799	370
18297.40117	30518.70731	-25.9102	20.30	20.30	40.60	2527	370
12303.00117	30891.10731	-115.915	12.53	12.53	25.06	2517	370
10984.90117	31640.10731	-382.915	14.79	14.79	29.58	4733	370
26771.50117	31736.80731	-123.915	23.17	23.17	46.35	1247	370
39699.40117	33922.10731	-420.915	44.53	44.53	89.07	1141	370
35115.10014	7969.599269	-68.052	30.03	30.03	60.05	1210	378
8855.200143	10741.79927	-223.052	26.71	26.71	53.41	1608	378
25256.00014	13062.09927	106.603	11.30	11.30	22.61	5068	378
31562.70014	13337.79927	79.1255	24.73	24.73	49.45	1145	378
9358.200143	13423.59927	-282.052	15.85	15.85	31.70	2436	378
33002.70014	16527.79927	-39.312	17.12	17.12	34.24	1984	378
8702.000143	17537.49927	-270.052	13.19	13.19	26.38	3506	378
11292.10014	18072.69927	215.565	8.17	8.17	16.34	8932	378
30143.60014	18075.59927	-32.6795	31.32	31.32	62.64	1144	378
35215.80014	17998.99927	-149.052	22.68	22.68	45.36	1447	378
37979.50014	19297.19927	-396.052	16.13	16.13	32.26	4708	378
27992.40014	20014.49927	-403.052	37.42	37.42	74.84	1237	378
36591.50014	20027.19927	-141.052	13.24	13.24	26.47	5161	378
36529.60014	20997.09927	-203.052	15.71	15.71	31.42	2162	378
34303.90014	21692.59927	-272.052	33.04	33.04	66.08	1202	378
26040.50014	21695.09927	119.868	18.63	18.63	37.26	2566	378
14015.50014	23040.69927	-335.052	34.95	34.95	69.90	1143	378
19827.00014	23093.39927	310.315	30.50	30.50	60.99	1569	378
24931.20014	23664.59927	215.565	36.69	36.69	73.38	1533	378
32387.70014	23578.89927	-210.052	24.37	24.37	48.75	2097	378
31421.40014	23831.29927	71.5455	28.92	28.92	57.84	1284	378
31182.80014	25568.89927	49.753	17.19	17.19	34.38	2300	378
36369.50014	25468.99927	-50.682	26.73	26.73	53.46	1213	378
20028.70014	26535.19927	-100.052	11.37	11.37	22.75	5880	378
36569.00014	27314.49927	141.66	12.01	12.01	24.02	6365	378
10037.20014	27984.59927	-272.052	11.04	11.04	22.09	7436	378
22282.00014	29564.69927	-113.052	19.81	19.81	39.61	2090	378
39880.10014	30322.09927	-365.052	45.99	45.99	91.99	1197	378
17534.50014	30786.19927	-309.052	19.36	19.36	38.72	3971	378
21441.40014	30589.79927	-186.052	19.17	19.17	38.34	1817	378
6924.000143	34333.49927	-432.052	45.78	45.78	91.56	1216	378
24602.00014	34694.29927	-259.052	48.61	48.61	97.21	1106	378
11932.19911	6212.391225	-459.189	51.22	51.22	102.44	1278	386
15485.89911	7100.191225	-199.189	8.88	8.88	17.76	9193	386
14716.19911	7942.691225	-24.2889	29.27	29.27	58.55	1381	386
26447.29911	10932.39123	61.9336	14.91	14.91	29.81	3854	386
8098.299114	11434.69123	-227.189	39.28	39.28	78.56	1120	386
37479.79911	11860.59123	-348.189	31.09	31.09	62.17	1870	386
10399.09911	12267.49123	305.441	26.45	26.45	52.89	2518	386
29626.69911	12833.69123	-216.189	15.43	15.43	30.85	4452	386
27837.39911	13370.19123	154.789	7.89	7.89	15.78	12067	386
39982.39911	14954.89123	-151.189	38.20	38.20	76.40	1041	386
30137.19911	18063.19123	84.6736	21.62	21.62	43.24	2679	386
28351.09911	21686.59123	-43.2389	19.17	19.17	38.34	2217	386
26127.09911	21695.99123	191.741	17.85	17.85	35.70	3256	386
28143.89911	22691.89123	196.479	16.08	16.08	32.17	3737	386
8403.199114	25106.49123	-327.189	14.81	14.81	29.63	4741	386
14673.29911	25018.89123	-373.189	40.20	40.20	80.40	1231	386
30268.69911	26454.99123	-76.1889	18.89	18.89	37.77	1393	386
10521.49911	28314.79123	-206.189	18.77	18.77	37.54	2168	386
19627.59911	28330.99123	270.384	12.72	12.72	25.43	5890	386
30445.99911	30687.99123	-309.189	34.97	34.97	69.94	1143	386
20658.29911	32924.39123	185.109	27.74	27.74	55.48	2004	386
22222.49809	6425.783181	-157.326	20.56	20.56	41.12	1567	394
16772.79809	6723.683181	80.7467	12.15	12.15	24.30	6448	394
36298.19809	7503.583181	-369.326	34.19	34.19	68.39	1654	394
22463.49809	7784.383181	-182.326	14.84	14.84	29.67	3843	394
18829.49809	8684.483181	-50.9558	22.94	22.94	45.88	1695	394
10947.29809	9308.883181	-295.326	10.34	10.34	20.68	8206	394
11882.09809	9985.883181	-43.3758	25.60	25.60	51.20	1471	394
38157.99809	10338.48318	-64.3258	31.25	31.25	62.50	1326	394
12380.89809	10728.48318	-162.326	29.46	29.46	58.92	1851	394
10596.59809	12235.68318	-40.5333	23.76	23.76	47.52	1449	394
9780.898086	13426.38318	-177.326	27.55	27.55	55.11	1372	394
14507.39809	15226.28318	147.072	31.65	31.65	63.30	1017	394
11311.69809	18084.78318	188.762	18.32	18.32	36.64	2180	394
23465.89809	18982.38318	256.034	13.68	13.68	27.37	3566	394
28708.89809	19422.18318	84.5367	11.42	11.42	22.84	5275	394
7392.798086	19806.48318	-387.326	45.15	45.15	90.29	1312	394
32264.09809	20910.28318	249.402	15.05	15.05	30.10	4622	394
8313.798086	23852.88318	-249.326	25.27	25.27	50.54	2415	394
31671.89809	24099.18318	171.707	25.06	25.06	50.11	1674	394
24540.79809	24344.08318	-22.5308	22.54	22.54	45.07	2494	394
26239.49809	24320.08318	26.7392	10.53	10.53	21.05	6435	394
23585.89809	24445.28318	-201.326	37.00	37.00	73.99	1201	394
23568.39809	26184.68318	3.05174	20.14	20.14	40.27	2640	394
34036.69809	27094.78318	221.924	33.56	33.56	67.12	1326	394
11449.49809	27324.98318	162.232	15.35	15.35	30.71	2608	394
29022.19809	27579.58318	-98.3258	11.23	11.23	22.47	7874	394
31248.69809	27840.68318	-446.326	44.37	44.37	88.74	1798	394
12818.59809	27986.48318	-163.326	21.48	21.48	42.96	1659	394
8162.998086	28996.28318	-337.326	32.12	32.12	64.24	1558	394
12453.09809	29099.38318	-353.326	5.70	5.70	11.40	22461	394
26259.49809	29174.28318	-64.3258	31.20	31.20	62.41	1162	394
27849.39809	29776.38318	-193.326	21.41	21.41	42.81	2210	394
16572.79809	30479.68318	-173.326	37.35	37.35	74.70	1103	394
19105.89809	32519.08318	-309.326	25.81	25.81	51.62	1917	394
27311.99809	36413.08318	-33.9008	34.15	34.15	68.30	1086	394
26819.69706	8885.475137	-154.463	17.80	17.80	35.61	2839	402
15827.19706	14368.17514	-127.463	26.56	26.56	53.13	1866	402
36388.99706	16061.87514	-66.4626	11.56	11.56	23.13	4237	402
11276.99706	18061.87514	224.63	8.78	8.78	17.57	7938	402
26135.09706	18200.27514	-104.463	13.99	13.99	27.98	3280	402
30383.79706	23818.57514	273.9	38.50	38.50	77.01	1206	402
16538.69706	26875.17514	-131.463	22.96	22.96	45.92	1460	402
27521.99706	26953.87514	119.457	7.49	7.49	14.98	12042	402
22639.09706	27439.57514	125.142	25.20	25.20	50.40	1387	402
19764.79706	28305.97514	269.162	6.57	6.57	13.14	18260	402
32233.49706	28183.97514	-198.463	11.37	11.37	22.75	6708	402
23176.69706	28331.07514	-89.4626	25.41	25.41	50.82	2013	402
28240.29706	28910.37514	-351.463	32.88	32.88	65.75	2138	402
32418.39706	29099.17514	-390.463	16.51	16.51	33.02	5525	402
22083.69706	30351.67514	-103.463	31.63	31.63	63.26	1027	402
19097.19706	32656.87514	-353.463	25.62	25.62	51.24	2208	402
15548.59706	33443.87514	-415.463	15.31	15.31	30.61	5394	402
15488.69706	34675.37514	-341.463	27.79	27.79	55.58	1688	402
25379.69706	37692.37514	-454.463	42.65	42.65	85.30	1266	402
36721.79603	7047.667092	-273.599	33.79	33.79	67.59	1032	410
35123.09603	8103.067092	-275.599	24.63	24.63	49.27	2548	410
12520.09603	8812.667092	6.56802	19.19	19.19	38.39	2321	410
10450.49603	12077.16709	305.978	39.47	39.47	78.94	1276	410
37253.39603	15263.86709	-311.599	27.18	27.18	54.35	1893	410
8745.99603	17651.76709	-372.599	5.70	5.70	11.40	16087	410
35238.89603	17958.76709	216.913	26.09	26.09	52.19	2461	410
38832.99603	21775.06709	-97.5995	42.51	42.51	85.02	1018	410
36928.89603	23205.66709	-16.172	17.33	17.33	34.67	3808	410
13718.59603	23650.36709	106.056	15.33	15.33	30.66	4670	410
31748.59603	24101.76709	169.538	17.59	17.59	35.18	2157	410
7165.79603	25319.76709	-455.599	36.79	36.79	73.57	2330	410
36362.19603	25311.66709	-187.599	13.75	13.75	27.51	3879	410
28300.79603	28649.36709	193.226	26.61	26.61	53.22	1442	410
30930.89603	29363.16709	-51.2295	17.03	17.03	34.05	2902	410
10693.19603	29434.86709	-385.599	5.16	5.16	10.31	26434	410
31166.59603	29997.16709	-441.599	35.04	35.04	70.08	2258	410
26801.29603	30386.36709	-337.599	25.17	25.17	50.35	2643	410
17785.49603	31772.16709	-151.599	16.04	16.04	32.08	3733	410
23360.79603	33602.06709	-195.599	31.82	31.82	63.63	1126	410
16797.79603	34428.56709	-237.599	31.72	31.72	63.44	1432	410
23963.69603	35768.56709	251.023	48.30	48.30	96.60	1031	410
18602.19603	36283.56709	-409.599	36.13	36.13	72.25	1350	410
18007.495	7342.159048	-436.736	27.53	27.53	55.06	2061	418
33894.995	7718.459048	-351.736	48.77	48.77	97.54	1035	418
38204.595	7947.259048	101.181	11.07	11.07	22.14	5438	418
21626.295	8484.159048	34.8562	16.34	16.34	32.69	1619	418
12527.595	8838.959048	7.37867	21.93	21.93	43.85	1803	418
7738.895002	10816.95905	-373.736	37.94	37.94	75.88	1426	418
27686.095	11625.45905	-238.736	20.18	20.18	40.36	3088	418
24044.595	14279.75905	-236.736	17.12	17.12	34.24	2696	418
27448.695	14722.95905	-21.0463	16.11	16.11	32.22	2782	418
27383.495	15651.55905	-51.3663	24.07	24.07	48.14	1400	418
31105.395	19483.85905	56.6487	23.97	23.97	47.95	2296	418
10008.695	19722.25905	-296.736	32.62	32.62	65.23	1368	418
34051.595	19810.35905	-400.736	27.13	27.13	54.26	2068	418
33529.595	21870.35905	-69.7363	24.56	24.56	49.13	1213	418
28687.295	23402.35905	-42.8388	10.57	10.57	21.15	3970	418
31596.995	24049.35905	200.669	18.82	18.82	37.63	3889	418
26175.195	24388.75905	-233.736	17.92	17.92	35.84	3364	418
28641.795	25267.95905	3.58867	8.08	8.08	16.16	9040	418
11004.895	26226.25905	-7.78133	30.00	30.00	60.01	1071	418
27341.395	28202.75905	-20.0988	15.17	15.17	30.33	2849	418
14514.795	29007.35905	-207.736	11.37	11.37	22.75	5293	418
29159.295	28989.65905	1.69367	23.31	23.31	46.63	2584	418
32405.895	29040.55905	-212.736	15.87	15.87	31.75	3154	418
11401.495	30847.05905	-217.736	25.50	25.50	51.01	1598	418
20160.695	32212.55905	-151.736	13.82	13.82	27.65	4670	418
18768.19397	6001.751004	-153.873	17.43	17.43	34.85	2540	426
26394.59397	9694.651004	-396.873	11.70	11.70	23.41	7872	426
39605.39397	10123.551	199.584	24.09	24.09	48.18	2169	426
26496.49397	10860.051	127.574	24.02	24.02	48.04	1046	426
31850.19397	14604.751	-49.6082	22.11	22.11	44.23	2111	426
9330.093974	14836.751	104.834	17.95	17.95	35.89	1804	426
29870.59397	16241.251	-13.6032	19.38	19.38	38.76	1746	426
31405.49397	16696.851	-237.873	35.94	35.94	71.87	1004	426
8732.193974	17537.451	-304.873	7.09	7.09	14.18	12118	426
34191.19397	22325.251	-85.8732	17.36	17.36	34.71	2833	426
34353.99397	23209.151	-340.873	18.96	18.96	37.92	3739	426
22938.19397	23914.951	105.782	30.66	30.66	61.32	1273	426
19255.89397	28117.551	-306.873	26.75	26.75	53.51	1820	426
27509.09397	28433.051	-228.873	12.29	12.29	24.59	5943	426
28396.39397	28688.751	99.1493	21.41	21.41	42.81	1671	426
14702.29397	30157.251	-337.873	16.51	16.51	33.02	4990	426
15364.09397	30989.351	-104.873	18.09	18.09	36.17	2325	426
20691.09397	31203.551	-417.873	43.54	43.54	87.09	1193	426
24687.39397	32461.351	-365.873	39.38	39.38	78.75	1144	426
34857.29295	6491.64296	-168.01	8.43	8.43	16.86	6722	434
26386.19295	9669.24296	-426.01	12.65	12.65	25.29	8734	434
29909.99295	11210.74296	-181.01	11.66	11.66	23.31	4418	434
9727.192945	11787.44296	-275.01	23.24	23.24	46.49	2509	434
40054.39295	12617.14296	-410.01	35.18	35.18	70.37	2092	434
9508.092945	15217.84296	-15.635	11.61	11.61	23.22	5553	434
38650.29295	17907.74296	-160.01	26.23	26.23	52.47	1222	434
33805.99295	18004.44296	-92.01	11.96	11.96	23.93	5606	434
9097.992945	18941.84296	-152.01	15.97	15.97	31.93	3944	434
34108.49295	20171.74296	-21.3201	6.01	6.01	12.01	12670	434
34969.59295	25380.04296	-120.01	28.59	28.59	57.18	1378	434
30136.19295	28876.94296	-207.01	38.41	38.41	76.82	1116	434
13976.89295	29467.14296	-188.01	27.81	27.81	55.63	1762	434
16597.39295	30728.24296	-98.01	11.40	11.40	22.80	5689	434
29854.69295	31712.54296	-169.01	20.25	20.25	40.51	3240	434
13070.79295	33695.54296	-388.01	20.28	20.28	40.55	4608	434
27503.59192	9218.134915	-298.147	14.13	14.13	28.26	6834	442
31192.99192	11738.03492	-146.147	15.64	15.64	31.27	2625	442
33817.89192	18050.63492	-52.7244	14.62	14.62	29.25	2867	442
17299.89192	18876.73492	-293.147	28.19	28.19	56.38	1250	442
8325.491917	23825.73492	-300.147	20.98	20.98	41.97	2059	442
26530.49192	28319.13492	60.9756	17.83	17.83	35.65	2085	442
27486.39192	28473.83492	-56.5144	7.75	7.75	15.50	9215	442
17996.29192	28863.53492	-12.9294	9.68	9.68	19.36	5921	442
12315.99192	30577.93492	217.313	31.58	31.58	63.16	1727	442
18926.19192	31325.73492	-128.147	16.34	16.34	32.69	2756	442
21698.69192	32369.33492	-150.147	22.94	22.94	45.88	1831	442
15507.49192	34885.73492	-441.147	41.40	41.40	82.80	1419	442
24297.59192	35113.53492	130.143	36.88	36.88	73.76	1457	442
18727.89089	6149.026871	-137.284	11.35	11.35	22.70	5282	450
13169.79089	7180.426871	-275.284	38.90	38.90	77.81	1471	450
36287.39089	7448.026871	-106.284	23.88	23.88	47.76	2106	450
13866.59089	7950.726871	153.694	12.74	12.74	25.48	4170	450
39213.39089	8149.226871	153.694	34.57	34.57	69.14	1372	450
10939.69089	9313.326871	-94.2838	30.57	30.57	61.14	1281	450
23417.69089	12188.12687	232.336	17.36	17.36	34.71	3918	450
26571.49089	12348.72687	238.969	9.04	9.04	18.09	10255	450
24799.59089	13065.92687	259.814	31.20	31.20	62.41	1562	450
15241.69089	14225.52687	-239.284	6.62	6.62	13.24	9391	450
24027.69089	14406.12687	-344.284	24.30	24.30	48.61	1688	450
6261.290889	14564.32687	-119.284	40.72	40.72	81.44	1023	450
8839.590889	17606.62687	-95.2838	7.30	7.30	14.60	13194	450
38656.39089	17873.22687	-411.284	30.00	30.00	60.01	2447	450
32656.69089	18237.02687	-70.2838	13.33	13.33	26.66	4096	450
15297.69089	18772.02687	297.714	8.50	8.50	17.00	9285	450
37989.79089	19293.42687	-405.284	18.77	18.77	37.54	2860	450
12173.29089	19684.42687	-322.284	11.37	11.37	22.75	5314	450
39015.19089	19821.72687	-184.284	38.10	38.10	76.21	1063	450
8682.490889	20176.72687	-77.2838	13.35	13.35	26.71	3656	450
26346.79089	21604.12687	205.806	26.96	26.96	53.93	1622	450
30088.79089	21748.42687	-369.284	35.23	35.23	70.46	1550	450
27919.99089	22677.82687	57.9962	25.86	25.86	51.72	1656	450
11697.69089	24280.02687	-447.284	39.47	39.47	78.94	1283	450
27742.89089	24546.62687	175.486	16.98	16.98	33.96	3476	450
33030.09089	25397.42687	-83.2838	28.05	28.05	56.10	1022	450
22507.29089	27420.42687	255.076	8.78	8.78	17.57	12767	450
24299.49089	29047.02687	-204.284	15.54	15.54	31.09	3657	450
18415.69089	29481.02687	309.084	40.86	40.86	81.72	1348	450
25541.49089	30603.42687	-100.284	24.61	24.61	49.22	1393	450
11410.99089	30835.22687	-252.284	12.13	12.13	24.26	4301	450
12712.39089	32380.32687	-44.3338	34.10	34.10	68.20	1469	450
25705.19089	34112.92687	-59.4938	29.56	29.56	59.11	1855	450
24333.48986	7163.918827	127.027	35.96	35.96	71.92	1192	458
14014.88986	7811.018827	-75.4206	5.53	5.53	11.07	10817	458
11912.28986	9119.618827	-442.421	35.35	35.35	70.70	1545	458
20487.38986	9134.618827	170.612	19.33	19.33	38.67	2630	458
11787.78986	10216.81883	-57.7356	30.85	30.85	61.70	1093	458
29311.18986	10508.61883	-75.4206	23.50	23.50	47.01	1987	458
26578.18986	12329.31883	284.312	19.88	19.88	39.75	3753	458
38117.98986	12887.81883	-448.421	26.80	26.80	53.60	2538	458
28898.48986	13372.41883	79.6519	19.22	19.22	38.43	3309	458
34696.48986	14771.71883	-350.421	16.32	16.32	32.64	5702	458
38527.98986	15092.21883	-369.421	31.32	31.32	62.64	1506	458
9970.989861	17037.01883	250.202	25.17	25.17	50.35	2084	458
32599.78986	18508.81883	-374.421	24.70	24.70	49.41	2962	458
30334.68986	18765.21883	66.3869	20.25	20.25	40.51	2279	458
28695.38986	19456.11883	216.092	6.15	6.15	12.29	13452	458
8704.289861	21825.31883	-243.421	14.34	14.34	28.68	4492	458
7368.189861	22619.71883	-374.421	36.46	36.46	72.91	1489	458
14766.98986	25002.11883	-404.421	38.01	38.01	76.02	1124	458
11320.28986	27331.61883	185.772	29.93	29.93	59.86	1312	458
31030.78986	29841.11883	-147.421	30.99	30.99	61.98	1023	458
25860.38986	30105.01883	-117.421	5.20	5.20	10.41	17279	458
26836.08986	30357.91883	-237.421	24.40	24.40	48.80	2422	458
20226.08986	32295.71883	-240.421	19.66	19.66	39.33	2845	458
36447.08883	7008.610783	-393.557	16.53	16.53	33.06	5276	466
13866.38883	7937.410783	0.872518	4.85	4.85	9.70	20269	466
23687.38883	8602.210783	-15.235	13.33	13.33	26.66	3652	466
11775.88883	10163.01078	-18.0775	25.74	25.74	51.48	1251	466
22889.78883	10607.31078	202.69	29.37	29.37	58.73	1574	466
12602.98883	11741.61078	-184.557	14.20	14.20	28.40	3863	466
18969.68883	12894.11078	-137.557	9.16	9.16	18.32	6778	466
9411.288833	13422.91078	-362.557	35.40	35.40	70.79	1608	466
38696.78883	13756.51078	-214.557	13.66	13.66	27.32	4464	466
38538.48883	15026.71078	-303.557	15.26	15.26	30.52	4648	466
29827.68883	16185.21078	16.98	12.51	12.51	25.01	3584	466
35697.18883	16990.31078	-408.557	34.15	34.15	68.30	1417	466
32640.38883	18228.41078	-96.5575	12.58	12.58	25.15	4458	466
8697.788833	18436.51078	-431.557	30.31	30.31	60.62	2859	466
26620.88883	19214.91078	-350.557	25.01	25.01	50.02	3021	466
31879.98883	19787.91078	26.455	24.85	24.85	49.69	1397	466
34796.48883	20783.51078	36.8775	13.45	13.45	26.89	5651	466
28171.38883	22837.41078	12.2425	22.40	22.40	44.79	1803	466
35673.28883	23097.41078	-97.5575	19.52	19.52	39.05	2348	466
32774.78883	24036.11078	74.7775	16.98	16.98	33.96	2481	466
36354.78883	25379.01078	-158.557	19.83	19.83	39.66	2097	466
22182.18883	26352.11078	106.045	10.72	10.72	21.43	6587	466
31171.38883	28633.51078	-60.715	22.44	22.44	44.89	2416	466
26886.48883	32967.51078	156.263	37.66	37.66	75.31	1048	466
18262.0878	6237.102738	-189.694	24.63	24.63	49.27	1569	474
18209.1878	6503.802738	-405.694	31.77	31.77	63.54	1598	474
16414.6878	8322.402738	242.348	17.17	17.17	34.34	3591	474
23721.4878	8603.602738	134.333	15.05	15.05	30.10	3239	474
28750.5878	11100.80274	73.6932	20.42	20.42	40.84	1269	474
29847.9878	11244.50274	-221.694	20.35	20.35	40.69	1790	474
39990.4878	13201.90274	-258.694	39.80	39.80	79.60	1027	474
8561.987805	16987.50274	-202.694	10.01	10.01	20.02	3836	474
39716.3878	17412.30274	-450.694	80.35	80.35	160.71	1013	474
15553.1878	18843.70274	160.863	15.57	15.57	31.13	3975	474
31345.0878	21619.90274	-25.7943	12.67	12.67	25.34	3148	474
34160.4878	22257.90274	-25.7943	10.95	10.95	21.90	7953	474
27435.8878	24494.60274	274.563	11.56	11.56	23.13	4472	474
12413.2878	24799.10274	-150.694	18.91	18.91	37.82	2338	474
36378.9878	25159.20274	-203.694	25.36	25.36	50.73	2234	474
30304.6878	26412.20274	-195.694	16.46	16.46	32.92	4905	474
36580.6878	27270.90274	157.073	11.75	11.75	23.50	9043	474
32414.4878	29003.40274	-298.694	21.29	21.29	42.58	2079	474
17792.1878	29585.70274	298.251	8.17	8.17	16.34	10936	474
12464.3878	30584.30274	-49.4818	14.34	14.34	28.68	2920	474
14050.8878	30908.80274	-412.694	22.33	22.33	44.65	3141	474
25583.7878	30627.50274	28.2132	16.46	16.46	32.92	2796	474
17411.2878	33709.60274	-400.694	26.23	26.23	52.47	2233	474
18317.38678	6660.294694	191.994	18.63	18.63	37.26	2280	482
13823.18678	7908.694694	123.774	8.55	8.55	17.10	7318	482
35630.28678	7973.994694	-124.831	31.72	31.72	63.44	1038	482
24243.28678	9529.894694	59.3438	11.54	11.54	23.08	4198	482
22465.58678	9895.094694	-243.831	31.91	31.91	63.82	1621	482
27655.98678	10530.99469	-304.831	23.34	23.34	46.68	1706	482
27204.18678	11702.79469	-56.2512	20.25	20.25	40.51	2363	482
27727.78678	11649.09469	28.0763	13.73	13.73	27.46	3728	482
27439.18678	12361.59469	-325.831	12.95	12.95	25.91	6118	482
39641.78678	12082.49469	-448.831	37.63	37.63	75.27	1505	482
32528.98678	13953.09469	-255.831	15.26	15.26	30.52	3190	482
31357.68678	15655.19469	200.521	16.84	16.84	33.68	3345	482
39691.98678	16208.49469	-403.831	28.64	28.64	57.27	1802	482
27178.38678	17475.69469	-36.3537	11.99	11.99	23.97	5581	482
28464.58678	17762.09469	-63.8312	23.31	23.31	46.63	1884	482
29970.28678	18504.89469	-252.831	18.46	18.46	36.93	1800	482
34886.88678	19540.09469	-327.831	38.95	38.95	77.90	1093	482
31333.88678	21648.29469	-37.3012	12.91	12.91	25.81	2783	482
34324.28678	21830.69469	-430.831	27.93	27.93	55.86	2822	482
27200.38678	22617.29469	191.994	12.69	12.69	25.39	6846	482
39906.68678	26447.99469	-357.831	45.78	45.78	91.56	1055	482
31751.48678	26778.99469	-238.831	20.54	20.54	41.07	3811	482
35735.48678	28069.59469	-415.831	35.58	35.58	71.17	1564	482
13057.38678	28941.89469	-254.831	18.56	18.56	37.11	2654	482
30945.28678	29368.39469	-327.831	43.45	43.45	86.90	1157	482
20028.68678	29523.39469	-24.0362	25.50	25.50	51.01	1265	482
20257.98678	32331.99469	-212.831	24.26	24.26	48.51	2377	482
19073.88678	32412.89469	-225.831	9.44	9.44	18.89	9214	482
17353.88678	33550.39469	126.616	32.90	32.90	65.80	1111	482
34916.08575	5944.18665	-123.968	11.56	11.56	23.13	6877	490
22893.18575	6647.68665	-137.968	23.69	23.69	47.38	2106	490
20967.28575	7885.88665	268.604	17.10	17.10	34.19	3550	490
27415.18575	12346.08665	-336.968	26.56	26.56	53.13	1716	490
32535.98575	13948.48665	-284.968	13.87	13.87	27.74	2966	490
27412.28575	14732.18665	103.739	23.48	23.48	46.96	1346	490
33254.18575	14997.88665	99.0019	6.55	6.55	13.09	8150	490
33006.68575	16500.38665	192.804	14.84	14.84	29.67	3708	490
35238.18575	17979.38665	138.797	40.62	40.62	81.25	1103	490
34991.68575	18559.18665	-240.968	14.13	14.13	28.26	6412	490
9787.285748	19250.78665	-83.9681	13.87	13.87	27.74	3734	490
34920.18575	19529.58665	-85.9681	16.98	16.98	33.96	1857	490
26160.58575	20642.88665	-82.9681	22.75	22.75	45.50	1958	490
32745.48575	21378.68665	144.482	17.31	17.31	34.62	3639	490
34302.78575	23330.88665	-213.968	20.18	20.18	40.36	2908	490
12573.78575	25646.88665	-16.5931	12.10	12.10	24.21	4424	490
22305.18575	25838.48665	-413.968	58.38	58.38	116.76	1343	490
37943.38575	26165.98665	30.7819	17.26	17.26	34.52	2640	490
22123.38575	26331.18665	261.024	11.42	11.42	22.84	8816	490
32224.98575	28030.98665	-240.968	12.29	12.29	24.59	7523	490
32457.68575	29052.98665	-155.968	18.42	18.42	36.83	3647	490
23419.68575	29563.58665	-150.968	31.53	31.53	63.07	1009	490
23435.18575	29703.58665	-415.968	24.70	24.70	49.41	2762	490
31104.88575	29998.38665	-260.968	27.18	27.18	54.35	2288	490
25049.98472	11738.97861	269.415	39.80	39.80	79.60	1064	498
11513.58472	13358.87861	-43.2599	32.78	32.78	65.56	1417	498
24010.28472	14268.87861	-143.105	14.91	14.91	29.81	3092	498
15717.78472	14414.77861	241.938	29.53	29.53	59.06	1387	498
27327.68472	14751.87861	164.243	13.45	13.45	26.89	4151	498
33208.08472	16487.97861	247.623	23.24	23.24	46.49	2346	498
25804.68472	16812.87861	3.16759	24.23	24.23	48.47	1186	498
8572.28472	17065.57861	-385.105	9.61	9.61	19.22	7817	498
14057.88472	17326.47861	-257.105	33.91	33.91	67.82	1478	498
32654.48472	19254.37861	-55.5774	16.48	16.48	32.97	2429	498
30391.38472	19403.77861	142.45	24.94	24.94	49.88	1362	498
25641.28472	19920.17861	-204.105	12.20	12.20	24.40	5226	498
34196.88472	22159.37861	-313.105	18.98	18.98	37.96	2448	498
31309.08472	22466.37861	144.345	20.30	20.30	40.60	2934	498
34273.78472	23225.37861	-294.105	11.96	11.96	23.93	8696	498
29318.88472	23757.87861	-218.105	9.80	9.80	19.59	6729	498
32763.98472	26741.97861	-147.105	23.06	23.06	46.11	1242	498
27477.48472	26931.67861	177.508	8.48	8.48	16.96	9143	498
25882.58472	30128.17861	-114.105	5.20	5.20	10.41	12919	498
21985.78472	30453.77861	-243.105	27.67	27.67	55.34	1363	498
22130.88472	30964.47861	-449.105	26.99	26.99	53.98	2223	498
25655.38472	31802.97861	-318.105	15.12	15.12	30.24	3113	498
15897.08472	33821.67861	-427.105	32.71	32.71	65.42	1727	498
18682.88369	5877.170561	-65.2762	15.78	15.78	31.56	4592	506
22629.58369	6360.770561	-114.276	28.54	28.54	57.09	1677	506
20619.48369	6440.570561	-171.276	21.71	21.71	43.43	2129	506
19750.38369	7692.570561	-33.9562	27.27	27.27	54.54	1377	506
13190.88369	9355.270561	-73.2762	7.91	7.91	15.83	8007	506
15108.08369	11381.17056	-349.276	34.57	34.57	69.14	1200	506
27464.08369	12401.77056	-156.276	13.24	13.24	26.47	3482	506
10563.48369	13221.27056	85.4288	6.29	6.29	12.58	10365	506
22135.78369	13704.97056	-395.276	18.04	18.04	36.08	2759	506
26258.78369	13675.37056	-409.276	17.31	17.31	34.62	4367	506
33554.78369	14036.67056	-416.276	16.77	16.77	33.54	3425	506
34635.68369	14797.27056	-149.276	17.07	17.07	34.15	3027	506
19286.08369	18517.77056	153.649	28.57	28.57	57.13	2156	506
15343.28369	18744.87056	225.659	12.72	12.72	25.43	4435	506
37999.48369	19283.57056	-343.276	16.13	16.13	32.26	4405	506
26051.78369	20788.17056	-131.276	31.23	31.23	62.45	1411	506
28199.28369	22777.27056	-23.5337	19.83	19.83	39.66	2491	506
34298.28369	23281.37056	-221.276	27.37	27.37	54.73	1380	506
10287.58369	24512.57056	249.346	15.59	15.59	31.18	4688	506
26150.58369	24425.27056	-269.276	16.18	16.18	32.36	2763	506
25148.38369	26862.07056	-29.2187	8.48	8.48	16.96	7206	506
22621.38369	27636.17056	-135.276	9.30	9.30	18.60	6370	506
10525.48369	28144.67056	-154.276	11.30	11.30	22.61	4240	506
34483.68369	28385.27056	87.3238	26.54	26.54	53.08	1336	506
30852.58369	28750.47056	-463.276	55.15	55.15	110.31	1188	506
10712.28369	29520.27056	-460.276	11.33	11.33	22.66	9803	506
18351.78369	32760.57056	-379.276	47.57	47.57	95.14	1084	506
32261.88369	33532.67056	-398.276	42.15	42.15	84.31	1053	506
38006.48266	5836.362517	-64.5505	35.89	35.89	71.78	1147	514
34917.98266	6049.162517	-353.551	11.37	11.37	22.75	7863	514
[truncated: 101,986 more rows]
