# Supplementary material for: Super-resolution analysis of PACSIN2 and EHD2 at caveolae
Source: PLoS One. 2022 Jul 14;17(7):e0271003. doi: 10.1371/journal.pone.0271003 (PMC9282494; doi:10.1371/journal.pone.0271003)
Supplement: S1 Data — (ZIP) [file pone.0271003.s003.zip › 405Cav1polyCy3Cav17C8001driftCorr 3DdistanceR_561-647_82K_TS3D.3dlp]

38948.74795	8492.473327	-443	24.30	24.30	48.61	4017	6
26712.24795	8656.473327	-361	26.21	26.21	52.42	3913	6
25499.64795	9060.373327	30.3275	20.11	20.11	40.22	3916	6
10925.84795	9236.773327	-145	16.20	16.20	32.40	4917	6
22425.64795	9919.673327	0.955	37.14	37.14	74.28	1321	6
16720.14795	12217.57333	50.225	16.67	16.67	33.35	7133	6
20587.44795	13191.67333	-23.68	8.29	8.29	16.58	13900	6
13141.74795	13442.87333	-4.73	53.25	53.25	106.49	1074	6
30736.94795	13698.77333	212.247	10.20	10.20	20.39	15978	6
23146.64795	14047.77333	-170	30.52	30.52	61.04	1812	6
32694.14795	13911.27333	178.137	13.78	13.78	27.55	7373	6
11043.14795	14342.57333	57.805	20.35	20.35	40.69	2242	6
37004.04795	14538.07333	-354	21.64	21.64	43.28	5806	6
31030.84795	14633.67333	132.658	27.58	27.58	55.15	1776	6
12202.44795	15283.57333	-224	12.79	12.79	25.58	11505	6
18873.14795	15190.27333	-391	49.88	49.88	99.76	1738	6
34078.04795	15928.67333	310.788	51.46	51.46	102.91	2212	6
13261.24795	16971.57333	-41.6825	28.68	28.68	57.37	3173	6
36789.14795	17421.97333	-226	27.46	27.46	54.92	3423	6
14699.14795	18147.67333	140.238	21.67	21.67	43.33	3064	6
23846.34795	18913.27333	-164	15.28	15.28	30.57	7337	6
23695.04795	19229.97333	-109	32.26	32.26	64.53	2049	6
16465.64795	19952.67333	238.777	22.49	22.49	44.98	3262	6
31770.84795	20195.47333	-263	98.44	98.44	196.88	1028	6
10118.04795	20609.47333	-11.3625	24.99	24.99	49.97	3331	6
17610.54795	20397.77333	-403	27.18	27.18	54.35	3322	6
34845.94795	20404.17333	-103	20.42	20.42	40.84	2653	6
16587.84795	20592.67333	-127	22.96	22.96	45.92	2283	6
39448.94795	21271.27333	31.275	49.43	49.43	98.86	1303	6
32988.34795	21465.47333	-174	12.32	12.32	24.63	8563	6
20342.84795	21756.67333	-81	27.04	27.04	54.07	2399	6
10268.24795	23564.67333	15.1675	23.13	23.13	46.25	2023	6
36525.04795	24126.27333	282.362	47.19	47.19	94.39	1973	6
25254.54795	24471.97333	205.615	23.15	23.15	46.30	3820	6
30321.94795	26483.67333	5.6925	16.77	16.77	33.54	5885	6
10994.54795	26840.37333	235.935	18.46	18.46	36.93	4741	6
31517.84795	26928.87333	-164	16.51	16.51	33.02	5442	6
34091.64795	27164.87333	-376	9.21	9.21	18.42	23951	6
25729.94795	27438.47333	302.26	29.93	29.93	59.86	3529	6
30452.64795	28599.77333	-21.785	9.28	9.28	18.56	14399	6
25554.14795	30688.07333	-193	11.26	11.26	22.51	8226	6
8552.347953	31147.27333	-130	42.81	42.81	85.63	1650	6
21333.34795	31190.17333	-24.6275	39.26	39.26	78.52	1461	6
9356.247953	31565.27333	-367	77.36	77.36	154.72	1401	6
32714.54795	32070.47333	-328	48.77	48.77	97.54	1849	6
15221.84795	32205.87333	-430	22.25	22.25	44.51	5718	6
10921.44795	32887.07333	-119	49.83	49.83	99.66	1303	6
24409.04795	33503.17333	-187	16.96	16.96	33.91	4928	6
25688.04795	34424.67333	-266	48.68	48.68	97.36	1805	6
10648.24692	6035.565283	-272	55.65	55.65	111.30	1506	14
20957.24692	7972.565283	94.7575	34.36	34.36	68.72	2608	14
21816.24692	8315.765283	-32.2075	18.65	18.65	37.30	2838	14
22844.04692	8508.565283	-257	15.05	15.05	30.10	6129	14
8914.346925	10420.76528	-429	29.93	29.93	59.86	4077	14
27577.94692	10409.56528	-121	11.12	11.12	22.23	5608	14
29829.84692	11321.66528	320.263	26.35	26.35	52.70	4367	14
7645.446925	11416.66528	-446	55.93	55.93	111.86	3346	14
11680.74692	11429.76528	122.235	26.05	26.05	52.09	2012	14
8316.446925	11742.86528	-190	42.63	42.63	85.25	1552	14
10768.44692	12084.26528	267.203	13.61	13.61	27.22	6184	14
24653.44692	12132.16528	209.405	28.90	28.90	57.79	2422	14
9441.846925	12314.56528	-133	9.00	9.00	17.99	12123	14
18919.54692	12494.46528	-106	33.79	33.79	67.59	1355	14
25096.84692	12730.96528	-319	21.12	21.12	42.25	3280	14
27390.74692	13974.36528	56.8575	24.28	24.28	48.56	1640	14
34382.84692	14444.56528	-185	14.27	14.27	28.54	5145	14
37997.24692	14823.26528	17.0625	37.63	37.63	75.27	1554	14
38188.94692	15650.86528	-192	23.64	23.64	47.29	2613	14
15984.84692	15774.06528	104.232	39.40	39.40	78.80	1295	14
24796.84692	15659.46528	-339	50.49	50.49	100.98	1133	14
33353.74692	16360.66528	-212	8.74	8.74	17.47	14210	14
12470.04692	16863.86528	109.918	34.71	34.71	69.43	1338	14
28976.04692	18772.66528	-222	25.06	25.06	50.11	2707	14
20969.94692	19361.46528	-274	11.68	11.68	23.36	7841	14
29510.44692	19796.76528	-305	23.79	23.79	47.57	4433	14
31714.14692	19738.26528	102.338	17.54	17.54	35.09	4824	14
19483.34692	19998.16528	-43.5775	24.49	24.49	48.98	2041	14
20816.14692	20665.86528	-214	24.26	24.26	48.51	1790	14
34866.94692	21005.76528	272.888	28.17	28.17	56.33	3176	14
12782.94692	21318.56528	-184	27.13	27.13	54.26	2506	14
12847.34692	21534.36528	-364	47.24	47.24	94.48	1480	14
20640.74692	22505.26528	138.342	7.54	7.54	15.07	14318	14
8395.446925	24106.06528	-188	23.41	23.41	46.82	3136	14
31540.24692	23949.96528	322.158	32.81	32.81	65.61	2953	14
29838.24692	25393.06528	7.5875	16.58	16.58	33.16	5422	14
27082.24692	26133.26528	-345	30.71	30.71	61.42	2150	14
24743.54692	30608.16528	-169	37.44	37.44	74.89	2429	14
22313.14692	31216.26528	-94	32.92	32.92	65.85	1984	14
10639.74692	31533.06528	2.85	59.56	59.56	119.12	1034	14
15291.14692	31915.46528	-443	21.22	21.22	42.44	5582	14
16519.34692	31762.16528	23.695	8.76	8.76	17.52	14633	14
13907.04692	33026.76528	34.1175	36.90	36.90	73.81	1812	14
17376.14692	32976.16528	-291	18.42	18.42	36.83	6683	14
25134.54692	34780.36528	19.905	72.16	72.16	144.31	1058	14
22593.4459	5999.657238	-195	7.94	7.94	15.87	11277	22
12247.8459	6093.657238	-432	33.04	33.04	66.08	3280	22
18935.5459	7360.157238	178.137	25.17	25.17	50.35	2964	22
34543.1459	8272.657238	259.622	32.36	32.36	64.72	1971	22
11676.3459	8649.057238	-324	24.82	24.82	49.64	2959	22
25632.7459	8923.957238	-115	32.17	32.17	64.34	1725	22
6793.545897	10057.15724	181.928	47.71	47.71	95.42	1445	22
38124.4459	10625.55724	-41.6825	44.39	44.39	88.78	1119	22
26608.7459	10637.65724	-134	22.49	22.49	44.98	2294	22
10671.7459	10963.75724	-255	41.42	41.42	82.85	1778	22
25219.9459	11558.85724	-144	20.37	20.37	40.74	4029	22
26648.5459	12127.85724	-297	21.90	21.90	43.80	3507	22
38667.5459	12794.25724	-395	48.51	48.51	97.03	1867	22
36595.9459	13072.85724	-202	18.93	18.93	37.87	5344	22
18987.8459	16208.85724	99.495	32.10	32.10	64.20	1324	22
33350.2459	16291.05724	-72	8.27	8.27	16.53	8675	22
17708.2459	16453.55724	-379	22.33	22.33	44.65	3023	22
12563.3459	16955.95724	-373	42.88	42.88	85.77	1532	22
20665.2459	16955.05724	-17.0475	19.88	19.88	39.75	2549	22
10021.2459	17320.25724	41.6975	9.07	9.07	18.13	6274	22
28086.7459	17450.55724	103.285	15.85	15.85	31.70	3248	22
12936.4459	18315.75724	-267	49.78	49.78	99.57	1125	22
32725.6459	18262.65724	-36.945	19.03	19.03	38.06	3446	22
27558.1459	20376.55724	-50.21	22.89	22.89	45.78	2802	22
33582.7459	20423.15724	-141	28.90	28.90	57.79	1668	22
17633.0459	22240.55724	127.92	45.62	45.62	91.23	1066	22
26543.2459	22458.65724	-266	51.97	51.97	103.95	1151	22
19809.6459	22982.85724	-86	32.55	32.55	65.09	1417	22
10205.1459	23457.35724	-134	21.43	21.43	42.86	2160	22
11041.4459	23348.45724	-247	44.16	44.16	88.31	1126	22
15729.8459	23850.35724	196.14	11.63	11.63	23.27	5022	22
8392.945897	24224.95724	-240	15.05	15.05	30.10	4048	22
20975.1459	24426.25724	-199	37.80	37.80	75.60	1795	22
31090.8459	24719.05724	-173	39.78	39.78	79.55	1358	22
9156.245897	25004.25724	-222	43.80	43.80	87.61	1674	22
13304.2459	24868.05724	170.557	13.80	13.80	27.60	6723	22
9317.245897	25419.05724	-130	26.14	26.14	52.28	2204	22
34246.2459	25630.85724	-391	27.18	27.18	54.35	3771	22
16159.6459	25968.75724	73.9125	36.53	36.53	73.05	1086	22
23711.1459	26242.75724	-65	38.01	38.01	76.02	1511	22
35390.6459	26169.85724	-357	29.81	29.81	59.63	3114	22
18733.2459	26695.95724	-155	18.02	18.02	36.03	3352	22
39646.8459	26892.15724	-430	28.14	28.14	56.28	4632	22
35903.7459	27018.35724	-332	36.88	36.88	73.76	2349	22
36508.9459	27262.85724	-21.785	22.04	22.04	44.09	3681	22
37112.2459	27968.35724	-357	55.15	55.15	110.31	1453	22
19760.0459	28291.55724	146.87	22.89	22.89	45.78	2799	22
18861.5459	28978.45724	-223	11.63	11.63	23.27	7283	22
18319.7459	28959.55724	138.342	54.14	54.14	108.28	1114	22
26329.0459	29082.35724	90.9675	27.11	27.11	54.21	1868	22
14507.0459	29378.55724	-42.63	17.90	17.90	35.80	2824	22
17384.7459	30155.95724	39.8025	8.31	8.31	16.63	12635	22
28638.0459	30234.85724	-144	31.13	31.13	62.27	2249	22
22288.1459	30421.85724	-203	17.05	17.05	34.10	3483	22
9259.145897	33409.05724	-196	38.32	38.32	76.63	1632	22
11131.7459	33402.85724	-222	67.28	67.28	134.56	1024	22
30108.0459	37042.75724	54.015	49.74	49.74	99.48	1015	22
26808.74487	8580.749194	-220	53.48	53.48	106.96	1245	30
8891.944868	10483.24919	-223	16.98	16.98	33.96	5410	30
26613.34487	10659.44919	18.01	10.13	10.13	20.25	10424	30
10327.14487	11290.44919	-148	30.00	30.00	60.01	2773	30
29050.04487	11497.34919	-302	10.86	10.86	21.71	12405	30
25028.04487	12488.84919	-368	24.87	24.87	49.74	2679	30
15547.04487	12933.74919	-215	26.47	26.47	52.94	1935	30
10311.54487	13117.44919	-240	9.21	9.21	18.42	14523	30
39563.94487	14014.64919	-120	39.85	39.85	79.69	1442	30
17178.64487	14296.94919	-35.9975	28.66	28.66	57.32	1186	30
32445.54487	14524.64919	-95	23.08	23.08	46.16	3046	30
15439.54487	14985.24919	-100	9.47	9.47	18.93	7100	30
17034.24487	15329.44919	172.452	39.16	39.16	78.33	1706	30
27672.14487	15569.74919	140.238	21.12	21.12	42.25	2120	30
8534.044868	16822.84919	-363	7.77	7.77	15.54	22462	30
13152.64487	16986.84919	216.038	13.49	13.49	26.99	4702	30
13993.34487	17024.64919	-163	5.86	5.86	11.73	17252	30
31445.14487	17544.24919	-147	9.18	9.18	18.37	9955	30
27523.14487	18364.64919	27.485	9.54	9.54	19.08	8762	30
30746.34487	18250.54919	-30.3125	32.05	32.05	64.10	1984	30
10068.74487	19458.34919	-205	15.92	15.92	31.84	5380	30
28664.14487	19475.04919	158.24	12.29	12.29	24.59	7599	30
6065.644868	19645.14919	-98	44.27	44.27	88.55	1115	30
29519.24487	20115.64919	-275	9.47	9.47	18.93	19641	30
38426.34487	20303.74919	48.33	29.27	29.27	58.55	1726	30
37875.04487	21524.64919	-261	32.99	32.99	65.99	2995	30
16055.24487	24935.34919	-91	13.56	13.56	27.13	3800	30
9099.844868	24909.04919	-324	27.13	27.13	54.26	2858	30
14734.74487	24987.74919	-220	26.16	26.16	52.33	2691	30
9737.044868	25579.44919	-269	42.46	42.46	84.92	1380	30
9331.144868	26198.64919	-253	10.95	10.95	21.90	10346	30
27902.84487	26167.74919	-368	39.61	39.61	79.22	1778	30
8473.444868	27613.84919	-379	23.08	23.08	46.16	4691	30
27192.94487	27751.54919	-352	19.66	19.66	39.33	5345	30
16679.64487	28584.34919	182.875	13.94	13.94	27.88	6165	30
26939.34487	28842.44919	-42.63	19.45	19.45	38.90	3177	30
13171.34487	29066.04919	88.125	31.46	31.46	62.93	1488	30
17612.24487	31638.44919	-303	29.04	29.04	58.07	2826	30
24929.94487	32830.44919	-180	17.90	17.90	35.80	2969	30
20302.24487	32959.94919	-329	13.71	13.71	27.41	11434	30
29717.24487	33035.44919	-361	35.96	35.96	71.92	2465	30
15344.24487	33506.74919	-208	32.12	32.12	64.24	2640	30
40182.64487	33700.04919	255.833	45.12	45.12	90.24	1754	30
18220.24487	34592.84919	-247	41.42	41.42	82.85	1731	30
37544.24384	6134.54115	-73	30.07	30.07	60.15	1342	38
14121.04384	6531.24115	-153	9.77	9.77	19.55	15404	38
37422.64384	7344.44115	-155	17.03	17.03	34.05	3962	38
35625.64384	7924.24115	-413	17.33	17.33	34.67	9138	38
22316.04384	10101.14115	-367	31.30	31.30	62.60	2096	38
7292.34384	10246.94115	-254	29.27	29.27	58.55	2195	38
12134.54384	10308.14115	-99	26.64	26.64	53.27	2111	38
19421.94384	11484.34115	-162	16.96	16.96	33.91	3780	38
23609.04384	11872.44115	-452	10.74	10.74	21.48	12054	38
27430.24384	12327.34115	-217	11.42	11.42	22.84	8032	38
21098.44384	13163.44115	229.303	25.53	25.53	51.06	1904	38
30932.94384	15731.14115	135.5	13.94	13.94	27.88	3935	38
12419.94384	16100.34115	-40.735	32.59	32.59	65.19	1165	38
18397.24384	16615.04115	201.825	19.55	19.55	39.09	3301	38
29889.04384	17100.34115	115.603	20.54	20.54	41.07	3278	38
24341.54384	17584.94115	263.413	37.54	37.54	75.08	1981	38
10611.74384	17597.84115	-179	16.77	16.77	33.54	3359	38
17550.34384	17889.74115	-204	25.79	25.79	51.57	2488	38
9467.64384	18086.24115	68.2275	10.41	10.41	20.82	8638	38
30750.84384	18234.64115	-6.625	43.33	43.33	86.66	1133	38
38048.94384	19027.74115	-341	26.21	26.21	52.42	3198	38
36768.74384	19132.84115	-29.365	27.84	27.84	55.67	1798	38
8592.54384	21262.44115	-213	19.15	19.15	38.29	3119	38
10043.64384	21490.64115	40.75	26.61	26.61	53.22	1570	38
14833.94384	21430.04115	-35.9975	34.59	34.59	69.19	1163	38
36053.14384	21733.34115	-86	44.34	44.34	88.69	1272	38
14528.24384	22181.84115	306.997	26.19	26.19	52.38	2330	38
29721.84384	23325.24115	-298	25.22	25.22	50.44	2291	38
22941.04384	24061.44115	-261	48.07	48.07	96.13	1105	38
22394.74384	25429.44115	-217	18.25	18.25	36.50	3434	38
28118.04384	26021.64115	-164	49.34	49.34	98.67	1004	38
9314.34384	26347.44115	-428	17.29	17.29	34.57	7759	38
15460.24384	26253.94115	1.9025	22.18	22.18	44.37	2294	38
22074.44384	26355.54115	-184	33.44	33.44	66.88	1491	38
33991.64384	26427.74115	-233	40.15	40.15	80.31	1717	38
28495.04384	26560.14115	-19.89	33.86	33.86	67.73	1165	38
11088.64384	26860.14115	77.7025	15.19	15.19	30.38	5180	38
25131.94384	26885.14115	18.01	9.44	9.44	18.89	7697	38
28713.64384	27409.54115	-143	29.63	29.63	59.25	2158	38
16387.54384	27813.84115	-199	26.52	26.52	53.03	3002	38
7796.24384	29033.44115	-346	55.58	55.58	111.16	1566	38
14234.04384	29390.14115	269.098	41.17	41.17	82.33	1597	38
22507.94384	29837.64115	-73	14.53	14.53	29.06	3409	38
37294.74384	30189.94115	-311	38.95	38.95	77.90	1675	38
26887.84384	31849.84115	-201	25.27	25.27	50.54	2364	38
15438.14384	33933.24115	-173	47.08	47.08	94.15	1667	38
15915.64384	35288.84115	-17.0475	39.89	39.89	79.79	1621	38
23910.64384	36064.94115	97.6	45.78	45.78	91.56	1062	38
16770.64384	36305.74115	260.57	50.75	50.75	101.50	1342	38
15578.34281	7101.933106	243.515	17.99	17.99	35.98	3634	46
35622.14281	7821.233106	-215	22.04	22.04	44.09	2248	46
14398.74281	8073.633106	-246	45.57	45.57	91.14	1245	46
10924.74281	9308.533106	-256	16.89	16.89	33.77	3140	46
24206.64281	9835.433106	-342	45.85	45.85	91.70	1141	46
8868.842812	10533.33311	-373	9.87	9.87	19.73	18982	46
20492.74281	11196.73311	-260	24.92	24.92	49.83	2266	46
12077.74281	11358.13311	-52.105	40.15	40.15	80.31	1082	46
28070.44281	11685.73311	-166	32.50	32.50	65.00	1630	46
10670.64281	12083.13311	32.2225	13.87	13.87	27.74	4634	46
23674.24281	12422.83311	-342	7.80	7.80	15.59	19541	46
12347.64281	13672.13311	282.362	16.48	16.48	32.97	4308	46
24390.64281	14682.13311	-50.21	10.81	10.81	21.62	4937	46
38032.04281	15796.63311	234.04	47.08	47.08	94.15	1377	46
22297.04281	16773.03311	-29.365	7.32	7.32	14.65	9624	46
29874.14281	17162.73311	-288	19.22	19.22	38.43	4497	46
14004.44281	17056.83311	-187	9.07	9.07	18.13	8327	46
17517.84281	17961.43311	-294	12.20	12.20	24.40	9181	46
8129.342812	18568.63311	-376	8.85	8.85	17.71	17567	46
29039.94281	18644.93311	-357	18.49	18.49	36.97	5676	46
23833.04281	18884.53311	-12.31	22.56	22.56	45.12	1572	46
22367.24281	19161.83311	33.17	32.43	32.43	64.86	1503	46
24815.24281	19058.83311	-333	28.97	28.97	57.93	2070	46
20966.74281	19479.23311	-344	9.37	9.37	18.75	13236	46
23715.24281	20543.43311	-56	10.90	10.90	21.81	9231	46
33020.04281	21468.13311	-17.995	18.72	18.72	37.44	3047	46
10583.04281	21657.83311	149.712	20.94	20.94	41.87	2272	46
24226.24281	22846.33311	249.2	14.06	14.06	28.12	7094	46
39177.84281	23145.43311	50.225	45.45	45.45	90.90	1040	46
9147.742812	23956.53311	277.625	20.84	20.84	41.68	4828	46
13362.44281	25651.93311	-35.9975	9.80	9.80	19.59	8200	46
26916.74281	27101.83311	-118	28.21	28.21	56.43	1463	46
9578.842812	27140.63311	-87	46.77	46.77	93.54	1029	46
26061.24281	27413.83311	-149	39.49	39.49	78.99	1152	46
33625.54281	27337.73311	-102	44.23	44.23	88.45	1127	46
16685.34281	28621.73311	201.825	13.82	13.82	27.65	6978	46
26945.84281	28848.13311	17.0625	23.10	23.10	46.21	1679	46
20916.14281	30129.63311	-90	16.93	16.93	33.86	3497	46
31903.74281	30636.53311	-453	57.04	57.04	114.08	1644	46
15105.24281	31311.83311	189.508	20.68	20.68	41.35	4647	46
26863.54281	32049.03311	-299	18.91	18.91	37.82	4391	46
24931.14281	32889.33311	-406	23.55	23.55	47.10	3635	46
33758.54281	33519.53311	-291	48.80	48.80	97.59	1355	46
14502.34178	8831.325061	-307	43.85	43.85	87.70	1253	54
25523.84178	9014.425061	-2.835	18.46	18.46	36.93	3635	54
19339.84178	9248.425061	-147	41.94	41.94	83.89	1063	54
11567.34178	11412.52506	-85	37.49	37.49	74.98	1929	54
13533.74178	12310.42506	133.605	17.54	17.54	35.09	3628	54
10299.14178	13120.22506	-323	10.81	10.81	21.62	11526	54
38699.54178	13642.32506	-309	30.78	30.78	61.56	2721	54
10415.54178	14661.82506	-197	25.13	25.13	50.26	1433	54
33383.14178	14986.42506	20.8525	15.24	15.24	30.47	3923	54
34298.14178	15400.12506	-129	7.18	7.18	14.37	10966	54
18362.84178	16674.52506	227.408	25.86	25.86	51.72	1588	54
6749.941784	18956.12506	171.505	40.06	40.06	80.12	1283	54
39095.14178	19680.42506	-76	50.19	50.19	100.37	1424	54
8199.441784	19762.22506	-168	11.00	11.00	22.00	9161	54
18268.84178	21273.72506	274.783	46.82	46.82	93.63	1051	54
33006.84178	21426.62506	-33.155	13.14	13.14	26.28	6907	54
19098.94178	25184.62506	-180	40.44	40.44	80.87	1032	54
34604.04178	25105.12506	96.6525	31.18	31.18	62.36	1793	54
9194.441784	26146.82506	-149	43.43	43.43	86.85	1178	54
20015.24178	26537.42506	-98	14.70	14.70	29.39	6805	54
11062.84178	26854.82506	100.442	14.84	14.84	29.67	5279	54
25142.04178	26891.62506	16.115	16.34	16.34	32.69	2206	54
33953.94178	27318.02506	-97	33.25	33.25	66.51	1251	54
16684.44178	28658.12506	128.867	14.04	14.04	28.07	3276	54
8155.241784	28815.92506	-17.0475	29.32	29.32	58.64	1705	54
12643.94178	29196.02506	-134	27.91	27.91	55.81	1969	54
17410.74178	30139.72506	-103	12.48	12.48	24.96	3942	54
22895.54178	32692.42506	-210	16.16	16.16	32.31	4613	54
24652.44178	33310.82506	160.135	26.73	26.73	53.46	2164	54
13087.14178	33682.62506	-177	15.07	15.07	30.14	7227	54
9361.641784	33780.72506	94.7575	39.85	39.85	79.69	1236	54
35353.34076	5885.917017	196.14	45.10	45.10	90.20	1190	62
35832.04076	6161.317017	-204	40.01	40.01	80.02	1645	62
16743.04076	7964.717017	-195	18.27	18.27	36.55	2306	62
29237.74076	10534.01702	-242	11.59	11.59	23.17	7765	62
33413.94076	12910.21702	-313	19.66	19.66	39.33	7654	62
37091.24076	14591.31702	-372	16.01	16.01	32.03	7253	62
39555.44076	14446.01702	208.458	45.62	45.62	91.23	1202	62
26491.84076	15418.21702	278.573	24.66	24.66	49.31	2986	62
33798.44076	16635.51702	95.705	13.49	13.49	26.99	5288	62
13384.34076	16945.01702	206.563	24.49	24.49	48.98	1982	62
6841.840756	17677.11702	-231	30.50	30.50	60.99	3285	62
25327.54076	18245.51702	-32.2075	31.06	31.06	62.12	1205	62
25756.14076	23450.01702	74.86	15.45	15.45	30.90	5472	62
30886.44076	23367.01702	249.2	13.45	13.45	26.89	7148	62
32942.44076	23984.61702	54.015	11.45	11.45	22.89	7720	62
12945.04076	24923.51702	118.445	19.59	19.59	39.19	2864	62
18278.74076	25110.31702	-156	24.54	24.54	49.08	2874	62
35152.24076	25482.31702	267.203	17.57	17.57	35.14	4799	62
36433.94076	26097.21702	-9.4675	15.54	15.54	31.09	5619	62
26501.34076	28030.71702	146.87	7.87	7.87	15.73	13499	62
19772.04076	28289.01702	138.342	22.61	22.61	45.22	2392	62
13354.34076	29042.61702	4.745	35.02	35.02	70.04	1300	62
20310.14076	32670.81702	-438	31.11	31.11	62.22	2456	62
14232.54076	37468.31702	243.515	42.23	42.23	84.45	1315	62
7551.639727	6311.708973	-149	40.18	40.18	80.35	1392	70
22109.13973	6292.908973	-227	35.77	35.77	71.54	1566	70
34775.33973	6493.208973	-184	8.45	8.45	16.91	14150	70
18044.53973	7039.308973	-33.155	13.26	13.26	26.52	4484	70
21247.73973	7020.108973	-257	13.68	13.68	27.37	8271	70
16763.83973	9243.208973	294.68	16.48	16.48	32.97	4139	70
11935.33973	10231.70897	-43.5775	14.46	14.46	28.92	6500	70
29213.03973	10538.50897	-431	13.31	13.31	26.61	9059	70
27793.73973	10955.80897	-125	19.85	19.85	39.71	1996	70
20098.03973	12296.90897	241.62	17.83	17.83	35.65	5006	70
13321.73973	13222.20897	-280	25.91	25.91	51.81	2765	70
24308.13973	13443.20897	-190	13.16	13.16	26.33	2990	70
12731.73973	13619.50897	172.452	39.54	39.54	79.08	1067	70
39537.43973	14402.60897	36.96	22.77	22.77	45.55	2183	70
15241.83973	14834.70897	96.6525	13.33	13.33	26.66	4532	70
9710.139727	15749.50897	-258	9.84	9.84	19.69	9863	70
27927.03973	16757.60897	-109	18.13	18.13	36.27	2273	70
28195.73973	17494.30897	181.928	21.62	21.62	43.24	3209	70
8743.639727	17525.50897	-397	5.89	5.89	11.78	26170	70
11170.03973	18316.40897	-450	32.90	32.90	65.80	2011	70
25340.23973	18220.30897	-244	19.31	19.31	38.62	4543	70
32510.33973	19022.30897	-176	26.75	26.75	53.51	1863	70
37296.33973	19028.40897	178.137	40.65	40.65	81.29	1246	70
20947.43973	19256.30897	-209	22.61	22.61	45.22	2285	70
14328.43973	19391.70897	222.67	36.03	36.03	72.06	1219	70
30728.63973	19503.40897	-115	14.74	14.74	29.48	6091	70
23802.03973	19622.10897	265.307	49.01	49.01	98.02	1035	70
11978.83973	19961.60897	-185	25.74	25.74	51.48	2638	70
26678.73973	20565.20897	-376	44.67	44.67	89.35	1472	70
10612.63973	21650.30897	248.253	10.46	10.46	20.91	9659	70
11347.63973	21587.10897	152.555	32.48	32.48	64.95	1400	70
12972.73973	21890.40897	-100	18.27	18.27	36.55	2746	70
32587.43973	21895.80897	-310	16.04	16.04	32.08	5572	70
28117.03973	22719.70897	172.452	21.05	21.05	42.11	2178	70
14014.73973	23020.50897	-5.6775	27.77	27.77	55.53	1411	70
39817.83973	24334.00897	-391	55.74	55.74	111.49	1358	70
16449.23973	25984.90897	-414	43.07	43.07	86.15	1442	70
13663.53973	27233.30897	-235	9.28	9.28	18.56	9191	70
28297.03973	27608.00897	192.35	23.93	23.93	47.85	3449	70
25562.93973	27854.20897	208.458	45.55	45.55	91.09	1198	70
26858.53973	27945.40897	18.9575	31.04	31.04	62.08	1528	70
19661.53973	28269.20897	-100	30.76	30.76	61.51	2471	70
11599.33973	28895.90897	-242	19.71	19.71	39.42	3021	70
22680.03973	28906.60897	-33.155	10.08	10.08	20.16	8051	70
10489.73973	29293.50897	-163	16.74	16.74	33.49	2863	70
9382.739727	29905.00897	-52.105	36.60	36.60	73.19	1540	70
22926.33973	29759.80897	297.522	11.21	11.21	22.42	10981	70
25117.63973	30569.20897	-24.6275	34.08	34.08	68.15	1152	70
33580.33973	31397.90897	17.0625	42.48	42.48	84.97	1087	70
21287.63973	31476.20897	-170	48.56	48.56	97.12	1069	70
25791.83973	34715.70897	25.59	34.17	34.17	68.34	1442	70
34607.7387	6319.500929	-374	34.52	34.52	69.05	1762	78
21869.7387	8537.100929	113.707	13.21	13.21	26.42	4338	78
26671.4387	9905.300929	107.075	24.73	24.73	49.45	1902	78
11127.1387	10181.00093	-192	14.27	14.27	28.54	6029	78
11245.9387	11006.80093	-47.3675	28.21	28.21	56.43	1190	78
37003.6387	12833.10093	258.675	30.05	30.05	60.10	2297	78
30579.5387	13645.30093	77.7025	28.78	28.78	57.56	2204	78
37060.6387	14669.70093	-440	13.87	13.87	27.74	11004	78
10802.7387	16897.50093	214.143	21.81	21.81	43.61	2183	78
10012.5387	17853.30093	311.735	19.50	19.50	39.00	3792	78
28151.6387	18141.20093	162.03	37.94	37.94	75.88	1106	78
9308.538699	19637.40093	270.992	19.99	19.99	39.99	2830	78
28340.5387	20272.90093	-164	7.56	7.56	15.12	13217	78
10803.2387	20823.90093	1.9025	22.14	22.14	44.27	1980	78
29670.0387	23167.70093	-34.1025	10.95	10.95	21.90	8200	78
17268.6387	23110.70093	-2.835	9.26	9.26	18.51	8941	78
9210.138699	23874.60093	-82	6.99	6.99	13.99	15584	78
24237.8387	24088.40093	54.015	12.48	12.48	24.96	5983	78
34214.5387	23996.00093	-440	21.76	21.76	43.52	5071	78
25688.5387	25696.80093	-263	30.14	30.14	60.29	1311	78
31920.8387	26999.20093	169.61	18.79	18.79	37.59	2730	78
13679.1387	27245.40093	-249	8.78	8.78	17.57	11830	78
37993.5387	27356.30093	134.553	32.08	32.08	64.15	1692	78
30512.6387	28892.00093	-348	37.63	37.63	75.27	1904	78
26675.9387	30284.80093	-103	16.46	16.46	32.92	3924	78
12173.3387	30297.80093	-237	25.69	25.69	51.39	2185	78
38773.9387	31408.50093	46.435	38.15	38.15	76.30	1529	78
26949.9387	31944.80093	-287	17.17	17.17	34.34	4181	78
35218.4387	32745.30093	-124	36.55	36.55	73.10	1403	78
18413.8387	32868.80093	-200	38.95	38.95	77.90	1402	78
21948.2387	33590.20093	-274	68.46	68.46	136.92	1005	78
35352.5387	35964.30093	-253	46.42	46.42	92.83	1047	78
20676.73767	6073.292884	11.3775	16.89	16.89	33.77	4198	86
9575.437671	6600.892884	85.2825	47.08	47.08	94.15	1163	86
18903.03767	7306.592884	173.4	12.48	12.48	24.96	5409	86
17165.63767	7483.792884	-89	22.54	22.54	45.07	1547	86
31404.73767	8106.992884	-204	30.69	30.69	61.37	1542	86
13505.63767	9474.692884	0.0075	9.30	9.30	18.60	8288	86
13566.33767	12878.59288	300.365	38.27	38.27	76.54	2354	86
29511.73767	12796.79288	49.2775	7.89	7.89	15.78	8661	86
32525.23767	13997.59288	-275	16.23	16.23	32.45	3272	86
40035.53767	13892.29288	17.0625	32.15	32.15	64.29	1218	86
27444.63767	14703.69288	231.197	7.89	7.89	15.78	17276	86
28137.53767	15409.39288	72.965	32.45	32.45	64.90	1204	86
23735.13767	15654.79288	110.865	33.21	33.21	66.41	1068	86
32752.93767	16534.99288	-185	13.56	13.56	27.13	5615	86
36270.43767	17500.39288	21.8	20.09	20.09	40.18	3582	86
33581.33767	18067.99288	-308	5.79	5.79	11.59	26198	86
22536.53767	20162.29288	-359	46.09	46.09	92.17	1209	86
26530.53767	21345.59288	-279	42.65	42.65	85.30	1278	86
25724.73767	21532.19288	-80	15.94	15.94	31.89	2287	86
20681.23767	22527.49288	78.65	7.58	7.58	15.17	7023	86
37183.93767	22811.99288	221.723	42.63	42.63	85.25	1457	86
35017.53767	23003.19288	-352	39.99	39.99	79.98	2184	86
9287.637671	26087.29288	8.535	12.86	12.86	25.72	5467	86
29007.83767	26095.79288	-107	26.00	26.00	52.00	1404	86
10549.33767	26289.09288	-54	19.64	19.64	39.28	1714	86
20033.13767	26540.39288	59.7	45.69	45.69	91.37	1032	86
25169.83767	26902.79288	108.022	6.88	6.88	13.75	14338	86
39664.73767	27022.29288	-387	33.70	33.70	67.40	2156	86
9104.437671	27326.99288	-247	36.13	36.13	72.25	1502	86
19788.03767	28297.29288	266.255	9.44	9.44	18.89	11593	86
26713.83767	28273.29288	-245	6.92	6.92	13.85	16576	86
34359.63767	28211.69288	118.445	20.14	20.14	40.27	3155	86
32405.03767	29048.59288	52.12	34.62	34.62	69.24	2421	86
8101.537671	30429.69288	-394	60.17	60.17	120.34	1097	86
12239.13767	30533.59288	-283	12.95	12.95	25.91	9083	86
25578.63767	30663.09288	-102	22.07	22.07	44.13	2251	86
21152.73767	31186.89288	-225	44.34	44.34	88.69	1134	86
29460.33767	32030.19288	-287	41.12	41.12	82.24	1453	86
9433.737671	32729.39288	165.82	56.78	56.78	113.56	1008	86
12673.13767	33194.99288	-292	23.08	23.08	46.16	3236	86
20457.73664	5999.98484	237.83	27.69	27.69	55.39	1892	94
22220.23664	6255.68484	-120	22.77	22.77	45.55	3236	94
34616.23664	6503.48484	48.33	43.31	43.31	86.62	1319	94
16536.03664	6533.68484	-121	30.92	30.92	61.84	1303	94
19658.93664	7777.28484	-138	28.99	28.99	57.98	1172	94
14015.43664	7725.38484	-415	14.55	14.55	29.11	6092	94
10421.63664	8549.48484	-236	18.86	18.86	37.73	2859	94
38214.03664	8306.68484	-369	21.90	21.90	43.80	3436	94
25627.33664	8893.48484	-327	9.18	9.18	18.37	12027	94
8842.936643	9729.28484	-438	33.28	33.28	66.55	2092	94
11027.23664	12040.38484	193.298	31.77	31.77	63.54	1441	94
38884.33664	12974.98484	-193	41.87	41.87	83.74	1046	94
21674.43664	13791.38484	27.485	11.59	11.59	23.17	7180	94
13393.03664	13891.18484	-332	41.97	41.97	83.93	1304	94
24020.13664	14258.18484	-235	11.40	11.40	22.80	7649	94
31695.83664	14478.98484	-227	36.69	36.69	73.38	1299	94
10334.63664	14756.18484	-200	20.54	20.54	41.07	2198	94
27585.93664	14635.88484	288.995	23.62	23.62	47.24	2456	94
10235.03664	15231.28484	-121	13.85	13.85	27.69	4053	94
12505.93664	16218.08484	136.447	33.91	33.91	67.82	1274	94
23762.73664	16450.68484	-187	35.11	35.11	70.23	1294	94
39228.03664	16590.98484	-79	29.44	29.44	58.88	1442	94
8198.236643	19642.38484	-190	22.61	22.61	45.22	2680	94
30162.53664	19855.38484	-51.1575	11.47	11.47	22.94	7233	94
29580.43664	20287.08484	-300	23.64	23.64	47.29	2531	94
29991.43664	21282.58484	110.865	13.47	13.47	26.94	5913	94
26301.23664	25100.18484	-62	20.44	20.44	40.88	2426	94
13388.93664	25640.58484	78.65	13.26	13.26	26.52	3713	94
27748.63664	26971.48484	6.64	18.60	18.60	37.21	2665	94
28752.53664	27460.08484	-94	18.93	18.93	37.87	2549	94
30519.53664	27674.78484	211.3	40.88	40.88	81.77	1092	94
32253.43664	28194.38484	-282	13.49	13.49	26.99	8498	94
13217.33664	29106.48484	2.85	29.04	29.04	58.07	1049	94
32385.53664	29092.68484	-416	28.14	28.14	56.28	2882	94
26238.53664	29324.48484	56.8575	20.49	20.49	40.98	2754	94
17449.73664	30141.08484	-37.8925	11.09	11.09	22.18	5201	94
19433.43664	31773.88484	-273	18.82	18.82	37.63	3675	94
21345.93664	31555.58484	-72	43.40	43.40	86.81	1033	94
12225.93664	34784.38484	218.88	48.32	48.32	96.65	1195	94
15467.23664	34808.48484	-305	33.89	33.89	67.78	1898	94
7229.136643	35521.58484	-153	36.08	36.08	72.16	1005	94
8297.235615	5763.276796	-217	52.02	52.02	104.04	1137	102
26960.13561	6289.676796	194.245	38.88	38.88	77.76	1048	102
18661.53561	7349.376796	164.872	7.42	7.42	14.84	14738	102
22688.23561	7334.576796	126.973	27.93	27.93	55.86	1144	102
13464.93561	7903.076796	191.402	9.49	9.49	18.98	10724	102
21895.13561	8540.976796	144.027	10.39	10.39	20.77	7113	102
24168.33561	8838.476796	-85	30.94	30.94	61.89	1318	102
11908.53561	10270.1768	100.442	14.84	14.84	29.67	4204	102
9592.235615	10856.1768	-80	22.21	22.21	44.42	1593	102
36638.03561	13181.1768	-233	40.13	40.13	80.26	1368	102
36138.83561	14246.2768	-263	26.73	26.73	53.46	2073	102
28379.83561	14417.4768	-41.6825	9.14	9.14	18.27	11029	102
7068.435615	14651.7768	-408	39.30	39.30	78.61	1756	102
19840.13561	16217.1768	-370	49.76	49.76	99.52	1024	102
32684.53561	16241.0768	-283	27.06	27.06	54.12	2212	102
38717.23561	16471.6768	-94	12.93	12.93	25.86	7116	102
31756.83561	17061.3768	-89	26.75	26.75	53.51	1402	102
29691.23561	18285.1768	-233	32.83	32.83	65.66	1987	102
17570.43561	21039.0768	-292	32.33	32.33	64.67	1311	102
30038.83561	21264.8768	156.345	10.86	10.86	21.71	7379	102
18417.23561	22434.3768	-108	12.27	12.27	24.54	4027	102
28115.03561	22748.2768	87.1775	14.67	14.67	29.34	2792	102
23826.53561	23211.4768	50.225	9.84	9.84	19.69	6970	102
9777.035615	24131.4768	-290	30.76	30.76	61.51	1508	102
26188.73561	24368.2768	-307	14.60	14.60	29.20	4102	102
36269.93561	25375.3768	115.603	19.81	19.81	39.61	2565	102
34105.43561	28303.0768	-439	31.02	31.02	62.03	2508	102
28339.13561	28650.1768	11.3775	8.97	8.97	17.95	10547	102
33835.43561	29569.4768	-347	22.21	22.21	44.42	3023	102
15430.43561	29695.5768	-145	23.76	23.76	47.52	2567	102
25868.33561	30122.4768	-89	6.15	6.15	12.29	13158	102
15168.63561	31337.7768	-48.315	5.91	5.91	11.82	19435	102
17208.43561	31550.5768	216.985	5.13	5.13	10.27	28740	102
26828.03561	32153.4768	-399	25.20	25.20	50.40	3278	102
20972.33561	32805.7768	-10.415	24.04	24.04	48.09	2109	102
29314.43561	36128.5768	-316	45.80	45.80	91.61	1109	102
34781.43459	6611.768752	-379.236	15.64	15.64	31.27	5015	110
13882.83459	7922.468752	249.911	13.89	13.89	27.79	4766	110
16674.93459	9294.868752	151.371	10.03	10.03	20.06	9186	110
29264.23459	10567.76875	-259.236	17.76	17.76	35.51	4681	110
10782.63459	12069.96875	252.754	17.00	17.00	34.01	4243	110
33286.13459	12679.86875	-222.236	33.65	33.65	67.31	1219	110
39982.83459	13726.26875	-286.236	39.35	39.35	78.70	1292	110
19732.63459	14987.46875	296.339	34.17	34.17	68.34	2265	110
35244.93459	15062.96875	-242.236	20.96	20.96	41.92	2177	110
23301.03459	16372.06875	42.4087	15.17	15.17	30.33	3080	110
29064.23459	18515.36875	-146.236	31.51	31.51	63.02	1485	110
8090.234587	18656.96875	-240.236	9.04	9.04	18.09	10176	110
23878.63459	18873.46875	93.5737	21.31	21.31	42.63	2095	110
18853.43459	19084.86875	-389.236	48.14	48.14	96.27	1096	110
30270.93459	19821.36875	-27.7063	15.83	15.83	31.65	3272	110
17728.33459	20425.76875	280.231	29.93	29.93	59.86	1835	110
28021.83459	22746.86875	224.329	17.19	17.19	34.38	3060	110
34807.63459	22961.56875	33.8812	40.36	40.36	80.73	1131	110
21315.03459	24715.46875	-175.236	23.15	23.15	46.30	2907	110
30136.83459	25681.86875	126.736	14.98	14.98	29.96	3711	110
10444.83459	27210.66875	-47.6038	18.91	18.91	37.82	2877	110
13640.93459	27259.16875	-246.236	9.61	9.61	19.22	9398	110
21941.73459	28702.26875	262.229	24.04	24.04	48.09	2702	110
17441.03459	30118.86875	-234.236	10.83	10.83	21.67	5637	110
25871.93459	30132.66875	-55.2363	6.45	6.45	12.91	9642	110
24249.73459	31348.46875	-195.236	9.51	9.51	19.03	9315	110
39730.33459	31854.26875	-416.236	55.58	55.58	111.16	1326	110
24912.03459	32904.06875	-173.236	16.63	16.63	33.25	4264	110
13117.73459	33718.26875	-216.236	17.47	17.47	34.95	3255	110
17523.83356	5716.160707	-104.506	10.81	10.81	21.62	6131	118
15792.63356	6856.360707	-42.1889	30.31	30.31	60.62	1231	118
21349.63356	6996.960707	-228.506	7.82	7.82	15.64	17143	118
17069.03356	7250.960707	-176.506	29.32	29.32	58.64	1816	118
37135.33356	8648.060707	-410.506	32.40	32.40	64.81	2097	118
19393.43356	10602.56071	-364.506	7.72	7.72	15.45	18119	118
22573.03356	10726.96071	100.884	14.58	14.58	29.15	2757	118
20855.63356	11779.36071	190.896	21.31	21.31	42.63	2163	118
9761.433558	13227.66071	2.34357	18.84	18.84	37.68	3961	118
33741.93356	14121.26071	-301.506	47.17	47.17	94.34	1262	118
37096.83356	14704.06071	-296.506	21.78	21.78	43.57	2451	118
17291.23356	14928.96071	-244.506	30.54	30.54	61.09	1621	118
9755.633558	17150.16071	303.649	16.18	16.18	32.36	7220	118
29006.83356	17598.76071	207.951	30.97	30.97	61.94	1876	118
34346.83356	18041.66071	-60.5064	51.06	51.06	102.11	1174	118
33684.83356	18401.66071	-191.506	17.66	17.66	35.33	3834	118
24917.73356	18902.76071	143.521	11.12	11.12	22.23	6987	118
23269.93356	19672.06071	-353.506	16.39	16.39	32.78	3223	118
27599.63356	20520.16071	299.859	29.60	29.60	59.20	2118	118
24137.43356	21244.96071	-188.506	39.78	39.78	79.55	1012	118
34331.93356	21728.06071	-416.506	34.85	34.85	69.71	2134	118
31949.13356	22230.16071	-147.506	45.00	45.00	90.01	1219	118
8359.933558	24081.06071	-265.506	21.17	21.17	42.34	2089	118
20266.23356	24834.06071	124.571	16.98	16.98	33.96	4975	118
14706.73356	25065.56071	-287.506	14.79	14.79	29.58	4127	118
33962.73356	26498.66071	22.2411	40.39	40.39	80.78	1247	118
26045.63356	27304.76071	-8.07893	45.76	45.76	91.52	1016	118
24177.53356	29212.86071	-61.5064	30.43	30.43	60.85	1694	118
18292.13356	32594.06071	-326.506	31.27	31.27	62.55	2118	118
25029.03356	32988.36071	-343.506	18.93	18.93	37.87	5789	118
15484.93253	7109.352663	-205.777	30.66	30.66	61.32	1296	126
21052.23253	7900.852663	192.521	16.60	16.60	33.21	2714	126
11694.63253	11361.55266	201.048	22.35	22.35	44.70	2224	126
11721.33253	12169.75266	-22.5615	8.34	8.34	16.67	8899	126
33437.63253	13079.05266	-211.777	42.60	42.60	85.20	1502	126
25855.23253	13668.45266	210.523	33.77	33.77	67.54	1237	126
21623.53253	13775.05266	13.4435	12.13	12.13	24.26	4513	126
28576.13253	14029.95266	-103.777	8.29	8.29	16.58	8782	126
28426.43253	15171.55266	297.693	39.30	39.30	78.61	1901	126
32763.93253	16670.85266	-402.777	11.66	11.66	23.31	6595	126
31824.53253	17220.85266	-121.777	30.24	30.24	60.48	1306	126
35165.63253	18018.45266	-227.777	20.14	20.14	40.27	4785	126
31527.63253	18291.55266	120.511	27.86	27.86	55.72	1763	126
29134.63253	18538.05266	84.506	23.53	23.53	47.05	2011	126
11402.43253	19161.35266	227.578	27.04	27.04	54.07	1968	126
28703.23253	19451.65266	243.686	6.03	6.03	12.06	18886	126
27606.53253	19827.85266	118.616	36.46	36.46	72.91	1183	126
11963.73253	20003.75266	-41.5115	10.55	10.55	21.10	5105	126
29482.53253	25362.95266	306.221	58.38	58.38	116.76	1084	126
31164.03253	25563.75266	-17.824	6.26	6.26	12.53	15503	126
9314.73253	26158.35266	-264.777	17.00	17.00	34.01	4829	126
19955.13253	26580.95266	92.086	24.21	24.21	48.42	1498	126
23453.73253	26525.05266	-178.777	38.10	38.10	76.21	1026	126
24136.63253	27216.15266	-243.777	39.45	39.45	78.89	1559	126
27673.03253	27523.95266	201.996	22.23	22.23	44.46	2486	126
26693.13253	28014.95266	151.778	10.13	10.13	20.25	4998	126
28355.33253	28849.25266	-427.777	36.06	36.06	72.11	2682	126
8051.23253	28925.65266	-166.777	22.77	22.77	45.55	2682	126
14590.53253	29005.65266	178.308	29.96	29.96	59.91	1441	126
12220.53253	30088.65266	122.406	30.05	30.05	60.10	1361	126
25823.83253	30257.65266	-362.777	28.24	28.24	56.47	2426	126
21129.43253	31295.35266	-349.777	31.60	31.60	63.21	2126	126
8508.03253	32794.25266	94.9285	34.95	34.95	69.90	1090	126
27157.03253	35223.15266	-393.777	69.21	69.21	138.43	1046	126
34260.43253	35920.65266	-416.777	40.25	40.25	80.49	1737	126
7055.031502	5910.344619	-363.047	53.88	53.88	107.76	1289	134
37376.2315	6668.744619	-234.047	31.18	31.18	62.36	1915	134
8554.731502	7001.544619	-166.047	64.20	64.20	128.39	1016	134
20702.3315	8711.444619	175.196	37.21	37.21	74.42	1053	134
26997.7315	9935.344619	-152.047	18.35	18.35	36.69	2552	134
27793.6315	11119.44462	-225.047	32.55	32.55	65.09	1708	134
9778.231502	12699.44462	-237.047	27.11	27.11	54.21	1875	134
35213.3315	13569.34462	-150.047	45.00	45.00	90.01	1089	134
9118.831502	14529.64462	-78.0466	18.53	18.53	37.07	2507	134
10227.2315	15305.84462	-37.9916	15.24	15.24	30.47	2826	134
20829.2315	16354.14462	-346.047	37.33	37.33	74.65	1248	134
27230.2315	16931.74462	5.59339	8.95	8.95	17.90	10781	134
39651.1315	17307.94462	-411.047	28.83	28.83	57.65	4530	134
6844.831502	17733.94462	-320.047	14.67	14.67	29.34	8731	134
32691.0315	18228.84462	15.0684	14.60	14.60	29.20	5441	134
30711.8315	19212.44462	-213.047	30.12	30.12	60.24	1309	134
35725.9315	19533.04462	-291.047	22.09	22.09	44.18	2301	134
38134.6315	20741.04462	-233.047	20.87	20.87	41.73	3986	134
32454.2315	20996.14462	-296.047	15.75	15.75	31.51	4377	134
29714.5315	22149.04462	-382.047	61.75	61.75	123.50	1001	134
14388.6315	22763.14462	200.778	30.14	30.14	60.29	2032	134
15915.9315	23961.04462	40.6509	8.17	8.17	16.34	9265	134
30248.7315	24497.64462	-107.047	23.08	23.08	46.16	1654	134
9154.031502	24876.94462	-54.0991	11.33	11.33	22.66	6398	134
34239.4315	25241.54462	-80.0466	15.68	15.68	31.37	4296	134
33314.0315	25513.74462	-87.0466	27.65	27.65	55.30	1392	134
36043.9315	26177.64462	-374.047	33.28	33.28	66.55	2401	134
9261.531502	26773.84462	-200.047	26.82	26.82	53.65	2081	134
10406.4315	27328.94462	-192.047	10.57	10.57	21.15	7455	134
25415.0315	28714.54462	14.1209	27.81	27.81	55.63	1204	134
30230.8315	29573.54462	-382.047	23.93	23.93	47.85	3036	134
16090.4315	30156.94462	-101.047	34.50	34.50	69.00	1361	134
25492.5315	30622.14462	241.521	23.15	23.15	46.30	2169	134
19812.5315	30948.24462	141.086	12.06	12.06	24.12	6904	134
10968.8315	31553.84462	-78.0466	20.44	20.44	40.88	1686	134
18927.5315	32330.54462	-161.047	12.29	12.29	24.59	6757	134
12069.6315	32511.44462	-244.047	32.52	32.52	65.05	2197	134
20834.2315	32744.14462	-255.047	22.21	22.21	44.42	3780	134
39640.63047	7699.936575	227.038	21.34	21.34	42.67	3401	142
35512.73047	12239.73657	-192.317	46.68	46.68	93.35	1386	142
36450.33047	12373.03657	-221.317	26.59	26.59	53.18	1738	142
27412.43047	12887.13657	-309.317	21.57	21.57	43.14	2827	142
11384.13047	13515.43657	-320.317	38.72	38.72	77.43	1386	142
15219.43047	14237.33657	-207.317	4.52	4.52	9.04	21972	142
8523.130474	15546.03657	-239.317	46.65	46.65	93.31	1186	142
34127.23047	15907.83657	-60.3167	6.76	6.76	13.52	14713	142
31428.73047	16886.23657	-263.317	9.14	9.14	18.27	13392	142
32831.93047	17457.53657	-359.317	16.77	16.77	33.54	5054	142
31291.53047	18413.63657	-185.317	26.66	26.66	53.32	1742	142
8064.330474	18657.63657	-252.317	19.15	19.15	38.29	2372	142
20998.93047	19329.83657	-330.317	9.07	9.07	18.13	8101	142
26770.23047	19613.23657	-250.317	20.96	20.96	41.92	2216	142
33856.03047	19895.13657	-192.317	17.80	17.80	35.61	4035	142
32584.03047	19984.23657	10.0608	29.77	29.77	59.53	1321	142
23060.03047	20420.33657	72.5958	14.48	14.48	28.97	2255	142
10507.63047	22463.33657	-366.317	19.83	19.83	39.66	2974	142
23798.03047	23208.03657	-130.317	15.14	15.14	30.29	5466	142
21786.53047	23689.83657	-12.6792	29.60	29.60	59.20	1109	142
29383.43047	23831.23657	-185.317	7.94	7.94	15.87	14501	142
8519.130474	24329.63657	-292.317	23.36	23.36	46.72	2225	142
30237.93047	24452.83657	24.2733	19.64	19.64	39.28	2418	142
31156.23047	25571.63657	-29.7342	6.85	6.85	13.71	13444	142
33322.63047	25585.93657	287.678	40.11	40.11	80.21	1431	142
31687.33047	25709.13657	174.926	36.38	36.38	72.77	1096	142
26937.43047	28746.43657	-30.6817	8.85	8.85	17.71	8806	142
32549.53047	29337.13657	0.585792	37.30	37.30	74.61	1427	142
18361.33047	29620.23657	-84.3167	29.88	29.88	59.77	1424	142
15156.63047	29691.33657	-340.317	21.43	21.43	42.86	3218	142
10235.93047	30687.43657	-349.317	39.42	39.42	78.85	1317	142
28403.93047	31111.93657	112.391	40.11	40.11	80.21	1064	142
24183.83047	31284.43657	-7.94171	19.55	19.55	39.09	2512	142
11068.93047	31627.63657	-197.317	15.64	15.64	31.27	5955	142
32445.03047	32952.43657	-372.317	54.90	54.90	109.79	1188	142
17354.13047	33714.33657	-106.317	19.22	19.22	38.43	1961	142
16489.83047	34356.93657	-49.6317	48.77	48.77	97.54	1041	142
39204.72945	6535.32853	-235.587	36.76	36.76	73.52	1106	150
22323.02945	6905.32853	-403.587	39.26	39.26	78.52	1476	150
20993.82945	7048.22853	-267.587	30.54	30.54	61.09	2253	150
29041.62945	7287.12853	-229.587	35.21	35.21	70.41	1313	150
21028.72945	7942.52853	-30.9518	13.42	13.42	26.85	4539	150
8842.729446	8301.42853	-202.587	21.41	21.41	42.81	2879	150
23617.92945	8464.52853	-42.3218	23.97	23.97	47.95	1510	150
39801.32945	10069.02853	-316.587	28.00	28.00	56.00	1840	150
29228.52945	10401.02853	-383.587	27.53	27.53	55.06	2282	150
10847.12945	12047.52853	80.8532	14.11	14.11	28.21	6184	150
19003.92945	12855.22853	-30.9518	16.56	16.56	33.11	1860	150
6438.229446	13831.92853	-113.587	40.93	40.93	81.86	1121	150
23275.02945	13955.82853	99.8032	13.21	13.21	26.42	2996	150
33838.92945	16657.62853	-7.2643	10.01	10.01	20.02	5974	150
38037.42945	17586.82853	-445.587	26.38	26.38	52.75	2863	150
8694.829446	17567.52853	-259.587	4.36	4.36	8.71	26675	150
9856.529446	17845.62853	129.176	18.77	18.77	37.54	2778	150
30209.82945	18003.02853	250.456	38.79	38.79	77.57	1326	150
35367.22945	20710.02853	-95.5868	28.92	28.92	57.84	1840	150
7895.129446	21180.82853	157.601	41.05	41.05	82.10	1134	150
26966.82945	24844.92853	-139.587	16.13	16.13	32.26	2626	150
13366.52945	25677.52853	-0.631801	13.16	13.16	26.33	3485	150
26971.02945	26388.22853	-27.1618	10.81	10.81	21.62	5817	150
12807.22945	27973.62853	-30.0043	23.86	23.86	47.71	1911	150
20755.02945	28802.32853	-70.5868	12.34	12.34	24.68	7111	150
24633.42945	29977.72853	288.356	41.97	41.97	83.93	1497	150
23359.02945	30695.42853	-278.587	34.97	34.97	69.94	1374	150
18911.82945	32218.42853	-119.587	8.71	8.71	17.43	13095	150
22244.12945	35286.22853	-361.587	52.16	52.16	104.33	1196	150
39547.82842	6520.620486	159.226	25.46	25.46	50.92	1679	158
18038.92842	7021.820486	50.2631	8.24	8.24	16.48	6475	158
15934.22842	7853.420486	-214.857	8.97	8.97	17.95	6489	158
38000.12842	8197.420486	20.8906	21.15	21.15	42.30	1509	158
19417.22842	10566.12049	-439.857	9.16	9.16	18.32	14737	158
27731.82842	10831.62049	-328.857	19.48	19.48	38.95	4223	158
30301.12842	12562.62049	-246.857	49.22	49.22	98.44	1135	158
8350.628417	14414.62049	-256.857	11.00	11.00	22.00	7927	158
29872.42842	14685.92049	111.851	8.76	8.76	17.52	10836	158
35183.92842	15068.92049	-361.857	40.58	40.58	81.15	1282	158
24678.62842	15229.62049	-33.1169	10.46	10.46	20.91	6801	158
37593.12842	15922.82049	-159.857	10.57	10.57	21.15	7651	158
32763.72842	16586.62049	-380.857	20.98	20.98	41.97	3896	158
36096.62842	16498.82049	-320.857	24.33	24.33	48.65	2178	158
27172.32842	16954.62049	4.7831	14.34	14.34	28.68	4481	158
10226.22842	16967.52049	193.336	20.84	20.84	41.68	2016	158
31318.42842	18326.22049	-238.857	8.60	8.60	17.19	13938	158
26414.02842	18694.52049	-248.857	15.59	15.59	31.18	4574	158
14866.22842	21687.22049	53.1056	16.74	16.74	33.49	2313	158
28182.32842	22728.02049	-52.0669	25.69	25.69	51.39	1374	158
9773.628417	24388.42049	279.558	20.82	20.82	41.64	2730	158
26996.52842	24846.32049	-35.9594	11.28	11.28	22.56	4870	158
10678.62842	25589.62049	-367.857	53.22	53.22	106.45	1214	158
13391.42842	25659.72049	11.4156	11.85	11.85	23.69	4550	158
17281.92842	28210.02049	-340.857	30.05	30.05	60.10	1478	158
24226.22842	29214.42049	-158.857	17.99	17.99	35.98	3223	158
10164.42842	30024.52049	-449.857	26.23	26.23	52.47	4590	158
27339.12842	30703.62049	-410.857	36.62	36.62	73.24	1611	158
12764.02842	32153.42049	-271.857	12.46	12.46	24.92	6844	158
25727.72842	32267.22049	-401.857	22.25	22.25	44.51	2662	158
25831.72842	32651.92049	-300.857	32.73	32.73	65.47	1421	158
15455.42842	33266.72049	-254.857	36.86	36.86	73.71	1801	158
22852.82739	8303.512442	-67.127	13.07	13.07	26.14	3840	166
25395.42739	9157.612442	-80.127	10.36	10.36	20.72	9619	166
20982.62739	11794.91244	160.851	11.82	11.82	23.64	4776	166
28759.62739	13098.61244	-257.127	29.72	29.72	59.44	1790	166
38716.82739	13658.61244	-157.127	33.46	33.46	66.93	1202	166
14116.52739	15019.31244	-3.06699	34.10	34.10	68.20	1004	166
24686.82739	15249.31244	8.30301	18.44	18.44	36.88	1863	166
27401.82739	15613.61244	-156.127	21.41	21.41	42.81	2332	166
29790.42739	16240.11244	7.35551	14.79	14.79	29.58	4081	166
6267.727389	17312.41244	-157.127	42.58	42.58	85.16	1237	166
26176.02739	18246.61244	-85.127	22.37	22.37	44.74	1879	166
12489.92739	19152.01244	118.213	28.42	28.42	56.85	1924	166
10666.52739	19560.51244	255.601	13.94	13.94	27.88	4675	166
9836.427389	22125.91244	66.1005	6.03	6.03	12.06	10946	166
30134.22739	24403.91244	-113.127	17.95	17.95	35.89	3628	166
36428.72739	25263.61244	-104.127	22.25	22.25	44.51	3091	166
31134.22739	25588.71244	6.40801	9.02	9.02	18.04	6691	166
31634.72739	25708.41244	84.103	31.51	31.51	63.02	1181	166
33192.52739	25827.11244	-150.127	16.79	16.79	33.58	3322	166
22262.02739	26174.61244	-404.127	29.37	29.37	58.73	2498	166
28211.12739	27147.71244	-195.127	43.21	43.21	86.43	1118	166
9198.827389	27493.31244	-439.127	17.19	17.19	34.38	6209	166
32210.72739	28069.51244	-348.127	15.68	15.68	31.37	8543	166
17434.52739	29845.81244	-319.127	12.22	12.22	24.44	8580	166
7987.227389	31578.01244	-11.5945	33.46	33.46	66.93	1025	166
16290.32636	6929.704398	-29.8671	6.50	6.50	13.00	11602	174
18057.32636	7036.504398	-45.9746	9.58	9.58	19.17	7373	174
37381.22636	7831.204398	-100.397	39.47	39.47	78.94	1044	174
18478.92636	8618.004398	64.8829	24.61	24.61	49.22	1812	174
24276.22636	9472.304398	-52.6071	25.76	25.76	51.53	1669	174
21367.52636	10072.0044	-337.397	33.13	33.13	66.27	1370	174
7949.626361	10575.1044	-258.397	29.96	29.96	59.91	1732	174
39216.52636	10396.9044	-151.397	34.57	34.57	69.14	1806	174
39112.12636	10980.1044	-425.397	36.97	36.97	73.95	1448	174
27392.22636	12492.1044	-357.397	23.81	23.81	47.62	2885	174
13209.02636	13735.5044	112.258	46.70	46.70	93.40	1025	174
15213.32636	14246.4044	-189.397	7.96	7.96	15.92	7636	174
8737.326361	14970.4044	-361.397	29.91	29.91	59.82	2186	174
6377.026361	16010.5044	-22.2871	57.72	57.72	115.44	1028	174
13589.72636	18202.4044	189.953	7.70	7.70	15.40	13783	174
33553.02636	23074.6044	-198.397	18.39	18.39	36.79	3946	174
29381.62636	23811.6044	-366.397	15.38	15.38	30.76	6603	174
13775.22636	23982.7044	-139.397	24.00	24.00	47.99	2006	174
20370.92636	25398.3044	79.0954	14.84	14.84	29.67	5409	174
36005.02636	26081.5044	-223.397	13.26	13.26	26.52	6044	174
27375.52636	27131.0044	8.03292	24.87	24.87	49.74	1481	174
35832.62636	27742.3044	-44.0796	31.16	31.16	62.31	1501	174
26380.42636	28032.1044	265.753	22.49	22.49	44.98	2962	174
18849.62636	28838.2044	-121.397	21.74	21.74	43.47	1798	174
30184.72636	29417.5044	-368.397	21.41	21.41	42.81	5533	174
24678.72636	30350.0044	-85.3971	34.01	34.01	68.01	1417	174
26905.82636	32700.7044	-316.397	27.62	27.62	55.25	3225	174
24697.22636	34079.8044	-328.397	45.80	45.80	91.61	1441	174
38241.32636	34087.6044	-415.397	57.60	57.60	115.21	1051	174
22566.52636	34755.3044	-195.397	38.36	38.36	76.73	2081	174
26301.22533	9774.296353	8.71032	13.80	13.80	27.60	4767	182
11188.32533	10099.49635	-369.667	7.61	7.61	15.21	15493	182
25341.82533	10075.49635	0.182823	16.89	16.89	33.77	2495	182
20997.82533	11821.59635	-269.667	29.46	29.46	58.92	1574	182
32029.22533	12018.89635	-181.667	26.00	26.00	52.00	1579	182
11156.62533	12812.29635	-252.667	36.48	36.48	72.96	1058	182
11831.82533	13111.39635	320.438	46.49	46.49	92.98	1208	182
39978.62533	13421.69635	-235.667	39.12	39.12	78.23	1219	182
10183.12533	15256.29635	288.223	21.24	21.24	42.48	2520	182
28836.72533	15764.29635	-114.667	17.87	17.87	35.75	3284	182
28201.32533	16379.09635	-167.667	37.61	37.61	75.22	1151	182
33635.82533	18034.59635	-158.667	14.11	14.11	28.21	3477	182
11428.32533	18403.19635	-342.667	43.40	43.40	86.81	1009	182
8128.425333	18670.19635	-284.667	12.32	12.32	24.63	5959	182
10439.82533	19068.59635	53.2428	33.30	33.30	66.60	1119	182
37953.42533	19280.99635	-204.667	15.31	15.31	30.61	4902	182
30737.32533	19468.59635	-113.667	19.69	19.69	39.38	1872	182
28663.92533	19443.69635	283.485	5.96	5.96	11.92	22701	182
38144.22533	20512.69635	-94.6672	28.19	28.19	56.38	1250	182
8702.525333	20648.79635	-234.667	39.54	39.54	79.08	1127	182
28372.22533	21587.29635	-193.667	13.97	13.97	27.93	2858	182
28278.52533	22687.99635	189.683	24.19	24.19	48.37	2792	182
29661.72533	23417.39635	-200.667	25.86	25.86	51.72	1575	182
26120.02533	24404.59635	-350.667	44.13	44.13	88.27	1099	182
37298.02533	27561.69635	223.793	25.46	25.46	50.92	2331	182
24902.32533	28235.29635	80.7203	10.64	10.64	21.29	6396	182
8874.725333	28332.69635	-157.667	36.38	36.38	72.77	1160	182
27475.72533	28493.39635	-104.667	21.76	21.76	43.52	2509	182
21363.22533	30052.49635	-13.0822	27.58	27.58	55.15	1195	182
35483.52533	30630.59635	-114.667	32.17	32.17	64.34	1297	182
14883.72533	32106.69635	-420.667	48.61	48.61	97.21	1494	182
14839.52533	34652.29635	-376.667	41.12	41.12	82.24	1738	182
15447.52533	34973.59635	-188.667	23.50	23.50	47.01	2330	182
34850.1243	6488.388309	-315.937	17.38	17.38	34.76	3026	190
39557.1243	6560.088309	51.0777	11.68	11.68	23.36	6866	190
12353.7243	6865.788309	-196.937	52.40	52.40	104.80	1018	190
25591.1243	8619.988309	60.5527	31.23	31.23	62.45	1354	190
10925.8243	9274.788309	-244.937	23.74	23.74	47.48	2288	190
12154.2243	10346.38831	132.563	34.22	34.22	68.44	1196	190
28232.6243	11808.28831	-240.937	12.01	12.01	24.02	8177	190
27458.8243	12783.28831	-248.937	41.94	41.94	83.89	1184	190
33358.4243	12915.18831	-418.937	29.96	29.96	59.91	2200	190
33553.0243	13418.78831	-222.937	20.21	20.21	40.41	1903	190
30792.9243	13758.28831	-141.937	10.60	10.60	21.20	7919	190
35489.7243	13980.68831	-157.937	34.52	34.52	69.05	2035	190
32559.1243	13921.28831	-174.937	25.08	25.08	50.16	1366	190
40028.7243	15728.48831	-134.937	35.70	35.70	71.40	1335	190
28700.9243	15968.18831	-298.937	21.15	21.15	42.30	4081	190
37659.7243	16649.98831	-200.937	14.22	14.22	28.45	5312	190
38580.4243	17707.58831	-194.937	33.28	33.28	66.55	1544	190
31629.0243	18316.18831	-127.937	16.08	16.08	32.17	4078	190
28674.5243	19441.78831	295.533	9.00	9.00	17.99	10034	190
32425.5243	19827.08831	-250.937	34.59	34.59	69.19	1604	190
9364.724305	21314.38831	252.895	20.35	20.35	40.69	3924	190
14798.2243	21725.08831	127.825	14.74	14.74	29.48	2325	190
34789.8243	23704.48831	-147.937	32.69	32.69	65.37	1311	190
30329.1243	24550.88831	-160.937	6.17	6.17	12.34	17885	190
31062.0243	24583.88831	-1.98227	17.99	17.99	35.98	3419	190
21670.7243	25225.98831	115.508	5.60	5.60	11.21	12195	190
13208.3243	25204.08831	-35.1448	12.15	12.15	24.30	6043	190
35074.4243	25528.68831	-345.937	37.80	37.80	75.60	1548	190
37539.2243	25756.48831	-343.937	35.75	35.75	71.50	1643	190
11186.1243	26965.88831	-83.9373	15.14	15.14	30.29	3864	190
31746.2243	26833.18831	-360.937	11.75	11.75	23.50	12546	190
9160.224305	27081.58831	-202.937	26.12	26.12	52.23	1562	190
24927.3243	28214.88831	-60.9373	30.54	30.54	61.09	1128	190
29160.8243	28875.78831	-167.937	16.53	16.53	33.06	5617	190
18856.3243	29024.58831	-89.9373	16.65	16.65	33.30	2146	190
13192.5243	29382.78831	-321.937	37.00	37.00	73.99	1276	190
30248.4243	29551.78831	-147.937	21.24	21.24	42.48	1697	190
14287.6243	32556.98831	-187.937	29.93	29.93	59.86	1852	190
15168.4243	33773.28831	-305.937	40.84	40.84	81.67	1482	190
15793.52328	7111.780265	-71.2074	20.09	20.09	40.18	1656	198
36325.12328	8427.380265	-158.207	37.75	37.75	75.50	1222	198
27177.92328	8896.780265	-26.8874	35.80	35.80	71.59	1098	198
33204.02328	9560.980265	-108.207	38.62	38.62	77.24	1118	198
6532.523277	11139.08026	245.993	48.75	48.75	97.50	1222	198
12005.62328	11312.78026	-133.207	19.62	19.62	39.23	2410	198
29963.62328	11342.58026	-436.207	22.07	22.07	44.13	3301	198
23366.32328	12175.38026	206.198	16.18	16.18	32.36	3719	198
29660.32328	12866.68026	34.7001	14.11	14.11	28.21	4343	198
9410.923277	13277.88026	-236.207	35.51	35.51	71.03	1215	198
31202.32328	16112.38026	3.43264	11.14	11.14	22.28	5878	198
9033.723277	16238.38026	-163.207	27.53	27.53	55.06	1278	198
8528.123277	16975.28026	-311.207	8.22	8.22	16.44	8808	198
10703.92328	17571.08026	31.8576	19.76	19.76	39.52	2397	198
28992.12328	17609.18026	192.933	24.96	24.96	49.93	1898	198
27159.62328	17741.58026	64.0726	26.99	26.99	53.98	1010	198
30472.12328	18741.68026	-41.0999	22.96	22.96	45.92	1383	198
11288.32328	20351.58026	224.2	26.61	26.61	53.22	1654	198
39281.42328	22923.28026	-400.207	47.26	47.26	94.53	1375	198
34174.32328	23178.58026	-331.207	31.23	31.23	62.45	2100	198
9487.823277	23200.38026	73.5476	13.28	13.28	26.56	2776	198
10233.22328	23524.28026	-63.2074	11.33	11.33	22.66	5606	198
34196.62328	23337.78026	-405.207	23.86	23.86	47.71	3843	198
16124.02328	23967.08026	297.158	48.91	48.91	97.83	1120	198
24361.72328	24062.38026	146.505	26.19	26.19	52.38	1423	198
8420.623277	24142.88026	-202.207	21.76	21.76	43.52	2465	198
12173.82328	24275.08026	-377.207	28.71	28.71	57.41	1906	198
30342.52328	24619.98026	-267.207	6.66	6.66	13.33	19918	198
10237.22328	25418.28026	8.17014	11.94	11.94	23.88	3766	198
23595.12328	25630.68026	-7.93736	17.62	17.62	35.23	2220	198
13479.72328	27481.58026	307.58	15.83	15.83	31.65	6878	198
20488.42328	27574.98026	30.9101	17.59	17.59	35.18	2918	198
32190.32328	28130.58026	-449.207	21.15	21.15	42.30	3342	198
26856.52328	27985.78026	30.9101	21.62	21.62	43.24	1554	198
27474.52328	28470.68026	-165.207	21.74	21.74	43.47	2431	198
29862.02328	28770.68026	299.053	40.98	40.98	81.95	1541	198
29098.62328	28980.08026	86.8126	8.97	8.97	17.95	11856	198
13385.62328	29939.68026	-209.207	11.47	11.47	22.94	9587	198
12232.12328	30337.18026	-152.207	24.04	24.04	48.09	1405	198
17449.72328	30827.68026	3.43264	5.63	5.63	11.26	15593	198
19740.12328	31004.98026	-276.207	20.91	20.91	41.82	2135	198
14902.62328	32313.98026	-200.207	19.83	19.83	39.66	2176	198
18986.22328	32307.48026	-92.2074	13.78	13.78	27.55	5990	198
31910.72328	33652.18026	-193.207	38.60	38.60	77.20	1074	198
18954.72225	5942.172221	-49.8975	25.95	25.95	51.90	2291	206
18474.92225	8608.372221	317.733	17.87	17.87	35.75	4853	206
39895.82225	9956.572221	-100.477	21.38	21.38	42.77	2072	206
26344.62225	10889.67222	233.405	14.91	14.91	29.81	3397	206
29343.52225	11506.87222	-14.84	18.06	18.06	36.13	3462	206
29634.42225	12826.97222	226.773	20.75	20.75	41.50	2661	206
30271.22225	12589.17222	-28.105	17.40	17.40	34.81	3866	206
10569.02225	13221.17222	45.8	7.80	7.80	15.59	8887	206
33636.12225	13555.07222	-332.477	27.93	27.93	55.86	1822	206
28920.02225	14100.67222	209.718	11.75	11.75	23.50	7966	206
34426.62225	16396.47222	-152.477	39.21	39.21	78.42	1064	206
27288.62225	16866.17222	-224.477	32.29	32.29	64.57	1498	206
39134.02225	17449.87222	-60.4775	31.11	31.11	62.22	1157	206
24961.22225	18890.17222	86.5425	19.71	19.71	39.42	2163	206
28713.22225	19437.77222	134.865	18.77	18.77	37.54	1887	206
33755.12225	19699.67222	-23.3675	9.87	9.87	19.73	6662	206
31969.02225	19653.57222	-419.477	26.26	26.26	52.52	2628	206
15432.22225	19877.47222	-37.58	24.92	24.92	49.83	1825	206
27446.42225	20427.17222	63.8025	33.13	33.13	66.27	1485	206
24325.02225	21874.37222	-205.477	29.63	29.63	59.25	1259	206
34254.12225	22250.47222	209.718	34.95	34.95	69.90	2075	206
22360.82225	23235.27222	-135.477	7.02	7.02	14.04	12113	206
26108.62225	24435.87222	-214.477	17.43	17.43	34.85	2957	206
35856.32225	24410.57222	-220.477	20.30	20.30	40.60	3896	206
12220.92225	28632.57222	-342.477	14.25	14.25	28.50	6343	206
7065.122248	28900.07222	-286.477	42.11	42.11	84.21	1304	206
30125.42225	29810.37222	110.23	34.43	34.43	68.86	1216	206
14784.62225	30363.47222	-311.477	16.89	16.89	33.77	2871	206
27340.82225	30473.07222	-194.477	27.53	27.53	55.06	1605	206
23832.92225	30909.87222	-236.477	25.25	25.25	50.49	2420	206
24129.82225	31553.07222	-229.477	27.34	27.34	54.68	1554	206
22707.02122	6329.864176	-130.748	25.10	25.10	50.21	2208	214
37277.72122	7647.664176	-280.748	26.38	26.38	52.75	2061	214
8832.52122	8159.464176	-136.748	24.63	24.63	49.27	1488	214
25308.62122	8548.764176	20.8949	18.04	18.04	36.08	2723	214
23362.42122	9118.964176	-168.748	9.42	9.42	18.84	7648	214
21363.12122	10280.96418	-123.748	13.49	13.49	26.99	4254	214
12033.42122	11208.96418	-331.748	22.89	22.89	45.78	2271	214
13646.02122	11352.76418	-186.748	32.90	32.90	65.80	1140	214
27424.22122	12958.76418	-377.748	14.74	14.74	29.48	5510	214
29659.72122	12822.06418	-57.7476	13.99	13.99	27.98	4666	214
22907.02122	13940.96418	-408.748	29.18	29.18	58.36	1652	214
38550.12122	15017.66418	-385.748	15.92	15.92	31.84	9535	214
28447.92122	17155.26418	-244.748	28.12	28.12	56.24	1483	214
8669.62122	17390.46418	-455.748	14.79	14.79	29.58	4523	214
26734.32122	17391.66418	-74.7476	17.52	17.52	35.04	2620	214
37510.62122	18117.66418	-139.748	18.30	18.30	36.60	2893	214
22045.22122	18105.66418	-93.7476	33.37	33.37	66.74	1251	214
21155.22122	19480.66418	-83.7476	28.68	28.68	57.37	1117	214
32461.42122	20038.26418	-338.748	21.45	21.45	42.91	3687	214
34717.62122	20882.96418	-221.748	18.56	18.56	37.11	3814	214
20799.52122	21008.86418	-229.748	29.34	29.34	58.69	1136	214
29343.52122	22612.76418	69.2174	31.53	31.53	63.07	1227	214
23048.62122	24004.26418	243.557	25.74	25.74	51.48	2731	214
38405.82122	24016.86418	311.777	42.27	42.27	84.54	1549	214
26042.52122	24141.26418	-149.748	18.75	18.75	37.49	1773	214
8462.52122	24383.76418	-136.748	36.67	36.67	73.33	1042	214
9145.42122	25574.36418	-258.748	18.60	18.60	37.21	2899	214
32159.12122	25821.56418	-312.748	38.62	38.62	77.24	1119	214
26689.32122	26340.46418	78.6925	15.68	15.68	31.37	3399	214
11118.02122	26796.36418	107.117	12.46	12.46	24.92	4140	214
9210.42122	27207.26418	-416.748	19.15	19.15	38.29	5407	214
31920.12122	29218.86418	196.182	41.42	41.42	82.85	1165	214
32387.22122	29169.16418	-216.748	20.30	20.30	40.60	3557	214
12245.32122	30506.36418	-51.1151	24.82	24.82	49.64	2198	214
23811.72122	30998.86418	-169.748	30.80	30.80	61.61	1176	214
15350.62122	31110.26418	-168.748	33.63	33.63	67.26	1170	214
12912.42019	6733.856132	-269.018	30.52	30.52	61.04	1688	222
24470.42019	6901.756132	-318.018	13.49	13.49	26.99	7375	222
17936.32019	7905.456132	86.0023	28.19	28.19	56.38	1222	222
39803.32019	8472.656132	65.1574	13.54	13.54	27.08	3865	222
18109.82019	8659.156132	224.337	46.65	46.65	93.31	1046	222
22902.42019	10584.25613	244.235	39.14	39.14	78.28	1080	222
20942.82019	11766.85613	53.7874	10.55	10.55	21.10	5139	222
37464.42019	12906.65613	53.7874	32.03	32.03	64.06	1308	222
28580.72019	14013.65613	-50.4376	11.68	11.68	23.36	5979	222
32509.62019	13940.95613	-123.018	16.41	16.41	32.83	2973	222
8375.120192	14478.65613	-300.018	6.45	6.45	12.91	19368	222
13994.72019	16308.35613	-414.018	53.53	53.53	107.06	1030	222
31775.22019	17098.05613	-44.7526	12.41	12.41	24.82	5039	222
33683.22019	18037.85613	-134.018	7.77	7.77	15.54	16405	222
8431.620192	21207.85613	-89.0176	34.76	34.76	69.52	1002	222
32937.02019	21427.85613	221.495	13.49	13.49	26.99	5113	222
24505.92019	22435.15613	-301.018	11.45	11.45	22.89	5733	222
34216.42019	24187.25613	-225.018	16.63	16.63	33.25	5469	222
35810.22019	24445.05613	-233.018	47.48	47.48	94.95	1068	222
30266.82019	25813.15613	37.6799	9.96	9.96	19.92	5542	222
26345.22019	29271.65613	-37.1726	36.22	36.22	72.44	1310	222
17253.32019	29812.55613	230.97	22.89	22.89	45.78	2742	222
31273.02019	30124.35613	-379.018	12.95	12.95	25.91	7377	222
19159.72019	30951.75613	-93.0176	29.11	29.11	58.22	2075	222
25017.62019	32807.55613	-321.018	14.55	14.55	29.11	5062	222
17469.71916	5733.248088	-211.288	9.61	9.61	19.22	9022	230
17512.01916	6361.248088	-93.2877	8.67	8.67	17.33	10896	230
23136.81916	6422.748088	146.372	28.71	28.71	57.41	1230	230
38910.11916	6370.448088	135.002	27.04	27.04	54.07	2055	230
6350.319164	6495.148088	231.647	43.64	43.64	87.28	1839	230
12484.31916	6804.148088	-377.288	33.79	33.79	67.59	2012	230
8849.519164	8286.148088	-241.288	34.55	34.55	69.10	1728	230
13183.41916	8159.548088	-312.288	40.36	40.36	80.73	1436	230
32529.21916	8184.248088	-300.288	49.45	49.45	98.91	1036	230
39914.01916	8460.648088	269.547	9.70	9.70	19.41	13350	230
38125.51916	10455.54809	-229.288	20.14	20.14	40.27	3085	230
20905.31916	11038.44809	-53.5502	10.48	10.48	20.96	5453	230
38010.71916	10811.34809	-358.288	27.84	27.84	55.67	1669	230
14473.31916	11286.14809	313.132	19.95	19.95	39.89	2886	230
31196.51916	11622.04809	-256.288	37.16	37.16	74.32	1110	230
10757.71916	12061.54809	42.1473	18.09	18.09	36.17	2692	230
23061.01916	13470.74809	-2.38524	15.33	15.33	30.66	2678	230
30762.01916	13811.44809	-186.288	23.79	23.79	47.57	1540	230
35550.41916	13812.44809	-239.288	31.42	31.42	62.83	1785	230
21218.31916	14852.44809	103.735	8.10	8.10	16.20	10349	230
33282.31916	15088.24809	247.755	11.23	11.23	22.47	11759	230
38565.91916	15099.54809	-428.288	30.29	30.29	60.57	2297	230
33480.51916	15788.94809	-262.288	39.78	39.78	79.55	1791	230
28500.11916	17457.04809	-339.288	23.64	23.64	47.29	2367	230
28516.41916	17867.94809	-198.288	30.45	30.45	60.90	1316	230
33804.41916	18036.04809	87.6273	18.04	18.04	36.08	2438	230
26156.91916	18189.14809	-103.288	15.43	15.43	30.85	2297	230
21334.71916	18381.94809	-154.288	10.57	10.57	21.15	5881	230
22476.91916	19969.64809	-386.288	43.47	43.47	86.95	1151	230
38240.01916	20243.04809	-34.6002	26.75	26.75	53.51	1158	230
15242.51916	21682.24809	250.597	26.89	26.89	53.79	2235	230
28328.41916	21611.44809	-137.288	3.72	3.72	7.44	27403	230
24369.31916	22429.94809	-180.288	9.21	9.21	18.42	11400	230
9321.219164	23135.14809	-132.288	20.18	20.18	40.36	1586	230
7214.719164	24658.64809	-280.288	41.87	41.87	83.74	1153	230
18380.41916	24995.84809	134.055	33.11	33.11	66.22	1435	230
21238.11916	26761.04809	-358.288	35.04	35.04	70.08	1602	230
9157.319164	27164.64809	-437.288	22.35	22.35	44.70	3394	230
7549.919164	27887.14809	64.8873	25.08	25.08	50.16	1617	230
9165.219164	27675.74809	-305.288	29.18	29.18	58.36	2076	230
12826.31916	28064.74809	-309.288	22.66	22.66	45.31	2719	230
30730.31916	29118.34809	-189.288	26.92	26.92	53.84	1837	230
31292.21916	30025.34809	-334.288	11.49	11.49	22.98	7384	230
16205.21916	30221.74809	-53.5502	31.75	31.75	63.49	1106	230
34436.41916	31414.24809	26.0398	36.01	36.01	72.02	1121	230
29180.41916	31981.34809	-242.288	40.13	40.13	80.26	1286	230
13110.21916	33680.54809	-181.288	26.02	26.02	52.05	1629	230
22571.81916	33687.74809	153.005	38.50	38.50	77.01	1139	230
21709.51916	34472.24809	304.605	42.39	42.39	84.78	1553	230
27106.61814	8975.340044	-402.558	54.61	54.61	109.22	1420	238
27080.01814	9982.840044	68.4072	32.22	32.22	64.43	1044	238
28000.21814	9776.840044	-451.558	29.30	29.30	58.59	4092	238
35610.81814	9769.540044	-432.558	36.20	36.20	72.39	1543	238
11735.61814	10621.04004	135.68	12.20	12.20	24.40	7265	238
11562.11814	10728.54004	-81.5578	26.80	26.80	53.60	1673	238
11597.91814	11831.74004	288.227	37.04	37.04	74.09	2170	238
36577.21814	11945.94004	-99.5578	39.16	39.16	78.33	1541	238
36055.01814	14467.84004	-366.558	29.25	29.25	58.50	1986	238
33395.81814	15061.54004	-81.5578	22.37	22.37	44.74	2412	238
21100.61814	19502.34004	266.435	33.06	33.06	66.13	1356	238
30871.31814	20979.84004	50.4047	25.29	25.29	50.59	1587	238
28458.61814	21755.94004	-81.5578	24.66	24.66	49.31	1239	238
24317.11814	21813.04004	-118.558	8.62	8.62	17.24	9127	238
28552.21814	25316.54004	-39.6078	10.03	10.03	20.06	5623	238
34872.31814	25190.64004	250.327	31.25	31.25	62.50	1627	238
37217.11814	25835.84004	-145.558	28.45	28.45	56.90	1159	238
33330.11814	25838.84004	-33.9228	37.61	37.61	75.22	1097	238
34124.91814	26657.94004	137.575	8.01	8.01	16.01	11002	238
7470.118136	27035.44004	-403.558	48.58	48.58	97.17	1492	238
12840.41814	28094.54004	104.412	32.85	32.85	65.70	1037	238
32121.51814	28106.74004	128.1	39.47	39.47	78.94	1084	238
27497.11814	28548.94004	-144.558	7.32	7.32	14.65	14253	238
28133.71814	28628.64004	-3.60283	21.97	21.97	43.94	1558	238
31281.21814	30064.54004	-339.558	16.08	16.08	32.17	5222	238
22315.01814	32117.14004	-245.558	8.76	8.76	17.52	13455	238
13137.31814	33644.44004	-198.558	10.34	10.34	20.68	12600	238
13020.21711	6399.831999	-298.828	22.00	22.00	43.99	2631	246
14389.71711	6869.731999	-127.828	11.23	11.23	22.47	4187	246
18014.81711	6955.131999	54.8721	4.80	4.80	9.61	20740	246
35220.61711	7018.731999	-410.828	36.13	36.13	72.25	1779	246
17031.11711	7244.531999	45.3971	15.92	15.92	31.84	3011	246
37055.61711	9434.831999	-136.828	23.24	23.24	46.49	3958	246
25106.81711	10081.332	32.1321	15.17	15.17	30.33	3617	246
27564.31711	11756.432	196.997	32.83	32.83	65.66	1442	246
37514.71711	12001.632	-316.828	17.92	17.92	35.84	3539	246
9965.817108	12069.232	-12.4004	25.43	25.43	50.87	1278	246
8748.517108	13734.832	-188.828	8.67	8.67	17.33	9059	246
24051.71711	14275.332	-211.828	20.30	20.30	40.60	2206	246
29876.31711	14678.632	48.2396	10.72	10.72	21.43	5187	246
33350.41711	15041.432	128.777	23.43	23.43	46.86	2479	246
16942.81711	15353.832	172.362	19.90	19.90	39.80	2454	246
23792.01711	16440.032	-272.828	15.43	15.43	30.85	5144	246
10963.11711	16820.532	102.247	29.30	29.30	58.59	1271	246
37555.51711	18174.132	-220.828	31.82	31.82	63.63	1258	246
19303.51711	18538.332	26.4471	15.75	15.75	31.51	2697	246
39379.71711	19329.432	-400.828	48.49	48.49	96.98	1154	246
15511.21711	19853.832	182.785	30.17	30.17	60.34	1209	246
39169.11711	21559.432	-379.828	34.57	34.57	69.14	1896	246
15284.31711	21722.632	135.41	48.07	48.07	96.13	1108	246
23152.31711	22023.032	-149.828	10.13	10.13	20.25	7549	246
8853.317108	22899.532	-88.8279	14.29	14.29	28.59	5207	246
29535.31711	23898.132	187.522	20.06	20.06	40.13	3403	246
12169.01711	24167.632	-328.828	15.66	15.66	31.32	4987	246
31282.31711	25578.432	155.307	21.78	21.78	43.57	1917	246
39800.91711	26704.332	-410.828	29.04	29.04	58.07	3245	246
9145.317108	27001.332	-440.828	21.60	21.60	43.19	3672	246
27866.61711	27338.832	-16.1904	16.51	16.51	33.02	2409	246
30452.81711	27837.732	-137.828	40.81	40.81	81.62	1020	246
33277.71711	27811.532	-213.828	27.55	27.55	55.11	1393	246
21304.61711	27882.132	-112.828	18.39	18.39	36.79	2806	246
22518.71711	28139.632	262.375	43.54	43.54	87.09	1170	246
27551.61711	28493.332	-41.7729	4.29	4.29	8.57	22595	246
10039.21711	28576.232	-0.0829277	34.78	34.78	69.57	1076	246
20633.31711	28917.132	178.047	16.01	16.01	32.03	4421	246
14028.41711	29475.832	-300.828	33.46	33.46	66.93	1271	246
20773.81711	30152.632	99.4046	10.55	10.55	21.10	7457	246
25639.71711	30593.832	44.4496	18.82	18.82	37.63	2604	246
12678.51711	32171.532	-271.828	48.61	48.61	97.21	1111	246
17256.41711	32526.632	-274.828	14.51	14.51	29.01	5753	246
24672.41608	8306.523955	-66.098	24.77	24.77	49.55	1202	254
36913.81608	9307.223955	-122.098	29.88	29.88	59.77	1100	254
11922.61608	10500.52396	185.357	8.64	8.64	17.29	11122	254
9930.616079	11388.72396	-235.098	9.75	9.75	19.50	8883	254
8242.816079	13067.72396	-26.883	20.04	20.04	40.08	2786	254
18891.31608	13028.12396	-100.098	25.29	25.29	50.59	2218	254
33579.21608	13596.72396	-236.098	21.05	21.05	42.11	1809	254
38744.61608	13827.02396	-250.098	19.73	19.73	39.47	2863	254
28819.31608	14115.92396	200.517	26.52	26.52	53.03	1766	254
29808.11608	14678.92396	105.767	24.21	24.21	48.42	1462	254
35979.81608	14635.02396	-306.098	41.71	41.71	83.41	1102	254
31840.21608	17129.32396	-58.1505	16.93	16.93	33.86	2571	254
26139.91608	18268.12396	-68.098	21.55	21.55	43.10	2286	254
32695.31608	18250.92396	179.672	26.35	26.35	52.70	1879	254
38546.81608	18614.82396	-276.098	52.61	52.61	105.22	1296	254
9060.016079	21112.92396	-137.098	12.51	12.51	25.01	2822	254
31310.21608	21650.52396	-38.253	11.78	11.78	23.55	4042	254
30643.31608	21940.72396	-35.4105	20.16	20.16	40.32	2831	254
39157.11608	22087.32396	-380.098	39.59	39.59	79.18	1492	254
28587.31608	22732.62396	-352.098	17.71	17.71	35.42	3444	254
18634.71608	22979.32396	-361.098	14.34	14.34	28.68	5445	254
8900.916079	22913.52396	-119.098	20.96	20.96	41.92	2146	254
23343.11608	23749.22396	207.149	26.56	26.56	53.13	1705	254
30702.21608	23582.42396	271.579	18.53	18.53	37.07	5530	254
25400.71608	25669.92396	-134.098	27.95	27.95	55.91	1524	254
31209.01608	25583.42396	269.684	9.66	9.66	19.31	14690	254
20051.51608	26549.22396	274.422	20.82	20.82	41.64	4067	254
22562.91608	27497.22396	-18.3555	8.12	8.12	16.25	11949	254
26357.61608	27484.62396	240.312	32.92	32.92	65.85	1482	254
9197.116079	27646.72396	-157.098	19.24	19.24	38.48	2162	254
16201.51608	27910.62396	-119.098	21.48	21.48	42.96	2291	254
19262.01608	27983.42396	-68.098	7.56	7.56	15.12	6555	254
10077.71608	28621.82396	-288.098	28.64	28.64	57.27	1499	254
21847.31608	28606.02396	-428.098	35.07	35.07	70.13	1895	254
11586.61608	29208.52396	-257.098	36.20	36.20	72.39	1124	254
15362.21608	31002.22396	-28.778	20.39	20.39	40.79	1843	254
20697.01608	31123.82396	-98.098	42.30	42.30	84.59	1306	254
24672.41608	36085.42396	-399.098	56.66	56.66	113.32	1076	254
37657.51505	6567.015911	312.052	26.56	26.56	53.13	2979	262
18443.01505	6710.815911	122.552	21.88	21.88	43.76	1668	262
36784.81505	6975.215911	-165.368	30.05	30.05	60.10	1047	262
18778.21505	7345.315911	259.939	9.61	9.61	19.22	10334	262
13473.51505	8972.315911	119.709	19.05	19.05	38.10	2415	262
10901.81505	9253.815911	-45.1556	18.49	18.49	36.97	2212	262
27401.91505	10412.41591	110.234	27.48	27.48	54.97	1304	262
40046.91505	12377.21591	-179.368	11.61	11.61	23.22	2947	262
7515.615051	13246.51591	-253.368	38.17	38.17	76.35	1033	262
9092.115051	14502.51591	-103.368	22.11	22.11	44.23	2911	262
14836.11505	15103.61591	-45.1556	29.84	29.84	59.68	1105	262
17240.01505	16244.31591	219.197	38.53	38.53	77.06	1009	262
39656.41505	17400.11591	-22.4156	33.21	33.21	66.41	1116	262
37944.31505	19456.41591	-305.368	24.94	24.94	49.88	2024	262
32564.41505	21610.11591	-135.368	9.07	9.07	18.13	7314	262
34192.01505	22250.01591	-62.3681	8.83	8.83	17.66	8722	262
29577.81505	23927.51591	266.572	16.63	16.63	33.25	3549	262
15879.71505	25286.51591	133.922	10.50	10.50	21.01	6303	262
31691.91505	26931.51591	-431.368	14.86	14.86	29.72	4768	262
21269.01505	27253.31591	-326.368	42.48	42.48	84.97	1301	262
22397.71505	27427.51591	316.789	13.92	13.92	27.84	4914	262
27437.11505	27648.51591	-204.368	17.05	17.05	34.10	3888	262
33884.21505	29614.71591	-174.368	14.25	14.25	28.50	6278	262
14844.31505	30417.51591	-119.368	14.37	14.37	28.73	2542	262
25694.71505	32408.11591	-392.368	15.38	15.38	30.76	7576	262
18002.11505	32852.61591	-158.368	25.50	25.50	51.01	1552	262
24951.21402	7723.607867	-154.638	24.02	24.02	48.04	1432	270
35258.71402	7953.907867	30.3743	24.00	24.00	47.99	2910	270
18963.41402	12847.20787	1.94929	9.56	9.56	19.12	6770	270
8257.414023	13112.90787	-225.638	16.51	16.51	33.02	5004	270
28805.91402	13413.00787	4.79179	19.73	19.73	39.47	2323	270
15476.71402	14445.90787	288.094	12.41	12.41	24.82	5622	270
8569.014023	14754.30787	-125.638	27.18	27.18	54.35	1332	270
38496.61402	15184.00787	-433.638	37.00	37.00	73.99	1789	270
37524.61402	15860.70787	-155.638	27.41	27.41	54.82	1615	270
28405.81402	17131.80787	-192.638	27.65	27.65	55.30	1282	270
39739.81402	17514.10787	-146.638	34.15	34.15	68.30	1027	270
11244.01402	18067.00787	299.464	24.42	24.42	48.84	1835	270
32694.31402	18235.00787	115.649	9.63	9.63	19.26	9941	270
33685.51402	18568.20787	-51.1107	32.92	32.92	65.85	1282	270
30729.91402	22094.00787	23.7418	16.60	16.60	33.21	3018	270
33733.71402	22140.00787	299.464	28.26	28.26	56.52	2307	270
29586.61402	23946.30787	-58.6907	23.60	23.60	47.19	1808	270
32062.81402	24950.50787	57.8518	27.69	27.69	55.39	1464	270
14708.11402	24982.30787	-248.638	7.23	7.23	14.46	11935	270
23143.31402	25074.30787	-127.638	20.02	20.02	40.03	1895	270
30268.41402	25829.50787	187.659	10.01	10.01	20.02	9038	270
15838.51402	26738.40787	292.832	11.40	11.40	22.80	9838	270
22428.71402	27413.10787	306.097	5.98	5.98	11.96	19469	270
35835.71402	27793.10787	-228.638	27.29	27.29	54.59	1695	270
19182.41402	27970.50787	-18.8957	7.82	7.82	15.64	7634	270
21895.81402	28724.30787	19.0043	14.60	14.60	29.20	4715	270
32716.51402	29750.00787	-45.4257	33.18	33.18	66.36	1407	270
16634.91402	30467.20787	-29.3182	17.05	17.05	34.10	3743	270
18196.51402	30546.50787	47.4293	25.95	25.95	51.90	1324	270
11744.01402	30797.10787	-105.638	13.26	13.26	26.52	4812	270
26840.11402	31818.90787	-60.6382	18.65	18.65	37.30	3446	270
25785.41402	32974.60787	-206.638	37.59	37.59	75.17	1014	270
26916.71299	7908.299822	-367.908	47.29	47.29	94.58	1380	278
21079.81299	8194.099822	38.6317	15.33	15.33	30.66	3267	278
16456.81299	8392.599822	305.827	14.74	14.74	29.48	4558	278
18147.51299	8575.899822	306.774	33.77	33.77	67.54	1375	278
25995.61299	9169.699822	-321.908	26.47	26.47	52.94	2218	278
12724.91299	9505.599822	60.4242	19.71	19.71	39.42	2433	278
10106.11299	10441.89982	-206.908	22.66	22.66	45.31	1785	278
25433.51299	11425.79982	92.6392	13.89	13.89	27.79	4378	278
27182.71299	11674.69982	204.444	18.37	18.37	36.74	2705	278
31218.51299	11795.79982	-376.908	17.52	17.52	35.04	4123	278
9610.112995	13294.59982	-220.908	23.29	23.29	46.58	2664	278
32510.81299	13932.69982	-339.908	21.93	21.93	43.85	2149	278
33675.61299	15878.39982	-86.9083	25.60	25.60	51.20	1160	278
23789.61299	16427.09982	-79.9083	22.11	22.11	44.23	1941	278
27875.21299	16823.49982	-89.9083	8.93	8.93	17.85	6616	278
33231.01299	18000.79982	-216.908	38.81	38.81	77.62	1330	278
39333.01299	18724.49982	-246.908	21.05	21.05	42.11	2449	278
32507.01299	19281.99982	31.9992	29.48	29.48	58.97	1476	278
28926.41299	20729.39982	274.559	17.12	17.12	34.24	5368	278
10013.61299	23541.49982	-76.9083	12.83	12.83	25.67	2670	278
26464.91299	23719.49982	14.9442	14.01	14.01	28.02	5553	278
29649.81299	23998.39982	175.072	23.22	23.22	46.44	1769	278
30347.41299	25821.99982	210.129	21.69	21.69	43.38	2196	278
27461.71299	27774.19982	-360.908	27.18	27.18	54.35	2203	278
25258.91299	29011.99982	-109.908	26.82	26.82	53.65	2136	278
26274.91299	29155.09982	55.6867	16.46	16.46	32.92	4212	278
20611.01299	31169.69982	-240.908	31.06	31.06	62.12	1303	278
22215.61197	6177.991778	-158.178	17.97	17.97	35.94	2469	286
9621.911967	6442.291778	-298.178	52.68	52.68	105.36	1017	286
26402.51197	9308.491778	-414.178	21.55	21.55	43.10	3927	286
25458.31197	11394.89178	-440.178	31.98	31.98	63.96	1790	286
10576.31197	13229.29178	92.3691	8.31	8.31	16.63	6704	286
11174.31197	13259.49178	315.979	29.79	29.79	59.58	2021	286
15248.71197	14272.79178	-256.178	10.97	10.97	21.95	4838	286
23364.01197	16349.39178	242.074	9.00	9.00	17.99	12154	286
38592.01197	17324.59178	-286.178	34.76	34.76	69.52	1529	286
39600.91197	17419.79178	-369.178	24.61	24.61	49.22	3557	286
31258.11197	19528.49178	-244.178	35.02	35.02	70.04	1259	286
28693.91197	19455.69178	261.972	4.66	4.66	9.33	27905	286
21918.31197	20600.89178	181.434	27.72	27.72	55.44	1935	286
9066.911967	22043.39178	-76.1784	17.71	17.71	35.42	2312	286
14886.31197	22416.89178	297.029	40.95	40.95	81.91	1245	286
38654.61197	23106.99178	-192.178	41.94	41.94	83.89	1023	286
10235.61197	24434.29178	-106.178	34.85	34.85	69.71	1251	286
31055.11197	24573.69178	242.074	14.25	14.25	28.50	6552	286
8366.911967	25031.39178	-257.178	35.16	35.16	70.32	1378	286
25070.61197	25091.59178	240.179	25.76	25.76	51.53	2810	286
31655.71197	25464.39178	-214.178	17.54	17.54	35.09	2833	286
27517.61197	26990.79178	175.749	14.55	14.55	29.11	3718	286
24282.01197	29231.19178	-255.178	23.24	23.24	46.49	2200	286
34887.01197	29333.29178	-317.178	35.28	35.28	70.56	1874	286
25936.61197	30104.99178	-96.1784	9.33	9.33	18.65	7435	286
22108.01197	30425.39178	-314.178	9.21	9.21	18.42	9494	286
19087.71197	31429.79178	-312.178	29.86	29.86	59.72	1850	286
26829.41197	32956.69178	-384.178	44.65	44.65	89.30	1420	286
34830.51094	6496.983734	-459.448	22.21	22.21	44.42	4279	294
34777.21094	6885.083734	-270.448	27.44	27.44	54.87	1657	294
8847.210938	8214.683734	-308.448	33.63	33.63	67.26	1750	294
11153.21094	10000.38373	-350.448	15.66	15.66	31.32	3635	294
37961.91094	10739.58373	-158.448	32.10	32.10	64.20	1501	294
33433.91094	14908.88373	-441.448	17.12	17.12	34.24	5384	294
28425.01094	16109.08373	111.049	19.19	19.19	38.39	1856	294
36020.41094	16016.08373	-118.448	33.18	33.18	66.36	1064	294
21818.41094	17174.68373	-121.448	8.48	8.48	16.96	5933	294
29160.01094	17542.28373	37.144	17.71	17.71	35.42	2294	294
34083.21094	19829.38373	-187.448	14.77	14.77	29.53	4363	294
29934.41094	21781.48373	-95.4485	32.52	32.52	65.05	1069	294
21551.81094	26154.68373	-180.448	40.51	40.51	81.01	1074	294
22617.01094	27564.38373	-176.448	7.65	7.65	15.31	10373	294
20640.11094	27578.18373	46.619	20.70	20.70	41.40	2179	294
19743.51094	28317.48373	147.054	27.01	27.01	54.02	1379	294
18866.41094	28907.18373	-64.4485	17.87	17.87	35.75	3562	294
34794.11094	28949.38373	-350.448	35.80	35.80	71.59	1244	294
20778.41094	30161.58373	123.367	10.57	10.57	21.15	3828	294
17583.01094	30734.88373	-170.448	21.12	21.12	42.25	3075	294
15230.21094	31344.08373	-46.236	9.70	9.70	19.41	4993	294
23238.51094	31641.18373	-88.4485	18.49	18.49	36.97	2712	294
16558.51094	34176.28373	-317.448	39.80	39.80	79.60	1262	294
22819.71094	34284.88373	-103.448	34.90	34.90	69.80	1365	294
16170.50991	5726.67569	-142.719	17.83	17.83	35.65	1792	302
34864.20991	6540.67569	-245.719	17.78	17.78	35.56	2411	302
21398.40991	7063.57569	-309.719	13.52	13.52	27.04	3834	302
11550.70991	8828.27569	-229.719	29.93	29.93	59.86	1413	302
39016.40991	8987.27569	-261.719	18.27	18.27	36.55	3925	302
35972.50991	16034.47569	-121.719	12.15	12.15	24.30	4369	302
26719.80991	18837.87569	184.684	31.18	31.18	62.36	1934	302
10717.40991	19572.27569	218.794	9.04	9.04	18.09	8717	302
33971.70991	19709.87569	73.8264	18.32	18.32	36.64	1938	302
36185.40991	22276.47569	-443.719	56.50	56.50	112.99	1486	302
34225.70991	22407.97569	-147.719	27.46	27.46	54.92	1542	302
34385.30991	23474.67569	-209.719	32.43	32.43	64.86	1093	302
16057.60991	24034.37569	-259.719	17.76	17.76	35.51	2509	302
26143.50991	24775.17569	-272.719	21.50	21.50	43.00	1731	302
27917.50991	24655.67569	-279.719	30.97	30.97	61.94	1238	302
9193.10991	24946.37569	-151.719	10.97	10.97	21.95	6100	302
22321.80991	26329.37569	68.1414	25.15	25.15	50.30	1645	302
38122.50991	27249.27569	-21.8711	28.90	28.90	57.79	1040	302
25978.60991	27409.27569	-110.719	13.45	13.45	26.89	4087	302
7593.70991	27720.57569	-157.719	26.68	26.68	53.36	2291	302
24649.00991	27987.67569	-167.719	37.47	37.47	74.94	1396	302
8048.00991	28914.47569	-199.719	12.01	12.01	24.02	6350	302
18806.70991	28929.37569	-128.719	34.67	34.67	69.33	1046	302
34162.70991	29546.77569	-248.719	30.07	30.07	60.15	1676	302
22276.90991	29629.57569	-84.7186	6.15	6.15	12.29	14270	302
24761.80991	30522.87569	10.3439	23.71	23.71	47.43	1748	302
16146.00991	30805.87569	-295.719	14.32	14.32	28.64	3423	302
20208.20991	32308.17569	-432.719	14.93	14.93	29.86	6094	302
25773.30991	33196.17569	-385.719	51.72	51.72	103.43	1091	302
24467.10991	33387.17569	-296.719	53.60	53.60	107.20	1052	302
37998.90888	5868.767645	-0.248752	15.31	15.31	30.61	2860	310
22212.60888	6316.967645	-262.889	5.91	5.91	11.82	18991	310
17510.60888	6469.767645	71.7613	23.15	23.15	46.30	2006	310
19705.00888	7786.967645	-150.889	13.09	13.09	26.19	2642	310
35158.60888	8077.567645	-417.889	35.25	35.25	70.51	1494	310
26640.10888	9165.667645	219.571	32.81	32.81	65.61	1525	310
27258.10888	10574.46765	-297.889	36.17	36.17	72.35	1237	310
13515.20888	12299.46765	197.779	14.13	14.13	28.26	5829	310
22235.70888	12805.76765	137.139	29.56	29.56	59.11	1755	310
33607.80888	13518.96765	-398.889	18.93	18.93	37.87	5004	310
9806.408882	17170.26765	67.9713	17.19	17.19	34.38	3080	310
35938.60888	17425.46765	-430.889	28.52	28.52	57.04	2183	310
8866.608882	18864.46765	-19.1988	31.56	31.56	63.11	1440	310
30587.20888	20448.76765	61.3387	11.99	11.99	23.97	5729	310
12246.20888	20835.06765	-443.889	34.17	34.17	68.34	1624	310
28903.20888	20794.86765	292.529	32.99	32.99	65.99	1531	310
22123.30888	21089.16765	85.0263	23.24	23.24	46.49	1325	310
31374.60888	21364.06765	-192.889	31.39	31.39	62.78	1068	310
19833.50888	23140.76765	253.681	25.36	25.36	50.73	1917	310
8226.908882	23924.76765	-276.889	25.74	25.74	51.48	1952	310
29815.80888	25481.16765	127.664	12.41	12.41	24.82	5985	310
31949.30888	25684.26765	277.369	39.54	39.54	79.08	1217	310
11011.70888	25687.26765	250.839	8.62	8.62	17.24	11199	310
16508.40888	27759.66765	228.099	40.65	40.65	81.29	1127	310
19240.50888	28061.76765	-6.88125	8.24	8.24	16.48	8117	310
34848.30888	28946.26765	-408.889	30.29	30.29	60.57	1790	310
17734.10888	29597.96765	207.254	6.17	6.17	12.34	15482	310
23809.40888	31028.46765	-364.889	40.84	40.84	81.67	1330	310
26779.20888	31731.26765	-129.889	12.91	12.91	25.81	6948	310
18266.80888	32578.06765	-353.889	63.40	63.40	126.79	1102	310
15859.70888	34567.16765	0.698749	38.15	38.15	76.30	1327	310
15472.60785	7216.559601	-136.026	19.10	19.10	38.20	1564	318
14643.20785	7911.559601	103.839	24.02	24.02	48.04	1560	318
25367.20785	10117.7596	242.174	7.82	7.82	15.64	12456	318
14966.90785	10714.4596	-412.026	19.10	19.10	38.20	4243	318
7882.907854	11232.8596	-430.026	54.31	54.31	108.61	1021	318
15230.00785	14194.7596	-290.026	8.17	8.17	16.34	8166	318
31135.20785	14508.1596	-407.026	17.05	17.05	34.10	3588	318
28892.50785	15265.2596	229.857	27.58	27.58	55.15	1682	318
36226.00785	17498.0596	-399.026	22.14	22.14	44.27	2816	318
22131.30785	21054.2596	317.027	31.16	31.16	62.31	2373	318
26183.30785	21037.2596	124.684	24.23	24.23	48.47	2682	318
30012.50785	21875.6596	-266.026	25.55	25.55	51.10	3220	318
30697.00785	22111.7596	-193.026	22.40	22.40	44.79	1784	318
23446.70785	22861.5596	-240.026	39.12	39.12	78.23	1069	318
8306.007854	23992.2596	-291.026	35.80	35.80	71.59	1042	318
26128.40785	24655.7596	-173.026	8.83	8.83	17.66	8992	318
33232.10785	25785.7596	-336.026	26.09	26.09	52.19	2111	318
34019.60785	26412.3596	-113.026	8.05	8.05	16.11	11908	318
8469.907854	27352.2596	-189.026	25.86	25.86	51.72	2326	318
35848.00785	27694.6596	-343.026	25.76	25.76	51.53	2205	318
8010.707854	28946.0596	-125.026	16.65	16.65	33.30	2923	318
24295.10785	29271.2596	-287.026	12.74	12.74	25.48	6501	318
10695.70785	29514.9596	-396.026	5.46	5.46	10.93	26960	318
31131.00785	30247.1596	-372.026	50.84	50.84	101.69	1055	318
25578.10785	30614.3596	198.589	15.47	15.47	30.94	4476	318
23162.60683	6423.251557	-375.162	27.06	27.06	54.12	2966	326
18046.50683	7818.151557	247.723	40.13	40.13	80.26	1085	326
38415.90683	7847.451557	-180.162	26.92	26.92	53.84	1752	326
23098.30683	9020.851557	170.028	8.81	8.81	17.62	9793	326
26383.20683	9770.851557	-118.162	10.64	10.64	21.29	7055	326
8957.706826	10354.65156	-228.162	17.03	17.03	34.05	3259	326
11200.60683	10092.55156	-237.162	7.18	7.18	14.37	12544	326
22581.50683	10723.75156	119.81	6.97	6.97	13.94	9565	326
29289.50683	10563.95156	-436.162	16.39	16.39	32.78	5337	326
29988.10683	11146.85156	-222.162	37.07	37.07	74.14	1206	326
9243.106826	11805.75156	-242.162	31.51	31.51	63.02	1073	326
9957.906826	12557.85156	-227.162	23.34	23.34	46.68	2146	326
19720.20683	12725.35156	220.245	17.31	17.31	34.62	3621	326
16956.50683	15363.55156	134.023	5.91	5.91	11.82	14833	326
30417.00683	15837.15156	304.573	53.27	53.27	106.54	1039	326
33684.80683	15774.65156	-148.162	23.83	23.83	47.67	1419	326
31304.50683	16156.65156	89.49	9.84	9.84	19.69	9522	326
29269.60683	17633.85156	197.505	36.88	36.88	73.76	1168	326
9773.206826	17894.15156	251.513	18.63	18.63	37.26	2259	326
31667.80683	18436.45156	-209.162	24.66	24.66	49.31	1872	326
39070.50683	19743.05156	-423.162	22.84	22.84	45.69	3697	326
38231.80683	20799.55156	-331.162	31.63	31.63	63.26	1615	326
9338.606826	20902.05156	152.973	22.56	22.56	45.12	1558	326
7340.506826	21272.05156	18.4275	30.99	30.99	61.98	1743	326
15904.20683	21711.85156	63.9075	11.28	11.28	22.56	5202	326
32712.00683	21679.55156	99.9125	13.61	13.61	27.22	5404	326
9195.006826	24013.15156	-89.1625	13.66	13.66	27.32	3096	326
27421.40683	24447.55156	142.55	20.49	20.49	40.98	2446	326
7016.606826	25401.55156	-68.1625	37.02	37.02	74.04	1144	326
36424.50683	25414.35156	-246.162	13.38	13.38	26.75	5017	326
22557.80683	26389.45156	71.4875	14.53	14.53	29.06	4345	326
29040.80683	27710.55156	141.603	13.85	13.85	27.69	5154	326
34854.80683	28955.15156	-430.162	47.97	47.97	95.94	1125	326
19815.80683	29402.75156	259.093	33.11	33.11	66.22	1543	326
23428.10683	29663.75156	-272.162	32.90	32.90	65.80	1571	326
20621.60683	31266.05156	-168.162	23.27	23.27	46.53	2534	326
6938.706826	32093.75156	-258.162	37.63	37.63	75.27	1398	326
19144.80683	32975.55156	-429.162	17.62	17.62	35.23	6533	326
39589.9058	6527.843513	23.9757	15.40	15.40	30.80	3333	334
13038.3058	7307.543513	-460.299	29.58	29.58	59.16	2242	334
8905.805798	10354.14351	-299.299	10.57	10.57	21.15	10569	334
27181.2058	11650.24351	235.268	25.06	25.06	50.11	2828	334
27445.2058	12334.84351	-241.299	24.85	24.85	49.69	1561	334
9687.805798	13462.44351	-109.299	13.21	13.21	26.42	6062	334
37106.2058	14707.54351	-382.299	42.23	42.23	84.45	1384	334
37091.4058	15397.04351	-326.299	30.76	30.76	61.51	1628	334
9742.805798	15915.54351	-73.2993	11.16	11.16	22.33	3414	334
37642.9058	17758.84351	-396.299	24.09	24.09	48.18	3244	334
33930.3058	18518.44351	260.851	32.73	32.73	65.47	1710	334
30156.3058	18764.34351	-389.299	23.22	23.22	46.44	3477	334
17526.0058	22969.64351	-269.299	31.37	31.37	62.74	1304	334
13183.6058	23028.94351	-44.2443	15.12	15.12	30.24	2730	334
36952.4058	23261.44351	-222.299	27.27	27.27	54.54	2031	334
14729.6058	25171.44351	-324.299	34.74	34.74	69.47	1085	334
22520.9058	25600.84351	-125.299	41.94	41.94	83.89	1594	334
36367.0058	26095.54351	82.7207	32.22	32.22	64.43	1091	334
20924.6058	28102.84351	-178.299	27.06	27.06	54.12	1257	334
26601.9058	29430.04351	-71.2993	18.77	18.77	37.54	2134	334
13019.6058	31306.14351	288.328	33.28	33.28	66.55	1587	334
15254.1058	31556.74351	-409.299	39.73	39.73	79.46	1333	334
10912.4058	31540.34351	-281.299	18.44	18.44	36.88	3091	334
27503.8058	31668.94351	-129.299	39.78	39.78	79.55	1095	334
36330.10477	7459.035468	-200.436	19.73	19.73	39.47	2464	342
38305.80477	7916.535468	95.8488	17.05	17.05	34.10	1929	342
22808.20477	9296.535468	153.646	7.63	7.63	15.26	11030	342
18981.30477	9792.535468	-244.436	27.86	27.86	55.72	1139	342
29940.80477	11357.63547	-207.436	24.66	24.66	49.31	2110	342
15280.50477	11612.73547	-57.6462	31.56	31.56	63.11	1035	342
28214.60477	11660.23547	-297.436	7.75	7.75	15.50	13833	342
13816.70477	13308.43547	-16.9037	19.55	19.55	39.09	2796	342
35153.70477	14322.33547	45.6313	33.18	33.18	66.36	1520	342
38505.30477	15045.63547	-436.436	24.07	24.07	48.14	3756	342
16891.50477	14979.83547	186.809	21.27	21.27	42.53	3017	342
28737.70477	19445.83547	198.179	15.64	15.64	31.27	3073	342
23551.70477	20863.83547	304.299	31.32	31.32	62.64	2028	342
12149.90477	21061.03547	-296.436	28.80	28.80	57.60	1445	342
23703.30477	23468.63547	-59.5412	30.71	30.71	61.42	1592	342
36974.70477	23203.43547	-417.436	30.36	30.36	60.71	2779	342
27141.80477	25815.73547	255.976	9.37	9.37	18.75	10968	342
23160.00477	25943.23547	-20.6937	28.14	28.14	56.28	1162	342
10410.40477	26248.83547	102.481	24.70	24.70	49.41	1360	342
10078.20477	27870.93547	-253.436	35.51	35.51	71.03	1032	342
30901.40477	29311.03547	-301.436	35.84	35.84	71.69	2100	342
25870.60477	30130.13547	-145.436	6.85	6.85	13.71	10348	342
27922.60477	29949.43547	-272.436	24.35	24.35	48.70	1742	342
16538.80477	30664.03547	-5.53368	26.45	26.45	52.89	1789	342
23276.00477	31658.13547	-2.69118	6.66	6.66	13.33	12753	342
16053.50374	6880.927424	14.227	8.60	8.60	17.19	6648	350
19606.10374	9607.227424	83.3945	14.18	14.18	28.35	2699	350
33740.10374	13657.92742	-203.573	20.65	20.65	41.31	3402	350
21698.20374	14871.72742	-414.573	19.22	19.22	38.43	4674	350
37178.30374	15292.42742	-167.573	21.55	21.55	43.10	1681	350
31863.60374	17616.32742	186.672	15.73	15.73	31.46	4032	350
28148.40374	18290.02742	242.574	24.04	24.04	48.09	2085	350
38629.70374	18627.92742	-346.573	23.36	23.36	46.72	2814	350
23958.90374	18985.62742	-46.413	19.85	19.85	39.71	2027	350
11283.90374	22330.62742	-149.573	29.77	29.77	59.53	1115	350
24097.00374	22765.62742	52.127	29.56	29.56	59.11	1320	350
19677.70374	23116.62742	139.297	35.70	35.70	71.40	1212	350
23737.40374	23480.72742	-10.408	20.82	20.82	41.64	1756	350
22183.60374	26348.92742	154.457	14.86	14.86	29.72	4849	350
7696.703741	26516.02742	223.624	40.11	40.11	80.21	1756	350
36480.70374	27320.32742	176.249	14.08	14.08	28.17	2982	350
29072.70374	27630.02742	-65.573	10.67	10.67	21.34	9915	350
27436.20374	28261.12742	-291.573	8.64	8.64	17.29	10235	350
10132.80374	28613.92742	-160.573	10.15	10.15	20.30	5938	350
28404.70374	28695.02742	-26.5155	11.87	11.87	23.74	5898	350
22075.70374	28793.52742	277.632	24.09	24.09	48.18	2301	350
11343.40374	29020.02742	-309.573	15.07	15.07	30.14	5227	350
17251.30374	29772.12742	108.977	19.95	19.95	39.89	2690	350
16302.60374	30048.42742	126.032	16.37	16.37	32.73	3124	350
25861.20374	30129.62742	-74.573	5.93	5.93	11.87	12123	350
27477.20374	31246.12742	-32.2005	24.85	24.85	49.69	1311	350
19183.60374	31527.12742	-240.573	21.20	21.20	42.39	2837	350
9849.503741	31775.32742	-316.573	38.76	38.76	77.53	1274	350
31444.20374	34124.42742	-345.573	47.24	47.24	94.48	1346	350
28125.30271	9487.31938	-213.71	35.16	35.16	70.32	1100	358
35637.70271	9416.01938	-362.71	34.45	34.45	68.91	1378	358
30629.40271	12001.01938	-236.71	11.37	11.37	22.75	6194	358
33422.20271	12906.71938	-192.71	26.82	26.82	53.65	2154	358
8145.902713	13951.91938	-44.6549	33.84	33.84	67.68	1260	358
35172.40271	14289.11938	-336.71	30.29	30.29	60.57	1816	358
10250.20271	15255.21938	205.485	23.93	23.93	47.85	1454	358
29802.10271	16169.91938	-29.4949	25.17	25.17	50.35	1270	358
26197.40271	18217.61938	0.8251	21.76	21.76	43.52	1764	358
26261.90271	18838.91938	-24.7574	32.43	32.43	64.86	1407	358
12064.50271	19821.11938	303.078	28.57	28.57	57.13	1541	358
25367.10271	22685.21938	-277.71	32.45	32.45	64.90	1171	358
10621.40271	22648.01938	18.8276	23.20	23.20	46.39	1831	358
27416.20271	27702.21938	38.7251	12.43	12.43	24.87	2869	358
32764.40271	28629.51938	-366.71	35.07	35.07	70.13	1257	358
20759.30271	29974.61938	-382.71	42.74	42.74	85.49	1056	358
15325.30271	31310.01938	-103.71	28.85	28.85	57.70	1351	358
12832.40271	32147.71938	-320.71	7.87	7.87	15.73	15973	358
20636.00271	32257.51938	-239.71	32.29	32.29	64.57	1329	358
25806.40271	32331.01938	-298.71	27.04	27.04	54.07	1403	358
21392.50168	7022.911336	-261.847	12.32	12.32	24.63	5794	366
15482.60168	7124.711336	-78.8468	13.97	13.97	27.93	3450	366
24724.40168	8248.811336	93.5432	18.23	18.23	36.46	3028	366
15657.50168	8510.811336	96.3857	23.69	23.69	47.38	1529	366
22871.20168	8573.511336	-155.847	17.14	17.14	34.29	1888	366
13520.50168	8925.211336	207.243	13.92	13.92	27.84	3808	366
23455.30168	9089.811336	-449.847	22.70	22.70	45.40	3040	366
24192.30168	9549.511336	20.5857	20.32	20.32	40.65	1458	366
39502.40168	10123.21134	232.826	24.21	24.21	48.42	2717	366
8906.901685	10319.21134	-305.847	32.17	32.17	64.34	1508	366
9555.601685	10374.11134	-232.847	23.43	23.43	46.86	1353	366
33426.00168	12916.91134	-180.847	29.41	29.41	58.83	1188	366
13351.70168	13925.31134	285.886	32.15	32.15	64.29	2036	366
33275.80168	14989.01134	230.931	9.63	9.63	19.26	5566	366
27884.30168	16850.81134	-149.847	6.19	6.19	12.39	12706	366
10415.40168	18084.41134	130.496	13.42	13.42	26.85	3564	366
8125.601685	18696.31134	-267.847	8.48	8.48	16.96	9067	366
32691.70168	19232.41134	-138.847	13.19	13.19	26.38	3596	366
8678.801685	20128.01134	-336.847	23.57	23.57	47.15	2118	366
29293.10168	21408.01134	113.441	29.30	29.30	58.59	1458	366
8719.501685	21849.41134	-273.847	21.22	21.22	42.44	2737	366
18439.10168	21925.21134	78.3832	14.48	14.48	28.97	3478	366
11219.90168	22270.31134	-58.0568	17.73	17.73	35.47	2365	366
27476.70168	24499.91134	185.451	15.83	15.83	31.65	3402	366
22448.70168	24821.61134	-156.847	28.02	28.02	56.05	1393	366
14773.50168	25033.41134	-143.847	14.86	14.86	29.72	2819	366
28641.90168	25239.61134	60.3807	16.32	16.32	32.64	2440	366
9146.401685	27111.21134	-333.847	15.61	15.61	31.23	5618	366
39553.20168	26951.81134	-356.847	28.99	28.99	57.98	2114	366
32448.00168	29142.41134	-442.847	16.27	16.27	32.55	7986	366
24693.50168	32954.41134	-455.847	36.57	36.57	73.15	1573	366
16511.20066	6046.603291	-162.984	35.65	35.65	71.31	1418	374
17973.60066	7867.003291	297.119	37.68	37.68	75.36	1058	374
8905.300657	8315.003291	-249.984	34.34	34.34	68.67	1638	374
26446.50066	9215.903291	-126.984	11.89	11.89	23.79	4987	374
25398.30066	11716.10329	8.13138	12.27	12.27	24.54	3486	374
23375.30066	12213.20329	232.689	17.54	17.54	35.09	3601	374
9362.600657	13421.80329	-164.984	10.74	10.74	21.48	4182	374
33473.90066	14957.40329	-432.984	41.90	41.90	83.79	1290	374
16763.50066	17541.60329	-217.984	34.88	34.88	69.76	1173	374
33781.20066	18558.50329	45.0839	16.70	16.70	33.39	3388	374
9482.100657	19737.70329	52.6639	13.35	13.35	26.71	3757	374
9765.600657	20304.40329	-375.984	34.38	34.38	68.77	1390	374
32469.50066	20998.50329	-144.984	9.77	9.77	19.55	7300	374
30076.40066	21289.90329	124.674	16.01	16.01	32.03	2696	374
31364.30066	21590.60329	11.9214	22.42	22.42	44.84	1853	374
30027.40066	21964.60329	121.831	33.42	33.42	66.83	1059	374
10104.90066	23503.20329	-325.984	16.70	16.70	33.39	3174	374
8877.900657	23736.40329	-222.984	31.58	31.58	63.16	1087	374
8412.200657	25162.30329	-272.984	12.01	12.01	24.02	7375	374
11649.60066	26406.00329	5.28888	21.15	21.15	42.30	1206	374
34106.50066	26606.50329	-13.6611	31.11	31.11	62.22	1030	374
36481.60066	27345.50329	287.644	7.72	7.72	15.45	13954	374
7511.800657	27985.70329	-309.984	59.20	59.20	118.41	1193	374
34275.60066	28241.90329	-278.984	37.00	37.00	73.99	1130	374
22225.50066	28581.00329	64.0339	11.04	11.04	22.09	7580	374
25847.20066	30128.20329	-119.984	10.17	10.17	20.35	5145	374
27409.90066	31362.70329	-14.6086	33.82	33.82	67.64	1071	374
11001.00066	31731.40329	-315.984	9.94	9.94	19.88	8584	374
34834.19963	6508.295247	-298.12	7.25	7.25	14.51	11700	382
15486.59963	7193.295247	-230.12	29.37	29.37	58.73	1203	382
24493.59963	7195.395247	-329.12	12.60	12.60	25.20	8376	382
26294.29963	9101.795247	-226.12	20.09	20.09	40.18	2639	382
12011.89963	10276.09525	117.905	21.15	21.15	42.30	1754	382
23343.99963	12211.09525	166.227	13.56	13.56	27.13	5293	382
33444.19963	12936.59525	-61.173	22.16	22.16	44.32	2805	382
9951.699629	13109.09525	-88.1205	21.01	21.01	42.01	1820	382
10419.69963	16576.19525	170.017	17.12	17.12	34.24	3830	382
30701.99963	19790.29525	23.1545	20.65	20.65	41.31	1394	382
39042.99963	19779.89525	-191.12	29.13	29.13	58.26	1367	382
32457.79963	21021.69525	-279.12	13.85	13.85	27.69	7134	382
27375.99963	21539.39525	268.557	35.23	35.23	70.46	1276	382
24012.49963	22717.79525	25.0495	6.59	6.59	13.19	10921	382
8367.599629	23933.39525	-220.12	26.26	26.26	52.52	1382	382
19610.99963	28280.39525	220.235	10.27	10.27	20.54	6364	382
18862.59963	28860.59525	188.02	27.81	27.81	55.63	2273	382
29197.99963	28974.89525	-44.118	15.33	15.33	30.66	3457	382
15016.99963	29489.79525	-107.12	32.64	32.64	65.28	1005	382
26574.79963	29439.59525	-152.12	7.23	7.23	14.46	9516	382
22284.09963	29610.59525	-130.12	13.28	13.28	26.56	5753	382
23166.19963	29793.39525	3.25703	30.61	30.61	61.23	1169	382
11428.29963	30564.39525	-200.12	12.55	12.55	25.10	4733	382
26786.09963	31732.69525	-75.1205	19.22	19.22	38.43	2097	382
19030.89963	32393.69525	-326.12	12.55	12.55	25.10	6162	382
14621.8986	6769.587203	10.7002	17.97	17.97	35.94	1745	390
21402.0986	6934.987203	-413.257	25.22	25.22	50.44	2519	390
25029.7986	7867.687203	-117.257	13.28	13.28	26.56	4966	390
12711.3986	9421.787203	-69.2573	25.29	25.29	50.59	1399	390
29342.2986	10553.0872	-413.257	20.37	20.37	40.74	3139	390
23509.8986	12155.5872	-152.257	26.85	26.85	53.69	1404	390
39997.9986	15730.5872	-280.257	21.69	21.69	43.38	2699	390
11360.1986	18085.2872	261.788	7.89	7.89	15.78	8631	390
15233.6986	18758.9872	199.253	10.06	10.06	20.11	6237	390
36672.0986	20095.6872	-300.257	21.67	21.67	43.33	2926	390
32419.5986	21318.7872	-305.257	37.37	37.37	74.75	1173	390
26043.7986	21660.8872	189.778	15.45	15.45	30.90	4422	390
18385.2986	21932.2872	133.875	19.78	19.78	39.56	2644	390
12859.7986	24949.2872	268.42	10.06	10.06	20.11	10285	390
10227.8986	25424.9872	57.1277	8.67	8.67	17.33	8348	390
22464.6986	25544.9872	-280.257	36.93	36.93	73.85	1309	390
26549.2986	27002.4872	8.80517	20.51	20.51	41.02	3238	390
9105.7986	27178.9872	-102.257	29.70	29.70	59.39	1144	390
34363.0986	28303.9872	-3.51233	28.10	28.10	56.19	1086	390
13811.9986	29140.4872	-324.257	27.79	27.79	55.58	1405	390
10700.4986	29509.0872	-308.257	9.56	9.56	19.12	6826	390
14754.2986	32720.2872	-73.2573	21.76	21.76	43.52	1301	390
15764.69757	7481.679159	-137.394	11.28	11.28	22.56	3777	398
18139.19757	7869.379159	-159.394	24.77	24.77	49.55	1517	398
11903.19757	9960.779159	-107.394	22.87	22.87	45.73	2210	398
25457.09757	10151.57916	5.82581	5.63	5.63	11.26	13978	398
10458.09757	10603.77916	14.3533	29.91	29.91	59.82	1029	398
23437.19757	12200.97916	141.318	15.83	15.83	31.65	3988	398
18943.29757	12855.47916	-175.394	9.33	9.33	18.65	7107	398
9596.497572	13215.57916	-129.394	32.29	32.29	64.57	1062	398
22877.69757	13886.17916	-151.394	16.51	16.51	33.02	3235	398
24041.99757	14363.97916	-302.394	20.79	20.79	41.59	1990	398
30924.19757	14118.07916	-78.3942	25.53	25.53	51.06	1180	398
10226.29757	15302.67916	79.7308	20.46	20.46	40.93	1586	398
36196.59757	16041.87916	154.583	24.04	24.04	48.09	1551	398
32714.79757	19280.87916	164.058	21.10	21.10	42.20	2290	398
8767.697572	19445.47916	-150.394	16.98	16.98	33.96	3690	398
20384.49757	22988.37916	296.708	38.48	38.48	76.96	1200	398
13720.49757	23630.67916	-93.3942	29.56	29.56	59.11	1052	398
24354.69757	23758.77916	-351.394	30.97	30.97	61.94	1625	398
29378.49757	23869.87916	-76.3942	13.49	13.49	26.99	4890	398
9134.997572	26976.27916	-153.394	21.60	21.60	43.19	1675	398
11329.19757	27286.17916	-121.394	26.26	26.26	52.52	1192	398
26187.79757	29278.27916	-224.394	26.47	26.47	52.94	1823	398
15317.49757	31043.47916	48.4633	23.41	23.41	46.82	1728	398
19489.39757	33842.77916	-163.394	34.69	34.69	69.38	1049	398
13102.69654	6183.571114	-362.531	35.18	35.18	70.37	1342	406
13153.99654	6745.971114	-259.531	12.83	12.83	25.67	5658	406
16843.39654	6687.671114	-30.316	20.91	20.91	41.82	1272	406
37467.09654	7892.771114	-169.531	31.27	31.27	62.55	1649	406
23565.29654	8318.171114	91.9115	15.68	15.68	31.37	2292	406
29447.99654	10610.47111	162.974	40.60	40.60	81.20	1070	406
39596.29654	12209.67111	-320.531	37.16	37.16	74.32	1147	406
24027.79654	14294.47111	-187.531	11.42	11.42	22.84	5843	406
37141.29654	14600.07111	-288.531	9.26	9.26	18.51	10415	406
35795.79654	14590.37111	-252.531	24.87	24.87	49.74	1631	406
25824.19654	15536.17111	-176.531	11.96	11.96	23.93	4599	406
13565.69654	15977.07111	-98.531	17.92	17.92	35.84	3123	406
27888.79654	16830.27111	-131.531	7.51	7.51	15.02	8028	406
26276.29654	18385.57111	-442.531	35.73	35.73	71.45	1649	406
32080.29654	20873.17111	-2.83855	4.92	4.92	9.84	14098	406
31285.39654	21560.17111	-262.531	32.26	32.26	64.53	1697	406
24523.89654	22453.27111	-313.531	32.64	32.64	65.28	1532	406
36300.29654	22969.87111	-291.531	33.30	33.30	66.60	1307	406
24359.29654	23745.17111	-113.531	30.17	30.17	60.34	1222	406
36378.09654	25365.67111	-229.531	13.35	13.35	26.71	4483	406
38220.49654	27283.47111	-215.531	37.35	37.35	74.70	1014	406
34210.69654	28225.47111	-120.531	19.69	19.69	39.38	2275	406
27355.29654	28929.47111	-455.531	32.03	32.03	64.06	3168	406
26158.39654	29309.57111	-305.531	34.74	34.74	69.47	1936	406
20101.99654	29492.17111	90.964	12.32	12.32	24.63	7388	406
12909.19654	29885.27111	-189.531	33.18	33.18	66.36	1217	406
17950.79654	30548.87111	50.2215	14.84	14.84	29.67	4532	406
21429.19654	31187.97111	-402.531	41.12	41.12	82.24	1262	406
19172.19654	31461.47111	-164.531	23.34	23.34	46.68	1464	406
20182.79654	32187.77111	-84.531	13.16	13.16	26.33	4096	406
19113.39654	32498.87111	-292.531	10.39	10.39	20.77	9129	406
23362.39654	33576.57111	-172.531	25.03	25.03	50.07	2189	406
22163.09552	6365.46307	-162.668	19.92	19.92	39.85	1394	414
25257.19552	8509.46307	-68.6679	19.83	19.83	39.66	1326	414
27784.69552	9863.56307	-378.668	24.99	24.99	49.97	4153	414
25414.49552	10141.56307	123.042	6.66	6.66	13.33	13172	414
21081.79552	11799.46307	138.202	33.94	33.94	67.87	1157	414
26583.39552	11970.26307	-193.668	21.10	21.10	42.20	2452	414
9716.295516	13842.46307	-286.668	29.04	29.04	58.07	1373	414
28580.69552	14293.46307	-198.668	9.30	9.30	18.60	7248	414
33799.79552	18532.06307	-58.8779	29.15	29.15	58.31	1234	414
39380.49552	18632.96307	-148.668	17.26	17.26	34.52	2905	414
10047.69552	19724.06307	-132.668	24.85	24.85	49.69	1496	414
38174.79552	20682.26307	-275.668	23.01	23.01	46.02	3549	414
35741.79552	24438.66307	-113.668	18.25	18.25	36.50	2464	414
10812.09552	28655.16307	-138.668	6.52	6.52	13.05	10219	414
31152.19552	28844.26307	-88.6679	30.19	30.19	60.38	1374	414
15477.69552	29834.76307	-396.668	35.73	35.73	71.45	1470	414
20169.89552	32188.96307	-270.668	15.64	15.64	31.27	4105	414
14763.79552	32706.96307	-209.668	23.90	23.90	47.81	2149	414
19114.39552	32983.76307	-152.668	27.58	27.58	55.15	1791	414
17870.29552	35444.66307	-420.668	46.37	46.37	92.74	1125	414
21387.39449	7049.455026	-252.805	8.88	8.88	17.76	8861	422
13380.89449	7848.755026	-83.8048	13.45	13.45	26.89	3359	422
10739.99449	8640.655026	-354.805	31.37	31.37	62.74	1316	422
25303.19449	8538.355026	-49.5398	17.87	17.87	35.75	3797	422
22263.69449	9415.555026	251.765	21.36	21.36	42.72	1983	422
12386.49449	10720.25503	-84.8048	18.56	18.56	37.11	2334	422
34940.99449	14748.85503	-323.805	37.75	37.75	75.50	1178	422
14433.39449	15195.25503	-70.8048	17.87	17.87	35.75	3013	422
31033.79449	15764.05503	254.608	39.35	39.35	78.70	1240	422
27880.49449	16851.55503	-132.805	12.22	12.22	24.44	4529	422
11291.09449	18076.75503	182.598	10.46	10.46	20.91	7376	422
38000.09449	19263.05503	-429.805	16.16	16.16	32.31	5088	422
10661.99449	19593.85503	212.918	28.71	28.71	57.41	1368	422
35919.89449	21820.25503	278.295	34.19	34.19	68.39	1754	422
7366.594488	22519.95503	-384.805	20.63	20.63	41.26	3090	422
36360.79449	23157.35503	-256.805	14.44	14.44	28.87	5206	422
28419.49449	28672.85503	-97.8048	17.19	17.19	34.38	2341	422
22291.79449	28615.75503	5.41524	8.50	8.50	17.00	11432	422
23404.49449	29588.55503	-373.805	21.45	21.45	42.91	3085	422
21476.39449	30556.55503	-95.8048	24.37	24.37	48.75	2617	422
19217.39449	30654.45503	-296.805	38.93	38.93	77.86	1067	422
22638.29449	30738.05503	-292.805	35.35	35.35	70.70	1153	422
18637.59346	7387.646982	46.0209	11.94	11.94	23.88	3224	430
24240.49346	8026.746982	-225.942	16.39	16.39	32.78	2138	430
16445.09346	8168.246982	-227.942	25.22	25.22	50.44	1317	430
38960.09346	8852.346982	-441.942	38.48	38.48	76.96	1211	430
27673.69346	11680.04698	-386.942	24.40	24.40	48.80	1934	430
10381.79346	12089.34698	240.258	17.99	17.99	35.98	3433	430
31048.59346	14260.54698	9.06838	26.99	26.99	53.98	1261	430
37633.29346	15925.94698	-208.942	15.07	15.07	30.14	4842	430
29825.49346	16178.14698	36.5459	27.69	27.69	55.39	1068	430
25671.19346	17388.34698	-247.942	15.71	15.71	31.42	3017	430
20576.39346	18319.54698	205.201	38.86	38.86	77.72	1281	430
22380.89346	21583.14698	-300.942	32.64	32.64	65.28	1494	430
31362.79346	21641.24698	12.8584	7.18	7.18	14.37	8239	430
31287.39346	22461.74698	91.5009	18.20	18.20	36.41	1966	430
10627.69346	22694.64698	179.618	10.62	10.62	21.24	6523	430
9651.993459	24068.84698	-61.0466	17.97	17.97	35.94	1732	430
9268.293459	25349.14698	-174.942	12.22	12.22	24.44	4083	430
34555.29346	25461.14698	0.540879	30.03	30.03	60.05	1721	430
27128.39346	25785.94698	100.976	10.55	10.55	21.10	5224	430
12239.59346	27384.44698	-175.942	20.02	20.02	40.03	2005	430
26646.69346	27986.94698	231.731	11.00	11.00	22.00	4185	430
19704.69346	28295.64698	244.048	11.73	11.73	23.46	7432	430
29349.39346	28893.34698	245.943	21.20	21.20	42.39	3585	430
16624.69346	30756.94698	-113.942	14.41	14.41	28.83	3895	430
19149.19346	31029.04698	-318.942	18.72	18.72	37.44	3459	430
15338.99346	31047.04698	-277.942	25.62	25.62	51.24	1748	430
13755.99346	31343.24698	-292.942	13.09	13.09	26.19	3482	430
26786.79346	31780.44698	-173.942	20.58	20.58	41.17	2392	430
13070.29243	5852.638937	-364.078	45.52	45.52	91.04	1031	438
18818.19243	5948.738937	-73.0785	25.32	25.32	50.63	1055	438
26524.29243	12323.23894	14.6165	13.52	13.52	27.04	2832	438
8538.892431	16952.23894	-233.078	4.45	4.45	8.90	22386	438
31403.19243	16845.53894	-243.078	16.77	16.77	33.54	3486	438
35888.49243	17394.83894	-437.078	40.13	40.13	80.26	1577	438
22048.19243	18081.43894	-382.078	36.10	36.10	72.20	1125	438
10599.39243	22693.73894	263.809	12.20	12.20	24.40	6025	438
34925.19243	25322.63894	14.6165	15.07	15.07	30.14	4052	438
27392.59243	26557.73894	-311.078	14.13	14.13	28.26	4019	438
9186.292431	27571.43894	-332.078	19.64	19.64	39.28	4470	438
33890.39243	28553.83894	-73.0785	35.91	35.91	71.83	1204	438
12440.69243	30588.43894	-80.0785	12.88	12.88	25.76	3847	438
21702.39243	32374.93894	-377.078	44.65	44.65	89.30	1205	438
15960.29243	33580.93894	-141.078	33.32	33.32	66.65	1043	438
16257.6914	6086.530893	-377.215	15.99	15.99	31.98	6902	446
33834.3914	7804.230893	-188.215	37.30	37.30	74.61	1139	446
11180.8914	8030.630893	-283.215	28.54	28.54	57.09	1302	446
33152.8914	8825.530893	-180.215	42.08	42.08	84.17	1085	446
24241.4914	9539.130893	-27.2103	10.20	10.20	20.39	6206	446
26399.2914	9817.630893	-75.2153	13.47	13.47	26.94	2245	446
37652.3914	10263.83089	-168.215	22.51	22.51	45.03	2391	446
31204.2914	11694.43089	-129.215	11.52	11.52	23.03	5306	446
9982.791403	12515.53089	-357.215	24.33	24.33	48.65	3044	446
27916.8914	13390.33089	23.9547	31.32	31.32	62.64	1010	446
28501.5914	13463.73089	-420.215	29.20	29.20	58.40	2130	446
32131.4914	14554.73089	-20.5778	12.95	12.95	25.91	4259	446
38127.0914	18713.73089	-404.215	29.84	29.84	59.68	1892	446
34736.4914	20846.83089	-57.5303	25.48	25.48	50.96	1784	446
7837.791403	23275.53089	-354.215	30.78	30.78	61.56	1407	446
31828.7914	23989.13089	-15.8403	47.36	47.36	94.72	1046	446
34530.4914	25512.53089	-15.8403	17.69	17.69	35.37	2088	446
34240.1914	26596.03089	-12.0503	14.67	14.67	29.34	4434	446
10574.0914	27813.63089	-195.215	22.02	22.02	44.04	1856	446
21240.9914	27935.93089	-272.215	13.07	13.07	26.14	5293	446
20745.2914	28416.63089	193.557	13.61	13.61	27.22	5514	446
11603.4914	29138.33089	44.7997	20.75	20.75	41.50	1414	446
30148.4914	31028.73089	-219.215	14.34	14.34	28.68	4557	446
21362.3914	31266.53089	-131.215	20.68	20.68	41.35	2032	446
17206.8914	32299.63089	-282.215	38.46	38.46	76.91	1153	446
18039.89037	8544.122849	-449.352	24.12	24.12	48.23	2269	454
38207.89037	10396.82285	-143.352	27.81	27.81	55.63	2045	454
8387.190375	11318.32285	-417.352	17.97	17.97	35.94	3389	454
27073.49037	11629.12285	192.473	19.66	19.66	39.33	2870	454
20981.49037	11770.42285	46.5578	26.94	26.94	53.88	1291	454
32536.99037	12101.92285	-459.352	52.66	52.66	105.32	1001	454
34900.89037	13689.92285	-9.3447	35.98	35.98	71.97	1267	454
31098.79037	14245.82285	-136.352	29.11	29.11	58.22	1691	454
33733.19037	14824.92285	-73.3522	23.48	23.48	46.96	1927	454
38551.79037	15070.92285	-237.352	16.18	16.18	32.36	2866	454
27383.69037	15569.42285	-210.352	20.44	20.44	40.88	2807	454
8545.990375	17000.62285	-265.352	7.75	7.75	15.50	9700	454
30188.49037	18104.12285	98.6703	19.12	19.12	38.25	2141	454
26157.19037	18214.52285	-108.352	14.15	14.15	28.31	4891	454
11798.09037	18636.12285	259.745	38.81	38.81	77.62	1012	454
32678.99037	21683.92285	-170.352	11.66	11.66	23.31	6897	454
10491.99037	22497.82285	-345.352	9.37	9.37	18.75	12204	454
25682.39037	23138.42285	-217.352	13.19	13.19	26.38	4974	454
10245.59037	24501.42285	227.53	35.33	35.33	70.65	1320	454
34133.09037	26626.42285	176.365	15.47	15.47	30.94	3714	454
9173.290375	27600.52285	-323.352	26.09	26.09	52.19	1855	454
31358.49037	27972.32285	-193.352	37.21	37.21	74.42	1330	454
13134.99037	28888.12285	-156.352	30.38	30.38	60.76	1561	454
32493.09037	29164.12285	-221.352	31.37	31.37	62.74	1159	454
25211.39037	29196.32285	-164.352	45.52	45.52	91.04	1056	454
32376.89037	29875.22285	-131.352	33.68	33.68	67.35	1220	454
11410.99037	30757.02285	-320.352	10.46	10.46	20.91	7281	454
7454.490375	35217.72285	-400.352	45.76	45.76	91.52	1041	454
17640.48935	5909.814805	153.488	24.23	24.23	48.47	1286	462
36448.68935	6972.714805	-145.489	20.96	20.96	41.92	2091	462
20921.48935	7169.114805	37.8934	11.89	11.89	23.79	3713	462
13133.18935	9312.814805	27.4709	19.26	19.26	38.53	1754	462
9551.889347	11481.1148	-154.489	13.47	13.47	26.94	5667	462
10454.98935	12207.1148	265.293	31.27	31.27	62.55	1302	462
37206.68935	14747.4148	-293.489	29.41	29.41	58.83	1596	462
38554.38935	15183.1148	-281.489	28.42	28.42	56.85	1164	462
27863.58935	16809.5148	-156.489	20.35	20.35	40.69	1586	462
9957.689347	17140.2148	208.443	18.84	18.84	37.68	2868	462
10830.88935	18041.5148	-143.489	40.18	40.18	80.35	1048	462
8718.089347	19481.8148	-260.489	21.74	21.74	43.47	1867	462
14785.68935	21359.9148	132.643	23.17	23.17	46.35	1824	462
31353.88935	21615.7148	100.428	12.79	12.79	25.58	3003	462
22583.58935	27426.7148	300.351	15.24	15.24	30.47	5284	462
32214.18935	27975.0148	-382.489	17.24	17.24	34.48	3231	462
12121.08935	28525.8148	-196.489	25.83	25.83	51.67	1343	462
24712.68935	29308.6148	-342.489	31.53	31.53	63.07	1960	462
13242.48935	29552.7148	178.123	46.02	46.02	92.03	1111	462
31135.68935	29948.4148	-136.489	18.30	18.30	36.60	3805	462
15309.48935	30991.8148	-57.8041	22.89	22.89	45.78	1759	462
15485.48935	33014.6148	-245.489	31.96	31.96	63.91	1238	462
20307.88935	33207.0148	-278.489	26.94	26.94	53.88	1992	462
15869.58935	33457.3148	-14.2191	28.14	28.14	56.28	1756	462
15559.78935	35762.8148	213.181	37.02	37.02	74.04	1562	462
22748.98832	9259.10676	174.197	11.35	11.35	22.70	7018	470
25381.98832	9247.70676	-19.0934	7.75	7.75	15.50	8307	470
24233.78832	9521.90676	75.6566	10.34	10.34	20.68	5592	470
12242.98832	10374.00676	295.477	43.00	43.00	86.00	1089	470
11506.08832	10828.30676	-67.6259	12.29	12.29	24.59	4335	470
10594.68832	12193.40676	282.212	27.62	27.62	55.25	1366	470
37347.08832	15117.70676	-254.626	27.27	27.27	54.54	1602	470
37628.88832	15874.50676	-248.626	13.73	13.73	27.46	6368	470
10851.58832	18020.70676	-183.626	23.97	23.97	47.95	1760	470
8687.288319	18321.70676	-379.626	18.75	18.75	37.49	2950	470
6690.288319	19700.40676	285.054	44.56	44.56	89.11	1003	470
31912.88832	19775.10676	109.767	21.03	21.03	42.06	1724	470
23066.48832	20420.60676	23.5441	13.73	13.73	27.46	2959	470
35812.98832	21711.80676	-311.626	37.61	37.61	75.22	1051	470
32815.58832	26732.70676	-201.626	24.94	24.94	49.88	1272	470
10451.48832	27727.00676	-256.626	33.13	33.13	66.27	1190	470
29754.18832	27695.60676	-214.626	28.26	28.26	56.52	1197	470
32206.58832	27959.20676	-105.626	16.08	16.08	32.17	3202	470
12091.88832	29411.00676	-235.626	25.34	25.34	50.68	2193	470
23421.58832	29563.30676	-118.626	28.73	28.73	57.46	1393	470
25343.38832	31288.80676	-276.626	33.72	33.72	67.45	1846	470
26240.28832	31127.40676	-23.8309	45.88	45.88	91.75	1053	470
17528.98729	5729.398716	-118.763	8.01	8.01	16.01	8416	478
15622.78729	6345.798716	-50.4978	23.88	23.88	47.76	2120	478
23225.28729	7865.898716	-201.763	12.62	12.62	25.25	4875	478
18065.98729	8518.698716	-441.763	12.98	12.98	25.95	6736	478
38728.78729	8700.098716	-451.763	37.87	37.87	75.74	2170	478
13660.88729	10077.49872	-32.4953	14.08	14.08	28.17	4199	478
11531.68729	10805.49872	-81.7628	10.39	10.39	20.77	5647	478
27993.68729	13332.49872	130.475	17.97	17.97	35.94	1729	478
34716.98729	14806.89872	16.7747	25.27	25.27	50.54	1465	478
33512.58729	15461.99872	-121.763	24.56	24.56	49.13	1475	478
15301.28729	18773.19872	224.277	6.57	6.57	13.14	13322	478
34766.18729	20791.89872	34.7772	30.73	30.73	61.47	1047	478
11849.58729	21463.09872	-69.7628	25.72	25.72	51.43	1232	478
31265.48729	21644.79872	-45.7603	22.42	22.42	44.84	1272	478
32704.58729	21536.09872	-404.763	9.61	9.61	19.22	13747	478
30664.18729	21850.09872	123.842	6.05	6.05	12.10	12182	478
16757.78729	23367.69872	-227.763	26.59	26.59	53.18	1876	478
32899.28729	24158.49872	-165.763	12.39	12.39	24.77	4238	478
27429.38729	24488.59872	145.635	18.35	18.35	36.69	1677	478
14039.78729	30845.29872	239.437	27.08	27.08	54.16	2202	478
8783.28729	32112.69872	-250.763	35.63	35.63	71.26	1113	478
20712.78729	32877.59872	213.855	36.03	36.03	72.06	1090	478
13130.38729	33719.39872	-333.763	9.56	9.56	19.12	13478	478
18201.98626	6696.390672	-15.5771	7.82	7.82	15.64	6597	486
15601.38626	6945.790672	-370.9	13.99	13.99	27.98	6320	486
18066.18626	8575.790672	-360.9	10.64	10.64	21.29	7060	486
15781.28626	9336.190672	-64.8996	25.83	25.83	51.67	1811	486
27610.78626	10501.79067	-155.9	10.17	10.17	20.35	3845	486
14996.78626	10868.79067	-207.9	14.11	14.11	28.21	4829	486
37545.18626	11658.09067	-286.9	38.06	38.06	76.11	1702	486
23071.38626	13458.19067	-57.2671	15.73	15.73	31.46	2551	486
8552.686262	16972.89067	-310.9	7.35	7.35	14.70	8835	486
27886.68626	16846.99067	-172.9	6.64	6.64	13.28	11510	486
7037.886262	17672.49067	146.445	34.01	34.01	68.01	1654	486
26160.08626	18194.99067	97.1754	25.65	25.65	51.29	1500	486
8743.586262	18581.89067	-288.9	21.88	21.88	43.76	2188	486
38018.68626	19197.99067	-270.9	24.33	24.33	48.65	1713	486
32098.98626	20903.59067	-131.9	14.20	14.20	28.40	4623	486
11903.58626	21445.89067	-396.9	27.25	27.25	54.49	1579	486
30684.08626	21869.19067	68.7504	9.30	9.30	18.60	4285	486
33700.68626	21896.29067	256.355	31.56	31.56	63.11	1904	486
36989.48626	23297.89067	-352.9	27.51	27.51	55.01	2605	486
27458.88626	24486.89067	48.8529	25.01	25.01	50.02	1684	486
22247.98626	26084.69067	-338.9	38.29	38.29	76.58	1159	486
32242.08626	27932.39067	-150.9	14.86	14.86	29.72	2856	486
23172.38626	28293.69067	46.0104	12.98	12.98	25.95	4766	486
32430.58626	28986.19067	-349.9	17.00	17.00	34.01	4262	486
15208.68626	31321.69067	5.26787	6.05	6.05	12.10	16253	486
17503.78523	8615.682628	177.576	13.40	13.40	26.80	4473	494
14113.38523	8427.582628	-388.036	34.01	34.01	68.01	1243	494
32018.28523	10516.28263	-456.036	43.54	43.54	87.09	1191	494
15360.38523	11688.88263	-59.299	23.01	23.01	46.02	2152	494
15815.38523	14422.48263	183.261	14.44	14.44	28.87	4281	494
9805.885234	15735.48263	-415.036	11.21	11.21	22.42	9039	494
8694.885234	21833.18263	-377.036	27.37	27.37	54.73	1846	494
29060.58523	22033.28263	79.036	40.48	40.48	80.96	1128	494
25281.68523	22635.28263	-359.036	22.37	22.37	44.74	3108	494
36865.68523	23214.18263	-207.036	46.70	46.70	93.40	1133	494
10347.78523	26277.38263	174.734	36.24	36.24	72.49	1047	494
11696.58523	26366.88263	202.211	16.20	16.20	32.40	4345	494
35835.88523	27751.68263	-190.036	23.41	23.41	46.82	1846	494
23772.58523	30973.38263	-165.036	19.69	19.69	39.38	2800	494
14940.98421	7034.874583	-106.173	26.56	26.56	53.13	1292	502
16062.58421	7676.774583	202.074	6.83	6.83	13.66	8268	502
18223.18421	9488.374583	301.562	35.02	35.02	70.04	1301	502
23799.88421	11171.47458	-213.173	30.61	30.61	61.23	1042	502
8204.784206	11374.47458	278.822	22.37	22.37	44.74	4698	502
31262.98421	14587.07458	268.399	32.66	32.66	65.33	1380	502
9333.084206	14848.07458	-161.173	30.31	30.31	60.62	1988	502
13539.18421	15945.17458	-120.173	20.87	20.87	41.73	2155	502
8543.784206	16996.67458	-205.173	4.59	4.59	9.18	19455	502
32359.28421	17451.07458	-369.173	40.11	40.11	80.21	1588	502
29962.08421	18500.37458	-402.173	12.36	12.36	24.73	4343	502
15614.98421	18738.87458	312.932	11.59	11.59	23.17	7119	502
11040.58421	19297.17458	21.1017	22.30	22.30	44.60	1001	502
26057.58421	21170.17458	148.067	31.77	31.77	63.54	1114	502
9806.584206	22154.07458	-31.9583	9.02	9.02	18.04	4858	502
24550.58421	24335.17458	-205.173	34.55	34.55	69.10	1013	502
10713.38421	25433.87458	-26.2733	24.44	24.44	48.89	1330	502
29816.28421	25485.57458	93.1117	20.37	20.37	40.74	2060	502
22215.78421	26348.27458	-257.173	26.38	26.38	52.75	1290	502
19063.48421	32463.87458	-202.173	12.03	12.03	24.07	5395	502
15486.08421	34782.67458	-416.173	28.00	28.00	56.00	1844	502
22203.88318	6311.466539	-206.413	15.61	15.61	31.23	4487	510
20641.78318	6382.966539	-263.413	35.40	35.40	70.79	1064	510
19726.18318	7749.366539	-215.413	17.00	17.00	34.01	3021	510
25819.48318	11244.46654	-55.8858	22.56	22.56	45.12	1575	510
36364.08318	14097.66654	-334.413	25.13	25.13	50.26	2322	510
33261.18318	15011.96654	75.8167	18.65	18.65	37.30	1931	510
36091.98318	15756.06654	-421.413	18.09	18.09	36.17	4658	510
37606.78318	17024.76654	-111.413	12.81	12.81	25.62	4405	510
38014.78318	19196.06654	-411.413	39.16	39.16	78.33	1507	510
7853.783178	22658.06654	-147.413	34.57	34.57	69.14	1285	510
34281.88318	23346.76654	-407.413	19.00	19.00	38.01	4520	510
29323.08318	23770.36654	-219.413	9.56	9.56	19.12	8201	510
35805.18318	24418.06654	-127.413	22.16	22.16	44.32	1946	510
26170.58318	24243.16654	-434.413	32.88	32.88	65.75	1752	510
28970.58318	26130.16654	-155.413	20.77	20.77	41.54	2679	510
27477.48318	26953.96654	58.7617	15.00	15.00	30.00	2852	510
19272.58318	28063.16654	-106.413	10.50	10.50	21.01	5420	510
10542.98318	28101.36654	-111.413	18.20	18.20	36.41	1614	510
11637.58318	28112.46654	97.6092	28.00	28.00	56.00	1022	510
[truncated: 80,437 more rows]
