# Supplementary material for: Super-resolution analysis of PACSIN2 and EHD2 at caveolae
Source: PLoS One. 2022 Jul 14;17(7):e0271003. doi: 10.1371/journal.pone.0271003 (PMC9282494; doi:10.1371/journal.pone.0271003)
Supplement: S1 Data — (ZIP) [file pone.0271003.s003.zip › 405cav1polyCy3cav17C8002driftCorr 3DdistanceG_405-647_106K_TS3D.3dlp]

18630.76793	4567.840755	80.25	12.32	12.32	24.63	3937	2
26181.66793	5181.940755	253.17	13.82	13.82	27.65	2337	2
36988.56793	5042.240755	234.503	38.46	38.46	76.91	1081	2
10740.16793	9735.440755	257.1	25.53	25.53	51.06	1886	2
22489.26793	16565.74075	-30	21.41	21.41	42.81	1209	2
8552.267928	17394.54075	-303	20.63	20.63	41.26	2804	2
613.867928	21802.84075	128.393	25.08	25.08	50.16	1461	2
16691.66793	21951.14075	-334	28.17	28.17	56.33	1561	2
25226.26793	25591.44075	-115	31.63	31.63	63.26	1073	2
33973.96793	26860.54075	10.4925	22.94	22.94	45.88	1100	2
5423.867928	31997.74075	-50	20.72	20.72	41.45	1814	2
19355.96793	32596.04075	-226	13.85	13.85	27.69	3560	2
40877.06793	33439.54075	-270	31.53	31.53	63.07	1498	2
26828.46793	34963.64075	-178	20.82	20.82	41.64	1924	2
20648.36793	37180.34075	-12.105	19.57	19.57	39.14	2546	2
10072.76793	38798.14075	139.2	10.01	10.01	20.02	3431	2
22922.67602	409.2451143	84.18	13.24	13.24	26.47	2689	10
41254.17602	13723.94511	-218	18.56	18.56	37.11	2512	10
7567.676023	17377.74511	-175	16.41	16.41	32.83	2545	10
36821.17602	21292.44511	-48	18.42	18.42	36.83	1751	10
17453.17602	28128.14511	-13.0875	27.04	27.04	54.07	1453	10
26661.97602	39254.94511	-380	29.51	29.51	59.02	1993	10
22832.38412	2527.649474	-18	19.00	19.00	38.01	2967	18
26148.78412	5180.249474	235.485	9.91	9.91	19.83	5272	18
8781.284119	5214.449474	302.295	25.58	25.58	51.15	2229	18
9032.684119	21084.44947	-247	22.77	22.77	45.55	1387	18
39550.48412	21234.14947	-65	24.35	24.35	48.70	1748	18
737.3841186	35614.74947	-49	17.59	17.59	35.18	1970	18
24804.09221	14785.55383	-70	13.38	13.38	26.75	2214	26
30482.40031	4855.958193	22.2825	18.04	18.04	36.08	1608	34
21622.50031	7530.658193	-99	22.07	22.07	44.13	1251	34
31280.10031	30362.85819	-398	18.58	18.58	37.16	3410	34
10685.50031	34886.05819	225.66	27.58	27.58	55.15	1455	34
40359.6084	8478.562553	-204	26.68	26.68	53.36	1278	42
41260.4084	13721.46255	-85	22.16	22.16	44.32	1729	42
7771.508405	17005.86255	-225	19.64	19.64	39.28	2609	42
20482.4165	7257.966912	-178	22.33	22.33	44.65	2345	50
23825.8165	8842.266912	-72	5.49	5.49	10.97	13291	50
12272.2165	10966.36691	-82	27.39	27.39	54.78	1429	50
9462.2165	35093.66691	87.1275	26.85	26.85	53.69	1117	50
30118.1246	4139.371272	-109	28.42	28.42	56.85	1027	58
21599.2246	7462.271272	-120	22.02	22.02	44.04	1229	58
23486.1246	8549.771272	-196	15.50	15.50	30.99	3048	58
40891.3246	21792.17127	80.25	34.41	34.41	68.81	1110	58
25015.23269	27900.77563	131.34	16.77	16.77	33.54	2102	66
29742.83269	30898.77563	-111	25.55	25.55	51.10	2082	66
21339.34079	4409.779991	188.325	10.83	10.83	21.67	5410	74
32720.24079	21225.27999	-96	16.39	16.39	32.78	3325	74
34010.24079	26845.47999	94.005	28.07	28.07	56.14	1071	74
29783.14079	30894.37999	-208	12.36	12.36	24.73	5693	74
14743.14079	34826.97999	320.962	31.11	31.11	62.22	1108	74
9550.540786	37107.77999	148.042	19.73	19.73	39.47	2430	74
27919.34079	38518.77999	82.215	20.42	20.42	40.84	1708	74
26503.24079	38899.17999	321.945	16.27	16.27	32.55	3486	74
30128.15698	4163.28871	-144	21.93	21.93	43.85	1520	90
26188.05698	5603.78871	185.378	15.92	15.92	31.84	2416	90
24591.55698	11642.98871	-43	12.74	12.74	25.48	3196	90
25657.65698	20817.38871	83.1975	22.02	22.02	44.04	1188	90
30130.96507	4184.99307	-18	18.75	18.75	37.49	2700	98
27953.66507	38536.99307	-27	27.11	27.11	54.21	1005	98
29470.87317	13347.89743	-195.975	21.52	21.52	43.05	1886	106
28372.57317	15204.89743	80.2747	35.84	35.84	71.69	1043	106
37323.67317	20192.09743	181.472	26.61	26.61	53.22	1557	106
36861.87317	30427.89743	290.53	31.02	31.02	62.03	1131	106
4057.773167	36462.19743	194.245	19.55	19.55	39.09	1819	106
9547.573167	37121.09743	268.915	16.58	16.58	33.16	2688	106
30477.68126	4865.401789	142.238	14.34	14.34	28.68	3281	114
12651.98126	16939.90179	330.878	24.04	24.04	48.09	1301	114
38960.78126	20798.30179	85.2529	23.88	23.88	47.76	1278	114
9754.889358	13267.90615	273.959	38.76	38.76	77.53	1205	122
30491.38936	15827.80615	14.5787	16.06	16.06	32.12	2261	122
38250.38936	19974.30615	171.779	33.84	33.84	67.68	1037	122
38925.68936	20788.10615	330.944	19.43	19.43	38.86	2238	122
25025.38936	27946.00615	95.1437	18.02	18.02	36.03	2883	122
8496.089358	28486.40615	276.906	28.47	28.47	56.94	1154	122
10210.88936	34498.10615	-51.8438	18.82	18.82	37.63	1678	122
36838.89745	21302.21051	-16.7955	25.29	25.29	50.59	1195	130
29425.90555	18102.31487	89.3803	19.29	19.29	38.57	2466	138
27906.60555	38509.11487	189.595	27.62	27.62	55.25	1023	138
20032.51364	2353.119228	61.936	16.48	16.48	32.97	2219	146
11423.41364	34789.91923	352.756	39.16	39.16	78.33	1423	146
32631.91364	37326.61923	149.379	22.98	22.98	45.97	1030	146
30788.02174	17900.42359	-67.5807	18.68	18.68	37.35	1789	154
29375.82174	18073.22359	203.482	16.08	16.08	32.17	2994	154
12368.02174	24894.82359	-293.581	27.74	27.74	55.48	1343	154
3834.121739	32606.22359	-28.5807	20.70	20.70	41.40	1470	154
1717.529834	4100.727947	-257.515	30.61	30.61	61.23	1337	162
6651.829834	16609.92795	-261.515	22.21	22.21	44.42	2146	162
10479.12983	28783.52795	-78.5149	20.65	20.65	41.31	1423	162
33004.52983	37890.22795	124.948	28.10	28.10	56.19	1673	162
20780.53793	4395.532307	193.788	7.06	7.06	14.13	7268	170
9620.13793	5665.832307	-66.4491	20.58	20.58	41.17	1842	170
14901.23793	13616.93231	-23.4491	23.90	23.90	47.81	1720	170
763.7379296	35615.53231	-43.4491	27.51	27.51	55.01	1122	170
3566.43793	36407.93231	293.021	35.47	35.47	70.93	1011	170
38182.13793	38572.33231	329.373	28.71	28.71	57.41	2035	170
3394.33793	39408.33231	202.631	24.14	24.14	48.28	1721	170
36023.34602	8344.636666	110.342	15.50	15.50	30.99	2262	178
652.9460249	21824.23667	346.142	20.72	20.72	41.45	2497	178
21976.45412	7378.441026	-298.318	23.53	23.53	47.05	1889	186
13956.55412	12931.84103	-264.318	32.92	32.92	65.85	1167	186
27472.75412	15735.34103	-300.318	29.37	29.37	58.73	1307	186
25699.65412	20866.64103	114.337	16.18	16.18	32.36	2398	186
27105.85412	36344.74103	-164.318	20.18	20.18	40.36	2051	186
2678.262216	10713.14539	-187.252	28.61	28.61	57.23	1080	194
14175.46222	11308.04539	-273.252	13.42	13.42	26.85	3966	194
13936.26222	12908.94539	-187.252	26.45	26.45	52.89	1056	194
41260.36222	13789.64539	-190.252	32.69	32.69	65.37	1287	194
20819.96222	23741.64539	-133.252	24.68	24.68	49.36	1335	194
9958.662216	29689.64539	-139.252	26.92	26.92	53.84	1487	194
25161.06222	33314.84539	-181.252	31.35	31.35	62.69	1014	194
38167.46222	38589.64539	208.723	32.45	32.45	64.90	1117	194
27657.37031	10541.84974	-71.186	13.92	13.92	27.84	3163	202
35177.87841	2925.054105	-324.12	15.57	15.57	31.13	4462	210
1971.786501	2482.958464	154.883	20.84	20.84	41.68	2113	218
23550.0865	3527.758464	173.55	28.52	28.52	57.04	1095	218
16290.3865	5347.658464	342.54	24.44	24.44	48.89	1757	218
20779.4865	23807.95846	-131.055	26.09	26.09	52.19	1171	218
4853.686501	25366.25846	-77.0545	25.91	25.91	51.81	1584	218
23696.5946	28191.16282	-259.989	26.00	26.00	52.00	1222	226
4036.994597	36435.36282	328.851	23.86	23.86	47.71	2064	226
23764.80269	4549.167183	145.19	17.76	17.76	35.51	2115	234
22318.40269	16073.26718	-314.923	28.07	28.07	56.14	1522	234
26197.51079	5617.571543	277.893	29.98	29.98	59.96	1107	242
31717.21079	14505.97154	-265.857	22.21	22.21	44.42	2348	242
31216.41079	32868.67154	59.7778	20.39	20.39	40.79	1378	242
19729.91079	34213.47154	335.86	25.48	25.48	50.96	2045	242
30391.81888	1169.675903	-203.791	13.87	13.87	27.74	1793	250
33552.81888	29054.1759	-146.791	21.24	21.24	42.48	2418	250
4122.318883	36448.9759	201.324	15.75	15.75	31.51	2868	250
7304.226978	32584.38026	72.6819	16.20	16.20	32.40	1963	258
16462.32698	33601.08026	193.529	12.79	12.79	25.58	3835	258
31346.23507	13688.28462	2.99015	20.04	20.04	40.08	1578	266
20787.23507	23863.38462	-190.66	24.66	24.66	49.31	1560	266
9130.135073	25582.98462	-258.66	20.87	20.87	41.73	2120	266
30333.43507	29651.98462	-346.66	30.76	30.76	61.51	1551	266
29625.04317	10627.28898	-209.594	13.54	13.54	27.08	3791	274
39023.54317	30689.98898	-123.594	16.77	16.77	33.54	2596	274
34739.24317	30928.38898	292.893	26.66	26.66	53.32	1088	274
16448.34317	33600.58898	199.556	15.02	15.02	30.05	2461	274
22819.25126	2560.893341	-4.7383	20.28	20.28	40.55	1339	282
24188.75126	11460.99334	-144.528	15.00	15.00	30.00	2510	282
644.451264	21792.79334	196.674	18.20	18.20	36.41	1670	282
8544.051264	28478.19334	366.647	26.80	26.80	53.60	1840	282
30404.15126	39407.69334	230.079	27.86	27.86	55.72	1065	282
33284.45936	13169.8977	361.8	20.06	20.06	40.13	3586	290
7544.959359	14762.7977	127.965	16.86	16.86	33.72	2776	290
27844.65936	16652.8977	364.747	28.71	28.71	57.41	1904	290
38974.05936	20764.2977	66.0675	24.77	24.77	49.55	1969	290
8553.859359	28486.4977	124.035	28.83	28.83	57.65	1057	290
31182.25936	32879.0977	91.6125	18.91	18.91	37.82	2063	290
3604.759359	36323.4977	238.987	28.97	28.97	57.93	1173	290
24103.36745	7170.50206	348.111	27.58	27.58	55.15	1618	298
33162.56745	13158.60206	189.928	27.27	27.27	54.54	1191	298
20774.56745	23811.90206	-184.397	21.85	21.85	43.71	1819	298
36873.96745	33892.40206	-128.397	25.62	25.62	51.24	1340	298
41260.57555	13750.10642	-161.42	18.39	18.39	36.79	2765	306
22485.17555	16620.30642	-43.4197	14.25	14.25	28.50	2805	306
23291.39174	927.6151392	-50.9981	22.80	22.80	45.59	1228	322
36869.49174	12224.31514	-229.998	30.43	30.43	60.85	1200	322
39598.19174	13918.71514	-391.998	48.21	48.21	96.41	1222	322
5922.691741	18905.31514	-20.9981	16.56	16.56	33.11	2587	322
39094.49174	30746.41514	-46.9981	15.99	15.99	31.98	2263	322
31989.19174	35904.71514	-106.998	35.65	35.65	71.31	1017	322
30612.29984	13991.5195	-90.2873	17.24	17.24	34.48	2188	330
16493.79984	15776.8195	-88.2873	26.40	26.40	52.80	1212	330
628.4998359	21801.3195	146.79	15.71	15.71	31.42	2093	330
664.0079312	21787.42386	171.064	17.26	17.26	34.52	2494	338
33577.80793	26212.52386	-184.576	35.04	35.04	70.08	1029	338
11490.80793	26906.02386	-243.576	24.02	24.02	48.04	1329	338
1359.707931	30102.32386	-71.5764	25.74	25.74	51.48	1251	338
16458.20793	33586.22386	203.486	10.06	10.06	20.11	5240	338
30478.81603	4864.828218	130.492	21.43	21.43	42.86	1530	346
20809.51603	23804.02822	-59.8656	17.03	17.03	34.05	2943	346
12380.51603	24951.42822	-91.8656	16.91	16.91	33.82	2141	346
36118.81603	29531.62822	-147.866	24.26	24.26	48.51	1804	346
4053.716026	36450.22822	181.582	20.87	20.87	41.73	1795	346
30143.32412	4209.132578	-207.155	25.95	25.95	51.90	1459	354
29601.82412	10750.43258	-75.1548	15.87	15.87	31.75	2422	354
5229.424122	16040.73258	-165.155	16.91	16.91	33.82	2011	354
27881.62412	16744.13258	373.863	26.71	26.71	53.41	1351	354
28202.82412	16660.23258	188.17	23.83	23.83	47.67	1744	354
10784.02412	22222.23258	-44.1548	17.03	17.03	34.05	2128	354
4083.424122	36450.33258	329.65	15.02	15.02	30.05	4218	354
26058.33222	9711.236937	-103.444	17.64	17.64	35.28	2989	362
27862.73222	29640.33694	116.159	22.25	22.25	44.51	1169	362
12953.83222	33245.33694	75.876	16.72	16.72	33.44	2132	362
24996.43222	33400.23694	-111.444	10.20	10.20	20.39	4156	362
1624.440312	3778.141297	-23.7332	26.94	26.94	53.88	1285	370
21530.44031	8070.741297	-403.733	19.22	19.22	38.43	1986	370
27877.94031	16699.2413	172.854	34.03	34.03	68.06	1123	370
34715.54031	26522.5413	-405.733	32.57	32.57	65.14	1109	370
17808.34841	3553.545656	148.985	27.48	27.48	54.97	1453	378
34333.34841	32882.14566	16.3477	27.01	27.01	54.02	1490	378
12957.14841	33251.14566	74.3152	11.49	11.49	22.98	3555	378
39045.9565	18467.85002	-241.312	42.96	42.96	85.91	1011	386
9392.156503	19111.65002	-340.312	27.32	27.32	54.64	1733	386
16471.8565	33600.65002	164.416	10.39	10.39	20.77	4265	386
34903.6646	5611.854376	-270.601	27.60	27.60	55.20	1293	394
3284.064598	22554.45438	-113.601	34.95	34.95	69.90	1068	394
31928.6646	24361.65438	253.534	18.02	18.02	36.03	1965	394
15521.2646	24849.15438	-4.86321	28.71	28.71	57.41	1055	394
34286.7646	35140.55438	219.147	24.21	24.21	48.42	1149	394
25129.17269	33754.15874	346.583	18.18	18.18	36.36	2520	402
27831.98079	16713.76309	225.446	24.26	24.26	48.51	1954	410
40543.18079	23666.46309	-120.179	30.24	30.24	60.48	1314	410
24210.28888	11451.96745	-101.468	16.48	16.48	32.97	2220	418
7745.688884	17242.76745	-157.468	27.41	27.41	54.82	1462	418
11447.98888	32859.66745	17.8492	19.17	19.17	38.34	1578	418
27725.10507	3992.176174	-110.047	11.96	11.96	23.93	4099	434
20477.00507	7224.676174	-379.047	37.28	37.28	74.56	1517	434
2450.41317	16280.98053	49.4042	17.83	17.83	35.65	1810	442
20136.11317	19212.38053	-234.336	26.26	26.26	52.52	1304	442
2839.31317	19439.58053	-35.3358	33.44	33.44	66.88	1002	442
39350.71317	19392.88053	300.924	20.84	20.84	41.68	2613	442
36910.71317	20696.58053	131.934	28.47	28.47	56.94	1152	442
4896.51317	24714.78053	118.179	15.83	15.83	31.65	2892	442
26043.51317	26151.88053	-40.3358	31.35	31.35	62.69	1131	442
15721.82127	1579.484893	-37.625	24.96	24.96	49.93	1444	450
30804.62127	11246.48489	-196.625	18.04	18.04	36.08	2653	450
36863.32127	12297.98489	-337.625	23.83	23.83	47.67	2218	450
30608.92127	14037.58489	-67.625	21.34	21.34	42.67	1881	450
20848.22127	23881.08489	-283.625	13.80	13.80	27.60	4970	450
33033.22127	29425.88489	-81.625	18.75	18.75	37.49	2121	450
15559.22936	24847.88925	-15.0367	19.31	19.31	38.62	2170	458
14190.83746	1808.093612	186.087	14.06	14.06	28.12	3570	466
36832.23746	21306.79361	215.562	22.58	22.58	45.17	2035	466
35268.53746	29482.29361	-219.203	27.15	27.15	54.31	2040	466
31221.73746	32842.79361	138.927	26.02	26.02	52.05	1018	466
16434.63746	33610.79361	185.104	11.82	11.82	23.64	3625	466
21982.54555	7488.497972	-154.493	15.71	15.71	31.42	2447	474
27175.14555	15342.29797	-233.493	14.51	14.51	29.01	4049	474
23545.64555	33839.79797	-79.4925	19.83	19.83	39.66	1612	474
27210.84555	36563.39797	-40.4925	31.82	31.82	63.63	1254	474
29819.05365	17887.50233	-20.8167	27.93	27.93	55.86	1041	482
31300.35365	30326.70233	-228.782	18.56	18.56	37.11	2166	482
38094.25365	30810.30233	92.1708	24.40	24.40	48.80	1873	482
19990.46174	15052.20669	173.429	18.49	18.49	36.97	2197	490
34804.76174	16808.50669	229.432	11.00	11.00	22.00	4931	490
8359.661742	17273.70669	280.522	19.92	19.92	39.85	2443	490
36853.06174	21304.40669	-110.071	22.33	22.33	44.65	1736	490
30432.86984	3680.111051	241.915	30.12	30.12	60.24	1005	498
14148.96984	6258.711051	-191.36	22.63	22.63	45.26	1517	498
34823.06984	16818.81105	328.375	13.71	13.71	27.41	4909	498
9724.969837	35414.61105	127.945	17.57	17.57	35.14	2466	498
24393.27793	646.4154103	214.226	20.23	20.23	40.46	1302	506
11984.17793	21115.51541	217.173	15.24	15.24	30.47	3048	506
29433.47793	37327.71541	-284.539	29.88	29.88	59.77	1374	506
28089.07793	39588.11541	15.7606	36.29	36.29	72.58	1107	506
24465.98603	650.3197699	206.516	20.82	20.82	41.64	2002	514
18645.29412	2815.62413	193.893	25.58	25.58	51.15	1168	522
38111.79412	10831.02413	228.281	27.18	27.18	54.35	1637	522
27894.19412	16793.72413	337.338	25.27	25.27	50.54	1823	522
34841.59412	16805.72413	60.2732	24.16	24.16	48.32	1154	522
30029.59412	17528.12413	-66.2393	21.64	21.64	43.28	1260	522
41320.69412	22756.02413	-194.239	19.10	19.10	38.20	2475	522
3384.094123	39399.02413	321.618	35.16	35.16	70.32	1074	522
24543.40222	644.1284891	15.2282	18.70	18.70	37.40	1932	530
30112.00222	4231.728489	-63.0893	22.80	22.80	45.59	1770	530
14657.10222	10401.42849	-178.089	31.49	31.49	62.97	1029	530
2955.802219	18268.52849	-414.089	35.65	35.65	71.31	1470	530
1394.002219	30121.92849	24.0707	17.29	17.29	34.57	2053	530
6322.402219	33802.72849	110.531	18.16	18.16	36.31	2963	530
11484.11031	2857.232849	-408.939	30.36	30.36	60.71	1159	538
13601.01031	7710.332849	118.541	21.50	21.50	43.00	1123	538
3996.310314	15534.03285	-30.9392	25.36	25.36	50.73	1509	538
10102.41031	18953.43285	-411.939	42.86	42.86	85.72	1261	538
34522.51031	21800.73285	282.618	28.17	28.17	56.33	1174	538
13557.31841	7701.137208	137.358	20.21	20.21	40.41	1725	546
27142.71841	8547.937208	187.466	11.26	11.26	22.51	4666	546
2663.718409	10687.23721	-307.789	26.02	26.02	52.05	1430	546
33126.11841	13118.13721	115.743	28.40	28.40	56.80	1866	546
4128.218409	36471.13721	155.043	17.29	17.29	34.57	2595	546
11002.4265	5829.441568	-300.639	14.53	14.53	29.06	3667	554
27109.1265	8550.241568	120.806	16.56	16.56	33.11	1757	554
1305.526505	16493.84157	-379.639	34.38	34.38	68.77	1265	554
11441.2346	1218.245928	-305.489	27.44	27.44	54.87	1301	562
30521.5346	13533.14593	-226.489	20.54	20.54	41.07	2146	562
5337.8346	16229.54593	-136.489	21.03	21.03	42.06	2145	562
2827.9346	19615.04593	-190.489	19.73	19.73	39.47	2046	562
16410.0346	33629.14593	249.663	24.07	24.07	48.14	1004	562
10574.4346	36083.24593	205.451	33.42	33.42	66.83	1044	562
15871.6427	14359.05029	-80.339	17.50	17.50	35.00	2588	570
5336.042695	16278.75029	-169.339	16.53	16.53	33.06	2765	570
14713.65079	10196.65465	299.089	22.51	22.51	45.03	2106	578
31099.55079	13756.65465	177.259	25.60	25.60	51.20	1548	578
34802.75079	16803.95465	96.6936	18.72	18.72	37.44	2223	578
16450.25079	33600.85465	204.769	14.65	14.65	29.30	3172	578
22890.45889	2494.159006	-136.039	22.14	22.14	44.27	1677	586
34793.65889	16804.35901	-24.0389	25.95	25.95	51.90	1179	586
29833.35889	17856.55901	-138.039	19.22	19.22	38.43	2118	586
27129.55889	36391.85901	-243.039	28.21	28.21	56.43	1453	586
20425.86698	8104.263366	359.321	17.99	17.99	35.98	2950	594
36841.76698	12277.66337	-191.889	18.75	18.75	37.49	2914	594
34782.66698	16790.06337	104.854	13.78	13.78	27.55	3128	594
3235.666981	22495.76337	112.714	28.12	28.12	56.24	1083	594
27102.56698	35212.36337	-231.889	20.49	20.49	40.98	2128	594
26227.87508	5588.267726	298.556	37.11	37.11	74.23	1290	602
36838.07508	12287.56773	-87.7388	19.08	19.08	38.15	1951	602
628.8750765	21794.06773	246.484	15.64	15.64	31.27	3051	602
23562.18317	8562.672085	-171.589	16.25	16.25	32.50	2470	610
27920.38317	16824.67209	282.986	46.13	46.13	92.27	1053	610
24671.08317	21552.27209	-135.589	18.06	18.06	36.13	1429	610
40259.78317	23622.57209	-81.5887	25.98	25.98	51.95	1387	610
27921.29127	16710.47644	341.104	32.76	32.76	65.52	1630	618
15777.69936	1890.580804	233.179	32.22	32.22	64.43	1232	626
26652.99936	31919.1808	-107.289	26.02	26.02	52.05	1141	626
4142.399362	36414.3808	360.904	36.55	36.55	73.10	1138	626
28506.90746	5999.385164	366.949	19.12	19.12	38.25	3421	634
7428.407458	25590.38516	-294.139	29.23	29.23	58.45	1427	634
40476.40746	28799.38516	-283.139	23.29	23.29	46.58	2713	634
29211.41555	10219.38952	254.112	18.13	18.13	36.27	2846	642
36853.51555	12269.08952	-196.988	19.41	19.41	38.81	2699	642
40429.22365	28757.29388	-161.838	25.48	25.48	50.96	1335	650
26551.42365	39447.39388	-214.838	27.58	27.58	55.15	1711	650
27965.23174	38545.09824	210.199	33.35	33.35	66.69	1074	658
26442.03984	8294.402603	34.4817	17.03	17.03	34.05	2318	666
23491.03984	8469.902603	-88.5383	12.79	12.79	25.58	3800	666
6822.739839	28155.7026	-97.5383	13.56	13.56	27.13	3120	666
19215.53984	37629.2026	-135.538	33.63	33.63	67.26	1055	666
28676.64793	1444.306962	-251.388	19.81	19.81	39.61	2693	674
15072.64793	4450.206962	101.442	15.94	15.94	31.89	1791	674
36038.34793	8299.306962	10.0692	17.52	17.52	35.04	2250	674
27192.94793	36435.30696	-256.388	26.47	26.47	52.94	1983	674
11716.85603	5500.511322	-316.238	18.25	18.25	36.50	3389	682
20798.25603	23811.81132	-300.238	30.14	30.14	60.29	1297	682
27161.45603	36447.21132	-174.238	28.35	28.35	56.71	1287	682
3383.15603	39368.51132	193.947	19.10	19.10	38.20	2303	682
24159.56412	11480.61568	-188.088	26.26	26.26	52.52	1006	690
8328.47222	26850.02004	-189.938	25.34	25.34	50.68	2041	698
387.8722203	28881.22004	-127.938	11.49	11.49	22.98	3630	698
16383.88032	33581.3244	196.295	20.91	20.91	41.82	1187	706
9647.788411	5538.72876	-369.973	29.63	29.63	59.25	1620	714
628.0884109	21778.42876	141.157	25.50	25.50	51.01	1220	714
30494.88841	31690.02876	-272.973	32.85	32.85	65.70	1436	714
8809.196506	3799.33312	-271.09	33.63	33.63	67.26	1437	722
40971.29651	11279.73312	-40.0901	19.38	19.38	38.76	1960	722
30436.69651	19133.63312	-364.09	17.22	17.22	34.43	4505	722
36825.09651	21313.53312	30.9999	21.55	21.55	43.10	1468	722
653.4965062	21792.13312	289.397	26.45	26.45	52.89	1044	722
30565.79651	24344.73312	-238.09	27.81	27.81	55.63	1139	722
19586.5046	17210.13748	36.7773	18.39	18.39	36.79	1598	730
32932.7046	21524.23748	-169.208	27.13	27.13	54.26	1433	730
19930.0046	32872.23748	99.6573	24.92	24.92	49.83	1318	730
27204.4046	36535.93748	-189.208	35.68	35.68	71.36	1107	730
33141.0127	18684.94184	-236.325	19.92	19.92	39.85	3132	738
22623.1127	22610.94184	9.14969	18.46	18.46	36.93	1412	738
1559.720792	3828.746199	78.7896	22.04	22.04	44.09	1212	746
13066.22079	10394.6462	-138.443	26.49	26.49	52.99	1550	746
19516.32079	12513.4462	-23.4429	22.87	22.87	45.73	1385	746
27948.12079	38545.1462	180.97	19.10	19.10	38.20	2625	746
18669.32889	27574.65056	-218.56	19.05	19.05	38.10	1717	754
30614.64508	14004.55928	-175.796	17.71	17.71	35.42	2259	770
7062.345078	34487.65928	-188.796	33.46	33.46	66.93	1014	770
19942.34508	35633.55928	-133.796	19.83	19.83	39.66	2321	770
19923.45317	32826.46364	337.699	24.42	24.42	48.84	1638	778
14432.45317	34905.46364	148.077	29.84	29.84	59.68	1378	778
29733.35317	35677.16364	-314.913	27.58	27.58	55.15	1423	778
27403.96127	13437.168	-41.0308	13.59	13.59	27.18	2522	786
37572.26127	30926.668	219.682	29.67	29.67	59.35	1456	786
20000.56127	32829.368	327.757	16.72	16.72	33.44	3883	786
16865.56936	8730.372356	294.234	34.19	34.19	68.39	1188	794
14179.57746	1827.576716	291.169	18.18	18.18	36.36	2734	802
36861.67746	12269.67672	-164.266	12.67	12.67	25.34	3102	802
27890.28555	16717.58108	342.141	29.27	29.27	58.55	1623	810
27836.98555	38534.58108	150.554	29.11	29.11	58.22	1261	810
12580.99365	11840.08544	-275.501	18.11	18.11	36.22	2530	818
22465.39365	15529.48544	143.559	17.03	17.03	34.05	2402	818
16462.99365	33589.88544	276.196	16.48	16.48	32.97	2206	818
4965.301745	15727.48979	-155.619	23.97	23.97	47.95	1398	826
645.8017453	21804.78979	154.249	13.99	13.99	27.98	2917	826
20287.40984	7977.794154	-238.736	20.82	20.82	41.64	1697	834
9868.809841	8771.594154	149.219	28.07	28.07	56.14	1016	834
8058.409841	20091.59415	153.149	21.50	21.50	43.00	1487	834
18419.21794	14171.29851	-148.854	32.92	32.92	65.85	1056	842
32634.81794	15371.29851	-186.854	27.77	27.77	55.53	1412	842
20785.81794	23759.49851	-292.854	30.57	30.57	61.14	1684	842
27923.31794	38498.29851	106.854	24.19	24.19	48.37	1316	842
9814.926031	29431.50287	-192.972	25.91	25.91	51.81	1253	850
19019.73413	18738.90723	-295.089	16.13	16.13	32.26	3340	858
6339.534127	27482.70723	-217.089	25.20	25.20	50.40	1253	858
19208.84222	5113.211593	-21.2242	20.68	20.68	41.35	1562	866
27376.24222	9079.911593	303.001	29.63	29.63	59.25	1256	866
6952.042222	32811.11159	-86.2067	14.98	14.98	29.96	2896	866
29579.25032	396.7159525	-125.324	27.72	27.72	55.44	1127	874
720.5503172	6818.415952	-105.324	22.94	22.94	45.88	1871	874
9403.250317	17380.01595	66.1007	22.51	22.51	45.03	1192	874
39093.35032	30789.81595	-53.3243	18.63	18.63	37.26	1918	874
19927.75032	32848.21595	313.691	22.75	22.75	45.50	1936	874
30604.05841	14019.92031	-349.442	23.95	23.95	47.90	1952	882
14687.15841	14747.32031	-275.442	12.58	12.58	25.15	3419	882
26669.36651	11301.22467	70.7781	25.62	25.62	51.24	1105	890
13683.76651	20036.52467	218.153	18.96	18.96	37.92	1587	890
10693.46651	30838.32467	-157.559	21.17	21.17	42.34	1684	890
3442.666508	39394.12467	265.313	26.35	26.35	52.70	1301	890
29416.7746	10326.12903	119.785	26.38	26.38	52.75	1185	898
7512.174603	14754.02903	84.4155	11.28	11.28	22.56	4037	898
27334.5746	24689.82903	-325.677	38.15	38.15	76.30	1204	898
699.1746032	30895.32903	119.785	27.04	27.04	54.07	1297	898
27379.8827	9084.233391	202.241	22.33	22.33	44.65	1862	906
20678.59889	10740.14211	-298.644	25.25	25.25	50.49	1052	922
404.2069844	28858.34647	-219.591	22.00	22.00	43.99	1083	930
24770.91508	31023.65083	-311.537	33.72	33.72	67.45	1108	938
35794.31508	38518.15083	-270.537	23.50	23.50	47.01	2138	938
22695.52318	767.455189	232.967	13.66	13.66	27.32	3718	946
16494.42318	8915.655189	-223.483	27.08	27.08	54.16	1635	946
29479.12318	10394.85519	159.279	8.85	8.85	17.71	5257	946
26449.12318	21469.25519	133.734	17.26	17.26	34.52	2064	946
29917.82318	34967.05519	-103.483	20.21	20.21	40.41	1950	946
24104.33127	9468.159549	230.073	19.43	19.43	38.86	2225	954
7520.43127	14767.85955	50.2757	20.46	20.46	40.93	1630	954
7167.339366	2465.563908	218.337	19.97	19.97	39.94	2316	962
12775.53937	12387.86391	271.392	25.22	25.22	50.44	1807	962
21897.33937	27597.46391	96.5069	22.77	22.77	45.55	1583	962
13069.64746	10341.46827	-65.3219	21.50	21.50	43.00	1564	970
33285.04746	30449.96827	-55.3219	25.72	25.72	51.43	1138	970
7570.155556	14695.37263	-44.2681	19.62	19.62	39.23	1393	978
12362.25556	24948.97263	-97.2681	14.65	14.65	29.30	3036	978
23127.96365	9530.276987	227.341	27.77	27.77	55.53	1037	986
27809.16365	11449.07699	-12.3894	18.84	18.84	37.68	2487	986
9782.463652	29467.97699	-190.214	20.98	20.98	41.97	1758	986
31852.17175	15210.98135	-148.161	24.21	24.21	48.42	1678	994
23578.27175	33839.68135	-44.1606	20.16	20.16	40.32	1496	994
28318.07175	37790.98135	70.1944	29.39	29.39	58.78	1017	994
36461.47984	30305.48571	-60.1069	33.54	33.54	67.07	1077	1002
19196.59603	4984.494426	186.291	24.09	24.09	48.18	1068	1018
26972.59603	7299.994426	263.908	30.36	30.36	60.71	1233	1018
31265.39603	30315.89443	-230.999	24.56	24.56	49.13	1322	1018
27079.19603	35143.19443	-116.999	29.08	29.08	58.17	1186	1018
19485.10413	6535.198785	-180.946	16.63	16.63	33.25	1996	1026
36674.80413	19658.99879	282.629	19.78	19.78	39.56	1885	1026
39079.40413	30777.39879	-62.9457	24.52	24.52	49.03	1264	1026
34399.10413	35151.79879	317.017	28.64	28.64	57.27	1572	1026
7507.912223	1583.403145	77.3406	13.00	13.00	26.00	2802	1034
19512.41222	7973.903145	-243.892	20.04	20.04	40.08	1904	1034
29160.81222	10157.30314	-50.8919	21.64	21.64	43.28	1400	1034
29927.51222	34915.20314	-13.0494	25.48	25.48	50.96	1058	1034
20061.92032	2372.507504	318.107	26.49	26.49	52.99	2191	1042
26015.22032	8059.707504	-277.838	36.22	36.22	72.44	1130	1042
17833.92032	12484.8075	-212.838	13.99	13.99	27.98	4205	1042
32555.42032	14308.3075	10.5843	20.72	20.72	41.45	2060	1042
16088.72841	1303.511864	162.926	16.32	16.32	32.64	3103	1050
19959.72841	2365.011864	305.388	31.13	31.13	62.27	1270	1050
36798.72841	17819.01186	161.943	26.12	26.12	52.23	1249	1050
31294.52841	26417.71186	133.451	29.63	29.63	59.25	1201	1050
30928.73651	15753.31622	-114.731	13.24	13.24	26.47	3536	1058
19985.43651	37862.41622	-240.731	20.28	20.28	40.55	2034	1058
23608.1446	8629.520583	-44.677	14.53	14.53	29.06	3258	1066
36845.2446	12277.72058	-107.677	15.54	15.54	31.09	2833	1066
23604.9527	8586.024943	88.4168	13.99	13.99	27.98	2470	1074
27866.4527	16743.82494	315.374	13.33	13.33	26.66	6468	1074
16146.16889	7544.033662	-222.516	10.41	10.41	20.82	4895	1090
33847.46889	16839.53366	-168.516	27.69	27.69	55.39	1168	1090
7783.268891	29335.93366	-388.516	25.55	25.55	51.10	1658	1090
7459.676986	1103.738022	163.248	7.04	7.04	14.08	8097	1098
24499.57699	7946.738022	-214.462	28.42	28.42	56.85	1179	1098
38077.67699	8777.738022	-226.462	25.93	25.93	51.86	1979	1098
12223.87699	12930.93802	-330.462	23.27	23.27	46.53	1346	1098
7526.076986	14745.23802	174.056	11.92	11.92	23.83	3961	1098
22627.48508	22553.74238	-176.402	19.26	19.26	38.53	1370	1106
15436.79318	8260.546741	-357.325	17.00	17.00	34.01	3272	1114
27939.09318	16689.64674	196.79	25.41	25.41	50.82	1466	1114
31303.79318	20480.04674	-55.3251	12.81	12.81	25.62	3227	1114
20796.59318	23816.64674	-237.325	12.29	12.29	24.59	4901	1114
34227.69318	39322.94674	262.617	24.94	24.94	49.88	1949	1114
12129.80127	16120.4511	-209.248	18.82	18.82	37.63	3385	1122
7005.609367	12248.85546	-260.171	18.72	18.72	37.44	3286	1130
31088.60937	24341.75546	91.8169	14.74	14.74	29.48	2732	1130
30517.40937	34520.85546	17.1469	13.61	13.61	27.22	3242	1130
38098.41746	8725.75982	-143.093	14.29	14.29	28.59	2629	1138
27792.61746	10313.85982	-82.0933	16.46	16.46	32.92	3369	1138
7005.517463	12348.15982	-250.093	31.39	31.39	62.78	1029	1138
12370.72556	24907.76418	-151.016	20.11	20.11	40.22	1730	1146
39031.62556	30773.36418	-135.016	20.06	20.06	40.13	1547	1146
14910.03365	1812.268539	140.191	17.17	17.17	34.34	1905	1154
11941.93365	30869.86854	-240.939	16.67	16.67	33.35	2573	1154
7470.941749	1102.372899	206.096	20.51	20.51	41.02	1883	1162
14286.14175	6448.472899	3.701	11.56	11.56	23.13	3123	1162
30086.84175	15520.9729	199.218	16.23	16.23	32.45	3257	1162
8864.941749	30376.5729	58.721	23.39	23.39	46.77	1303	1162
10108.84984	3802.477258	332.916	44.89	44.89	89.77	1091	1170
39061.04984	30744.57726	-77.7842	14.62	14.62	29.25	3228	1170
17843.64984	31654.37726	-222.784	13.02	13.02	26.05	4355	1170
30531.14984	34473.57726	73.5358	25.79	25.79	51.57	1410	1170
18001.05794	14748.98162	271.096	15.24	15.24	30.47	3923	1178
31070.55794	24344.68162	114.878	17.26	17.26	34.52	1927	1178
3300.757939	27303.98162	-408.707	34.95	34.95	69.90	1315	1178
36449.45794	29841.78162	-237.707	35.40	35.40	70.79	1038	1178
30567.75794	34461.88162	-35.707	18.60	18.60	37.21	2372	1178
3664.957939	36362.98162	359.521	18.09	18.09	36.17	3116	1178
20316.96603	7966.385977	-404.63	22.21	22.21	44.42	2446	1186
21764.06603	15652.78598	125.763	12.91	12.91	25.81	2027	1186
2308.166034	15979.58598	166.045	19.57	19.57	39.14	1853	1186
31059.36603	24318.98598	66.8128	14.41	14.41	28.83	2555	1186
11469.56603	31914.18598	209.275	12.10	12.10	24.21	3328	1186
35161.86603	38589.58598	-123.63	21.43	21.43	42.86	1681	1186
1574.67413	3807.490337	224.09	22.68	22.68	45.36	1905	1194
18880.37413	18294.59034	-356.552	23.50	23.50	47.01	1617	1194
861.5822251	9648.694697	-101.475	23.60	23.60	47.19	1189	1202
31693.69032	13222.69906	37.5696	11.30	11.30	22.61	4227	1210
31076.49032	24320.29906	85.7121	22.77	22.77	45.55	1248	1210
23555.79032	26832.29906	-235.398	25.01	25.01	50.02	1935	1210
17847.89032	31729.09906	-417.398	16.77	16.77	33.54	3131	1210
19343.79032	32659.29906	-223.398	25.67	25.67	51.34	1273	1210
3393.39032	39409.89906	188.875	25.76	25.76	51.53	1196	1210
37174.99842	11387.80342	-370.321	29.41	29.41	58.83	1853	1218
33607.99842	20121.20342	-274.321	21.62	21.62	43.24	1115	1218
31041.99842	24318.80342	37.6469	15.57	15.57	31.13	2220	1218
33581.89842	30042.10342	-108.321	23.10	23.10	46.21	1193	1218
16831.40651	6185.107775	-196.243	19.31	19.31	38.62	1825	1226
20284.10651	7912.107775	-186.243	24.16	24.16	48.32	1074	1226
29265.30651	10813.80778	-127.243	17.95	17.95	35.89	2187	1226
8176.506511	16889.90778	-101.243	26.23	26.23	52.47	1265	1226
17831.60651	31676.10778	-273.243	20.72	20.72	41.45	1784	1226
4641.014606	4320.612135	333.534	30.90	30.90	61.80	1128	1234
2162.314606	8079.212135	-161.166	25.67	25.67	51.34	1945	1234
33363.71461	13244.11214	331.569	27.55	27.55	55.11	1892	1234
27930.71461	16691.31214	322.726	16.32	16.32	32.64	3146	1234
10350.01461	32273.41214	329.604	21.22	21.22	42.44	1973	1234
24975.7227	2877.916495	-147.089	25.76	25.76	51.53	1245	1242
24657.4227	18187.51649	2.50866	11.66	11.66	23.31	3412	1242
29226.8308	10869.22085	-275.012	20.46	20.46	40.93	1759	1250
24640.4308	18191.42085	123.433	13.82	13.82	27.65	1588	1250
8697.130797	19402.12085	-316.012	27.27	27.27	54.54	1518	1250
33057.4308	38393.72085	46.7984	15.57	15.57	31.13	2466	1250
25222.33889	485.1252139	184.426	19.57	19.57	39.14	1535	1258
11470.43889	31899.62521	51.7882	26.71	26.71	53.41	1089	1258
291.6469876	4482.129574	-43.857	24.47	24.47	48.94	1052	1266
3916.546988	8078.429574	228.715	24.42	24.42	48.84	1334	1266
859.0550829	9688.833933	-160.78	18.75	18.75	37.49	2005	1274
11793.85508	18966.73393	-238.78	29.30	29.30	58.59	1206	1274
11497.05508	31904.53393	177.703	21.03	21.03	42.06	1666	1274
31253.45508	32846.13393	194.405	24.42	24.42	48.84	1322	1274
23539.35508	33824.53393	-100.78	18.77	18.77	37.54	1894	1274
25296.86318	486.4382928	279.96	19.10	19.10	38.20	2557	1282
4296.563178	23132.53829	209.22	17.83	17.83	35.65	2689	1282
3296.463178	27274.43829	-190.702	26.80	26.80	53.60	1142	1282
23566.76318	33755.83829	-142.702	26.96	26.96	53.93	1186	1282
16848.57127	6211.142652	-182.625	11.99	11.99	23.97	3633	1290
10334.37127	17112.04265	57.0098	17.03	17.03	34.05	1565	1290
27951.77937	38501.94701	185.795	14.79	14.79	29.58	2977	1298
38177.57937	38542.34701	152.39	27.74	27.74	55.48	1061	1298
20537.98746	7172.151372	-151.44	14.88	14.88	29.77	4113	1306
853.0874642	9713.151372	-122.44	25.46	25.46	50.92	1619	1306
33089.28746	13304.95137	89.6178	22.40	22.40	44.79	1690	1306
27844.08746	14854.25137	-89.4397	13.94	13.94	27.88	1635	1306
6958.895559	6089.055731	-399.238	37.70	37.70	75.41	1159	1314
35201.79556	27756.05573	-151.238	32.36	32.36	64.72	1163	1314
24951.49556	33359.45573	-132.238	31.98	31.98	63.96	1300	1314
12270.10365	4588.560091	-329.037	22.02	22.02	44.04	2184	1322
6456.503655	15311.06009	269.818	24.68	24.68	49.36	1314	1322
20819.70365	23795.06009	-264.037	21.83	21.83	43.66	2057	1322
30675.10365	36880.56009	-74.0369	32.62	32.62	65.23	1136	1322
34932.11175	5614.96445	-211.836	14.77	14.77	29.53	3226	1330
14259.12794	2138.37317	217.367	22.00	22.00	43.99	2288	1346
33584.02794	20001.07317	-68.4327	12.46	12.46	24.92	3676	1346
36859.52794	21288.27317	-2.71275	15.92	15.92	31.84	2177	1346
3662.627941	30377.67317	-20.4327	18.56	18.56	37.11	2224	1346
19473.83604	12502.67753	158.619	36.08	36.08	72.16	1035	1354
9383.636036	17401.07753	21.0686	15.78	15.78	31.56	2710	1354
22493.64413	2339.781889	278.685	26.64	26.64	53.27	1513	1362
20006.24413	20557.28189	41.9025	8.03	8.03	16.06	5496	1362
31268.84413	30383.38189	-223.03	33.02	33.02	66.03	1008	1362
7180.752227	2567.686249	-29.8286	20.02	20.02	40.03	2443	1370
16845.15223	6199.986249	-136.829	29.98	29.98	59.96	1091	1370
18676.85223	8504.086249	-182.829	18.44	18.44	36.88	2073	1370
20811.65223	23903.58625	-246.829	21.48	21.48	42.96	1594	1370
16463.25223	33596.88625	288.711	12.72	12.72	25.43	3720	1370
9728.552227	35486.08625	279.869	12.62	12.62	25.25	4135	1370
3380.352227	39400.08625	364.364	31.51	31.51	63.02	1407	1370
16454.26032	33590.09061	247.648	9.75	9.75	19.50	5619	1378
24953.96032	35177.49061	-331.627	30.43	30.43	60.85	1263	1378
29737.36032	36648.69061	-211.627	17.17	17.17	34.34	2643	1378
25374.66842	837.7949677	88.6842	20.09	20.09	40.18	1395	1386
37121.86842	8120.194968	-240.426	15.80	15.80	31.60	2670	1386
2668.768417	10698.29497	-216.426	18.06	18.06	36.13	1281	1386
35692.96842	12272.79497	-73.4258	27.08	27.08	54.16	1474	1386
16485.86842	33605.09497	166.302	19.36	19.36	38.72	1476	1386
12320.37651	4676.999327	-336.224	18.93	18.93	37.87	2431	1394
27928.17651	4537.899327	251.981	22.09	22.09	44.18	1504	1394
23559.27651	8598.599327	-178.224	17.10	17.10	34.19	2181	1394
34819.57651	17796.59933	-182.224	31.18	31.18	62.36	1038	1394
25398.47651	34052.19933	45.6556	16.18	16.18	32.36	1923	1394
33386.57651	36683.29933	70.2181	23.17	23.17	46.35	1395	1394
22556.18461	7131.903687	-194.023	23.88	23.88	47.76	1052	1402
18549.28461	13717.40369	-119.023	9.44	9.44	18.89	6475	1402
30615.08461	14036.40369	-108.023	9.58	9.58	19.17	4690	1402
26296.68461	15330.30369	-173.023	11.16	11.16	22.33	4522	1402
9686.084608	15642.00369	43.892	24.23	24.23	48.47	1332	1402
28978.98461	16109.00369	-410.023	13.99	13.99	27.98	4738	1402
30734.28461	17726.50369	-213.023	20.77	20.77	41.54	1535	1402
36527.68461	18173.50369	-195.023	32.69	32.69	65.37	1336	1402
377.8846079	28888.30369	-141.023	16.20	16.20	32.40	1752	1402
23400.2927	316.1080466	-98.8217	20.96	20.96	41.92	1462	1410
19697.3927	5102.508047	-279.822	23.74	23.74	47.48	1974	1410
18872.5927	5202.608047	-44.8217	21.08	21.08	42.15	1783	1410
30663.9927	10766.70805	117.781	22.47	22.47	44.93	1542	1410
30418.1927	12870.00805	-246.822	19.12	19.12	38.25	2323	1410
30618.5927	14016.40805	-90.8217	24.63	24.63	49.27	1225	1410
2957.792703	17868.00805	266.138	27.95	27.95	55.91	1492	1410
10278.8927	29412.60805	-101.822	24.54	24.54	49.08	1259	1410
2841.300799	846.2124062	-87.6203	26.78	26.78	53.55	1037	1418
1616.700799	3812.412406	29.5572	21.81	21.81	43.61	1605	1418
26142.2008	8997.112406	45.2772	15.40	15.40	30.80	1940	1418
25703.7008	12426.51241	-49.6203	19.66	19.66	39.33	1229	1418
15230.8008	13417.41241	-322.62	22.89	22.89	45.78	1968	1418
3612.400799	15881.11241	-369.62	32.29	32.29	64.57	1470	1418
18086.6008	28120.01241	-147.62	13.61	13.61	27.22	3215	1418
22118.40889	1466.016766	80.8486	30.83	30.83	61.65	1226	1426
20711.80889	10804.31677	-185.419	14.95	14.95	29.91	3154	1426
30645.30889	14007.91677	-120.419	28.33	28.33	56.66	1184	1426
23271.10889	18471.81677	-346.419	35.87	35.87	71.73	1452	1426
3607.708894	19564.51677	-133.419	17.31	17.31	34.62	2345	1426
34425.90889	21807.21677	304.859	38.50	38.50	77.01	1247	1426
3716.108894	30379.11677	128.991	24.09	24.09	48.18	1220	1426
34203.50889	37509.51677	42.5311	16.37	16.37	32.73	2912	1426
3416.008894	39378.51677	325.491	20.49	20.49	40.98	2521	1426
16288.91699	1633.821125	-370.217	24.16	24.16	48.32	2120	1434
32079.41699	14904.62113	-180.217	21.22	21.22	42.44	1932	1434
22509.41699	16618.92113	-73.2175	13.82	13.82	27.65	3379	1434
36892.51699	18716.82113	43.715	20.32	20.32	40.65	2015	1434
25991.61699	19072.42113	-301.217	31.23	31.23	62.45	1463	1434
36334.31699	26910.32113	-143.217	17.24	17.24	34.48	2576	1434
12251.21699	31383.72113	-89.2175	18.11	18.11	36.22	1653	1434
19197.31699	37648.42113	-166.217	32.05	32.05	64.10	1175	1434
27198.12508	7126.325485	344.561	29.23	29.23	58.45	1218	1442
26152.82508	9879.425485	-80.0161	11.82	11.82	23.64	3745	1442
16511.52508	11229.82549	-133.016	15.75	15.75	31.51	2586	1442
16253.32508	13808.22549	204.064	22.33	22.33	44.65	1809	1442
27372.42508	15763.12549	-282.016	15.28	15.28	30.57	2700	1442
39809.82508	16041.52549	242.381	37.54	37.54	75.08	1025	1442
10869.32508	18115.62549	-298.016	23.22	23.22	46.44	2080	1442
31489.42508	18477.02549	-69.0161	9.77	9.77	19.55	4419	1442
16191.32508	19981.62549	-40.0161	14.39	14.39	28.78	2303	1442
38791.22508	21344.72549	176.554	29.88	29.88	59.77	1076	1442
35557.92508	37052.02549	293.471	37.96	37.96	75.93	1181	1442
16942.43318	4577.629845	8.74776	13.26	13.26	26.52	1948	1450
21272.43318	4869.429845	275.005	18.16	18.16	36.31	3564	1450
23451.73318	8573.629845	-198.815	13.49	13.49	26.99	2588	1450
25292.13318	8840.829845	-156.815	21.05	21.05	42.11	1246	1450
12265.43318	12665.72984	-85.8147	14.62	14.62	29.25	3662	1450
31334.23318	13721.82984	-44.8147	18.11	18.11	36.22	1800	1450
17055.53318	14530.82984	-219.815	21.48	21.48	42.96	1317	1450
30263.73318	16127.22984	-150.815	13.42	13.42	26.85	3602	1450
14108.23318	17756.32984	199.353	16.04	16.04	32.08	2781	1450
31600.63318	18582.32984	-220.815	13.31	13.31	26.61	4246	1450
1940.83318	25790.82984	50.9953	19.31	19.31	38.62	1777	1450
26048.53318	26659.92984	-142.815	28.75	28.75	57.51	1278	1450
33396.33318	30899.32984	181.668	15.85	15.85	31.70	3897	1450
16436.13318	33578.42984	318.235	20.11	20.11	40.22	2439	1450
15115.84128	1515.434204	-111.613	18.39	18.39	36.79	2758	1458
22868.24128	4640.834204	82.6367	22.84	22.84	45.69	1504	1458
15760.44128	5183.234204	203.484	36.08	36.08	72.16	1113	1458
19980.34128	8868.134204	-345.613	40.29	40.29	80.59	1131	1458
23949.34128	9144.634204	-85.6133	6.85	6.85	13.71	7805	1458
24586.34128	11739.4342	-69.6133	15.17	15.17	30.33	2561	1458
22687.54128	12005.5342	-199.613	18.37	18.37	36.74	1526	1458
31835.44128	12396.8342	12.8792	30.40	30.40	60.81	1145	1458
33284.04128	13246.3342	306.647	11.94	11.94	23.88	4823	1458
40590.74128	14306.2342	2.07165	16.89	16.89	33.77	2786	1458
33359.84128	15682.1342	9.93165	21.64	21.64	43.28	1596	1458
24700.94128	15921.9342	325.314	25.81	25.81	51.62	1226	1458
8141.941275	16820.4342	-270.613	23.71	23.71	47.43	1656	1458
32496.44128	17196.7342	-199.613	23.39	23.39	46.77	1059	1458
30111.74128	17809.3342	101.304	17.85	17.85	35.70	2515	1458
16565.54128	17772.9342	-317.613	32.81	32.81	65.61	1404	1458
37397.34128	21067.4342	16.8092	29.72	29.72	59.44	1021	1458
12380.64128	24935.0342	-123.613	18.77	18.77	37.54	2251	1458
24005.54128	33571.7342	-188.613	27.79	27.79	55.58	1369	1458
10360.54128	40222.6342	339.069	38.93	38.93	77.86	1003	1458
24201.94937	644.9385639	-77.412	13.49	13.49	26.99	2275	1466
13538.24937	5814.438564	-391.412	27.58	27.58	55.15	1417	1466
27034.94937	7116.238564	-22.412	29.32	29.32	58.64	1338	1466
23916.74937	9144.638564	-40.412	14.95	14.95	29.91	2335	1466
14308.84937	10600.93856	-182.412	24.70	24.70	49.41	1017	1466
24232.94937	13128.33856	130.981	11.61	11.61	23.22	4868	1466
29331.44937	13601.33856	-176.412	21.93	21.93	43.85	1958	1466
6380.64937	13576.23856	-80.412	11.59	11.59	23.17	4240	1466
8574.94937	30167.23856	-156.412	24.61	24.61	49.22	1223	1466
3723.24937	30365.23856	125.086	16.70	16.70	33.39	2596	1466
15223.75747	783.3429235	-308.211	23.90	23.90	47.81	1322	1474
16805.85747	1192.242923	77.1444	20.04	20.04	40.08	2317	1474
1439.357466	2156.442923	-186.211	24.75	24.75	49.50	1690	1474
19361.45747	4426.642923	70.2669	18.25	18.25	36.50	1432	1474
31824.65747	6521.142923	197.009	10.10	10.10	20.21	3879	1474
16884.95747	11061.94292	-198.211	7.58	7.58	15.17	8408	1474
28037.65747	13248.44292	-91.2106	10.17	10.17	20.35	5324	1474
17802.55747	16659.14292	202.904	14.67	14.67	29.34	3061	1474
22487.15747	16629.64292	-9.31558	15.83	15.83	31.65	3032	1474
32364.95747	17325.74292	-189.211	9.63	9.63	19.26	6165	1474
14563.75747	17494.14292	-123.211	12.93	12.93	25.86	2693	1474
36592.75747	17810.54292	100.724	25.83	25.83	51.67	1374	1474
9606.057466	19927.54292	-318.211	20.37	20.37	40.74	2963	1474
40455.15747	22066.24292	275.609	36.17	36.17	72.35	1130	1474
3642.857466	30365.54292	66.3369	27.48	27.48	54.97	1185	1474
19848.85747	33050.84292	-245.211	23.93	23.93	47.85	1446	1474
8596.257466	33538.04292	-126.211	27.01	27.01	54.02	1078	1474
2471.057466	33948.84292	172.447	22.11	22.11	44.23	1424	1474
28210.25747	37493.34292	-298.211	18.25	18.25	36.50	3985	1474
10170.76556	677.4472831	209.001	20.56	20.56	41.12	1736	1482
13163.36556	3605.447283	-123.009	24.66	24.66	49.31	1583	1482
19531.76556	5529.347283	-152.009	14.51	14.51	29.01	3817	1482
21038.76556	10718.64728	97.9783	20.09	20.09	40.18	1389	1482
6383.365561	13579.14728	-119.009	11.63	11.63	23.27	3384	1482
11610.46556	13815.94728	53.7658	15.68	15.68	31.37	1672	1482
17453.46556	13789.94728	-97.0092	11.02	11.02	22.04	4339	1482
7723.865561	17113.94728	-262.009	10.88	10.88	21.76	4840	1482
32341.56556	17414.34728	-197.009	21.41	21.41	42.81	1629	1482
15056.86556	22629.44728	57.6958	13.78	13.78	27.55	2073	1482
10081.96556	26325.04728	-238.009	12.39	12.39	24.77	3715	1482
28780.76556	27561.94728	-75.0092	19.55	19.55	39.09	1928	1482
38302.46556	27715.24728	-399.009	19.66	19.66	39.33	3447	1482
18563.76556	32019.84728	-294.009	19.38	19.38	38.76	2368	1482
13214.46556	32938.54728	-6.16669	16.48	16.48	32.97	1856	1482
29519.66556	36945.94728	-163.009	17.83	17.83	35.65	2824	1482
21727.96556	37290.94728	-141.009	29.96	29.96	59.91	1411	1482
5036.765561	38792.84728	134.331	26.52	26.52	53.03	1590	1482
29708.07366	10917.95164	-231.808	34.52	34.52	69.05	1091	1490
18503.77366	14881.95164	239.66	10.83	10.83	21.67	4760	1490
21282.17366	15228.65164	14.6672	8.83	8.83	17.66	4223	1490
6575.973656	15342.35164	196.43	18.20	18.20	36.41	1297	1490
23079.37366	16008.15164	306.47	22.35	22.35	44.70	1445	1490
30066.27366	18264.25164	-230.808	24.49	24.49	48.98	1416	1490
31577.47366	18518.25164	-150.808	13.05	13.05	26.09	3171	1490
39907.37366	19197.55164	151.235	25.46	25.46	50.92	1144	1490
2838.373656	19585.25164	-205.808	14.91	14.91	29.81	3009	1490
33334.87366	19344.85164	-337.808	36.31	36.31	72.63	1364	1490
562.9736564	21783.35164	232.782	24.94	24.94	49.88	1287	1490
10708.07366	21910.75164	-89.8078	9.35	9.35	18.70	5252	1490
5219.173656	27679.35164	-222.808	34.08	34.08	68.15	1005	1490
2559.673656	31319.15164	91.3022	20.49	20.49	40.98	1497	1490
27227.57366	33167.15164	252.432	31.25	31.25	62.50	1426	1490
27257.07366	36295.45164	189.552	20.04	20.04	40.08	2300	1490
11462.48175	6019.656002	-299.606	25.17	25.17	50.35	1165	1498
27108.28175	7136.656002	106.241	20.06	20.06	40.13	2263	1498
20552.98175	7409.856002	-319.606	8.50	8.50	17.00	9746	1498
2049.981752	7797.356002	320.426	28.57	28.57	57.13	1106	1498
24105.68175	12969.456	112.136	11.09	11.09	22.18	3315	1498
16250.18175	14407.456	96.4161	27.44	27.44	54.87	1072	1498
31695.48175	14787.456	-94.6064	11.09	11.09	22.18	4869	1498
14963.38175	15213.056	171.086	15.31	15.31	30.61	2676	1498
25897.28175	16405.256	17.8161	12.32	12.32	24.63	3204	1498
31233.88175	17761.556	-124.606	21.31	21.31	42.63	1092	1498
22634.28175	22559.456	-40.6064	17.50	17.50	35.00	1237	1498
10462.58175	28750.956	-163.606	17.29	17.29	34.57	1386	1498
33015.08175	29458.956	-145.606	20.89	20.89	41.78	2592	1498
12265.68175	31419.056	-105.606	15.02	15.02	30.05	2226	1498
10001.48175	34758.356	353.831	34.01	34.01	68.01	1048	1498
9773.881752	39023.056	-74.6064	26.05	26.05	52.09	1067	1498
24064.18985	1629.360362	-17.4907	18.20	18.20	36.41	2738	1506
26085.78985	9560.560362	-158.491	14.20	14.20	28.40	2444	1506
29283.68985	15168.26036	-138.491	5.13	5.13	10.27	11646	1506
699.289847	15381.16036	-265.491	34.50	34.50	69.00	1138	1506
31626.88985	18596.66036	-125.491	11.80	11.80	23.60	3377	1506
34808.28985	19159.36036	-183.491	20.65	20.65	41.31	2276	1506
39428.48985	20001.86036	231.134	10.55	10.55	21.10	6456	1506
39166.68985	20607.46036	113.234	12.01	12.01	24.02	3919	1506
13622.28985	25237.36036	197.729	21.15	21.15	42.30	1201	1506
37053.38985	28697.86036	-366.491	37.26	37.26	74.51	1018	1506
9545.789847	32324.86036	23.8268	20.11	20.11	40.22	1279	1506
3283.889847	32468.26036	-114.491	24.04	24.04	48.09	1706	1506
26898.28985	37194.86036	-181.491	7.11	7.11	14.22	8166	1506
2214.997942	2815.664722	-250.632	27.77	27.77	55.53	1812	1514
16787.99794	5177.064722	-140.632	18.72	18.72	37.44	1636	1514
35022.69794	8240.664722	105.233	25.88	25.88	51.76	1521	1514
23440.09794	8468.564722	-141.632	10.17	10.17	20.35	6715	1514
18107.79794	9643.564722	148.463	17.57	17.57	35.14	2095	1514
22905.69794	9665.364722	-245.632	18.06	18.06	36.13	2484	1514
30295.59794	11340.16472	-182.632	19.38	19.38	38.76	2495	1514
20519.79794	12894.46472	73.793	16.34	16.34	32.69	2187	1514
22386.19794	14529.76472	-320.632	29.48	29.48	58.97	1150	1514
30832.09794	17723.46472	-86.632	10.34	10.34	20.68	4497	1514
23036.49794	19208.06472	-136.632	7.94	7.94	15.87	9586	1514
8567.797942	30110.56472	-38.632	12.55	12.55	25.10	3089	1514
24702.69794	32246.86472	196.606	24.35	24.35	48.70	2159	1514
19104.10604	3815.569081	310.434	18.56	18.56	37.11	3234	1522
21534.80604	7960.769081	-223.773	10.97	10.97	21.95	4338	1522
26061.10604	8054.369081	-231.773	7.44	7.44	14.88	10304	1522
6193.006038	8262.469081	-4.94823	12.51	12.51	25.01	3538	1522
26156.30604	8934.569081	33.3693	9.91	9.91	19.83	5220	1522
28645.40604	11020.86908	70.7043	20.06	20.06	40.13	2444	1522
31821.60604	12443.36908	13.7193	21.81	21.81	43.61	2044	1522
38550.20604	18422.26908	290.784	25.83	25.83	51.67	1860	1522
34823.70604	19133.46908	-225.773	15.97	15.97	31.93	3689	1522
23072.30604	19278.86908	-187.773	19.59	19.59	39.19	2804	1522
5727.606038	21154.66908	7.82427	16.41	16.41	32.83	2759	1522
1180.606038	22996.96908	136.532	25.76	25.76	51.53	1556	1522
31308.10604	32890.06908	265.239	30.73	30.73	61.47	1808	1522
26564.10604	39209.26908	13.7193	17.73	17.73	35.47	1702	1522
7027.214133	4207.173441	-78.9145	17.71	17.71	35.42	2168	1530
16306.91413	8959.173441	-256.914	23.08	23.08	46.16	1614	1530
23906.61413	9319.973441	-309.914	13.78	13.78	27.55	2605	1530
8017.914133	11704.27344	-352.914	33.35	33.35	66.69	1035	1530
24579.41413	11761.17344	-109.914	14.15	14.15	28.31	3087	1530
29305.11413	15961.57344	43.053	32.00	32.00	64.01	1093	1530
16766.71413	17652.87344	-278.914	16.08	16.08	32.17	4275	1530
37386.91413	21111.77344	295.556	34.76	34.76	69.52	1191	1530
23784.61413	21940.17344	-226.914	30.61	30.61	61.23	1216	1530
9725.014133	29500.97344	-379.914	33.65	33.65	67.31	1050	1530
34001.41413	30164.07344	-34.9145	25.81	25.81	51.62	1008	1530
11539.91413	32875.47344	124.601	23.90	23.90	47.81	1248	1530
23576.91413	35527.97344	320.118	12.46	12.46	24.92	5044	1530
4116.614133	36457.67344	122.636	24.07	24.07	48.14	1645	1530
30245.02223	10739.8778	-16.0558	13.05	13.05	26.09	3691	1538
23756.42223	12330.1778	-78.0558	10.74	10.74	21.48	3316	1538
25065.02223	13414.0778	345.522	11.23	11.23	22.47	7035	1538
18394.02223	14198.2778	29.1567	11.21	11.21	22.42	4042	1538
31726.62223	14718.4778	-307.056	26.07	26.07	52.14	1222	1538
33863.02223	16755.8778	-235.056	14.46	14.46	28.92	3966	1538
5502.122228	18671.7778	-355.056	17.00	17.00	34.01	3138	1538
16077.12223	20133.9778	-290.056	14.44	14.44	28.87	5178	1538
12178.32223	21995.1778	-213.056	33.77	33.77	67.54	1102	1538
9465.022228	22990.7778	-342.056	36.34	36.34	72.68	1195	1538
41353.82223	22883.8778	-208.056	27.06	27.06	54.12	1566	1538
35688.72223	24146.4778	152.952	25.27	25.27	50.54	1224	1538
9755.022228	25997.6778	-402.056	34.31	34.31	68.62	1579	1538
24020.22223	34275.6778	-215.056	21.01	21.01	42.01	2540	1538
24265.73032	1622.58216	375.838	35.14	35.14	70.27	1465	1546
21684.13032	2370.88216	130.213	25.25	25.25	50.49	1520	1546
16831.53032	6224.18216	-271.197	16.27	16.27	32.55	4382	1546
16901.43032	11125.28216	-290.197	14.34	14.34	28.68	5495	1546
32665.63032	13163.78216	340.468	24.52	24.52	49.03	1541	1546
6935.030324	14974.48216	-192.197	17.43	17.43	34.85	2318	1546
19265.63032	15112.08216	47.683	17.19	17.19	34.38	2936	1546
23101.93032	15983.58216	29.0155	16.84	16.84	33.68	1770	1546
31853.53032	18050.28216	270.71	16.23	16.23	32.45	4680	1546
33066.13032	29487.68216	-2.42452	23.55	23.55	47.10	1449	1546
34743.03032	30967.78216	289.378	22.49	22.49	44.98	3081	1546
2868.038419	931.5865196	-113.338	33.09	33.09	66.18	1047	1554
8743.938419	4490.58652	-316.338	29.37	29.37	58.73	1522	1554
21540.33842	8108.18652	-317.338	21.20	21.20	42.39	2037	1554
25263.23842	8820.88652	-94.3383	13.38	13.38	26.75	3840	1554
30612.23842	13957.38652	-132.338	17.57	17.57	35.14	2489	1554
21550.63842	15889.58652	-14.3558	8.27	8.27	16.53	7365	1554
34153.53842	16929.88652	-216.338	12.08	12.08	24.16	3989	1554
41069.73842	21036.08652	142.844	29.93	29.93	59.86	1158	1554
4037.138419	21303.48652	-145.338	26.99	26.99	53.98	1183	1554
33457.33842	22846.98652	-283.338	24.37	24.37	48.75	1971	1554
37055.63842	39249.28652	-97.3383	25.91	25.91	51.81	2059	1554
4375.546514	4313.990879	286.148	25.53	25.53	51.06	1344	1562
17249.04651	4351.490879	83.753	14.53	14.53	29.06	3342	1562
16222.64651	4523.590879	-55.4795	27.04	27.04	54.07	1032	1562
25921.84651	5862.790879	-60.4795	23.67	23.67	47.34	1354	1562
23192.54651	6971.890879	-172.48	20.28	20.28	40.55	1826	1562
24463.64651	7854.390879	-196.48	29.44	29.44	58.88	1442	1562
19517.24651	7986.190879	-372.48	29.98	29.98	59.96	1116	1562
16879.84651	11033.69088	-186.48	14.72	14.72	29.44	2340	1562
19300.34651	16007.29088	-265.48	15.64	15.64	31.27	5649	1562
30245.44651	16098.09088	-174.48	30.17	30.17	60.34	1202	1562
9378.246514	19143.29088	-363.48	22.54	22.54	45.07	1637	1562
35293.74651	19499.19088	-78.4795	21.69	21.69	43.38	1573	1562
35994.84651	20888.89088	110.28	19.88	19.88	39.75	1854	1562
25435.84651	25797.09088	90.6305	26.19	26.19	52.38	1454	1562
3119.846514	29373.59088	313.658	24.35	24.35	48.70	1711	1562
32168.24651	29459.59088	-350.48	31.18	31.18	62.36	1555	1562
31243.74651	32948.89088	-67.4795	16.06	16.06	32.12	3445	1562
6932.346514	33416.99088	-39.4795	13.56	13.56	27.13	3158	1562
21883.64651	34954.99088	-228.48	33.37	33.37	66.74	1008	1562
14363.74651	35940.89088	310.71	27.60	27.60	55.20	1490	1562
31830.65461	6521.495239	147.474	13.42	13.42	26.85	2787	1570
20543.05461	7124.795239	-221.621	10.55	10.55	21.10	6078	1570
21531.75461	8042.495239	-219.621	24.70	24.70	49.41	1804	1570
27803.65461	14698.39524	-261.621	18.51	18.51	37.02	2517	1570
22392.25461	14943.09524	-134.621	17.62	17.62	35.23	2380	1570
16855.05461	15027.49524	280.112	24.02	24.02	48.04	1838	1570
7424.05461	16524.59524	-74.6208	20.70	20.70	41.40	1192	1570
24039.85461	17252.09524	-131.621	29.65	29.65	59.30	1233	1570
9551.95461	28443.19524	-9.72581	14.58	14.58	29.15	2273	1570
12491.65461	30392.39524	-63.6208	27.95	27.95	55.91	1275	1570
29555.25461	33947.69524	358.712	42.58	42.58	85.16	1009	1570
30545.25461	34434.49524	-52.6208	13.97	13.97	27.93	3291	1570
19661.45461	36493.09524	254.567	33.58	33.58	67.16	1089	1570
33080.15461	38355.89524	18.7667	18.75	18.75	37.49	1079	1570
18930.1627	3196.399598	320.253	26.14	26.14	52.28	2455	1578
17242.0627	4353.399598	0.940425	9.66	9.66	19.31	4711	1578
19425.9627	4707.999598	-89.7621	17.40	17.40	34.81	2611	1578
22900.9627	11292.9996	222.003	21.62	21.62	43.24	1815	1578
2546.262705	14598.2996	-8.88457	12.06	12.06	24.12	4076	1578
7642.162705	15879.9996	-285.762	14.70	14.70	29.39	3280	1578
28953.8627	16038.2996	-241.762	24.35	24.35	48.70	1186	1578
37827.3627	18530.8996	91.3304	33.70	33.70	67.40	1127	1578
30345.0627	23428.2996	107.05	31.06	31.06	62.12	1009	1578
10368.6627	24368.5996	196.458	26.05	26.05	52.09	1262	1578
28640.5627	34703.5996	-389.762	33.25	33.25	66.51	1611	1578
26075.0708	1352.803958	23.3967	9.77	9.77	19.55	4856	1586
4315.4708	4302.203958	247.407	28.21	28.21	56.43	1078	1586
24112.1708	4715.303958	266.074	13.24	13.24	26.47	5066	1586
20681.7708	10707.60396	-107.903	13.59	13.59	27.18	3308	1586
12034.4708	12899.60396	-331.903	21.34	21.34	42.67	2468	1586
32628.2708	14363.30396	178.632	13.31	13.31	26.61	3662	1586
28805.7708	14999.30396	-149.903	18.04	18.04	36.08	2609	1586
6149.3708	16746.60396	-164.903	26.23	26.23	52.47	1038	1586
33867.5708	16758.30396	-206.903	33.21	33.21	66.41	1486	1586
10887.9708	18050.80396	-332.903	35.25	35.25	70.51	1362	1586
40549.2708	20301.70396	160.947	26.68	26.68	53.36	1816	1586
28485.7708	38090.00396	-201.903	27.69	27.69	55.39	1081	1586
2853.778895	846.5083177	-27.0446	20.84	20.84	41.68	1976	1594
27477.8789	8007.408318	169.648	33.42	33.42	66.83	1440	1594
25531.6789	8674.608318	338.638	25.67	25.67	51.34	1281	1594
16326.6789	9115.808318	-204.045	15.05	15.05	30.10	3466	1594
28527.9789	10269.20832	-63.0446	18.70	18.70	37.40	1969	1594
20679.2789	10718.20832	-226.045	13.59	13.59	27.18	5097	1594
30180.1789	11626.50832	-219.045	22.68	22.68	45.36	2018	1594
24913.8789	15793.50832	-240.045	27.11	27.11	54.21	1451	1594
2928.578895	16542.80832	16.3779	20.89	20.89	41.78	1735	1594
33959.3789	16652.90832	12.4479	23.93	23.93	47.85	1063	1594
8874.678895	16788.90832	-398.045	42.98	42.98	85.96	1455	1594
26001.0789	19941.60832	-29.0446	16.89	16.89	33.77	1931	1594
37755.4789	30776.00832	214.843	21.24	21.24	42.48	2275	1594
12270.7789	31368.50832	-129.045	11.75	11.75	23.50	5837	1594
7566.178895	31716.60832	-101.045	27.48	27.48	54.97	1191	1594
20661.7789	34735.70832	-41.0446	36.64	36.64	73.29	1166	1594
26071.08699	1368.412677	47.6766	8.95	8.95	17.90	5443	1602
4300.986991	4320.312677	273.652	25.08	25.08	50.16	1295	1602
11466.48699	6013.312677	-180.186	30.19	30.19	60.38	1354	1602
26026.18699	7882.112677	-120.186	23.27	23.27	46.53	1489	1602
35777.98699	9174.512677	-97.1859	21.88	21.88	43.76	1409	1602
16753.58699	10544.21268	-96.1859	11.68	11.68	23.36	4478	1602
39230.28699	11473.31268	176.384	26.56	26.56	53.13	1466	1602
24395.28699	12791.21268	253.019	13.21	13.21	26.42	4824	1602
30943.08699	15733.61268	-128.186	13.97	13.97	27.93	4161	1602
32510.18699	17279.91268	-231.186	30.94	30.94	61.89	1110	1602
18177.38699	17537.91268	-288.186	12.08	12.08	24.16	5685	1602
36752.38699	21272.21268	310.987	23.22	23.22	46.44	2949	1602
41349.58699	22756.01268	-402.186	29.58	29.58	59.16	1847	1602
20807.88699	23799.91268	-103.186	18.46	18.46	36.93	2186	1602
9293.386991	31644.21268	-20.1859	15.14	15.14	30.29	2881	1602
7065.195086	4231.517037	-182.327	22.35	22.35	44.70	1771	1610
20485.89509	7254.617037	-291.327	26.23	26.23	52.47	2073	1610
17540.29509	11866.71704	-271.327	29.32	29.32	58.64	1469	1610
21698.79509	12700.71704	-128.327	14.18	14.18	28.35	2875	1610
33164.89509	15940.11704	-78.3271	28.00	28.00	56.00	1189	1610
12480.49509	17088.11704	-64.3271	14.34	14.34	28.68	2608	1610
3647.095086	19508.51704	-250.327	18.09	18.09	36.17	2922	1610
30298.89509	21657.61704	-73.3271	33.28	33.28	66.55	1158	1610
20806.19509	23788.91704	-271.327	13.54	13.54	27.08	5356	1610
36847.99509	24595.01704	-243.327	24.49	24.49	48.98	2382	1610
34787.69509	26925.81704	-60.3271	30.76	30.76	61.51	1210	1610
27503.79509	36185.51704	-171.327	25.17	25.17	50.35	1212	1610
16055.30318	196.9213965	-81.4684	14.08	14.08	28.17	2678	1618
22331.80318	1157.321397	183.962	25.32	25.32	50.63	1705	1618
19565.80318	5611.621397	-133.468	13.71	13.71	27.41	2253	1618
27451.00318	7755.021397	276.317	27.32	27.32	54.64	1752	1618
25050.00318	8684.821397	227.192	21.43	21.43	42.86	2781	1618
18501.80318	18680.0214	128.942	18.70	18.70	37.40	1164	1618
38319.30318	19413.6214	37.5691	15.43	15.43	30.85	2390	1618
671.4031814	21790.1214	271.404	19.03	19.03	38.06	2423	1618
29902.10318	34745.2214	-304.468	30.87	30.87	61.75	1049	1618
22948.20318	35527.4214	71.9566	14.22	14.22	28.45	2761	1618
20174.91128	3424.525756	300.738	22.30	22.30	44.60	2270	1626
24252.31128	7825.725756	-400.61	21.83	21.83	43.66	2523	1626
2891.711277	16529.62576	64.9378	28.24	28.24	56.47	1120	1626
31530.31128	18503.32576	-9.73216	12.32	12.32	24.63	4618	1626
29676.61128	19953.12576	-201.61	10.15	10.15	20.30	4979	1626
20856.31128	23814.52576	-141.61	20.39	20.39	40.79	1527	1626
38991.91128	25054.82576	-330.61	27.93	27.93	55.86	1668	1626
7617.711277	31775.62576	-249.61	19.57	19.57	39.14	2961	1626
2140.411277	32161.42576	226.068	21.81	21.81	43.61	1588	1626
10512.01128	34689.72576	96.3778	11.92	11.92	23.83	4126	1626
19734.71128	35671.02576	13.8478	28.12	28.12	56.24	1498	1626
29790.31128	36492.62576	-120.61	23.46	23.46	46.91	1738	1626
16024.21937	168.1301158	295.684	29.70	29.70	59.39	1108	1634
25981.21937	7937.130116	-228.751	18.84	18.84	37.68	3177	1634
25218.81937	8750.530116	-46.7509	13.94	13.94	27.88	3474	1634
24006.51937	9152.930116	221.997	21.22	21.22	42.44	1252	1634
28526.01937	10319.43012	-48.7509	15.17	15.17	30.33	2428	1634
30685.31937	11794.53012	-149.751	20.49	20.49	40.98	1465	1634
24101.11937	12974.23012	103.114	10.72	10.72	21.43	4362	1634
18392.11937	13807.43012	10.7591	17.10	17.10	34.19	1968	1634
28289.41937	15166.53012	-266.751	19.38	19.38	38.76	1700	1634
18575.31937	26439.03012	-279.751	26.73	26.73	53.46	1667	1634
10523.61937	34692.13012	294.702	17.31	17.31	34.62	3148	1634
40896.01937	36174.73012	-326.751	38.08	38.08	76.16	1108	1634
24200.02747	660.7344754	-41.8922	11.04	11.04	22.09	4121	1642
18818.22747	6175.434475	-130.892	19.66	19.66	39.33	2430	1642
16066.52747	9365.934475	294.56	28.52	28.52	57.04	1242	1642
27696.72747	10327.23448	-18.8922	8.08	8.08	16.16	5917	1642
21051.62747	10706.43448	106.903	12.95	12.95	25.91	4000	1642
28801.22747	11263.13448	-46.8922	17.45	17.45	34.90	2454	1642
24299.12747	14145.23448	-94.8922	13.49	13.49	26.99	3113	1642
38412.42747	18736.23448	79.3928	15.61	15.61	31.23	2606	1642
33349.72747	19339.13448	-343.892	27.48	27.48	54.97	1552	1642
32923.82747	26343.53448	39.1103	16.16	16.16	32.31	3017	1642
36170.92747	28874.83448	-212.892	29.39	29.39	58.78	1327	1642
25049.62747	33439.33448	-339.892	30.43	30.43	60.85	1421	1642
2141.935563	6712.638835	-375.033	19.69	19.69	39.38	3602	1650
27683.73556	10624.83883	-62.0335	14.01	14.01	28.02	2772	1650
29679.83556	10711.43883	-165.033	11.40	11.40	22.80	5493	1650
16988.33556	11639.73883	-249.033	14.22	14.22	28.45	3093	1650
28941.53556	12372.43883	-14.086	18.37	18.37	36.74	1900	1650
30785.53556	17925.73883	199.117	26.47	26.47	52.94	1548	1650
9333.035563	19080.73883	-309.033	15.26	15.26	30.52	3803	1650
8790.535563	24323.13883	-337.033	20.70	20.70	41.40	2938	1650
8517.935563	26917.63883	-240.033	24.04	24.04	48.09	1864	1650
18550.13556	26619.43883	-150.033	30.90	30.90	61.80	1019	1650
8073.535563	39971.33883	117.569	35.07	35.07	70.13	1060	1650
30280.94366	10685.14319	-37.1747	18.20	18.20	36.41	1231	1658
19960.24366	13936.14319	194.063	17.38	17.38	34.76	2784	1658
6494.443658	15327.24319	163.605	8.74	8.74	17.47	4528	1658
3269.143658	15837.84319	-15.2097	11.78	11.78	23.55	3119	1658
30861.14366	17758.74319	-49.1747	9.73	9.73	19.45	6066	1658
1900.943658	24926.54319	-78.1747	28.14	28.14	56.28	1457	1658
762.743658	35619.64319	29.0028	22.47	22.47	44.93	1349	1658
29724.64366	36475.04319	-207.175	14.22	14.22	28.45	2958	1658
31816.35175	6515.847554	83.8815	17.57	17.57	35.14	2003	1666
27446.25175	9200.147554	76.0215	20.37	20.37	40.74	2001	1666
7938.751753	11405.64755	-312.316	45.95	45.95	91.89	1047	1666
23763.75175	12303.64755	-140.316	14.79	14.79	29.58	2429	1666
36849.25175	12250.84755	-203.316	22.07	22.07	44.13	1872	1666
30667.75175	13925.34755	-101.316	28.59	28.59	57.18	1027	1666
19514.75175	14993.14755	-366.316	32.69	32.69	65.37	1824	1666
14238.25175	15746.94755	73.074	21.88	21.88	43.76	1373	1666
11384.35175	16047.04755	321.647	26.42	26.42	52.85	1573	1666
31922.85175	17299.04755	-235.316	19.26	19.26	38.53	3093	1666
23897.75175	22072.94755	-186.316	25.86	25.86	51.72	1294	1666
21200.65175	26692.74755	-9.45598	13.14	13.14	26.28	3678	1666
17886.15175	31733.44755	-389.316	28.33	28.33	56.66	1251	1666
5027.251753	39159.64755	-199.316	32.69	32.69	65.37	1352	1666
16369.45985	276.2519138	360.805	32.76	32.76	65.52	1009	1674
16615.75985	8144.951914	-301.457	19.90	19.90	39.80	1641	1674
12469.45985	9204.351914	-293.457	13.85	13.85	27.69	4547	1674
27431.25985	9238.551914	202.623	22.33	22.33	44.65	1690	1674
27753.85985	10257.35191	6.12276	23.62	23.62	47.24	1696	1674
20116.45985	11555.35191	-346.457	36.43	36.43	72.86	1212	1674
36873.95985	12244.95191	-120.457	23.36	23.36	46.72	1902	1674
20414.65985	12275.25191	57.2128	13.09	13.09	26.19	3523	1674
6530.259849	15306.95191	245.853	24.40	24.40	48.80	1605	1674
24720.25985	15920.05191	213.43	17.85	17.85	35.70	2938	1674
30432.85985	18221.05191	-351.457	23.90	23.90	47.81	2236	1674
19023.65985	18678.85191	-413.457	15.54	15.54	31.09	4077	1674
31806.35985	19351.65191	-269.457	10.60	10.60	21.20	6991	1674
40103.05985	21232.05191	-170.457	25.72	25.72	51.43	1557	1674
2276.659849	23894.05191	-68.4572	19.55	19.55	39.09	2097	1674
9552.659849	28431.35191	19.8778	13.02	13.02	26.05	2904	1674
40499.65985	28807.25191	-400.457	44.20	44.20	88.41	1191	1674
8445.459849	37279.55191	84.7228	18.02	18.02	36.03	2422	1674
5140.467944	3604.756273	-29.5985	13.85	13.85	27.69	3062	1682
12477.66794	9222.756273	-211.599	26.05	26.05	52.09	1573	1682
23957.26794	10542.55627	-152.599	10.93	10.93	21.85	4572	1682
30654.16794	11942.45627	-408.599	39.40	39.40	78.80	1029	1682
23316.36794	14123.95627	-3.84351	17.45	17.45	34.90	2276	1682
15846.36794	15303.75627	84.5815	8.05	8.05	16.11	6909	1682
5503.867944	18646.25627	-166.599	10.72	10.72	21.43	4258	1682
20788.66794	21301.95627	6.96399	11.99	11.99	23.97	3243	1682
8005.167944	21904.85627	-214.599	32.83	32.83	65.66	1019	1682
9315.967944	34866.75627	-106.599	19.41	19.41	38.81	2012	1682
21150.17604	3670.860633	83.4577	28.10	28.10	56.19	1060	1690
22710.77604	12019.06063	-85.7398	14.04	14.04	28.07	3111	1690
29638.47604	12452.56063	-68.7398	18.60	18.60	37.21	2222	1690
7659.076039	17194.96063	-37.7398	21.55	21.55	43.10	2149	1690
11920.27604	19834.66063	-0.0547704	13.45	13.45	26.89	1981	1690
38373.27604	20135.66063	53.0002	15.43	15.43	30.85	2840	1690
8990.076039	21077.26063	-369.74	14.77	14.77	29.53	4366	1690
14415.57604	22690.66063	240.658	15.99	15.99	31.98	2463	1690
19127.07604	25059.76063	-282.74	22.25	22.25	44.51	2646	1690
26005.17604	26733.46063	240.658	29.04	29.04	58.07	1249	1690
2418.976039	35975.46063	-45.7398	22.96	22.96	45.92	1532	1690
16570.08413	500.2649927	-146.881	36.43	36.43	72.86	1081	1698
24114.28413	4713.364993	217.919	14.86	14.86	29.72	3673	1698
21527.08413	8045.864993	-334.881	17.85	17.85	35.70	2489	1698
15037.38413	17062.46499	-114.881	20.23	20.23	40.46	1166	1698
29228.68413	16969.46499	-220.881	11.94	11.94	23.88	5397	1698
7275.084135	18162.86499	-260.881	15.99	15.99	31.98	3095	1698
38572.08413	18417.06499	233.639	28.78	28.78	57.56	1402	1698
29661.28413	19840.16499	-167.881	11.66	11.66	23.31	4244	1698
39367.48413	29667.46499	-112.881	23.71	23.71	47.43	1332	1698
20743.08413	33724.26499	-94.881	25.41	25.41	50.82	1166	1698
37726.38413	35580.86499	370.206	20.09	20.09	40.18	3867	1698
26740.08413	37306.56499	104.931	26.09	26.09	52.19	1299	1698
733.0841346	38320.26499	-47.881	32.33	32.33	64.67	1085	1698
25998.89223	7984.269352	-261.863	23.31	23.31	46.63	2064	1706
25831.09223	11575.96935	295.554	30.83	30.83	61.65	1276	1706
8068.69223	12720.86935	-2.14346	16.70	16.70	33.39	2432	1706
13787.59223	14403.16935	30.279	8.97	8.97	17.95	6114	1706
19149.39223	25125.06935	-176.863	26.87	26.87	53.74	1289	1706
35274.99223	27711.16935	-23.8635	28.87	28.87	57.74	1109	1706
2876.100325	898.5737119	-16.3869	23.74	23.74	47.48	1599	1714
9337.800325	5026.773712	-256.369	26.52	26.52	53.03	1889	1714
26068.40033	9604.873712	-103.369	12.20	12.20	24.40	4249	1714
20808.70033	12391.67371	-227.369	13.64	13.64	27.27	5434	1714
22370.20033	14965.97371	-12.4569	8.78	8.78	17.57	6520	1714
33245.60033	15650.37371	2.28061	12.36	12.36	24.73	2806	1714
2417.100325	16311.27371	-13.4394	19.66	19.66	39.33	2168	1714
36591.50033	17846.17371	-139.369	19.83	19.83	39.66	2839	1714
5475.500325	18824.77371	-305.369	23.24	23.24	46.49	1607	1714
4447.400325	21345.47371	-77.3694	21.34	21.34	42.67	1465	1714
40436.50033	28705.27371	-122.369	39.07	39.07	78.14	1013	1714
22368.50033	30523.17371	323.558	31.02	31.02	62.03	1567	1714
4649.100325	31935.57371	-91.3694	14.08	14.08	28.17	4043	1714
20995.70033	32279.47371	-135.369	14.95	14.95	29.91	1642	1714
6987.300325	33488.27371	-145.369	31.35	31.35	62.69	1018	1714
35046.70033	34700.67371	-55.3694	18.86	18.86	37.73	1860	1714
23793.00842	3504.478071	260.19	35.44	35.44	70.89	1361	1722
10804.00842	9778.478071	-134.875	24.75	24.75	49.50	1109	1722
22374.50842	9863.078071	142.29	11.21	11.21	22.42	5322	1722
30320.70842	10740.77807	289.665	15.19	15.19	30.38	4470	1722
31772.20842	12382.87807	104.955	11.87	11.87	23.74	4904	1722
33989.70842	13320.37807	200.257	23.48	23.48	46.96	1301	1722
23570.00842	14442.47807	-201.875	20.61	20.61	41.21	3094	1722
32532.80842	14427.07807	-223.875	36.03	36.03	72.06	1220	1722
27774.90842	14814.47807	-211.875	15.21	15.21	30.43	2651	1722
22424.20842	14949.77807	-36.8753	9.80	9.80	19.59	5531	1722
21285.00842	15266.87807	133.447	22.56	22.56	45.12	1319	1722
17185.30842	16766.67807	-25.8753	11.30	11.30	22.61	2939	1722
272.3084205	17126.47807	-334.875	12.13	12.13	24.26	4686	1722
31471.90842	18525.27807	-179.875	17.73	17.73	35.47	2364	1722
6722.208421	19025.67807	-125.875	12.69	12.69	25.39	4696	1722
28725.80842	20816.57807	-31.8753	16.16	16.16	32.31	2601	1722
650.3084205	21797.97807	174.712	22.87	22.87	45.73	1505	1722
9004.008421	22084.37807	-95.8753	26.00	26.00	52.00	1705	1722
20810.20842	23830.87807	-294.875	14.91	14.91	29.81	5818	1722
32137.80842	28434.77807	-244.875	34.50	34.50	69.00	1533	1722
11636.20842	30361.87807	-179.875	22.73	22.73	45.45	1380	1722
29778.50842	30854.97807	-93.8753	25.79	25.79	51.57	1077	1722
36352.30842	30668.27807	-120.875	28.24	28.24	56.47	2776	1722
19795.70842	33201.37807	-258.875	21.50	21.50	43.00	2272	1722
27123.90842	35212.27807	-172.875	14.15	14.15	28.31	3871	1722
20153.51652	3466.382431	323.564	15.21	15.21	30.43	5107	1730
19541.11652	5581.782431	-119.381	21.15	21.15	42.30	1864	1730
31738.81652	6549.482431	130.011	10.13	10.13	20.25	5099	1730
22716.21652	12612.88243	22.9188	20.04	20.04	40.08	2043	1730
18767.11652	14383.98243	-279.381	19.62	19.62	39.23	2056	1730
31996.91652	17445.78243	-168.381	23.95	23.95	47.90	1050	1730
10072.71652	23075.98243	-240.381	30.97	30.97	61.94	1431	1730
39830.21652	23301.98243	-297.381	34.78	34.78	69.57	1786	1730
23254.01652	25925.68243	61.2363	21.83	21.83	43.66	1716	1730
32931.61652	26400.38243	-208.381	19.24	19.24	38.48	3763	1730
31175.21652	28340.38243	-79.3812	32.59	32.59	65.19	1183	1730
17347.01652	28333.38243	310.791	23.48	23.48	46.96	2460	1730
6764.616516	29289.28243	-118.381	27.34	27.34	54.68	1267	1730
34542.11652	31013.98243	277.386	48.23	48.23	96.46	1089	1730
20896.41652	32434.18243	11.1288	16.39	16.39	32.78	2513	1730
3803.716516	36559.28243	-238.381	30.80	30.80	61.61	2179	1730
11520.82461	1460.486791	-125.887	11.87	11.87	23.74	5355	1738
22579.22461	2145.586791	163.91	13.52	13.52	27.04	4276	1738
28461.52461	10343.28679	370.235	13.07	13.07	26.14	6943	1738
29696.12461	10622.88679	-120.887	24.96	24.96	49.93	1821	1738
17993.12461	14891.38679	42.0803	9.94	9.94	19.88	6729	1738
10558.72461	17197.38679	134.435	29.39	29.39	58.78	1317	1738
29188.32461	18032.88679	-80.8872	14.41	14.41	28.83	3669	1738
31078.42461	18634.58679	-292.887	36.27	36.27	72.53	1048	1738
3637.124611	19484.98679	-263.887	30.31	30.31	60.62	1040	1738
41225.22461	22656.68679	-323.887	24.80	24.80	49.60	1577	1738
23819.82461	23752.38679	-180.887	27.62	27.62	55.25	1122	1738
2308.524611	26820.38679	102.995	20.56	20.56	41.12	1771	1738
38311.72461	27711.58679	-271.887	26.59	26.59	53.18	1893	1738
32580.02461	31673.78679	-277.887	46.91	46.91	93.82	1316	1738
20577.22461	34572.58679	-22.8872	28.26	28.26	56.52	1140	1738
7009.224611	36523.68679	-104.887	19.45	19.45	38.90	3723	1738
29988.92461	39120.38679	97.1003	13.16	13.16	26.33	2219	1738
22590.83271	2151.29115	220.407	24.80	24.80	49.60	1700	1746
25342.03271	3448.29115	280.339	25.20	25.20	50.40	2071	1746
1772.432706	5437.39115	-70.3931	17.87	17.87	35.75	2808	1746
17760.43271	7445.29115	-9.49808	17.38	17.38	34.76	1381	1746
8029.532706	12711.99115	85.8044	13.71	13.71	27.41	4333	1746
15692.33271	13726.59115	217.459	21.22	21.22	42.44	1551	1746
32644.93271	14324.29115	348.132	21.20	21.20	42.39	3552	1746
6932.532706	15003.09115	-201.393	17.50	17.50	35.00	3420	1746
15818.73271	15280.89115	49.4519	8.43	8.43	16.86	10783	1746
33697.83271	15644.89115	107.419	24.61	24.61	49.22	1114	1746
6484.732706	16716.89115	-193.393	20.61	20.61	41.21	2175	1746
4878.632706	16815.59115	-150.393	29.48	29.48	58.97	1492	1746
31963.83271	18520.79115	-36.3931	18.13	18.13	36.27	3646	1746
27771.53271	19845.19115	-121.393	13.52	13.52	27.04	3234	1746
7338.132706	20429.29115	-182.393	27.88	27.88	55.77	1297	1746
2238.132706	23865.59115	-247.393	29.01	29.01	58.03	1180	1746
40422.93271	28691.69115	-313.393	37.19	37.19	74.37	1060	1746
20891.83271	31646.49115	-284.393	27.95	27.95	55.91	1227	1746
13188.13271	32988.49115	-154.393	24.59	24.59	49.17	1518	1746
16421.83271	33603.29115	229.249	17.83	17.83	35.65	1538	1746
18640.23271	35141.79115	280.339	20.51	20.51	41.02	2583	1746
7421.740802	1125.79551	222.866	22.11	22.11	44.23	1762	1754
15261.5408	1523.19551	-9.00401	14.93	14.93	29.86	4008	1754
22570.3408	2143.29551	48.9635	22.49	22.49	44.98	1825	1754
3939.640802	2340.79551	-352.899	38.90	38.90	77.81	1415	1754
17500.4408	2469.39551	346.661	38.17	38.17	76.35	1139	1754
17156.8408	4599.59551	-42.899	20.23	20.23	40.46	3127	1754
31751.1408	6541.99551	173.741	9.44	9.44	18.89	7943	1754
21807.6408	7429.99551	-321.899	49.20	49.20	98.39	1088	1754
38077.3408	8496.09551	123.633	26.75	26.75	53.51	1412	1754
18790.8408	8724.09551	-237.899	23.43	23.43	46.86	1326	1754
23825.4408	9034.49551	-254.899	9.16	9.16	18.32	8943	1754
7096.940802	11311.29551	-101.899	30.21	30.21	60.43	1619	1754
25585.8408	11562.99551	10.646	29.77	29.77	59.53	1359	1754
27213.3408	13831.19551	215.006	16.84	16.84	33.68	3369	1754
13831.2408	14390.39551	-93.899	29.37	29.37	58.73	1330	1754
1300.940802	19023.89551	6.71599	27.67	27.67	55.34	1088	1754
38416.6408	20208.09551	-47.899	18.35	18.35	36.69	3449	1754
7359.940802	20407.79551	-168.899	25.06	25.06	50.11	2144	1754
9185.640802	25594.19551	-236.899	24.63	24.63	49.27	2340	1754
8252.140802	28768.69551	-403.899	24.54	24.54	49.08	3031	1754
7902.640802	30150.09551	-366.899	37.94	37.94	75.88	1557	1754
37646.9408	35545.89551	232.691	33.37	33.37	66.74	1210	1754
19295.2408	36154.59551	24.401	23.20	23.20	46.39	2705	1754
10736.9489	3817.59987	76.9676	25.20	25.20	50.40	2339	1762
15087.4489	4475.99987	187.99	14.34	14.34	28.68	5097	1762
19994.3489	4677.49987	66.1601	28.75	28.75	57.51	1247	1762
9645.948897	5723.79987	-160.405	31.98	31.98	63.96	1729	1762
2179.148897	6668.29987	-219.405	23.24	23.24	46.49	1851	1762
7188.448897	7409.69987	35.7026	23.93	23.93	47.85	1649	1762
15568.2489	9250.49987	-206.405	36.71	36.71	73.43	1263	1762
5312.948897	9209.39987	-250.405	18.13	18.13	36.27	3435	1762
30312.7489	10699.99987	-133.405	19.03	19.03	38.06	2626	1762
15590.0489	10885.79987	344.208	20.87	20.87	41.73	3154	1762
19056.3489	13005.79987	-179.405	13.24	13.24	26.47	3594	1762
31839.7489	14598.29987	-178.405	22.02	22.02	44.04	2262	1762
30603.3489	15612.49987	-291.405	11.66	11.66	23.31	9725	1762
11214.8489	16047.09987	208.623	15.21	15.21	30.43	5055	1762
18360.7489	17163.79987	68.1251	25.74	25.74	51.48	1443	1762
24353.2489	18055.29987	-70.4049	14.01	14.01	28.02	4016	1762
37429.1489	20064.29987	293.118	31.25	31.25	62.50	1334	1762
31264.4489	20483.39987	-70.4049	17.99	17.99	35.98	2516	1762
39059.2489	20554.89987	105.46	21.52	21.52	43.05	2109	1762
3364.548897	27463.29987	-177.405	31.65	31.65	63.30	1223	1762
30134.2489	27810.29987	-395.405	35.00	35.00	69.99	2071	1762
4646.848897	29993.69987	-151.405	15.97	15.97	31.93	4389	1762
7774.048897	31171.09987	-229.405	24.33	24.33	48.65	2100	1762
9876.048897	31044.49987	252.835	18.60	18.60	37.21	2796	1762
7282.948897	32616.29987	-14.4049	23.86	23.86	47.71	1644	1762
27686.5489	34522.89987	-130.405	24.75	24.75	49.50	1802	1762
20415.5489	35445.39987	-200.405	36.69	36.69	73.38	1013	1762
26946.7489	37480.99987	-173.405	21.08	21.08	42.15	1968	1762
27834.4489	38191.69987	75.9851	26.68	26.68	53.36	1388	1762
8543.956992	652.3042292	-201.911	33.06	33.06	66.13	1337	1770
12894.85699	1536.204229	167.852	20.63	20.63	41.26	2672	1770
14109.75699	2071.904229	-252.911	28.17	28.17	56.33	1393	1770
20882.75699	4390.804229	344.702	13.31	13.31	26.61	6210	1770
15453.05699	4536.904229	339.789	25.43	25.43	50.87	1827	1770
7361.456992	4931.804229	144.272	20.56	20.56	41.12	2107	1770
11431.75699	7554.204229	-187.911	24.99	24.99	49.97	2077	1770
14977.65699	7537.104229	-331.911	22.77	22.77	45.55	3615	1770
18800.65699	8530.504229	-303.911	35.44	35.44	70.89	1086	1770
11552.75699	9356.804229	-383.911	26.21	26.21	52.42	2510	1770
26058.45699	9685.004229	-106.911	26.64	26.64	53.27	1291	1770
37579.75699	10200.00423	-145.911	14.53	14.53	29.06	5371	1770
6963.556992	11295.60423	140.342	28.57	28.57	57.13	1506	1770
31732.95699	14766.90423	-145.911	17.78	17.78	35.56	2128	1770
5688.356992	14677.20423	-309.911	32.85	32.85	65.70	1791	1770
17853.35699	15341.60423	-88.9109	18.58	18.58	37.16	2535	1770
22359.45699	16167.00423	-303.911	25.60	25.60	51.20	1735	1770
10942.35699	18251.10423	-96.9109	19.36	19.36	38.72	2102	1770
32764.55699	18431.70423	-57.9109	25.08	25.08	50.16	1716	1770
34526.45699	21808.30423	73.5316	33.51	33.51	67.02	1241	1770
40750.85699	21992.90423	-57.9109	15.02	15.02	30.05	3564	1770
1507.656992	22255.20423	48.9691	26.31	26.31	52.61	1746	1770
12187.75699	27406.90423	160.974	26.54	26.54	53.08	1592	1770
18444.55699	28313.30423	-133.911	16.84	16.84	33.68	3181	1770
24215.85699	29133.00423	-187.911	37.73	37.73	75.45	1281	1770
30533.05699	28966.70423	-125.911	27.20	27.20	54.40	1188	1770
4654.056992	30004.70423	-163.911	22.33	22.33	44.65	2114	1770
31190.25699	30005.80423	242.522	35.96	35.96	71.92	1003	1770
23085.55699	30540.30423	-338.911	24.26	24.26	48.51	3388	1770
6959.256992	30695.30423	-254.911	21.69	21.69	43.38	3002	1770
624.2569924	31058.70423	-205.911	35.14	35.14	70.27	1371	1770
12281.35699	31368.70423	-119.911	11.82	11.82	23.64	5137	1770
21020.95699	32280.90423	-74.9109	17.76	17.76	35.51	1807	1770
15334.25699	32647.50423	-200.911	41.00	41.00	82.00	1195	1770
14251.05699	32963.30423	103.007	33.98	33.98	67.97	1141	1770
23624.35699	33773.80423	-24.9109	11.78	11.78	23.55	5790	1770
7399.256992	36558.20423	-70.9109	40.01	40.01	80.02	1329	1770
9859.265088	4119.308589	-159.417	9.80	9.80	19.59	9093	1778
26234.76509	5013.208589	106.448	25.41	25.41	50.82	1411	1778
4337.165088	5243.708589	-292.417	32.81	32.81	65.61	1119	1778
20581.56509	7490.308589	-305.417	20.61	20.61	41.21	3274	1778
3208.865088	8965.708589	354.038	39.00	39.00	78.00	1004	1778
8262.465088	8897.008589	174.241	17.50	17.50	35.00	3806	1778
22348.46509	9957.008589	70.0957	15.28	15.28	30.57	2068	1778
24179.76509	11834.20859	-273.417	19.41	19.41	38.81	2765	1778
18725.66509	13189.40859	50.4457	28.17	28.17	56.33	1306	1778
33340.46509	15327.50859	-196.417	23.86	23.86	47.71	1980	1778
20835.96509	15975.50859	-134.417	28.61	28.61	57.23	1413	1778
39791.56509	17718.40859	94.6582	25.50	25.50	51.01	1682	1778
19117.76509	18662.30859	-310.417	22.33	22.33	44.65	3609	1778
25566.06509	18865.00859	-188.417	39.68	39.68	79.36	1172	1778
33337.26509	19380.40859	-225.417	39.66	39.66	79.32	1380	1778
40657.66509	20914.10859	216.488	28.80	28.80	57.60	1929	1778
37645.26509	21284.30859	256.771	16.01	16.01	32.03	5420	1778
8087.665088	21759.20859	14.0932	20.30	20.30	40.60	2992	1778
9236.565088	21636.40859	-100.417	28.47	28.47	56.94	1076	1778
11411.56509	22879.10859	-285.417	18.77	18.77	37.54	2706	1778
39089.36509	23681.50859	48.4807	31.13	31.13	62.27	1027	1778
31087.16509	24342.50859	83.8507	25.50	25.50	51.01	1755	1778
6965.065088	24390.10859	-86.4168	19.17	19.17	38.34	3247	1778
23421.46509	26214.70859	-46.4168	24.02	24.02	48.04	1660	1778
30490.36509	28912.60859	-201.417	30.71	30.71	61.42	1272	1778
33856.36509	30182.30859	82.8682	19.36	19.36	38.72	2511	1778
10799.56509	30283.00859	-32.4168	16.58	16.58	33.16	2383	1778
24456.46509	32033.70859	-55.4168	23.79	23.79	47.57	1590	1778
4346.965088	32909.10859	192.908	34.22	34.22	68.44	1140	1778
3980.765088	33547.60859	-38.4168	34.29	34.29	68.58	1149	1778
26877.16509	33728.70859	189.961	19.66	19.66	39.33	1978	1778
35291.57318	1519.912948	47.9923	21.74	21.74	43.47	1625	1786
24015.97318	6549.012948	-297.923	21.67	21.67	43.33	2573	1786
7245.673183	7437.712948	167.857	33.02	33.02	66.03	1611	1786
22978.97318	10040.01295	-267.923	19.00	19.00	38.01	3756	1786
19390.37318	10473.81295	-139.923	29.01	29.01	58.03	1473	1786
24092.67318	12812.11295	99.0823	10.76	10.76	21.52	4598	1786
39529.87318	14006.11295	47.0098	20.63	20.63	41.26	2192	1786
32756.07318	18323.21295	-58.9227	25.72	25.72	51.43	1115	1786
25602.57318	18662.31295	-256.923	40.72	40.72	81.44	1443	1786
20176.97318	19196.71295	-293.923	12.41	12.41	24.82	6723	1786
8537.273183	19387.31295	-329.923	17.45	17.45	34.90	4794	1786
35138.67318	19552.71295	198.315	27.55	27.55	55.11	1518	1786
37448.47318	20163.81295	147.225	15.92	15.92	31.84	4193	1786
4662.473183	20581.91295	-20.9227	15.21	15.21	30.43	3204	1786
33200.77318	20942.31295	-224.923	31.49	31.49	62.97	1103	1786
39451.27318	21253.11295	364.357	31.06	31.06	62.12	1756	1786
8829.773183	24306.11295	-312.923	20.82	20.82	41.64	2134	1786
31127.57318	24336.71295	27.3598	12.43	12.43	24.87	4934	1786
40326.27318	24712.81295	88.2748	26.89	26.89	53.79	2111	1786
12853.37318	24924.51295	-173.923	20.87	20.87	41.73	2020	1786
10119.57318	25804.21295	229.755	35.44	35.44	70.89	1098	1786
25082.77318	26467.31295	-103.923	23.06	23.06	46.11	2046	1786
32281.27318	27635.91295	-148.923	37.89	37.89	75.78	1348	1786
32118.27318	29540.31295	22.4473	20.96	20.96	41.92	2242	1786
36324.47318	29700.01295	-212.923	19.66	19.66	39.33	3892	1786
4623.673183	29993.91295	-146.923	28.45	28.45	56.90	1076	1786
682.373183	30870.61295	36.2023	30.07	30.07	60.15	1350	1786
34641.37318	30940.91295	338.812	32.64	32.64	65.28	1804	1786
13105.67318	31655.51295	-70.9227	26.96	26.96	53.93	1523	1786
20628.17318	34493.01295	-342.923	40.95	40.95	81.91	1449	1786
35199.97318	35884.31295	-166.923	37.21	37.21	74.42	1483	1786
16078.28128	159.317308	322.604	17.22	17.22	34.43	3228	1794
23955.88128	829.217308	204.704	33.82	33.82	67.64	1301	1794
711.7812783	1340.117308	18.0289	13.92	13.92	27.84	3553	1794
2230.481278	2499.317308	-323.429	31.51	31.51	63.02	1401	1794
21200.18128	3097.417308	-255.429	30.19	30.19	60.38	1401	1794
11046.98128	6569.717308	198.809	35.89	35.89	71.78	1454	1794
7959.881278	8247.517308	61.2589	33.42	33.42	66.83	1333	1794
13179.58128	8804.017308	-142.429	45.03	45.03	90.06	1197	1794
10837.38128	9338.417308	-151.429	11.73	11.73	23.46	7102	1794
14730.38128	10173.81731	197.826	22.40	22.40	44.79	1470	1794
1989.181278	10490.21731	-122.429	16.18	16.18	32.36	3445	1794
15969.78128	11417.81731	127.086	13.87	13.87	27.74	4170	1794
36824.48128	12170.81731	-215.429	27.51	27.51	55.01	1849	1794
21542.38128	12841.01731	62.2414	25.79	25.79	51.57	1484	1794
32889.78128	13339.21731	225.336	10.57	10.57	21.15	7005	1794
18511.28128	13684.91731	-182.429	19.73	19.73	39.47	2883	1794
6508.381278	15323.71731	321.621	28.75	28.75	57.51	1309	1794
30769.08128	15598.51731	-131.429	19.83	19.83	39.66	3195	1794
31939.68128	15808.11731	-345.429	25.43	25.43	50.87	2753	1794
27249.48128	16613.01731	-88.4286	21.62	21.62	43.24	1319	1794
28482.78128	17500.61731	10.1689	9.61	9.61	19.22	5133	1794
2880.881278	19526.91731	-146.429	19.95	19.95	39.89	1713	1794
9534.881278	20825.31731	-173.429	23.20	23.20	46.39	2470	1794
40599.18128	23659.01731	-138.429	21.10	21.10	42.20	2385	1794
21587.28128	25374.01731	123.156	16.65	16.65	33.30	3698	1794
40780.68128	26304.31731	-61.4286	18.49	18.49	36.97	3719	1794
40428.08128	28511.41731	-240.429	32.55	32.55	65.09	1496	1794
8129.881278	28578.51731	-174.429	26.80	26.80	53.60	1472	1794
4682.581278	31935.61731	-201.429	21.50	21.50	43.00	2208	1794
26638.68128	31854.51731	-101.429	31.56	31.56	63.11	1423	1794
39012.58128	36913.01731	-23.4286	24.63	24.63	49.27	1684	1794
30994.38128	37817.61731	-348.429	35.77	35.77	71.54	1138	1794
28554.98128	38213.11731	134.946	31.09	31.09	62.17	1210	1794
38563.88937	1956.521668	216.005	30.87	30.87	61.75	1580	1802
34595.38937	2759.721668	-345.935	51.13	51.13	102.25	1102	1802
20767.48937	4421.021668	375.17	21.90	21.90	43.80	2924	1802
12188.68937	4911.221668	-338.935	39.14	39.14	78.28	1426	1802
11289.68937	10226.32167	-214.935	26.73	26.73	53.46	1248	1802
40996.38937	11285.32167	55.8579	15.17	15.17	30.33	3304	1802
15833.78937	11385.12167	-70.9346	29.70	29.70	59.39	1389	1802
31055.58937	11421.62167	212.075	23.13	23.13	46.25	1665	1802
25718.68937	12471.02167	-4.07455	11.35	11.35	22.70	5013	1802
23578.68937	12914.62167	-138.935	14.48	14.48	28.97	4183	1802
11769.88937	13823.82167	110.878	15.05	15.05	30.10	4507	1802
4291.589374	15391.12167	-396.935	42.55	42.55	85.11	1157	1802
2139.189374	16106.52167	62.7354	23.31	23.31	46.63	1552	1802
25855.28937	16453.42167	120.703	18.49	18.49	36.97	2812	1802
4505.589374	16558.92167	-183.935	23.74	23.74	47.48	1926	1802
28446.08937	17524.42167	-8.98705	10.41	10.41	20.82	4761	1802
6553.689374	21259.72167	-290.935	12.91	12.91	25.81	7704	1802
649.2893736	21779.42167	177.688	21.03	21.03	42.06	2251	1802
39132.58937	23671.62167	-47.9346	20.84	20.84	41.68	3014	1802
21894.28937	24214.32167	14.5929	16.20	16.20	32.40	2524	1802
6335.789374	24611.42167	-115.935	30.17	30.17	60.34	1264	1802
32272.08937	24854.22167	-168.935	17.66	17.66	35.33	2318	1802
30469.88937	28958.52167	-317.935	22.04	22.04	44.09	3258	1802
33771.78937	29124.22167	101.053	28.87	28.87	57.74	1392	1802
34670.78937	30946.72167	327.028	34.62	34.62	69.24	2380	1802
23484.98937	33857.22167	342.748	11.42	11.42	22.84	11325	1802
37618.98937	35500.32167	60.7704	22.98	22.98	45.97	1999	1802
26845.18937	37351.22167	54.8754	18.53	18.53	37.07	3155	1802
26667.38937	38773.32167	-69.9346	13.85	13.85	27.69	3503	1802
23456.09747	1057.426027	349.137	33.86	33.86	67.73	2143	1810
25461.69747	4232.626027	176.217	27.62	27.62	55.25	1246	1810
31689.19747	6574.726027	357.98	19.41	19.41	38.81	3751	1810
34235.69747	6652.626027	-250.44	21.24	21.24	42.48	2997	1810
40338.19747	8471.026027	-170.44	18.35	18.35	36.69	2727	1810
26009.49747	8920.326027	-181.44	7.47	7.47	14.93	10426	1810
14449.79747	12261.42603	-64.4405	24.33	24.33	48.65	1116	1810
24708.19747	13131.22603	138.882	24.47	24.47	48.94	1535	1810
7296.397469	14996.82603	-80.4405	25.32	25.32	50.63	1346	1810
33043.59747	15468.52603	-150.44	26.02	26.02	52.05	1372	1810
22461.39747	16350.72603	-352.44	18.72	18.72	37.44	4121	1810
12986.39747	17960.82603	-21.4405	23.15	23.15	46.30	2271	1810
1339.297469	19078.32603	-203.44	20.32	20.32	40.65	1958	1810
17918.29747	19025.42603	-110.44	27.15	27.15	54.31	1387	1810
36781.49747	24900.42603	-107.44	35.68	35.68	71.36	1039	1810
21564.49747	25395.32603	-16.4405	22.14	22.14	44.27	1581	1810
36280.99747	26636.72603	-340.44	24.07	24.07	48.14	3441	1810
35517.89747	27176.52603	-177.44	37.66	37.66	75.31	1465	1810
25026.89747	33482.42603	-410.44	28.28	28.28	56.57	1818	1810
27652.69747	34501.32603	-391.44	26.31	26.31	52.61	2788	1810
1745.297469	34872.42603	-78.4405	25.01	25.01	50.02	2176	1810
5156.297469	35197.12603	-212.44	42.20	42.20	84.40	1198	1810
29776.99747	35717.32603	-229.44	26.89	26.89	53.79	1387	1810
18560.59747	36565.22603	-380.44	20.91	20.91	41.82	3434	1810
36136.59747	37115.62603	21.9645	23.06	23.06	46.11	1792	1810
6077.597469	38491.22603	-245.44	39.09	39.09	78.19	1726	1810
701.2055643	1353.730387	30.3186	27.25	27.25	54.49	1114	1818
39600.10556	2736.830387	-110.946	37.07	37.07	74.14	1123	1818
4802.405564	6263.530387	-149.946	27.86	27.86	55.72	1508	1818
19545.10556	7778.030387	-235.946	16.18	16.18	32.36	3918	1818
16201.70556	8798.830387	-298.946	38.55	38.55	77.10	1406	1818
13139.10556	8775.530387	-328.946	34.15	34.15	68.30	1389	1818
17554.90556	11727.83039	187.519	22.42	22.42	44.84	2533	1818
28008.20556	11944.63039	-156.946	36.83	36.83	73.66	1465	1818
4876.405564	13297.33039	218.959	18.60	18.60	37.21	3976	1818
15782.90556	14345.93039	157.061	15.00	15.00	30.00	5377	1818
29059.10556	14524.13039	-328.946	54.80	54.80	109.60	1262	1818
31818.60556	15078.83039	-321.946	46.94	46.94	93.87	1010	1818
27389.70556	15454.63039	-7.9989	8.41	8.41	16.81	9215	1818
22381.00556	16097.73039	-253.946	12.20	12.20	24.40	7122	1818
2770.605564	19449.63039	-311.946	14.86	14.86	29.72	4129	1818
40908.50556	21054.53039	222.889	14.58	14.58	29.15	3715	1818
9089.705564	22093.03039	73.5486	25.39	25.39	50.77	1059	1818
21542.00556	29458.63039	-134.946	25.86	25.86	51.72	1257	1818
19438.20556	32785.83039	-292.946	8.76	8.76	17.52	9151	1818
9194.905564	33679.93039	-46.9464	31.96	31.96	63.91	1365	1818
40053.00556	37867.73039	-137.946	38.15	38.15	76.30	1079	1818
28202.81366	671.2347465	139.87	9.61	9.61	19.22	6668	1826
24002.61366	1755.534746	-189.452	22.58	22.58	45.17	3775	1826
34115.71366	4399.434746	-178.452	24.73	24.73	49.45	2241	1826
6676.21366	4559.134746	78.9552	22.77	22.77	45.55	2430	1826
24076.51366	4719.734746	270.543	20.06	20.06	40.13	2811	1826
28651.21366	9441.234746	248.928	9.61	9.61	19.22	9338	1826
5690.91366	11266.33475	212.575	42.60	42.60	85.20	1003	1826
38693.51366	11832.93475	13.1277	32.29	32.29	64.57	1366	1826
684.3136596	12111.13475	-45.4523	13.97	13.97	27.93	5678	1826
7731.21366	14174.73475	-239.452	24.73	24.73	49.45	2787	1826
32050.91366	14936.63475	-219.452	27.29	27.29	54.59	1983	1826
28905.41366	15982.13475	-116.452	26.52	26.52	53.03	1381	1826
31469.61366	16843.13475	-398.452	19.99	19.99	39.99	4923	1826
32044.11366	17258.93475	139.87	25.25	25.25	50.49	1711	1826
31347.71366	17843.13475	27.8652	17.85	17.85	35.70	2389	1826
9393.01366	20086.73475	-179.452	22.61	22.61	45.22	2786	1826
39185.11366	20339.23475	-376.452	31.82	31.82	63.63	2318	1826
12539.01366	20851.73475	-181.452	28.52	28.52	57.04	1763	1826
28697.41366	20805.83475	-92.4523	20.21	20.21	40.41	2757	1826
34419.61366	21427.93475	-56.4523	26.16	26.16	52.33	1742	1826
23810.11366	21831.93475	43.5852	13.75	13.75	27.51	4732	1826
30090.91366	21648.63475	140.853	30.97	30.97	61.94	1058	1826
21594.61366	22692.43475	366.828	46.06	46.06	92.13	1250	1826
2443.91366	23843.13475	-291.452	32.45	32.45	64.90	1079	1826
3336.11366	23946.83475	-280.452	10.39	10.39	20.77	9674	1826
23819.51366	23799.43475	-122.452	20.14	20.14	40.27	2397	1826
13291.61366	29047.03475	-373.452	34.03	34.03	68.06	1873	1826
35301.41366	29435.13475	-277.452	42.84	42.84	85.67	1473	1826
33912.31366	29603.93475	-409.452	15.57	15.57	31.13	7381	1826
26633.01366	31926.63475	-77.4523	24.02	24.02	48.04	1650	1826
35621.82175	293.5391061	125.627	18.89	18.89	37.77	2848	1834
13141.12175	2815.339106	-196.958	23.17	23.17	46.35	2138	1834
11138.52175	3540.839106	-34.9583	29.56	29.56	59.11	1353	1834
17410.42175	3659.239106	-336.958	46.75	46.75	93.49	1460	1834
24394.32175	7979.739106	-100.958	15.68	15.68	31.37	3664	1834
7794.621755	8873.839106	-243.958	24.02	24.02	48.04	2468	1834
5296.221755	9237.139106	-211.958	18.23	18.23	36.46	3226	1834
19987.92175	9404.239106	-183.958	17.45	17.45	34.90	1861	1834
7236.421755	10434.43911	-137.958	19.41	19.41	38.81	4700	1834
3447.421755	15056.53911	-330.958	35.54	35.54	71.07	1507	1834
20827.02175	15862.73911	-203.958	14.62	14.62	29.25	4101	1834
17712.62175	16991.13911	-173.958	16.81	16.81	33.63	3344	1834
9220.421755	17367.83911	40.1492	34.43	34.43	68.86	1397	1834
18432.92175	17802.23911	11.6567	35.00	35.00	69.99	1191	1834
33628.12175	20275.93911	-336.958	32.15	32.15	64.29	1325	1834
5842.021755	21368.63911	19.5168	17.43	17.43	34.85	2020	1834
18230.82175	24946.53911	-263.958	26.78	26.78	53.55	2181	1834
40317.72175	24720.93911	-212.958	30.05	30.05	60.10	1913	1834
9806.821755	25119.93911	-169.958	21.57	21.57	43.14	2210	1834
35329.02175	27658.53911	-167.958	22.54	22.54	45.07	2336	1834
36280.82175	29222.43911	-242.958	27.01	27.01	54.02	1856	1834
7151.621755	31864.43911	-201.958	25.22	25.22	50.44	2488	1834
4701.921755	32019.03911	-132.958	13.31	13.31	26.61	6000	1834
22241.22175	34302.73911	366.339	27.55	27.55	55.11	1560	1834
8267.421755	35246.63911	250.404	21.78	21.78	43.57	3063	1834
1393.121755	35628.73911	-187.958	32.24	32.24	64.48	1143	1834
22733.22175	35962.43911	59.7992	33.84	33.84	67.68	1527	1834
37020.02175	37449.23911	-300.958	23.43	23.43	46.86	3490	1834
6045.221755	38458.43911	-202.958	30.83	30.83	61.65	1712	1834
14566.62985	4246.143466	-396.464	43.50	43.50	86.99	1293	1842
13752.12985	5501.643466	-81.4642	27.25	27.25	54.49	1939	1842
23901.52985	9256.543466	-251.464	14.04	14.04	28.07	4738	1842
12436.92985	9256.043466	-293.464	18.96	18.96	37.92	3136	1842
28631.02985	9400.843466	230.266	33.75	33.75	67.49	1107	1842
976.0298502	9742.843466	88.7858	30.66	30.66	61.32	1064	1842
29587.32985	10605.84347	-119.464	11.26	11.26	22.51	5111	1842
2678.52985	10762.74347	-399.464	42.84	42.84	85.67	1310	1842
20639.72985	13200.34347	-130.464	16.56	16.56	33.11	3056	1842
26849.12985	13468.74347	54.3983	14.13	14.13	28.26	4450	1842
6269.72985	16167.14347	-404.464	45.40	45.40	90.81	1383	1842
23978.92985	17188.24347	-349.464	36.48	36.48	72.96	1290	1842
1432.72985	17745.34347	71.1008	30.97	30.97	61.94	1220	1842
27450.12985	18016.54347	-274.464	23.50	23.50	47.01	2815	1842
36238.72985	18506.44347	6.25583	20.42	20.42	40.84	2417	1842
5516.12985	18657.04347	-186.464	15.50	15.50	30.99	2986	1842
23194.82985	18977.24347	-284.464	41.64	41.64	83.27	1081	1842
35308.92985	19161.64347	-324.464	24.37	24.37	48.75	2707	1842
18275.72985	25099.24347	-192.464	30.69	30.69	61.37	1650	1842
29032.52985	25562.94347	-126.464	30.92	30.92	61.84	1594	1842
6872.02985	29164.44347	-160.464	30.17	30.17	60.34	1521	1842
3192.32985	31534.44347	-30.4642	22.33	22.33	44.65	1879	1842
20737.82985	32302.84347	-389.464	20.30	20.30	40.60	3553	1842
26649.42985	38877.74347	-298.464	17.26	17.26	34.52	3037	1842
28368.12985	39531.94347	-40.4642	17.45	17.45	34.90	2903	1842
12892.93795	2043.447825	224.865	43.45	43.45	86.90	1001	1850
10225.73795	2561.247825	-394.97	33.54	33.54	67.07	2614	1850
4742.437946	4267.347825	329.01	28.66	28.66	57.32	2121	1850
20806.53795	4384.947825	98.1224	10.93	10.93	21.85	4363	1850
5493.937946	6379.747825	-86.9701	23.17	23.17	46.35	1563	1850
36410.43795	6575.147825	-358.97	39.12	39.12	78.23	1128	1850
10783.63795	9707.747825	-122.97	14.60	14.60	29.20	3711	1850
3538.337946	10081.24783	-362.97	27.34	27.34	54.68	1904	1850
29174.63795	10175.54783	169.845	13.28	13.28	26.56	4370	1850
2683.437946	10846.34783	-139.97	28.10	28.10	56.19	1435	1850
18712.33795	13201.74783	179.67	24.73	24.73	49.45	2128	1850
15615.53795	15903.14783	-256.97	37.63	37.63	75.27	1261	1850
20798.43795	15930.04783	-139.97	26.61	26.61	53.22	1194	1850
27681.63795	15959.74783	-235.97	12.83	12.83	25.67	6290	1850
12011.83795	16174.54783	277.92	13.75	13.75	27.51	6787	1850
10951.23795	18278.14783	-125.97	20.98	20.98	41.97	2673	1850
8977.137946	18513.64783	241.567	22.35	22.35	44.70	2525	1850
38109.43795	18682.24783	310.342	37.68	37.68	75.36	1457	1850
2747.437946	18987.44783	-134.97	35.73	35.73	71.45	1529	1850
21971.23795	21091.84783	-139.97	19.05	19.05	38.10	1542	1850
41298.33795	21180.54783	101.07	20.56	20.56	41.12	2222	1850
38402.63795	21338.84783	284.797	15.02	15.02	30.05	4763	1850
8556.937946	23405.04783	-278.97	19.10	19.10	38.20	2883	1850
20782.83795	23787.54783	-127.97	24.47	24.47	48.94	1474	1850
23576.13795	26734.94783	-162.97	15.61	15.61	31.23	2810	1850
33704.23795	30563.54783	-39.9701	33.61	33.61	67.21	1250	1850
5534.637946	32091.94783	88.2974	19.55	19.55	39.09	3398	1850
24222.93795	33129.64783	-70.9701	17.92	17.92	35.84	3419	1850
13199.53795	34231.24783	-53.9701	16.34	16.34	32.69	3673	1850
38046.03795	36870.14783	354.555	36.81	36.81	73.62	1712	1850
28683.13795	38223.44783	72.5774	23.74	23.74	47.48	2138	1850
11098.44604	3673.052185	-296.476	18.93	18.93	37.87	4086	1858
4501.546041	4908.552185	-314.476	38.93	38.93	77.86	1185	1858
39162.14604	7382.152185	-41.476	19.15	19.15	38.29	2880	1858
19624.44604	7841.652185	-194.476	17.92	17.92	35.84	2873	1858
9193.646041	8354.552185	-375.476	51.20	51.20	102.40	1451	1858
18793.84604	8586.752185	-330.476	28.75	28.75	57.51	1691	1858
26026.54604	9661.152185	-146.476	25.13	25.13	50.26	1916	1858
29501.64604	10445.95218	-107.476	20.54	20.54	41.07	1664	1858
31515.94604	11414.05218	373.716	25.98	25.98	51.95	1955	1858
24198.74604	11664.15218	-369.476	13.89	13.89	27.79	5587	1858
17419.94604	14934.75218	-292.476	36.48	36.48	72.96	1261	1858
18098.34604	15828.25218	-384.476	27.79	27.79	55.58	2903	1858
23076.04604	16017.25218	278.414	16.27	16.27	32.55	4445	1858
34116.34604	16387.85218	-122.476	22.11	22.11	44.23	2570	1858
16690.04604	18401.05218	-134.476	11.47	11.47	22.94	3722	1858
39022.64604	18865.75218	311.819	40.77	40.77	81.53	1283	1858
6790.146041	26343.15218	-287.476	23.24	23.24	46.49	1913	1858
32900.34604	26428.95218	-141.476	32.83	32.83	65.66	1192	1858
37148.54604	28502.25218	-107.476	35.61	35.61	71.22	1181	1858
4601.346041	30029.45218	-177.476	32.38	32.38	64.76	1465	1858
19334.54604	30770.75218	91.739	23.43	23.43	46.86	1802	1858
3112.046041	31484.25218	276.449	30.97	30.97	61.94	1483	1858
7590.046041	31823.95218	-116.476	29.74	29.74	59.49	1208	1858
23821.64604	34491.35218	-285.476	15.05	15.05	30.10	5300	1858
1620.946041	37953.65218	-10.476	20.79	20.79	41.59	2206	1858
683.8541362	1340.556545	-4.05195	14.39	14.39	28.78	3787	1866
25014.65414	2842.356545	184.588	35.68	35.68	71.36	1197	1866
28178.85414	3863.756545	224.871	27.53	27.53	55.06	1802	1866
25904.25414	7875.156545	-58.9819	21.90	21.90	43.80	2394	1866
17142.65414	13067.65654	-98.9819	28.97	28.97	57.93	1329	1866
14788.25414	14666.45654	-10.9819	16.32	16.32	32.64	4447	1866
24503.85414	14877.25654	215.046	14.98	14.98	29.96	4282	1866
22124.15414	15378.25654	147.253	14.81	14.81	29.63	4339	1866
5034.054136	15721.95654	-39.9819	5.82	5.82	11.63	11948	1866
34847.35414	16886.65654	-34.9819	23.95	23.95	47.90	1821	1866
31551.25414	17180.25654	-45.9819	21.48	21.48	42.96	1890	1866
24675.45414	18163.05654	49.0031	20.18	20.18	40.36	2055	1866
41335.65414	18962.15654	-298.982	34.74	34.74	69.47	1408	1866
4305.554136	20158.25654	-175.982	25.69	25.69	51.39	1334	1866
37452.15414	20110.05654	369.298	20.96	20.96	41.92	2553	1866
35782.55414	20292.75654	177.711	30.19	30.19	60.38	1489	1866
37529.35414	21241.15654	172.798	22.89	22.89	45.78	3688	1866
39775.85414	22390.85654	13.6331	22.84	22.84	45.69	3117	1866
1836.854136	23374.45654	-68.9819	13.85	13.85	27.69	3532	1866
37988.65414	24146.55654	-82.9819	17.66	17.66	35.33	2650	1866
13360.15414	24754.45654	-203.982	31.49	31.49	62.97	1247	1866
29701.85414	25583.95654	-227.982	35.35	35.35	70.70	2211	1866
11145.35414	26015.15654	-77.9819	26.28	26.28	52.56	2039	1866
6789.054136	26434.15654	-302.982	24.21	24.21	48.42	1781	1866
4164.554136	28245.25654	3.80805	15.83	15.83	31.65	2597	1866
18893.95414	28485.15654	-82.9819	22.58	22.58	45.17	1806	1866
14323.25414	29607.55654	-237.982	28.52	28.52	57.04	2326	1866
39501.85414	30432.45654	-5.03445	18.63	18.63	37.26	2047	1866
17990.05414	36173.35654	-186.982	22.84	22.84	45.69	1894	1866
29981.65414	36124.05654	-75.9819	14.25	14.25	28.50	3111	1866
2065.354136	38572.65654	0.860552	23.97	23.97	47.95	1601	1866
6248.562231	1765.560904	-102.488	22.42	22.42	44.84	2617	1874
15516.66223	4516.260904	-104.488	26.28	26.28	52.56	1668	1874
23145.66223	6953.660904	-187.488	36.29	36.29	72.58	1011	1874
10618.46223	7983.860904	-209.488	27.11	27.11	54.21	1923	1874
20325.76223	7850.260904	-382.488	27.72	27.72	55.44	2527	1874
17991.46223	8377.660904	-40.4879	22.42	22.42	44.84	1484	1874
3068.062231	9186.260904	-15.4879	18.82	18.82	37.63	1831	1874
30234.26223	11135.2609	-134.488	29.18	29.18	58.36	1357	1874
24206.26223	11710.0609	-279.488	17.54	17.54	35.09	3354	1874
36077.86223	11765.6609	64.2346	24.19	24.19	48.37	2403	1874
29416.96223	14015.4609	-130.488	16.06	16.06	32.12	2960	1874
7425.562231	15044.8609	-96.4879	17.12	17.12	34.24	3055	1874
30896.66223	15390.5609	11.1796	21.24	21.24	42.48	1331	1874
4156.562231	16874.2609	-107.488	25.76	25.76	51.53	1427	1874
30997.16223	17816.3609	47.5321	12.22	12.22	24.44	6816	1874
720.2622315	21718.9609	23.9521	18.84	18.84	37.68	4215	1874
8063.062231	22574.2609	366.845	32.73	32.73	65.47	1746	1874
23774.16223	22743.4609	-276.488	25.17	25.17	50.35	2233	1874
314.5622315	29484.9609	341.3	41.05	41.05	82.10	1371	1874
13036.16223	31528.5609	-194.488	39.19	39.19	78.37	1059	1874
8193.562231	35244.9609	311.825	20.65	20.65	41.31	2146	1874
24399.16223	35233.8609	-94.4879	19.99	19.99	39.99	2331	1874
30052.96223	37211.7609	-161.488	19.41	19.41	38.81	3048	1874
12973.77033	1581.765264	-78.9938	27.95	27.95	55.91	1849	1882
4310.670327	5327.665264	-284.994	23.29	23.29	46.58	1803	1882
12636.07033	6029.065264	-341.994	18.98	18.98	37.96	4250	1882
759.6703268	6371.165264	-78.9938	33.91	33.91	67.82	1160	1882
11882.07033	6563.065264	-147.994	14.74	14.74	29.48	6266	1882
20829.17033	6721.465264	-127.994	12.20	12.20	24.40	6166	1882
40259.17033	8933.765264	-397.994	43.31	43.31	86.62	1001	1882
33061.17033	15497.06526	-357.994	34.85	34.85	69.71	1701	1882
6350.770327	16741.06526	-80.9938	20.25	20.25	40.51	2069	1882
30835.57033	17898.96526	-196.994	20.51	20.51	41.02	2286	1882
27838.77033	19236.26526	-204.994	29.44	29.44	58.88	1636	1882
6759.970327	26236.36526	-180.994	33.49	33.49	66.98	1270	1882
15644.07033	28285.36526	-108.994	22.37	22.37	44.74	1507	1882
1514.770327	29897.46526	-395.994	48.96	48.96	97.92	1053	1882
19432.67033	32663.46526	-53.9938	9.96	9.96	19.92	6292	1882
2282.870327	34238.36526	278.914	33.44	33.44	66.88	1204	1882
1529.270327	35324.86526	-393.994	32.08	32.08	64.15	1700	1882
7878.070327	35226.86526	316.249	7.68	7.68	15.35	15290	1882
25079.57033	35292.46526	111.889	25.25	25.25	50.49	1117	1882
35203.57033	35873.46526	-224.994	22.61	22.61	45.22	2818	1882
25847.67033	37464.26526	-176.994	34.78	34.78	69.57	1077	1882
15137.97842	4479.269623	172.315	16.89	16.89	33.77	2505	1890
16749.17842	5203.969623	-234.5	11.19	11.19	22.37	7105	1890
16823.87842	6147.769623	-214.5	30.76	30.76	61.51	1614	1890
20797.97842	6932.869623	-263.5	11.33	11.33	22.66	6359	1890
34525.07842	6996.269623	381.588	19.29	19.29	38.57	3307	1890
25323.87842	8753.669623	-339.5	23.93	23.93	47.85	3647	1890
7867.278422	8886.769623	-124.5	22.30	22.30	44.60	2725	1890
40045.47842	9748.769623	30.8353	27.39	27.39	54.78	1397	1890
35921.67842	10220.86962	-66.4997	28.14	28.14	56.28	1484	1890
37632.77842	10065.86962	-402.5	32.24	32.24	64.48	1500	1890
30546.07842	10753.06962	332.463	12.08	12.08	24.16	5015	1890
27026.47842	12449.76962	99.6103	19.81	19.81	39.61	2629	1890
31842.97842	12363.26962	132.033	26.14	26.14	52.28	2176	1890
33817.17842	14477.66962	208.668	19.64	19.64	39.28	2712	1890
15817.17842	15333.96962	60.3103	10.08	10.08	20.16	7054	1890
30485.17842	15773.76962	-10.4997	18.63	18.63	37.26	3028	1890
29047.17842	16805.66962	-187.5	11.14	11.14	22.28	7707	1890
31626.47842	18677.66962	-161.5	11.07	11.07	22.14	5871	1890
36844.77842	19735.06962	348.183	42.27	42.27	84.54	1136	1890
35103.67842	19827.36962	-136.5	19.00	19.00	38.01	4808	1890
8437.578422	22585.96962	382.57	31.79	31.79	63.59	2079	1890
20406.17842	27135.56962	-160.5	13.75	13.75	27.51	5052	1890
6337.278422	30636.66962	-404.5	29.48	29.48	58.97	2410	1890
37625.87842	30774.26962	331.48	21.05	21.05	42.11	2852	1890
21780.27842	32260.06962	0.377779	25.01	25.01	50.02	1460	1890
7258.478422	32526.26962	-61.4997	20.68	20.68	41.35	2808	1890
17205.47842	35090.36962	186.07	34.69	34.69	69.38	1018	1890
24417.87842	35310.06962	-169.5	31.67	31.67	63.35	1410	1890
29975.47842	37108.86962	-242.5	38.29	38.29	76.58	1307	1890
19360.77842	37311.56962	-377.5	39.28	39.28	78.56	1176	1890
37051.27842	37614.66962	-331.5	35.00	35.00	69.99	1340	1890
22672.28652	784.6739828	-36.0056	19.83	19.83	39.66	1826	1898
23737.18652	807.7739828	-55.0056	16.96	16.96	33.91	4216	1898
25430.78652	4109.673983	353.589	41.21	41.21	82.42	1575	1898
15065.28652	4483.273983	154.142	10.36	10.36	20.72	7414	1898
26033.48652	5163.873983	27.3994	43.78	43.78	87.56	1034	1898
9645.386517	5838.573983	-201.006	35.65	35.65	71.31	1170	1898
19807.98652	7162.973983	-98.0056	23.39	23.39	46.77	2335	1898
26114.48652	9060.273983	-96.0056	13.21	13.21	26.42	5977	1898
10830.38652	9625.273983	-252.006	24.61	24.61	49.22	1802	1898
36826.98652	12214.57398	-153.006	36.31	36.31	72.63	1132	1898
29506.38652	13394.97398	-16.0056	30.66	30.66	61.32	1644	1898
6393.886517	16714.27398	-160.006	14.53	14.53	29.06	4745	1898
34357.48652	18611.67398	-118.006	30.61	30.61	61.23	1338	1898
40315.78652	19845.17398	166.914	28.38	28.38	56.76	1172	1898
11359.98652	20396.77398	-212.006	20.70	20.70	41.40	1496	1898
3328.186517	23860.47398	-126.006	16.60	16.60	33.21	2724	1898
34847.78652	24296.27398	-282.006	30.14	30.14	60.29	1424	1898
18900.48652	28430.47398	-204.006	24.75	24.75	49.50	2298	1898
1466.586517	29108.47398	83.4019	40.41	40.41	80.82	1090	1898
30334.08652	29573.47398	-144.006	38.10	38.10	76.21	1303	1898
24879.08652	31083.07398	-186.006	21.67	21.67	43.33	3201	1898
11403.38652	32922.17398	314.289	28.17	28.17	56.33	1416	1898
9251.986517	34916.17398	289.727	14.20	14.20	28.40	4640	1898
15821.09461	1686.778342	334.249	14.44	14.44	28.87	6859	1906
10244.09461	4049.078342	97.4664	16.30	16.30	32.59	3812	1906
17214.99461	4340.678342	7.07635	27.32	27.32	54.64	2180	1906
20252.29461	5777.678342	-83.6961	19.85	19.85	39.71	2120	1906
829.6946125	6212.478342	-251.696	24.66	24.66	49.31	2372	1906
35920.19461	10192.07834	-84.6961	32.15	32.15	64.29	1106	1906
37645.19461	10224.57834	76.8339	18.23	18.23	36.46	3671	1906
24231.49461	11837.27834	-161.696	26.28	26.28	52.56	1440	1906
24829.69461	13174.97834	189.821	12.93	12.93	25.86	6281	1906
4846.394613	13303.27834	295.931	24.21	24.21	48.42	2469	1906
33709.29461	13302.17834	383.374	8.50	8.50	17.00	15788	1906
18480.69461	13457.77834	-226.696	18.89	18.89	37.77	2674	1906
28882.79461	13275.17834	35.5689	24.99	24.99	49.97	2099	1906
30740.59461	13969.27834	9.04135	17.40	17.40	34.81	3538	1906
25222.79461	20135.97834	-62.6961	17.50	17.50	35.00	2243	1906
11380.29461	20337.97834	-239.696	15.85	15.85	31.70	3648	1906
38658.09461	21331.97834	295.931	29.53	29.53	59.06	2215	1906
22027.79461	23435.97834	-91.6961	14.84	14.84	29.67	3636	1906
40319.39461	24803.57834	-125.696	18.06	18.06	36.13	3037	1906
32225.69461	25008.97834	-164.696	25.81	25.81	51.62	1298	1906
12393.29461	31308.27834	-203.696	18.86	18.86	37.73	2929	1906
34221.59461	31400.77834	-325.696	62.95	62.95	125.90	1073	1906
24429.29461	31864.37834	-378.696	26.05	26.05	52.09	2541	1906
25144.29461	32423.47834	-63.6961	15.87	15.87	31.75	3581	1906
4310.294613	33135.57834	-342.696	30.59	30.59	61.18	1683	1906
24314.19461	35355.57834	21.8139	33.54	33.54	67.07	1011	1906
17175.70271	3946.182702	-226.94	27.81	27.81	55.63	1778	1914
9576.602708	4594.182702	-208.94	31.91	31.91	63.82	1229	1914
3206.902708	8237.382702	-132.94	18.18	18.18	36.36	3114	1914
26582.40271	8382.082702	76.5896	18.02	18.02	36.03	2286	1914
1147.202708	8941.282702	-143.94	17.36	17.36	34.71	3360	1914
20708.70271	10859.9827	-265.94	17.10	17.10	34.19	5276	1914
5558.202708	11912.4827	-218.94	27.34	27.34	54.68	2221	1914
32609.40271	11967.8827	-57.9404	30.38	30.38	60.76	1296	1914
33719.10271	13283.1827	330.075	10.43	10.43	20.87	9731	1914
18455.70271	13548.2827	-231.94	17.17	17.17	34.34	3281	1914
28740.20271	20814.7827	-83.9404	19.19	19.19	38.39	2395	1914
11427.30271	22859.1827	-245.94	20.79	20.79	41.59	2731	1914
36195.30271	23860.3827	-321.94	31.23	31.23	62.45	1783	1914
31058.80271	24334.8827	282.915	22.25	22.25	44.51	2440	1914
1772.502708	24634.7827	-210.94	32.88	32.88	65.75	1086	1914
10453.20271	28867.9827	-84.9404	31.06	31.06	62.12	1026	1914
10805.90271	30371.7827	-375.94	16.65	16.65	33.30	6848	1914
25911.50271	30139.8827	-288.94	33.68	33.68	67.35	1696	1914
29755.80271	30903.2827	-387.94	28.24	28.24	56.47	2773	1914
707.3027077	31001.5827	-171.94	33.04	33.04	66.08	1208	1914
25166.50271	32492.0827	-287.94	30.99	30.99	61.98	1223	1914
23836.10271	33458.6827	-116.94	15.54	15.54	31.09	3960	1914
23236.60271	34618.4827	-145.94	26.71	26.71	53.41	1598	1914
29183.70271	35015.4827	-325.94	12.27	12.27	24.54	6243	1914
26102.90271	35367.4827	-191.94	22.44	22.44	44.89	1746	1914
26056.20271	36886.9827	-195.94	35.11	35.11	70.23	1030	1914
27853.70271	38454.8827	-89.9404	26.00	26.00	52.00	1419	1914
11693.9108	1524.287061	-388.185	20.37	20.37	40.74	3122	1922
11128.7108	3699.387061	-180.185	15.35	15.35	30.71	4468	1922
19545.1108	5538.687061	-160.185	21.90	21.90	43.80	2725	1922
23741.3108	12127.98706	-18.1846	23.50	23.50	47.01	1871	1922
12687.5108	12420.38706	-41.1846	31.86	31.86	63.73	1402	1922
23964.7108	12893.48706	-180.185	25.72	25.72	51.43	1583	1922
27054.1108	13291.88706	95.9954	17.50	17.50	35.00	2394	1922
33695.0108	13277.28706	309.198	16.41	16.41	32.83	3883	1922
34918.2108	13802.78706	245.335	19.41	19.41	38.81	3798	1922
4953.910803	15685.88706	242.388	17.50	17.50	35.00	3860	1922
2329.610803	20539.08706	68.4854	29.23	29.23	58.45	1024	1922
26741.9108	20797.18706	-382.185	36.03	36.03	72.06	1518	1922
39672.3108	23577.68706	-177.185	37.44	37.44	74.89	1741	1922
31564.0108	26433.78706	-134.185	22.96	22.96	45.92	2060	1922
32590.1108	26504.68706	-368.185	29.30	29.30	58.59	2652	1922
4118.210803	26896.08706	347.515	30.54	30.54	61.09	1977	1922
25961.6108	30281.18706	-272.185	35.63	35.63	71.26	1105	1922
37478.0108	30785.88706	348.498	11.63	11.63	23.27	8786	1922
25648.1108	31358.08706	-110.185	22.91	22.91	45.83	2533	1922
12660.4108	31436.58706	-171.185	22.35	22.35	44.70	2138	1922
20768.8108	31971.18706	116.628	25.36	25.36	50.73	1705	1922
20008.7108	37861.08706	-354.185	22.82	22.82	45.64	1826	1922
22577.4189	2153.39142	118.349	28.10	28.10	56.19	1262	1930
11117.1189	3716.29142	-286.429	13.00	13.00	26.00	9328	1930
35360.0189	4476.49142	-172.429	33.75	33.75	67.49	1291	1930
22431.4189	5016.29142	-48.4289	24.16	24.16	48.32	1771	1930
18970.3189	7296.09142	-207.429	28.75	28.75	57.51	1300	1930
24451.4189	7890.29142	-246.429	14.67	14.67	29.34	5623	1930
26037.6189	9538.49142	-151.429	11.14	11.14	22.28	5443	1930
32639.7189	12013.39142	231.336	22.30	22.30	44.60	3062	1930
10953.0189	14409.79142	115.401	19.95	19.95	39.89	2102	1930
15764.3189	14660.29142	42.6961	16.18	16.18	32.36	2159	1930
24004.7189	17193.49142	-345.429	37.56	37.56	75.12	1901	1930
9300.718898	20151.49142	139.964	23.69	23.69	47.38	1690	1930
28778.6189	20905.29142	-175.429	28.42	28.42	56.85	1719	1930
40882.1189	20969.99142	232.319	34.34	34.34	68.67	1031	1930
37706.4189	21362.49142	306.006	30.52	30.52	61.04	2337	1930
19654.1189	22637.99142	-170.429	19.97	19.97	39.94	3152	1930
30516.8189	22991.89142	100.664	28.57	28.57	57.13	1372	1930
4465.218898	24078.09142	69.2236	18.39	18.39	36.79	3597	1930
14732.8189	24083.79142	-48.4289	12.72	12.72	25.43	3044	1930
27406.5189	24482.09142	-97.4289	19.76	19.76	39.52	2177	1930
6619.018898	25310.19142	-132.429	14.95	14.95	29.91	3714	1930
32653.1189	26453.79142	-127.429	17.95	17.95	35.89	4283	1930
28765.5189	27537.19142	-113.429	16.23	16.23	32.45	2375	1930
31264.8189	32841.79142	129.156	28.31	28.31	56.61	1407	1930
28686.2189	34238.79142	-178.429	19.90	19.90	39.80	3126	1930
30066.6189	37083.79142	-201.429	33.79	33.79	67.59	1465	1930
26734.8189	37298.79142	24.0286	22.58	22.58	45.17	2083	1930
26214.6189	37969.69142	125.226	33.86	33.86	67.73	1109	1930
11107.32699	3720.69578	-369.673	22.49	22.49	44.98	3757	1938
8165.826993	6352.29578	-29.6731	27.58	27.58	55.15	1450	1938
6594.226993	10060.79578	362.747	31.82	31.82	63.63	1880	1938
6376.126993	13656.19578	-225.673	32.62	32.62	65.23	1143	1938
24373.22699	14846.29578	176.072	24.96	24.96	49.93	1494	1938
5115.826993	17900.89578	211.442	17.57	17.57	35.14	3898	1938
9974.426993	19142.39578	144.632	18.75	18.75	37.49	1481	1938
20287.62699	19475.39578	123.017	19.50	19.50	39.00	2398	1938
39011.12699	25141.79578	-88.6731	17.76	17.76	35.51	3470	1938
11692.62699	28879.99578	-185.673	30.45	30.45	60.90	1722	1938
6991.426993	29656.89578	-68.6731	15.83	15.83	31.65	3123	1938
18294.12699	30691.89578	-154.673	36.64	36.64	73.29	1163	1938
11064.02699	36053.09578	-210.673	34.88	34.88	69.76	1232	1938
27918.82699	38548.49578	-67.6731	43.43	43.43	86.85	1012	1938
34280.42699	39386.49578	95.5069	26.09	26.09	52.19	1654	1938
11716.43509	618.1001387	-317.917	28.31	28.31	56.61	2457	1946
5899.735088	3884.800139	-75.9173	15.97	15.97	31.93	3139	1946
19210.93509	5117.700139	104.105	19.57	19.57	39.14	2337	1946
16797.03509	5493.400139	-336.917	30.10	30.10	60.19	1484	1946
10812.13509	6084.600139	-13.9173	18.49	18.49	36.97	2566	1946
11448.83509	7526.200139	-180.917	31.67	31.67	63.35	1345	1946
24426.93509	7926.900139	-219.917	20.72	20.72	41.45	2512	1946
16214.73509	9066.700139	-345.917	20.54	20.54	41.07	3265	1946
27579.23509	11999.90014	-27.9173	29.98	29.98	59.96	1305	1946
28651.23509	12780.90014	-267.917	25.95	25.95	51.90	2629	1946
20529.93509	13216.80014	-295.917	43.57	43.57	87.14	1118	1946
13719.13509	13738.30014	-103.917	20.84	20.84	41.68	3580	1946
25514.53509	15675.10014	159.125	13.47	13.47	26.94	3522	1946
12085.23509	16141.80014	174.845	12.20	12.20	24.40	4108	1946
9228.235088	17127.40014	-359.917	33.63	33.63	67.26	1549	1946
5086.235088	17949.10014	323.203	35.73	35.73	71.45	1341	1946
18982.13509	18771.60014	-160.917	22.94	22.94	45.88	2045	1946
1299.135088	19060.00014	-264.917	29.81	29.81	59.63	1633	1946
10043.43509	19179.60014	86.4202	11.63	11.63	23.27	5515	1946
6489.835088	19880.90014	-127.917	22.61	22.61	45.22	3401	1946
30887.83509	20866.10014	14.6977	8.64	8.64	17.29	7495	1946
3174.135088	22288.60014	-98.9173	24.99	24.99	49.97	1522	1946
19678.83509	22741.20014	273.095	33.54	33.54	67.07	1032	1946
31026.63509	24328.90014	151.265	21.43	21.43	42.86	1300	1946
3077.935088	30453.60014	360.538	13.14	13.14	26.28	5386	1946
12479.13509	31274.70014	-107.917	31.37	31.37	62.74	1216	1946
19472.53509	33142.90014	139.475	22.40	22.40	44.79	2319	1946
28822.53509	35121.20014	-72.9173	31.27	31.27	62.55	1122	1946
6718.435088	35679.80014	-214.917	26.73	26.73	53.46	2255	1946
20009.63509	37959.10014	-210.917	19.85	19.85	39.71	3009	1946
9945.143183	152.5044978	-322.162	27.86	27.86	55.72	1615	1954
16467.64318	1174.204498	350.468	25.98	25.98	51.95	1743	1954
749.5431827	2653.604498	-133.162	32.15	32.15	64.29	1227	1954
30136.94318	4477.304498	-54.1616	24.96	24.96	49.93	1851	1954
23883.14318	5175.104498	240.428	35.37	35.37	70.74	1305	1954
8682.543183	5272.304498	-136.162	29.93	29.93	59.86	1822	1954
21788.94318	5911.604498	-45.1616	26.05	26.05	52.09	1113	1954
20654.94318	7136.704498	-271.162	14.44	14.44	28.87	5289	1954
17998.14318	8351.704498	232.568	28.33	28.33	56.66	1025	1954
16423.64318	9069.504498	-207.162	19.10	19.10	38.20	2463	1954
19428.54318	8995.104498	-315.162	14.60	14.60	29.20	4918	1954
10841.94318	9449.904498	-279.162	10.36	10.36	20.72	10120	1954
10861.04318	12708.0045	33.1209	20.46	20.46	40.93	2160	1954
33382.14318	13265.5045	379.943	26.47	26.47	52.94	2013	1954
25703.94318	13736.3045	-60.1616	16.51	16.51	33.02	3892	1954
11440.14318	15166.7045	-122.162	11.59	11.59	23.17	6318	1954
27690.44318	15974.8045	231.586	25.79	25.79	51.57	1754	1954
9338.843183	18958.2045	-217.162	26.68	26.68	53.36	1243	1954
39209.34318	20194.9045	-80.1616	15.99	15.99	31.98	3306	1954
11816.24318	21589.6045	-124.162	36.79	36.79	73.57	1355	1954
5055.343183	25847.3045	-383.162	47.97	47.97	95.94	1097	1954
18579.64318	26620.3045	-288.162	31.82	31.82	63.63	1773	1954
23517.34318	26669.3045	65.5434	31.04	31.04	62.08	1202	1954
39343.94318	27762.1045	-155.162	28.73	28.73	57.46	1728	1954
16082.34318	33696.4045	176.566	33.54	33.54	67.07	1482	1954
23630.84318	33654.0045	-127.162	30.24	30.24	60.48	1321	1954
11743.55128	694.7088567	-226.406	33.91	33.91	67.82	1210	1962
22170.65128	2064.608857	257.869	23.41	23.41	46.82	1686	1962
11029.95128	3714.208857	-279.406	44.91	44.91	89.82	1122	1962
21575.45128	7312.608857	-406.406	39.45	39.45	78.89	1459	1962
19694.65128	7646.708857	102.634	29.41	29.41	58.83	1131	1962
26039.15128	7970.208857	-292.406	36.97	36.97	73.95	1268	1962
18198.35128	9214.908857	-181.406	23.86	23.86	47.71	1693	1962
37216.15128	10782.50886	-152.406	26.16	26.16	52.33	1149	1962
26335.15128	15261.20886	-167.406	17.19	17.19	34.38	3238	1962
15627.35128	18700.80886	-346.406	41.71	41.71	83.41	1109	1962
9999.651278	19169.60886	147.829	19.88	19.88	39.75	1516	1962
31099.05128	19970.70886	-162.406	9.40	9.40	18.79	6920	1962
1402.951278	20914.10886	-85.4058	18.37	18.37	36.74	2707	1962
41291.15128	21035.70886	277.519	30.78	30.78	61.56	1941	1962
39338.45128	21265.80886	278.502	19.33	19.33	38.67	3189	1962
9060.251278	22176.30886	-61.4058	29.88	29.88	59.77	1349	1962
41326.05128	23183.40886	-346.406	28.14	28.14	56.28	2183	1962
15336.15128	23743.90886	-28.4058	20.94	20.94	41.87	2383	1962
8475.251278	26032.60886	-207.406	14.37	14.37	28.73	3452	1962
6936.751278	26738.50886	-184.406	24.37	24.37	48.75	1295	1962
35226.85128	29418.50886	-32.4058	23.31	23.31	46.63	1261	1962
32607.85128	31680.40886	-293.406	6.88	6.88	13.75	17562	1962
9717.451278	32819.50886	-24.4058	11.94	11.94	23.88	5191	1962
28744.75128	34143.60886	-17.4058	19.26	19.26	38.53	1848	1962
39306.85128	36453.00886	-0.528299	13.12	13.12	26.23	4839	1962
8426.951278	37252.00886	358.084	41.33	41.33	82.66	1539	1962
28440.85128	39853.40886	-267.406	22.84	22.84	45.69	2482	1962
25958.75937	643.0132155	136.777	29.91	29.91	59.82	1249	1970
23432.75937	1160.913215	22.8075	14.70	14.70	29.39	4363	1970
22108.65937	2074.713215	357.84	8.15	8.15	16.30	15552	1970
30539.65937	4852.313215	216.36	27.65	27.65	55.30	1399	1970
27131.35937	7144.413215	89.6175	15.00	15.00	30.00	3912	1970
26032.45937	7944.813215	-386.65	11.21	11.21	22.42	10917	1970
24062.75937	9687.613215	-172.65	16.20	16.20	32.40	3947	1970
27375.75937	9612.813215	-163.65	21.36	21.36	42.72	2267	1970
2008.359372	10457.91322	-111.65	27.34	27.34	54.68	1180	1970
30307.25937	11277.61322	-327.65	30.03	30.03	60.05	2065	1970
27764.05937	14511.01322	-330.65	22.25	22.25	44.51	2091	1970
23499.55937	16385.01322	365.7	27.20	27.20	54.40	2382	1970
5064.159372	16671.51322	-34.65	12.32	12.32	24.63	2878	1970
9227.659372	16984.81322	-59.65	13.56	13.56	27.13	4941	1970
27498.35937	17997.21322	-174.65	18.68	18.68	37.35	3911	1970
32966.45937	20490.41322	-310.65	14.39	14.39	28.78	6967	1970
31448.75937	26386.61322	348.015	27.44	27.44	54.87	2539	1970
23452.95937	26683.61322	-191.65	18.46	18.46	36.93	4625	1970
3303.359372	27474.21322	-154.65	19.38	19.38	38.76	2966	1970
3082.859372	31549.41322	131.865	27.37	27.37	54.73	1673	1970
13792.25937	33507.91322	294.96	26.64	26.64	53.27	2211	1970
10172.05937	34774.81322	285.135	32.45	32.45	64.90	1218	1970
35205.55937	35833.61322	-67.65	16.06	16.06	32.12	3265	1970
24383.26747	697.9175742	119.831	14.77	14.77	29.53	4411	1978
8793.867467	5236.517574	171.903	20.39	20.39	40.79	2389	1978
8220.867467	6373.617574	166.991	15.00	15.00	30.00	4070	1978
1148.867467	8939.317574	-157.894	18.68	18.68	37.35	2427	1978
20782.26747	10694.21757	-147.894	11.66	11.66	23.31	4381	1978
40572.86747	12870.81757	69.7232	27.34	27.34	54.68	1052	1978
25337.86747	18239.51757	-314.894	39.40	39.40	78.80	1194	1978
2978.567467	19566.11757	-310.894	38.62	38.62	77.24	1105	1978
35380.36747	19622.71757	72.6707	23.71	23.71	47.43	1719	1978
8521.067467	21204.71757	-296.894	24.42	24.42	48.84	2524	1978
2355.367467	22116.11757	-102.894	27.01	27.01	54.02	1561	1978
8860.867467	24369.81757	-105.894	25.83	25.83	51.67	1750	1978
7794.867467	25332.91757	-391.894	22.84	22.84	45.69	2154	1978
14941.16747	27842.21757	-143.894	22.87	22.87	45.73	2144	1978
5283.367467	27785.81757	-222.894	40.48	40.48	80.96	1204	1978
1290.467467	28986.31757	-297.894	35.40	35.40	70.79	1661	1978
7104.367467	28957.61757	129.656	16.46	16.46	32.92	2577	1978
694.4674669	30957.01757	27.4757	26.07	26.07	52.14	1467	1978
35585.06747	31887.21757	-174.894	37.84	37.84	75.69	1540	1978
25055.96747	35252.21757	-314.894	19.48	19.48	38.95	4008	1978
32921.76747	35699.61757	165.026	30.38	30.38	60.76	1136	1978
35203.26747	35870.91757	-50.8943	19.62	19.62	39.23	3255	1978
6882.367467	35924.81757	113.936	30.99	30.99	61.98	1161	1978
21324.27556	4867.621933	210.959	23.31	23.31	46.63	2035	1986
20625.77556	7533.621933	-244.139	30.43	30.43	60.85	1736	1986
27975.97556	8210.421933	284.646	45.12	45.12	90.24	1105	1986
11251.27556	10073.52193	-350.139	18.09	18.09	36.17	3450	1986
21870.97556	10546.52193	-77.1385	23.93	23.93	47.85	1577	1986
29254.07556	13442.52193	127.446	33.02	33.02	66.03	1099	1986
14756.67556	14592.02193	85.199	9.68	9.68	19.36	6231	1986
22376.77556	14987.82193	-65.1385	10.39	10.39	20.77	4994	1986
33848.07556	16586.92193	-183.139	12.36	12.36	24.73	4746	1986
30162.87556	17537.72193	-347.139	47.41	47.41	94.81	1118	1986
32885.27556	17499.92193	76.3565	31.56	31.56	63.11	1500	1986
27470.57556	17864.42193	26.249	31.09	31.09	62.17	1013	1986
29354.77556	18198.32193	-309.139	17.57	17.57	35.14	4312	1986
2924.775561	19589.92193	-342.139	26.09	26.09	52.19	1593	1986
5921.175561	21327.92193	152.009	21.29	21.29	42.58	1818	1986
40645.27556	23779.62193	-349.139	31.02	31.02	62.03	1482	1986
9749.975561	27390.02193	78.3215	17.19	17.19	34.38	3717	1986
32192.67556	28234.52193	-84.1385	34.15	34.15	68.30	1428	1986
6444.675561	29410.22193	278.751	31.18	31.18	62.36	1089	1986
34853.17556	30807.92193	312.156	22.84	22.84	45.69	2505	1986
37524.47556	30854.12193	298.401	25.93	25.93	51.86	1672	1986
24812.87556	31284.92193	-185.139	26.45	26.45	52.89	1310	1986
8709.475561	31772.62193	-21.1385	26.64	26.64	53.27	1333	1986
19481.67556	32824.02193	-333.139	11.14	11.14	22.28	7316	1986
24110.67556	33570.22193	56.7065	19.55	19.55	39.09	2345	1986
8535.983656	526.7262911	-75.3827	23.64	23.64	47.29	1536	1994
25986.98366	702.2262911	-76.3827	13.47	13.47	26.94	6086	1994
2245.583656	2512.426291	32.8823	27.69	27.69	55.39	1685	1994
1619.383656	3828.526291	84.9548	21.01	21.01	42.01	1811	1994
18622.68366	4604.526291	106.57	11.92	11.92	23.83	4971	1994
1103.983656	8941.926291	-113.383	16.67	16.67	33.35	2699	1994
10871.58366	9363.026291	-245.383	11.85	11.85	23.69	5528	1994
15808.18366	15293.62629	61.3748	11.68	11.68	23.36	4371	1994
29016.08366	16011.42629	47.6198	15.17	15.17	30.33	3777	1994
9316.583656	16578.92629	-114.383	13.56	13.56	27.13	6122	1994
10575.18366	18329.62629	197.942	37.80	37.80	75.60	1142	1994
29632.08366	19120.12629	304.052	34.95	34.95	69.90	1030	1994
35519.18366	19620.02629	167.485	25.15	25.15	50.30	1249	1994
671.5836558	21820.92629	346.3	39.66	39.66	79.32	1388	1994
4338.683656	23084.92629	-49.3827	22.47	22.47	44.93	2742	1994
7707.283656	23550.82629	363.985	38.03	38.03	76.07	1106	1994
3337.083656	23918.22629	-234.383	22.63	22.63	45.26	1842	1994
7082.283656	24626.42629	-183.383	43.69	43.69	87.37	1150	1994
1772.683656	24584.92629	-41.3827	20.14	20.14	40.27	1619	1994
7930.383656	30042.52629	-181.383	14.32	14.32	28.64	3914	1994
24739.28366	31253.52629	-188.383	23.53	23.53	47.05	2156	1994
14286.98366	32932.52629	284.402	23.41	23.41	46.82	2571	1994
6951.483656	33458.62629	-153.383	20.23	20.23	40.46	1908	1994
8158.983656	34341.22629	88.8848	20.87	20.87	41.73	2701	1994
5409.183656	35466.62629	-11.3827	35.21	35.21	70.41	1823	1994
32119.18366	35777.52629	149.8	33.98	33.98	67.97	1242	1994
8526.39175	505.2306493	-223.627	22.30	22.30	44.60	2086	2002
11095.99175	3684.530649	-180.627	18.84	18.84	37.68	2265	2002
[truncated: 103,790 more rows]
