# Supplementary material for: Super-resolution analysis of PACSIN2 and EHD2 at caveolae
Source: PLoS One. 2022 Jul 14;17(7):e0271003. doi: 10.1371/journal.pone.0271003 (PMC9282494; doi:10.1371/journal.pone.0271003)
Supplement: S1 Data — (ZIP) [file pone.0271003.s003.zip › 405Cav1polyCy3Cav17C8002driftCorr 3DdistanceG_405-647_135K_TS3D.3dlp]

19789.20592	2902.390744	-26.5225	20.21	20.21	40.41	2709	2
23634.30592	3376.790744	-290	32.52	32.52	65.05	2339	2
13418.70592	3791.790744	-272	9.70	9.70	19.41	13065	2
17398.50592	3958.690744	85.2825	14.93	14.93	29.86	4953	2
39820.00592	3997.390744	-167	38.17	38.17	76.35	1004	2
23628.00592	4715.190744	-103	10.88	10.88	21.76	6422	2
26881.50592	4619.090744	-303	14.62	14.62	29.25	4285	2
29375.40592	4557.890744	-22.7325	27.65	27.65	55.30	1702	2
22129.00592	4892.990744	-53.0525	12.55	12.55	25.10	7929	2
18149.90592	4929.190744	47.3825	10.74	10.74	21.48	9238	2
21245.60592	5941.090744	-26.5225	25.10	25.10	50.21	1640	2
29958.40592	6691.290744	-9.4675	6.05	6.05	12.10	14219	2
30580.50592	7744.090744	232.145	24.80	24.80	49.60	3702	2
28132.10592	7724.890744	-176	39.56	39.56	79.13	1369	2
31121.40592	7981.490744	-356	39.40	39.40	78.80	1790	2
34624.70592	7716.690744	-219	13.19	13.19	26.38	8352	2
25419.90592	8317.490744	54.9625	8.71	8.71	17.43	7270	2
32741.00592	8462.990744	-290	57.06	57.06	114.12	1083	2
20916.80592	9011.590744	112.76	14.67	14.67	29.34	6537	2
25936.10592	9232.390744	-137	32.59	32.59	65.19	1450	2
30348.60592	9411.290744	-327	35.40	35.40	70.79	2075	2
30979.60592	9592.490744	51.1725	37.59	37.59	75.17	1176	2
13521.40592	9648.090744	177.19	10.13	10.13	20.25	8408	2
36464.40592	10129.39074	-140	7.37	7.37	14.74	16207	2
30609.30592	10800.59074	-36.945	18.75	18.75	37.49	2922	2
15773.10592	11099.69074	140.238	17.78	17.78	35.56	3726	2
26513.10592	10972.19074	81.4925	17.33	17.33	34.67	2363	2
16973.80592	11479.99074	45.4875	14.58	14.58	29.15	4263	2
16021.80592	11759.89074	-321	43.99	43.99	87.98	1524	2
35297.10592	12026.19074	55.91	8.15	8.15	16.30	9145	2
29227.50592	12143.09074	-348	13.16	13.16	26.33	12847	2
7885.205918	12473.09074	-386	39.68	39.68	79.36	2233	2
33223.20592	12856.79074	-68	10.64	10.64	21.29	9571	2
28307.60592	12831.49074	-338	37.73	37.73	75.45	1654	2
39985.20592	12893.99074	-416	69.21	69.21	138.43	1299	2
13241.90592	13171.49074	5.6925	10.69	10.69	21.38	9430	2
30287.40592	13048.79074	-320	30.87	30.87	61.75	1617	2
37354.10592	13137.39074	-226	20.77	20.77	41.54	3749	2
33546.00592	13353.89074	260.57	57.37	57.37	114.74	1260	2
13552.90592	13809.19074	242.568	16.01	16.01	32.03	5275	2
10199.40592	13939.59074	-442	11.49	11.49	22.98	10565	2
12546.60592	14202.99074	-208	21.81	21.81	43.61	2858	2
24581.40592	14657.39074	-333	62.01	62.01	124.01	1002	2
33852.80592	15028.69074	56.8575	34.43	34.43	68.86	1712	2
15360.30592	15060.59074	-91	24.07	24.07	48.14	1870	2
19081.60592	15277.59074	-170	36.46	36.46	72.91	1199	2
10299.70592	15422.39074	-275	14.93	14.93	29.86	5581	2
31266.30592	16544.89074	-25.575	9.77	9.77	19.55	11189	2
38037.40592	16804.29074	-330	17.31	17.31	34.62	5431	2
25123.70592	16765.19074	-44.525	35.84	35.84	71.69	1144	2
16422.60592	18338.49074	-4.73	17.40	17.40	34.81	4547	2
39056.10592	19343.89074	74.86	15.40	15.40	30.80	4881	2
14227.70592	19556.89074	73.9125	7.47	7.47	14.93	16282	2
14545.00592	19673.29074	150.66	29.84	29.84	59.68	2320	2
11401.20592	20249.39074	-154	9.07	9.07	18.13	9688	2
38702.50592	20462.89074	-63	9.99	9.99	19.97	7807	2
34495.20592	20716.29074	-228	15.52	15.52	31.04	3289	2
35887.10592	20775.29074	170.557	19.62	19.62	39.23	2956	2
13523.60592	21376.39074	306.05	16.98	16.98	33.96	6037	2
31076.60592	21428.89074	185.717	21.69	21.69	43.38	2959	2
15779.30592	22169.99074	-7.5725	11.42	11.42	22.84	7507	2
23328.20592	21981.09074	69.175	26.73	26.73	53.46	1241	2
39787.70592	22285.69074	-254	47.83	47.83	95.66	1086	2
36525.40592	22577.79074	-386	15.99	15.99	31.98	7311	2
32887.90592	22590.69074	246.357	20.09	20.09	40.18	6271	2
13327.00592	22747.99074	14.22	28.66	28.66	57.32	1291	2
29657.10592	23089.69074	-286	29.81	29.81	59.63	1979	2
25760.00592	23235.49074	-48.315	19.55	19.55	39.09	1890	2
30824.80592	23256.29074	-62	33.44	33.44	66.88	1222	2
7800.105918	23607.49074	-298	28.57	28.57	57.13	2769	2
33685.30592	26627.59074	263.413	50.04	50.04	100.09	1033	2
21714.00592	26987.29074	-297	22.30	22.30	44.60	2423	2
26694.90592	27344.39074	203.72	26.07	26.07	52.14	2067	2
13017.80592	27625.09074	36.0125	22.47	22.47	44.93	1777	2
19282.50592	27911.09074	-30.3125	17.38	17.38	34.76	2064	2
36572.20592	27657.99074	-426	31.23	31.23	62.45	3248	2
18240.20592	28182.39074	-424	26.75	26.75	53.51	4685	2
23676.60592	27975.99074	-2.835	28.35	28.35	56.71	1415	2
34875.60592	28310.59074	-182	10.17	10.17	20.35	14944	2
30918.70592	28891.19074	-153	26.89	26.89	53.79	1962	2
31656.90592	29467.69074	-35.05	26.75	26.75	53.51	1778	2
21134.40592	29656.79074	30.3275	6.74	6.74	13.47	14737	2
15676.60592	30133.29074	-148	32.73	32.73	65.47	1812	2
22758.60592	30520.59074	297.522	19.88	19.88	39.75	3573	2
18339.50592	31790.79074	19.905	10.29	10.29	20.58	9062	2
38382.90592	31823.19074	-260	39.38	39.38	78.75	1566	2
19314.00592	31926.69074	-18.9425	10.76	10.76	21.52	7223	2
9700.205918	32147.89074	-275	15.35	15.35	30.71	7226	2
15364.10592	32795.09074	0.955	5.84	5.84	11.68	17135	2
30301.40592	33620.49074	143.08	20.84	20.84	41.68	2230	2
28061.20592	34931.99074	-300	10.10	10.10	20.21	14339	2
13575.80592	35199.09074	-426	39.38	39.38	78.75	2365	2
14409.80592	34966.29074	-413	14.81	14.81	29.63	9877	2
19799.40592	35970.69074	-129	5.30	5.30	10.60	22948	2
27557.00592	35912.49074	-451	7.77	7.77	15.54	28275	2
10830.10592	36529.79074	139.29	24.70	24.70	49.41	2526	2
32596.30592	36598.59074	114.655	28.14	28.14	56.28	2499	2
23165.60592	36906.99074	51.1725	14.04	14.04	28.07	3413	2
21904.70592	38036.59074	-25.575	12.06	12.06	24.12	7038	2
10002.10592	38352.39074	222.67	26.82	26.82	53.65	3271	2
19656.70592	38375.79074	-223	22.75	22.75	45.50	2909	2
30686.60592	38630.49074	-346	26.99	26.99	53.98	3490	2
27169.40592	38861.69074	-396	22.28	22.28	44.56	5029	2
19715.60592	38923.79074	-209	11.66	11.66	23.31	9185	2
18615.10592	39096.99074	-133	6.26	6.26	12.53	22900	2
14521.30592	39442.19074	-313	55.34	55.34	110.69	3526	2
14164.31508	2752.785012	-196	24.87	24.87	49.74	2291	10
8582.815076	3519.385012	246.357	48.82	48.82	97.64	1113	10
36089.31508	3880.485012	-251	46.30	46.30	92.60	1155	10
13738.41508	4944.585012	-106	32.73	32.73	65.47	1618	10
30559.71508	5030.885012	-423	42.65	42.65	85.30	1396	10
6794.515076	5361.085012	-402	44.06	44.06	88.12	1416	10
6244.715076	5992.085012	315.525	54.68	54.68	109.37	1046	10
21144.81508	5958.485012	-59	25.91	25.91	51.81	2066	10
31346.21508	6578.685012	-80	15.38	15.38	30.76	2624	10
17308.91508	7001.585012	-8.52	23.13	23.13	46.25	2321	10
26055.61508	7735.385012	257.728	8.03	8.03	16.06	14025	10
40028.71508	7968.685012	-441	36.71	36.71	73.43	2143	10
24230.91508	7922.985012	-391	26.96	26.96	53.93	2363	10
35596.11508	9911.185012	-220	40.06	40.06	80.12	1120	10
15891.31508	11149.38501	115.603	34.17	34.17	68.34	1250	10
17083.21508	11502.08501	162.03	9.07	9.07	18.13	10938	10
33466.11508	12216.28501	-423	26.56	26.56	53.13	3817	10
36168.01508	13862.58501	-221	38.65	38.65	77.29	1296	10
14426.21508	14386.18501	8.535	13.78	13.78	27.55	3812	10
17532.51508	15195.68501	-308	40.06	40.06	80.12	1554	10
33893.91508	14994.98501	113.707	12.91	12.91	25.81	9360	10
7634.315076	15235.08501	35.065	31.84	31.84	63.68	1245	10
39122.01508	17092.88501	-127	45.22	45.22	90.43	1177	10
25539.71508	18725.18501	-361	39.82	39.82	79.65	1287	10
14212.11508	19557.48501	66.3325	9.61	9.61	19.22	7062	10
36187.21508	19423.68501	8.535	16.91	16.91	33.82	6001	10
25577.01508	19994.28501	-59	7.80	7.80	15.59	7531	10
19647.51508	20380.58501	-152	38.62	38.62	77.24	1090	10
11303.71508	20368.78501	-237	30.76	30.76	61.51	1468	10
34506.31508	20693.18501	-235	21.29	21.29	42.58	2442	10
39699.51508	21069.08501	-80	19.29	19.29	38.57	2426	10
32738.81508	25127.18501	37.9075	19.38	19.38	38.76	3786	10
33668.21508	25000.38501	-311	48.91	48.91	97.83	1070	10
40069.61508	25919.98501	-267	42.08	42.08	84.17	3041	10
14989.21508	26077.98501	-262	42.86	42.86	85.72	1001	10
11600.71508	27067.78501	-16.1	10.03	10.03	20.06	7207	10
26515.71508	28225.58501	72.965	32.85	32.85	65.70	1019	10
30708.51508	28516.98501	-184	23.46	23.46	46.91	2295	10
9596.515076	31937.28501	-263	51.97	51.97	103.95	1085	10
26325.61508	37003.88501	-376	31.89	31.89	63.77	3789	10
17043.81508	37817.38501	-97	36.20	36.20	72.39	1838	10
21435.22423	3557.779281	-69	10.24	10.24	20.49	7793	18
37124.72423	4335.579281	-262	41.05	41.05	82.10	1082	18
23996.92423	4660.079281	-240	12.13	12.13	24.26	6592	18
24610.42423	4798.579281	-88	45.33	45.33	90.67	1313	18
34951.02423	4804.279281	301.313	43.61	43.61	87.23	1273	18
30693.82423	6423.079281	-325	55.39	55.39	110.78	1248	18
14075.42423	7436.779281	-202	8.05	8.05	16.11	11859	18
35253.12423	8477.379281	263.413	25.08	25.08	50.16	2242	18
24557.62423	9216.179281	-100	27.88	27.88	55.77	1855	18
9808.224234	9245.479281	-381	48.37	48.37	96.74	1228	18
39529.32423	9243.379281	-331	17.29	17.29	34.57	6184	18
13742.22423	10992.77928	-261	19.45	19.45	38.90	2797	18
34345.02423	11736.57928	-417	54.59	54.59	109.18	1256	18
37328.22423	13182.17928	-170	23.17	23.17	46.35	3671	18
12535.12423	13450.57928	308.892	14.91	14.91	29.81	8269	18
14728.32423	17425.97928	-452	27.81	27.81	55.63	2952	18
11979.82423	18890.87928	129.815	15.05	15.05	30.10	5733	18
26368.82423	19898.27928	-87	16.81	16.81	33.63	2925	18
25819.72423	23238.67928	-218	13.49	13.49	26.99	5646	18
41280.42423	23465.07928	-412	21.64	21.64	43.28	4011	18
7987.024234	24946.87928	-413	41.47	41.47	82.94	1483	18
31495.32423	25666.67928	42.645	29.34	29.34	58.69	1022	18
23187.82423	28714.17928	-312	27.79	27.79	55.58	2057	18
14472.32423	29615.67928	-250	34.22	34.22	68.44	1268	18
24766.42423	30855.47928	-228	35.21	35.21	70.41	1252	18
18295.82423	31090.87928	155.398	41.12	41.12	82.24	1101	18
13074.02423	34378.77928	-396	10.95	10.95	21.90	11856	18
20535.62423	34152.37928	217.932	21.15	21.15	42.30	3609	18
26975.82423	34206.37928	216.985	20.32	20.32	40.65	3372	18
15223.32423	35166.67928	-69	19.19	19.19	38.39	1943	18
28033.12423	35448.87928	-245	25.03	25.03	50.07	2479	18
35163.42423	37172.67928	-111	36.71	36.71	73.43	1409	18
16948.92423	37757.17928	-453	21.36	21.36	42.72	7579	18
23478.32423	38441.07928	225.512	16.77	16.77	33.54	3740	18
14485.52423	39383.87928	-56	29.20	29.20	58.40	2305	18
16022.12423	39979.17928	196.14	30.43	30.43	60.85	2345	18
22607.62423	40325.57928	-253	33.72	33.72	67.45	1570	18
23330.62423	40082.57928	-361	25.83	25.83	51.67	2586	18
21457.63339	3553.37355	-81	16.13	16.13	32.26	2631	26
18913.83339	4304.67355	-208	23.57	23.57	47.15	2093	26
34603.03339	7807.97355	-136	12.01	12.01	24.02	5563	26
26266.23339	7879.07355	-284	12.32	12.32	24.63	8381	26
38993.53339	8418.77355	-180	15.54	15.54	31.09	3599	26
17570.83339	10883.47355	-428	42.41	42.41	84.83	2333	26
9448.033393	11014.67355	-124	44.32	44.32	88.64	1017	26
37345.73339	13195.47355	-162	25.08	25.08	50.16	1770	26
12748.83339	15110.77355	73.9125	9.16	9.16	18.32	4051	26
32478.13339	15663.77355	-430	12.08	12.08	24.16	6933	26
11626.73339	16757.97355	146.87	18.06	18.06	36.13	2302	26
8946.133393	18386.57355	-198	21.60	21.60	43.19	2629	26
21901.13339	19590.77355	78.65	36.08	36.08	72.16	1026	26
9628.433393	20127.67355	-171	10.81	10.81	21.62	9222	26
15856.23339	20449.37355	294.68	23.79	23.79	47.57	2507	26
12551.03339	21630.37355	132.658	30.90	30.90	61.80	1360	26
34417.53339	21657.87355	110.865	23.97	23.97	47.95	1778	26
36819.13339	21941.47355	-217	17.17	17.17	34.34	5409	26
38579.93339	22267.97355	-288	33.86	33.86	67.73	2318	26
41262.83339	23582.47355	-315	33.68	33.68	67.35	2010	26
29930.93339	25210.27355	313.63	27.72	27.72	55.44	2591	26
10930.83339	25856.07355	264.36	10.24	10.24	20.49	8412	26
14959.23339	26159.17355	137.395	32.24	32.24	64.48	1022	26
12055.03339	26449.07355	31.275	32.57	32.57	65.14	1457	26
24743.13339	26547.97355	-262	7.28	7.28	14.55	11254	26
10878.53339	26635.07355	-58	10.08	10.08	20.16	8005	26
37687.63339	28680.27355	-65	15.92	15.92	31.84	4388	26
10264.73339	29092.97355	-258	20.79	20.79	41.59	3414	26
16131.83339	32909.97355	188.56	32.73	32.73	65.47	1598	26
29677.33339	34347.57355	13.2725	19.17	19.17	38.34	2901	26
19793.73339	35940.87355	-21.785	9.16	9.16	18.32	5987	26
30131.93339	36204.87355	89.0725	19.57	19.57	39.14	3109	26
17019.23339	36249.37355	-452	10.81	10.81	21.62	13115	26
21914.03339	38063.27355	181.928	20.46	20.46	40.93	2506	26
17128.33339	39667.37355	-208	41.09	41.09	82.19	1469	26
26799.93339	40314.27355	-356	10.93	10.93	21.85	16299	26
20921.04255	2436.167819	-129	38.95	38.95	77.90	1073	34
31270.64255	2928.967819	-264	27.81	27.81	55.63	1380	34
18872.54255	4034.867819	-324	23.79	23.79	47.57	2385	34
19839.94255	5548.067819	-40.735	10.41	10.41	20.82	6789	34
31084.24255	7011.867819	-244	17.00	17.00	34.01	2857	34
28109.74255	7482.567819	-82	35.75	35.75	71.50	1220	34
20432.84255	7848.767819	-202	16.34	16.34	32.69	3934	34
35115.84255	8581.167819	177.19	24.96	24.96	49.93	1802	34
17140.74255	10271.46782	-164	10.46	10.46	20.91	8589	34
32023.54255	10488.96782	-326	38.22	38.22	76.44	1261	34
23532.34255	13199.86782	188.56	36.76	36.76	73.52	1112	34
8895.542551	14231.66782	-51.1575	26.07	26.07	52.14	2468	34
30865.14255	14306.56782	-143	32.50	32.50	65.00	1147	34
14537.74255	14931.56782	281.415	26.35	26.35	52.70	3114	34
27393.24255	15045.36782	-268	35.40	35.40	70.79	1469	34
33987.54255	15092.76782	-178	20.14	20.14	40.27	2335	34
35157.54255	16626.56782	-176	16.74	16.74	33.49	2521	34
7082.042551	19268.46782	225.512	36.20	36.20	72.39	1328	34
22202.84255	19538.56782	170.557	39.49	39.49	78.99	1309	34
33162.34255	20777.96782	153.503	33.18	33.18	66.36	1115	34
34262.24255	21579.46782	169.61	35.42	35.42	70.84	1136	34
8404.442551	26741.76782	-335	23.01	23.01	46.02	3459	34
22131.24255	28713.76782	-252	39.26	39.26	78.52	1523	34
13196.74255	29686.26782	-112	14.06	14.06	28.12	6192	34
39627.04255	30087.06782	-302	29.04	29.04	58.07	2359	34
16167.54255	31149.46782	180.98	9.63	9.63	19.26	8586	34
30550.14255	31591.36782	-97	23.06	23.06	46.11	2033	34
22268.04255	31818.86782	-34.1025	26.61	26.61	53.22	1633	34
37443.14255	31974.26782	-100	35.61	35.61	71.22	1499	34
8811.342551	32081.66782	245.41	43.92	43.92	87.84	1066	34
9712.442551	32175.96782	-299	14.18	14.18	28.35	6010	34
38035.34255	32619.36782	-21.785	43.24	43.24	86.48	1143	34
22403.84255	33783.56782	-144	11.59	11.59	23.17	5365	34
14445.94255	34263.26782	215.09	13.56	13.56	27.13	4342	34
23484.04255	34638.26782	22.7475	13.47	13.47	26.94	4915	34
14292.04255	35030.46782	-31.26	27.06	27.06	54.12	1186	34
27545.64255	35986.96782	-142	13.92	13.92	27.84	4352	34
35850.14255	35971.36782	-108	46.68	46.68	93.35	1171	34
30144.54255	36201.66782	-30.3125	15.66	15.66	31.32	4088	34
3974.342551	38630.36782	-318	40.18	40.18	80.35	1056	34
9748.042551	39682.36782	-132	17.57	17.57	35.14	4461	34
26844.84255	40246.26782	-268	20.68	20.68	41.35	3998	34
10717.64255	40358.86782	54.9625	25.01	25.01	50.02	1378	34
28489.54255	40400.86782	-19.89	11.33	11.33	22.66	7581	34
22327.75171	2379.162088	72.0175	30.33	30.33	60.66	1149	42
27834.75171	3049.762088	-215	34.78	34.78	69.57	1175	42
12314.95171	5894.362088	-382	6.88	6.88	13.75	19840	42
30579.85171	6173.262088	-9.4675	18.46	18.46	36.93	3571	42
34017.45171	6197.862088	47.3825	21.88	21.88	43.76	3473	42
26473.25171	6405.462088	-64	30.21	30.21	60.43	1230	42
31138.55171	7037.562088	-46.42	7.02	7.02	14.04	13279	42
33593.75171	7436.262088	195.193	32.99	32.99	65.99	1304	42
38105.75171	7829.562088	77.7025	34.64	34.64	69.28	1065	42
27593.45171	8365.962088	21.8	25.08	25.08	50.16	1389	42
12455.05171	10374.46209	-29.365	20.68	20.68	41.35	2843	42
35556.15171	10890.36209	51.1725	28.26	28.26	56.52	1059	42
22987.65171	11191.86209	-25.575	36.31	36.31	72.63	1108	42
17508.95171	11972.76209	-242	16.96	16.96	33.91	2570	42
21075.35171	12234.36209	-259	21.90	21.90	43.80	3994	42
8635.151709	13693.66209	-399	14.44	14.44	28.87	10404	42
36038.85171	13707.56209	-160	21.62	21.62	43.24	2864	42
12448.75171	14223.36209	-54	7.56	7.56	15.12	10358	42
14502.35171	14975.96209	288.047	28.05	28.05	56.10	2548	42
19785.65171	18340.76209	296.575	44.53	44.53	89.07	1142	42
30032.05171	18588.96209	-169	19.24	19.24	38.48	3053	42
9699.951709	18645.96209	-270	40.93	40.93	81.86	1348	42
37156.45171	19763.66209	-9.4675	41.07	41.07	82.14	1020	42
15584.15171	21872.76209	183.822	38.90	38.90	77.81	1356	42
39094.25171	24260.16209	120.34	48.35	48.35	96.70	1231	42
24705.45171	24630.96209	-280	43.61	43.61	87.23	1108	42
29735.75171	25233.76209	-73	21.27	21.27	42.53	3020	42
11638.95171	26355.36209	-117	25.43	25.43	50.87	1391	42
11585.65171	27059.16209	-261	13.09	13.09	26.19	6062	42
31686.45171	27453.76209	-160	13.38	13.38	26.75	5290	42
36171.75171	29372.36209	43.5925	26.42	26.42	52.85	1400	42
18111.05171	30510.96209	36.96	25.06	25.06	50.11	1193	42
18259.35171	31901.76209	274.783	34.62	34.62	69.24	1509	42
19377.05171	31969.56209	-163	15.17	15.17	30.33	4626	42
17278.35171	34330.46209	146.87	31.86	31.86	63.73	1612	42
28017.15171	34883.56209	-212	27.62	27.62	55.25	1767	42
16866.15171	35978.66209	-162	17.00	17.00	34.01	2919	42
28198.25171	38502.66209	-99	18.60	18.60	37.21	4257	42
21896.35171	38920.46209	-107	7.87	7.87	15.73	12845	42
20505.85171	39861.06209	-337	26.78	26.78	53.55	3081	42
21713.15171	40291.26209	-372	28.92	28.92	57.84	3438	42
29440.16087	1895.556356	-400	38.25	38.25	76.49	1733	50
10613.26087	3577.656356	288.995	43.26	43.26	86.52	1054	50
17427.76087	3930.056356	-116	12.13	12.13	24.26	6050	50
34094.46087	6246.656356	-234	22.44	22.44	44.89	4702	50
8626.760867	6642.756356	-186	40.88	40.88	81.77	2110	50
24381.86087	6551.556356	-11.3625	26.71	26.71	53.41	1151	50
22685.36087	7231.856356	217.932	28.97	28.97	57.93	1676	50
25496.16087	8266.856356	282.362	10.03	10.03	20.06	10849	50
22612.16087	9089.756356	-5.6775	8.90	8.90	17.80	7086	50
16088.56087	9354.256356	233.092	41.47	41.47	82.94	1277	50
33995.46087	9247.256356	-10.415	11.66	11.66	23.31	6126	50
24070.86087	9383.756356	237.83	12.76	12.76	25.53	6628	50
38572.56087	9781.356356	-260	27.55	27.55	55.11	1814	50
17141.26087	10257.15636	-280	12.46	12.46	24.92	6661	50
10831.36087	11013.05636	-214	8.55	8.55	17.10	15489	50
28738.56087	11075.45636	-88	14.98	14.98	29.96	3505	50
19006.26087	13613.35636	279.52	47.99	47.99	95.99	1049	50
21263.66087	15051.85636	50.225	24.37	24.37	48.75	1892	50
33577.36087	16163.25636	-11.3625	9.28	9.28	18.56	7931	50
20869.06087	19089.25636	-205	37.40	37.40	74.79	1688	50
26357.96087	19874.65636	-314	26.71	26.71	53.41	1758	50
37648.96087	23549.65636	-325	20.46	20.46	40.93	2606	50
16898.46087	27488.25636	-340	35.94	35.94	71.87	1298	50
34998.36087	27877.15636	-131	17.10	17.10	34.19	2399	50
12202.66087	28068.35636	-168	32.52	32.52	65.05	1082	50
30121.86087	29107.25636	303.207	40.01	40.01	80.02	1399	50
34196.86087	29739.85636	-134	28.75	28.75	57.51	1331	50
35192.46087	30154.15636	-102	18.84	18.84	37.68	2833	50
30202.86087	31725.85636	-178	14.55	14.55	29.11	3794	50
31019.36087	31663.85636	-297	16.79	16.79	33.58	4790	50
15368.66087	32794.45636	6.64	4.95	4.95	9.89	16991	50
21572.06087	33752.25636	241.62	43.71	43.71	87.42	1331	50
10574.66087	34339.35636	-254	19.64	19.64	39.28	5367	50
26125.06087	34246.75636	-62	19.43	19.43	38.86	3034	50
16312.16087	34946.65636	-317	37.52	37.52	75.03	1335	50
22239.46087	36105.15636	294.68	57.79	57.79	115.58	1244	50
19714.76087	36646.25636	-45.4725	18.91	18.91	37.82	2267	50
15058.96087	37193.25636	-37.8925	19.52	19.52	39.05	2156	50
39101.56087	38168.85636	315.525	50.82	50.82	101.64	1262	50
21663.87003	2592.350625	-172	29.11	29.11	58.22	1587	58
33334.27003	2962.050625	-127	20.44	20.44	40.88	2967	58
30441.97003	3254.750625	-314	34.67	34.67	69.33	1395	58
22672.57003	3634.050625	-372	34.34	34.34	68.67	1694	58
26165.67003	4118.850625	-9.4675	9.99	9.99	19.97	5114	58
36110.67003	4309.950625	-304	25.91	25.91	51.81	1748	58
25790.77003	5425.850625	236.883	15.38	15.38	30.76	5025	58
25535.57003	5958.450625	-228	35.56	35.56	71.12	1145	58
21235.77003	5980.150625	8.535	18.42	18.42	36.83	3817	58
38455.17003	6831.550625	-194	32.85	32.85	65.70	2026	58
30468.67003	7781.450625	192.35	16.06	16.06	32.12	5793	58
13053.27003	8444.650625	-315	8.36	8.36	16.72	15423	58
13487.27003	9529.950625	-104	29.91	29.91	59.82	1246	58
30301.07003	11244.35063	107.075	11.96	11.96	23.93	5819	58
13214.07003	13229.05063	-11.3625	9.49	9.49	18.98	7626	58
21818.77003	13929.25063	199.93	46.65	46.65	93.31	1150	58
25375.87003	13873.55063	217.932	15.28	15.28	30.57	5808	58
8894.770025	14186.85063	-344	28.05	28.05	56.10	3377	58
36090.37003	16101.65063	85.2825	20.89	20.89	41.78	1732	58
13118.67003	16939.35063	31.275	9.54	9.54	19.08	6708	58
41297.87003	21198.35063	-318	33.13	33.13	66.27	1386	58
32562.77003	25167.85063	-286	28.38	28.38	56.76	2785	58
37143.57003	26617.25063	-257	10.17	10.17	20.35	9250	58
30843.67003	26739.05063	-227	14.34	14.34	28.68	3333	58
18231.77003	27516.75063	-240	25.27	25.27	50.54	2550	58
12188.57003	28199.85063	-135	31.93	31.93	63.87	1098	58
25021.37003	31291.95063	-105	24.75	24.75	49.50	1659	58
11966.57003	32183.75063	-11.3625	10.01	10.01	20.02	7141	58
30363.27003	32468.75063	111.813	14.29	14.29	28.59	4675	58
28095.97003	32838.35063	-129	35.87	35.87	71.73	1366	58
36142.37003	32992.75063	-245	37.96	37.96	75.93	1465	58
28055.57003	34917.25063	-289	10.90	10.90	21.81	11510	58
15366.17003	36216.15063	184.77	12.06	12.06	24.12	6094	58
10010.27003	36284.75063	-238	23.64	23.64	47.29	2062	58
29337.07003	36533.25063	-121	13.09	13.09	26.19	4879	58
10992.97003	36558.15063	209.405	18.72	18.72	37.44	5173	58
34826.17003	39933.95063	-406	43.71	43.71	87.42	2110	58
17258.07918	2872.544894	-146	12.62	12.62	25.25	4664	66
15697.57918	3850.744894	-333	24.68	24.68	49.36	2860	66
17518.07918	3907.444894	153.503	9.89	9.89	19.78	8607	66
14923.17918	4321.444894	-345	13.92	13.92	27.84	4157	66
34095.97918	4331.044894	-69	31.18	31.18	62.36	1447	66
18719.17918	5093.744894	-172	35.84	35.84	71.69	1048	66
21224.67918	5977.744894	-78	27.15	27.15	54.31	1065	66
29432.47918	6372.344894	293.733	24.21	24.21	48.42	4090	66
37289.27918	7612.544894	-143	34.08	34.08	68.15	1147	66
13043.87918	8487.544894	-421	10.03	10.03	20.06	9690	66
35144.77918	8551.344894	135.5	15.57	15.57	31.13	5359	66
15232.27918	8888.144894	-303	45.62	45.62	91.23	1025	66
35788.37918	10074.34489	193.298	34.43	34.43	68.86	1416	66
36442.07918	10193.84489	33.17	6.78	6.78	13.56	14928	66
12032.87918	11405.54489	-89	11.09	11.09	22.18	4469	66
32779.67918	12128.04489	-171	19.31	19.31	38.62	2330	66
10463.17918	18328.44489	-69	28.52	28.52	57.04	1532	66
10318.37918	19037.14489	-260	15.71	15.71	31.42	2990	66
34226.67918	19253.94489	-40.735	8.29	8.29	16.58	6924	66
38097.47918	21468.74489	-242	31.86	31.86	63.73	1641	66
40835.87918	22519.44489	161.083	31.65	31.65	63.30	1427	66
12108.47918	22862.54489	-205	13.31	13.31	26.61	5290	66
20411.27918	24247.74489	-282	28.02	28.02	56.05	1313	66
22624.97918	24330.04489	-427	48.70	48.70	97.40	1209	66
22681.97918	24630.64489	-59	25.32	25.32	50.63	1432	66
33029.27918	24886.04489	74.86	29.20	29.20	58.40	1170	66
36534.77918	24776.74489	-179	22.21	22.21	44.42	3456	66
11544.97918	26107.14489	-351	34.29	34.29	68.58	1772	66
30040.07918	26502.14489	-191	31.77	31.77	63.54	1929	66
37136.67918	26629.94489	-230	14.51	14.51	29.01	3682	66
14363.27918	29396.64489	-290	34.83	34.83	69.66	1325	66
22156.17918	30786.64489	90.02	28.83	28.83	57.65	1577	66
28453.57918	30869.14489	-217	28.05	28.05	56.10	1389	66
14257.67918	31231.84489	100.442	27.84	27.84	55.67	1298	66
16052.57918	31970.24489	-190	15.71	15.71	31.42	2679	66
22376.87918	32350.14489	-169	12.69	12.69	25.39	4309	66
37297.07918	32146.84489	-322	41.97	41.97	83.93	1236	66
24572.87918	34040.94489	-63	16.86	16.86	33.72	4638	66
19732.17918	34557.54489	-180	48.07	48.07	96.13	1020	66
16342.57918	34810.44489	-135	36.24	36.24	72.49	1063	66
40392.37918	37143.94489	-235	40.51	40.51	81.01	1258	66
28389.77918	38491.44489	316.473	38.17	38.17	76.35	2577	66
29340.07918	38946.74489	19.905	18.68	18.68	37.35	2321	66
16841.97918	39274.64489	24.6425	37.92	37.92	75.83	1136	66
33354.38834	2909.039163	-169	9.87	9.87	19.73	7652	74
24613.58834	5243.439163	188.56	28.92	28.92	57.84	1544	74
8124.188342	7615.939163	-192	43.12	43.12	86.24	1025	74
13069.28834	8372.639163	-235	15.99	15.99	31.98	3482	74
34896.98834	8666.139163	-271	24.07	24.07	48.14	2095	74
13482.48834	9183.139163	-345	31.18	31.18	62.36	1561	74
38536.58834	9892.739163	-195	29.72	29.72	59.44	1502	74
36440.58834	10209.23916	157.292	8.64	8.64	17.29	10970	74
21473.68834	11001.03916	-326	41.24	41.24	82.47	1077	74
12562.58834	12311.03916	-143	13.59	13.59	27.18	5939	74
26932.68834	12861.43916	18.01	23.46	23.46	46.91	2057	74
33950.38834	15123.13916	-154	23.86	23.86	47.71	1521	74
27042.18834	15935.23916	-206	21.36	21.36	42.72	2725	74
11356.08834	20284.53916	-121	16.27	16.27	32.55	3641	74
38999.18834	24666.53916	-287	45.62	45.62	91.23	1152	74
34869.98834	26788.73916	53.0675	21.22	21.22	42.44	1409	74
31632.98834	27411.73916	136.447	12.48	12.48	24.96	7412	74
35136.28834	27751.23916	54.015	10.24	10.24	20.49	7362	74
11351.68834	28055.83916	59.7	8.10	8.10	16.20	7788	74
13877.18834	28553.13916	-98	21.69	21.69	43.38	1887	74
19236.18834	29709.73916	-228	28.73	28.73	57.46	1559	74
13320.28834	30557.63916	-95	38.86	38.86	77.72	1007	74
31138.28834	32481.33916	191.402	6.85	6.85	13.71	15538	74
21204.18834	32737.23916	-266	17.45	17.45	34.90	3601	74
28046.78834	35284.43916	-405	21.03	21.03	42.06	3432	74
20786.78834	37502.53916	301.313	62.08	62.08	124.16	1001	74
5270.688342	37968.03916	-314	42.37	42.37	84.73	1009	74
24871.0975	2626.833431	-418	54.02	54.02	108.05	1119	82
32990.9975	4666.333431	-377	33.84	33.84	67.68	1314	82
18381.5975	4830.533431	189.508	20.44	20.44	40.88	2567	82
27772.6975	9065.333431	-63	25.69	25.69	51.39	1807	82
33594.5975	9384.833431	246.357	23.55	23.55	47.10	2848	82
38680.0975	10676.73343	-172	23.74	23.74	47.48	1428	82
21471.0975	11021.73343	-127	22.44	22.44	44.89	2124	82
19028.1975	12446.63343	-37.8925	22.61	22.61	45.22	1452	82
22641.9975	12189.43343	-216	38.65	38.65	77.29	1005	82
25254.6975	12374.53343	-316	43.57	43.57	87.14	1128	82
8670.0975	13654.43343	-345	20.37	20.37	40.74	4601	82
7453.2975	14239.23343	296.575	32.64	32.64	65.28	1605	82
34182.0975	14415.83343	-40.735	26.56	26.56	53.13	1153	82
33901.4975	15031.13343	-114	12.98	12.98	25.95	5245	82
10014.4975	15984.83343	-169	13.54	13.54	27.08	5258	82
14789.9975	17643.63343	-245	16.51	16.51	33.02	5056	82
8495.3975	19864.73343	-344	33.89	33.89	67.78	2157	82
41146.0975	21265.83343	124.13	13.00	13.00	26.00	6006	82
40808.4975	23769.53343	-19.89	41.26	41.26	82.52	1243	82
8027.9975	24229.63343	-426	26.56	26.56	53.13	3462	82
38163.6975	24200.63343	-258	28.83	28.83	57.65	1629	82
40789.7975	26213.33343	61.595	24.44	24.44	48.89	2202	82
19761.4975	30033.93343	116.55	26.49	26.49	52.99	2729	82
31238.3975	32373.53343	21.8	20.16	20.16	40.32	1659	82
39529.7975	32406.43343	-132	33.39	33.39	66.79	1174	82
31106.8975	33364.33343	-113	14.88	14.88	29.77	4104	82
12106.3975	35653.83343	90.9675	18.04	18.04	36.08	4358	82
19806.2975	35933.03343	-97	4.47	4.47	8.95	23572	82
21949.3975	36305.53343	192.35	18.46	18.46	36.93	3158	82
15012.5975	37233.33343	-178	18.13	18.13	36.27	2479	82
25692.4975	37306.63343	274.783	29.86	29.86	59.72	1519	82
26335.2975	37098.43343	-300	25.32	25.32	50.63	2964	82
14048.2975	37627.13343	-361	41.14	41.14	82.28	1346	82
18771.3975	37577.23343	147.818	28.35	28.35	56.71	1574	82
10009.8975	38348.53343	93.81	10.60	10.60	21.20	10394	82
34236.7975	38688.23343	-330	38.95	38.95	77.90	1284	82
30808.6975	39156.93343	-386	31.16	31.16	62.31	1850	82
21511.0975	39562.33343	32.2225	20.04	20.04	40.08	2862	82
19913.10666	2344.8277	-230	17.73	17.73	35.47	3471	90
28076.70666	2402.0277	-387	35.63	35.63	71.26	1526	90
27630.50666	3575.4277	150.66	16.70	16.70	33.39	4262	90
17500.60666	3940.9277	163.925	21.55	21.55	43.10	2025	90
36796.10666	6694.7277	-139	17.14	17.14	34.29	2384	90
25480.40666	8281.0277	257.728	12.74	12.74	25.48	4432	90
12346.50666	9122.3277	249.2	27.04	27.04	54.07	2056	90
29834.10666	9154.3277	-256	46.16	46.16	92.32	1044	90
17610.30666	10383.8277	45.4875	32.40	32.40	64.81	1360	90
34776.50666	10367.2277	301.313	38.62	38.62	77.24	1361	90
38624.20666	10519.8277	-195	37.02	37.02	74.04	1134	90
28211.00666	12435.5277	-234	18.82	18.82	37.63	3813	90
35206.60666	14860.1277	-162	36.34	36.34	72.68	1027	90
15178.00666	15163.7277	-154	19.38	19.38	38.76	3011	90
37297.80666	16929.1277	-444	24.52	24.52	49.03	3164	90
20824.40666	19028.9277	-386	37.28	37.28	74.56	1977	90
34308.00666	23038.1277	197.087	14.13	14.13	28.26	5864	90
14000.90666	24154.4277	-361	19.76	19.76	39.52	3344	90
31542.60666	24288.1277	-135	20.23	20.23	40.46	2434	90
37285.80666	26198.2277	-332	46.46	46.46	92.93	1336	90
31627.90666	27429.3277	18.9575	16.86	16.86	33.72	3851	90
33896.60666	28878.1277	164.872	36.06	36.06	72.11	1014	90
10446.30666	29248.9277	-236	14.48	14.48	28.97	5543	90
16326.80666	31025.5277	-51.1575	24.75	24.75	49.50	2123	90
24595.00666	34025.9277	-129	10.39	10.39	20.77	7998	90
15453.50666	34087.8277	126.973	7.89	7.89	15.78	13486	90
19789.20666	35936.5277	-78	6.17	6.17	12.34	9392	90
27569.00666	35990.4277	-198	20.65	20.65	41.31	2849	90
19055.60666	36616.5277	-302	9.51	9.51	19.03	8608	90
29288.80666	36537.2277	200.878	22.58	22.58	45.17	2858	90
21908.40666	38079.4277	-50.21	11.26	11.26	22.51	6153	90
20468.20666	40008.1277	-249	19.29	19.29	38.57	4069	90
19893.01582	2281.921969	40.75	22.80	22.80	45.59	1440	98
27911.11582	2899.721969	-230	15.00	15.00	30.00	3999	98
27688.11582	3662.821969	71.07	27.25	27.25	54.49	1191	98
26166.41582	4111.521969	-24.6275	7.56	7.56	15.12	8159	98
13670.71582	5041.821969	-140	19.83	19.83	39.66	2246	98
35089.61582	7485.621969	-125	18.39	18.39	36.79	3644	98
20384.51582	8299.721969	-136	36.67	36.67	73.33	1027	98
36646.71582	9666.021969	24.6425	9.14	9.14	18.27	10063	98
16471.61582	10608.12197	108.97	31.89	31.89	63.77	1790	98
28462.91582	11463.42197	120.34	27.37	27.37	54.73	1357	98
24981.91582	11681.62197	-369	36.08	36.08	72.16	1505	98
6431.515817	15650.82197	-437	41.52	41.52	83.04	1348	98
10619.31582	15776.52197	-258	40.32	40.32	80.64	1089	98
31663.31582	15585.82197	-275	33.25	33.25	66.51	1361	98
34481.31582	16375.22197	-156	22.47	22.47	44.93	3494	98
23883.31582	16320.62197	-28.4175	32.15	32.15	64.29	1089	98
12843.61582	18845.22197	-379	41.14	41.14	82.28	1269	98
12097.11582	22844.22197	85.2825	22.07	22.07	44.13	3192	98
40034.41582	22773.12197	214.143	15.92	15.92	31.84	5785	98
8931.315817	22921.12197	-346	28.59	28.59	57.18	2552	98
33563.71582	23552.82197	-366	44.96	44.96	89.91	1213	98
18177.61582	23683.22197	-181	12.48	12.48	24.96	5391	98
31532.71582	24239.22197	-86	25.20	25.20	50.40	1121	98
11094.01582	25783.92197	-89	10.17	10.17	20.35	7303	98
31556.51582	25535.82197	-351	21.20	21.20	42.39	3713	98
33306.71582	26436.82197	-204	51.06	51.06	102.11	1151	98
30139.81582	30159.52197	-178	17.50	17.50	35.00	3291	98
10962.71582	30515.52197	-99	20.82	20.82	41.64	1946	98
14299.61582	32452.12197	-295	19.52	19.52	39.05	2466	98
13303.61582	35768.82197	-375	16.06	16.06	32.12	6530	98
27525.61582	35998.42197	-122	5.77	5.77	11.54	15251	98
16791.61582	36019.12197	-212	12.46	12.46	24.92	6832	98
16985.61582	36986.72197	-128	10.88	10.88	21.76	7152	98
21233.01582	36913.52197	-181	16.91	16.91	33.82	3116	98
14918.61582	37128.32197	-90	14.95	14.95	29.91	3126	98
28421.31582	39838.32197	254.885	25.98	25.98	51.95	2089	98
15521.62497	5378.416238	228.343	5.11	5.11	10.22	23440	106
36017.72497	5376.216238	-202.012	30.59	30.59	61.18	1111	106
25556.32497	5801.316238	-347.012	25.86	25.86	51.72	1849	106
30614.52497	6135.316238	-49.2748	9.94	9.94	19.88	7262	106
32815.72497	6790.716238	20.8402	28.02	28.02	56.05	1073	106
38388.22497	7989.016238	-173.012	23.93	23.93	47.85	2780	106
13021.42497	8490.316238	-372.012	19.78	19.78	39.56	2882	106
35105.82497	9305.316238	37.8952	35.73	35.73	71.45	1258	106
35679.82497	10134.51624	153.49	25.06	25.06	50.11	1427	106
30349.32497	11254.91624	132.645	12.22	12.22	24.44	5845	106
17529.92497	11905.71624	95.6927	23.31	23.31	46.63	2346	106
35267.02497	12001.51624	22.7352	9.51	9.51	19.03	7876	106
35203.72497	14548.71624	-373.012	11.92	11.92	23.83	8162	106
12802.42497	15098.21624	214.13	5.20	5.20	10.41	21502	106
22501.62497	17800.31624	-392.012	31.60	31.60	63.21	2468	106
33639.62497	18444.71624	-94.0123	32.62	32.62	65.23	1126	106
31584.62497	19835.01624	-301.012	35.70	35.70	71.40	1641	106
11626.02497	19899.51624	-22.7448	21.38	21.38	42.77	2296	106
38733.72497	20455.61624	86.2177	15.59	15.59	31.18	3931	106
27010.12497	20981.71624	-163.012	11.94	11.94	23.88	5969	106
8890.624975	24323.31624	-201.012	40.11	40.11	80.21	1166	106
24679.62497	24686.21624	-408.012	40.20	40.20	80.40	1268	106
31547.72497	25637.81624	248.24	30.29	30.29	60.57	1476	106
11061.92497	25868.11624	113.695	5.56	5.56	11.12	16365	106
12029.72497	26372.81624	-256.012	24.19	24.19	48.37	2781	106
9889.924975	26741.11624	-53.0648	19.31	19.31	38.62	2639	106
31851.32497	27006.71624	-305.012	9.61	9.61	19.22	10299	106
34341.42497	28993.01624	-83.0123	20.37	20.37	40.74	3973	106
37995.32497	30774.81624	-339.012	38.43	38.43	76.87	1399	106
22820.82497	34750.41624	-90.0123	37.37	37.37	74.75	1007	106
20912.02497	36281.31624	226.448	11.63	11.63	23.27	5243	106
27268.32497	39379.11624	-349.012	39.73	39.73	79.46	1446	106
23638.63413	3396.910506	-241.045	8.64	8.64	17.29	7545	114
17825.93413	3763.110506	-362.045	12.29	12.29	24.59	7814	114
23873.23413	3960.510506	-200.045	13.21	13.21	26.42	3805	114
36075.93413	4415.610506	-225.045	29.11	29.11	58.22	1404	114
40009.93413	4299.210506	-325.045	46.04	46.04	92.08	1041	114
15444.23413	5371.410506	103.24	13.68	13.68	27.37	3358	114
12278.73413	5893.010506	-335.045	18.16	18.16	36.31	3833	114
20611.83413	6291.910506	-279.045	23.36	23.36	46.72	2135	114
20675.23413	6529.510506	-379.045	33.32	33.32	66.65	1899	114
26836.63413	7058.610506	-321.045	21.43	21.43	42.86	2743	114
34709.03413	7792.810506	-321.045	23.17	23.17	46.35	2802	114
13076.43413	8232.710506	-4.77526	21.95	21.95	43.90	1689	114
18713.53413	8773.910506	263.367	23.67	23.67	47.34	2377	114
22628.73413	9119.110506	75.7622	14.41	14.41	28.83	2686	114
18833.13413	10001.01051	120.295	7.37	7.37	14.74	8500	114
31751.33413	11114.51051	-427.045	44.60	44.60	89.21	1504	114
13710.03413	11015.01051	-66.0453	11.33	11.33	22.66	6504	114
12363.63413	14237.21051	197.042	14.60	14.60	29.20	5054	114
23785.33413	16018.41051	-55.0453	36.08	36.08	72.16	1249	114
21560.43413	16331.41051	71.9722	17.71	17.71	35.42	2454	114
15720.93413	16833.21051	2.80474	14.06	14.06	28.12	4775	114
32381.33413	16934.01051	-327.045	18.46	18.46	36.93	3859	114
31835.83413	17336.21051	145.877	22.61	22.61	45.22	1636	114
34181.53413	17423.51051	179.04	37.30	37.30	74.61	1160	114
39206.93413	19540.11051	-74.0453	14.41	14.41	28.83	3378	114
34489.03413	20681.01051	-155.045	9.02	9.02	18.04	9243	114
35708.83413	20671.01051	-80.0453	9.37	9.37	18.75	9512	114
38867.23413	20955.41051	13.2272	29.98	29.98	59.96	1809	114
22226.43413	21494.91051	-167.045	34.76	34.76	69.52	1023	114
35229.13413	21480.61051	218.835	16.25	16.25	32.50	3238	114
9450.234133	22072.81051	-175.045	7.39	7.39	14.79	9112	114
12424.23413	24277.91051	217.887	7.16	7.16	14.32	17342	114
29738.73413	25176.91051	250.102	35.77	35.77	71.54	1090	114
37108.73413	26520.31051	-424.045	10.86	10.86	21.71	16634	114
34915.93413	26840.71051	124.085	28.14	28.14	56.28	1144	114
35164.33413	27730.61051	157.247	9.82	9.82	19.64	9815	114
37897.93413	27801.51051	-8.56526	32.90	32.90	65.80	1337	114
30347.93413	29155.91051	-23.7253	15.61	15.61	31.23	3308	114
34254.63413	29025.21051	-250.045	17.26	17.26	34.52	4332	114
39834.53413	31046.31051	-166.045	35.44	35.44	70.89	1402	114
17257.93413	31475.21051	-36.0428	6.48	6.48	12.95	12876	114
39651.33413	31662.41051	-221.045	35.70	35.70	71.40	1368	114
40285.53413	32754.71051	116.505	33.04	33.04	66.08	1469	114
11958.53413	32926.31051	-378.045	31.91	31.91	63.82	1845	114
16277.83413	34439.51051	187.567	32.69	32.69	65.37	1766	114
19713.03413	35003.81051	-236.045	25.29	25.29	50.59	2221	114
17618.13413	35379.21051	146.825	16.77	16.77	33.54	2337	114
22984.93413	35726.81051	-355.045	9.61	9.61	19.22	12551	114
21216.63413	36943.91051	-144.045	30.33	30.33	60.66	1429	114
39055.33413	37213.71051	-144.045	50.28	50.28	100.56	1284	114
17528.63413	38189.11051	-285.045	16.06	16.06	32.12	5942	114
17076.53413	39960.31051	-131.045	47.95	47.95	95.90	1098	114
26811.03413	40193.61051	-119.045	12.83	12.83	25.67	5811	114
15119.24329	2471.704775	-327.078	28.83	28.83	57.65	2275	122
13629.24329	5028.504775	17.9318	15.83	15.83	31.65	3260	122
25567.64329	5994.304775	-259.078	12.41	12.41	24.82	9968	122
29924.64329	6700.104775	-36.0757	8.24	8.24	16.48	9551	122
26837.44329	6923.404775	-260.078	25.53	25.53	51.06	1843	122
32834.04329	7246.204775	165.742	33.16	33.16	66.32	1066	122
29664.14329	7862.504775	72.8868	20.21	20.21	40.41	2838	122
31092.24329	7811.304775	142.054	26.21	26.21	52.42	2302	122
35323.34329	9050.504775	-140.078	25.50	25.50	51.01	1473	122
11809.04329	10107.70478	-175.078	34.10	34.10	68.20	1646	122
35686.84329	10736.00478	298.392	51.15	51.15	102.30	1122	122
22341.24329	11261.60478	-206.078	37.30	37.30	74.61	1304	122
25373.34329	11792.60478	-230.078	16.79	16.79	33.58	4338	122
10547.04329	12152.00478	-172.078	30.92	30.92	61.84	1303	122
7932.543291	12344.20478	-39.8657	25.08	25.08	50.16	2490	122
18365.44329	13595.80478	-67.0782	9.04	9.04	18.09	10755	122
32474.34329	13740.80478	72.8868	31.79	31.79	63.59	1131	122
22290.14329	14035.10478	31.1968	15.31	15.31	30.61	3808	122
27541.54329	15953.30478	-110.078	41.35	41.35	82.71	1072	122
30350.24329	15859.00478	313.552	14.18	14.18	28.35	8190	122
33439.94329	16345.40478	3.71932	17.22	17.22	34.43	2458	122
12552.34329	16948.70478	-318.078	13.05	13.05	26.09	6264	122
14203.64329	19565.90478	37.8293	10.17	10.17	20.35	6363	122
40030.34329	21177.10478	-16.1782	21.12	21.12	42.25	1823	122
8658.043291	22356.80478	-332.078	16.65	16.65	33.30	4225	122
26947.14329	23072.20478	-402.078	32.43	32.43	64.86	1774	122
37502.74329	23717.00478	-137.078	12.81	12.81	25.62	7536	122
34328.24329	24127.40478	-183.078	7.58	7.58	15.17	14798	122
35248.34329	25791.80478	-372.078	44.39	44.39	88.78	1166	122
9696.243291	25934.30478	-326.078	12.62	12.62	25.25	3937	122
14571.74329	26085.20478	-184.078	45.26	45.26	90.53	1002	122
34823.64329	26810.30478	247.227	17.22	17.22	34.43	3752	122
26659.64329	27371.50478	-111.078	22.73	22.73	45.45	1222	122
23751.04329	27831.50478	-439.078	31.32	31.32	62.64	2477	122
26729.14329	30817.00478	4.66682	19.81	19.81	39.61	1528	122
17246.04329	31448.90478	-56.0782	15.24	15.24	30.47	2954	122
9230.543291	32105.20478	-184.078	27.25	27.25	54.49	1690	122
22354.54329	32305.60478	-256.078	12.58	12.58	25.15	5448	122
10796.64329	33965.50478	-92.0782	17.31	17.31	34.62	2724	122
17668.64329	35359.60478	311.657	16.58	16.58	33.16	3573	122
15462.74329	36733.80478	-321.078	27.04	27.04	54.07	1772	122
27890.44329	39773.40478	296.497	32.62	32.62	65.23	1905	122
15786.85245	3868.099044	-405.111	26.47	26.47	52.94	2514	130
15544.75245	5374.799044	46.3239	15.50	15.50	30.99	2777	130
12276.05245	5912.699044	-274.111	6.41	6.41	12.81	20516	130
31617.95245	5696.499044	-304.111	25.67	25.67	51.34	2803	130
17309.05245	7785.599044	-232.111	35.82	35.82	71.64	1290	130
10999.45245	8701.899044	-190.111	13.31	13.31	26.61	6508	130
32293.15245	9209.099044	104.121	26.12	26.12	52.23	1181	130
18834.35245	10008.79904	156.234	7.42	7.42	14.84	10393	130
13722.95245	11021.09904	-123.111	12.15	12.15	24.30	6025	130
21000.85245	12964.79904	66.2214	12.29	12.29	24.59	5033	130
26171.65245	15436.79904	-208.111	13.54	13.54	27.08	4001	130
32478.45245	15677.79904	-291.111	9.26	9.26	18.51	7582	130
27048.15245	15919.19904	1.7914	17.99	17.99	35.98	3861	130
10179.45245	16692.19904	-150.111	19.52	19.52	39.05	3236	130
12635.95245	17452.09904	-282.111	9.47	9.47	18.93	10214	130
33134.35245	21170.99904	60.5364	27.72	27.72	55.44	1299	130
39188.45245	21361.89904	-109.111	24.73	24.73	49.45	1703	130
20876.25245	22647.29904	-281.111	26.73	26.73	53.46	1512	130
38761.35245	22911.19904	244.351	22.49	22.49	44.98	2273	130
38341.05245	24728.39904	-350.111	51.20	51.20	102.40	1081	130
32448.45245	25202.69904	89.9089	15.90	15.90	31.79	3981	130
26634.05245	27368.59904	196.029	28.68	28.68	57.37	1460	130
9590.752449	28039.59904	195.081	35.35	35.35	70.70	1318	130
34897.15245	28274.69904	-155.111	33.65	33.65	67.31	1585	130
9532.752449	28489.49904	-303.111	18.60	18.60	37.21	2326	130
28976.25245	29293.59904	-3.8936	16.44	16.44	32.88	2385	130
12271.25245	31280.89904	-385.111	28.66	28.66	57.32	1969	130
11084.65245	31238.59904	-256.111	23.83	23.83	47.67	1894	130
14511.25245	34270.19904	215.926	11.75	11.75	23.50	5598	130
19797.35245	35958.19904	-149.111	6.71	6.71	13.42	9367	130
35763.15245	36052.69904	-230.111	31.63	31.63	63.26	1190	130
20936.95245	36307.99904	205.504	4.64	4.64	9.28	27789	130
18116.95245	37873.89904	-10.5261	15.78	15.78	31.56	4381	130
19708.05245	38297.19904	-35.1611	21.50	21.50	43.00	1727	130
17264.76161	2981.293313	-139.144	20.58	20.58	41.17	2147	138
18391.36161	3749.693313	-88.144	26.38	26.38	52.75	1224	138
26801.76161	4497.193313	-189.144	26.85	26.85	53.69	1575	138
24004.06161	4579.993313	-239.144	11.61	11.61	23.22	7079	138
30610.66161	6121.993313	38.711	23.88	23.88	47.76	1214	138
27772.36161	11011.19331	-282.144	29.04	29.04	58.07	2384	138
34321.16161	11164.29331	-305.144	11.56	11.56	23.13	6714	138
11814.16161	11057.69331	-69.144	45.71	45.71	91.42	1106	138
34458.06161	11679.09331	-301.144	23.43	23.43	46.86	1924	138
21360.46161	13767.19331	-109.144	31.89	31.89	63.77	1360	138
17703.76161	15419.49331	-281.144	35.75	35.75	71.50	1082	138
20632.86161	16430.59331	275.586	49.22	49.22	98.44	1008	138
32365.76161	16970.29331	-271.144	10.74	10.74	21.48	8630	138
16403.86161	18447.69331	8.39098	8.05	8.05	16.11	10046	138
29950.16161	20281.79331	286.008	22.80	22.80	45.59	2975	138
21354.66161	21408.69331	-131.144	33.37	33.37	66.74	1189	138
36544.06161	21341.59331	-279.144	34.59	34.59	69.19	1282	138
34366.16161	22251.29331	-84.144	16.25	16.25	32.50	4391	138
8700.661608	22244.19331	-269.144	25.34	25.34	50.68	1558	138
37921.56161	24130.09331	-270.144	27.04	27.04	54.07	2263	138
9878.261608	26719.19331	-236.144	15.83	15.83	31.65	4281	138
37641.76161	27890.39331	55.766	30.14	30.14	60.29	1381	138
10438.76161	29229.29331	-42.774	24.54	24.54	49.08	2122	138
28061.26161	30030.99331	-12.454	7.51	7.51	15.02	10814	138
9218.861608	30346.69331	-358.144	15.40	15.40	30.80	5826	138
29026.86161	32853.09331	-228.144	18.04	18.04	36.08	2677	138
20528.36161	33969.29331	233.896	21.60	21.60	43.19	2703	138
19749.76161	35926.09331	-106.144	10.83	10.83	21.67	4532	138
25413.76161	37521.49331	-380.144	31.58	31.58	63.16	1479	138
26886.16161	40152.99331	-356.144	23.03	23.03	46.06	4029	138
34155.97077	2448.687581	-407.177	40.60	40.60	81.20	1330	146
21451.07077	3584.787581	-34.2794	10.43	10.43	20.87	5033	146
18236.87077	4839.587581	292.608	13.38	13.38	26.75	5911	146
27161.37077	4861.987581	-95.1769	31.46	31.46	62.93	1068	146
17344.77077	6668.487581	-245.177	33.09	33.09	66.18	1334	146
34915.27077	7612.487581	-132.177	33.61	33.61	67.21	1314	146
26034.87077	7723.587581	79.4206	7.35	7.35	14.70	11603	146
21720.87077	9028.987581	50.0481	27.74	27.74	55.48	1121	146
25530.07077	9809.487581	238.601	30.85	30.85	61.70	1383	146
7482.770766	9946.487581	-280.177	38.13	38.13	76.25	1048	146
38562.37077	9943.587581	-395.177	23.86	23.86	47.71	2410	146
37315.27077	10867.18758	-30.4894	24.80	24.80	49.60	1624	146
35983.67077	12314.58758	136.271	10.81	10.81	21.62	4435	146
32836.97077	13117.88758	315.348	54.75	54.75	109.51	1000	146
36910.57077	14733.48758	-216.177	18.93	18.93	37.87	3708	146
37112.67077	15202.88758	-294.177	36.06	36.06	72.11	1145	146
8964.470766	16549.08758	-282.177	22.89	22.89	45.78	3150	146
12483.97077	16856.88758	-314.177	6.31	6.31	12.62	23038	146
29515.57077	18202.18758	-265.177	28.54	28.54	57.09	2242	146
16469.47077	18458.68758	-31.4369	16.77	16.77	33.54	1932	146
8951.870766	19125.88758	-193.177	26.71	26.71	53.41	1433	146
29965.27077	20250.98758	46.2581	20.23	20.23	40.46	2359	146
32522.97077	20343.08758	-390.177	49.13	49.13	98.25	1016	146
35790.77077	20734.48758	203.543	21.36	21.36	42.72	1974	146
16221.67077	22251.38758	-32.3844	18.30	18.30	36.60	1774	146
8643.170766	22407.18758	-348.177	24.40	24.40	48.80	1807	146
26983.17077	22978.48758	-249.177	23.81	23.81	47.62	2524	146
13980.87077	28592.98758	261.341	21.90	21.90	43.80	2794	146
9181.670766	29575.68758	-313.177	36.06	36.06	72.11	1241	146
40724.37077	29552.18758	97.4231	33.94	33.94	67.87	1681	146
15300.37077	31945.28758	264.183	10.62	10.62	21.24	9166	146
39582.57077	32406.18758	-193.177	37.23	37.23	74.47	1066	146
12910.27077	32629.28758	-55.1769	15.92	15.92	31.84	4288	146
22086.97077	32883.18758	107.846	29.41	29.41	58.83	1454	146
21423.67077	33894.58758	56.6806	13.24	13.24	26.47	3089	146
17680.47077	36441.78758	-89.1769	37.28	37.28	74.56	1729	146
14194.17077	39338.98758	-351.177	49.78	49.78	99.57	1293	146
26810.87077	40169.08758	-320.177	10.67	10.67	21.34	11166	146
19688.97992	2821.28185	-112.21	7.02	7.02	14.04	11946	154
29568.27992	3547.88185	-231.21	32.08	32.08	64.15	1201	154
14557.67992	3687.58185	-219.21	17.69	17.69	35.37	3655	154
23973.07992	4613.48185	-144.21	17.76	17.76	35.51	1911	154
26450.17992	6440.48185	16.8526	14.62	14.62	29.25	2884	154
12387.47992	8788.98185	-205.21	22.96	22.96	45.92	2222	154
21489.57992	9642.68185	266.045	41.24	41.24	82.47	1645	154
11843.37992	11200.78185	-264.21	26.92	26.92	53.84	1934	154
26784.07992	11544.68185	3.58765	8.55	8.55	17.10	10833	154
32647.47992	12102.18185	122.973	27.60	27.60	55.20	1148	154
34024.67992	15049.28185	4.53515	23.10	23.10	46.21	2315	154
11533.37992	18281.78185	121.078	26.35	26.35	52.70	1951	154
21292.37992	21398.88185	-294.21	16.30	16.30	32.59	2658	154
34324.57992	23078.38185	149.503	17.22	17.22	34.43	3442	154
35958.47992	24720.78185	-284.21	19.48	19.48	38.95	2168	154
29955.27992	29157.78185	182.665	18.23	18.23	36.46	2915	154
19608.97992	31575.88185	-7.78235	18.11	18.11	36.22	2913	154
30869.07992	31753.08185	287.838	29.86	29.86	59.72	1473	154
32340.27992	35428.78185	210.143	45.19	45.19	90.38	1023	154
28148.07992	35468.88185	-328.21	30.03	30.03	60.05	2436	154
26846.27992	40195.68185	-407.21	27.77	27.77	55.53	2236	154
29987.58908	6687.776119	-0.235273	7.25	7.25	14.51	9341	162
11338.68908	7480.876119	-411.243	32.43	32.43	64.86	1821	162
25496.98908	8319.076119	193.055	9.11	9.11	18.23	7408	162
17289.38908	8493.476119	154.207	16.11	16.11	32.22	3295	162
35314.38908	8464.976119	93.5672	12.93	12.93	25.86	5922	162
36751.88908	9590.276119	-96.2428	10.34	10.34	20.68	6355	162
17652.68908	9958.876119	-54.2428	20.58	20.58	41.17	2193	162
35967.88908	13110.07612	58.5097	20.96	20.96	41.92	2811	162
14735.68908	13434.57612	93.5672	15.73	15.73	31.46	3186	162
34002.68908	14996.47612	-137.243	24.00	24.00	47.99	2502	162
11223.88908	16342.57612	-19.1853	9.87	9.87	19.73	7030	162
30800.18908	17265.97612	-205.243	13.05	13.05	26.09	5423	162
10331.58908	19053.47612	-153.243	8.31	8.31	16.63	8134	162
36156.98908	19410.97612	-207.243	34.36	34.36	68.72	1386	162
34243.88908	19295.17612	-49.5053	9.16	9.16	18.32	6867	162
14255.48908	19540.57612	-20.1328	9.63	9.63	19.26	6446	162
37913.68908	19613.27612	295.385	44.04	44.04	88.08	1160	162
11498.58908	21024.67612	-342.243	35.30	35.30	70.60	1449	162
40776.98908	26159.47612	126.73	18.35	18.35	36.69	4354	162
33318.38908	27264.97612	-167.243	24.30	24.30	48.61	1361	162
32786.78908	29919.77612	-99.2428	25.91	25.91	51.81	2491	162
22716.68908	30508.07612	41.4547	14.13	14.13	28.26	2110	162
31625.38908	34571.87612	-12.5528	26.73	26.73	53.46	2085	162
31283.38908	37051.57612	-419.243	36.41	36.41	72.82	2186	162
23726.88908	38740.87612	-397.243	22.80	22.80	45.59	2260	162
29358.98908	38927.37612	29.1372	18.96	18.96	37.92	2063	162
16692.38908	39703.47612	-226.243	24.07	24.07	48.14	2046	162
26716.39824	2660.570388	-256.276	14.06	14.06	28.12	4227	170
27820.89824	3601.170388	143.752	26.89	26.89	53.79	1959	170
21100.89824	5655.770388	152.279	21.08	21.08	42.15	2815	170
12270.49824	5908.970388	-355.276	14.34	14.34	28.68	5520	170
25555.69824	5909.170388	-143.276	25.72	25.72	51.43	2001	170
17194.89824	6568.870388	85.0068	15.05	15.05	30.10	2613	170
26829.79824	6987.770388	-136.276	18.82	18.82	37.63	2094	170
11085.49824	7270.470388	234.712	32.17	32.17	64.34	1532	170
34845.79824	7729.070388	-296.276	31.39	31.39	62.78	1785	170
30694.79824	7673.770388	173.124	27.34	27.34	54.68	1467	170
25474.09824	8328.370388	222.394	7.21	7.21	14.41	14978	170
27483.89824	8311.670388	76.4793	32.78	32.78	65.56	1020	170
20872.99824	8919.770388	-138.276	36.57	36.57	73.15	1067	170
10881.19824	10876.47039	-390.276	16.89	16.89	33.77	5291	170
33660.39824	11540.67039	66.0568	30.59	30.59	61.18	1212	170
17180.59824	14021.87039	276.402	32.50	32.50	65.00	1655	170
6495.29824	14963.87039	-418.276	45.59	45.59	91.19	1388	170
10466.89824	15120.07039	-205.276	24.14	24.14	48.28	2267	170
13017.69824	18045.07039	-194.276	38.90	38.90	77.81	1211	170
37557.89824	17962.07039	-173.276	23.43	23.43	46.86	2534	170
31837.19824	18831.97039	-138.276	18.06	18.06	36.13	2013	170
35651.29824	18479.87039	-246.276	24.44	24.44	48.89	3250	170
40190.19824	19420.77039	-101.276	21.48	21.48	42.96	2122	170
13291.99824	21125.37039	-258.276	29.67	29.67	59.35	1463	170
9845.19824	21259.87039	-6.90069	24.89	24.89	49.78	1263	170
35309.59824	21427.17039	130.487	14.93	14.93	29.86	3521	170
24198.29824	22069.67039	118.169	16.63	16.63	33.25	2297	170
16190.59824	22247.17039	-133.276	12.79	12.79	25.58	4126	170
35026.69824	22961.27039	257.452	42.98	42.98	85.96	1325	170
39556.79824	24564.87039	162.702	34.62	34.62	69.24	1038	170
33777.09824	25756.67039	-145.276	11.49	11.49	22.98	5066	170
22215.39824	26099.47039	55.6343	19.10	19.10	38.20	1502	170
40798.19824	26230.67039	276.402	18.20	18.20	36.41	4687	170
14171.39824	26608.07039	-155.276	33.51	33.51	67.02	1233	170
10028.99824	26818.87039	-61.2757	16.70	16.70	33.39	3848	170
34963.79824	26832.07039	214.814	15.26	15.26	30.52	4244	170
14134.59824	27824.87039	287.772	32.52	32.52	65.05	2283	170
11351.89824	28080.77039	16.7868	7.37	7.37	14.74	8522	170
39591.69824	29290.87039	-225.276	29.27	29.27	58.55	2717	170
38106.09824	29210.07039	206.287	32.12	32.12	64.24	1582	170
22001.59824	29778.77039	-87.2757	33.21	33.21	66.41	1106	170
22733.49824	30538.17039	65.1093	20.46	20.46	40.93	1978	170
14466.49824	31294.97039	224.289	13.66	13.66	27.32	6239	170
22280.49824	31889.67039	-23.0082	14.25	14.25	28.50	6285	170
15375.19824	32838.97039	-67.2757	5.82	5.82	11.63	14920	170
11667.69824	33660.37039	-278.276	36.69	36.69	73.38	1131	170
22416.49824	33817.27039	203.444	14.41	14.41	28.83	3808	170
19744.69824	34307.87039	-213.276	43.54	43.54	87.09	1235	170
14447.89824	34251.67039	52.7918	9.87	9.87	19.73	7150	170
31463.39824	34642.37039	-84.2757	40.65	40.65	81.29	1094	170
13452.49824	36253.87039	-141.276	46.94	46.94	93.87	1382	170
11116.19824	37776.97039	135.224	30.40	30.40	60.81	1168	170
22632.29824	37824.47039	-55.2757	20.77	20.77	41.54	3199	170
21941.39824	38120.97039	-59.2757	21.95	21.95	43.90	1491	170
23777.29824	38594.57039	-159.276	22.75	22.75	45.50	1452	170
24642.79824	39629.57039	-414.276	21.81	21.81	43.61	3713	170
16452.2074	2193.864657	-250.309	7.98	7.98	15.97	6944	178
10019.7074	3328.164657	-31.5686	43.38	43.38	86.76	1053	178
33851.9074	3492.964657	-190.309	14.41	14.41	28.83	3213	178
15765.2074	3725.664657	-411.309	16.89	16.89	33.77	4430	178
17466.5074	3888.964657	58.4439	9.80	9.80	19.59	6182	178
20589.4074	6370.064657	-324.309	26.42	26.42	52.85	2139	178
24223.8074	8003.464657	-94.3086	18.27	18.27	36.55	2289	178
25460.8074	8330.664657	262.156	10.24	10.24	20.49	6844	178
35738.8074	10098.16466	-135.309	30.80	30.80	61.61	1345	178
26649.1074	12015.26466	-189.309	30.36	30.36	60.71	1113	178
17487.0074	12698.86466	89.7114	11.09	11.09	22.18	6170	178
10248.3074	13496.36466	-361.309	10.29	10.29	20.58	13457	178
14779.5074	13494.46466	64.1289	23.97	23.97	47.95	1470	178
10383.1074	14224.26466	-304.309	17.10	17.10	34.19	3342	178
18899.0074	16017.26466	95.3964	32.26	32.26	64.53	1210	178
8963.707399	18461.26466	-233.309	10.53	10.53	21.05	9161	178
30106.1074	18690.06466	-321.309	17.69	17.69	35.37	2976	178
38540.2074	22919.46466	-29.6736	23.69	23.69	47.38	1161	178
27130.5074	25151.86466	-218.309	22.30	22.30	44.60	2425	178
31828.3074	25080.16466	72.6564	5.84	5.84	11.68	12325	178
31596.0074	25861.26466	-217.309	22.51	22.51	45.03	1544	178
12763.9074	28546.56466	-79.3086	26.73	26.73	53.46	1344	178
29667.0074	29556.56466	-404.309	40.91	40.91	81.81	1399	178
9223.907399	29850.06466	-295.309	22.66	22.66	45.31	2555	178
32602.8074	29834.76466	-201.309	22.89	22.89	45.78	2916	178
38677.1074	30840.96466	-81.3086	18.42	18.42	36.83	2169	178
11054.7074	31307.36466	-347.309	27.18	27.18	54.35	1756	178
11983.8074	33108.06466	-288.309	22.16	22.16	44.32	2029	178
28227.7074	34759.76466	-107.309	30.33	30.33	60.66	1466	178
34897.8074	37379.26466	202.464	18.86	18.86	37.73	3720	178
33882.1074	39827.06466	-334.309	42.04	42.04	84.07	1206	178
19734.81656	2765.558925	-243.342	6.85	6.85	13.71	15142	186
22183.51656	3486.458925	-421.342	51.57	51.57	103.15	1206	186
15878.11656	5595.958925	96.311	9.26	9.26	18.51	7244	186
30646.61656	6130.558925	11.036	11.59	11.59	23.17	4891	186
26864.01656	6902.358925	-286.342	17.38	17.38	34.76	2781	186
30748.51656	7684.858925	49.8835	11.63	11.63	23.27	4008	186
33319.91656	7600.058925	-120.342	18.98	18.98	37.96	2755	186
9750.716557	8687.858925	-228.342	23.90	23.90	47.81	3567	186
21543.21656	9635.658925	19.5635	35.37	35.37	70.74	1015	186
38840.61656	10931.15893	-385.342	58.12	58.12	116.24	1050	186
29225.41656	13850.15893	-390.342	30.80	30.80	61.61	1689	186
10421.11656	14104.05893	-386.342	51.03	51.03	102.07	1065	186
12037.71656	14770.65893	-260.342	42.04	42.04	84.07	1618	186
9423.316557	16138.55893	-254.342	42.27	42.27	84.54	1163	186
37937.51656	16628.95893	65.0435	31.20	31.20	62.41	1105	186
11530.61656	16957.25893	33.776	12.55	12.55	25.10	5165	186
22172.11656	19627.35893	-208.342	12.58	12.58	25.15	6306	186
34439.31656	20658.85893	-96.3415	18.04	18.04	36.08	3664	186
36277.41656	20859.45893	199.588	27.95	27.95	55.91	1481	186
38016.91656	21287.95893	-437.342	25.32	25.32	50.63	2608	186
24207.91656	22069.45893	100.101	10.67	10.67	21.34	5537	186
12535.21656	23420.95893	-138.342	9.00	9.00	17.99	8163	186
36232.31656	23324.15893	-10.7565	11.56	11.56	23.13	5462	186
36152.11656	23568.05893	-246.342	20.32	20.32	40.65	2754	186
12448.11656	24254.95893	-167.342	30.73	30.73	61.47	1140	186
13394.71656	25351.45893	-163.342	35.11	35.11	70.23	1037	186
14187.91656	26596.25893	211.906	31.20	31.20	62.41	1492	186
35026.61656	27810.55893	-169.342	43.00	43.00	86.00	1016	186
31251.01656	30980.25893	-50.5515	24.44	24.44	48.89	1433	186
19793.81656	33150.25893	72.6235	29.44	29.44	58.88	1140	186
24155.41656	33168.15893	192.956	28.83	28.83	57.65	2296	186
33266.91656	33302.95893	58.411	23.79	23.79	47.57	1141	186
21080.21656	38820.65893	237.488	33.82	33.82	67.64	1304	186
31904.62572	3087.353194	-170.374	10.13	10.13	20.25	5020	194
30591.52572	6141.853194	197.661	18.42	18.42	36.83	2946	194
22455.82572	6436.253194	181.553	30.80	30.80	61.61	1744	194
27599.12572	7551.853194	299.043	27.81	27.81	55.63	2814	194
30698.02572	7689.253194	78.2756	9.09	9.09	18.18	6959	194
21669.32572	9599.053194	56.4831	32.85	32.85	65.70	1050	194
36605.12572	9657.253194	95.3306	14.25	14.25	28.50	4078	194
27742.32572	10801.95319	-95.3744	19.24	19.24	38.48	2832	194
23222.12572	11023.35319	-259.374	28.31	28.31	56.61	1354	194
17463.82572	11995.85319	-236.374	37.07	37.07	74.14	1195	194
36259.32572	12431.25319	-231.374	58.62	58.62	117.23	1117	194
21891.52572	12777.15319	311.361	49.34	49.34	98.67	1277	194
10354.82572	13477.55319	-41.1094	24.09	24.09	48.18	1677	194
6636.325715	14978.15319	-357.374	45.15	45.15	90.29	1101	194
34688.02572	15058.55319	241.246	25.34	25.34	50.68	3123	194
24051.52572	15740.65319	-212.374	26.99	26.99	53.98	1739	194
14257.82572	18294.45319	28.0581	7.80	7.80	15.59	12273	194
37375.12572	18494.75319	-224.374	20.49	20.49	40.98	3507	194
30907.52572	19509.85319	22.3731	21.81	21.81	43.61	2227	194
35692.92572	20614.25319	-187.374	10.76	10.76	21.52	7606	194
34527.62572	21025.55319	-254.374	15.14	15.14	30.29	3747	194
32880.32572	21528.75319	-96.3744	23.95	23.95	47.90	1553	194
40036.82572	22808.55319	129.441	20.44	20.44	40.88	1876	194
41298.22572	23642.15319	-365.374	18.20	18.20	36.41	3635	194
10691.22572	24904.35319	-93.3744	24.21	24.21	48.42	1212	194
35492.92572	26022.75319	-124.374	23.24	23.24	46.49	1319	194
22558.82572	27857.75319	-70.3744	15.00	15.00	30.00	2936	194
23567.92572	28922.25319	-40.1619	13.47	13.47	26.94	4083	194
38332.02572	29259.75319	-429.374	51.36	51.36	102.73	1153	194
11958.82572	29541.95319	246.931	11.12	11.12	22.23	8516	194
12683.82572	31585.85319	320.836	21.27	21.27	42.53	3367	194
9183.425715	32075.45319	-291.374	24.09	24.09	48.18	2428	194
31071.12572	33439.05319	121.861	16.53	16.53	33.06	4981	194
18365.02572	37210.15319	-105.374	21.38	21.38	42.77	2362	194
17739.32572	38960.15319	-288.374	16.32	16.32	32.64	5353	194
17231.33487	2961.747463	-363.407	14.18	14.18	28.35	5628	202
17657.33487	3956.847463	300.905	20.87	20.87	41.73	4041	202
36953.33487	3858.447463	242.16	40.81	40.81	81.62	1159	202
23788.13487	4682.047463	6.23264	19.69	19.69	39.38	2292	202
32132.53487	7005.247463	256.373	31.37	31.37	62.74	1911	202
14611.73487	7802.147463	-105.407	17.73	17.73	35.47	2765	202
10864.63487	10842.24746	-352.407	17.19	17.19	34.38	2989	202
7866.934873	12504.14746	-94.4074	22.66	22.66	45.31	2231	202
26493.03487	13834.64746	56.4501	15.78	15.78	31.56	3559	202
15317.03487	15188.14746	99.0876	10.50	10.50	21.01	6489	202
30798.73487	17096.54746	-315.407	19.05	19.05	38.10	2733	202
11516.53487	18217.64746	-16.5074	24.89	24.89	49.78	1159	202
22738.93487	19206.74746	-440.407	47.78	47.78	95.57	1178	202
26584.43487	18981.34746	-164.407	25.60	25.60	51.20	1157	202
34817.63487	26858.74746	65.9251	15.05	15.05	30.10	3646	202
29760.43487	29926.04746	-273.407	33.56	33.56	67.12	1079	202
31147.93487	32506.24746	130.355	6.62	6.62	13.24	12010	202
14090.43487	33035.94746	-217.407	14.46	14.46	28.92	5707	202
17584.13487	35382.74746	90.5601	11.89	11.89	23.79	4606	202
25706.63487	35541.54746	-36.4049	19.08	19.08	38.15	3599	202
16810.53487	35942.24746	-107.407	9.96	9.96	19.92	7589	202
18683.03487	39875.14746	-127.407	10.74	10.74	21.48	4794	202
14893.14403	4444.741732	-453.44	17.80	17.80	35.61	3776	210
28041.34403	6071.541732	314.137	31.44	31.44	62.88	1697	210
21684.84403	7145.341732	-137.44	34.57	34.57	69.14	1021	210
30476.84403	9522.041732	-34.5428	15.02	15.02	30.05	2282	210
36669.84403	9653.741732	-59.4403	15.45	15.45	30.90	2610	210
18525.84403	9709.941732	-213.44	33.61	33.61	67.21	1031	210
10827.44403	10164.94173	-284.44	12.13	12.13	24.26	4408	210
13655.64403	11011.54173	-94.4403	8.12	8.12	16.25	9138	210
24849.74403	11484.14173	-235.44	33.63	33.63	67.26	1464	210
21518.74403	13768.14173	102.845	13.38	13.38	26.75	5002	210
35203.84403	14421.14173	-343.44	12.83	12.83	25.67	5604	210
31565.74403	15562.94173	253.497	29.72	29.72	59.44	1569	210
33528.04403	16049.24173	-424.44	9.40	9.40	18.79	14205	210
38030.54403	16803.14173	-151.44	17.45	17.45	34.90	3857	210
15145.14403	18426.14173	-271.44	26.28	26.28	52.56	2164	210
10460.54403	19360.64173	60.2072	29.63	29.63	59.25	1215	210
10303.14403	22001.44173	-450.44	50.89	50.89	101.78	1245	210
36427.24403	22351.14173	-112.44	31.84	31.84	63.68	1228	210
38350.14403	23495.94173	-85.4403	25.08	25.08	50.16	2072	210
15880.14403	30700.34173	-332.44	34.59	34.59	69.19	1370	210
34300.44403	31050.44173	-231.44	26.47	26.47	52.94	1461	210
14937.44403	34239.74173	189.067	31.46	31.46	62.93	1078	210
20654.84403	34127.84173	76.3147	12.81	12.81	25.62	7740	210
16824.94403	36033.44173	-42.1228	16.34	16.34	32.69	3177	210
14930.14403	37139.24173	-279.44	15.71	15.71	31.42	5924	210
14248.94403	37307.14173	-71.4403	30.19	30.19	60.38	1340	210
34906.64403	37404.04173	165.38	18.75	18.75	37.49	3735	210
23668.64403	38570.74173	-297.44	20.89	20.89	41.78	3080	210
15743.94403	38642.34173	-217.44	24.30	24.30	48.61	2199	210
22375.24403	40269.84173	-280.44	26.61	26.61	53.22	2471	210
18245.65319	2427.136	-11.8357	14.81	14.81	29.63	4465	218
15501.35319	5381.836	127.447	22.68	22.68	45.36	1533	218
18217.65319	5593.436	-237.473	13.16	13.16	26.33	6231	218
31288.95319	6558.836	-269.473	13.61	13.61	27.22	6765	218
20857.05319	9470.436	-157.473	31.30	31.30	62.60	1205	218
31580.15319	11023.036	-19.4157	28.73	28.73	57.46	1026	218
15228.55319	13281.836	-101.473	30.52	30.52	61.04	1209	218
27075.15319	15931.736	-60.4732	16.77	16.77	33.54	3165	218
30793.55319	17196.336	-437.473	12.15	12.15	24.30	5617	218
29526.95319	18040.136	-386.473	33.58	33.58	67.16	1463	218
39190.05319	19558.536	-16.5732	17.19	17.19	34.38	1815	218
36283.85319	22719.036	30.8018	13.94	13.94	27.88	2226	218
22611.95319	23168.736	294.207	22.18	22.18	44.37	1990	218
14879.35319	23646.936	-252.473	31.35	31.35	62.69	1232	218
30649.85319	24659.636	42.1718	27.22	27.22	54.45	1096	218
24698.35319	26055.536	-147.473	27.65	27.65	55.30	1100	218
35493.65319	25948.536	9.0093	8.34	8.34	16.67	9372	218
38481.85319	28791.936	33.6443	25.62	25.62	51.24	1364	218
16145.75319	30612.836	297.049	24.63	24.63	49.27	2047	218
23712.75319	32540.036	171.032	32.43	32.43	64.86	1251	218
24062.75319	33117.436	109.444	31.02	31.02	62.03	1310	218
33248.35319	33305.936	-34.5757	12.27	12.27	24.54	5093	218
13911.15319	35288.036	-279.473	16.37	16.37	32.73	2551	218
16797.85319	35996.236	-56.4732	12.48	12.48	24.96	4541	218
13546.55319	39240.536	-438.473	49.71	49.71	99.43	1440	218
19759.96235	2893.130269	23.1889	16.46	16.46	32.92	2890	226
35945.96235	3737.630269	-69.5061	27.91	27.91	55.81	1384	226
26154.86235	4119.830269	18.4514	18.96	18.96	37.92	2125	226
39768.66235	4261.130269	298.911	53.91	53.91	107.81	1012	226
23588.86235	4697.730269	-320.506	9.11	9.11	18.23	10266	226
18190.56235	5452.930269	-176.506	21.95	21.95	43.90	1889	226
14202.06235	5730.630269	-272.506	44.58	44.58	89.16	1030	226
18718.36235	6453.330269	6.13388	11.75	11.75	23.50	4923	226
30727.76235	7692.730269	32.6639	10.57	10.57	21.15	5023	226
29126.86235	7909.230269	-277.506	28.05	28.05	56.10	2455	226
35184.46235	8525.130269	-94.5061	15.31	15.31	30.61	4520	226
32101.06235	9922.330269	24.1364	14.86	14.86	29.72	4700	226
24848.76235	10296.03027	44.9814	11.99	11.99	23.97	7312	226
33911.96235	10496.53027	110.359	28.68	28.68	57.37	1356	226
11376.26235	10907.73027	69.6164	22.82	22.82	45.64	1622	226
16256.16235	10871.53027	-102.506	18.93	18.93	37.87	3290	226
36060.76235	13008.93027	108.464	17.59	17.59	35.18	2556	226
18198.36235	13651.43027	-347.506	57.65	57.65	115.30	1440	226
21468.46235	13738.13027	-219.506	21.34	21.34	42.67	4526	226
31344.06235	13728.63027	46.8764	14.13	14.13	28.26	3765	226
10189.76235	13881.23027	-310.506	9.87	9.87	19.73	6179	226
34658.76235	15072.83027	195.634	39.33	39.33	78.66	1021	226
17539.36235	15530.33027	27.9264	4.31	4.31	8.62	19922	226
24061.76235	15853.23027	-323.506	23.55	23.55	47.10	2153	226
37290.76235	16947.73027	-37.4511	16.16	16.16	32.31	3469	226
7761.862348	18028.63027	-160.506	30.05	30.05	60.10	1272	226
13298.26235	18265.33027	-131.506	25.10	25.10	50.21	2721	226
13282.36235	18992.03027	-68.5061	16.37	16.37	32.73	3147	226
14125.06235	19553.33027	89.5139	9.54	9.54	19.08	6746	226
18260.76235	21800.53027	-173.506	15.57	15.57	31.13	3586	226
13358.46235	22393.23027	-177.506	11.63	11.63	23.27	4768	226
24904.86235	22364.53027	-271.506	18.46	18.46	36.93	3128	226
34311.96235	22236.93027	-50.7161	17.43	17.43	34.85	2744	226
12075.56235	22850.43027	-370.506	24.21	24.21	48.42	2254	226
9140.062348	23296.53027	-170.506	19.66	19.66	39.33	2399	226
36293.76235	24827.93027	-394.506	24.61	24.61	49.22	3563	226
32619.66235	26672.13027	-51.6636	32.31	32.31	64.62	1132	226
31719.66235	27374.33027	-114.506	6.74	6.74	13.47	12373	226
22600.16235	28234.33027	-83.5061	20.79	20.79	41.59	1846	226
39581.36235	28595.23027	-84.5061	27.34	27.34	54.68	1488	226
22736.76235	30510.73027	115.096	12.48	12.48	24.96	3840	226
12204.56235	31223.03027	-49.7686	18.65	18.65	37.30	1807	226
28989.06235	32736.63027	-321.506	17.12	17.12	34.24	5538	226
24657.16235	32944.53027	-306.506	5.09	5.09	10.17	23668	226
31959.96235	33099.33027	-57.5061	34.71	34.71	69.43	1564	226
27000.46235	34225.43027	155.839	10.10	10.10	20.21	7023	226
22996.66235	35548.23027	-200.506	7.25	7.25	14.51	12913	226
12212.86235	35728.03027	-40.2936	11.94	11.94	23.88	4846	226
13194.26235	36659.33027	-151.506	34.34	34.34	68.67	1210	226
14878.16235	37063.03027	153.944	35.35	35.35	70.70	1165	226
25301.66235	38023.03027	-48.8211	21.03	21.03	42.06	1366	226
14285.66235	39563.13027	176.684	36.24	36.24	72.49	1512	226
29203.06235	39626.93027	282.804	21.27	21.27	42.53	2521	226
26795.46235	40157.23027	-249.506	19.00	19.00	38.01	2750	226
30036.66235	40055.53027	-75.5061	35.87	35.87	71.73	1306	226
9577.262348	40316.53027	-145.506	25.93	25.93	51.86	1303	226
18275.87151	2362.924538	111.273	13.21	13.21	26.42	6400	234
37394.87151	3230.024538	-107.539	33.72	33.72	67.45	1105	234
25878.27151	4008.924538	-62.539	20.44	20.44	40.88	1768	234
25944.37151	5555.024538	-428.539	39.07	39.07	78.14	1610	234
12359.87151	6917.524538	-214.539	29.91	29.91	59.82	1504	234
28058.97151	7560.424538	-378.539	30.85	30.85	61.70	2464	234
35318.17151	8469.124538	-33.694	9.63	9.63	19.26	10171	234
27925.07151	11396.52454	-62.539	23.50	23.50	47.01	1861	234
12721.77151	11817.02454	-147.539	26.31	26.31	52.61	1441	234
37315.67151	13160.82454	-221.539	12.10	12.10	24.21	8178	234
13290.87151	13199.52454	105.588	11.96	11.96	23.93	6798	234
19750.17151	13183.12454	-33.694	49.20	49.20	98.39	1081	234
10268.57151	13459.52454	-354.539	13.16	13.16	26.33	5397	234
12517.77151	16844.92454	-316.539	16.25	16.25	32.50	2881	234
30793.07151	17049.32454	-329.539	7.25	7.25	14.51	16435	234
34220.07151	19321.52454	-65.539	9.89	9.89	19.78	5588	234
21295.47151	21384.92454	-282.539	24.35	24.35	48.70	1887	234
9207.771506	21644.72454	-272.539	34.48	34.48	68.95	1322	234
32951.67151	21719.82454	282.771	43.80	43.80	87.61	1344	234
13444.27151	25240.42454	208.866	28.45	28.45	56.90	1464	234
29078.37151	32597.92454	-124.539	12.88	12.88	25.76	4943	234
27020.97151	34252.12454	0.415962	18.51	18.51	37.02	2154	234
10595.87151	34159.82454	-335.539	27.72	27.72	55.44	1856	234
22698.67151	34925.82454	-170.539	28.61	28.61	57.23	1192	234
10583.77151	35152.82454	5.15346	11.45	11.45	22.89	5044	234
16393.87151	36532.22454	-177.539	10.46	10.46	20.91	9027	234
16978.07151	37140.52454	-258.539	14.86	14.86	29.72	6054	234
13697.77151	38068.22454	300.773	42.72	42.72	85.44	1250	234
9465.171506	38440.42454	-200.539	22.23	22.23	44.46	2820	234
14558.78066	3720.418807	-225.572	24.37	24.37	48.75	2611	242
18974.98066	3904.418807	-345.572	24.33	24.33	48.65	2279	242
36226.68066	4754.418807	-223.572	27.25	27.25	54.49	1276	242
14157.28066	5545.418807	-421.572	14.15	14.15	28.31	6205	242
27914.98066	6185.818807	-239.572	21.88	21.88	43.76	2086	242
34926.58066	7557.618807	-131.572	26.40	26.40	52.80	1676	242
32460.58066	9079.818807	240.101	26.59	26.59	53.18	1616	242
36055.78066	13045.81881	151.036	20.23	20.23	40.46	1733	242
13279.28066	13195.41881	37.3355	7.35	7.35	14.70	16019	242
6873.780664	14319.81881	322.533	38.90	38.90	77.81	1286	242
16194.78066	14781.81881	-212.572	27.13	27.13	54.26	1319	242
10388.18066	16561.61881	-141.572	21.22	21.22	42.44	1742	242
9848.180664	20250.01881	17.438	25.93	25.93	51.86	1096	242
35251.48066	21460.91881	136.823	20.84	20.84	41.68	2075	242
26549.58066	23682.21881	121.663	20.94	20.94	41.87	1487	242
30647.48066	24716.91881	-136.572	25.13	25.13	50.26	2517	242
12626.58066	28215.91881	-115.572	26.26	26.26	52.52	1034	242
18044.88066	30095.81881	282.738	31.25	31.25	62.50	1546	242
29021.68066	32673.61881	-92.572	22.91	22.91	45.83	2122	242
26620.88066	33425.31881	-101.572	20.18	20.18	40.36	2724	242
10870.28066	34936.41881	-129.572	26.47	26.47	52.94	1660	242
21677.78066	36283.21881	204.096	20.28	20.28	40.55	2595	242
9895.280664	38615.31881	-394.572	54.75	54.75	109.51	1020	242
20078.08982	3789.513075	-277.605	26.78	26.78	53.55	1260	250
15912.88982	3687.013075	-90.6049	19.64	19.64	39.28	2850	250
18346.88982	4817.513075	234.383	19.73	19.73	39.47	2386	250
10807.78982	9874.313075	-399.605	27.29	27.29	54.59	1908	250
10843.08982	10811.11308	-449.605	21.31	21.31	42.63	3011	250
18084.48982	12669.01308	-147.605	10.17	10.17	20.35	9013	250
36184.78982	13121.21308	50.5676	17.62	17.62	35.23	1951	250
21306.08982	15127.21308	53.4101	12.76	12.76	25.53	4822	250
12131.48982	15851.21308	78.9926	10.81	10.81	21.62	4589	250
7913.889822	16611.91308	-213.605	27.98	27.98	55.95	1342	250
7671.689822	17908.51308	-356.605	32.03	32.03	64.06	1983	250
35255.88982	21461.01308	-15.7574	14.48	14.48	28.97	2152	250
11400.78982	22976.51308	206.905	16.32	16.32	32.64	4426	250
36122.68982	23640.21308	-224.605	19.22	19.22	38.43	2807	250
10306.98982	29178.61308	-251.605	10.64	10.64	21.29	4946	250
38599.98982	30643.21308	-416.605	51.39	51.39	102.77	1054	250
26641.48982	31368.71308	-167.605	16.84	16.84	33.68	3031	250
9147.689822	32132.61308	-58.6049	27.41	27.41	54.82	1223	250
33201.58982	33292.31308	-3.43988	23.29	23.29	46.58	1133	250
30999.18982	34347.51308	-206.605	51.93	51.93	103.86	1070	250
10728.48982	35012.81308	208.8	16.08	16.08	32.17	4630	250
21533.98982	35438.71308	171.848	22.75	22.75	45.50	1652	250
16819.18982	36020.71308	-91.6049	10.86	10.86	21.71	7124	250
35754.68982	36066.81308	-104.605	30.03	30.03	60.05	1248	250
13410.69898	2607.307344	-399.638	44.96	44.96	89.91	1035	258
14851.69898	4401.207344	-337.638	22.51	22.51	45.03	3642	258
29042.89898	4575.807344	291.2	18.13	18.13	36.27	5497	258
18209.59898	5434.207344	-189.638	24.42	24.42	48.84	2441	258
29257.89898	5509.907344	-147.638	18.91	18.91	37.82	2020	258
36271.99898	7749.607344	-216.638	27.81	27.81	55.63	1717	258
25467.59898	8307.107344	183.185	9.04	9.04	18.09	7539	258
14663.29898	8307.307344	-260.638	35.28	35.28	70.56	1371	258
10868.49898	10819.00734	-236.638	11.40	11.40	22.80	4535	258
11930.89898	11058.90734	-276.638	31.84	31.84	63.68	1805	258
34333.79898	11300.60734	-144.638	28.78	28.78	57.56	1153	258
21314.29898	15120.70734	-43.2678	8.36	8.36	16.72	10212	258
8330.798981	15476.00734	-181.638	30.66	30.66	61.32	1920	258
11240.59898	16312.50734	47.6922	10.01	10.01	20.02	6361	258
35793.79898	20733.90734	-88.6378	24.61	24.61	49.22	2326	258
18592.39898	23669.80734	-305.638	20.84	20.84	41.68	1891	258
37937.19898	24398.20734	-29.0553	24.28	24.28	48.56	1463	258
35496.39898	25958.60734	-93.6378	15.87	15.87	31.75	2625	258
8320.898981	26838.90734	-336.638	24.89	24.89	49.78	1709	258
12607.99898	28309.40734	35.3747	25.08	25.08	50.16	1729	258
41294.39898	29051.00734	-61.6378	30.12	30.12	60.24	1368	258
40459.69898	29557.40734	7.89721	13.94	13.94	27.88	3800	258
9216.898981	29799.00734	-316.638	36.88	36.88	73.76	1140	258
10090.89898	30099.20734	-98.6378	17.19	17.19	34.38	1816	258
11292.09898	30022.10734	-66.6378	13.54	13.54	27.08	4373	258
23078.09898	32624.10734	-110.638	28.64	28.64	57.27	1671	258
20427.49898	34223.80734	-5.36779	21.67	21.67	43.33	2464	258
20968.69898	35301.50734	-324.638	32.10	32.10	64.20	1504	258
33952.19898	39807.80734	-423.638	45.15	45.15	90.29	1227	258
24814.50814	3533.101613	313.907	47.67	47.67	95.33	1043	266
26157.50814	4127.801613	-32.8782	9.33	9.33	18.65	6167	266
33182.50814	4327.101613	-314.671	39.00	39.00	78.00	1050	266
34063.40814	5204.501613	-441.671	28.64	28.64	57.27	2003	266
24551.80814	6713.601613	-94.6707	27.25	27.25	54.49	1021	266
34012.80814	10579.10161	-48.9857	16.79	16.79	33.58	3258	266
13700.10814	11082.60161	-175.671	20.65	20.65	41.31	2199	266
32816.70814	12185.20161	-171.671	26.54	26.54	53.08	1588	266
15118.90814	18449.00161	-102.671	28.73	28.73	57.46	1184	266
21263.10814	21447.80161	-109.671	31.82	31.82	63.63	1117	266
12527.80814	21711.90161	298.747	15.19	15.19	30.38	4789	266
31265.40814	26686.30161	269.374	14.53	14.53	29.06	4405	266
21754.00814	27225.80161	223.894	15.80	15.80	31.60	3496	266
14876.90814	28967.00161	-255.671	31.91	31.91	63.82	1351	266
5283.108139	29862.50161	-453.671	47.57	47.57	95.14	1290	266
21044.60814	31177.80161	-230.671	30.43	30.43	60.85	1126	266
22984.60814	32336.00161	-125.671	19.73	19.73	39.47	2027	266
16119.70814	33517.80161	-273.671	32.69	32.69	65.37	1479	266
10649.60814	36222.70161	-58.6707	15.24	15.24	30.47	2345	266
15869.5173	3311.995882	-131.704	35.82	35.82	71.64	1109	274
18345.3173	4820.595882	162.274	7.70	7.70	15.40	12495	274
26415.0173	6461.395882	92.1589	23.13	23.13	46.25	1351	274
30029.3173	7550.695882	-131.704	22.84	22.84	45.69	1709	274
36226.1173	7540.895882	-236.704	27.39	27.39	54.78	1840	274
12412.8173	8808.595882	-131.704	11.30	11.30	22.61	5992	274
28882.0173	8764.995882	-160.704	48.23	48.23	96.46	1544	274
9923.717297	10626.29588	-296.704	19.08	19.08	38.15	3300	274
13706.6173	11006.99588	-118.704	9.07	9.07	18.13	7332	274
31086.0173	11421.19588	-111.704	26.42	26.42	52.85	2085	274
12511.7173	12267.69588	22.9914	28.14	28.14	56.28	1000	274
35171.6173	14361.29588	-402.704	19.03	19.03	38.06	3072	274
32333.9173	19658.19588	-22.4886	20.42	20.42	40.84	2819	274
10467.3173	20024.19588	197.331	18.18	18.18	36.36	3841	274
30911.5173	23153.19588	-142.704	19.00	19.00	38.01	2559	274
36191.2173	23661.29588	-367.704	26.12	26.12	52.23	1986	274
11637.7173	27035.99588	104.476	5.84	5.84	11.68	11681	274
33384.5173	27291.69588	-96.7036	15.54	15.54	31.09	4637	274
40393.2173	27259.79588	275.026	36.10	36.10	72.20	1525	274
8529.017297	28361.19588	-368.704	34.50	34.50	69.00	1251	274
39715.9173	30088.39588	260.814	32.59	32.59	65.19	1393	274
30224.6173	32459.29588	-360.704	29.81	29.81	59.63	2137	274
19792.0173	35975.99588	-151.704	6.36	6.36	12.72	10468	274
32494.5173	36682.49588	-123.704	24.85	24.85	49.69	1829	274
31348.6173	37223.89588	-93.7036	31.86	31.86	63.73	1036	274
15715.1173	38446.79588	-364.704	23.10	23.10	46.21	3180	274
21137.3173	39210.59588	-155.704	27.48	27.48	54.97	1282	274
32319.1173	39235.89588	-218.704	40.48	40.48	80.96	1165	274
39099.6173	39678.29588	-388.704	41.71	41.71	83.41	1127	274
22246.72646	2311.19015	-126.737	24.42	24.42	48.84	1539	282
26185.42646	4150.59015	181.191	12.62	12.62	25.25	4985	282
27188.12646	4857.89015	-58.7365	28.73	28.73	57.46	1480	282
39010.62646	5024.29015	-156.737	36.17	36.17	72.35	1055	282
14166.42646	5558.19015	-307.737	13.56	13.56	27.13	5592	282
28330.82646	6055.99015	106.338	13.64	13.64	27.27	4579	282
31354.12646	6557.09015	-197.737	13.02	13.02	26.05	7673	282
27786.92646	8429.69015	-35.7865	42.91	42.91	85.82	1018	282
20848.02646	8997.59015	183.086	27.84	27.84	55.67	1505	282
17294.02646	9170.19015	-339.737	15.78	15.78	31.56	6562	282
13451.92646	9705.09015	-21.574	6.57	6.57	13.14	11866	282
37859.82646	10268.39015	-192.737	13.87	13.87	27.74	5661	282
18728.02646	11232.39015	-342.737	22.77	22.77	45.55	2293	282
35509.62646	13019.49015	-308.737	23.67	23.67	47.34	2108	282
13243.32646	13289.69015	124.341	15.68	15.68	31.37	4453	282
28346.62646	13445.09015	-68.7365	27.88	27.88	55.77	1174	282
10209.12646	13854.09015	-270.737	4.85	4.85	9.70	23926	282
35236.12646	14480.79015	-337.737	20.25	20.25	40.51	2368	282
30805.32646	17151.79015	-445.737	19.26	19.26	38.53	3450	282
9257.926455	17761.19015	-231.737	12.69	12.69	25.39	4800	282
35622.02646	18071.99015	-137.737	33.39	33.39	66.79	1174	282
15211.92646	18630.89015	-279.737	40.60	40.60	81.20	1113	282
8163.826455	19161.99015	-302.737	19.78	19.78	39.56	3990	282
37956.52646	19451.09015	-76.7365	9.18	9.18	18.37	12619	282
22719.22646	19753.59015	-251.737	8.95	8.95	17.90	10451	282
12539.32646	23448.89015	-82.7365	14.60	14.60	29.20	4180	282
9897.326455	26777.69015	-133.737	16.93	16.93	33.86	3326	282
30868.52646	26730.39015	-282.737	30.21	30.21	60.43	1644	282
11619.62646	27017.19015	82.6509	12.81	12.81	25.62	2776	282
32792.82646	29005.09015	-102.737	7.54	7.54	15.07	9423	282
13454.12646	29477.99015	-305.737	26.00	26.00	52.00	2535	282
11943.42646	30598.59015	-357.737	53.62	53.62	107.25	1113	282
18634.22646	31199.89015	-37.6815	16.93	16.93	33.86	2625	282
22310.72646	31946.09015	-208.737	24.49	24.49	48.98	1953	282
33243.52646	33276.69015	48.541	13.14	13.14	26.28	4067	282
15241.12646	34203.09015	55.1735	11.96	11.96	23.93	5539	282
39721.72646	34789.89015	-19.679	17.92	17.92	35.84	3719	282
21059.42646	35198.79015	90.2309	19.45	19.45	38.90	2582	282
18047.92646	37435.79015	-378.737	14.60	14.60	29.20	6221	282
24030.12646	38108.89015	-313.737	26.21	26.21	52.42	1504	282
23226.02646	38441.39015	54.226	31.77	31.77	63.54	1092	282
26717.53561	4377.184419	-50.9795	25.27	25.27	50.54	1977	290
31366.13561	4964.684419	-349.769	28.99	28.99	57.98	2184	290
25069.23561	6638.184419	39.033	35.51	35.51	71.03	1078	290
11366.93561	7559.284419	-320.769	35.80	35.80	71.59	1347	290
37502.43561	8035.484419	-437.769	31.11	31.11	62.22	1848	290
12376.03561	8834.984419	-198.769	27.04	27.04	54.07	1467	290
11940.23561	14830.68442	-146.769	43.03	43.03	86.05	1370	290
23855.33561	16336.88442	32.4005	16.30	16.30	32.59	2308	290
10684.73561	16812.38442	-114.769	22.44	22.44	44.89	3024	290
15214.93561	18336.68442	-192.769	18.82	18.82	37.63	3864	290
37451.13561	19553.38442	-337.769	24.92	24.92	49.83	2077	290
38055.83561	21428.48442	-322.769	21.17	21.17	42.34	2117	290
31926.33561	22756.08442	-109.769	35.65	35.65	71.31	1286	290
29785.93561	23173.58442	4.92303	33.37	33.37	66.74	1125	290
39459.43561	23518.08442	-202.769	23.20	23.20	46.39	2097	290
36079.43561	24107.28442	-252.769	41.47	41.47	82.94	1062	290
11376.03561	28073.28442	-58.7695	6.05	6.05	12.10	15635	290
39706.93561	28731.88442	-367.769	58.55	58.55	117.09	1245	290
9191.035613	29871.48442	-349.769	8.71	8.71	17.43	13427	290
31133.83561	30013.78442	-188.769	29.06	29.06	58.12	1087	290
22408.33561	32440.88442	-366.769	13.71	13.71	27.41	6100	290
12974.63561	32563.18442	30.5055	24.14	24.14	48.28	1870	290
20392.83561	33939.88442	-331.769	21.78	21.78	43.57	2942	290
15778.03561	38577.08442	-337.769	32.88	32.88	65.75	2269	290
18208.64477	2501.678688	-197.802	35.47	35.47	70.93	1011	298
30475.94477	5024.778688	-130.802	27.46	27.46	54.92	1380	298
16168.44477	6829.678688	-174.802	27.27	27.27	54.54	1911	298
14939.84477	7182.278688	255.03	7.30	7.30	14.60	14546	298
18559.34477	10594.57869	-248.802	23.34	23.34	46.68	2485	298
28761.64477	10977.17869	-6.47989	22.18	22.18	44.37	1519	298
24961.54477	11376.87869	-273.802	37.70	37.70	75.41	1230	298
12547.54477	12211.77869	-40.5899	17.03	17.03	34.05	3401	298
17433.14477	12713.17869	36.1576	15.19	15.19	30.38	1871	298
15303.24477	13380.37869	-310.802	22.18	22.18	44.37	2238	298
32413.04477	13671.57869	-84.8024	9.54	9.54	19.08	8481	298
27058.74477	15969.27869	-78.8024	11.68	11.68	23.36	5311	298
12589.94477	17389.17869	-215.802	8.48	8.48	16.96	11299	298
32451.24477	19103.57869	210.498	40.25	40.25	80.49	1056	298
9415.244772	20350.17869	-267.802	26.21	26.21	52.42	1766	298
11684.44477	21603.97869	211.445	15.59	15.59	31.18	4182	298
10034.74477	23365.67869	-293.802	29.48	29.48	58.97	1230	298
18155.94477	23756.97869	-150.802	24.61	24.61	49.22	1549	298
11376.24477	28084.07869	20.0501	6.08	6.08	12.15	12754	298
35808.94477	29946.37869	257.873	27.46	27.46	54.92	1590	298
20772.54477	32678.57869	-174.802	13.89	13.89	27.79	2590	298
14032.94477	33111.97869	-123.802	21.57	21.57	43.14	1735	298
21441.14477	33942.57869	221.868	11.42	11.42	22.84	9960	298
31489.74477	35879.17869	-291.802	41.87	41.87	83.74	1112	298
21844.24477	36259.17869	-57.8024	13.68	13.68	27.37	3014	298
17029.14477	36407.97869	-307.802	34.45	34.45	68.91	1507	298
25251.44477	38050.27869	-100.802	15.52	15.52	31.04	2578	298
9699.544772	39694.27869	-140.802	24.00	24.00	47.99	2630	298
18514.15393	2871.772957	-294.817	16.08	16.08	32.17	3873	306
39878.95393	4532.272957	-422.817	44.77	44.77	89.54	1701	306
27647.15393	5015.772957	-96.8167	14.74	14.74	29.48	4416	306
32581.45393	6180.272957	-364.817	23.27	23.27	46.53	2906	306
18654.25393	11277.57296	10.5608	14.93	14.93	29.86	4859	306
26648.45393	12032.67296	-370.817	30.61	30.61	61.23	1691	306
13414.05393	13254.97296	-38.7092	20.02	20.02	40.03	2548	306
32389.75393	14463.47296	-163.817	18.53	18.53	37.07	3474	306
34029.85393	14974.97296	193.428	45.15	45.15	90.29	1011	306
37431.25393	16422.87296	-95.8167	16.65	16.65	33.30	2819	306
15041.95393	18062.57296	20.9833	23.71	23.71	47.43	1384	306
16514.45393	18570.17296	-442.817	48.68	48.68	97.36	1208	306
21268.95393	21414.37296	-221.817	18.35	18.35	36.69	2496	306
28902.65393	29309.27296	129.946	21.78	21.78	43.57	2104	306
19770.35393	30360.17296	-307.817	39.05	39.05	78.09	1059	306
31025.55393	31569.97296	-310.817	11.28	11.28	22.56	7998	306
11497.95393	33455.07296	-82.8167	27.08	27.08	54.16	1180	306
13263.25393	35425.87296	-433.817	26.07	26.07	52.14	3024	306
12106.75393	35751.77296	53.1983	19.92	19.92	39.85	2041	306
10171.15393	35557.87296	-176.817	22.37	22.37	44.74	1924	306
16400.35393	36799.07296	-415.817	24.33	24.33	48.65	2782	306
21878.65393	40462.27296	-374.817	31.02	31.02	62.03	2294	306
24470.06309	2821.267225	-289.775	11.14	11.14	22.28	8342	314
23143.36309	3358.967225	-106.775	24.19	24.19	48.37	1518	314
20377.86309	4381.967225	-152.775	29.18	29.18	58.36	1406	314
22042.76309	4888.167225	41.8698	32.76	32.76	65.52	1009	314
39024.46309	7954.267225	-294.775	13.21	13.21	26.42	6919	314
15710.76309	11093.16723	0.179832	7.98	7.98	15.97	8643	314
27901.86309	11371.06723	277.797	38.93	38.93	77.86	1721	314
6246.163088	12403.36723	-344.775	43.10	43.10	86.19	1035	314
34084.66309	12870.16723	-59.7752	28.90	28.90	57.79	1008	314
11957.86309	14808.76723	-116.775	29.53	29.53	59.06	1362	314
12486.86309	18784.96723	-136.775	12.39	12.39	24.77	6282	314
36514.46309	20089.96723	-54.7752	38.79	38.79	77.57	1052	314
9447.263088	20431.36723	-205.775	18.35	18.35	36.69	2864	314
36661.86309	21354.76723	-48.1427	21.83	21.83	43.66	1411	314
40393.56309	24023.46723	-363.775	39.45	39.45	78.89	1125	314
10110.96309	24916.76723	-383.775	23.53	23.53	47.05	2162	314
13425.56309	25968.86723	92.0873	18.91	18.91	37.82	2134	314
39285.26309	26057.86723	-218.775	36.38	36.38	72.77	1280	314
34507.76309	26892.96723	3.96983	22.11	22.11	44.23	2029	314
33444.86309	27219.06723	265.48	30.73	30.73	61.47	1483	314
34317.76309	29114.66723	-78.7752	23.50	23.50	47.01	2223	314
20705.46309	31204.56723	72.1898	32.71	32.71	65.42	1026	314
20952.86309	32156.46723	-95.7752	19.10	19.10	38.20	2457	314
33325.26309	33292.86723	77.8748	19.81	19.81	39.61	1783	314
23954.06309	38093.56723	-302.775	35.25	35.25	70.51	1103	314
31830.86309	38265.86723	-320.775	34.64	34.64	69.28	1268	314
17729.26309	38547.56723	-223.775	19.05	19.05	38.10	2280	314
17301.86309	40039.46723	-169.775	18.27	18.27	36.55	2790	314
27734.87225	3039.861494	68.4414	24.70	24.70	49.41	2748	322
23645.87225	3393.461494	-289.734	3.98	3.98	7.96	26621	322
19974.47225	3682.561494	-56.7336	18.35	18.35	36.69	3244	322
18358.67225	4829.061494	112.974	8.08	8.08	16.16	8912	322
8469.972246	6168.361494	70.3364	37.87	37.87	75.74	1278	322
30378.37225	6244.461494	135.714	28.90	28.90	57.79	1348	322
24883.77225	8579.261494	91.1814	22.11	22.11	44.23	2270	322
35013.27225	8627.561494	281.629	34.48	34.48	68.95	1300	322
31193.87225	9605.861494	-244.734	27.04	27.04	54.07	1314	322
24837.77225	10299.36149	-43.3636	10.08	10.08	20.16	3373	322
13690.17225	11017.06149	-108.734	11.96	11.96	23.93	5054	322
15654.27225	11095.06149	99.7089	16.06	16.06	32.12	3686	322
6320.072246	11665.06149	-445.734	50.51	50.51	101.03	1036	322
36351.97225	12445.46149	126.239	22.63	22.63	45.26	2179	322
14804.17225	16945.36149	-282.734	36.08	36.08	72.16	1211	322
28183.97225	16754.96149	-35.7836	20.11	20.11	40.22	1844	322
17437.67225	16980.46149	-249.734	25.93	25.93	51.86	1721	322
30067.07225	20219.66149	3.06386	20.94	20.94	41.87	1585	322
34524.97225	20674.86149	-277.734	15.24	15.24	30.47	2605	322
21276.27225	21392.36149	-120.734	15.50	15.50	30.99	3508	322
12562.67225	21703.96149	-6.41114	21.64	21.64	43.28	2145	322
40984.77225	22539.56149	212.461	27.60	27.60	55.20	1555	322
30849.47225	23181.66149	-434.734	34.67	34.67	69.33	1651	322
37647.07225	24588.26149	-28.2036	32.36	32.36	64.72	1090	322
37290.27225	27899.76149	-22.5186	31.79	31.79	63.59	1228	322
9229.272246	29831.86149	-371.734	12.10	12.10	24.21	7501	322
30142.07225	30163.96149	-69.7336	12.03	12.03	24.07	4233	322
11989.57225	32133.76149	-6.41114	13.97	13.97	27.93	2794	322
13955.57225	33490.26149	-67.7336	17.90	17.90	35.80	1849	322
22761.97225	34625.26149	-233.734	29.27	29.27	58.55	1666	322
28261.67225	37674.76149	-350.734	36.97	36.97	73.95	1325	322
9229.372246	39071.86149	-218.734	24.16	24.16	48.32	2334	322
24614.97225	39549.36149	-292.734	12.88	12.88	25.76	5515	322
27688.9814	3018.155763	262.72	40.27	40.27	80.54	1108	330
33407.7814	2897.955763	-258.692	18.68	18.68	37.35	3277	330
24901.4814	3432.355763	-284.692	31.53	31.53	63.07	1500	330
15963.7814	3581.255763	-332.692	35.96	35.96	71.92	1406	330
18383.6814	4824.655763	-14.8971	13.26	13.26	26.52	4451	330
22996.0814	5202.655763	-36.6896	22.25	22.25	44.51	2581	330
6338.281405	5927.955763	72.2729	40.65	40.65	81.29	1003	330
33313.6814	7657.455763	-252.692	25.03	25.03	50.07	2128	330
28753.1814	8759.055763	170.813	29.79	29.79	59.58	1190	330
17297.5814	9135.055763	-216.692	18.86	18.86	37.73	2831	330
16813.7814	10529.75576	254.193	27.86	27.86	55.72	1684	330
27745.9814	10809.05576	-79.6921	12.13	12.13	24.26	6275	330
13714.7814	11042.15576	-99.6921	17.12	17.12	34.24	2894	330
16748.1814	11332.85576	-51.8496	33.70	33.70	67.40	1172	330
10297.1814	11921.95576	-275.692	19.55	19.55	39.09	3528	330
11217.4814	16350.85576	12.5804	18.46	18.46	36.93	2612	330
14293.1814	18336.05576	24.8979	14.22	14.22	28.45	2766	330
36982.4814	18575.85576	-150.692	30.50	30.50	60.99	1118	330
35371.8814	21452.95576	-71.6921	20.54	20.54	41.07	1700	330
40120.8814	22032.45576	-110.692	18.06	18.06	36.13	2184	330
36330.2814	22269.65576	-155.692	15.57	15.57	31.13	2463	330
16935.9814	27494.55576	-19.6346	20.61	20.61	41.21	1745	330
34945.7814	28304.55576	-48.0596	13.07	13.07	26.14	3846	330
33903.9814	28824.35576	-126.692	32.81	32.81	65.61	1380	330
28015.8814	30024.05576	-310.692	13.92	13.92	27.84	3984	330
14771.4814	30484.45576	-265.692	35.09	35.09	70.18	1017	330
32650.2814	31307.15576	-110.692	19.92	19.92	39.85	1870	330
21138.9814	32807.85576	-185.692	11.26	11.26	22.51	4925	330
40588.5814	34064.15576	316.728	53.72	53.72	107.44	1024	330
14341.5814	34302.15576	286.408	20.28	20.28	40.55	2811	330
27114.7814	36990.25576	-34.7946	19.31	19.31	38.62	2884	330
18442.8814	37302.35576	58.0604	35.25	35.25	70.51	1081	330
24634.5814	39538.55576	-437.692	26.59	26.59	53.18	1801	330
17281.5814	39956.05576	-165.692	21.27	21.27	42.53	2474	330
21526.89056	2752.350032	-170.651	6.19	6.19	12.39	12720	338
15203.49056	2810.950032	-27.1731	34.27	34.27	68.53	1692	338
16183.29056	2842.650032	-403.651	17.97	17.97	35.94	3289	338
26702.89056	2888.850032	-248.651	35.35	35.35	70.70	1677	338
23175.79056	3280.550032	305.399	30.19	30.19	60.38	2001	338
17064.69056	4155.450032	80.8419	11.56	11.56	23.13	3186	338
18342.09056	4837.250032	150.957	11.73	11.73	23.46	6698	338
23591.49056	4760.950032	-160.651	8.31	8.31	16.63	5118	338
36118.59056	4630.650032	-397.651	19.92	19.92	39.85	4475	338
25157.79056	6623.850032	227.704	19.24	19.24	38.48	3430	338
29934.69056	6671.250032	31.5719	9.21	9.21	18.42	6858	338
16232.69056	6849.450032	-95.6506	29.37	29.37	58.73	1191	338
37635.39056	7284.650032	-118.651	31.56	31.56	63.11	1962	338
17630.39056	7909.150032	-150.651	13.07	13.07	26.14	2776	338
32644.09056	8318.950032	10.7269	27.67	27.67	55.34	1274	338
20912.89056	9005.050032	15.4644	17.99	17.99	35.98	2792	338
10312.19056	9489.150032	-374.651	21.45	21.45	42.91	3220	338
18403.49056	9961.650032	75.1569	27.65	27.65	55.30	1147	338
36032.09056	11005.95003	-231.651	32.26	32.26	64.53	1188	338
16354.79056	11489.35003	87.4744	21.50	21.50	43.00	2234	338
6393.090563	13035.75003	-298.651	33.28	33.28	66.55	1326	338
11112.89056	14638.05003	-395.651	27.37	27.37	54.73	3325	338
28118.99056	15234.45003	-130.651	18.82	18.82	37.63	2354	338
17773.69056	15468.05003	-286.651	34.67	34.67	69.33	1816	338
10231.29056	16520.95003	-35.7006	22.84	22.84	45.69	1921	338
12488.49056	16843.95003	-253.651	21.15	21.15	42.30	2188	338
26335.99056	17962.95003	-270.651	19.08	19.08	38.15	3055	338
39241.09056	18198.05003	-391.651	10.97	10.97	21.95	8925	338
13285.69056	19035.45003	-139.651	8.29	8.29	16.58	9064	338
23711.19056	20659.15003	-67.6506	11.28	11.28	22.56	3764	338
27906.59056	20632.15003	250.444	13.12	13.12	26.23	5942	338
8971.590563	21423.45003	-71.6506	22.09	22.09	44.18	2704	338
25735.49056	23760.85003	-183.651	25.27	25.27	50.54	1606	338
33453.89056	23596.35003	-325.651	52.14	52.14	104.28	1075	338
34232.19056	23973.35003	-230.651	12.69	12.69	25.39	7438	338
13437.79056	25209.65003	-225.651	26.02	26.02	52.05	1800	338
11018.69056	25853.95003	212.544	10.83	10.83	21.67	4682	338
37144.59056	26453.65003	-165.651	22.80	22.80	45.59	2011	338
14163.39056	26643.05003	134.849	23.50	23.50	47.01	1873	338
41169.39056	26563.75003	-53.7031	31.13	31.13	62.27	1331	338
15067.19056	27102.25003	-67.6506	34.52	34.52	69.05	1006	338
32911.79056	29179.55003	178.434	23.88	23.88	47.76	2586	338
39618.89056	31433.05003	-136.651	33.84	33.84	67.68	1504	338
10976.39056	31429.95003	-279.651	17.26	17.26	34.52	2708	338
31041.09056	31702.95003	-177.651	10.48	10.48	20.96	7866	338
13253.19056	34279.55003	-237.651	15.38	15.38	30.76	4800	338
17669.19056	34466.65003	-5.38059	24.26	24.26	48.51	1555	338
38429.59056	34497.45003	261.814	38.32	38.32	76.63	1112	338
16055.79056	37035.25003	1.25191	22.14	22.14	44.27	3327	338
24096.89056	38362.25003	-135.651	15.99	15.99	31.98	3052	338
21541.89056	39452.95003	-153.651	21.55	21.55	43.10	2819	338
23367.79056	39968.15003	-324.651	31.70	31.70	63.40	1376	338
27895.49972	3685.344301	-255.609	22.11	22.11	44.23	2870	346
20196.19972	4267.744301	-121.609	33.70	33.70	67.40	1019	346
23648.39972	4864.344301	96.9909	12.72	12.72	25.43	5195	346
31445.49972	4820.744301	-205.609	24.12	24.12	48.23	2881	346
24368.59972	6892.844301	-284.609	46.65	46.65	93.31	1070	346
14956.89972	7173.744301	207.848	14.41	14.41	28.83	4142	346
34761.89972	8712.044301	-20.4991	19.95	19.95	39.89	1911	346
17340.19972	10725.0443	313.021	56.50	56.50	112.99	1079	346
18682.59972	10860.8443	-340.609	37.44	37.44	74.89	1508	346
36020.29972	10830.3443	-89.6091	15.99	15.99	31.98	3638	346
26614.99972	11849.1443	-417.609	31.86	31.86	63.73	1862	346
10409.49972	11923.2443	-221.609	36.38	36.38	72.77	1013	346
25000.69972	11531.0443	-365.609	32.40	32.40	64.81	1716	346
24498.69972	13297.8443	143.418	29.51	29.51	59.02	2182	346
28095.19972	15219.3443	-145.609	19.38	19.38	38.76	2286	346
15130.79972	18368.7443	-257.609	34.01	34.01	68.01	1289	346
11973.49972	18871.3443	303.546	24.37	24.37	48.75	2331	346
12438.19972	18887.6443	-223.609	27.41	27.41	54.82	1384	346
8212.599721	19181.8443	-192.609	16.11	16.11	32.22	4295	346
39237.19972	19529.6443	-139.609	17.54	17.54	35.09	4262	346
13293.89972	21029.7443	-74.6091	20.77	20.77	41.54	1876	346
38484.19972	20987.8443	-115.609	20.02	20.02	40.03	3291	346
32795.49972	21479.7443	-53.6616	15.66	15.66	31.32	3354	346
20282.89972	22357.6443	231.536	23.76	23.76	47.52	3171	346
15130.19972	26210.4443	-145.609	11.99	11.99	23.97	4698	346
39713.29972	28777.9443	-450.609	31.58	31.58	63.16	3388	346
19618.19972	31531.6443	175.633	21.36	21.36	42.72	3423	346
13359.49972	31893.4443	189.846	26.33	26.33	52.66	1245	346
38724.59972	32765.3443	60.0384	34.12	34.12	68.25	1179	346
21755.79972	35338.3443	22.1384	24.23	24.23	48.47	2251	346
15567.99972	36273.9443	-48.9241	31.09	31.09	62.17	1356	346
16106.69972	37168.3443	-344.609	33.49	33.49	66.98	2271	346
22861.59972	37812.7443	212.586	27.74	27.74	55.48	1543	346
10157.19972	38209.5443	96.0434	21.74	21.74	43.47	1613	346
19726.79972	38903.2443	-75.6091	8.45	8.45	16.91	9118	346
21503.00888	3020.938569	-79.5675	17.59	17.59	35.18	3188	354
33147.20888	4646.738569	-193.568	25.01	25.01	50.02	1412	354
18183.70888	4985.438569	-447.568	24.77	24.77	49.55	2389	354
18241.90888	5672.538569	-447.568	12.62	12.62	25.25	6648	354
15286.40888	5811.538569	232.525	31.63	31.63	63.26	1235	354
26514.80888	6458.538569	229.682	24.09	24.09	48.18	1902	354
25117.20888	6608.638569	146.302	7.23	7.23	14.46	13406	354
14612.40888	7750.338569	296.955	16.91	16.91	33.82	4753	354
18367.10888	8948.138569	-152.568	19.15	19.15	38.29	2177	354
40389.90888	8883.938569	-284.568	39.26	39.26	78.52	1119	354
10333.30888	9505.838569	-381.568	38.06	38.06	76.11	1367	354
28507.10888	10192.03857	79.03	35.23	35.23	70.46	1033	354
36075.20888	10808.03857	124.51	11.30	11.30	22.61	6426	354
11481.40888	10965.93857	197.467	34.38	34.38	68.77	1196	354
21397.80888	11082.73857	-248.568	29.65	29.65	59.30	2089	354
16472.10888	11470.33857	301.692	19.59	19.59	39.19	3046	354
10418.10888	11817.13857	-157.568	27.08	27.08	54.16	1126	354
12943.90888	13719.13857	-236.568	25.32	25.32	50.63	2506	354
38171.30888	17010.73857	-128.568	31.82	31.82	63.63	1503	354
14284.90888	17264.83857	-422.568	45.22	45.22	90.43	1307	354
12615.20888	17517.93857	-195.568	15.50	15.50	30.99	2446	354
29994.60888	20169.63857	290.322	30.52	30.52	61.04	2060	354
18066.00888	20313.73857	-433.568	42.51	42.51	85.02	1206	354
33657.50888	22888.63857	-447.568	41.92	41.92	83.84	1568	354
31057.10888	23225.63857	1.33496	32.10	32.10	64.20	1103	354
22216.20888	24227.93857	-416.568	38.01	38.01	76.02	1098	354
34442.90888	24351.33857	-24.2475	26.47	26.47	52.94	1255	354
15853.20888	30825.13857	-142.568	17.69	17.69	35.37	1903	354
15360.50888	31958.43857	152.935	15.94	15.94	31.89	3501	354
9859.908879	32340.93857	-286.568	15.05	15.05	30.10	4472	354
24657.10888	32716.53857	-176.568	13.87	13.87	27.74	3783	354
21154.60888	32744.93857	-273.568	27.67	27.67	55.34	1857	354
11611.40888	33531.73857	-345.568	37.02	37.02	74.04	1047	354
17953.70888	34421.73857	104.612	21.36	21.36	42.72	1530	354
28072.70888	34705.93857	-92.5675	25.91	25.91	51.81	1114	354
14040.70888	35124.83857	-258.568	37.02	37.02	74.04	1024	354
12017.20888	35480.13857	187.045	25.83	25.83	51.67	1783	354
34825.30888	36415.63857	270.425	21.64	21.64	43.28	3723	354
22394.40888	36869.43857	58.185	16.51	16.51	33.02	2842	354
19832.80888	38494.63857	-331.568	16.60	16.60	33.21	3999	354
17341.60888	39948.33857	-151.568	16.51	16.51	33.02	4365	354
9600.808879	40296.83857	170.937	15.17	15.17	30.33	2839	354
19753.61804	5595.632838	40.224	12.41	12.41	24.82	4891	362
18264.91804	5791.532838	-357.526	18.44	18.44	36.88	2572	362
28343.91804	6054.732838	-211.526	15.57	15.57	31.13	2412	362
14436.71804	6539.132838	-300.526	17.38	17.38	34.76	3420	362
15110.31804	7152.332838	9.90398	16.51	16.51	33.02	2755	362
33360.91804	7659.432838	-226.526	21.24	21.24	42.48	2549	362
11799.31804	8464.132838	147.291	24.42	24.42	48.84	1797	362
32321.11804	8372.032838	255.306	34.17	34.17	68.34	1132	362
25669.71804	10197.73284	-113.526	9.68	9.68	19.36	8002	362
21400.31804	11286.23284	-290.526	22.68	22.68	45.36	2267	362
22177.81804	11432.53284	-60.526	20.28	20.28	40.55	2095	362
24857.71804	11666.23284	-110.526	29.13	29.13	58.26	1129	362
35194.41804	14375.73284	-214.526	15.61	15.61	31.23	3438	362
9270.018037	17668.13284	-222.526	8.29	8.29	16.58	10268	362
8230.418037	19168.33284	-269.526	17.29	17.29	34.57	3754	362
39200.21804	19509.13284	88.5465	18.53	18.53	37.07	3073	362
11740.51804	21526.23284	145.396	19.45	19.45	38.90	3186	362
10052.61804	21754.33284	-132.526	8.05	8.05	16.11	9552	362
11468.91804	22941.33284	296.996	12.36	12.36	24.73	8573	362
37256.61804	25028.33284	-332.526	36.36	36.36	72.72	1757	362
32688.31804	26447.83284	-309.526	35.75	35.75	71.50	1190	362
34933.61804	27962.03284	-397.526	38.01	38.01	76.02	1562	362
13982.61804	28570.13284	15.589	15.19	15.19	30.38	3308	362
9359.018037	28773.43284	-215.526	43.05	43.05	86.10	1027	362
12034.81804	29558.13284	241.094	12.88	12.88	25.76	4662	362
26798.01804	30861.73284	85.704	25.60	25.60	51.20	1054	362
23090.71804	32253.23284	230.671	24.19	24.19	48.37	2727	362
14225.11804	32479.53284	-298.526	15.57	15.57	31.13	3603	362
17005.21804	32432.13284	-127.526	17.52	17.52	35.04	3648	362
36043.21804	33546.23284	-136.526	46.35	46.35	92.69	1003	362
15304.91804	34138.83284	39.2765	22.54	22.54	45.07	1376	362
26090.91804	34186.73284	188.981	34.67	34.67	69.33	1453	362
17631.01804	35378.73284	246.779	18.79	18.79	37.59	3997	362
27120.01804	37061.03284	-299.526	26.26	26.26	52.52	3000	362
19837.81804	38321.53284	-276.526	18.16	18.16	36.31	2631	362
19478.91804	40344.23284	-196.526	33.35	33.35	66.69	1446	362
24522.3272	3016.327107	-402.484	17.29	17.29	34.57	3267	370
30774.1272	4156.927107	-101.484	6.38	6.38	12.76	11319	370
12275.0272	5861.927107	-327.484	5.65	5.65	11.30	26022	370
28392.2272	6102.127107	-182.484	26.23	26.23	52.47	1341	370
26519.1272	6447.227107	110.381	18.75	18.75	37.49	2187	370
18961.7272	8260.627107	-65.4845	32.50	32.50	65.00	1124	370
26627.9272	12064.62711	-88.4845	33.25	33.25	66.51	1150	370
36588.0272	13233.32711	-128.484	26.26	26.26	52.52	1666	370
10521.1272	13327.52711	-79.4845	14.15	14.15	28.31	3257	370
35216.8272	14447.82711	-360.484	13.71	13.71	27.41	5023	370
16930.2272	16447.12711	14.683	20.18	20.18	40.36	1581	370
9271.727196	17703.12711	-249.484	15.17	15.17	30.33	4103	370
36420.9272	19659.82711	-3.31949	24.63	24.63	49.27	1798	370
39101.5272	23586.82711	252.506	31.46	31.46	62.93	1148	370
36229.2272	23755.52711	-298.484	35.70	35.70	71.40	1562	370
39451.1272	24991.12711	-240.484	19.48	19.48	38.95	3431	370
32365.0272	27373.42711	-224.484	39.09	39.09	78.19	1034	370
39150.2272	27952.32711	96.168	28.92	28.92	57.84	1764	370
34884.1272	28166.02711	-401.484	29.51	29.51	59.02	1710	370
14035.2272	28604.62711	-23.217	24.37	24.37	48.75	1460	370
16757.8272	35949.92711	22.263	19.22	19.22	38.43	1605	370
10085.9272	38267.22711	-35.5345	11.12	11.12	22.23	5517	370
25295.3272	38110.22711	-4.26699	31.11	31.11	62.22	1013	370
37183.0272	38442.42711	175.758	27.74	27.74	55.48	1387	370
12976.53635	4559.521376	-193.443	28.24	28.24	56.47	1265	378
27221.03635	4856.321376	-60.443	10.95	10.95	21.90	6303	378
22020.03635	4804.721376	-101.443	21.17	21.17	42.34	2996	378
28336.23635	6158.321376	169.167	18.11	18.11	36.22	4409	378
24801.83635	7482.821376	185.275	27.65	27.65	55.30	1348	378
38929.83635	7817.821376	-307.443	26.38	26.38	52.75	1519	378
39864.13635	7997.121376	-335.443	37.56	37.56	75.12	1220	378
24924.43635	8581.521376	31.7795	15.12	15.12	30.24	4328	378
36460.73635	8879.721376	-404.443	23.88	23.88	47.76	3457	378
36426.23635	10166.72138	-33.598	13.52	13.52	27.04	2530	378
21421.93635	11062.42138	-168.443	22.98	22.98	45.97	1792	378
24911.73635	11548.42138	-330.443	41.92	41.92	83.84	1050	378
26749.03635	12424.22138	-431.443	46.58	46.58	93.16	1138	378
12456.33635	16861.72138	-210.443	17.52	17.52	35.04	3423	378
34645.23635	18003.92138	277.182	23.46	23.46	46.91	3201	378
34163.83635	19335.92138	9.03953	22.58	22.58	45.17	1279	378
12274.43635	19805.42138	-396.443	46.58	46.58	93.16	1021	378
8779.136354	20996.92138	-213.443	25.06	25.06	50.11	1444	378
36300.43635	22747.42138	111.37	16.53	16.53	33.06	3565	378
39330.23635	24993.52138	-143.443	31.49	31.49	62.97	1093	378
37116.53635	26566.42138	-297.443	9.54	9.54	19.08	9139	378
30908.93635	26803.62138	-298.443	40.65	40.65	81.29	1047	378
14000.73635	28580.62138	73.4695	13.14	13.14	26.28	5267	378
11900.13635	29538.72138	300.87	6.05	6.05	12.10	23926	378
32660.73635	29792.52138	-150.443	35.47	35.47	70.93	1014	378
13016.53635	32634.22138	-63.443	24.42	24.42	48.84	1253	378
23916.53635	34480.72138	89.577	17.43	17.43	34.85	4111	378
18992.93635	35745.02138	26.0945	30.47	30.47	60.95	1150	378
35749.23635	35875.12138	-310.443	34.38	34.38	68.77	1707	378
11475.63635	37853.32138	299.922	35.14	35.14	70.27	1582	378
22794.93635	37785.42138	-43.073	19.33	19.33	38.67	3349	378
15465.93635	38250.02138	-158.443	17.10	17.10	34.19	2633	378
17571.53635	38463.92138	292.342	32.31	32.31	64.62	2027	378
23012.33635	38439.02138	-123.443	16.89	16.89	33.77	3501	378
19432.03635	40321.52138	-369.443	37.04	37.04	74.09	1888	378
24535.43635	40307.52138	-320.443	15.92	15.92	31.84	5248	378
22461.24551	2895.615644	-232.401	33.94	33.94	67.87	1135	386
26063.54551	4112.915644	122.781	9.58	9.58	19.17	9385	386
24477.74551	4528.315644	57.4036	23.81	23.81	47.62	2641	386
18321.74551	4847.615644	108.569	16.96	16.96	33.91	2630	386
39892.34551	4745.915644	46.9811	32.48	32.48	64.95	1200	386
25576.44551	5799.615644	-399.401	22.49	22.49	44.98	3363	386
19069.24551	6717.415644	143.626	15.19	15.19	30.38	4449	386
35028.64551	7485.315644	51.7186	33.94	33.94	67.87	1146	386
37464.24551	8065.415644	-173.401	22.91	22.91	45.83	1651	386
26793.24551	8149.615644	-154.401	24.04	24.04	48.09	2214	386
12422.94551	8835.515644	-164.401	20.56	20.56	41.12	1915	386
11010.94551	11209.81564	-288.401	22.47	22.47	44.93	1740	386
24925.34551	11531.41564	-180.401	30.00	30.00	60.01	1651	386
35258.44551	11741.91564	-368.401	24.52	24.52	49.03	2303	386
36445.64551	14205.91564	256.379	14.74	14.74	29.48	5234	386
15255.84551	16841.01564	-143.401	40.25	40.25	80.49	1997	386
9291.045512	17679.31564	-305.401	9.23	9.23	18.46	11130	386
31324.24551	18288.41564	2.44856	42.81	42.81	85.63	1058	386
14355.14551	19550.81564	-49.6639	31.96	31.96	63.91	1173	386
10405.84551	20023.71564	308.491	20.23	20.23	40.46	3329	386
36323.74551	22769.21564	-274.401	14.62	14.62	29.25	3634	386
39994.34551	22855.81564	-19.3439	26.42	26.42	52.85	1025	386
38290.14551	26806.71564	-247.401	34.62	34.62	69.24	1261	386
28597.74551	29317.01564	-250.401	23.34	23.34	46.68	1458	386
15231.84551	30813.71564	300.911	49.15	49.15	98.30	1039	386
29437.74551	32165.71564	-39.2414	23.71	23.71	47.43	2100	386
20506.04551	35386.31564	-337.401	21.15	21.15	42.30	2339	386
21828.14551	36256.01564	-87.4014	10.43	10.43	20.87	7078	386
26217.34551	36912.51564	-438.401	23.41	23.41	46.82	2199	386
17460.34551	38231.21564	-293.401	6.01	6.01	12.01	23790	386
19711.54551	38894.41564	-40.1889	9.75	9.75	19.50	6463	386
26480.44551	40364.31564	221.321	32.12	32.12	64.24	1441	386
23054.35467	3275.309913	-197.36	38.50	38.50	77.01	1245	394
34883.25467	3502.109913	295.268	47.08	47.08	94.15	1385	394
20007.85467	3785.109913	-128.36	35.47	35.47	70.93	1441	394
26133.05467	4127.609913	25.2301	7.14	7.14	14.27	10017	394
34094.25467	4382.209913	-352.36	27.32	27.32	54.64	1636	394
20955.35467	4752.909913	-55.3599	31.18	31.18	62.36	1238	394
18246.85467	5618.409913	-430.36	15.92	15.92	31.84	3925	394
26494.05467	6434.609913	152.195	16.77	16.77	33.54	2337	394
32812.35467	6722.309913	-275.36	22.68	22.68	45.36	2413	394
37466.65467	10096.60991	-346.36	21.95	21.95	43.90	3910	394
9961.35467	10607.10991	-316.36	34.71	34.71	69.43	1460	394
15831.05467	11152.20991	30.9151	24.44	24.44	48.89	2149	394
11586.75467	12120.60991	-37.3049	8.69	8.69	17.38	4523	394
25490.25467	13744.80991	144.615	20.02	20.02	40.03	3081	394
9752.05467	16020.20991	-192.36	44.46	44.46	88.92	1154	394
30807.85467	17043.10991	-284.36	15.14	15.14	30.29	4493	394
13809.55467	17351.00991	-102.36	7.11	7.11	14.22	12331	394
13202.15467	19084.20991	73.5526	10.64	10.64	21.29	9583	394
24079.75467	19121.70991	139.878	19.15	19.15	38.29	2809	394
22628.55467	19869.30991	34.7051	30.54	30.54	61.09	1570	394
21261.35467	21544.50991	-210.36	24.02	24.02	48.04	1343	394
34230.55467	23140.30991	-6.03742	31.27	31.27	62.55	1222	394
32670.05467	26568.90991	-193.36	31.63	31.63	63.26	1041	394
34811.55467	26731.70991	21.4401	14.55	14.55	29.11	4658	394
33424.65467	27255.90991	9.12258	32.97	32.97	65.94	1193	394
27955.35467	29951.80991	-142.36	28.78	28.78	57.56	1272	394
20838.95467	31242.80991	156.933	24.99	24.99	49.97	1347	394
37491.65467	31394.70991	-9.82742	27.39	27.39	54.78	1051	394
27646.15467	31557.20991	-70.3599	25.39	25.39	50.77	1047	394
14237.55467	32341.10991	-195.36	11.37	11.37	22.75	4397	394
24670.55467	33003.90991	-245.36	4.64	4.64	9.28	22662	394
18974.55467	35780.90991	-233.36	38.93	38.93	77.86	1287	394
21049.95467	36301.60991	318.008	17.64	17.64	35.28	4177	394
27096.65467	37000.40991	-74.3599	20.11	20.11	40.22	3380	394
18033.65467	37329.40991	-319.36	21.12	21.12	42.25	2727	394
25446.05467	37634.20991	-303.36	25.65	25.65	51.29	1525	394
17727.95467	38876.00991	-303.36	13.71	13.71	27.41	8768	394
18477.46383	3678.804182	58.4341	19.78	19.78	39.56	2220	402
28852.56383	4396.804182	308.574	45.10	45.10	90.20	1209	402
18258.16383	5905.904182	-231.318	14.32	14.32	28.64	3728	402
35311.86383	7445.004182	-283.318	38.72	38.72	77.43	1194	402
17679.26383	8025.604182	-174.318	9.37	9.37	18.75	7626	402
18574.36383	8388.804182	59.3816	25.86	25.86	51.72	1131	402
38008.36383	9148.404182	-254.318	28.80	28.80	57.60	1221	402
9886.363828	10252.70418	-255.318	11.80	11.80	23.60	5502	402
11250.76383	13206.00418	-190.318	6.62	6.62	13.24	11072	402
28570.06383	13120.30418	39.4841	23.46	23.46	46.91	1550	402
21175.16383	13892.60418	-101.318	30.66	30.66	61.32	1777	402
8918.263828	14275.20418	-178.318	26.42	26.42	52.85	1879	402
18670.66383	19323.60418	-262.318	32.95	32.95	65.89	1251	402
12578.66383	21702.30418	-73.3184	22.58	22.58	45.17	1898	402
36305.66383	22763.10418	-13.5759	12.62	12.62	25.25	3423	402
37472.16383	23659.70418	-203.318	9.87	9.87	19.73	10954	402
33437.56383	24866.00418	-115.318	25.27	25.27	50.54	1774	402
10889.46383	26671.70418	63.1716	10.64	10.64	21.29	3728	402
32119.76383	26730.70418	186.347	24.52	24.52	49.03	2062	402
40311.86383	27176.30418	-77.3184	24.12	24.12	48.23	2657	402
27588.06383	31580.80418	73.5941	11.14	11.14	22.28	6695	402
15245.06383	34112.30418	-7.89089	15.38	15.38	30.76	2254	402
16749.26383	34444.50418	305.732	33.18	33.18	66.36	1353	402
30219.86383	35199.00418	-215.318	28.35	28.35	56.71	1599	402
22948.66383	35753.40418	-437.318	37.61	37.61	75.22	1556	402
29131.16383	37186.70418	320.892	49.05	49.05	98.11	1037	402
24186.66383	37498.10418	2.53161	34.24	34.24	68.48	1299	402
29959.56383	38942.50418	192.032	26.09	26.09	52.19	1919	402
16106.56383	40040.00418	-115.318	13.09	13.09	26.19	6533	402
29793.67299	2526.698451	-36.2744	28.99	28.99	57.98	1372	410
25564.17299	3009.198451	-219.277	20.61	20.61	41.21	2227	410
18225.27299	5612.998451	-274.277	10.03	10.03	20.06	7074	410
20234.47299	5781.398451	-369.277	32.24	32.24	64.48	1529	410
14532.87299	7879.298451	-277.277	12.98	12.98	25.95	5290	410
14091.77299	8558.098451	119.116	17.97	17.97	35.94	2651	410
8722.772987	8704.598451	-170.277	46.06	46.06	92.13	1324	410
31844.67299	11038.99845	134.276	23.24	23.24	46.49	1455	410
35842.57299	16495.59845	-142.277	19.48	19.48	38.95	3979	410
39255.37299	18179.59845	-251.277	8.83	8.83	17.66	10751	410
14282.57299	18333.39845	68.8981	8.24	8.24	16.48	6971	410
30852.37299	23294.09845	43.3156	34.19	34.19	68.39	1022	410
7861.372987	23686.89845	-327.277	15.33	15.33	30.66	7110	410
32370.67299	23836.79845	-154.277	32.64	32.64	65.28	1076	410
9543.372987	24192.29845	-44.8019	16.30	16.30	32.59	2251	410
30928.87299	26087.19845	-125.277	21.78	21.78	43.57	1648	410
35515.57299	25956.49845	5.41563	10.62	10.62	21.24	4798	410
40786.07299	26179.99845	92.5856	21.17	21.17	42.34	1715	410
28556.87299	26844.69845	199.653	31.86	31.86	63.73	1022	410
11639.97299	27030.49845	46.1581	5.56	5.56	11.12	8486	410
10196.47299	27428.09845	120.063	35.14	35.14	70.27	1072	410
14053.17299	28476.69845	27.2081	29.13	29.13	58.26	1686	410
26309.27299	29697.79845	-178.277	33.58	33.58	67.16	1438	410
30123.17299	29319.69845	-412.277	36.41	36.41	72.82	1423	410
35199.07299	30451.39845	-145.277	22.47	22.47	44.93	2946	410
26737.17299	30864.09845	233.763	12.29	12.29	24.59	5890	410
13148.57299	33743.89845	-69.2769	13.64	13.64	27.27	3059	410
14052.17299	36417.29845	-180.277	8.76	8.76	17.52	7312	410
29279.47299	36614.39845	-118.277	19.05	19.05	38.10	1995	410
14135.77299	36934.09845	-331.277	21.24	21.24	42.48	2434	410
22031.97299	37845.49845	-281.277	37.94	37.94	75.88	1110	410
28460.87299	39844.89845	260.293	20.09	20.09	40.18	4056	410
31170.17299	40191.39845	75.5306	15.61	15.61	31.23	3042	410
15274.78214	2818.592719	-183.235	19.69	19.69	39.38	2474	418
25502.58214	3200.392719	-325.235	35.82	35.82	71.64	1035	418
24541.68214	3851.392719	-130.235	20.70	20.70	41.40	2586	418
29989.08214	6682.792719	-5.91284	6.55	6.55	13.09	13162	418
12711.78214	6891.392719	-449.235	28.31	28.31	56.61	2350	418
24215.28214	7985.692719	-134.235	21.78	21.78	43.57	1800	418
38378.28214	7883.292719	-66.2353	21.85	21.85	43.71	1549	418
14062.38214	8552.992719	37.6722	25.67	25.67	51.34	1075	418
19074.88214	10796.49272	-98.2353	29.39	29.39	58.78	1894	418
21458.68214	12868.19272	-414.235	49.86	49.86	99.71	1395	418
13218.58214	13192.39272	53.7797	7.30	7.30	14.60	9721	418
8907.982145	14320.09272	-259.235	16.96	16.96	33.91	3993	418
18394.58214	15878.39272	-65.2353	36.55	36.55	73.10	1010	418
20475.08214	16126.19272	-239.235	22.02	22.02	44.04	1938	418
27059.88214	16024.19272	-189.235	29.20	29.20	58.40	1326	418
37412.18214	16434.99272	145.687	11.49	11.49	22.98	5428	418
13557.78214	18394.49272	253.702	31.37	31.37	62.74	1693	418
39225.48214	19447.89272	-293.235	31.77	31.77	63.54	1577	418
20869.08214	20348.49272	-333.235	52.09	52.09	104.19	1144	418
27927.58214	20643.69272	276.442	11.66	11.66	23.31	8306	418
7981.582145	24199.09272	-270.235	22.68	22.68	45.36	2317	418
23652.68214	25294.99272	266.967	35.28	35.28	70.56	1113	418
37115.98214	26487.89272	-206.235	13.19	13.19	26.38	4232	418
10325.18214	30434.69272	-139.235	24.77	24.77	49.55	1203	418
14031.68214	33198.19272	-173.235	25.55	25.55	51.10	1307	418
22758.48214	33325.89272	146.635	9.47	9.47	18.93	6726	418
15148.58214	35249.79272	125.79	22.80	22.80	45.59	1334	418
10094.78214	35536.79272	-39.0753	8.15	8.15	16.30	8193	418
16898.18214	37898.19272	-192.235	9.18	9.18	18.37	8700	418
21738.88214	38913.19272	116.315	16.93	16.93	33.86	2917	418
29357.28214	38951.99272	247.07	34.05	34.05	68.11	1023	418
15431.6913	2832.986988	138.149	12.93	12.93	25.86	6862	426
29888.9913	4091.886988	16.8687	25.69	25.69	51.39	1682	426
19763.3913	5795.886988	259.429	25.01	25.01	50.02	2367	426
17918.4913	7520.386988	-231.194	21.20	21.20	42.39	2579	426
16217.2913	7733.586988	-289.194	8.67	8.67	17.33	6905	426
18440.4913	7599.586988	69.9287	21.71	21.71	43.43	2752	426
14491.0913	8289.886988	-104.194	14.51	14.51	29.01	2983	426
35125.9913	11210.58699	140.991	26.31	26.31	52.61	1357	426
27956.1913	11304.08699	-58.1938	35.21	35.21	70.41	1213	426
22026.6913	16215.48699	-138.194	19.31	19.31	38.62	1779	426
8874.191303	16850.28699	-268.194	28.64	28.64	57.27	1950	426
12617.5913	17338.98699	-209.194	8.03	8.03	16.06	9892	426
15088.5913	18561.88699	238.584	25.17	25.17	50.35	2026	426
10443.1913	20039.58699	-63.1938	12.20	12.20	24.40	4811	426
12533.8913	23646.28699	48.1362	15.43	15.43	30.85	5144	426
40876.5913	26175.68699	108.776	19.57	19.57	39.14	2736	426
34808.4913	26854.28699	289.749	25.72	25.72	51.43	1670	426
16872.3913	27523.88699	-83.1938	14.34	14.34	28.68	4190	426
40006.0913	29602.88699	307.751	26.64	26.64	53.27	3065	426
40444.7913	29536.18699	91.7212	25.67	25.67	51.34	1311	426
27872.6913	29990.28699	-129.194	17.57	17.57	35.14	2848	426
27507.3913	31456.38699	-300.194	23.67	23.67	47.34	1446	426
18008.0913	32086.68699	205.421	16.53	16.53	33.06	4128	426
10650.3913	36725.18699	-125.194	26.05	26.05	52.09	1581	426
24451.8913	37153.58699	290.696	26.71	26.71	53.41	1588	426
29292.2913	39583.18699	110.671	34.50	34.50	69.00	1353	426
17397.0913	39870.08699	-255.194	17.95	17.95	35.89	2403	426
24493.3913	40289.98699	-215.194	21.17	21.17	42.34	2273	426
15444.20046	2754.881257	-75.1523	16.65	16.65	33.30	2677	434
14895.60046	4241.581257	-315.152	9.87	9.87	19.73	10457	434
18207.60046	5640.081257	-265.152	17.00	17.00	34.01	2392	434
19468.20046	6487.081257	-208.152	38.01	38.01	76.02	1148	434
30102.30046	7653.181257	-186.152	23.60	23.60	47.19	1670	434
23804.40046	7795.681257	140.085	27.65	27.65	55.30	1325	434
26808.40046	8110.981257	46.2827	35.77	35.77	71.54	1016	434
36649.00046	9631.781257	-36.1498	11.45	11.45	22.89	4612	434
26857.60046	10793.98126	-370.152	22.91	22.91	45.83	2210	434
14999.50046	12417.78126	-44.6773	27.65	27.65	55.30	2279	434
13248.30046	13012.78126	-362.152	36.48	36.48	72.96	1380	434
13064.60046	14365.98126	-278.152	30.26	30.26	60.52	1342	434
17746.50046	16059.58126	-433.152	51.48	51.48	102.96	1173	434
40854.40046	22528.58126	28.2802	11.30	11.30	22.61	4626	434
16826.10046	23054.28126	-197.152	33.51	33.51	67.02	1044	434
21790.90046	23225.28126	227.255	9.94	9.94	19.88	7827	434
11501.40046	25263.98126	-156.152	13.85	13.85	27.69	3922	434
32506.60046	25247.58126	-125.152	26.05	26.05	52.09	1001	434
39149.40046	25946.88126	-255.152	34.97	34.97	69.94	1249	434
32057.10046	26598.98126	-21.9373	19.55	19.55	39.09	2330	434
34340.20046	29002.48126	202.62	30.29	30.29	60.57	1980	434
32833.40046	28934.38126	34.9127	19.97	19.97	39.94	2655	434
27934.10046	29918.98126	-389.152	18.63	18.63	37.26	4783	434
35097.10046	30311.78126	-399.152	41.19	41.19	82.38	1171	434
39650.70046	31711.58126	-277.152	43.47	43.47	86.95	1040	434
22392.20046	36121.88126	-242.152	29.39	29.39	58.78	1209	434
16911.90046	37472.68126	-198.152	41.59	41.59	83.18	1129	434
24369.90046	37189.58126	25.4377	17.19	17.19	34.38	2835	434
18653.00046	37449.28126	43.4402	9.63	9.63	19.26	8027	434
27886.50046	38681.58126	237.678	25.53	25.53	51.06	1472	434
28856.20962	2459.475526	-443.111	48.32	48.32	96.65	1115	442
8386.909619	4625.975526	-407.111	47.29	47.29	94.58	1114	442
12933.30962	5953.975526	-126.111	36.71	36.71	73.43	1084	442
13413.80962	10614.67553	-57.1108	24.96	24.96	49.93	2141	442
27762.90962	10829.87553	-216.111	26.89	26.89	53.79	1877	442
14568.50962	11508.97553	-251.111	42.70	42.70	85.39	1312	442
35864.50962	13870.57553	-122.111	42.20	42.20	84.40	1022	442
27302.10962	16003.67553	175.184	29.20	29.20	58.40	1121	442
34672.50962	15988.57553	-374.111	20.87	20.87	41.73	2612	442
35301.20962	15980.77553	-60.1108	30.59	30.59	61.18	1281	442
13362.70962	18390.07553	93.6992	12.25	12.25	24.49	3888	442
35853.50962	20813.57553	-122.111	20.56	20.56	41.12	1888	442
10208.40962	21795.67553	-233.111	21.10	21.10	42.20	2311	442
12598.40962	21607.27553	-311.111	35.02	35.02	70.04	1035	442
40211.20962	24942.67553	-242.111	32.55	32.55	65.09	1033	442
13438.30962	26620.07553	140.127	23.86	23.86	47.71	1903	442
11635.20962	27030.37553	79.4867	4.22	4.22	8.43	19367	442
10332.80962	29262.17553	-196.111	25.62	25.62	51.24	1402	442
13935.70962	31196.37553	-44.6358	27.65	27.65	55.30	1221	442
39515.60962	31407.47553	-248.111	37.44	37.44	74.89	1101	442
28687.90962	32501.97553	-141.111	11.94	11.94	23.88	6805	442
29779.40962	32695.47553	154.339	28.10	28.10	56.19	1217	442
24633.40962	33842.07553	-400.111	40.65	40.65	81.29	1166	442
14406.40962	34274.27553	148.654	8.45	8.45	16.91	6799	442
13909.60962	35796.97553	-391.111	11.23	11.23	22.47	8206	442
18692.60962	37397.87553	245.299	11.96	11.96	23.93	9438	442
16979.30962	37783.87553	-105.111	14.93	14.93	29.86	5212	442
33837.60962	39867.07553	-422.111	48.40	48.40	96.79	1568	442
15119.11878	2016.369794	-269.069	19.97	19.97	39.94	2303	450
16461.71878	2229.969794	-239.069	5.49	5.49	10.97	16765	450
17285.01878	2701.869794	-213.069	12.58	12.58	25.15	5211	450
30793.81878	3212.069794	-224.069	29.98	29.98	59.96	1584	450
23653.11878	3361.669794	-289.069	8.27	8.27	16.53	8045	450
30796.51878	4130.569794	-113.069	6.38	6.38	12.76	14068	450
26608.91878	4402.469794	-228.069	14.32	14.32	28.64	4260	450
21085.31878	4680.569794	84.2658	12.69	12.69	25.39	6439	450
23603.41878	4715.269794	-253.069	10.86	10.86	21.71	4438	450
20579.21878	6568.769794	296.506	30.78	30.78	61.56	1920	450
32864.61878	6781.769794	-170.069	31.77	31.77	63.54	1297	450
31500.31878	7313.369794	34.9958	29.84	29.84	59.68	1537	450
14523.41878	7782.269794	-288.069	15.90	15.90	31.79	4139	450
16181.51878	7796.469794	-315.069	6.52	6.52	13.05	19054	450
32648.51878	8892.669794	252.921	40.86	40.86	81.72	1094	450
23993.01878	9371.469794	246.288	9.80	9.80	19.59	7593	450
24846.01878	10324.76979	-16.1692	10.13	10.13	20.25	7037	450
36455.91878	10314.76979	114.586	11.89	11.89	23.79	4520	450
33976.31878	12878.36979	-36.0667	12.98	12.98	25.95	3924	450
13285.81878	13206.46979	183.753	18.84	18.84	37.68	2851	450
17506.61878	14040.16979	215.021	38.13	38.13	76.25	1221	450
12617.21878	17379.16979	-185.069	13.40	13.40	26.80	3521	450
14294.11878	18320.26979	159.118	14.48	14.48	28.97	4758	450
26546.71878	18826.06979	-136.069	10.83	10.83	21.67	6487	450
31847.41878	18825.16979	-154.069	10.08	10.08	20.16	4698	450
17902.71878	20502.86979	-123.069	30.19	30.19	60.38	1342	450
36584.91878	21016.36979	-422.069	41.68	41.68	83.37	1477	450
12631.01878	20993.56979	-201.069	39.73	39.73	79.46	1035	450
9356.218778	22466.96979	-306.069	20.72	20.72	41.45	2861	450
38584.31878	22182.46979	-422.069	24.02	24.02	48.04	2217	450
26663.71878	23702.26979	234.918	18.13	18.13	36.27	3770	450
7972.818778	24176.66979	-323.069	17.62	17.62	35.23	4032	450
35503.91878	25960.96979	64.3683	13.14	13.14	26.28	4253	450
24782.41878	26512.16979	-338.069	13.33	13.33	26.66	3913	450
37129.51878	26526.76979	-171.069	14.72	14.72	29.44	3598	450
14142.91878	26667.06979	-405.069	45.59	45.59	91.19	1320	450
14992.01878	27161.66979	10.3608	25.50	25.50	51.01	1650	450
34939.11878	29655.16979	114.586	9.49	9.49	18.98	8746	450
14121.11878	29953.66979	222.601	23.55	23.55	47.10	2333	450
34423.61878	31010.36979	-352.069	40.03	40.03	80.07	1619	450
[truncated: 132,564 more rows]
