# Supplementary material for: Super-resolution analysis of PACSIN2 and EHD2 at caveolae
Source: PLoS One. 2022 Jul 14;17(7):e0271003. doi: 10.1371/journal.pone.0271003 (PMC9282494; doi:10.1371/journal.pone.0271003)
Supplement: S1 Data — (ZIP) [file pone.0271003.s003.zip › 405cav1polyCy3cav17C8002driftCorr 3DdistanceR_561-647_80K_TS3D.3dlp]

16393.87198	8974.042934	-148	30.76	30.76	61.51	1418	6
8580.071976	17475.84293	-276	26.89	26.89	53.79	1497	6
19159.97198	17555.44293	-222	33.68	33.68	67.35	1218	6
30303.27198	29643.64293	-223	24.54	24.54	49.08	1008	6
34090.08007	16874.94729	-274	9.61	9.61	19.22	7838	14
33975.18007	26822.44729	57.6525	15.31	15.31	30.61	2473	14
17414.78817	13762.05165	-109	11.12	11.12	22.23	4251	22
7579.088166	17311.95165	-308	14.18	14.18	28.35	4469	22
24454.98817	21404.75165	252.188	19.08	19.08	38.15	2666	22
34000.88817	26852.05165	50.775	27.65	27.65	55.30	1366	22
9226.888166	31100.45165	10.4925	16.98	16.98	33.96	2388	22
21416.99626	14040.55601	256.117	16.84	16.84	33.68	1707	30
7764.896262	17067.55601	-130	20.14	20.14	40.27	2204	30
1953.496262	24839.85601	118.567	27.04	27.04	54.07	1127	30
6287.696262	33861.25601	150.99	25.03	25.03	50.07	1139	30
27974.09626	38501.95601	242.363	16.70	16.70	33.39	3177	30
25970.60436	732.2603729	-381	42.72	42.72	85.44	1297	38
33020.10436	15334.26037	-73	27.53	27.53	55.06	1812	38
25220.70436	25685.26037	-129	13.28	13.28	26.56	3497	38
27932.10436	38514.26037	120.533	19.73	19.73	39.47	1829	38
21239.01245	4886.064733	248.258	15.97	15.97	31.93	2183	46
30483.71245	4857.264733	141.165	18.16	18.16	36.31	2126	46
25227.61245	25692.26473	-70	14.32	14.32	28.64	3269	46
2250.112452	34210.66473	111.69	21.52	21.52	43.05	1980	46
6962.212452	36602.56473	-13.0875	22.70	22.70	45.40	1161	46
21506.72055	14732.16909	242.363	21.93	21.93	43.85	2058	54
37295.32055	20162.86909	200.115	19.00	19.00	38.01	2789	54
25704.02055	20855.36909	42.915	17.90	17.90	35.80	1772	54
635.5205475	21820.76909	321.945	22.94	22.94	45.88	1902	54
27065.92864	7269.873452	126.427	19.24	19.24	38.48	1885	62
34058.12864	16872.57345	-152	25.83	25.83	51.67	1637	62
7437.836738	1127.877811	19.335	25.20	25.20	50.40	1084	70
19425.83674	1621.077811	312.12	33.65	33.65	67.31	1069	70
22859.43674	2498.277811	-34	12.60	12.60	25.20	3887	70
33222.83674	3957.077811	-176	31.70	31.70	63.40	1024	70
31642.73674	4486.077811	-167	31.56	31.56	63.11	1058	70
34891.73674	5549.177811	-304	27.27	27.27	54.54	1715	70
14559.63674	8289.477811	-226	24.54	24.54	49.08	1843	70
40353.63674	8514.877811	-228	33.86	33.86	67.73	1106	70
30632.23674	13987.67781	-118	10.86	10.86	21.71	3987	70
5079.836738	15760.47781	-121	12.43	12.43	24.87	3303	70
4685.536738	19271.57781	-386	46.49	46.49	92.98	1299	70
31299.43674	30333.07781	-95	25.98	25.98	51.95	1191	70
7266.044833	4816.782171	-41	14.39	14.39	28.78	2935	78
7592.544833	25353.38217	-313	28.85	28.85	57.70	1292	78
29664.64483	34370.88217	7.545	18.11	18.11	36.22	2097	78
6973.144833	36644.48217	98.9175	24.23	24.23	48.47	1405	78
17979.65293	14903.68653	99.9	10.15	10.15	20.30	5295	86
10526.65293	17238.48653	167.693	26.56	26.56	53.13	1195	86
4870.052929	20441.98653	-205	23.48	23.48	46.96	1935	86
9228.452929	34885.18653	246.292	29.86	29.86	59.72	1104	86
32560.55293	37345.38653	156.885	17.54	17.54	35.09	2561	86
28906.56102	3936.69089	205.027	24.94	24.94	49.88	1502	94
41219.66102	13750.39089	-305	23.43	23.43	46.86	1530	94
22486.16102	16619.89089	-81	18.32	18.32	36.64	2140	94
27918.56102	16724.79089	168.675	28.07	28.07	56.14	1630	94
19137.96102	17549.19089	-184	22.14	22.14	44.27	1645	94
26686.76102	31958.49089	-359	24.21	24.21	48.42	2132	94
18556.76102	34462.79089	-127	30.64	30.64	61.28	1071	94
38240.76912	10830.39525	343.56	32.78	32.78	65.56	1314	102
30355.76912	11227.69525	-89	20.25	20.25	40.51	1741	102
40737.36912	22032.29525	-162	26.28	26.28	52.56	1299	102
26657.06912	31953.09525	-161	21.43	21.43	42.86	1655	102
16328.87721	8992.299609	-224.942	25.55	25.55	51.10	1597	110
2655.677215	10664.99961	-203.942	15.31	15.31	30.61	3194	110
28570.77721	15078.19961	-194.942	18.98	18.98	37.96	2119	110
7594.877215	17421.39961	-319.942	28.12	28.12	56.24	1101	110
25688.57721	20790.29961	99.9576	23.36	23.36	46.72	1304	110
38922.87721	20815.19961	107.818	20.51	20.51	41.02	1326	110
36859.67721	21510.69961	-288.942	28.59	28.59	57.18	1434	110
21860.38531	9256.103969	-63.8767	19.00	19.00	38.01	2426	118
26578.48531	19699.30397	-163.877	22.47	22.47	44.93	1387	118
29774.58531	30957.80397	-207.877	14.25	14.25	28.50	4193	118
16643.89341	653.4083287	84.3691	32.88	32.88	65.75	1249	126
23450.99341	5625.508329	-351.811	21.52	21.52	43.05	1588	126
6052.193405	16621.90833	-164.811	13.92	13.92	27.84	4405	126
3810.993405	30385.70833	256.307	28.42	28.42	56.85	1322	126
727.0934053	35645.00833	27.3841	23.83	23.83	47.67	1305	126
18666.4015	8090.012688	20.5724	14.32	14.32	28.64	2736	134
2669.601501	10691.91269	-206.745	15.99	15.99	31.98	3230	134
29567.3015	10817.11269	-46.7451	20.30	20.30	40.60	1361	134
30705.5015	17911.71269	-142.745	11.52	11.52	23.03	6188	134
4584.901501	18078.01269	300.585	25.86	25.86	51.72	1808	134
38355.2015	19964.11269	33.3449	23.90	23.90	47.81	1332	134
30420.2015	28015.51269	-47.7451	21.20	21.20	42.39	2032	134
32536.7015	37354.31269	146.332	23.60	23.60	47.19	1459	134
24088.9096	12799.91705	142.468	15.17	15.17	30.33	3129	142
30046.4096	17847.61705	-370.679	32.15	32.15	64.29	1170	142
40954.3096	33000.11705	-152.679	31.65	31.65	63.30	1246	142
27979.9096	38500.41705	362.548	38.93	38.93	77.86	1014	142
9198.517691	8983.921407	42.3189	19.43	19.43	38.86	1583	150
33178.21769	13167.72141	256.504	24.92	24.92	49.83	2015	150
9743.417691	35414.42141	71.7939	11.87	11.87	23.74	3534	150
38212.72579	10828.62577	257.552	31.77	31.77	63.54	1527	158
22896.32579	11274.22577	323.38	18.32	18.32	36.64	2281	158
26367.52579	16208.52577	240.85	15.90	15.90	31.79	2923	158
4098.725787	36484.72577	222.182	29.88	29.88	59.77	1005	158
23368.53388	4942.030127	146.595	28.66	28.66	57.32	1318	166
26863.93388	19922.93013	-247.482	10.55	10.55	21.10	4366	166
18213.33388	34772.33013	-192.482	33.44	33.44	66.88	1044	166
23608.14198	5004.334486	314.669	34.36	34.36	68.72	1011	174
25561.24198	5383.434486	186.944	25.08	25.08	50.16	1704	174
34890.94198	5563.934486	-111.416	30.80	30.80	61.61	1072	174
21850.34198	9179.934486	-63.4163	15.17	15.17	30.33	2827	174
12988.14198	10294.73449	-35.4163	15.54	15.54	31.09	3139	174
23914.14198	10673.03449	148.626	30.80	30.80	61.61	1051	174
30020.54198	17876.13449	-192.416	16.34	16.34	32.69	2442	174
2058.041977	18435.23449	-54.4163	24.04	24.04	48.09	1185	174
36837.24198	21286.33449	68.0612	25.41	25.41	50.82	1298	174
20790.14198	23769.23449	-200.416	26.09	26.09	52.19	1698	174
31214.54198	32828.03449	138.801	24.02	24.02	48.04	1222	174
30330.34198	39416.83449	36.6212	21.85	21.85	43.71	1128	174
24451.85007	14856.33885	68.127	9.77	9.77	19.55	4908	182
27918.55007	16726.53885	75.987	20.28	20.28	40.55	2387	182
9494.950073	37139.53885	194.87	14.95	14.95	29.91	2827	182
24413.15817	9585.343206	-143.285	10.41	10.41	20.82	5684	190
36829.35817	12184.04321	-277.285	30.99	30.99	61.98	1083	190
24339.55817	12621.44321	24.9628	21.41	21.41	42.81	1611	190
27953.85817	16699.94321	338.38	20.72	20.72	41.45	2726	190
31530.95817	17189.54321	-120.285	12.18	12.18	24.35	2910	190
2163.958168	20815.14321	-197.285	22.70	22.70	45.40	2153	190
13959.86626	12934.64757	-99.2189	24.73	24.73	49.45	1018	198
34139.66626	16081.34757	332.551	18.79	18.79	37.59	2488	198
39032.46626	30761.64757	-175.219	20.51	20.51	41.02	1996	198
9882.466263	35625.54757	186.159	27.72	27.72	55.44	1615	198
1973.374358	2492.251925	189.172	24.96	24.96	49.93	1502	206
33947.77436	16847.25192	-42.1532	16.41	16.41	32.83	2718	206
11493.68245	12514.65628	23.1951	15.59	15.59	31.18	1815	214
33552.98245	29068.65628	-169.087	31.82	31.82	63.63	1068	214
33694.58245	35067.05628	29.0901	29.91	29.91	59.82	1032	214
1304.082454	35586.75628	-27.0874	22.56	22.56	45.12	1460	214
2138.190549	20839.86064	-325.022	27.95	27.95	55.91	1767	222
26617.69055	34996.46064	-207.022	22.42	22.42	44.84	1664	222
14143.70674	590.5693632	276.877	28.47	28.47	56.94	1316	238
34943.10674	5630.469363	-158.89	23.90	23.90	47.81	1473	238
24113.50674	12768.96936	7.67244	12.22	12.22	24.44	3822	238
38786.30674	14199.86936	-63.8901	19.38	19.38	38.76	1316	238
30436.20674	18160.36936	-312.89	16.16	16.16	32.31	4587	238
13006.21484	2399.973723	-283.824	30.03	30.03	60.05	1324	246
36811.41484	21284.87372	52.9332	26.28	26.28	52.56	1057	246
26678.01484	31909.07372	-92.8243	23.55	23.55	47.10	1552	246
22555.42293	2121.178082	175.811	26.82	26.82	53.65	1399	254
12974.12293	2404.478082	-68.7585	26.49	26.49	52.99	1304	254
34891.02293	5608.678082	-170.759	18.72	18.72	37.44	2526	254
9712.12293	6123.078082	-234.759	30.00	30.00	60.01	1369	254
21975.52293	7455.078082	-102.759	19.19	19.19	38.39	1671	254
31468.12293	17327.77808	-329.759	26.07	26.07	52.14	2186	254
5844.02293	18228.37808	352.661	37.89	37.89	75.78	1262	254
40862.32293	21076.67808	123.739	16.96	16.96	33.91	1983	254
615.2229304	21792.67808	142.406	24.70	24.70	49.41	1228	254
23558.82293	33770.37808	-268.759	24.35	24.35	48.70	1576	254
13275.43103	29116.48244	-168.693	20.49	20.49	40.98	2399	262
4154.631026	36460.78244	202.405	27.11	27.11	54.21	1729	262
20492.23912	7210.086802	-20.627	29.81	29.81	59.63	1079	270
40435.23912	28832.9868	-174.627	31.72	31.72	63.44	1025	270
7306.439121	32579.2868	6.95303	13.89	13.89	27.79	4028	270
30525.93912	34494.4868	-107.627	29.67	29.67	59.35	1102	270
33230.24722	13142.19116	264.434	22.28	22.28	44.56	1962	278
15966.95531	306.4955209	-73.4954	20.49	20.49	40.98	1607	286
23655.55531	9067.695521	-107.495	19.33	19.33	38.67	2002	286
24385.65531	9033.895521	40.4896	22.14	22.14	44.27	1310	286
33303.85531	13150.09552	125.967	25.62	25.62	51.24	1413	286
29833.45531	17959.19552	-334.495	33.82	33.82	67.64	1043	286
8692.255312	19366.39552	40.4896	12.43	12.43	24.87	3698	286
2419.155312	26604.09552	136.775	13.97	13.97	27.93	3301	286
36871.55531	33852.09552	-146.495	20.18	20.18	40.36	2119	286
40279.86341	12677.19988	325.48	31.20	31.20	62.41	1289	294
668.5634069	21784.39988	85.7504	19.00	19.00	38.01	1519	294
19878.96341	33840.49988	-174.43	26.49	26.49	52.99	1717	294
3577.763407	34637.69988	-110.43	27.51	27.51	55.01	1256	294
2513.063407	39068.09988	-187.43	24.35	24.35	48.70	1442	294
16460.4715	15773.00424	13.1111	15.40	15.40	30.80	2985	302
34916.3715	33643.70424	182.101	25.39	25.39	50.77	1149	302
38090.3715	38631.70424	50.4461	25.46	25.46	50.92	1330	302
7485.379598	1558.4086	189.761	11.80	11.80	23.60	4519	310
3420.379598	10514.4086	-252.564	15.40	15.40	30.80	3905	310
5227.079598	16099.5086	-169.564	16.20	16.20	32.40	2650	310
9272.079598	21648.4086	-42.5643	16.67	16.67	33.35	2051	310
36381.8796	23706.3086	-48.5643	11.47	11.47	22.94	3012	310
19467.8796	32681.6086	-40.5643	24.96	24.96	49.93	1150	310
13787.98769	5491.012959	304.424	20.16	20.16	40.32	2152	318
21994.88769	7429.812959	-152.853	25.39	25.39	50.77	1310	318
33369.28769	15697.51296	-83.8535	26.35	26.35	52.70	1373	318
36771.18769	21331.81296	112.837	22.63	22.63	45.26	1459	318
10780.48769	22226.01296	-42.8535	12.60	12.60	25.20	1675	318
3296.787693	27333.91296	-254.853	24.16	24.16	48.32	1495	318
2806.695788	19498.11732	-309.143	23.01	23.01	46.02	2629	326
27518.39579	24501.41732	-401.143	31.27	31.27	62.55	1716	326
33976.89579	26840.71732	-77.1427	31.53	31.53	63.07	1023	326
9731.295788	27373.41732	70.2998	18.72	18.72	37.44	1598	326
26631.49579	38995.41732	-260.143	26.96	26.96	53.93	1190	326
3366.295788	39404.61732	57.5273	28.35	28.35	56.71	1044	326
17830.00388	3512.021679	49.3781	26.07	26.07	52.14	1101	334
10824.71198	9334.126038	-280.721	13.38	13.38	26.75	3856	342
27636.71198	10306.72604	-2.00103	20.58	20.58	41.17	1329	342
4366.911979	24357.02604	-62.721	16.65	16.65	33.30	2545	342
4123.911979	36430.32604	185.656	20.63	20.63	41.26	1655	342
22012.62007	7443.630398	-209.01	21.12	21.12	42.25	1608	350
2684.420074	10673.9304	-237.01	28.14	28.14	56.28	1233	350
10287.02817	31020.03476	44.5806	25.15	25.15	50.30	1196	358
9308.336265	4233.539117	-251.589	31.44	31.44	62.88	1036	366
23644.13626	8597.239117	-49.5886	22.54	22.54	45.07	1130	366
8661.036265	19430.73912	-306.589	29.27	29.27	58.55	1344	366
13453.83626	22094.33912	117.979	20.87	20.87	41.73	1338	366
40146.53626	22110.63912	8.92142	17.40	17.40	34.81	2843	366
1338.436265	30121.23912	-17.6061	24.09	24.09	48.18	1214	366
30476.13626	31712.93912	-312.589	40.55	40.55	81.11	1237	366
26158.74436	5623.743477	245.415	31.49	31.49	62.97	1019	374
39041.54436	30648.14348	-258.878	28.12	28.12	56.24	1010	374
4114.54436	36453.44348	305.347	21.71	21.71	43.43	2234	374
24195.35246	11457.74784	-189.167	11.96	11.96	23.93	3813	382
21404.15246	12411.94784	182.246	26.28	26.28	52.56	1204	382
39763.05246	13729.34784	272.636	20.72	20.72	41.45	2384	382
24048.55246	17285.84784	-247.167	31.67	31.67	63.35	1119	382
9348.052455	19120.94784	-385.167	29.18	29.18	58.36	1664	382
10622.45246	37125.84784	146.876	26.16	26.16	52.33	1382	382
1951.160551	18093.8522	311.646	39.40	39.40	78.80	1175	390
10244.56055	30998.7522	17.8789	24.59	24.59	49.17	1352	390
9152.660551	34833.6522	68.9689	25.03	25.03	50.07	1029	390
15589.26865	5156.256556	273.04	21.15	21.15	42.30	2339	398
26110.56865	9675.956556	-40.7453	19.26	19.26	38.53	1938	398
36832.26865	21309.85656	13.6597	22.25	22.25	44.51	1474	398
15624.76865	24865.45656	196.405	29.39	29.39	58.78	1317	398
9120.968646	34797.95656	279.917	24.52	24.52	49.03	2060	398
38084.17674	11674.26092	-181.034	24.33	24.33	48.65	1202	406
26618.57674	12494.96092	-169.034	19.73	19.73	39.47	1833	406
13025.37674	31707.86092	17.3005	27.95	27.95	55.91	1018	406
36849.68484	12289.76527	-216.324	27.77	27.77	55.53	1241	414
31430.38484	17195.56527	-262.324	16.96	16.96	33.91	2540	414
6737.784837	25195.26527	15.0463	34.57	34.57	69.14	1138	414
6309.984837	29403.76527	35.6788	27.93	27.93	55.86	1031	414
15742.48484	29983.46527	-223.324	31.06	31.06	62.12	1290	414
7070.484837	34512.56527	-227.324	26.26	26.26	52.52	1166	414
24857.29293	7904.569634	-331.613	35.44	35.44	70.89	1397	422
28083.49293	35303.06963	200.45	34.90	34.90	69.80	1087	422
27768.20103	3972.873994	-311.902	25.72	25.72	51.43	1213	430
1848.101027	8701.973994	124.508	24.28	24.28	48.56	1096	430
10764.10103	30328.47399	-100.902	19.88	19.88	39.75	1791	430
29927.90103	34854.97399	-169.902	25.62	25.62	51.24	1389	430
14132.80912	6231.178354	-161.191	13.54	13.54	27.08	3377	438
10739.80912	9726.178354	213.626	17.38	17.38	34.76	2782	438
7761.409123	17293.77835	-194.191	29.20	29.20	58.40	1227	438
4916.509123	24758.47835	236.224	30.43	30.43	60.85	1021	438
26666.10912	31889.67835	-278.191	33.58	33.58	67.16	1167	438
25101.20912	33769.57835	293.209	15.71	15.71	31.42	3353	438
13713.61722	5477.582713	226.11	15.57	15.57	31.13	3412	446
10715.21722	9753.182713	-22.4804	16.16	16.16	32.31	2319	446
8679.017218	19442.88271	-124.48	21.01	21.01	42.01	1662	446
653.3172179	21809.18271	134.737	12.27	12.27	24.54	3124	446
20833.01722	23819.98271	-190.48	22.25	22.25	44.51	1541	446
9687.717218	35533.88271	284.077	20.58	20.58	41.17	2298	446
7504.725313	1602.887073	144.273	8.76	8.76	17.52	5503	454
22822.82531	2527.187073	-19.8046	19.43	19.43	38.86	2164	454
13974.92531	3421.487073	36.1979	8.48	8.48	16.96	4931	454
642.8253132	21800.48707	181.608	24.85	24.85	49.69	1125	454
14195.13341	1820.091432	157.739	20.23	20.23	40.46	1544	462
7172.833409	2458.291432	5.45125	16.84	16.84	33.68	2101	462
21962.03341	7411.291432	-211.059	15.83	15.83	31.65	3243	462
29215.73341	21509.19143	-145.059	23.62	23.62	47.24	1433	462
28557.7415	12037.39579	-44.3479	18.72	18.72	37.44	2003	470
15835.0415	14076.89579	195.767	21.64	21.64	43.28	1427	470
34850.2415	16844.19579	330.37	21.24	21.24	42.48	2175	470
35686.2415	20040.59579	-86.3479	29.23	29.23	58.45	1053	470
36151.4415	28915.79579	-198.348	31.06	31.06	62.12	1253	470
29751.0415	35551.99579	-134.348	26.16	26.16	52.33	1109	470
29390.3415	37096.19579	-125.348	29.48	29.48	58.97	1388	470
24590.0496	690.2001516	-129.637	15.28	15.28	30.57	2372	478
29597.2496	9963.100152	30.4179	16.79	16.79	33.58	1740	478
30633.1496	10795.70015	98.2104	23.01	23.01	46.02	1455	478
20610.2496	13585.20015	-327.637	12.53	12.53	25.06	6267	478
37492.9496	20175.80015	314.36	34.27	34.27	68.53	1434	478
8892.949599	30382.40015	45.1554	21.67	21.67	43.33	1333	478
31284.8496	30412.00015	-387.637	24.75	24.75	49.50	1492	478
16457.2496	33597.80015	243.62	9.94	9.94	19.88	5503	478
27307.7496	35146.60015	-228.637	21.81	21.81	43.61	1956	478
24596.65769	665.7045113	-120.926	18.32	18.32	36.64	2171	486
27320.25769	10707.60451	281.649	24.94	24.94	49.88	1680	486
36859.55769	12283.70451	-206.926	12.65	12.65	25.29	4689	486
32988.35769	21623.40451	-259.926	24.16	24.16	48.32	2124	486
1807.457694	23375.90451	-129.926	19.03	19.03	38.06	2077	486
4306.257694	38544.30451	-193.926	27.41	27.41	54.82	1089	486
24496.56579	12645.40887	226.34	16.72	16.72	33.44	1610	494
637.3657898	21815.30887	185.075	22.63	22.63	45.26	1272	494
24547.77389	653.5132305	80.6404	24.92	24.92	49.83	1657	502
12977.77389	1626.51323	-260.505	13.47	13.47	26.94	4601	502
25274.37389	18433.61323	-350.505	24.63	24.63	49.27	2628	502
20882.67389	23940.61323	-349.505	11.04	11.04	22.09	7314	502
34180.77389	29612.91323	-89.5046	28.54	28.54	57.09	1339	502
38135.88198	10776.41759	187.773	27.04	27.04	54.07	1449	510
22607.98198	22549.11759	-93.4644	16.86	16.86	33.72	1212	510
29443.88198	37309.71759	-106.464	36.50	36.50	73.00	1109	510
8767.590076	16786.62195	-378.314	41.26	41.26	82.52	1074	518
26460.79008	27410.32195	-96.3143	13.54	13.54	27.08	3703	518
19353.69008	32583.62195	-335.314	31.30	31.30	62.60	1453	518
7061.598171	1707.426309	43.6457	25.55	25.55	51.10	1171	526
28949.19817	3931.226309	62.3132	16.56	16.56	33.11	2248	526
19343.49817	5635.426309	-141.164	10.79	10.79	21.57	4563	526
7535.798171	14764.32631	183.161	13.61	13.61	27.22	4253	526
34859.59817	16821.22631	88.8407	19.99	19.99	39.99	2118	526
19575.19817	17213.62631	189.056	13.42	13.42	26.85	2819	526
10717.69817	22186.52631	86.8757	24.61	24.61	49.22	1355	526
10601.09817	36066.92631	328.571	33.09	33.09	66.18	1260	526
4117.998171	36442.82631	181.196	19.78	19.78	39.56	1801	526
29418.99817	37298.92631	-188.164	21.62	21.62	43.24	2297	526
16172.40627	3491.930669	-255.014	16.98	16.98	33.96	3477	534
15588.00627	5146.230669	135.168	11.68	11.68	23.36	3937	534
634.2062664	21801.73067	165.626	16.67	16.67	33.35	2224	534
20871.90627	23924.43067	-296.014	13.85	13.85	27.69	3265	534
35846.41436	13268.33503	-358.864	39.82	39.82	79.65	1121	542
19588.01436	17206.93503	93.0708	10.27	10.27	20.54	4681	542
38052.71436	18355.03503	333.783	29.58	29.58	59.16	1503	542
24221.62246	602.3393882	-23.7141	18.25	18.25	36.50	2091	550
30504.72246	11892.13939	-195.714	29.23	29.23	58.45	1167	550
15366.92246	11951.13939	-270.714	37.96	37.96	75.93	1146	550
32148.02246	19740.73939	-134.714	13.89	13.89	27.79	3806	550
10705.43055	9749.443748	32.4559	23.71	23.71	47.43	1044	558
32140.03055	19743.04375	-305.564	18.46	18.46	36.93	3213	558
20605.23055	33813.94375	-211.564	25.58	25.58	51.15	1495	558
2681.638648	10682.94811	-122.414	16.51	16.51	33.02	2524	566
29565.14674	384.152467	-79.264	23.88	23.88	47.76	1607	574
28107.54674	9596.852467	98.5835	12.36	12.36	24.73	3934	574
11532.15484	1575.656827	-150.114	17.12	17.12	34.24	3005	582
38346.35484	19931.55683	93.8211	26.23	26.23	52.47	1335	582
12792.56293	2082.561186	-50.9639	28.17	28.17	56.33	1040	590
20382.66293	8085.461186	352.369	20.21	20.21	40.41	2387	590
36624.46293	19651.06119	131.306	32.29	32.29	64.57	1027	590
10426.96293	31995.86119	171.589	23.57	23.57	47.15	1552	590
22984.16293	32117.56119	-96.9639	16.96	16.96	33.91	2436	590
11491.77103	1564.965546	-110.814	19.71	19.71	39.42	2466	598
8872.871029	3960.765546	-179.814	32.48	32.48	64.95	1065	598
4280.371029	31003.46555	-354.814	39.61	39.61	79.22	1125	598
9816.071029	35507.56555	261.146	32.40	32.40	64.81	1036	598
30418.27103	35675.16555	-5.1113	18.51	18.51	37.02	2072	598
16470.47912	9083.469905	-409.664	31.49	31.49	62.97	2206	606
2667.679124	10630.96991	-244.664	23.88	23.88	47.76	1214	606
8885.079124	30362.56991	24.5138	15.52	15.52	31.04	2071	606
30117.38722	4171.574265	-177.514	25.29	25.29	50.59	1304	614
20477.48722	7271.174265	-356.514	35.07	35.07	70.13	1612	614
34402.48722	21801.87427	171.056	23.60	23.60	47.19	1184	614
34582.78722	30925.37427	42.3488	29.79	29.79	59.58	1282	614
28637.28722	34785.97427	-124.514	25.36	25.36	50.73	1437	614
11480.79531	1567.478625	-161.364	23.46	23.46	46.91	1452	622
22791.99531	2498.878625	58.2189	17.54	17.54	35.09	2038	622
16646.99531	10451.77862	163.346	15.66	15.66	31.32	2876	622
24256.89531	17517.37862	-222.364	14.58	14.58	29.15	3138	622
41328.19531	22825.77862	-185.364	22.07	22.07	44.13	2130	622
10709.39531	30819.57862	-244.364	26.66	26.66	53.32	1439	622
29876.29531	34192.97862	-104.364	37.00	37.00	73.99	1056	622
26058.60341	5650.282984	157.601	28.78	28.78	57.56	1440	630
22047.50341	7441.582984	-176.214	21.17	21.17	42.34	1816	630
10029.20341	11121.58298	205.744	11.75	11.75	23.50	3801	630
10492.40341	36103.38298	108.476	22.14	22.14	44.27	1220	630
22824.81151	2537.087344	-12.221	11.47	11.47	22.94	4154	638
31518.51151	11398.28734	203.929	29.06	29.06	58.12	1245	638
31138.71151	13783.38734	262.879	27.69	27.69	55.39	1329	638
33626.41151	20228.88734	-228.064	27.25	27.25	54.49	1581	638
36835.41151	21288.48734	21.184	25.03	25.03	50.07	1175	638
39080.41151	30759.88734	-170.064	17.87	17.87	35.75	2241	638
26378.3196	8320.591704	148.077	29.58	29.58	59.16	1077	646
26092.9196	9680.991704	42.949	18.32	18.32	36.64	2004	646
38164.1196	10853.1917	266.959	23.03	23.03	46.06	2357	646
22442.4196	15533.0917	85.1965	15.26	15.26	30.52	3936	646
3182.819601	25504.8917	-162.913	21.38	21.38	42.77	2075	646
8832.427696	30364.29606	-6.02591	17.97	17.97	35.94	1919	654
29785.5277	34311.79606	-23.7634	20.72	20.72	41.45	1439	654
16767.33579	579.2004227	101.217	26.09	26.09	52.19	1345	662
20224.33579	4647.300423	9.84414	16.23	16.23	32.45	1598	662
29187.43579	10168.20042	118.902	18.27	18.27	36.55	1755	662
25275.33579	18409.90042	-348.613	20.72	20.72	41.45	2892	662
3218.335791	25475.80042	-71.6134	26.23	26.23	52.47	1400	662
15121.94389	4476.404782	146.562	22.42	22.42	44.84	1106	670
26063.44389	5653.504782	310.639	22.44	22.44	44.89	2584	670
29275.94389	10180.90478	178.002	23.27	23.27	46.53	1842	670
28933.84389	16112.10478	-210.463	10.88	10.88	21.76	4641	670
25272.04389	18379.30478	-315.463	13.85	13.85	27.69	4607	670
9683.143887	19635.00478	317.517	29.13	29.13	58.26	1644	670
30037.94389	39102.00478	200.599	21.45	21.45	42.91	1459	670
20258.85198	10931.00914	-173.313	19.29	19.29	38.57	1911	678
9341.151982	17423.30914	-21.3132	15.24	15.24	30.47	2164	678
13686.45198	20028.60914	165.379	23.01	23.01	46.02	1535	678
22835.26008	2491.613502	-171.163	24.21	24.21	48.42	1910	686
24150.96008	11443.7135	-92.1632	15.17	15.17	30.33	2220	686
23662.56817	9074.417861	-56.0131	17.97	17.97	35.94	2250	694
2673.868173	10720.91786	-163.013	18.68	18.68	37.35	2103	694
26948.36817	13325.11786	-104.013	35.28	35.28	70.56	1040	694
30608.66817	13962.81786	-93.0131	8.31	8.31	16.63	7384	694
3363.668173	39413.11786	134.239	28.47	28.47	56.94	1334	694
40989.37627	11300.92222	35.1569	23.24	23.24	46.49	1258	702
36886.17627	21273.32222	36.1394	24.63	24.63	49.27	1292	702
3235.376268	22471.62222	-73.8631	13.28	13.28	26.56	2952	702
36920.27627	30053.12222	-288.863	35.58	35.58	71.17	1152	702
36876.88436	12320.42658	-213.914	15.28	15.28	30.57	3743	710
37596.78436	18646.22658	110.759	24.82	24.82	49.64	1179	710
38598.28436	20322.92658	10.5437	17.26	17.26	34.52	1945	710
20518.00055	7285.4353	-129.149	29.13	29.13	58.26	1071	726
29460.60055	10377.3353	-72.1489	13.19	13.19	26.38	1990	726
38131.40055	40336.7353	-34.1489	21.52	21.52	43.05	1442	726
22833.70865	2521.639659	-90.2665	20.61	20.61	41.21	1981	734
2668.708649	9756.339659	-80.2665	19.81	19.81	39.61	2709	734
637.6167445	21798.14402	229.171	16.53	16.53	33.06	2753	742
27893.71674	38532.24402	92.6034	20.46	20.46	40.93	1170	742
15080.72484	4451.748378	57.1158	22.77	22.77	45.55	1183	750
8835.02484	30361.84838	82.6608	20.54	20.54	41.07	2129	750
34922.83294	5570.252738	-221.619	24.96	24.96	49.93	1836	758
36884.33294	12273.25274	-82.6193	22.04	22.04	44.09	1751	758
19932.23294	15065.85274	195.531	28.97	28.97	57.93	1135	758
630.1329352	21802.65274	251.533	12.51	12.51	25.01	4781	758
27950.93294	38511.75274	134.616	22.66	22.66	45.31	1519	758
23406.94103	301.0570977	-93.7369	14.34	14.34	28.68	2982	766
33130.34103	13121.8571	92.2506	31.93	31.93	63.87	1196	766
13783.04913	5444.661457	313.196	29.34	29.34	58.69	1235	774
1560.549126	26825.06146	218.876	20.28	20.28	40.55	1981	774
22091.74913	36651.66146	-218.854	27.95	27.95	55.91	1166	774
16698.95722	607.2658169	155.878	20.94	20.94	41.87	1647	782
7189.357221	2456.065817	6.53796	15.38	15.38	30.76	2677	782
3266.757221	11781.46582	-279.972	29.27	29.27	58.55	1278	782
17970.95722	14923.96582	-10.1645	14.29	14.29	28.59	2135	782
24462.05722	14876.76582	134.263	21.90	21.90	43.80	1095	782
30519.15722	28970.26582	-122.972	16.93	16.93	33.86	2520	782
30903.06532	4575.970177	246.15	29.37	29.37	58.73	1458	790
24439.36532	14866.37018	38.8429	17.45	17.45	34.90	1554	790
29124.76532	16490.97018	219.623	17.83	17.83	35.65	2462	790
6313.565316	27525.07018	-409.09	29.63	29.63	59.25	2110	790
35204.86532	27722.87018	-45.0896	29.88	29.88	59.77	1003	790
5510.473412	18749.27454	-116.207	13.14	13.14	26.28	3374	798
8131.673412	29185.87454	-343.207	17.10	17.10	34.19	3437	798
3677.773412	36313.17454	161.538	27.95	27.95	55.91	1193	798
21522.48151	1964.678896	344.165	9.33	9.33	18.65	8405	806
6278.081507	29431.8789	-46.3248	24.75	24.75	49.50	1243	806
27215.18151	36523.0789	-203.325	32.48	32.48	64.95	1315	806
22200.5896	10952.88326	142.635	25.01	25.01	50.02	1351	814
24095.1896	11327.78326	-122.442	17.80	17.80	35.61	1868	814
17464.9896	15190.28326	193.725	20.65	20.65	41.31	2036	814
30481.0896	28996.78326	-256.442	17.92	17.92	35.84	2713	814
34347.8896	35134.98326	292.958	25.22	25.22	50.44	1778	814
27577.8896	39663.48326	-54.4424	26.26	26.26	52.52	1388	814
23394.4977	328.687615	-83.56	19.88	19.88	39.75	1360	822
16424.3977	33609.38762	269.26	15.66	15.66	31.32	3572	822
27945.7977	38473.58762	102.235	21.34	21.34	42.67	1576	822
26202.70579	5622.391975	165.98	30.03	30.03	60.05	1050	830
30136.10579	11609.69197	-165.678	17.57	17.57	35.14	2233	830
8082.705793	20058.59197	343.812	35.89	35.89	71.78	1108	830
1538.305793	26797.79197	182.682	29.77	29.77	59.53	1110	830
10287.41389	11801.79633	135.405	26.00	26.00	52.00	1149	838
21354.31389	11945.19633	102.982	26.99	26.99	53.98	1198	838
31184.01389	12953.49633	103.965	29.98	29.98	59.96	1028	838
32603.91389	15425.19633	-322.795	29.86	29.86	59.72	1490	838
33564.41389	16406.69633	-115.795	14.06	14.06	28.12	3298	838
19582.31389	17222.59633	255.27	20.18	20.18	40.36	1840	838
28709.21389	20854.79633	-270.795	26.09	26.09	52.19	1416	838
6714.313888	25128.59633	-237.795	21.64	21.64	43.28	2269	838
433.9219836	5895.100694	-152.913	32.85	32.85	65.70	1046	846
24004.92198	6199.700694	110.725	10.86	10.86	21.71	4214	846
24762.82198	12815.60069	231.572	20.82	20.82	41.64	1899	846
26304.82198	15206.70069	-118.913	15.17	15.17	30.33	2300	846
4431.621984	18513.20069	184.412	27.20	27.20	54.40	1187	846
6756.921984	29277.70069	-230.913	22.25	22.25	44.51	1905	846
21400.73817	4814.509413	258.847	17.71	17.71	35.42	2740	862
26452.43817	8313.709413	89.8571	29.65	29.65	59.30	1005	862
30624.33817	14029.60941	-126.148	10.13	10.13	20.25	4325	862
4955.638174	15725.80941	-36.1479	19.99	19.99	39.99	1397	862
8453.838174	37291.80941	-25.1479	14.86	14.86	29.72	2433	862
30113.54627	16134.41377	-280.265	27.65	27.65	55.30	1320	870
18281.95436	6340.018132	-247.383	13.75	13.75	27.51	3884	878
13496.06246	5918.822492	-178.501	26.31	26.31	52.61	1151	886
14689.86246	14769.42249	-352.501	12.03	12.03	24.07	5122	886
20813.26246	23817.82249	-324.501	26.38	26.38	52.75	1575	886
6904.36246	32836.42249	-51.5007	18.89	18.89	37.77	1925	886
10008.76246	35656.62249	342.989	25.43	25.43	50.87	1328	886
29158.97056	5688.126852	195.497	20.70	20.70	41.40	1395	894
36779.87056	21303.02685	129.669	27.72	27.72	55.44	1329	894
10726.87865	9724.131211	23.4417	21.88	21.88	43.76	1241	902
29504.87865	10467.03121	-334.736	16.08	16.08	32.17	3821	902
7877.578651	11684.83121	-71.7358	8.64	8.64	17.29	5442	902
5053.178651	15766.03121	-170.736	9.87	9.87	19.73	4492	902
1301.786746	12766.63557	-44.7249	13.64	13.64	27.27	3816	910
7523.386746	14758.53557	121.703	19.24	19.24	38.48	1932	910
29149.79484	5715.03993	262.254	28.71	28.71	57.41	1499	918
17160.59484	16764.93993	-51.6712	12.43	12.43	24.87	2553	918
4420.794841	22922.93993	-199.671	22.77	22.77	45.55	2035	918
40454.19484	28777.33993	-215.671	33.04	33.04	66.08	1291	918
3395.494841	39378.23993	341.836	37.35	37.35	74.70	1015	918
36040.20294	8335.64429	36.3326	18.82	18.82	37.63	1676	926
11511.81103	1559.44865	-117.564	15.66	15.66	31.32	3089	934
30139.81103	17389.84865	-130.564	15.78	15.78	31.56	3208	934
18645.61103	35137.44865	244.676	28.24	28.24	56.47	1044	934
7515.319127	1614.753009	247.678	14.62	14.62	29.25	3947	942
1582.019127	3785.853009	8.93005	20.02	20.02	40.03	2506	942
16411.11913	8964.153009	-242.51	34.12	34.12	68.25	1567	942
3129.119127	22304.15301	-33.51	20.06	20.06	40.13	1652	942
12939.52722	368.9573688	-15.5787	23.34	23.34	46.68	1449	950
30328.82722	10559.75737	17.8263	16.70	16.70	33.39	2213	950
26820.62722	13478.75737	20.7738	14.65	14.65	29.30	2183	950
26724.42722	23956.35737	-391.456	42.41	42.41	84.83	1143	950
6344.127223	27529.95737	-188.456	25.83	25.83	51.67	1506	950
36359.02722	30311.95737	41.4063	30.69	30.69	61.37	1136	950
16478.12722	33594.15737	164.219	16.60	16.60	33.21	1226	950
12872.43532	2241.361728	-301.402	31.25	31.25	62.50	1145	958
30897.03532	15746.06173	-77.4025	20.96	20.96	41.92	1255	958
653.235318	21785.26173	247.785	13.80	13.80	27.60	3325	958
24207.84341	11443.76609	-157.349	12.39	12.39	24.77	3832	966
33238.84341	30416.86609	42.4963	24.96	24.96	49.93	1009	966
7295.343413	36612.36609	263.559	17.22	17.22	34.43	3721	966
26595.84341	39550.96609	-256.349	29.01	29.01	58.03	1407	966
34910.85151	5595.770448	-235.295	24.00	24.00	47.99	2061	974
27882.15151	16704.57045	172.24	21.12	21.12	42.25	1626	974
35243.9596	27734.27481	-201.241	26.87	26.87	53.74	1826	982
14021.2596	30004.17481	-154.241	11.30	11.30	22.61	4507	982
26677.0677	9071.779167	36.7625	23.62	23.62	47.24	1165	990
31815.7677	15216.17917	-183.188	20.98	20.98	41.97	1696	990
5216.767699	30186.67917	38.7275	13.80	13.80	27.60	2814	990
4708.375795	32100.38353	-330.134	36.48	36.48	72.96	1129	998
16459.07579	33593.98353	169.454	8.10	8.10	16.20	6262	998
29717.47579	36694.18353	-263.134	23.95	23.95	47.90	1938	998
12234.78389	12628.48789	-7.34252	8.29	8.29	16.58	5322	1006
34132.88389	18694.98789	-126.08	20.49	20.49	40.98	1486	1006
653.0838899	21783.58789	296.25	14.11	14.11	28.21	3082	1006
8891.58389	30338.78789	14.2725	18.42	18.42	36.83	1771	1006
7481.091985	1611.292246	96.8562	24.28	24.28	48.56	1142	1014
32771.79199	18440.69225	-244.026	13.66	13.66	27.32	4581	1014
3862.591985	27645.39225	-323.026	32.03	32.03	64.06	1544	1014
16451.29199	33605.69225	280.584	11.07	11.07	22.14	4576	1014
41267.40008	18599.79661	146.035	31.49	31.49	62.97	1069	1022
30883.90008	31867.19661	-23.9725	18.82	18.82	37.63	2300	1022
27798.70818	10107.60096	307.219	27.93	27.93	55.86	1806	1030
36826.10818	12246.80096	-256.919	25.98	25.98	51.95	1518	1030
16227.50818	17133.80096	-204.919	10.17	10.17	20.35	5481	1030
22614.40818	22600.00096	-47.9188	14.70	14.70	29.39	1988	1030
36055.51627	8324.505325	105.86	19.50	19.50	39.00	1856	1038
19552.01627	10932.50532	-189.865	28.64	28.64	57.27	1271	1038
12254.51627	12627.50532	-60.8651	7.04	7.04	14.08	8119	1038
29185.81627	36774.30532	-410.865	36.64	36.64	73.29	1458	1038
23676.52437	9093.509684	-48.8113	14.62	14.62	29.25	3100	1046
27868.22437	9966.709684	143.249	22.73	22.73	45.45	1119	1046
30925.32437	15760.60968	-108.811	14.55	14.55	29.11	2853	1046
20012.72437	37905.70968	-202.811	29.39	29.39	58.78	1113	1046
22206.63246	4074.514044	-184.758	23.97	23.97	47.95	1516	1054
16187.03246	7521.914044	-369.758	22.07	22.07	44.13	2131	1054
25019.03246	14098.31404	244.5	26.89	26.89	53.79	1310	1054
7538.732462	14772.41404	87.2999	12.86	12.86	25.72	2877	1054
35262.53246	29421.91404	29.3324	17.87	17.87	35.75	1830	1054
19951.03246	32841.81404	364.365	44.11	44.11	88.22	1093	1054
22214.44056	4062.218403	-231.704	26.87	26.87	53.74	1636	1062
3168.440557	22297.0184	6.78867	19.12	19.12	38.25	1149	1062
12745.54865	2067.022763	89.3724	10.57	10.57	21.15	3733	1070
16193.14865	7628.122763	-351.65	19.19	19.19	38.39	3326	1070
7727.848652	31096.52276	-7.89509	34.55	34.55	69.10	1097	1070
23556.34865	33800.02276	-22.6501	14.32	14.32	28.64	2487	1070
9989.848652	36260.02276	-98.6501	24.30	24.30	48.61	1186	1070
3300.848652	39393.62276	154.217	19.95	19.95	39.89	2375	1070
30010.95675	17870.02712	-136.596	11.99	11.99	23.97	3957	1078
19956.75675	32832.62712	111.041	23.15	23.15	46.30	1498	1078
17741.46484	2202.431482	279.102	34.48	34.48	68.95	1292	1086
7196.564843	2575.731482	-153.543	19.62	19.62	39.23	1900	1086
1652.264843	7641.331482	-140.543	24.12	24.12	48.23	1970	1086
30266.16484	11154.93148	94.3924	11.14	11.14	22.28	3803	1086
22904.26484	12083.83148	13.8274	9.44	9.44	18.89	4568	1086
31815.86484	14895.63148	-226.543	20.30	20.30	40.60	2627	1086
14346.46484	15020.93148	-34.5426	22.37	22.37	44.74	1791	1086
11928.16484	16165.63148	349.842	23.86	23.86	47.71	1879	1086
30130.36484	17356.53148	-226.543	8.05	8.05	16.11	8341	1086
20520.27294	7244.035842	-285.489	24.37	24.37	48.75	2125	1094
29564.18103	10661.1402	-406.435	16.60	16.60	33.21	5731	1102
10719.18103	18668.5402	-413.435	31.60	31.60	63.21	1557	1102
5207.281034	30209.6402	62.0774	19.71	19.71	39.42	1537	1102
19795.18103	35760.3402	191.767	24.85	24.85	49.69	1373	1102
24948.48913	2772.144561	-93.3637	20.25	20.25	40.51	1857	1110
24229.88913	11476.84456	-240.364	19.78	19.78	39.56	1972	1110
7520.989129	14779.64456	19.9013	18.51	18.51	37.02	1622	1110
30134.98913	17325.04456	-162.364	12.01	12.01	24.02	4009	1110
3011.889129	17737.24456	182.014	25.20	25.20	50.40	1250	1110
31301.48913	20513.94456	-160.364	18.44	18.44	36.88	2003	1110
10240.68913	29902.34456	3.19876	18.98	18.98	37.96	1728	1110
11502.29722	1560.348921	-159.286	13.82	13.82	27.65	3547	1118
4412.297224	23045.64892	-300.286	17.66	17.66	35.33	2990	1118
5256.297224	26753.14892	70.086	21.24	21.24	42.48	1281	1118
27128.09722	36369.84892	-135.286	14.91	14.91	29.81	2845	1118
30921.20532	17838.25328	-133.209	22.73	22.73	45.45	2835	1126
12944.20532	17941.25328	355.088	21.67	21.67	43.33	2361	1126
8136.60532	29181.65328	-224.209	24.44	24.44	48.89	1300	1126
31327.10532	30379.05328	-352.209	38.43	38.43	76.87	1203	1126
31809.31341	12394.05764	275.583	29.67	29.67	59.35	1320	1134
12133.01341	16079.35764	-334.132	31.56	31.56	63.11	1342	1134
33593.61341	20259.05764	-383.132	35.87	35.87	71.73	1572	1134
16442.21341	33592.55764	325.691	9.33	9.33	18.65	7615	1134
9823.813415	34200.45764	170.456	33.42	33.42	66.83	1151	1134
4714.32151	4273.062	214.745	14.04	14.04	28.07	3785	1142
8866.52151	30364.562	-61.0547	15.66	15.66	31.32	2451	1142
27901.42961	16724.16636	350.408	23.43	23.43	46.86	2153	1150
35175.82961	17299.86636	-72.9774	15.10	15.10	30.19	3590	1150
30994.02961	24362.26636	158.82	18.84	18.84	37.68	1405	1150
34234.92961	29637.26636	-41.9774	29.79	29.79	59.58	1124	1150
8867.329606	30330.46636	14.3926	20.56	20.56	41.12	1563	1150
14905.4377	1824.170719	104.86	12.98	12.98	25.95	3211	1158
13187.0377	8721.970719	-359.9	31.27	31.27	62.55	1822	1158
36856.8377	12270.07072	-302.9	15.12	15.12	30.24	4219	1158
3167.637701	22288.17072	-199.9	19.59	19.59	39.19	1530	1158
17835.7458	12463.87508	-103.823	12.06	12.06	24.12	3494	1166
18888.5458	18135.37508	-387.823	15.33	15.33	30.66	4316	1166
20809.4458	23807.57508	-71.8229	22.68	22.68	45.36	1762	1166
40411.06199	919.2837976	-237.668	27.25	27.25	54.49	2287	1182
15948.76199	2098.883798	-68.6683	10.29	10.29	20.58	3377	1182
1541.561987	3821.183798	145.374	16.56	16.56	33.11	1230	1182
29211.16199	10767.3838	-209.668	10.48	10.48	20.96	6008	1182
7571.161987	14763.3838	164.042	24.87	24.87	49.74	1261	1182
32715.86199	18593.8838	-198.668	15.07	15.07	30.14	2984	1182
40903.76199	21851.4838	-2.98334	29.51	29.51	59.02	1069	1182
3117.670082	618.3881572	-164.591	23.53	23.53	47.05	1735	1190
14185.87008	1819.288157	213.244	12.03	12.03	24.07	4667	1190
13029.97008	10342.88816	56.0439	17.38	17.38	34.76	2688	1190
36833.47008	20678.38816	73.7289	20.06	20.06	40.13	1689	1190
16399.77008	33638.08816	297.739	22.89	22.89	45.78	1147	1190
20196.27818	3366.992517	219.216	24.52	24.52	49.03	1491	1198
7653.278177	8280.392517	218.234	36.57	36.57	73.15	1133	1198
33251.57818	13186.99252	283.079	27.91	27.91	55.81	1579	1198
29095.87818	17212.79252	289.956	21.24	21.24	42.48	2217	1198
17869.47818	31689.19252	-221.514	17.64	17.64	35.28	2752	1198
3924.578177	35660.49252	169.109	21.50	21.50	43.00	2376	1198
15082.08627	4452.096876	116.131	16.04	16.04	32.08	1906	1206
21217.78627	4878.996876	265.471	21.78	21.78	43.57	2486	1206
26795.18627	18878.69688	-73.4365	15.26	15.26	30.52	3107	1206
30529.38627	34454.09688	34.5835	16.30	16.30	32.59	2830	1206
9180.186273	34783.69688	226.171	20.94	20.94	41.87	1518	1206
5736.494368	1493.701236	152.561	27.11	27.11	54.21	1051	1214
16418.39437	7891.701236	-374.359	49.41	49.41	98.82	1145	1214
13022.29437	10325.60124	11.0807	18.13	18.13	36.27	1549	1214
33251.99437	13211.30124	158.456	23.55	23.55	47.10	1808	1214
27912.49437	38511.20124	46.4507	22.35	22.35	44.70	1636	1214
4719.602463	4326.605596	339.313	35.28	35.28	70.56	1032	1222
23218.40246	25566.1056	351.103	33.46	33.46	66.93	1179	1222
32538.40246	37330.4056	170.323	25.27	25.27	50.54	1599	1222
34964.21056	5581.609955	-251.205	29.06	29.06	58.12	1656	1230
3899.210559	8114.909955	99.6603	25.76	25.76	51.53	1422	1230
10706.91056	9727.409955	133.065	14.48	14.48	28.97	3705	1230
38254.61056	10809.10996	282.405	25.79	25.79	51.57	1576	1230
12019.51056	16179.90996	225.42	13.94	13.94	27.88	2551	1230
3163.910559	22217.20996	63.3078	19.85	19.85	39.71	1313	1230
3611.710559	30388.00996	233.28	19.12	19.12	38.25	2063	1230
10358.11056	32331.80996	241.14	19.73	19.73	39.47	1856	1230
31236.81056	37923.40996	-8.41474	29.23	29.23	58.45	1105	1230
23570.81865	4045.814315	311.958	27.13	27.13	54.26	1405	1238
828.018654	9687.614315	-139.127	19.17	19.17	38.34	1682	1238
15613.81865	14298.01431	54.5425	28.50	28.50	56.99	1179	1238
24658.01865	18189.61431	-44.1275	16.58	16.58	33.16	1495	1238
10991.41865	31110.01431	-291.127	33.42	33.42	66.83	1129	1238
22400.62675	2020.018675	233.435	24.33	24.33	48.65	1650	1246
24003.82675	6200.118675	56.5848	19.71	19.71	39.42	1542	1246
21770.92675	7379.818675	-199.05	17.71	17.71	35.42	1889	1246
6177.426749	12249.31867	-271.05	33.75	33.75	67.49	1019	1246
29841.72675	15664.51867	-224.05	15.12	15.12	30.24	3265	1246
24595.62675	18178.31867	-5.3127	16.23	16.23	32.45	1870	1246
9504.726749	30874.91867	160.73	32.73	32.73	65.47	1055	1246
5978.926749	33517.41867	-174.05	34.83	34.83	69.66	1189	1246
40771.83484	4213.023034	-119.973	15.66	15.66	31.32	2312	1254
10134.53484	10276.62303	168.667	21.95	21.95	43.90	1997	1254
7727.134845	17281.12303	-146.973	11.99	11.99	23.97	3953	1254
31079.83484	24338.72303	85.1546	17.57	17.57	35.14	1379	1254
23528.13484	33832.22303	-227.973	20.04	20.04	40.08	2498	1254
18848.83484	36612.32303	-223.973	23.03	23.03	46.06	2336	1254
25206.74294	474.4273937	317.102	20.09	20.09	40.18	2388	1262
10702.44294	9699.227394	291.557	23.17	23.17	46.35	1617	1262
28323.64294	12097.22739	65.5818	15.14	15.14	30.29	2437	1262
33365.94294	14086.02739	143.199	11.75	11.75	23.50	4293	1262
633.8429399	21796.02739	163.832	12.13	12.13	24.26	3573	1262
28555.24294	32672.92739	-111.896	19.26	19.26	38.53	1692	1262
25222.15104	466.5317533	326.022	23.03	23.03	46.06	1684	1270
7228.751035	2413.931753	-244.818	30.05	30.05	60.10	1098	1270
4712.151035	4298.531753	342.724	25.03	25.03	50.07	1609	1270
3903.751035	8111.431753	144.259	21.81	21.81	43.61	1759	1270
27884.25104	14055.83175	-217.818	14.86	14.86	29.72	3494	1270
40484.75104	28771.33175	-159.818	18.60	18.60	37.21	1957	1270
6316.751035	31524.03175	-388.818	33.91	33.91	67.82	1352	1270
16404.75104	33602.33175	250.369	8.31	8.31	16.63	7047	1270
30874.25913	1323.936113	203.286	24.61	24.61	49.22	1923	1278
4610.059131	4302.436113	194.444	19.92	19.92	39.85	1600	1278
23933.85913	8792.736113	-323.741	24.59	24.59	49.17	1640	1278
840.7591306	9721.336113	-197.741	20.65	20.65	41.31	2200	1278
16442.55913	33598.03611	342.801	14.32	14.32	28.64	2961	1278
8124.967226	16907.14047	-264.664	41.66	41.66	83.32	1056	1286
4805.067226	31849.24047	-76.6639	19.62	19.62	39.23	2193	1286
27946.16723	38501.34047	232.839	14.58	14.58	29.15	3195	1286
2690.975321	10653.84483	-188.587	21.41	21.41	42.81	1617	1294
18996.07532	18798.44483	-329.587	17.45	17.45	34.90	3650	1294
8157.175321	29225.64483	-259.587	21.78	21.78	43.57	2417	1294
11455.37532	31920.14483	183.791	15.38	15.38	30.76	3276	1294
7242.183417	2478.849192	16.8432	18.93	18.93	37.87	1896	1302
16832.08342	6180.049192	-153.509	27.67	27.67	55.34	1418	1302
10728.68342	9725.649192	58.1082	14.86	14.86	29.72	3142	1302
29608.98342	10009.04919	-122.509	22.04	22.04	44.09	1816	1302
30144.38342	17342.24919	-223.509	17.97	17.97	35.94	1898	1302
6319.191512	4979.453551	-241.339	27.18	27.18	54.35	1240	1310
37106.49151	8115.653551	-264.339	28.64	28.64	57.27	1312	1310
8142.791512	29219.45355	-361.339	29.70	29.70	59.39	1481	1310
2668.799607	10715.05791	-312.138	21.85	21.85	43.71	1752	1318
34766.49961	17253.95791	-169.138	27.18	27.18	54.35	1409	1318
2599.799607	37644.85791	-35.1376	22.16	22.16	44.32	1268	1318
10449.39961	40172.65791	317.86	35.63	35.63	71.26	1192	1318
847.2077025	9693.262271	-150.936	26.85	26.85	53.69	1079	1326
16699.0077	18356.46227	-150.936	11.47	11.47	22.94	3605	1326
25738.9158	9134.66663	-174.735	33.39	33.39	66.79	1096	1334
19473.6158	12539.76663	86.3927	24.56	24.56	49.13	1509	1334
8568.115798	29570.16663	-12.8398	20.75	20.75	41.50	1362	1334
36093.42389	8290.87099	288.989	22.77	22.77	45.55	2547	1342
29308.72389	10271.77099	176.984	22.89	22.89	45.78	1364	1342
29310.02389	18214.87099	-192.533	16.93	16.93	33.86	2225	1342
38149.52389	18432.77099	180.914	34.05	34.05	68.11	1019	1342
33574.82389	20068.17099	-224.533	21.74	21.74	43.47	1560	1342
20973.62389	27161.57099	-238.533	11.16	11.16	22.33	5446	1342
6322.931988	4911.275349	-296.332	29.15	29.15	58.31	1530	1350
36058.03199	8245.175349	35.7054	27.53	27.53	55.06	1148	1350
8687.931988	19355.77535	79.9179	14.72	14.72	29.44	2909	1350
8632.231988	31707.67535	-32.3321	17.10	17.10	34.19	2572	1350
21393.54008	4404.979709	128.262	13.97	13.97	27.93	3196	1358
34905.54008	5617.879709	-231.131	29.67	29.67	59.35	1175	1358
36869.84008	12272.17971	-283.131	19.08	19.08	38.15	2345	1358
29982.14008	37042.37971	-98.1307	28.26	28.26	56.52	1049	1358
10035.14818	11181.08407	286.646	27.04	27.04	54.07	1310	1366
22496.44818	16613.58407	-32.9293	15.52	15.52	31.04	3836	1366
3666.848179	30349.68407	94.0757	24.26	24.26	48.51	1377	1366
16109.75627	4669.588428	-23.7279	21.31	21.31	42.63	1264	1374
36106.35627	8261.888428	62.8371	27.51	27.51	55.01	1164	1374
22594.85627	9401.388428	186.632	24.54	24.54	49.08	1381	1374
10752.75627	9741.388428	161.087	17.45	17.45	34.90	2686	1374
33173.75627	13270.08843	274.075	26.87	26.87	53.74	1296	1374
30476.95627	13488.88843	-216.728	18.89	18.89	37.77	2551	1374
641.9562743	21788.68843	307.48	13.97	13.97	27.93	3811	1374
6821.656274	28158.58843	-74.7279	9.82	9.82	19.64	4607	1374
30322.45627	34589.68843	-106.728	25.79	25.79	51.57	1150	1374
3423.356274	39414.18843	182.702	23.76	23.76	47.52	1121	1374
9658.76437	1454.392788	96.4435	16.08	16.08	32.17	2283	1382
37150.66437	8266.792788	-320.527	22.37	22.37	44.74	2143	1382
33181.76437	13291.39279	212.378	25.91	25.91	51.81	1580	1382
663.9643697	21802.39279	203.536	23.24	23.24	46.49	1315	1382
19248.27246	4963.997148	99.5924	12.83	12.83	25.67	3563	1390
10746.87246	9750.797148	168.367	16.86	16.86	33.72	3282	1390
30624.67246	14005.59715	-199.325	11.16	11.16	22.33	4788	1390
14343.17246	15002.29715	-61.3251	15.28	15.28	30.57	3128	1390
9064.672465	22157.09715	112.365	23.76	23.76	47.52	1682	1390
38129.57246	38587.79715	332.445	26.00	26.00	52.00	1802	1390
34753.68056	18677.30151	-346.124	39.63	39.63	79.27	1168	1398
35213.48056	27731.40151	-81.1237	24.07	24.07	48.14	1315	1398
30548.88056	28852.70151	-199.124	20.04	20.04	40.08	2938	1398
11061.08056	29244.00151	-221.124	23.22	23.22	46.44	2090	1398
20487.98866	7234.505867	-293.922	25.10	25.10	50.21	2214	1406
10700.48866	9769.605867	39.0801	23.46	23.46	46.91	1112	1406
7998.388656	11657.10587	-402.922	30.03	30.03	60.05	1176	1406
7714.088656	17044.20587	-148.922	16.79	16.79	33.58	2360	1406
20813.98866	23813.00587	-166.922	14.93	14.93	29.86	3038	1406
16485.08866	33595.60587	354.463	18.49	18.49	36.97	2277	1406
11510.39675	1554.410226	-68.721	21.64	21.64	43.28	1478	1414
6066.696751	13288.91023	-281.721	16.30	16.30	32.59	3127	1414
7733.096751	17045.51023	-135.721	19.90	19.90	39.80	1924	1414
25976.79675	19165.11023	-237.721	15.10	15.10	30.19	4190	1414
20823.19675	23819.81023	-89.721	17.47	17.47	34.95	1836	1414
1936.196751	25768.01023	-103.721	26.99	26.99	53.98	1185	1414
40436.79675	28747.31023	-125.721	18.65	18.65	37.30	1964	1414
11048.09675	29223.71023	-269.721	21.43	21.43	42.86	2548	1414
8583.796751	29591.61023	-59.721	17.03	17.03	34.05	1872	1414
23688.69675	33553.31023	-101.721	21.15	21.15	42.30	1795	1414
4736.004846	4289.614586	293.95	20.75	20.75	41.50	1842	1422
23013.70485	9813.514586	-407.52	21.60	21.60	43.19	2809	1422
2511.104846	11917.61459	-38.5196	24.40	24.40	48.80	1318	1422
29635.70485	14337.01459	-84.5196	31.16	31.16	62.31	1186	1422
5019.304846	14984.81459	-352.52	18.44	18.44	36.88	3280	1422
6578.804846	15336.01459	263.493	24.02	24.02	48.04	1430	1422
19447.30485	26255.61459	-48.5196	15.10	15.10	30.19	2493	1422
34620.30485	29660.71459	60.1154	25.39	25.39	50.77	1256	1422
3774.804846	30336.11459	273.318	24.85	24.85	49.69	1211	1422
24356.81294	1553.918946	253.869	22.00	22.00	43.99	2045	1430
18648.31294	8066.618946	29.8593	10.43	10.43	20.87	4069	1430
30645.51294	13999.41895	-128.318	20.91	20.91	41.82	2348	1430
9011.112942	18438.61895	347.207	29.93	29.93	59.86	1627	1430
36861.61294	18724.01895	-44.3182	22.58	22.58	45.17	1326	1430
31308.01294	32850.21895	273.519	37.96	37.96	75.93	1019	1430
16844.82104	6227.923305	-296.117	23.88	23.88	47.76	2458	1438
23991.22104	6198.523305	128.311	10.72	10.72	21.43	3410	1438
20557.52104	7142.923305	-52.1168	15.54	15.54	31.09	2397	1438
26185.72104	9748.323305	-332.117	20.44	20.44	40.88	1605	1438
15204.52104	13378.72331	-209.117	19.41	19.41	38.81	1827	1438
40567.12104	14288.22331	175.471	27.72	27.72	55.44	1314	1438
40764.92104	22023.52331	182.348	27.98	27.98	55.95	1787	1438
23372.82104	27000.82331	-275.117	31.53	31.53	63.07	1257	1438
21702.32104	30474.32331	56.5882	21.38	21.38	42.77	1342	1438
28862.32104	36432.22331	110.626	28.90	28.90	57.79	1304	1438
21167.52913	4844.427665	136.372	27.65	27.65	55.30	1214	1446
36032.32913	8338.927665	196.305	20.25	20.25	40.51	2180	1446
25369.52913	10628.42766	-78.9154	10.01	10.01	20.02	4764	1446
31969.62913	14862.32766	166.83	22.07	22.07	44.13	1074	1446
33929.82913	16864.02766	-148.915	13.94	13.94	27.88	3908	1446
4628.629132	22953.82766	-68.9154	26.85	26.85	53.69	1020	1446
39109.42913	27638.92766	202.2	29.06	29.06	58.12	1347	1446
30420.82913	35641.92766	43.0346	15.97	15.97	31.93	2209	1446
4919.229132	39045.12766	-141.915	26.52	26.52	53.03	1070	1446
15005.23723	7299.032024	22.6035	27.53	27.53	55.06	1073	1454
22109.93723	16753.43202	320.301	30.69	30.69	61.37	1103	1454
33939.33723	16855.73202	-330.714	12.32	12.32	24.63	6879	1454
6833.737227	28138.43202	-144.714	15.35	15.35	30.71	2485	1454
30544.93723	28937.33202	-139.714	23.86	23.86	47.71	2105	1454
31365.23723	32855.93202	119.871	23.06	23.06	46.11	1594	1454
1451.237227	38959.83202	-182.714	26.80	26.80	53.60	1592	1454
16683.44532	1726.536384	233.06	14.39	14.39	28.78	2932	1462
9710.645323	4103.936384	-361.513	31.20	31.20	62.41	1523	1462
17748.74532	4230.436384	49.3323	21.43	21.43	42.86	1711	1462
18631.24532	4556.836384	70.9473	22.49	22.49	44.98	1261	1462
1548.145323	4813.736384	29.6823	20.98	20.98	41.97	1443	1462
12329.34532	4808.136384	-326.513	29.18	29.18	58.36	1093	1462
16985.04532	6233.036384	-228.513	10.57	10.57	21.15	5337	1462
12286.74532	12724.33638	-320.513	29.44	29.44	58.88	1187	1462
37269.74532	30891.93638	340.152	46.56	46.56	93.12	1050	1462
18858.04532	36602.93638	-214.513	31.46	31.46	62.93	1285	1462
2566.345323	37656.23638	-384.513	44.74	44.74	89.49	1373	1462
24203.55342	664.9407437	-38.3113	10.34	10.34	20.68	4131	1470
1444.253418	2179.640744	-381.311	28.26	28.26	56.52	1982	1470
12933.15342	8620.640744	79.9912	11.56	11.56	23.13	3951	1470
35378.15342	17300.74074	250.946	31.98	31.98	63.96	1301	1470
23983.45342	33626.44074	-162.311	19.43	19.43	38.86	2410	1470
22708.26151	753.3451033	43.8401	25.17	25.17	50.35	1176	1478
18438.66151	12975.9451	125.388	18.58	18.58	37.16	1793	1478
33682.36151	15654.1451	338.59	40.58	40.58	81.15	1005	1478
37435.16151	21174.4451	125.388	21.43	21.43	42.86	1688	1478
32637.36151	22066.2451	79.2101	15.90	15.90	31.79	3409	1478
33568.06151	25978.8451	-238.11	21.71	21.71	43.43	1961	1478
4272.361513	27454.1451	-375.11	33.98	33.98	67.97	1394	1478
35267.36151	29415.2451	-195.11	23.10	23.10	46.21	2069	1478
36667.66151	29808.6451	-400.11	36.13	36.13	72.25	1073	1478
26713.66151	31437.9451	-319.11	29.53	29.53	59.06	1141	1478
8583.861513	33589.4451	-46.1099	28.47	28.47	56.94	1229	1478
2045.761513	34952.2451	-165.11	28.71	28.71	57.41	1244	1478
30061.16151	35774.0451	-323.11	35.56	35.56	71.12	1362	1478
3301.861513	39370.0451	312.063	27.41	27.41	54.82	1993	1478
37076.76151	39306.0451	-27.1099	25.95	25.95	51.90	1227	1478
8804.969609	5178.649463	230.716	17.05	17.05	34.10	2345	1486
30653.66961	10586.24946	134.431	28.85	28.85	57.70	1144	1486
19208.66961	15000.54946	-19.9085	17.26	17.26	34.52	1735	1486
26310.56961	15187.54946	-115.909	13.33	13.33	26.66	3383	1486
2642.269609	25057.34946	-139.909	16.91	16.91	33.82	2752	1486
33523.26961	25923.54946	-221.909	30.73	30.73	61.47	1129	1486
31598.96961	26526.64946	-134.909	24.42	24.42	48.84	1236	1486
39022.36961	30720.84946	104.956	20.77	20.77	41.54	2693	1486
19885.76961	33079.34946	-271.909	31.72	31.72	63.44	1306	1486
27143.76961	35212.44946	-98.9085	17.45	17.45	34.90	2299	1486
14869.1777	7279.053823	-6.84712	24.85	24.85	49.69	1054	1494
29653.3777	10862.65382	-284.707	13.31	13.31	26.61	5079	1494
12024.7777	12682.25382	-350.707	33.68	33.68	67.35	1563	1494
7678.177704	16000.75382	-271.707	17.64	17.64	35.28	2716	1494
13588.9858	5923.458182	-230.506	33.42	33.42	66.83	1045	1502
36861.6858	12275.45818	-128.506	22.54	22.54	45.07	1203	1502
22422.2858	16168.05818	-375.506	24.68	24.68	49.36	2218	1502
30129.9858	17798.65818	-189.506	9.61	9.61	19.22	5553	1502
40560.7858	20223.65818	-25.5057	22.42	22.42	44.84	1716	1502
4273.985799	27371.75818	-249.506	35.77	35.77	71.54	1022	1502
9634.085799	35416.25818	301.859	13.49	13.49	26.99	4857	1502
13174.99389	256.9625417	4.10617	25.39	25.39	50.77	1639	1510
29292.39389	3002.562542	-272.561	24.49	24.49	48.98	1914	1510
6514.593895	15309.66254	360.754	30.10	30.10	60.19	1715	1510
23091.79389	15996.36254	75.8287	10.79	10.79	21.57	3653	1510
2887.793895	16533.96254	136.744	18.70	18.70	37.40	1617	1510
34136.19389	30180.16254	172.114	29.74	29.74	59.49	1277	1510
29376.39389	37088.86254	-131.561	25.06	25.06	50.11	1497	1510
28525.50199	12017.4669	17.7199	25.91	25.91	51.81	1322	1518
40629.20199	14313.9669	-142.703	22.70	22.70	45.40	2043	1518
5998.90199	16428.0669	8.87741	16.13	16.13	32.26	3064	1518
12523.80199	30499.2669	-397.703	33.28	33.28	66.55	1200	1518
37268.00199	30818.6669	249.59	17.24	17.24	34.48	3362	1518
33283.50199	30929.1669	336.05	20.51	20.51	41.02	2520	1518
8293.10199	40154.2669	195.552	23.83	23.83	47.67	1569	1518
7219.010085	2446.571261	-7.96636	24.75	24.75	49.50	1381	1526
18637.71009	4576.071261	340.821	29.81	29.81	59.63	1099	1526
7680.010085	17146.07126	-315.844	21.95	21.95	43.90	1469	1526
7744.210085	23504.37126	161.024	24.12	24.12	48.23	1558	1526
35348.51009	29308.57126	168.884	20.30	20.30	40.60	3096	1526
34025.21009	30126.57126	-144.844	27.79	27.79	55.58	1458	1526
8263.410085	34354.47126	3.82364	29.79	29.79	59.58	1133	1526
27326.91009	36244.17126	143.339	22.66	22.66	45.31	1464	1526
39849.01009	38108.07126	-235.844	20.87	20.87	41.73	1801	1526
9618.918181	5791.475621	-234.985	22.66	22.66	45.31	2790	1534
24001.71818	6202.275621	136.32	9.04	9.04	18.09	5631	1534
16340.01818	8983.775621	-253.985	13.19	13.19	26.38	4718	1534
13665.91818	20042.47562	299.415	23.48	23.48	46.96	1590	1534
30711.81818	21515.67562	54.7724	7.58	7.58	15.17	6414	1534
32649.51818	22287.97562	58.7024	27.51	27.51	55.01	1151	1534
36784.71818	24605.77562	-311.985	31.27	31.27	62.55	1617	1534
2262.926276	2839.77998	-370.126	23.93	23.93	47.85	2440	1542
19445.02628	4652.67998	24.1736	14.32	14.32	28.64	3084	1542
24154.52628	13419.87998	208.884	23.31	23.31	46.63	1080	1542
7685.326276	17204.07998	-263.126	12.06	12.06	24.12	6210	1542
35334.52628	17360.37998	123.406	20.04	20.04	40.08	2405	1542
9289.826276	21721.57998	-115.126	18.63	18.63	37.26	1573	1542
36098.42628	28916.37998	-312.126	16.13	16.13	32.26	3399	1542
31984.42628	30110.27998	-3.33639	13.97	13.97	27.93	3046	1542
28778.22628	34191.87998	-108.126	20.84	20.84	41.68	1434	1542
14954.63437	7317.28434	134.072	19.45	19.45	38.90	2966	1550
23088.93437	16003.08434	123.265	14.95	14.95	29.91	2904	1550
19277.83437	16018.48434	-289.268	24.37	24.37	48.75	1989	1550
28717.53437	20812.78434	-61.2677	12.60	12.60	25.20	3162	1550
25825.03437	21774.78434	-353.268	27.65	27.65	55.30	1547	1550
31941.53437	30107.58434	-74.2677	22.07	22.07	44.13	1597	1550
36285.13437	31270.98434	80.0348	33.32	33.32	66.65	1311	1550
16455.03437	33613.58434	197.935	16.41	16.41	32.83	2159	1550
21893.34247	24171.2887	108.386	15.45	15.45	30.90	2394	1558
12867.14247	25083.2887	-386.409	22.56	22.56	45.12	2781	1558
30473.74247	28879.6887	-281.409	19.90	19.90	39.80	3205	1558
8880.742467	30353.2887	-31.4089	15.61	15.61	31.23	2135	1558
16431.34247	33601.0887	123.124	9.16	9.16	18.32	5331	1558
33927.54247	33613.5887	-96.4089	24.92	24.92	49.83	1198	1558
29985.74247	39098.5887	343.204	37.44	37.44	74.89	1051	1558
11418.75056	3403.193059	-167.55	30.94	30.94	61.89	1125	1566
16272.45056	4517.493059	63.0498	17.17	17.17	34.34	2745	1566
24470.95056	7898.493059	-313.55	17.87	17.87	35.75	3240	1566
28580.65056	10338.49306	41.4348	27.88	27.88	55.77	1198	1566
7749.450562	14201.99306	-337.55	23.48	23.48	46.96	2134	1566
29178.35056	15418.79306	-160.55	17.76	17.76	35.51	2293	1566
12894.55056	16343.69306	-167.55	20.02	20.02	40.03	1935	1566
35225.05056	17074.39306	350.922	40.81	40.81	81.62	1187	1566
7703.750562	17173.89306	-272.55	18.86	18.86	37.73	1556	1566
38739.95056	21611.39306	-312.55	23.03	23.03	46.06	3007	1566
30463.15056	28823.29306	-295.55	29.32	29.32	58.64	1734	1566
16422.75056	33606.99306	170.142	9.70	9.70	19.41	4935	1566
21956.45866	2092.197419	160.176	18.09	18.09	36.17	1848	1574
28636.65866	12007.69742	-26.6914	22.30	22.30	44.60	1711	1574
7695.358657	17042.49742	-328.691	26.85	26.85	53.69	1812	1574
10284.75866	34757.09742	375.344	17.50	17.50	35.00	4340	1574
2409.458657	36020.79742	-91.6914	25.17	25.17	50.35	1448	1574
23944.36675	8815.601778	-397.833	36.74	36.74	73.48	1008	1582
7654.766753	15781.00178	-367.833	13.94	13.94	27.88	5136	1582
34454.96675	16678.70178	253.372	22.84	22.84	45.69	2086	1582
36009.16675	20856.60178	128.595	28.80	28.80	57.60	1278	1582
17391.46675	23879.10178	-209.833	34.36	34.36	68.72	1018	1582
19102.96675	25118.70178	-160.833	25.88	25.88	51.76	1121	1582
6355.166753	29399.90178	166.912	26.80	26.80	53.60	1005	1582
36519.56675	30557.80178	370.29	40.91	40.91	81.81	1112	1582
9348.466753	31652.70178	27.3973	20.28	20.28	40.55	1899	1582
28627.36675	34765.50178	-263.833	26.14	26.14	52.28	1585	1582
31786.57485	6533.206138	113.716	14.98	14.98	29.96	2057	1590
27287.47485	9917.406138	-69.974	19.45	19.45	38.90	2415	1590
28611.67485	12068.30614	14.4835	24.54	24.54	49.08	1393	1590
28936.47485	15951.10614	-199.974	15.87	15.87	31.75	3514	1590
644.7748478	21797.50614	235.546	17.52	17.52	35.04	2889	1590
26328.87485	30675.50614	195.264	25.41	25.41	50.82	1208	1590
16417.57485	33596.50614	370.149	12.72	12.72	25.43	5347	1590
8926.974848	40205.90614	-70.974	18.86	18.86	37.73	2494	1590
10674.68294	9741.510497	156.805	21.50	21.50	43.00	1989	1598
18433.68294	13530.1105	-252.115	23.36	23.36	46.72	1894	1598
37817.38294	30778.4105	367.06	25.74	25.74	51.48	1816	1598
9651.782943	35375.1105	161.717	18.56	18.56	37.11	2777	1598
2412.382943	35990.2105	-84.1152	19.29	19.29	38.57	2887	1598
4564.791038	7087.814857	145.856	10.50	10.50	21.01	4737	1606
21059.69104	29065.01486	-307.257	25.01	25.01	50.02	2352	1606
33962.99104	33641.51486	75.116	30.33	30.33	60.66	1118	1606
2061.899134	7822.819217	131.96	19.85	19.85	39.71	1514	1614
30088.39913	9768.519217	328.46	17.26	17.26	34.52	3328	1614
28532.59913	10371.81922	-327.398	24.61	24.61	49.22	1300	1614
25660.69913	20718.31922	95.6072	14.46	14.46	28.92	2611	1614
648.7991338	21782.01922	190.91	22.09	22.09	44.18	1280	1614
40482.09913	30103.51922	-271.398	39.19	39.19	78.37	1275	1614
13245.19913	32934.41922	183.05	29.25	29.25	58.50	1133	1614
27098.49913	35215.21922	-278.398	29.13	29.13	58.26	1441	1614
22380.80723	1152.323576	249.718	32.15	32.15	64.29	1235	1622
22707.20723	12010.92358	-184.539	14.95	14.95	29.91	2728	1622
17370.60723	13209.32358	288.036	35.00	35.00	69.99	1563	1622
33047.30723	13335.82358	246.771	17.76	17.76	35.51	2741	1622
27951.40723	15650.22358	-395.539	27.55	27.55	55.11	2053	1622
28914.80723	15981.62358	-256.539	12.91	12.91	25.81	5983	1622
34869.60723	18679.72358	-209.539	23.50	23.50	47.01	2457	1622
37008.30723	19212.12358	1.14597	19.19	19.19	38.39	2138	1622
5373.107229	27097.82358	38.481	28.17	28.17	56.33	1168	1622
8947.407229	30372.62358	104.308	17.17	17.17	34.34	2183	1622
29880.90723	32230.02358	-321.539	30.21	30.21	60.43	1602	1622
27311.50723	36224.92358	-24.539	17.31	17.31	34.62	1828	1622
24208.41532	7837.927936	-169.68	24.52	24.52	49.03	1788	1630
5050.315324	15802.22794	3.95221	14.11	14.11	28.21	3220	1630
9317.115324	19022.22794	-257.68	19.45	19.45	38.90	2381	1630
25636.91532	20693.22794	210.277	27.69	27.69	55.39	1215	1630
36830.41532	24583.62794	-398.68	27.29	27.29	54.59	2721	1630
20710.32342	1985.532296	214.066	30.54	30.54	61.09	1228	1638
2255.12342	2781.732296	-314.822	24.87	24.87	49.74	2231	1638
4597.12342	4356.932296	264.173	28.24	28.24	56.47	1428	1638
25509.52342	5695.032296	233.716	16.91	16.91	33.82	3470	1638
4558.42342	7082.632296	149.221	12.36	12.36	24.73	3660	1638
7859.32342	11871.8323	-132.822	35.80	35.80	71.59	1060	1638
5026.02342	15752.8323	-35.8216	17.31	17.31	34.62	1733	1638
35348.42342	24018.5323	147.256	27.29	27.29	54.59	1002	1638
27595.72342	26519.3323	-141.822	17.83	17.83	35.65	2557	1638
7911.12342	35233.8323	72.5859	23.76	23.76	47.52	1107	1638
16787.63152	5217.036655	-184.963	13.52	13.52	27.04	3665	1646
35801.33152	9112.736655	-115.963	17.69	17.69	35.37	2043	1646
12559.33152	11835.53666	-310.963	18.32	18.32	36.64	2310	1646
23999.03152	17303.73666	-269.963	30.54	30.54	61.09	1378	1646
6654.931515	25265.93666	-119.963	17.03	17.03	34.05	2907	1646
36173.93152	28877.13666	-361.963	29.70	29.70	59.39	1145	1646
5934.431515	31163.13666	-54.9628	16.08	16.08	32.17	3155	1646
16411.23152	33593.93666	292.525	21.95	21.95	43.90	1320	1646
9282.931515	34764.43666	165.782	27.62	27.62	55.25	1369	1646
40838.93152	36051.73666	-89.9628	25.62	25.62	51.24	1650	1646
673.0396103	12064.84101	-71.1041	19.48	19.48	38.95	2307	1654
22433.43961	13132.84101	-313.104	22.42	22.42	44.84	2385	1654
19533.73961	14864.44101	-255.104	21.36	21.36	42.72	2071	1654
29675.43961	19891.94101	-304.104	18.04	18.04	36.08	3270	1654
31627.13961	26566.74101	-258.104	24.92	24.92	49.83	1554	1654
5530.03961	32067.34101	100.796	22.98	22.98	45.97	2073	1654
31403.53961	32940.04101	-23.1041	28.14	28.14	56.28	1421	1654
25007.43961	33412.64101	-99.1041	25.53	25.53	51.06	1090	1654
3305.83961	39359.44101	154.833	26.02	26.02	52.05	1138	1654
26066.04771	1353.445374	-16.2628	14.29	14.29	28.59	2165	1662
20055.54771	11339.64537	-82.2453	31.63	31.63	63.26	1302	1662
10725.94771	13567.24537	102.62	26.47	26.47	52.94	1122	1662
4902.047706	14811.64537	-177.245	28.07	28.07	56.14	1230	1662
7310.347706	18043.54537	-163.245	23.48	23.48	46.96	1952	1662
25986.34771	19062.84537	-327.245	23.20	23.20	46.39	2669	1662
25732.94771	22343.04537	286.347	20.58	20.58	41.17	1448	1662
29786.04771	25916.14537	331.542	27.46	27.46	54.92	1946	1662
5769.047706	29725.74537	345.297	36.36	36.36	72.72	1153	1662
15345.64771	32617.64537	15.1772	25.48	25.48	50.96	1383	1662
11667.4558	1447.549734	315.681	48.23	48.23	96.46	1034	1670
16859.6558	6202.049734	-211.387	19.90	19.90	39.80	1955	1670
24033.2558	6206.549734	131.953	9.47	9.47	18.93	5501	1670
4836.055801	13277.84973	310.768	44.63	44.63	89.25	1117	1670
30622.4558	14024.74973	-106.387	14.58	14.58	29.15	3327	1670
4926.555801	14800.34973	-207.387	15.66	15.66	31.32	3490	1670
28967.0558	15917.14973	-154.387	32.55	32.55	65.09	1058	1670
605.355801	18706.94973	-357.387	29.01	29.01	58.03	2012	1670
3513.855801	19217.84973	-56.3866	17.95	17.95	35.89	1932	1670
25987.2558	19149.34973	-358.387	21.48	21.48	42.96	2761	1670
41386.8558	21099.34973	179.113	24.16	24.16	48.32	1114	1670
36788.0558	24530.84973	-154.387	18.46	18.46	36.93	2629	1670
17903.6558	31721.44973	-242.387	18.84	18.84	37.68	3121	1670
40963.4558	33552.04973	-77.3866	35.33	35.33	70.65	1006	1670
25125.8639	522.9540936	109.215	22.23	22.23	44.46	1571	1678
28571.2639	6028.254094	6.05213	25.55	25.55	51.10	1312	1678
3160.263896	8175.354094	-66.5279	18.27	18.27	36.55	2539	1678
11273.1639	10167.95409	-302.528	34.90	34.90	69.80	1678	1678
23747.2639	12319.45409	-153.528	11.59	11.59	23.17	4196	1678
5035.963896	15767.05409	-155.528	16.11	16.11	32.22	1845	1678
11415.7639	16039.65409	359.752	24.12	24.12	48.23	2539	1678
10670.6639	17085.95409	243.817	18.60	18.60	37.21	2735	1678
31899.6639	17282.85409	-286.528	21.88	21.88	43.76	2882	1678
2918.663896	19895.25409	-257.528	27.69	27.69	55.39	1239	1678
38985.5639	25143.25409	-4.75537	18.86	18.86	37.73	2421	1678
8953.463896	30356.75409	131.812	22.80	22.80	45.59	1625	1678
25055.4639	33453.05409	-118.528	24.92	24.92	49.83	1435	1678
28899.0639	39484.65409	314.557	42.18	42.18	84.36	1132	1678
5974.271992	467.7584532	-346.669	42.81	42.81	85.63	1022	1686
26059.97199	1356.358453	65.8434	15.07	15.07	30.14	1728	1686
15753.87199	1687.158453	201.428	9.89	9.89	19.78	5933	1686
2597.571992	10657.25845	-155.669	17.17	17.17	34.34	2219	1686
19518.07199	10664.65845	-270.669	25.67	25.67	51.34	1602	1686
36877.87199	12311.35845	-224.669	37.54	37.54	75.08	1005	1686
18104.67199	13857.55845	-246.669	31.35	31.35	62.69	1501	1686
30459.07199	18190.25845	-270.669	22.51	22.51	45.03	1940	1686
38638.87199	19468.45845	236.798	32.92	32.92	65.85	1021	1686
18333.87199	21561.45845	-342.669	22.02	22.02	44.04	2574	1686
12539.07199	23568.45845	51.1059	15.28	15.28	30.57	2493	1686
3038.171992	28570.65845	92.3709	35.23	35.23	70.46	1223	1686
25029.37199	33483.75845	-164.669	22.09	22.09	44.18	1792	1686
21197.78009	3624.762813	83.3871	23.29	23.29	46.58	1534	1694
12285.58009	3989.162813	-380.81	36.64	36.64	73.29	1490	1694
10745.78009	9712.162813	-19.8104	22.75	22.75	45.50	1583	1694
16040.48009	13602.76281	372.242	39.71	39.71	79.41	1270	1694
27458.78009	15678.06281	-209.81	12.58	12.58	25.15	4538	1694
29707.88009	19906.46281	-246.81	19.52	19.52	39.05	1884	1694
39242.78009	20258.06281	-349.81	23.50	23.50	47.01	3529	1694
12927.98009	26636.26281	88.2996	20.49	20.49	40.98	1966	1694
19537.78009	33933.56281	252.377	18.96	18.96	37.92	2324	1694
30001.18009	39110.76281	233.71	16.70	16.70	33.39	1591	1694
22378.58818	1234.967172	329.853	18.70	18.70	37.40	2683	1702
25263.68818	8813.267172	-158.952	15.50	15.50	30.99	3378	1702
30624.38818	14014.56717	-187.952	12.60	12.60	25.20	3953	1702
19183.78818	17449.66717	-288.952	19.73	19.73	39.47	2633	1702
9301.488182	18967.16717	-306.952	21.01	21.01	42.01	2793	1702
40584.58818	20306.16717	-195.952	26.78	26.78	53.55	1582	1702
8433.388182	37276.56717	67.5258	11.49	11.49	22.98	4342	1702
3308.288182	39403.46717	245.358	23.34	23.34	46.68	2239	1702
22447.39628	1158.271532	319.381	13.97	13.97	27.93	5770	1710
23714.89628	3540.471532	336.084	33.51	33.51	67.02	1021	1710
11081.69628	6639.371532	284.011	31.67	31.67	63.35	1564	1710
9905.696278	8796.171532	184.779	29.56	29.56	59.11	1053	1710
18233.99628	9261.671532	-129.616	10.17	10.17	20.35	5420	1710
26076.79628	9699.471532	-45.6164	24.92	24.92	49.83	1037	1710
29471.39628	13380.67153	-174.616	28.42	28.42	56.85	1377	1710
32051.39628	14927.67153	-216.616	28.68	28.68	57.37	1373	1710
7425.696278	16506.37153	-73.6164	10.03	10.03	20.06	5516	1710
587.1962775	18631.77153	-199.616	20.68	20.68	41.35	2737	1710
7640.596278	19845.57153	164.146	26.40	26.40	52.80	1386	1710
8069.096278	21681.87153	-245.616	11.70	11.70	23.41	6498	1710
25563.39628	21985.27153	-11.7214	12.06	12.06	24.12	3990	1710
20673.79628	22204.67153	123.864	18.42	18.42	36.83	2114	1710
12585.39628	22461.27153	-335.616	29.63	29.63	59.25	1863	1710
8046.296278	23439.57153	-47.6164	21.05	21.05	42.11	1343	1710
6704.596278	25140.27153	-157.616	25.91	25.91	51.81	1315	1710
4192.496278	28240.97153	44.2811	18.02	18.02	36.03	1892	1710
9575.396278	29552.47153	-122.616	17.92	17.92	35.84	1949	1710
15550.49628	34361.27153	181.831	15.68	15.68	31.37	3164	1710
30457.19628	35649.07153	-218.616	37.11	37.11	74.23	1148	1710
18640.50437	4599.975892	169.553	15.45	15.45	30.90	3992	1718
19424.60437	4707.975892	31.0201	23.08	23.08	46.16	1216	1718
13378.90437	5101.575892	-198.122	20.61	20.61	41.21	1299	1718
31820.20437	6536.575892	172.5	13.80	13.80	27.60	3320	1718
26917.70437	7388.875892	173.483	12.36	12.36	24.73	5616	1718
16456.30437	9102.775892	-187.122	18.86	18.86	37.73	1638	1718
6264.904373	12188.67589	-145.122	29.77	29.77	59.53	1445	1718
18091.10437	13647.97589	-154.122	28.66	28.66	57.32	1009	1718
29223.70437	15607.57589	-263.122	34.22	34.22	68.44	1020	1718
34072.70437	16263.57589	148.92	18.70	18.70	37.40	3377	1718
24509.90437	17727.87589	104.708	6.76	6.76	13.52	9544	1718
31723.10437	19053.67589	-56.1223	30.76	30.76	61.51	1181	1718
12385.90437	21717.27589	-34.1223	13.54	13.54	27.08	3362	1718
6754.904373	25141.07589	-297.122	15.75	15.75	31.51	5368	1718
10790.90437	30299.97589	-115.122	17.64	17.64	35.28	2276	1718
30446.70437	34578.67589	45.7577	14.20	14.20	28.40	4215	1718
35053.30437	34742.67589	4.49265	25.46	25.46	50.92	1285	1718
3575.012468	1327.780251	-73.6283	31.30	31.30	62.60	1023	1726
28306.71247	3275.380251	-82.6283	22.11	22.11	44.23	2348	1726
11135.11247	3654.380251	-201.628	30.36	30.36	60.71	1035	1726
21070.81247	3821.280251	65.9017	23.43	23.43	46.86	1531	1726
26047.11247	7905.880251	-383.628	24.89	24.89	49.78	1992	1726
9880.912468	8765.780251	156.292	17.52	17.52	35.04	2682	1726
16806.11247	9775.880251	-197.628	17.36	17.36	34.71	2774	1726
36081.71247	10314.78025	-189.628	32.66	32.66	65.33	1077	1726
4878.312468	13259.28025	331.177	22.02	22.02	44.04	2151	1726
11974.71247	15681.28025	-213.628	29.91	29.91	59.82	1718	1726
28885.91247	17019.68025	-334.628	16.16	16.16	32.31	3871	1726
32795.41247	18393.58025	-163.628	30.14	30.14	60.29	1054	1726
19148.81247	18555.08025	-195.628	21.22	21.22	42.44	1912	1726
2587.012468	18656.28025	118.957	15.90	15.90	31.79	3267	1726
34329.91247	18578.28025	-403.628	27.34	27.34	54.68	3000	1726
29676.21247	19910.68025	-350.628	24.40	24.40	48.80	1585	1726
41152.71247	21165.38025	225.067	27.46	27.46	54.92	1097	1726
40754.51247	21944.48025	168.082	20.49	20.49	40.98	1816	1726
809.5124682	25871.58025	-5.82077	28.92	28.92	57.84	1320	1726
8490.412468	26860.98025	-124.628	20.35	20.35	40.69	1961	1726
35459.41247	27214.08025	-142.628	23.67	23.67	47.34	1686	1726
10496.11247	28747.48025	-134.628	13.80	13.80	27.60	4039	1726
6740.412468	29233.58025	-189.628	28.35	28.35	56.71	1276	1726
10782.71247	30374.18025	-182.628	19.00	19.00	38.01	1942	1726
10800.11247	30820.18025	-232.628	22.56	22.56	45.12	2574	1726
28751.41247	34174.68025	-248.628	26.19	26.19	52.38	1523	1726
11704.01247	37972.48025	126.817	12.29	12.29	24.59	4902	1726
33593.81247	37878.88025	17.7592	22.77	22.77	45.55	2241	1726
31115.12056	1925.484611	-44.1342	21.45	21.45	42.91	2378	1734
16133.22056	8484.784611	-172.134	23.50	23.50	47.01	1394	1734
26061.02056	9619.684611	-27.1342	15.17	15.17	30.33	2123	1734
14215.92056	11251.48461	-159.134	22.23	22.23	44.46	2764	1734
15791.02056	14578.38461	-246.134	22.54	22.54	45.07	2268	1734
31873.02056	15307.08461	-384.134	13.85	13.85	27.69	8227	1734
30926.72056	15765.88461	-71.1342	22.14	22.14	44.27	2007	1734
36677.72056	17763.68461	205.911	14.22	14.22	28.45	5542	1734
12501.22056	18336.78461	223.596	25.22	25.22	50.44	1697	1734
31307.72056	21514.68461	14.3233	10.62	10.62	21.24	4331	1734
7354.820563	21731.98461	53.6233	18.13	18.13	36.27	2197	1734
40631.12056	23693.48461	-41.1342	31.46	31.46	62.93	1246	1734
2328.620563	26812.48461	241.281	27.51	27.51	55.01	1467	1734
12203.72056	27391.48461	101.766	17.97	17.97	35.94	2579	1734
6768.920563	29271.58461	-40.1342	24.44	24.44	48.89	1487	1734
9554.420563	29377.88461	-103.134	9.18	9.18	18.37	6550	1734
21734.52056	29960.88461	-206.134	28.92	28.92	57.84	1368	1734
14021.32056	30021.08461	-219.134	16.01	16.01	32.03	4422	1734
13248.92056	30256.28461	-174.134	33.30	33.30	66.60	1239	1734
9681.720563	30948.78461	326.758	24.33	24.33	48.65	2803	1734
35200.22056	31727.98461	-249.134	30.97	30.97	61.94	2125	1734
25254.22056	35186.18461	-115.134	33.86	33.86	67.73	1012	1734
7735.120563	35246.28461	247.176	22.84	22.84	45.69	1560	1734
9253.020563	36908.48461	366.058	41.17	41.17	82.33	1384	1734
36169.72056	39653.38461	-122.134	30.71	30.71	61.42	1112	1734
17063.22866	4459.288971	-155.64	20.79	20.79	41.59	2080	1742
24003.32866	6199.288971	53.1349	12.72	12.72	25.43	3102	1742
3724.728659	8076.588971	33.4849	26.61	26.61	53.22	1660	1742
20306.22866	8117.488971	-222.64	14.22	14.22	28.45	3724	1742
19085.32866	8682.888971	-157.64	12.10	12.10	24.21	3425	1742
7244.928659	12323.08897	-218.64	29.41	29.41	58.83	1239	1742
6030.828659	13235.38897	-82.6401	24.14	24.14	48.28	1987	1742
33412.82866	13236.88897	274.197	24.21	24.21	48.42	1527	1742
36519.02866	13175.18897	274.197	22.80	22.80	45.59	1490	1742
27373.62866	14917.28897	-215.64	16.86	16.86	33.72	3343	1742
31900.62866	15536.18897	-218.64	25.22	25.22	50.44	1643	1742
17155.42866	16775.58897	-76.6401	10.57	10.57	21.15	4043	1742
28878.72866	16960.98897	-237.64	30.85	30.85	61.70	1015	1742
16186.02866	18370.58897	-309.64	34.92	34.92	69.85	2296	1742
36632.52866	19744.38897	246.687	27.06	27.06	54.12	1573	1742
40325.52866	20467.58897	26.6074	13.80	13.80	27.60	3438	1742
12411.52866	21741.58897	-125.64	18.84	18.84	37.68	3252	1742
33497.12866	22768.48897	-243.64	35.98	35.98	71.97	1036	1742
14480.32866	28539.18897	-294.64	31.51	31.51	63.02	2034	1742
8163.828659	29199.48897	-242.64	26.14	26.14	52.28	1866	1742
30409.62866	30152.78897	-92.6401	25.81	25.81	51.62	2252	1742
9614.328659	30366.68897	-126.64	12.98	12.98	25.95	4287	1742
6378.028659	30554.18897	-272.64	44.96	44.96	89.91	1104	1742
30592.82866	34582.98897	-118.64	29.81	29.81	59.63	1161	1742
37705.02866	35528.78897	-60.6401	24.12	24.12	48.23	2451	1742
36128.42866	37110.48897	-14.6576	19.31	19.31	38.62	2871	1742
26738.72866	39204.98897	166.122	30.69	30.69	61.37	1255	1742
17850.63675	3563.29333	66.4015	24.56	24.56	49.13	1530	1750
40769.63675	4192.69333	-10.2335	12.53	12.53	25.06	4024	1750
35496.13675	4394.89333	366.064	39.28	39.28	78.56	1384	1750
7344.536754	4908.49333	126.334	27.06	27.06	54.12	1733	1750
9503.736754	6033.69333	-381.146	47.17	47.17	94.34	1281	1750
23998.33675	6194.39333	147.949	13.94	13.94	27.88	3612	1750
30542.83675	6566.99333	-194.146	26.73	26.73	53.46	1993	1750
27023.83675	7320.09333	274.691	16.44	16.44	32.88	4910	1750
9170.836754	8467.29333	-142.146	21.64	21.64	43.28	1901	1750
24822.63675	9506.49333	-23.146	12.29	12.29	24.59	4905	1750
26099.43675	9681.99333	42.8215	18.68	18.68	37.35	2405	1750
26457.93675	12237.29333	112.579	21.64	21.64	43.28	1806	1750
21857.83675	13355.39333	238.339	21.55	21.55	43.10	2338	1750
23966.43675	14098.09333	356.239	41.26	41.26	82.52	1018	1750
22089.13675	15426.19333	-26.146	18.63	18.63	37.26	3025	1750
15600.13675	15975.09333	-253.146	23.29	23.29	46.58	2728	1750
18423.13675	17214.69333	299.254	14.95	14.95	29.91	5269	1750
25323.73675	18469.39333	-201.146	19.17	19.17	38.34	2595	1750
32693.23675	18415.49333	-51.146	13.82	13.82	27.65	4161	1750
19445.13675	19891.19333	275.674	33.89	33.89	67.78	1179	1750
13634.43675	20053.69333	296.306	13.16	13.16	26.33	6352	1750
25178.63675	20343.69333	132.229	18.70	18.70	37.40	2553	1750
41295.23675	23165.79333	-353.146	37.61	37.61	75.22	1404	1750
39021.63675	23543.99333	-149.146	24.26	24.26	48.51	2202	1750
23806.83675	23936.19333	-293.146	18.11	18.11	36.22	2436	1750
16274.63675	25461.79333	213.776	17.36	17.36	34.71	3329	1750
36969.33675	28340.99333	350.344	34.52	34.52	69.05	1772	1750
8206.536754	28642.09333	105.701	24.75	24.75	49.50	1407	1750
13249.93675	30370.29333	-373.146	23.55	23.55	47.10	4141	1750
10744.73675	30308.49333	-140.146	21.50	21.50	43.00	1451	1750
711.5367541	30881.59333	100.789	31.75	31.75	63.49	1048	1750
24593.93675	31896.99333	-411.146	45.92	45.92	91.84	1145	1750
16465.13675	33590.29333	352.309	31.32	31.32	62.64	1201	1750
26623.73675	39199.89333	34.9615	15.57	15.57	31.13	3589	1750
10944.74485	681.4976898	361.646	42.39	42.39	84.78	1056	1758
1055.844849	1408.09769	-341.652	40.15	40.15	80.31	1200	1758
771.2448494	2587.69769	158.268	23.71	23.71	47.43	1661	1758
13125.84485	2935.49769	65.913	28.28	28.28	56.57	1068	1758
17877.84485	3489.69769	4.01553	31.72	31.72	63.44	1095	1758
23469.04485	5550.09769	-395.652	44.63	44.63	89.25	1347	1758
24056.24485	6196.69769	46.263	30.29	30.29	60.57	1161	1758
820.7448494	6434.39769	-331.652	30.69	30.69	61.37	2002	1758
3759.144849	8066.69769	119.951	27.08	27.08	54.16	1028	1758
22054.54485	8301.39769	362.628	30.24	30.24	60.48	2418	1758
17395.94485	9249.99769	-295.652	35.04	35.04	70.08	1181	1758
20812.14485	10847.59769	-142.652	19.41	19.41	38.81	2163	1758
7013.044849	11329.99769	111.108	32.92	32.92	65.85	1116	1758
8545.144849	11716.09769	-188.652	13.07	13.07	26.14	4376	1758
22424.64485	12163.99769	-163.652	18.65	18.65	37.30	3126	1758
27947.64485	12297.09769	-294.652	20.72	20.72	41.45	3891	1758
1196.544849	13117.79769	310.556	29.37	29.37	58.73	1408	1758
4892.644849	13238.49769	250.623	21.88	21.88	43.76	1551	1758
3606.344849	13438.49769	-147.652	26.73	26.73	53.46	1532	1758
15717.24485	13758.29769	304.661	14.01	14.01	28.02	5814	1758
33270.94485	14128.09769	288.941	23.88	23.88	47.76	2102	1758
31833.94485	14579.79769	-236.652	15.64	15.64	31.27	3401	1758
22359.54485	16156.19769	-399.652	12.53	12.53	25.06	7423	1758
7462.044849	16518.29769	-98.652	21.48	21.48	42.96	1922	1758
17189.34485	16742.99769	-69.652	8.88	8.88	17.76	6474	1758
33982.84485	16845.09769	50.193	18.75	18.75	37.49	2158	1758
248.9448494	17056.89769	-243.652	19.64	19.64	39.28	2535	1758
32753.24485	18425.99769	-82.652	21.76	21.76	43.52	2333	1758
19006.94485	18765.59769	-298.652	15.87	15.87	31.75	4696	1758
1307.744849	19119.99769	-309.652	20.49	20.49	40.98	3215	1758
20182.04485	19630.19769	-397.652	41.45	41.45	82.90	1368	1758
26851.64485	19861.79769	-266.652	18.11	18.11	36.22	4357	1758
34049.54485	20643.19769	-100.652	32.29	32.29	64.57	1581	1758
3115.644849	22293.79769	-299.652	30.12	30.12	60.24	1270	1758
1229.444849	28979.99769	-262.652	25.91	25.91	51.81	2851	1758
38382.24485	30723.09769	243.746	21.45	21.45	42.91	1864	1758
13259.84485	31890.19769	-7.77447	27.01	27.01	54.02	1874	1758
26913.84485	33682.29769	-36.652	40.22	40.22	80.45	1232	1758
23601.94485	33843.19769	-25.652	18.37	18.37	36.74	2564	1758
18619.74485	36665.09769	-109.652	17.05	17.05	34.10	3545	1758
9354.444849	39165.99769	-45.652	22.80	22.80	45.59	2191	1758
8926.844849	40210.79769	-19.652	12.79	12.79	25.58	6138	1758
13579.65294	1225.502049	-268.158	13.75	13.75	27.51	7226	1766
22512.25294	2170.002049	361.157	28.83	28.83	57.65	1736	1766
18194.85294	2421.202049	366.07	24.66	24.66	49.31	3473	1766
1527.152945	3833.602049	-38.1579	22.07	22.07	44.13	1490	1766
31620.35294	4494.902049	-82.1579	16.06	16.06	32.12	3399	1766
22349.65294	4939.102049	157.78	28.47	28.47	56.94	1340	1766
2190.752945	6701.602049	-291.158	37.21	37.21	74.42	1242	1766
9299.952945	8251.302049	-306.158	37.77	37.77	75.55	2050	1766
1127.452945	8942.802049	-133.158	9.56	9.56	19.12	7594	1766
9216.852945	8660.002049	-243.158	32.83	32.83	65.66	2029	1766
23819.35294	9038.602049	-365.158	5.96	5.96	11.92	24944	1766
3156.052945	9704.002049	-161.158	11.68	11.68	23.36	6276	1766
902.5529447	9673.702049	-243.158	39.52	39.52	79.03	1709	1766
28476.65294	10311.70205	71.3196	20.91	20.91	41.82	2007	1766
16850.75294	11104.30205	-205.158	20.18	20.18	40.36	3801	1766
8549.752945	11668.60205	-260.158	25.36	25.36	50.73	1758	1766
17038.65294	11974.70205	-246.158	28.50	28.50	56.99	1417	1766
31765.65294	12376.20205	51.6696	15.71	15.71	31.42	3594	1766
6093.952945	13246.40205	-236.158	16.72	16.72	33.44	5059	1766
13792.55294	14406.00205	90.9696	16.46	16.46	32.92	4543	1766
31855.25294	14538.60205	-166.158	21.88	21.88	43.76	2756	1766
31986.05294	15741.80205	-366.158	15.33	15.33	30.66	8480	1766
18022.45294	16639.10205	31.0371	15.10	15.10	30.19	3733	1766
26678.25294	16611.40205	-15.1579	12.08	12.08	24.16	4743	1766
17582.95294	17496.50205	-106.158	21.52	21.52	43.05	1845	1766
26779.55294	17929.60205	-152.158	9.42	9.42	18.84	7942	1766
11175.15294	18311.60205	-209.158	30.10	30.10	60.19	1625	1766
26169.65294	19342.30205	306.137	24.02	24.02	48.04	3238	1766
18800.95294	22042.50205	157.78	23.74	23.74	47.48	1411	1766
23796.65294	23947.60205	-356.158	11.16	11.16	22.33	10308	1766
6909.352945	29168.30205	-29.1579	29.67	29.67	59.35	1872	1766
36979.95294	30721.60205	-221.158	27.55	27.55	55.11	2295	1766
11463.35294	32906.10205	123.392	11.14	11.14	22.28	4338	1766
23641.05294	33687.70205	-175.158	17.40	17.40	34.81	3355	1766
11667.85294	37986.90205	29.0721	16.23	16.23	32.45	2888	1766
8572.36104	594.106409	-197.664	29.84	29.84	59.68	1902	1774
16397.86104	1128.406409	276.174	31.20	31.20	62.41	2355	1774
9855.06104	4127.606409	-338.664	20.16	20.16	40.32	4426	1774
13682.56104	5508.406409	276.174	17.14	17.14	34.29	4563	1774
18059.26104	5983.106409	-184.664	19.55	19.55	39.09	4024	1774
694.56104	6312.306409	366.564	30.61	30.61	61.23	1356	1774
9976.56104	6505.606409	-60.6638	28.24	28.24	56.47	1416	1774
34685.06104	7911.506409	77.7087	29.60	29.60	59.20	1016	1774
15559.56104	8295.206409	160.239	25.65	25.65	51.29	1926	1774
19396.86104	10504.50641	-377.664	35.47	35.47	70.93	1486	1774
7075.76104	11294.50641	8.93368	20.56	20.56	41.12	2659	1774
14229.16104	11479.80641	-362.664	48.32	48.32	96.65	1064	1774
8557.86104	11729.20641	-180.664	15.31	15.31	30.61	3161	1774
10749.06104	13588.80641	35.4612	46.58	46.58	93.16	1028	1774
4302.06104	17357.30641	-243.664	22.84	22.84	45.69	3251	1774
24164.86104	17536.60641	-334.664	23.57	23.57	47.15	3536	1774
39810.16104	17640.80641	127.816	21.08	21.08	42.15	1219	1774
1326.06104	19146.60641	-310.664	11.30	11.30	22.61	8571	1774
6402.26104	19828.20641	93.4287	28.94	28.94	57.89	1296	1774
28733.16104	20950.90641	-171.664	32.73	32.73	65.47	1274	1774
16673.76104	21451.30641	-137.664	26.19	26.19	52.38	1197	1774
4378.36104	23080.10641	-94.6638	34.64	34.64	69.28	1507	1774
9142.86104	25546.60641	-260.664	17.99	17.99	35.98	4095	1774
17263.46104	28317.00641	93.4287	24.37	24.37	48.75	1617	1774
13221.56104	29081.40641	-308.664	48.37	48.37	96.74	1221	1774
4252.76104	30932.20641	47.2512	27.77	27.77	55.53	1640	1774
24735.86104	31214.80641	-265.664	14.62	14.62	29.25	5411	1774
31509.56104	32908.80641	227.049	37.61	37.61	75.22	1314	1774
35299.76104	33030.00641	-27.6638	19.45	19.45	38.90	2477	1774
18725.16104	36721.10641	-408.664	20.75	20.75	41.50	3870	1774
20067.16104	37751.40641	-375.664	20.30	20.30	40.60	4122	1774
21233.66914	3215.510769	-359.17	43.92	43.92	87.84	1332	1782
2202.569135	8135.010769	31.0428	16.08	16.08	32.17	2950	1782
12560.26914	8919.610769	53.6403	26.82	26.82	53.65	1910	1782
25123.76914	13432.21077	155.82	22.07	22.07	44.13	3369	1782
9054.669135	16400.81077	-270.17	25.55	25.55	51.10	2203	1782
24411.06914	17561.81077	-31.1697	35.00	35.00	69.99	1793	1782
10775.16914	18282.41077	-260.17	34.45	34.45	68.91	1285	1782
19106.26914	18566.01077	-396.17	27.69	27.69	55.39	1954	1782
31528.06914	18537.11077	-105.17	27.06	27.06	54.12	1617	1782
9314.969135	19049.11077	-314.17	22.63	22.63	45.26	2234	1782
20151.06914	19237.21077	-267.17	26.85	26.85	53.69	1549	1782
13608.96914	20039.11077	285.51	26.09	26.09	52.19	1545	1782
346.4691354	21263.51077	190.208	19.29	19.29	38.57	2577	1782
12408.06914	21692.41077	172.523	24.21	24.21	48.42	2145	1782
13432.16914	22116.31077	113.573	18.91	18.91	37.82	2231	1782
41298.86914	22962.21077	-377.17	28.33	28.33	56.66	2005	1782
677.1691354	22990.71077	284.528	36.86	36.86	73.71	1006	1782
23821.06914	23788.01077	-63.1697	23.71	23.71	47.43	1023	1782
3347.569135	23973.71077	-367.17	33.04	33.04	66.08	2060	1782
20704.46914	24092.71077	149.925	22.87	22.87	45.73	1587	1782
10048.16914	25838.41077	83.1153	24.02	24.02	48.04	1410	1782
2358.869135	26856.61077	72.3078	14.72	14.72	29.44	3390	1782
35000.36914	28162.71077	-270.17	17.52	17.52	35.04	3342	1782
4159.369135	28267.41077	86.0628	15.40	15.40	30.80	3258	1782
3078.369135	31572.41077	212.805	28.12	28.12	56.24	1745	1782
35233.26914	33102.51077	-14.1697	16.08	16.08	32.17	3899	1782
23107.56914	34706.11077	-64.1697	20.87	20.87	41.73	2220	1782
18652.16914	36657.01077	-117.17	17.47	17.47	34.95	3087	1782
7383.777231	1476.915128	-216.676	24.77	24.77	49.55	2457	1790
12460.87723	3295.415128	-223.676	17.85	17.85	35.70	4522	1790
19239.67723	5013.515128	24.6593	12.41	12.41	24.82	4548	1790
24005.27723	6263.115128	-69.6757	10.36	10.36	20.72	5409	1790
13079.67723	7211.915128	-149.676	20.44	20.44	40.88	4280	1790
22476.47723	7185.215128	-109.676	17.07	17.07	34.15	2207	1790
21189.17723	7997.715128	-249.676	20.56	20.56	41.12	2569	1790
3663.577231	8212.615128	-283.676	33.96	33.96	67.92	1341	1790
4033.977231	8785.915128	367.552	22.35	22.35	44.70	3184	1790
13184.97723	8840.015128	-399.676	43.85	43.85	87.70	2088	1790
16340.37723	9060.315128	-271.676	14.32	14.32	28.64	6943	1790
1099.277231	8918.715128	-98.6757	28.99	28.99	57.98	1530	1790
28299.97723	10396.31513	314.497	46.89	46.89	93.78	1021	1790
17907.57723	11003.21513	-124.676	38.83	38.83	77.67	1104	1790
8558.677231	11705.51513	-128.676	9.87	9.87	19.73	7689	1790
36829.77723	12236.51513	-49.6757	33.30	33.30	66.60	1176	1790
28909.57723	13302.41513	166.139	24.68	24.68	49.36	1207	1790
32907.57723	13350.11513	232.949	20.44	20.44	40.88	2897	1790
24658.37723	15330.81513	273.232	26.12	26.12	52.23	2573	1790
33218.67723	15624.11513	-7.76317	9.63	9.63	19.26	7711	1790
18096.97723	16158.91513	-395.676	33.25	33.25	66.51	1937	1790
28860.37723	17102.71513	-294.676	21.34	21.34	42.67	3675	1790
30093.87723	17507.71513	-353.676	43.40	43.40	86.81	1172	1790
32433.77723	17138.61513	-212.676	20.70	20.70	41.40	2213	1790
10567.67723	17345.11513	-129.676	16.25	16.25	32.50	3543	1790
5918.477231	19527.51513	-172.676	42.41	42.41	84.83	1264	1790
13655.27723	20042.51513	334.147	29.01	29.01	58.03	1464	1790
3668.577231	20510.91513	-204.676	15.45	15.45	30.90	4113	1790
9575.277231	20878.31513	-202.676	27.69	27.69	55.39	1168	1790
30750.07723	21512.51513	61.9943	10.03	10.03	20.06	8158	1790
3184.077231	25771.81513	-363.676	39.05	39.05	78.09	1307	1790
25076.07723	26418.71513	-53.6757	19.57	19.57	39.14	3375	1790
8588.377231	29579.61513	-136.676	23.13	23.13	46.25	1269	1790
24463.17723	31964.11513	-198.676	13.78	13.78	27.55	7112	1790
25240.67723	32395.61513	-249.676	36.43	36.43	72.86	1275	1790
22261.27723	33374.61513	317.444	33.25	33.25	66.51	1154	1790
13199.97723	34217.61513	90.4868	15.21	15.21	30.43	4848	1790
31079.77723	38022.01513	-394.676	59.75	59.75	119.49	1466	1790
34269.47723	39376.91513	145.507	13.09	13.09	26.19	4806	1790
7428.785326	1419.019488	-161.182	25.65	25.65	51.29	1098	1798
14143.38533	2328.219488	-217.182	16.56	16.56	33.11	4344	1798
1598.985326	3818.819488	105.718	16.04	16.04	32.08	3588	1798
19931.08533	6797.819488	-94.1816	10.36	10.36	20.72	7413	1798
21939.28533	7591.519488	-161.182	29.23	29.23	58.45	1612	1798
18645.48533	8089.419488	-53.1816	22.58	22.58	45.17	1987	1798
16556.78533	9142.119488	60.5234	20.91	20.91	41.82	2344	1798
16841.88533	9873.919488	-208.182	19.78	19.78	39.56	2773	1798
14720.98533	10184.91949	246.216	21.67	21.67	43.33	2534	1798
8330.385326	10497.91949	100.806	15.75	15.75	31.51	4509	1798
17873.68533	10764.31949	98.8409	20.21	20.21	40.41	2037	1798
20826.08533	10888.51949	-163.182	26.54	26.54	53.08	1310	1798
12478.28533	11254.71949	-24.1816	9.30	9.30	18.60	7874	1798
13397.98533	11141.01949	-271.182	32.19	32.19	64.39	1256	1798
31074.88533	11453.01949	80.1734	17.78	17.78	35.56	2908	1798
7877.785326	11705.61949	-0.391592	12.83	12.83	25.67	4506	1798
17212.68533	12308.21949	178.423	17.38	17.38	34.76	5034	1798
21279.98533	13708.11949	223.618	19.73	19.73	39.47	2595	1798
27855.78533	14013.91949	-195.182	34.05	34.05	68.11	1236	1798
22981.18533	14000.31949	-249.182	14.44	14.44	28.87	6109	1798
5108.585326	14400.11949	262.918	34.74	34.74	69.47	1087	1798
1882.585326	14521.41949	373.941	23.97	23.97	47.95	3391	1798
12187.18533	15821.71949	47.7509	15.21	15.21	30.43	3286	1798
249.485326	17101.41949	-350.182	16.81	16.81	33.63	4089	1798
24313.68533	17670.71949	-211.182	25.20	25.20	50.40	2161	1798
29515.08533	18088.01949	-105.182	25.88	25.88	51.76	1385	1798
9227.085326	18766.41949	-394.182	36.62	36.62	73.24	1819	1798
1310.485326	19049.61949	-198.182	12.41	12.41	24.82	6581	1798
9291.285326	19056.71949	-275.182	17.14	17.14	34.29	4581	1798
10195.88533	19679.01949	-36.1816	35.44	35.44	70.89	1055	1798
18760.78533	21201.91949	-39.1816	21.45	21.45	42.91	1462	1798
7317.385326	21727.31949	65.4359	28.31	28.31	56.61	1575	1798
28040.38533	22743.01949	-208.182	12.72	12.72	25.43	6290	1798
41291.78533	22754.81949	-402.182	16.60	16.60	33.21	5602	1798
3320.385326	23734.81949	-153.182	35.49	35.49	70.98	1050	1798
23829.28533	23631.01949	-324.182	38.34	38.34	76.68	1107	1798
3347.985326	23901.81949	-341.182	32.38	32.38	64.76	1510	1798
4884.085326	24859.71949	-272.182	33.98	33.98	67.97	1931	1798
10960.58533	27257.01949	151.896	38.90	38.90	77.81	1278	1798
18865.68533	28419.91949	-212.182	24.35	24.35	48.70	2514	1798
30488.28533	28991.51949	-182.182	20.89	20.89	41.78	2116	1798
33841.18533	29237.11949	-129.182	24.14	24.14	48.28	2390	1798
30290.68533	29508.41949	-86.1816	37.59	37.59	75.17	1027	1798
10794.78533	30347.11949	-121.182	11.23	11.23	22.47	5835	1798
11620.58533	30352.61949	-116.182	17.17	17.17	34.34	2360	1798
23178.08533	30395.41949	-251.182	38.32	38.32	76.63	1556	1798
26639.58533	31811.51949	-41.1816	37.80	37.80	75.60	1038	1798
11035.78533	32535.81949	-22.1816	23.95	23.95	47.90	1344	1798
38372.38533	33785.01949	-357.182	35.56	35.56	71.12	1626	1798
13208.08533	34292.81949	-48.1816	23.17	23.17	46.35	2128	1798
7020.785326	34617.81949	-284.182	48.51	48.51	97.03	1234	1798
29866.88533	35877.11949	-206.182	31.86	31.86	63.73	1155	1798
21862.98533	36256.01949	345.448	28.94	28.94	57.89	1456	1798
18648.78533	36677.71949	-155.182	11.33	11.33	22.66	6253	1798
8943.885326	38017.51949	180.388	30.54	30.54	61.09	1881	1798
28597.88533	38219.31949	258.006	19.97	19.97	39.94	3006	1798
29988.28533	38746.21949	319.903	39.07	39.07	78.14	1305	1798
12931.99342	1562.823847	82.6325	18.84	18.84	37.68	3836	1806
6719.093421	2576.623847	-108.688	15.90	15.90	31.79	2646	1806
17614.69342	4384.123847	125.862	9.68	9.68	19.36	6030	1806
9951.793421	6520.023847	-37.6875	20.42	20.42	40.84	3339	1806
2245.993421	6690.623847	-137.688	33.61	33.61	67.21	1116	1806
19943.69342	6787.023847	-122.688	13.28	13.28	26.56	5117	1806
16200.89342	7626.823847	-265.688	32.76	32.76	65.52	1169	1806
36064.39342	8315.523847	-11.6875	42.96	42.96	85.91	1049	1806
3876.093421	8839.223847	358.715	12.51	12.51	25.01	7625	1806
38640.79342	10239.02385	-399.688	43.97	43.97	87.94	1064	1806
31753.69342	12387.82385	332.187	36.41	36.41	72.82	1250	1806
20790.09342	13047.82385	165.162	32.52	32.52	65.05	1539	1806
28905.09342	13288.92385	284.045	27.44	27.44	54.87	2903	1806
29807.09342	15714.82385	-407.688	53.51	53.51	107.01	1227	1806
18179.69342	15974.32385	216.252	22.09	22.09	44.18	3102	1806
6987.693421	16170.82385	-196.688	14.11	14.11	28.21	3084	1806
30765.19342	20833.92385	-107.688	24.92	24.92	49.83	1391	1806
4399.693421	23072.92385	-56.6875	22.73	22.73	45.45	3100	1806
23823.19342	23665.72385	-171.688	30.76	30.76	61.51	1607	1806
3323.993421	23952.72385	-392.688	17.31	17.31	34.62	5802	1806
21902.79342	24168.72385	82.6325	15.02	15.02	30.05	3155	1806
9105.493421	25446.82385	262.43	26.47	26.47	52.94	1471	1806
10591.99342	26362.12385	-197.688	30.17	30.17	60.34	1100	1806
19931.39342	26865.32385	257.517	34.95	34.95	69.90	1491	1806
27267.79342	26959.32385	279.132	34.29	34.29	68.58	1469	1806
18099.09342	28107.32385	0.102484	31.09	31.09	62.17	1068	1806
4725.193421	30043.22385	47.2625	9.82	9.82	19.64	7548	1806
36992.29342	30818.82385	261.447	21.76	21.76	43.52	2496	1806
38431.49342	30708.22385	251.622	21.81	21.81	43.61	2009	1806
4329.493421	30917.72385	-216.688	13.12	13.12	26.23	7004	1806
35173.29342	31785.72385	341.03	30.73	30.73	61.47	2606	1806
28720.29342	34183.72385	-50.6875	9.61	9.61	19.22	6330	1806
22408.99342	34400.42385	379.347	37.56	37.56	75.12	1339	1806
17230.19342	35208.72385	61.0175	19.17	19.17	38.34	2372	1806
11182.99342	35910.32385	142.565	29.67	29.67	59.35	1155	1806
36368.09342	38591.82385	-51.6875	26.96	26.96	53.93	1624	1806
20553.90152	1678.828207	307.137	35.14	35.14	70.27	2232	1814
14144.10152	2419.228207	-274.193	23.31	23.31	46.63	2073	1814
35711.40152	2631.328207	-157.193	20.77	20.77	41.54	2594	1814
20187.00152	3386.328207	75.2666	22.73	22.73	45.45	1302	1814
8732.901517	4616.128207	-369.193	15.33	15.33	30.66	8071	1814
19227.00152	4897.928207	35.9666	15.47	15.47	30.94	4285	1814
22787.90152	4968.628207	78.2141	22.68	22.68	45.36	1927	1814
7142.201517	6939.428207	192.184	12.88	12.88	25.76	6007	1814
20526.60152	7286.228207	-294.193	34.88	34.88	69.76	1641	1814
10249.90152	7752.528207	43.8266	22.77	22.77	45.55	2153	1814
19765.60152	8821.628207	329.734	50.59	50.59	101.17	1043	1814
16856.90152	11049.22821	-62.1934	12.76	12.76	25.53	5409	1814
12502.40152	11320.12821	10.4216	26.96	26.96	53.93	1600	1814
13793.40152	13001.52821	44.8091	17.45	17.45	34.90	3642	1814
21796.40152	13394.62821	291.417	25.53	25.53	51.06	2400	1814
31371.10152	13696.92821	71.3366	23.48	23.48	46.96	1356	1814
24516.90152	14843.82821	310.084	42.79	42.79	85.58	1639	1814
31931.80152	15683.52821	-268.193	22.02	22.02	44.04	2949	1814
22401.90152	16128.02821	-321.193	13.59	13.59	27.18	5517	1814
4434.701517	16557.12821	-304.193	16.30	16.30	32.59	4342	1814
7375.001517	20285.12821	-399.193	12.67	12.67	25.34	8859	1814
581.8015166	21817.32821	344.472	30.33	30.33	60.66	1405	1814
13466.40152	22112.62821	120.462	21.48	21.48	42.96	2089	1814
33467.20152	22906.02821	-190.193	33.21	33.21	66.41	1094	1814
7805.401517	23524.22821	198.079	22.84	22.84	45.69	2491	1814
36233.60152	23676.22821	-311.193	41.12	41.12	82.24	1115	1814
31049.90152	24343.52821	122.427	13.05	13.05	26.09	5066	1814
38991.10152	25131.92821	-257.193	18.70	18.70	37.40	4192	1814
8995.101517	25429.92821	-337.193	20.04	20.04	40.08	4763	1814
8468.301517	26127.62821	-250.193	23.83	23.83	47.67	1560	1814
2376.601517	26862.12821	73.3016	21.41	21.41	42.81	2203	1814
18809.30152	28453.72821	-209.193	29.01	29.01	58.03	2215	1814
10794.70152	30318.32821	-99.1934	11.23	11.23	22.47	5227	1814
9842.601517	31002.72821	327.769	15.24	15.24	30.47	4465	1814
23717.20152	33539.82821	-394.193	35.89	35.89	71.78	1446	1814
29731.00152	36523.02821	-254.193	11.42	11.42	22.84	4981	1814
10592.70152	37178.62821	-113.193	31.89	31.89	63.77	1184	1814
26757.00152	37290.32821	63.4766	15.19	15.19	30.38	4071	1814
20029.50152	37841.22821	-217.193	17.64	17.64	35.28	2942	1814
35451.20961	305.2325667	44.3206	28.68	28.68	57.37	1669	1822
28177.20961	665.9325667	184.818	10.31	10.31	20.63	4718	1822
34641.10961	901.5325667	341.036	38.15	38.15	76.30	1385	1822
34556.20961	2793.332567	-156.699	37.35	37.35	74.70	1149	1822
4317.309612	3752.632567	-351.699	44.72	44.72	89.44	1469	1822
8685.109612	4612.232567	-244.699	18.27	18.27	36.55	4794	1822
14204.20961	6009.032567	-5.78686	12.51	12.51	25.01	5258	1822
18774.40961	8179.832567	-170.699	32.62	32.62	65.23	1314	1822
6665.309612	10032.33257	-284.699	32.97	32.97	65.94	1962	1822
29924.80961	11859.93257	-218.699	39.42	39.42	78.85	1030	1822
14123.30961	12861.53257	118.991	14.91	14.91	29.81	4211	1822
27032.50961	13317.13257	-4.80436	25.65	25.65	51.29	1125	1822
29380.70961	13449.63257	-12.6994	35.77	35.77	71.54	1155	1822
14372.60961	15026.73257	-164.699	21.22	21.22	42.44	2467	1822
32398.40961	17180.63257	-289.699	17.54	17.54	35.09	4210	1822
5499.409612	17852.53257	-50.6994	33.06	33.06	66.13	1038	1822
1950.209612	18261.63257	-24.6994	31.96	31.96	63.91	1228	1822
36648.10961	19693.23257	171.063	33.30	33.30	66.60	1175	1822
26979.90961	19911.33257	-207.699	14.25	14.25	28.50	5206	1822
39207.20961	20332.33257	-147.699	23.41	23.41	46.82	2185	1822
31286.70961	20533.53257	-138.699	36.90	36.90	73.81	1088	1822
2903.709612	20750.23257	-84.6994	23.93	23.93	47.85	1275	1822
40759.80961	20981.93257	289.946	19.90	19.90	39.80	3340	1822
6521.509612	21153.33257	-241.699	36.31	36.31	72.63	1271	1822
13488.60961	22095.13257	158.291	13.16	13.16	26.33	4957	1822
198.3096119	25200.83257	321.386	40.13	40.13	80.26	1134	1822
35118.40961	25397.83257	-151.699	46.02	46.02	92.03	1028	1822
18521.00961	27159.63257	-229.699	27.95	27.95	55.91	2061	1822
30428.40961	28955.13257	-116.699	23.46	23.46	46.91	2085	1822
18342.50961	29901.23257	-48.6994	22.30	22.30	44.60	2671	1822
10815.70961	30341.83257	-81.6994	13.52	13.52	27.04	3334	1822
11620.80961	30363.33257	-89.6994	14.04	14.04	28.07	4348	1822
29708.30961	30601.33257	-179.699	23.34	23.34	46.68	1963	1822
5423.509612	32053.03257	-32.6994	17.10	17.10	34.19	3350	1822
15294.70961	32617.03257	6.00314	30.69	30.69	61.37	1338	1822
19563.00961	32858.33257	131.763	28.57	28.57	57.13	1214	1822
38355.60961	34866.73257	372.476	38.25	38.25	76.49	1141	1822
20604.71771	1692.736926	163.697	24.63	24.63	49.27	1602	1830
35790.61771	2706.236926	-219.205	27.20	27.20	54.40	1574	1830
35763.01771	4547.736926	146.995	31.18	31.18	62.36	1617	1830
21146.41771	7975.136926	-152.205	20.56	20.56	41.12	2477	1830
1145.317707	8960.336926	-227.205	23.08	23.08	46.16	1907	1830
23833.61771	9106.136926	-329.205	10.27	10.27	20.54	8848	1830
35976.11771	10715.63693	98.8522	24.28	24.28	48.56	1930	1830
7325.717707	12784.53693	-207.205	42.65	42.65	85.30	1510	1830
22720.41771	12586.63693	154.855	31.86	31.86	63.73	1594	1830
24445.51771	12828.63693	296.335	24.37	24.37	48.75	2586	1830
8270.117707	13242.43693	299.282	46.35	46.35	92.69	1076	1830
32775.11771	13426.93693	283.562	29.96	29.96	59.91	1552	1830
7259.317707	15069.53693	186.295	31.32	31.32	62.64	1591	1830
31839.81771	15053.93693	-404.205	18.72	18.72	37.44	4626	1830
4355.817707	15277.23693	-125.205	30.71	30.71	61.42	1162	1830
18079.01771	16190.03693	-379.205	26.05	26.05	52.09	2995	1830
2783.817707	19515.03693	-147.205	10.97	10.97	21.95	6305	1830
22701.91771	20515.83693	-234.205	27.34	27.34	54.68	1532	1830
9065.117707	21144.33693	-194.205	38.53	38.53	77.06	1020	1830
40859.21771	21012.83693	125.38	20.46	20.46	40.93	2859	1830
9277.917707	21688.73693	-77.2053	11.92	11.92	23.83	5431	1830
40980.51771	21695.63693	-55.2053	22.11	22.11	44.23	1528	1830
4161.817707	28245.33693	24.1822	18.13	18.13	36.27	2895	1830
8634.517707	29564.03693	-139.205	24.99	24.99	49.97	1217	1830
3113.217707	30423.73693	366.092	34.81	34.81	69.61	1321	1830
4338.017707	30944.43693	-190.205	18.32	18.32	36.64	3384	1830
37279.51771	35704.93693	349.39	26.42	26.42	52.85	3302	1830
30099.31771	36643.33693	-325.205	39.45	39.45	78.89	1420	1830
7519.525803	1638.641286	158.296	22.77	22.77	45.55	1768	1838
20150.5258	3358.741286	161.244	29.01	29.01	58.03	1242	1838
11223.1258	3517.141286	-13.7112	17.71	17.71	35.42	4334	1838
14571.2258	4125.941286	-15.7112	36.08	36.08	72.16	1078	1838
9606.125803	5780.641286	-371.711	28.05	28.05	56.10	1962	1838
9650.125803	5976.541286	-341.711	32.88	32.88	65.75	2111	1838
23174.4258	6975.241286	-76.7112	18.84	18.84	37.68	2150	1838
20570.1258	7491.041286	-344.711	41.38	41.38	82.75	1185	1838
24376.8258	7879.641286	-386.711	7.28	7.28	14.55	20277	1838
3849.625803	8362.441286	-391.711	47.99	47.99	95.99	1283	1838
18675.0258	8073.941286	23.6938	15.85	15.85	31.70	4964	1838
21181.2258	7988.841286	-132.711	12.32	12.32	24.63	6864	1838
27532.0258	8256.241286	89.5213	24.12	24.12	48.23	1197	1838
7826.525803	8904.041286	-153.711	17.52	17.52	35.04	4364	1838
16553.6258	9106.741286	344.971	43.78	43.78	87.56	1376	1838
29555.5258	10551.44129	-244.711	12.48	12.48	24.96	6683	1838
14856.8258	11073.04129	18.7813	16.08	16.08	32.17	3016	1838
10350.5258	11740.74129	-129.711	36.01	36.01	72.02	1087	1838
27297.0258	13938.44129	-131.711	15.50	15.50	30.99	3833	1838
15782.7258	14505.74129	-361.711	33.94	33.94	67.87	2526	1838
24429.7258	14843.84129	55.1338	25.13	25.13	50.26	2259	1838
17985.2258	14929.34129	111.136	17.50	17.50	35.00	3145	1838
29838.0258	15430.54129	-383.711	26.73	26.73	53.46	2324	1838
2459.925803	15828.14129	63.9763	18.32	18.32	36.64	2220	1838
3272.125803	15839.84129	139.629	21.62	21.62	43.24	1376	1838
27645.4258	15805.14129	-364.711	14.84	14.84	29.67	7325	1838
12122.5258	16146.94129	113.101	17.36	17.36	34.71	2061	1838
9315.025803	17433.84129	-54.7112	13.02	13.02	26.05	6082	1838
4798.425803	17944.04129	4.04379	25.55	25.55	51.10	1135	1838
16687.8258	18396.14129	-176.711	9.75	9.75	19.50	6797	1838
33509.0258	19932.84129	-343.711	25.17	25.17	50.35	2892	1838
13676.7258	20071.74129	186.789	24.99	24.99	49.97	1334	1838
5921.325803	21410.34129	168.121	26.45	26.45	52.89	1827	1838
13438.8258	22125.84129	136.681	6.83	6.83	13.66	8829	1838
1954.525803	24764.24129	143.559	22.07	22.07	44.13	2909	1838
6850.725803	26616.14129	-341.711	18.13	18.13	36.27	4009	1838
14948.1258	26653.74129	-310.711	35.40	35.40	70.79	1832	1838
18832.0258	28562.94129	-372.711	41.26	41.26	82.52	1219	1838
18373.9258	29964.94129	-317.711	29.96	29.96	59.91	1369	1838
10111.7258	30985.94129	343.989	20.98	20.98	41.97	2204	1838
20755.4258	32267.24129	-171.711	21.36	21.36	42.72	2584	1838
34965.6258	33551.64129	217.246	28.35	28.35	56.71	1850	1838
17725.8258	33857.74129	-36.7112	25.98	25.98	51.95	1809	1838
13211.5258	34325.24129	-17.7112	24.56	24.56	49.13	1485	1838
13508.0339	1067.145646	-328.217	16.91	16.91	33.82	4511	1846
31901.7339	3634.045646	95.9104	32.19	32.19	64.39	1149	1846
16046.2339	4663.945646	-30.2171	26.61	26.61	53.22	1489	1846
20607.4339	7444.245646	-366.217	21.22	21.22	42.44	4772	1846
26061.5339	7951.445646	-167.217	22.47	22.47	44.93	2615	1846
1109.933898	9007.645646	-190.217	16.60	16.60	33.21	2240	1846
25253.9339	8867.745646	-192.217	15.50	15.50	30.99	2835	1846
28649.6339	9460.745646	128.333	18.30	18.30	36.60	3033	1846
17056.7339	12065.64565	-244.217	18.42	18.42	36.83	3578	1846
24669.3339	12116.64565	111.63	15.68	15.68	31.37	2697	1846
36775.6339	12251.24565	-76.2171	27.18	27.18	54.35	1662	1846
27966.2339	13353.34565	40.8904	14.41	14.41	28.83	5479	1846
4425.533898	15462.84565	-399.217	50.61	50.61	101.22	1028	1846
24040.2339	17140.94565	-116.217	28.94	28.94	57.89	1248	1846
32410.8339	17176.64565	-332.217	12.60	12.60	25.20	8294	1846
29463.7339	18086.24565	275.708	25.62	25.62	51.24	2542	1846
30369.3339	18035.24565	-214.217	5.77	5.77	11.54	18312	1846
320.9338979	18770.84565	-212.217	26.68	26.68	53.36	1410	1846
37417.5339	20147.64565	259.005	12.15	12.15	24.30	8600	1846
24399.2339	21431.54565	164.685	15.45	15.45	30.90	3169	1846
30054.7339	21644.04565	262.935	34.67	34.67	69.33	1202	1846
40367.9339	24592.24565	-247.217	34.62	34.62	69.24	1222	1846
29078.2339	25525.64565	-76.2171	20.63	20.63	41.26	2812	1846
4148.833898	26085.44565	88.0504	25.22	25.22	50.44	1521	1846
23540.6339	26725.54565	-300.217	15.17	15.17	30.33	4402	1846
36300.5339	29394.64565	-376.217	45.97	45.97	91.94	1507	1846
4186.733898	30814.84565	284.55	35.73	35.73	71.45	1188	1846
20797.0339	32134.84565	-298.217	26.45	26.45	52.89	1533	1846
28800.1339	34233.44565	-32.2171	27.62	27.62	55.25	1245	1846
23825.6339	34427.94565	-287.217	6.83	6.83	13.66	16913	1846
29727.5339	34365.24565	135.21	11.59	11.59	23.17	5692	1846
23282.3339	35189.44565	-172.217	35.54	35.54	71.07	1093	1846
26124.5339	35414.54565	-281.217	28.07	28.07	56.14	2224	1846
39863.4339	36965.54565	-2.33964	20.49	20.49	40.98	2488	1846
36961.2339	37348.34565	-253.217	29.46	29.46	58.92	1819	1846
28177.04199	665.9500051	188.759	18.27	18.27	36.55	1666	1854
14116.34199	2219.450005	-180.723	26.59	26.59	53.18	2173	1854
11104.44199	4219.050005	-284.723	29.65	29.65	59.30	1966	1854
13756.64199	4864.250005	-175.723	22.25	22.25	44.51	2428	1854
29101.74199	5919.050005	-281.723	44.37	44.37	88.74	1286	1854
4956.241993	6544.250005	-143.723	10.95	10.95	21.90	7682	1854
7106.441993	6923.850005	353.819	29.86	29.86	59.72	1796	1854
19646.64199	7823.550005	-172.723	19.17	19.17	38.34	2533	1854
35796.84199	10008.45001	27.6294	24.85	24.85	49.69	1423	1854
20752.94199	10732.95001	-170.723	25.34	25.34	50.68	1809	1854
40967.54199	11277.25001	-45.7231	15.83	15.83	31.65	3860	1854
24201.64199	11653.65001	-209.723	20.14	20.14	40.27	2102	1854
17034.24199	12080.65001	-60.7231	25.88	25.88	51.76	1277	1854
20842.44199	14324.65001	-235.723	14.62	14.62	29.25	5458	1854
14813.14199	14599.55001	30.5769	27.37	27.37	54.73	1132	1854
7655.641993	15868.75001	-301.723	21.60	21.60	43.19	2306	1854
30960.74199	15838.05001	-29.7231	42.53	42.53	85.06	1254	1854
10692.94199	17212.05001	190.724	37.07	37.07	74.14	1146	1854
24526.14199	17725.85001	135.704	7.80	7.80	15.59	10066	1854
30353.84199	18005.95001	-207.723	9.58	9.58	19.17	7542	1854
37655.04199	21259.25001	292.904	16.04	16.04	32.08	3974	1854
23807.24199	23860.45001	-124.723	21.71	21.71	43.43	2470	1854
27491.94199	24145.05001	127.844	10.20	10.20	20.39	5591	1854
13370.34199	24693.05001	-311.723	22.75	22.75	45.50	3250	1854
16159.64199	24909.05001	-300.723	35.07	35.07	70.13	1269	1854
23661.44199	26218.55001	-313.723	15.47	15.47	30.94	4938	1854
13323.54199	29145.55001	-287.723	32.66	32.66	65.33	1515	1854
16611.64199	29392.85001	362.662	36.24	36.24	72.49	1115	1854
29713.24199	30544.25001	-61.7231	19.31	19.31	38.62	3285	1854
726.5419932	30926.05001	5.03194	29.60	29.60	59.20	1300	1854
33218.64199	31585.25001	382.312	28.50	28.50	56.99	2425	1854
2904.941993	31551.55001	171.074	38.55	38.55	77.10	1013	1854
40910.64199	32145.35001	-362.723	44.93	44.93	89.87	1421	1854
23845.74199	34480.75001	-316.723	15.38	15.38	30.76	4360	1854
1982.541993	38584.65001	95.4219	19.92	19.92	39.85	2458	1854
31329.25009	1914.954365	-27.229	22.40	22.40	44.79	2033	1862
30802.25009	2664.254365	-135.229	41.02	41.02	82.05	1120	1862
35692.95009	2515.754365	-259.229	37.47	37.47	74.94	1369	1862
4339.350089	3917.954365	-370.229	37.92	37.92	75.83	1759	1862
11049.45009	3721.554365	-254.229	22.82	22.82	45.64	2423	1862
11458.65009	6045.354365	-43.229	17.17	17.17	34.34	3758	1862
9086.550089	7112.654365	225.606	33.18	33.18	66.36	1273	1862
15625.75009	8357.254365	333.681	21.95	21.95	43.90	2308	1862
7750.050089	8835.154365	-212.229	30.24	30.24	60.48	1401	1862
10789.35009	9438.254365	-206.229	15.57	15.57	31.13	2749	1862
30202.05009	11372.65436	-126.229	36.86	36.86	73.71	1100	1862
20230.25009	11257.15436	4.54351	18.25	18.25	36.50	3031	1862
24193.65009	11704.45436	-405.229	20.68	20.68	41.35	2998	1862
4835.050089	13267.15436	152.901	22.00	22.00	43.99	1332	1862
30628.35009	13850.25436	-277.229	25.20	25.20	50.40	2725	1862
6899.550089	15061.75436	-158.229	14.39	14.39	28.78	5203	1862
15822.75009	15313.85436	45.8085	13.02	13.02	26.05	4388	1862
22147.45009	15434.75436	-80.229	19.10	19.10	38.20	2202	1862
31944.75009	15742.55436	-375.229	17.38	17.38	34.76	3753	1862
4527.550089	16567.75436	-240.229	23.17	23.17	46.35	2262	1862
28920.15009	16996.35436	-208.229	15.78	15.78	31.56	4570	1862
248.2500885	17234.15436	-347.229	33.68	33.68	67.35	1349	1862
31509.95009	17188.35436	-129.229	32.29	32.29	64.57	1068	1862
32442.65009	18258.35436	259.994	26.82	26.82	53.65	2599	1862
16680.25009	18394.25436	-153.229	19.81	19.81	39.61	2424	1862
20170.95009	19315.45436	-158.229	18.58	18.58	37.16	2546	1862
7585.950089	19914.15436	-150.229	25.34	25.34	50.68	2001	1862
30740.25009	20885.55436	-66.229	26.96	26.96	53.93	1155	1862
30675.95009	21590.75436	-26.229	24.26	24.26	48.51	1585	1862
35687.45009	24111.65436	55.6335	24.61	24.61	49.22	1289	1862
8722.350089	24325.95436	-71.229	27.06	27.06	54.12	1800	1862
5751.650089	27912.35436	-210.229	25.43	25.43	50.87	2387	1862
31520.35009	27960.25436	-321.229	35.98	35.98	71.97	1227	1862
30414.45009	30146.15436	153.884	9.99	9.99	19.97	7568	1862
29756.25009	30887.55436	-306.229	19.19	19.19	38.39	4030	1862
38157.25009	32077.25436	-343.229	41.99	41.99	83.98	1172	1862
7317.150089	32544.85436	-282.229	36.69	36.69	73.38	1088	1862
29267.85009	35255.85436	152.901	14.62	14.62	29.25	3888	1862
21354.75009	35828.75436	174.516	41.28	41.28	82.57	1062	1862
19350.45009	37288.05436	-84.229	26.92	26.92	53.84	1411	1862
3443.450089	37575.85436	-174.229	43.94	43.94	87.89	1277	1862
19998.35009	37832.35436	-363.229	20.14	20.14	40.27	3658	1862
19763.85818	1515.858724	251.645	24.14	24.14	48.28	2762	1870
14263.45818	1872.658724	36.4776	34.17	34.17	68.34	1066	1870
2235.658184	2521.458724	-251.735	28.80	28.80	57.60	1616	1870
21228.05818	3297.358724	-269.735	22.09	22.09	44.18	3274	1870
25309.65818	3426.858724	17.8101	31.04	31.04	62.08	1026	1870
15642.25818	5969.658724	110.165	31.51	31.51	63.02	1597	1870
24997.45818	7188.058724	-46.7349	51.79	51.79	103.57	1032	1870
22454.55818	8257.758724	-120.735	11.82	11.82	23.64	5283	1870
7819.458184	8916.158724	-16.7349	20.96	20.96	41.92	3488	1870
5306.758184	9336.258724	-175.735	15.47	15.47	30.94	4329	1870
25092.55818	9656.058724	-60.7349	13.38	13.38	26.75	4601	1870
18811.05818	12155.35872	179.923	23.46	23.46	46.91	2102	1870
31774.75818	12390.15872	34.5126	11.87	11.87	23.74	5292	1870
24894.45818	13448.35872	349.895	27.46	27.46	54.92	1971	1870
20842.15818	14261.25872	-107.735	21.41	21.41	42.81	2248	1870
12703.95818	15372.65872	276.208	8.31	8.31	16.63	9501	1870
2564.458184	16090.95872	-148.735	19.33	19.33	38.67	3711	1870
30256.75818	16119.15872	-26.7349	12.48	12.48	24.96	4657	1870
24536.35818	17710.95872	77.7426	12.98	12.98	25.95	5341	1870
19028.15818	18770.85872	-123.735	15.92	15.92	31.84	1923	1870
16857.55818	19081.65872	163.22	24.04	24.04	48.09	1744	1870
33264.95818	18943.35872	-251.735	32.03	32.03	64.06	1233	1870
38450.85818	21372.45872	300.77	10.03	10.03	20.06	8696	1870
41091.55818	21547.35872	-142.735	22.04	22.04	44.09	2347	1870
8105.858184	21724.15872	-342.735	35.04	35.04	70.08	1433	1870
34956.35818	24424.85872	-368.735	17.92	17.92	35.84	4968	1870
34104.25818	26932.75872	-18.7349	14.29	14.29	28.59	5888	1870
8231.258184	28516.65872	-186.735	27.22	27.22	54.45	1206	1870
30438.85818	30147.25872	209.398	15.35	15.35	30.71	4878	1870
27702.95818	31722.25872	103.288	43.45	43.45	86.90	1123	1870
6423.658184	31828.75872	-188.735	31.91	31.91	63.82	2164	1870
29698.45818	34356.15872	131.78	10.48	10.48	20.96	4715	1870
30050.05818	36078.05872	-153.735	19.95	19.95	39.89	2559	1870
38078.15818	36179.95872	-15.7349	30.94	30.94	61.89	1010	1870
31186.35818	37913.65872	90.5151	14.37	14.37	28.73	3560	1870
13503.26628	1291.563084	-204.241	31.77	31.77	63.54	1519	1878
22138.26628	2077.663084	226.594	13.75	13.75	27.51	6835	1878
20017.76628	2332.763084	103.782	16.23	16.23	32.45	3037	1878
34622.16628	2850.063084	-200.241	32.52	32.52	65.05	1711	1878
6786.166279	2707.763084	-300.241	40.69	40.69	81.39	1152	1878
16863.66628	6081.563084	-340.241	37.92	37.92	75.83	1389	1878
29769.56628	9753.863084	142.099	24.40	24.40	48.80	1739	1878
20220.96628	11267.36308	87.0792	21.83	21.83	43.66	2112	1878
31801.66628	12408.66308	166.662	27.93	27.93	55.86	1433	1878
13468.56628	12463.36308	-402.241	47.24	47.24	94.48	2045	1878
27831.36628	14534.46308	-123.241	24.37	24.37	48.75	1476	1878
6135.566279	15492.96308	13.3917	20.21	20.21	40.41	1921	1878
27290.96628	16566.96308	-53.2408	32.05	32.05	64.10	1555	1878
29108.16628	16934.66308	-303.241	6.97	6.97	13.94	19650	1878
5303.566279	17400.36308	-87.2408	28.24	28.24	56.47	1670	1878
2936.666279	17885.86308	49.7442	18.37	18.37	36.74	3620	1878
20142.16628	19224.46308	-128.241	13.07	13.07	26.14	5482	1878
6521.466279	19872.56308	-128.241	22.18	22.18	44.37	2096	1878
37393.26628	20161.96308	88.0617	19.36	19.36	38.72	2189	1878
30748.86628	21507.06308	83.1492	21.95	21.95	43.90	1888	1878
9039.166279	22061.86308	313.054	46.61	46.61	93.21	1008	1878
6623.766279	25430.56308	-263.241	10.13	10.13	20.25	8486	1878
1305.066279	28546.16308	263.929	48.25	48.25	96.51	1060	1878
40422.26628	28825.56308	-353.241	35.04	35.04	70.08	1813	1878
35238.66628	29366.96308	161.749	29.51	29.51	59.02	1480	1878
17282.96628	30722.36308	-198.241	17.78	17.78	35.56	3187	1878
36325.56628	31137.96308	-234.241	45.92	45.92	91.84	1372	1878
25999.56628	32300.16308	-233.241	18.89	18.89	37.77	4174	1878
1511.066279	35449.16308	-267.241	30.03	30.03	60.05	2703	1878
37338.16628	38088.76308	352.354	24.61	24.61	49.22	2469	1878
8888.866279	40237.86308	-131.241	25.67	25.67	51.34	1816	1878
15925.97437	256.9674435	0.130741	8.01	8.01	16.01	10506	1886
14527.47437	1259.167444	-259.747	13.28	13.28	26.56	5050	1886
26898.97437	2721.667444	-28.7468	26.96	26.96	53.93	1404	1886
10413.57437	3153.567444	-341.747	44.34	44.34	88.69	1578	1886
40768.67437	4170.867444	119.013	25.98	25.98	51.95	1187	1886
15130.07437	4488.967444	61.0457	27.44	27.44	54.87	1515	1886
32066.07437	5467.667444	-288.747	32.64	32.64	65.28	1930	1886
9614.374374	5763.467444	-90.7468	23.31	23.31	46.63	2755	1886
7227.274374	6903.267444	87.5732	19.29	19.29	38.57	1438	1886
26071.17437	12985.36744	243.791	37.75	37.75	75.50	1412	1886
38206.67437	12924.16744	-127.747	26.40	26.40	52.80	1852	1886
9833.674374	14093.26744	380.358	29.34	29.34	58.69	1941	1886
24466.77437	14844.66744	170.103	17.29	17.29	34.57	3043	1886
6885.074374	15011.46744	-136.747	14.44	14.44	28.87	6005	1886
9849.774374	16373.16744	-273.747	44.23	44.23	88.45	1003	1886
6022.674374	16411.46744	-56.7468	20.68	20.68	41.35	2433	1886
34127.27437	16483.86744	82.6607	11.82	11.82	23.64	7016	1886
30142.37437	17397.86744	-334.747	50.63	50.63	101.27	1545	1886
22006.87437	21129.16744	-192.747	19.66	19.66	39.33	1536	1886
37565.77437	21284.06744	1.11324	18.44	18.44	36.88	3169	1886
33751.47437	23367.26744	99.3632	31.11	31.11	62.22	1538	1886
2316.374374	23708.46744	26.6582	26.64	26.64	53.27	1025	1886
38010.17437	24095.36744	-181.747	30.90	30.90	61.80	1422	1886
1316.674374	24202.06744	124.908	26.87	26.87	53.74	1543	1886
3126.474374	26149.36744	-380.747	41.54	41.54	83.08	1139	1886
6833.774374	26507.36744	-275.747	19.78	19.78	39.56	2765	1886
35454.57437	27127.86744	20.7632	31.30	31.30	62.60	1079	1886
5786.774374	28297.86744	-391.747	52.85	52.85	105.69	1011	1886
3669.874374	30427.96744	120.978	10.08	10.08	20.16	7057	1886
34537.77437	30948.66744	164.208	20.70	20.70	41.40	2708	1886
4768.574374	31920.56744	-137.747	15.66	15.66	31.32	4213	1886
26661.77437	31867.86744	-29.7468	35.63	35.63	71.26	1077	1886
11311.17437	32023.66744	-55.7468	22.07	22.07	44.13	3090	1886
9881.574374	32079.96744	83.6432	11.19	11.19	22.37	5623	1886
26044.37437	32336.56744	-267.747	21.05	21.05	42.11	3073	1886
17341.47437	35105.86744	13.8857	30.73	30.73	61.47	1345	1886
36133.17437	37092.06744	-199.747	16.89	16.89	33.77	3981	1886
30916.37437	37656.46744	-39.7468	14.01	14.01	28.02	2761	1886
37734.57437	39858.16744	-60.7468	38.22	38.22	76.44	1017	1886
15877.68247	185.8718031	-101.253	21.45	21.45	42.91	1998	1894
16499.78247	895.1718031	-26.2527	16.16	16.16	32.31	3771	1894
5329.68247	1447.771803	182.387	22.54	22.54	45.07	2591	1894
28508.28247	1473.071803	344.5	39.02	39.02	78.04	1022	1894
7517.98247	1649.571803	162.737	26.16	26.16	52.33	1848	1894
24397.98247	2357.971803	-179.253	44.42	44.42	88.83	1026	1894
15036.88247	4480.771803	79.2248	21.12	21.12	42.25	1754	1894
11384.48247	6064.171803	-142.253	18.89	18.89	37.77	3045	1894
34516.88247	7011.071803	310.112	22.23	22.23	44.46	1810	1894
11147.08247	7591.571803	17.3273	21.69	21.69	43.38	1870	1894
16167.08247	7555.071803	-260.253	12.13	12.13	24.26	5923	1894
26520.48247	8353.871803	296.357	17.03	17.03	34.05	4329	1894
38050.88247	8618.071803	-228.253	29.34	29.34	58.69	1735	1894
1121.88247	8934.671803	-119.253	11.87	11.87	23.74	5160	1894
11475.98247	9279.071803	-196.253	15.02	15.02	30.05	5476	1894
18215.78247	9237.571803	-286.253	24.70	24.70	49.41	2512	1894
25946.58247	9180.871803	203.02	14.84	14.84	29.67	4328	1894
35876.08247	10260.4718	106.735	28.40	28.40	56.80	1048	1894
20202.48247	11539.3718	-382.253	28.28	28.28	56.57	2214	1894
6848.48247	15040.0718	-6.25268	27.27	27.27	54.54	1186	1894
4987.98247	15691.9718	80.2073	14.37	14.37	28.73	4800	1894
22449.88247	16551.6718	-208.253	17.66	17.66	35.33	3543	1894
5130.38247	16805.5718	-63.2527	19.66	19.66	39.33	2300	1894
7314.58247	18052.2718	-173.253	15.38	15.38	30.76	3570	1894
29422.98247	18164.8718	-147.253	10.03	10.03	20.06	10536	1894
25257.08247	18504.8718	-234.253	18.53	18.53	37.07	3419	1894
31654.28247	19144.5718	-159.253	16.11	16.11	32.22	3723	1894
2797.78247	19493.5718	-360.253	11.45	11.45	22.89	7712	1894
1384.88247	21005.4718	45.8198	16.56	16.56	33.11	3083	1894
8091.28247	21150.2718	-376.253	34.81	34.81	69.61	1526	1894
32431.08247	21358.1718	344.5	20.23	20.23	40.46	3172	1894
23737.28247	22451.7718	-364.253	37.89	37.89	75.78	1925	1894
30131.48247	23116.0718	-284.253	30.52	30.52	61.04	2219	1894
7650.48247	28599.7718	142.105	14.79	14.79	29.58	4181	1894
34701.48247	30945.7718	350.395	18.82	18.82	37.63	7438	1894
11314.48247	32037.7718	-1.34018	21.03	21.03	42.06	2318	1894
29797.78247	34384.2718	286.532	17.33	17.33	34.67	3605	1894
23377.38247	35158.9718	10.4498	15.97	15.97	31.93	3702	1894
20018.98247	37893.0718	-313.253	9.44	9.44	18.89	10148	1894
1963.98247	38603.9718	374.957	28.00	28.00	56.00	2345	1894
10279.99056	4024.276163	7.01389	30.33	30.33	60.66	1105	1902
25420.29056	4124.376163	85.6139	27.74	27.74	55.48	1678	1902
16860.99056	6206.476163	-255.759	23.86	23.86	47.71	2125	1902
18810.59056	8811.476163	-187.759	29.34	29.34	58.69	1687	1902
29724.19056	9810.776163	182.881	25.62	25.62	51.24	1985	1902
1418.990565	12829.07616	-316.759	26.40	26.40	52.80	2623	1902
26303.19056	15242.67616	-174.759	24.12	24.12	48.23	2628	1902
41037.09056	18354.07616	309.624	40.44	40.44	80.87	1441	1902
32676.79056	18461.07616	-258.759	10.36	10.36	20.72	10416	1902
34583.39056	18591.67616	-229.759	18.39	18.39	36.79	2946	1902
27854.99056	19163.77616	-37.7586	29.86	29.86	59.72	1211	1902
25252.49056	20152.87616	-158.759	21.85	21.85	43.71	1900	1902
8105.490565	21036.47616	-224.759	26.40	26.40	52.80	1562	1902
26350.99056	21415.37616	-228.759	39.19	39.19	78.37	1125	1902
41288.79056	23216.57616	-234.759	22.58	22.58	45.17	3210	1902
38925.89056	25164.47616	-257.759	19.10	19.10	38.20	4872	1902
4842.690565	25272.77616	-261.759	26.71	26.71	53.41	2715	1902
7660.390565	28558.57616	24.6989	20.02	20.02	40.03	2553	1902
3170.990565	30431.27616	335.169	23.93	23.93	47.85	1818	1902
34747.29056	30991.17616	151.441	29.58	29.58	59.16	1589	1902
5669.090565	32173.87616	-211.759	16.13	16.13	32.26	4795	1902
39623.89056	33685.57616	-374.759	23.90	23.90	47.81	2537	1902
36026.49056	33939.57616	-167.759	36.36	36.36	72.72	1194	1902
19324.39056	37254.27616	-46.7586	12.27	12.27	24.54	6277	1902
36241.19056	38522.27616	-91.7586	26.59	26.59	53.18	1646	1902
720.0986601	1321.780522	328.232	56.33	56.33	112.66	1057	1910
22074.09866	1412.380522	72.7817	18.23	18.23	36.46	2798	1910
28728.29866	1353.980522	-95.8183	16.08	16.08	32.17	4071	1910
31303.99866	1918.780522	-379.818	33.58	33.58	67.16	1445	1910
1530.09866	2252.380522	-193.818	34.83	34.83	69.66	1131	1910
20113.29866	2445.780522	104.222	26.47	26.47	52.94	1448	1910
20802.89866	4379.880522	120.924	17.12	17.12	34.24	1924	1910
21241.59866	4653.580522	93.4142	15.35	15.35	30.71	4166	1910
32513.99866	4809.980522	225.069	23.93	23.93	47.85	2546	1910
34963.49866	5678.880522	-213.818	45.31	45.31	90.62	1068	1910
9579.09866	5918.180522	-356.818	27.46	27.46	54.92	2822	1910
31776.69866	6526.880522	192.647	21.03	21.03	42.06	1670	1910
34221.89866	7028.080522	372.444	31.96	31.96	63.91	1278	1910
22457.79866	7213.480522	-136.818	9.54	9.54	19.08	6869	1910
20113.19866	8730.380522	123.872	37.28	37.28	74.56	1075	1910
5310.09866	9451.680522	-335.818	43.64	43.64	87.28	1030	1910
16841.89866	11034.98052	-202.818	17.29	17.29	34.57	3890	1910
27050.69866	13338.18052	-25.8183	13.64	13.64	27.27	4320	1910
24505.39866	14876.08052	305.634	24.12	24.12	48.23	2546	1910
11130.99866	16073.58052	56.0792	17.26	17.26	34.52	2783	1910
17193.09866	16787.28052	58.0442	11.47	11.47	22.94	2817	1910
29488.39866	18098.28052	-56.8183	11.94	11.94	23.88	6796	1910
32701.39866	18441.38052	-205.818	11.89	11.89	23.79	6844	1910
36737.49866	19728.88052	345.917	17.36	17.36	34.71	4289	1910
31315.99866	20430.58052	-102.818	17.83	17.83	35.65	3824	1910
39032.79866	22115.28052	-166.818	37.77	37.77	75.55	1090	1910
3383.69866	23939.98052	-284.818	35.89	35.89	71.78	1071	1910
38988.49866	25175.88052	-58.8183	20.32	20.32	40.65	2946	1910
25083.49866	26502.98052	-47.8183	24.09	24.09	48.18	1574	1910
18771.99866	28327.68052	-263.818	29.04	29.04	58.07	1894	1910
16129.89866	29022.78052	-144.818	31.79	31.79	63.59	1418	1910
29870.09866	30849.48052	185.769	27.41	27.41	54.82	1833	1910
23284.89866	34777.48052	-305.818	33.35	33.35	66.69	1296	1910
30540.69866	34509.68052	-42.8183	17.17	17.17	34.34	3074	1910
30371.59866	35671.18052	184.787	16.18	16.18	32.36	4099	1910
11081.09866	35910.48052	50.1842	15.78	15.78	31.56	3995	1910
30002.09866	37135.08052	-370.818	15.10	15.10	30.19	5949	1910
22611.40676	900.4848814	-382.063	36.76	36.76	73.52	1458	1918
22099.50676	1394.884881	299.495	26.05	26.05	52.09	1814	1918
7533.706755	1574.684881	80.3975	34.90	34.90	69.80	1175	1918
13370.90676	3727.484881	291.635	21.10	21.10	42.20	3589	1918
34101.50676	4443.784881	-156.063	39.85	39.85	79.69	1138	1918
11104.70676	7553.884881	267.072	16.93	16.93	33.86	3229	1918
4111.706755	8883.684881	300.478	23.90	23.90	47.81	3040	1918
10849.30676	9257.384881	-121.063	22.18	22.18	44.37	3366	1918
40062.80676	9360.384881	-403.063	45.64	45.64	91.28	1014	1918
14173.00676	11308.98488	-252.063	29.84	29.84	59.68	1304	1918
8302.906755	13220.98488	-61.0625	31.13	31.13	62.27	1243	1918
27056.30676	13321.88488	73.52	19.45	19.45	38.90	1810	1918
30415.20676	13455.38488	-135.063	18.09	18.09	36.17	2892	1918
4885.306755	13278.38488	181.595	16.84	16.84	33.68	3455	1918
4988.206755	15718.88488	175.7	24.70	24.70	49.41	2202	1918
27237.50676	16548.18488	-138.063	33.63	33.63	67.26	1138	1918
24527.10676	17693.28488	-294.063	28.24	28.24	56.47	2372	1918
33539.80676	20181.38488	-66.0625	31.70	31.70	63.40	1222	1918
2346.606755	20509.68488	279.845	34.52	34.52	69.05	1000	1918
30763.40676	20838.28488	-53.0625	13.28	13.28	26.56	4690	1918
33066.10676	21675.48488	-131.063	23.06	23.06	46.11	2899	1918
13036.70676	22798.48488	-93.0625	20.42	20.42	40.84	1438	1918
38368.90676	22760.98488	-321.063	41.78	41.78	83.56	1476	1918
4284.506755	23142.98488	366.305	26.31	26.31	52.61	1926	1918
26656.70676	23838.68488	-284.063	33.51	33.51	67.02	1327	1918
7700.706755	26212.98488	-160.063	33.94	33.94	67.87	1348	1918
18768.90676	28454.68488	-333.063	36.27	36.27	72.53	1344	1918
30426.40676	30138.08488	106.925	10.31	10.31	20.63	6513	1918
40064.60676	30198.48488	334.865	38.48	38.48	76.96	1371	1918
14578.50676	31461.48488	-147.063	26.92	26.92	53.84	1670	1918
24622.80676	31733.18488	-86.0625	25.41	25.41	50.82	1005	1918
30320.00676	35589.88488	71.555	26.75	26.75	53.51	1161	1918
7385.306755	36312.28488	104.96	25.91	25.91	51.81	2234	1918
2080.306755	38552.68488	-173.063	42.23	42.23	84.45	1205	1918
39817.40676	39667.78488	-158.063	47.38	47.38	94.77	1025	1918
23602.71485	1926.589241	-236.307	47.90	47.90	95.80	1365	1926
9451.11485	3605.589241	104.716	24.56	24.56	49.13	1716	1926
15059.51485	4451.289241	200.018	19.76	19.76	39.52	2222	1926
812.1148504	6431.289241	-313.307	31.84	31.84	63.68	1295	1926
21674.21485	7318.089241	-261.307	15.57	15.57	31.13	3820	1926
27382.01485	9126.389241	311.041	8.57	8.57	17.14	13246	1926
[truncated: 78,040 more rows]
