# Supplementary material for: Super-resolution analysis of PACSIN2 and EHD2 at caveolae
Source: PLoS One. 2022 Jul 14;17(7):e0271003. doi: 10.1371/journal.pone.0271003 (PMC9282494; doi:10.1371/journal.pone.0271003)
Supplement: S1 Data — (ZIP) [file pone.0271003.s003.zip › 405Cav1polyCy3Cav17C8002driftCorr 3DdistanceR_561-647_116K_TS3D.3dlp]

33330.4105	2905.387878	-153	12.41	12.41	24.82	6250	6
37052.2105	4094.787878	-260	45.66	45.66	91.33	1186	6
16646.8105	5957.587878	0.0075	16.67	16.67	33.35	3984	6
26498.9105	6424.687878	0.955	12.60	12.60	25.20	5155	6
38967.8105	8250.787878	-349	34.29	34.29	68.58	1914	6
31228.9105	8326.087878	-177	10.46	10.46	20.91	8362	6
35226.3105	8533.787878	222.67	26.85	26.85	53.69	2060	6
16204.1105	8798.887878	292.785	19.85	19.85	39.71	5083	6
13689.5105	9665.687878	157.292	6.19	6.19	12.39	23060	6
17158.1105	10214.98788	-299	23.83	23.83	47.67	2613	6
24867.7105	10197.58788	-143	32.62	32.62	65.23	1822	6
27160.5105	11389.28788	268.15	27.32	27.32	54.64	2500	6
19913.5105	11766.88788	196.14	26.26	26.26	52.52	2394	6
19655.4105	13995.18788	-406	14.06	14.06	28.12	9479	6
12718.4105	15139.38788	-147	11.30	11.30	22.61	4457	6
37306.9105	15563.58788	-359	16.37	16.37	32.73	5892	6
17031.0105	16262.08788	90.02	31.02	31.02	62.03	2245	6
35205.9105	16662.68788	-127	9.87	9.87	19.73	10826	6
11335.7105	19141.18788	-333	22.35	22.35	44.70	3387	6
40839.0105	19515.88788	-221	11.96	11.96	23.93	7503	6
16614.8105	19759.28788	-121	47.45	47.45	94.91	1086	6
35880.7105	20727.58788	-164	11.85	11.85	23.69	8726	6
9490.010497	22099.98788	-82	10.67	10.67	21.34	5565	6
16237.4105	22326.58788	-159	45.38	45.38	90.76	1020	6
33148.3105	22609.18788	239.725	41.07	41.07	82.14	1283	6
41309.3105	23112.78788	-143	18.60	18.60	37.21	4125	6
12724.1105	25398.98788	-213	18.58	18.58	37.16	3030	6
8522.410497	25846.18788	-107	13.49	13.49	26.99	4961	6
37251.9105	25913.98788	-437	47.64	47.64	95.28	1768	6
21923.2105	26458.18788	-200	29.18	29.18	58.36	1645	6
26705.7105	27362.58788	123.183	9.89	9.89	19.78	7582	6
39241.6105	27764.18788	-63	31.91	31.91	63.82	2090	6
13490.8105	29346.98788	-285	36.46	36.46	72.91	1711	6
10795.3105	30065.58788	-98	22.00	22.00	43.99	1857	6
15707.5105	30223.58788	-209	16.41	16.41	32.83	3748	6
30266.5105	31696.68788	-49.2625	21.36	21.36	42.72	2385	6
39325.8105	32690.18788	-376	53.76	53.76	107.53	1630	6
31375.8105	34636.58788	201.825	38.65	38.65	77.29	1242	6
40696.5105	34814.68788	120.34	40.36	40.36	80.73	1016	6
29219.2105	35192.78788	-310	22.68	22.68	45.36	4248	6
21261.6105	37049.58788	-175	34.76	34.76	69.52	1477	6
26785.0105	40301.48788	-290	12.18	12.18	24.35	10679	6
39423.91966	3011.082147	207.51	36.24	36.24	72.49	1034	14
23595.81966	4692.682147	-83	10.39	10.39	20.77	5774	14
22841.31966	4857.382147	-32.2075	13.31	13.31	26.61	6060	14
34974.11966	5731.682147	-184	40.32	40.32	80.64	1053	14
12330.01966	5867.782147	-375	7.82	7.82	15.64	18962	14
30535.71966	8229.182147	-362	56.33	56.33	112.66	1037	14
39050.91966	8435.182147	-255	15.75	15.75	31.51	7489	14
28951.31966	8720.782147	20.8525	27.77	27.77	55.53	1353	14
39667.41966	9159.282147	-362	22.61	22.61	45.22	4202	14
37419.61966	9518.082147	-120	30.85	30.85	61.70	1311	14
25033.01966	9739.282147	-202	37.84	37.84	75.69	1989	14
33581.61966	11529.88215	-185	25.06	25.06	50.11	1951	14
13277.91966	12824.38215	134.553	13.54	13.54	27.08	8548	14
16471.31966	14078.38215	196.14	9.47	9.47	18.93	11628	14
16826.81966	16307.38215	162.977	27.22	27.22	54.45	2036	14
35283.71966	16750.88215	-30.3125	16.67	16.67	33.35	2887	14
15162.51966	18495.28215	-150	18.72	18.72	37.44	3641	14
33283.31966	18726.78215	281.415	36.60	36.60	73.19	1492	14
23284.61966	22049.38215	-38.84	22.21	22.21	44.42	1303	14
41297.91966	23054.98215	-421	26.92	26.92	53.84	3180	14
7969.819655	24172.28215	-232	39.85	39.85	79.69	1183	14
28159.21966	26481.48215	90.02	28.97	28.97	57.93	1166	14
39900.81966	26756.98215	-32.2075	43.47	43.47	86.95	1264	14
39503.11966	27196.68215	320.263	34.05	34.05	68.11	2419	14
10392.71966	29167.88215	-152	20.77	20.77	41.54	3932	14
19024.81966	29839.48215	-333	26.07	26.07	52.14	3485	14
32711.51966	30286.58215	-46.42	20.42	20.42	40.84	2068	14
36883.21966	30365.98215	-355	36.36	36.36	72.72	1976	14
13536.51966	30763.18215	83.3875	40.41	40.41	80.82	1058	14
24274.31966	35401.48215	-333	11.70	11.70	23.41	14075	14
27496.51966	35940.58215	-43.5775	19.71	19.71	39.42	2359	14
13428.21966	36199.98215	65.385	30.61	30.61	61.23	1569	14
17643.31966	36478.28215	-165	20.65	20.65	41.31	4252	14
26284.81966	36802.88215	-428	9.49	9.49	18.98	14345	14
37504.41966	36811.38215	-103	30.36	30.36	60.71	1685	14
14857.41966	37376.48215	277.625	31.42	31.42	62.83	2760	14
23536.11966	38462.08215	265.307	18.39	18.39	36.79	5247	14
28390.01966	38539.38215	247.305	30.17	30.17	60.34	2034	14
12595.11966	39086.18215	-83	26.87	26.87	53.74	2330	14
24493.11966	40401.68215	-153	22.33	22.33	44.65	1966	14
33164.52881	4520.976416	-246	36.48	36.48	72.96	2119	22
18125.22881	4964.376416	-118	12.98	12.98	25.95	6517	22
35947.82881	5257.176416	-183	28.83	28.83	57.65	2141	22
19026.52881	7035.376416	85.2825	28.00	28.00	56.00	1236	22
23413.12881	7118.376416	-104	13.78	13.78	27.55	4868	22
14481.82881	7952.376416	-444	32.71	32.71	65.42	2650	22
37381.02881	9477.176416	-296	16.70	16.70	33.39	6213	22
13793.42881	9644.876416	94.7575	8.71	8.71	17.43	9739	22
13120.12881	15137.87642	261.517	10.53	10.53	21.05	8662	22
20419.02881	16091.77642	-330	22.42	22.42	44.84	2255	22
29655.72881	16100.97642	-230	19.15	19.15	38.29	3819	22
16218.52881	17430.17642	-113	16.96	16.96	33.91	2341	22
37991.12881	17560.57642	-126	24.89	24.89	49.78	2019	22
22460.12881	17747.07642	-214	24.35	24.35	48.70	1541	22
30063.92881	18730.77642	113.707	30.85	30.85	61.70	1289	22
40865.12881	19764.27642	-410	38.29	38.29	76.58	2006	22
25589.42881	20032.07642	-118	17.52	17.52	35.04	2553	22
26269.72881	19918.17642	62.5425	26.12	26.12	52.23	1378	22
9329.028814	21508.37642	-120	7.70	7.70	15.40	10961	22
41114.72881	22786.27642	-193	36.48	36.48	72.96	1481	22
31001.32881	23013.37642	167.715	15.07	15.07	30.14	3168	22
38920.02881	24536.97642	47.3825	27.62	27.62	55.25	2095	22
32696.12881	25171.67642	-99	53.34	53.34	106.68	1282	22
23242.22881	28680.47642	-137	26.40	26.40	52.80	1199	22
35001.82881	29674.07642	92.8625	20.91	20.91	41.82	2363	22
13134.82881	29719.77642	-322	27.37	27.37	54.73	2014	22
11013.12881	30920.87642	-300	13.38	13.38	26.75	6884	22
30282.42881	31768.27642	-139	34.67	34.67	69.33	1292	22
14364.72881	32356.67642	151.607	38.81	38.81	77.62	1196	22
15368.62881	32804.27642	10.43	9.42	9.42	18.84	6968	22
16171.42881	32915.07642	-109	30.71	30.71	61.42	1740	22
37643.12881	34474.17642	-439	48.40	48.40	96.79	1522	22
22124.72881	36093.27642	287.1	19.81	19.81	39.61	3313	22
16820.42881	37324.77642	-298	17.85	17.85	35.70	5647	22
26941.92881	37534.17642	-141	10.15	10.15	20.30	9309	22
21870.92881	38914.57642	-197	7.23	7.23	14.46	13074	22
13722.03797	2630.670684	55.91	36.81	36.81	73.62	1210	30
26822.83797	4586.170684	-383	13.68	13.68	27.37	7769	30
14116.03797	7226.270684	236.883	9.21	9.21	18.42	16790	30
34644.23797	7764.070684	-71	12.62	12.62	25.25	6442	30
11376.43797	8503.470684	317.42	22.89	22.89	45.78	3798	30
28434.63797	9683.370684	204.667	21.62	21.62	43.24	2289	30
36104.63797	10998.67068	-90	20.21	20.21	40.41	1667	30
30318.83797	11300.67068	281.415	21.67	21.67	43.33	3943	30
12050.13797	11490.17068	-36.945	15.68	15.68	31.37	2339	30
15592.53797	12197.27068	-448	46.21	46.21	92.41	1538	30
8401.237972	12870.37068	-198	39.42	39.42	78.85	1028	30
12234.73797	13014.07068	-420	25.88	25.88	51.76	2809	30
8644.137972	13658.37068	-172	18.89	18.89	37.77	3452	30
22250.03797	14030.07068	-86	21.50	21.50	43.00	1889	30
17028.13797	16596.87068	-72	19.05	19.05	38.10	3452	30
28060.33797	17194.27068	256.78	38.67	38.67	77.34	1173	30
9219.737972	17664.67068	-280	9.11	9.11	18.23	15287	30
8947.137972	18350.27068	-282	25.81	25.81	51.62	2358	30
41220.03797	18646.07068	-309	50.68	50.68	101.36	1140	30
13272.23797	19186.77068	122.235	37.47	37.47	74.94	1053	30
13749.13797	19283.57068	216.038	10.46	10.46	20.91	10067	30
25630.83797	20002.57068	65.385	20.49	20.49	40.98	3157	30
12744.93797	21367.17068	-320	27.46	27.46	54.92	2522	30
41386.63797	21303.97068	-34.1025	28.10	28.10	56.19	1477	30
9428.537972	22206.57068	-228	25.88	25.88	51.76	1539	30
12940.23797	25275.77068	-383	25.93	25.93	51.86	2194	30
13406.43797	27001.67068	94.7575	9.63	9.63	19.26	8379	30
13939.13797	28571.77068	-425	31.02	31.02	62.03	2191	30
21158.73797	29668.07068	-25.575	9.91	9.91	19.83	8096	30
19475.33797	30394.47068	300.365	33.30	33.30	66.60	1584	30
26776.63797	30666.07068	-186	26.31	26.31	52.61	1607	30
16159.23797	31134.57068	195.193	11.14	11.14	22.28	7178	30
11966.53797	32101.47068	-180	13.64	13.64	27.27	6172	30
24656.83797	32803.47068	-173	6.43	6.43	12.86	17565	30
15200.83797	35041.07068	-273	14.79	14.79	29.58	7692	30
10092.53797	35639.87068	294.68	60.31	60.31	120.62	1335	30
11030.43797	36480.57068	117.497	32.92	32.92	65.85	1183	30
10629.63797	38820.87068	44.54	27.06	27.06	54.12	1655	30
29245.73797	38957.77068	-40.735	19.15	19.15	38.29	2543	30
28481.43797	39770.67068	-38.84	27.04	27.04	54.07	2001	30
18227.14713	2436.664953	-117	19.88	19.88	39.75	1843	38
27925.94713	2271.564953	-344	40.91	40.91	81.81	1730	38
19789.14713	2885.364953	-21.785	14.58	14.58	29.15	5617	38
34349.44713	2689.164953	-341	34.52	34.52	69.05	2156	38
14526.54713	3816.364953	-198	26.14	26.14	52.28	2040	38
22310.34713	3760.464953	250.148	33.84	33.84	67.68	1587	38
18904.74713	4466.664953	-369	24.30	24.30	48.61	2798	38
16896.24713	5045.364953	-17.995	12.18	12.18	24.35	4784	38
15392.14713	5361.264953	140.238	10.01	10.01	20.02	6827	38
33908.54713	6267.664953	212.247	34.08	34.08	68.15	1502	38
23415.04713	7160.664953	-7.5725	11.49	11.49	22.98	5485	38
27771.54713	8388.564953	261.517	34.59	34.59	69.19	1593	38
31163.84713	8333.164953	-268	23.22	23.22	46.44	2917	38
38971.84713	8400.164953	-263	17.40	17.40	34.81	3705	38
32303.24713	9104.964953	-36.945	32.22	32.22	64.43	1108	38
34311.44713	11153.46495	-249	6.55	6.55	13.09	16945	38
36654.94713	11762.86495	136.447	31.70	31.70	63.40	1250	38
10103.94713	11975.66495	-346	14.44	14.44	28.87	6114	38
35211.54713	12011.36495	177.19	26.56	26.56	53.13	1662	38
28928.34713	12163.46495	-365	52.40	52.40	104.80	1042	38
26794.54713	12616.66495	239.725	24.21	24.21	48.42	2144	38
11236.44713	13131.56495	-100	5.51	5.51	11.02	16958	38
24301.84713	13374.66495	11.3775	33.91	33.91	67.82	1325	38
17482.34713	15372.06495	-295	20.14	20.14	40.27	3437	38
32477.64713	15648.76495	-222	13.21	13.21	26.42	4234	38
14018.84713	19499.56495	-35.9975	14.06	14.06	28.12	2999	38
10315.04713	19881.36495	259.622	32.57	32.57	65.14	1505	38
37502.84713	20493.76495	-187	40.39	40.39	80.78	1169	38
40227.74713	20410.56495	-93	16.41	16.41	32.83	5564	38
34297.24713	21436.26495	-228	47.17	47.17	94.34	1051	38
14055.64713	23571.56495	-327	32.88	32.88	65.75	1371	38
18386.34713	25806.16495	-252	32.64	32.64	65.28	1451	38
30124.54713	26445.66495	-102	33.04	33.04	66.08	1033	38
30641.24713	28311.96495	-154	31.04	31.04	62.08	1332	38
12508.94713	29509.66495	310.788	23.20	23.20	46.39	3690	38
15978.74713	30659.06495	290.89	20.04	20.04	40.08	3178	38
34376.24713	30879.56495	-118	17.36	17.36	34.71	3146	38
37414.84713	31930.56495	239.725	40.77	40.77	81.53	1923	38
11946.44713	32127.16495	-327	23.90	23.90	47.81	2339	38
22385.94713	32323.06495	-206	16.79	16.79	33.58	4174	38
12932.74713	32554.06495	108.022	17.78	17.78	35.56	4552	38
31073.44713	32506.16495	308.892	8.67	8.67	17.33	13146	38
24683.94713	32881.56495	-213	5.75	5.75	11.49	22287	38
40325.44713	32741.56495	-185	45.55	45.55	91.09	1076	38
32259.84713	33581.16495	276.677	35.63	35.63	71.26	1744	38
38139.24713	34432.56495	-111	41.87	41.87	83.74	1036	38
17048.14713	36358.96495	-216	10.69	10.69	21.38	5548	38
14956.94713	37108.26495	-137	41.47	41.47	82.94	1321	38
17648.94713	38791.36495	-243	26.96	26.96	53.93	2101	38
21859.04713	38925.76495	-185	15.61	15.61	31.23	4632	38
20369.14713	39585.86495	129.815	34.19	34.19	68.39	1410	38
27771.65629	3013.959222	-162	32.00	32.00	64.01	1246	46
18537.65629	3537.459222	77.7025	8.85	8.85	17.71	8948	46
14163.25629	4698.859222	-215	14.13	14.13	28.26	3462	46
23549.85629	4674.759222	-372	22.49	22.49	44.98	3074	46
25640.35629	5883.359222	-355	19.19	19.19	38.39	4717	46
35660.85629	6407.759222	-231	22.14	22.14	44.27	3193	46
40252.45629	7988.359222	-6.625	24.61	24.61	49.22	2220	46
18343.15629	8871.359222	234.988	32.73	32.73	65.47	1605	46
24043.25629	9368.759222	263.413	15.26	15.26	30.52	4697	46
31052.25629	9649.359222	-134	36.41	36.41	72.82	1223	46
35986.55629	12315.75922	-14.205	10.01	10.01	20.02	5075	46
35212.95629	14453.05922	-219	17.36	17.36	34.71	2380	46
27401.65629	15041.15922	-298	18.11	18.11	36.22	5196	46
37269.55629	15498.25922	-394	14.60	14.60	29.20	3966	46
8083.656288	15569.75922	-268	38.81	38.81	77.62	1085	46
10034.45629	15858.45922	-155	26.59	26.59	53.18	1358	46
8885.856288	16500.55922	-187	27.51	27.51	55.01	1426	46
38051.15629	16918.35922	-316	10.55	10.55	21.10	8260	46
7971.356288	17714.65922	-371	41.14	41.14	82.28	1335	46
7951.056288	17883.15922	-283	46.79	46.79	93.59	1236	46
13290.25629	18406.95922	191.402	16.93	16.93	33.86	5284	46
11977.05629	18910.85922	-17.0475	13.56	13.56	27.13	3611	46
21280.45629	21445.55922	-420	24.49	24.49	48.98	3493	46
12602.75629	21691.95922	-229	17.05	17.05	34.10	5018	46
11441.35629	23975.75922	320.263	22.70	22.70	45.40	2858	46
35429.65629	25942.35922	-25.575	15.38	15.38	30.76	3726	46
29910.95629	27203.35922	-258	41.59	41.59	83.18	1058	46
11219.45629	28287.55922	-44.525	35.09	35.09	70.18	1006	46
35171.35629	30108.35922	-67	17.76	17.76	35.51	2704	46
10496.45629	34275.45922	-134	14.60	14.60	29.20	3428	46
10925.25629	34920.65922	-285	41.24	41.24	82.47	1425	46
18380.15629	38997.95922	-21.785	28.87	28.87	57.74	1429	46
29284.35629	38946.25922	19.905	24.54	24.54	49.08	1441	46
14165.56545	4703.853491	-318	11.30	11.30	22.61	7955	54
28765.16545	6904.753491	111.813	18.13	18.13	36.27	2114	54
21681.76545	7235.753491	306.05	20.23	20.23	40.46	4086	54
9604.665446	8789.153491	-90	22.16	22.16	44.32	3604	54
20878.56545	9018.653491	279.52	27.53	27.53	55.06	1999	54
34467.66545	10263.45349	-239	34.59	34.59	69.19	1556	54
28721.36545	11033.25349	-306	20.23	20.23	40.46	2717	54
10070.56545	11940.25349	-265	22.07	22.07	44.13	2334	54
10106.06545	15220.95349	-323	10.95	10.95	21.90	7729	54
36086.26545	15996.75349	-120	21.97	21.97	43.94	1995	54
38092.56545	16819.85349	-227	14.86	14.86	29.72	4191	54
28241.36545	17016.65349	-425	57.63	57.63	115.25	1003	54
11355.26545	20975.75349	-214	23.90	23.90	47.81	2034	54
31768.96545	21797.35349	-362	22.68	22.68	45.36	2203	54
33531.16545	23730.95349	-0.94	33.86	33.86	67.73	1297	54
13401.96545	25984.45349	264.36	6.05	6.05	12.10	22081	54
33067.56545	26793.85349	244.462	42.34	42.34	84.69	1135	54
41330.86545	26708.35349	233.092	59.16	59.16	118.32	1070	54
37672.86545	27888.95349	-190	39.00	39.00	78.00	1132	54
30061.46545	30318.95349	-334	31.51	31.51	63.02	1540	54
16214.66545	31174.95349	266.255	15.07	15.07	30.14	4133	54
22323.26545	30956.05349	-375	35.00	35.00	69.99	1294	54
30359.66545	32504.35349	128.867	26.73	26.73	53.46	1431	54
29206.06545	32620.65349	-309	39.61	39.61	79.22	1321	54
33006.36545	33831.25349	-301	14.79	14.79	29.58	5778	54
28076.26545	34900.65349	-318	16.89	16.89	33.77	5202	54
21295.26545	37000.75349	-260	28.71	28.71	57.41	1919	54
17472.06545	38111.25349	-100	12.32	12.32	24.63	8982	54
31377.36545	40174.65349	136.447	17.10	17.10	34.19	6020	54
17279.0746	2973.047759	44.54	15.71	15.71	31.42	4142	62
30431.0746	3235.047759	-380	32.36	32.36	64.72	2607	62
11024.0746	3451.847759	-366	45.00	45.00	90.01	1176	62
35991.1746	3997.647759	-290	33.86	33.86	67.73	1442	62
26059.3746	4096.647759	278.573	32.22	32.22	64.43	1514	62
30157.0746	5309.247759	185.717	36.29	36.29	72.58	1640	62
15466.9746	5392.247759	-96	10.53	10.53	21.05	3808	62
34068.7746	6138.247759	-61	36.01	36.01	72.02	1117	62
18643.1746	7458.647759	236.883	18.32	18.32	36.64	4491	62
36439.1746	10099.84776	-121	12.53	12.53	25.06	5638	62
32515.4746	10402.14776	61.595	8.97	8.97	17.95	10619	62
10836.1746	11154.54776	-373	48.23	48.23	96.46	1193	62
22212.9746	11399.84776	-154	21.05	21.05	42.11	2395	62
27061.6746	11325.64776	-369	6.88	6.88	13.75	23434	62
17554.8746	11952.14776	-90	13.73	13.73	27.46	4119	62
13488.2746	13946.04776	17.0625	27.37	27.37	54.73	1697	62
36969.7746	14751.54776	-162	26.31	26.31	52.61	1284	62
13220.9746	15143.04776	19.905	33.94	33.94	67.87	1079	62
21285.2746	15120.94776	34.1175	30.52	30.52	61.04	1189	62
37323.7746	15703.34776	-352	33.13	33.13	66.27	1640	62
25432.6746	15827.94776	-47.3675	39.99	39.99	79.98	1021	62
5291.174605	16401.84776	-429	46.82	46.82	93.63	1241	62
8838.674605	19212.74776	-209	45.69	45.69	91.37	1064	62
11620.0746	19861.04776	-84	39.38	39.38	78.75	1052	62
17913.0746	19921.24776	-112	21.22	21.22	42.44	2111	62
35879.8746	20727.54776	36.96	25.88	25.88	51.76	1909	62
32864.4746	22537.24776	178.137	20.68	20.68	41.35	3485	62
36192.5746	23618.64776	-414	28.83	28.83	57.65	3155	62
10208.3746	24154.04776	240.673	25.60	25.60	51.20	1818	62
32557.5746	25289.94776	-0.94	30.64	30.64	61.28	1113	62
38689.9746	25844.14776	296.575	27.08	27.08	54.16	2132	62
23771.6746	27922.14776	64.4375	25.15	25.15	50.30	1201	62
14010.9746	28668.54776	-374	54.24	54.24	108.47	1619	62
21199.6746	28630.14776	-314	39.05	39.05	78.09	1297	62
32943.4746	28999.84776	108.022	33.51	33.51	67.02	1111	62
28837.3746	29290.44776	49.2775	25.13	25.13	50.26	1690	62
32693.6746	29956.34776	-277	18.84	18.84	37.68	4111	62
25816.0746	30506.74776	-366	30.83	30.83	61.65	1558	62
21695.5746	30743.94776	-50.21	12.08	12.08	24.16	4129	62
31031.1746	31724.94776	-88	8.74	8.74	17.47	7389	62
29349.3746	32594.34776	-227	18.35	18.35	36.69	3161	62
8943.174605	33100.14776	-41.6825	40.74	40.74	81.48	1013	62
20561.9746	35259.14776	291.837	23.62	23.62	47.24	2610	62
23041.8746	35588.94776	251.095	37.87	37.87	75.74	1333	62
31517.5746	35761.44776	77.7025	24.52	24.52	49.03	2393	62
11459.2746	35917.84776	-102	38.36	38.36	76.73	1463	62
19799.7746	35931.64776	-65	5.70	5.70	11.40	14132	62
17149.0746	36431.34776	-277	25.50	25.50	51.01	2207	62
12929.7746	37477.74776	-15.1525	35.68	35.68	71.36	1146	62
28450.0746	38419.14776	116.55	29.08	29.08	58.17	1962	62
28095.7746	39046.64776	-314	41.82	41.82	83.65	1207	62
17154.5746	39957.24776	-153	43.97	43.97	87.94	1301	62
33364.08376	2895.642028	-140	15.87	15.87	31.75	3666	70
17289.18376	2977.842028	-57	9.42	9.42	18.84	6579	70
34061.28376	4234.742028	-252	29.37	29.37	58.73	1748	70
18322.98376	4885.542028	230.25	11.56	11.56	23.13	7860	70
7873.583763	5181.342028	-353	40.91	40.91	81.81	1057	70
15460.08376	5377.442028	69.175	6.81	6.81	13.61	8969	70
25192.88376	7883.142028	-65	11.04	11.04	22.09	7760	70
24806.38376	10281.94203	50.225	43.50	43.50	86.99	1260	70
37369.58376	10810.04203	-89	24.89	24.89	49.78	1749	70
15737.28376	11049.24203	152.555	31.86	31.86	63.73	1900	70
10845.18376	10997.54203	-435	8.88	8.88	17.76	18683	70
10142.08376	12812.54203	-425	25.39	25.39	50.77	2508	70
11805.18376	12856.24203	140.238	5.60	5.60	11.21	18390	70
17521.78376	15556.04203	97.6	14.79	14.79	29.58	2390	70
35268.48376	16594.84203	-231	13.33	13.33	26.66	6822	70
22582.48376	17918.24203	216.985	33.72	33.72	67.45	1171	70
37340.18376	18038.94203	-294	22.28	22.28	44.56	2187	70
20491.78376	18016.04203	-428	26.21	26.21	52.42	2399	70
10240.88376	18878.74203	-295	19.55	19.55	39.09	2374	70
11370.08376	19149.84203	31.275	15.28	15.28	30.57	4145	70
8933.583763	20768.34203	125.077	29.08	29.08	58.17	1237	70
25809.98376	23210.34203	-128	15.07	15.07	30.14	3936	70
37775.68376	23213.54203	-200	8.71	8.71	17.43	13112	70
35494.68376	25922.04203	164.872	18.70	18.70	37.40	2329	70
32988.48376	28930.94203	-213	41.92	41.92	83.84	1060	70
10391.38376	29101.84203	19.905	27.34	27.34	54.68	1832	70
30214.18376	31735.44203	-122	13.26	13.26	26.52	4695	70
22352.68376	32346.14203	-184	11.02	11.02	22.04	4914	70
14401.28376	34243.14203	72.965	23.81	23.81	47.62	1408	70
33753.88376	34559.84203	5.6925	19.29	19.29	38.57	2566	70
24271.58376	35148.24203	-397	18.32	18.32	36.64	4539	70
31864.38376	35908.34203	271.94	49.36	49.36	98.72	1122	70
36828.88376	37181.14203	-452	52.56	52.56	105.13	1309	70
16011.78376	37366.24203	-312	42.48	42.48	84.97	1272	70
21918.38376	38082.04203	68.2275	7.84	7.84	15.68	13322	70
18216.68376	38894.04203	-208	15.35	15.35	30.71	5773	70
29308.08376	38944.64203	-8.52	36.97	36.97	73.95	1059	70
27643.28376	40015.64203	-342	62.90	62.90	125.80	1104	70
15530.49292	2010.736297	-384	11.19	11.19	22.37	8847	78
27605.39292	3553.636297	-141	19.83	19.83	39.66	2138	78
17416.69292	3888.136297	-13.2575	18.89	18.89	37.77	2232	78
12469.09292	5064.436297	-245	26.64	26.64	53.27	1840	78
11481.09292	5621.436297	-1.8875	23.97	23.97	47.95	2235	78
32558.19292	5988.836297	-27.47	13.54	13.54	27.08	4234	78
28192.09292	7397.936297	-79	17.90	17.90	35.80	3642	78
26039.09292	7695.036297	91.915	9.14	9.14	18.27	7346	78
13693.99292	8161.836297	-37.8925	17.12	17.12	34.24	2097	78
13417.79292	9107.736297	-245	16.51	16.51	33.02	4905	78
34859.49292	10371.5363	-38.84	11.82	11.82	23.64	8490	78
37434.89292	10810.8363	60.6475	30.52	30.52	61.04	1321	78
8606.292921	13679.6363	24.6425	26.87	26.87	53.74	2194	78
19623.99292	15873.7363	-279	22.33	22.33	44.65	3531	78
26476.49292	18783.1363	-179	14.70	14.70	29.39	4943	78
41103.49292	23581.8363	-361	40.32	40.32	80.64	1709	78
21041.39292	24796.1363	-354	39.89	39.89	79.79	1011	78
33403.19292	24867.7363	158.24	16.46	16.46	32.92	5209	78
32270.19292	26187.9363	-228	16.53	16.53	33.06	5263	78
9727.592921	26847.5363	27.485	28.61	28.61	57.23	1183	78
16860.59292	27447.9363	310.788	24.92	24.92	49.83	2073	78
38001.09292	27781.9363	72.0175	32.36	32.36	64.72	1033	78
12201.19292	28265.9363	216.038	31.86	31.86	63.73	1396	78
29822.69292	29054.6363	71.07	27.98	27.98	55.95	1156	78
30385.89292	29012.0363	157.292	26.68	26.68	53.36	1303	78
26189.19292	31813.0363	-237	9.21	9.21	18.42	12657	78
13938.69292	33500.2363	83.3875	12.15	12.15	24.30	4662	78
14417.29292	34272.4363	168.663	11.96	11.96	23.93	5411	78
15426.99292	34181.9363	215.09	16.58	16.58	33.16	4588	78
16804.59292	35989.3363	-188	15.38	15.38	30.76	3220	78
31581.89292	38150.8363	317.42	47.05	47.05	94.11	1150	78
17440.19292	38164.9363	-154	23.86	23.86	47.71	1867	78
38522.39292	39854.1363	-176	28.40	28.40	56.80	1539	78
27655.20208	3533.030566	-189	20.14	20.14	40.27	3645	86
14552.80208	3717.930566	-214	11.70	11.70	23.41	6957	86
24833.70208	3495.730566	-254	25.55	25.55	51.10	1564	86
32251.30208	4879.630566	-155	20.23	20.23	40.46	2502	86
25067.70208	6637.430566	65.385	15.90	15.90	31.79	3653	86
32238.30208	6763.430566	-110	25.17	25.17	50.35	1692	86
14425.60208	7017.630566	-157	32.88	32.88	65.75	1493	86
35120.40208	7430.330566	0.0075	23.76	23.76	47.52	1936	86
37318.00208	7700.330566	-363	29.65	29.65	59.30	1886	86
14514.70208	7896.830566	-220	24.75	24.75	49.50	1877	86
22996.90208	8561.730566	201.825	24.00	24.00	47.99	1877	86
16886.20208	9614.930566	-198	43.31	43.31	86.62	1134	86
28469.60208	9714.830566	146.87	15.35	15.35	30.71	4522	86
37360.80208	13136.43057	-231	15.26	15.26	30.52	4741	86
17664.30208	14004.63057	-52.105	35.42	35.42	70.84	1171	86
14499.30208	14990.63057	189.508	25.72	25.72	51.43	2409	86
33534.70208	16210.13057	74.86	7.82	7.82	15.64	14010	86
8954.002079	16620.53057	-316	22.21	22.21	44.42	2644	86
34005.80208	17528.43057	119.393	13.82	13.82	27.65	4627	86
22194.40208	19595.63057	243.515	38.95	38.95	77.90	1188	86
11487.50208	19856.43057	81.4925	18.93	18.93	37.87	2275	86
37768.90208	20101.53057	-353	38.74	38.74	77.48	1303	86
40317.10208	20453.53057	115.603	43.54	43.54	87.09	1010	86
37706.90208	20437.63057	-63	21.03	21.03	42.06	1876	86
35307.00208	21473.43057	116.55	9.00	9.00	17.99	10595	86
12614.60208	21790.53057	-367	21.36	21.36	42.72	4913	86
34374.20208	22248.73057	-86	16.96	16.96	33.91	4121	86
29477.90208	22986.23057	137.395	18.63	18.63	37.26	2312	86
37787.00208	23187.33057	-232	9.30	9.30	18.60	13175	86
8006.002079	24216.23057	-59	14.79	14.79	29.58	4075	86
12680.80208	24141.53057	236.883	25.69	25.69	51.39	2456	86
23735.20208	27845.23057	-269	30.45	30.45	60.90	1992	86
32758.00208	29922.63057	-339	19.78	19.78	39.56	4429	86
12164.70208	30267.23057	175.295	23.83	23.83	47.67	2745	86
10924.80208	30462.73057	-198	16.86	16.86	33.72	3709	86
17264.60208	30563.63057	-340	46.63	46.63	93.26	1690	86
31006.00208	31681.03057	-232	8.88	8.88	17.76	11942	86
18009.40208	32264.03057	-229	31.79	31.79	63.59	1027	86
28935.40208	32817.43057	-157	46.23	46.23	92.46	1015	86
37123.60208	33826.03057	12.325	27.55	27.55	55.11	1297	86
15474.40208	34138.93057	88.125	15.87	15.87	31.75	2849	86
24180.80208	35094.83057	-297	34.67	34.67	69.33	1391	86
17550.20208	35316.13057	104.232	38.15	38.15	76.30	1014	86
22774.40208	37875.73057	-99	32.12	32.12	64.24	1317	86
21477.50208	39665.33057	-229	13.05	13.05	26.09	5618	86
23062.31124	3304.424835	-438	25.15	25.15	50.30	3607	94
24821.01124	3620.424835	158.24	21.64	21.64	43.28	1932	94
15791.01124	3830.024835	-345	15.43	15.43	30.85	7065	94
12570.71124	4851.824835	26.5375	34.59	34.59	69.19	1058	94
25091.71124	6660.224835	175.295	24.23	24.23	48.47	2214	94
16322.41124	8773.824835	-216	26.42	26.42	52.85	2140	94
28874.71124	8777.924835	-64	25.98	25.98	51.95	2204	94
39572.71124	9277.124835	-206	17.85	17.85	35.70	4626	94
10948.71124	10857.82483	-345	29.63	29.63	59.25	1728	94
35125.81124	13167.52483	-17.0475	25.81	25.81	51.62	1910	94
32596.31124	13768.42483	-96	31.67	31.67	63.35	1163	94
16440.51124	14403.82483	145.923	13.56	13.56	27.13	4932	94
14472.41124	15013.92483	162.977	16.86	16.86	33.72	2473	94
12816.51124	15655.32483	224.565	22.68	22.68	45.36	2177	94
25450.01124	15863.12483	146.87	32.55	32.55	65.09	1006	94
33384.21124	16300.82483	24.6425	11.87	11.87	23.74	5700	94
37338.81124	16933.02483	-89	10.41	10.41	20.82	10183	94
26400.11124	19894.32483	-33.155	12.41	12.41	24.82	5705	94
41215.91124	21276.52483	209.405	18.68	18.68	37.35	3372	94
26582.61124	21359.02483	-173	37.26	37.26	74.51	1053	94
35365.81124	21453.62483	200.878	13.02	13.02	26.05	6266	94
21298.91124	21584.82483	-179	30.92	30.92	61.84	1192	94
8728.111237	22304.32483	-312	21.34	21.34	42.67	3184	94
37777.21124	23283.02483	-259	24.07	24.07	48.14	1896	94
40474.41124	29537.52483	108.97	23.08	23.08	46.16	1756	94
22654.71124	30496.92483	69.175	20.46	20.46	40.93	1539	94
14481.41124	31248.42483	134.553	14.15	14.15	28.31	4465	94
10994.91124	31400.42483	-420	21.64	21.64	43.28	2982	94
31028.11124	31667.72483	-172	6.88	6.88	13.75	16521	94
35620.11124	31802.02483	10.43	22.58	22.58	45.17	1524	94
14302.01124	32339.52483	-186	16.98	16.98	33.96	3013	94
20762.31124	32716.42483	-274	27.13	27.13	54.26	1967	94
13920.51124	33521.42483	225.512	20.30	20.30	40.60	2264	94
21062.91124	35186.22483	216.038	14.37	14.37	28.73	6076	94
12178.31124	35581.92483	-243	35.58	35.58	71.17	1289	94
27553.61124	35998.12483	-150	9.37	9.37	18.75	6780	94
17490.41124	36642.42483	-333	42.81	42.81	85.63	1183	94
29254.51124	36590.52483	-222	26.64	26.64	53.27	1774	94
26313.01124	36868.82483	-237	22.47	22.47	44.93	1740	94
34981.71124	37413.02483	166.768	22.58	22.58	45.17	2322	94
17625.31124	38561.72483	-353	55.06	55.06	110.12	1160	94
26794.71124	40269.72483	-265	14.29	14.29	28.59	8162	94
13701.4204	2642.119103	-118	22.09	22.09	44.18	1446	102
17428.5204	3866.819103	28.4325	8.85	8.85	17.71	7641	102
26796.3204	4456.119103	3.7975	21.60	21.60	43.19	2034	102
21228.5204	5725.719103	-153	15.28	15.28	30.57	4424	102
12283.8204	6265.919103	-62	22.75	22.75	45.50	1840	102
17884.4204	8064.619103	-188	28.05	28.05	56.10	1368	102
38353.0204	7946.919103	-102	18.82	18.82	37.63	2241	102
33333.5204	8840.019103	-197	36.10	36.10	72.20	1113	102
19678.0204	9364.719103	294.68	33.65	33.65	67.31	1507	102
28499.5204	9730.019103	36.0125	14.86	14.86	29.72	3752	102
32751.5204	12162.2191	187.613	22.75	22.75	45.50	2691	102
21683.6204	13353.7191	194.245	10.24	10.24	20.49	7886	102
10219.8204	13896.0191	-201	16.39	16.39	32.78	3617	102
20656.8204	14426.8191	-249	20.82	20.82	41.64	2235	102
21328.6204	15097.3191	-120	13.75	13.75	27.51	5050	102
14841.0204	17667.4191	-196	26.45	26.45	52.89	2418	102
16442.4204	18446.0191	77.7025	7.96	7.96	15.92	10697	102
12571.5204	20638.9191	56.8575	24.85	24.85	49.69	1592	102
41207.9204	21255.7191	122.235	19.10	19.10	38.20	3081	102
28432.5204	22720.8191	-422	49.20	49.20	98.39	1048	102
33606.0204	23722.9191	47.3825	26.19	26.19	52.38	1588	102
40212.9204	25014.1191	258.675	42.77	42.77	85.53	1232	102
31032.6204	26704.6191	286.152	12.48	12.48	24.96	9832	102
13428.9204	26960.4191	25.59	8.31	8.31	16.63	10254	102
13899.6204	27792.6191	83.3875	26.16	26.16	52.33	1264	102
11354.8204	28072.3191	74.86	8.08	8.08	16.16	6877	102
34408.3204	30968.9191	-422	47.95	47.95	95.90	1111	102
35645.7204	31831.9191	29.38	22.25	22.25	44.51	1436	102
26103.1204	31912.5191	-10.415	12.46	12.46	24.92	5098	102
15483.1204	34010.0191	107.075	16.70	16.70	33.39	2468	102
28133.6204	34826.3191	-251	42.48	42.48	84.97	1018	102
23960.7204	36292.7191	12.325	25.76	25.76	51.53	1015	102
14950.3204	37242.7191	-330	22.16	22.16	44.32	2598	102
18452.8204	37179.2191	10.43	16.01	16.01	32.03	4164	102
26807.9204	40221.1191	-286	11.99	11.99	23.97	9364	102
15143.62955	2040.413372	-325.029	14.84	14.84	29.67	3563	110
27990.02955	2888.113372	-285.029	26.02	26.02	52.05	1506	110
34103.52955	4348.013372	-174.029	27.27	27.27	54.54	2362	110
27194.62955	4911.713372	-36.9738	19.10	19.10	38.20	1946	110
12256.02955	5941.713372	-363.029	63.11	63.11	126.23	1452	110
25470.42955	8285.213372	184.741	13.92	13.92	27.84	4255	110
35018.82955	8644.213372	9.4537	21.22	21.22	42.44	2942	110
28579.22955	9734.213372	-33.1838	26.78	26.78	53.55	1502	110
18451.42955	11310.71337	-68.0288	12.48	12.48	24.96	5761	110
10205.22955	12102.41337	-187.029	27.69	27.69	55.39	1606	110
35993.12955	13712.31337	27.4562	8.67	8.67	17.33	5993	110
29678.82955	14454.11337	-1.9163	19.45	19.45	38.90	3453	110
33905.22955	15027.01337	-39.8163	14.15	14.15	28.31	4780	110
23739.62955	16312.11337	5.6637	39.54	39.54	79.08	1272	110
12496.92955	16872.81337	-219.029	8.83	8.83	17.66	11217	110
13617.82955	16501.01337	-198.029	21.95	21.95	43.90	1479	110
14323.82955	18340.11337	235.906	16.96	16.96	33.91	3053	110
41180.32955	21255.01337	98.5187	21.95	21.95	43.90	1568	110
22146.12955	21424.31337	-308.029	28.28	28.28	56.57	1447	110
35372.02955	21485.61337	-150.029	28.28	28.28	56.57	1254	110
26493.02955	23966.01337	-435.029	31.89	31.89	63.77	1875	110
33175.52955	24850.31337	213.166	18.16	18.16	36.31	3195	110
9917.729554	26740.61337	-305.029	25.03	25.03	50.07	1886	110
33209.32955	29101.11337	83.3587	40.62	40.62	81.25	1155	110
39530.72955	29432.91337	-126.029	21.76	21.76	43.52	2492	110
11999.72955	29977.71337	-119.029	15.52	15.52	31.04	3027	110
10916.02955	30447.81337	-89.0288	30.00	30.00	60.01	1879	110
25826.42955	30712.01337	310.759	52.49	52.49	104.99	1317	110
22406.22955	31822.11337	151.579	38.32	38.32	76.63	1223	110
41306.42955	32003.11337	-196.029	40.77	40.77	81.53	1143	110
26109.72955	34236.51337	23.6662	26.61	26.61	53.22	1436	110
15470.52955	36125.61337	-27.4988	9.68	9.68	19.36	10649	110
24066.92955	36178.11337	-156.029	20.91	20.91	41.82	2418	110
15139.82955	37388.61337	-18.9713	34.62	34.62	69.24	1163	110
23357.82955	40372.51337	-303.029	40.81	40.81	81.62	1019	110
24871.63871	3496.107641	-321.062	41.52	41.52	83.04	1260	118
40249.93871	3943.607641	-313.062	44.37	44.37	88.74	1233	118
30245.33871	5404.507641	-260.062	15.97	15.97	31.93	3789	118
30586.63871	6184.807641	-136.062	21.97	21.97	43.94	2969	118
21727.03871	7172.707641	41.6358	23.64	23.64	47.29	1181	118
32896.23871	9630.007641	-214.062	32.03	32.03	64.06	1305	118
18823.33871	10024.20764	79.5358	11.59	11.59	23.17	4880	118
38593.13871	9956.707641	-179.062	28.59	28.59	57.18	1300	118
10840.43871	10249.00764	-372.062	8.05	8.05	16.11	15028	118
36395.73871	10175.60764	89.0108	9.42	9.42	18.84	6662	118
12502.33871	11706.80764	238.716	39.80	39.80	79.60	1170	118
15369.23871	13118.00764	-89.0617	33.25	33.25	66.51	1208	118
14701.53871	13485.40764	83.3258	25.91	25.91	51.81	1410	118
20634.63871	14383.60764	-301.062	19.24	19.24	38.48	3952	118
34734.43871	15018.60764	-224.062	24.07	24.07	48.14	2750	118
29584.53871	16252.30764	-253.062	30.05	30.05	60.10	1365	118
8893.538712	16611.70764	-343.062	42.44	42.44	84.87	1208	118
19758.03871	16602.40764	-153.062	35.30	35.30	70.60	1174	118
11689.13871	16761.60764	161.021	18.93	18.93	37.87	2897	118
12496.03871	16866.00764	-172.062	9.80	9.80	19.59	6342	118
32389.63871	16892.60764	-404.062	18.60	18.60	37.21	3499	118
30739.73871	17374.80764	73.8508	24.80	24.80	49.60	1701	118
11644.83871	21638.40764	-154.062	30.17	30.17	60.34	1634	118
35133.33871	23644.40764	176.181	14.18	14.18	28.35	4231	118
35134.13871	25620.70764	-133.062	14.04	14.04	28.07	4934	118
27017.03871	26194.20764	-135.062	25.65	25.65	51.29	1647	118
26630.83871	27349.00764	120.278	19.73	19.73	39.47	2155	118
23705.83871	28104.30764	-419.062	51.53	51.53	103.05	1066	118
33651.43871	29821.30764	76.6933	26.33	26.33	52.66	2295	118
22392.63871	31064.10764	-320.062	16.89	16.89	33.77	4741	118
38675.73871	30663.80764	-303.062	44.16	44.16	88.31	1084	118
14804.73871	31184.70764	187.551	33.32	33.32	66.65	1210	118
5687.438712	32973.50764	-343.062	45.19	45.19	90.38	1074	118
19387.73871	33230.20764	-227.062	28.05	28.05	56.10	1719	118
29213.13871	34264.80764	-274.062	11.26	11.26	22.51	5729	118
39701.93871	34827.80764	-65.0617	33.82	33.82	67.64	1544	118
23057.13871	35965.30764	-424.062	19.95	19.95	39.89	3632	118
15106.83871	37352.70764	-267.062	15.47	15.47	30.94	4970	118
34844.83871	37451.70764	301.251	31.70	31.70	63.40	1915	118
9307.138712	38908.60764	105.118	33.30	33.30	66.60	1241	118
9995.838712	39042.40764	-366.062	50.35	50.35	100.70	1407	118
41129.23871	40321.00764	16.0533	21.08	21.08	42.15	3161	118
36301.93871	40406.00764	305.988	64.46	64.46	128.91	1017	118
15492.54787	5434.20191	-6.71964	8.67	8.67	17.33	6067	126
27960.64787	6194.20191	125.93	24.68	24.68	49.36	2274	126
34330.54787	9230.00191	61.5004	19.26	19.26	38.53	2615	126
12213.74787	12223.10191	307.85	46.21	46.21	92.41	1244	126
16586.64787	12499.90191	91.8204	15.12	15.12	30.24	4386	126
14146.34787	15250.80191	78.5554	12.03	12.03	24.07	4369	126
17949.54787	16479.10191	-5.77214	11.26	11.26	22.51	6394	126
20514.24787	16478.90191	241.525	24.92	24.92	49.83	3580	126
21502.64787	16380.10191	98.4529	21.48	21.48	42.96	2832	126
7750.44787	17182.80191	-315.095	23.50	23.50	47.01	2233	126
34127.04787	17483.00191	-139.095	15.73	15.73	31.46	4837	126
27771.64787	18218.20191	-332.095	44.32	44.32	88.64	1054	126
16460.14787	18454.60191	-37.0396	7.39	7.39	14.79	10693	126
14748.24787	19804.30191	225.418	28.28	28.28	56.57	2390	126
35772.04787	20718.70191	133.51	24.68	24.68	49.36	1545	126
35321.84787	21450.20191	234.893	11.16	11.16	22.33	7739	126
29686.24787	23035.00191	-213.095	37.42	37.42	74.84	1051	126
41322.94787	23045.50191	-385.095	23.08	23.08	46.16	4039	126
26643.54787	27368.00191	106.033	12.41	12.41	24.82	3603	126
13283.64787	29890.50191	-333.095	19.00	19.00	38.01	2254	126
39606.64787	31540.60191	-264.095	35.63	35.63	71.26	1323	126
11939.14787	33143.10191	-159.095	26.75	26.75	53.51	1586	126
31138.84787	33399.50191	262.37	21.48	21.48	42.96	3407	126
30403.14787	33608.10191	-42.7246	7.39	7.39	14.79	9633	126
10574.34787	35201.20191	-187.095	12.41	12.41	24.82	8408	126
20951.94787	36309.40191	282.268	7.80	7.80	15.59	13876	126
35021.44787	37317.60191	38.7604	23.39	23.39	46.77	2161	126
27583.44787	37446.50191	-284.095	23.62	23.62	47.24	3318	126
22250.75703	3632.296178	-3.91006	25.41	25.41	50.82	2238	134
23942.15703	4035.896178	-237.128	12.29	12.29	24.59	6918	134
26889.15703	4538.896178	-159.128	11.09	11.09	22.18	3592	134
25592.15703	6006.396178	-156.128	27.77	27.77	55.53	1393	134
17929.25703	7428.296178	-148.128	21.05	21.05	42.11	2928	134
26074.45703	7723.496178	79.4699	9.00	9.00	17.99	7369	134
30113.75703	7619.896178	219.7	10.41	10.41	20.82	10947	134
19789.45703	9290.896178	-224.128	34.10	34.10	68.20	1297	134
36685.55703	9626.896178	-88.1276	14.53	14.53	29.06	4188	134
10832.75703	10206.59618	-344.128	9.18	9.18	18.37	11620	134
16164.65703	10168.89618	-114.128	38.50	38.50	77.01	1036	134
17533.65703	11962.49618	-46.5476	19.10	19.10	38.20	3286	134
35991.95703	12286.29618	105.052	5.75	5.75	11.49	15753	134
18161.65703	12565.29618	-184.128	32.36	32.36	64.72	1164	134
28242.15703	12602.39618	-246.128	16.18	16.18	32.36	3870	134
11971.05703	15135.69618	25.4624	26.42	26.42	52.85	1416	134
33367.25703	16272.79618	-16.2276	21.29	21.29	42.58	1803	134
28380.35703	16584.89618	-52.2326	26.31	26.31	52.61	1177	134
34458.25703	21622.69618	-445.128	31.77	31.77	63.54	2173	134
20738.35703	22226.69618	-195.128	26.82	26.82	53.65	2154	134
8004.857028	24818.29618	-244.128	36.41	36.41	72.82	1058	134
11015.75703	25846.09618	145.795	5.30	5.30	10.60	16706	134
34835.85703	28346.89618	-40.8626	26.45	26.45	52.89	1230	134
39778.75703	29988.79618	-362.128	32.95	32.95	65.89	2734	134
30299.65703	31816.59618	261.39	19.00	19.00	38.01	3725	134
14393.95703	34263.59618	163.797	11.75	11.75	23.50	3556	134
14647.25703	39499.59618	-197.128	41.68	41.68	83.37	1243	134
31093.25703	40250.99618	289.815	27.15	27.15	54.31	1824	134
30135.66619	5295.790447	-69.1605	27.95	27.95	55.91	1295	142
26169.06619	5590.790447	-208.16	37.33	37.33	74.65	1187	142
24141.36619	7891.990447	-210.16	30.38	30.38	60.76	1362	142
32938.66619	9204.290447	276.517	23.90	23.90	47.81	2157	142
8762.066187	11459.89045	-10.5755	20.37	20.37	40.74	1795	142
12573.36619	12303.29045	-220.16	18.25	18.25	36.50	5429	142
36021.66619	12322.89045	147.657	11.37	11.37	22.75	4021	142
33933.16619	12840.29045	-21.9455	28.26	28.26	56.52	1378	142
36411.26619	15453.99045	-210.16	26.94	26.94	53.88	2308	142
34115.16619	17508.29045	-69.1605	43.64	43.64	87.28	1048	142
21511.26619	18082.09045	-220.16	19.85	19.85	39.71	2766	142
13831.16619	18084.19045	-369.16	51.67	51.67	103.34	1045	142
21475.36619	18446.69045	77.542	33.02	33.02	66.03	1106	142
23741.46619	19528.19045	-290.16	15.05	15.05	30.10	4476	142
16665.96619	22055.99045	-372.16	29.32	29.32	58.64	2119	142
22703.36619	22098.69045	238.617	30.19	30.19	60.38	1426	142
34230.46619	23066.49045	292.625	10.31	10.31	20.63	12896	142
38529.36619	22906.09045	151.447	34.22	34.22	68.44	1567	142
36278.86619	23290.89045	-20.0505	7.98	7.98	15.97	9026	142
11686.26619	25630.29045	222.51	50.33	50.33	100.65	1377	142
11021.66619	25862.19045	145.762	5.75	5.75	11.49	18525	142
13477.56619	25939.89045	246.197	13.09	13.09	26.19	6470	142
12099.16619	26347.89045	-230.16	38.22	38.22	76.44	1193	142
11575.66619	27022.49045	112.6	8.93	8.93	17.85	9162	142
15948.56619	30832.19045	-203.16	11.63	11.63	23.27	4315	142
9736.966187	32189.49045	-404.16	13.00	13.00	26.00	8026	142
21466.16619	33832.69045	15.9545	26.35	26.35	52.70	1309	142
29879.66619	34382.89045	206.402	24.54	24.54	49.08	1911	142
17586.86619	35399.29045	-410.16	18.06	18.06	36.13	5698	142
17616.96619	36431.19045	-2.04798	17.22	17.22	34.43	2499	142
17031.26619	36939.39045	-286.16	22.96	22.96	45.92	2537	142
22532.16619	37803.29045	173.24	25.17	25.17	50.35	1548	142
28573.86619	38523.79045	-291.16	44.27	44.27	88.55	1071	142
26806.26619	40131.59045	-210.16	12.43	12.43	24.87	6457	142
26714.27534	2900.484716	-361.193	15.57	15.57	31.13	4878	150
22288.17534	3606.084716	-121.193	14.79	14.79	29.58	3734	150
23954.67534	4039.984716	-130.193	15.66	15.66	31.32	2438	150
14890.27534	4547.684716	-258.193	10.64	10.64	21.29	7245	150
26725.37534	4454.384716	-75.1934	18.16	18.16	36.31	3429	150
30124.37534	5297.384716	91.7216	26.71	26.71	53.41	1118	150
11204.97534	6550.684716	-212.193	23.39	23.39	46.77	1807	150
23397.57534	7167.684716	210.159	17.50	17.50	35.00	4584	150
11265.07534	8598.384716	-145.193	15.24	15.24	30.47	3760	150
34909.67534	8545.484716	-319.193	34.92	34.92	69.85	1723	150
32610.77534	8818.484716	-39.0334	11.49	11.49	22.98	5649	150
22161.17534	11479.08472	-281.193	30.33	30.33	60.66	1335	150
13945.37534	12138.48472	-113.193	25.36	25.36	50.73	2226	150
36012.47534	12294.48472	103.092	9.94	9.94	19.88	3916	150
34931.17534	13157.48472	156.152	28.68	28.68	57.37	1768	150
33942.77534	15025.48472	249.007	30.83	30.83	61.65	1358	150
32508.37534	15815.68472	-403.193	8.20	8.20	16.39	11597	150
10552.47534	16930.88472	-272.193	27.15	27.15	54.31	2077	150
13093.97534	19079.78472	145.729	26.49	26.49	52.99	1258	150
8504.275345	20054.68472	-305.193	22.07	22.07	44.13	3179	150
25014.97534	21268.98472	-379.193	31.51	31.51	63.02	1401	150
11615.07534	21627.78472	-282.193	30.57	30.57	61.14	1659	150
32532.57534	25313.98472	-140.193	27.77	27.77	55.53	1268	150
33378.07534	27317.08472	-123.193	9.94	9.94	19.88	7861	150
17295.77534	27243.98472	-165.193	17.47	17.47	34.95	1947	150
19037.77534	27377.68472	126.779	16.67	16.67	33.35	2110	150
38096.67534	29247.78472	26.3441	22.82	22.82	45.64	1958	150
12114.17534	29529.98472	231.004	6.50	6.50	13.00	15717	150
39596.07534	30071.48472	-278.193	33.21	33.21	66.41	1364	150
39648.97534	31624.28472	-228.193	38.17	38.17	76.35	1168	150
18746.17534	33342.68472	-291.193	41.92	41.92	83.84	1094	150
22668.67534	33934.18472	-253.193	28.42	28.42	56.85	1365	150
37563.97534	36045.88472	-131.193	33.98	33.98	67.97	1022	150
18392.27534	37155.88472	56.6641	10.50	10.50	21.01	7058	150
24482.67534	40351.58472	-282.193	13.38	13.38	26.75	5723	150
17565.9845	2384.278985	-386.226	33.63	33.63	67.26	1610	158
17265.8845	2978.878985	-268.226	14.91	14.91	29.81	4834	158
13657.7845	3511.878985	-319.226	21.45	21.45	42.91	4381	158
24510.4845	3821.878985	54.7362	12.36	12.36	24.73	4769	158
15451.5845	5383.978985	-22.9588	12.01	12.01	24.02	3604	158
21203.6845	5808.478985	-354.226	12.36	12.36	24.73	7584	158
26469.7845	6418.778985	61.3687	13.14	13.14	26.28	4485	158
14668.8845	7639.478985	-390.226	30.92	30.92	61.84	2017	158
34770.1845	7788.578985	-367.226	35.18	35.18	70.37	2103	158
16252.6845	8861.878985	-15.3788	21.64	21.64	43.28	2196	158
15692.6845	11078.97898	107.796	12.32	12.32	24.63	7911	158
17464.5845	12725.07898	30.1012	5.02	5.02	10.03	16072	158
19920.4845	13885.27898	276.451	44.51	44.51	89.02	1101	158
14187.3845	14334.37898	250.869	33.54	33.54	67.07	1509	158
33986.5845	17966.47898	-237.226	43.85	43.85	87.70	1117	158
8066.484503	24730.57898	-123.226	23.81	23.81	47.62	1970	158
13556.7845	25893.57898	269.819	13.40	13.40	26.80	6578	158
15117.5845	26200.87898	-183.226	16.44	16.44	32.88	3204	158
17277.4845	27191.37898	-216.226	12.91	12.91	25.81	3995	158
32393.6845	27917.97898	244.236	25.53	25.53	51.06	1727	158
23532.5845	28902.67898	-100.226	14.27	14.27	28.54	4028	158
38723.6845	30747.37898	-260.226	27.88	27.88	55.77	2593	158
15910.4845	30833.07898	-171.226	4.29	4.29	8.57	19485	158
30140.6845	32423.77898	-44.7513	33.21	33.21	66.41	1071	158
30403.7845	33628.07898	-105.226	10.10	10.10	20.21	7046	158
24571.4845	34099.47898	-95.2263	9.96	9.96	19.92	7543	158
15036.6845	34929.27898	-373.226	37.44	37.44	74.89	1562	158
21025.4845	35182.37898	134.326	11.28	11.28	22.56	7382	158
27568.2845	35956.87898	-268.226	22.84	22.84	45.69	2217	158
10509.6845	39340.07898	189.281	40.41	40.41	80.82	1178	158
20447.5845	40029.77898	-169.226	21.57	21.57	43.14	2438	158
27711.39366	3555.173253	43.3333	35.14	35.14	70.27	1130	166
28398.69366	6097.573253	-95.2592	12.03	12.03	24.07	6368	166
37644.39366	7188.973253	-432.259	34.78	34.78	69.57	1644	166
11384.09366	7412.073253	-445.259	22.68	22.68	45.36	4641	166
28904.19366	8752.273253	66.0733	15.50	15.50	30.99	4762	166
27827.99366	9089.973253	-212.259	18.86	18.86	37.73	2540	166
36437.99366	10159.07325	92.6033	7.91	7.91	15.83	9838	166
16135.29366	10454.57325	-434.259	42.06	42.06	84.12	1532	166
15616.19366	10979.07325	36.7008	34.83	34.83	69.66	1107	166
37287.99366	10897.67325	-116.259	24.80	24.80	49.60	1206	166
10866.09366	10984.77325	-210.259	24.02	24.02	48.04	1539	166
26535.99366	11947.17325	-160.259	17.10	17.10	34.19	3855	166
29357.49366	12033.97325	-40.0467	29.63	29.63	59.25	1144	166
22362.49366	13479.87325	55.6508	32.83	32.83	65.66	1021	166
36973.89366	14733.57325	-229.259	22.30	22.30	44.60	1604	166
15217.19366	15222.97325	-9.72673	10.86	10.86	21.71	5726	166
35437.99366	16433.17325	-304.259	19.99	19.99	39.99	3529	166
15810.69366	16905.47325	-360.259	21.60	21.60	43.19	2336	166
17290.99366	17190.77325	-167.259	23.86	23.86	47.71	2090	166
12314.09366	18407.87325	-240.259	37.70	37.70	75.41	1142	166
40168.09366	19527.57325	-135.259	28.26	28.26	56.52	1486	166
5720.693661	21247.97325	-438.259	35.94	35.94	71.87	1448	166
21286.89366	21459.77325	-346.259	15.10	15.10	30.19	4170	166
27324.89366	21609.87325	-72.2592	22.33	22.33	44.65	1614	166
35946.69366	24944.87325	-306.259	40.11	40.11	80.21	1091	166
35101.29366	27777.97325	260.311	16.34	16.34	32.69	5102	166
30645.69366	29234.57325	-311.259	32.05	32.05	64.10	1110	166
31792.99366	29485.97325	232.833	28.75	28.75	57.51	1336	166
17466.69366	29882.57325	160.823	39.54	39.54	79.08	1216	166
30282.69366	31844.57325	39.5433	13.00	13.00	26.00	5752	166
9809.493661	32107.27325	-123.259	23.39	23.39	46.77	1295	166
39602.49366	32245.77325	-444.259	66.27	66.27	132.54	1002	166
24506.99366	34030.37325	-99.2592	28.40	28.40	56.80	1549	166
18131.79366	35459.07325	-145.259	30.21	30.21	60.43	1083	166
23176.09366	36837.77325	43.3333	22.68	22.68	45.36	1426	166
25436.59366	37266.27325	-237.259	31.56	31.56	63.11	1300	166
10085.79366	38298.37325	-12.5692	7.87	7.87	15.73	9190	166
17613.09366	38649.47325	-368.259	6.74	6.74	13.47	23707	166
34180.19366	38675.57325	-49.5217	22.61	22.61	45.22	2238	166
18245.89366	38915.87325	-13.5167	34.45	34.45	68.91	1047	166
4053.793661	39551.27325	-444.259	35.21	35.21	70.41	1374	166
27234.09366	39727.57325	-129.259	23.74	23.74	47.48	2482	166
20387.79366	39971.97325	-172.259	26.42	26.42	52.85	1999	166
36896.59366	40240.67325	173.141	39.80	39.80	79.60	1002	166
35780.10282	3395.667522	-143.292	40.81	40.81	81.62	1164	174
33832.50282	3441.767522	-340.292	15.57	15.57	31.13	4316	174
18916.40282	3876.867522	-293.292	18.23	18.23	36.46	5305	174
24623.40282	4788.367522	-135.292	25.27	25.27	50.54	1350	174
28345.40282	6083.467522	-150.292	13.05	13.05	26.09	4607	174
26423.00282	6349.067522	-179.292	20.84	20.84	41.68	1710	174
33153.10282	7266.167522	-56.2922	17.80	17.80	35.61	3886	174
16221.70282	7784.767522	-179.292	10.36	10.36	20.72	4225	174
13028.30282	8565.367522	-167.292	15.45	15.45	30.90	2875	174
9684.302819	8845.367522	-211.292	34.34	34.34	68.67	1527	174
37462.50282	9570.267522	-162.292	12.25	12.25	24.49	6840	174
27641.80282	10921.26752	-12.6022	29.08	29.08	58.17	1233	174
26567.30282	13855.96752	47.0903	13.40	13.40	26.80	5525	174
17373.10282	14020.36752	242.275	36.76	36.76	73.52	1279	174
14150.70282	15264.96752	-17.3397	9.49	9.49	18.98	6244	174
9954.202819	15867.36752	-69.2922	23.76	23.76	47.52	1409	174
12517.10282	16869.86752	-223.292	9.07	9.07	18.13	9580	174
11554.30282	16918.26752	-48.6072	27.41	27.41	54.82	1460	174
13793.40282	17365.06752	-164.292	6.57	6.57	13.14	11996	174
8949.402819	18463.06752	-193.292	15.10	15.10	30.19	3402	174
41253.00282	22941.26752	-130.292	16.04	16.04	32.08	3436	174
8907.302819	25769.06752	-358.292	26.00	26.00	52.00	2258	174
34881.20282	26852.46752	151.315	12.01	12.01	24.02	6657	174
37932.60282	27151.26752	12.0328	18.16	18.16	36.31	3037	174
10335.60282	27343.56752	-163.292	53.46	53.46	106.92	1106	174
33352.90282	27309.16752	-119.292	9.66	9.66	19.31	9076	174
11549.60282	27885.96752	58.4603	17.59	17.59	35.18	1654	174
32643.70282	29893.66752	-77.2922	32.97	32.97	65.94	1085	174
20619.10282	30295.66752	-432.292	48.16	48.16	96.32	1225	174
28874.20282	31616.46752	-144.292	25.13	25.13	50.26	2310	174
39648.80282	32415.86752	86.8853	19.03	19.03	38.06	2885	174
29011.40282	33053.16752	-177.292	20.14	20.14	40.27	2915	174
33233.90282	33291.76752	123.838	15.47	15.47	30.94	4032	174
21412.40282	33877.16752	122.89	10.55	10.55	21.10	6896	174
17629.00282	36534.86752	-15.4447	26.19	26.19	52.38	1215	174
14894.90282	37045.96752	-29.6572	28.47	28.47	56.94	2249	174
28257.30282	38343.46752	-104.292	20.32	20.32	40.65	2169	174
15635.00282	38612.46752	-266.292	20.16	20.16	40.32	3687	174
25965.91198	4049.161791	-136.325	21.67	21.67	43.33	1455	182
39869.61198	4149.561791	-173.325	20.11	20.11	40.22	3194	182
18375.41198	6078.561791	-232.325	32.31	32.31	64.62	1220	182
36249.01198	7745.261791	-199.325	26.61	26.61	53.22	2126	182
13051.61198	8289.661791	-157.325	29.46	29.46	58.92	1231	182
32130.01198	9122.661791	284.88	21.48	21.48	42.96	2829	182
34355.51198	9197.361791	54.6374	15.97	15.97	31.93	3962	182
9893.311978	10275.16179	-243.325	16.81	16.81	33.63	3562	182
23461.51198	12769.96179	-276.325	42.39	42.39	84.78	1250	182
12497.51198	13003.76179	36.6349	29.25	29.25	58.50	1178	182
37346.41198	13145.66179	-253.325	7.65	7.65	15.31	15167	182
14730.51198	13449.56179	113.382	18.53	18.53	37.07	2896	182
8506.011978	13673.56179	-182.325	41.47	41.47	82.94	1634	182
37218.61198	15514.56179	-226.325	30.10	30.10	60.19	1395	182
27570.21198	16239.66179	-229.325	14.65	14.65	29.30	3285	182
8987.111978	16506.26179	-324.325	56.40	56.40	112.80	1014	182
14555.71198	16620.26179	-136.325	47.34	47.34	94.67	1118	182
34120.21198	16896.66179	66.0074	32.48	32.48	64.95	1012	182
39197.11198	18233.76179	-276.325	6.88	6.88	13.75	18582	182
10462.11198	19239.26179	-190.325	20.98	20.98	41.97	2457	182
10117.41198	20517.26179	-59.3251	14.46	14.46	28.92	4054	182
39936.61198	22125.36179	-403.325	35.80	35.80	71.59	2210	182
21328.71198	21820.56179	-71.3251	31.49	31.49	62.97	1105	182
21980.31198	29913.36179	-15.4776	33.70	33.70	67.40	1136	182
12003.21198	30225.36179	50.8474	26.47	26.47	52.94	1175	182
39716.01198	30138.96179	-259.325	20.87	20.87	41.73	3518	182
31153.81198	32518.46179	217.607	6.69	6.69	13.38	15660	182
32980.51198	37976.56179	-368.325	47.67	47.67	95.33	1202	182
31615.31198	38084.86179	38.5299	23.10	23.10	46.21	2315	182
10825.21198	38829.36179	-150.325	20.37	20.37	40.74	4127	182
36592.21198	39447.76179	-65.3251	34.69	34.69	69.38	1213	182
14356.71198	39557.36179	-137.325	32.19	32.19	64.39	1800	182
23283.31198	39798.96179	-415.325	20.51	20.51	41.02	5719	182
27745.12114	2955.35606	91.557	25.15	25.15	50.30	2098	190
39850.72114	4162.15606	-129.358	23.29	23.29	46.58	2316	190
15492.92114	5435.35606	108.612	9.94	9.94	19.88	5580	190
21210.02114	5706.45606	-334.358	25.20	25.20	50.40	1748	190
12229.52114	5900.85606	-348.358	10.53	10.53	21.05	9698	190
30686.22114	7714.75606	-46.778	17.05	17.05	34.10	2637	190
24261.72114	7984.65606	-93.358	16.25	16.25	32.50	3856	190
39020.12114	8435.05606	-326.358	34.17	34.17	68.34	1168	190
24963.92114	8562.85606	-6.03549	22.07	22.07	44.13	2098	190
15649.82114	8863.65606	0.597013	20.02	20.02	40.03	2529	190
27827.32114	9209.95606	-227.358	36.64	36.64	73.29	1027	190
35357.22114	9096.05606	279.162	19.71	19.71	39.42	4930	190
28626.62114	9593.75606	224.207	15.71	15.71	31.42	4829	190
10920.62114	10906.55606	-437.358	25.95	25.95	51.90	2329	190
12350.82114	12289.35606	314.22	35.82	35.82	71.64	2469	190
26709.52114	12573.55606	-149.358	13.21	13.21	26.42	6837	190
7871.321136	15187.55606	-437.358	33.18	33.18	66.36	2059	190
11541.62114	15854.55606	88.7145	8.93	8.93	17.85	8244	190
9011.821136	16723.05606	-399.358	39.42	39.42	78.85	1609	190
7657.721136	17275.65606	-192.358	21.69	21.69	43.38	2365	190
9245.521136	17687.65606	-284.358	16.20	16.20	32.40	4508	190
36360.12114	18318.15606	-170.358	9.07	9.07	18.13	9025	190
13254.42114	19088.25606	42.287	10.46	10.46	20.91	6770	190
9632.221136	19711.35606	-285.358	24.14	24.14	48.28	3142	190
26693.22114	19697.45606	211.89	32.92	32.92	65.85	1183	190
16875.42114	20640.35606	-123.358	24.42	24.42	48.84	1331	190
34564.62114	20953.95606	-230.358	33.13	33.13	66.27	1166	190
38525.82114	21004.55606	52.7095	22.09	22.09	44.18	2080	190
8727.121136	22267.25606	-179.358	34.92	34.92	69.85	1044	190
30673.32114	24730.75606	-159.358	22.54	22.54	45.07	2422	190
33358.92114	27300.25606	-140.358	13.40	13.40	26.80	4384	190
12354.92114	28172.55606	-172.358	16.98	16.98	33.96	4803	190
10482.22114	29275.25606	-328.358	21.34	21.34	42.67	2827	190
15891.92114	30736.05606	-327.358	29.15	29.15	58.31	1618	190
27007.42114	34215.35606	80.187	7.51	7.51	15.02	10716	190
14399.52114	34254.15606	88.7145	9.07	9.07	18.13	7465	190
10590.62114	35166.25606	-75.358	17.52	17.52	35.04	3389	190
27717.32114	37401.85606	-209.358	28.52	28.52	57.04	1722	190
40824.32114	37834.35606	-103.358	37.37	37.37	74.75	1056	190
26205.12114	40422.85606	127.562	38.53	38.53	77.06	1092	190
33308.13029	2976.550328	-174.391	17.50	17.50	35.00	2869	198
36054.83029	4375.250328	-371.391	23.39	23.39	46.77	2455	198
18358.73029	4831.250328	180.589	18.89	18.89	37.77	2953	198
16734.03029	6043.450328	-211.391	34.38	34.38	68.77	1251	198
11317.23029	7532.850328	-78.3909	30.21	30.21	60.43	1144	198
36674.33029	9660.950328	1.51159	11.47	11.47	22.94	6591	198
12613.83029	11782.75033	176.799	33.21	33.21	66.41	1440	198
18923.03029	12432.85033	291.447	37.07	37.07	74.14	1402	198
15290.73029	12586.85033	-107.391	34.52	34.52	69.05	1218	198
26755.83029	12573.75033	-150.391	14.65	14.65	29.30	4261	198
14801.73029	13411.85033	293.342	32.05	32.05	64.10	1924	198
12253.43029	13943.05033	134.162	12.36	12.36	24.73	5255	198
15576.83029	15012.45033	-3.22591	11.00	11.00	22.00	4776	198
24061.33029	15770.65033	-188.391	17.83	17.83	35.65	1743	198
7781.130294	16377.45033	31.8316	36.13	36.13	72.25	1115	198
31005.83029	16511.25033	-53.4434	26.47	26.47	52.94	1510	198
8953.330294	18506.75033	-206.391	11.47	11.47	22.94	6163	198
9532.730294	20146.85033	-447.391	25.15	25.15	50.30	2254	198
12521.93029	20596.15033	-60.3909	25.34	25.34	50.68	1385	198
8870.530294	20858.95033	-184.391	30.78	30.78	61.56	2141	198
37392.43029	24389.85033	-143.391	33.35	33.35	66.69	1696	198
30755.23029	24815.15033	249.757	16.81	16.81	33.63	4983	198
35463.03029	25954.45033	-94.3909	21.48	21.48	42.96	2207	198
8336.530294	26560.15033	-383.391	29.84	29.84	59.68	1701	198
41109.53029	26235.25033	-133.391	33.98	33.98	67.97	1926	198
6237.230294	28820.75033	311.344	42.81	42.81	85.63	1132	198
34073.93029	29143.95033	-173.391	32.62	32.62	65.23	1139	198
28703.63029	30677.55033	-73.3909	18.75	18.75	37.49	1881	198
34412.83029	30906.15033	-115.391	15.35	15.35	30.71	5165	198
22406.43029	31090.65033	-324.391	21.05	21.05	42.11	2565	198
17838.73029	33765.25033	-310.391	31.77	31.77	63.54	1293	198
15143.43029	34152.25033	181.537	7.37	7.37	14.74	10461	198
27169.33029	37088.15033	-119.391	21.22	21.22	42.44	2081	198
29322.23029	36771.85033	-347.391	36.62	36.62	73.24	1503	198
36610.63029	38967.95033	-374.391	51.60	51.60	103.20	1161	198
19712.53029	38917.15033	-152.391	8.71	8.71	17.43	9021	198
19683.53945	2791.344597	-115.424	11.82	11.82	23.64	7524	206
18401.73945	3817.244597	-373.424	35.28	35.28	70.56	1456	206
36132.93945	4532.144597	-326.424	23.41	23.41	46.82	2645	206
14845.93945	4548.244597	-351.424	17.64	17.64	35.28	3341	206
12267.03945	5911.844597	-328.424	7.54	7.54	15.07	17006	206
18239.43945	5820.344597	-368.424	22.61	22.61	45.22	2003	206
38936.83945	7741.944597	-254.424	26.07	26.07	52.14	1253	206
17319.03945	7708.344597	124.654	11.45	11.45	22.89	6745	206
24292.53945	8076.044597	-143.424	14.34	14.34	28.68	4203	206
25391.93945	8304.744597	173.924	8.12	8.12	16.25	8848	206
28909.13945	8717.444597	-102.424	27.25	27.25	54.49	1317	206
36638.53945	9638.144597	90.5437	15.73	15.73	31.46	3170	206
28766.33945	10984.1446	-66.4238	10.53	10.53	21.05	9508	206
12487.03945	12263.8446	-26.9463	23.53	23.53	47.05	2076	206
35906.43945	12237.4446	116.126	17.31	17.31	34.62	3076	206
35039.33945	14037.0446	-43.0538	20.77	20.77	41.54	1853	206
8853.939452	14146.0446	-281.424	35.25	35.25	70.51	1293	206
24071.53945	15753.6446	-222.424	11.73	11.73	23.46	6733	206
12528.63945	16861.9446	-213.424	10.86	10.86	21.71	5550	206
14285.93945	18254.5446	46.9587	14.65	14.65	29.30	4567	206
20576.83945	18341.2446	0.531176	20.79	20.79	41.59	2047	206
15182.93945	18460.8446	-156.424	19.85	19.85	39.71	2868	206
8221.939452	19725.7446	-139.424	32.10	32.10	64.20	1290	206
40236.43945	20376.5446	-145.424	24.19	24.19	48.37	1819	206
21249.73945	21431.9446	-236.424	17.38	17.38	34.76	2259	206
36290.63945	22759.4446	75.3837	13.26	13.26	26.52	3955	206
41258.13945	23698.9446	-178.424	17.17	17.17	34.34	3217	206
31816.13945	25094.8446	40.3262	8.62	8.62	17.24	6222	206
34821.93945	26629.0446	-93.4238	33.06	33.06	66.13	1171	206
13411.93945	27004.5446	141.709	7.98	7.98	15.97	9715	206
8336.139452	27637.1446	-453.424	41.94	41.94	83.89	1394	206
34908.83945	28202.6446	-337.424	17.36	17.36	34.71	4738	206
27932.13945	30058.3446	58.3287	15.00	15.00	30.00	3228	206
12945.23945	32670.1446	83.9112	27.84	27.84	55.67	1010	206
33211.53945	33299.0446	185.294	18.91	18.91	37.82	2756	206
24630.33945	34018.1446	-12.7338	23.97	23.97	47.95	1281	206
13865.23945	35424.3446	-352.424	21.24	21.24	42.48	2192	206
22212.33945	36254.0446	-133.424	34.97	34.97	69.94	1065	206
26282.53945	36816.2446	-354.424	48.11	48.11	96.23	1112	206
11447.53945	37749.1446	1.47868	34.78	34.78	69.57	1078	206
18101.43945	37929.1446	46.0112	21.45	21.45	42.91	1450	206
33074.53945	38303.0446	-409.424	51.74	51.74	103.48	1821	206
17687.43945	38909.4446	-327.424	27.81	27.81	55.63	1945	206
10589.93945	39166.1446	-409.424	31.72	31.72	63.44	1903	206
34890.33945	40148.6446	-77.4238	32.03	32.03	64.06	1409	206
17452.04861	3791.738866	-47.8242	8.27	8.27	16.53	7158	214
32564.74861	6016.138866	-305.457	8.36	8.36	16.72	12287	214
17883.34861	8152.938866	-45.9292	20.94	20.94	41.87	2562	214
12480.74861	8953.038866	-313.457	10.60	10.60	21.20	10326	214
38561.14861	9882.938866	67.7708	36.88	36.88	73.76	1051	214
19442.94861	15708.03887	-438.457	30.38	30.38	60.76	2875	214
12516.84861	16841.73887	-259.457	8.62	8.62	17.24	9003	214
11504.04861	16949.63887	113.251	26.94	26.94	53.88	1050	214
38038.54861	16807.63887	-396.457	47.74	47.74	95.47	1359	214
14286.34861	18299.83887	43.1358	17.99	17.99	35.98	2717	214
37569.24861	18593.13887	-235.457	42.04	42.04	84.07	1095	214
35242.84861	21480.33887	285.696	15.85	15.85	31.70	5435	214
14783.64861	22233.53887	-73.4567	34.31	34.31	68.62	1128	214
38566.44861	22426.63887	-221.457	17.03	17.03	34.05	3587	214
36043.14861	25071.43887	116.093	31.06	31.06	62.12	1124	214
9931.748611	26728.73887	-387.457	24.47	24.47	48.94	2306	214
35685.54861	27253.53887	-46.8767	10.36	10.36	20.72	6988	214
31715.94861	27378.23887	-122.457	8.45	8.45	16.91	8434	214
34943.34861	28290.63887	-243.457	11.54	11.54	23.08	8087	214
9813.348611	32120.53887	-252.457	26.31	26.31	52.61	1607	214
22396.64861	32417.53887	-236.457	8.22	8.22	16.44	11338	214
12900.14861	32622.03887	61.1383	25.72	25.72	51.43	1707	214
22852.04861	34371.83887	-324.457	26.02	26.02	52.05	1638	214
13174.94861	34735.93887	-207.457	36.79	36.79	73.57	1336	214
13897.74861	35423.03887	-236.457	15.24	15.24	30.47	3242	214
22971.94861	35659.53887	-325.457	10.41	10.41	20.82	11385	214
16376.94861	36675.83887	-316.457	19.48	19.48	38.95	2395	214
14173.04861	37801.73887	-124.457	32.36	32.36	64.72	1334	214
18959.04861	38840.33887	323.596	47.62	47.62	95.24	1115	214
14343.24861	39364.53887	16.6058	43.76	43.76	87.51	1480	214
17275.04861	40059.03887	-223.457	14.79	14.79	29.58	7686	214
26976.95777	6597.433135	55.4203	15.97	15.97	31.93	3067	222
13217.05777	13219.53313	107.533	14.91	14.91	29.81	2533	222
10298.65777	13485.23313	-183.49	18.04	18.04	36.08	2701	222
11956.45777	14803.63313	36.4703	8.38	8.38	16.77	6634	222
16471.05777	14907.13313	256.29	22.89	22.89	45.78	3058	222
17658.95777	15494.23313	-188.49	26.56	26.56	53.13	1556	222
27148.35777	15921.63313	13.7303	30.94	30.94	61.89	1399	222
9266.957769	17873.13313	-371.49	11.35	11.35	22.70	8602	222
22137.15777	19532.13313	22.2578	24.04	24.04	48.09	1774	222
9632.557769	19861.13313	-401.49	33.30	33.30	66.60	1851	222
10412.45777	20014.63313	-14.6947	23.22	23.22	46.44	1207	222
33519.85777	22873.43313	-296.49	30.94	30.94	61.89	1598	222
33799.95777	25815.83313	-117.49	11.12	11.12	22.23	4227	222
34862.75777	28268.53313	-372.49	42.86	42.86	85.72	1269	222
14851.95777	29243.73313	-244.49	34.83	34.83	69.66	1313	222
39606.55777	29361.83313	-292.49	28.50	28.50	56.99	2352	222
40744.35777	29562.33313	194.703	38.32	38.32	76.63	1175	222
34365.85777	30898.63313	-30.8022	15.78	15.78	31.56	3051	222
17913.75777	31814.53313	-361.49	43.73	43.73	87.46	1062	222
24644.15777	33042.83313	-66.4897	7.70	7.70	15.40	6090	222
37413.05777	34142.23313	-242.49	32.92	32.92	65.85	1183	222
28098.15777	34611.13313	-332.49	29.20	29.20	58.40	2660	222
36839.06693	4672.227403	-105.523	26.00	26.00	52.00	1139	230
31240.56693	5440.927403	-236.523	31.79	31.79	63.59	1041	230
30540.36693	6208.727403	-77.5226	22.11	22.11	44.23	2185	230
26399.36693	6399.627403	66.7574	23.57	23.57	47.15	1276	230
17202.06693	6587.327403	-136.523	9.37	9.37	18.75	7964	230
15569.36693	6656.427403	56.3349	10.95	10.95	21.90	5711	230
25173.66693	6641.927403	278.05	36.34	36.34	72.68	1695	230
34771.26693	7732.127403	-151.523	21.71	21.71	43.43	1907	230
25904.46693	9093.227403	266.68	25.15	25.15	50.30	1971	230
35983.66693	13035.9274	3.27492	13.19	13.19	26.38	3280	230
22594.76693	13184.3274	-288.523	43.52	43.52	87.04	1114	230
30546.26693	13267.6274	323.53	34.34	34.34	68.67	1791	230
9939.966927	15731.9274	-216.523	8.88	8.88	17.76	11325	230
9289.266927	17853.5274	-420.523	10.62	10.62	21.24	10775	230
39199.86693	19570.1274	-60.5226	16.53	16.53	33.06	2844	230
38638.66693	22441.0274	-425.523	18.51	18.51	37.02	3343	230
36304.76693	22756.3274	48.7549	26.54	26.54	53.08	1208	230
34785.26693	23332.7274	-293.523	21.01	21.01	42.01	2307	230
9122.766927	23363.6274	-203.523	21.69	21.69	43.38	1678	230
39232.36693	26048.3274	-160.523	33.44	33.44	66.88	2621	230
8351.566927	27075.8274	-308.523	29.04	29.04	58.07	1423	230
12729.96693	28573.9274	-95.5226	23.71	23.71	47.43	2632	230
22767.76693	30481.4274	156.77	17.33	17.33	34.67	2489	230
34348.66693	30980.5274	-164.523	27.41	27.41	54.82	1268	230
35832.16693	30787.6274	-186.523	20.79	20.79	41.59	2297	230
14262.46693	32390.7274	-228.523	14.74	14.74	29.48	3858	230
17922.36693	33447.8274	-264.523	31.44	31.44	62.88	1654	230
26254.96693	34257.4274	189.932	34.15	34.15	68.30	1143	230
10591.56693	35127.5274	-82.5226	17.62	17.62	35.23	2505	230
22150.46693	36122.4274	-334.523	31.04	31.04	62.08	1760	230
19740.56693	36584.5274	84.7599	45.62	45.62	91.23	1060	230
38270.66693	37748.5274	-164.523	37.99	37.99	75.97	1192	230
22604.16693	37814.7274	94.2349	38.10	38.10	76.21	1049	230
17596.26693	38365.8274	-304.523	47.43	47.43	94.86	1320	230
32419.16693	39077.7274	-111.523	26.00	26.00	52.00	1993	230
20966.36693	39234.9274	-238.523	32.78	32.78	65.56	1189	230
23228.16693	39884.8274	-277.523	29.53	29.53	59.06	1732	230
28112.77609	3915.321672	-292.556	21.83	21.83	43.66	3653	238
18327.47609	4884.721672	11.7695	20.39	20.39	40.79	1463	238
32493.77609	6535.221672	-209.555	19.43	19.43	38.86	3257	238
31211.47609	8187.821672	100.835	23.17	23.17	46.35	1864	238
18738.67609	10111.82167	114.1	39.19	39.19	78.37	1215	238
28757.67609	11063.72167	-184.555	8.81	8.81	17.62	11099	238
10325.07609	13890.92167	-360.556	22.58	22.58	45.17	2741	238
32349.87609	14514.22167	-168.555	29.53	29.53	59.06	2032	238
35240.27609	14596.42167	-325.556	16.56	16.56	33.11	4212	238
34032.97609	15082.32167	-161.555	31.27	31.27	62.55	1308	238
11277.17609	16219.12167	-130.555	22.28	22.28	44.56	1752	238
27607.17609	16287.42167	-324.556	25.60	25.60	51.20	2262	238
12542.27609	20597.42167	302.652	47.31	47.31	94.62	1063	238
35837.67609	20779.62167	-159.555	15.64	15.64	31.27	3036	238
9036.976085	20979.42167	-389.556	38.60	38.60	77.20	1457	238
9128.576085	23336.72167	-189.555	15.99	15.99	31.98	4349	238
9541.776085	24207.72167	-367.556	43.24	43.24	86.48	1011	238
34872.77609	28267.72167	-326.556	33.82	33.82	67.64	1636	238
8309.276085	29396.92167	-108.555	37.94	37.94	75.88	1238	238
39573.67609	29327.92167	-21.393	33.32	33.32	66.65	1929	238
10986.77609	31519.52167	-405.556	25.72	25.72	51.43	1866	238
23007.87609	32428.52167	-57.5555	26.33	26.33	52.66	1862	238
22344.47609	32762.42167	-374.556	19.76	19.76	39.52	2789	238
19257.07609	34561.52167	73.357	29.34	29.34	58.69	1363	238
31124.77609	36508.82167	-391.556	28.17	28.17	56.33	2319	238
20796.97609	37627.72167	35.457	30.03	30.03	60.05	1024	238
29137.77609	39645.92167	-32.763	30.92	30.92	61.84	1314	238
13595.28524	2662.715941	-305.588	25.39	25.39	50.77	3030	246
18932.78524	4347.815941	-331.588	19.17	19.17	38.34	2538	246
21327.68524	4709.815941	-31.8484	20.44	20.44	40.88	1946	246
28327.28524	6093.415941	46.7941	23.79	23.79	47.57	1249	246
11279.78524	6525.615941	27.8441	31.93	31.93	63.87	1036	246
19073.48524	6618.915941	227.767	34.81	34.81	69.61	1132	246
29840.08524	6726.515941	120.699	29.01	29.01	58.03	1357	246
35433.48524	7281.215941	-295.588	28.35	28.35	56.71	2528	246
28975.68524	8846.515941	67.6391	12.27	12.27	24.54	5689	246
8714.285243	9576.615941	-20.4784	18.18	18.18	36.36	3065	246
10878.98524	11084.81594	-195.588	15.83	15.83	31.65	4241	246
14685.38524	13471.71594	43.9516	24.37	24.37	48.75	1426	246
10438.68524	15164.31594	-287.588	31.11	31.11	62.22	1222	246
12140.48524	15851.01594	92.2741	13.75	13.75	27.51	3093	246
27522.58524	16205.51594	-113.588	28.42	28.42	56.85	1412	246
8961.285243	16486.41594	-280.588	17.59	17.59	35.18	4579	246
41312.68524	23611.31594	106.487	26.40	26.40	52.80	1417	246
32415.88524	25212.51594	318.727	15.94	15.94	31.89	5732	246
22006.18524	26033.61594	198.394	47.41	47.41	94.81	1512	246
33359.08524	27351.21594	-137.588	13.07	13.07	26.14	5324	246
33969.98524	28301.31594	-103.588	20.75	20.75	41.50	1816	246
26257.28524	29758.11594	-282.588	21.12	21.12	42.25	2216	246
15940.78524	30934.51594	-81.5884	19.19	19.19	38.39	2167	246
9198.885243	32089.31594	-207.588	19.76	19.76	39.52	2448	246
14241.78524	32387.01594	-273.588	22.40	22.40	44.79	1739	246
29033.48524	32539.41594	-210.588	32.17	32.17	64.34	1228	246
10581.48524	35152.21594	-163.588	16.51	16.51	33.02	4773	246
18093.48524	38067.31594	-116.588	32.69	32.69	65.37	1166	246
21997.18524	38068.01594	-319.588	22.25	22.25	44.51	3264	246
17488.68524	38230.91594	-281.588	26.28	26.28	52.56	1854	246
10710.18524	38876.51594	-321.588	28.78	28.78	57.56	1853	246
16786.68524	38585.71594	-225.588	28.24	28.24	56.47	2558	246
18593.58524	39723.41594	-334.588	33.75	33.75	67.49	1527	246
18226.6944	2312.81021	-114.621	19.95	19.95	39.89	1523	254
14944.3944	4274.91021	-363.621	11.23	11.23	22.47	7146	254
31301.9944	4948.21021	-369.621	24.61	24.61	49.22	2853	254
20638.6944	6302.91021	-42.3038	29.23	29.23	58.45	1510	254
29662.0944	6308.01021	-229.621	23.08	23.08	46.16	2523	254
12380.0944	6856.71021	-399.621	15.47	15.47	30.94	5399	254
14377.7944	7235.81021	-50.8313	43.61	43.61	87.23	1026	254
35965.6944	11058.21021	227.734	32.17	32.17	64.34	1385	254
21411.4944	11161.01021	-264.621	18.39	18.39	36.79	4813	254
26550.5944	13849.81021	51.4987	24.21	24.21	48.42	1109	254
31348.2944	13689.01021	70.4487	22.82	22.82	45.64	1251	254
12501.1944	16803.91021	-145.621	8.20	8.20	16.39	10461	254
12611.3944	17301.71021	-408.621	13.78	13.78	27.55	6210	254
13314.7944	18354.71021	244.789	26.99	26.99	53.98	1910	254
26468.9944	18749.61021	-169.621	21.57	21.57	43.14	3253	254
38725.9944	20474.21021	48.6562	10.76	10.76	21.52	7033	254
34610.9944	20937.11021	-320.621	18.13	18.13	36.27	2427	254
17705.9944	23456.51021	-360.621	39.87	39.87	79.74	1054	254
32421.1944	25188.51021	264.686	14.39	14.39	28.78	4910	254
11224.6944	27457.61021	-212.621	26.78	26.78	53.55	1898	254
8434.094402	28661.01021	-322.621	30.83	30.83	61.65	2434	254
35891.3944	30654.61021	-149.621	16.18	16.18	32.36	4646	254
20906.9944	31150.11021	-312.621	37.63	37.63	75.27	1187	254
21168.4944	32809.71021	-191.621	14.65	14.65	29.30	4279	254
33286.9944	33282.61021	95.0837	12.10	12.10	24.21	4973	254
21437.0944	34022.31021	248.579	23.06	23.06	46.11	2368	254
38430.3944	34541.01021	-66.6213	37.59	37.59	75.17	1782	254
9524.394402	38342.31021	-32.8288	7.42	7.42	14.84	10612	254
17485.9944	38194.11021	-282.621	17.29	17.29	34.57	2944	254
14386.1944	39432.11021	232.471	38.83	38.83	77.67	1243	254
20423.8944	39957.11021	-148.621	24.96	24.96	49.93	2414	254
23825.80356	4905.804479	296.868	37.04	37.04	74.09	1193	262
34099.60356	7561.604479	-333.654	39.28	39.28	78.56	1118	262
27272.80356	10248.50448	153.796	27.44	27.44	54.87	1206	262
12630.20356	11728.90448	-189.654	33.30	33.30	66.60	1181	262
37306.00356	11637.00448	91.2607	33.13	33.13	66.27	1018	262
37346.20356	13196.20448	-298.654	13.35	13.35	26.71	6261	262
30704.10356	13210.90448	-179.654	47.34	47.34	94.67	1088	262
35213.60356	14526.10448	-258.654	16.53	16.53	33.06	4085	262
27559.90356	16054.10448	-315.654	31.32	31.32	62.64	1359	262
7819.10356	16339.80448	-143.654	37.68	37.68	75.36	1184	262
12511.90356	16844.70448	-270.654	7.42	7.42	14.84	13305	262
30784.90356	17070.20448	-279.654	19.08	19.08	38.15	2212	262
11606.20356	18572.80448	-129.654	33.13	33.13	66.27	1016	262
17891.40356	19920.50448	218.226	32.40	32.40	64.81	1547	262
9467.30356	20300.30448	-181.654	21.43	21.43	42.86	2099	262
10864.80356	21793.30448	-95.6543	26.66	26.66	53.32	1861	262
38141.10356	23890.10448	-204.654	26.12	26.12	52.23	1252	262
7952.50356	24185.00448	-118.654	13.78	13.78	27.55	5004	262
39792.50356	24603.50448	-23.3868	30.73	30.73	61.47	1142	262
11272.90356	27500.70448	-275.654	32.31	32.31	64.62	1094	262
14623.50356	27863.70448	311.081	31.98	31.98	63.96	2423	262
21152.60356	28222.60448	-312.654	27.06	27.06	54.12	2266	262
14840.50356	28919.90448	-177.654	21.90	21.90	43.80	2350	262
35193.80356	30490.50448	220.121	33.30	33.30	66.60	1000	262
13101.60356	31278.60448	229.596	22.58	22.58	45.17	1732	262
31046.40356	31308.30448	-162.654	21.62	21.62	43.24	2059	262
10675.60356	33134.70448	-147.654	34.57	34.57	69.14	1171	262
16891.50356	37254.20448	-328.654	24.52	24.52	49.03	4126	262
34912.60356	37401.80448	170.851	15.14	15.14	30.29	5991	262
9519.80356	38355.10448	-79.6543	5.72	5.72	11.45	17833	262
15038.71272	2146.098747	-435.687	38.93	38.93	77.86	1727	270
30384.31272	3087.998747	-183.687	28.14	28.14	56.28	1163	270
38976.21272	4649.098747	-420.687	48.91	48.91	97.83	1051	270
33986.71272	4991.598747	-117.687	28.02	28.02	56.05	1922	270
18233.91272	5503.798747	-182.687	24.19	24.19	48.37	1690	270
12780.81272	5977.798747	-383.687	49.08	49.08	98.16	1729	270
21231.11272	5982.298747	33.4303	12.98	12.98	25.95	4654	270
18685.41272	6418.498747	20.1653	11.16	11.16	22.33	5817	270
15797.81272	6804.998747	261.778	32.57	32.57	65.14	2079	270
34891.31272	7630.698747	-20.5772	29.56	29.56	59.11	1455	270
14576.21272	7829.598747	-240.687	7.25	7.25	14.51	15341	270
25284.51272	8092.598747	-297.687	42.41	42.41	84.83	1103	270
15760.81272	8825.298747	-118.687	26.94	26.94	53.88	1471	270
27827.31272	9188.498747	-199.687	21.93	21.93	43.85	2207	270
9818.212718	10448.89875	-313.687	13.40	13.40	26.80	4913	270
10858.31272	10805.49875	-211.687	15.28	15.28	30.57	3382	270
15729.71272	11076.39875	76.0678	13.26	13.26	26.52	5832	270
27087.71272	15994.39875	-1.62717	20.89	20.89	41.78	1383	270
27613.31272	16576.09875	-406.687	30.80	30.80	61.61	1706	270
23185.01272	17253.69875	167.028	17.59	17.59	35.18	1973	270
30803.21272	17198.99875	-273.687	11.37	11.37	22.75	5827	270
13825.21272	17402.99875	-211.687	6.74	6.74	13.47	12441	270
34553.91272	20849.49875	-411.687	7.56	7.56	15.12	14212	270
24081.51272	23853.19875	-260.687	27.53	27.53	55.06	1181	270
11741.31272	26145.69875	221.035	33.51	33.51	67.02	1412	270
21715.71272	27178.29875	140.498	13.40	13.40	26.80	4547	270
8549.712718	28402.19875	-439.687	35.49	35.49	70.98	1589	270
11885.11272	28580.19875	-394.687	28.68	28.68	57.37	1643	270
23005.21272	32321.09875	-196.687	21.43	21.43	42.86	2552	270
19164.21272	33218.79875	-75.6872	26.59	26.59	53.18	1750	270
11567.51272	33439.19875	-139.687	29.70	29.70	59.39	1197	270
28146.41272	34610.89875	-317.687	21.52	21.52	43.05	3160	270
27574.01272	36713.99875	-88.6872	31.77	31.77	63.54	1114	270
10101.61272	38302.79875	46.6953	11.28	11.28	22.56	4448	270
18643.21272	39816.79875	-210.687	9.56	9.56	19.12	9703	270
26778.21272	40133.59875	-109.687	15.17	15.17	30.33	3187	270
34186.52188	2321.793016	-53.7726	30.69	30.69	61.37	1058	278
22290.32188	3677.593016	-113.72	24.16	24.16	48.32	1221	278
16014.92188	3691.293016	48.5574	22.49	22.49	44.98	1260	278
26071.32188	4143.793016	-180.72	23.29	23.29	46.58	2338	278
14158.82188	5606.693016	-426.72	18.98	18.98	37.96	3288	278
38879.32188	7739.593016	-305.72	36.41	36.41	72.82	1156	278
25455.72188	8261.393016	191.63	10.50	10.50	21.01	7021	278
10815.62188	10165.89302	-330.72	31.79	31.79	63.59	1531	278
9828.421876	10595.79302	-335.72	27.86	27.86	55.72	1743	278
27931.62188	11406.49302	68.4549	25.15	25.15	50.30	1395	278
34048.92188	12820.49302	-68.7201	20.23	20.23	40.46	1329	278
34176.82188	13488.69302	224.792	22.28	22.28	44.56	2858	278
32444.82188	13674.69302	-111.72	14.32	14.32	28.64	4848	278
11971.42188	14831.49302	-62.7201	11.02	11.02	22.04	5788	278
26528.72188	18812.39302	-160.72	17.14	17.14	34.29	2008	278
26452.32188	19424.19302	-14.9251	9.54	9.54	19.08	5362	278
38065.22188	21277.89302	-404.72	21.93	21.93	43.85	2369	278
34197.02188	24319.19302	-336.72	45.10	45.10	90.20	1014	278
32473.32188	25193.89302	-35.7701	23.41	23.41	46.82	1228	278
9905.821876	26729.19302	-3.55509	24.96	24.96	49.93	1484	278
30881.72188	31741.99302	8.76241	31.51	31.51	63.02	1172	278
12055.22188	32204.99302	-70.7201	22.63	22.63	45.26	1447	278
14249.12188	32376.69302	-222.72	17.87	17.87	35.75	2418	278
38487.12188	34540.29302	-72.7201	21.05	21.05	42.11	3045	278
26108.12188	35118.69302	120.567	15.75	15.75	31.51	2703	278
16349.12188	36616.29302	-161.72	21.83	21.83	43.66	1614	278
29213.42188	36944.69302	-317.72	31.42	31.42	62.83	1303	278
10837.62188	38732.59302	31.5024	29.58	29.58	59.16	1101	278
14192.43103	5570.787285	-385.753	19.76	19.76	39.52	2893	286
34283.33103	6771.387285	-328.753	43.59	43.59	87.18	1014	286
19245.93103	6985.387285	-316.753	42.27	42.27	84.54	1199	286
17054.43103	8096.187285	37.1545	23.41	23.41	46.82	1998	286
20102.33103	8425.187285	41.892	30.97	30.97	61.94	1067	286
18703.43103	8818.587285	-6.43051	29.48	29.48	58.97	1340	286
32700.83103	12127.08728	-71.753	20.42	20.42	40.84	2403	286
13208.33103	13232.18728	115.797	8.97	8.97	17.95	8173	286
11087.43103	14402.38728	-407.753	40.13	40.13	80.26	1339	286
27596.53103	16128.18728	-247.753	21.17	21.17	42.34	2476	286
7911.231034	16650.58728	-181.753	38.03	38.03	76.07	1081	286
10997.13103	17955.68728	-218.753	10.53	10.53	21.05	7253	286
34214.93103	17948.08728	117.692	18.51	18.51	37.02	3294	286
15764.73103	19456.78728	239.919	26.16	26.16	52.33	1788	286
34386.83103	22254.38728	112.954	11.30	11.30	22.61	7557	286
10119.23103	23439.58728	-186.753	30.83	30.83	61.65	1833	286
39425.63103	23589.78728	-223.753	18.46	18.46	36.93	2721	286
18648.73103	31237.38728	-0.745508	12.93	12.93	25.86	4020	286
10183.23103	31667.18728	-252.753	10.88	10.88	21.76	6076	286
14470.13103	32637.68728	16.3095	14.01	14.01	28.02	3779	286
16349.23103	36578.38728	30.522	21.88	21.88	43.76	1564	286
30448.53103	36548.48728	-183.753	49.50	49.50	99.00	1177	286
25268.93103	38054.58728	-95.753	10.24	10.24	20.49	5446	286
19152.63103	38208.08728	-292.753	25.74	25.74	51.48	2462	286
17692.13103	38598.78728	-177.753	25.10	25.10	50.21	1932	286
15852.34019	3689.281554	-176.786	24.52	24.52	49.03	2501	294
19380.34019	4733.581554	278.734	7.54	7.54	15.07	17839	294
33589.94019	5747.581554	-15.9384	16.44	16.44	32.88	3538	294
25584.84019	5863.381554	-349.786	21.45	21.45	42.91	2905	294
8830.840193	8766.481554	-109.786	31.77	31.77	63.54	1856	294
34398.84019	10442.38155	-168.786	17.76	17.76	35.51	3267	294
11925.44019	10746.38155	-393.786	50.47	50.47	100.94	1197	294
20930.04019	13015.88155	126.187	10.29	10.29	20.58	7613	294
37294.54019	13205.18155	-319.786	15.12	15.12	30.24	7875	294
36100.14019	13791.98155	176.404	29.58	29.58	59.16	1104	294
17497.84019	15911.38155	317.582	42.41	42.41	84.83	1356	294
36314.04019	16049.38155	-125.786	37.99	37.99	75.97	1189	294
37422.94019	16475.98155	-110.786	13.45	13.45	26.89	4603	294
15626.74019	16632.88155	-265.786	35.37	35.37	70.74	1211	294
14272.84019	18337.18155	61.7566	6.36	6.36	12.72	12824	294
9120.540193	21520.18155	9.64407	42.41	42.41	84.83	1188	294
32792.14019	21453.28155	55.1241	16.60	16.60	33.21	3607	294
20283.34019	22326.58155	-74.7859	16.08	16.08	32.17	2990	294
9047.540193	23400.58155	183.037	31.93	31.93	63.87	1167	294
7964.540193	24245.28155	-151.786	22.70	22.70	45.40	2891	294
37875.14019	24314.28155	-214.786	28.26	28.26	56.52	1323	294
28592.34019	26131.98155	308.107	37.92	37.92	75.83	1661	294
14783.74019	28748.48155	-366.786	19.83	19.83	39.66	4115	294
38246.04019	29058.88155	-289.786	39.99	39.99	79.98	1186	294
10152.54019	30247.98155	-271.786	20.70	20.70	41.40	1815	294
15768.84019	30424.08155	-148.786	19.48	19.48	38.95	3046	294
19471.14019	31519.48155	39.0166	10.03	10.03	20.06	7264	294
10170.84019	31669.58155	-395.786	26.33	26.33	52.66	1838	294
30344.04019	31826.08155	58.9141	24.37	24.37	48.75	1675	294
31463.84019	35881.08155	1.11657	34.81	34.81	69.61	1044	294
21131.54019	36317.38155	-11.2009	16.96	16.96	33.91	2628	294
34225.74019	38752.88155	-81.7859	34.38	34.38	68.77	1188	294
26743.84019	40125.58155	-243.786	15.71	15.71	31.42	2955	294
22545.14935	1995.675822	-205.819	32.66	32.66	65.33	1006	302
7447.249351	4595.175822	-363.819	42.67	42.67	85.35	1061	302
17144.84935	6543.275822	-54.8188	8.20	8.20	16.39	10314	302
23134.44935	11008.47582	-328.819	37.70	37.70	75.41	1191	302
35191.04935	14385.07582	-336.819	11.21	11.21	22.42	8842	302
28190.44935	16777.77582	56.0387	27.51	27.51	55.01	1033	302
30827.54935	17351.27582	288.176	35.84	35.84	71.69	1248	302
20467.64935	18169.97582	-429.819	30.94	30.94	61.89	1739	302
37421.64935	18560.37582	-223.819	13.89	13.89	27.79	4817	302
11635.54935	21628.07582	291.966	23.39	23.39	46.77	2110	302
12562.94935	21564.67582	129.944	22.47	22.47	44.93	1836	302
8993.849351	23935.47582	-240.819	26.19	26.19	52.38	1327	302
26281.94935	29763.17582	-144.819	22.35	22.35	44.70	1677	302
22271.04935	31678.77582	-238.819	31.27	31.27	62.55	1161	302
30996.94935	31572.77582	-412.819	20.02	20.02	40.03	2844	302
29553.14935	32165.17582	-390.819	23.69	23.69	47.38	2285	302
15954.74935	33127.77582	99.6236	36.38	36.38	72.77	1191	302
10541.84935	35153.17582	-155.819	19.08	19.08	38.15	1857	302
26104.34935	35117.47582	259.751	11.04	11.04	22.09	9805	302
35392.04935	35385.17582	-105.819	28.50	28.50	56.99	1575	302
11488.14935	37752.87582	-389.819	50.42	50.42	100.84	1682	302
21986.74935	38067.27582	-65.8188	14.20	14.20	28.40	5865	302
10783.94935	38743.37582	-61.8188	18.84	18.84	37.68	2272	302
15633.04935	38674.47582	-423.819	29.79	29.79	59.58	3189	302
24549.24935	40294.27582	-151.819	16.70	16.70	33.39	2970	302
41140.94935	40239.07582	-141.819	37.92	37.92	75.83	1265	302
21688.55851	2396.570091	91.1191	25.50	25.50	51.01	1533	310
18485.35851	2804.170091	-361.796	20.39	20.39	40.79	3517	310
19783.95851	2884.570091	71.2216	7.91	7.91	15.83	9107	310
24843.75851	3395.270091	-79.7959	25.88	25.88	51.76	1080	310
13456.55851	4906.670091	-138.796	20.94	20.94	41.87	1638	310
11626.65851	8499.570091	-122.796	23.67	23.67	47.34	1767	310
28154.55851	8472.270091	-31.1084	42.25	42.25	84.50	1746	310
17735.55851	9355.370091	57.0091	15.52	15.52	31.04	2139	310
9879.058509	10281.67009	-227.796	32.66	32.66	65.33	1250	310
32788.15851	10327.37009	39.9541	15.21	15.21	30.43	1859	310
11371.25851	11650.37009	-10.2634	8.08	8.08	16.16	11430	310
16368.25851	11709.97009	-9.31593	24.59	24.59	49.17	1448	310
33992.25851	12837.27009	36.1641	17.78	17.78	35.56	2135	310
8661.458509	13787.17009	-335.796	44.04	44.04	88.08	1737	310
13968.35851	15553.07009	-390.796	37.11	37.11	74.23	1475	310
9115.358509	15499.77009	201.029	57.41	57.41	114.83	1188	310
29633.85851	16201.57009	-326.796	16.41	16.41	32.83	2617	310
37553.45851	16433.67009	112.912	17.85	17.85	35.70	2364	310
12527.55851	16841.97009	-265.796	10.86	10.86	21.71	7081	310
38057.25851	16982.97009	-439.796	27.55	27.55	55.11	3439	310
30812.15851	17179.37009	-378.796	9.49	9.49	18.98	9708	310
14350.55851	18301.27009	193.449	14.60	14.60	29.20	5149	310
37631.45851	18766.57009	-299.796	17.69	17.69	35.37	2726	310
9758.558509	19129.97009	-355.796	10.64	10.64	21.29	8381	310
39206.35851	19376.17009	-82.7959	23.76	23.76	47.52	2221	310
38503.25851	20907.37009	-288.796	11.45	11.45	22.89	7723	310
9458.858509	21847.17009	-294.796	21.74	21.74	43.47	3000	310
34260.45851	23109.47009	175.447	17.47	17.47	34.95	3678	310
11041.95851	25845.67009	176.394	4.31	4.31	8.62	24388	310
14217.05851	26622.47009	12.4766	12.20	12.20	24.40	4032	310
38094.15851	29230.47009	-202.796	20.79	20.79	41.59	2859	310
11281.75851	30032.57009	25.7416	19.05	19.05	38.10	2511	310
21084.05851	31074.57009	-370.796	38.62	38.62	77.24	1117	310
34361.05851	30877.17009	-347.796	31.23	31.23	62.45	1539	310
18669.05851	31212.77009	-128.796	22.23	22.23	44.46	2601	310
28940.95851	33443.47009	-348.796	29.08	29.08	58.17	1622	310
39775.75851	34750.07009	302.412	38.29	38.29	76.58	1469	310
21035.65851	35212.57009	168.814	10.79	10.79	21.57	8924	310
28617.75851	38547.07009	-86.7959	25.22	25.22	50.44	1008	310
18676.55851	39798.97009	-256.796	8.64	8.64	17.29	11223	310
31894.66767	2205.96436	-281.754	17.07	17.07	34.15	3606	318
18342.06767	2415.66436	255.078	11.40	11.40	22.80	9015	318
21473.36767	3577.66436	-7.37941	13.59	13.59	27.18	3307	318
24883.06767	6107.46436	-193.754	19.50	19.50	39.00	2395	318
27012.36767	6160.96436	220.968	22.77	22.77	45.55	1837	318
30273.86767	6292.16436	285.398	19.59	19.59	39.19	3735	318
21218.66767	6406.46436	305.296	33.32	33.32	66.65	1395	318
8806.067667	9526.36436	-166.754	25.53	25.53	51.06	2280	318
38745.66767	9768.46436	-312.754	33.82	33.82	67.64	1523	318
34370.16767	10291.06436	-187.754	29.74	29.74	59.49	1458	318
21051.56767	13051.16436	190.648	35.16	35.16	70.32	1091	318
13253.36767	13260.26436	145.168	7.82	7.82	15.64	10005	318
23892.26767	16333.46436	283.503	26.42	26.42	52.85	2408	318
20851.86767	18968.36436	-171.754	28.47	28.47	56.94	1176	318
39072.96767	19329.86436	203.913	33.82	33.82	67.64	1083	318
10448.56767	20035.86436	3.04309	33.35	33.35	66.69	1141	318
14601.06767	20705.96436	-147.754	28.83	28.83	57.65	1092	318
36536.56767	21285.76436	-260.754	27.65	27.65	55.30	1511	318
32783.86767	21429.06436	-69.7544	14.29	14.29	28.59	3058	318
36331.56767	22374.86436	-172.754	34.01	34.01	68.01	1044	318
20301.56767	22311.36436	159.381	18.60	18.60	37.21	2756	318
35951.26767	24252.06436	288.241	30.26	30.26	60.52	3148	318
9967.967667	26764.76436	-94.7544	26.68	26.68	53.36	1056	318
25656.86767	32040.16436	-143.754	16.65	16.65	33.30	1788	318
29542.06767	32154.16436	203.913	20.30	20.30	40.60	2932	318
12972.96767	32652.06436	-3.58941	29.44	29.44	58.88	1257	318
14435.86767	34277.96436	254.131	8.48	8.48	16.96	11594	318
26134.56767	34244.46436	18.2031	19.12	19.12	38.25	1853	318
26318.46767	37258.36436	-294.754	24.16	24.16	48.32	1911	318
17337.26767	40001.56436	-186.754	16.79	16.79	33.58	4654	318
9626.967667	40294.86436	-3.58941	23.97	23.97	47.95	1588	318
34996.57683	2677.458629	317.655	33.63	33.63	67.26	2017	326
15904.47683	3497.458629	-73.7129	24.40	24.40	48.80	1161	326
18561.07683	3681.958629	-95.7129	15.00	15.00	30.00	3461	326
14918.67683	4038.458629	-115.713	30.14	30.14	60.29	1021	326
30345.47683	5051.358629	222.905	27.53	27.53	55.06	2155	326
29266.37683	7018.658629	-88.7129	13.21	13.21	26.42	3757	326
24979.27683	8539.758629	15.4021	24.87	24.87	49.74	2057	326
16234.87683	9456.058629	278.807	24.14	24.14	48.28	2212	326
19548.47683	9432.658629	116.785	28.68	28.68	57.37	1709	326
21552.57683	11034.05863	-273.713	37.16	37.16	74.32	1303	326
36003.17683	11005.25863	92.1496	22.91	22.91	45.83	2123	326
35257.67683	12026.75863	-59.7129	11.96	11.96	23.93	3957	326
12487.57683	12199.35863	218.167	24.61	24.61	49.22	1681	326
20935.47683	12997.55863	-5.44288	8.31	8.31	16.63	11403	326
36510.97683	13186.55863	68.4621	17.69	17.69	35.37	2642	326
35291.77683	15771.65863	-157.713	25.48	25.48	50.96	1658	326
27195.67683	15929.35863	228.59	18.84	18.84	37.68	2309	326
30820.07683	17057.25863	-409.713	11.70	11.70	23.41	8526	326
17432.37683	17023.85863	-106.713	29.51	29.51	59.02	1684	326
14261.17683	18345.45863	112.047	9.26	9.26	18.51	6076	326
38133.77683	18539.25863	-278.713	29.44	29.44	58.88	1629	326
39249.17683	19528.65863	-273.713	12.25	12.25	24.49	8038	326
36453.37683	21273.35863	-396.713	33.28	33.28	66.55	1509	326
22182.87683	21608.75863	-180.713	25.13	25.13	50.26	1184	326
11476.97683	22973.45863	294.915	14.41	14.41	28.83	5673	326
34279.67683	23033.65863	150.895	13.12	13.12	26.23	5280	326
37467.97683	23705.55863	-155.713	13.16	13.16	26.33	6216	326
34697.57683	26847.35863	318.602	41.12	41.12	82.24	1186	326
14808.57683	27407.65863	-367.713	42.13	42.13	84.26	1050	326
28846.17683	29351.45863	-89.7129	21.88	21.88	43.76	1710	326
39876.97683	29606.55863	-318.713	51.43	51.43	102.87	1069	326
35178.07683	30333.65863	-210.713	29.60	29.60	59.20	2399	326
32620.47683	31386.25863	-179.713	14.44	14.44	28.87	2933	326
24656.87683	32675.15863	-224.713	6.90	6.90	13.80	13672	326
21158.57683	32827.75863	-212.713	18.72	18.72	37.44	1916	326
10797.27683	34635.45863	-17.7604	25.08	25.08	50.16	1720	326
21903.27683	36269.15863	33.4046	17.26	17.26	34.52	2087	326
17252.17683	39985.35863	-263.713	23.08	23.08	46.16	2396	326
23250.67683	39818.35863	-202.713	34.08	34.08	68.15	1065	326
27887.88598	2978.552897	-37.6164	26.96	26.96	53.93	1301	334
17850.18598	4164.252897	-206.671	27.53	27.53	55.06	1692	334
24883.18598	6056.852897	-186.671	14.91	14.91	29.81	4032	334
16187.58598	9402.452897	205.891	18.04	18.04	36.08	3288	334
14762.58598	9496.552897	-417.671	31.98	31.98	63.96	2212	334
38594.58598	9970.652897	-48.0389	19.62	19.62	39.23	3058	334
16369.68598	11529.3529	-128.671	16.58	16.58	33.16	3176	334
11201.48598	12553.2529	-160.671	9.80	9.80	19.59	6124	334
20895.88598	12985.7529	-36.6689	17.38	17.38	34.76	1960	334
14773.48598	13491.1529	180.309	23.76	23.76	47.52	1939	334
21355.58598	14538.0529	-308.671	50.51	50.51	101.03	1007	334
13966.78598	15397.6529	54.2911	26.14	26.14	52.28	1502	334
34595.48598	16117.2529	235.264	41.19	41.19	82.38	1586	334
14800.58598	17051.3529	-155.671	22.37	22.37	44.74	1437	334
30773.58598	17096.9529	-272.671	23.43	23.43	46.86	1645	334
14241.68598	18354.9529	173.676	21.52	21.52	43.05	1998	334
29526.58598	18317.8529	-183.671	26.75	26.75	53.51	1811	334
40148.58598	19459.1529	-288.671	22.18	22.18	44.37	3774	334
14320.68598	21414.0529	-80.6714	9.80	9.80	19.59	5611	334
38611.88598	22265.7529	-424.671	22.04	22.04	44.09	2632	334
34114.68598	24269.7529	-45.1964	30.94	30.94	61.89	1013	334
38788.98598	24608.6529	1.23114	29.41	29.41	58.83	1436	334
36986.88598	26421.7529	248.529	34.57	34.57	69.14	1356	334
34027.48598	28180.3529	-110.671	29.51	29.51	59.02	1782	334
18174.68598	28379.8529	225.789	35.25	35.25	70.51	1581	334
39762.68598	31172.4529	-283.671	47.57	47.57	95.14	1030	334
39666.38598	31570.9529	-202.671	22.33	22.33	44.65	1700	334
28696.08598	31883.1529	-105.671	15.87	15.87	31.75	2949	334
20351.88598	34006.4529	-64.6714	27.53	27.53	55.06	1146	334
19715.78598	34823.1529	-119.671	38.43	38.43	76.87	1032	334
19754.38598	36645.3529	-202.671	12.98	12.98	25.95	2949	334
36578.78598	36890.5529	237.159	32.08	32.08	64.15	1158	334
25468.88598	37440.9529	-124.671	21.64	21.64	43.28	1631	334
20846.48598	37615.2529	-312.671	18.93	18.93	37.87	4570	334
16911.68598	37863.4529	-283.671	8.69	8.69	17.38	12485	334
23310.98598	38079.5529	-375.671	17.45	17.45	34.90	4236	334
15642.38598	38614.1529	-329.671	17.59	17.59	35.18	4079	334
28446.18598	39905.9529	218.209	23.17	23.17	46.35	2018	334
22526.49514	2214.147166	-162.63	34.50	34.50	69.00	1078	342
29868.79514	2503.747166	-347.63	28.40	28.40	56.80	1354	342
24543.49514	4535.047166	-130.63	18.84	18.84	37.68	2372	342
21300.59514	5906.347166	-141.63	27.79	27.79	55.58	1811	342
18654.19514	6464.247166	107.393	23.93	23.93	47.85	1341	342
38271.69514	8019.447166	23.0652	22.04	22.04	44.09	2156	342
27673.79514	8268.147166	-120.63	43.57	43.57	87.14	1095	342
11443.39514	8547.447166	26.8552	26.33	26.33	52.66	2203	342
30699.69514	9379.447166	108.34	30.05	30.05	60.10	1242	342
21969.29514	9581.347166	-76.6298	14.93	14.93	29.86	4094	342
27458.39514	10560.54717	-302.63	34.01	34.01	68.01	1781	342
24073.99514	12233.54717	-31.8898	12.08	12.08	24.16	4476	342
14748.99514	13456.74717	74.2302	9.11	9.11	18.23	8262	342
33623.29514	15115.44717	-413.63	23.95	23.95	47.90	2504	342
17903.99514	15399.24717	-20.5198	12.55	12.55	25.10	6444	342
37466.59514	16448.44717	-69.6298	22.75	22.75	45.50	2011	342
9226.495142	17568.24717	-396.63	13.97	13.97	27.93	7646	342
35021.49514	17747.94717	-47.0498	37.14	37.14	74.28	1260	342
14205.59514	19547.74717	32.5402	8.38	8.38	16.77	8405	342
37885.29514	19901.64717	-156.63	16.04	16.04	32.08	5073	342
35719.09514	20592.74717	-215.63	20.23	20.23	40.46	1795	342
8987.495142	21417.04717	-138.63	10.93	10.93	21.85	9233	342
21105.49514	22161.94717	-145.63	27.27	27.27	54.54	1272	342
41353.89514	24542.04717	-339.63	22.98	22.98	45.97	3116	342
8552.295142	28426.14717	-340.63	17.57	17.57	35.14	5882	342
30115.09514	29202.74717	118.763	12.36	12.36	24.73	5059	342
11185.09514	30014.24717	-237.63	31.27	31.27	62.55	1369	342
39657.79514	30146.14717	-50.8398	22.11	22.11	44.23	2607	342
8851.695142	32831.64717	-274.63	37.11	37.11	74.23	1709	342
5614.995142	33077.84717	-429.63	41.07	41.07	82.14	1595	342
28248.29514	34397.74717	-141.63	33.46	33.46	66.93	1029	342
17540.59514	34461.24717	-174.63	38.53	38.53	77.06	1033	342
21145.09514	35201.94717	222.04	19.97	19.97	39.94	2344	342
22284.79514	36851.94717	96.0227	19.17	19.17	38.34	3028	342
26933.09514	37565.94717	-261.63	14.53	14.53	29.06	3152	342
19825.99514	38351.54717	-443.63	18.37	18.37	36.74	4922	342
14329.59514	39641.44717	-385.63	33.72	33.72	67.45	1914	342
16138.7043	2979.641435	-222.588	10.93	10.93	21.85	4666	350
31630.8043	3342.241435	-317.588	28.66	28.66	57.32	1194	350
14098.8043	4113.541435	-194.588	26.40	26.40	52.80	1453	350
25957.8043	4096.741435	-142.588	20.02	20.02	40.03	2715	350
18236.9043	4791.041435	-42.2708	24.35	24.35	48.70	1299	350
15359.6043	5840.341435	-58.5883	13.26	13.26	26.52	3995	350
18287.2043	5983.541435	-47.0083	9.47	9.47	18.93	6113	350
14433.0043	6414.241435	-164.588	9.30	9.30	18.60	8778	350
17911.5043	7535.341435	-116.588	11.80	11.80	23.60	6649	350
36632.7043	9661.341435	12.6842	9.58	9.58	19.17	9183	350
14757.1043	13444.84143	-0.580806	11.70	11.70	23.41	4999	350
10445.1043	15367.24143	-269.588	28.97	28.97	57.93	1272	350
20060.5043	16032.14143	298.829	9.54	9.54	19.08	13260	350
9102.7043	17909.74143	-361.588	42.32	42.32	84.64	1337	350
8934.6043	21348.34143	-218.588	11.99	11.99	23.97	4891	350
31035.4043	23070.54143	-175.588	32.55	32.55	65.09	1345	350
24779.1043	26538.44143	-243.588	6.08	6.08	12.15	15202	350
32622.4043	26621.14143	-327.588	34.95	34.95	69.90	1406	350
27693.8043	27671.94143	-98.5883	4.52	4.52	9.04	12599	350
39176.5043	28006.54143	-313.588	30.31	30.31	60.62	1534	350
8482.5043	28444.04143	-263.588	27.25	27.25	54.49	2876	350
13990.5043	28626.64143	156.704	17.14	17.14	34.29	2715	350
9503.0043	33367.74143	-184.588	25.53	25.53	51.06	1748	350
19350.3043	34624.94143	1.31419	19.99	19.99	39.99	1804	350
26890.1043	35093.34143	17.4217	13.87	13.87	27.74	4113	350
21689.3043	35333.24143	103.644	26.14	26.14	52.28	1147	350
22978.8043	38158.94143	-316.588	18.86	18.86	37.73	2422	350
21861.4043	38865.64143	-99.5883	7.51	7.51	15.02	9562	350
21440.8043	39286.04143	-388.588	45.88	45.88	91.75	1044	350
14286.6043	39448.24143	-247.588	32.99	32.99	65.99	1311	350
9762.7043	39758.04143	-149.588	23.39	23.39	46.77	1468	350
27505.4043	40146.84143	259.034	43.12	43.12	86.24	1238	350
24554.0043	40268.54143	-374.588	21.97	21.97	43.94	2253	350
13951.21346	1908.035704	-246.547	36.48	36.48	72.96	1014	358
24562.91346	3438.435704	229.703	29.25	29.25	58.50	1382	358
34955.51346	6002.235704	-166.547	35.18	35.18	70.37	1110	358
22579.51346	6467.635704	232.546	16.81	16.81	33.63	5123	358
15169.61346	8807.335704	8.93572	16.96	16.96	33.91	2704	358
30186.21346	12263.8357	-67.5468	26.92	26.92	53.84	1246	358
35218.71346	14378.7357	-254.547	20.61	20.61	41.21	2209	358
18111.11346	16203.4357	-320.547	41.24	41.24	82.47	1245	358
12619.01346	17405.6357	-205.547	8.22	8.22	16.44	10097	358
29561.01346	18138.1357	-248.547	26.19	26.19	52.38	2005	358
13787.71346	19251.5357	84.7357	10.62	10.62	21.24	3892	358
15767.21346	20535.3357	134.953	13.47	13.47	26.94	4577	358
13374.01346	21187.3357	62.9432	30.64	30.64	61.28	1066	358
35008.51346	22298.6357	-232.547	26.82	26.82	53.65	1560	358
40933.31346	22506.0357	212.648	18.04	18.04	36.08	3573	358
39969.31346	22854.3357	-48.8618	24.63	24.63	49.27	1109	358
41283.51346	24498.3357	-176.547	17.17	17.17	34.34	2805	358
12940.21346	25250.7357	-308.547	25.91	25.91	51.81	1574	358
36353.71346	25193.1357	-421.547	51.32	51.32	102.63	1172	358
35511.71346	25962.0357	-14.7518	8.38	8.38	16.77	5912	358
30003.81346	26432.7357	-171.547	30.69	30.69	61.37	1507	358
24793.11346	26595.3357	-281.547	12.60	12.60	25.20	3207	358
11636.31346	27003.3357	27.8857	15.85	15.85	31.70	3501	358
38025.91346	27745.7357	-170.547	21.48	21.48	42.96	3059	358
6666.813458	30308.1357	243.916	34.41	34.41	68.81	1411	358
26754.31346	30859.7357	95.1582	13.09	13.09	26.19	4611	358
19558.71346	31518.1357	159.588	25.50	25.50	51.01	1649	358
17129.01346	32340.6357	241.073	20.42	20.42	40.84	3391	358
29160.51346	33185.3357	-253.547	21.43	21.43	42.86	2830	358
15608.81346	33485.7357	-399.547	43.61	43.61	87.23	1294	358
24294.21346	34978.8357	-208.547	9.91	9.91	19.83	7170	358
20534.91346	35322.2357	-100.547	15.73	15.73	31.46	3682	358
15433.11346	36270.0357	-168.547	9.18	9.18	18.37	9873	358
22790.01346	37797.5357	9.88322	10.46	10.46	20.91	7087	358
22957.11346	38301.5357	-168.547	34.05	34.05	68.11	1035	358
21854.21346	38880.8357	-74.5468	7.72	7.72	15.45	10773	358
16041.71346	40092.0357	-328.547	37.89	37.89	75.78	1655	358
16477.52262	2087.029972	-86.5053	32.57	32.57	65.14	1444	366
29716.82262	2483.829972	26.9797	27.29	27.29	54.59	1318	366
18520.42262	3671.929972	-21.3428	25.91	25.91	51.81	1478	366
26446.82262	6449.929972	-117.505	18.68	18.68	37.35	2628	366
9243.022616	6656.329972	-404.505	18.18	18.18	36.36	4016	366
36659.42262	9674.929972	-152.505	14.41	14.41	28.83	6047	366
11751.22262	9993.129972	-234.505	4.83	4.83	9.66	19895	366
33709.22262	9969.929972	-146.505	21.90	21.90	43.80	2743	366
21607.62262	10979.22997	-360.505	41.82	41.82	83.65	1273	366
11417.42262	11037.32997	29.8222	21.10	21.10	42.20	2003	366
26118.52262	11041.32997	-331.505	12.95	12.95	25.91	8759	366
27877.52262	11392.12997	125.52	34.62	34.62	69.24	1115	366
26667.02262	11945.32997	-197.505	33.86	33.86	67.73	1233	366
17466.82262	12730.12997	23.1897	7.98	7.98	15.97	10127	366
10474.92262	13380.92997	-172.505	22.14	22.14	44.27	2034	366
9435.922616	16252.02997	-250.505	24.02	24.02	48.04	2517	366
13387.32262	18394.72997	238.272	18.06	18.06	36.13	4003	366
8159.222616	19243.62997	-450.505	21.48	21.48	42.96	2986	366
22616.22262	19815.72997	-208.505	20.37	20.37	40.74	3156	366
21294.12262	21403.72997	-252.505	14.98	14.98	29.96	2939	366
9370.322616	22008.32997	-218.505	31.53	31.53	63.07	1476	366
22833.92262	22404.32997	-152.505	8.88	8.88	17.76	6431	366
40856.92262	22529.72997	129.31	14.20	14.20	28.40	5020	366
33028.32262	29158.12997	182.37	31.11	31.11	62.22	1146	366
8825.822616	33320.62997	-11.8678	24.44	24.44	48.89	1529	366
41310.02262	33551.62997	-157.505	45.57	45.57	91.14	1189	366
19368.22262	34525.32997	58.2472	22.91	22.91	45.83	1393	366
31274.62262	34616.42997	178.58	38.62	38.62	77.24	1436	366
13979.92262	35307.62997	72.4597	32.73	32.73	65.47	1267	366
15389.52262	36344.42997	-342.505	26.14	26.14	52.28	1735	366
21346.22262	36903.42997	-151.505	28.21	28.21	56.43	1563	366
29983.62262	37134.12997	-427.505	46.06	46.06	92.13	1250	366
10058.32262	38322.02997	-92.5053	14.74	14.74	29.48	4440	366
24488.63177	2841.624241	-280.464	12.93	12.93	25.86	6793	374
25960.23177	4033.024241	-397.464	22.96	22.96	45.92	2937	374
18419.23177	4838.524241	203.256	12.74	12.74	25.48	5686	374
19067.83177	6745.124241	-88.4637	25.86	25.86	51.72	1416	374
32358.13177	6863.124241	-53.5162	12.76	12.76	25.53	3934	374
38130.83177	7973.224241	61.1313	20.75	20.75	41.50	2321	374
16339.73177	9545.324241	197.571	20.96	20.96	41.92	2868	374
32867.53177	10249.12424	-5.19373	32.08	32.08	64.15	1003	374
13858.83177	12225.12424	1.43877	24.66	24.66	49.31	1513	374
12528.93177	12248.62424	99.0313	14.41	14.41	28.83	3532	374
37368.13177	13137.32424	-213.464	8.03	8.03	16.06	9942	374
27226.33177	14566.32424	-383.464	41.50	41.50	82.99	1223	374
11894.83177	15297.42424	-82.4637	11.04	11.04	22.09	7832	374
20460.23177	16117.82424	-56.4637	13.26	13.26	26.52	3705	374
21222.73177	16536.32424	-133.464	19.99	19.99	39.99	1616	374
37354.13177	17563.92424	-52.5687	51.39	51.39	102.77	1134	374
38314.73177	20569.32424	-1.40373	40.11	40.11	80.21	1008	374
21259.93177	21417.52424	-410.464	16.32	16.32	32.64	3336	374
11689.13177	21566.02424	-31.7237	28.42	28.42	56.85	1697	374
25749.53177	23792.32424	-117.464	15.50	15.50	30.99	2128	374
11394.03177	28058.62424	112.296	4.24	4.24	8.48	25065	374
27571.93177	31561.22424	-61.4637	26.38	26.38	52.75	1921	374
9118.631775	32159.32424	-123.464	23.69	23.69	47.38	2278	374
23021.53177	32302.42424	106.611	16.23	16.23	32.45	2335	374
13090.53177	33752.92424	-126.464	24.42	24.42	48.84	1182	374
22352.33177	33794.12424	-42.1462	12.15	12.15	24.30	4049	374
15180.63177	34209.02424	246.841	9.07	9.07	18.13	11145	374
18940.33177	35721.82424	-32.6712	14.48	14.48	28.97	4107	374
21955.83177	36074.52424	107.559	21.12	21.12	42.25	2301	374
18295.13177	37198.42424	152.091	17.40	17.40	34.81	3249	374
23235.13177	38469.12424	247.789	34.69	34.69	69.38	1203	374
14388.54093	6323.61851	-213.422	13.26	13.26	26.52	5421	382
26907.44093	6859.21851	-145.422	12.65	12.65	25.29	4400	382
15217.44093	7243.11851	-101.422	15.28	15.28	30.57	4308	382
17323.24093	9023.51851	-142.422	11.54	11.54	23.08	6400	382
13195.34093	10138.41851	-169.422	35.11	35.11	70.23	1184	382
35545.84093	10110.81851	-138.422	27.11	27.11	54.21	1313	382
15731.04093	11206.81851	-26.9447	22.09	22.09	44.18	2046	382
27863.54093	11312.11851	164.45	23.74	23.74	47.48	2536	382
16968.54093	16430.11851	-55.4222	10.20	10.20	20.39	5090	382
12602.94093	17389.01851	-164.422	8.95	8.95	17.90	7847	382
34763.04093	17852.11851	-228.422	18.56	18.56	37.11	3116	382
22817.34093	22379.81851	-95.4222	12.72	12.72	25.43	3646	382
40896.74093	26188.61851	312.26	13.09	13.09	26.19	8584	382
24767.04093	26492.71851	-448.422	22.54	22.54	45.07	2751	382
40425.04093	29522.31851	21.3778	26.21	26.21	52.42	1174	382
16209.84093	33087.01851	201.403	24.12	24.12	48.23	2459	382
24595.54093	34046.71851	-160.422	16.77	16.77	33.54	2722	382
15188.14093	34173.61851	179.61	7.96	7.96	15.92	9411	382
17872.74093	34439.01851	321.735	20.91	20.91	41.82	2641	382
35703.64093	35982.21851	310.365	27.20	27.20	54.40	2496	382
17420.74093	38192.61851	-156.422	10.22	10.22	20.44	6932	382
19211.44093	38303.51851	-429.422	43.36	43.36	86.71	1254	382
38283.04093	39471.51851	-364.422	47.03	47.03	94.06	1051	382
14221.94093	39959.11851	-400.422	37.52	37.52	75.03	2394	382
35957.75009	4022.212779	-325.381	38.72	38.72	77.43	1056	390
18392.65009	4839.512779	163.544	10.29	10.29	20.58	7712	390
24898.35009	5771.012779	3.41682	18.65	18.65	37.30	1773	390
22848.55009	6730.212779	-128.381	11.96	11.96	23.93	5520	390
20610.15009	6766.512779	-361.381	15.52	15.52	31.04	7709	390
19097.15009	8423.912779	-249.381	23.17	23.17	46.35	1457	390
12385.95009	9024.212779	-269.381	8.97	8.97	17.95	10973	390
17487.55009	12707.21278	77.3218	10.97	10.97	21.95	4645	390
11281.75009	13108.51278	-167.381	4.78	4.78	9.56	14579	390
31062.55009	16336.01278	50.7918	24.92	24.92	49.83	1207	390
37529.05009	17835.31278	-207.381	25.76	25.76	51.53	1958	390
26550.25009	18932.51278	-317.381	14.65	14.65	29.30	3986	390
10793.75009	20954.51278	11.9443	21.41	21.41	42.81	1878	390
38630.25009	22209.31278	-230.381	24.23	24.23	48.47	1543	390
40865.65009	22561.61278	28.0518	16.18	16.18	32.36	3240	390
11450.35009	22951.01278	107.642	15.38	15.38	30.76	3635	390
33522.15009	23691.01278	167.334	16.16	16.16	32.31	4587	390
12260.15009	25480.71278	-127.381	14.01	14.01	28.02	3495	390
36570.55009	27774.51278	76.3743	35.61	35.61	71.22	1274	390
32837.55009	28986.61278	-192.381	18.04	18.04	36.08	3432	390
16321.55009	33054.11278	222.289	19.59	19.59	39.19	3804	390
20986.05009	36299.31278	305.669	14.98	14.98	29.96	5469	390
10086.05009	38287.31278	74.4793	11.87	11.87	23.74	5149	390
21117.25009	38852.61278	24.2618	14.65	14.65	29.30	5325	390
10557.65009	39249.31278	257.347	30.24	30.24	60.48	1487	390
22760.55925	2485.507048	-217.339	44.91	44.91	89.82	1013	398
15645.05925	3570.307048	-59.3392	34.62	34.62	69.24	1050	398
24827.55925	3517.407048	-390.339	29.15	29.15	58.31	2375	398
32896.15925	4361.207048	-164.339	20.51	20.51	41.02	2864	398
18225.65925	5630.007048	-395.339	9.87	9.87	19.73	9555	398
13384.45925	5840.207048	-206.339	26.40	26.40	52.80	2423	398
26931.45925	6768.807048	-152.339	25.22	25.22	50.44	1454	398
19448.55925	9411.307048	-23.0717	30.17	30.17	60.34	1657	398
36668.15925	9640.107048	38.5158	11.54	11.54	23.08	6643	398
9956.759249	10585.80705	-440.339	20.23	20.23	40.46	3368	398
9992.659249	11110.10705	-293.339	29.72	29.72	59.44	1289	398
32441.95925	12109.60705	237.491	29.53	29.53	59.06	1596	398
12555.55925	12304.40705	12.9333	14.06	14.06	28.12	3408	398
32672.65925	14546.50705	-299.339	34.12	34.12	68.25	1150	398
30780.65925	17025.80705	-373.339	10.17	10.17	20.35	9345	398
40176.05925	19461.40705	-396.339	29.04	29.04	58.07	2589	398
22593.15925	19904.90705	47.0433	24.68	24.68	49.36	1136	398
29992.75925	20252.40705	-13.5967	17.50	17.50	35.00	2286	398
16872.35925	23183.60705	232.753	26.38	26.38	52.75	2076	398
40408.65925	23495.40705	-210.339	25.72	25.72	51.43	1841	398
12265.55925	25494.50705	-98.3392	54.07	54.07	108.14	1338	398
40792.85925	26175.60705	71.6783	10.79	10.79	21.57	6703	398
24748.85925	26527.00705	-251.339	9.47	9.47	18.93	6135	398
10866.95925	26672.30705	40.4108	10.50	10.50	21.01	4043	398
11752.55925	26875.30705	16.7233	16.98	16.98	33.96	3069	398
33530.55925	27930.40705	-124.339	14.55	14.55	29.11	3628	398
34962.35925	27866.00705	-253.339	18.93	18.93	37.87	3878	398
36738.65925	28728.00705	321.818	56.76	56.76	113.51	1336	398
9162.759249	30310.80705	-376.339	44.27	44.27	88.55	1173	398
26671.15925	30886.70705	148.426	12.41	12.41	24.82	5520	398
19171.95925	31976.70705	-423.339	27.11	27.11	54.21	2096	398
30397.95925	31894.50705	203.381	25.01	25.01	50.02	1668	398
29404.75925	32492.60705	-233.339	36.24	36.24	72.49	1494	398
29142.75925	33211.30705	-225.339	21.88	21.88	43.76	3602	398
15532.15925	34068.50705	230.858	17.83	17.83	35.65	3734	398
29174.05925	35285.00705	-390.339	35.04	35.04	70.08	1460	398
16270.95925	35410.00705	48.9383	41.26	41.26	82.52	1254	398
35821.75925	36009.00705	-145.339	15.24	15.24	30.47	3712	398
10128.25925	38271.20705	-40.1267	8.17	8.17	16.34	11408	398
24501.45925	40279.00705	-93.3392	21.78	21.78	43.57	1408	398
21539.56841	2693.901316	-39.1376	3.98	3.98	7.96	20438	406
25549.46841	2992.901316	-331.298	24.12	24.12	48.23	2777	406
19100.26841	6752.801316	18.6599	11.96	11.96	23.93	4702	406
19060.46841	8402.601316	-269.298	37.40	37.40	74.79	1200	406
36190.06841	9180.101316	108.672	31.32	31.32	62.64	1225	406
24818.16841	10358.30132	16.7649	13.05	13.05	26.09	4555	406
11875.86841	12869.10132	67.9299	9.84	9.84	19.69	5815	406
34583.96841	14966.90132	-48.6126	28.35	28.35	56.71	1791	406
20259.86841	15448.90132	-382.298	29.51	29.51	59.02	1893	406
32521.96841	15767.10132	-316.298	6.76	6.76	13.52	12109	406
16273.16841	17384.50132	-360.298	18.96	18.96	37.92	3967	406
10525.76841	18305.20132	100.145	17.31	17.31	34.62	2292	406
12060.46841	18890.50132	111.515	14.60	14.60	29.20	3232	406
23443.66841	20234.00132	-69.2976	23.79	23.79	47.57	1846	406
37154.26841	20289.80132	-391.298	35.21	35.21	70.41	1376	406
10839.76841	20971.00132	166.47	26.61	26.61	53.22	1640	406
10219.66841	21849.30132	23.3974	14.29	14.29	28.59	4106	406
28371.76841	23291.20132	-4.08013	33.84	33.84	67.68	1111	406
36442.56841	24802.00132	-227.298	30.21	30.21	60.43	1386	406
12281.26841	25463.90132	-5.97513	18.09	18.09	36.17	2040	406
12758.16841	26464.70132	24.3449	18.11	18.11	36.22	2189	406
12401.86841	27980.70132	-333.298	29.41	29.41	58.83	1396	406
14306.46841	32379.60132	-160.298	17.52	17.52	35.04	2540	406
21902.06841	35408.00132	-388.298	52.75	52.75	105.50	1121	406
31771.66841	36961.00132	-446.298	46.25	46.25	92.50	1102	406
16897.66841	37902.60132	-279.298	9.14	9.14	18.27	10312	406
37095.56841	38425.10132	-241.298	22.94	22.94	45.88	1716	406
10499.76841	39323.30132	-352.298	41.28	41.28	82.57	1182	406
12887.87757	4360.695585	-417.256	46.72	46.72	93.45	1397	414
8778.677566	8666.495585	-314.256	24.73	24.73	49.45	2468	414
19932.27757	9565.195585	40.4939	27.11	27.11	54.21	1300	414
28660.47757	10925.59559	-350.256	41.47	41.47	82.94	1254	414
12811.77757	12723.09559	-203.256	44.42	44.42	88.83	1458	414
24054.67757	14514.59559	-387.256	34.01	34.01	68.01	1408	414
13813.27757	17318.49559	-125.256	5.79	5.79	11.59	14266	414
16332.67757	17373.59559	-290.256	10.48	10.48	20.96	8469	414
13613.57757	18417.39559	-56.2561	18.82	18.82	37.63	3360	414
30525.77757	19010.89559	-311.256	31.42	31.42	62.83	1402	414
14152.87757	19527.69559	75.5514	7.32	7.32	14.65	9890	414
29970.17757	20243.69559	-45.7286	14.41	14.41	28.83	4364	414
34547.67757	20697.09559	-413.256	9.94	9.94	19.88	12569	414
12593.27757	21746.59559	-93.2561	24.44	24.44	48.89	2327	414
12703.87757	24113.39559	116.294	17.57	17.57	35.14	4024	414
36393.37757	24913.49559	-441.256	28.24	28.24	56.47	2043	414
12277.87757	25454.59559	20.5964	8.97	8.97	17.95	8630	414
22149.87757	28493.89559	-317.256	37.23	37.23	74.47	1025	414
37125.27757	28522.09559	-28.6736	31.13	31.13	62.27	1118	414
36201.77757	28742.79559	-147.256	32.36	32.36	64.72	1049	414
8585.777566	28886.09559	-369.256	33.28	33.28	66.55	1192	414
24469.57757	30028.49559	-341.256	53.20	53.20	106.40	1334	414
34429.37757	30934.29559	-164.256	27.98	27.98	55.95	1055	414
17329.87757	31466.69559	14.9114	6.15	6.15	12.29	12156	414
28823.77757	34323.39559	-221.256	31.58	31.58	63.16	1227	414
20582.67757	35357.89559	-324.256	29.25	29.25	58.50	2040	414
13912.97757	35729.89559	-322.256	23.95	23.95	47.90	1884	414
29327.27757	36601.79559	-183.256	13.78	13.78	27.55	5205	414
35293.07757	37122.19559	-417.256	56.68	56.68	113.37	1002	414
18047.97757	37556.39559	-262.256	12.83	12.83	25.67	5431	414
25239.77757	38075.89559	-97.2561	18.53	18.53	37.07	2037	414
17492.97757	38308.09559	-249.256	13.87	13.87	27.74	6366	414
16760.77757	38429.19559	-210.256	43.07	43.07	86.15	1076	414
37050.37757	38565.39559	166.511	33.75	33.75	67.49	1358	414
15101.28672	2088.889854	-318.215	33.04	33.04	66.08	1365	422
26504.58672	5382.389854	45.2729	30.90	30.90	61.80	1218	422
23247.88672	6187.789854	121.073	31.09	31.09	62.17	1341	422
16202.68672	7688.189854	-276.215	14.15	14.15	28.31	3742	422
12538.08672	7946.089854	-58.2146	18.16	18.16	36.31	2097	422
35835.48672	10424.98985	-404.215	30.17	30.17	60.34	1932	422
35314.98672	12033.68985	-45.6871	9.77	9.77	19.55	6546	422
28198.38672	12536.38985	-57.2146	14.67	14.67	29.34	5346	422
13287.98672	13740.98985	232.878	16.72	16.72	33.44	4037	422
11957.98672	14300.58985	-262.215	23.57	23.57	47.15	2618	422
14171.88672	15243.58985	50.0104	10.03	10.03	20.06	4923	422
10637.68672	15769.18985	-2.10208	8.08	8.08	16.16	6515	422
32511.88672	15799.18985	-310.215	7.16	7.16	14.32	10746	422
37916.08672	16625.88985	-286.215	33.35	33.35	66.69	1244	422
13780.38672	17341.18985	-179.215	10.60	10.60	21.20	4017	422
16249.38672	17389.98985	-90.2146	18.89	18.89	37.77	2753	422
37464.88672	18499.68985	-339.215	21.83	21.83	43.66	3881	422
37931.18672	18606.28985	250.88	27.88	27.88	55.77	1797	422
34532.48672	20694.38985	-222.215	9.77	9.77	19.55	7780	422
21274.88672	21461.68985	-183.215	13.00	13.00	26.00	4541	422
14776.68672	22244.88985	236.668	24.26	24.26	48.51	2319	422
40794.68672	26197.68985	70.8554	16.72	16.72	33.44	2478	422
37160.48672	26473.58985	-278.215	9.47	9.47	18.93	11432	422
10903.48672	26690.18985	88.8579	10.90	10.90	21.81	4692	422
29056.98672	27356.48985	-126.215	15.10	15.10	30.19	3694	422
30125.08672	30178.08985	-54.2146	13.02	13.02	26.05	3400	422
25714.98672	32066.18985	-403.215	35.25	35.25	70.51	1927	422
14009.38672	33099.68985	32.0079	26.61	26.61	53.22	1242	422
41034.68672	34978.88985	-229.215	33.96	33.96	67.92	1226	422
38480.68672	35292.28985	-410.215	36.76	36.76	73.52	1311	422
29196.28672	35258.08985	-72.2146	24.49	24.49	48.98	2337	422
18293.29588	2472.784123	-271.173	28.24	28.24	56.47	1357	430
17813.79588	3966.884123	-246.173	33.46	33.46	66.93	1083	430
29854.69588	4099.184123	-139.173	27.65	27.65	55.30	1086	430
31526.29588	4726.184123	-123.173	24.63	24.63	49.27	1214	430
13226.79588	5116.884123	-120.173	35.91	35.91	71.83	1073	430
31075.89588	5795.784123	-178.173	25.79	25.79	51.57	1842	430
20582.09588	6287.484123	-370.173	38.81	38.81	77.62	1037	430
25033.89588	6596.684123	-103.173	15.07	15.07	30.14	4029	430
17255.09588	9156.484123	-227.173	39.30	39.30	78.61	1028	430
18416.39588	11328.48412	30.1544	39.23	39.23	78.47	1101	430
28200.79588	12525.58412	-74.1731	22.25	22.25	44.51	2094	430
33821.99588	12807.38412	120.167	30.38	30.38	60.76	1152	430
7674.795882	13084.08412	-415.173	37.49	37.49	74.98	1313	430
10201.89588	13867.68412	-298.173	5.93	5.93	11.87	18120	430
37345.09588	18361.28412	-432.173	28.42	28.42	56.85	2013	430
14201.19588	18366.88412	116.377	21.97	21.97	43.94	1482	430
37434.29588	18598.68412	-214.173	10.10	10.10	20.21	7183	430
36350.59588	22746.08412	84.1619	11.37	11.37	22.75	7057	430
16840.19588	23076.78412	-174.173	22.37	22.37	44.74	1627	430
41280.89588	23641.18412	-212.173	10.27	10.27	20.54	8767	430
35706.99588	25267.68412	249.027	16.48	16.48	32.97	3502	430
31754.59588	27504.18412	-259.173	14.34	14.34	28.68	5273	430
11608.29588	27874.58412	-155.173	15.40	15.40	30.80	3203	430
34348.49588	29099.18412	-197.173	16.11	16.11	32.22	3041	430
10264.69588	29233.68412	-250.173	15.54	15.54	31.09	3314	430
27783.69588	30149.48412	-45.6456	25.79	25.79	51.57	1312	430
24622.09588	33987.58412	-75.1731	16.41	16.41	32.83	3371	430
19710.39588	34643.88412	-148.173	20.51	20.51	41.02	2612	430
30205.99588	35066.48412	25.4169	25.55	25.55	51.10	1199	430
7525.695882	35817.98412	-423.173	60.31	60.31	120.62	1166	430
19002.69588	36520.18412	-281.173	21.31	21.31	42.63	2319	430
10481.09588	39445.38412	-347.173	40.08	40.08	80.16	1181	430
23297.59588	39690.68412	-233.173	23.55	23.55	47.10	3666	430
38236.79588	40373.18412	-185.173	26.73	26.73	53.46	2813	430
37405.70504	3380.278391	-335.132	51.46	51.46	102.91	1192	438
25899.30504	3932.878391	-262.132	35.82	35.82	71.64	1035	438
25578.20504	5844.378391	-381.132	38.08	38.08	76.16	1264	438
12798.20504	5904.778391	266.123	21.93	21.93	43.85	3914	438
29669.00504	6300.578391	-114.132	34.74	34.74	69.47	1117	438
25093.80504	6522.378391	-106.132	14.15	14.15	28.31	4926	438
32853.90504	6866.178391	-33.2865	15.07	15.07	30.14	3614	438
29014.20504	7316.778391	-27.6015	27.74	27.74	55.48	1213	438
20612.30504	7939.478391	-405.132	41.35	41.35	82.71	1248	438
28866.00504	8768.178391	-40.8665	24.00	24.00	47.99	1215	438
13205.40504	13032.37839	-120.132	26.85	26.85	53.69	1167	438
25576.00504	13720.37839	52.936	21.52	21.52	43.05	1655	438
8948.80504	16475.77839	-194.132	23.41	23.41	46.82	2161	438
38124.50504	16912.67839	-277.132	34.19	34.19	68.39	1416	438
9320.60504	17789.67839	-365.132	10.01	10.01	20.02	9480	438
12459.00504	18864.17839	-217.132	28.07	28.07	56.14	1457	438
10319.00504	20873.77839	-203.132	26.31	26.31	52.61	1602	438
41288.40504	23660.67839	-47.499	17.19	17.19	34.38	2475	438
39492.20504	25101.77839	67.1485	23.39	23.39	46.77	1457	438
11518.40504	25352.47839	-316.132	12.65	12.65	25.29	7075	438
18422.20504	25469.97839	-198.132	26.02	26.02	52.05	1173	438
20608.70504	25885.37839	-358.132	42.04	42.04	84.07	1059	438
33796.90504	25870.47839	-229.132	26.16	26.16	52.33	1649	438
38892.30504	28070.87839	304.023	45.78	45.78	91.56	1155	438
38575.00504	28676.77839	-83.1315	23.79	23.79	47.57	1827	438
18066.80504	32053.17839	283.178	21.12	21.12	42.25	2391	438
29947.60504	32532.77839	137.263	28.14	28.14	56.28	1285	438
8873.90504	33284.77839	-212.132	31.86	31.86	63.73	1547	438
22604.10504	33380.17839	159.056	26.52	26.52	53.03	1432	438
21799.50504	38965.77839	159.056	38.27	38.27	76.54	1017	438
27648.30504	40080.67839	-37.0765	25.60	25.60	51.20	1050	438
21932.30504	40407.47839	-104.132	24.07	24.07	48.14	2059	438
21307.5142	4746.17266	-294.09	33.63	33.63	67.26	1278	446
12290.2142	5995.07266	-331.09	20.77	20.77	41.54	2732	446
17923.3142	7467.77266	-284.09	16.27	16.27	32.55	3653	446
21127.2142	7737.17266	-407.09	50.68	50.68	101.36	1126	446
23684.8142	7914.07266	-118.09	31.58	31.58	63.16	1329	446
9891.014199	10102.07266	-363.09	37.11	37.11	74.23	1467	446
14374.5142	10167.07266	9.39249	26.80	26.80	53.60	1653	446
9923.814199	10641.87266	-424.09	42.48	42.48	84.97	1289	446
14761.5142	13469.07266	205.525	13.02	13.02	26.05	5261	446
34325.3142	14368.57266	97.51	16.18	16.18	32.36	3056	446
15078.6142	15177.87266	-100.09	15.71	15.71	31.42	3080	446
9664.814199	16568.27266	-361.09	38.48	38.48	76.96	1323	446
39232.6142	18193.37266	-297.09	8.43	8.43	16.86	11236	446
13324.6142	18372.97266	140.147	8.10	8.10	16.20	8954	446
36548.6142	21394.17266	-18.085	22.40	22.40	44.79	1158	446
12409.2142	22798.87266	62.4525	32.59	32.59	65.19	1619	446
36343.6142	22741.37266	265.217	11.78	11.78	23.55	6133	446
30996.9142	23155.77266	143.937	35.47	35.47	70.93	1279	446
36228.4142	23707.27266	-144.09	15.61	15.61	31.23	4760	446
37541.7142	25060.67266	296.485	39.09	39.09	78.19	1280	446
9864.814199	25716.27266	-381.09	48.02	48.02	96.04	1133	446
8907.214199	25946.97266	-357.09	32.10	32.10	64.20	1550	446
40774.7142	26193.27266	48.24	27.62	27.62	55.25	1240	446
34936.6142	29654.97266	97.51	15.31	15.31	30.61	3439	446
23557.0142	34872.47266	266.165	32.81	32.81	65.61	1313	446
21029.6142	35228.57266	199.84	27.74	27.74	55.48	1333	446
15216.0142	35286.87266	94.6675	14.91	14.91	29.81	3781	446
19727.3142	36669.87266	-324.09	31.65	31.65	63.30	1918	446
19799.8142	38345.97266	-291.09	29.63	29.63	59.25	1318	446
36997.2142	38531.47266	-142.09	32.50	32.50	65.00	1012	446
27787.52336	6107.766929	196.092	12.48	12.48	24.96	5130	454
13657.12336	6832.366929	275.682	18.27	18.27	36.55	3801	454
15294.82336	7251.566929	62.494	9.16	9.16	18.32	9748	454
32667.52336	8976.266929	251.047	23.97	23.97	47.95	1835	454
11771.82336	10003.66693	-234.048	5.60	5.60	11.21	18861	454
15108.32336	10069.06693	-144.048	30.78	30.78	61.56	1032	454
24072.62336	12189.26693	83.339	15.14	15.14	30.29	3956	454
14757.22336	13439.06693	113.659	11.12	11.12	22.23	5862	454
27071.92336	15935.06693	-102.048	26.33	26.33	52.66	1878	454
9439.423357	16229.46693	-286.048	17.00	17.00	34.01	4830	454
34718.92336	16983.56693	-296.048	39.66	39.66	79.32	1088	454
37217.62336	16958.46693	-165.048	12.93	12.93	25.86	4390	454
16318.52336	17369.36693	-397.048	35.94	35.94	71.87	2003	454
11928.02336	17874.46693	-166.048	36.24	36.24	72.49	1037	454
39213.52336	18320.96693	-233.048	22.18	22.18	44.37	1946	454
9450.523357	22171.06693	-214.048	4.31	4.31	8.62	23956	454
38610.32336	22191.66693	-195.048	12.01	12.01	24.02	7259	454
38358.72336	23452.86693	287.999	21.41	21.41	42.81	2838	454
33506.72336	23648.86693	-13.306	21.08	21.08	42.15	2062	454
18154.62336	23648.46693	-343.048	13.66	13.66	27.32	5323	454
37506.82336	23766.86693	-216.048	43.90	43.90	87.79	1007	454
31767.02336	27481.76693	-143.048	15.64	15.64	31.27	3366	454
12877.02336	30324.06693	-76.0485	30.87	30.87	61.75	1217	454
15391.72336	31987.06693	67.2315	20.54	20.54	41.07	2557	454
25681.12336	32159.66693	-260.048	20.42	20.42	40.84	3065	454
14240.12336	32363.86693	-148.048	12.34	12.34	24.68	3616	454
12977.22336	32593.16693	-98.0485	18.44	18.44	36.88	3449	454
32195.82336	33116.76693	-45.521	23.36	23.36	46.72	1467	454
15976.22336	33836.76693	-304.048	28.71	28.71	57.41	1344	454
20342.82336	34100.56693	-78.0485	22.98	22.98	45.97	1816	454
14922.12336	34265.56693	284.209	19.83	19.83	39.66	2196	454
14061.02336	36460.66693	-369.048	8.27	8.27	16.53	11296	454
27078.22336	37076.56693	-335.048	33.49	33.49	66.98	1671	454
16936.52336	37259.96693	-275.048	24.99	24.99	49.97	1818	454
18084.02336	37434.66693	241.572	36.17	36.17	72.35	1274	454
21389.12336	38790.76693	243.467	20.61	20.61	41.21	3512	454
19849.52336	39729.36693	-80.0485	31.72	31.72	63.44	1603	454
24910.43251	3297.361198	192.343	34.24	34.24	68.48	1104	462
25920.93251	4646.561198	-382.007	39.78	39.78	79.55	1635	462
32460.13251	5933.761198	-79.007	12.18	12.18	24.35	4710	462
12475.33251	9452.161198	-194.007	10.22	10.22	20.44	4547	462
28499.83251	9770.661198	131.703	20.44	20.44	40.88	1855	462
30660.03251	9849.561198	166.761	32.55	32.55	65.09	1128	462
11740.83251	9938.361198	-366.007	9.28	9.28	18.56	8462	462
36516.43251	10327.5612	45.4805	12.51	12.51	25.01	3524	462
10863.63251	10992.3612	-246.007	29.77	29.77	59.53	1336	462
13659.83251	11661.8612	162.023	11.04	11.04	22.09	7721	462
26601.63251	11820.3612	-295.007	29.58	29.58	59.16	1318	462
11822.13251	12332.6612	-273.007	13.94	13.94	27.88	7103	462
20677.33251	14073.1612	-99.007	10.24	10.24	20.49	5542	462
17538.53251	15536.6612	105.173	14.39	14.39	28.78	2667	462
9897.332515	15972.7612	-201.007	22.66	22.66	45.31	1933	462
27597.43251	16263.3612	-378.007	25.65	25.65	51.29	2060	462
21872.73251	16743.5612	229.296	21.50	21.50	43.00	2962	462
39041.33251	19362.3612	259.616	32.85	32.85	65.70	1459	462
32764.33251	19589.7612	-137.007	22.16	22.16	44.32	1886	462
7836.732515	23730.4612	-355.007	36.76	36.76	73.52	1289	462
34378.43251	24053.6612	-348.007	29.72	29.72	59.44	2449	462
[truncated: 113,876 more rows]
