# Supplementary material for: Super-resolution analysis of PACSIN2 and EHD2 at caveolae
Source: PLoS One. 2022 Jul 14;17(7):e0271003. doi: 10.1371/journal.pone.0271003 (PMC9282494; doi:10.1371/journal.pone.0271003)
Supplement: S1 Data — (ZIP) [file pone.0271003.s003.zip › 405Cav1polyCy3Cav17C8003driftCorr 3DdistanceG_405-647_59K_TS3D.3dlp]

33737.91041	519.720865	86	34.45	34.45	68.91	1033	2
31094.51041	839.220865	-92	14.88	14.88	29.77	4244	2
21054.01041	892.420865	-246	13.56	13.56	27.13	8281	2
14258.01041	1168.020865	-246	14.81	14.81	29.63	4452	2
26879.41041	1208.920865	140	10.17	10.17	20.35	9325	2
28423.11041	1153.820865	-399	47.08	47.08	94.15	1587	2
10356.91041	1710.920865	-169	25.13	25.13	50.26	1507	2
14666.81041	1732.820865	-115	16.72	16.72	33.44	2758	2
18094.11041	1952.420865	210	20.14	20.14	40.27	2857	2
38920.31041	1995.420865	-270	46.68	46.68	93.35	1259	2
6917.110414	2302.820865	93	20.04	20.04	40.08	1445	2
19177.71041	2554.720865	117	5.20	5.20	10.41	20270	2
31758.21041	2658.420865	339	7.61	7.61	15.21	17535	2
35041.21041	2642.420865	-124	28.75	28.75	57.51	1843	2
13768.81041	2728.020865	63	7.58	7.58	15.17	9090	2
19562.71041	2970.120865	-19	30.03	30.03	60.05	1385	2
7825.010414	3643.320865	-19	19.85	19.85	39.71	2901	2
13409.61041	3874.420865	7	21.43	21.43	42.86	2312	2
38485.71041	4333.120865	-62	9.68	9.68	19.36	8125	2
36303.21041	4598.020865	-69	14.77	14.77	29.53	2675	2
6144.410414	5507.720865	-294	8.90	8.90	17.80	7754	2
18554.71041	5534.320865	250	15.61	15.61	31.23	5040	2
7881.710414	7224.420865	-92	9.87	9.87	19.73	7818	2
13187.71041	7141.520865	-234	12.69	12.69	25.39	6024	2
15878.51041	7461.420865	31	5.70	5.70	11.40	12354	2
15452.31041	8623.620865	-325	15.83	15.83	31.65	4026	2
2782.210414	9662.520865	-97	8.29	8.29	16.58	8122	2
39562.21041	10090.72086	372	24.28	24.28	48.56	2402	2
24982.21041	10330.22086	336	8.45	8.45	16.91	16289	2
23145.41041	10192.42086	-357	26.99	26.99	53.98	2533	2
9119.710414	11005.72086	288	24.47	24.47	48.94	1844	2
12885.61041	11054.62086	-116	28.02	28.02	56.05	1298	2
40664.41041	11005.42086	-256	16.34	16.34	32.69	4808	2
18378.71041	11303.42086	131	8.53	8.53	17.05	7981	2
2412.410414	11524.62086	-232	19.41	19.41	38.81	2251	2
13375.01041	11753.32086	72	6.36	6.36	12.72	14401	2
25197.41041	11786.82086	-335	11.30	11.30	22.61	7659	2
12957.21041	12943.32086	-358	59.30	59.30	118.60	1149	2
8675.710414	12895.82086	-51	35.84	35.84	71.69	1279	2
3060.110414	13669.32086	-216	23.22	23.22	46.44	3312	2
30542.81041	13751.92086	-16	12.83	12.83	25.67	5533	2
16890.31041	14490.12086	67	26.66	26.66	53.32	1574	2
17478.11041	14373.22086	-380	55.15	55.15	110.31	1367	2
29084.91041	14397.92086	328	18.11	18.11	36.22	4708	2
20039.41041	14516.62086	197	33.44	33.44	66.88	1411	2
6356.410414	14854.42086	337	17.66	17.66	35.33	3498	2
2557.610414	15919.52086	-59	29.60	29.60	59.20	2490	2
11214.11041	15995.22086	87	11.75	11.75	23.50	3568	2
11060.71041	16786.22086	-112	9.14	9.14	18.27	13968	2
40246.71041	16831.12086	395	20.61	20.61	41.21	8106	2
23357.91041	17455.72086	155	19.81	19.81	39.61	3306	2
13544.11041	17481.42086	-203	19.15	19.15	38.29	3246	2
18279.81041	17557.92086	-2	40.34	40.34	80.68	1310	2
3610.410414	17641.52086	-11	39.89	39.89	79.79	1005	2
19228.91041	17935.22086	-115	13.26	13.26	26.52	5708	2
24924.51041	17889.12086	-28	31.16	31.16	62.31	1056	2
2215.410414	18262.82086	248	14.62	14.62	29.25	4307	2
12422.51041	18236.42086	-126	13.47	13.47	26.94	5124	2
11772.21041	18520.32086	161	26.80	26.80	53.60	1900	2
38383.51041	20207.72086	297	25.62	25.62	51.24	2388	2
32712.31041	20453.92086	-143	18.96	18.96	37.92	2722	2
24707.91041	20579.42086	-24	13.89	13.89	27.79	5085	2
18244.31041	21065.82086	-188	40.95	40.95	81.91	1129	2
10286.21041	21033.52086	120	15.87	15.87	31.75	4329	2
14708.21041	21398.02086	33	9.47	9.47	18.93	9920	2
5386.610414	22253.52086	-97	10.29	10.29	20.58	8268	2
35011.31041	22363.12086	152	36.53	36.53	73.05	1260	2
3044.610414	22815.02086	-125	6.55	6.55	13.09	15455	2
36046.31041	23556.52086	-30	28.17	28.17	56.33	1776	2
4437.510414	23852.52086	32	13.61	13.61	27.22	4039	2
22393.41041	23910.12086	-7	33.86	33.86	67.73	1259	2
32212.51041	23811.42086	-143	19.76	19.76	39.52	3554	2
1582.910414	23959.22086	148	10.36	10.36	20.72	9882	2
2178.110414	24012.42086	28	6.52	6.52	13.05	14560	2
36600.81041	24011.72086	301	50.84	50.84	101.69	1590	2
19779.11041	24518.62086	27	32.10	32.10	64.20	1894	2
34643.01041	25702.32086	339	24.14	24.14	48.28	3500	2
26162.61041	26160.12086	-43	28.10	28.10	56.19	1606	2
27035.61041	26363.82086	230	13.92	13.92	27.84	7727	2
13531.71041	26581.32086	-250	15.40	15.40	30.80	7005	2
38968.51041	27098.12086	-132	43.97	43.97	87.94	1226	2
838.1104137	27264.32086	-17	32.00	32.00	64.01	1481	2
1562.010414	27699.42086	-95	11.04	11.04	22.09	6332	2
7600.410414	27468.92086	46	14.01	14.01	28.02	2504	2
18928.31041	27913.42086	10	11.99	11.99	23.97	5438	2
24558.41041	28053.62086	-307	41.68	41.68	83.37	1492	2
39829.11041	28282.32086	-136	45.17	45.17	90.34	1395	2
8251.010414	28638.72086	-213	40.36	40.36	80.73	1662	2
23300.41041	28290.82086	393	32.66	32.66	65.33	2532	2
17696.71041	28536.72086	-307	24.89	24.89	49.78	2410	2
26025.61041	28463.12086	86	25.88	25.88	51.76	1454	2
16581.81041	28780.92086	60	12.79	12.79	25.58	7313	2
2523.810414	28720.42086	-381	39.59	39.59	79.18	2122	2
4757.910414	29209.22086	100	26.33	26.33	52.66	1981	2
35039.51041	29434.12086	-394	27.79	27.79	55.58	2959	2
34209.51041	29578.62086	-50	24.49	24.49	48.98	1590	2
25031.51041	30602.32086	252	14.98	14.98	29.96	6107	2
30455.21041	30857.92086	-287	66.34	66.34	132.68	1099	2
35462.61041	30715.92086	250	17.71	17.71	35.42	5855	2
4012.810414	31114.92086	125	16.51	16.51	33.02	5111	2
24180.41041	31018.82086	-103	37.14	37.14	74.28	1251	2
30080.81041	30964.52086	317	48.65	48.65	97.31	1422	2
11134.81041	30989.32086	-306	32.03	32.03	64.06	1801	2
20766.31041	31327.12086	79	28.42	28.42	56.85	1331	2
8045.410414	33070.42086	40	36.71	36.71	73.43	1061	2
21190.01041	33655.12086	383	48.25	48.25	96.51	1715	2
2783.910414	34221.62086	162	10.13	10.13	20.25	9467	2
25457.91041	34244.42086	32	19.57	19.57	39.14	3093	2
9864.610414	34648.82086	-14	19.38	19.38	38.76	2655	2
30302.41041	35235.52086	-380	34.08	34.08	68.15	2312	2
31326.61041	36138.72086	-128	44.13	44.13	88.27	1144	2
22818.91041	36239.72086	-150	45.78	45.78	91.56	1356	2
23423.11041	37300.82086	195	21.88	21.88	43.76	3140	2
20480.21041	38448.42086	144	28.10	28.10	56.19	1827	2
33399.51041	38890.72086	-224	10.31	10.31	20.63	14314	2
31093.31393	833.4207873	-139	18.98	18.98	37.96	2683	10
12948.71393	2636.520787	394	13.07	13.07	26.14	4690	10
35046.21393	3321.520787	-134	25.93	25.93	51.86	1539	10
39532.61393	3227.420787	-245	24.21	24.21	48.42	1802	10
33519.31393	3327.620787	-157	21.05	21.05	42.11	2127	10
7774.913931	3716.620787	-55	35.28	35.28	70.56	1054	10
18152.91393	4567.720787	-267	15.38	15.38	30.76	5489	10
30994.61393	5722.020787	186	20.44	20.44	40.88	2998	10
20715.61393	6051.720787	-187	9.51	9.51	19.03	11074	10
18340.01393	6841.920787	-132	29.34	29.34	58.69	1711	10
37007.71393	6926.020787	-53	30.29	30.29	60.57	1126	10
41010.81393	7134.020787	-386	50.70	50.70	101.41	1098	10
7894.213931	7196.820787	-300	15.05	15.05	30.10	5531	10
39152.11393	8063.420787	-273	21.43	21.43	42.86	3848	10
10256.31393	8290.820787	-180	11.94	11.94	23.88	4529	10
14842.31393	8440.120787	37	13.26	13.26	26.52	4598	10
21543.31393	9902.720787	362	47.90	47.90	95.80	1034	10
21914.91393	11877.52079	47	17.43	17.43	34.85	2139	10
9572.013931	11857.22079	-246	16.77	16.77	33.54	4443	10
10759.91393	12078.82079	1	27.88	27.88	55.77	1087	10
1963.713931	12334.92079	-256	22.07	22.07	44.13	2447	10
8840.013931	14425.92079	164	8.10	8.10	16.20	9107	10
38705.71393	14589.32079	-125	14.70	14.70	29.39	5272	10
10119.31393	14595.52079	15	21.08	21.08	42.15	2017	10
6233.513931	14785.52079	141	13.24	13.24	26.47	5507	10
37659.71393	15954.32079	-141	40.79	40.79	81.58	1230	10
23811.41393	16305.72079	-84	25.69	25.69	51.39	1393	10
10084.91393	17047.12079	-348	21.24	21.24	42.48	3042	10
5588.113931	17602.82079	-145	23.90	23.90	47.81	2347	10
17025.41393	18281.72079	297	8.93	8.93	17.85	14032	10
21970.91393	19277.32079	-147	12.43	12.43	24.87	7550	10
10321.71393	21014.02079	216	13.68	13.68	27.37	5098	10
34232.21393	23074.52079	-209	36.76	36.76	73.52	1199	10
7935.513931	23456.52079	-344	10.81	10.81	21.62	16473	10
1545.013931	23953.22079	123	12.39	12.39	24.77	5055	10
10275.71393	24297.02079	6	9.47	9.47	18.93	5475	10
2982.113931	25232.32079	-101	26.99	26.99	53.98	1326	10
5773.213931	25567.42079	377	9.96	9.96	19.92	12741	10
11899.41393	27270.42079	29	12.69	12.69	25.39	4205	10
6353.013931	28088.92079	-137	18.11	18.11	36.22	3907	10
34234.21393	29432.12079	-84	22.16	22.16	44.32	3179	10
3716.413931	29328.42079	32	29.63	29.63	59.25	1564	10
14888.21393	29788.82079	384	30.59	30.59	61.18	1829	10
2514.913931	30713.42079	-33	23.29	23.29	46.58	2756	10
12674.61393	32487.92079	-234	37.35	37.35	74.70	1505	10
39444.61393	32370.52079	-251	28.33	28.33	56.66	3150	10
5443.613931	32590.02079	221	31.35	31.35	62.69	1492	10
31492.21393	32847.22079	-260	34.12	34.12	68.25	1550	10
8679.013931	33090.52079	-73	15.43	15.43	30.85	4413	10
37291.11393	33039.02079	-120	29.96	29.96	59.91	3160	10
2800.013931	34241.52079	190	9.18	9.18	18.37	8475	10
1886.813931	34475.62079	-102	40.27	40.27	80.54	1012	10
5798.013931	35267.52079	-207	41.57	41.57	83.13	1034	10
25241.91393	35828.32079	-307	25.03	25.03	50.07	2807	10
29968.11393	36692.62079	15	20.79	20.79	41.59	2742	10
2225.413931	36785.72079	155	18.18	18.18	36.36	4264	10
36564.31393	37284.52079	-161	33.56	33.56	67.12	2383	10
771.2139305	37981.92079	-329	37.56	37.56	75.12	1809	10
2158.913931	38376.72079	-48	11.07	11.07	22.14	7833	10
34702.61393	38684.52079	242	20.21	20.21	40.41	2592	10
8337.117447	284.1207097	-116	17.78	17.78	35.56	1793	18
10920.21745	387.1207097	-280	14.04	14.04	28.07	6317	18
35806.11745	1490.92071	255	22.18	22.18	44.37	2895	18
32291.91745	1996.52071	-64	17.71	17.71	35.42	3395	18
38641.61745	2731.52071	14	29.08	29.08	58.17	1228	18
8379.817447	3242.02071	-2	16.70	16.70	33.39	3402	18
31851.71745	3125.02071	-204	41.78	41.78	83.56	1039	18
26178.51745	4136.22071	77	13.47	13.47	26.94	5005	18
12139.51745	4167.62071	131	35.21	35.21	70.41	1133	18
11337.31745	4426.42071	-16	8.60	8.60	17.19	10202	18
19156.01745	5113.42071	-91	28.87	28.87	57.74	1310	18
22287.81745	5269.92071	-304	19.03	19.03	38.06	4760	18
25318.61745	5862.22071	74	27.22	27.22	54.45	1463	18
960.7174473	7001.32071	-245	29.63	29.63	59.25	1951	18
8722.317447	7615.32071	333	8.12	8.12	16.25	14891	18
37918.21745	8292.72071	-235	13.28	13.28	26.56	5755	18
6031.517447	8740.42071	-173	37.33	37.33	74.65	1222	18
8607.717447	10033.22071	129	23.15	23.15	46.30	1597	18
24862.21745	10315.22071	379	17.90	17.90	35.80	5255	18
17652.61745	11407.42071	-220	31.11	31.11	62.22	1450	18
40170.21745	12603.82071	-234	10.46	10.46	20.91	10241	18
26093.91745	12975.42071	-172	11.82	11.82	23.64	7119	18
32976.21745	13241.12071	-124	32.92	32.92	65.85	1504	18
38819.51745	13535.82071	-175	13.66	13.66	27.32	6020	18
12897.61745	14536.92071	245	21.45	21.45	42.91	2319	18
18426.41745	15188.02071	101	14.74	14.74	29.48	3581	18
15469.61745	15375.82071	146	27.18	27.18	54.35	1257	18
32257.71745	15568.22071	-342	23.06	23.06	46.11	2477	18
21369.21745	16238.92071	95	12.13	12.13	24.26	5360	18
33779.11745	16570.52071	203	32.78	32.78	65.56	1309	18
7646.717447	16754.72071	268	34.81	34.81	69.61	1323	18
19242.31745	17218.72071	24	6.64	6.64	13.28	12055	18
23257.01745	17504.22071	45	23.83	23.83	47.67	2358	18
16995.51745	18279.32071	96	13.26	13.26	26.52	3269	18
15866.51745	19428.72071	217	13.21	13.21	26.42	4034	18
26673.51745	19557.22071	-164	11.40	11.40	22.80	7652	18
8162.317447	20417.82071	324	12.25	12.25	24.49	9252	18
33399.01745	21344.52071	-145	18.20	18.20	36.41	2202	18
40367.91745	22093.02071	-162	44.27	44.27	88.55	1125	18
16097.71745	22425.02071	89	30.29	30.29	60.57	1426	18
10776.01745	22768.32071	316	32.85	32.85	65.70	1388	18
7160.617447	23160.32071	-70	16.08	16.08	32.17	3701	18
32254.11745	23804.12071	-255	19.73	19.73	39.47	4686	18
30022.71745	24661.22071	176	19.90	19.90	39.80	3296	18
31151.11745	24568.92071	295	26.00	26.00	52.00	1999	18
40975.71745	25149.82071	-66	15.31	15.31	30.61	5583	18
1482.517447	25305.92071	202	16.27	16.27	32.55	3044	18
5822.917447	25537.02071	312	19.95	19.95	39.89	2291	18
12568.01745	27183.52071	102	15.75	15.75	31.51	3627	18
33566.91745	27110.72071	231	29.91	29.91	59.82	1469	18
32502.01745	27868.92071	19	17.33	17.33	34.67	3602	18
26483.91745	28087.92071	94	32.81	32.81	65.61	1692	18
3687.117447	28428.92071	-187	35.91	35.91	71.83	1764	18
13768.51745	28353.82071	-152	39.92	39.92	79.83	1200	18
5062.317447	28423.52071	43	26.99	26.99	53.98	1639	18
23586.11745	28662.72071	-82	21.83	21.83	43.66	2099	18
38188.11745	30016.72071	-100	21.36	21.36	42.72	2181	18
17268.41745	30749.72071	-339	36.64	36.64	73.29	1577	18
1119.517447	31330.42071	104	26.09	26.09	52.19	1751	18
16766.21745	32357.92071	-267	13.52	13.52	27.04	5519	18
21528.11745	32296.42071	190	15.24	15.24	30.47	4612	18
37258.61745	32828.72071	-325	33.16	33.16	66.32	2048	18
8639.317447	33004.12071	-345	38.01	38.01	76.02	1852	18
34258.61745	33707.62071	-232	45.10	45.10	90.20	1131	18
36268.11745	35345.62071	177	35.87	35.87	71.73	1398	18
27274.81745	36564.72071	153	28.47	28.47	56.94	1502	18
36959.81745	36452.62071	-259	42.32	42.32	84.64	1743	18
23488.21745	37155.72071	-274	24.42	24.42	48.84	3242	18
6457.617447	37880.42071	-346	43.52	43.52	87.04	1396	18
30978.51745	37957.62071	389	32.78	32.78	65.56	2180	18
29975.62096	183.420632	-280	16.13	16.13	32.26	3104	26
32276.22096	184.420632	62	32.81	32.81	65.61	1076	26
35521.22096	579.020632	3	22.00	22.00	43.99	2319	26
37657.32096	1968.920632	384	15.40	15.40	30.80	5494	26
24034.82096	3806.620632	-158	20.98	20.98	41.97	2432	26
33049.82096	6355.320632	150	23.41	23.41	46.82	1429	26
35936.62096	7986.520632	143	24.85	24.85	49.69	1261	26
27416.12096	9958.020632	-354	51.81	51.81	103.62	1021	26
39563.82096	10156.22063	207	12.39	12.39	24.77	5883	26
23144.72096	10292.22063	-71	11.56	11.56	23.13	6081	26
28414.82096	12112.02063	-139	17.07	17.07	34.15	3236	26
7277.120964	13400.42063	-213	8.90	8.90	17.80	12284	26
37045.82096	13851.62063	-330	50.70	50.70	101.41	1186	26
10000.82096	14527.22063	-27	27.29	27.29	54.59	1064	26
14886.32096	15008.32063	-99	15.40	15.40	30.80	2324	26
18460.22096	15173.62063	56	19.64	19.64	39.28	1663	26
8653.420964	15336.92063	-220	35.54	35.54	71.07	1042	26
11718.02096	15388.52063	163	13.97	13.97	27.93	2502	26
32230.12096	15588.52063	-127	15.75	15.75	31.51	4116	26
15770.62096	16750.62063	-60	20.42	20.42	40.84	1897	26
14670.72096	18709.52063	-111	19.95	19.95	39.89	2021	26
11934.22096	20929.22063	157	22.54	22.54	45.07	2374	26
3396.820964	22138.92063	-363	19.64	19.64	39.28	4067	26
2952.220964	22274.32063	125	30.50	30.50	60.99	1044	26
11650.42096	22516.42063	170	11.56	11.56	23.13	5351	26
41291.22096	22600.42063	-55	38.39	38.39	76.77	1568	26
14090.42096	22899.22063	156	9.44	9.44	18.89	7980	26
25601.62096	22852.42063	-86	10.46	10.46	20.91	6688	26
2345.320964	23371.02063	-214	16.41	16.41	32.83	3363	26
36764.92096	23876.52063	-288	32.29	32.29	64.57	1482	26
1446.020964	23976.32063	123	12.18	12.18	24.35	4920	26
38075.62096	24683.12063	-150	50.77	50.77	101.55	1200	26
18457.12096	26352.22063	107	26.54	26.54	53.08	1285	26
3260.120964	26496.52063	63	15.43	15.43	30.85	3380	26
13501.52096	26567.22063	46	22.42	22.42	44.84	1827	26
36419.12096	27578.62063	-144	28.52	28.52	57.04	1830	26
28048.52096	27809.72063	-13	18.79	18.79	37.59	2576	26
4311.920964	28004.02063	21	37.33	37.33	74.65	1098	26
4726.820964	29163.02063	-12	25.88	25.88	51.76	2329	26
34936.32096	29202.92063	-226	32.29	32.29	64.57	1679	26
5628.420964	29387.52063	35	28.78	28.78	57.56	1777	26
32223.92096	30737.52063	-369	31.35	31.35	62.69	3783	26
8279.420964	31320.72063	-42	37.59	37.59	75.17	1297	26
6639.620964	31337.62063	215	26.14	26.14	52.28	2196	26
3816.520964	32069.52063	113	10.97	10.97	21.95	3391	26
5221.020964	32725.82063	354	24.40	24.40	48.80	2394	26
29861.82096	33548.92063	-56	22.04	22.04	44.09	1878	26
11864.22096	33879.82063	256	37.80	37.80	75.60	1223	26
19926.72096	34229.82063	-203	38.06	38.06	76.11	1262	26
10238.92096	35836.02063	7	40.67	40.67	81.34	1179	26
2151.620964	38396.32063	-77	15.54	15.54	31.09	3506	26
18949.62448	1185.420554	77	6.69	6.69	13.38	11579	34
16309.82448	2329.120554	-8	25.34	25.34	50.68	1254	34
23747.42448	2784.420554	-211	10.31	10.31	20.63	5660	34
32248.12448	3187.620554	-164	32.19	32.19	64.39	1135	34
35109.72448	3279.720554	-123	24.63	24.63	49.27	1464	34
32410.12448	4222.920554	370	29.01	29.01	58.03	1506	34
19157.32448	4369.220554	-310	24.09	24.09	48.18	2385	34
20772.92448	4742.720554	203	10.22	10.22	20.44	5506	34
29118.32448	5265.620554	264	14.37	14.37	28.73	3776	34
39683.92448	5809.220554	-146	26.78	26.78	53.55	1546	34
7915.824481	5987.820554	96	31.53	31.53	63.07	1416	34
25397.72448	5883.120554	-54	27.01	27.01	54.02	1194	34
33299.02448	6243.520554	340	27.77	27.77	55.53	1982	34
35195.92448	6339.720554	273	25.93	25.93	51.86	1546	34
13622.02448	6627.620554	-103	34.03	34.03	68.06	1020	34
29884.22448	7775.320554	-72	20.56	20.56	41.12	2039	34
10292.02448	9196.920554	-83	13.00	13.00	26.00	3635	34
23582.62448	9642.920554	-201	11.56	11.56	23.13	9080	34
17355.12448	9702.720554	68	27.84	27.84	55.67	1106	34
21601.72448	9953.820554	354	6.92	6.92	13.85	17186	34
24888.12448	10328.02055	345	19.52	19.52	39.05	3307	34
40396.82448	10777.32055	-99	23.20	23.20	46.39	1585	34
18385.62448	11277.92055	141	7.11	7.11	14.22	8794	34
25190.72448	11962.12055	-346	25.10	25.10	50.21	1929	34
28414.12448	12121.62055	81	30.64	30.64	61.28	1335	34
24565.62448	12716.32055	124	5.25	5.25	10.50	13532	34
39518.52448	13205.22055	-228	33.68	33.68	67.35	1411	34
7277.924481	13529.92055	-334	19.38	19.38	38.76	2609	34
34524.42448	13358.82055	306	28.73	28.73	57.46	1858	34
25222.02448	13918.02055	-66	34.15	34.15	68.30	1272	34
23169.12448	15437.02055	46	18.30	18.30	36.60	2906	34
19163.92448	15907.92055	-88	20.06	20.06	40.13	2105	34
31752.72448	16407.42055	-9	14.46	14.46	28.92	3330	34
40842.52448	16671.82055	-320	33.32	33.32	66.65	2351	34
32795.22448	17803.92055	-122	39.19	39.19	78.37	1001	34
6024.324481	20393.32055	132	15.80	15.80	31.60	2620	34
35757.92448	20713.42055	-253	45.92	45.92	91.84	1066	34
38940.82448	20676.32055	72	18.25	18.25	36.50	3983	34
9854.524481	21908.12055	-358	60.71	60.71	121.42	1106	34
34237.22448	22802.52055	-44	32.88	32.88	65.75	1181	34
21800.52448	23163.32055	-349	7.63	7.63	15.26	13546	34
7568.424481	24522.82055	-212	16.77	16.77	33.54	4620	34
36210.82448	24509.02055	255	31.58	31.58	63.16	1780	34
2341.024481	24788.82055	-347	34.52	34.52	69.05	1711	34
4950.024481	27880.02055	132	31.58	31.58	63.16	1317	34
1932.424481	28121.72055	268	22.94	22.94	45.88	2163	34
8275.824481	28383.22055	95	27.93	27.93	55.86	1572	34
25179.32448	29325.02055	-169	15.57	15.57	31.13	4027	34
10310.72448	32113.02055	50	21.22	21.22	42.44	2055	34
15498.62448	32949.92055	369	15.35	15.35	30.71	6200	34
29857.52448	33367.62055	-238	26.61	26.61	53.22	1719	34
26079.52448	34742.32055	166	27.08	27.08	54.16	1892	34
16646.52448	34657.02055	-19	30.54	30.54	61.09	1223	34
5637.324481	35172.12055	-87	31.11	31.11	62.22	1264	34
37786.82448	36672.62055	-72	19.24	19.24	38.48	4218	34
3096.124481	37647.12055	329	26.28	26.28	52.56	2087	34
18466.12448	37938.72055	-63	35.68	35.68	71.36	1213	34
24680.72448	38176.52055	-298	49.41	49.41	98.82	1314	34
29562.82448	38749.62055	76	39.05	39.05	78.09	1060	34
9476.427998	496.6204768	-25	35.37	35.37	70.74	1010	42
33117.028	958.3204768	320	23.64	23.64	47.29	1786	42
25893.628	1325.220477	62	8.95	8.95	17.90	8097	42
8041.027998	2835.820477	-232	29.74	29.74	59.49	1350	42
23773.428	2817.620477	-31	5.72	5.72	11.45	12148	42
30148.128	2986.420477	-238	28.35	28.35	56.71	1396	42
24675.328	3528.320477	71	11.47	11.47	22.94	5370	42
7751.927998	3683.120477	-359	25.79	25.79	51.57	2338	42
10170.928	6770.220477	-253	13.73	13.73	27.46	3943	42
997.2279978	7021.820477	-171	29.15	29.15	58.31	1918	42
18955.428	8511.820477	-207	12.10	12.10	24.21	6477	42
11346.928	8682.420477	72	26.05	26.05	52.09	1424	42
9188.927998	9378.520477	309	18.23	18.23	36.46	3562	42
21788.928	10264.62048	-84	21.93	21.93	43.85	1833	42
15136.528	11174.92048	237	14.39	14.39	28.78	5075	42
18381.728	11291.22048	135	9.58	9.58	19.17	3978	42
39744.728	11502.42048	-161	9.26	9.26	18.51	11664	42
28375.028	12206.92048	-260	10.76	10.76	21.52	10599	42
983.9279978	12831.42048	-321	41.38	41.38	82.75	1128	42
11237.928	15990.12048	47	5.02	5.02	10.03	10704	42
35386.728	16416.22048	-195	40.11	40.11	80.21	1317	42
40854.628	16592.72048	-144	17.90	17.90	35.80	5506	42
7307.227998	17639.62048	-18	8.62	8.62	17.24	5480	42
40531.428	17499.92048	-166	9.70	9.70	19.41	9662	42
10591.128	19392.62048	335	32.73	32.73	65.47	1592	42
11443.428	20488.82048	-57	14.20	14.20	28.40	4555	42
25578.728	22823.02048	-185	11.89	11.89	23.79	7113	42
7732.427998	23586.22048	-158	34.64	34.64	69.28	1296	42
12303.828	25851.12048	90	15.59	15.59	31.18	3124	42
28882.128	27022.52048	-149	21.31	21.31	42.63	2683	42
12805.628	28682.12048	162	23.46	23.46	46.91	2381	42
29948.128	28572.02048	-265	33.77	33.77	67.54	1969	42
4548.327998	29193.32048	123	19.03	19.03	38.06	2792	42
31815.928	30145.52048	-247	29.18	29.18	58.36	1717	42
18222.128	30505.42048	-328	36.50	36.50	73.00	1376	42
31128.828	31156.92048	194	36.57	36.57	73.15	1018	42
40730.528	32519.62048	52	25.72	25.72	51.43	1783	42
30812.528	32669.62048	-127	27.88	27.88	55.77	1452	42
35445.028	32748.92048	-17	21.05	21.05	42.11	2789	42
37325.028	33005.82048	-152	20.42	20.42	40.84	2992	42
3625.327998	33867.82048	-83	24.28	24.28	48.56	2083	42
19175.928	33970.02048	163	27.27	27.27	54.54	1366	42
33020.528	35340.12048	-229	18.77	18.77	37.54	5103	42
36236.928	35429.92048	-85	40.98	40.98	81.95	1034	42
22508.428	35600.42048	-155	20.68	20.68	41.35	2196	42
33779.428	35434.12048	-253	57.58	57.58	115.16	1309	42
25286.228	35895.52048	13	17.07	17.07	34.15	2831	42
31999.028	36174.72048	36	31.35	31.35	62.69	1226	42
14285.628	36714.82048	-338	36.41	36.41	72.82	1580	42
24736.228	37911.22048	-72	34.03	34.03	68.06	1491	42
970.4279978	38475.62048	386	19.57	19.57	39.14	3263	42
32339.33151	2790.120399	-280	54.28	54.28	108.57	1228	50
19844.33151	3500.220399	-38	21.55	21.55	43.10	1058	50
24684.73151	3495.520399	5	7.25	7.25	14.51	12110	50
20167.63151	4859.720399	353	17.17	17.17	34.34	4658	50
10276.33151	5405.720399	-46	13.71	13.71	27.41	3403	50
39275.23151	5682.820399	-108	15.85	15.85	31.70	3035	50
5557.731515	7855.120399	-324	28.85	28.85	57.70	1383	50
36646.83151	9232.820399	162	18.82	18.82	37.63	1621	50
6373.631515	9373.820399	-14	17.12	17.12	34.24	1858	50
29444.63151	9334.120399	-292	36.50	36.50	73.00	1431	50
28463.33151	12739.8204	-232	10.69	10.69	21.38	7927	50
22463.93151	13238.7204	-149	30.50	30.50	60.99	1425	50
14866.33151	15315.3204	302	51.39	51.39	102.77	1151	50
11186.63151	15991.7204	129	9.96	9.96	19.92	4116	50
33626.83151	16683.1204	239	9.14	9.14	18.27	8754	50
30569.13151	17362.2204	-357	19.76	19.76	39.52	5146	50
12488.33151	19642.1204	249	27.48	27.48	54.97	1127	50
11991.63151	20972.7204	-218	23.53	23.53	47.05	1758	50
25102.83151	20753.7204	-220	36.06	36.06	72.11	1149	50
39504.33151	22406.9204	200	26.28	26.28	52.56	1627	50
25891.43151	26250.1204	281	16.58	16.58	33.16	4276	50
38129.53151	27295.6204	312	32.95	32.95	65.89	1916	50
10916.43151	28033.9204	-345	19.57	19.57	39.14	5034	50
5835.831515	29136.4204	-27	23.81	23.81	47.62	2220	50
34163.53151	29494.9204	341	39.80	39.80	79.60	1427	50
15303.63151	31050.4204	51	23.34	23.34	46.68	1711	50
23425.13151	32706.4204	231	10.39	10.39	20.77	9362	50
3581.431515	33829.1204	-9	12.03	12.03	24.07	7140	50
16615.43151	34653.9204	105	22.47	22.47	44.93	2154	50
31206.73151	35306.3204	131	32.24	32.24	64.48	1077	50
25219.23151	35842.9204	-234	16.34	16.34	32.69	4431	50
31295.63151	36136.7204	-26	19.88	19.88	39.75	2357	50
6661.431515	36141.3204	-311	50.42	50.42	100.84	1201	50
17109.13151	37546.6204	251	16.60	16.60	33.21	4224	50
36676.83151	37388.7204	-370	36.86	36.86	73.71	2047	50
40017.13151	38379.8204	-290	29.53	29.53	59.06	2111	50
25919.23503	1339.820321	83	9.21	9.21	18.42	7345	58
35067.33503	3314.020321	-174	15.87	15.87	31.75	3714	58
26213.83503	4129.220321	87	18.37	18.37	36.74	2668	58
17478.33503	4459.520321	131	21.60	21.60	43.19	2334	58
32192.23503	4281.320321	99	19.71	19.71	39.42	3494	58
10812.83503	8024.020321	-215	23.15	23.15	46.30	1847	58
26692.43503	8602.120321	-274	23.31	23.31	46.63	1866	58
33680.03503	9125.220321	330	20.14	20.14	40.27	3726	58
11363.33503	10770.12032	-236	35.63	35.63	71.26	1186	58
12245.23503	11277.72032	68	24.80	24.80	49.60	1427	58
4709.035031	11736.92032	-382	37.37	37.37	74.75	2088	58
10379.63503	11602.02032	339	12.93	12.93	25.86	7195	58
39757.03503	11528.72032	-343	29.04	29.04	58.07	1685	58
11798.33503	12115.02032	195	18.60	18.60	37.21	2315	58
22018.83503	11858.42032	-144	12.41	12.41	24.82	4548	58
28436.43503	12237.52032	-271	17.07	17.07	34.15	3825	58
30027.63503	12046.32032	-13	27.53	27.53	55.06	1586	58
9294.535031	12738.72032	231	15.31	15.31	30.61	4419	58
12861.23503	12755.82032	129	21.52	21.52	43.05	1548	58
28521.33503	12712.72032	-163	25.81	25.81	51.62	2194	58
19376.83503	14231.22032	-62	22.25	22.25	44.51	1870	58
28302.33503	16182.92032	-298	37.49	37.49	74.98	1039	58
2010.835031	16883.62032	-16	32.45	32.45	64.90	1002	58
30635.73503	17292.42032	-133	26.99	26.99	53.98	1178	58
10097.53503	17375.92032	-230	11.40	11.40	22.80	4770	58
11743.43503	18561.12032	157	24.12	24.12	48.23	1464	58
28797.13503	20163.52032	336	23.55	23.55	47.10	1649	58
5944.335031	20939.72032	-268	19.71	19.71	39.42	2661	58
8513.535031	21911.62032	-209	16.58	16.58	33.16	3907	58
10111.83503	21871.52032	35	19.22	19.22	38.43	1778	58
2554.135031	22389.92032	205	20.68	20.68	41.35	1813	58
12651.43503	23971.22032	268	26.45	26.45	52.89	2137	58
5244.535031	26997.92032	-244	14.04	14.04	28.07	5457	58
6302.635031	28034.82032	-286	20.79	20.79	41.59	4019	58
13052.83503	31674.02032	76	33.72	33.72	67.45	1491	58
29856.53503	33344.42032	-194	29.04	29.04	58.07	2020	58
1487.835031	34379.32032	-194	16.37	16.37	32.73	4043	58
4950.235031	35605.82032	89	28.50	28.50	56.99	1305	58
31840.23503	37434.42032	-364	45.24	45.24	90.48	1165	58
41295.33503	37888.52032	157	37.89	37.89	75.78	1162	58
17504.63503	38637.62032	252	28.02	28.02	56.05	1326	58
29361.13855	362.9202438	-153	28.92	28.92	57.84	1297	66
27045.83855	1482.620244	-382	27.27	27.27	54.54	1863	66
6905.938548	2375.820244	-10	15.92	15.92	31.84	1771	66
9643.838548	2204.420244	-237	11.89	11.89	23.79	7000	66
17456.73855	3012.320244	-214	23.17	23.17	46.35	2097	66
39599.73855	3749.320244	-265	19.57	19.57	39.14	2926	66
25884.03855	5277.720244	-123	29.20	29.20	58.40	1055	66
19277.83855	5712.520244	186	18.44	18.44	36.88	1753	66
29491.93855	6144.320244	-393	14.65	14.65	29.30	5972	66
17775.93855	6341.820244	69	22.56	22.56	45.12	1272	66
24107.43855	6901.720244	300	14.11	14.11	28.21	5075	66
12082.03855	7709.320244	-193	29.84	29.84	59.68	1371	66
2737.138548	9786.420244	-115	26.26	26.26	52.52	1018	66
28389.23855	12235.82024	-222	18.86	18.86	37.73	2953	66
5843.438548	12434.52024	216	10.90	10.90	21.81	4021	66
31602.93855	13383.52024	-217	36.76	36.76	73.52	1030	66
9448.738548	14010.62024	164	7.42	7.42	14.84	7835	66
29303.23855	15168.52024	-161	25.08	25.08	50.16	1432	66
3048.138548	15618.22024	-153	13.52	13.52	27.04	3248	66
9512.538548	15691.22024	31	16.86	16.86	33.72	2075	66
9470.738548	16057.22024	-216	37.73	37.73	75.45	1634	66
22657.43855	17013.32024	-93	17.99	17.99	35.98	3892	66
21935.13855	19212.22024	-167	10.97	10.97	21.95	7566	66
25082.13855	20275.52024	-79	17.69	17.69	35.37	3389	66
1408.338548	20979.02024	-190	19.00	19.00	38.01	1651	66
36123.03855	23434.42024	-117	17.45	17.45	34.90	2727	66
35256.93855	23511.92024	-112	27.86	27.86	55.72	1608	66
13264.73855	24371.22024	-208	8.17	8.17	16.34	9516	66
32708.63855	25326.62024	299	38.60	38.60	77.20	1120	66
21553.03855	25958.92024	-333	48.94	48.94	97.87	1006	66
8185.938548	28466.62024	-119	22.75	22.75	45.50	2810	66
11781.13855	29066.42024	15	6.50	6.50	13.00	10343	66
1359.138548	31894.82024	-214	39.78	39.78	79.55	1191	66
30793.13855	32608.22024	208	30.90	30.90	61.80	1819	66
40619.63855	33200.72024	-68	31.20	31.20	62.41	1160	66
3588.038548	33928.72024	-54	20.32	20.32	40.65	2824	66
32367.53855	33960.32024	-62	25.50	25.50	51.01	1321	66
38679.53855	34365.32024	-247	40.69	40.69	81.39	1078	66
23708.23855	36290.42024	-356	35.47	35.47	70.93	1651	66
13161.43855	36176.32024	-374	58.47	58.47	116.95	1315	66
28390.33855	36447.02024	-221	15.92	15.92	31.84	6570	66
19014.83855	36548.02024	195	23.15	23.15	46.30	2707	66
8019.738548	37941.42024	-137	12.03	12.03	24.07	7749	66
34758.73855	38689.42024	172	15.73	15.73	31.46	3531	66
2452.042065	171.8201662	-278	14.46	14.46	28.92	3519	74
32269.64206	2074.720166	377	32.66	32.66	65.33	1223	74
36285.34206	2181.920166	-125	22.73	22.73	45.45	1613	74
23177.64206	2595.220166	-112	27.65	27.65	55.30	1220	74
19616.74206	6945.720166	-86	23.22	23.22	46.44	2170	74
14134.04206	8142.020166	154	9.26	9.26	18.51	6537	74
1061.642065	9473.020166	-67	23.29	23.29	46.58	1384	74
18315.44206	9899.120166	-99	9.56	9.56	19.12	7246	74
39672.74206	10141.12017	63	25.13	25.13	50.26	1343	74
37308.54206	11616.02017	-346	33.75	33.75	67.49	2098	74
2616.042065	13200.32017	-330	17.17	17.17	34.34	3806	74
9434.942065	14022.92017	102	9.49	9.49	18.98	6166	74
35588.54206	15414.72017	-197	34.10	34.10	68.20	1538	74
37886.14206	16034.22017	73	23.53	23.53	47.05	1892	74
2640.242065	16096.52017	-80	19.52	19.52	39.05	1523	74
4555.942065	24075.12017	-289	15.35	15.35	30.71	5119	74
8775.942065	25558.72017	-5	15.00	15.00	30.00	2993	74
4225.242065	26008.12017	14	16.53	16.53	33.06	2417	74
21831.44206	26449.12017	18	7.72	7.72	15.45	13119	74
5340.642065	27159.52017	-254	31.63	31.63	63.26	1482	74
22156.94206	27460.72017	125	25.95	25.95	51.90	1823	74
28030.74206	27799.92017	-125	19.57	19.57	39.14	3269	74
35435.94206	28006.92017	140	39.16	39.16	78.33	1105	74
10354.44206	29105.42017	217	24.59	24.59	49.17	1370	74
7150.042065	29149.02017	-244	31.11	31.11	62.22	1055	74
25196.74206	29316.12017	-332	13.38	13.38	26.75	6306	74
36345.84206	29993.72017	-16	15.68	15.68	31.37	3823	74
32328.74206	31117.92017	-4	12.98	12.98	25.95	5422	74
14245.64206	31476.92017	93	15.00	15.00	30.00	2968	74
32931.04206	31726.12017	-174	40.95	40.95	81.91	1130	74
21531.24206	32251.42017	232	22.73	22.73	45.45	2208	74
39223.94206	33248.92017	-280	23.15	23.15	46.30	3731	74
15361.14206	34360.42017	54	25.53	25.53	51.06	1981	74
8673.542065	35993.62017	-58	13.97	13.97	27.93	3261	74
10580.84206	37437.92017	-324	32.81	32.81	65.61	1409	74
30533.94206	38303.22017	-88	34.76	34.76	69.52	1084	74
39697.84206	38723.52017	122	43.94	43.94	87.89	1323	74
36871.44558	671.5200885	122	16.04	16.04	32.08	2458	82
23184.24558	5436.420089	-7	25.93	25.93	51.86	1473	82
33581.24558	6255.320089	390	12.43	12.43	24.87	5826	82
24365.04558	7525.820089	27	19.43	19.43	38.86	1960	82
33191.24558	7441.020089	311	11.21	11.21	22.42	9610	82
39073.64558	7924.820089	-220	15.97	15.97	31.93	3282	82
41254.44558	7764.820089	-304	38.65	38.65	77.29	1393	82
14139.24558	8140.220089	95	14.08	14.08	28.17	3075	82
18311.84558	9852.020089	46	8.62	8.62	17.24	6042	82
36271.94558	10136.22009	392	21.50	21.50	43.00	2249	82
23116.94558	10339.82009	-35	14.01	14.01	28.02	2051	82
13430.54558	10557.72009	27	27.13	27.13	54.26	1421	82
9305.145582	12754.32009	121	13.80	13.80	27.60	2660	82
14790.34558	14835.02009	-354	14.20	14.20	28.40	5453	82
11314.54558	14974.22009	-395	31.09	31.09	62.17	1714	82
15817.94558	16792.92009	-186	9.26	9.26	18.51	9522	82
2204.245582	18284.12009	19	18.58	18.58	37.16	2150	82
5267.545582	18993.02009	122	10.22	10.22	20.44	5767	82
5836.245582	21268.32009	-321	48.40	48.40	96.79	1032	82
35209.64558	21546.22009	120	24.96	24.96	49.93	1673	82
4440.845582	23916.82009	-45	6.85	6.85	13.71	11339	82
39430.34558	24991.52009	75	30.54	30.54	61.09	1258	82
8751.045582	25557.32009	45	13.47	13.47	26.94	4221	82
7954.345582	27341.62009	-143	25.65	25.65	51.29	1599	82
12851.54558	28806.22009	-145	20.82	20.82	41.64	1445	82
22625.84558	29911.22009	-266	43.26	43.26	86.52	1150	82
41044.44558	29859.82009	-32	36.41	36.41	72.82	1130	82
25000.34558	30694.32009	-38	10.31	10.31	20.63	4550	82
16676.34558	30998.32009	-122	29.58	29.58	59.16	1354	82
10368.74558	32141.82009	220	38.65	38.65	77.29	1209	82
27816.74558	33500.52009	165	31.49	31.49	62.97	1328	82
28388.14558	34676.62009	-259	22.54	22.54	45.07	2148	82
37381.34558	35503.42009	-161	26.94	26.94	53.88	1429	82
2913.045582	36525.32009	106	24.49	24.49	48.98	1106	82
33151.14558	36903.62009	-155	33.89	33.89	67.78	1541	82
35060.74558	37364.92009	-276	47.50	47.50	95.00	1040	82
35417.0491	603.6200109	3	20.28	20.28	40.55	2429	90
19897.5491	3476.020011	27	19.95	19.95	39.89	1794	90
30212.2491	4057.020011	88	17.80	17.80	35.61	2228	90
32435.1491	5501.520011	274	24.70	24.70	49.41	1336	90
1918.849099	9737.220011	-273	21.38	21.38	42.77	1846	90
37971.7491	10512.52001	379	38.81	38.81	77.62	1045	90
9845.849099	12775.32001	80	22.00	22.00	43.99	1355	90
10027.8491	15007.42001	177	23.76	23.76	47.52	1247	90
28521.5491	14966.42001	53	7.70	7.70	15.40	10589	90
19158.2491	15882.92001	-29	11.92	11.92	23.83	4058	90
39896.7491	16027.42001	-203	9.30	9.30	18.60	10578	90
11137.0491	16952.32001	236	14.29	14.29	28.59	4420	90
5051.149099	17112.92001	-44	14.84	14.84	29.67	2591	90
10133.0491	17374.52001	-310	12.76	12.76	25.53	5689	90
40503.7491	17584.72001	-330	8.22	8.22	16.44	16449	90
2410.649099	20018.62001	-391	26.61	26.61	53.22	1690	90
36144.9491	23515.52001	-306	32.05	32.05	64.10	1524	90
39470.9491	25028.92001	311	29.86	29.86	59.72	1965	90
38100.6491	27251.22001	106	21.48	21.48	42.96	1500	90
39513.0491	28527.22001	-61	25.98	25.98	51.95	1157	90
35798.1491	29403.32001	-36	26.87	26.87	53.74	2222	90
40888.9491	29908.12001	251	26.99	26.99	53.98	2747	90
15610.7491	30886.22001	58	7.84	7.84	15.68	10451	90
1243.149099	31466.12001	-204	9.73	9.73	19.45	7771	90
22546.2491	32967.02001	143	35.70	35.70	71.40	1474	90
16544.7491	34774.22001	-139	23.01	23.01	46.02	1492	90
29926.0491	36958.42001	-3	29.74	29.74	59.49	1284	90
17041.1491	37537.42001	64	19.57	19.57	39.14	1718	90
24806.2491	37992.02001	295	35.35	35.35	70.70	1133	90
29475.7491	38155.62001	-336	34.12	34.12	68.25	1690	90
26648.5491	37988.62001	-193	14.53	14.53	29.06	3015	90
34726.8491	38697.52001	-30	12.69	12.69	25.39	3682	90
19946.65262	1736.819933	369	31.13	31.13	62.27	1302	98
7319.752615	4559.119933	-337	46.16	46.16	92.32	1074	98
20784.15262	4740.319933	200	11.52	11.52	23.03	4624	98
40463.85262	5762.519933	315	28.71	28.71	57.41	1342	98
33567.55262	6220.119933	51	23.60	23.60	47.19	1310	98
21999.55262	6784.119933	148	26.47	26.47	52.94	1009	98
27956.45262	7310.719933	-80	18.86	18.86	37.73	1968	98
2757.152615	9622.319933	-25	24.47	24.47	48.94	1456	98
32458.05262	11229.91993	0	17.31	17.31	34.62	3087	98
21241.65262	11608.01993	269	4.45	4.45	8.90	29118	98
22741.95262	12592.41993	278	10.29	10.29	20.58	6674	98
6126.852615	13465.81993	22	19.95	19.95	39.89	1560	98
7441.152615	14031.41993	17	16.16	16.16	32.31	2658	98
8867.052615	14380.01993	208	11.07	11.07	22.14	4146	98
24877.15262	14984.61993	219	14.48	14.48	28.97	3816	98
7395.352615	15576.91993	131	20.91	20.91	41.82	1655	98
2706.652615	15998.11993	-330	42.70	42.70	85.39	1521	98
2665.452615	16011.91993	-333	11.12	11.12	22.23	7843	98
15834.05262	16735.91993	-260	15.19	15.19	30.38	5196	98
38288.05262	17227.81993	323	15.40	15.40	30.80	5228	98
36357.35262	18271.41993	103	36.50	36.50	73.00	1366	98
7131.952615	19335.91993	27	18.79	18.79	37.59	1884	98
35165.55262	19170.31993	-21	20.16	20.16	40.32	2174	98
12606.15262	19510.91993	27	19.85	19.85	39.71	1527	98
20680.45262	21211.81993	-282	15.00	15.00	30.00	4376	98
37329.95262	25940.11993	-205	25.01	25.01	50.02	1588	98
14950.45262	26098.81993	292	34.41	34.41	68.81	1114	98
29448.25262	26034.11993	116	12.72	12.72	25.43	4506	98
17824.95262	26639.31993	-314	17.64	17.64	35.28	4445	98
7688.752615	27433.11993	360	40.62	40.62	81.25	1118	98
34519.55262	28279.51993	-305	19.05	19.05	38.10	3610	98
2526.752615	28627.11993	-160	15.50	15.50	30.99	2242	98
29169.55262	28915.91993	98	16.84	16.84	33.68	3600	98
29290.55262	31066.81993	161	35.49	35.49	70.98	1614	98
30080.25262	31023.11993	-149	21.38	21.38	42.77	1850	98
1268.152615	31465.61993	-200	14.65	14.65	29.30	3935	98
34851.05262	32499.91993	-266	33.61	33.61	67.21	1675	98
37300.25262	33076.51993	-50	28.21	28.21	56.43	1185	98
21383.85262	33605.61993	239	24.49	24.49	48.98	2036	98
38988.95262	34264.81993	366	34.10	34.10	68.20	1597	98
2111.852615	34627.11993	116	18.68	18.68	37.35	1596	98
5861.752615	34968.91993	-81	22.35	22.35	44.70	1156	98
30379.65262	35176.81993	-231	24.63	24.63	49.27	2354	98
11965.35262	35823.91993	-42	27.93	27.93	55.86	1355	98
1274.352615	37727.81993	-19	12.08	12.08	24.16	5479	98
17112.85262	37558.61993	281	9.37	9.37	18.75	11527	98
24655.85262	37782.81993	-330	29.96	29.96	59.91	1944	98
25299.15262	37867.71993	-147	7.75	7.75	15.50	8692	98
5102.052615	38887.41993	359	6.10	6.10	12.20	21706	98
32950.45613	1822.419856	309.971	34.38	34.38	68.77	1353	106
6912.556132	2313.319856	-5.02916	13.14	13.14	26.28	2910	106
22282.65613	2550.019856	-226.029	17.43	17.43	34.85	2985	106
37333.75613	3717.719856	-87.0292	33.23	33.23	66.46	1021	106
23215.95613	4747.419856	122.971	24.42	24.42	48.84	1165	106
15013.35613	5030.019856	155.971	23.15	23.15	46.30	2299	106
6110.456132	5461.319856	-221.029	11.68	11.68	23.36	4579	106
33169.55613	7216.419856	-176.029	23.34	23.34	46.68	2179	106
26740.35613	8676.919856	-54.0292	18.06	18.06	36.13	2609	106
6378.556132	9318.519856	-138.029	13.02	13.02	26.05	4896	106
1901.856132	9664.319856	-219.029	21.62	21.62	43.24	1483	106
25680.75613	9671.019856	-286.029	37.63	37.63	75.27	1534	106
40189.15613	10339.81986	-204.029	28.54	28.54	57.09	1317	106
7433.656132	11280.41986	137.971	16.84	16.84	33.68	2167	106
6114.756132	13529.11986	16.9708	10.08	10.08	20.16	5968	106
32492.85613	13853.51986	-126.029	28.97	28.97	57.93	1062	106
5216.156132	14875.51986	-133.029	15.24	15.24	30.47	2456	106
6065.756132	20375.51986	110.971	17.87	17.87	35.75	2542	106
4428.256132	23929.31986	19.9708	16.18	16.18	32.36	1558	106
1940.556132	24561.01986	-142.029	18.91	18.91	37.82	2665	106
31067.85613	24527.71986	353.971	22.35	22.35	44.70	2016	106
33816.15613	24853.71986	-365.029	36.24	36.24	72.49	1248	106
2128.156132	26080.81986	-262.029	19.17	19.17	38.34	3174	106
1261.756132	26933.91986	-143.029	28.31	28.31	56.61	1261	106
3364.656132	32671.41986	35.9708	19.17	19.17	38.34	2014	106
37580.95613	36383.81986	376.971	41.71	41.71	83.41	1301	106
40137.15613	38582.21986	292.971	29.18	29.18	58.36	1487	106
27809.15965	1765.119778	158.893	7.49	7.49	14.98	8532	114
37618.15965	1965.119778	219.893	23.69	23.69	47.38	1546	114
11077.55965	2241.319778	96.8931	16.63	16.63	33.25	1507	114
11581.05965	3149.819778	82.8931	20.09	20.09	40.18	1747	114
36462.75965	4453.219778	138.893	13.80	13.80	27.60	4208	114
41108.85965	4441.019778	-106.107	33.23	33.23	66.46	1905	114
39372.25965	5796.019778	161.893	14.44	14.44	28.87	5625	114
35561.45965	6364.219778	235.893	8.03	8.03	16.06	8903	114
24903.15965	7151.619778	-120.107	27.84	27.84	55.67	1164	114
24242.05965	7298.619778	-93.1069	18.65	18.65	37.30	1842	114
7808.159649	7708.219778	-44.1069	11.04	11.04	22.09	5291	114
2928.959649	7883.119778	-395.107	26.31	26.31	52.61	1650	114
10765.05965	8072.019778	-163.107	8.53	8.53	17.05	8066	114
8040.759649	9839.619778	397.893	32.69	32.69	65.37	1904	114
26967.05965	10133.61978	115.893	7.96	7.96	15.92	7912	114
39636.95965	11099.31978	-98.1069	14.32	14.32	28.64	2965	114
10283.85965	11529.81978	157.893	18.93	18.93	37.87	2441	114
19318.25965	13666.01978	-43.1069	7.18	7.18	14.37	8047	114
8049.359649	14080.81978	-101.107	12.10	12.10	24.21	5191	114
1922.759649	14433.11978	52.8931	17.38	17.38	34.76	1678	114
28384.55965	14968.51978	341.893	36.17	36.17	72.35	1303	114
23303.75965	15972.21978	31.8931	14.15	14.15	28.31	2965	114
21431.95965	16239.91978	82.8931	30.90	30.90	61.80	1569	114
10065.25965	17010.41978	-266.107	8.90	8.90	17.80	9783	114
8683.159649	17403.61978	-260.107	30.17	30.17	60.34	1299	114
5094.059649	17368.51978	-291.107	12.58	12.58	25.15	4082	114
40521.65965	17477.61978	-187.107	7.21	7.21	14.41	10825	114
33612.45965	21191.01978	49.8931	15.33	15.33	30.66	4042	114
32355.85965	21649.91978	385.893	24.37	24.37	48.75	1995	114
3956.459649	24088.11978	131.893	19.05	19.05	38.10	1736	114
13274.45965	24392.41978	-259.107	8.15	8.15	16.30	10389	114
3664.459649	24811.51978	-25.1069	6.43	6.43	12.86	10219	114
6994.959649	26986.21978	349.893	16.79	16.79	33.58	2638	114
11804.25965	29081.81978	-35.1069	4.38	4.38	8.76	16074	114
16610.05965	29679.81978	93.8931	15.43	15.43	30.85	4416	114
10216.55965	31720.51978	357.893	36.86	36.86	73.71	1254	114
34779.95965	31997.11978	-267.107	26.78	26.78	53.55	2026	114
2917.159649	32451.31978	93.8931	25.36	25.36	50.73	1066	114
23451.45965	32733.91978	241.893	16.63	16.63	33.25	2449	114
35792.05965	34429.21978	64.8931	18.65	18.65	37.30	2735	114
37334.45965	34668.71978	-208.107	28.05	28.05	56.10	3048	114
13315.05965	35576.81978	-141.107	21.90	21.90	43.80	1781	114
17509.85965	35823.51978	-99.1069	27.95	27.95	55.91	1300	114
16090.05965	36748.01978	-117.107	26.73	26.73	53.46	2290	114
25343.35965	37309.21978	84.8931	21.05	21.05	42.11	1513	114
14909.06317	567.1197003	182.815	33.02	33.02	66.03	1691	122
11364.96317	474.0197003	-329.185	20.94	20.94	41.87	2070	122
21086.16317	808.8197003	-246.185	22.58	22.58	45.17	2310	122
29943.36317	826.9197003	-340.185	22.07	22.07	44.13	2189	122
9750.363166	1735.9197	-305.185	24.26	24.26	48.51	1657	122
19952.56317	1652.3197	-22.1847	34.62	34.62	69.24	1408	122
18152.26317	1927.1197	25.8153	11.99	11.99	23.97	4834	122
23074.66317	2114.3197	-197.185	22.49	22.49	44.98	1922	122
9597.763166	2392.0197	-313.185	14.44	14.44	28.87	4684	122
28554.86317	2693.0197	112.815	21.90	21.90	43.80	1643	122
37183.16317	2988.1197	-9.18469	26.05	26.05	52.09	1849	122
31039.26317	3246.7197	2.81531	17.69	17.69	35.37	2810	122
33496.96317	3096.3197	-203.185	22.68	22.68	45.36	2575	122
7477.363166	4109.7197	-355.185	37.00	37.00	73.99	1355	122
36530.46317	4319.2197	56.8153	18.18	18.18	36.36	2132	122
20640.86317	4783.3197	272.815	28.07	28.07	56.14	1372	122
31838.66317	6261.7197	125.815	9.07	9.07	18.13	7597	122
25948.56317	9698.9197	-279.185	33.51	33.51	67.02	1779	122
12871.96317	11070.1197	-54.1847	9.70	9.70	19.41	6307	122
7497.763166	11167.1197	383.815	9.73	9.73	19.45	8188	122
16785.46317	13181.3197	166.815	14.32	14.32	28.64	3742	122
40826.16317	14065.6197	33.8153	26.12	26.12	52.23	1193	122
34857.96317	16119.8197	167.815	13.66	13.66	27.32	5108	122
10068.76317	16956.2197	-329.185	14.08	14.08	28.17	3868	122
11117.36317	17011.0197	216.815	26.75	26.75	53.51	1001	122
5312.063166	19021.1197	26.8153	15.05	15.05	30.10	1627	122
7222.363166	19541.1197	8.81531	29.70	29.70	59.39	1629	122
11647.76317	19503.1197	326.815	28.45	28.45	56.90	1761	122
10256.46317	21018.0197	256.815	13.89	13.89	27.79	4237	122
41224.76317	22557.9197	31.8153	31.86	31.86	63.73	1161	122
25580.26317	22606.2197	-161.185	16.11	16.11	32.22	3693	122
9492.463166	24417.6197	32.8153	31.20	31.20	62.41	1049	122
25889.96317	26230.9197	148.815	18.60	18.60	37.21	2012	122
31373.36317	26348.6197	-122.185	17.22	17.22	34.43	2957	122
38084.06317	27251.4197	188.815	20.46	20.46	40.93	2382	122
10496.86317	27515.2197	2.81531	9.61	9.61	19.22	5901	122
11808.96317	29078.8197	-12.1847	6.33	6.33	12.67	8649	122
26009.36317	29434.2197	-377.185	44.74	44.74	89.49	1094	122
26506.26317	30269.1197	-327.185	39.66	39.66	79.32	1017	122
8194.463166	31076.3197	390.815	47.38	47.38	94.77	1001	122
15286.76317	31233.0197	-198.185	25.62	25.62	51.24	2036	122
21509.96317	33554.1197	18.8153	15.05	15.05	30.10	4150	122
3563.363166	33893.2197	328.815	24.52	24.52	49.03	1573	122
7076.263166	34457.2197	-1.18469	37.61	37.61	75.22	1090	122
7317.663166	36676.0197	281.815	21.83	21.83	43.66	2085	122
39524.86317	37611.0197	-41.1847	27.88	27.88	55.77	1303	122
2351.463166	37568.4197	-94.1847	19.03	19.03	38.06	2119	122
38981.66317	38288.0197	299.815	32.69	32.69	65.37	1295	122
20521.56317	38501.2197	45.8153	16.67	16.67	33.35	2109	122
29495.16317	38565.8197	-229.185	21.67	21.67	43.33	2240	122
27791.36668	1770.119623	198.738	6.48	6.48	12.95	12054	130
19598.36668	2717.719623	217.738	9.99	9.99	19.97	5081	130
11541.76668	3192.519623	-29.2625	16.48	16.48	32.97	2253	130
31055.26668	3330.319623	89.7375	22.61	22.61	45.22	1054	130
18129.16668	3591.719623	285.738	24.49	24.49	48.98	2306	130
11431.86668	3484.119623	-312.262	25.83	25.83	51.67	1686	130
8032.166683	4263.919623	-362.262	32.36	32.36	64.72	1541	130
12764.66668	4630.219623	-124.262	30.50	30.50	60.99	1042	130
25956.66668	5280.919623	108.738	8.03	8.03	16.06	9233	130
31858.36668	6264.419623	236.738	11.12	11.12	22.23	5285	130
33197.36668	7406.219623	64.7375	23.79	23.79	47.57	1643	130
10329.46668	8244.619623	-170.262	27.41	27.41	54.82	1040	130
21975.66668	8710.219623	347.738	20.84	20.84	41.68	2595	130
7398.666683	8765.319623	35.7375	21.57	21.57	43.14	1486	130
11681.56668	8919.419623	26.7375	12.53	12.53	25.06	4674	130
15657.86668	8999.119623	321.738	41.14	41.14	82.28	1099	130
1902.166683	9711.919623	-182.262	19.29	19.29	38.57	1675	130
21657.56668	9896.619623	392.738	17.64	17.64	35.28	3560	130
5844.266683	12346.91962	-92.2625	4.87	4.87	9.75	24654	130
40760.66668	16557.71962	-309.262	16.77	16.77	33.54	5620	130
6037.966683	18765.11962	-362.262	31.13	31.13	62.27	1770	130
21746.76668	18185.81962	-358.262	16.89	16.89	33.77	3254	130
12599.56668	19549.61962	8.73754	26.35	26.35	52.70	1101	130
2345.866683	19885.81962	314.738	37.14	37.14	74.28	1240	130
4122.466683	19949.51962	-45.2625	11.82	11.82	23.64	3362	130
39000.96668	19844.91962	-374.262	42.79	42.79	85.58	1083	130
7623.966683	20548.21962	-396.262	31.98	31.98	63.96	2003	130
10218.96668	26124.51962	-121.262	21.01	21.01	42.01	1312	130
21925.96668	26407.81962	-103.262	7.56	7.56	15.12	11015	130
28187.86668	27204.61962	-132.262	27.08	27.08	54.16	1760	130
36464.46668	27759.81962	-129.262	13.54	13.54	27.08	2856	130
22864.96668	28009.11962	-322.262	41.78	41.78	83.56	1018	130
25489.06668	28459.11962	148.738	22.80	22.80	45.59	1314	130
24552.96668	30096.51962	160.738	23.29	23.29	46.58	1802	130
31260.96668	31014.81962	361.738	23.53	23.53	47.05	2234	130
8863.866683	32383.31962	272.738	29.65	29.65	59.30	1033	130
14894.16668	32935.51962	328.738	43.90	43.90	87.79	1090	130
8925.866683	33619.61962	55.7375	16.04	16.04	32.08	2513	130
21431.56668	33561.61962	43.7375	18.04	18.04	36.08	2315	130
28181.16668	34012.01962	-243.262	17.80	17.80	35.61	4087	130
11966.46668	35738.71962	-27.2625	9.84	9.84	19.69	5616	130
24983.06668	36092.21962	-140.262	30.14	30.14	60.29	1173	130
4680.866683	36518.21962	-210.262	28.80	28.80	57.60	1720	130
31037.66668	36743.01962	296.738	34.48	34.48	68.95	1125	130
2175.366683	36705.81962	374.738	22.61	22.61	45.22	3026	130
39399.16668	37146.21962	-199.262	24.87	24.87	49.74	2323	130
39557.66668	37628.31962	-47.2625	25.41	25.41	50.82	2599	130
18372.66668	37719.01962	-13.2625	24.49	24.49	48.98	1248	130
19289.1702	2995.719545	-112.34	13.94	13.94	27.88	4740	138
33540.4702	3140.219545	-58.3402	16.32	16.32	32.64	1645	138
10338.1702	4133.219545	168.66	19.81	19.81	39.61	1794	138
30894.6702	4285.319545	253.66	15.57	15.57	31.13	4093	138
918.6701994	7074.719545	-217.34	13.24	13.24	26.47	6456	138
7923.770199	7449.919545	-334.34	25.95	25.95	51.90	1366	138
25962.1702	7149.319545	135.66	12.79	12.79	25.58	3225	138
20208.8702	7301.219545	-36.3402	11.33	11.33	22.66	4704	138
22276.8702	7634.819545	-241.34	26.23	26.23	52.47	1199	138
33132.8702	8099.019545	-257.34	37.87	37.87	75.74	1479	138
18936.5702	8439.319545	-154.34	7.91	7.91	15.83	7600	138
8667.870199	10240.61955	113.66	13.38	13.38	26.75	2972	138
28877.6702	11824.81955	12.6598	27.34	27.34	54.68	1044	138
34121.7702	11749.21955	325.66	39.28	39.28	78.56	1004	138
5894.870199	12269.51955	-87.3402	6.12	6.12	12.25	19705	138
37119.5702	12629.11955	-377.34	13.92	13.92	27.84	4171	138
2591.270199	16005.81955	-226.34	15.14	15.14	30.29	3542	138
40752.6702	16559.91955	-90.3402	18.51	18.51	37.02	3549	138
10060.7702	16968.21955	-307.34	7.98	7.98	15.97	12366	138
33829.9702	17663.81955	348.66	34.24	34.24	68.48	1460	138
21699.3702	17925.41955	-267.34	15.14	15.14	30.29	4539	138
6286.470199	20039.31955	254.66	18.49	18.49	36.97	3418	138
39008.1702	21920.31955	-19.3402	16.77	16.77	33.54	2786	138
4785.670199	25650.31955	88.6598	14.20	14.20	28.40	3413	138
29391.8702	26116.71955	-188.34	31.11	31.11	62.22	1119	138
17834.8702	26686.71955	-235.34	12.83	12.83	25.67	4601	138
7845.770199	27306.01955	348.66	19.83	19.83	39.66	3479	138
33994.4702	27191.61955	-41.3402	16.25	16.25	32.50	3434	138
921.1701994	27773.81955	-57.3402	26.16	26.16	52.33	1484	138
3853.870199	28031.51955	-75.3402	14.46	14.46	28.92	2819	138
5277.770199	28100.51955	-216.34	20.51	20.51	41.02	2692	138
35533.2702	28240.61955	-143.34	27.37	27.37	54.73	1257	138
34799.8702	31781.11955	-245.34	35.14	35.14	70.27	1376	138
8702.070199	33446.01955	-303.34	33.18	33.18	66.36	1349	138
5791.770199	35020.81955	-348.34	24.54	24.54	49.08	2703	138
13354.7702	35400.81955	-46.3402	14.62	14.62	29.25	3250	138
11966.4702	35808.81955	-25.3402	12.55	12.55	25.10	6021	138
28712.5702	36849.31955	-302.34	37.80	37.80	75.60	1251	138
18081.97372	232.9194674	-181.418	15.78	15.78	31.56	3434	146
13656.27372	845.0194674	-291.418	11.37	11.37	22.75	6043	146
21051.57372	1153.219467	-340.418	35.37	35.37	70.74	1137	146
27830.57372	1765.319467	298.582	17.40	17.40	34.81	2912	146
16732.47372	2339.219467	124.582	26.12	26.12	52.23	1044	146
10489.57372	3266.619467	88.582	25.41	25.41	50.82	1223	146
38547.07372	5415.019467	14.582	21.67	21.67	43.33	1673	146
32468.57372	5565.319467	34.582	11.21	11.21	22.42	5771	146
13759.57372	6244.219467	67.582	8.64	8.64	17.29	7497	146
896.8737163	7180.819467	-387.418	28.31	28.31	56.61	1809	146
24208.77372	7222.319467	-172.418	31.75	31.75	63.49	1521	146
7480.173716	8595.719467	-365.418	11.89	11.89	23.79	9105	146
7507.773716	10379.01947	-26.418	16.58	16.58	33.16	2562	146
19078.87372	10945.21947	-80.418	17.45	17.45	34.90	2691	146
13468.77372	12270.51947	-24.418	27.34	27.34	54.68	1092	146
11185.87372	12262.61947	-95.418	19.95	19.95	39.89	2383	146
14202.27372	16063.21947	205.582	25.46	25.46	50.92	1280	146
36811.97372	16442.41947	314.582	30.83	30.83	61.65	1353	146
33601.77372	16649.21947	394.582	6.38	6.38	12.76	19534	146
10031.67372	16938.51947	-269.418	13.47	13.47	26.94	3696	146
10116.57372	17334.41947	-273.418	13.94	13.94	27.88	4440	146
30685.77372	18694.91947	-223.418	17.38	17.38	34.76	4174	146
17483.27372	19092.51947	-374.418	28.54	28.54	57.09	1919	146
11655.37372	19552.81947	-31.418	18.53	18.53	37.07	1835	146
26849.67372	22840.01947	-395.418	29.51	29.51	59.02	2819	146
28576.57372	24012.51947	-266.418	55.39	55.39	110.78	1002	146
38097.47372	27234.61947	177.582	23.76	23.76	47.52	1753	146
21300.07372	27620.91947	-172.418	13.35	13.35	26.71	4963	146
10848.47372	27883.41947	-31.418	15.40	15.40	30.80	3428	146
32861.47372	31628.21947	-292.418	35.56	35.56	71.12	1261	146
28983.17372	31844.21947	258.582	24.26	24.26	48.51	1413	146
30365.37372	33018.01947	-306.418	34.36	34.36	68.72	1492	146
13582.77372	33327.61947	40.582	31.72	31.72	63.44	1153	146
11734.17372	34009.11947	-224.418	22.09	22.09	44.18	2383	146
1489.173716	34360.01947	-135.418	19.24	19.24	38.48	2477	146
2128.673716	34645.61947	-118.418	25.88	25.88	51.76	1397	146
22372.37372	35465.91947	-33.418	12.62	12.62	25.25	4933	146
10735.07372	36447.61947	9.58201	19.08	19.08	38.15	1774	146
23512.17372	37174.61947	-11.418	20.02	20.02	40.03	2470	146
18546.97372	37919.01947	-336.418	12.69	12.69	25.39	6955	146
4228.373716	38585.81947	-38.418	18.70	18.70	37.40	1953	146
20530.47372	38517.71947	109.582	18.98	18.98	37.96	2507	146
32309.77723	1246.21939	-360.496	27.39	27.39	54.78	2104	154
6883.277233	2369.31939	7.50425	11.35	11.35	22.70	3844	154
24366.07723	2600.41939	283.504	37.40	37.40	74.79	1481	154
27990.67723	3408.21939	342.504	19.71	19.71	39.42	3874	154
30880.27723	4323.21939	205.504	16.39	16.39	32.78	2372	154
20866.17723	4746.51939	113.504	13.07	13.07	26.14	5152	154
17243.07723	5343.71939	75.5042	22.61	22.61	45.22	1037	154
34876.27723	5378.61939	162.504	16.46	16.46	32.92	1852	154
25405.17723	5867.71939	363.504	26.89	26.89	53.79	1570	154
31581.17723	7031.61939	-181.496	33.23	33.23	66.46	1266	154
30449.77723	7498.41939	-27.4958	29.44	29.44	58.88	1234	154
26175.67723	9001.01939	-176.496	22.23	22.23	44.46	2198	154
15853.57723	9730.81939	274.504	37.30	37.30	74.61	1319	154
28822.47723	9723.11939	19.5042	22.11	22.11	44.23	1639	154
7505.377233	10397.21939	85.5042	20.44	20.44	40.88	2259	154
39684.77723	11102.21939	-188.496	22.02	22.02	44.04	2215	154
34267.97723	11159.91939	-27.4958	19.59	19.59	39.19	2206	154
24193.07723	12273.11939	-289.496	20.84	20.84	41.68	2915	154
6086.277233	13510.21939	125.504	13.09	13.09	26.19	3724	154
5520.877233	15472.71939	244.504	25.76	25.76	51.53	1046	154
15760.67723	16785.31939	71.5042	11.14	11.14	22.28	8009	154
10036.97723	16990.31939	-245.496	10.69	10.69	21.38	5171	154
21737.47723	18005.31939	-299.496	14.20	14.20	28.40	4188	154
16724.27723	18996.71939	-111.496	16.11	16.11	32.22	3629	154
3925.077233	19582.01939	-141.496	14.41	14.41	28.83	4182	154
40634.77723	20319.21939	178.504	8.57	8.57	17.14	8917	154
6714.077233	21684.51939	235.504	25.83	25.83	51.67	1198	154
31756.57723	22911.41939	127.504	19.73	19.73	39.47	2817	154
15896.27723	25193.91939	55.5042	6.33	6.33	12.67	12555	154
16556.67723	25288.11939	329.504	16.63	16.63	33.25	4707	154
5871.577233	26725.11939	176.504	18.30	18.30	36.60	2291	154
7805.077233	27394.71939	-124.496	22.61	22.61	45.22	1551	154
4072.977233	29340.51939	121.504	5.58	5.58	11.16	16450	154
8534.677233	33113.21939	75.5042	8.34	8.34	16.67	5046	154
30421.87723	33121.61939	-274.496	30.17	30.17	60.34	1280	154
34734.47723	34020.01939	-371.496	41.33	41.33	82.66	1387	154
7147.677233	34705.11939	-355.496	45.36	45.36	90.71	1037	154
17579.77723	36425.71939	346.504	40.81	40.81	81.62	1218	154
7091.277233	36579.31939	148.504	23.41	23.41	46.82	1099	154
7307.777233	36639.81939	212.504	19.97	19.97	39.94	1490	154
25303.87723	37916.91939	-171.496	5.93	5.93	11.87	15327	154
20478.87723	38484.81939	182.504	22.58	22.58	45.17	2241	154
37513.98075	1246.719312	-193.574	14.55	14.55	29.11	5061	162
23203.18075	2145.219312	-344.574	40.48	40.48	80.96	1282	162
8177.58075	2418.219312	-384.574	39.49	39.49	78.99	1354	162
14569.28075	2698.519312	-223.574	30.12	30.12	60.24	1537	162
17150.28075	6078.719312	205.426	20.42	20.42	40.84	1996	162
5808.58075	6248.919312	-338.574	36.62	36.62	73.24	1314	162
10337.88075	7525.919312	22.4265	21.36	21.36	42.72	1782	162
11303.68075	8911.019312	350.426	25.88	25.88	51.76	1543	162
22515.08075	9943.519312	-145.574	6.78	6.78	13.56	11062	162
7477.78075	11174.81931	37.4265	9.56	9.56	19.12	3218	162
40110.68075	12207.51931	-194.574	23.24	23.24	46.49	1528	162
5724.88075	12478.51931	5.42648	22.04	22.04	44.09	1266	162
1786.08075	13417.21931	-219.574	26.56	26.56	53.13	1289	162
39734.58075	13553.01931	-210.574	11.70	11.70	23.41	7474	162
37177.98075	13815.11931	375.426	29.88	29.88	59.77	1450	162
38204.68075	14099.81931	-126.574	12.74	12.74	25.48	4373	162
38605.28075	14787.41931	-237.574	24.12	24.12	48.23	2141	162
36731.28075	16464.31931	-66.5735	29.25	29.25	58.50	1630	162
13173.18075	17132.71931	-276.574	22.73	22.73	45.45	1804	162
7018.58075	19286.71931	74.4265	8.53	8.53	17.05	3762	162
3102.18075	19374.21931	-309.574	26.45	26.45	52.89	1297	162
33155.88075	19635.21931	-270.574	13.56	13.56	27.13	3339	162
38926.58075	20673.91931	-53.5735	29.34	29.34	58.69	1032	162
5542.68075	22333.41931	31.4265	23.64	23.64	47.29	1285	162
17867.28075	26164.91931	-225.574	30.26	30.26	60.52	1267	162
2637.18075	26765.51931	-229.574	25.65	25.65	51.29	1205	162
34508.48075	28212.91931	-48.5735	15.00	15.00	30.00	3430	162
34560.28075	28761.31931	-28.5735	29.65	29.65	59.30	1446	162
11809.18075	29075.11931	-19.5735	4.78	4.78	9.56	15830	162
18815.48075	29799.01931	214.426	22.14	22.14	44.27	2072	162
19460.38075	29835.91931	-116.574	34.67	34.67	69.33	1253	162
35353.38075	30535.91931	32.4265	22.07	22.07	44.13	1626	162
9213.28075	31685.71931	365.426	31.98	31.98	63.96	1244	162
34799.38075	32110.61931	-208.574	16.20	16.20	32.40	4198	162
28696.08075	36736.81931	-98.5735	29.48	29.48	58.97	1284	162
23600.28075	37139.71931	207.426	29.41	29.41	58.83	1274	162
39519.68075	37606.61931	15.4265	15.59	15.59	31.18	3360	162
27065.08427	1246.219234	-24.6513	20.94	20.94	41.87	1886	170
9789.184267	1326.119234	-139.651	16.77	16.77	33.54	2499	170
27816.48427	1763.919234	115.349	11.00	11.00	22.00	5368	170
18159.48427	1955.719234	-9.65128	12.34	12.34	24.68	5296	170
37512.08427	2008.519234	220.349	22.51	22.51	45.03	1321	170
37191.98427	2970.419234	95.3487	25.48	25.48	50.96	2052	170
29982.18427	3162.619234	-294.651	27.44	27.44	54.87	1435	170
35084.88427	3248.619234	-127.651	18.96	18.96	37.92	1790	170
30860.88427	4324.419234	123.349	17.80	17.80	35.61	2600	170
29112.78427	5226.719234	-62.6513	27.55	27.55	55.11	1206	170
33817.88427	7013.219234	52.3487	12.15	12.15	24.30	4573	170
2907.884267	7828.719234	-230.651	32.88	32.88	65.75	1293	170
18171.28427	8583.119234	342.349	24.26	24.26	48.51	1952	170
19143.58427	8502.719234	-241.651	6.10	6.10	12.20	16794	170
29312.98427	9117.719234	-248.651	15.99	15.99	31.98	2711	170
6432.484267	9395.419234	-115.651	10.27	10.27	20.54	7091	170
38320.28427	9492.819234	-31.6513	19.97	19.97	39.94	1895	170
10112.98427	9807.319234	-70.6513	15.33	15.33	30.66	2752	170
6781.184267	10074.61923	0.34872	22.77	22.77	45.55	1622	170
22743.88427	12565.71923	288.349	9.84	9.84	19.69	7740	170
7278.684267	13452.11923	-350.651	12.34	12.34	24.68	4097	170
6111.684267	13517.01923	194.349	18.46	18.46	36.93	1910	170
8051.684267	14072.31923	-31.6513	20.06	20.06	40.13	2033	170
14877.38427	15255.81923	15.3487	10.60	10.60	21.20	5133	170
5470.484267	15476.71923	211.349	14.32	14.32	28.64	4028	170
12657.38427	15746.31923	-52.6513	21.08	21.08	42.15	1844	170
33521.18427	16696.91923	186.349	16.32	16.32	32.64	3019	170
17185.98427	18632.41923	136.349	27.27	27.27	54.54	1067	170
14669.88427	18783.41923	-250.651	27.04	27.04	54.07	1735	170
5996.984267	18977.31923	14.3487	27.37	27.37	54.73	1138	170
6993.384267	19326.71923	69.3487	16.25	16.25	32.50	2359	170
37724.88427	19216.81923	-128.651	31.23	31.23	62.45	2220	170
16638.98427	20532.01923	-156.651	30.64	30.64	61.28	1237	170
37662.98427	21054.31923	-206.651	29.04	29.04	58.07	1177	170
11242.98427	21390.11923	306.349	9.96	9.96	19.92	9746	170
2970.584267	22266.91923	-146.651	13.87	13.87	27.74	5191	170
9260.984267	22888.91923	2.34872	26.75	26.75	53.51	1182	170
39766.08427	24249.51923	-74.6513	10.34	10.34	20.68	5415	170
39073.08427	24934.51923	340.349	23.39	23.39	46.77	1756	170
4757.484267	25693.41923	-218.651	22.58	22.58	45.17	1799	170
2603.584267	25847.71923	-219.651	17.52	17.52	35.04	3182	170
6349.784267	25954.81923	303.349	11.54	11.54	23.08	5416	170
18047.58427	26118.61923	-13.6513	25.27	25.27	50.54	1308	170
5007.084267	26944.71923	-168.651	20.44	20.44	40.88	2079	170
28980.58427	26948.01923	311.349	38.46	38.46	76.91	1002	170
36424.48427	28957.81923	67.3487	16.60	16.60	33.21	4051	170
5834.384267	29156.41923	-167.651	25.39	25.39	50.77	1439	170
4088.684267	29325.61923	36.3487	9.42	9.42	18.84	4605	170
24513.08427	31494.71923	-66.6513	17.76	17.76	35.51	1977	170
37505.38427	31695.91923	16.3487	31.42	31.42	62.83	1020	170
13660.48427	33520.01923	-330.651	39.05	39.05	78.09	1285	170
34709.48427	33880.31923	-121.651	34.01	34.01	68.01	1064	170
6577.884267	36136.81923	-73.6513	27.20	27.20	54.40	1137	170
23591.58427	37187.81923	-38.6513	27.01	27.01	54.02	1211	170
36636.28427	38462.21923	-83.6513	24.02	24.02	48.04	1753	170
37499.68778	1313.519157	-198.729	20.96	20.96	41.92	1682	178
14636.08778	2121.619157	-90.729	18.35	18.35	36.69	2101	178
10612.58778	2368.919157	-163.729	24.16	24.16	48.32	2106	178
10989.08778	5481.519157	89.271	16.08	16.08	32.17	2961	178
19519.38778	6289.019157	-282.729	39.40	39.40	78.80	1393	178
22675.58778	6475.819157	-31.729	8.36	8.36	16.72	7061	178
6705.487783	6704.119157	-179.729	41.21	41.21	82.42	1004	178
37102.68778	6822.019157	103.271	19.00	19.00	38.01	1118	178
30449.18778	7538.319157	-191.729	17.19	17.19	34.38	2631	178
9111.787783	8944.919157	-14.729	21.78	21.78	43.57	1196	178
6460.487783	9331.719157	-105.729	21.45	21.45	42.91	1331	178
10123.38778	9741.819157	50.271	21.20	21.20	42.39	1969	178
21731.88778	9924.919157	148.271	18.35	18.35	36.69	1933	178
7904.987783	11996.01916	141.271	12.55	12.55	25.10	4002	178
39964.18778	13671.61916	-25.729	32.24	32.24	64.48	1210	178
33582.98778	16733.71916	229.271	14.88	14.88	29.77	3925	178
28175.78778	20848.61916	115.271	27.32	27.32	54.64	1523	178
5779.087783	21380.71916	-20.729	21.57	21.57	43.14	1374	178
32461.78778	21662.61916	145.271	32.76	32.76	65.52	1239	178
2956.787783	22321.41916	-103.729	11.94	11.94	23.88	3447	178
9437.087783	26321.91916	-182.729	28.40	28.40	56.80	1125	178
11338.88778	26913.41916	239.271	25.60	25.60	51.20	1226	178
33125.28778	29068.01916	365.271	37.35	37.35	74.70	1267	178
28941.08778	30123.71916	273.271	23.03	23.03	46.06	2837	178
15473.98778	33010.51916	165.271	30.33	30.33	60.66	1007	178
11880.18778	35729.21916	49.271	21.62	21.62	43.24	1853	178
2201.687783	36869.41916	-195.729	27.04	27.04	54.07	2033	178
5521.087783	37518.51916	-336.729	21.17	21.17	42.34	2555	178
20082.6913	727.0190792	-6.80681	14.60	14.60	29.20	2910	186
11987.8913	1407.419079	221.193	21.76	21.76	43.52	1789	186
28969.6913	1411.519079	60.1932	16.30	16.30	32.59	4217	186
11159.7913	2153.719079	-80.8068	24.68	24.68	49.36	1108	186
29496.6913	2172.119079	-93.8068	26.87	26.87	53.74	1183	186
9529.3913	2599.219079	-288.807	23.15	23.15	46.30	1731	186
30818.2913	4443.219079	168.193	14.67	14.67	29.34	4215	186
20823.9913	4779.119079	82.1932	20.70	20.70	41.40	1523	186
31177.9913	5694.219079	216.193	14.72	14.72	29.44	2878	186
38454.0913	7498.019079	149.193	17.73	17.73	35.47	2400	186
8990.1913	8296.119079	-191.807	11.47	11.47	22.94	6503	186
9330.1913	9440.219079	295.193	9.75	9.75	19.50	8217	186
9678.7913	9642.219079	384.193	22.82	22.82	45.64	2158	186
18798.7913	9732.819079	117.193	24.87	24.87	49.74	1339	186
34433.7913	10020.31908	47.1932	27.15	27.15	54.31	1304	186
14011.7913	11631.01908	-257.807	35.37	35.37	70.74	1512	186
35807.2913	12205.21908	302.193	13.47	13.47	26.94	4841	186
5780.1913	12476.71908	165.193	7.54	7.54	15.07	7318	186
9316.5913	12738.11908	112.193	13.54	13.54	27.08	3420	186
11543.5913	13053.61908	367.193	30.85	30.85	61.70	1353	186
38719.3913	14851.31908	-341.807	22.23	22.23	44.46	2122	186
6276.0913	14807.71908	-157.807	7.70	7.70	15.40	11123	186
38501.5913	15554.81908	-345.807	14.15	14.15	28.31	5956	186
13696.1913	17723.91908	-317.807	18.79	18.79	37.59	4896	186
17228.1913	19122.41908	23.1932	13.49	13.49	26.99	3562	186
13765.8913	21355.81908	-362.807	35.82	35.82	71.64	2046	186
41315.1913	21439.51908	-250.807	35.75	35.75	71.50	1260	186
32325.0913	21622.51908	28.1932	20.25	20.25	40.51	2233	186
34280.9913	22754.51908	-98.8068	19.88	19.88	39.75	2493	186
2022.1913	24418.71908	-36.8068	16.84	16.84	33.68	3220	186
40315.8913	29268.71908	197.193	26.80	26.80	53.60	1870	186
5149.8913	29638.11908	-305.807	36.43	36.43	72.86	1110	186
24525.1913	30134.61908	-90.8068	20.09	20.09	40.18	2539	186
2277.7913	32792.01908	16.1932	21.24	21.24	42.48	1606	186
16603.3913	34715.31908	25.1932	24.49	24.49	48.98	1460	186
13336.1913	35496.31908	-156.807	14.41	14.41	28.83	5406	186
11573.6913	35728.91908	210.193	24.70	24.70	49.41	1809	186
8624.9913	35982.21908	-97.8068	22.63	22.63	45.26	1429	186
15320.9913	36644.81908	-18.8068	27.72	27.72	55.44	1811	186
3188.4913	37310.81908	-33.8068	16.56	16.56	33.11	2291	186
21933.1913	37830.51908	280.193	28.00	28.00	56.00	1575	186
13676.39482	845.0190015	-194.885	10.17	10.17	20.35	8092	194
13617.39482	1783.519002	-120.885	18.91	18.91	37.82	1804	194
34446.79482	1848.119002	142.115	22.42	22.42	44.84	1317	194
7635.594817	3559.619002	-189.885	17.52	17.52	35.04	1938	194
40139.59482	5684.519002	31.1154	10.76	10.76	21.52	4499	194
2822.894817	7706.319002	-298.885	32.99	32.99	65.99	1584	194
10717.89482	7953.919002	-150.885	25.06	25.06	50.11	1020	194
12325.79482	8513.619002	-12.8846	17.36	17.36	34.71	2394	194
34874.49482	9651.219002	-104.885	28.97	28.97	57.93	1305	194
25212.79482	11892.919	-102.885	9.14	9.14	18.27	5921	194
35782.79482	12187.819	132.115	14.53	14.53	29.06	2884	194
14600.99482	12411.119	105.115	17.05	17.05	34.10	3251	194
31593.09482	13478.819	-393.885	38.50	38.50	77.01	1451	194
38191.29482	14054.419	-48.8846	17.57	17.57	35.14	1408	194
7333.994817	15090.319	43.1154	16.34	16.34	32.69	2908	194
4615.994817	17582.719	51.1154	20.42	20.42	40.84	1330	194
37197.59482	21491.219	-250.885	21.81	21.81	43.61	2800	194
39041.29482	27038.319	-218.885	16.41	16.41	32.83	4479	194
36450.49482	27794.219	1.11543	19.33	19.33	38.67	2434	194
11604.89482	28097.419	-311.885	37.35	37.35	74.70	1239	194
1681.394817	28941.019	-363.885	13.35	13.35	26.71	4309	194
10339.09482	29103.119	203.115	9.73	9.73	19.45	6551	194
24547.39482	30105.819	-301.885	25.83	25.83	51.67	2398	194
39248.89482	32015.519	23.1154	27.22	27.22	54.45	1220	194
2872.194817	32473.819	361.115	15.33	15.33	30.66	3072	194
36311.99482	32753.519	225.115	39.59	39.59	79.18	1230	194
6555.194817	35909.219	-277.885	25.55	25.55	51.10	1578	194
26164.29482	36398.319	391.115	28.14	28.14	56.28	2590	194
39712.89482	36645.019	-113.885	31.72	31.72	63.44	1004	194
10243.89482	36827.219	12.1154	16.84	16.84	33.68	2528	194
3050.194817	37288.319	219.115	22.35	22.35	44.70	1459	194
17157.69482	37598.719	112.115	10.01	10.01	20.02	5830	194
4211.194817	38590.419	-44.8846	17.95	17.95	35.89	1864	194
10774.69833	761.8189239	-57.9623	31.96	31.96	63.91	1062	202
5195.698334	3655.918924	-344.962	28.12	28.12	56.24	1296	202
14454.29833	3735.018924	-7.96234	21.88	21.88	43.76	1347	202
32971.79833	5664.818924	380.038	35.75	35.75	71.50	1876	202
29870.59833	6487.418924	347.038	9.35	9.35	18.70	8268	202
10765.89833	8042.918924	-218.962	8.71	8.71	17.43	9600	202
4644.598334	8615.518924	-41.9623	21.83	21.83	43.66	1928	202
27259.49833	10039.01892	-27.9623	19.50	19.50	39.00	2366	202
8762.398334	10236.31892	98.0377	19.05	19.05	38.10	1950	202
18791.49833	10188.61892	96.0377	11.21	11.21	22.42	5161	202
25205.19833	11928.51892	-142.962	8.45	8.45	16.91	8728	202
35798.19833	12193.61892	251.038	18.79	18.79	37.59	1820	202
13543.69833	12294.11892	-138.962	25.50	25.50	51.01	1228	202
40294.19833	12799.01892	81.0377	18.06	18.06	36.13	1929	202
11192.79833	14070.21892	107.038	29.46	29.46	58.92	1112	202
38263.79833	14075.81892	-378.962	25.10	25.10	50.21	1969	202
41174.99833	14374.61892	-306.962	29.32	29.32	58.64	1373	202
24085.39833	14686.41892	-368.962	44.72	44.72	89.44	1006	202
2541.798334	15949.51892	-266.962	16.06	16.06	32.12	2621	202
39853.69833	16048.31892	-116.962	20.87	20.87	41.73	2726	202
15846.69833	16750.21892	-175.962	12.13	12.13	24.26	6085	202
2426.198334	20071.41892	-131.962	20.87	20.87	41.73	1387	202
10151.99833	21801.91892	89.0377	16.81	16.81	33.63	2399	202
2926.098334	22344.51892	-51.9623	25.53	25.53	51.06	1247	202
5403.098334	22272.41892	-71.9623	9.37	9.37	18.75	5045	202
19184.39833	22687.91892	106.038	43.12	43.12	86.24	1157	202
7616.898334	23584.91892	-48.9623	27.01	27.01	54.02	1184	202
31194.49833	24512.51892	201.038	25.43	25.43	50.87	1186	202
5329.598334	27698.41892	-195.962	25.81	25.81	51.62	1214	202
1540.298334	29101.01892	-55.9623	8.90	8.90	17.80	5435	202
1785.498334	30320.21892	34.0377	20.23	20.23	40.46	2019	202
11743.99833	35776.11892	-11.9623	24.89	24.89	49.78	1438	202
24785.49833	36030.21892	391.038	35.25	35.25	70.51	1198	202
10729.69833	36426.31892	-35.9623	11.82	11.82	23.64	4856	202
3111.398334	37295.51892	269.038	9.37	9.37	18.75	10603	202
17086.29833	37591.91892	210.038	20.09	20.09	40.18	2373	202
7927.998334	37909.31892	-32.9623	25.29	25.29	50.59	1783	202
16883.60185	2395.918846	-31.0401	16.48	16.48	32.97	2185	210
35067.50185	3285.618846	-167.04	25.95	25.95	51.90	1528	210
25931.30185	5334.518846	60.9599	21.48	21.48	42.96	1160	210
10980.70185	8849.918846	-215.04	20.58	20.58	41.17	2127	210
6398.201851	9343.818846	1.9599	11.19	11.19	22.37	4231	210
22078.60185	11750.61885	122.96	18.32	18.32	36.64	2575	210
9298.801851	12715.31885	-9.0401	18.42	18.42	36.83	3225	210
14227.70185	15990.41885	45.9599	27.22	27.22	54.45	1661	210
37381.30185	15850.71885	383.96	41.42	41.42	82.85	1152	210
36815.40185	16047.21885	-263.04	25.72	25.72	51.43	1617	210
2599.801851	16084.31885	-317.04	16.63	16.63	33.25	3029	210
33754.00185	17616.31885	-59.0401	10.39	10.39	20.77	7912	210
789.0018507	19166.81885	-238.04	24.94	24.94	49.88	1459	210
10228.70185	21047.71885	147.96	9.42	9.42	18.84	7831	210
17288.50185	21426.41885	-336.04	22.18	22.18	44.37	2289	210
41358.50185	23823.41885	158.96	16.39	16.39	32.78	3650	210
1593.801851	24681.41885	60.9599	24.19	24.19	48.37	1032	210
37317.90185	25922.61885	-321.04	23.13	23.13	46.25	2929	210
35708.60185	28220.51885	71.9599	20.25	20.25	40.51	1978	210
25253.70185	29418.21885	-90.0401	26.09	26.09	52.19	1079	210
1277.001851	31396.41885	-76.0401	15.57	15.57	31.13	1857	210
28917.30185	31953.01885	66.9599	25.17	25.17	50.35	1005	210
2672.401851	32626.21885	303.96	20.89	20.89	41.78	1799	210
4395.801851	33120.71885	319.96	32.90	32.90	65.80	1087	210
28183.60185	33777.11885	-10.0401	20.72	20.72	41.45	2144	210
37516.00185	35508.31885	174.96	38.83	38.83	77.67	1005	210
27124.60185	36542.91885	292.96	18.42	18.42	36.83	3078	210
15954.60185	36810.31885	-117.04	18.02	18.02	36.03	1829	210
33639.00185	38321.61885	362.96	27.29	27.29	54.59	1802	210
843.4018507	38473.91885	-234.04	30.17	30.17	60.34	1088	210
13658.30537	842.0187686	-275.118	9.58	9.58	19.17	6141	218
27038.00537	1282.718769	-246.118	26.28	26.28	52.56	1692	218
11415.70537	1985.418769	-35.1179	18.35	18.35	36.69	2018	218
10507.20537	2233.118769	-34.1179	13.42	13.42	26.85	2979	218
40634.50537	2344.818769	-146.118	28.31	28.31	56.61	1105	218
34646.00537	4339.218769	-24.1179	12.86	12.86	25.72	2259	218
7024.605368	5301.318769	-308.118	21.50	21.50	43.00	2191	218
18726.70537	5742.218769	-61.1179	8.90	8.90	17.80	9388	218
34332.60537	5752.018769	119.882	12.39	12.39	24.77	5279	218
12090.20537	7630.218769	-54.1179	17.40	17.40	34.81	2886	218
26728.80537	8711.418769	-135.118	24.82	24.82	49.64	1947	218
21257.80537	11606.61877	197.882	5.70	5.70	11.40	12494	218
5431.505368	13280.31877	18.8821	18.60	18.60	37.21	1731	218
38225.80537	14056.11877	-83.1179	17.03	17.03	34.05	2135	218
14218.80537	16009.31877	169.882	15.85	15.85	31.70	2985	218
32271.60537	21637.41877	-78.1179	27.81	27.81	55.63	1299	218
41358.00537	23847.31877	314.882	26.92	26.92	53.84	1495	218
4760.105368	25663.71877	83.8821	12.22	12.22	24.44	4736	218
1359.305368	26881.91877	112.882	31.49	31.49	62.97	1046	218
39284.80537	32093.21877	-168.118	20.96	20.96	41.92	3943	218
8533.005368	33129.91877	89.8821	10.10	10.10	20.21	5769	218
7898.005368	34740.91877	51.8821	14.15	14.15	28.31	2991	218
40691.60537	35616.21877	333.882	27.48	27.48	54.97	1585	218
2969.705368	35875.01877	-28.1179	11.73	11.73	23.46	4942	218
1253.205368	37740.61877	96.8821	21.12	21.12	42.25	3040	218
27242.50537	38423.21877	-163.118	27.79	27.79	55.58	1139	218
27822.60888	1748.118691	242.804	8.71	8.71	17.43	7542	226
31636.60888	1799.318691	-20.1956	19.05	19.05	38.10	1621	226
26724.90888	1921.418691	130.804	20.75	20.75	41.50	1770	226
23774.20888	2834.918691	58.8044	23.10	23.10	46.21	1345	226
8296.708884	3172.818691	-149.196	24.92	24.92	49.83	1427	226
15895.60888	3042.618691	-62.1956	22.66	22.66	45.31	1725	226
28431.90888	4903.518691	352.804	9.28	9.28	18.56	9126	226
29066.60888	5259.918691	-97.1956	36.08	36.08	72.16	1349	226
40675.40888	5761.118691	-79.1956	10.93	10.93	21.85	4952	226
31518.10888	7055.018691	56.8044	19.45	19.45	38.90	2417	226
30242.50888	7736.618691	-31.1956	11.96	11.96	23.93	4355	226
10777.40888	8088.218691	-202.196	17.38	17.38	34.76	1997	226
10366.80888	9049.518691	-20.1956	18.86	18.86	37.73	1813	226
23127.10888	9921.318691	-294.196	28.57	28.57	57.13	1616	226
14246.00888	9863.718691	206.804	20.02	20.02	40.03	1410	226
36427.50888	10035.01869	297.804	13.94	13.94	27.88	4640	226
18252.40888	10992.81869	-176.196	25.72	25.72	51.43	1533	226
39681.80888	11029.11869	-66.1956	14.91	14.91	29.81	3546	226
36033.30888	11609.61869	161.804	19.52	19.52	39.05	2506	226
22752.90888	12580.21869	191.804	9.73	9.73	19.45	5802	226
10640.50888	13324.11869	-64.1956	6.29	6.29	12.58	10482	226
35621.40888	13770.61869	238.804	12.74	12.74	25.48	4361	226
38199.50888	14068.01869	-89.1956	11.87	11.87	23.74	4489	226
8910.108884	14386.11869	290.804	8.05	8.05	16.11	7805	226
7546.908884	14821.41869	-53.1956	23.83	23.83	47.67	1224	226
6309.208884	14801.91869	-201.196	16.34	16.34	32.69	3271	226
41302.80888	14655.11869	-102.196	34.50	34.50	69.00	1122	226
37588.10888	15097.31869	-99.1956	15.80	15.80	31.60	4570	226
39926.60888	16131.31869	-176.196	15.07	15.07	30.14	2863	226
32378.40888	16445.11869	37.8044	21.55	21.55	43.10	1755	226
1093.808884	16970.61869	-177.196	23.01	23.01	46.02	1530	226
26572.20888	16977.51869	241.804	22.35	22.35	44.70	2081	226
7002.608884	19310.61869	95.8044	7.14	7.14	14.27	8060	226
3916.208884	20221.51869	10.8044	10.22	10.22	20.44	4949	226
38926.00888	22044.91869	113.804	17.97	17.97	35.94	2798	226
31308.60888	22743.81869	-24.1956	13.97	13.97	27.93	3870	226
8716.908884	23408.51869	-41.1956	11.85	11.85	23.69	5938	226
6126.008884	24769.61869	-36.1956	28.05	28.05	56.10	1176	226
9726.508884	27323.11869	52.8044	34.88	34.88	69.76	1438	226
28872.70888	27359.71869	-346.196	30.43	30.43	60.85	1806	226
7534.908884	27571.01869	-86.1956	16.77	16.77	33.54	2128	226
34387.70888	28284.41869	-327.196	35.91	35.91	71.83	1136	226
7422.008884	30120.81869	-76.1956	16.18	16.18	32.36	2712	226
20230.50888	31677.71869	-134.196	13.64	13.64	27.27	2308	226
39297.10888	32110.01869	-142.196	32.45	32.45	64.90	1420	226
11809.40888	32914.41869	254.804	24.49	24.49	48.98	1987	226
13857.40888	33181.01869	-148.196	18.86	18.86	37.73	1873	226
40520.70888	36606.21869	-236.196	40.13	40.13	80.26	1170	226
37925.20888	36736.41869	-227.196	34.59	34.59	69.19	1504	226
36706.90888	37768.21869	-303.196	24.92	24.92	49.83	1961	226
18534.90888	37932.11869	-148.196	16.74	16.74	33.49	3732	226
10739.3124	2312.718613	396.727	33.61	33.61	67.21	1316	234
16882.6124	2496.918613	-334.273	7.11	7.11	14.22	17262	234
19198.5124	2699.718613	-282.273	20.23	20.23	40.46	2178	234
21665.8124	2761.818613	58.7266	20.77	20.77	41.54	1380	234
23161.2124	4516.018613	348.727	11.07	11.07	22.14	8763	234
11217.3124	6474.918613	48.7266	14.62	14.62	29.25	2860	234
34347.5124	7493.318613	173.727	14.88	14.88	29.77	3641	234
30152.1124	7696.618613	-96.2734	22.63	22.63	45.26	2199	234
21588.8124	9950.318613	351.727	16.74	16.74	33.49	3719	234
1512.012401	11099.91861	-203.273	18.30	18.30	36.60	2798	234
7777.612401	11235.51861	-41.2734	25.17	25.17	50.35	1410	234
8868.012401	14437.41861	158.727	7.63	7.63	15.26	7404	234
32192.9124	15532.31861	-113.273	14.25	14.25	28.50	4756	234
2649.512401	15994.61861	-355.273	31.32	31.32	62.64	1550	234
34262.9124	17707.31861	16.7266	25.60	25.60	51.20	1121	234
34412.3124	19750.21861	-95.2734	12.72	12.72	25.43	3854	234
7632.512401	21043.61861	-356.273	41.68	41.68	83.37	1213	234
32228.5124	21720.41861	316.727	23.97	23.97	47.95	1333	234
40010.3124	22316.31861	-117.273	51.79	51.79	103.57	1123	234
25597.7124	22536.71861	-341.273	22.75	22.75	45.50	1741	234
39707.5124	23721.91861	-291.273	18.06	18.06	36.13	5433	234
6020.412401	26703.41861	-72.2734	9.16	9.16	18.32	5436	234
13283.8124	30984.11861	39.7266	34.50	34.50	69.00	1102	234
8797.412401	31654.61861	155.727	17.22	17.22	34.43	2229	234
21381.8124	33372.81861	-233.273	21.71	21.71	43.43	2927	234
7867.212401	34040.51861	386.727	39.56	39.56	79.13	1064	234
13297.0124	35582.21861	212.727	32.10	32.10	64.20	1068	234
24892.5124	36106.31861	-64.2734	24.54	24.54	49.08	1929	234
3198.212401	37329.51861	273.727	28.92	28.92	57.84	1327	234
26659.8124	37885.11861	-224.273	17.24	17.24	34.48	2041	234
1882.912401	38781.21861	-55.2734	27.88	27.88	55.77	1546	234
15719.81592	286.6185357	12.6488	15.12	15.12	30.24	2824	242
4270.315918	978.0185357	307.649	31.86	31.86	63.73	1026	242
16858.01592	2818.318536	-213.351	10.15	10.15	20.30	4550	242
23731.31592	2887.718536	48.6488	21.52	21.52	43.05	1356	242
19964.31592	3500.618536	227.649	14.91	14.91	29.81	3080	242
28437.31592	4439.518536	22.6488	31.39	31.39	62.78	1079	242
36540.51592	4335.218536	45.6488	17.14	17.14	34.29	2566	242
11662.51592	4423.618536	-163.351	7.09	7.09	14.18	8746	242
23166.61592	4515.718536	174.649	11.68	11.68	23.36	5633	242
15926.21592	4850.618536	-38.3512	11.45	11.45	22.89	4331	242
24054.21592	4796.618536	14.6488	17.80	17.80	35.61	2907	242
40745.61592	5755.818536	-145.351	16.91	16.91	33.82	2282	242
18714.11592	5692.518536	-125.351	18.35	18.35	36.69	2284	242
2905.015918	8093.618536	-288.351	33.18	33.18	66.36	1123	242
18914.51592	8260.518536	108.649	21.20	21.20	42.39	1438	242
25772.91592	9488.418536	-51.3512	14.95	14.95	29.91	4152	242
39707.81592	9583.718536	-28.3512	22.30	22.30	44.60	1894	242
6364.715918	9871.418536	39.6488	18.63	18.63	37.26	1852	242
1501.915918	10969.41854	-381.351	38.15	38.15	76.30	1845	242
10337.71592	11580.91854	-16.3512	16.58	16.58	33.16	2501	242
22239.91592	11740.61854	42.6488	22.42	22.42	44.84	1492	242
2137.715918	12697.71854	-81.3512	21.01	21.01	42.01	1239	242
35726.21592	13717.81854	111.649	21.38	21.38	42.77	1710	242
19358.41592	14291.71854	-88.3512	12.22	12.22	24.44	4905	242
37567.41592	15119.61854	14.6488	12.29	12.29	24.59	4044	242
2593.215918	15993.21854	-199.351	18.82	18.82	37.63	1912	242
10899.41592	16330.41854	207.649	15.19	15.19	30.38	3649	242
33434.51592	16666.71854	132.649	24.47	24.47	48.94	1336	242
3570.515918	17500.01854	-381.351	28.54	28.54	57.09	1768	242
33726.51592	17582.91854	319.649	26.94	26.94	53.88	1585	242
11601.71592	18063.81854	-347.351	23.93	23.93	47.85	1991	242
29507.61592	22202.51854	212.649	16.79	16.79	33.58	4128	242
4011.815918	24317.91854	7.64884	7.84	7.84	15.68	7763	242
37304.11592	25935.51854	-144.351	15.97	15.97	31.93	4281	242
15276.01592	25831.21854	296.649	11.37	11.37	22.75	8496	242
5256.015918	27235.51854	-168.351	17.12	17.12	34.24	1485	242
28042.41592	27809.81854	-42.3512	15.05	15.05	30.10	3524	242
7389.415918	30129.31854	-241.351	16.44	16.44	32.88	4115	242
1250.915918	31441.11854	-270.351	7.63	7.63	15.26	12626	242
3775.415918	32139.41854	-2.35116	19.64	19.64	39.28	1496	242
13344.41592	35508.41854	-51.3512	12.83	12.83	25.67	3676	242
36696.51592	37839.31854	-329.351	20.63	20.63	41.26	2792	242
4067.319435	982.618458	200.571	22.49	22.49	44.98	1205	250
14291.41943	993.518458	-151.429	27.41	27.41	54.82	1845	250
34893.41943	2583.018458	-114.429	20.23	20.23	40.46	1481	250
7938.219435	2715.118458	-121.429	18.09	18.09	36.17	2325	250
33970.61943	2657.618458	-112.429	31.70	31.70	63.40	1185	250
17284.41943	4449.218458	275.571	17.19	17.19	34.38	3450	250
14535.71943	6025.918458	293.571	15.31	15.31	30.61	5191	250
34408.01943	5812.518458	56.5711	26.38	26.38	52.75	1308	250
16838.31943	6235.418458	-90.4289	12.74	12.74	25.48	4222	250
5915.119435	7238.918458	-230.429	10.27	10.27	20.54	5074	250
9059.419435	8551.818458	269.571	22.84	22.84	45.69	1349	250
25761.31943	9465.218458	-113.429	24.35	24.35	48.70	1725	250
41317.91943	11286.31846	-195.429	13.56	13.56	27.13	3636	250
4582.819435	11730.41846	-267.429	21.69	21.69	43.38	2459	250
38569.91943	12679.21846	307.571	37.04	37.04	74.09	1381	250
5092.019435	15413.01846	-20.4289	22.68	22.68	45.36	2139	250
20205.21943	17716.41846	-275.429	34.29	34.29	68.58	1267	250
772.3194348	18811.51846	-193.429	25.55	25.55	51.10	1973	250
33591.11943	18655.31846	216.571	28.14	28.14	56.28	1061	250
10449.71943	19476.61846	41.5711	30.87	30.87	61.75	1279	250
2930.519435	22262.61846	-87.4289	26.19	26.19	52.38	1164	250
5398.919435	22271.41846	-133.429	12.13	12.13	24.26	3534	250
11549.71943	22518.31846	334.571	7.89	7.89	15.78	9874	250
15308.41943	22970.01846	-20.4289	24.19	24.19	48.37	1816	250
31183.51943	24590.01846	93.5711	20.30	20.30	40.60	2121	250
8310.419435	25569.01846	265.571	30.05	30.05	60.10	1074	250
15212.91943	25861.91846	295.571	11.40	11.40	22.80	6930	250
12119.11943	26216.51846	96.5711	23.46	23.46	46.91	1314	250
15272.91943	31168.91846	-252.429	22.07	22.07	44.13	1587	250
6217.919435	30975.11846	-59.4289	17.76	17.76	35.51	3044	250
8871.719435	34511.31846	-154.429	27.25	27.25	54.49	1022	250
35844.61943	34486.61846	56.5711	16.27	16.27	32.55	3802	250
16540.61943	34714.51846	68.5711	16.20	16.20	32.40	2352	250
5637.819435	36849.71846	84.5711	26.89	26.89	53.79	1225	250
10323.31943	36868.61846	161.571	21.41	21.41	42.81	1912	250
2383.519435	37491.51846	-302.429	18.86	18.86	37.73	5151	250
14271.02295	1046.71838	-215.507	27.32	27.32	54.64	1376	258
21403.92295	2579.81838	-5.50669	26.42	26.42	52.85	1238	258
19309.52295	2800.21838	-65.5067	17.05	17.05	34.10	2119	258
21500.52295	3623.51838	241.493	28.78	28.78	57.56	1273	258
10420.42295	4205.41838	53.4933	20.87	20.87	41.73	1300	258
29742.92295	4831.41838	-93.5067	9.56	9.56	19.12	4895	258
18667.82295	5774.51838	-194.507	22.80	22.80	45.59	1742	258
6434.222952	10642.01838	-137.507	19.43	19.43	38.86	2087	258
39651.92295	11067.11838	-108.507	24.87	24.87	49.74	1692	258
21241.42295	11608.81838	226.493	5.25	5.25	10.50	14551	258
29409.12295	12359.81838	167.493	34.36	34.36	68.72	1086	258
19348.42295	13767.91838	-224.507	12.69	12.69	25.39	4985	258
8864.322952	14420.91838	356.493	8.31	8.31	16.63	10626	258
7336.422952	17646.91838	-1.50669	8.76	8.76	17.52	5447	258
32286.42295	17905.51838	-380.507	25.41	25.41	50.82	2169	258
22962.02295	20254.61838	129.493	16.32	16.32	32.64	2168	258
6049.422952	26835.51838	-284.507	17.83	17.83	35.65	1957	258
4883.922952	28672.21838	-209.507	21.36	21.36	42.72	1578	258
34131.42295	29493.41838	38.4933	23.67	23.67	47.34	1594	258
7896.022952	35351.11838	194.493	26.02	26.02	52.05	1335	258
23604.32295	36864.71838	-308.507	26.35	26.35	52.70	2203	258
10260.12295	36824.41838	161.493	12.43	12.43	24.87	4465	258
37545.72295	37002.11838	-141.507	19.76	19.76	39.52	2904	258
4049.422952	37324.51838	377.493	36.88	36.88	73.76	1012	258
30960.92647	549.6183028	-194.584	27.74	27.74	55.48	1227	266
18249.32647	1910.218303	316.416	28.12	28.12	56.24	1188	266
37123.22647	2963.118303	-171.584	22.16	22.16	44.32	1141	266
17044.02647	6092.418303	349.416	11.61	11.61	23.22	6179	266
6765.326468	6574.218303	-159.584	22.66	22.66	45.31	1843	266
10274.02647	6548.418303	328.416	18.27	18.27	36.55	2591	266
22976.32647	7695.218303	-7.58446	11.68	11.68	23.36	4853	266
8680.626468	10232.8183	238.416	4.83	4.83	9.66	17327	266
15045.42647	11152.0183	128.416	17.24	17.24	34.48	1987	266
40288.92647	12552.7183	-269.584	19.08	19.08	38.15	2772	266
20326.02647	12660.9183	329.416	11.45	11.45	22.89	6368	266
39736.92647	13489.7183	-71.5845	21.69	21.69	43.38	1581	266
40619.52647	13870.9183	-157.584	19.90	19.90	39.80	2956	266
11103.02647	13997.7183	11.4155	14.20	14.20	28.40	2822	266
19794.12647	14006.8183	80.4155	15.87	15.87	31.75	2079	266
7254.426468	14290.9183	-53.5845	21.22	21.22	42.44	1752	266
3255.926468	16306.2183	-337.584	31.89	31.89	63.77	1157	266
40666.52647	16268.2183	389.416	28.35	28.35	56.71	1726	266
38209.92647	20151.5183	103.416	24.12	24.12	48.23	1213	266
35265.52647	20290.0183	377.416	34.19	34.19	68.39	1162	266
2085.226468	20927.5183	-229.584	24.02	24.02	48.04	1207	266
5423.026468	22259.5183	-120.584	9.54	9.54	19.08	7635	266
31804.02647	22958.8183	209.416	29.93	29.93	59.86	1449	266
1759.926468	28607.6183	-214.584	26.19	26.19	52.38	1184	266
36452.32647	29007.1183	189.416	14.48	14.48	28.97	4708	266
2610.326468	29035.6183	-23.5845	24.77	24.77	49.55	1581	266
11816.22647	29056.5183	-38.5845	5.13	5.13	10.27	10896	266
34153.02647	29488.0183	-20.5845	20.77	20.77	41.54	2165	266
28897.42647	31847.1183	-26.5845	16.01	16.01	32.03	2132	266
32714.72647	32903.3183	-292.584	28.92	28.92	57.84	1701	266
35879.42647	34536.5183	88.4155	13.71	13.71	27.41	2920	266
6598.126468	35409.9183	120.416	16.96	16.96	33.91	1658	266
13353.12647	35562.8183	-185.584	22.84	22.84	45.69	1337	266
10214.52647	36827.4183	130.416	26.49	26.49	52.99	1149	266
36206.32999	2260.018225	-357.662	17.85	17.85	35.70	2439	274
37163.72999	2915.018225	7.33778	14.65	14.65	29.30	3750	274
9282.429985	3022.318225	-292.662	14.34	14.34	28.68	4020	274
22905.92999	3434.218225	-81.6622	9.47	9.47	18.93	6356	274
11787.22999	4797.318225	-184.662	18.56	18.56	37.11	3100	274
37105.92999	4686.518225	-213.662	22.04	22.04	44.09	2195	274
20769.92999	4749.618225	262.338	11.33	11.33	22.66	6781	274
24073.32999	4781.618225	121.338	15.21	15.21	30.43	2682	274
30138.52999	5852.018225	225.338	32.57	32.57	65.14	1002	274
17104.12999	6098.218225	216.338	9.58	9.58	19.17	6722	274
3057.029985	6992.618225	-343.662	31.89	31.89	63.77	1041	274
24151.42999	6858.918225	58.3378	25.83	25.83	51.67	1178	274
22941.52999	7739.418225	78.3378	14.77	14.77	29.53	2238	274
31709.02999	8298.218225	326.338	34.71	34.71	69.43	1034	274
15108.42999	11149.31823	36.3378	19.97	19.97	39.94	2035	274
23251.52999	11454.41823	327.338	22.07	22.07	44.13	1955	274
21214.72999	11600.71823	226.338	5.77	5.77	11.54	12778	274
12348.92999	11744.41823	-351.662	52.23	52.23	104.47	1197	274
10745.12999	13262.61823	-111.662	7.87	7.87	15.73	7052	274
39776.92999	13398.01823	-297.662	22.54	22.54	45.07	1898	274
35665.72999	13761.11823	157.338	18.13	18.13	36.27	3297	274
4617.729985	15958.51823	-249.662	21.15	21.15	42.30	2004	274
23322.52999	15980.21823	-17.6622	12.48	12.48	24.96	4214	274
1064.929985	16969.11823	-90.6622	11.12	11.12	22.23	5849	274
35909.42999	18908.61823	270.338	33.63	33.63	67.26	1005	274
2622.329985	25920.31823	-320.662	33.82	33.82	67.64	1329	274
29515.92999	35725.31823	-99.6622	31.70	31.70	63.40	1161	274
37605.72999	36919.11823	-349.662	32.31	32.31	64.62	1634	274
31028.4335	476.7181475	11.26	19.69	19.69	39.38	2006	282
7940.833502	2719.818147	-88.74	21.97	21.97	43.94	1196	282
20928.5335	2965.918147	126.26	9.89	9.89	19.78	4011	282
17240.4335	3110.318147	-43.74	21.05	21.05	42.11	1326	282
18428.1335	3339.318147	-124.74	20.11	20.11	40.22	2487	282
36976.7335	4753.318147	-122.74	22.44	22.44	44.89	1456	282
33458.3335	5327.518147	65.26	16.08	16.08	32.17	1923	282
25975.3335	5379.418147	-26.74	21.69	21.69	43.38	1073	282
11197.0335	6281.218147	-130.74	20.89	20.89	41.78	2330	282
20748.3335	6169.218147	-73.74	33.75	33.75	67.49	1288	282
6743.033502	6615.618147	-59.74	17.00	17.00	34.01	2090	282
29612.5335	8264.318147	-15.74	10.31	10.31	20.63	7154	282
11397.0335	8985.518147	303.26	23.41	23.41	46.82	1400	282
36692.4335	9228.318147	81.26	7.32	7.32	14.65	9947	282
34540.2335	9673.118147	-262.74	27.67	27.67	55.34	1935	282
39632.0335	9577.318147	64.26	12.55	12.55	25.10	4781	282
8719.833502	10204.11815	65.26	11.75	11.75	23.50	2512	282
11169.5335	12188.11815	390.26	26.12	26.12	52.23	1664	282
2581.033502	12481.41815	-96.74	24.68	24.68	49.36	1250	282
10634.1335	13342.81815	-61.74	10.10	10.10	20.21	4887	282
9684.133502	13767.21815	272.26	26.38	26.38	52.75	2133	282
38217.6335	14021.71815	-299.74	24.82	24.82	49.64	2250	282
39390.6335	14198.41815	-28.74	22.77	22.77	45.55	1721	282
12315.3335	14716.11815	-229.74	20.16	20.16	40.32	2169	282
40550.2335	15318.61815	249.26	12.43	12.43	24.87	5145	282
33402.5335	16727.21815	151.26	17.26	17.26	34.52	2072	282
10109.0335	17303.11815	-305.74	9.91	9.91	19.83	8752	282
11593.4335	18137.71815	-219.74	18.06	18.06	36.13	2045	282
21101.0335	18195.71815	188.26	19.33	19.33	38.67	2952	282
7025.633502	19280.21815	212.26	7.65	7.65	15.31	9433	282
11311.4335	21360.51815	7.26001	8.90	8.90	17.80	7323	282
36352.9335	22254.31815	-18.74	21.52	21.52	43.05	1712	282
13262.5335	22507.01815	97.26	17.38	17.38	34.76	2836	282
1176.133502	23139.01815	-96.74	30.76	30.76	61.51	1429	282
37344.0335	25972.51815	-100.74	34.10	34.10	68.20	1257	282
38848.8335	26577.71815	51.26	9.70	9.70	19.41	5632	282
38551.0335	30136.91815	-15.74	42.04	42.04	84.07	1179	282
41290.9335	31386.01815	32.26	22.58	22.58	45.17	2123	282
3757.733502	32114.81815	263.26	24.56	24.56	49.13	1127	282
11335.3335	33171.21815	-273.74	40.74	40.74	81.48	1032	282
11841.7335	33455.81815	-24.74	23.81	23.81	47.62	1640	282
11770.3335	34830.31815	373.26	31.04	31.04	62.08	1412	282
2385.833502	37464.11815	-297.74	17.87	17.87	35.75	4117	282
27800.2335	37735.11815	-153.74	21.69	21.69	43.38	2920	282
1040.333502	38384.91815	-257.74	17.43	17.43	34.85	3562	282
37215.63702	252.3180698	-212.818	16.34	16.34	32.69	3433	290
11979.63702	2073.61807	66.1823	22.63	22.63	45.26	1680	290
39273.03702	2721.01807	-15.8178	23.20	23.20	46.39	1292	290
18592.83702	5783.21807	180.182	18.63	18.63	37.26	2031	290
20678.43702	7462.71807	-265.818	34.83	34.83	69.66	1157	290
39662.13702	9564.51807	-54.8178	11.56	11.56	23.13	4821	290
36473.93702	9994.11807	253.182	12.10	12.10	24.21	5586	290
7477.537019	11155.91807	-44.8178	17.69	17.69	35.37	2253	290
4568.837019	11576.71807	-320.818	11.75	11.75	23.50	6453	290
5865.437019	11833.61807	-88.8177	12.65	12.65	25.29	4071	290
40288.23702	12636.71807	-115.818	25.29	25.29	50.59	1251	290
12869.73702	12676.11807	-199.818	28.83	28.83	57.65	1254	290
3733.437019	12921.51807	-225.818	17.38	17.38	34.76	2422	290
35674.23702	13739.01807	219.182	11.94	11.94	23.88	4579	290
11627.53702	15406.21807	352.182	11.96	11.96	23.93	5234	290
40427.13702	15394.41807	288.182	23.13	23.13	46.25	1681	290
32214.83702	15494.31807	-93.8177	11.80	11.80	23.60	5193	290
12649.03702	15781.01807	-44.8178	15.68	15.68	31.37	2699	290
29929.73702	18110.71807	-63.8178	36.22	36.22	72.44	1356	290
5577.437019	18030.71807	67.1823	16.16	16.16	32.31	2424	290
32275.23702	18585.41807	-58.8178	18.86	18.86	37.73	1234	290
10482.93702	19281.21807	-314.818	38.86	38.86	77.72	1051	290
17331.23702	21469.21807	-162.818	5.02	5.02	10.03	13658	290
37248.93702	21526.61807	-353.818	22.73	22.73	45.45	2041	290
25589.63702	22591.11807	-161.818	19.03	19.03	38.06	2150	290
8071.437019	25126.81807	-219.818	28.14	28.14	56.28	1344	290
16189.73702	25710.31807	159.182	18.84	18.84	37.68	1941	290
22649.13702	27027.11807	288.182	13.19	13.19	26.38	3730	290
1264.937019	31327.61807	-243.818	9.16	9.16	18.32	9196	290
33475.33702	31579.41807	-80.8177	35.02	35.02	70.04	1043	290
23318.83702	32776.31807	145.182	27.01	27.01	54.02	2364	290
14375.33702	36161.61807	-236.818	32.19	32.19	64.39	1057	290
1136.037019	37849.81807	-358.818	45.50	45.50	91.00	1106	290
30803.53702	38396.81807	-258.818	18.44	18.44	36.88	3422	290
24820.54054	2892.417992	-197.896	26.49	26.49	52.99	1047	298
21773.24054	3520.017992	133.104	11.00	11.00	22.00	4812	298
26233.84054	4369.217992	388.104	25.34	25.34	50.68	2702	298
36543.84054	4341.217992	84.1045	16.53	16.53	33.06	1810	298
10856.84054	5391.517992	23.1045	8.27	8.27	16.53	7772	298
8664.040536	10227.51799	100.104	6.92	6.92	13.85	9512	298
37553.44054	13295.71799	196.104	28.97	28.97	57.93	1534	298
40055.54054	13684.21799	48.1045	26.85	26.85	53.69	1377	298
10370.44054	13874.11799	9.10448	6.10	6.10	12.20	10514	298
39385.64054	14226.61799	-67.8955	16.63	16.63	33.25	2322	298
4579.340536	16207.21799	3.10448	21.34	21.34	42.67	1154	298
40995.34054	16406.21799	-287.896	34.81	34.81	69.61	1299	298
20270.24054	20240.11799	-336.896	25.91	25.91	51.81	2343	298
17260.84054	21554.11799	-134.896	19.22	19.22	38.43	2939	298
36257.14054	22299.91799	4.10448	14.60	14.60	29.20	3028	298
18052.54054	22646.01799	-400.896	51.65	51.65	103.29	1096	298
31080.14054	24549.01799	190.104	15.83	15.83	31.65	2954	298
1637.340536	28943.01799	-269.896	24.21	24.21	48.42	2392	298
4041.740536	29333.71799	218.104	5.98	5.98	11.96	11861	298
17188.84054	30075.01799	108.104	28.94	28.94	57.89	1238	298
18048.74054	32115.61799	20.1045	30.66	30.66	61.32	1254	298
24127.34054	31934.11799	-152.896	19.73	19.73	39.47	2231	298
6964.140536	32297.31799	-344.896	27.15	27.15	54.31	1855	298
39465.64054	33985.31799	6.10448	26.61	26.61	53.22	1941	298
12023.14405	2035.117915	-31.9618	22.94	22.94	45.88	1278	306
23756.24405	2714.017915	72.0382	11.14	11.14	22.28	4754	306
20989.34405	3027.217915	41.0382	17.36	17.36	34.71	2009	306
40175.14405	5681.617915	44.0382	25.27	25.27	50.54	1021	306
5935.644052	7286.217915	-306.962	16.39	16.39	32.78	2971	306
3933.844052	7534.517915	-127.962	32.43	32.43	64.86	1111	306
2944.844052	7467.117915	-175.962	28.38	28.38	56.76	1060	306
31851.34405	8242.017915	-292.962	41.90	41.90	83.79	1039	306
11376.54405	8985.817915	156.038	13.33	13.33	26.66	3499	306
35653.84405	10017.71791	216.038	22.82	22.82	45.64	1368	306
36453.84405	10005.51791	213.038	15.50	15.50	30.99	2500	306
28791.64405	11523.21791	166.038	27.13	27.13	54.26	1020	306
28413.14405	13179.51791	-136.962	24.40	24.40	48.80	1874	306
33252.44405	14213.01791	-150.962	19.52	19.52	39.05	2470	306
1972.744052	14411.41791	-321.962	20.87	20.87	41.73	3240	306
8814.044052	14410.71791	330.038	9.54	9.54	19.08	6351	306
4311.244052	19747.91791	-51.9618	13.52	13.52	27.04	4001	306
31751.34405	22995.61791	365.038	20.91	20.91	41.82	2630	306
1872.444052	24549.01791	-169.962	33.06	33.06	66.13	1004	306
8828.844052	25587.21791	-49.9618	22.89	22.89	45.78	1678	306
30210.64405	26265.21791	273.038	13.24	13.24	26.47	6203	306
15027.44405	27797.51791	-278.962	26.94	26.94	53.88	2301	306
17074.34405	30101.11791	199.038	27.72	27.72	55.44	1357	306
36302.94405	30787.31791	-362.962	53.29	53.29	106.59	1036	306
33534.74405	31547.51791	-369.962	25.79	25.79	51.57	2092	306
17437.84405	35564.61791	-117.962	17.45	17.45	34.90	2856	306
3377.244052	35780.41791	-376.962	32.03	32.03	64.06	1268	306
19134.24405	36260.71791	-395.962	34.05	34.05	68.11	1584	306
12510.74405	37469.01791	188.038	33.09	33.09	66.18	1186	306
2709.444052	38185.91791	-5.96179	21.12	21.12	42.25	1144	306
12037.64405	38835.11791	248.038	14.79	14.79	29.58	2465	306
37128.24757	243.5178369	-298.994	22.54	22.54	45.07	1852	314
29974.24757	766.1178369	-290.994	27.34	27.34	54.68	1197	314
34431.64757	1856.517837	28.0064	17.50	17.50	35.00	2095	314
34314.14757	4985.117837	348.006	34.59	34.59	69.19	1164	314
26683.44757	8659.417837	-262.994	25.83	25.83	51.67	1328	314
35598.44757	8529.217837	-334.994	39.68	39.68	79.36	1082	314
36716.04757	9202.317837	115.006	7.54	7.54	15.07	7661	314
23095.84757	10269.81784	18.0064	19.83	19.83	39.66	1163	314
5796.747569	12472.21784	165.006	8.74	8.74	17.47	4778	314
22795.04757	12535.31784	173.006	19.26	19.26	38.53	2017	314
40299.04757	12666.91784	-261.994	13.31	13.31	26.61	5430	314
18144.14757	13078.81784	259.006	38.34	38.34	76.68	1118	314
33547.64757	16701.41784	144.006	10.22	10.22	20.44	4565	314
5046.847569	16955.41784	-326.994	34.95	34.95	69.90	1155	314
33768.64757	17674.71784	220.006	21.05	21.05	42.11	1441	314
22529.34757	18627.91784	-101.994	15.87	15.87	31.75	2714	314
38194.34757	20191.21784	-116.994	20.68	20.68	41.35	3528	314
10187.64757	21024.61784	271.006	17.50	17.50	35.00	3233	314
5929.147569	22476.61784	394.006	7.94	7.94	15.87	12288	314
12889.14757	24094.11784	-80.9936	11.28	11.28	22.56	4754	314
7062.547569	32297.21784	-266.994	29.23	29.23	58.45	1541	314
23380.84757	32724.81784	75.0064	9.58	9.58	19.17	6870	314
32742.44757	32860.41784	90.0064	21.31	21.31	42.63	2271	314
11361.94757	32995.31784	-200.994	38.67	38.67	77.34	1028	314
36282.84757	32963.71784	-187.994	30.61	30.61	61.23	1236	314
21453.84757	33391.31784	-10.9936	17.10	17.10	34.19	3320	314
17434.74757	35583.21784	-130.994	16.93	16.93	33.86	3072	314
21898.44757	35946.91784	-182.994	9.70	9.70	19.41	5130	314
3167.247569	37315.11784	237.006	16.70	16.70	33.39	3018	314
37513.65109	1299.317759	-26.0254	9.77	9.77	19.55	7771	322
20028.75109	1736.617759	-70.0254	26.64	26.64	53.27	1347	322
38255.75109	3730.417759	48.9746	15.66	15.66	31.32	2414	322
20701.05109	6152.017759	-43.0254	18.51	18.51	37.02	1513	322
6790.851086	6586.817759	-174.025	28.19	28.19	56.38	1426	322
40335.45109	8641.717759	-51.0254	24.89	24.89	49.78	1655	322
9318.551086	9394.117759	306.975	20.02	20.02	40.03	2552	322
21234.95109	11593.61776	288.975	4.26	4.26	8.53	25880	322
20389.85109	12705.91776	193.975	18.58	18.58	37.16	2644	322
19326.15109	13642.41776	-108.025	4.76	4.76	9.51	18545	322
1903.551086	14404.61776	-140.025	11.85	11.85	23.69	6157	322
6178.651086	14659.21776	37.9746	26.87	26.87	53.74	1441	322
10070.25109	16993.91776	-284.025	9.07	9.07	18.13	8044	322
10127.25109	17345.11776	-246.025	13.66	13.66	27.32	4066	322
12548.75109	19620.51776	228.975	19.73	19.73	39.47	2128	322
5875.751086	20933.51776	4.97464	19.22	19.22	38.43	2292	322
14740.15109	21360.41776	-164.025	31.79	31.79	63.59	1029	322
31569.55109	22047.81776	-146.025	32.29	32.29	64.57	1298	322
1177.851086	23146.41776	-58.0254	15.02	15.02	30.05	2518	322
2643.351086	29058.81776	10.9746	22.16	22.16	44.32	1711	322
33317.65109	28945.71776	-24.0254	8.97	8.97	17.95	6013	322
28262.05109	30319.11776	74.9746	24.68	24.68	49.36	1206	322
33036.95109	35044.01776	44.9746	22.47	22.47	44.93	1552	322
19084.75109	36226.31776	-88.0254	18.63	18.63	37.26	2468	322
27113.55109	36536.01776	149.975	19.48	19.48	38.95	1953	322
7862.854603	2722.917682	-97.0572	22.04	22.04	44.09	1688	330
7927.254603	3484.417682	270.943	29.56	29.56	59.11	1321	330
16315.4546	4577.917682	-189.057	25.32	25.32	50.63	1551	330
8775.754603	4756.117682	-130.057	26.21	26.21	52.42	1171	330
36570.2546	7912.817682	260.943	26.05	26.05	52.09	1711	330
29877.1546	8223.917682	232.943	18.93	18.93	37.87	2712	330
12391.0546	12182.71768	-397.057	25.72	25.72	51.43	2535	330
39809.7546	12972.21768	318.943	34.88	34.88	69.76	1332	330
8832.054603	14382.51768	242.943	15.35	15.35	30.71	2444	330
18894.6546	15779.21768	-126.057	23.01	23.01	46.02	1370	330
38296.4546	17182.41768	340.943	24.04	24.04	48.09	1822	330
6824.054603	20152.81768	262.943	5.09	5.09	10.17	19090	330
5863.354603	20965.21768	-122.057	11.87	11.87	23.74	5156	330
10233.4546	21021.11768	298.943	12.08	12.08	24.16	6204	330
1799.954603	25746.61768	51.9428	16.56	16.56	33.11	1468	330
11649.6546	35713.81768	300.943	25.79	25.79	51.57	2055	330
28984.95812	1509.517604	166.911	16.53	16.53	33.06	4708	338
27823.75812	1757.717604	176.911	9.11	9.11	18.23	5977	338
23106.65812	2232.917604	183.911	14.53	14.53	29.06	3114	338
16901.45812	2329.317604	-201.089	8.97	8.97	17.95	8121	338
24510.05812	2283.017604	337.911	11.00	11.00	22.00	7612	338
37146.55812	2937.517604	65.9111	19.24	19.24	38.48	2212	338
23588.45812	3169.817604	-292.089	34.81	34.81	69.61	1018	338
29690.05812	5513.317604	359.911	33.42	33.42	66.83	1301	338
11205.15812	6263.117604	58.9111	16.44	16.44	32.88	2864	338
20216.25812	7278.717604	27.9111	15.71	15.71	31.42	1768	338
24234.75812	7398.917604	-200.089	17.43	17.43	34.85	2724	338
41102.35812	7731.617604	-276.089	19.99	19.99	39.99	2563	338
30909.45812	9090.617604	-92.0889	13.71	13.71	27.41	3791	338
36741.65812	9227.317604	229.911	19.88	19.88	39.75	2275	338
34564.15812	9493.017604	-252.089	27.48	27.48	54.97	1320	338
9033.25812	9388.017604	-185.089	30.57	30.57	61.14	1083	338
21678.45812	9949.317604	374.911	18.27	18.27	36.55	2615	338
36495.65812	10003.2176	216.911	12.03	12.03	24.07	4158	338
31720.05812	10421.6176	-398.089	40.62	40.62	81.25	1141	338
12427.65812	12003.5176	-242.089	19.24	19.24	38.48	1616	338
35945.65812	13562.0176	108.911	23.48	23.48	46.96	1110	338
17871.05812	14078.0176	268.911	25.36	25.36	50.73	1304	338
3104.75812	15706.2176	-52.0889	15.31	15.31	30.61	2855	338
25931.45812	15669.9176	147.911	21.29	21.29	42.58	1262	338
23252.25812	15922.7176	-18.0889	21.22	21.22	42.44	1960	338
38777.15812	15917.5176	46.9111	11.78	11.78	23.55	3201	338
10046.75812	17004.3176	-258.089	6.45	6.45	12.91	14915	338
40584.65812	17319.9176	-179.089	21.05	21.05	42.11	2923	338
24638.15812	18028.9176	272.911	31.77	31.77	63.54	1049	338
40081.35812	18213.0176	111.911	11.04	11.04	22.09	5729	338
7006.65812	19282.0176	204.911	10.01	10.01	20.02	5106	338
5904.75812	20996.0176	-128.089	17.66	17.66	35.33	3037	338
10199.15812	21022.7176	286.911	7.35	7.35	14.70	14553	338
36645.15812	21648.7176	213.911	15.83	15.83	31.65	3635	338
13963.75812	22059.9176	120.911	28.50	28.50	56.99	1820	338
16182.05812	25697.2176	100.911	18.06	18.06	36.13	1566	338
38041.75812	27221.6176	140.911	30.45	30.45	60.90	1158	338
35856.05812	28279.1176	-72.0889	14.84	14.84	29.67	3275	338
24783.85812	30485.5176	136.911	17.80	17.80	35.61	2485	338
3731.25812	32095.1176	164.911	9.42	9.42	18.84	4884	338
35450.35812	32756.7176	-145.089	32.88	32.88	65.75	1004	338
24069.85812	32906.1176	169.911	15.43	15.43	30.85	2946	338
2547.75812	33089.6176	0.911061	10.27	10.27	20.54	3906	338
6462.25812	34005.7176	-166.089	21.90	21.90	43.80	2255	338
40750.25812	35634.6176	96.9111	31.53	31.53	63.07	1052	338
30481.15812	37418.1176	-191.089	19.33	19.33	38.67	3122	338
34368.65812	37218.5176	116.911	16.89	16.89	33.77	2269	338
40226.45812	38516.9176	175.911	14.95	14.95	29.91	4236	338
11893.05812	38872.2176	215.911	12.91	12.91	25.81	4344	338
35660.96164	1218.017526	-279.121	21.81	21.81	43.61	1469	346
23234.86164	2356.617526	337.879	25.60	25.60	51.20	1542	346
24630.06164	2306.417526	59.8793	12.79	12.79	25.58	3935	346
37172.86164	2953.917526	-18.1207	21.29	21.29	42.58	1433	346
12020.16164	4684.617526	-378.121	14.06	14.06	28.12	4703	346
6724.761636	5991.317526	302.879	28.85	28.85	57.70	1221	346
20787.56164	5841.617526	-358.121	22.49	22.49	44.98	2556	346
7164.661636	8624.317526	6.87927	19.45	19.45	38.90	2533	346
24914.46164	9134.517526	392.879	34.83	34.83	69.66	1305	346
36478.26164	9998.817526	267.879	17.52	17.52	35.04	2716	346
11645.66164	15425.11753	248.879	7.06	7.06	14.13	10662	346
7956.261636	15568.81753	273.879	25.50	25.50	51.01	1226	346
4575.161636	16063.21753	-54.1207	11.37	11.37	22.75	5622	346
28007.26164	16598.31753	-234.121	37.26	37.26	74.51	1041	346
5662.661636	17574.31753	319.879	13.54	13.54	27.08	4534	346
22889.76164	18373.01753	306.879	20.96	20.96	41.92	2952	346
38944.06164	18868.21753	268.879	19.97	19.97	39.94	1521	346
33142.96164	19611.31753	-210.121	18.06	18.06	36.13	2582	346
33150.26164	27998.41753	-400.121	40.20	40.20	80.40	1084	346
12934.16164	28204.41753	1.87927	23.43	23.43	46.86	1137	346
2551.961636	29045.41753	200.879	24.75	24.75	49.50	1580	346
10351.56164	29081.61753	357.879	12.32	12.32	24.63	5699	346
35699.26164	29403.91753	-60.1207	14.41	14.41	28.83	4840	346
4194.961636	32953.01753	383.879	39.45	39.45	78.89	1109	346
37336.36164	33129.61753	-221.121	28.99	28.99	57.98	1283	346
21415.96164	33488.51753	-103.121	24.33	24.33	48.65	2081	346
37445.56164	34763.61753	-382.121	38.25	38.25	76.49	1184	346
11656.56164	35734.41753	226.879	13.82	13.82	27.65	3750	346
6367.961636	35985.01753	-128.121	28.94	28.94	57.89	1042	346
3148.665153	344.4174487	-150.153	34.97	34.97	69.94	1483	354
15702.66515	265.6174487	-12.1525	15.14	15.14	30.29	2405	354
30832.66515	5593.117449	-15.1525	6.08	6.08	12.15	11199	354
18558.96515	5717.717449	-42.1525	18.84	18.84	37.68	1858	354
30128.16515	6365.417449	171.847	11.35	11.35	22.70	4730	354
25957.46515	9625.917449	-222.153	32.52	32.52	65.05	1366	354
21618.16515	9923.317449	222.847	24.92	24.92	49.83	1166	354
36509.66515	10004.41745	319.847	12.10	12.10	24.21	5868	354
40984.56515	12305.71745	-88.1525	24.09	24.09	48.18	1604	354
5689.865153	12479.71745	316.847	9.63	9.63	19.26	4426	354
13742.76515	12759.51745	114.847	20.30	20.30	40.60	2085	354
11498.56515	13042.41745	307.847	15.28	15.28	30.57	4285	354
11703.76515	15429.61745	346.847	10.86	10.86	21.71	6130	354
2637.465153	15817.51745	-388.153	19.88	19.88	39.75	2376	354
33796.16515	15918.81745	-146.153	26.49	26.49	52.99	1174	354
6264.065153	18496.91745	198.847	17.90	17.90	35.80	2432	354
13971.36515	22063.71745	109.847	12.29	12.29	24.59	4430	354
9815.865153	22224.61745	85.8475	20.21	20.21	40.41	1545	354
2982.465153	22339.11745	-63.1525	20.11	20.11	40.22	1959	354
39067.06515	23086.11745	-184.153	31.44	31.44	62.88	1055	354
19406.36515	25149.21745	-43.1525	21.69	21.69	43.38	1854	354
38828.96515	26544.21745	272.847	13.35	13.35	26.71	4757	354
1564.965153	27730.71745	-127.153	5.60	5.60	11.21	9777	354
4930.165153	27948.91745	-161.153	28.21	28.21	56.43	1791	354
28918.36515	31899.41745	217.847	21.34	21.34	42.67	2180	354
38001.06515	31809.61745	35.8475	24.99	24.99	49.97	1067	354
24045.96515	32914.91745	130.847	23.97	23.97	47.95	1082	354
6514.565153	35959.11745	-301.153	30.94	30.94	61.89	1324	354
36625.16515	37708.61745	-83.1525	19.57	19.57	39.14	1948	354
21018.96867	798.717371	140.816	12.20	12.20	24.40	4470	362
27800.46867	1755.317371	279.816	6.43	6.43	12.86	14274	362
13748.46867	6279.017371	107.816	12.67	12.67	25.34	4818	362
27943.96867	6959.617371	67.8157	20.96	20.96	41.92	1124	362
29912.86867	8245.617371	23.8157	16.98	16.98	33.96	2215	362
4742.36867	10824.01737	-378.184	32.83	32.83	65.66	1644	362
37055.26867	12539.41737	-62.1843	8.22	8.22	16.44	6783	362
3742.06867	14083.01737	-161.184	13.42	13.42	26.85	4446	362
8769.76867	14428.91737	360.816	9.82	9.82	19.64	4926	362
19930.36867	16205.71737	-129.184	12.86	12.86	25.72	4064	362
40052.86867	18182.11737	333.816	36.55	36.55	73.10	1213	362
7031.66867	19288.71737	131.816	10.72	10.72	21.43	3165	362
40568.36867	20303.21737	328.816	6.26	6.26	12.53	18229	362
11422.26867	20685.21737	-280.184	13.45	13.45	26.89	3430	362
10159.96867	21028.21737	200.816	17.31	17.31	34.62	1849	362
40205.66867	23053.61737	-228.184	16.96	16.96	33.91	3877	362
4817.76867	27974.71737	-44.1843	25.88	25.88	51.76	1238	362
3740.56867	28150.41737	321.816	23.53	23.53	47.05	2206	362
11773.56867	28227.51737	247.816	22.51	22.51	45.03	1573	362
28222.96867	29262.31737	-81.1843	15.99	15.99	31.98	3972	362
3466.76867	29577.61737	35.8157	24.47	24.47	48.94	1345	362
7720.46867	32356.91737	169.816	29.77	29.77	59.53	1020	362
37392.16867	33055.41737	-130.184	30.78	30.78	61.56	1801	362
7892.46867	34762.01737	-76.1843	21.15	21.15	42.30	2168	362
3054.56867	37388.01737	208.816	15.14	15.14	30.29	4386	362
17115.76867	37590.11737	225.816	12.39	12.39	24.77	4048	362
18527.26867	37995.11737	-183.184	21.12	21.12	42.25	1965	362
4243.56867	38485.51737	114.816	23.13	23.13	46.25	1281	362
28718.27219	1306.117293	336.784	31.63	31.63	63.26	1116	370
19057.97219	3920.517293	252.784	21.55	21.55	43.10	1463	370
20835.97219	5965.317293	306.784	19.36	19.36	38.72	3198	370
31815.67219	6229.717293	255.784	24.14	24.14	48.28	1167	370
41215.37219	6673.117293	-287.216	32.69	32.69	65.37	1104	370
13182.67219	7196.317293	-326.216	8.22	8.22	16.44	14946	370
19578.97219	6829.817293	-112.216	17.31	17.31	34.62	2462	370
36495.87219	7981.717293	31.7839	27.08	27.08	54.16	1146	370
39769.07219	9568.717293	85.7839	15.83	15.83	31.65	2573	370
20128.37219	11383.51729	-379.216	27.11	27.11	54.21	2476	370
21264.17219	11590.91729	242.784	4.83	4.83	9.66	18381	370
13394.27219	12431.11729	284.784	22.87	22.87	45.73	2683	370
30766.17219	15590.71729	-366.216	17.99	17.99	35.98	3186	370
3146.572187	15726.21729	-93.2161	11.07	11.07	22.14	5081	370
3624.172187	17732.71729	-47.2161	13.94	13.94	27.88	2842	370
40636.37219	24065.41729	-71.2161	10.67	10.67	21.34	6325	370
21542.87219	32223.41729	221.784	19.45	19.45	38.90	2030	370
23424.87219	32744.31729	128.784	9.70	9.70	19.41	5870	370
36172.57219	32737.71729	-43.2161	28.66	28.66	57.32	1064	370
4184.272187	37390.51729	89.7839	27.01	27.01	54.02	1102	370
9643.572187	37697.31729	174.784	13.80	13.80	27.60	4504	370
16061.67219	38211.41729	110.784	24.14	24.14	48.28	1530	370
34716.47219	38694.91729	145.784	10.20	10.20	20.39	6399	370
8298.275704	227.3172157	-371.248	39.23	39.23	78.47	1098	378
21755.2757	3505.517216	82.7521	8.01	8.01	16.01	6958	378
37204.3757	3642.117216	-158.248	30.00	30.00	60.01	1161	378
37168.6757	4626.717216	10.7521	21.22	21.22	42.44	1320	378
12013.8757	4661.617216	-275.248	25.39	25.39	50.77	2086	378
7808.975704	7359.017216	-85.2479	20.14	20.14	40.27	1715	378
13167.7757	7262.917216	-375.248	20.25	20.25	40.51	2691	378
3970.475704	7528.717216	-158.248	17.33	17.33	34.67	2364	378
5121.675704	7601.817216	-71.2479	29.27	29.27	58.55	1252	378
21330.1757	7947.117216	14.7521	27.81	27.81	55.63	1573	378
8223.375704	8558.917216	108.752	17.87	17.87	35.75	1701	378
9086.275704	9073.117216	-58.2479	28.17	28.17	56.33	1094	378
6365.175704	9376.917216	-21.2479	16.04	16.04	32.08	2311	378
23868.9757	10363.81722	-14.2479	7.18	7.18	14.37	6486	378
12943.5757	12658.11722	-239.248	31.20	31.20	62.41	1247	378
7315.475704	14301.51722	376.752	17.14	17.14	34.29	4835	378
3049.575704	15836.61722	-128.248	29.63	29.63	59.25	1532	378
12946.4757	15985.71722	127.752	15.14	15.14	30.29	2378	378
9389.175704	16157.51722	20.7521	15.61	15.61	31.23	2724	378
40820.9757	16461.81722	-274.248	35.14	35.14	70.27	1534	378
12536.7757	19588.51722	135.752	15.35	15.35	30.71	2180	378
11446.0757	20654.71722	-225.248	13.49	13.49	26.99	3107	378
40597.9757	24032.21722	-95.2479	18.32	18.32	36.64	1966	378
1904.375704	24540.51722	-53.2479	24.99	24.99	49.97	1440	378
21511.7757	25790.41722	-180.248	22.47	22.47	44.93	2173	378
36327.0757	30016.61722	-12.2479	20.68	20.68	41.35	1279	378
6429.375704	30954.41722	-65.2479	26.99	26.99	53.98	1108	378
12041.8757	35880.51722	32.7521	23.15	23.15	46.30	1396	378
27113.4757	36544.41722	289.752	22.07	22.07	44.13	2130	378
3095.675704	37367.21722	317.752	18.93	18.93	37.87	2775	378
4256.075704	37423.01722	331.752	28.38	28.38	56.76	1269	378
9482.375704	37753.11722	235.752	23.48	23.48	46.96	1069	378
29954.1757	38310.11722	-69.2479	30.29	30.29	60.57	1025	378
5530.075704	38411.31722	-89.2479	9.58	9.58	19.17	8408	378
13190.97922	662.4171381	-30.2797	23.60	23.60	47.19	1235	386
7793.87922	2253.817138	-321.28	31.11	31.11	62.22	1168	386
19072.77922	2474.317138	-269.28	22.87	22.87	45.73	2114	386
14899.17922	3512.117138	275.72	34.41	34.41	68.81	1201	386
40670.07922	5894.417138	-267.28	33.32	33.32	66.65	1479	386
35608.47922	6362.117138	242.72	7.42	7.42	14.84	10213	386
14457.97922	7410.617138	119.72	5.04	5.04	10.08	13067	386
36743.97922	9206.717138	158.72	8.20	8.20	16.39	6660	386
23865.87922	10338.61714	-22.2797	9.44	9.44	18.89	3139	386
12835.17922	11101.51714	-144.28	28.92	28.92	57.84	1132	386
5710.77922	12490.71714	333.72	5.20	5.20	10.41	17713	386
19313.07922	13639.11714	-54.2797	6.24	6.24	12.48	7305	386
40005.47922	13695.31714	322.72	23.22	23.22	46.44	1661	386
39363.77922	14336.91714	140.72	25.32	25.32	50.63	1339	386
8380.07922	14673.01714	-64.2797	34.74	34.74	69.47	1287	386
40477.97922	15411.91714	200.72	27.15	27.15	54.31	1118	386
29880.87922	15526.11714	-135.28	19.10	19.10	38.20	2533	386
15859.47922	16751.81714	-109.28	9.42	9.42	18.84	6871	386
10061.67922	16990.31714	-367.28	14.11	14.11	28.21	3772	386
8580.97922	17298.41714	-112.28	34.08	34.08	68.15	1113	386
17433.17922	18866.71714	-217.28	21.67	21.67	43.33	1558	386
17073.97922	21177.61714	232.72	14.79	14.79	29.58	3720	386
37204.37922	21497.11714	-266.28	17.45	17.45	34.90	2468	386
23041.77922	21817.21714	98.7203	18.39	18.39	36.79	1332	386
41350.67922	22349.11714	-192.28	26.02	26.02	52.05	1128	386
40270.47922	22995.11714	-156.28	13.61	13.61	27.22	6034	386
34856.97922	32271.81714	101.72	16.20	16.20	32.40	2478	386
35515.37922	32756.61714	-67.2797	32.95	32.95	65.89	1031	386
8518.87922	33136.61714	210.72	12.60	12.60	25.20	2225	386
32784.47922	32936.91714	88.7203	11.94	11.94	23.88	6967	386
33952.87922	36121.21714	88.7203	10.20	10.20	20.39	6762	386
34089.68274	1088.31706	-77.3115	7.35	7.35	14.70	7790	394
36219.98274	2187.21706	-283.311	21.48	21.48	42.96	1677	394
15842.98274	3190.31706	-146.311	14.65	14.65	29.30	3029	394
15186.28274	3565.31706	-114.311	11.42	11.42	22.84	8198	394
35291.48274	4578.21706	26.6885	22.84	22.84	45.69	1935	394
14268.88274	5165.01706	206.689	17.69	17.69	35.37	2498	394
33765.68274	6090.41706	63.6885	23.13	23.13	46.25	1017	394
19346.88274	6520.71706	-364.311	8.36	8.36	16.72	13178	394
22729.18274	6474.51706	143.689	16.63	16.63	33.25	1799	394
8540.482737	7098.91706	-68.3115	11.89	11.89	23.79	3431	394
14634.68274	7502.41706	-196.311	22.47	22.47	44.93	1522	394
36566.78274	8038.81706	-330.311	27.69	27.69	55.39	1926	394
34987.28274	10334.51706	-111.311	20.30	20.30	40.60	2585	394
14067.08274	10975.61706	-390.311	39.63	39.63	79.27	1289	394
19064.18274	10998.91706	-67.3115	16.56	16.56	33.11	3133	394
5734.982737	12476.91706	225.689	6.31	6.31	12.62	9893	394
20425.28274	12702.11706	290.689	8.53	8.53	17.05	10495	394
25215.48274	13178.11706	-329.311	7.44	7.44	14.88	16581	394
2001.282737	14362.41706	-156.311	15.43	15.43	30.85	4247	394
21154.08274	15034.41706	-10.3115	7.65	7.65	15.31	8131	394
22197.38274	16330.81706	-65.3115	27.81	27.81	55.63	1005	394
12313.28274	16444.21706	-204.311	16.18	16.18	32.36	4000	394
14655.98274	18730.01706	-153.311	18.30	18.30	36.60	3823	394
33200.88274	19326.31706	-181.311	22.21	22.21	44.42	2147	394
2070.382737	20934.41706	-117.311	26.28	26.28	52.56	1128	394
10234.88274	21033.71706	185.689	15.10	15.10	30.19	2148	394
25580.28274	22613.41706	-223.311	22.54	22.54	45.07	1536	394
13295.78274	24773.31706	-48.3115	19.88	19.88	39.75	1686	394
19427.38274	25167.01706	31.6885	18.16	18.16	36.31	3268	394
1459.682737	26731.81706	182.689	11.09	11.09	22.18	4546	394
8424.982737	26826.71706	-233.311	28.31	28.31	56.61	1274	394
3416.682737	27142.61706	85.6885	10.41	10.41	20.82	6201	394
35745.08274	28310.11706	-173.311	16.11	16.11	32.22	3507	394
10438.88274	29127.11706	246.689	21.85	21.85	43.71	1914	394
14569.58274	30280.61706	387.689	29.98	29.98	59.96	1471	394
9926.382737	31411.51706	-264.311	12.10	12.10	24.21	6037	394
3809.582737	32096.71706	241.689	12.34	12.34	24.68	4356	394
11460.28274	32116.61706	-49.3115	25.69	25.69	51.39	1079	394
2545.082737	33087.21706	7.68855	7.14	7.14	14.27	7736	394
7112.682737	36629.91706	-10.3115	25.36	25.36	50.73	1007	394
41145.78274	37739.51706	-111.311	28.35	28.35	56.71	1574	394
20670.48274	37929.41706	66.6885	11.37	11.37	22.75	4382	394
25305.48274	37917.91706	-211.311	10.01	10.01	20.02	4805	394
16071.68274	38136.71706	311.689	32.05	32.05	64.10	1140	394
40255.48274	38451.11706	-225.311	27.22	27.22	54.45	2669	394
34729.58274	38693.41706	125.689	10.10	10.10	20.21	6416	394
8349.686254	214.3169828	-279.343	15.73	15.73	31.46	3130	402
19111.48625	2473.116983	-126.343	9.18	9.18	18.37	6533	402
18225.08625	3513.816983	129.657	34.03	34.03	68.06	1227	402
40010.78625	3896.816983	-98.3432	18.23	18.23	36.46	2112	402
9127.486254	5112.116983	62.6568	22.00	22.00	43.99	1161	402
14275.78625	5153.616983	226.657	13.24	13.24	26.47	3878	402
16650.28625	5152.316983	121.657	21.24	21.24	42.48	1134	402
22253.58625	5362.716983	-347.343	33.96	33.96	67.92	1489	402
11032.08625	5511.316983	71.6568	9.44	9.44	18.89	4854	402
6657.486254	6001.716983	-245.343	14.39	14.39	28.78	3476	402
19742.68625	6882.416983	157.657	22.80	22.80	45.59	1450	402
20151.28625	7322.916983	96.6568	11.07	11.07	22.14	6074	402
38418.68625	7444.616983	-111.343	33.46	33.46	66.93	1145	402
26698.58625	8681.016983	-179.343	26.26	26.26	52.52	1412	402
29314.68625	8956.716983	-194.343	12.76	12.76	25.53	3555	402
8804.686254	10187.41698	-86.3432	30.64	30.64	61.28	1128	402
1003.686254	13845.11698	-319.343	24.66	24.66	49.31	1426	402
1985.386254	14287.31698	-118.343	20.68	20.68	41.35	1632	402
8864.686254	14406.81698	286.657	7.56	7.56	15.12	11478	402
28592.98625	14969.01698	-87.3432	20.35	20.35	40.69	2361	402
19604.38625	15986.11698	36.6568	12.48	12.48	24.96	4631	402
[truncated: 56,770 more rows]
