# Supplementary material for: Super-resolution analysis of PACSIN2 and EHD2 at caveolae
Source: PLoS One. 2022 Jul 14;17(7):e0271003. doi: 10.1371/journal.pone.0271003 (PMC9282494; doi:10.1371/journal.pone.0271003)
Supplement: S1 Data — (ZIP) [file pone.0271003.s003.zip › 405cav1polyCy3cav17C8003driftCorr 3DdistanceG_405-647_103K_TS3D.3dlp]

22138.97338	1862.086639	-172	21.97	21.97	43.94	3661	2
23636.67338	1934.286639	216	19.90	19.90	39.80	2997	2
40302.97338	1879.686639	-101	25.22	25.22	50.44	2133	2
17873.07338	2542.686639	-136	50.26	50.26	100.51	1130	2
3324.27338	2330.086639	-244	25.39	25.39	50.77	2902	2
21597.07338	2559.086639	-56	19.59	19.59	39.19	3449	2
23703.57338	2827.186639	-115	24.47	24.47	48.94	3462	2
30027.07338	2818.886639	-105	36.67	36.67	73.33	2166	2
34733.97338	2809.486639	-387	50.68	50.68	101.36	1147	2
5357.67338	3072.286639	-155	12.39	12.39	24.77	9402	2
16940.97338	2940.286639	-221	24.63	24.63	49.27	4238	2
20448.87338	3038.786639	372	23.62	23.62	47.24	5522	2
3349.57338	3712.086639	336	16.70	16.70	33.39	6496	2
24173.27338	4143.586639	71	15.47	15.47	30.94	5179	2
13093.57338	4666.086639	-62	26.49	26.49	52.99	3380	2
26659.67338	4617.986639	-111	11.54	11.54	23.08	10350	2
25116.27338	5669.786639	-54	44.27	44.27	88.55	1207	2
1136.07338	6166.386639	-229	30.19	30.19	60.38	1919	2
19567.67338	6270.486639	12	51.22	51.22	102.44	1163	2
24586.87338	6682.186639	-301	25.88	25.88	51.76	3722	2
6461.07338	7104.486639	-189	66.08	66.08	132.16	1020	2
867.4733803	7346.786639	-274	10.22	10.22	20.44	15091	2
10235.37338	7311.986639	-141	57.82	57.82	115.63	1018	2
17314.57338	7930.186639	41	14.86	14.86	29.72	5903	2
8608.77338	8210.886639	341	35.14	35.14	70.27	2498	2
5256.17338	8168.786639	-246	19.33	19.33	38.67	4379	2
6690.27338	8299.886639	241	32.76	32.76	65.52	1957	2
361.3733803	8988.886639	249	21.74	21.74	43.47	4066	2
16498.87338	9078.386639	-2	25.34	25.34	50.68	3099	2
675.7733803	9704.786639	23	25.79	25.79	51.57	1874	2
1711.87338	9848.086639	-156	29.98	29.98	59.96	1989	2
16907.37338	9931.086639	-230	43.17	43.17	86.33	1589	2
13463.37338	10288.08664	238	59.84	59.84	119.68	1122	2
7665.67338	10961.48664	-169	35.94	35.94	71.87	1621	2
17676.37338	10672.08664	51	28.14	28.14	56.28	2191	2
2109.67338	11106.38664	-204	40.34	40.34	80.68	1368	2
3714.77338	11310.68664	-67	13.35	13.35	26.71	9977	2
5578.97338	11600.78664	333	32.26	32.26	64.53	2117	2
3732.47338	12124.48664	38	24.40	24.40	48.80	2267	2
15296.17338	13485.38664	87	19.64	19.64	39.28	3142	2
7715.77338	13656.68664	-27	40.44	40.44	80.87	2085	2
14099.67338	13595.48664	27	38.60	38.60	77.20	1233	2
18307.47338	13546.38664	150	38.65	38.65	77.29	1368	2
24752.17338	13719.78664	76	13.45	13.45	26.89	9636	2
16316.77338	14280.68664	-42	57.77	57.77	115.54	1139	2
27883.67338	14439.78664	-94	51.20	51.20	102.40	1085	2
9903.57338	14610.08664	-327	29.20	29.20	58.40	3086	2
24177.07338	14876.88664	-178	30.57	30.57	61.14	2271	2
5386.67338	15216.68664	53	11.14	11.14	22.28	9767	2
7441.07338	15283.58664	383	38.36	38.36	76.73	3464	2
22398.37338	15772.48664	-319	54.66	54.66	109.32	1817	2
10228.37338	16043.28664	-89	39.05	39.05	78.09	1587	2
15423.17338	16223.58664	174	50.37	50.37	100.75	1202	2
23374.67338	16020.38664	-251	69.24	69.24	138.47	1197	2
36021.37338	16602.38664	87	23.81	23.81	47.62	3275	2
9939.97338	16662.48664	-345	41.52	41.52	83.04	2345	2
2815.57338	17248.18664	338	8.45	8.45	16.91	18212	2
10314.47338	17712.98664	-351	40.62	40.62	81.25	2200	2
26421.27338	17825.88664	130	40.44	40.44	80.87	1508	2
1391.47338	18045.38664	379	68.53	68.53	137.06	1242	2
17711.17338	18111.68664	285	21.10	21.10	42.20	7474	2
22216.57338	18070.48664	-398	30.50	30.50	60.99	4043	2
35959.07338	18177.58664	78	14.95	14.95	29.91	9083	2
27436.37338	18535.88664	-1	43.73	43.73	87.46	1198	2
37856.17338	18919.28664	302	31.91	31.91	63.82	2251	2
2034.67338	19464.68664	-19	17.73	17.73	35.47	4044	2
7171.27338	19540.88664	-93	30.64	30.64	61.28	1945	2
26853.97338	20131.58664	41	41.35	41.35	82.71	1790	2
31118.07338	20137.68664	109	19.85	19.85	39.71	4692	2
22791.97338	20429.58664	-163	47.48	47.48	94.95	2218	2
24358.07338	20497.28664	-136	48.80	48.80	97.59	1609	2
37975.07338	20763.58664	-341	40.01	40.01	80.02	2061	2
8893.07338	20842.58664	356	29.86	29.86	59.72	3315	2
34900.37338	21142.18664	-300	40.41	40.41	80.82	2361	2
13475.27338	21759.28664	-304	60.29	60.29	120.58	1716	2
35193.37338	21771.68664	-152	26.28	26.28	52.56	2002	2
24412.47338	22375.88664	-131	39.26	39.26	78.52	1742	2
8535.27338	22718.58664	-21	10.57	10.57	21.15	14052	2
13786.27338	22933.88664	-37	23.08	23.08	46.16	4015	2
3112.37338	23674.08664	19	25.06	25.06	50.11	1736	2
25468.67338	24108.48664	281	43.47	43.47	86.95	1618	2
11318.57338	24064.98664	-167	11.12	11.12	22.23	11649	2
38967.87338	24028.78664	-318	38.60	38.60	77.20	2202	2
20287.17338	24320.58664	30	37.09	37.09	74.18	1343	2
27969.77338	24893.68664	-216	14.25	14.25	28.50	10011	2
25169.87338	24813.58664	78	37.47	37.47	74.94	1474	2
25829.47338	25220.38664	-158	13.49	13.49	26.99	11146	2
7684.17338	25314.18664	-212	10.06	10.06	20.11	11425	2
18703.77338	25526.18664	169	14.48	14.48	28.97	7314	2
27239.27338	25655.48664	-376	50.96	50.96	101.92	2107	2
2410.87338	25867.68664	-352	13.40	13.40	26.80	9759	2
28275.47338	26077.28664	379	46.96	46.96	93.92	1789	2
6603.27338	26413.28664	192	46.98	46.98	93.96	1000	2
13385.67338	26977.78664	-122	24.85	24.85	49.69	3104	2
12166.67338	27191.18664	-379	57.44	57.44	114.88	1658	2
8051.57338	27923.08664	99	11.26	11.26	22.51	8212	2
10904.87338	28491.38664	152	16.46	16.46	32.92	6288	2
17074.57338	28537.78664	-279	40.13	40.13	80.26	1720	2
36625.17338	28484.28664	-25	21.95	21.95	43.90	3163	2
29695.07338	28760.88664	-61	36.24	36.24	72.49	1495	2
35617.47338	28828.48664	-63	44.63	44.63	89.25	1213	2
25158.77338	29142.68664	-232	22.51	22.51	45.03	3294	2
10958.57338	29506.08664	13	42.18	42.18	84.36	1170	2
7059.57338	29819.48664	-21	28.45	28.45	56.90	1898	2
36952.47338	30737.78664	-305	48.35	48.35	96.70	1025	2
2724.47338	31290.58664	-134	13.07	13.07	26.14	5289	2
29721.77338	31144.68664	-119	44.04	44.04	88.08	1189	2
23705.77338	31639.08664	-212	28.59	28.59	57.18	3718	2
13257.07338	32195.58664	-70	12.36	12.36	24.73	7722	2
2063.17338	32321.78664	210	21.62	21.62	43.24	3152	2
36956.97338	32500.98664	-225	27.37	27.37	54.73	3170	2
25394.27338	32704.98664	-159	30.14	30.14	60.29	3334	2
5722.17338	33463.28664	-73	9.42	9.42	18.84	7866	2
17562.57338	34424.58664	332	31.72	31.72	63.44	1962	2
16041.57338	35204.68664	-289	7.51	7.51	15.02	18251	2
13576.77338	35393.48664	-257	12.36	12.36	24.73	5242	2
37377.67338	35636.08664	-114	24.96	24.96	49.93	2394	2
23379.97338	35919.18664	-32	14.84	14.84	29.67	5830	2
11387.17338	35967.48664	39	24.94	24.94	49.88	3574	2
20088.57338	36140.78664	-141	12.46	12.46	24.92	9829	2
29724.97338	36495.38664	45	29.65	29.65	59.30	1615	2
8387.27338	40163.78664	166	17.83	17.83	35.65	3663	2
17245.4887	543.5883512	-353	66.41	66.41	132.82	1002	10
12316.4887	1210.688351	206	23.06	23.06	46.11	2588	10
17330.5887	1295.388351	-300	37.82	37.82	75.64	1481	10
32084.7887	1948.788351	-279	46.58	46.58	93.16	1188	10
28770.8887	3381.088351	105	22.18	22.18	44.37	2475	10
12303.0887	4048.188351	-257	24.35	24.35	48.70	3982	10
24204.8887	4176.888351	161	11.94	11.94	23.88	12210	10
16705.8887	4195.788351	-266	53.76	53.76	107.53	1371	10
2884.788701	5788.788351	50	31.30	31.30	62.60	1252	10
4862.288701	6544.288351	127	19.81	19.81	39.61	3796	10
12701.4887	7113.788351	-285	27.51	27.51	55.01	3432	10
911.0887008	7331.988351	-332	10.83	10.83	21.67	15397	10
31434.7887	7568.788351	-87	51.36	51.36	102.73	1072	10
2633.288701	8234.588351	390	47.15	47.15	94.29	1195	10
7833.788701	7991.288351	-212	52.49	52.49	104.99	1018	10
5492.188701	9106.688351	-370	34.59	34.59	69.19	2462	10
17309.7887	9113.388351	255	25.34	25.34	50.68	3465	10
2736.488701	9244.088351	-3	15.21	15.21	30.43	3770	10
4941.088701	9288.388351	-363	45.40	45.40	90.81	1614	10
1827.388701	9532.088351	-178	30.43	30.43	60.85	2265	10
11911.3887	9432.388351	-176	39.63	39.63	79.27	2023	10
2093.188701	10959.08835	-65	30.78	30.78	61.56	1304	10
6975.588701	11508.58835	-52	25.98	25.98	51.95	3818	10
32896.7887	11378.58835	-268	40.93	40.93	81.86	2234	10
21265.8887	12601.28835	-187	20.79	20.79	41.59	4079	10
37221.5887	13648.78835	-298	35.73	35.73	71.45	3144	10
38396.7887	13270.58835	-131	13.59	13.59	27.18	7421	10
1375.988701	13993.68835	33	29.06	29.06	58.12	1117	10
26178.5887	14165.48835	39	11.40	11.40	22.80	9469	10
37573.4887	14297.48835	143	23.20	23.20	46.39	2131	10
13082.8887	14556.18835	59	34.29	34.29	68.58	1472	10
30781.1887	14960.38835	-286	17.92	17.92	35.84	9307	10
34370.7887	14955.38835	-214	41.57	41.57	83.13	1595	10
24778.1887	16015.98835	-368	71.31	71.31	142.62	1257	10
11381.4887	16415.88835	-381	49.97	49.97	99.95	1878	10
22458.9887	16170.28835	-312	49.83	49.83	99.66	1609	10
5594.688701	16473.28835	398	49.29	49.29	98.58	1644	10
35971.9887	18153.58835	-106	15.59	15.59	31.18	8881	10
31075.7887	20194.18835	-78	19.10	19.10	38.20	6595	10
35759.1887	20868.58835	-15	21.55	21.55	43.10	4761	10
38613.4887	22149.28835	-46	40.74	40.74	81.48	1405	10
9215.888701	22762.18835	-93	45.69	45.69	91.37	1610	10
12275.4887	22939.68835	-153	45.29	45.29	90.57	1364	10
5106.688701	22996.48835	-347	67.00	67.00	134.00	1081	10
40193.1887	23132.08835	-269	56.47	56.47	112.95	1059	10
41094.7887	24091.28835	-373	55.79	55.79	111.58	1158	10
21261.8887	24671.78835	229	34.29	34.29	68.58	1604	10
27947.2887	24987.28835	-187	42.48	42.48	84.97	1698	10
6196.988701	25551.68835	83	42.53	42.53	85.06	1119	10
27475.0887	26764.38835	302	32.03	32.03	64.06	1952	10
20199.0887	28018.18835	-206	28.99	28.99	57.98	3680	10
2788.188701	29961.18835	60	17.43	17.43	34.85	3805	10
39150.1887	30243.48835	300	56.52	56.52	113.04	1186	10
26681.6887	30797.28835	-321	64.17	64.17	128.35	1204	10
6032.888701	31620.78835	-317	20.49	20.49	40.98	5966	10
40530.9887	31695.08835	-232	26.09	26.09	52.19	3692	10
32539.9887	31831.18835	-158	33.82	33.82	67.64	1944	10
13312.2887	32154.88835	-158	22.00	22.00	43.99	3259	10
32505.4887	34007.08835	69	37.40	37.40	74.79	1559	10
15987.1887	34900.98835	-103	20.46	20.46	40.93	2427	10
30791.6887	35525.88835	-54	39.54	39.54	79.08	1276	10
23999.6887	36362.38835	-95	19.36	19.36	38.72	2733	10
30163.5887	36662.18835	268	19.45	19.45	38.90	4224	10
13440.0887	37291.58835	155	35.61	35.61	71.22	1031	10
39897.0887	39268.18835	-76	16.48	16.48	32.97	3477	10
19855.1887	40404.68835	259	24.52	24.52	49.03	1559	10
29801.3887	40406.58835	113	21.05	21.05	42.11	3508	10
29046.10402	380.2900631	-210	23.67	23.67	47.34	3530	18
23208.90402	656.6900631	-240	14.27	14.27	28.54	9049	18
24528.20402	1725.390063	223	9.07	9.07	18.13	11411	18
18235.10402	2338.190063	264	22.66	22.66	45.31	3412	18
21555.30402	2536.690063	282	18.72	18.72	37.44	5257	18
1960.704021	3329.990063	-269	26.66	26.66	53.32	3569	18
29131.20402	4376.790063	24	25.62	25.62	51.24	3325	18
21671.80402	4780.190063	-352	17.78	17.78	35.56	10057	18
9832.404021	5012.590063	115	23.83	23.83	47.67	2515	18
24550.70402	5899.290063	-220	26.16	26.16	52.33	2889	18
23380.60402	6253.890063	-103	30.00	30.00	60.01	2064	18
1988.204021	7891.390063	-188	22.75	22.75	45.50	3174	18
3691.604021	7747.790063	-186	24.30	24.30	48.61	3048	18
21643.90402	7775.690063	72	34.95	34.95	69.90	1666	18
17531.10402	9022.690063	382	32.66	32.66	65.33	2420	18
7975.804021	9288.690063	-5	41.94	41.94	83.89	1448	18
31578.20402	10724.29006	377	30.19	30.19	60.38	2445	18
25999.60402	11288.69006	44	31.30	31.30	62.60	1982	18
27100.80402	11857.39006	-254	28.33	28.33	56.66	2754	18
195.7040213	12365.59006	-164	37.47	37.47	74.94	1145	18
7626.704021	12307.89006	110	25.88	25.88	51.76	2211	18
19231.40402	12596.59006	180	30.76	30.76	61.51	1781	18
13036.90402	13701.99006	35	30.71	30.71	61.42	1665	18
18775.60402	13908.29006	-93	34.64	34.64	69.28	2354	18
27858.60402	13776.29006	354	65.70	65.70	131.41	1100	18
19795.10402	14271.19006	0	29.01	29.01	58.03	2431	18
1282.504021	14934.59006	235	27.41	27.41	54.82	1586	18
16504.50402	15763.09006	259	27.37	27.37	54.73	3745	18
15598.20402	16125.29006	-186	47.48	47.48	94.95	1251	18
27565.60402	17908.99006	-109	36.48	36.48	72.96	1454	18
27285.70402	18673.89006	-68	38.15	38.15	76.30	1261	18
34893.70402	18797.89006	-59	31.98	31.98	63.96	1714	18
27518.30402	19499.49006	-139	34.67	34.67	69.33	2960	18
25925.10402	19455.39006	-44	20.89	20.89	41.78	3554	18
615.6040213	20056.09006	-127	29.51	29.51	59.02	1491	18
26412.50402	20342.49006	88	18.63	18.63	37.26	4767	18
1469.504021	20437.19006	162	27.58	27.58	55.15	1125	18
10421.80402	20772.49006	-237	44.74	44.74	89.49	1671	18
5769.304021	21462.09006	350	33.23	33.23	66.46	2234	18
23166.50402	22170.79006	169	40.98	40.98	81.95	1079	18
24245.10402	22255.99006	46	36.60	36.60	73.19	1157	18
20126.90402	22592.49006	56	19.76	19.76	39.52	4556	18
12433.30402	22973.29006	200	26.71	26.71	53.41	4136	18
3164.104021	24440.29006	215	42.93	42.93	85.86	1123	18
19488.30402	25442.29006	-70	24.02	24.02	48.04	3307	18
8424.704021	25487.79006	237	28.66	28.66	57.32	1932	18
26559.30402	27206.29006	55	37.37	37.37	74.75	1851	18
14618.50402	27929.89006	-229	17.59	17.59	35.18	6284	18
17619.30402	28151.19006	-253	57.06	57.06	114.12	1284	18
25187.70402	29341.09006	-356	42.55	42.55	85.11	2267	18
2779.704021	29986.29006	330	22.40	22.40	44.79	3272	18
36858.90402	30488.89006	-182	34.69	34.69	69.38	1663	18
13431.20402	30887.79006	-343	34.34	34.34	68.67	2051	18
33055.40402	30814.49006	391	26.82	26.82	53.65	4094	18
37986.80402	31119.49006	229	36.93	36.93	73.85	1068	18
9773.504021	31366.49006	-49	20.49	20.49	40.98	2990	18
25193.70402	31534.29006	205	23.57	23.57	47.15	2844	18
26990.10402	31949.79006	-169	39.05	39.05	78.09	1675	18
10896.70402	32982.69006	-316	25.81	25.81	51.62	3328	18
29264.20402	33108.49006	-308	26.92	26.92	53.84	4195	18
35259.50402	34540.29006	78	23.69	23.69	47.38	2369	18
26942.60402	37200.19006	-286	48.80	48.80	97.59	1070	18
9801.404021	39099.29006	-391	41.50	41.50	82.99	1764	18
39786.10402	39289.79006	-39	19.48	19.48	38.95	2087	18
10299.40402	40429.29006	-380	27.81	27.81	55.63	1860	18
5106.819342	529.591775	-357	35.14	35.14	70.27	1754	26
9492.319342	853.391775	-133	31.46	31.46	62.93	1605	26
18959.81934	1075.291775	-17	19.15	19.15	38.29	3031	26
20970.61934	1380.591775	-233	67.97	67.97	135.93	1094	26
29477.51934	2863.991775	-388	64.72	64.72	129.43	1212	26
20367.71934	2997.391775	-106	24.96	24.96	49.93	2595	26
3361.319342	3778.591775	-25	12.13	12.13	24.26	8328	26
7735.719342	4533.291775	-96	18.53	18.53	37.07	5075	26
34688.41934	4868.691775	84	12.58	12.58	25.15	5098	26
14604.51934	4979.991775	-359	47.31	47.31	94.62	1718	26
17324.01934	5322.291775	60	35.73	35.73	71.45	1191	26
28088.61934	5635.891775	-194	35.04	35.04	70.08	2645	26
8726.419342	6457.491775	-89	39.28	39.28	78.56	1079	26
18138.61934	6966.991775	75	34.15	34.15	68.30	1316	26
5574.319342	7380.091775	371	30.80	30.80	61.61	3215	26
19069.71934	8470.291775	192	16.67	16.67	33.35	5109	26
19974.31934	9861.991775	9	27.53	27.53	55.06	2072	26
15712.41934	10360.09177	383	70.04	70.04	140.08	1090	26
4674.119342	11219.79177	-282	32.81	32.81	65.61	2032	26
24989.31934	11252.79177	-267	59.02	59.02	118.03	1142	26
9329.219342	12177.39177	19	36.95	36.95	73.90	1545	26
6281.519342	13187.99177	-331	41.54	41.54	83.08	1753	26
34694.11934	16517.49177	-166	44.74	44.74	89.49	2205	26
13290.71934	17074.49177	123	35.21	35.21	70.41	1134	26
30248.41934	18004.39177	34	20.61	20.61	41.21	4574	26
40663.91934	18168.89177	342	24.49	24.49	48.98	3555	26
6564.119342	18053.69177	-108	18.27	18.27	36.55	3480	26
2074.819342	19560.19177	-97	15.80	15.80	31.60	5005	26
28530.81934	19608.09177	-26	9.66	9.66	19.31	12801	26
22492.31934	19756.69177	216	42.60	42.60	85.20	1658	26
6276.019342	20828.39177	-149	26.02	26.02	52.05	3118	26
11516.71934	22312.59177	-268	28.02	28.02	56.05	4164	26
31675.31934	22419.89177	-75	47.57	47.57	95.14	1300	26
35195.61934	22661.79177	-112	27.34	27.34	54.68	1633	26
8479.219342	23473.79177	-222	48.07	48.07	96.13	1232	26
15449.31934	24097.89177	35	14.60	14.60	29.20	7049	26
16507.11934	24165.99177	-7	17.38	17.38	34.76	3626	26
8357.219342	24312.09177	142	21.20	21.20	42.39	3151	26
13061.51934	24967.49177	-138	37.68	37.68	75.36	1319	26
2507.319342	25508.59177	295	42.93	42.93	85.86	1085	26
16025.61934	25598.09177	-57	48.30	48.30	96.60	1102	26
40425.71934	26011.49177	57	25.98	25.98	51.95	1391	26
20110.01934	27104.89177	-307	13.26	13.26	26.52	8721	26
30451.41934	27112.39177	-142	36.55	36.55	73.10	1670	26
24311.81934	27199.39177	164	28.07	28.07	56.14	2237	26
22488.41934	28130.69177	41	31.46	31.46	62.93	1189	26
12821.61934	28565.89177	-170	38.39	38.39	76.77	1710	26
33896.51934	28511.09177	269	52.87	52.87	105.74	1062	26
2025.619342	28788.69177	48	37.33	37.33	74.65	1019	26
22499.81934	29024.49177	-229	56.90	56.90	113.79	1172	26
12985.01934	28872.09177	-64	32.57	32.57	65.14	1870	26
18125.81934	30187.99177	281	39.63	39.63	79.27	1609	26
948.5193419	30875.09177	-159	39.42	39.42	78.85	1125	26
33360.01934	31606.19177	-191	23.34	23.34	46.68	2256	26
5037.519342	31870.79177	303	15.71	15.71	31.42	5425	26
30868.81934	33440.99177	-337	56.40	56.40	112.80	1184	26
20341.91934	33847.29177	-176	34.34	34.34	68.67	1627	26
18992.31934	36198.19177	302	13.80	13.80	27.60	7737	26
13727.91934	36585.69177	120	28.40	28.40	56.80	1647	26
32077.51934	37130.09177	213	40.95	40.95	81.91	1323	26
6197.019342	39945.09177	115	19.76	19.76	39.52	2773	26
11137.41934	40144.09177	-149	14.58	14.58	29.15	4401	26
13083.91934	40184.49177	285	21.05	21.05	42.11	1591	26
20507.81934	40223.39177	-274	28.85	28.85	57.70	2050	26
1196.134662	720.5934869	134	31.89	31.89	63.77	1548	34
12586.53466	954.4934869	-204	33.75	33.75	67.49	1524	34
20653.83466	1793.993487	45	9.18	9.18	18.37	10526	34
29423.73466	3262.293487	305	21.15	21.15	42.30	3903	34
3354.934662	3740.793487	62	24.07	24.07	48.14	1343	34
8897.334662	3577.693487	-168	23.83	23.83	47.67	2677	34
16446.63466	4021.693487	-10	35.58	35.58	71.17	1205	34
12177.03466	4522.193487	-120	30.50	30.50	60.99	1540	34
4130.834662	4786.293487	161	33.06	33.06	66.13	1540	34
10787.03466	6670.293487	184	33.79	33.79	67.59	1767	34
31409.83466	6841.393487	-94	26.19	26.19	52.38	2543	34
14188.93466	6970.493487	343	45.26	45.26	90.53	1643	34
14377.03466	7862.493487	88	45.71	45.71	91.42	1212	34
36364.93466	7802.693487	324	29.88	29.88	59.77	2299	34
20426.93466	8087.193487	-60	22.37	22.37	44.74	3247	34
1131.634662	8824.293487	-358	16.20	16.20	32.40	7873	34
17387.83466	9146.193487	348	20.84	20.84	41.68	5875	34
10921.73466	9760.193487	281	81.18	81.18	162.35	1109	34
7897.934662	9809.593487	-233	30.59	30.59	61.18	2865	34
6534.434662	11225.29349	-157	46.96	46.96	93.92	1184	34
9707.934662	13111.69349	23	23.50	23.50	47.01	2557	34
41265.13466	13311.09349	245	43.97	43.97	87.94	1125	34
3968.534662	13403.19349	-185	43.94	43.94	87.89	1219	34
21665.13466	13622.89349	70	41.21	41.21	82.42	1392	34
21772.73466	14342.39349	-203	18.75	18.75	37.49	5302	34
17166.63466	15060.49349	15	19.22	19.22	38.43	3658	34
17822.33466	15050.19349	-160	28.10	28.10	56.19	2539	34
23222.73466	15015.49349	-183	12.22	12.22	24.44	10267	34
30604.13466	15330.49349	321	57.16	57.16	114.31	1086	34
26902.33466	16476.29349	-130	32.15	32.15	64.29	1875	34
35878.73466	16818.99349	-223	57.44	57.44	114.88	1124	34
2685.134662	17921.99349	-206	38.57	38.57	77.15	1153	34
455.1346624	18307.69349	-11	24.61	24.61	49.22	2015	34
7219.534662	19523.79349	-53	37.47	37.47	74.94	1453	34
30746.33466	19537.69349	-106	30.24	30.24	60.48	2119	34
23993.83466	20267.89349	54	17.31	17.31	34.62	3764	34
9682.234662	20586.49349	-330	45.69	45.69	91.37	1908	34
37983.13466	20880.89349	-356	25.86	25.86	51.72	3311	34
28214.23466	22040.79349	-108	39.12	39.12	78.23	1248	34
13529.63466	22257.59349	-266	14.37	14.37	28.73	9655	34
35115.63466	22614.89349	-158	46.84	46.84	93.68	1354	34
25817.93466	22835.89349	-204	29.23	29.23	58.45	1999	34
1397.634662	22892.19349	297	30.19	30.19	60.38	1603	34
16720.53466	24653.09349	-317	39.19	39.19	78.37	3115	34
36691.83466	24969.19349	-68	30.85	30.85	61.70	1615	34
7719.634662	25388.79349	-304	16.60	16.60	33.21	6127	34
14318.43466	25315.39349	104	35.94	35.94	71.87	1288	34
32056.03466	27020.29349	301	26.47	26.47	52.94	5112	34
22571.13466	28103.39349	-48	12.13	12.13	24.26	11989	34
28031.73466	28773.29349	7	47.36	47.36	94.72	1086	34
16488.83466	31208.49349	-350	44.51	44.51	89.02	1937	34
19825.83466	31371.39349	-106	16.74	16.74	33.49	5484	34
33359.43466	31538.99349	-218	25.74	25.74	51.48	3406	34
17940.93466	31668.89349	231	21.52	21.52	43.05	6318	34
7347.834662	32769.59349	-101	35.21	35.21	70.41	1708	34
34588.73466	32930.39349	334	52.33	52.33	104.66	1224	34
10952.53466	33369.29349	-149	27.91	27.91	55.81	2085	34
15303.73466	34402.69349	147	37.68	37.68	75.36	1120	34
35180.63466	35064.49349	-184	40.13	40.13	80.26	1070	34
17560.93466	35096.59349	-357	61.91	61.91	123.83	1073	34
22055.83466	35611.99349	-137	25.65	25.65	51.29	1646	34
20905.93466	36691.19349	355	17.05	17.05	34.10	5319	34
33417.83466	37906.39349	-305	23.97	23.97	47.95	3624	34
35735.53466	38254.69349	-72	17.14	17.14	34.29	4384	34
11128.93466	40149.39349	-119	15.52	15.52	31.04	4398	34
29727.73466	40320.49349	53	26.94	26.94	53.88	1549	34
5696.049983	716.6951988	-98	33.04	33.04	66.08	1587	42
24188.94998	825.2951988	363	30.00	30.00	60.01	2155	42
29131.24998	1853.695199	-173	45.22	45.22	90.43	1414	42
24583.04998	2000.595199	-223	54.92	54.92	109.84	1190	42
16680.44998	3467.995199	16	13.71	13.71	27.41	6439	42
13229.14998	3842.495199	43	19.92	19.92	39.85	5379	42
9577.049983	4045.595199	135	30.07	30.07	60.15	1466	42
30631.14998	3977.095199	34	32.92	32.92	65.85	1193	42
7057.249983	4330.595199	-289	37.77	37.77	75.55	1679	42
192.449983	4771.595199	180	29.08	29.08	58.17	1142	42
1061.749983	4965.495199	306	26.47	26.47	52.94	2731	42
20211.84998	5201.195199	202	36.06	36.06	72.11	2429	42
7535.749983	5709.695199	390	34.83	34.83	69.66	1940	42
27384.54998	6154.795199	310	42.67	42.67	85.35	1257	42
24541.14998	6461.995199	-60	8.57	8.57	17.14	16089	42
24016.34998	7364.595199	50	34.52	34.52	69.05	2176	42
19850.94998	9907.095199	-349	65.85	65.85	131.69	1259	42
3656.349983	11389.4952	-306	18.49	18.49	36.97	6766	42
18683.94998	12242.5952	-396	37.94	37.94	75.88	2628	42
11921.14998	12304.2952	-36	26.78	26.78	53.55	3340	42
29871.14998	13126.9952	-313	46.65	46.65	93.31	1710	42
31478.84998	13461.9952	-114	28.54	28.54	57.09	1795	42
18305.74998	13555.4952	299	55.25	55.25	110.50	1231	42
23214.24998	14965.5952	-251	26.23	26.23	52.47	2644	42
17219.34998	15124.4952	-207	11.73	11.73	23.46	10799	42
21818.44998	15137.3952	-291	25.03	25.03	50.07	3942	42
7792.149983	15876.3952	-178	45.00	45.00	90.01	1489	42
36219.64998	16619.1952	247	31.25	31.25	62.50	2762	42
29529.54998	17088.4952	-21	25.17	25.17	50.35	1665	42
13472.64998	18748.7952	-14	37.11	37.11	74.23	1085	42
13077.74998	20638.4952	-283	71.90	71.90	143.80	1060	42
38781.24998	20885.9952	-97	36.27	36.27	72.53	1855	42
22809.74998	21559.4952	115	21.29	21.29	42.58	3831	42
4364.349983	23910.8952	309	29.70	29.70	59.39	2753	42
10252.14998	24023.4952	30	23.86	23.86	47.71	3115	42
12729.24998	24167.8952	224	48.72	48.72	97.45	1240	42
26999.04998	24089.4952	322	45.69	45.69	91.37	1616	42
23762.64998	24922.4952	-149	16.53	16.53	33.06	5587	42
1527.049983	24894.7952	-58	14.46	14.46	28.92	4245	42
15434.14998	25097.7952	-54	24.42	24.42	48.84	2816	42
15972.04998	25777.9952	-251	34.22	34.22	68.44	2489	42
26913.34998	25659.5952	55	41.28	41.28	82.57	1466	42
8783.649983	25953.5952	237	18.35	18.35	36.69	3964	42
17894.24998	26053.5952	-141	38.76	38.76	77.53	1367	42
19990.64998	26761.0952	-219	27.08	27.08	54.16	2854	42
40433.94998	26399.3952	-370	49.05	49.05	98.11	1506	42
19183.94998	26843.4952	-303	30.29	30.29	60.57	3661	42
29333.04998	27657.4952	-209	37.94	37.94	75.88	1494	42
23760.34998	28274.7952	119	10.90	10.90	21.81	9116	42
27895.74998	28321.2952	96	42.74	42.74	85.49	1067	42
7891.349983	28764.4952	248	25.25	25.25	50.49	1731	42
26439.24998	30317.2952	-93	21.60	21.60	43.19	2862	42
22479.34998	30593.9952	-110	18.02	18.02	36.03	6217	42
8837.149983	30873.5952	240	24.80	24.80	49.60	2565	42
22003.54998	31581.2952	104	23.31	23.31	46.63	2727	42
3468.049983	32765.3952	206	32.66	32.66	65.33	1425	42
28071.14998	32942.4952	-108	33.21	33.21	66.41	2433	42
12896.24998	34087.8952	-376	39.42	39.42	78.85	1691	42
15115.04998	34600.2952	-273	28.92	28.92	57.84	1872	42
32904.14998	34915.1952	-147	33.98	33.98	67.97	2021	42
10316.24998	35142.6952	-200	17.83	17.83	35.65	2566	42
17508.24998	35133.3952	-96	23.57	23.57	47.15	1662	42
31076.44998	35326.2952	41	33.82	33.82	67.64	1326	42
28537.84998	35666.7952	-321	29.58	29.58	59.16	2606	42
30165.04998	36046.3952	-43	10.88	10.88	21.76	9564	42
36536.34998	36119.3952	-193	41.42	41.42	82.85	1303	42
41355.14998	37024.8952	-110	24.89	24.89	49.78	2518	42
28410.44998	38446.1952	-198	48.94	48.94	97.87	1145	42
25092.84998	39965.5952	21	29.04	29.04	58.07	1068	42
11127.14998	40089.8952	-215	14.55	14.55	29.11	5566	42
6162.665303	345.1969107	327	47.36	47.36	94.72	1097	50
17767.8653	1371.996911	-2	33.25	33.25	66.51	1163	50
19263.0653	1673.896911	206	23.03	23.03	46.06	1907	50
1123.265303	1726.396911	-336	42.70	42.70	85.39	1171	50
20459.2653	2943.396911	63	31.32	31.32	62.64	1394	50
19862.7653	3748.196911	-73	42.58	42.58	85.16	1309	50
30636.3653	4047.996911	127	29.70	29.70	59.39	1188	50
14552.7653	6435.296911	-215	16.98	16.98	33.96	5566	50
21885.2653	6477.196911	-38	18.18	18.18	36.36	3156	50
36233.0653	7808.096911	239	34.12	34.12	68.25	1142	50
17853.9653	8091.296911	191	21.22	21.22	42.44	3606	50
6345.465303	9017.396911	-262	36.71	36.71	73.43	1892	50
13185.4653	9438.696911	-53	29.11	29.11	58.22	1817	50
37353.1653	11088.39691	-251	50.04	50.04	100.09	1095	50
21305.4653	12492.39691	-97	31.39	31.39	62.78	2122	50
610.4653035	12608.09691	31	38.43	38.43	76.87	1054	50
19073.8653	13287.69691	-183	46.18	46.18	92.36	1219	50
7056.765303	14270.09691	-114	26.33	26.33	52.66	2289	50
18937.3653	14445.49691	-296	39.96	39.96	79.93	1631	50
21913.4653	15462.59691	17	37.35	37.35	74.70	1069	50
19305.8653	16875.89691	-206	17.22	17.22	34.43	5658	50
29506.2653	17150.69691	-93	15.80	15.80	31.60	5086	50
10351.5653	17509.29691	-32	34.29	34.29	68.58	1375	50
37504.2653	17825.99691	-335	54.94	54.94	109.88	1512	50
9432.065303	19545.29691	-80	30.54	30.54	61.09	1452	50
18450.7653	19937.09691	46	33.65	33.65	67.31	1618	50
591.2653035	20185.29691	-113	13.19	13.19	26.38	6128	50
11146.2653	20100.79691	-186	42.70	42.70	85.39	1149	50
15153.9653	21107.09691	-168	37.89	37.89	75.78	1663	50
35718.1653	21196.19691	255	60.92	60.92	121.85	1061	50
27842.5653	22231.09691	-80	32.22	32.22	64.43	1809	50
1270.265303	22879.79691	-81	42.65	42.65	85.30	1056	50
40714.4653	22666.09691	169	24.75	24.75	49.50	3057	50
22256.4653	24254.19691	-88	17.24	17.24	34.48	4282	50
28924.8653	24577.99691	-135	46.72	46.72	93.45	1350	50
40422.3653	26261.39691	-348	36.27	36.27	72.53	1974	50
24377.0653	27199.49691	399	36.41	36.41	72.82	2376	50
23761.6653	28299.09691	120	10.97	10.97	21.95	7649	50
29396.8653	28524.49691	-376	74.77	74.77	149.54	1125	50
2620.565303	29148.19691	295	26.85	26.85	53.69	3436	50
11662.6653	29387.89691	-228	30.26	30.26	60.52	2322	50
5379.465303	29692.19691	236	31.23	31.23	62.45	1847	50
33616.8653	30988.19691	-194	36.88	36.88	73.76	1361	50
17886.6653	31679.89691	-202	37.11	37.11	74.23	1781	50
19785.3653	33328.09691	-131	27.46	27.46	54.92	2272	50
30140.5653	33696.19691	-381	56.85	56.85	113.70	1377	50
23568.2653	33807.69691	354	18.51	18.51	37.02	5520	50
38387.4653	34194.19691	-82	39.42	39.42	78.85	1144	50
10290.4653	34661.59691	-201	30.52	30.52	61.04	1398	50
35192.4653	34860.29691	-345	36.20	36.20	72.39	2520	50
28949.4653	36514.69691	-17	28.42	28.42	56.85	1693	50
28229.1653	36587.99691	-387	30.38	30.38	60.76	2293	50
32191.2653	37050.29691	320	28.80	28.80	57.60	1859	50
22042.6653	37394.09691	285	30.61	30.61	61.23	1806	50
35740.6653	38261.39691	279	32.17	32.17	64.34	2073	50
22596.4653	38613.89691	-398	24.89	24.89	49.78	2277	50
18498.28062	1652.998623	-48	17.80	17.80	35.61	3351	58
13202.48062	2705.898623	-372	11.16	11.16	22.33	10432	58
34578.98062	2996.598623	52	26.31	26.31	52.61	1494	58
22198.58062	3355.698623	-264	53.22	53.22	106.45	1090	58
16636.78062	3528.398623	-193	14.95	14.95	29.91	6025	58
15199.18062	4927.298623	298	42.63	42.63	85.25	1258	58
1220.780624	5092.398623	-78	23.62	23.62	47.24	1554	58
24687.88062	5332.898623	-357	62.34	62.34	124.67	1424	58
28223.78062	5393.898623	-114	47.31	47.31	94.62	1211	58
12252.28062	5914.998623	-122	44.11	44.11	88.22	1236	58
35398.88062	6064.598623	-121	22.35	22.35	44.70	1682	58
2287.480624	6480.598623	-235	32.62	32.62	65.23	1169	58
7650.580624	6666.798623	313	39.33	39.33	78.66	1484	58
12110.48062	7507.698623	331	32.36	32.36	64.72	2236	58
16090.38062	8399.298623	67	29.63	29.63	59.25	1702	58
7868.180624	9015.098623	190	21.76	21.76	43.52	3809	58
28261.38062	8904.498623	-183	46.32	46.32	92.65	1515	58
18736.68062	9814.598623	-248	18.86	18.86	37.73	4612	58
30311.98062	10657.19862	-139	43.80	43.80	87.61	1376	58
35254.38062	11258.69862	395	40.74	40.74	81.48	2490	58
35262.38062	12484.59862	-32	37.99	37.99	75.97	1221	58
1596.680624	13826.39862	99	15.47	15.47	30.94	4712	58
36183.28062	16416.39862	-165	34.90	34.90	69.80	1721	58
17311.18062	18267.69862	-131	53.53	53.53	107.06	1045	58
6703.080624	18290.49862	-101	26.94	26.94	53.88	2021	58
15953.28062	19311.69862	91	26.07	26.07	52.14	2426	58
18428.98062	21531.99862	73	33.91	33.91	67.82	1095	58
22919.28062	21490.89862	114	22.21	22.21	44.42	2012	58
4378.880624	22272.69862	-391	27.41	27.41	54.82	2904	58
38768.08062	22055.69862	-164	46.65	46.65	93.31	1065	58
11177.58062	22278.39862	-35	31.02	31.02	62.03	1948	58
13812.08062	22883.29862	207	52.26	52.26	104.51	1172	58
2154.680624	23461.39862	362	9.68	9.68	19.36	13927	58
35336.98062	23982.79862	60	16.77	16.77	33.54	4156	58
10337.98062	24166.69862	152	34.97	34.97	69.94	1962	58
18376.58062	24816.79862	-216	37.16	37.16	74.32	1672	58
7717.580624	25264.79862	-308	16.32	16.32	32.64	4932	58
19348.68062	25489.49862	113	33.65	33.65	67.31	1457	58
40376.28062	26091.49862	-261	27.93	27.93	55.86	3021	58
22076.78062	26447.19862	-362	41.09	41.09	82.19	2396	58
6271.080624	26996.49862	-153	30.47	30.47	60.95	1920	58
33608.28062	28807.79862	-169	50.84	50.84	101.69	1092	58
35700.48062	28759.69862	-16	17.00	17.00	34.01	4769	58
34542.88062	28910.49862	-335	15.57	15.57	31.13	8779	58
19238.98062	29210.99862	118	29.27	29.27	58.55	2053	58
25204.58062	29088.89862	-273	21.41	21.41	42.81	4800	58
37966.48062	29746.69862	-219	21.48	21.48	42.96	3360	58
15819.08062	30479.99862	243	7.68	7.68	15.35	22975	58
37975.18062	31055.39862	287	40.55	40.55	81.11	1777	58
6033.180624	31500.49862	-252	37.63	37.63	75.27	1382	58
36912.08062	32411.29862	249	22.44	22.44	44.89	5867	58
11022.58062	32891.29862	-194	30.94	30.94	61.89	1562	58
7372.580624	33661.39862	356	20.87	20.87	41.73	3625	58
31818.08062	33891.29862	225	38.98	38.98	77.95	1853	58
14543.18062	34182.09862	393	20.21	20.21	40.41	4800	58
32451.08062	34101.29862	-39	10.74	10.74	21.48	10615	58
17551.68062	34484.69862	-187	18.11	18.11	36.22	4922	58
20231.58062	35200.59862	-177	34.41	34.41	68.81	1407	58
25326.98062	35733.99862	-148	28.52	28.52	57.04	2759	58
37574.38062	36826.69862	-263	47.97	47.97	95.94	1103	58
31186.78062	36952.19862	120	24.52	24.52	49.03	2761	58
26946.58062	37159.19862	-232	32.64	32.64	65.28	1334	58
23012.28062	37096.99862	-397	24.99	24.99	49.97	4319	58
18981.48062	37950.59862	315	33.30	33.30	66.60	1158	58
30633.18062	37931.29862	297	45.00	45.00	90.01	1161	58
21663.58062	38363.69862	-29	19.62	19.62	39.23	2690	58
6253.480624	39938.39862	-176	14.32	14.32	28.64	3987	58
22855.98062	39845.99862	91	16.34	16.34	32.69	3483	58
36944.28062	39825.39862	-305	40.81	40.81	81.62	1303	58
24729.79594	768.9003346	333	28.02	28.02	56.05	3173	66
8137.595945	1051.500335	314	14.34	14.34	28.68	10020	66
8620.095945	1286.500335	-25	21.03	21.03	42.06	2709	66
22326.79594	1476.300335	-126	31.79	31.79	63.59	1776	66
19022.79594	1754.600335	296	36.69	36.69	73.38	1355	66
26302.39594	1973.800335	23	17.80	17.80	35.61	3331	66
25852.19594	2154.900335	-37	29.67	29.67	59.35	1491	66
5431.995945	2848.000335	-359	47.83	47.83	95.66	1284	66
15181.79594	3456.800335	-156	48.70	48.70	97.40	1013	66
21614.89594	3458.300335	209	34.05	34.05	68.11	1827	66
27396.59594	3977.700335	199	44.67	44.67	89.35	1057	66
25327.99594	4284.100335	-351	13.14	13.14	26.28	11508	66
6926.595945	4510.900335	-293	54.00	54.00	108.00	1178	66
18502.79594	5675.900335	365	24.19	24.19	48.37	4924	66
11434.39594	5846.400335	-86	14.29	14.29	28.59	6075	66
28114.89594	7349.600335	215	26.07	26.07	52.14	3414	66
24912.39594	7869.200335	-45	18.70	18.70	37.40	3680	66
536.6959446	8280.500335	-359	29.23	29.23	58.45	2142	66
25380.79594	11116.40033	-230	35.84	35.84	71.69	1892	66
8886.195945	13227.00033	378	36.31	36.31	72.63	2187	66
14151.29594	13816.00033	-331	26.09	26.09	52.19	2537	66
1472.195945	13941.20033	-22	29.18	29.18	58.36	1073	66
4464.595945	14860.70033	263	32.43	32.43	64.86	1279	66
19018.29594	15135.20033	-62	20.77	20.77	41.54	4583	66
40573.49594	15359.20033	53	26.38	26.38	52.75	2073	66
5261.495945	16356.80033	-121	20.30	20.30	40.60	3320	66
15099.79594	16318.50033	-119	20.79	20.79	41.59	3979	66
10496.69594	16690.60033	202	46.11	46.11	92.22	1102	66
19250.09594	16844.30033	-191	15.10	15.10	30.19	6267	66
3277.095945	17071.10033	-122	19.05	19.05	38.10	3692	66
500.3959446	17386.40033	-101	34.78	34.78	69.57	1076	66
4855.095945	18652.60033	-68	25.06	25.06	50.11	2986	66
17643.89594	19414.10033	158	13.47	13.47	26.94	5807	66
3905.795945	19957.40033	8	16.25	16.25	32.50	5157	66
28262.39594	21472.40033	-148	37.99	37.99	75.97	1394	66
14433.29594	21708.90033	164	50.44	50.44	100.89	1055	66
12851.09594	22292.90033	99	37.40	37.40	74.79	1764	66
30869.29594	22787.10033	51	45.45	45.45	90.90	1093	66
8393.395945	24405.10033	-29	21.34	21.34	42.67	2959	66
9340.095945	25119.90033	-142	20.70	20.70	41.40	2992	66
5185.095945	26002.40033	-303	13.92	13.92	27.84	8757	66
8649.395945	28101.40033	7	17.36	17.36	34.71	4240	66
550.6959446	28630.40033	-232	30.73	30.73	61.47	1700	66
7489.595945	28861.30033	80	26.05	26.05	52.09	2091	66
21148.19594	29512.30033	-397	78.14	78.14	156.28	1080	66
7103.895945	29916.30033	-127	40.13	40.13	80.26	1099	66
37020.79594	29865.00033	-267	33.79	33.79	67.59	1652	66
22464.59594	30570.40033	-237	15.99	15.99	31.98	7114	66
32875.29594	31031.50033	-270	50.66	50.66	101.31	1286	66
20298.29594	31389.80033	331	48.68	48.68	97.36	1288	66
27947.69594	31604.10033	228	41.47	41.47	82.94	1404	66
32568.59594	31728.20033	255	26.47	26.47	52.94	2757	66
36509.59594	31626.20033	-48	25.46	25.46	50.92	3168	66
13526.29594	32760.30033	-25	26.75	26.75	53.51	1888	66
12897.09594	34337.10033	-274	31.49	31.49	62.97	1695	66
32787.79594	35547.60033	-174	34.19	34.19	68.39	1574	66
31983.19594	35790.60033	217	33.72	33.72	67.45	1933	66
11423.69594	36046.10033	-176	19.29	19.29	38.57	2415	66
25290.09594	36759.10033	367	63.68	63.68	127.36	1069	66
10136.59594	36914.10033	-263	15.31	15.31	30.61	3100	66
6258.795945	39941.40033	-131	10.50	10.50	21.01	5320	66
20538.89594	40089.30033	-229	24.54	24.54	49.08	1361	66
23179.21127	632.9020465	-47	18.93	18.93	37.87	4689	74
27382.51127	530.7020465	283	24.23	24.23	48.47	3838	74
22475.51127	968.9020465	-386	61.82	61.82	123.64	1279	74
23782.01127	825.2020465	272	30.78	30.78	61.56	1628	74
8222.511265	1083.202046	278	24.09	24.09	48.18	2297	74
14064.71127	1219.602046	71	17.97	17.97	35.94	4184	74
16537.01127	1149.002046	-13	34.19	34.19	68.39	1396	74
3301.411265	1926.402046	-309	48.98	48.98	97.97	1252	74
5161.211265	1798.002046	-11	25.76	25.76	51.53	2001	74
10990.81127	2920.702046	-132	20.37	20.37	40.74	4632	74
28556.81127	3123.202046	79	36.71	36.71	73.43	1342	74
13214.21127	3657.802046	-154	27.08	27.08	54.16	1822	74
7111.911265	4031.202046	-189	35.11	35.11	70.23	1601	74
22066.51127	4455.302046	-335	68.30	68.30	136.59	1038	74
2421.611265	5266.502046	228	30.90	30.90	61.80	1341	74
2934.211265	5332.502046	326	18.06	18.06	36.13	5830	74
21375.51127	5903.102046	310	24.40	24.40	48.80	2560	74
30947.61127	5886.602046	310	41.82	41.82	83.65	1381	74
18148.31127	6693.702046	-35	51.10	51.10	102.21	1200	74
8692.411265	7148.402046	133	21.90	21.90	43.80	2924	74
4040.311265	7880.002046	15	34.67	34.67	69.33	1012	74
9140.411265	9658.502046	-272	32.15	32.15	64.29	1863	74
18760.41127	9886.002046	-251	19.33	19.33	38.67	4454	74
14868.61127	11284.30205	306	46.51	46.51	93.02	1166	74
18076.61127	11707.20205	140	15.68	15.68	31.37	6406	74
26399.81127	12817.40205	-82	17.00	17.00	34.01	4152	74
17555.11127	14281.80205	52	44.72	44.72	89.44	1097	74
40731.71127	14788.00205	-399	46.68	46.68	93.35	1720	74
3353.211265	15161.20205	-283	40.25	40.25	80.49	1356	74
37524.01127	14892.80205	-117	30.47	30.47	60.95	1801	74
32680.01127	17066.20205	-45	37.30	37.30	74.61	1793	74
17891.81127	18104.50205	-58	30.94	30.94	61.89	1839	74
11037.91127	19293.90205	279	40.29	40.29	80.59	1323	74
38766.51127	19437.00205	120	17.69	17.69	35.37	6436	74
3926.411265	19584.00205	-177	19.31	19.31	38.62	3454	74
5571.611265	20054.60205	376	26.28	26.28	52.56	3776	74
18062.21127	20130.60205	-259	54.38	54.38	108.75	1320	74
38353.21127	21371.70205	46	30.40	30.40	60.81	2853	74
31684.81127	21334.10205	337	27.48	27.48	54.97	4068	74
12870.71127	22365.50205	13	28.12	28.12	56.24	1775	74
36147.21127	23604.80205	102	23.93	23.93	47.85	2209	74
2324.711265	24222.60205	159	24.92	24.92	49.83	2065	74
18794.91127	24329.10205	-187	49.88	49.88	99.76	1321	74
33730.71127	24529.50205	-73	46.37	46.37	92.74	1071	74
18911.41127	24790.60205	-20	11.09	11.09	22.18	7773	74
7697.011265	25287.60205	-115	11.89	11.89	23.79	8179	74
27282.91127	25416.70205	-313	28.78	28.78	57.56	5439	74
29918.01127	25321.80205	-229	47.74	47.74	95.47	1463	74
2521.111265	25535.60205	40	40.72	40.72	81.44	1046	74
22111.51127	25822.60205	-157	42.20	42.20	84.40	1302	74
34818.71127	26195.30205	-258	73.64	73.64	147.28	1321	74
15338.01127	26705.90205	-71	30.17	30.17	60.34	1658	74
19665.21127	27372.50205	252	34.50	34.50	69.00	1615	74
10405.81127	27481.30205	286	47.83	47.83	95.66	1270	74
22464.81127	30630.20205	-189	21.88	21.88	43.76	5589	74
37787.61127	30512.20205	-277	43.43	43.43	86.85	1274	74
4501.811265	31059.90205	-297	30.78	30.78	61.56	1982	74
6737.211265	32436.30205	-127	14.22	14.22	28.45	5696	74
12910.81127	32911.40205	-31	18.09	18.09	36.17	4603	74
24772.31127	33492.30205	-142	46.09	46.09	92.17	1073	74
26937.11127	34567.10205	-1	29.93	29.93	59.86	1284	74
38074.01127	35162.80205	-32	30.59	30.59	61.18	1652	74
32623.41127	35927.20205	-308	40.62	40.62	81.25	2418	74
35049.51127	36429.30205	91	28.71	28.71	57.41	2040	74
19793.21127	36712.60205	-275	35.98	35.98	71.97	1549	74
13244.81127	40173.20205	305	20.23	20.23	40.46	2723	74
17009.51127	40242.90205	231	23.76	23.76	47.52	2064	74
21748.32659	2505.303758	161	28.00	28.00	56.00	1839	82
25859.52659	2468.503758	-87	32.08	32.08	64.15	1277	82
3886.026586	3352.203758	237	36.90	36.90	73.81	1274	82
12275.42659	5581.403758	-178	41.28	41.28	82.57	1434	82
21615.42659	5742.403758	397	33.91	33.91	67.82	2158	82
38922.12659	6590.803758	-70	17.97	17.97	35.94	3823	82
24890.92659	7767.603758	-120	23.64	23.64	47.29	4529	82
5194.326586	7895.203758	308	23.55	23.55	47.10	3375	82
500.4265857	8281.003758	-121	12.20	12.20	24.40	7899	82
292.5265857	8946.503758	138	32.50	32.50	65.00	1391	82
10450.62659	8900.103758	-85	32.36	32.36	64.72	1460	82
32028.02659	9589.603758	-313	43.33	43.33	86.66	1716	82
33815.52659	10474.70376	331	63.30	63.30	126.60	1015	82
8548.226586	10461.70376	-236	15.35	15.35	30.71	8955	82
9777.926586	11098.80376	-199	11.09	11.09	22.18	12589	82
31845.52659	11322.30376	125	39.59	39.59	79.18	1144	82
4877.826586	12390.90376	180	14.01	14.01	28.02	5743	82
31416.52659	12499.10376	-122	45.76	45.76	91.52	1943	82
21407.92659	12826.60376	-139	11.00	11.00	22.00	7480	82
9634.126586	13424.90376	75	34.69	34.69	69.38	1602	82
36074.72659	13320.00376	238	18.16	18.16	36.31	3639	82
34287.52659	14673.20376	-160	52.40	52.40	104.80	1241	82
10286.62659	17684.00376	-47	35.68	35.68	71.36	1579	82
6098.826586	17931.30376	-230	23.81	23.81	47.62	2940	82
29835.52659	18889.40376	-102	46.46	46.46	92.93	1205	82
12093.62659	19191.30376	-219	18.89	18.89	37.77	8024	82
35401.32659	21168.50376	-386	91.23	91.23	182.47	1143	82
10643.82659	22321.40376	154	26.35	26.35	52.70	2759	82
9209.226586	23350.50376	-160	46.65	46.65	93.31	1212	82
22222.12659	23814.00376	-305	21.81	21.81	43.61	6415	82
37103.22659	23857.50376	-148	36.86	36.86	73.71	1599	82
9424.126586	24974.40376	-180	28.90	28.90	57.79	2133	82
25841.12659	25722.00376	-137	19.62	19.62	39.23	4522	82
13345.82659	27122.60376	-198	14.67	14.67	29.34	8097	82
25878.92659	27203.40376	-97	33.09	33.09	66.18	1360	82
16886.02659	27425.10376	164	31.37	31.37	62.74	1230	82
33155.72659	27503.20376	-374	44.25	44.25	88.50	1825	82
10835.32659	28451.70376	-54	18.13	18.13	36.27	3844	82
2524.026586	29015.20376	211	26.33	26.33	52.66	2249	82
15095.82659	29433.90376	230	8.08	8.08	16.16	17366	82
26986.12659	29374.40376	209	52.12	52.12	104.23	1057	82
3510.526586	29646.60376	-385	11.49	11.49	22.98	11413	82
31881.52659	30581.20376	-250	34.83	34.83	69.66	2117	82
18765.32659	31195.50376	188	36.71	36.71	73.43	1168	82
5997.926586	31851.10376	-204	23.79	23.79	47.57	2386	82
31811.72659	32129.60376	20	12.22	12.22	24.44	9281	82
1912.026586	32641.30376	-391	20.63	20.63	41.26	3904	82
26302.82659	32620.10376	-290	42.25	42.25	84.50	1828	82
7950.426586	32786.00376	-75	33.86	33.86	67.73	1660	82
13011.42659	32803.00376	89	31.65	31.65	63.30	1179	82
18404.52659	32946.80376	-375	25.74	25.74	51.48	3149	82
7945.826586	33583.00376	-376	28.21	28.21	56.43	2243	82
24710.32659	33569.10376	-124	30.50	30.50	60.99	1855	82
34370.82659	34447.10376	203	35.70	35.70	71.40	1388	82
18030.92659	34442.30376	344	47.59	47.59	95.19	1834	82
32957.42659	35195.70376	-359	27.41	27.41	54.82	2800	82
37401.02659	35462.70376	-121	23.46	23.46	46.91	2134	82
11421.22659	36057.50376	-150	20.42	20.42	40.84	3054	82
18369.52659	36030.30376	126	29.91	29.91	59.82	1509	82
28287.32659	36434.60376	31	35.54	35.54	71.07	1277	82
25959.02659	37355.90376	-31	38.60	38.60	77.20	1345	82
22544.72659	38097.00376	135	17.38	17.38	34.76	3582	82
9839.326586	39195.40376	-324	23.27	23.27	46.53	2600	82
26772.12659	39861.30376	-343	41.94	41.94	83.89	1228	82
37854.32659	39820.90376	140	27.62	27.62	55.25	1718	82
28412.74191	1867.60547	369	38.34	38.34	76.68	1744	90
32028.64191	2397.90547	265	46.96	46.96	93.92	1355	90
21978.44191	3593.40547	235	40.93	40.93	81.86	1033	90
24840.24191	3374.10547	-191	49.10	49.10	98.20	1329	90
25379.04191	3940.90547	-382	19.78	19.78	39.56	5928	90
10625.14191	4731.30547	-169	16.41	16.41	32.83	6274	90
23096.84191	4822.20547	344	41.87	41.87	83.74	1930	90
8617.441906	5040.20547	360	39.05	39.05	78.09	1699	90
17397.64191	6641.40547	-172	48.44	48.44	96.88	1282	90
9987.541906	6935.80547	112	37.09	37.09	74.18	1170	90
29635.84191	6994.80547	85	20.79	20.79	41.59	4218	90
23843.44191	7358.90547	361	30.85	30.85	61.70	3696	90
11210.34191	7853.10547	-221	43.59	43.59	87.18	1211	90
19522.94191	10558.20547	-383	22.73	22.73	45.45	4022	90
7092.741906	10887.40547	-346	46.75	46.75	93.49	1629	90
31251.04191	12467.70547	-254	31.89	31.89	63.77	3739	90
25043.84191	12563.40547	-4	34.52	34.52	69.05	1650	90
8819.941906	13311.10547	-26	15.40	15.40	30.80	5786	90
1560.041906	13788.80547	51	25.36	25.36	50.73	1743	90
2593.341906	13730.10547	-241	38.83	38.83	77.67	1035	90
21789.04191	13670.50547	-104	37.49	37.49	74.98	1691	90
10277.84191	18503.90547	25	20.96	20.96	41.92	2046	90
10695.34191	19342.50547	-15	16.30	16.30	32.59	5028	90
40169.44191	20023.70547	199	34.85	34.85	69.71	1171	90
8570.241906	20853.10547	385	21.38	21.38	42.77	4943	90
38620.34191	21739.50547	-216	46.28	46.28	92.55	1163	90
28515.94191	23202.40547	-1	20.23	20.23	40.46	3021	90
16629.44191	24222.50547	-178	28.28	28.28	56.57	1866	90
10437.84191	24456.40547	-182	39.96	39.96	79.93	1286	90
26006.24191	25458.70547	-3	47.19	47.19	94.39	1098	90
12279.24191	25881.50547	262	43.99	43.99	87.98	1167	90
30545.34191	26423.50547	-184	26.96	26.96	53.93	2350	90
7780.441906	29307.50547	-350	46.11	46.11	92.22	1544	90
14114.44191	29317.10547	50	24.87	24.87	49.74	1642	90
9161.441906	29898.90547	-65	25.83	25.83	51.67	1654	90
17192.34191	30056.20547	-171	51.43	51.43	102.87	1170	90
23185.24191	30032.10547	-273	52.94	52.94	105.88	1393	90
25252.64191	29858.80547	18	45.03	45.03	90.06	1164	90
22024.64191	30092.90547	-120	45.33	45.33	90.67	1436	90
15759.34191	30436.40547	-86	16.30	16.30	32.59	5314	90
7472.741906	30819.10547	221	28.42	28.42	56.85	1472	90
41121.24191	32229.70547	-278	43.90	43.90	87.79	1352	90
24314.04191	32324.00547	-240	54.66	54.66	109.32	1161	90
7981.241906	33475.20547	-129	16.70	16.70	33.39	2827	90
26922.64191	33659.10547	258	18.56	18.56	37.11	5766	90
27369.54191	33745.00547	48	39.87	39.87	79.74	1026	90
28104.44191	34845.90547	134	44.01	44.01	88.03	1013	90
16102.04191	35179.60547	-379	16.08	16.08	32.17	5329	90
35960.84191	35391.60547	364	45.99	45.99	91.99	1377	90
26358.94191	35878.60547	-33	30.69	30.69	61.37	1967	90
27843.04191	38968.80547	178	35.51	35.51	71.03	1216	90
11051.34191	39517.60547	-193	29.67	29.67	59.35	1025	90
38374.24191	39445.80547	289	28.64	28.64	57.27	2196	90
18197.24191	39857.20547	272	31.27	31.27	62.55	1314	90
28874.25723	332.5071822	192	32.97	32.97	65.94	1213	98
8123.557227	794.8071822	-124	17.43	17.43	34.85	4291	98
7008.557227	2698.807182	-298	45.99	45.99	91.99	1131	98
11121.05723	3090.807182	331	32.50	32.50	65.00	2105	98
22216.35723	3497.107182	-151	31.46	31.46	62.93	1671	98
8902.357227	3560.707182	-151	17.80	17.80	35.61	3281	98
22223.75723	3927.007182	-79	19.78	19.78	39.56	4045	98
25353.75723	4510.007182	-360	22.14	22.14	44.27	4946	98
40473.45723	8527.107182	-109	36.29	36.29	72.58	1242	98
16746.05723	10009.50718	-94	14.48	14.48	28.97	8386	98
36601.55723	10016.50718	165	33.44	33.44	66.88	1083	98
10707.85723	10884.70718	-60	44.04	44.04	88.08	1093	98
12972.45723	11559.10718	-331	57.06	57.06	114.12	1236	98
3786.757227	13290.90718	50	20.70	20.70	41.40	3983	98
33508.15723	13751.20718	230	31.72	31.72	63.44	2402	98
14257.05723	14355.30718	13	16.67	16.67	33.35	3713	98
12123.05723	14572.40718	-97	18.89	18.89	37.77	4932	98
39526.85723	14994.20718	11	40.95	40.95	81.91	1456	98
37551.45723	15447.70718	-394	45.62	45.62	91.23	1846	98
28406.85723	15705.50718	-231	30.61	30.61	61.23	3114	98
31721.25723	15929.80718	-147	27.77	27.77	55.53	2579	98
17051.15723	18316.50718	-246	33.04	33.04	66.08	2165	98
27983.95723	18818.60718	231	39.35	39.35	78.70	1342	98
41271.05723	19251.30718	284	49.76	49.76	99.52	1068	98
19881.85723	20538.40718	-389	37.73	37.73	75.45	3161	98
32381.45723	20711.20718	-66	27.69	27.69	55.39	2271	98
36759.25723	20774.30718	-3	28.26	28.26	56.52	2607	98
13359.05723	21104.40718	115	9.21	9.21	18.42	11157	98
25695.45723	21591.90718	-320	23.39	23.39	46.77	4653	98
20300.25723	21543.60718	-112	40.81	40.81	81.62	1172	98
13614.95723	21972.20718	324	57.60	57.60	115.21	1026	98
4934.257227	21979.60718	-241	32.33	32.33	64.67	1735	98
34246.55723	22953.30718	-236	59.30	59.30	118.60	1153	98
7476.557227	23764.20718	-134	18.60	18.60	37.21	4512	98
13310.05723	24329.60718	-302	11.52	11.52	23.03	14320	98
37539.95723	25000.00718	-165	32.64	32.64	65.28	1546	98
2941.357227	25064.40718	132	18.56	18.56	37.11	2561	98
4009.057227	27406.40718	239	21.31	21.31	42.63	2154	98
28247.35723	27403.30718	-113	18.86	18.86	37.73	4945	98
19245.55723	28327.10718	359	34.59	34.59	69.19	1980	98
36476.95723	28443.50718	-171	44.53	44.53	89.07	1165	98
40881.45723	29345.60718	89	20.49	20.49	40.98	2848	98
20569.15723	29722.30718	49	24.59	24.59	49.17	1953	98
26336.05723	30785.10718	-129	33.65	33.65	67.31	2168	98
27987.25723	31412.20718	-200	45.40	45.40	90.81	1599	98
4128.057227	31498.00718	368	38.86	38.86	77.72	1279	98
33023.05723	31608.60718	232	49.69	49.69	99.38	1208	98
13518.45723	32416.10718	-224	22.25	22.25	44.51	4461	98
37682.75723	32298.00718	-235	33.54	33.54	67.07	1980	98
11753.35723	32843.20718	-361	62.95	62.95	125.90	1079	98
34187.15723	37627.50718	380	46.63	46.63	93.26	1294	98
23657.55723	39976.30718	-106	22.00	22.00	43.99	1356	98
26134.45723	40335.30718	-341	53.43	53.43	106.87	1418	98
8736.557227	40400.50718	-11	23.08	23.08	46.16	1863	98
26724.17255	957.4088941	-78.1247	14.70	14.70	29.39	6806	106
14143.07255	1324.008894	128.875	33.98	33.98	67.97	1344	106
33961.67255	1339.208894	240.875	18.37	18.37	36.74	3730	106
20720.97255	1805.608894	-93.1247	39.16	39.16	78.33	1199	106
32098.47255	2462.108894	-69.1247	36.48	36.48	72.96	1665	106
38520.17255	2645.108894	-99.1247	29.81	29.81	59.63	1707	106
9876.172547	4952.908894	-38.1247	10.74	10.74	21.48	10056	106
31800.87255	5270.908894	197.875	29.34	29.34	58.69	2196	106
24492.67255	6417.508894	-280.125	17.83	17.83	35.65	7347	106
31238.77255	6689.308894	-326.125	57.34	57.34	114.69	1268	106
8763.472547	8059.808894	24.8753	28.61	28.61	57.23	2397	106
33654.47255	8054.308894	-361.125	50.14	50.14	100.28	1316	106
28995.37255	8212.908894	160.875	32.85	32.85	65.70	1441	106
22019.97255	9037.708894	276.875	33.18	33.18	66.36	2295	106
5647.772547	9446.108894	-197.125	23.06	23.06	46.11	2894	106
8594.172547	10450.90889	27.8753	33.86	33.86	67.73	1407	106
9455.172547	11327.50889	-183.125	11.28	11.28	22.56	10619	106
15665.77255	11352.50889	-131.125	64.95	64.95	129.90	1079	106
11132.97255	13370.40889	-276.125	33.79	33.79	67.59	1852	106
18977.97255	14373.30889	-51.1247	27.53	27.53	55.06	2213	106
12114.17255	14579.50889	-39.1247	23.71	23.71	47.43	1680	106
461.3725473	16694.80889	-24.1247	23.81	23.81	47.62	2173	106
21349.17255	17022.80889	68.8753	30.76	30.76	61.51	1682	106
19314.57255	16945.50889	-127.125	24.54	24.54	49.08	3023	106
25677.37255	17223.80889	-308.125	40.74	40.74	81.48	1939	106
30983.77255	17201.00889	-300.125	48.18	48.18	96.37	1647	106
26960.27255	17582.00889	-131.125	51.86	51.86	103.71	1048	106
17098.47255	18305.10889	-361.125	35.28	35.28	70.56	2015	106
35997.17255	18339.30889	187.875	29.27	29.27	58.55	2312	106
17918.57255	20598.90889	28.8753	18.30	18.30	36.60	3417	106
16814.67255	21486.30889	-334.125	59.75	59.75	119.49	1334	106
29363.07255	22492.20889	-240.125	50.33	50.33	100.65	1161	106
15503.17255	22541.60889	-316.125	11.63	11.63	23.27	11131	106
22482.17255	22981.00889	-241.125	24.40	24.40	48.80	3317	106
17792.87255	23319.10889	353.875	26.31	26.31	52.61	3664	106
13266.87255	23517.20889	-371.125	41.64	41.64	83.27	2223	106
5943.472547	24590.70889	-214.125	21.95	21.95	43.90	3145	106
21984.07255	24584.30889	108.875	20.98	20.98	41.97	2587	106
38098.87255	25631.00889	-349.125	55.79	55.79	111.58	1126	106
2431.372547	25990.70889	-196.125	16.08	16.08	32.17	4861	106
15155.47255	26605.10889	-39.1247	44.51	44.51	89.02	1387	106
342.0725473	27224.20889	381.875	39.68	39.68	79.36	1379	106
9548.072547	27233.20889	78.8753	10.22	10.22	20.44	8042	106
17535.97255	27499.10889	-0.124733	25.06	25.06	50.11	2470	106
10865.77255	28489.10889	60.8753	19.62	19.62	39.23	3344	106
11455.37255	29220.50889	-28.1247	27.88	27.88	55.77	2540	106
3574.272547	29706.20889	-237.125	20.70	20.70	41.40	2307	106
17526.87255	30135.30889	273.875	38.67	38.67	77.34	2031	106
28251.17255	30146.20889	-105.125	31.53	31.53	63.07	1679	106
2764.972547	30375.50889	-148.125	32.15	32.15	64.29	1964	106
26839.47255	30836.10889	147.875	27.53	27.53	55.06	2496	106
6415.872547	30854.40889	87.8753	19.24	19.24	38.48	2331	106
29681.27255	31877.60889	356.875	45.29	45.29	90.57	1568	106
34061.17255	31845.20889	-186.125	43.05	43.05	86.10	1262	106
8016.772547	31923.30889	-291.125	32.24	32.24	64.48	2165	106
11694.07255	32531.60889	-106.125	13.99	13.99	27.98	7387	106
23218.37255	33828.60889	162.875	20.98	20.98	41.97	3108	106
34799.77255	34179.90889	-205.125	27.69	27.69	55.39	3020	106
16663.37255	34351.90889	-373.125	24.99	24.99	49.97	3815	106
35064.57255	34845.70889	-360.125	38.72	38.72	77.43	2900	106
32764.57255	35085.80889	-208.125	29.84	29.84	59.68	2348	106
37344.67255	35648.10889	-239.125	44.67	44.67	89.35	1344	106
31151.07255	36850.20889	70.8753	19.83	19.83	39.66	3387	106
25807.67255	38398.30889	117.875	26.40	26.40	52.80	1744	106
11838.77255	38551.80889	-235.125	32.97	32.97	65.94	1069	106
31470.67255	38882.70889	234.875	42.55	42.55	85.11	1035	106
33670.67255	39746.40889	311.875	37.11	37.11	74.23	2116	106
11125.27255	40066.50889	-350.125	26.07	26.07	52.14	2588	106
1247.287868	746.010606	77.5426	18.23	18.23	36.46	3182	114
21272.98787	1253.410606	-290.457	37.40	37.40	74.79	1826	114
21237.98787	1668.210606	106.543	23.69	23.69	47.38	2592	114
16293.38787	1840.810606	133.543	17.62	17.62	35.23	4683	114
19300.58787	1997.610606	109.543	35.80	35.80	71.59	1329	114
14608.08787	2354.710606	209.543	22.77	22.77	45.55	2957	114
16998.28787	2737.910606	-312.457	31.32	31.32	62.64	1998	114
26426.08787	2892.710606	-16.4574	18.39	18.39	36.79	3665	114
5424.787868	3144.210606	-269.457	27.18	27.18	54.35	2251	114
13813.88787	4272.410606	-103.457	35.07	35.07	70.13	1581	114
4102.787868	4718.810606	265.543	16.77	16.77	33.54	4907	114
24981.88787	5540.110606	-231.457	45.31	45.31	90.62	1391	114
25561.88787	6869.410606	-320.457	23.81	23.81	47.62	4605	114
29567.38787	7037.110606	-180.457	34.57	34.57	69.14	1856	114
11151.08787	7733.810606	-115.457	30.03	30.03	60.05	1504	114
3690.287868	7774.810606	-248.457	29.84	29.84	59.68	1921	114
32069.68787	9024.110606	338.543	42.65	42.65	85.30	1385	114
1394.487868	9211.610606	228.543	33.32	33.32	66.65	1479	114
25811.28787	9119.910606	-282.457	47.05	47.05	94.11	1702	114
12624.48787	9421.210606	-212.457	37.73	37.73	75.45	2095	114
5653.987868	9783.210606	40.5426	18.58	18.58	37.16	2678	114
8523.187868	10553.81061	81.5426	34.85	34.85	69.71	1054	114
31751.58787	10595.71061	6.54265	15.00	15.00	30.00	7524	114
18143.08787	11706.91061	342.543	21.34	21.34	42.67	5830	114
32214.58787	12798.01061	312.543	52.00	52.00	104.00	1024	114
21898.98787	13233.41061	117.543	47.08	47.08	94.15	1150	114
18655.28787	13913.81061	-101.457	36.38	36.38	72.77	1504	114
6855.787868	14242.31061	287.543	31.37	31.37	62.74	1755	114
7797.787868	15837.91061	190.543	19.64	19.64	39.28	4441	114
27755.38787	17853.21061	-69.4574	20.35	20.35	40.69	5376	114
23296.58787	18128.11061	-225.457	15.71	15.71	31.42	5174	114
7008.187868	18644.11061	22.5426	30.52	30.52	61.04	1256	114
17115.98787	18404.31061	-158.457	18.51	18.51	37.02	5440	114
28115.08787	18778.91061	-228.457	35.65	35.65	71.31	1894	114
28684.58787	19379.31061	79.5426	26.16	26.16	52.33	3565	114
9450.187868	19569.51061	-232.457	18.86	18.86	37.73	5173	114
20912.68787	19612.11061	-114.457	44.58	44.58	89.16	1052	114
32416.38787	20693.71061	-180.457	14.44	14.44	28.87	10799	114
36726.78787	21282.41061	-118.457	34.69	34.69	69.38	1899	114
22089.18787	21763.11061	-210.457	21.81	21.81	43.61	4656	114
31682.68787	22325.61061	-192.457	15.28	15.28	30.57	6056	114
28560.88787	23226.01061	-122.457	22.42	22.42	44.84	2864	114
20547.28787	25661.01061	185.543	54.07	54.07	108.14	1002	114
24379.28787	27157.71061	311.543	35.14	35.14	70.27	1836	114
14751.18787	27853.61061	-295.457	32.03	32.03	64.06	2639	114
3499.487868	29726.81061	-228.457	12.91	12.91	25.81	6614	114
28340.78787	30134.71061	-151.457	17.33	17.33	34.67	6672	114
10453.28787	31929.21061	-70.4574	28.54	28.54	57.09	1665	114
5990.687868	32212.71061	23.5426	16.11	16.11	32.22	3870	114
7937.887868	33398.41061	-163.457	17.33	17.33	34.67	4602	114
15110.48787	34646.81061	-374.457	15.83	15.83	31.65	8014	114
30543.98787	34666.81061	-246.457	45.80	45.80	91.61	1495	114
30038.68787	34642.31061	-115.457	41.38	41.38	82.75	1175	114
9631.187868	35216.81061	53.5426	17.97	17.97	35.94	3438	114
35103.38787	36295.51061	392.543	49.20	49.20	98.39	1334	114
23197.38787	36709.41061	162.543	19.85	19.85	39.71	2041	114
34174.28787	37114.31061	-183.457	29.37	29.37	58.73	1596	114
36300.48787	37252.91061	-9.45735	14.46	14.46	28.92	5071	114
21636.78787	39081.11061	-131.457	30.36	30.36	60.71	1426	114
36430.58787	39538.61061	-84.4574	32.76	32.76	65.52	1793	114
15149.18787	39586.11061	130.543	13.94	13.94	27.88	4600	114
35701.68787	40147.41061	-200.457	35.33	35.33	70.65	1204	114
21579.70319	287.612318	-217.79	16.08	16.08	32.17	3925	122
30800.10319	1132.012318	383.21	37.11	37.11	74.23	1751	122
25525.40319	1157.212318	-228.79	31.75	31.75	63.49	1865	122
5347.903188	1867.112318	-217.79	30.85	30.85	61.70	2184	122
10093.40319	1700.012318	63.21	25.69	25.69	51.39	1241	122
16331.80319	1846.012318	163.21	13.94	13.94	27.88	4875	122
26380.60319	2900.812318	-281.79	27.06	27.06	54.12	3973	122
11071.50319	3203.212318	-341.79	19.83	19.83	39.66	5918	122
8882.803188	3580.712318	-368.79	32.26	32.26	64.53	2289	122
26643.00319	5434.712318	314.21	44.13	44.13	88.27	1357	122
31521.20319	8962.412318	27.21	38.72	38.72	77.43	1211	122
15392.50319	10107.91232	-11.79	23.22	23.22	46.44	2688	122
31745.50319	11198.31232	-28.79	27.58	27.58	55.15	2092	122
28853.20319	11662.81232	29.21	30.33	30.33	60.66	2017	122
3726.603188	11939.71232	-312.79	27.93	27.93	55.86	2161	122
11195.10319	13551.21232	-155.79	35.96	35.96	71.92	1384	122
16309.60319	14358.61232	-279.79	21.57	21.57	43.14	5356	122
21613.50319	14362.31232	-250.79	38.08	38.08	76.16	1994	122
3166.803188	14114.81232	-337.79	57.65	57.65	115.30	1085	122
23548.00319	15885.11232	350.21	67.87	67.87	135.74	1021	122
29601.90319	16307.51232	-31.79	16.11	16.11	32.22	5819	122
518.9031883	16474.01232	-23.79	31.72	31.72	63.44	1231	122
40077.40319	16669.21232	304.21	26.42	26.42	52.85	2726	122
39064.90319	16978.81232	11.21	17.83	17.83	35.65	4185	122
28290.90319	17615.51232	-84.79	45.59	45.59	91.19	1192	122
1739.403188	17971.11232	377.21	16.91	16.91	33.82	5659	122
36090.80319	18236.11232	113.21	22.75	22.75	45.50	2692	122
430.7031883	18384.31232	-354.79	17.12	17.12	34.24	7730	122
10278.10319	18615.11232	-85.79	40.15	40.15	80.31	1785	122
31458.20319	18615.81232	-104.79	26.99	26.99	53.98	1908	122
26705.20319	18952.31232	-4.78997	23.95	23.95	47.90	2367	122
20987.50319	19539.41232	-100.79	29.65	29.65	59.30	1406	122
22401.30319	19869.91232	351.21	47.03	47.03	94.06	1484	122
6272.203188	20353.01232	-339.79	31.58	31.58	63.16	2074	122
6914.003188	20817.41232	176.21	25.69	25.69	51.39	1980	122
19810.50319	22196.81232	-373.79	71.59	71.59	143.18	1256	122
21121.90319	22709.71232	-104.79	18.44	18.44	36.88	3793	122
22362.40319	22702.21232	-207.79	17.12	17.12	34.24	5523	122
10516.20319	23293.31232	193.21	38.98	38.98	77.95	1207	122
13290.50319	24322.11232	-246.79	22.56	22.56	45.12	3195	122
28011.30319	25903.21232	-196.79	44.79	44.79	89.58	1313	122
29252.00319	25995.51232	-165.79	34.48	34.48	68.95	1564	122
8116.903188	26808.11232	65.21	28.66	28.66	57.32	1460	122
11504.50319	27161.81232	230.21	32.45	32.45	64.90	1630	122
7594.403188	27868.71232	52.21	24.07	24.07	48.14	1849	122
32489.50319	28056.11232	-246.79	33.70	33.70	67.40	1781	122
10978.00319	28232.61232	-38.79	24.85	24.85	49.69	1388	122
26202.50319	30734.71232	-190.79	32.50	32.50	65.00	1958	122
3641.403188	30917.41232	366.21	35.35	35.35	70.70	1575	122
16348.80319	30940.21232	-39.79	29.32	29.32	58.64	1559	122
34096.30319	32273.01232	-41.79	20.25	20.25	40.51	1894	122
10881.70319	32965.71232	-37.79	24.96	24.96	49.93	1636	122
25782.10319	33030.41232	-341.79	29.15	29.15	58.31	2485	122
27387.20319	33834.11232	232.21	46.13	46.13	92.27	1084	122
4428.503188	34078.01232	-174.79	22.58	22.58	45.17	1869	122
32337.00319	34176.81232	150.21	34.24	34.24	68.48	1164	122
35935.80319	34655.71232	-343.79	34.85	34.85	69.71	2133	122
15124.20319	34993.41232	-347.79	17.73	17.73	35.47	4908	122
35114.80319	34819.01232	-258.79	34.52	34.52	69.05	2099	122
9267.903188	37206.01232	-228.79	20.51	20.51	41.02	1678	122
35886.90319	37902.31232	-253.79	34.34	34.34	68.67	2192	122
21865.40319	38309.91232	267.21	24.68	24.68	49.36	1743	122
25733.10319	38438.01232	370.21	31.70	31.70	63.40	2237	122
16825.60319	39212.91232	-350.79	38.62	38.62	77.24	1068	122
15103.40319	39569.01232	165.21	15.99	15.99	31.98	2820	122
19867.20319	39599.91232	-193.79	45.29	45.29	90.57	1122	122
32164.21851	2398.61403	116.877	33.21	33.21	66.41	1448	130
5380.018509	2589.21403	7.87741	27.39	27.39	54.78	1509	130
10390.01851	3567.61403	244.877	8.15	8.15	16.30	16380	130
8975.618509	3669.61403	38.8774	26.47	26.47	52.94	1619	130
10610.61851	4791.71403	-163.123	23.62	23.62	47.24	3545	130
14927.71851	4724.61403	-23.1226	36.22	36.22	72.44	1369	130
18707.31851	6016.71403	-167.123	44.34	44.34	88.69	1268	130
9579.418509	6240.61403	96.8774	32.83	32.83	65.66	2121	130
8819.218509	6439.81403	369.877	54.52	54.52	109.04	1244	130
13811.61851	7282.31403	-77.1226	31.72	31.72	63.44	1392	130
10160.21851	7332.11403	-263.123	27.44	27.44	54.87	2233	130
19934.31851	7917.91403	-14.1226	36.20	36.20	72.39	1964	130
30370.21851	9958.81403	-230.123	17.17	17.17	34.34	6293	130
31682.71851	10566.31403	221.877	22.47	22.47	44.93	2542	130
24034.31851	10801.61403	-208.123	38.29	38.29	76.58	1383	130
25214.01851	11036.81403	29.8774	23.60	23.60	47.19	3364	130
39982.31851	11538.21403	225.877	32.71	32.71	65.42	1917	130
27080.01851	12323.81403	-228.123	43.57	43.57	87.14	1213	130
3289.318509	12426.81403	-103.123	68.74	68.74	137.48	1005	130
17683.41851	12715.81403	-91.1226	30.24	30.24	60.48	1360	130
34530.91851	13500.81403	-80.1226	37.82	37.82	75.64	1132	130
16221.21851	13533.61403	-276.123	48.11	48.11	96.23	1266	130
9472.418509	14345.71403	-197.123	21.43	21.43	42.86	3466	130
36548.71851	14910.61403	-398.123	27.22	27.22	54.45	5036	130
3297.218509	15791.61403	-27.1226	19.78	19.78	39.56	4309	130
4778.118509	15745.51403	234.877	11.61	11.61	23.22	10839	130
10157.51851	15865.81403	-247.123	25.43	25.43	50.87	3013	130
31765.51851	16099.11403	231.877	24.09	24.09	48.18	3640	130
13088.81851	15973.91403	-224.123	50.66	50.66	101.31	1104	130
33044.81851	18083.41403	197.877	36.60	36.60	73.19	1461	130
33379.01851	18837.91403	352.877	46.11	46.11	92.22	1543	130
9455.618509	19704.71403	-119.123	29.39	29.39	58.78	1551	130
3978.218509	19872.21403	-261.123	23.86	23.86	47.71	3343	130
7320.018509	19940.41403	-295.123	26.21	26.21	52.42	3183	130
27741.01851	20577.71403	-155.123	20.09	20.09	40.18	4478	130
182.9185089	21427.91403	319.877	37.07	37.07	74.14	1201	130
32671.41851	22280.01403	142.877	36.13	36.13	72.25	1750	130
21027.81851	23596.01403	-24.1226	21.67	21.67	43.33	4156	130
32370.11851	24120.11403	-151.123	19.41	19.41	38.81	5387	130
24900.21851	24361.81403	-70.1226	19.71	19.71	39.42	3895	130
22049.41851	26300.21403	212.877	10.29	10.29	20.58	13351	130
18435.71851	26443.41403	-26.1226	28.75	28.75	57.51	1393	130
17949.41851	27399.91403	-147.123	41.57	41.57	83.13	1127	130
35027.81851	27774.31403	-73.1226	14.25	14.25	28.50	6438	130
14645.51851	27953.61403	-267.123	13.24	13.24	26.47	9757	130
20720.51851	28046.01403	-43.1226	35.51	35.51	71.03	2014	130
4562.918509	30169.11403	-348.123	17.33	17.33	34.67	6701	130
6224.118509	30554.91403	-144.123	25.41	25.41	50.82	1739	130
26118.41851	30699.81403	74.8774	28.71	28.71	57.41	1887	130
36857.31851	30831.31403	-356.123	23.48	23.48	46.96	5365	130
38778.91851	31697.51403	-356.123	38.74	38.74	77.48	2236	130
11216.51851	33647.31403	319.877	32.05	32.05	64.10	2752	130
16695.41851	33982.41403	-280.123	48.51	48.51	97.03	1145	130
418.4185089	34626.71403	-314.123	20.77	20.77	41.54	4332	130
35175.31851	35093.41403	-135.123	15.64	15.64	31.27	8816	130
15035.61851	35219.61403	-196.123	33.65	33.65	67.31	1370	130
37399.31851	35619.01403	-151.123	24.42	24.42	48.84	2047	130
13462.21851	37291.31403	-105.123	25.93	25.93	51.86	2152	130
19082.41851	37234.11403	-117.123	49.03	49.03	98.06	1175	130
18894.01851	37984.71403	160.877	21.50	21.50	43.00	2750	130
35091.41851	38287.01403	2.87741	29.01	29.01	58.03	1342	130
21715.81851	38985.01403	-111.123	24.94	24.94	49.88	1735	130
5051.933829	414.7157418	-21.4552	28.64	28.64	57.27	1488	138
6934.833829	908.9157418	-385.455	16.18	16.18	32.36	8950	138
25572.23383	1065.315742	-75.4552	32.50	32.50	65.00	1269	138
22256.33383	1426.115742	-352.455	55.20	55.20	110.40	1207	138
17537.63383	1990.315742	274.545	37.40	37.40	74.79	1320	138
37580.93383	1886.915742	72.5448	24.37	24.37	48.75	2739	138
10408.83383	3568.715742	264.545	11.99	11.99	23.97	7691	138
366.0338294	7176.515742	247.545	28.42	28.42	56.85	1279	138
858.6338294	7254.115742	-216.455	30.31	30.31	60.62	1881	138
883.3338294	7654.515742	-285.455	41.02	41.02	82.05	1250	138
18847.33383	9233.215742	-46.4552	42.79	42.79	85.58	1250	138
302.6338294	9163.415742	242.545	28.00	28.00	56.00	1266	138
28566.73383	10640.91574	-154.455	35.96	35.96	71.92	2607	138
19157.83383	12530.11574	371.545	50.04	50.04	100.09	1409	138
8905.333829	13170.81574	-251.455	13.73	13.73	27.46	6730	138
38332.23383	13432.11574	-279.455	27.29	27.29	54.59	4071	138
15973.03383	13987.61574	-186.455	25.65	25.65	51.29	3108	138
26005.53383	14412.31574	316.545	22.75	22.75	45.50	4774	138
23157.33383	14787.61574	-195.455	57.67	57.67	115.35	1009	138
39335.33383	15162.31574	-97.4552	32.83	32.83	65.66	2053	138
33717.83383	15531.91574	-194.455	49.17	49.17	98.34	1196	138
19365.83383	16977.61574	39.5448	22.23	22.23	44.46	3396	138
14727.13383	17341.91574	5.54478	27.58	27.58	55.15	1313	138
34695.43383	17285.21574	87.5448	20.28	20.28	40.55	3697	138
10272.93383	17639.41574	-299.455	16.06	16.06	32.12	9877	138
3260.033829	17801.11574	304.545	22.42	22.42	44.84	2616	138
12027.13383	18320.91574	-270.455	33.72	33.72	67.45	2990	138
31322.03383	19222.11574	370.545	45.90	45.90	91.80	1568	138
28720.93383	19280.71574	-131.455	36.55	36.55	73.10	1573	138
4035.333829	20035.41574	117.545	32.55	32.55	65.09	1242	138
19799.03383	20219.61574	-360.455	38.74	38.74	77.48	2681	138
29649.13383	20406.11574	-293.455	19.88	19.88	39.75	4764	138
32523.73383	20697.91574	-40.4552	38.53	38.53	77.06	1248	138
38339.43383	21345.81574	-34.4552	29.56	29.56	59.11	1599	138
31663.03383	22327.21574	-157.455	19.05	19.05	38.10	3674	138
32688.73383	22059.31574	-400.455	58.31	58.31	116.62	1604	138
9378.533829	22745.71574	-22.4552	36.31	36.31	72.63	1349	138
20130.43383	22743.51574	298.545	29.58	29.58	59.16	3216	138
24915.73383	24416.31574	-196.455	34.81	34.81	69.61	1942	138
8343.533829	25450.21574	-157.455	26.47	26.47	52.94	2215	138
24709.73383	26203.01574	-257.455	48.11	48.11	96.23	1556	138
5156.633829	27116.81574	47.5448	24.00	24.00	47.99	1385	138
22642.33383	27123.91574	46.5448	34.78	34.78	69.57	1231	138
16279.33383	27229.11574	-292.455	42.60	42.60	85.20	1489	138
35045.53383	27860.81574	-215.455	25.17	25.17	50.35	2880	138
20232.63383	28194.61574	-230.455	40.60	40.60	81.20	1438	138
17143.33383	28557.21574	-51.4552	31.84	31.84	63.68	1204	138
30179.23383	29055.41574	-353.455	31.70	31.70	63.40	2588	138
8522.233829	29573.11574	-375.455	31.20	31.20	62.41	3300	138
12011.83383	30535.51574	171.545	20.61	20.61	41.21	3863	138
31830.13383	32207.31574	74.5448	10.83	10.83	21.67	10371	138
16110.43383	32192.91574	-323.455	30.71	30.71	61.42	2545	138
7906.633829	33452.41574	-313.455	15.05	15.05	30.10	6379	138
34357.03383	33563.81574	55.5448	40.53	40.53	81.06	1121	138
17530.93383	33897.91574	-336.455	27.74	27.74	55.48	3281	138
22876.63383	33859.21574	257.545	45.50	45.50	91.00	1114	138
30100.13383	33968.81574	-63.4552	32.97	32.97	65.94	1737	138
18060.83383	34557.91574	-329.455	33.84	33.84	67.68	1920	138
15982.63383	34814.01574	-65.4552	13.35	13.35	26.71	7291	138
38708.33383	34993.31574	-147.455	40.06	40.06	80.12	1480	138
26485.83383	35925.41574	-263.455	40.32	40.32	80.64	1198	138
30097.03383	36650.21574	78.5448	19.85	19.85	39.71	3298	138
10818.73383	36861.61574	-91.4552	13.54	13.54	27.08	4273	138
14322.53383	39707.51574	380.545	20.89	20.89	41.78	2155	138
4139.74915	1051.417454	251.212	24.89	24.89	49.78	2600	146
30789.24915	1147.317454	66.2122	33.44	33.44	66.88	1201	146
8948.34915	2499.717454	59.2122	18.09	18.09	36.17	4673	146
20715.44915	4412.217454	-379.788	27.13	27.13	54.26	2942	146
37719.44915	4726.217454	391.212	35.68	35.68	71.36	1444	146
22833.34915	4946.317454	270.212	16.25	16.25	32.50	6020	146
2044.84915	5210.717454	27.2122	12.08	12.08	24.16	7630	146
6598.74915	8213.317454	-36.7878	29.04	29.04	58.07	2092	146
21892.64915	8980.517454	329.212	37.68	37.68	75.36	1477	146
16475.24915	9183.117454	-225.788	28.94	28.94	57.89	1988	146
9096.94915	9352.817454	-41.7878	28.97	28.97	57.93	1799	146
5670.04915	9820.617454	-152.788	17.97	17.97	35.94	4088	146
28538.74915	10692.01745	-133.788	23.43	23.43	46.86	2327	146
12623.84915	11222.71745	-399.788	42.37	42.37	84.73	1864	146
652.64915	11665.01745	-337.788	56.68	56.68	113.37	1189	146
3679.94915	11417.01745	-37.7878	9.21	9.21	18.42	12729	146
11340.34915	11615.31745	101.212	13.45	13.45	26.89	4369	146
40203.34915	11626.61745	211.212	13.87	13.87	27.74	9014	146
8032.24915	11843.01745	-123.788	14.13	14.13	28.26	6216	146
2539.94915	12080.61745	-172.788	51.53	51.53	103.05	1040	146
17716.24915	12839.01745	-45.7878	17.57	17.57	35.14	4585	146
18104.14915	13454.31745	252.212	21.05	21.05	42.11	3767	146
28024.34915	13765.81745	-283.788	46.11	46.11	92.22	1620	146
7746.54915	14254.91745	-356.788	28.78	28.78	57.56	3834	146
36627.24915	15025.91745	-153.788	30.92	30.92	61.84	2064	146
16127.34915	15488.81745	-105.788	24.28	24.28	48.56	2802	146
10185.14915	15768.91745	-51.7878	18.53	18.53	37.07	3467	146
37598.54915	16224.91745	203.212	23.29	23.29	46.58	2858	146
39069.74915	16316.61745	113.212	22.82	22.82	45.64	3181	146
21279.34915	16987.31745	185.212	12.81	12.81	25.62	8571	146
35321.64915	17420.21745	-387.788	59.39	59.39	118.79	1401	146
5584.34915	17625.31745	-140.788	31.75	31.75	63.49	2215	146
39558.54915	18108.21745	20.2122	25.20	25.20	50.40	1455	146
37838.44915	18881.41745	363.212	50.63	50.63	101.27	1546	146
35590.94915	19115.31745	134.212	35.80	35.80	71.59	1907	146
38530.04915	19302.01745	-161.788	37.09	37.09	74.18	1436	146
3522.24915	20565.81745	-319.788	54.80	54.80	109.60	1149	146
31611.94915	21477.11745	-121.788	33.09	33.09	66.18	1855	146
33808.24915	21902.81745	-226.788	58.97	58.97	117.94	1087	146
13463.34915	22121.41745	71.2122	20.65	20.65	41.31	4431	146
29218.14915	22229.91745	-160.788	43.12	43.12	86.24	1050	146
34319.24915	22524.21745	-96.7878	51.41	51.41	102.82	1577	146
20076.64915	22780.11745	-66.7878	42.51	42.51	85.02	1836	146
17681.14915	23289.11745	135.212	16.67	16.67	33.35	2782	146
35383.74915	23407.01745	64.2122	31.70	31.70	63.40	1452	146
2275.84915	24164.71745	-33.7878	10.60	10.60	21.20	7017	146
20105.34915	25015.21745	-200.788	51.01	51.01	102.02	1026	146
30034.34915	25238.71745	-239.788	40.65	40.65	81.29	1808	146
5230.74915	25981.71745	-273.788	24.42	24.42	48.84	2668	146
16969.34915	26369.31745	-163.788	46.18	46.18	92.36	1207	146
3199.94915	26701.81745	-324.788	9.82	9.82	19.64	12701	146
20059.04915	26954.11745	-279.788	27.91	27.91	55.81	2619	146
24036.54915	27315.71745	-249.788	57.34	57.34	114.69	1173	146
31092.74915	27556.11745	-248.788	18.75	18.75	37.49	4767	146
11217.24915	28555.81745	243.212	18.53	18.53	37.07	3995	146
19413.34915	29453.61745	-78.7878	27.51	27.51	55.01	2245	146
8476.94915	29376.61745	-246.788	34.64	34.64	69.28	1995	146
24960.54915	30292.41745	-50.7878	31.72	31.72	63.44	1592	146
33523.74915	30661.51745	-256.788	55.08	55.08	110.17	1336	146
34309.64915	30598.91745	-42.7878	25.43	25.43	50.87	3483	146
8647.14915	30985.21745	209.212	35.47	35.47	70.93	1692	146
37067.34915	32611.51745	-177.788	22.33	22.33	44.65	2723	146
32712.94915	32707.11745	-168.788	44.89	44.89	89.77	1109	146
4954.64915	33659.31745	-216.788	17.99	17.99	35.98	4115	146
32057.94915	33863.81745	-381.788	38.65	38.65	77.29	3791	146
7646.64915	34280.71745	249.212	11.37	11.37	22.75	9558	146
40486.44915	34925.21745	-329.788	50.59	50.59	101.17	1074	146
35112.24915	35024.11745	0.212164	16.13	16.13	32.26	4753	146
28377.54915	36505.31745	-180.788	32.38	32.38	64.76	1368	146
40406.34915	37007.91745	39.2122	34.43	34.43	68.86	1484	146
842.84915	36976.01745	-124.788	18.04	18.04	36.08	3130	146
14340.74915	39633.71745	198.212	22.56	22.56	45.12	1459	146
26477.44915	39492.41745	148.212	19.45	19.45	38.90	4337	146
11057.24915	39717.61745	-327.788	19.69	19.69	39.38	2984	146
26158.54915	40285.91745	313.212	41.59	41.59	83.18	1371	146
26348.36447	657.1191656	-146.12	32.66	32.66	65.33	1851	154
8074.364471	916.8191656	-299.12	12.41	12.41	24.82	8094	154
30780.26447	1082.419166	-26.1205	24.92	24.92	49.83	1220	154
24438.86447	1909.819166	-161.12	35.54	35.54	71.07	1765	154
22189.36447	2345.819166	-45.1205	39.54	39.54	79.08	1115	154
25259.46447	2338.619166	46.8795	27.39	27.39	54.78	1948	154
11201.26447	3112.319166	-74.1205	32.73	32.73	65.47	1594	154
10321.36447	3604.419166	321.88	13.02	13.02	26.05	9312	154
7079.164471	4322.719166	-396.12	31.93	31.93	63.87	2529	154
34669.76447	4897.019166	-60.1205	26.96	26.96	53.93	1645	154
4369.964471	5889.219166	314.88	31.96	31.96	63.91	2116	154
40287.86447	5839.219166	-270.12	20.37	20.37	40.74	4160	154
17027.66447	7089.419166	176.88	21.27	21.27	42.53	3926	154
27915.16447	9067.719166	-94.1205	27.58	27.58	55.15	1598	154
9533.564471	11097.21917	31.8795	21.81	21.81	43.61	2270	154
2214.264471	11627.31917	-144.12	25.93	25.93	51.86	1840	154
15351.56447	13513.11917	244.88	28.92	28.92	57.84	2581	154
37130.66447	13551.31917	2.87954	42.65	42.65	85.30	1175	154
41216.46447	13603.01917	-120.12	51.20	51.20	102.40	1010	154
35638.36447	16118.61917	-24.1205	38.46	38.46	76.91	1161	154
1564.664471	16856.21917	-262.12	38.03	38.03	76.07	1286	154
36909.46447	16992.81917	301.88	56.59	56.59	113.18	1094	154
39210.56447	17434.51917	-92.1205	38.06	38.06	76.11	1534	154
35891.16447	17633.41917	-368.12	13.78	13.78	27.55	10419	154
1661.664471	17995.91917	364.88	27.67	27.67	55.34	3150	154
37649.46447	19546.41917	16.8795	31.98	31.98	63.96	1319	154
13386.86447	20840.91917	-138.12	41.92	41.92	83.84	1645	154
36726.66447	21263.11917	118.88	39.05	39.05	78.09	1042	154
9919.564471	21353.61917	-9.12046	38.29	38.29	76.58	1277	154
378.2644705	21592.91917	140.88	36.10	36.10	72.20	1068	154
28522.26447	21591.41917	-88.1205	37.99	37.99	75.97	1314	154
12298.86447	22388.31917	-246.12	26.56	26.56	53.13	3551	154
40059.36447	22157.21917	-40.1205	16.79	16.79	33.58	5832	154
9176.164471	22755.01917	-228.12	23.03	23.03	46.06	2943	154
7450.764471	23894.41917	106.88	20.02	20.02	40.03	3386	154
14873.96447	24556.61917	-92.1205	28.80	28.80	57.60	2274	154
18973.36447	24844.61917	-272.12	17.95	17.95	35.89	5412	154
28277.06447	25529.21917	-382.12	62.55	62.55	125.10	1429	154
15326.96447	27500.91917	281.88	32.88	32.88	65.75	1568	154
32406.86447	27911.51917	-264.12	23.17	23.17	46.35	2579	154
550.2644705	28353.01917	-262.12	43.45	43.45	86.90	1130	154
25213.86447	28892.51917	-178.12	44.89	44.89	89.77	1215	154
23959.06447	29234.01917	153.88	40.25	40.25	80.49	1189	154
40818.66447	29372.81917	-236.12	26.49	26.49	52.99	3224	154
5460.164471	29768.81917	266.88	36.81	36.81	73.62	1131	154
39779.46447	29819.31917	54.8795	28.54	28.54	57.09	1366	154
33593.36447	30376.01917	-225.12	48.14	48.14	96.27	1073	154
32354.16447	30555.41917	-117.12	27.86	27.86	55.72	1609	154
7475.564471	30956.91917	-56.1205	35.14	35.14	70.27	1237	154
18803.46447	31304.51917	-72.1205	70.65	70.65	141.30	1001	154
23600.76447	31596.41917	258.88	42.72	42.72	85.44	1337	154
38710.26447	31655.81917	-175.12	33.13	33.13	66.27	1821	154
27950.86447	32798.91917	-105.12	19.78	19.78	39.56	4711	154
2910.164471	32881.31917	-63.1205	16.81	16.81	33.63	2938	154
4475.564471	34082.81917	-251.12	22.02	22.02	44.04	2706	154
14393.46447	34177.91917	-74.1205	19.31	19.31	38.62	1966	154
31588.36447	34579.61917	229.88	49.53	49.53	99.05	1132	154
14959.26447	34571.91917	170.88	39.71	39.71	79.41	1128	154
28274.06447	36317.21917	-396.12	31.63	31.63	63.26	2247	154
13002.06447	38584.71917	-68.1205	25.86	25.86	51.72	1431	154
10443.76447	40402.51917	-81.1205	22.09	22.09	44.18	1752	154
12073.07979	814.4208775	-349.453	33.25	33.25	66.51	1734	162
19912.77979	1429.020878	255.547	22.02	22.02	44.04	3581	162
26315.87979	2025.720878	195.547	9.28	9.28	18.56	14419	162
20552.97979	3006.020878	17.5469	11.52	11.52	23.03	7387	162
4526.979791	3192.020878	95.5469	14.51	14.51	29.01	3634	162
13274.67979	3589.520878	-120.453	28.10	28.10	56.19	2122	162
8540.379791	4876.620878	164.547	41.59	41.59	83.18	1136	162
10646.07979	4754.120878	-394.453	20.72	20.72	41.45	7052	162
27833.27979	4849.020878	-94.4531	26.07	26.07	52.14	1900	162
22403.47979	5728.920878	-188.453	45.15	45.15	90.29	1806	162
12598.57979	6087.320878	-34.4531	11.52	11.52	23.03	7505	162
10469.67979	6803.620878	323.547	32.03	32.03	64.06	1789	162
5093.779791	7229.420878	-400.453	44.77	44.77	89.54	1784	162
28756.27979	8187.920878	107.547	38.01	38.01	76.02	1407	162
31504.07979	9114.920878	-193.453	47.64	47.64	95.28	1354	162
16808.97979	9828.620878	-310.453	32.48	32.48	64.95	2538	162
30357.87979	9948.720878	-181.453	19.36	19.36	38.72	5238	162
25234.57979	11011.42088	-355.453	67.00	67.00	134.00	1175	162
31774.87979	11264.02088	-142.453	32.38	32.38	64.76	2689	162
37209.87979	11480.52088	-170.453	44.09	44.09	88.17	1128	162
14820.57979	11771.82088	310.547	44.79	44.79	89.58	1077	162
33421.37979	12226.52088	-93.4531	19.73	19.73	39.47	3423	162
2956.979791	12744.32088	218.547	44.51	44.51	89.02	1103	162
35977.07979	13988.12088	-303.453	24.30	24.30	48.61	5911	162
14106.37979	14813.22088	-107.453	26.75	26.75	53.51	1886	162
38628.37979	14894.12088	225.547	30.40	30.40	60.81	1368	162
21357.17979	16984.82088	-23.4531	14.81	14.81	29.63	7184	162
37855.77979	17214.72088	1.54692	49.20	49.20	98.39	1047	162
14784.37979	17341.02088	107.547	22.98	22.98	45.97	2578	162
39222.07979	17290.72088	-194.453	21.74	21.74	43.47	3914	162
15948.67979	17696.52088	-354.453	30.19	30.19	60.38	2558	162
25207.27979	19432.12088	-138.453	16.27	16.27	32.55	5092	162
12608.97979	20940.22088	-83.4531	16.46	16.46	32.92	4733	162
549.679791	21649.22088	32.5469	20.46	20.46	40.93	2934	162
13528.67979	22108.62088	197.547	41.54	41.54	83.08	1186	162
533.779791	22948.32088	-134.453	21.52	21.52	43.05	1988	162
25837.37979	22749.12088	-71.4531	20.94	20.94	41.87	3351	162
5422.479791	23630.92088	-271.453	42.13	42.13	84.26	1285	162
9397.979791	23611.52088	-130.453	39.09	39.09	78.19	1462	162
15401.97979	24982.92088	27.5469	13.05	13.05	26.09	8463	162
27218.27979	25500.82088	133.547	27.81	27.81	55.63	2556	162
14763.27979	27701.72088	-11.4531	25.50	25.50	51.01	2890	162
12328.07979	28111.52088	-33.4531	34.88	34.88	69.76	1891	162
10848.07979	28544.52088	293.547	45.45	45.45	90.90	1213	162
16084.17979	30876.02088	-276.453	29.18	29.18	58.36	2286	162
11580.57979	31155.12088	-122.453	20.21	20.21	40.41	3271	162
16839.97979	31252.92088	376.547	41.35	41.35	82.71	1763	162
27881.87979	31437.92088	338.547	46.56	46.56	93.12	2112	162
14358.97979	31546.22088	182.547	19.15	19.15	38.29	4709	162
32658.37979	31643.92088	65.5469	17.52	17.52	35.04	4132	162
36182.87979	33481.22088	-162.453	39.21	39.21	78.42	1035	162
7917.679791	33388.22088	-114.453	12.34	12.34	24.68	8337	162
9810.879791	34717.22088	-128.453	41.00	41.00	82.00	1204	162
14143.57979	35227.42088	216.547	24.70	24.70	49.41	2588	162
8602.079791	35220.92088	-183.453	16.53	16.53	33.06	3122	162
25472.47979	36524.32088	-185.453	22.80	22.80	45.59	4291	162
19103.97979	37246.62088	-96.4531	20.70	20.70	41.40	2650	162
40356.27979	37200.22088	-216.453	47.12	47.12	94.25	1111	162
37256.07979	37853.42088	-283.453	29.39	29.39	58.78	2824	162
18280.09511	645.4225895	-39.7857	19.41	19.41	38.81	1830	170
2041.795112	1338.522589	-288.786	39.82	39.82	79.65	1233	170
12306.59511	1288.022589	243.214	28.57	28.57	57.13	1716	170
662.0951116	1711.022589	243.214	33.91	33.91	67.82	1285	170
7984.095112	1891.722589	-373.786	26.87	26.87	53.74	2246	170
9224.895112	1970.222589	-95.7857	43.76	43.76	87.51	1041	170
16232.19511	2213.322589	-395.786	21.27	21.27	42.53	5503	170
35346.39511	2594.422589	157.214	49.36	49.36	98.72	1094	170
24648.89511	2889.622589	237.214	23.24	23.24	46.49	3230	170
27048.09511	2949.022589	-47.7857	15.47	15.47	30.94	5919	170
8900.095112	3564.022589	-400.786	19.64	19.64	39.28	4182	170
2115.095112	3964.822589	22.2143	19.95	19.95	39.89	2809	170
18986.89511	4191.322589	263.214	17.22	17.22	34.43	3431	170
7538.995112	5561.022589	-156.786	36.06	36.06	72.11	1567	170
8211.995112	5575.922589	396.214	44.25	44.25	88.50	2334	170
11933.49511	5715.922589	29.2143	35.07	35.07	70.13	1856	170
35360.49511	6017.322589	-4.7857	16.16	16.16	32.31	2376	170
2250.095112	6244.722589	89.2143	24.00	24.00	47.99	1939	170
23094.79511	6288.122589	378.214	55.48	55.48	110.97	1686	170
15748.79511	6721.622589	-307.786	47.45	47.45	94.91	1846	170
9191.895112	9613.122589	-254.786	19.38	19.38	38.76	6719	170
27409.89511	10321.72259	209.214	47.12	47.12	94.25	1245	170
3629.095112	11439.62259	156.214	19.78	19.78	39.56	2434	170
24091.59511	12405.72259	-78.7857	23.20	23.20	46.39	2925	170
5641.695112	13508.62259	52.2143	22.09	22.09	44.18	2747	170
1611.095112	13899.62259	-215.786	34.34	34.34	68.67	1632	170
27746.99511	15474.82259	52.2143	20.16	20.16	40.32	2958	170
25074.09511	15628.52259	24.2143	33.84	33.84	67.68	1092	170
949.5951116	16456.72259	13.2143	31.98	31.98	63.96	1431	170
20545.09511	16640.42259	-71.7857	13.07	13.07	26.14	8422	170
35855.89511	17597.12259	-143.786	24.92	24.92	49.83	1952	170
13414.49511	18450.92259	172.214	25.20	25.20	50.40	2459	170
12041.59511	20126.72259	9.2143	14.01	14.01	28.02	4507	170
34000.59511	20208.52259	-354.786	45.15	45.15	90.29	1997	170
6298.795112	20807.42259	5.2143	30.80	30.80	61.61	1674	170
11153.49511	21214.72259	180.214	24.99	24.99	49.97	3518	170
34730.39511	21254.32259	-41.7857	29.25	29.25	58.50	2549	170
36619.99511	21276.42259	47.2143	14.51	14.51	29.01	7778	170
31022.19511	21564.82259	-250.786	55.67	55.67	111.34	1026	170
36999.49511	21424.32259	168.214	39.63	39.63	79.27	1088	170
35020.69511	22035.32259	-85.7857	48.77	48.77	97.54	1225	170
40163.09511	22219.92259	108.214	31.49	31.49	62.97	1892	170
11036.99511	22358.52259	-30.7857	15.21	15.21	30.43	6635	170
2037.095112	23636.22259	52.2143	33.96	33.96	67.92	1076	170
7662.995112	25556.62259	-248.786	20.54	20.54	41.07	3778	170
34844.29511	26057.32259	-171.786	34.55	34.55	69.10	1548	170
7070.095112	26211.02259	213.214	19.78	19.78	39.56	3307	170
8228.795112	26565.22259	-252.786	15.38	15.38	30.76	8140	170
5494.095112	26680.62259	-355.786	20.82	20.82	41.64	6405	170
33113.09511	26655.92259	38.2143	24.59	24.59	49.17	2239	170
16237.29511	26897.22259	-330.786	12.13	12.13	24.26	10741	170
6135.795112	26917.42259	301.214	39.52	39.52	79.03	1309	170
14772.19511	27647.32259	-21.7857	12.43	12.43	24.87	10075	170
15094.69511	28544.12259	23.2143	42.08	42.08	84.17	1362	170
31001.89511	28845.62259	70.2143	40.53	40.53	81.06	1138	170
19560.59511	29411.12259	-132.786	41.64	41.64	83.27	1255	170
40971.99511	29380.22259	356.214	38.13	38.13	76.25	1267	170
38026.09511	29709.72259	-222.786	34.59	34.59	69.19	1557	170
32419.59511	30511.72259	66.2143	16.39	16.39	32.78	7191	170
36405.59511	30355.02259	285.214	42.98	42.98	85.96	1092	170
14395.49511	30898.22259	-68.7857	37.59	37.59	75.17	1096	170
7495.595112	30952.42259	-237.786	46.65	46.65	93.31	1628	170
20824.49511	31324.22259	-190.786	42.91	42.91	85.82	1053	170
25217.79511	31274.22259	305.214	39.99	39.99	79.98	1464	170
14940.09511	31638.02259	129.214	16.74	16.74	33.49	3864	170
23117.49511	31627.22259	161.214	41.78	41.78	83.56	1137	170
30624.79511	31908.42259	-237.786	38.72	38.72	77.43	1780	170
22770.99511	33150.52259	-205.786	48.02	48.02	96.04	1232	170
11458.69511	34761.92259	-143.786	26.26	26.26	52.52	1591	170
40498.99511	34851.42259	-57.7857	15.61	15.61	31.23	4588	170
9456.395112	35123.02259	83.2143	16.44	16.44	32.88	3629	170
16058.99511	35356.42259	-146.786	18.44	18.44	36.88	3943	170
21892.69511	35656.62259	-207.786	19.97	19.97	39.94	2588	170
16151.49511	36604.82259	21.2143	23.10	23.10	46.21	2148	170
15556.59511	36847.22259	-286.786	41.50	41.50	82.99	1154	170
38416.79511	36689.22259	-276.786	43.26	43.26	86.52	1304	170
34735.39511	37666.22259	-276.786	36.71	36.71	73.43	2005	170
24965.69511	39173.72259	-242.786	20.65	20.65	41.31	3437	170
22798.29511	39866.62259	18.2143	17.52	17.52	35.04	3010	170
15777.61043	421.3243014	205.882	35.84	35.84	71.69	1276	178
23110.51043	557.4243014	-67.1183	15.80	15.80	31.60	4423	178
15117.11043	1022.224301	-139.118	21.67	21.67	43.33	2109	178
12174.91043	1171.924301	-231.118	23.53	23.53	47.05	2344	178
24255.31043	1714.124301	273.882	15.38	15.38	30.76	6317	178
24559.61043	1711.424301	220.882	26.52	26.52	53.03	1784	178
25613.11043	1750.924301	-8.11832	12.60	12.60	25.20	5907	178
6869.310432	2251.824301	19.8817	28.75	28.75	57.51	1570	178
17613.81043	3693.224301	-109.118	32.71	32.71	65.42	1700	178
30268.61043	3936.924301	-158.118	34.41	34.41	68.81	1210	178
7025.610432	4447.724301	-279.118	14.22	14.22	28.45	10200	178
11782.81043	4461.224301	-244.118	10.27	10.27	20.54	13853	178
13420.01043	5201.424301	-188.118	47.99	47.99	95.99	1090	178
11886.61043	5730.424301	-21.1183	17.12	17.12	34.24	3249	178
18794.11043	5723.424301	259.882	17.29	17.29	34.57	6874	178
4722.510432	6479.924301	52.8817	25.08	25.08	50.16	2736	178
10657.61043	6807.824301	233.882	45.92	45.92	91.84	1162	178
12714.11043	6807.924301	-209.118	20.63	20.63	41.26	3833	178
20309.51043	8063.324301	297.882	16.06	16.06	32.12	7473	178
28048.31043	8972.824301	-65.1183	22.28	22.28	44.56	4162	178
31787.41043	10650.0243	310.882	17.69	17.69	35.37	6277	178
789.7104321	11462.7243	383.882	24.99	24.99	49.97	3995	178
4851.610432	11786.6243	-238.118	29.06	29.06	58.12	2621	178
23213.41043	12571.1243	-130.118	14.84	14.84	29.67	6565	178
8817.810432	13877.4243	-349.118	51.76	51.76	103.53	1321	178
33716.01043	13959.5243	-80.1183	36.48	36.48	72.96	1876	178
21612.51043	14302.5243	-275.118	10.83	10.83	21.67	13106	178
20365.61043	14457.4243	-37.1183	42.23	42.23	84.45	1124	178
32929.91043	15013.1243	331.882	44.01	44.01	88.03	1475	178
41237.31043	15611.9243	-234.118	50.44	50.44	100.89	1045	178
5240.410432	16305.1243	-279.118	25.22	25.22	50.44	3906	178
3518.710432	19691.1243	237.882	32.57	32.57	65.14	1185	178
8974.410432	20881.1243	354.882	33.39	33.39	66.79	2249	178
33712.61043	22263.1243	-276.118	48.30	48.30	96.60	1243	178
35181.81043	22506.0243	-104.118	16.08	16.08	32.17	6365	178
22435.61043	23154.9243	-197.118	31.56	31.56	63.11	1525	178
17723.41043	23322.1243	241.882	22.82	22.82	45.64	2092	178
18965.81043	24729.0243	-310.118	18.23	18.23	36.46	9524	178
10822.21043	26754.7243	-388.118	37.70	37.70	75.41	1863	178
16222.41043	26894.3243	-305.118	29.32	29.32	58.64	2285	178
3371.610432	27699.8243	363.882	36.86	36.86	73.71	1352	178
651.1104321	27908.0243	-153.118	13.78	13.78	27.55	7395	178
36668.31043	28410.5243	-139.118	35.42	35.42	70.84	2195	178
12555.71043	29171.5243	118.882	40.39	40.39	80.78	1240	178
16906.91043	29496.2243	-26.1183	30.66	30.66	61.32	1265	178
25192.71043	29581.3243	-91.1183	36.83	36.83	73.66	1445	178
38696.11043	29567.7243	-198.118	35.16	35.16	70.32	1833	178
10609.41043	30168.9243	-305.118	49.17	49.17	98.34	1180	178
837.3104321	31695.2243	-298.118	25.86	25.86	51.72	1438	178
10135.01043	31976.0243	18.8817	24.33	24.33	48.65	1601	178
9470.610432	32520.1243	-130.118	28.12	28.12	56.24	1431	178
16855.41043	33026.9243	161.882	26.28	26.28	52.56	1534	178
30100.91043	33370.2243	-114.118	66.36	66.36	132.73	1204	178
6386.010432	33919.9243	-287.118	29.01	29.01	58.03	1684	178
4476.910432	34100.3243	-246.118	19.26	19.26	38.53	2549	178
14866.41043	34331.7243	-396.118	28.90	28.90	57.79	3553	178
40482.31043	34842.4243	-33.1183	14.53	14.53	29.06	4742	178
33014.01043	35250.9243	-235.118	42.25	42.25	84.50	1267	178
14951.91043	35263.5243	0.881681	18.89	18.89	37.77	4025	178
25324.51043	35727.7243	-211.118	36.71	36.71	73.43	1234	178
30263.91043	36668.1243	260.882	19.62	19.62	39.23	3904	178
9243.510432	36876.8243	-361.118	15.26	15.26	30.52	5250	178
40051.41043	37932.4243	-59.1183	19.97	19.97	39.94	4012	178
38485.31043	39367.4243	-20.1183	31.30	31.30	62.60	1008	178
10333.61043	40355.3243	-28.1183	26.09	26.09	52.19	1461	178
19248.72575	384.5260133	-122.451	25.15	25.15	50.30	1673	186
18863.12575	1076.826013	134.549	40.93	40.93	81.86	1024	186
22253.52575	1601.326013	-142.451	23.06	23.06	46.11	2537	186
16164.62575	2139.026013	-147.451	31.67	31.67	63.35	1265	186
32222.62575	2370.026013	229.549	32.95	32.95	65.89	1979	186
3964.925753	3362.326013	79.5491	19.83	19.83	39.66	2520	186
11749.32575	4462.726013	-21.4509	11.70	11.70	23.41	7995	186
518.4257527	6264.126013	338.549	26.80	26.80	53.60	2590	186
2341.425753	6390.926013	-341.451	23.31	23.31	46.63	4398	186
17943.52575	6840.126013	-75.4509	25.39	25.39	50.77	2972	186
25859.02575	7033.926013	-216.451	20.46	20.46	40.93	4858	186
1458.025753	8144.126013	-163.451	47.97	47.97	95.94	1147	186
19011.42575	8520.026013	-235.451	25.62	25.62	51.24	3056	186
12041.72575	8692.426013	-199.451	40.48	40.48	80.96	1583	186
19303.92575	10744.12601	-255.451	33.61	33.61	67.21	1615	186
819.0257527	11421.72601	112.549	15.05	15.05	30.10	4087	186
21403.82575	12876.42601	-151.451	28.54	28.54	57.09	2117	186
24412.72575	12840.42601	129.549	42.79	42.79	85.58	1225	186
31379.92575	13769.32601	-305.451	28.57	28.57	57.13	3841	186
27786.92575	14446.72601	27.5491	34.52	34.52	69.05	1048	186
1025.525753	15006.02601	26.5491	16.63	16.63	33.25	3517	186
25941.42575	15103.82601	150.549	33.04	33.04	66.08	2341	186
38536.32575	14979.52601	-176.451	35.98	35.98	71.97	1262	186
9134.725753	15748.12601	131.549	23.03	23.03	46.06	5341	186
14091.12575	16363.32601	116.549	27.11	27.11	54.21	1731	186
31411.92575	16331.22601	22.5491	42.58	42.58	85.16	1091	186
29043.72575	16872.02601	325.549	55.41	55.41	110.83	1035	186
11234.52575	17891.52601	-308.451	38.06	38.06	76.11	1658	186
38146.22575	18439.92601	-176.451	23.17	23.17	46.35	3535	186
17849.82575	18832.52601	-21.4509	30.38	30.38	60.76	2262	186
13486.52575	19318.12601	-182.451	60.45	60.45	120.91	1137	186
31716.42575	19234.92601	-81.4509	32.69	32.69	65.37	1393	186
20934.62575	20099.72601	-154.451	42.72	42.72	85.44	1194	186
26251.22575	20807.12601	378.549	52.23	52.23	104.47	1176	186
39306.62575	21096.82601	-290.451	31.51	31.51	63.02	2140	186
4725.525753	21329.42601	-106.451	39.12	39.12	78.23	1080	186
39813.82575	21856.42601	-75.4509	44.74	44.74	89.49	1290	186
38972.32575	24093.82601	-358.451	50.59	50.59	101.17	1323	186
10492.72575	24490.82601	-75.4509	25.55	25.55	51.10	3751	186
1393.025753	24969.92601	-25.4509	27.39	27.39	54.78	2613	186
33356.22575	24939.92601	232.549	34.38	34.38	68.77	1684	186
34539.12575	24851.02601	-202.451	25.22	25.22	50.44	2997	186
25959.02575	25242.72601	-210.451	42.20	42.20	84.40	1164	186
22587.22575	26035.22601	-176.451	27.39	27.39	54.78	2601	186
31571.82575	26362.22601	55.5491	20.18	20.18	40.36	4357	186
13712.62575	26270.52601	-163.451	22.18	22.18	44.37	3786	186
30487.22575	27160.72601	-150.451	17.92	17.92	35.84	4274	186
2813.925753	27734.92601	361.549	18.96	18.96	37.92	2967	186
17649.42575	27937.72601	-209.451	31.44	31.44	62.88	1707	186
35883.72575	28777.92601	106.549	17.87	17.87	35.75	4938	186
29817.92575	28977.72601	-234.451	32.76	32.76	65.52	1693	186
24137.52575	30604.72601	-401.451	53.32	53.32	106.63	1693	186
19889.52575	31809.32601	-53.4509	10.62	10.62	21.24	8329	186
23635.32575	31728.12601	118.549	33.91	33.91	67.82	1413	186
23092.02575	31976.82601	-128.451	48.42	48.42	96.84	1217	186
33080.52575	34056.12601	-15.4509	55.44	55.44	110.87	1255	186
16005.72575	35061.62601	-246.451	22.21	22.21	44.42	2275	186
19218.22575	36132.82601	94.5491	23.24	23.24	46.49	1821	186
24776.72575	39327.82601	-304.451	20.44	20.44	40.88	3718	186
38462.22575	39455.12601	-134.451	25.79	25.79	51.57	1505	186
30792.02575	40047.82601	-162.451	32.95	32.95	65.89	1256	186
6786.141073	564.4277252	-308.784	43.43	43.43	86.85	1232	194
14435.54107	2360.527725	-85.7836	29.70	29.70	59.39	1556	194
7807.341073	4734.527725	-230.784	40.74	40.74	81.48	1359	194
4815.141073	4687.727725	-317.784	24.00	24.00	47.99	4693	194
34657.64107	4849.027725	253.216	38.25	38.25	76.49	1180	194
24600.34107	6954.927725	-364.784	27.13	27.13	54.26	3049	194
13803.64107	7496.827725	-233.784	19.22	19.22	38.43	3637	194
3700.441073	7534.027725	-268.784	22.07	22.07	44.13	4235	194
28980.74107	9062.627725	-373.784	34.19	34.19	68.39	2497	194
6410.841073	10048.32773	-103.784	37.37	37.37	74.75	1148	194
14006.44107	10109.82773	-269.784	48.72	48.72	97.45	1206	194
31841.74107	10616.12773	72.2164	22.94	22.94	45.88	2714	194
3880.541073	10866.42773	-284.784	39.56	39.56	79.13	1488	194
25478.14107	12803.52773	-219.784	17.40	17.40	34.81	10123	194
7082.741073	13804.52773	-175.784	32.57	32.57	65.14	1488	194
5044.141073	13984.02773	296.216	22.68	22.68	45.36	3277	194
19656.64107	16319.92773	123.216	14.11	14.11	28.21	7483	194
37642.74107	16561.02773	-76.7836	37.75	37.75	75.50	1138	194
1855.741073	17973.22773	134.216	30.71	30.71	61.42	1552	194
10271.74107	18724.02773	154.216	26.96	26.96	53.93	1866	194
31780.24107	19060.22773	232.216	30.14	30.14	60.29	2679	194
8745.141073	19580.82773	6.21644	23.69	23.69	47.38	4071	194
19222.14107	20870.42773	67.2164	24.09	24.09	48.18	2638	194
30837.34107	21455.92773	-238.784	27.20	27.20	54.40	3692	194
23129.04107	21649.62773	3.21644	26.35	26.35	52.70	1365	194
20618.84107	22741.82773	-108.784	13.05	13.05	26.09	10816	194
34132.64107	22531.42773	-75.7836	33.54	33.54	67.07	1698	194
25849.94107	22748.22773	-125.784	31.02	31.02	62.03	1613	194
15073.54107	23365.72773	-114.784	29.67	29.67	59.35	1893	194
3653.541073	23574.82773	311.216	30.19	30.19	60.38	2250	194
13244.34107	23641.02773	-370.784	29.01	29.01	58.03	3949	194
40383.34107	24446.12773	288.216	45.22	45.22	90.43	1139	194
1265.941073	25172.02773	-97.7836	33.84	33.84	67.68	1776	194
7592.941073	25155.62773	-171.784	20.63	20.63	41.26	2706	194
37103.34107	26115.32773	-38.7836	20.61	20.61	41.21	4165	194
8036.241073	27364.92773	282.216	16.27	16.27	32.55	4383	194
2481.641073	27811.32773	283.216	33.72	33.72	67.45	1109	194
7857.341073	28766.82773	103.216	36.93	36.93	73.85	1082	194
35487.14107	29589.72773	-164.784	37.59	37.59	75.17	1518	194
2182.041073	30213.72773	-333.784	51.01	51.01	102.02	1035	194
12186.44107	30483.72773	323.216	28.07	28.07	56.14	2014	194
3751.841073	30985.72773	184.216	32.99	32.99	65.99	1655	194
11486.64107	31030.92773	-87.7836	20.16	20.16	40.32	3330	194
37873.14107	31143.42773	384.216	45.99	45.99	91.99	1250	194
21190.24107	31527.02773	-198.784	27.48	27.48	54.97	2260	194
10606.54107	32412.92773	274.216	21.10	21.10	42.20	4495	194
6689.241073	32349.42773	-261.784	21.69	21.69	43.38	4879	194
39682.24107	32557.02773	-106.784	29.91	29.91	59.82	1952	194
18541.84107	32986.42773	-133.784	16.16	16.16	32.31	5754	194
16663.44107	33136.12773	41.2164	20.56	20.56	41.12	3716	194
31637.24107	33249.82773	12.2164	31.56	31.56	63.11	1397	194
38380.14107	33013.32773	244.216	43.21	43.21	86.43	1032	194
17646.14107	34434.92773	236.216	9.91	9.91	19.83	9454	194
5116.141073	34650.82773	-75.7836	24.63	24.63	49.27	1565	194
29183.94107	34798.72773	155.216	16.39	16.39	32.78	2686	194
23184.14107	35687.02773	-345.784	53.72	53.72	107.44	1316	194
28755.04107	36507.42773	258.216	28.75	28.75	57.51	1729	194
36323.44107	37369.12773	-362.784	24.21	24.21	48.42	4316	194
37283.34107	37879.52773	-237.784	31.65	31.65	63.30	2881	194
22542.74107	38500.42773	-279.784	18.89	18.89	37.77	2264	194
26870.44107	39921.22773	-378.784	41.21	41.21	82.42	1472	194
36981.54107	40035.52773	-350.784	30.50	30.50	60.99	2533	194
35742.74107	40409.72773	-139.784	24.23	24.23	48.47	2987	194
37559.95639	513.4294371	70.8838	30.40	30.40	60.81	1174	202
12123.85639	1161.629437	257.884	28.83	28.83	57.65	2675	202
17264.25639	1185.529437	-87.1162	25.72	25.72	51.43	1609	202
8585.956394	1410.529437	154.884	23.81	23.81	47.62	1904	202
4159.456394	3351.329437	219.884	32.05	32.05	64.10	1402	202
13698.15639	4447.929437	388.884	49.36	49.36	98.72	1491	202
7878.456394	5645.929437	325.884	28.28	28.28	56.57	2334	202
19954.45639	6189.729437	-20.1162	37.56	37.56	75.12	1380	202
27054.95639	7353.129437	-184.116	49.50	49.50	99.00	1083	202
31583.75639	7467.429437	182.884	22.18	22.18	44.37	3024	202
15153.05639	8436.829437	-302.116	16.20	16.20	32.40	6160	202
31227.35639	9029.729437	-279.116	51.86	51.86	103.71	1232	202
4978.356394	9201.829437	-311.116	31.93	31.93	63.87	2146	202
30944.65639	9954.729437	369.884	30.00	30.00	60.01	3170	202
17492.55639	10049.82944	141.884	16.58	16.58	33.16	6854	202
36910.35639	10080.12944	-5.11618	32.00	32.00	64.01	2024	202
31825.25639	10903.02944	-268.116	49.55	49.55	99.10	1355	202
25707.55639	13328.22944	171.884	52.02	52.02	104.04	1049	202
31692.25639	13749.42944	-305.116	43.14	43.14	86.29	1603	202
10052.25639	13552.32944	-323.116	47.78	47.78	95.57	1418	202
7787.456394	13763.12944	-236.116	67.82	67.82	135.65	1014	202
18812.85639	13837.72944	93.8838	41.54	41.54	83.08	1620	202
29925.85639	14143.92944	-136.116	14.15	14.15	28.31	7807	202
34338.45639	14785.72944	331.884	40.88	40.88	81.77	1665	202
28738.45639	15298.32944	-301.116	15.38	15.38	30.76	8947	202
17643.85639	15713.02944	384.884	49.41	49.41	98.82	1235	202
10011.45639	16157.52944	237.884	17.80	17.80	35.61	6140	202
14183.25639	16278.22944	202.884	36.46	36.46	72.91	1212	202
25795.65639	17715.92944	-151.116	27.69	27.69	55.39	2297	202
33881.45639	18350.82944	9.88382	36.10	36.10	72.20	1977	202
36345.85639	18969.62944	-123.116	49.95	49.95	99.90	1168	202
36540.05639	19394.22944	76.8838	21.12	21.12	42.25	3307	202
32466.15639	20721.02944	-238.116	15.83	15.83	31.65	8123	202
10002.45639	21412.32944	3.88382	14.13	14.13	28.26	6728	202
15425.75639	22352.62944	-55.1162	42.30	42.30	84.59	1273	202
31133.25639	23139.12944	-33.1162	40.03	40.03	80.07	1302	202
10126.65639	23894.42944	-344.116	27.86	27.86	55.72	3433	202
38929.95639	23989.82944	-273.116	44.91	44.91	89.82	1229	202
2861.556394	25057.92944	-74.1162	19.64	19.64	39.28	2328	202
15466.45639	24963.22944	-341.116	27.41	27.41	54.82	3812	202
19729.15639	25185.02944	-43.1162	35.91	35.91	71.83	1322	202
20509.75639	25068.52944	-231.116	52.75	52.75	105.50	1112	202
5492.456394	26562.02944	-49.1162	30.17	30.17	60.34	1265	202
13352.15639	27052.42944	-239.116	19.71	19.71	39.42	3830	202
19279.15639	27638.82944	-20.1162	48.47	48.47	96.93	1081	202
7762.856394	28730.82944	276.884	32.15	32.15	64.29	2580	202
40017.85639	28660.02944	140.884	39.00	39.00	78.00	1155	202
4620.056394	29537.32944	-171.116	28.31	28.31	56.61	2489	202
20568.45639	29730.22944	-100.116	11.92	11.92	23.83	7925	202
25273.15639	29752.32944	251.884	28.80	28.80	57.60	1982	202
18978.95639	29996.32944	91.8838	29.84	29.84	59.68	1645	202
31861.75639	29760.12944	-129.116	29.70	29.70	59.39	1667	202
948.9563937	30853.22944	-212.116	30.38	30.38	60.76	1503	202
34391.65639	30730.42944	-246.116	46.79	46.79	93.59	1263	202
4094.956394	32326.12944	-111.116	28.02	28.02	56.05	2348	202
33000.95639	34362.02944	-41.1162	35.02	35.02	70.04	1422	202
5095.656394	34615.82944	-159.116	25.27	25.27	50.54	1668	202
8578.956394	35110.22944	-152.116	15.45	15.45	30.90	5550	202
37872.05639	36032.02944	366.884	43.05	43.05	86.10	1743	202
30177.85639	36698.02944	13.8838	12.62	12.62	25.25	5468	202
16921.85639	38155.02944	-252.116	30.05	30.05	60.10	1174	202
32472.45639	39454.82944	-109.116	29.65	29.65	59.30	1187	202
11026.65639	39712.62944	-371.116	29.58	29.58	59.16	1539	202
26660.97171	897.131149	25.5512	25.72	25.72	51.43	2703	210
19077.97171	1900.931149	179.551	30.45	30.45	60.90	1343	210
14353.57171	3165.631149	-331.449	25.65	25.65	51.29	2430	210
19306.37171	5502.931149	-50.4488	44.98	44.98	89.96	1204	210
36043.27171	6818.631149	-8.4488	25.79	25.79	51.57	2655	210
24626.97171	6906.331149	-271.449	17.12	17.12	34.24	4765	210
8688.371714	7340.231149	-224.449	22.56	22.56	45.12	4614	210
12050.07171	7481.131149	-149.449	27.62	27.62	55.25	2920	210
30924.97171	7639.031149	-112.449	35.09	35.09	70.18	1635	210
19298.87171	8336.131149	-266.449	51.65	51.65	103.29	1030	210
31532.37171	9146.931149	177.551	38.36	38.36	76.73	1110	210
8328.571714	9824.631149	193.551	14.84	14.84	29.67	7342	210
17539.57171	10220.83115	-249.449	44.60	44.60	89.21	1208	210
3757.071714	12073.93115	-28.4488	21.48	21.48	42.96	4069	210
41181.87171	12306.73115	45.5512	39.63	39.63	79.27	1250	210
25966.07171	14361.23115	360.551	19.05	19.05	38.10	5472	210
7744.671714	14391.93115	-341.449	18.70	18.70	37.40	6305	210
23497.47171	15429.13115	-60.4488	20.61	20.61	41.21	2865	210
32985.77171	17079.73115	5.5512	46.58	46.58	93.16	1152	210
13009.57171	17503.43115	322.551	51.22	51.22	102.44	1176	210
28724.07171	18695.93115	139.551	35.21	35.21	70.41	1049	210
12214.27171	19027.23115	-241.449	44.96	44.96	89.91	1048	210
14767.27171	20000.43115	-100.449	24.96	24.96	49.93	1917	210
33850.87171	19918.33115	-147.449	42.93	42.93	85.86	1319	210
7558.371714	22142.33115	-142.449	38.22	38.22	76.44	1416	210
25877.67171	22724.83115	-270.449	21.17	21.17	42.34	4714	210
27764.57171	22904.83115	-54.4488	28.78	28.78	57.56	1556	210
40283.87171	22951.43115	-47.4488	30.03	30.03	60.05	1500	210
19953.77171	23914.13115	-239.449	41.61	41.61	83.23	1236	210
14959.07171	24550.33115	22.5512	32.64	32.64	65.28	1081	210
19666.27171	25125.83115	52.5512	42.63	42.63	85.25	1271	210
21494.77171	25992.03115	-0.448802	29.93	29.93	59.86	1710	210
37137.47171	26062.43115	-256.449	37.70	37.70	75.41	1294	210
29797.27171	29237.33115	-103.449	34.19	34.19	68.39	1685	210
25362.07171	29775.33115	90.5512	21.20	21.20	42.39	4020	210
37954.27171	29812.33115	-137.449	33.02	33.02	66.03	1339	210
24159.57171	30526.03115	-64.4488	19.90	19.90	39.80	3505	210
10457.77171	31006.93115	-174.449	49.29	49.29	98.58	1003	210
5015.671714	33453.43115	-233.449	20.96	20.96	41.92	3582	210
39193.57171	33398.73115	237.551	32.85	32.85	65.70	1840	210
27189.67171	35811.73115	279.551	33.11	33.11	66.22	1344	210
20604.17171	35989.13115	-245.449	46.75	46.75	93.49	1136	210
845.0717143	36939.93115	-79.4488	23.13	23.13	46.25	1794	210
21745.67171	36886.63115	-13.4488	25.88	25.88	51.76	1204	210
35476.87171	39409.73115	-175.449	36.15	36.15	72.30	1326	210
21516.97171	39598.03115	289.551	35.54	35.54	71.07	1023	210
26637.38703	973.0328609	-74.7814	39.14	39.14	78.28	2283	218
32178.48703	1032.232861	-241.781	29.72	29.72	59.44	2227	218
4455.087035	1974.332861	52.2186	34.10	34.10	68.20	1673	218
13139.78703	2358.632861	84.2186	29.06	29.06	58.12	1229	218
422.0870348	2644.532861	95.2186	23.22	23.22	46.44	1240	218
10210.68703	5906.132861	-188.781	46.06	46.06	92.13	1331	218
12476.58703	6020.332861	-168.781	52.07	52.07	104.14	1323	218
26087.58703	6542.632861	-225.781	20.42	20.42	40.84	4501	218
28292.08703	8126.432861	383.219	44.82	44.82	89.63	1702	218
3813.787035	10038.63286	-297.781	48.04	48.04	96.08	1342	218
5684.787035	9550.532861	-392.781	41.02	41.02	82.05	1837	218
36892.58703	11486.93286	216.219	39.21	39.21	78.42	1234	218
18714.98703	12188.13286	-20.7814	31.30	31.30	62.60	2209	218
33406.68703	12221.93286	-264.781	18.30	18.30	36.60	3563	218
17745.58703	12787.33286	-160.781	27.93	27.93	55.86	1566	218
38317.88703	12898.13286	-107.781	34.64	34.64	69.28	1565	218
31687.38703	13767.43286	-80.7814	24.52	24.52	49.03	3252	218
38481.88703	14877.73286	-36.7814	31.89	31.89	63.77	2065	218
23468.28703	15383.33286	-299.781	42.60	42.60	85.20	1698	218
40903.08703	18264.23286	-190.781	23.15	23.15	46.30	2357	218
14792.28703	19964.13286	-24.7814	30.61	30.61	61.23	1792	218
6100.187035	20417.53286	-205.781	39.96	39.96	79.93	1346	218
16241.58703	20195.03286	63.2186	24.73	24.73	49.45	2722	218
22290.98703	20227.93286	363.219	50.51	50.51	101.03	1324	218
32490.48703	20742.53286	-221.781	20.49	20.49	40.98	5083	218
30945.68703	21312.43286	-292.781	29.27	29.27	58.55	2265	218
10529.68703	23312.03286	-84.7814	34.36	34.36	68.72	1916	218
8503.387035	23596.43286	-355.781	44.98	44.98	89.96	1270	218
34527.48703	24597.83286	-114.781	34.36	34.36	68.72	1751	218
30001.78703	25223.13286	-89.7814	37.56	37.56	75.12	1139	218
36543.58703	25656.83286	168.219	47.12	47.12	94.25	1440	218
9183.387035	25619.83286	-261.781	34.48	34.48	68.95	1475	218
6974.687035	26238.23286	98.2186	26.89	26.89	53.79	1206	218
21954.48703	26595.93286	-157.781	47.29	47.29	94.58	1004	218
8567.887035	28155.33286	212.219	12.34	12.34	24.68	6841	218
30943.58703	28866.43286	-116.781	55.86	55.86	111.72	1019	218
28030.48703	28922.83286	-17.7814	28.80	28.80	57.60	2042	218
18363.28703	30035.43286	-242.781	31.63	31.63	63.26	3402	218
5339.487035	30850.13286	-183.781	20.96	20.96	41.92	3801	218
15188.08703	31707.93286	-329.781	30.64	30.64	61.28	2314	218
10184.78703	31921.53286	63.2186	22.84	22.84	45.69	2140	218
37820.08703	32395.43286	-173.781	38.15	38.15	76.30	1213	218
5436.287035	33003.63286	-68.7814	22.96	22.96	45.92	1782	218
15779.58703	33943.53286	223.219	35.89	35.89	71.78	1528	218
41279.88703	33886.63286	9.21858	34.01	34.01	68.01	1541	218
12972.98703	34575.23286	-355.781	19.48	19.48	38.95	4207	218
11063.08703	34694.33286	-115.781	22.73	22.73	45.45	3587	218
12911.88703	35178.03286	-382.781	36.24	36.24	72.49	2500	218
20426.98703	35498.43286	-305.781	28.73	28.73	57.46	1795	218
14364.28703	36000.73286	-288.781	27.55	27.55	55.11	2429	218
26669.58703	35903.03286	-192.781	32.31	32.31	64.62	2497	218
14202.48703	36675.23286	129.219	32.05	32.05	64.10	1881	218
32467.48703	39341.63286	-392.781	17.10	17.10	34.19	7421	218
3015.902355	1500.234573	-374.114	24.35	24.35	48.70	2825	226
7950.202355	1824.034573	-116.114	42.86	42.86	85.72	1026	226
26266.50236	2000.034573	-9.11404	27.11	27.11	54.21	1604	226
32114.80236	2170.534573	-163.114	25.15	25.15	50.30	3485	226
11517.70236	2665.934573	187.886	39.61	39.61	79.22	1017	226
32771.90236	3227.434573	150.886	23.10	23.10	46.21	2551	226
6778.702355	3567.934573	-334.114	25.13	25.13	50.26	2686	226
10291.00236	3540.534573	263.886	22.25	22.25	44.51	3387	226
14743.10236	4756.634573	315.886	22.82	22.82	45.64	3415	226
22462.30236	4909.834573	-265.114	35.70	35.70	71.40	2646	226
11241.90236	5490.934573	-201.114	39.52	39.52	79.03	1448	226
19986.10236	6766.634573	264.886	30.10	30.10	60.19	3196	226
23458.00236	8167.434573	-211.114	22.70	22.70	45.40	2464	226
10999.40236	10650.03457	330.886	40.18	40.18	80.35	2026	226
1960.302355	10995.03457	-80.114	41.54	41.54	83.08	1302	226
20979.70236	11528.33457	125.886	12.88	12.88	25.76	5528	226
41217.70236	13430.23457	35.886	28.75	28.75	57.51	1698	226
22701.60236	13821.43457	2.88596	36.06	36.06	72.11	1407	226
4011.602355	14019.63457	316.886	27.77	27.77	55.53	2102	226
5765.502355	14324.13457	72.886	29.13	29.13	58.26	1591	226
25685.80236	14235.83457	-135.114	48.63	48.63	97.26	1411	226
39972.20236	15598.53457	-61.114	23.83	23.83	47.67	3585	226
5246.302355	15970.73457	-135.114	16.18	16.18	32.36	5981	226
10011.60236	16162.73457	-0.114044	21.60	21.60	43.19	2745	226
37643.50236	16500.13457	-93.114	10.83	10.83	21.67	10564	226
383.2023553	16775.83457	-85.114	35.73	35.73	71.45	1593	226
939.7023553	17263.63457	-330.114	28.57	28.57	57.13	3442	226
22224.30236	17517.43457	-221.114	42.70	42.70	85.39	1224	226
37501.90236	17511.33457	-327.114	62.29	62.29	124.58	1095	226
10630.40236	19174.83457	-126.114	19.88	19.88	39.75	3928	226
31723.00236	19187.43457	-317.114	42.30	42.30	84.59	1674	226
36546.20236	19428.83457	113.886	21.67	21.67	43.33	4724	226
33767.00236	19839.33457	-240.114	39.33	39.33	78.66	1638	226
27367.90236	20333.23457	150.886	33.28	33.28	66.55	1167	226
17882.70236	20338.43457	317.886	39.96	39.96	79.93	1357	226
5330.302355	20741.23457	-35.114	31.13	31.13	62.27	1271	226
2747.202355	20711.13457	-49.114	12.20	12.20	24.40	4935	226
32458.90236	20809.13457	-77.114	28.78	28.78	57.56	1838	226
19350.60236	20883.93457	282.886	29.65	29.65	59.30	1722	226
25461.00236	20924.63457	73.886	55.95	55.95	111.91	1014	226
24115.40236	22527.43457	-211.114	33.23	33.23	66.46	1669	226
6420.302355	23958.43457	218.886	26.78	26.78	53.55	2160	226
7469.202355	24183.93457	-152.114	23.39	23.39	46.77	2021	226
5695.702355	24411.83457	344.886	28.28	28.28	56.57	2091	226
40356.10236	26069.83457	-105.114	26.33	26.33	52.66	1763	226
39506.30236	26772.23457	-172.114	37.02	37.02	74.04	1746	226
26582.50236	27095.13457	12.886	49.36	49.36	98.72	1132	226
3444.702355	27624.63457	196.886	32.24	32.24	64.48	1194	226
32389.90236	27881.13457	-155.114	14.86	14.86	29.72	8546	226
36588.50236	28653.33457	80.886	24.66	24.66	49.31	2098	226
16956.90236	29492.63457	41.886	21.10	21.10	42.20	2971	226
25464.00236	29950.43457	42.886	30.45	30.45	60.90	1956	226
15733.00236	30419.03457	331.886	32.99	32.99	65.99	2751	226
5408.902355	30854.53457	-190.114	27.37	27.37	54.73	2297	226
30170.90236	32025.73457	384.886	20.82	20.82	41.64	6845	226
35337.90236	32017.63457	-215.114	42.67	42.67	85.35	1056	226
18638.40236	32973.43457	358.886	25.17	25.17	50.35	3618	226
6401.402355	33575.23457	-398.114	11.19	11.19	22.37	10931	226
37663.60236	33543.93457	-183.114	41.26	41.26	82.52	1516	226
14802.90236	34073.83457	157.886	27.37	27.37	54.73	1678	226
37072.10236	34071.43457	-233.114	52.02	52.02	104.04	1007	226
20397.80236	34554.63457	-221.114	33.65	33.65	67.31	2090	226
27014.00236	34498.93457	29.886	29.18	29.18	58.36	2376	226
14982.50236	35308.73457	37.886	17.95	17.95	35.89	3429	226
15533.50236	36941.93457	-253.114	30.07	30.07	60.15	1947	226
32029.80236	37247.23457	-78.114	37.94	37.94	75.88	1173	226
28328.40236	37640.73457	-80.114	18.89	18.89	37.77	4311	226
26407.20236	39282.33457	-336.114	20.82	20.82	41.64	4515	226
17017.90236	39530.73457	329.886	33.63	33.63	67.26	1454	226
18091.60236	39850.53457	-16.114	20.06	20.06	40.13	2672	226
30652.91768	1039.236285	-392.447	69.26	69.26	138.52	1046	234
9505.717676	1225.736285	-357.447	42.55	42.55	85.11	1336	234
10848.11768	1644.036285	-238.447	14.25	14.25	28.50	6053	234
20582.91768	1964.436285	-386.447	10.76	10.76	21.52	11142	234
21372.41768	3626.736285	-28.4467	36.90	36.90	73.81	1251	234
31105.71768	4819.636285	-116.447	32.31	32.31	64.62	1099	234
27858.81768	4897.436285	325.553	53.32	53.32	106.63	1063	234
12274.31768	5783.036285	-94.4467	36.57	36.57	73.15	1603	234
31361.71768	6892.136285	63.5533	26.38	26.38	52.75	1308	234
26568.51768	7259.436285	-293.447	21.10	21.10	42.20	2849	234
30458.61768	7713.936285	286.553	31.82	31.82	63.63	2678	234
881.2176759	7541.136285	-196.447	34.31	34.31	68.62	1333	234
2124.617676	8672.636285	-200.447	17.95	17.95	35.89	4932	234
18025.71768	11682.73628	149.553	33.16	33.16	66.32	2105	234
18045.01768	13477.63628	261.553	27.65	27.65	55.30	2953	234
25813.01768	14403.63628	-242.447	22.89	22.89	45.78	4244	234
30441.81768	16289.23628	4.55334	43.05	43.05	86.10	1611	234
447.1176759	16805.33628	-186.447	26.47	26.47	52.94	2211	234
24241.71768	16836.83628	320.553	83.20	83.20	166.40	1192	234
21349.91768	16940.73628	-66.4467	24.28	24.28	48.56	2059	234
16562.81768	16982.03628	-188.447	47.50	47.50	95.00	1248	234
35853.31768	17599.33628	-251.447	19.69	19.69	39.38	4348	234
26355.21768	18093.33628	317.553	23.79	23.79	47.57	3306	234
4679.017676	19168.13628	-157.447	40.95	40.95	81.91	1022	234
7220.517676	19356.03628	-262.447	44.11	44.11	88.22	1240	234
18668.91768	20440.63628	84.5533	29.01	29.01	58.03	1968	234
17932.61768	20608.13628	-11.4467	35.49	35.49	70.98	1101	234
26616.51768	20651.13628	-159.447	23.83	23.83	47.67	2798	234
6232.417676	21809.63628	103.553	33.04	33.04	66.08	1719	234
26411.21768	21791.23628	-83.4467	32.29	32.29	64.57	1172	234
2336.717676	22302.83628	55.5533	22.96	22.96	45.92	2511	234
1314.317676	22791.73628	273.553	33.72	33.72	67.45	1109	234
20221.81768	23420.43628	-215.447	53.27	53.27	106.54	1118	234
35489.91768	23319.33628	-91.4467	16.89	16.89	33.77	6294	234
22461.11768	25094.03628	117.553	22.80	22.80	45.59	3168	234
17566.61768	26440.93628	-117.447	17.14	17.14	34.29	5476	234
7541.917676	28077.53628	-191.447	15.54	15.54	31.09	6082	234
4569.417676	28214.33628	85.5533	24.61	24.61	49.22	1629	234
16698.71768	29489.33628	359.553	37.52	37.52	75.03	1759	234
23806.91768	30170.03628	111.553	19.64	19.64	39.28	3168	234
20426.41768	30435.43628	-127.447	40.48	40.48	80.96	1053	234
19435.41768	30847.83628	-157.447	22.18	22.18	44.37	5196	234
37680.41768	30776.23628	-311.447	46.42	46.42	92.83	1224	234
38382.11768	31109.93628	287.553	34.19	34.19	68.39	1413	234
4701.117676	31783.73628	160.553	21.31	21.31	42.63	2347	234
6048.717676	32162.23628	390.553	24.52	24.52	49.03	2889	234
17731.71768	32147.63628	14.5533	28.38	28.38	56.76	1279	234
35201.01768	32011.83628	-59.4467	19.88	19.88	39.75	3946	234
14320.81768	32516.73628	-398.447	30.17	30.17	60.34	2498	234
36723.21768	32274.03628	21.5533	26.59	26.59	53.18	1498	234
19630.91768	33312.23628	25.5533	25.29	25.29	50.59	1976	234
12989.01768	34490.83628	-307.447	17.36	17.36	34.71	5686	234
38153.71768	35170.53628	251.553	20.84	20.84	41.68	3085	234
23223.31768	35524.63628	-209.447	52.00	52.00	104.00	1022	234
26073.31768	35330.43628	-22.4467	32.73	32.73	65.47	1325	234
11446.81768	35840.63628	-261.447	17.03	17.03	34.05	4618	234
28324.71768	36437.03628	226.553	28.45	28.45	56.90	1597	234
36599.91768	38855.83628	-71.4467	18.46	18.46	36.93	3497	234
3498.117676	40043.43628	-14.4467	18.49	18.49	36.97	3440	234
23676.91768	39923.83628	-200.447	31.93	31.93	63.87	1371	234
37009.81768	40096.33628	-207.447	16.60	16.60	33.21	3829	234
13079.233	2215.137997	307.221	49.83	49.83	99.66	1459	242
39838.633	2922.537997	-84.7793	38.20	38.20	76.40	1249	242
18778.933	2743.937997	-393.779	31.60	31.60	63.21	2691	242
7958.132996	3707.337997	-186.779	41.38	41.38	82.75	1077	242
30326.433	3738.937997	-340.779	47.22	47.22	94.44	1407	242
24051.933	3827.337997	88.2207	25.27	25.27	50.54	1404	242
32794.033	4556.137997	-102.779	42.01	42.01	84.03	1099	242
10594.033	4762.237997	-164.779	15.92	15.92	31.84	7280	242
20340.533	5250.537997	-60.7793	25.34	25.34	50.68	2453	242
27082.233	6250.337997	380.221	36.03	36.03	72.06	1854	242
18046.133	6674.437997	-226.779	48.96	48.96	97.92	1395	242
4707.032996	8038.137997	39.2207	19.57	19.57	39.14	2872	242
2123.632996	8602.037997	-401.779	34.55	34.55	69.10	2011	242
15153.933	8268.337997	-113.779	20.04	20.04	40.08	4053	242
32681.333	10091.238	319.221	47.36	47.36	94.72	1156	242
37403.733	11133.838	-325.779	71.19	71.19	142.38	1016	242
1843.332996	11885.138	344.221	27.34	27.34	54.68	2059	242
20708.333	12157.538	-216.779	58.10	58.10	116.20	1015	242
7992.332996	12208.138	-27.7793	28.19	28.19	56.38	1512	242
3321.932996	12733.438	-93.7793	28.97	28.97	57.93	2216	242
13208.033	13547.738	-56.7793	41.80	41.80	83.60	1119	242
16531.833	13777.238	-300.779	42.51	42.51	85.02	1609	242
7735.232996	14465.438	106.221	14.15	14.15	28.31	8390	242
942.0329964	14988.938	195.221	8.43	8.43	16.86	10354	242
5826.232996	15005.038	384.221	14.60	14.60	29.20	7811	242
11293.733	15240.238	104.221	15.19	15.19	30.38	3609	242
20411.133	15341.938	161.221	23.76	23.76	47.52	1864	242
31548.433	15757.238	-365.779	40.72	40.72	81.44	2665	242
2772.532996	16014.438	188.221	27.77	27.77	55.53	1360	242
31734.533	16202.138	-57.7793	23.41	23.41	46.82	2654	242
16348.733	16353.038	-231.779	56.54	56.54	113.09	1379	242
19407.533	17966.338	280.221	44.09	44.09	88.17	1080	242
32994.733	18125.838	-220.779	41.24	41.24	82.47	1452	242
35879.733	18207.638	174.221	31.32	31.32	62.64	1730	242
17861.433	18811.138	114.221	17.57	17.57	35.14	3278	242
3907.732996	18989.238	151.221	31.11	31.11	62.22	1735	242
3646.932996	20071.838	-293.779	40.53	40.53	81.06	1243	242
17996.633	20614.538	118.221	19.31	19.31	38.62	2712	242
9984.932996	21377.438	73.2207	16.60	16.60	33.21	4394	242
15276.533	21914.738	52.2207	12.41	12.41	24.82	6483	242
6831.632996	23092.638	59.2207	59.18	59.18	118.36	1097	242
[truncated: 101,484 more rows]
