# Supplementary material for: Super-resolution analysis of PACSIN2 and EHD2 at caveolae
Source: PLoS One. 2022 Jul 14;17(7):e0271003. doi: 10.1371/journal.pone.0271003 (PMC9282494; doi:10.1371/journal.pone.0271003)
Supplement: S1 Data — (ZIP) [file pone.0271003.s003.zip › 405Cav1polyCy3Cav17C8003driftCorr 3DdistanceR_561-647_60K_TS3D.3dlp]

18078.61217	265.7208262	-137	16.27	16.27	32.55	2235	6
27904.01217	466.5208262	-66	27.22	27.22	54.45	1451	6
16930.91217	787.4208262	-243	35.14	35.14	70.27	1354	6
29955.01217	764.5208262	-321	17.12	17.12	34.24	3046	6
36881.21217	1604.920826	-75	18.93	18.93	37.87	2015	6
38685.11217	1603.420826	-319	43.52	43.52	87.04	1236	6
10565.91217	3595.220826	170	41.00	41.00	82.00	1088	6
19180.61217	3448.120826	346	23.34	23.34	46.68	2613	6
19865.51217	3451.320826	21	11.23	11.23	22.47	4638	6
17693.01217	3642.720826	368	9.02	9.02	18.04	14527	6
13386.21217	3805.020826	-8	8.03	8.03	16.06	11071	6
18067.11217	4414.420826	-254	14.98	14.98	29.96	4505	6
18591.31217	5524.420826	30	11.80	11.80	23.60	7139	6
17040.01217	5919.420826	125	10.81	10.81	21.62	7846	6
13934.41217	6195.020826	-103	11.59	11.59	23.17	7032	6
5993.212172	7353.920826	-117	32.38	32.38	64.76	1093	6
29955.31217	7600.720826	-266	15.14	15.14	30.29	6470	6
19611.61217	8521.220826	-252	34.64	34.64	69.28	1420	6
27602.71217	8427.520826	-90	29.79	29.79	59.58	2060	6
8144.212172	8558.020826	38	11.45	11.45	22.89	5313	6
18194.71217	8797.720826	-176	11.35	11.35	22.70	6596	6
29324.51217	9069.020826	-202	18.96	18.96	37.92	2177	6
33810.61217	9112.020826	345	11.09	11.09	22.18	10184	6
39166.31217	9138.020826	-14	23.86	23.86	47.71	2089	6
6383.812172	9336.720826	99	20.91	20.91	41.82	1687	6
40786.41217	10014.92083	-280	33.54	33.54	67.07	2218	6
6689.912172	10152.92083	-260	8.12	8.12	16.25	15337	6
12166.81217	10934.72083	-265	25.25	25.25	50.49	1791	6
38467.71217	11597.32083	-162	41.33	41.33	82.66	1226	6
21943.91217	11873.42083	78	13.85	13.85	27.69	5018	6
10819.71217	12243.32083	-342	23.34	23.34	46.68	4725	6
10644.71217	13036.92083	183	21.52	21.52	43.05	1791	6
6305.312172	13100.52083	229	36.64	36.64	73.29	1040	6
3006.112172	14030.52083	-229	20.89	20.89	41.78	2623	6
3161.812172	16167.82083	-317	14.11	14.11	28.21	6120	6
1501.112172	18963.82083	-283	26.75	26.75	53.51	2202	6
22814.31217	19010.42083	-151	33.89	33.89	67.78	1265	6
3629.912172	19303.02083	-187	12.25	12.25	24.49	3263	6
12359.91217	19613.12083	347	40.60	40.60	81.20	1313	6
1619.312172	21250.22083	-353	23.01	23.01	46.02	3127	6
11633.51217	22448.32083	149	23.41	23.41	46.82	2142	6
14118.01217	22865.02083	200	14.95	14.95	29.91	5290	6
7153.212172	23166.32083	-116	18.04	18.04	36.08	5257	6
30049.21217	24617.92083	393	59.58	59.58	119.16	1081	6
33558.61217	24816.72083	-11	28.92	28.92	57.84	1395	6
2934.512172	25339.42083	0	13.87	13.87	27.74	5816	6
37286.71217	25960.92083	-5	19.15	19.15	38.29	3343	6
12213.21217	26375.12083	-362	27.37	27.37	54.73	2153	6
11943.51217	27335.82083	-271	23.79	23.79	47.57	2194	6
21118.91217	27543.82083	25	16.67	16.67	33.35	3755	6
28032.01217	27838.12083	-291	42.81	42.81	85.63	1267	6
24518.31217	28234.52083	-134	28.83	28.83	57.65	3041	6
26581.81217	28113.72083	208	33.39	33.39	66.79	1266	6
17744.91217	28538.52083	-76	8.76	8.76	17.52	9972	6
22533.01217	28584.52083	395	16.18	16.18	32.36	6201	6
4717.112172	29222.02083	392	24.12	24.12	48.23	3326	6
18153.71217	30558.22083	-87	23.86	23.86	47.71	1970	6
25009.51217	30612.22083	70	8.95	8.95	17.90	10940	6
11156.71217	30874.52083	-321	22.25	22.25	44.51	4470	6
41324.21217	31376.52083	-116	29.70	29.70	59.39	2826	6
16784.91217	32389.52083	-360	17.26	17.26	34.52	6251	6
31671.41217	32531.02083	-102	41.07	41.07	82.14	1184	6
22322.01217	32937.12083	241	31.37	31.37	62.74	1584	6
30494.01217	33842.12083	-249	16.39	16.39	32.78	4964	6
32416.71217	34004.32083	175	21.57	21.57	43.14	2664	6
2175.112172	36672.42083	173	12.13	12.13	24.26	6237	6
29891.91217	36796.02083	-150	49.48	49.48	98.96	1074	6
6475.512172	37699.62083	-13	20.65	20.65	41.31	2111	6
10085.91217	38083.72083	-142	28.57	28.57	57.13	1502	6
5450.215689	208.7207485	-173	29.77	29.77	59.53	1231	14
22596.21569	453.2207485	-153	19.52	19.52	39.05	2731	14
8630.615689	1424.120749	198	38.74	38.74	77.48	1118	14
8588.415689	2447.920749	-25	24.12	24.12	48.23	1304	14
12727.31569	2650.520749	-79	15.75	15.75	31.51	2524	14
19599.91569	2920.320749	-298	16.96	16.96	33.91	3539	14
37139.71569	2988.120749	-123	15.83	15.83	31.65	4025	14
39492.51569	3133.620749	-259	22.87	22.87	45.73	1789	14
10709.01569	3570.820749	-142	7.91	7.91	15.83	11579	14
17609.81569	3749.120749	259	7.16	7.16	14.32	14996	14
27378.01569	5537.220749	332	13.87	13.87	27.74	8531	14
40747.21569	5815.320749	85	22.30	22.30	44.60	1653	14
35510.11569	6328.120749	365	9.23	9.23	18.46	11185	14
35752.71569	7999.720749	-2	20.98	20.98	41.97	1793	14
13417.71569	9607.920749	282	11.21	11.21	22.42	9381	14
17874.81569	9731.620749	228	27.81	27.81	55.63	1653	14
7496.815689	10341.22075	149	27.08	27.08	54.16	1819	14
23183.81569	10311.32075	-108	44.56	44.56	89.11	1033	14
9542.015689	11853.62075	-267	21.62	21.62	43.24	3591	14
34349.01569	13544.52075	55	39.35	39.35	78.70	1243	14
7389.315689	14086.42075	116	10.34	10.34	20.68	9865	14
14784.71569	14763.82075	-174	19.59	19.59	39.19	3486	14
12687.31569	15545.12075	-361	49.50	49.50	99.00	1099	14
34906.11569	15980.82075	-338	60.55	60.55	121.09	1127	14
39820.31569	16100.22075	310	13.94	13.94	27.88	5740	14
5268.215689	16516.72075	339	5.84	5.84	11.68	26692	14
35823.11569	16457.62075	222	31.37	31.37	62.74	2883	14
22518.71569	16987.32075	-166	39.54	39.54	79.08	1011	14
3075.015689	17547.42075	-364	32.97	32.97	65.94	1869	14
7154.215689	17425.92075	-271	14.29	14.29	28.59	7233	14
19264.61569	17230.52075	-52	13.56	13.56	27.13	3392	14
10112.41569	17430.42075	-264	8.01	8.01	16.01	14568	14
17485.01569	18882.92075	-196	25.13	25.13	50.26	2351	14
11902.41569	21042.42075	-130	26.85	26.85	53.69	1405	14
39034.21569	21963.02075	-35	9.21	9.21	18.42	13165	14
1077.915689	25448.72075	178	17.10	17.10	34.19	3205	14
6737.115689	25625.02075	252	15.14	15.14	30.29	2908	14
15782.11569	25782.82075	159	37.99	37.99	75.97	1167	14
12552.31569	27119.22075	99	17.22	17.22	34.43	2596	14
29131.41569	26988.32075	303	31.58	31.58	63.16	2177	14
23565.41569	28650.02075	-187	22.80	22.80	45.59	3414	14
25009.31569	30615.22075	148	13.49	13.49	26.99	5221	14
11086.81569	31047.62075	-177	17.59	17.59	35.18	3909	14
6649.815689	31324.42075	178	12.72	12.72	25.43	7186	14
40639.71569	32429.12075	346	50.51	50.51	101.03	1181	14
13614.31569	33331.22075	213	45.92	45.92	91.84	1028	14
34628.31569	33701.42075	-120	37.68	37.68	75.36	1525	14
34994.01569	33694.12075	149	40.72	40.72	81.44	1033	14
32112.61569	34985.82075	-348	64.20	64.20	128.39	1073	14
20095.61569	35673.62075	-266	56.43	56.43	112.85	1006	14
21367.11569	36154.82075	-255	34.69	34.69	69.38	1810	14
7186.415689	36672.22075	128	19.48	19.48	38.95	3940	14
34959.31569	36720.02075	-183	40.32	40.32	80.64	1412	14
2088.115689	36726.02075	116	23.15	23.15	46.30	2098	14
5989.015689	36737.92075	9	22.70	22.70	45.40	1839	14
20571.81569	38398.82075	-113	35.07	35.07	70.13	1111	14
18894.91569	38457.12075	85	9.51	9.51	19.03	7123	14
15764.81921	283.9206709	-42	15.07	15.07	30.14	2521	22
27095.41921	450.0206709	48	20.32	20.32	40.65	1444	22
35694.91921	1456.020671	314	22.80	22.80	45.59	1910	22
17863.71921	2095.320671	-22	30.59	30.59	61.18	1487	22
28104.31921	2843.420671	285	11.59	11.59	23.17	6814	22
40892.01921	3877.720671	-301	42.30	42.30	84.59	1187	22
18115.51921	4674.620671	-213	20.06	20.06	40.13	2470	22
28478.61921	6541.020671	-102	33.56	33.56	67.12	1294	22
19610.01921	6895.920671	-150	21.45	21.45	42.91	2696	22
30905.91921	8644.920671	22	22.18	22.18	44.37	1868	22
39229.21921	9252.820671	-21	22.56	22.56	45.12	1169	22
13391.31921	9706.220671	-21	16.46	16.46	32.92	3253	22
23602.61921	9660.320671	-108	10.79	10.79	21.57	6849	22
6718.219206	10103.62067	-34	11.94	11.94	23.88	4310	22
41389.81921	10344.62067	-211	24.73	24.73	49.45	2100	22
15471.71921	11075.22067	178	26.31	26.31	52.61	1260	22
1983.519206	12513.92067	-279	15.43	15.43	30.85	5476	22
32895.81921	13195.42067	-35	32.95	32.95	65.89	1105	22
10189.31921	14797.32067	-109	23.55	23.55	47.10	1375	22
1706.119206	14724.72067	-384	33.02	33.02	66.03	2037	22
14900.31921	15033.92067	-340	22.33	22.33	44.65	2855	22
1380.719206	15296.42067	-215	20.16	20.16	40.32	2887	22
25081.91921	15650.92067	56	25.46	25.46	50.92	1422	22
3079.019206	16335.72067	-247	28.75	28.75	57.51	1925	22
16740.41921	17682.32067	-235	27.72	27.72	55.44	1737	22
14746.31921	18652.62067	-398	25.25	25.25	50.49	2887	22
18493.41921	18704.42067	13	10.43	10.43	20.87	6962	22
6262.219206	19128.02067	329	5.86	5.86	11.73	19275	22
28397.31921	19238.52067	63	21.69	21.69	43.38	1391	22
19124.01921	19280.62067	192	21.81	21.81	43.61	1707	22
3415.119206	22072.92067	-72	19.12	19.12	38.25	2530	22
11449.91921	21845.52067	199	26.14	26.14	52.28	2099	22
34975.31921	22216.12067	-154	18.91	18.91	37.82	5420	22
32248.31921	23738.82067	-256	31.49	31.49	62.97	1847	22
4465.319206	24075.62067	-179	22.63	22.63	45.26	1654	22
9705.719206	24994.32067	-201	14.04	14.04	28.07	7160	22
5713.719206	25500.12067	294	19.55	19.55	39.09	2120	22
28201.71921	27088.52067	-55	20.14	20.14	40.27	2955	22
30678.01921	28316.02067	-168	42.86	42.86	85.72	1008	22
4584.819206	29227.72067	-284	38.90	38.90	77.81	1407	22
35074.11921	29367.22067	67	31.32	31.32	62.64	1146	22
9717.319206	30484.82067	-78	16.74	16.74	33.49	3837	22
35387.41921	30610.42067	281	22.09	22.09	44.18	3322	22
16896.61921	31467.52067	-122	11.75	11.75	23.50	7778	22
9176.919206	31776.32067	83	36.01	36.01	72.02	1102	22
16766.21921	32268.92067	-137	8.15	8.15	16.30	8637	22
37943.61921	32508.32067	-122	26.09	26.09	52.19	2218	22
30471.21921	33948.92067	-96	22.96	22.96	45.92	1699	22
22487.11921	35578.62067	-197	14.29	14.29	28.59	8513	22
31280.61921	36138.32067	220	28.61	28.61	57.23	1690	22
9255.619206	36320.32067	-317	22.09	22.09	44.18	2437	22
18896.21921	36520.12067	202	33.63	33.63	67.26	1591	22
37775.11921	36620.02067	-63	24.56	24.56	49.13	4087	22
34918.81921	36768.92067	-85	25.76	25.76	51.53	1812	22
23430.71921	37258.12067	-104	29.46	29.46	58.92	1859	22
21731.11921	37724.02067	116	22.94	22.94	45.88	2236	22
32745.41921	38317.02067	47	26.68	26.68	53.36	2379	22
4251.819206	38555.62067	-78	23.60	23.60	47.19	1480	22
22626.62272	363.9205932	-160	16.11	16.11	32.22	4478	30
18519.82272	933.7205932	297	38.41	38.41	76.82	1138	30
31730.92272	1992.520593	-169	28.02	28.02	56.05	1208	30
32384.82272	1910.120593	-139	30.14	30.14	60.29	1278	30
27161.82272	1943.020593	-90	27.77	27.77	55.53	1511	30
28205.62272	5972.720593	77	18.11	18.11	36.22	2830	30
7550.022723	6532.820593	-352	43.71	43.71	87.42	1054	30
13895.92272	7009.420593	42	19.26	19.26	38.53	2304	30
25895.42272	7199.120593	309	40.22	40.22	80.45	1046	30
5902.322723	7274.520593	-235	12.46	12.46	24.92	4806	30
24295.52272	7229.220593	-85	30.05	30.05	60.10	1090	30
39986.42272	7720.420593	48	11.78	11.78	23.55	4244	30
15821.42272	10499.02059	-100	16.65	16.65	33.30	2365	30
12852.82272	11049.82059	-209	10.10	10.10	20.21	8948	30
17470.02272	11560.72059	-232	35.35	35.35	70.70	1534	30
10912.52272	11765.92059	-190	19.99	19.99	39.99	2550	30
5373.922723	13317.82059	-30	9.75	9.75	19.50	6903	30
22496.42272	13304.52059	91	23.46	23.46	46.91	1370	30
4169.722723	14221.42059	-376	41.78	41.78	83.56	1099	30
19347.72272	14211.62059	-218	14.29	14.29	28.59	5035	30
14774.02272	14748.22059	-107	12.41	12.41	24.82	4223	30
5052.522723	15405.62059	275	38.98	38.98	77.95	1002	30
31776.22272	16358.32059	-155	14.08	14.08	28.17	5158	30
38595.02272	16240.62059	101	11.59	11.59	23.17	7779	30
23906.62272	16754.92059	-171	21.41	21.41	42.81	1534	30
3023.022723	17449.52059	-388	16.63	16.63	33.25	5280	30
7287.622723	17603.22059	-9	5.91	5.91	11.82	12209	30
10808.22272	17917.22059	11	25.98	25.98	51.95	1457	30
12515.52272	18269.72059	-135	16.27	16.27	32.55	2984	30
27866.22272	19633.52059	-138	32.90	32.90	65.80	1341	30
10046.22272	21931.42059	-79	33.13	33.13	66.27	1112	30
38186.32272	22510.92059	262	44.37	44.37	88.74	1544	30
10376.02272	22661.32059	53	30.90	30.90	61.80	1281	30
2398.422723	24876.22059	-40	21.08	21.08	42.15	2041	30
12339.72272	25824.62059	-140	15.45	15.45	30.90	4851	30
19060.92272	26061.52059	292	40.32	40.32	80.64	1638	30
13507.82272	26589.12059	-20	12.81	12.81	25.62	4266	30
28210.12272	27107.12059	-80	24.75	24.75	49.50	2214	30
32472.12272	27925.92059	-103	21.03	21.03	42.06	2996	30
25957.02272	28490.42059	117	28.61	28.61	57.23	1316	30
33515.62272	31845.72059	79	41.42	41.42	82.85	1022	30
28890.82272	32043.12059	-228	33.68	33.68	67.35	1446	30
6428.722723	32455.52059	233	36.20	36.20	72.39	1488	30
39218.52272	33307.42059	-112	22.33	22.33	44.65	3931	30
11737.62272	34059.12059	-105	16.30	16.30	32.59	4674	30
8666.322723	36123.92059	-345	30.78	30.78	61.56	1717	30
10085.72272	38131.32059	133	26.00	26.00	52.00	2078	30
35241.42272	38717.52059	-55	39.07	39.07	78.14	1150	30
1111.726239	347.4205156	82	21.78	21.78	43.57	2064	38
29953.42624	758.0205156	-295	9.33	9.33	18.65	8332	38
41344.52624	1179.920516	-190	24.00	24.00	47.99	1406	38
34441.22624	1998.420516	-52	29.15	29.15	58.31	1115	38
32229.42624	3434.420516	-119	17.78	17.78	35.56	2417	38
10647.62624	3633.720516	-248	13.73	13.73	27.46	6391	38
34847.42624	5364.220516	-235	19.33	19.33	38.67	2713	38
32454.22624	5574.020516	-185	54.94	54.94	109.88	1168	38
2957.126239	5749.620516	-398	49.24	49.24	98.49	1152	38
33624.32624	6235.020516	-27	26.87	26.87	53.74	1302	38
20627.92624	7330.220516	-75	42.13	42.13	84.26	1048	38
27273.12624	10101.42052	-72	24.85	24.85	49.69	1370	38
19845.42624	11278.42052	-254	33.28	33.28	66.55	1292	38
35892.52624	12190.42052	353	6.62	6.62	13.24	17532	38
8823.126239	13993.12052	-51	20.23	20.23	40.46	1813	38
32239.32624	15543.32052	-133	14.70	14.70	29.39	4425	38
36791.72624	16387.22052	-392	37.47	37.47	74.94	2059	38
33710.82624	16646.22052	98	16.16	16.16	32.31	2977	38
15751.52624	16810.92052	165	11.42	11.42	22.84	6804	38
13547.92624	17613.32052	-360	31.86	31.86	63.73	1730	38
18996.42624	17256.32052	-200	14.34	14.34	28.68	3457	38
1426.626239	17792.72052	-72	26.33	26.33	52.66	1324	38
21728.62624	18083.72052	-293	16.25	16.25	32.50	3265	38
11738.72624	18566.02052	234	26.02	26.02	52.05	1580	38
33555.82624	18694.92052	326	27.41	27.41	54.82	1470	38
9100.626239	20227.12052	-65	32.71	32.71	65.42	1205	38
9230.326239	20988.52052	54	14.34	14.34	28.68	4701	38
40438.92624	22176.72052	-36	17.73	17.73	35.47	3103	38
34184.12624	22704.42052	352	27.77	27.77	55.53	2854	38
14208.22624	23588.42052	-170	39.21	39.21	78.42	1063	38
9641.426239	24397.72052	-16	8.45	8.45	16.91	8666	38
31417.22624	26731.92052	-140	34.24	34.24	68.48	1123	38
12550.92624	27188.02052	-21	10.95	10.95	21.90	8681	38
13770.02624	27925.02052	51	23.36	23.36	46.72	2584	38
1708.026239	28419.22052	-280	13.12	13.12	26.23	7710	38
12841.82624	28696.52052	-95	19.69	19.69	39.38	2215	38
25216.52624	29285.02052	-337	8.31	8.31	16.63	17556	38
9850.626239	30530.52052	248	38.62	38.62	77.24	1067	38
15627.72624	30901.52052	-67	23.97	23.97	47.95	1561	38
41363.12624	31413.82052	103	35.16	35.16	70.32	1357	38
1219.726239	31493.32052	-265	15.38	15.38	30.76	6523	38
2008.226239	32636.32052	248	20.18	20.18	40.36	2602	38
2811.826239	34270.32052	31	24.21	24.21	48.42	1360	38
9603.026239	34882.12052	-4	20.09	20.09	40.18	2873	38
40128.32624	35607.92052	339	47.41	47.41	94.81	1318	38
36715.92624	38063.02052	-169	23.69	23.69	47.38	2575	38
11958.12624	38554.82052	-355	60.08	60.08	120.15	1010	38
14453.32624	38424.22052	152	29.48	29.48	58.97	1739	38
35599.42976	539.2204379	69	32.78	32.78	65.56	1079	46
38520.02976	1252.920438	1	24.40	24.40	48.80	1185	46
12105.02976	1691.820438	-97	18.91	18.91	37.82	2304	46
28899.52976	1529.120438	37	22.73	22.73	45.45	1579	46
27146.72976	1901.120438	-128	28.02	28.02	56.05	1161	46
11073.52976	2217.820438	59	21.12	21.12	42.25	1399	46
19867.52976	3461.720438	-119	23.39	23.39	46.77	1101	46
26248.02976	4111.020438	-26	10.08	10.08	20.16	7441	46
20767.02976	4738.820438	75	8.45	8.45	16.91	5752	46
25282.42976	4812.720438	355	5.46	5.46	10.93	21284	46
14182.42976	5191.420438	241	12.13	12.13	24.26	5488	46
37789.12976	5771.520438	-303	31.42	31.42	62.83	1485	46
12158.52976	6429.920438	-228	22.49	22.49	44.98	1617	46
23470.02976	6547.920438	79	29.06	29.06	58.12	1018	46
26685.72976	8646.820438	-183	24.47	24.47	48.94	1900	46
36636.52976	9231.620438	151	13.05	13.05	26.09	3858	46
30101.22976	9509.020438	237	11.80	11.80	23.60	8449	46
16586.72976	9397.920438	-143	22.40	22.40	44.79	1464	46
35525.12976	9906.420438	121	28.52	28.52	57.04	1343	46
6661.829756	10279.02044	-46	7.35	7.35	14.70	11373	46
30469.12976	10453.22044	-339	28.28	28.28	56.57	1700	46
39700.52976	11150.22044	-190	20.49	20.49	40.98	3184	46
4579.229756	11572.82044	-158	10.34	10.34	20.68	7115	46
8599.329756	12617.92044	23	26.66	26.66	53.32	1877	46
11621.62976	15421.42044	318	14.18	14.18	28.35	3132	46
38754.12976	15270.42044	-222	29.88	29.88	59.77	1481	46
35008.32976	16077.52044	171	26.99	26.99	53.98	1367	46
31783.02976	16414.42044	-127	12.06	12.06	24.12	6180	46
15808.42976	16823.82044	-184	11.40	11.40	22.80	9437	46
11147.12976	16864.92044	-41	21.48	21.48	42.96	2302	46
36056.12976	18228.02044	252	20.23	20.23	40.46	1869	46
7014.829756	19324.02044	272	14.70	14.70	29.39	3402	46
34100.92976	20025.02044	-322	48.72	48.72	97.45	1013	46
28809.92976	20125.62044	110	23.39	23.39	46.77	1783	46
36127.82976	23277.42044	296	35.07	35.07	70.13	1190	46
12439.12976	24012.62044	335	32.85	32.85	65.70	2125	46
24263.72976	25335.62044	7	32.19	32.19	64.39	1095	46
28931.62976	26901.12044	52	25.32	25.32	50.63	1034	46
34393.02976	27273.02044	-153	30.24	30.24	60.48	1129	46
1347.729756	27510.32044	-112	27.32	27.32	54.64	1431	46
6315.629756	27951.62044	-125	21.55	21.55	43.10	2793	46
33342.72976	28975.82044	-90	20.46	20.46	40.93	2698	46
4100.529756	29299.52044	251	11.12	11.12	22.23	7260	46
1210.929756	31447.92044	-162	13.92	13.92	27.84	4827	46
23639.12976	32729.72044	341	34.69	34.69	69.38	1543	46
22577.82976	33004.42044	332	25.58	25.58	51.15	2079	46
13543.62976	33501.32044	-201	32.29	32.29	64.57	1610	46
2944.529756	35715.52044	-399	28.57	28.57	57.13	2043	46
13717.32976	36046.62044	-42	14.15	14.15	28.31	4905	46
1517.029756	36947.02044	-96	25.81	25.81	51.62	2004	46
24643.92976	37651.72044	-111	18.04	18.04	36.08	3798	46
880.5297562	38444.62044	-49	12.39	12.39	24.77	5594	46
25243.03327	350.1203603	109	20.77	20.77	41.54	1995	54
29900.53327	614.1203603	-221	24.59	24.59	49.17	1662	54
13100.83327	1435.62036	129	26.31	26.31	52.61	1260	54
12726.53327	2609.42036	-36	9.04	9.04	18.09	7720	54
10719.93327	3381.52036	-72	21.03	21.03	42.06	1143	54
38581.83327	4165.62036	-94	20.18	20.18	40.36	1403	54
9199.733273	6811.62036	276	30.59	30.59	61.18	2156	54
5662.033273	8144.72036	-78	19.41	19.41	38.81	1347	54
9053.433273	8594.52036	-125	21.27	21.27	42.53	1746	54
12559.33327	8898.72036	158	14.29	14.29	28.59	4934	54
6384.933273	9351.12036	-10	14.81	14.81	29.63	2799	54
12851.63327	11062.02036	-35	10.06	10.06	20.11	5715	54
35198.23327	11750.52036	308	30.40	30.40	60.81	2096	54
11245.03327	13088.62036	50	15.66	15.66	31.32	1966	54
14766.13327	14769.52036	-150	11.89	11.89	23.79	6673	54
36579.73327	15029.82036	-364	33.68	33.68	67.35	1743	54
38441.23327	15713.82036	343	41.33	41.33	82.66	1291	54
23117.53327	18194.42036	84	13.82	13.82	27.65	2688	54
35940.43327	18981.12036	264	24.12	24.12	48.23	1762	54
32333.43327	21626.82036	88	24.26	24.26	48.51	1108	54
10081.93327	21897.32036	-86	16.18	16.18	32.36	2930	54
40483.03327	21905.22036	-242	39.21	39.21	78.42	1217	54
5419.933273	22174.52036	-9	11.40	11.40	22.80	5761	54
31642.43327	22409.62036	-269	36.60	36.60	73.19	1343	54
40647.73327	22933.52036	128	33.32	33.32	66.65	1284	54
12508.73327	23973.92036	-354	54.57	54.57	109.13	1077	54
1233.233273	31436.32036	-188	11.92	11.92	23.83	5508	54
4160.433273	31965.92036	-93	26.16	26.16	52.33	2377	54
7061.333273	31965.42036	-181	37.54	37.54	75.08	1188	54
30728.73327	32599.12036	130	41.09	41.09	82.19	1043	54
39258.53327	33083.92036	-153	29.72	29.72	59.44	1296	54
21456.63327	33574.92036	77	13.94	13.94	27.88	4668	54
36964.13327	33661.32036	-257	29.81	29.81	59.63	1790	54
14409.73327	33841.42036	-149	22.47	22.47	44.93	3004	54
28116.83327	33803.22036	-334	28.45	28.45	56.90	1975	54
1455.133273	34343.12036	-257	19.76	19.76	39.52	3270	54
32176.13327	34145.42036	397	28.83	28.83	57.65	2367	54
23721.73327	36095.42036	-133	38.55	38.55	77.10	1053	54
3024.133273	36596.62036	3	21.41	21.41	42.81	1569	54
20064.03327	36780.22036	-140	43.00	43.00	86.00	1154	54
1319.833273	37716.02036	165	26.71	26.71	53.41	1956	54
41235.03327	37751.72036	-252	50.23	50.23	100.46	1049	54
6920.13679	2359.820283	-84	11.87	11.87	23.74	3795	62
28840.73679	2392.520283	-381	23.08	23.08	46.16	2189	62
20818.43679	3001.820283	-103	17.12	17.12	34.24	2389	62
8967.83679	3738.820283	239	20.04	20.04	40.08	1628	62
26222.63679	4286.920283	23	10.60	10.60	21.20	5569	62
18104.63679	4602.820283	-65	27.41	27.41	54.82	1394	62
38370.23679	5000.920283	331	15.12	15.12	30.24	6684	62
14167.33679	5207.120283	280	12.20	12.20	24.40	4057	62
6139.03679	5440.720283	-232	12.88	12.88	25.76	4513	62
15865.83679	5377.820283	-76	6.01	6.01	12.01	13065	62
32676.63679	5555.220283	145	20.04	20.04	40.08	1957	62
9484.43679	5697.020283	-23	18.20	18.20	36.41	1631	62
20391.13679	5678.220283	235	23.41	23.41	46.82	1344	62
38821.53679	5834.120283	304	29.32	29.32	58.64	1056	62
11368.63679	6866.320283	-33	11.80	11.80	23.60	6557	62
13136.83679	7121.420283	-213	24.56	24.56	49.13	1670	62
21822.23679	7135.620283	134	31.32	31.32	62.64	1299	62
41079.13679	7744.920283	-177	15.57	15.57	31.13	1915	62
8948.23679	8576.220283	-192	32.12	32.12	64.24	1226	62
1871.13679	9607.920283	-377	21.41	21.41	42.81	3345	62
39451.53679	9562.620283	-178	24.56	24.56	49.13	2778	62
26580.03679	10060.82028	-274	35.33	35.33	70.65	1715	62
1862.73679	9875.420283	-315	30.10	30.10	60.19	1423	62
22698.33679	11218.72028	-8	12.13	12.13	24.26	4205	62
10825.63679	13032.22028	50	30.05	30.05	60.10	1111	62
21810.93679	14002.22028	-331	5.37	5.37	10.74	18591	62
39452.73679	14322.92028	-324	42.72	42.72	85.44	1547	62
10124.23679	17411.32028	-247	17.69	17.69	35.37	2378	62
12292.03679	18073.82028	24	30.83	30.83	61.65	1157	62
36048.93679	18239.22028	80	24.63	24.63	49.27	1158	62
21937.03679	19238.42028	-148	15.83	15.83	31.65	3151	62
28783.13679	20185.42028	209	16.70	16.70	33.39	3205	62
16847.13679	20924.82028	-213	7.54	7.54	15.07	13630	62
4198.73679	21164.92028	-53	31.04	31.04	62.08	1029	62
12587.63679	22154.42028	155	11.37	11.37	22.75	5967	62
36300.83679	22285.52028	-94	28.99	28.99	57.98	1130	62
1959.63679	24529.02028	-202	20.04	20.04	40.08	2525	62
15999.23679	24458.12028	317	22.84	22.84	45.69	2606	62
17777.83679	26444.32028	-313	33.46	33.46	66.93	1581	62
14565.83679	26584.72028	-88	16.13	16.13	32.26	2561	62
9418.63679	27436.72028	275	16.08	16.08	32.17	2619	62
13993.03679	28694.02028	142	34.85	34.85	69.71	1007	62
13090.83679	31661.82028	129	31.79	31.79	63.59	1272	62
35634.33679	32775.32028	-255	45.40	45.40	90.81	1019	62
32373.63679	33902.72028	7	24.26	24.26	48.51	2059	62
34620.13679	33827.72028	239	29.48	29.48	58.97	1461	62
27126.54031	1769.020205	-217	31.65	31.65	63.30	1033	70
6921.440307	2354.920205	42	11.04	11.04	22.09	4570	70
38610.44031	2352.020205	-335	23.29	23.29	46.58	2024	70
37247.14031	3077.120205	207	26.14	26.14	52.28	1315	70
39617.84031	3771.820205	-366	11.54	11.54	23.08	8674	70
21674.84031	3775.220205	249	32.92	32.92	65.85	1110	70
6849.640307	4039.020205	-135	32.36	32.36	64.72	1208	70
16658.24031	4062.820205	-109	11.09	11.09	22.18	5209	70
29103.54031	5239.220205	186	19.26	19.26	38.53	2422	70
15240.04031	5959.620205	-168	22.51	22.51	45.03	1401	70
29507.04031	6174.220205	-168	8.74	8.74	17.47	11062	70
33169.94031	7230.720205	-370	30.17	30.17	60.34	1971	70
24223.24031	8040.520205	-185	14.98	14.98	29.96	4400	70
11325.34031	8692.620205	127	25.74	25.74	51.48	1153	70
16564.64031	9090.320205	-384	42.70	42.70	85.39	1241	70
2627.940307	12165.62021	-295	36.67	36.67	73.33	1553	70
10836.34031	13063.42021	368	13.82	13.82	27.65	4829	70
33785.14031	16596.92021	218	17.78	17.78	35.56	3224	70
33698.94031	21343.42021	-380	27.04	27.04	54.07	2187	70
10111.34031	21659.92021	-184	28.92	28.92	57.84	1293	70
25599.94031	22649.42021	-253	15.73	15.73	31.46	3899	70
41043.64031	22786.52021	348	48.75	48.75	97.50	1136	70
26992.94031	26353.22021	279	26.16	26.16	52.33	2630	70
21112.64031	27545.82021	-68	10.39	10.39	20.77	7679	70
35514.64031	28103.62021	68	28.73	28.73	57.46	2334	70
6358.140307	28629.22021	-65	34.24	34.24	68.48	1337	70
27042.64031	29363.22021	-280	18.93	18.93	37.87	4205	70
36290.14031	30028.92021	32	22.68	22.68	45.36	1835	70
20859.64031	31301.22021	-39	15.21	15.21	30.43	4989	70
11811.34031	33569.62021	-162	28.24	28.24	56.47	1138	70
39012.14031	35613.92021	-392	63.84	63.84	127.69	1236	70
11966.44031	35717.02021	-314	25.39	25.39	50.77	1935	70
5610.140307	37798.92021	-338	29.39	29.39	58.78	2036	70
9681.140307	38160.52021	62	11.82	11.82	23.64	6460	70
28928.04382	2756.320127	212	18.68	18.68	37.35	2297	78
30233.84382	2726.220127	-29	25.27	25.27	50.54	1307	78
24653.14382	3543.420127	-39	10.31	10.31	20.63	5171	78
34606.04382	4826.620127	-390	12.76	12.76	25.53	7830	78
9525.043823	5435.220127	-231	21.15	21.15	42.30	1813	78
39332.04382	5826.020127	343	34.45	34.45	68.91	1225	78
4139.643823	5893.020127	-4	16.32	16.32	32.64	2180	78
24351.84382	6263.520127	-6	19.69	19.69	39.38	2087	78
35437.74382	6330.820127	294	14.15	14.15	28.31	2993	78
9433.043823	6832.220127	-150	26.40	26.40	52.80	1032	78
24264.84382	7454.420127	-335	11.87	11.87	23.74	6792	78
3949.743823	7679.220127	-243	27.62	27.62	55.25	1023	78
13467.04382	7753.620127	131	25.15	25.15	50.30	1223	78
8929.243823	8297.620127	-60	10.36	10.36	20.72	7432	78
18220.04382	8687.820127	-301	17.17	17.17	34.34	3650	78
26679.84382	8635.820127	-385	37.33	37.33	74.65	1399	78
30878.74382	8680.520127	120	16.96	16.96	33.91	3088	78
1889.043823	9625.720127	-355	9.84	9.84	19.69	9810	78
13905.04382	9760.620127	-35	21.62	21.62	43.24	1583	78
21595.04382	9931.120127	247	18.25	18.25	36.50	3334	78
10288.34382	11536.52013	14	13.68	13.68	27.37	2714	78
8863.243823	14153.22013	-214	21.95	21.95	43.90	2063	78
34888.64382	14152.72013	-61	30.83	30.83	61.65	1182	78
37275.24382	14703.32013	183	27.41	27.41	54.82	1238	78
24759.94382	15008.12013	313	15.24	15.24	30.47	3576	78
11667.54382	15424.72013	300	6.59	6.59	13.19	14293	78
4581.143823	15777.22013	-271	12.86	12.86	25.72	3462	78
2676.343823	16014.02013	-285	7.04	7.04	14.08	19286	78
22750.04382	16964.02013	-355	38.17	38.17	76.35	2468	78
5976.243823	18451.42013	94	13.80	13.80	27.60	2940	78
7190.243823	18716.12013	226	32.19	32.19	64.39	1040	78
39059.04382	21962.32013	-36	20.94	20.94	41.87	2543	78
12732.24382	22200.92013	257	19.24	19.24	38.48	2689	78
41264.84382	22778.12013	-151	20.04	20.04	40.08	3904	78
7614.043823	22763.42013	-79	17.95	17.95	35.89	2494	78
19781.04382	24501.52013	20	27.20	27.20	54.40	1269	78
26992.34382	26340.02013	125	12.76	12.76	25.53	6022	78
28893.24382	26984.02013	-87	16.25	16.25	32.50	3164	78
35793.04382	29367.02013	72	39.68	39.68	79.36	1312	78
8299.943823	31004.92013	-103	15.19	15.19	30.38	2237	78
15306.74382	33057.82013	323	28.64	28.64	57.27	1971	78
21430.44382	33570.42013	-148	39.71	39.71	79.41	1143	78
31592.14382	34499.72013	-348	32.78	32.78	65.56	1524	78
18801.34382	36585.82013	187	40.93	40.93	81.86	1406	78
34741.84382	36842.22013	-300	37.35	37.35	74.70	1485	78
23543.04382	37188.32013	36	29.79	29.79	59.58	1612	78
39518.34382	37656.52013	-2	18.65	18.65	37.30	3224	78
18440.04382	37768.52013	-74	12.76	12.76	25.53	6591	78
36674.44382	37908.22013	-377	18.11	18.11	36.22	5896	78
37549.34734	1285.62005	-32	18.82	18.82	37.63	2274	86
32325.94734	1988.12005	68	16.84	16.84	33.68	1409	86
16351.34734	2294.32005	-246	20.02	20.02	40.03	1828	86
27871.04734	3398.22005	-49	16.04	16.04	32.08	2842	86
17668.64734	3812.72005	-124	18.49	18.49	36.97	2231	86
37209.14734	5606.32005	-219	22.00	22.00	43.99	1514	86
40613.14734	5770.92005	36	13.59	13.59	27.18	5875	86
18243.44734	6817.02005	-5	24.44	24.44	48.89	1194	86
27965.84734	7279.82005	76	25.43	25.43	50.87	1331	86
5779.64734	12489.82005	253	8.71	8.71	17.43	6965	86
36626.24734	14443.52005	-307	42.84	42.84	85.67	1126	86
4071.04734	15023.12005	255	26.42	26.42	52.85	1193	86
11688.94734	15453.52005	388	10.01	10.01	20.02	7357	86
3084.04734	15697.42005	-113	8.67	8.67	17.33	8944	86
2665.04734	16060.02005	-289	10.60	10.60	21.20	8502	86
33892.84734	17952.32005	-342	33.25	33.25	66.51	1770	86
14363.44734	19450.12005	286	25.03	25.03	50.07	2164	86
38162.64734	20086.42005	-136	39.99	39.99	79.98	1229	86
36626.84734	21626.52005	340	27.13	27.13	54.26	1562	86
2982.14734	22328.92005	-96	18.89	18.89	37.77	2051	86
31578.64734	22268.62005	-232	22.98	22.98	45.97	1757	86
39125.44734	22408.62005	-181	34.05	34.05	68.11	1044	86
26128.44734	26269.82005	328	39.94	39.94	79.88	1055	86
1317.64734	26859.92005	-85	19.55	19.55	39.09	3116	86
5216.74734	26958.52005	-187	15.26	15.26	30.52	3449	86
40823.24734	27853.42005	-116	43.54	43.54	87.09	1003	86
3024.74734	28205.52005	-150	21.95	21.95	43.90	2763	86
1654.74734	28626.72005	-278	48.94	48.94	97.87	1028	86
15636.54734	30860.92005	131	21.38	21.38	42.77	2149	86
29060.44734	31135.22005	-62	38.57	38.57	77.15	1339	86
32337.34734	31189.42005	-20	24.07	24.07	48.14	1603	86
33502.84734	31235.92005	337	35.00	35.00	69.99	1339	86
9958.64734	31467.82005	-99	38.98	38.98	77.95	1358	86
34341.34734	32289.42005	249	36.67	36.67	73.33	1045	86
3942.44734	33017.62005	178	30.24	30.24	60.48	1024	86
37309.94734	33047.32005	-129	23.01	23.01	46.02	2184	86
25225.24734	35754.22005	52	11.89	11.89	23.79	5170	86
23494.34734	37183.92005	116	18.35	18.35	36.69	3123	86
1878.250857	899.5199721	-317	32.97	32.97	65.94	1565	94
23196.85086	1049.119972	-240	28.75	28.75	57.51	1356	94
13616.55086	1611.619972	-271	25.29	25.29	50.59	1683	94
37462.85086	1961.719972	157	19.12	19.12	38.25	2497	94
11164.95086	2249.919972	157	29.41	29.41	58.83	1078	94
23276.25086	2168.319972	372	19.90	19.90	39.80	2957	94
19895.75086	3429.319972	100	12.79	12.79	25.58	4347	94
21200.45086	4045.919972	78	30.59	30.59	61.18	1197	94
33980.85086	4179.419972	259	15.85	15.85	31.70	2745	94
17347.55086	4437.619972	254	12.88	12.88	25.76	4465	94
40583.15086	5782.519972	-24	24.85	24.85	49.69	1121	94
31675.05086	6241.519972	397	20.06	20.06	40.13	2862	94
952.550857	6963.219972	-300	24.26	24.26	48.51	2590	94
11395.55086	6881.619972	-290	16.13	16.13	32.26	2515	94
33872.35086	7017.619972	44	13.26	13.26	26.52	4706	94
17891.35086	8262.219972	183	12.32	12.32	24.63	4656	94
35517.95086	10012.31997	-99	26.75	26.75	53.51	1503	94
9814.350857	11112.41997	-219	33.42	33.42	66.83	1702	94
33747.75086	13159.01997	301	31.65	31.65	63.30	1290	94
39359.25086	14375.31997	-301	41.85	41.85	83.70	1010	94
24721.55086	15017.61997	227	12.62	12.62	25.25	3044	94
7427.950857	16105.31997	-272	10.08	10.08	20.16	10858	94
20129.65086	17152.61997	154	30.99	30.99	61.98	1038	94
33717.85086	17660.61997	16	11.92	11.92	23.83	5528	94
12567.75086	18005.91997	318	24.47	24.47	48.94	1817	94
1641.950857	18717.81997	-99	17.45	17.45	34.90	1786	94
14018.35086	19382.01997	-41	25.53	25.53	51.06	1266	94
16126.45086	19586.41997	-237	22.47	22.47	44.93	2210	94
40376.75086	22161.31997	-201	29.20	29.20	58.40	1709	94
13958.85086	23587.51997	88	20.77	20.77	41.54	1978	94
3543.550857	23595.61997	361	41.94	41.94	83.89	1170	94
39061.35086	27150.51997	-238	31.56	31.56	63.11	1453	94
16675.95086	30955.91997	-162	18.18	18.18	36.36	3583	94
34771.95086	32621.81997	-88	30.36	30.36	60.71	1433	94
21308.65086	33264.31997	-366	42.27	42.27	84.54	1237	94
35859.35086	34522.71997	-16	17.45	17.45	34.90	3137	94
37023.05086	34336.01997	-311	43.14	43.14	86.29	1146	94
12019.95086	35922.71997	19	28.61	28.61	57.23	1655	94
38260.95086	37238.41997	-100	33.49	33.49	66.98	1233	94
1263.350857	37749.61997	-149	29.63	29.63	59.25	1286	94
36629.55086	37918.81997	-116	19.95	19.95	39.89	2205	94
29500.55086	38790.11997	-168	30.85	30.85	61.70	1338	94
11406.05437	393.9198944	286	29.04	29.04	58.07	1224	102
16937.15437	1593.219894	-301	23.88	23.88	47.76	1820	102
36179.95437	1434.419894	147	14.62	14.62	29.25	4488	102
18132.25437	1929.819894	76	18.30	18.30	36.60	2213	102
31568.35437	2190.019894	-205	20.21	20.21	40.41	1525	102
22333.15437	2502.219894	-89	16.84	16.84	33.68	2642	102
39362.45437	2814.819894	-95	32.26	32.26	64.53	1013	102
10697.75437	3452.619894	-215	20.16	20.16	40.32	2474	102
12783.65437	4791.519894	-225	24.59	24.59	49.17	1965	102
4096.354374	5805.719894	-357	22.89	22.89	45.78	3058	102
24283.05437	7325.319894	-251	18.44	18.44	36.88	4077	102
11718.95437	8961.019894	69	8.12	8.12	16.25	6226	102
6386.654374	9334.419894	-58	16.30	16.30	32.59	2484	102
37726.95437	10078.51989	110	46.84	46.84	93.68	1014	102
7462.454374	10519.41989	373	38.46	38.46	76.91	1002	102
38591.95437	12853.51989	380	19.78	19.78	39.56	3413	102
35690.55437	13663.41989	4	18.46	18.46	36.93	2501	102
38218.25437	14151.31989	-151	16.08	16.08	32.17	2233	102
6105.154374	17004.91989	-227	28.61	28.61	57.23	1339	102
12104.95437	18051.71989	-110	12.81	12.81	25.62	4166	102
5984.354374	20325.11989	93	25.39	25.39	50.77	1100	102
1432.154374	21019.81989	-257	31.86	31.86	63.73	1374	102
20677.75437	21154.91989	-168	21.34	21.34	42.67	1617	102
40457.25437	22250.51989	-284	42.23	42.23	84.45	1330	102
19199.75437	22669.21989	-120	27.32	27.32	54.64	1021	102
6219.854374	22998.31989	226	24.16	24.16	48.32	1896	102
39081.95437	24967.31989	102	12.41	12.41	24.82	5034	102
2986.854374	25321.61989	-110	17.78	17.78	35.56	2733	102
26978.25437	26327.91989	68	19.33	19.33	38.67	1831	102
23393.55437	28451.41989	254	34.76	34.76	69.52	1026	102
10071.95437	29015.81989	-375	43.50	43.50	86.99	1265	102
34833.45437	32165.31989	-309	24.12	24.12	48.23	2257	102
9728.754374	32611.21989	-254	35.77	35.77	71.54	1470	102
38649.25437	33678.51989	-57	24.59	24.59	49.17	1763	102
28342.15437	34555.31989	-143	19.22	19.22	38.43	3515	102
20252.25437	37089.31989	395	44.65	44.65	89.30	1052	102
15270.05437	37165.81989	-386	29.77	29.77	59.53	1993	102
29962.15789	767.0198168	-329.068	14.11	14.11	28.21	5411	110
36866.95789	1596.619817	-57.068	16.04	16.04	32.08	2815	110
39297.75789	2198.819817	251.932	32.78	32.78	65.56	1333	110
15589.25789	2888.119817	-334.068	29.37	29.37	58.73	1561	110
39436.15789	2798.919817	-70.068	16.48	16.48	32.97	2430	110
37155.95789	2958.019817	-159.068	27.77	27.77	55.53	1140	110
35044.55789	3296.019817	-213.068	17.03	17.03	34.05	2689	110
36469.05789	4349.319817	278.932	26.09	26.09	52.19	1394	110
10348.45789	4171.519817	-59.068	17.14	17.14	34.29	1655	110
19941.75789	4740.219817	323.932	19.78	19.78	39.56	1888	110
34624.15789	4765.019817	-116.068	27.69	27.69	55.39	1368	110
23139.35789	5408.719817	127.932	21.10	21.10	42.20	1338	110
8493.557891	6632.219817	232.932	24.44	24.44	48.89	1030	110
21640.45789	9946.719817	343.932	11.52	11.52	23.03	5663	110
26996.85789	10021.51982	-324.068	28.17	28.17	56.33	2740	110
41297.95789	10618.21982	-397.068	27.98	27.98	55.95	1742	110
12873.65789	11084.11982	25.932	8.20	8.20	16.39	8709	110
10204.05789	11606.11982	73.932	22.40	22.40	44.79	1446	110
40628.75789	13685.31982	-278.068	33.37	33.37	66.74	1268	110
28490.35789	14858.31982	76.932	25.10	25.10	50.21	1692	110
11158.85789	16957.71982	39.932	26.96	26.96	53.93	1153	110
35061.65789	17776.61982	42.932	28.52	28.52	57.04	1046	110
12460.05789	17981.61982	378.932	42.23	42.23	84.45	1112	110
40080.35789	18172.11982	352.932	6.57	6.57	13.14	22193	110
35106.35789	19198.71982	-114.068	25.43	25.43	50.87	1582	110
28765.95789	20105.31982	-24.068	18.98	18.98	37.96	2050	110
7039.057891	21070.11982	148.932	11.28	11.28	22.56	4457	110
10211.95789	21039.51982	128.932	11.54	11.54	23.08	4531	110
12646.75789	22096.21982	-78.068	8.36	8.36	16.72	8302	110
7986.657891	25710.81982	-1.06804	25.39	25.39	50.77	1550	110
25844.85789	26258.81982	198.932	14.29	14.29	28.59	5314	110
7607.357891	27472.61982	-67.068	9.77	9.77	19.55	9111	110
10216.45789	29193.81982	388.932	22.87	22.87	45.73	2450	110
28267.55789	30282.71982	-90.068	29.25	29.25	58.50	1310	110
2095.857891	34575.21982	72.932	31.23	31.23	62.45	1779	110
36210.95789	35422.91982	-247.068	17.99	17.99	35.98	4101	110
23739.55789	36054.31982	-289.068	24.82	24.82	49.64	2782	110
40582.95789	36649.31982	-84.068	31.51	31.51	63.02	1223	110
5042.957891	38897.71982	126.932	16.56	16.56	33.11	1989	110
31008.76141	495.5197392	-141.146	22.11	22.11	44.23	2787	118
13647.96141	826.2197392	-352.146	7.70	7.70	15.40	16204	118
36242.86141	1413.019739	112.854	19.50	19.50	39.00	2120	118
27218.86141	1788.719739	32.8542	10.27	10.27	20.54	6255	118
35051.06141	3309.419739	-172.146	16.51	16.51	33.02	3170	118
31636.06141	3625.619739	362.854	35.98	35.98	71.97	1019	118
9000.361407	3732.119739	193.854	12.18	12.18	24.35	4625	118
12576.96141	6295.619739	130.854	11.21	11.21	22.42	3999	118
20246.06141	7283.219739	62.8542	10.74	10.74	21.48	4616	118
34523.46141	7433.819739	31.8542	33.04	33.04	66.08	1036	118
35612.76141	8486.719739	-182.146	24.14	24.14	48.28	1425	118
28914.66141	9756.819739	237.854	16.86	16.86	33.72	2681	118
40783.86141	9896.519739	256.854	28.42	28.42	56.85	1470	118
7676.361407	11218.71974	331.854	20.75	20.75	41.50	1773	118
12871.96141	11079.31974	-13.1458	10.43	10.43	20.87	4028	118
28401.26141	12193.31974	-203.146	12.74	12.74	25.48	5640	118
13353.66141	12572.31974	-130.146	32.00	32.00	64.01	1194	118
31548.36141	13290.31974	-93.1458	20.61	20.61	41.21	2004	118
27063.06141	13432.61974	-274.146	24.70	24.70	49.41	2723	118
34599.16141	14180.31974	256.854	18.04	18.04	36.08	3557	118
6267.961407	14778.11974	-27.1458	9.00	9.00	17.99	6907	118
15859.56141	16747.21974	-128.146	9.42	9.42	18.84	8498	118
14586.76141	18782.61974	-197.146	17.36	17.36	34.71	4236	118
21944.56141	19167.71974	-100.146	22.23	22.23	44.46	1356	118
14047.56141	19463.21974	-85.1458	24.56	24.56	49.13	1213	118
16528.46141	20578.41974	7.85419	9.51	9.51	19.03	8239	118
34910.16141	22312.51974	-95.1458	23.20	23.20	46.39	2281	118
29579.76141	22219.01974	276.854	25.39	25.39	50.77	1309	118
1914.361407	24437.61974	284.854	32.59	32.59	65.19	1060	118
29443.66141	26048.51974	94.8542	20.94	20.94	41.87	2359	118
6865.061407	27035.11974	263.854	22.61	22.61	45.22	3137	118
12713.56141	28706.91974	-240.146	40.01	40.01	80.02	1040	118
29927.46141	28567.81974	92.8542	43.28	43.28	86.57	1107	118
13114.36141	29679.81974	58.8542	25.17	25.17	50.35	1589	118
1293.661407	31644.21974	-361.146	16.60	16.60	33.21	3183	118
39852.76141	36480.51974	-182.146	33.21	33.21	66.41	1281	118
36642.66141	37736.71974	-337.146	22.14	22.14	44.27	4150	118
31628.96492	1861.919662	-227.224	31.25	31.25	62.50	1091	126
27211.16492	1744.419662	-165.224	13.78	13.78	27.55	4079	126
31523.86492	2331.619662	-154.224	16.23	16.23	32.45	3574	126
40667.36492	2409.119662	-58.2236	20.42	20.42	40.84	1910	126
33535.06492	3046.319662	9.77643	23.97	23.97	47.95	1201	126
11451.76492	3508.419662	-138.224	23.03	23.03	46.06	1883	126
38309.96492	3693.019662	117.776	12.25	12.25	24.49	3577	126
16667.56492	4050.319662	-165.224	27.84	27.84	55.67	1465	126
16388.26492	4720.019662	-322.224	26.82	26.82	53.65	2310	126
32390.36492	5501.619662	294.776	16.44	16.44	32.88	2325	126
18899.46492	6838.119662	179.776	24.52	24.52	49.03	1066	126
31548.26492	7089.619662	96.7764	12.58	12.58	25.15	6875	126
25891.36492	7152.419662	144.776	13.00	13.00	26.00	5448	126
6416.164924	10550.81966	-121.224	10.41	10.41	20.82	6209	126
40789.46492	12279.21966	296.776	28.05	28.05	56.10	1195	126
2054.664924	12314.91966	-342.224	39.52	39.52	79.03	1278	126
1370.364924	14650.61966	-363.224	26.38	26.38	52.75	1695	126
33354.96492	15968.61966	-69.2236	21.15	21.15	42.30	1733	126
38509.06492	16273.71966	77.7764	18.84	18.84	37.68	2351	126
15875.36492	16715.51966	-130.224	16.89	16.89	33.77	1943	126
40542.26492	17512.51966	-134.224	13.52	13.52	27.04	3236	126
17499.66492	18987.61966	-213.224	26.71	26.71	53.41	1317	126
27414.76492	21633.21966	-302.224	49.29	49.29	98.58	1141	126
41318.66492	22491.61966	1.77643	25.08	25.08	50.16	1624	126
7716.764924	22912.71966	-261.224	25.98	25.98	51.95	1847	126
3565.164924	23569.01966	-163.224	27.84	27.84	55.67	1979	126
3909.264924	24129.11966	-296.224	29.41	29.41	58.83	1464	126
31110.66492	24544.31966	369.776	18.37	18.37	36.74	3544	126
10167.86492	26133.31966	-281.224	27.48	27.48	54.97	2305	126
33349.56492	28947.51966	-128.224	15.64	15.64	31.27	4403	126
35672.66492	29626.61966	-287.224	26.38	26.38	52.75	2354	126
17185.66492	30716.11966	52.7764	18.16	18.16	36.31	1922	126
29135.66492	30973.81966	92.7764	19.50	19.50	39.00	1832	126
34759.16492	31802.01966	-217.224	23.93	23.93	47.85	1827	126
29725.56492	33675.61966	-357.224	50.35	50.35	100.70	1061	126
7089.664924	34389.61966	298.776	35.49	35.49	70.98	1450	126
35878.76492	34555.41966	351.776	19.50	19.50	39.00	3734	126
10849.26492	38454.41966	100.776	15.52	15.52	31.04	3992	126
13001.76844	1255.619584	-311.301	39.75	39.75	79.50	1069	134
31610.46844	1831.519584	-59.3013	14.77	14.77	29.53	2252	134
9759.868441	1898.819584	-270.301	27.32	27.32	54.64	1346	134
18125.96844	1927.519584	159.699	19.22	19.22	38.43	1828	134
28579.26844	2564.319584	55.6987	29.27	29.27	58.55	1465	134
9584.268441	2352.919584	-269.301	10.64	10.64	21.29	7207	134
15612.16844	3048.519584	73.6987	18.23	18.23	36.46	2577	134
27851.76844	3320.619584	10.6987	17.71	17.71	35.42	2167	134
30122.36844	3143.419584	-390.301	38.32	38.32	76.63	1189	134
35056.96844	3287.819584	-124.301	20.06	20.06	40.13	1766	134
11433.56844	3667.519584	-16.3013	8.67	8.67	17.33	6904	134
38217.86844	3722.019584	145.699	11.96	11.96	23.93	4233	134
16659.96844	4065.619584	178.699	22.30	22.30	44.60	1406	134
15281.36844	5615.619584	-309.301	34.05	34.05	68.11	1188	134
20269.96844	7260.519584	42.6987	16.65	16.65	33.30	2272	134
35628.46844	8290.119584	-340.301	33.25	33.25	66.51	1303	134
14224.56844	9058.419584	46.6987	24.00	24.00	47.99	1531	134
5589.168441	9937.719584	115.699	22.09	22.09	44.18	1046	134
21614.36844	9939.519584	315.699	13.00	13.00	26.00	6623	134
24155.56844	12332.81958	-372.301	20.96	20.96	41.92	3833	134
1532.968441	12781.41958	-386.301	49.86	49.86	99.71	1026	134
30340.26844	13619.61958	311.699	39.49	39.49	78.99	1001	134
6136.368441	13471.11958	94.6987	18.18	18.18	36.36	1789	134
19547.36844	14918.81958	-126.301	11.82	11.82	23.64	4957	134
38703.36844	15155.41958	-215.301	26.42	26.42	52.85	1387	134
16735.26844	19042.61958	-303.301	17.59	17.59	35.18	2714	134
4180.668441	19949.31958	-137.301	26.49	26.49	52.99	1082	134
1077.468441	23131.21958	-5.30134	33.58	33.58	67.16	1140	134
19740.86844	24501.21958	99.6987	11.82	11.82	23.64	6478	134
10111.26844	24941.91958	118.699	11.70	11.70	23.41	4156	134
9837.768441	25737.81958	35.6987	19.90	19.90	39.80	2303	134
29415.26844	26023.81958	38.6987	19.97	19.97	39.94	2493	134
5803.068441	29129.71958	-10.3013	27.93	27.93	55.86	1169	134
4050.468441	29337.71958	213.699	9.42	9.42	18.84	7388	134
25005.76844	29893.21958	247.699	25.32	25.32	50.63	2259	134
38042.76844	32550.71958	79.6987	32.26	32.26	64.53	1717	134
32986.16844	33014.51958	75.6987	18.79	18.79	37.59	2948	134
13856.36844	33162.81958	-51.3013	18.27	18.27	36.55	3128	134
40631.96844	33564.21958	-268.301	38.06	38.06	76.11	1340	134
1525.268441	34304.31958	-193.301	17.97	17.97	35.94	2202	134
28315.56844	34556.81958	-202.301	11.21	11.21	22.42	8380	134
5812.468441	35059.91958	-42.3013	30.33	30.33	60.66	1611	134
22440.46844	35450.31958	244.699	21.55	21.55	43.10	3108	134
2965.268441	35882.21958	-125.301	22.21	22.21	44.42	1184	134
40536.86844	36592.81958	-192.301	50.82	50.82	101.64	1019	134
1050.068441	36707.51958	246.699	25.69	25.69	51.39	1523	134
33784.97196	533.6195062	63.6209	13.49	13.49	26.99	3509	142
35442.77196	634.0195062	29.6209	16.67	16.67	33.35	2505	142
36194.07196	1462.219506	-172.379	19.19	19.19	38.39	2468	142
18170.07196	1848.219506	366.621	24.92	24.92	49.83	1662	142
20336.77196	2598.919506	238.621	16.23	16.23	32.45	2710	142
12432.17196	2831.619506	-202.379	9.23	9.23	18.46	7177	142
18185.57196	3602.519506	173.621	21.60	21.60	43.19	1634	142
20693.77196	3469.919506	-315.379	18.23	18.23	36.46	3585	142
30342.67196	3968.719506	284.621	11.96	11.96	23.93	5963	142
11659.37196	4439.519506	-84.3791	4.90	4.90	9.80	11180	142
12782.07196	4892.919506	-89.3791	31.96	31.96	63.91	1054	142
20267.17196	7347.919506	61.6209	30.50	30.50	60.99	1248	142
7988.271958	7456.719506	-385.379	29.18	29.18	58.36	1332	142
41172.47196	7722.119506	-27.3791	38.22	38.22	76.44	1205	142
22336.37196	7972.819506	-235.379	32.48	32.48	64.95	1034	142
22052.77196	8726.019506	232.621	14.88	14.88	29.77	3755	142
39848.17196	9564.219506	-183.379	29.11	29.11	58.22	1104	142
4558.271958	11517.81951	-394.379	20.21	20.21	40.41	3278	142
7671.171958	15641.21951	383.621	27.22	27.22	54.45	1385	142
10121.17196	17371.51951	-257.379	13.21	13.21	26.42	4343	142
30724.07196	18778.71951	-229.379	23.76	23.76	47.52	1335	142
1977.371958	21511.31951	351.621	34.76	34.76	69.52	1094	142
13117.17196	22437.11951	144.621	28.90	28.90	57.79	1027	142
7675.971958	22856.51951	-33.3791	19.85	19.85	39.71	1368	142
9765.071958	25663.71951	-108.379	18.37	18.37	36.74	2949	142
21824.47196	26518.91951	-26.3791	8.50	8.50	17.00	7273	142
33363.67196	29006.81951	-14.3791	20.56	20.56	41.12	1402	142
10342.77196	29123.31951	388.621	8.90	8.90	17.80	14027	142
27039.47196	29418.91951	-187.379	11.47	11.47	22.94	7157	142
37947.97196	29296.71951	-276.379	11.23	11.23	22.47	9900	142
23284.27196	32333.51951	-339.379	14.84	14.84	29.67	3820	142
12502.97196	32455.71951	229.621	36.67	36.67	73.33	1146	142
41358.17196	34643.21951	58.6209	23.81	23.81	47.62	1355	142
2261.371958	35294.51951	21.6209	24.00	24.00	47.99	1648	142
37002.07196	36580.71951	7.6209	34.81	34.81	69.61	1245	142
17155.47196	37533.31951	149.621	31.04	31.04	62.08	1165	142
8056.171958	37995.11951	5.6209	24.00	24.00	47.99	1338	142
20084.37547	397.8194286	-129.457	18.42	18.42	36.83	1564	150
13673.07547	814.2194286	-268.457	13.71	13.71	27.41	3145	150
13100.67547	1186.619429	319.543	22.25	22.25	44.51	2145	150
24226.47547	2272.119429	276.543	24.47	24.47	48.94	1449	150
40630.87547	2392.619429	379.543	24.73	24.73	49.45	2114	150
19429.47547	2699.919429	245.543	24.52	24.52	49.03	1950	150
10546.97547	3844.619429	-137.457	24.44	24.44	48.89	1648	150
18137.67547	3954.819429	93.5431	6.85	6.85	13.71	10989	150
15890.37547	5485.519429	37.5431	5.16	5.16	10.31	15404	150
20252.87547	5593.019429	-128.457	7.96	7.96	15.92	6347	150
10980.47547	8865.919429	-109.457	9.84	9.84	19.69	6195	150
18381.97547	10099.01943	213.543	24.54	24.54	49.08	2281	150
16145.57547	10364.31943	47.5431	14.18	14.18	28.35	2827	150
38065.87547	10616.61943	-333.457	24.19	24.19	48.37	2089	150
7415.775475	11251.21943	342.543	12.60	12.60	25.20	3014	150
32471.07547	11242.41943	-37.4569	15.43	15.43	30.85	2168	150
2644.975475	12526.41943	-253.457	30.07	30.07	60.15	1187	150
5771.975475	12430.81943	351.543	7.06	7.06	14.13	13888	150
37077.37547	12589.31943	-31.4569	11.61	11.61	23.22	4559	150
9332.475475	12729.01943	218.543	26.42	26.42	52.85	1126	150
8874.375475	14397.71943	270.543	5.89	5.89	11.78	15724	150
19297.37547	14282.61943	-66.4569	14.34	14.34	28.68	3702	150
41150.27547	14544.71943	-248.457	23.86	23.86	47.71	1569	150
38530.57547	16231.31943	-100.457	18.86	18.86	37.73	2473	150
13632.67547	17733.61943	-229.457	11.37	11.37	22.75	7206	150
26662.37547	19565.21943	-132.457	12.18	12.18	24.35	5784	150
3955.375475	20203.01943	-290.457	16.48	16.48	32.97	4863	150
40648.67547	20332.01943	360.543	12.20	12.20	24.40	6025	150
14001.37547	22056.21943	49.5431	14.65	14.65	29.30	1869	150
5733.375475	22388.71943	277.543	31.42	31.42	62.83	1698	150
40670.47547	24030.51943	-45.4569	35.51	35.51	71.03	1739	150
1785.975475	24549.61943	-104.457	32.48	32.48	64.95	1192	150
4870.575475	25602.61943	203.543	23.83	23.83	47.67	1611	150
37288.27547	25919.51943	-150.457	18.39	18.39	36.79	2898	150
25275.17547	26778.51943	-109.457	28.50	28.50	56.99	1230	150
6555.175475	27649.31943	-105.457	20.98	20.98	41.97	2345	150
7708.975475	27452.41943	332.543	30.03	30.03	60.05	1461	150
2272.375475	27585.61943	-37.4569	18.25	18.25	36.50	1925	150
13854.57547	33219.71943	-128.457	13.78	13.78	27.55	4834	150
40152.07547	33208.01943	-85.4569	26.52	26.52	53.03	1284	150
11711.77547	34073.21943	-90.4569	15.47	15.47	30.94	3549	150
1485.375475	34375.81943	-138.457	11.70	11.70	23.41	6901	150
6661.775475	36161.51943	-55.4569	21.05	21.05	42.11	1607	150
2262.475475	36719.21943	3.54313	23.10	23.10	46.21	2268	150
39623.77547	37677.61943	16.5431	28.92	28.92	57.84	1623	150
6828.375475	38233.51943	-185.457	16.48	16.48	32.97	4366	150
8057.275475	38199.71943	-397.457	49.76	49.76	99.52	1142	150
37239.87547	38049.41943	-391.457	22.98	22.98	45.97	4092	150
37439.17899	699.1193509	-7.53463	30.50	30.50	60.99	1132	158
29926.77899	731.5193509	-277.535	10.86	10.86	21.71	6454	158
18497.57899	1462.219351	-15.5346	23.81	23.81	47.62	1262	158
15488.77899	2659.919351	-370.535	14.32	14.32	28.64	5310	158
10593.57899	3786.819351	50.4654	22.09	22.09	44.18	1022	158
14244.07899	5174.019351	108.465	12.51	12.51	25.01	4482	158
25210.07899	7822.319351	-222.535	8.41	8.41	16.81	8302	158
29899.87899	8208.319351	267.465	26.71	26.71	53.41	1011	158
15922.67899	9698.019351	20.4654	30.19	30.19	60.38	1177	158
28401.47899	12203.11935	-292.535	9.54	9.54	19.08	11802	158
40162.27899	12252.31935	-214.535	27.08	27.08	54.16	1276	158
9269.778991	12725.91935	61.4654	22.58	22.58	45.17	1210	158
8024.078991	13994.91935	16.4654	22.73	22.73	45.45	1403	158
27767.27899	14993.11935	-120.535	10.01	10.01	20.02	7429	158
35279.67899	14751.51935	-384.535	42.74	42.74	85.49	1237	158
33642.37899	17523.41935	-216.535	24.09	24.09	48.18	1669	158
16767.07899	17675.01935	-372.535	14.79	14.79	29.58	8771	158
29908.27899	18145.31935	-333.535	42.08	42.08	84.17	1013	158
21744.07899	18179.61935	-159.535	12.29	12.29	24.59	3698	158
14636.37899	18763.51935	-156.535	21.62	21.62	43.24	2115	158
6057.378991	20396.01935	298.465	32.48	32.48	64.95	1286	158
35209.77899	20302.41935	20.4654	22.00	22.00	43.99	1105	158
34097.27899	21879.41935	-112.535	30.45	30.45	60.90	1086	158
36572.87899	21711.51935	102.465	15.26	15.26	30.52	2916	158
3420.978991	23128.71935	40.4654	28.19	28.19	56.38	1355	158
3656.878991	24780.01935	22.4654	10.69	10.69	21.38	3239	158
14680.27899	24719.21935	-238.535	36.62	36.62	73.24	1117	158
40318.47899	25298.61935	-16.5346	16.89	16.89	33.77	2570	158
7737.278991	27462.11935	-226.535	17.71	17.71	35.42	3837	158
783.1789915	28131.21935	191.465	17.24	17.24	34.48	2653	158
25197.07899	29194.91935	-196.535	9.37	9.37	18.75	6136	158
37944.87899	29314.51935	-260.535	13.61	13.61	27.22	6052	158
24522.37899	30080.71935	58.4654	12.67	12.67	25.34	4033	158
1275.978991	31520.31935	-359.535	7.49	7.49	14.98	13818	158
17979.07899	32041.71935	49.4654	22.09	22.09	44.18	1922	158
14893.37899	32495.01935	-388.535	29.65	29.65	59.30	1822	158
23464.77899	32730.31935	108.465	14.13	14.13	28.26	3574	158
13722.97899	33345.81935	-233.535	34.74	34.74	69.47	1033	158
3305.278991	33579.81935	234.465	21.83	21.83	43.66	2279	158
38545.07899	33779.11935	63.4654	30.07	30.07	60.15	1150	158
24967.27899	36126.21935	-224.535	19.69	19.69	39.38	2562	158
6632.878991	36156.71935	247.465	16.77	16.77	33.54	1970	158
24590.27899	37633.41935	-55.5346	24.47	24.47	48.94	1567	158
21896.07899	37852.11935	147.465	32.19	32.19	64.39	1186	158
1098.282508	328.1192733	-89.6124	27.58	27.58	55.15	1467	166
14211.58251	1093.719273	-214.612	31.91	31.91	63.82	1723	166
18474.08251	1457.819273	-122.612	18.75	18.75	37.49	1987	166
37570.58251	1960.319273	327.388	26.38	26.38	52.75	2161	166
16874.18251	2452.019273	-122.612	6.19	6.19	12.39	13646	166
15531.08251	2974.219273	-252.612	25.76	25.76	51.53	1280	166
21770.48251	3507.119273	297.388	18.20	18.20	36.41	3540	166
10310.48251	4148.519273	-9.6124	13.28	13.28	26.56	2845	166
35091.58251	5029.519273	-177.612	43.38	43.38	86.76	1167	166
11174.48251	6486.219273	-142.612	14.74	14.74	29.48	3078	166
10312.68251	7574.819273	232.388	17.03	17.03	34.05	2954	166
11757.88251	7541.619273	103.388	19.26	19.26	38.53	2652	166
19117.08251	8088.419273	-232.612	11.09	11.09	22.18	5268	166
2849.182508	7832.719273	-323.612	45.24	45.24	90.48	1118	166
40854.88251	8419.219273	24.3876	19.83	19.83	39.66	1508	166
6737.882508	10009.81927	256.388	23.79	23.79	47.57	1336	166
28428.58251	12203.91927	-255.612	19.31	19.31	38.62	3354	166
35857.58251	12188.11927	231.388	16.74	16.74	33.49	2040	166
39033.28251	12351.31927	-74.6124	27.58	27.58	55.15	1129	166
6142.182508	13539.51927	128.388	20.75	20.75	41.50	1221	166
13161.28251	14405.41927	46.3876	18.44	18.44	36.88	2995	166
38705.88251	14865.41927	-336.612	16.01	16.01	32.03	5706	166
18509.78251	15835.01927	-114.612	24.23	24.23	48.47	2255	166
18947.58251	18311.91927	-206.612	30.24	30.24	60.48	1109	166
5889.782508	18937.31927	-312.612	33.18	33.18	66.36	1385	166
3315.782508	19334.51927	212.388	26.82	26.82	53.65	1107	166
14882.38251	19492.91927	-149.612	25.01	25.01	50.02	1275	166
37664.18251	21098.51927	-14.6124	27.11	27.11	54.21	1709	166
36646.78251	21667.01927	11.3876	29.37	29.37	58.73	1027	166
10524.88251	22646.21927	7.3876	10.53	10.53	21.05	6459	166
13349.68251	24215.21927	-113.612	25.36	25.36	50.73	2054	166
10257.08251	24879.51927	278.388	30.52	30.52	61.04	1106	166
1494.082508	27745.61927	281.388	28.42	28.42	56.85	1191	166
3696.782508	28040.61927	371.388	19.85	19.85	39.71	3284	166
1795.582508	30265.21927	-349.612	41.17	41.17	82.33	1080	166
41319.68251	31360.11927	-51.6124	17.69	17.69	35.37	2491	166
28934.58251	31898.31927	178.388	16.46	16.46	32.92	3920	166
17083.18251	36459.21927	-19.6124	41.54	41.54	83.08	1034	166
31081.38251	36652.31927	-126.612	28.35	28.35	56.71	1160	166
24599.88251	37675.31927	16.3876	21.45	21.45	42.91	1294	166
27816.78251	37798.11927	-35.6124	25.10	25.10	50.21	1528	166
9632.582508	38131.01927	259.388	26.19	26.19	52.38	1579	166
21038.68603	718.8191957	246.31	25.08	25.08	50.16	1329	174
41240.88603	1462.919196	242.31	25.50	25.50	51.01	1446	174
10603.28603	2355.319196	-105.69	14.91	14.91	29.81	3095	174
16894.58603	2474.219196	-81.6902	6.01	6.01	12.01	12961	174
30723.08603	4364.519196	298.31	19.41	19.41	38.81	2860	174
11019.28603	5530.319196	282.31	15.57	15.57	31.13	3134	174
31215.08603	5792.519196	205.31	15.59	15.59	31.18	3004	174
35591.28603	6366.719196	312.31	16.72	16.72	33.44	2275	174
19702.28603	6653.319196	-173.69	31.23	31.23	62.45	1259	174
31550.68603	6921.819196	64.3098	13.92	13.92	27.84	4775	174
37138.48603	6834.419196	213.31	20.82	20.82	41.64	1910	174
36755.88603	9182.919196	295.31	10.57	10.57	21.15	7781	174
9279.486025	9436.319196	141.31	19.45	19.45	38.90	1475	174
28863.78603	9698.619196	61.3098	12.72	12.72	25.43	3729	174
10101.28603	9855.419196	-119.69	21.64	21.64	43.28	2321	174
36431.08603	10022.7192	190.31	10.17	10.17	20.35	6453	174
12401.48603	10712.4192	287.31	24.09	24.09	48.18	1551	174
11729.28603	13613.9192	236.31	22.63	22.63	45.26	1607	174
35626.88603	13765.5192	326.31	14.77	14.77	29.53	4214	174
29171.88603	14418.3192	33.3098	21.31	21.31	42.63	2344	174
929.7860251	15116.4192	230.31	27.20	27.20	54.40	1099	174
18516.08603	15520.2192	-74.6902	32.90	32.90	65.80	1129	174
32233.78603	15474.8192	-84.6902	12.83	12.83	25.67	3494	174
39707.38603	15564.5192	54.3098	14.44	14.44	28.87	2575	174
36825.88603	16167.2192	279.31	45.88	45.88	91.75	1165	174
4532.386025	16024.1192	-251.69	22.23	22.23	44.46	2567	174
40541.28603	17043.2192	-276.69	20.68	20.68	41.35	2592	174
4643.586025	17581.2192	55.3098	28.40	28.40	56.80	1064	174
17358.28603	21517.8192	-57.6902	16.91	16.91	33.82	1944	174
33954.38603	21806.1192	360.31	42.27	42.27	84.54	1101	174
13141.78603	24091.7192	261.31	29.63	29.63	59.25	1378	174
1325.086025	26920.9192	-192.69	21.27	21.27	42.53	3025	174
10805.28603	27856.1192	-90.6902	24.77	24.77	49.55	1547	174
3297.086025	28171.6192	310.31	12.86	12.86	25.72	5610	174
2543.586025	29232.5192	-373.69	25.01	25.01	50.02	2017	174
4072.186025	29332.3192	184.31	8.93	8.93	17.85	7203	174
2922.686025	32452.6192	243.31	6.71	6.71	13.42	12072	174
15522.08603	33030.0192	172.31	20.82	20.82	41.64	1497	174
32934.18603	33031.6192	-69.6902	25.39	25.39	50.77	1308	174
5673.786025	35133.9192	-135.69	29.81	29.81	59.63	1366	174
7817.486025	35292.0192	-152.69	25.55	25.55	51.10	1726	174
40767.68603	35638.4192	290.31	33.61	33.61	67.21	2047	174
29999.78603	36934.5192	232.31	26.64	26.64	53.27	1186	174
25312.18603	37927.7192	-179.69	9.42	9.42	18.84	6801	174
14893.78954	519.519118	-177.768	21.88	21.88	43.76	2641	182
1073.889542	370.019118	-1.76793	37.89	37.89	75.78	1136	182
11919.98954	1399.819118	51.2321	16.70	16.70	33.39	2752	182
23069.88954	1680.719118	-349.768	41.14	41.14	82.28	1113	182
16882.58954	2468.619118	-153.768	6.45	6.45	12.91	13057	182
31406.08954	2481.519118	96.2321	21.83	21.83	43.66	1195	182
17095.78954	4364.619118	-6.76793	29.79	29.79	59.58	1671	182
32613.28954	5853.019118	-271.768	25.93	25.93	51.86	1712	182
13156.28954	7334.619118	-193.768	24.00	24.00	47.99	1638	182
14445.18954	7354.119118	14.2321	6.05	6.05	12.10	10293	182
33215.08954	7560.919118	263.232	19.12	19.12	38.25	2414	182
2935.589542	7642.519118	-269.768	16.44	16.44	32.88	4099	182
10761.08954	8130.419118	-203.768	27.60	27.60	55.20	1287	182
16530.98954	9566.219118	80.2321	27.46	27.46	54.92	1038	182
18849.48954	9735.119118	350.232	19.85	19.85	39.71	2682	182
31706.28954	12754.21912	-264.768	28.12	28.12	56.24	1432	182
8937.589542	14070.51912	121.232	21.03	21.03	42.06	1396	182
39433.98954	14217.71912	-181.768	29.39	29.39	58.78	1005	182
13154.88954	14431.81912	3.23207	22.30	22.30	44.60	1786	182
19861.88954	15051.51912	-116.768	17.50	17.50	35.00	1793	182
5491.589542	15506.41912	-22.7679	13.68	13.68	27.37	2948	182
20208.88954	17269.71912	-201.768	28.92	28.92	57.84	1321	182
4716.589542	17607.91912	139.232	24.02	24.02	48.04	1032	182
14576.38954	18422.71912	-154.768	25.01	25.01	50.02	1270	182
10518.38954	18389.31912	-273.768	21.60	21.60	43.19	1864	182
33514.88954	18738.91912	279.232	29.39	29.39	58.78	1267	182
10287.78954	20999.71912	132.232	10.62	10.62	21.24	6554	182
7702.089542	21253.91912	97.2321	17.71	17.71	35.42	2499	182
23028.48954	21770.41912	85.2321	12.91	12.91	25.81	4725	182
4854.589542	23813.31912	66.2321	20.44	20.44	40.88	2422	182
2019.089542	24429.71912	270.232	22.75	22.75	45.50	2170	182
9478.689542	26659.01912	-15.7679	20.94	20.94	41.87	2545	182
33078.18954	29207.21912	15.2321	11.70	11.70	23.41	4605	182
37942.08954	29329.71912	-269.768	22.09	22.09	44.18	2307	182
11315.58954	32015.91912	345.232	28.05	28.05	56.10	1439	182
34775.48954	38670.01912	19.2321	22.09	22.09	44.18	1216	182
15745.59306	274.7190404	-6.84569	22.87	22.87	45.73	1502	190
20121.29306	799.8190404	14.1543	17.22	17.22	34.43	2215	190
11940.99306	1370.21904	36.1543	16.51	16.51	33.02	2137	190
30419.29306	1766.71904	57.1543	17.22	17.22	34.43	2626	190
9987.293059	4063.81904	-271.846	23.74	23.74	47.48	1844	190
40658.99306	5676.91904	-164.846	13.49	13.49	26.99	4318	190
24058.49306	6332.71904	67.1543	26.45	26.45	52.89	1247	190
959.8930587	7085.91904	-207.846	21.97	21.97	43.94	2133	190
7571.593059	8586.71904	-179.846	26.56	26.56	53.13	1824	190
13538.09306	9495.41904	28.1543	24.80	24.80	49.60	1165	190
12848.89306	9687.71904	-258.846	37.68	37.68	75.36	1253	190
4573.493059	11546.31904	-223.846	15.61	15.61	31.23	3059	190
28414.29306	12197.71904	-236.846	12.88	12.88	25.76	5522	190
40932.39306	12386.71904	-297.846	32.43	32.43	64.86	1296	190
6049.793059	13503.61904	288.154	16.44	16.44	32.88	3315	190
30437.89306	13630.41904	-1.84569	19.59	19.59	39.19	2255	190
19690.29306	14076.01904	280.154	11.52	11.52	23.03	6883	190
13994.59306	19361.31904	176.154	8.85	8.85	17.71	7808	190
9256.793059	20972.51904	342.154	33.18	33.18	66.36	1150	190
33648.29306	21298.81904	41.1543	19.41	19.41	38.81	2286	190
11303.59306	21368.71904	71.1543	5.98	5.98	11.96	14119	190
32323.29306	21624.91904	182.154	19.48	19.48	38.95	1851	190
38868.69306	22118.21904	242.154	22.54	22.54	45.07	1468	190
36270.89306	23626.71904	142.154	19.95	19.95	39.89	1841	190
41198.39306	23883.51904	306.154	36.17	36.17	72.35	1192	190
36458.89306	28983.61904	253.154	18.20	18.20	36.41	2503	190
8540.593059	33143.01904	116.154	12.41	12.41	24.82	4295	190
21406.29306	33405.71904	27.1543	13.75	13.75	27.51	4196	190
5845.593059	33874.71904	-297.846	19.41	19.41	38.81	4192	190
4700.993059	35075.61904	216.154	38.10	38.10	76.21	1123	190
26040.69306	36433.21904	165.154	19.88	19.88	39.75	2033	190
10788.49306	38545.51904	-218.846	25.17	25.17	50.35	1849	190
20859.29658	821.0189627	-257.923	16.39	16.39	32.78	3668	198
37468.69658	1123.818963	-307.923	26.12	26.12	52.23	1368	198
12049.09658	1366.718963	-243.923	28.50	28.50	56.99	1233	198
23092.89658	2137.018963	-47.9235	14.04	14.04	28.07	3680	198
33211.09658	2120.818963	-136.923	19.52	19.52	39.05	1827	198
7731.496576	3531.618963	-46.9235	24.92	24.92	49.83	1058	198
17286.39658	4416.018963	68.0765	12.27	12.27	24.54	4243	198
32848.49658	5745.918963	287.077	20.28	20.28	40.55	3053	198
17105.29658	6060.018963	151.077	11.12	11.12	22.23	4494	198
23307.19658	6778.518963	195.077	23.67	23.67	47.34	1870	198
23267.79658	7456.218963	47.0765	10.90	10.90	21.81	3555	198
30297.99658	7742.218963	-11.9235	10.53	10.53	21.05	3525	198
18814.19658	10060.01896	-218.923	33.77	33.77	67.54	1542	198
24591.19658	11045.51896	-283.923	26.87	26.87	53.74	1266	198
10296.09658	11526.71896	15.0765	24.04	24.04	48.09	1176	198
35832.59658	12193.11896	251.077	18.27	18.27	36.55	1814	198
5765.296576	12468.31896	145.077	13.05	13.05	26.09	2467	198
22439.79658	13228.21896	114.077	22.87	22.87	45.73	2176	198
20036.09658	16510.31896	-324.923	26.47	26.47	52.94	1470	198
26077.49658	20014.11896	267.077	13.68	13.68	27.37	4764	198
38328.79658	19951.31896	-192.923	25.98	25.98	51.95	2683	198
21610.69658	22804.71896	-85.9235	29.01	29.01	58.03	1230	198
7738.596576	23009.61896	-204.923	26.61	26.61	53.22	1921	198
39695.29658	24174.11896	-192.923	12.98	12.98	25.95	3238	198
36714.59658	25737.91896	34.0765	29.84	29.84	59.68	1022	198
36373.69658	30041.81896	44.0765	35.58	35.58	71.17	1023	198
31269.89658	30461.21896	182.077	33.04	33.04	66.08	1068	198
35378.79658	30570.51896	47.0765	18.75	18.75	37.49	2215	198
20218.79658	31684.31896	-188.923	16.04	16.04	32.08	3353	198
28913.49658	31883.71896	70.0765	18.77	18.77	37.54	2096	198
7465.296576	32386.91896	70.0765	23.50	23.50	47.01	1265	198
27996.89658	32204.91896	214.077	37.26	37.26	74.51	1211	198
21377.69658	36804.51896	-219.923	16.27	16.27	32.55	4481	198
24584.69658	37594.61896	-114.923	18.89	18.89	37.77	2674	198
1835.300092	1552.318885	-179.001	14.88	14.88	29.77	4383	206
39562.00009	3835.618885	-138.001	13.71	13.71	27.41	4261	206
38557.70009	4633.618885	40.9988	17.69	17.69	35.37	1769	206
37035.80009	4791.818885	-257.001	22.63	22.63	45.26	2291	206
17067.30009	6111.118885	151.999	16.27	16.27	32.55	1931	206
13396.20009	7775.118885	-104.001	21.71	21.71	43.43	1443	206
6295.000092	9303.918885	66.9988	27.93	27.93	55.86	1002	206
13925.70009	9771.718885	-88.0012	23.13	23.13	46.25	1507	206
1473.000092	11111.01889	195.999	26.26	26.26	52.52	1304	206
7824.000092	11214.11889	132.999	11.16	11.16	22.33	3454	206
5553.200092	13275.61889	120.999	14.08	14.08	28.17	4064	206
38207.00009	14079.21889	-11.0012	10.64	10.64	21.29	5680	206
1041.200092	15100.51889	-297.001	34.59	34.59	69.19	1507	206
3660.000092	15811.71889	-232.001	30.31	30.31	60.62	1163	206
39888.30009	15947.81889	-380.001	18.37	18.37	36.74	4232	206
40540.40009	17416.51889	-134.001	12.03	12.03	24.07	2818	206
33641.90009	17572.81889	-124.001	15.99	15.99	31.98	3426	206
40034.60009	18233.31889	320.999	22.47	22.47	44.93	2169	206
26096.20009	19979.01889	219.999	20.37	20.37	40.74	2247	206
25106.60009	20224.11889	-7.00122	16.72	16.72	33.44	3032	206
6953.700092	21324.51889	115.999	17.40	17.40	34.81	2847	206
13838.20009	21315.31889	395.999	36.48	36.48	72.96	1324	206
36311.70009	22249.91889	121.999	16.46	16.46	32.92	3294	206
31866.20009	22964.31889	207.999	15.61	15.61	31.23	4699	206
31027.90009	24536.61889	371.999	15.17	15.17	30.33	4430	206
37966.30009	27213.31889	122.999	24.33	24.33	48.65	1414	206
1274.100092	31458.71889	-285.001	9.47	9.47	18.93	6473	206
34797.60009	32259.41889	-302.001	21.05	21.05	42.11	1981	206
8530.800092	33072.91889	32.9988	17.95	17.95	35.89	1264	206
13855.80009	33191.21889	-167.001	27.29	27.29	54.59	1444	206
15454.80009	33044.31889	284.999	19.99	19.99	39.99	2553	206
8728.900092	36454.61889	-317.001	39.68	39.68	79.36	1066	206
33138.10361	1962.918807	-16.079	18.35	18.35	36.69	2039	214
40783.10361	2943.418807	-60.079	14.01	14.01	28.02	3644	214
31531.60361	6915.418807	0.921014	19.05	19.05	38.10	3479	214
21591.20361	9954.618807	212.921	18.25	18.25	36.50	1797	214
5451.003609	12497.81881	238.921	10.31	10.31	20.63	3950	214
20859.10361	12555.21881	-105.079	26.33	26.33	52.66	1350	214
39799.20361	13572.01881	-335.079	28.80	28.80	57.60	1465	214
11761.30361	13711.31881	378.921	38.90	38.90	77.81	1105	214
35358.80361	14631.41881	-125.079	22.44	22.44	44.89	1327	214
2594.103609	15766.91881	-363.079	11.14	11.14	22.28	8373	214
2582.303609	15995.91881	-266.079	18.51	18.51	37.02	2250	214
13647.30361	17733.01881	-237.079	16.72	16.72	33.44	4187	214
7023.703609	19322.81881	128.921	13.99	13.99	27.98	2057	214
36155.80361	23522.61881	-11.079	18.56	18.56	37.11	2253	214
4738.803609	25600.71881	260.921	18.35	18.35	36.69	2519	214
5917.203609	26700.61881	207.921	32.22	32.22	64.43	1176	214
39053.30361	27107.11881	33.921	30.47	30.47	60.95	1491	214
38073.30361	27231.71881	292.921	22.18	22.18	44.37	2464	214
7107.803609	30977.81881	-142.079	34.57	34.57	69.14	1436	214
20218.80361	31648.31881	-174.079	19.31	19.31	38.62	1927	214
28978.70361	31847.21881	-35.079	19.57	19.57	39.14	2206	214
11512.20361	32197.51881	310.921	25.50	25.50	51.01	2977	214
3026.403609	34351.51881	177.921	19.03	19.03	38.06	1800	214
12581.40361	35232.91881	53.921	16.81	16.81	33.63	1852	214
29549.80361	35838.21881	-108.079	25.95	25.95	51.90	1086	214
41111.90361	37762.91881	-73.079	20.56	20.56	41.12	2898	214
18494.10361	37914.51881	-43.079	16.34	16.34	32.69	2855	214
10643.60361	38595.11881	-65.079	15.66	15.66	31.32	3250	214
27323.30713	328.6187298	-167.157	17.83	17.83	35.65	2734	222
13434.10713	2544.71873	-204.157	6.74	6.74	13.47	11226	222
29320.70713	3252.91873	149.843	16.86	16.86	33.72	1940	222
31288.50713	5835.81873	15.8432	20.68	20.68	41.35	1291	222
39252.50713	5957.81873	24.8432	10.64	10.64	21.29	5426	222
10116.90713	6963.91873	75.8432	13.00	13.00	26.00	3059	222
3036.607126	7078.61873	-351.157	37.68	37.68	75.36	1024	222
30247.20713	7755.71873	-34.1567	12.69	12.69	25.39	2959	222
24384.30713	8586.61873	-161.157	32.64	32.64	65.28	1089	222
9255.307126	9403.61873	343.843	26.68	26.68	53.36	1715	222
16666.30713	9551.81873	-4.15675	13.52	13.52	27.04	3302	222
21523.00713	9916.41873	394.843	21.48	21.48	42.96	2854	222
23527.00713	11991.41873	-150.157	15.80	15.80	31.60	2460	222
34303.90713	13318.91873	278.843	19.31	19.31	38.62	2142	222
11635.40713	13611.81873	281.843	23.41	23.41	46.82	1357	222
25057.10713	13981.71873	-245.157	35.09	35.09	70.18	1069	222
11627.90713	15431.51873	389.843	8.05	8.05	16.11	12022	222
2623.607126	16142.11873	-200.157	15.97	15.97	31.93	2553	222
33637.10713	17614.01873	102.843	20.63	20.63	41.26	1864	222
36104.20713	18915.91873	29.8432	20.82	20.82	41.64	1493	222
11530.10713	19265.51873	-54.1567	7.63	7.63	15.26	11953	222
10738.30713	20613.81873	30.8432	19.45	19.45	38.90	2213	222
17317.00713	21501.91873	-156.157	7.58	7.58	15.17	9765	222
13904.50713	22088.91873	81.8432	20.75	20.75	41.50	1871	222
1153.907126	23013.71873	-210.157	22.42	22.42	44.84	1211	222
19449.30713	25219.71873	-28.1568	20.42	20.42	40.84	2863	222
38031.90713	27236.81873	293.843	17.66	17.66	35.33	3190	222
28878.00713	27407.51873	-34.1567	17.45	17.45	34.90	1687	222
940.8071259	27643.91873	139.843	20.56	20.56	41.12	1315	222
7419.307126	28180.61873	-2.15675	24.68	24.68	49.36	1224	222
28221.60713	30312.41873	4.84325	24.96	24.96	49.93	1290	222
1296.507126	31519.21873	-189.157	14.44	14.44	28.87	2416	222
13824.30713	33196.61873	-206.157	17.87	17.87	35.75	2998	222
3534.007126	33872.01873	-45.1567	23.69	23.69	47.38	1842	222
2393.907126	37421.51873	-293.157	13.42	13.42	26.85	5835	222
8024.207126	37929.81873	-126.157	12.29	12.29	24.59	6023	222
34079.51064	594.6186521	-366.235	28.47	28.47	56.94	1351	230
14313.11064	998.9186521	-165.235	21.52	21.52	43.05	2426	230
13432.31064	2495.418652	-74.2345	18.53	18.53	37.07	1635	230
21563.51064	3611.218652	304.765	20.30	20.30	40.60	1787	230
38404.61064	3610.618652	14.7655	16.37	16.37	32.73	1646	230
30211.51064	4129.918652	39.7655	30.73	30.73	61.47	1059	230
36515.51064	4314.118652	390.765	30.90	30.90	61.80	1206	230
17299.01064	4487.718652	113.765	21.93	21.93	43.85	1641	230
23102.51064	4523.318652	365.765	19.95	19.95	39.89	2892	230
11543.51064	5659.318652	375.765	26.23	26.23	52.47	1616	230
31336.01064	5804.718652	376.765	17.38	17.38	34.76	2692	230
30519.41064	6847.118652	-1.23452	32.62	32.62	65.23	1155	230
40137.11064	10402.01865	29.7655	17.07	17.07	34.15	2424	230
6703.810643	12649.31865	-132.235	7.06	7.06	14.13	9338	230
10062.31064	16997.61865	-298.235	9.00	9.00	17.99	8921	230
33532.21064	17459.81865	81.7655	21.24	21.24	42.48	1667	230
40552.31064	17424.21865	-208.235	13.38	13.38	26.75	3235	230
32243.81064	17903.51865	-43.2345	17.26	17.26	34.52	2374	230
17328.11064	21507.91865	-139.235	14.06	14.06	28.12	2333	230
37238.21064	21465.11865	-130.235	12.10	12.10	24.21	6213	230
40203.31064	22900.21865	-67.2345	15.54	15.54	31.09	4318	230
1689.610643	24722.21865	98.7655	23.29	23.29	46.58	1748	230
1420.810643	25418.51865	-43.2345	9.73	9.73	19.45	5203	230
4628.010643	27647.81865	194.765	20.58	20.58	41.17	1492	230
41024.81064	29837.61865	-61.2345	27.15	27.15	54.31	1785	230
13227.81064	31078.81865	335.765	35.09	35.09	70.18	1551	230
34816.51064	31845.91865	-290.235	30.03	30.03	60.05	1403	230
15946.51064	35650.81865	-215.235	17.69	17.69	35.37	3012	230
5199.610643	36660.81865	-156.235	26.82	26.82	53.65	1810	230
25314.71064	37887.41865	-175.235	8.03	8.03	16.06	7631	230
37265.41416	242.7185745	79.6877	16.44	16.44	32.88	2830	238
26132.31416	1097.418575	194.688	13.45	13.45	26.89	4113	238
36234.01416	2174.418575	-174.312	14.79	14.79	29.58	4196	238
9873.01416	4129.918575	-174.312	24.54	24.54	49.08	1196	238
20782.21416	4756.818575	68.6877	9.63	9.63	19.26	6584	238
28415.41416	4942.718575	299.688	15.02	15.02	30.05	3658	238
29757.21416	4744.118575	-43.3123	13.42	13.42	26.85	4812	238
33346.11416	7564.118575	152.688	16.81	16.81	33.63	2428	238
30166.51416	7747.318575	260.688	31.18	31.18	62.36	1105	238
7738.21416	8603.318575	85.6877	21.85	21.85	43.71	1788	238
28374.01416	12181.81857	-233.312	18.89	18.89	37.77	3881	238
4529.11416	16137.21857	-96.3123	14.60	14.60	29.20	4774	238
10806.81416	16401.91857	171.688	17.52	17.52	35.04	2019	238
16931.51416	16917.91857	-153.312	14.81	14.81	29.63	3449	238
15873.21416	19145.11857	177.688	14.72	14.72	29.44	3054	238
20931.91416	18989.91857	-379.312	43.59	43.59	87.18	1046	238
40258.81416	21965.11857	-391.312	37.26	37.26	74.51	2000	238
1707.71416	24668.31857	-45.3123	21.24	21.24	42.48	1741	238
19413.81416	25097.51857	-185.312	27.20	27.20	54.40	1424	238
17990.61416	26153.21857	-97.3123	36.97	36.97	73.95	1119	238
7786.11416	27484.21857	-208.312	21.90	21.90	43.80	2329	238
9696.11416	27311.11857	-261.312	18.30	18.30	36.60	2837	238
39808.21416	28366.41857	-202.312	36.10	36.10	72.20	1039	238
10177.91416	29059.11857	315.688	22.00	22.00	43.99	1646	238
4034.41416	29350.41857	268.688	7.54	7.54	15.07	9959	238
36345.31416	30066.61857	48.6877	14.74	14.74	29.48	2624	238
6045.21416	31888.81857	309.688	13.94	13.94	27.88	6690	238
35485.91416	32674.51857	-166.312	27.67	27.67	55.34	1379	238
21402.81416	33369.61857	-3.31228	24.23	24.23	48.47	1220	238
32441.11416	34038.51857	312.688	27.98	27.98	55.95	1334	238
31366.41416	36188.21857	-66.3123	23.79	23.79	47.57	2048	238
25475.81416	37218.81857	374.688	29.63	29.63	59.25	1614	238
23532.31416	37212.41857	14.6877	26.28	26.28	52.56	1347	238
18556.71416	38044.41857	-266.312	22.44	22.44	44.89	2546	238
11193.41768	833.8184969	-103.39	24.89	24.89	49.78	1583	246
37471.21768	1258.918497	-119.39	22.94	22.94	45.88	1657	246
10380.61768	1565.518497	35.61	15.10	15.10	30.19	3140	246
34872.01768	2599.018497	-152.39	22.70	22.70	45.40	1581	246
38497.81768	3446.718497	-371.39	17.73	17.73	35.47	2763	246
22913.71768	3461.418497	7.60995	12.65	12.65	25.29	1992	246
31934.61768	3582.718497	211.61	20.61	20.61	41.21	2236	246
40912.71768	5273.118497	65.61	20.98	20.98	41.97	1592	246
34930.91768	5350.618497	29.61	28.45	28.45	56.90	1102	246
15573.41768	5857.818497	224.61	8.20	8.20	16.39	9752	246
16799.91768	6376.718497	-331.39	22.75	22.75	45.50	1896	246
13171.21768	7191.518497	-199.39	9.07	9.07	18.13	8713	246
20275.21768	7311.218497	1.60995	9.14	9.14	18.27	5883	246
40891.71768	10031.6185	26.61	23.86	23.86	47.71	1147	246
28387.51768	12294.3185	-115.39	23.90	23.90	47.81	1516	246
7616.617676	12453.5185	10.61	11.04	11.04	22.09	4982	246
34378.41768	13357.2185	-156.39	26.61	26.61	53.22	1575	246
25181.71768	13354.2185	-319.39	34.34	34.34	68.67	1395	246
35659.01768	13783.9185	222.61	14.55	14.55	29.11	4719	246
32162.71768	16292.7185	383.61	30.26	30.26	60.52	2073	246
16950.31768	16969.4185	-172.39	16.93	16.93	33.86	3185	246
2424.617676	19999.0185	-350.39	22.75	22.75	45.50	3113	246
12207.81768	19888.5185	103.61	23.06	23.06	46.11	1766	246
15256.01768	24094.8185	169.61	23.97	23.97	47.95	1577	246
19383.71768	25171.9185	-119.39	18.27	18.27	36.55	2972	246
8776.817676	31612.4185	17.61	15.47	15.47	30.94	2848	246
21408.11768	33381.4185	-112.39	22.66	22.66	45.31	2257	246
8818.617676	34395.7185	-203.39	23.64	23.64	47.29	1680	246
1469.117676	34426.0185	-133.39	10.74	10.74	21.48	7846	246
16611.91768	34699.9185	128.61	19.69	19.69	39.38	1770	246
3363.317676	36138.9185	46.61	25.48	25.48	50.96	1061	246
7990.317676	37894.5185	-98.39	25.76	25.76	51.53	1077	246
39954.31768	38032.9185	-273.39	38.48	38.48	76.96	1218	246
37668.42119	2219.618419	-326.468	26.59	26.59	53.18	1589	254
15444.32119	2635.518419	-184.468	16.34	16.34	32.69	2103	254
13372.72119	3920.618419	-25.4678	11.47	11.47	22.94	3711	254
7716.321193	4728.518419	-89.4678	11.87	11.87	23.74	4649	254
33427.02119	5308.618419	284.532	20.39	20.39	40.79	1857	254
28262.32119	6040.618419	127.532	17.80	17.80	35.61	2736	254
6834.721193	6526.018419	-254.468	42.98	42.98	85.96	1027	254
23020.42119	9757.318419	-273.468	37.16	37.16	74.32	1434	254
38060.12119	10102.31842	-74.4678	22.80	22.80	45.59	1581	254
15043.22119	11098.51842	236.532	22.37	22.37	44.74	2023	254
29419.92119	12319.11842	345.532	21.22	21.22	42.44	2720	254
22761.22119	12574.41842	158.532	13.87	13.87	27.74	2380	254
15877.02119	16711.51842	-162.468	17.17	17.17	34.34	2360	254
39809.02119	16875.01842	-318.468	25.69	25.69	51.39	1698	254
34291.52119	17743.61842	-280.468	24.16	24.16	48.32	2055	254
30111.72119	27581.11842	0.53219	14.32	14.32	28.64	3146	254
24499.62119	30153.21842	5.53219	13.59	13.59	27.18	4592	254
35414.82119	32601.51842	-181.468	37.68	37.68	75.36	1699	254
23434.52119	32784.21842	19.5322	23.48	23.48	46.96	1940	254
24090.12119	32878.11842	381.532	34.15	34.15	68.30	1245	254
9554.121193	37686.31842	197.532	14.77	14.77	29.53	3099	254
18542.12119	37945.91842	-215.468	16.25	16.25	32.50	3525	254
15607.22119	38855.51842	-269.468	9.42	9.42	18.84	5933	254
12602.52471	312.7183416	-144.546	27.15	27.15	54.31	1002	262
27235.52471	303.0183416	0.454425	23.55	23.55	47.10	1139	262
20554.32471	2404.518342	-13.5456	13.78	13.78	27.55	2146	262
30803.82471	4306.418342	287.454	25.50	25.50	51.01	1330	262
9124.62471	5150.018342	95.4544	19.88	19.88	39.75	1702	262
22696.52471	6470.918342	-32.5456	21.76	21.76	43.52	1999	262
6406.12471	10574.01834	-81.5456	9.42	9.42	18.84	6486	262
39654.02471	11103.31834	-5.54558	18.32	18.32	36.64	1244	262
18392.02471	11804.91834	-345.546	34.83	34.83	69.66	1228	262
16082.92471	12634.21834	88.4544	9.18	9.18	18.37	5495	262
5121.92471	15437.01834	-60.5456	24.94	24.94	49.88	1459	262
33548.22471	16726.01834	201.454	12.06	12.06	24.12	4325	262
22974.52471	20285.31834	12.4544	14.93	14.93	29.86	3143	262
6007.92471	20338.61834	-84.5456	25.55	25.55	51.10	1854	262
5977.12471	21047.01834	-8.54558	17.85	17.85	35.70	1942	262
20239.72471	21409.71834	-14.5456	23.60	23.60	47.19	1637	262
15190.02471	24092.41834	127.454	33.72	33.72	67.45	1417	262
21557.72471	25686.31834	-172.546	34.92	34.92	69.85	1218	262
37243.62471	26000.71834	-397.546	34.67	34.67	69.33	1374	262
22652.72471	27055.71834	59.4544	17.47	17.47	34.95	1395	262
5256.22471	27870.71834	277.454	18.98	18.98	37.96	2638	262
32305.82471	31126.21834	34.4544	20.79	20.79	41.59	1722	262
28930.92471	31905.71834	46.4544	21.10	21.10	42.20	1496	262
1503.22471	34365.21834	-138.546	11.28	11.28	22.56	5229	262
6593.02471	35435.71834	-137.546	14.98	14.98	29.96	3455	262
2175.22471	36800.61834	-317.546	11.00	11.00	22.00	9110	262
4023.228227	1011.918264	112.377	14.37	14.37	28.73	2283	270
30348.02823	4119.018264	267.377	9.68	9.68	19.36	7545	270
31674.62823	4085.618264	-151.623	26.96	26.96	53.93	1403	270
30890.62823	4343.718264	139.377	21.83	21.83	43.66	1309	270
11176.02823	6452.718264	-86.6233	7.65	7.65	15.31	10164	270
12450.42823	6538.418264	-91.6233	31.86	31.86	63.73	1021	270
843.9282268	7516.118264	-345.623	47.29	47.29	94.58	1011	270
10774.22823	8048.418264	-93.6233	13.42	13.42	26.85	2561	270
36502.32823	9990.318264	113.377	13.75	13.75	27.51	3120	270
7505.628227	11158.91826	1.37666	11.07	11.07	22.14	4000	270
22218.12823	11751.51826	264.377	19.29	19.29	38.57	2705	270
28367.22823	12231.71826	-267.623	8.83	8.83	17.66	12591	270
1003.128227	13548.41826	-266.623	30.47	30.47	60.95	1417	270
32202.22823	15446.11826	-66.6233	21.22	21.22	42.44	1301	270
16310.22823	15787.61826	-226.623	15.52	15.52	31.04	3269	270
25983.82823	15750.81826	47.3767	24.09	24.09	48.18	2471	270
8821.528227	17080.01826	-113.623	28.59	28.59	57.18	1231	270
5073.728227	17653.51826	185.377	26.47	26.47	52.94	1514	270
41200.12823	18515.11826	-100.623	26.75	26.75	53.51	1453	270
11608.32823	18598.61826	174.377	19.43	19.43	38.86	2020	270
7912.228227	18929.21826	-339.623	32.08	32.08	64.15	1342	270
14678.12823	18783.41826	-194.623	15.40	15.40	30.80	4742	270
4266.628227	19848.41826	-195.623	19.66	19.66	39.33	2553	270
10162.32823	21031.11826	177.377	12.91	12.91	25.81	3782	270
33706.62823	21635.41826	371.377	38.06	38.06	76.11	1128	270
34152.52823	25586.11826	-99.6233	27.48	27.48	54.97	1248	270
5952.128227	25573.51826	353.377	11.28	11.28	22.56	8695	270
38807.42823	26567.11826	34.3767	18.23	18.23	36.46	1775	270
1339.828227	26891.81826	68.3767	19.69	19.69	39.38	1871	270
25210.32823	26882.81826	7.37666	24.30	24.30	48.61	1337	270
10510.42823	27459.71826	17.3767	15.61	15.61	31.23	2349	270
25890.22823	28382.91826	-149.623	26.78	26.78	53.55	1943	270
10644.42823	30157.21826	318.377	28.10	28.10	56.19	1327	270
28880.12823	30220.41826	37.3767	24.77	24.77	49.55	1268	270
32324.82823	31093.61826	-60.6233	16.20	16.20	32.40	3611	270
34896.92823	31405.11826	-165.623	27.46	27.46	54.92	1266	270
28951.32823	31848.01826	26.3767	22.68	22.68	45.36	1155	270
7546.728227	32518.21826	-345.623	32.57	32.57	65.14	1579	270
37983.72823	32600.71826	-45.6233	17.05	17.05	34.10	3842	270
9491.528227	32958.81826	252.377	28.21	28.21	56.43	1273	270
7076.028227	35250.31826	11.3767	22.54	22.54	45.07	1533	270
40795.32823	36984.71826	-240.623	30.80	30.80	61.61	1019	270
17222.92823	37589.51826	286.377	24.44	24.44	48.89	1700	270
1907.028227	38758.21826	-181.623	22.18	22.18	44.37	2448	270
28932.52823	38651.11826	350.377	37.94	37.94	75.88	1128	270
4038.731744	1009.418186	169.299	12.58	12.58	25.15	3289	278
26661.43174	1964.218186	-55.7011	21.29	21.29	42.58	1889	278
24708.83174	2607.418186	-244.701	30.92	30.92	61.84	1001	278
9297.431744	3014.218186	-227.701	10.36	10.36	20.72	5347	278
33538.83174	3166.918186	2.2989	21.27	21.27	42.53	1394	278
17644.43174	3798.818186	341.299	32.05	32.05	64.10	1752	278
30792.93174	5615.418186	181.299	8.74	8.74	17.47	5971	278
15295.33174	5898.018186	-189.701	10.43	10.43	20.87	5813	278
18229.33174	5880.118186	74.2989	15.57	15.57	31.13	1859	278
13174.23174	7224.918186	-281.701	9.21	9.21	18.42	10162	278
38114.23174	10482.31819	-302.701	24.42	24.42	48.84	2298	278
25172.23174	11923.81819	-18.7011	10.76	10.76	21.52	7107	278
28402.13174	12247.81819	-258.701	10.08	10.08	20.16	11884	278
3921.731744	13626.31819	-291.701	15.35	15.35	30.71	3449	278
29893.13174	15515.61819	-45.7011	11.94	11.94	23.88	3765	278
3672.431744	17675.21819	-215.701	21.17	21.17	42.34	1400	278
34339.03174	17775.91819	-197.701	18.42	18.42	36.83	2853	278
37614.63174	17992.31819	-74.7011	31.96	31.96	63.91	1250	278
33672.03174	18709.71819	79.2989	23.22	23.22	46.44	1846	278
38335.03174	19965.31819	-31.7011	31.79	31.79	63.59	1119	278
3964.031744	20192.61819	36.2989	8.67	8.67	17.33	7536	278
1766.031744	24570.61819	-108.701	27.18	27.18	54.35	1040	278
4056.931744	29342.51819	83.2989	7.37	7.37	14.74	8473	278
39552.73174	29412.61819	304.299	20.49	20.49	40.98	2756	278
1259.431744	31592.91819	-316.701	14.88	14.88	29.77	3382	278
3735.731744	32107.11819	161.299	17.64	17.64	35.28	2001	278
16618.43174	34071.01819	-99.7011	19.71	19.71	39.42	2328	278
5794.231744	35079.41819	-129.701	14.58	14.58	29.15	5525	278
4174.031744	37352.31819	201.299	26.78	26.78	53.55	1195	278
33065.33526	341.2181086	244.221	29.88	29.88	59.77	1105	286
31070.53526	591.8181086	0.221131	10.13	10.13	20.25	7163	286
4227.03526	983.5181086	260.221	15.92	15.92	31.84	4403	286
41305.93526	1488.118109	227.221	17.50	17.50	35.00	2333	286
9610.13526	2435.618109	-35.7789	24.99	24.99	49.97	1015	286
19271.83526	2969.918109	-36.7789	14.15	14.15	28.31	2394	286
38523.93526	3456.618109	-249.779	12.53	12.53	25.06	3791	286
19904.83526	3508.218109	52.2211	9.23	9.23	18.46	6677	286
24008.33526	3895.618109	-217.779	15.07	15.07	30.14	4003	286
10388.43526	4185.318109	91.2211	14.81	14.81	29.63	3337	286
13627.23526	4156.418109	63.2211	9.73	9.73	19.45	5339	286
12818.33526	4689.118109	-206.779	31.35	31.35	62.69	1176	286
30254.03526	5757.718109	-16.7789	19.71	19.71	39.42	1433	286
40678.73526	5755.918109	-134.779	13.14	13.14	26.28	2818	286
11192.13526	6373.318109	-285.779	27.67	27.67	55.34	1516	286
16782.03526	6449.018109	-143.779	9.80	9.80	19.59	4604	286
15913.33526	6743.118109	-292.779	19.95	19.95	39.89	2029	286
7911.63526	7331.618109	-45.7789	24.61	24.61	49.22	1030	286
3931.53526	7772.518109	-178.779	30.99	30.99	61.98	1440	286
13404.93526	7729.318109	-10.7789	29.11	29.11	58.22	1454	286
35625.53526	8378.318109	-309.779	34.17	34.17	68.34	1506	286
10495.23526	10208.71811	-171.779	14.93	14.93	29.86	2906	286
18411.33526	11302.01811	77.2211	10.48	10.48	20.96	4855	286
3776.23526	12938.51811	-211.779	22.00	22.00	43.99	2132	286
10577.13526	13389.21811	-142.779	10.43	10.43	20.87	3385	286
30575.43526	13822.61811	-53.7789	25.98	25.98	51.95	1365	286
11169.63526	14079.71811	130.221	22.04	22.04	44.09	1293	286
38209.73526	14039.91811	-32.7789	17.29	17.29	34.57	2349	286
8832.03526	14412.11811	346.221	7.14	7.14	14.27	11602	286
18034.53526	15160.91811	-196.779	11.85	11.85	23.69	5320	286
38790.73526	16049.31811	298.221	22.80	22.80	45.59	1738	286
40817.53526	16403.61811	149.221	30.10	30.10	60.19	2100	286
33561.73526	16790.91811	319.221	21.55	21.55	43.10	2160	286
17440.13526	17412.01811	-131.779	32.08	32.08	64.15	1051	286
4138.83526	19767.71811	295.221	18.70	18.70	37.40	3062	286
6133.03526	20998.91811	-389.779	32.03	32.03	64.06	2258	286
6766.03526	24126.81811	-225.779	22.80	22.80	45.59	2530	286
19471.53526	25095.81811	122.221	26.31	26.31	52.61	1999	286
21595.73526	25788.51811	-133.779	36.69	36.69	73.38	1146	286
10038.03526	25891.31811	-213.779	35.91	35.91	71.83	1617	286
37523.73526	27290.81811	124.221	32.22	32.22	64.43	1246	286
39426.03526	34037.61811	-119.779	23.57	23.57	47.15	2365	286
26978.73526	36526.01811	205.221	29.93	29.93	59.86	1011	286
38553.73878	1253.118031	149.143	16.86	16.86	33.72	2388	294
19314.43878	1804.118031	66.1434	11.96	11.96	23.93	3753	294
21980.23878	4418.018031	-140.857	25.41	25.41	50.82	2001	294
12450.33878	6587.918031	-208.857	24.80	24.80	49.60	1250	294
935.3387772	7097.518031	-278.857	27.08	27.08	54.16	2074	294
10059.53878	11722.11803	110.143	11.80	11.80	23.60	4037	294
6937.038777	13422.01803	171.143	21.90	21.90	43.80	1699	294
9646.738777	13789.21803	145.143	12.08	12.08	24.16	5097	294
12619.33878	15745.11803	-109.857	9.68	9.68	19.36	9212	294
25852.13878	15975.01803	-43.8566	26.14	26.14	52.28	2444	294
21064.83878	18234.21803	235.143	27.98	27.98	55.95	1224	294
33691.33878	18620.31803	119.143	24.92	24.92	49.83	1281	294
25542.03878	22542.81803	-311.857	17.17	17.17	34.34	2841	294
31865.13878	22883.81803	-315.857	40.44	40.44	80.87	1126	294
1792.238777	25737.71803	119.143	7.25	7.25	14.51	7417	294
2300.338777	27646.21803	-285.857	28.99	28.99	57.98	1309	294
33315.23878	28940.31803	-41.8566	11.49	11.49	22.98	4714	294
10016.33878	31674.11803	-186.857	14.11	14.11	28.21	2766	294
3942.038777	32980.91803	153.143	20.42	20.42	40.84	2121	294
24904.73878	33715.61803	333.143	39.92	39.92	79.83	1304	294
1060.838777	36555.91803	-13.8566	13.54	13.54	27.08	2986	294
10260.73878	36841.61803	135.143	19.38	19.38	38.76	3051	294
14381.23878	36995.01803	-238.857	20.32	20.32	40.65	2563	294
36700.33878	37877.61803	-177.857	17.07	17.07	34.15	2300	294
40420.04229	803.1179534	-162.934	28.33	28.33	56.66	1111	302
3997.142294	995.3179534	-63.9344	18.09	18.09	36.17	2212	302
14207.94229	968.4179534	-65.9344	24.54	24.54	49.08	1905	302
38466.54229	1245.817953	268.066	24.37	24.37	48.75	1697	302
34905.44229	2555.217953	-131.934	18.46	18.46	36.93	2671	302
33523.34229	3157.317953	34.0656	14.20	14.20	28.40	3138	302
37138.34229	2981.717953	-14.9344	18.23	18.23	36.46	2275	302
38238.94229	3734.017953	62.0656	15.61	15.61	31.23	2189	302
13380.14229	3959.917953	-139.934	20.54	20.54	41.07	1887	302
36578.44229	4301.517953	55.0656	13.82	13.82	27.65	2736	302
21971.44229	4432.217953	-137.934	24.47	24.47	48.94	1712	302
21993.94229	5663.917953	-70.9344	22.73	22.73	45.45	1331	302
16821.24229	6499.517953	-197.934	16.01	16.01	32.03	2067	302
33116.14229	7029.217953	-115.934	11.87	11.87	23.74	3488	302
22307.24229	7822.517953	-169.934	12.58	12.58	25.15	4880	302
37976.24229	8317.717953	118.066	22.98	22.98	45.97	1180	302
11166.44229	8729.117953	-378.934	19.08	19.08	38.15	3039	302
39708.94229	9598.617953	286.066	30.69	30.69	61.37	1117	302
6063.042294	10948.71795	30.0656	22.56	22.56	45.12	1996	302
38370.64229	11292.31795	252.066	24.23	24.23	48.47	1565	302
4552.542294	11587.01795	-146.934	12.55	12.55	25.10	4130	302
10058.64229	11734.91795	112.066	17.14	17.14	34.29	1787	302
28215.44229	11937.61795	288.066	30.52	30.52	61.04	1113	302
7614.842294	12450.11795	-6.9344	18.51	18.51	37.02	1658	302
28483.64229	14974.61795	-51.9344	22.40	22.40	44.79	1046	302
30719.84229	15464.61795	-382.934	15.59	15.59	31.18	7372	302
22731.84229	16593.91795	-25.9344	18.60	18.60	37.21	1469	302
14618.24229	18744.21795	-381.934	29.20	29.20	58.40	1798	302
10154.14229	18798.71795	323.066	22.35	22.35	44.70	1908	302
15811.74229	19229.01795	91.0656	7.87	7.87	15.73	8846	302
5061.142294	21003.21795	214.066	17.85	17.85	35.70	2739	302
19981.34229	23458.31795	277.066	16.37	16.37	32.73	3504	302
13240.54229	24710.61795	-356.934	30.66	30.66	61.32	1875	302
19476.34229	25139.51795	-12.9344	17.73	17.73	35.47	4774	302
1744.342294	25751.61795	140.066	13.21	13.21	26.42	3989	302
18149.74229	32004.01795	384.066	28.07	28.07	56.14	2452	302
13827.64229	33234.91795	-289.934	9.80	9.80	19.59	11341	302
14296.24229	33837.31795	60.0656	26.07	26.07	52.14	1666	302
39467.74229	34665.61795	133.066	22.49	22.49	44.98	1510	302
32976.74229	35006.31795	-183.934	20.96	20.96	41.92	1942	302
3071.142294	37330.31795	275.066	23.57	23.57	47.15	1630	302
8049.242294	37939.81795	-178.934	20.23	20.23	40.46	2160	302
12959.44229	38559.91795	212.066	22.21	22.21	44.42	1164	302
18607.34229	38401.61795	-301.934	30.69	30.69	61.37	1332	302
38463.24581	1220.917876	381.022	20.35	20.35	40.69	3768	310
24320.34581	2196.017876	177.022	27.15	27.15	54.31	1148	310
34896.34581	2636.417876	-41.9777	26.42	26.42	52.85	1123	310
12187.84581	3385.117876	106.022	14.22	14.22	28.45	3920	310
19104.24581	3685.017876	70.0223	27.62	27.62	55.25	1048	310
17692.14581	3756.917876	356.022	15.45	15.45	30.90	4887	310
34358.34581	5803.217876	60.0223	14.62	14.62	29.25	3380	310
39972.84581	6660.217876	-279.978	15.12	15.12	30.24	2192	310
33182.24581	7243.817876	-386.978	28.64	28.64	57.27	1875	310
41049.24581	7603.917876	-266.978	11.66	11.66	23.31	4350	310
26654.84581	8690.517876	-136.978	24.00	24.00	47.99	1432	310
32539.94581	9257.117876	-199.978	16.79	16.79	33.58	4443	310
39741.54581	9581.317876	-90.9777	14.15	14.15	28.31	4072	310
36476.34581	10002.91788	286.022	11.16	11.16	22.33	5408	310
39693.74581	11096.01788	-106.978	21.24	21.24	42.48	2293	310
7585.045811	12460.81788	3.02232	14.95	14.95	29.91	2473	310
8815.545811	14419.61788	353.022	7.47	7.47	14.93	14155	310
3035.245811	15709.41788	-131.978	13.07	13.07	26.14	3955	310
10051.64581	16969.01788	-394.978	15.83	15.83	31.65	3783	310
30669.14581	17053.61788	133.022	10.55	10.55	21.10	5364	310
29647.44581	18709.21788	-185.978	25.01	25.01	50.02	1596	310
21290.94581	19319.41788	383.022	37.11	37.11	74.23	1464	310
2636.445811	25390.11788	-149.978	24.92	24.92	49.83	1186	310
15454.64581	25510.31788	-35.9777	20.30	20.30	40.60	1804	310
11317.14581	26994.31788	-144.978	22.40	22.40	44.79	2699	310
30068.14581	27631.41788	-266.978	22.30	22.30	44.60	1741	310
24816.44581	30466.81788	275.022	17.19	17.19	34.38	2804	310
11549.04581	32156.21788	89.0223	20.79	20.79	41.59	1864	310
2806.145811	34371.61788	248.022	26.89	26.89	53.79	1592	310
7731.945811	36656.41788	79.0223	34.95	34.95	69.90	1007	310
35604.84933	487.7177981	-385.009	30.76	30.76	61.51	2075	318
3182.749328	417.4177981	-234.009	16.30	16.30	32.59	3774	318
19342.44933	1866.817798	-20.0095	22.16	22.16	44.32	1569	318
37683.24933	2187.717798	-96.0095	14.22	14.22	28.45	2957	318
18306.84933	3483.717798	24.9905	12.86	12.86	25.72	4150	318
17763.44933	3715.517798	-66.0095	34.15	34.15	68.30	1053	318
29609.14933	4153.417798	-282.009	26.33	26.33	52.66	1435	318
11646.44933	4580.117798	-131.009	22.44	22.44	44.89	1236	318
20775.04933	4694.417798	63.9905	18.11	18.11	36.22	2167	318
30132.24933	5522.317798	-94.0095	22.49	22.49	44.98	1403	318
34375.84933	5775.917798	81.9905	16.04	16.04	32.08	2461	318
22822.24933	9063.117798	-308.009	15.50	15.50	30.99	4532	318
4963.749328	9917.817798	-62.0095	32.95	32.95	65.89	1187	318
23433.24933	12039.8178	-182.009	31.53	31.53	63.07	1450	318
11678.84933	15424.1178	340.991	9.66	9.66	19.31	7564	318
32241.74933	15518.2178	-23.0095	14.48	14.48	28.97	2402	318
38804.54933	15941.6178	-0.00946903	11.54	11.54	23.08	6024	318
23328.34933	16027.8178	-80.0095	22.11	22.11	44.23	2130	318
4983.249328	17039.4178	2.99053	12.10	12.10	24.21	5492	318
10142.04933	17351.0178	-265.009	11.26	11.26	22.51	5142	318
23089.94933	18233.1178	139.991	9.94	9.94	19.88	7847	318
30425.74933	18162.5178	-174.009	31.16	31.16	62.31	1176	318
40065.04933	18228.1178	146.991	11.02	11.02	22.04	4255	318
22536.64933	18705.5178	-46.0095	21.71	21.71	43.43	1462	318
37835.24933	21061.0178	150.991	28.02	28.02	56.05	1587	318
13921.34933	22081.9178	13.9905	17.57	17.57	35.14	2191	318
9714.849328	24852.7178	-177.009	28.19	28.19	56.38	1704	318
9973.149328	25898.5178	-47.0095	15.68	15.68	31.37	1754	318
10091.74933	26885.0178	69.9905	20.35	20.35	40.69	1459	318
37902.54933	29006.6178	-263.009	45.99	45.99	91.99	1003	318
15227.94933	31107.9178	-219.009	19.59	19.59	39.19	1531	318
1573.849328	34417.7178	-104.009	26.33	26.33	52.66	1091	318
40867.74933	35618.5178	113.991	13.92	13.92	27.84	3730	318
23577.94933	36619.4178	-7.00947	15.66	15.66	31.32	3099	318
5594.749328	37721.9178	-334.009	29.91	29.91	59.82	1600	318
5596.449328	37993.4178	-317.009	25.98	25.98	51.95	1705	318
990.3493276	38497.9178	-32.0095	19.97	19.97	39.94	2552	318
12858.94933	38585.7178	346.991	29.18	29.18	58.36	1281	318
4057.352844	945.9177204	-210.041	25.32	25.32	50.63	1739	326
24525.45284	2292.21772	177.959	11.63	11.63	23.27	4741	326
9301.052844	3003.41772	-254.041	15.17	15.17	30.33	2370	326
22307.25284	5955.41772	302.959	22.96	22.96	45.92	1600	326
20725.55284	6191.61772	-127.041	12.67	12.67	25.34	5530	326
12867.15284	7241.71772	383.959	18.20	18.20	36.41	2760	326
5959.652844	7327.31772	-209.041	13.49	13.49	26.99	2462	326
12592.05284	9083.81772	-208.041	33.61	33.61	67.21	1115	326
16633.65284	9524.61772	86.9587	12.01	12.01	24.02	4074	326
7579.152844	11185.81772	349.959	12.88	12.88	25.76	4050	326
38239.75284	14010.71772	-227.041	21.95	21.95	43.90	2968	326
5198.452844	14719.21772	-184.041	4.26	4.26	8.53	19251	326
40020.15284	16217.21772	-123.041	30.10	30.10	60.19	1304	326
5664.052844	17579.31772	173.959	14.39	14.39	28.78	4197	326
33576.05284	18660.61772	151.959	28.42	28.42	56.85	1781	326
15274.75284	21065.21772	112.959	23.67	23.67	47.34	1456	326
40261.15284	21601.71772	-229.041	37.19	37.19	74.37	1079	326
7875.052844	23229.51772	-65.0413	29.11	29.11	58.22	2371	326
7384.552844	23815.21772	63.9587	16.06	16.06	32.12	2241	326
33453.85284	31197.61772	122.959	23.39	23.39	46.77	2125	326
1505.952844	34423.41772	-236.041	9.28	9.28	18.56	10892	326
5750.952844	35009.71772	-347.041	14.08	14.08	28.17	6336	326
20869.55636	823.7176428	47.927	17.52	17.52	35.04	1474	334
7851.056361	3533.117643	328.927	15.33	15.33	30.66	4699	334
24261.35636	7353.817643	-224.073	12.27	12.27	24.54	4062	334
10807.05636	8085.617643	-99.073	22.33	22.33	44.65	1707	334
18222.45636	8824.317643	-167.073	25.72	25.72	51.43	1209	334
10325.35636	9054.617643	205.927	10.43	10.43	20.87	5179	334
38710.15636	15198.31764	-169.073	18.11	18.11	36.22	2265	334
32219.45636	15586.41764	-118.073	9.94	9.94	19.88	7220	334
10066.15636	16978.61764	-390.073	11.68	11.68	23.36	7098	334
10139.25636	17380.41764	-260.073	15.12	15.12	30.24	4200	334
3650.156361	17756.21764	-71.073	11.16	11.16	22.33	4060	334
7003.256361	19261.91764	98.927	14.46	14.46	28.92	1869	334
10326.25636	19647.21764	-134.073	34.41	34.41	68.81	1483	334
8540.456361	22350.21764	-165.073	10.88	10.88	21.76	6459	334
12927.75636	24064.31764	-65.073	15.24	15.24	30.47	3476	334
8824.956361	25648.91764	-25.073	16.34	16.34	32.69	1817	334
35803.55636	28434.61764	-257.073	25.74	25.74	51.48	1957	334
37482.75636	31848.21764	346.927	31.37	31.37	62.74	1418	334
1822.456361	32621.31764	-312.073	32.10	32.10	64.20	1139	334
35827.75636	34527.21764	-2.07304	15.80	15.80	31.60	2446	334
11597.95636	35747.91764	-20.073	17.57	17.57	35.14	1897	334
20912.35636	35847.01764	280.927	26.64	26.64	53.27	1118	334
21888.15636	35869.61764	-193.073	9.54	9.54	19.08	4610	334
2337.656361	37557.51764	-215.073	22.75	22.75	45.50	1639	334
35621.95988	1043.617565	-339.105	35.04	35.04	70.08	1680	342
37093.35988	3048.517565	-167.105	24.30	24.30	48.61	1507	342
7748.959878	3517.417565	-129.105	23.50	23.50	47.01	1195	342
10377.25988	4178.117565	92.8952	15.92	15.92	31.84	1428	342
15877.85988	4834.917565	95.8952	12.36	12.36	24.73	4235	342
30137.15988	6388.917565	221.895	12.46	12.46	24.92	3887	342
41005.35988	6818.817565	-256.105	14.74	14.74	29.48	3465	342
27914.95988	6917.417565	-13.1048	13.49	13.49	26.99	3006	342
14393.15988	7392.017565	51.8952	9.89	9.89	19.78	2908	342
40333.25988	8700.317565	29.8952	15.38	15.38	30.76	2652	342
16502.45988	8948.517565	99.8952	22.54	22.54	45.07	1934	342
23896.55988	10334.31757	-140.105	12.76	12.76	25.53	3523	342
39122.55988	11069.11757	204.895	21.62	21.62	43.24	1900	342
40055.05988	13716.21757	131.895	21.95	21.95	43.90	1174	342
14575.95988	15035.91757	-122.105	30.24	30.24	60.48	1253	342
40468.25988	15368.71757	353.895	9.51	9.51	19.03	11621	342
22764.15988	16900.81757	86.8952	21.03	21.03	42.06	1937	342
38265.25988	17187.81757	245.895	23.88	23.88	47.76	2035	342
33669.75988	17653.11757	200.895	22.23	22.23	44.46	1499	342
26328.75988	19345.51757	-167.105	15.33	15.33	30.66	3553	342
5924.459878	21010.91757	-135.105	12.22	12.22	24.44	6090	342
10971.55988	24102.11757	-348.105	7.25	7.25	14.51	20704	342
31082.75988	24558.91757	327.895	20.18	20.18	40.36	2942	342
15045.15988	27921.71757	-288.105	13.94	13.94	27.88	5754	342
12999.75988	28295.81757	-129.105	18.44	18.44	36.88	2498	342
33071.85988	30229.81757	-209.105	21.97	21.97	43.94	1744	342
39583.05988	31889.51757	-249.105	34.01	34.01	68.01	1135	342
7691.559878	32390.81757	371.895	17.43	17.43	34.85	5645	342
29768.75988	32570.71757	-128.105	16.48	16.48	32.97	3311	342
15348.35988	34300.91757	77.8952	15.45	15.45	30.90	3043	342
17048.45988	37417.41757	-214.105	32.99	32.99	65.99	1050	342
9570.559878	37721.51757	-39.1048	28.85	28.85	57.70	1589	342
31609.55988	38512.61757	-48.1048	34.43	34.43	68.86	1678	342
10894.06339	363.9174875	-69.1366	28.59	28.59	57.18	1047	350
27809.86339	1778.717488	107.863	9.42	9.42	18.84	5046	350
8380.963395	3344.417488	-197.137	23.01	23.01	46.02	1647	350
33922.96339	4460.617488	61.8634	21.71	21.71	43.43	1896	350
7633.763395	4856.217488	-106.137	23.27	23.27	46.53	1246	350
15066.16339	5020.117488	37.8634	27.53	27.53	55.06	1218	350
16416.86339	6272.817488	23.8634	28.66	28.66	57.32	1220	350
22275.26339	7789.117488	-247.137	20.72	20.72	41.45	2973	350
10420.96339	8642.317488	108.863	11.00	11.00	22.00	5433	350
31918.86339	10989.01749	-301.137	31.86	31.86	63.73	1036	350
13212.46339	14421.11749	65.8634	17.24	17.24	34.48	1698	350
34084.16339	14819.81749	26.8634	26.02	26.02	52.05	1291	350
5308.863395	15132.31749	-311.137	20.65	20.65	41.31	1998	350
39781.36339	15629.41749	-66.1366	18.04	18.04	36.08	2134	350
33860.96339	15788.81749	-329.137	28.85	28.85	57.70	1450	350
10132.96339	17377.31749	-118.137	9.56	9.56	19.12	5898	350
34826.36339	18194.31749	341.863	26.59	26.59	53.18	1568	350
14660.86339	18670.91749	-183.137	14.91	14.91	29.81	4589	350
8430.463395	20155.41749	324.863	30.36	30.36	60.71	2063	350
37241.26339	21495.41749	-21.1366	23.53	23.53	47.05	1113	350
13995.56339	23702.31749	-76.1366	25.50	25.50	51.01	1358	350
41329.96339	23990.01749	252.863	17.03	17.03	34.05	3669	350
40231.66339	25247.51749	10.8634	17.76	17.76	35.51	2513	350
3920.863395	28008.71749	232.863	29.93	29.93	59.86	1116	350
11717.26339	28283.41749	121.863	9.28	9.28	18.56	7066	350
1550.063395	29134.31749	19.8634	7.94	7.94	15.87	5875	350
36367.86339	30068.51749	16.8634	12.51	12.51	25.01	5295	350
24788.86339	30519.01749	128.863	17.97	17.97	35.94	2633	350
1198.363395	31510.01749	-259.137	18.72	18.72	37.44	1969	350
18658.16339	32507.11749	-276.137	35.75	35.75	71.50	1021	350
35437.96339	32494.21749	69.8634	30.69	30.69	61.37	1149	350
7356.663395	33085.81749	-147.137	30.03	30.03	60.05	1061	350
33941.76339	36123.61749	-52.1366	14.34	14.34	28.68	2910	350
11865.86339	38883.01749	197.863	7.98	7.98	15.97	11444	350
12013.56691	1472.11741	147.832	23.17	23.17	46.35	1567	358
38111.66691	3805.51741	332.832	29.96	29.96	59.91	1125	358
6708.666912	3921.21741	-158.168	14.77	14.77	29.53	2801	358
4269.966912	4093.51741	-179.168	17.26	17.26	34.52	2564	358
18721.46691	4073.61741	5.83159	17.33	17.33	34.67	2468	358
28555.26691	4735.91741	-203.168	35.91	35.91	71.83	1017	358
12265.26691	6728.91741	-180.168	11.45	11.45	22.89	6262	358
29491.66691	6583.91741	371.832	34.88	34.88	69.76	1323	358
20205.66691	7300.81741	-33.1684	18.44	18.44	36.88	1563	358
10911.06691	8140.71741	-396.168	29.93	29.93	59.86	2531	358
11091.86691	8491.61741	-245.168	9.80	9.80	19.59	6943	358
18222.26691	9262.61741	189.832	16.86	16.86	33.72	3128	358
4965.166912	9952.11741	-296.168	33.86	33.86	67.73	1028	358
23866.06691	10348.31741	10.8316	6.33	6.33	12.67	10812	358
12895.46691	11016.41741	-233.168	6.15	6.15	12.29	17436	358
26706.56691	12033.01741	-181.168	21.76	21.76	43.52	2222	358
8065.766912	14118.21741	-209.168	25.81	25.81	51.62	1816	358
31331.86691	13965.61741	293.832	34.52	34.52	69.05	1098	358
5406.166912	15307.41741	-322.168	22.61	22.61	45.22	1867	358
11713.76691	15416.21741	298.832	14.27	14.27	28.54	3086	358
14070.96691	16383.71741	222.832	24.35	24.35	48.70	1074	358
25598.56691	22587.61741	-211.168	12.51	12.51	25.01	4493	358
40199.76691	23028.81741	-51.1684	22.87	22.87	45.73	2049	358
31040.86691	24551.71741	350.832	17.54	17.54	35.09	3594	358
34279.36691	25604.71741	-242.168	30.21	30.21	60.43	1189	358
2273.866912	26573.51741	149.832	26.14	26.14	52.28	1088	358
27031.36691	28104.21741	-103.168	21.36	21.36	42.72	1175	358
10374.96691	29095.71741	308.832	10.57	10.57	21.15	8190	358
1271.366912	31634.51741	-301.168	9.61	9.61	19.22	7322	358
39404.06691	34136.31741	-204.168	34.05	34.05	68.11	1516	358
34746.06691	38663.81741	305.832	15.64	15.64	31.27	3889	358
7926.470428	2361.717332	-262.2	15.97	15.97	31.93	3862	366
10351.57043	4190.817332	55.7998	13.21	13.21	26.42	3711	366
32421.67043	4239.217332	340.8	23.43	23.43	46.86	1346	366
34515.47043	4930.917332	-61.2002	21.74	21.74	43.47	2384	366
28474.77043	4917.317332	359.8	10.27	10.27	20.54	9527	366
35606.07043	6338.017332	252.8	13.00	13.00	26.00	4088	366
5932.870428	7270.717332	-163.2	7.18	7.18	14.37	7213	366
36689.87043	7981.417332	136.8	18.79	18.79	37.59	2764	366
25051.77043	8170.317332	315.8	28.52	28.52	57.04	1187	366
29311.87043	8965.817332	-191.2	7.32	7.32	14.65	9753	366
14161.77043	9148.217332	-310.2	31.82	31.82	63.63	1062	366
36694.17043	9193.717332	140.8	9.18	9.18	18.37	5956	366
22514.57043	9992.717332	-62.2002	10.64	10.64	21.29	6657	366
7437.670428	11086.21733	59.7998	9.82	9.82	19.64	4160	366
28442.97043	12883.21733	266.8	12.74	12.74	25.48	5603	366
5302.470428	16303.81733	127.8	22.37	22.37	44.74	1595	366
15838.67043	16711.91733	-106.2	12.22	12.22	24.44	4320	366
10114.87043	17383.11733	-250.2	13.87	13.87	27.74	4596	366
16170.47043	17942.01733	-174.2	26.38	26.38	52.75	1122	366
4941.370428	18666.51733	-220.2	28.14	28.14	56.28	1109	366
8182.470428	18681.51733	-185.2	39.02	39.02	78.04	1254	366
5856.870428	20912.11733	224.8	9.61	9.61	19.22	8282	366
33808.77043	21521.21733	49.7998	14.53	14.53	29.06	2636	366
36437.97043	22464.11733	-162.2	29.56	29.56	59.11	1151	366
39002.07043	23079.71733	-98.2002	21.67	21.67	43.33	1208	366
2000.470428	25106.51733	-365.2	34.10	34.10	68.20	1230	366
40191.27043	25131.31733	-20.2002	15.71	15.71	31.42	2109	366
21628.17043	25772.11733	-102.2	30.61	30.61	61.23	1131	366
4903.870428	27959.51733	-17.2002	22.37	22.37	44.74	1484	366
12931.57043	28239.21733	257.8	28.02	28.02	56.05	1192	366
35797.37043	28196.41733	-193.2	28.42	28.42	56.85	1306	366
29473.87043	30035.51733	-39.2002	20.94	20.94	41.87	1064	366
21034.47043	37617.41733	-366.2	41.12	41.12	82.24	1155	366
2349.570428	37517.71733	-226.2	25.34	25.34	50.68	1376	366
14841.67043	38075.91733	-390.2	43.12	43.12	86.24	1418	366
36864.47395	1560.417255	-94.232	14.25	14.25	28.50	2562	374
6910.773945	1877.317255	-299.232	10.50	10.50	21.01	9125	374
29865.57395	2508.217255	-93.232	21.48	21.48	42.96	1480	374
37180.37395	4614.717255	-26.232	17.95	17.95	35.89	1896	374
7651.373945	4719.217255	-17.232	20.44	20.44	40.88	1223	374
885.5739453	6018.517255	-279.232	24.47	24.47	48.94	1481	374
957.2739453	6425.717255	-308.232	24.04	24.04	48.09	1623	374
5972.173945	7343.017255	-209.232	24.12	24.12	48.23	1155	374
21741.67395	7536.717255	-88.232	21.81	21.81	43.61	1368	374
39266.67395	7862.317255	-220.232	36.69	36.69	73.38	1375	374
6438.473945	9345.417255	-15.232	13.92	13.92	27.84	2747	374
32477.17395	11195.01725	13.768	19.45	19.45	38.90	1106	374
19120.17395	11631.61725	347.768	32.81	32.81	65.61	1299	374
15138.57395	14032.01725	159.768	24.82	24.82	49.64	1388	374
8825.373945	14416.91725	254.768	6.83	6.83	13.66	13496	374
41126.97395	14520.91725	-74.232	18.63	18.63	37.26	2189	374
30690.07395	15484.31725	-131.232	17.50	17.50	35.00	3033	374
33633.67395	15669.01725	2.76802	35.40	35.40	70.79	1253	374
28117.07395	16548.91725	205.768	28.31	28.31	56.61	1583	374
32381.87395	16476.91725	34.768	13.12	13.12	26.23	4679	374
15863.87395	16748.41725	-166.232	10.41	10.41	20.82	6257	374
39799.07395	17939.31725	-303.232	33.65	33.65	67.31	1391	374
40146.27395	20851.21725	372.768	24.82	24.82	49.64	1768	374
6863.873945	30479.51725	351.768	31.11	31.11	62.22	1268	374
28956.57395	31889.71725	153.768	17.07	17.07	34.15	2807	374
10162.27395	36206.91725	217.768	28.24	28.24	56.47	1239	374
17134.27395	37600.31725	221.768	11.56	11.56	23.13	6271	374
8044.673945	37904.41725	-62.232	19.24	19.24	38.48	2257	374
33052.47395	38142.01725	-91.232	31.20	31.20	62.41	1435	374
38499.87746	1275.617177	-140.264	14.58	14.58	29.15	2867	382
31339.17746	2565.717177	178.736	12.69	12.69	25.39	3487	382
38227.97746	3728.317177	86.7362	8.81	8.81	17.62	7034	382
12790.77746	4872.117177	160.736	14.74	14.74	29.48	2527	382
34540.97746	4884.017177	-111.264	19.78	19.78	39.56	2153	382
14252.17746	5174.717177	233.736	12.86	12.86	25.72	4717	382
19622.67746	6831.017177	-395.264	26.45	26.45	52.89	2275	382
12313.47746	8471.617177	-158.264	23.27	23.27	46.53	1244	382
22438.27746	8820.517177	63.7362	17.05	17.05	34.10	1825	382
37471.87746	8780.717177	-356.264	23.71	23.71	47.43	1661	382
6449.777462	9314.017177	-66.2638	21.50	21.50	43.00	1435	382
21264.77746	11240.71718	-268.264	21.71	21.71	43.43	2228	382
40979.97746	12348.51718	-119.264	19.03	19.03	38.06	2972	382
10078.97746	17011.31718	-235.264	10.53	10.53	21.05	5425	382
3694.177462	17765.01718	-60.2638	12.46	12.46	24.92	4169	382
10221.07746	21034.01718	316.736	11.92	11.92	23.83	6052	382
1640.777462	21484.01718	-167.264	25.81	25.81	51.62	1286	382
10418.07746	21928.31718	-103.264	43.73	43.73	87.46	1037	382
5951.677462	22420.51718	183.736	29.41	29.41	58.83	1094	382
40291.97746	23070.31718	-183.264	25.10	25.10	50.21	1521	382
38979.27746	23141.91718	-220.264	31.67	31.67	63.35	1090	382
40283.87746	25247.81718	384.736	38.32	38.32	76.63	1116	382
38786.77746	26484.31718	241.736	23.57	23.57	47.15	1298	382
3576.777462	29358.91718	230.736	32.24	32.24	64.48	1050	382
23633.37746	29139.41718	-232.264	33.84	33.84	67.68	1215	382
39435.27746	29391.51718	38.7362	22.35	22.35	44.70	1373	382
24502.07746	31449.51718	30.7362	15.31	15.31	30.61	3028	382
13777.07746	33150.61718	-78.2638	36.08	36.08	72.16	1311	382
35872.07746	34502.91718	-11.2638	13.73	13.73	27.46	4133	382
32062.37746	37490.41718	-363.264	41.64	41.64	83.27	1125	382
27344.68098	181.8170993	-330.296	13.64	13.64	27.27	4170	390
34720.08098	3286.817099	-3.29556	33.21	33.21	66.41	1280	390
18264.78098	3608.817099	-238.296	28.47	28.47	56.94	1186	390
25897.68098	5376.517099	1.70444	18.16	18.16	36.31	2087	390
18127.38098	7788.917099	-237.296	15.90	15.90	31.79	3426	390
22273.58098	7804.317099	-43.2956	20.06	20.06	40.13	2964	390
18282.98098	8840.617099	-365.296	35.40	35.40	70.79	1448	390
26691.68098	8645.917099	-234.296	25.67	25.67	51.34	1270	390
21585.88098	9926.617099	289.704	7.35	7.35	14.70	12791	390
23229.28098	10004.8171	-166.296	14.62	14.62	29.25	3079	390
11073.18098	10467.3171	237.704	11.07	11.07	22.14	6317	390
17563.98098	13035.3171	323.704	31.25	31.25	62.50	1176	390
10050.28098	16974.2171	-150.296	11.94	11.94	23.88	2767	390
10123.88098	17360.1171	-96.2956	14.13	14.13	28.26	2662	390
17141.68098	21218.2171	190.704	13.54	13.54	27.08	4567	390
15981.18098	21649.5171	326.704	18.37	18.37	36.74	2559	390
33239.98098	21769.4171	365.704	38.53	38.53	77.06	1033	390
37181.88098	21515.9171	-100.296	19.66	19.66	39.33	2664	390
40635.08098	24141.8171	-159.296	12.41	12.41	24.82	5122	390
37949.68098	29132.8171	-246.296	29.06	29.06	58.12	1175	390
24969.78098	31382.1171	266.704	26.73	26.73	53.46	1102	390
11379.98098	33177.9171	-323.296	22.28	22.28	44.56	2121	390
15217.88098	36766.4171	-206.296	38.79	38.79	77.57	1308	390
5480.980979	37101.3171	-104.296	15.71	15.71	31.42	3380	390
30533.28098	37438.9171	-196.296	26.89	26.89	53.79	1904	390
41241.08098	37816.5171	133.704	28.99	28.99	57.98	1356	390
1061.580979	38511.6171	-210.296	18.25	18.25	36.50	2682	390
39134.38098	38699.6171	227.704	26.07	26.07	52.14	2224	390
29932.6845	677.4170216	-347.327	31.02	31.02	62.03	1226	398
38424.0845	1253.517022	-269.327	44.96	44.96	89.91	1145	398
21070.1845	2939.517022	-83.3273	9.75	9.75	19.50	5338	398
15456.9845	3947.317022	-329.327	40.41	40.41	80.82	1063	398
36232.1845	4367.317022	350.673	28.68	28.68	57.37	1236	398
17269.2845	5423.017022	120.673	13.85	13.85	27.69	3416	398
11210.9845	6502.917022	-167.327	24.61	24.61	49.22	1404	398
19805.8845	6552.617022	-125.327	27.27	27.27	54.54	1370	398
961.1844957	6323.817022	-231.327	16.72	16.72	33.44	2144	398
30646.8845	6902.117022	140.673	23.22	23.22	46.44	1082	398
14452.1845	7403.617022	205.673	4.52	4.52	9.04	19813	398
22277.0845	8930.417022	185.673	13.73	13.73	27.46	4257	398
12615.3845	8857.017022	219.673	15.33	15.33	30.66	2915	398
21206.2845	9879.817022	202.673	18.96	18.96	37.92	2017	398
30503.7845	10364.61702	-111.327	29.06	29.06	58.12	1100	398
38686.0845	10311.61702	168.673	20.70	20.70	41.40	2235	398
39799.3845	11154.81702	-345.327	10.64	10.64	21.29	9778	398
25221.2845	11619.01702	-271.327	16.06	16.06	32.12	3199	398
9681.184496	11749.91702	388.673	26.56	26.56	53.13	1684	398
41303.8845	12497.91702	-102.327	31.49	31.49	62.97	1282	398
35398.3845	13860.11702	-381.327	37.54	37.54	75.08	2228	398
32623.1845	14022.81702	207.673	32.92	32.92	65.85	1054	398
21188.2845	14328.51702	315.673	27.84	27.84	55.67	1380	398
7703.784496	15037.81702	115.673	15.59	15.59	31.18	2724	398
31648.3845	15785.71702	-6.32735	38.36	38.36	76.73	1439	398
40848.5845	16477.51702	-49.3273	15.07	15.07	30.14	3884	398
33590.2845	16688.11702	298.673	15.35	15.35	30.71	4293	398
38201.6845	17194.81702	302.673	14.32	14.32	28.64	4659	398
40319.6845	19085.81702	146.673	9.91	9.91	19.83	7962	398
23010.0845	21784.51702	123.673	15.19	15.19	30.38	2940	398
40488.3845	22167.81702	-85.3273	19.85	19.85	39.71	1931	398
39508.2845	25007.61702	385.673	36.76	36.76	73.52	1178	398
28110.7845	27129.81702	-221.327	17.45	17.45	34.90	3066	398
32768.1845	32939.11702	179.673	17.99	17.99	35.98	2922	398
4796.784496	33273.21702	175.673	27.74	27.74	55.48	1514	398
33350.5845	33965.31702	-258.327	30.38	30.38	60.76	1291	398
5519.484496	37159.81702	-360.327	26.31	26.31	52.61	1838	398
17174.3845	37588.11702	236.673	16.30	16.30	32.59	3138	398
23315.08801	1908.616944	-212.359	19.26	19.26	38.53	1854	406
31632.98801	1859.916944	-48.3591	15.94	15.94	31.89	2495	406
37192.38801	2978.616944	-127.359	15.19	15.19	30.38	4098	406
36579.58801	4325.616944	-30.3591	17.43	17.43	34.85	1878	406
6558.488013	5298.616944	-11.3591	30.29	30.29	60.57	1051	406
15313.28801	5916.916944	-319.359	17.50	17.50	35.00	3033	406
35564.68801	6356.316944	223.641	10.03	10.03	20.06	4480	406
19347.98801	6276.616944	-170.359	4.97	4.97	9.94	14536	406
29623.68801	6470.716944	-19.3591	24.68	24.68	49.36	1132	406
33234.18801	7321.516944	-125.359	27.58	27.58	55.15	1033	406
13633.38801	9436.116944	52.6409	26.94	26.94	53.88	1123	406
23207.68801	9917.516944	-2.35914	19.66	19.66	39.33	2358	406
39972.08801	15845.81694	-311.359	24.99	24.99	49.97	2031	406
33518.48801	16707.11694	210.641	12.74	12.74	25.48	3968	406
5888.588013	16737.81694	68.6409	15.78	15.78	31.56	1985	406
7355.888013	17656.91694	12.6409	4.62	4.62	9.23	12544	406
40020.38801	18236.51694	253.641	25.91	25.91	51.81	2298	406
36120.58801	18881.01694	238.641	14.39	14.39	28.78	3455	406
7166.088013	19723.21694	-255.359	27.08	27.08	54.16	1425	406
34189.98801	25654.31694	-229.359	30.80	30.80	61.61	1743	406
3136.588013	31539.91694	374.641	34.22	34.22	68.44	1013	406
13998.58801	32412.41694	-288.359	30.33	30.33	60.66	1245	406
3905.288013	32992.31694	368.641	28.94	28.94	57.89	2200	406
37756.78801	33209.01694	-35.3591	20.11	20.11	40.22	1610	406
13935.08801	35084.41694	67.6409	27.93	27.93	55.86	1562	406
35302.88801	37192.11694	384.641	30.26	30.26	60.52	3236	406
2335.388013	37598.31694	-329.359	28.42	28.42	56.85	1549	406
9623.188013	37651.21694	176.641	17.19	17.19	34.38	2580	406
18258.89153	877.0168664	-77.3909	23.34	23.34	46.68	1343	414
23335.69153	1854.116866	-400.391	36.03	36.03	72.06	1123	414
21030.29153	2972.116866	-136.391	15.94	15.94	31.89	2799	414
14246.09153	5149.916866	107.609	15.17	15.17	30.33	2569	414
15860.69153	5559.216866	58.6091	6.36	6.36	12.72	12612	414
13170.09153	7164.916866	-289.391	10.86	10.86	21.71	7530	414
36629.29153	7992.816866	-355.391	30.64	30.64	61.28	1371	414
21328.99153	8012.316866	18.6091	9.00	9.00	17.99	6512	414
13638.99153	9469.916866	-377.391	44.13	44.13	88.27	1056	414
34376.39153	11144.91687	-120.391	20.65	20.65	41.31	2978	414
7439.291529	11116.31687	53.6091	12.93	12.93	25.86	3350	414
6532.191529	16766.51687	317.609	26.38	26.38	52.75	1987	414
33647.59153	17660.31687	107.609	19.69	19.69	39.38	1246	414
3357.791529	19297.41687	100.609	15.28	15.28	30.57	3009	414
5428.191529	22238.21687	-78.3909	7.89	7.89	15.78	7959	414
20709.89153	23950.41687	188.609	14.60	14.60	29.20	3900	414
23639.59153	29179.71687	-232.391	31.77	31.77	63.54	1102	414
5521.091529	31467.21687	107.609	28.10	28.10	56.19	1142	414
4338.691529	32057.61687	-48.3909	18.46	18.46	36.93	1546	414
13692.59153	32027.91687	68.6091	10.24	10.24	20.49	5293	414
8654.491529	36411.11687	-247.391	28.05	28.05	56.10	1762	414
32219.49153	37714.51687	164.609	14.62	14.62	29.25	3895	414
4213.591529	38490.71687	-10.3909	9.35	9.35	18.70	3906	414
13668.69505	857.6167887	-140.423	10.48	10.48	20.96	6616	422
21757.49505	3536.516789	-4.42271	15.28	15.28	30.57	2333	422
22816.39505	4073.316789	-4.42271	15.24	15.24	30.47	2394	422
35280.99505	4608.516789	-12.4227	26.82	26.82	53.65	1125	422
37175.79505	4634.516789	83.5773	22.89	22.89	45.78	1220	422
17247.79505	5403.816789	173.577	12.51	12.51	25.01	3936	422
19894.59505	6566.516789	-317.423	35.82	35.82	71.64	1089	422
8831.495046	9622.316789	-98.4227	29.58	29.58	59.16	1062	422
39773.29505	9563.516789	143.577	17.47	17.47	34.95	1800	422
12473.39505	10659.51679	289.577	28.68	28.68	57.37	1741	422
34357.89505	11205.21679	60.5773	22.51	22.51	45.03	1367	422
32451.39505	11262.21679	-57.4227	11.61	11.61	23.22	3975	422
4582.895046	11750.61679	-341.423	8.88	8.88	17.76	10051	422
12459.29505	12005.61679	36.5773	8.36	8.36	16.72	4835	422
8818.095046	14416.11679	299.577	7.39	7.39	14.79	10096	422
5208.195046	14906.71679	-250.423	11.12	11.12	22.23	4344	422
21154.59505	15089.61679	14.5773	12.39	12.39	24.77	3836	422
30325.79505	14966.91679	244.577	18.27	18.27	36.55	3033	422
38273.39505	17214.71679	305.577	16.06	16.06	32.12	4165	422
7308.995046	17632.01679	-25.4227	9.11	9.11	18.23	3333	422
11679.79505	18544.61679	163.577	30.90	30.90	61.80	1047	422
40359.99505	19089.91679	140.577	16.93	16.93	33.86	1854	422
7027.795046	19364.31679	14.5773	16.11	16.11	32.22	2041	422
33166.89505	19565.71679	-328.423	18.27	18.27	36.55	3147	422
38306.19505	19907.31679	-268.423	22.40	22.40	44.79	2583	422
23019.09505	21813.91679	4.57729	11.70	11.70	23.41	3400	422
12957.09505	23911.01679	-40.4227	28.57	28.57	57.13	1218	422
3383.795046	28044.01679	-102.423	21.45	21.45	42.91	1302	422
35822.19505	28289.21679	-113.423	18.39	18.39	36.79	1992	422
1096.895046	29049.21679	-29.4227	22.91	22.91	45.83	1130	422
7868.395046	34728.61679	59.5773	21.81	21.81	43.61	1900	422
12559.49505	35229.01679	66.5773	26.26	26.26	52.52	1276	422
14655.49505	36512.01679	163.577	27.01	27.01	54.02	1561	422
3036.395046	36609.41679	-40.4227	17.07	17.07	34.15	1848	422
4110.995046	37384.81679	-33.4227	29.08	29.08	58.17	1468	422
5791.098563	351.5167111	-254.454	24.09	24.09	48.18	1352	430
27335.79856	217.1167111	-399.454	17.73	17.73	35.47	3581	430
37300.29856	676.5167111	4.5455	29.74	29.74	59.49	1178	430
21699.29856	3506.816711	219.546	21.64	21.64	43.28	1125	430
32022.29856	3580.916711	314.546	22.87	22.87	45.73	2106	430
28427.09856	4937.316711	271.546	17.71	17.71	35.42	1768	430
17252.19856	5367.616711	-7.4545	11.45	11.45	22.89	3981	430
24639.89856	5801.316711	-109.454	27.39	27.39	54.78	1745	430
24856.39856	9052.516711	346.546	28.80	28.80	57.60	1364	430
29280.69856	9029.416711	-219.454	17.24	17.24	34.48	2102	430
36702.89856	9167.016711	128.546	7.47	7.47	14.93	9053	430
8845.198563	9677.916711	-22.4545	23.79	23.79	47.57	1876	430
34349.49856	11146.91671	259.546	35.65	35.65	71.31	1317	430
14242.69856	13377.41671	-304.454	16.04	16.04	32.08	3513	430
4725.798563	15944.71671	47.5455	28.10	28.10	56.19	1021	430
38299.99856	17196.41671	328.546	22.28	22.28	44.56	1757	430
10934.89856	18390.91671	-175.454	26.78	26.78	53.55	1936	430
17437.19856	18889.31671	-186.454	17.45	17.45	34.90	2459	430
[truncated: 57,775 more rows]
