# Supplementary material for: Super-resolution analysis of PACSIN2 and EHD2 at caveolae
Source: PLoS One. 2022 Jul 14;17(7):e0271003. doi: 10.1371/journal.pone.0271003 (PMC9282494; doi:10.1371/journal.pone.0271003)
Supplement: S1 Data — (ZIP) [file pone.0271003.s003.zip › 405cav1polyCy3cav17C8003driftCorr 3DdistanceR_561-647_93K_TS3D.3dlp]

11153.48104	1532.487495	-251	53.98	53.98	107.95	1530	6
3420.581041	2586.487495	41	17.83	17.83	35.65	3674	6
21587.38104	2473.587495	-182	18.18	18.18	36.36	5537	6
26788.08104	2794.987495	249	35.77	35.77	71.54	1691	6
34583.08104	3052.787495	-55	19.81	19.81	39.61	3416	6
8966.381041	4772.987495	249	46.98	46.98	93.96	1225	6
11397.58104	5886.687495	-221	68.77	68.77	137.53	1030	6
24521.28104	5940.587495	-238	31.93	31.93	63.87	2257	6
25614.08104	6949.187495	-126	56.90	56.90	113.79	1249	6
5801.081041	7401.587495	127	45.43	45.43	90.86	1147	6
27001.78104	8128.487495	22	56.12	56.12	112.24	1059	6
5308.681041	8227.787495	349	26.05	26.05	52.09	3993	6
16500.18104	9142.187495	26	15.71	15.71	31.42	7865	6
23153.08104	9496.287495	-333	23.69	23.69	47.38	5600	6
1481.481041	10099.6875	-63	34.78	34.78	69.57	1142	6
25360.98104	10018.3875	388	74.70	74.70	149.40	1148	6
11980.68104	10465.7875	-169	41.31	41.31	82.61	2226	6
21796.88104	10542.7875	111	60.22	60.22	120.43	1098	6
17686.38104	10774.4875	13	24.70	24.70	49.41	3292	6
32896.58104	11155.6875	-128	28.75	28.75	57.51	4199	6
9012.981041	11567.3875	313	29.39	29.39	58.78	2992	6
31747.08104	11606.0875	-114	48.16	48.16	96.32	1245	6
10474.08104	12510.0875	-79	75.52	75.52	151.05	1120	6
29911.68104	13092.4875	-224	26.94	26.94	53.88	4514	6
12159.88104	13503.5875	-15	17.24	17.24	34.48	4695	6
25593.98104	13494.5875	-214	20.42	20.42	40.84	6720	6
31877.58104	13708.2875	-253	60.03	60.03	120.06	1301	6
37191.88104	13631.4875	-97	42.11	42.11	84.21	1375	6
1399.481041	13981.5875	73	14.88	14.88	29.77	4012	6
3255.981041	14012.2875	175	11.66	11.66	23.31	11289	6
41001.08104	13975.5875	21	17.50	17.50	35.00	2973	6
26255.98104	14214.0875	235	31.70	31.70	63.40	2353	6
29363.38104	14089.6875	163	49.43	49.43	98.86	1241	6
36470.38104	14114.6875	60	36.83	36.83	73.66	1757	6
21743.08104	14461.5875	-227	28.71	28.71	57.41	2716	6
40631.08104	15505.2875	-20	19.50	19.50	39.00	5038	6
6735.381041	15932.5875	-76	17.52	17.52	35.04	6410	6
20530.78104	16319.6875	-185	10.60	10.60	21.20	13540	6
21577.98104	16633.1875	-280	46.56	46.56	93.12	1951	6
28893.68104	18633.6875	-231	14.74	14.74	29.48	8241	6
38631.58104	19093.4875	-131	41.82	41.82	83.65	2008	6
7289.081041	19642.8875	-185	38.32	38.32	76.63	1554	6
13351.68104	21136.6875	-193	35.91	35.91	71.83	2390	6
32806.58104	21864.3875	373	67.24	67.24	134.47	1275	6
3464.481041	21958.7875	-269	31.60	31.60	63.21	1794	6
21058.68104	21952.9875	109	35.51	35.51	71.03	1382	6
21048.38104	22555.1875	-247	78.96	78.96	157.93	1098	6
35172.38104	22454.8875	-53	23.55	23.55	47.10	2661	6
17800.78104	23558.7875	-315	44.04	44.04	88.08	1925	6
30265.68104	23557.8875	275	26.09	26.09	52.19	4683	6
3169.981041	23623.5875	78	28.33	28.33	56.66	1391	6
22293.68104	23568.1875	-190	45.99	45.99	91.99	2334	6
1989.581041	24265.1875	298	47.36	47.36	94.72	1038	6
35962.98104	24100.2875	-58	28.71	28.71	57.41	1347	6
4076.981041	24764.3875	-216	27.01	27.01	54.02	3631	6
15405.98104	25013.6875	-293	28.42	28.42	56.85	4521	6
6322.181041	25665.0875	366	39.02	39.02	78.04	1588	6
36408.38104	25753.9875	41	30.85	30.85	61.70	2359	6
25406.48104	26052.3875	57	44.32	44.32	88.64	1301	6
31119.58104	27585.7875	63	23.57	23.57	47.15	2072	6
4608.481041	28061.6875	90	27.81	27.81	55.63	1248	6
13101.48104	29211.2875	-51	21.43	21.43	42.86	3811	6
11792.38104	29574.7875	-141	37.09	37.09	74.18	1881	6
11965.18104	29573.8875	104	54.99	54.99	109.98	1021	6
4515.181041	30174.9875	-77	23.53	23.53	47.05	2062	6
15708.38104	30445.2875	75	23.36	23.36	46.72	2822	6
36941.68104	30382.5875	-378	47.31	47.31	94.62	1433	6
5450.581041	30588.9875	-345	37.80	37.80	75.60	1817	6
20832.28104	31257.4875	-48	30.05	30.05	60.10	2416	6
23646.68104	31760.5875	-72	20.25	20.25	40.51	4910	6
20333.98104	32389.4875	145	25.27	25.27	50.54	2534	6
25875.98104	33856.3875	-148	28.78	28.78	57.56	2318	6
14458.08104	34290.3875	-203	20.35	20.35	40.69	2929	6
9576.581041	34467.0875	-353	31.18	31.18	62.36	2234	6
34413.58104	34531.8875	146	35.73	35.73	71.45	1091	6
31349.88104	34688.6875	-380	26.92	26.92	53.84	3304	6
28333.88104	37605.3875	-373	28.73	28.73	57.46	2522	6
16873.48104	37857.3875	337	11.42	11.42	22.84	9685	6
23889.28104	39030.1875	354	35.54	35.54	71.07	2759	6
26367.18104	39046.3875	-148	18.65	18.65	37.30	3147	6
35543.58104	39393.2875	195	26.68	26.68	53.36	2354	6
15229.18104	39672.5875	396	30.14	30.14	60.29	1581	6
41369.38104	40096.8875	-7	24.54	24.54	49.08	1415	6
21539.09636	446.8892071	-359	22.63	22.63	45.26	4016	14
12322.29636	1283.389207	-50	34.83	34.83	69.66	1273	14
18164.99636	2339.689207	24	20.77	20.77	41.54	2966	14
4222.496361	3219.389207	23	16.98	16.98	33.96	4374	14
10678.89636	4797.789207	-188	33.39	33.39	66.79	2142	14
5416.496361	6626.989207	329	14.41	14.41	28.83	9230	14
3134.996361	6702.789207	-208	36.79	36.79	73.57	1681	14
18033.59636	6913.189207	-46	19.55	19.55	39.09	3911	14
32284.79636	7755.189207	322	46.39	46.39	92.79	1576	14
20402.79636	8024.589207	259	25.60	25.60	51.20	2859	14
555.0963611	8219.889207	-170	20.79	20.79	41.59	2867	14
30324.29636	8274.389207	-329	20.56	20.56	41.12	6611	14
1241.996361	8880.789207	-104	12.95	12.95	25.91	8402	14
16784.49636	9960.189207	10	35.21	35.21	70.41	1658	14
7710.196361	10930.48921	-181	13.38	13.38	26.75	11434	14
26082.49636	11312.48921	315	38.27	38.27	76.54	1748	14
31484.49636	12533.98921	-184	70.96	70.96	141.91	1053	14
36732.29636	12687.08921	329	26.80	26.80	53.60	3813	14
18640.49636	12566.28921	-114	12.51	12.51	25.01	12370	14
2124.196361	13872.58921	378	15.75	15.75	31.51	9356	14
7668.396361	13768.88921	-68	17.31	17.31	34.62	5904	14
40898.59636	13958.08921	218	32.10	32.10	64.20	2159	14
19754.79636	14185.88921	-205	46.53	46.53	93.07	1916	14
21733.79636	14469.38921	-257	14.27	14.27	28.54	8796	14
27372.69636	15970.58921	-61	31.39	31.39	62.78	2861	14
31694.89636	16054.78921	26	29.84	29.84	59.68	2737	14
18163.09636	16767.78921	-39	22.51	22.51	45.03	3050	14
30981.89636	17113.88921	-43	42.79	42.79	85.58	1609	14
25232.29636	17443.48921	378	56.85	56.85	113.70	1546	14
32042.09636	17964.08921	128	49.27	49.27	98.53	1472	14
35993.29636	18132.98921	-29	23.64	23.64	47.29	3208	14
1774.296361	18881.98921	-106	28.00	28.00	56.00	1617	14
2112.996361	19515.18921	74	13.26	13.26	26.52	6417	14
38970.39636	20181.98921	-74	42.04	42.04	84.07	1118	14
13268.79636	20769.08921	-174	17.31	17.31	34.62	6674	14
36790.49636	20854.28921	-138	32.85	32.85	65.70	1739	14
10317.39636	20907.28921	-310	106.96	106.96	213.93	1016	14
23979.69636	21309.68921	-138	51.08	51.08	102.16	1017	14
38013.99636	21205.68921	-127	53.81	53.81	107.62	1099	14
9126.496361	21764.28921	71	40.44	40.44	80.87	1214	14
9235.696361	22798.28921	-39	17.45	17.45	34.90	7242	14
36112.89636	23744.38921	-233	25.17	25.17	50.35	3861	14
38955.99636	23983.88921	-385	38.69	38.69	77.39	1977	14
29150.59636	24469.98921	-43	26.82	26.82	53.65	3379	14
10418.59636	24266.58921	-153	23.95	23.95	47.90	2772	14
3924.696361	24578.58921	-113	27.11	27.11	54.21	2641	14
12053.19636	24584.88921	121	34.45	34.45	68.91	1561	14
19446.09636	25375.38921	-162	46.28	46.28	92.55	1361	14
15360.69636	25630.58921	-58	45.19	45.19	90.38	1139	14
10344.89636	26079.68921	-376	19.59	19.59	39.19	9777	14
34625.89636	26826.88921	-135	52.87	52.87	105.74	1348	14
14787.99636	27066.98921	-87	34.71	34.71	69.43	2061	14
6645.896361	27145.08921	325	24.00	24.00	47.99	2509	14
12105.99636	27511.08921	-207	26.40	26.40	52.80	2704	14
29412.19636	27820.28921	-143	16.20	16.20	32.40	7057	14
14622.09636	28017.68921	-350	23.64	23.64	47.29	3865	14
5674.396361	28104.28921	65	17.07	17.07	34.15	4914	14
25188.49636	29364.88921	-209	26.78	26.78	53.55	3213	14
5337.496361	29745.58921	369	23.20	23.20	46.39	3856	14
23672.09636	30138.98921	-16	24.21	24.21	48.42	2107	14
17946.59636	30395.08921	-226	50.00	50.00	99.99	1520	14
10154.19636	30798.98921	-25	19.41	19.41	38.81	3548	14
7963.696361	31149.58921	-261	18.82	18.82	37.63	6694	14
33297.59636	31684.28921	-316	25.86	25.86	51.72	4270	14
15220.79636	31850.08921	-255	32.31	32.31	64.62	2347	14
35195.89636	32263.98921	50	46.13	46.13	92.27	1078	14
27332.09636	32727.98921	-318	41.35	41.35	82.71	1771	14
27517.89636	33776.48921	395	34.85	34.85	69.71	2685	14
14551.29636	34304.88921	321	24.04	24.04	48.09	2330	14
33053.19636	35387.48921	-312	43.36	43.36	86.71	1836	14
11176.19636	35960.68921	167	33.06	33.06	66.13	1290	14
24043.39636	36374.78921	-105	27.15	27.15	54.31	2180	14
24900.69636	37611.48921	-181	30.45	30.45	60.90	1484	14
18096.79636	39849.98921	311	29.53	29.53	59.06	1873	14
20560.19636	40162.18921	-149	25.15	25.15	50.30	1442	14
19892.69636	40400.28921	363	26.52	26.52	53.03	2627	14
29043.51168	426.090919	-42	24.12	24.12	48.23	2293	22
6997.711682	761.390919	30	16.46	16.46	32.92	3436	22
22502.91168	1096.690919	-306	49.20	49.20	98.39	1252	22
10183.91168	1004.990919	-3	12.32	12.32	24.63	7138	22
21278.41168	1572.890919	122	22.16	22.16	44.32	3697	22
19139.81168	1765.390919	-6	17.97	17.97	35.94	4786	22
24992.41168	3023.490919	4	31.13	31.13	62.27	2292	22
29427.01168	3253.490919	153	12.55	12.55	25.10	8163	22
8921.911682	3491.790919	-88	31.82	31.82	63.63	1422	22
20302.91168	5212.690919	73	31.09	31.09	62.17	2140	22
10388.31168	5680.590919	-154	31.79	31.79	63.59	3092	22
21871.91168	6403.790919	-108	33.23	33.23	66.46	1579	22
16042.71168	6617.690919	61	29.56	29.56	59.11	2150	22
22179.01168	7246.790919	-10	28.71	28.71	57.41	1565	22
4081.011682	8282.790919	-298	18.11	18.11	36.22	5803	22
23419.11168	8291.990919	-244	37.59	37.59	75.17	1660	22
341.1116816	9063.490919	355	23.48	23.48	46.96	3435	22
18556.71168	9829.590919	-330	40.18	40.18	80.35	3075	22
19948.91168	10036.09092	-185	47.08	47.08	94.15	1209	22
20275.21168	10595.89092	396	65.30	65.30	130.61	1292	22
9441.611682	10973.79092	-180	36.13	36.13	72.25	1995	22
4608.511682	11180.29092	-281	27.39	27.39	54.78	2159	22
4764.211682	11615.69092	-170	15.66	15.66	31.32	5320	22
27148.51168	11823.29092	-284	24.00	24.00	47.99	4992	22
36732.41168	12645.99092	143	17.36	17.36	34.71	5436	22
8498.811682	13171.59092	375	34.03	34.03	68.06	2420	22
20303.71168	14382.09092	172	28.66	28.66	57.32	2245	22
24131.81168	14515.79092	-145	63.96	63.96	127.92	1021	22
13004.51168	14965.89092	-320	18.49	18.49	36.97	5631	22
33968.91168	15455.69092	204	40.01	40.01	80.02	1537	22
31763.11168	16048.29092	-6	19.99	19.99	39.99	3784	22
30543.91168	16852.69092	-149	70.51	70.51	141.02	1107	22
5428.711682	17671.89092	-119	10.79	10.79	21.57	10254	22
383.7116816	18412.99092	-77	28.21	28.21	56.43	1094	22
28966.61168	18746.79092	-274	38.15	38.15	76.30	2896	22
29926.81168	18910.19092	-27	19.45	19.45	38.90	3506	22
34796.71168	19626.79092	-338	55.22	55.22	110.45	1675	22
26775.21168	20125.99092	179	36.29	36.29	72.58	1600	22
24138.01168	22179.99092	213	43.90	43.90	87.79	1136	22
21734.71168	22219.39092	-350	28.97	28.97	57.93	4725	22
21088.91168	22649.59092	-123	18.60	18.60	37.21	6621	22
13264.11168	24249.39092	-218	16.04	16.04	32.08	9142	22
24746.71168	24215.09092	-337	52.16	52.16	104.33	1829	22
17459.71168	24344.19092	66	30.83	30.83	61.65	1454	22
34706.51168	24591.89092	-154	26.33	26.33	52.66	3158	22
7685.311682	25157.89092	11	30.14	30.14	60.29	2020	22
24810.31168	25752.39092	222	66.91	66.91	133.81	1063	22
9892.211682	27195.09092	-224	42.58	42.58	85.16	1326	22
20103.81168	26988.39092	-179	14.08	14.08	28.17	6841	22
39489.51168	26778.99092	-323	36.69	36.69	73.38	2153	22
31111.71168	27698.19092	300	37.37	37.37	74.75	1907	22
15696.11168	27870.49092	238	26.71	26.71	53.41	4525	22
30276.11168	28186.39092	-19	10.06	10.06	20.11	10007	22
23969.51168	28907.09092	92	35.35	35.35	70.70	2370	22
19144.81168	29245.59092	343	35.96	35.96	71.92	1911	22
30027.61168	29344.99092	-127	30.10	30.10	60.19	1942	22
37917.01168	29618.99092	-275	47.26	47.26	94.53	1231	22
28371.11168	30149.49092	-151	51.79	51.79	103.57	1145	22
2683.211682	31299.59092	-165	14.01	14.01	28.02	5154	22
8752.311682	32611.19092	-254	34.24	34.24	68.48	1456	22
10275.31168	34999.69092	-329	7.72	7.72	15.45	17472	22
13520.71168	35294.59092	-331	8.97	8.97	17.95	15406	22
36720.61168	35486.39092	333	43.14	43.14	86.29	1310	22
34988.21168	36327.89092	5	30.14	30.14	60.29	2313	22
785.8116816	37008.59092	-125	23.27	23.27	46.53	1338	22
31216.51168	36881.09092	106	16.58	16.58	33.16	4056	22
28339.61168	37644.69092	-163	20.32	20.32	40.65	3296	22
39929.21168	39226.19092	-35	27.01	27.01	54.02	1374	22
8862.411682	40405.19092	295	37.42	37.42	74.84	1176	22
21643.727	327.5926309	-223	11.52	11.52	23.03	8154	30
9558.827002	926.1926309	-346	38.50	38.50	77.01	1953	30
10166.827	996.4926309	-47	9.44	9.44	18.89	12863	30
5291.127002	1746.792631	36	16.98	16.98	33.96	4525	30
10757.427	1647.292631	-333	33.35	33.35	66.69	2485	30
12220.727	1835.092631	384	32.57	32.57	65.14	1930	30
29467.027	3252.292631	359	29.91	29.91	59.82	2185	30
5457.627002	3158.992631	-238	45.33	45.33	90.67	2215	30
18976.927	3629.092631	185	47.43	47.43	94.86	1180	30
18321.727	3858.492631	-24	46.86	46.86	93.73	1478	30
27337.427	4207.992631	-6	40.29	40.29	80.59	1195	30
27758.227	4930.292631	-86	39.66	39.66	79.32	1861	30
22548.627	5652.992631	222	13.75	13.75	27.51	8484	30
9478.027002	6360.292631	-261	23.67	23.67	47.34	3307	30
3013.627002	6684.692631	-221	38.67	38.67	77.34	1230	30
3604.927002	7425.292631	-211	20.16	20.16	40.32	5053	30
31200.827	7558.492631	230	34.83	34.83	69.66	1787	30
11457.027	7734.992631	-317	74.47	74.47	148.93	1339	30
21290.927	7766.392631	170	30.94	30.94	61.89	2468	30
19035.627	8489.992631	90	13.64	13.64	27.27	9190	30
26430.427	8598.292631	-105	45.55	45.55	91.09	1102	30
6093.427002	9928.892631	374	41.82	41.82	83.65	1868	30
12192.127	10710.29263	-98	57.44	57.44	114.88	1047	30
16811.727	10768.89263	68	41.64	41.64	83.27	1065	30
5653.927002	11511.59263	-56	28.50	28.50	56.99	2475	30
5085.627002	13915.99263	-191	31.37	31.37	62.74	1521	30
790.4270022	14126.69263	-27	36.10	36.10	72.20	1248	30
9345.927002	14399.89263	-184	33.09	33.09	66.18	2945	30
19006.127	14822.99263	-374	35.54	35.54	71.07	2579	30
12978.827	15007.99263	-199	9.82	9.82	19.64	12352	30
3609.927002	15646.69263	243	23.31	23.31	46.63	3476	30
14096.927	16075.89263	251	47.90	47.90	95.80	1050	30
35911.327	16701.49263	-149	24.40	24.40	48.80	3247	30
6736.727002	16719.19263	-91	41.33	41.33	82.66	2205	30
11999.627	17071.79263	-197	37.30	37.30	74.61	2197	30
27134.327	18325.49263	-333	74.44	74.44	148.88	1214	30
25107.627	18279.19263	96	8.24	8.24	16.48	14937	30
39384.627	18250.79263	-160	43.07	43.07	86.15	1077	30
5878.527002	18484.69263	-139	45.90	45.90	91.80	1279	30
7178.327002	19271.19263	-97	55.32	55.32	110.64	1193	30
13489.027	19479.99263	27	20.46	20.46	40.93	4352	30
34703.927	19643.69263	-35	35.65	35.65	71.31	1378	30
5114.327002	20974.89263	68	20.65	20.65	41.31	3607	30
19458.027	21519.19263	-177	18.13	18.13	36.27	5529	30
25477.127	21942.39263	-331	24.66	24.66	49.31	6058	30
19934.227	22752.89263	-79	23.22	23.22	46.44	3373	30
16392.527	24386.09263	17	51.08	51.08	102.16	1033	30
12148.727	24659.59263	-293	41.64	41.64	83.27	1799	30
23714.027	25105.99263	-398	15.35	15.35	30.71	14387	30
26800.127	24757.39263	-115	59.91	59.91	119.82	1009	30
15258.027	25148.29263	-151	10.69	10.69	21.38	15029	30
7657.027002	25307.99263	-124	29.08	29.08	58.17	2264	30
8314.727002	25484.69263	24	19.71	19.71	39.42	4044	30
12711.827	25783.09263	-8	29.18	29.18	58.36	2596	30
37240.527	26133.09263	38	41.24	41.24	82.47	1044	30
19978.727	26464.69263	-4	32.03	32.03	64.06	2051	30
35406.927	26894.79263	-187	41.64	41.64	83.27	1492	30
22616.027	27241.29263	133	39.61	39.61	79.22	1322	30
10873.527	28566.89263	311	13.66	13.66	27.32	8519	30
584.8270022	28489.39263	-313	32.83	32.83	65.66	2082	30
11863.027	29592.59263	243	12.46	12.46	24.92	10499	30
2771.227002	29949.79263	111	16.79	16.79	33.58	3099	30
9814.527002	30510.09263	-178	19.99	19.99	39.99	3657	30
22459.827	30419.69263	-12	49.50	49.50	99.00	1286	30
38943.127	33570.79263	327	53.08	53.08	106.16	1009	30
15271.227	34464.69263	237	34.81	34.81	69.61	1323	30
32894.427	34863.99263	-170	26.42	26.42	52.85	2469	30
35219.027	35108.69263	-280	49.03	49.03	98.06	1269	30
10300.727	35071.49263	-242	21.34	21.34	42.67	2649	30
16064.727	35305.89263	-134	10.90	10.90	21.81	8175	30
21681.927	36753.79263	370	34.48	34.48	68.95	1563	30
38420.627	36667.09263	-182	35.70	35.70	71.40	1503	30
38957.227	37258.79263	-45	25.43	25.43	50.87	1858	30
22798.927	39788.69263	-160	24.68	24.68	49.36	1670	30
13241.527	40205.39263	207	26.68	26.68	53.36	1085	30
39753.927	40093.69263	388	43.17	43.17	86.33	1139	30
13205.54232	1078.894343	55	10.31	10.31	20.63	11533	38
14348.04232	1775.694343	-253	6.92	6.92	13.85	23119	38
9000.742323	2380.394343	-46	17.52	17.52	35.04	4726	38
13179.24232	2731.594343	-393	8.34	8.34	16.67	21513	38
21525.94232	3368.894343	-236	38.62	38.62	77.24	1701	38
18519.04232	3631.594343	251	31.63	31.63	63.26	2095	38
13276.44232	3762.994343	14	17.73	17.73	35.47	3932	38
1932.442323	3900.794343	-391	62.97	62.97	125.95	1161	38
6919.942323	4229.294343	-283	61.84	61.84	123.68	1100	38
8837.642323	4689.194343	166	23.86	23.86	47.71	3391	38
21531.54232	4655.994343	-229	45.48	45.48	90.95	1277	38
14617.84232	4916.494343	291	18.27	18.27	36.55	6628	38
15234.34232	4945.894343	249	42.63	42.63	85.25	1290	38
26660.64232	5250.394343	-282	31.44	31.44	62.88	2132	38
28116.34232	5618.494343	301	43.33	43.33	86.66	1610	38
32568.54232	5771.294343	85	31.67	31.67	63.35	2309	38
14302.14232	6838.794343	-223	26.52	26.52	53.03	2763	38
12865.84232	7149.494343	207	17.92	17.92	35.84	3876	38
26421.04232	8113.294343	-21	31.20	31.20	62.41	1715	38
8799.142323	8217.494343	144	12.41	12.41	24.82	7708	38
25049.94232	8373.294343	0	44.34	44.34	88.69	1458	38
24439.14232	8916.794343	-13	24.00	24.00	47.99	2422	38
15575.54232	10212.79434	-36	48.16	48.16	96.32	1113	38
12149.24232	10843.99434	-48	32.73	32.73	65.47	2680	38
25123.74232	11136.89434	119	62.95	62.95	125.90	1208	38
16834.74232	12926.09434	213	28.12	28.12	56.24	2217	38
14092.64232	13633.89434	-379	61.18	61.18	122.37	1364	38
14266.44232	14265.29434	-156	26.33	26.33	52.66	2121	38
16268.74232	14303.19434	-173	41.99	41.99	83.98	1494	38
15374.14232	14579.19434	-336	55.41	55.41	110.83	1432	38
17178.24232	15086.99434	-66	16.30	16.30	32.59	4901	38
15133.14232	15566.69434	67	11.23	11.23	22.47	9038	38
16541.04232	15818.29434	95	27.37	27.37	54.73	2387	38
2781.442323	18932.59434	-264	20.58	20.58	41.17	5785	38
9412.142323	19587.79434	-113	16.53	16.53	33.06	4476	38
27792.54232	20550.69434	254	63.75	63.75	127.50	1097	38
32356.94232	20717.79434	-388	30.43	30.43	60.85	2995	38
26346.84232	21068.59434	256	55.15	55.15	110.31	1154	38
19511.14232	21524.69434	33	21.93	21.93	43.85	2966	38
32154.74232	21571.79434	-266	22.68	22.68	45.36	6247	38
4672.642323	22245.19434	129	28.61	28.61	57.23	1382	38
13092.74232	24680.59434	75	27.95	27.95	55.91	2086	38
19647.74232	25192.39434	-267	55.44	55.44	110.87	1343	38
7677.042323	25413.69434	-265	9.14	9.14	18.27	16622	38
15467.34232	26453.49434	118	30.50	30.50	60.99	1625	38
24255.04232	27187.79434	90	9.14	9.14	18.27	12795	38
8095.542323	27354.49434	331	30.69	30.69	61.37	2031	38
21775.14232	27552.79434	213	44.58	44.58	89.16	1141	38
8556.742323	28274.79434	-362	30.40	30.40	60.81	3034	38
9526.042323	28860.89434	-170	12.51	12.51	25.01	7832	38
15007.44232	29460.49434	108	24.12	24.12	48.23	1959	38
32449.54232	30476.79434	-179	32.22	32.22	64.43	2088	38
1512.342323	31554.69434	-196	22.84	22.84	45.69	2080	38
40554.74232	31722.39434	-115	22.51	22.51	45.03	1959	38
9988.942323	32967.09434	-102	35.04	35.04	70.08	1804	38
18527.34232	32948.69434	350	43.78	43.78	87.56	1474	38
22674.94232	33130.89434	-287	42.88	42.88	85.77	1575	38
29338.54232	33505.99434	-287	29.34	29.34	58.69	3377	38
38925.54232	33636.99434	123	30.73	30.73	61.47	1570	38
22947.64232	33838.99434	105	19.33	19.33	38.67	4711	38
4470.442323	34359.89434	-275	33.18	33.18	66.36	1197	38
35242.94232	35101.99434	-122	27.37	27.37	54.73	1605	38
10326.74232	35089.49434	-330	21.27	21.27	42.53	2905	38
9731.842323	35487.29434	93	23.50	23.50	47.01	2338	38
23240.04232	35622.59434	-313	32.59	32.59	65.19	3080	38
30174.54232	36017.19434	-48	22.84	22.84	45.69	3173	38
24069.94232	36307.89434	-107	39.78	39.78	79.55	1142	38
37506.74232	36911.39434	-202	17.83	17.83	35.65	5127	38
28263.04232	37694.19434	-151	22.11	22.11	44.23	3318	38
23297.74232	37934.29434	244	42.11	42.11	84.21	1087	38
31463.64232	37760.69434	-119	29.79	29.79	59.58	2216	38
39991.14232	37931.19434	114	28.97	28.97	57.93	1600	38
22895.14232	39836.09434	162	17.71	17.71	35.42	2676	38
1961.142323	40044.49434	116	15.66	15.66	31.32	3009	38
29050.65764	502.9960548	-332	25.43	25.43	50.87	4333	46
22193.65764	1597.596055	-220	45.05	45.05	90.10	1533	46
19051.65764	3017.596055	-144	46.61	46.61	93.21	1157	46
25470.85764	3097.396055	-169	22.42	22.42	44.84	2906	46
4032.457643	3409.396055	-86	34.43	34.43	68.86	1407	46
16412.95764	4123.396055	125	13.94	13.94	27.88	6786	46
26640.95764	4586.296055	-275	25.74	25.74	51.48	3413	46
28345.35764	4717.396055	131	35.28	35.28	70.56	1312	46
6813.357643	4785.496055	374	48.37	48.37	96.74	1362	46
27750.75764	4835.096055	64	34.43	34.43	68.86	1112	46
35383.45764	6139.696055	-120	24.44	24.44	48.89	1658	46
12984.75764	6164.296055	-148	29.06	29.06	58.12	2109	46
9402.257643	6853.496055	256	49.53	49.53	99.05	1189	46
31250.35764	7048.296055	-82	24.54	24.54	49.08	3163	46
23336.95764	7372.596055	-31	39.42	39.42	78.85	1221	46
31450.55764	7713.096055	-13	44.32	44.32	88.64	1329	46
3726.757643	7819.796055	-344	17.24	17.24	34.48	8199	46
18882.15764	8687.096055	-129	34.12	34.12	68.25	1489	46
10534.95764	8839.896055	15	42.88	42.88	85.77	1237	46
24456.55764	9989.496055	-225	35.16	35.16	70.32	1836	46
37404.95764	11579.39605	1	25.03	25.03	50.07	1748	46
4552.057643	14283.59605	-222	16.93	16.93	33.86	5108	46
1303.057643	14870.49605	294	16.51	16.51	33.02	4341	46
17827.05764	15110.09605	113	33.23	33.23	66.46	1805	46
13953.15764	16121.19605	87	63.61	63.61	127.22	1042	46
15163.85764	16116.09605	-142	55.11	55.11	110.21	1096	46
30934.85764	17037.79605	-82	55.15	55.15	110.31	1175	46
5902.857643	18435.19605	-189	39.07	39.07	78.14	1746	46
28885.65764	18670.69605	-162	14.32	14.32	28.64	7111	46
2986.457643	18888.49605	-24	14.67	14.67	29.34	5418	46
25189.55764	19231.89605	-194	30.50	30.50	60.99	2748	46
33345.35764	19152.19605	-115	17.66	17.66	35.33	6946	46
31319.35764	19810.39605	-215	56.78	56.78	113.56	1135	46
37019.25764	19869.49605	-84	51.65	51.65	103.29	1102	46
32417.55764	20659.59605	-393	20.11	20.11	40.22	6910	46
23954.05764	21159.79605	-60	33.44	33.44	66.88	1898	46
17970.55764	21317.89605	-134	18.13	18.13	36.27	5404	46
501.3576432	21640.49605	216	30.71	30.71	61.42	1658	46
16807.85764	21649.99605	-378	28.94	28.94	57.89	4891	46
15219.25764	21895.09605	-146	17.43	17.43	34.85	7251	46
35186.75764	22517.59605	-48	32.12	32.12	64.24	1298	46
30858.15764	22717.09605	70	29.48	29.48	58.97	1788	46
22370.65764	22648.49605	-358	21.36	21.36	42.72	6705	46
34180.15764	24219.29605	-19	41.57	41.57	83.13	1865	46
16665.25764	24240.69605	-224	10.34	10.34	20.68	12918	46
38804.05764	25091.29605	-85	29.37	29.37	58.73	2653	46
15313.35764	25223.49605	-105	25.91	25.91	51.81	2890	46
27925.85764	24986.29605	33	26.87	26.87	53.74	2725	46
30558.95764	26072.69605	-199	39.92	39.92	79.83	3134	46
5245.857643	28305.49605	-115	11.75	11.75	23.50	9774	46
8543.657643	28779.79605	-239	38.17	38.17	76.35	1506	46
4375.257643	31438.29605	-309	22.73	22.73	45.45	2762	46
15625.95764	31850.49605	264	37.04	37.04	74.09	1557	46
15215.25764	31880.39605	-207	50.33	50.33	100.65	1287	46
9076.857643	32180.19605	-305	41.99	41.99	83.98	1455	46
6089.757643	32196.99605	-114	25.69	25.69	51.39	1944	46
32535.15764	32167.89605	-149	36.57	36.57	73.15	1912	46
15038.55764	34579.89605	-214	24.44	24.44	48.89	2161	46
37450.35764	34662.09605	62	18.75	18.75	37.49	4275	46
9127.557643	35938.99605	-270	21.45	21.45	42.91	3253	46
15088.15764	35666.89605	-264	36.64	36.64	73.29	1676	46
21085.25764	36704.99605	27	40.13	40.13	80.26	1060	46
31247.95764	38527.59605	-313	38.53	38.53	77.06	1640	46
13234.85764	40217.79605	190	22.77	22.77	45.55	2077	46
40303.97296	1852.897767	-46	37.87	37.87	75.74	1100	54
19171.97296	2057.797767	-113	33.11	33.11	66.22	1997	54
3980.972964	3320.697767	-117	17.43	17.43	34.85	3657	54
16494.77296	4096.797767	152	13.99	13.99	27.98	5582	54
16310.77296	5077.797767	90	27.62	27.62	55.25	1703	54
18813.67296	5684.297767	379	23.53	23.53	47.05	6328	54
25594.07296	6860.097767	-248	30.26	30.26	60.52	3155	54
13235.47296	9623.497767	-308	31.63	31.63	63.26	2691	54
14637.17296	9841.097767	-204	51.17	51.17	102.35	1091	54
13296.07296	10739.49777	-363	42.84	42.84	85.67	2715	54
2082.472964	11062.79777	-268	30.94	30.94	61.89	1623	54
7693.372964	10911.59777	-24	11.78	11.78	23.55	9273	54
37409.57296	11806.29777	-194	27.91	27.91	55.81	3859	54
3585.872964	12122.39777	-19	41.02	41.02	82.05	1007	54
16941.07296	12919.29777	88	29.79	29.79	59.58	2557	54
8815.272964	13294.19777	-208	16.53	16.53	33.06	9999	54
13479.97296	13661.09777	-51	43.12	43.12	86.24	1402	54
9908.372964	13627.79777	56	22.68	22.68	45.36	3686	54
33393.77296	13862.69777	-120	35.14	35.14	70.27	1439	54
25006.47296	15678.39777	9	36.83	36.83	73.66	1157	54
13075.27296	16928.49777	231	26.89	26.89	53.79	3426	54
5497.372964	17647.69777	-154	29.06	29.06	58.12	1809	54
31994.37296	18243.79777	-226	43.50	43.50	86.99	1336	54
6716.072964	18296.09777	-250	15.54	15.54	31.09	5749	54
10208.17296	18599.69777	-62	15.45	15.45	30.90	7261	54
35800.57296	20913.79777	26	25.43	25.43	50.87	2964	54
29037.17296	20818.79777	-131	75.95	75.95	151.90	1258	54
40588.57296	21331.29777	330	54.92	54.92	109.84	1094	54
3393.472964	22007.29777	-109	15.61	15.61	31.23	8179	54
27824.27296	22264.99777	-125	27.84	27.84	55.67	2488	54
31705.97296	22312.99777	-388	13.09	13.09	26.19	14711	54
7327.672964	22582.99777	98	36.06	36.06	72.11	1187	54
29727.97296	24288.29777	-328	59.16	59.16	118.32	1378	54
8343.672964	25509.99777	393	16.25	16.25	32.50	8003	54
36564.07296	27425.69777	-80	51.83	51.83	103.67	1091	54
9538.972964	28956.79777	-269	21.85	21.85	43.71	4498	54
18176.57296	29324.09777	-357	38.93	38.93	77.86	2231	54
31965.57296	30361.09777	-154	21.29	21.29	42.58	4807	54
27890.97296	31360.19777	-60	40.74	40.74	81.48	1260	54
15742.87296	31865.99777	128	30.31	30.31	60.62	1685	54
22097.17296	31645.39777	34	40.67	40.67	81.34	1382	54
32435.67296	32231.79777	-2	50.66	50.66	101.31	1152	54
19732.67296	33300.39777	-173	32.50	32.50	65.00	2179	54
21802.47296	33176.99777	-237	46.23	46.23	92.46	1447	54
28448.27296	33367.89777	-341	63.33	63.33	126.65	1106	54
23592.47296	33747.69777	-48	13.47	13.47	26.94	7251	54
14498.67296	34157.49777	334	22.68	22.68	45.36	2909	54
15154.67296	34392.79777	-165	34.88	34.88	69.76	1432	54
20464.77296	35400.39777	325	21.78	21.78	43.57	5108	54
9180.372964	36042.19777	-10	20.61	20.61	41.21	2190	54
14665.37296	36941.39777	47	17.05	17.05	34.10	4000	54
26189.77296	37281.69777	39	34.74	34.74	69.47	1155	54
37098.57296	38224.09777	-384	68.98	68.98	137.96	1024	54
18003.97296	39880.69777	374	25.22	25.22	50.44	3034	54
35869.87296	39869.19777	189	55.65	55.65	111.30	1001	54
23652.27296	39988.19777	13	18.75	18.75	37.49	3795	54
33961.28828	1333.699479	86	12.29	12.29	24.59	6131	62
13198.88828	1419.699479	-291	31.37	31.37	62.74	1947	62
9026.188284	2362.699479	-102	31.18	31.18	62.36	1765	62
34508.78828	3135.399479	-397	60.99	60.99	121.99	1113	62
25040.98828	2934.299479	5	46.49	46.49	92.98	1235	62
285.7882843	3816.599479	-125	39.59	39.59	79.18	1040	62
8204.188284	3761.399479	389	40.77	40.77	81.53	1594	62
13063.48828	3789.299479	311	35.87	35.87	71.73	1837	62
24064.48828	4166.999479	246	40.72	40.72	81.44	1194	62
18586.58828	4377.499479	-324	20.49	20.49	40.98	8054	62
24507.28828	5196.399479	45	18.65	18.65	37.30	4970	62
2138.388284	5201.399479	308	26.94	26.94	53.88	2120	62
35353.88828	6077.699479	-109	8.36	8.36	16.72	14061	62
17318.68828	7935.799479	106	9.37	9.37	18.75	7953	62
20307.18828	8033.999479	102	26.92	26.92	53.84	1474	62
2658.588284	8265.799479	-218	25.06	25.06	50.11	3335	62
23460.28828	8146.599479	-114	14.81	14.81	29.63	5799	62
15978.28828	8387.199479	52	28.73	28.73	57.46	1937	62
30216.98828	8171.499479	-133	31.79	31.79	63.59	2394	62
24453.08828	8970.899479	-58	19.00	19.00	38.01	5715	62
26485.58828	8673.699479	193	46.23	46.23	92.46	2026	62
387.9882843	8917.099479	12	21.76	21.76	43.52	2773	62
10490.08828	8895.499479	16	14.01	14.01	28.02	8640	62
30934.58828	9220.299479	105	42.04	42.04	84.07	1040	62
8436.788284	9820.399479	-85	21.24	21.24	42.48	3798	62
3689.888284	11972.89948	-16	18.60	18.60	37.21	3580	62
17758.38828	12818.19948	-87	34.38	34.38	68.77	2123	62
33411.38828	13742.29948	106	20.11	20.11	40.22	5104	62
3254.188284	14061.79948	-235	28.45	28.45	56.90	2532	62
38670.48828	15091.49948	-186	54.16	54.16	108.33	1066	62
29532.58828	16366.29948	-95	25.20	25.20	50.40	2823	62
30623.08828	16742.99948	-198	33.98	33.98	67.97	2608	62
39088.68828	17041.79948	87	36.50	36.50	73.00	1101	62
30612.38828	17847.99948	57	40.67	40.67	81.34	1287	62
1518.388284	18059.79948	256	27.79	27.79	55.58	1536	62
32994.78828	18310.19948	-44	36.60	36.60	73.19	1458	62
5996.988284	18471.09948	-251	12.32	12.32	24.63	8696	62
17627.68828	19424.09948	256	14.95	14.95	29.91	6601	62
26610.08828	19432.89948	-232	54.33	54.33	108.66	1408	62
36475.28828	19930.19948	-75	47.22	47.22	94.44	1403	62
17927.88828	20632.49948	67	21.36	21.36	42.72	3705	62
2206.688284	22147.39948	-170	32.95	32.95	65.89	1384	62
11432.08828	22504.79948	-274	12.10	12.10	24.21	9789	62
29153.38828	22744.29948	251	64.10	64.10	128.21	1044	62
30752.78828	22709.59948	277	42.53	42.53	85.06	1397	62
38774.18828	23249.19948	-196	9.89	9.89	19.78	13940	62
18817.08828	24769.29948	-249	33.37	33.37	66.74	2080	62
8713.788284	25966.49948	163	13.40	13.40	26.80	6357	62
1683.988284	26810.79948	-27	26.09	26.09	52.19	1899	62
35450.38828	26939.49948	-255	46.70	46.70	93.40	1401	62
4345.188284	28041.69948	-166	51.69	51.69	103.38	1021	62
17778.78828	28232.69948	328	62.64	62.64	125.29	1221	62
12766.18828	28430.69948	242	20.54	20.54	41.07	4300	62
6931.188284	30070.79948	136	38.17	38.17	76.35	1924	62
22418.48828	30582.79948	-148	30.36	30.36	60.71	2035	62
8687.788284	30858.29948	345	25.67	25.67	51.34	3495	62
10835.98828	31671.29948	-45	29.60	29.60	59.20	1284	62
30783.08828	31884.59948	-226	26.99	26.99	53.98	3534	62
31845.28828	32214.39948	54	19.29	19.29	38.57	2930	62
3354.888284	32766.49948	347	27.67	27.67	55.34	2122	62
29315.38828	33546.59948	-45	22.84	22.84	45.69	3392	62
4261.888284	34563.79948	-118	28.75	28.75	57.51	1265	62
34525.48828	34540.19948	316	24.26	24.26	48.51	3307	62
28443.58828	34603.79948	-293	38.20	38.20	76.40	2196	62
35218.08828	35142.19948	-134	19.76	19.76	39.52	2891	62
9117.288284	35873.29948	-196	23.95	23.95	47.90	2194	62
33351.98828	36978.89948	-278	48.35	48.35	96.70	1197	62
26952.68828	37245.89948	-67	20.39	20.39	40.79	2890	62
29194.98828	37461.29948	-113	36.01	36.01	72.02	1312	62
25001.98828	39055.69948	-376	26.68	26.68	53.36	2156	62
35698.28828	40440.99948	-319	26.05	26.05	52.09	2864	62
14617.3036	642.2011905	-156	29.91	29.91	59.82	1395	70
17050.3036	2564.901191	-104	20.84	20.84	41.68	3763	70
2468.803605	2615.601191	-32	43.73	43.73	87.46	1301	70
1920.203605	3369.901191	-362	33.51	33.51	67.02	1780	70
21619.0036	3497.601191	-161	43.71	43.71	87.42	1498	70
17477.0036	4052.301191	-100	15.87	15.87	31.75	6792	70
9885.003605	4969.301191	-87	12.29	12.29	24.59	7835	70
29306.4036	4995.601191	86	16.70	16.70	33.39	5880	70
27948.7036	5486.001191	-101	58.00	58.00	116.01	1022	70
16153.8036	6444.101191	86	9.96	9.96	19.92	16020	70
7894.903605	6542.101191	118	19.81	19.81	39.61	3354	70
14224.5036	6961.901191	-106	28.99	28.99	57.98	2266	70
22267.3036	7248.101191	-52	32.97	32.97	65.94	1509	70
6736.903605	8460.501191	-265	45.31	45.31	90.62	1554	70
30812.7036	9380.301191	196	13.64	13.64	27.27	9308	70
2208.103605	10057.00119	-255	30.85	30.85	61.70	1694	70
709.8036048	11459.80119	294	38.39	38.39	76.77	1158	70
5744.503605	11565.40119	365	38.79	38.79	77.57	1812	70
5073.903605	13949.00119	-313	13.97	13.97	27.93	10637	70
1896.603605	13782.10119	-161	32.52	32.52	65.05	1243	70
12133.4036	14583.30119	-83	19.85	19.85	39.71	2516	70
954.0036048	14995.00119	73	14.37	14.37	28.73	3706	70
3276.803605	16967.00119	-390	56.92	56.92	113.84	1331	70
13196.3036	16941.60119	-67	33.63	33.63	67.26	1749	70
4598.803605	17744.20119	240	25.58	25.58	51.15	4517	70
5449.903605	17661.60119	260	40.36	40.36	80.73	1323	70
35993.0036	18224.10119	121	23.93	23.93	47.85	3446	70
11390.9036	18474.20119	-173	38.50	38.50	77.01	1364	70
793.1036048	19188.40119	-190	30.47	30.47	60.95	1663	70
28930.6036	18795.70119	-12	25.60	25.60	51.20	1821	70
7011.503605	19021.70119	-176	35.49	35.49	70.98	1448	70
25187.7036	19239.90119	-170	23.81	23.81	47.62	3732	70
40670.0036	19405.60119	356	45.80	45.80	91.61	1519	70
7849.403605	20472.70119	215	33.51	33.51	67.02	1754	70
7313.003605	21164.30119	11	25.15	25.15	50.30	2725	70
24587.9036	21145.70119	305	36.81	36.81	73.62	1881	70
22157.6036	21751.80119	-3	25.06	25.06	50.11	2916	70
12562.8036	22381.70119	268	48.65	48.65	97.31	1197	70
35217.5036	22359.60119	-317	32.33	32.33	64.67	2067	70
23405.3036	23242.20119	-313	29.81	29.81	59.63	2710	70
7364.603605	23803.80119	110	32.88	32.88	65.75	2216	70
28407.2036	23682.00119	-263	47.92	47.92	95.85	1368	70
8377.103605	24423.80119	-126	25.22	25.22	50.44	2557	70
23641.2036	25177.20119	-303	43.17	43.17	86.33	2717	70
27877.1036	25114.90119	46	36.29	36.29	72.58	1179	70
21409.3036	26036.70119	-43	15.50	15.50	30.99	9026	70
11581.8036	26678.00119	294	38.43	38.43	76.87	1755	70
15325.6036	26568.70119	-134	18.60	18.60	37.21	4778	70
19672.1036	27397.00119	129	20.09	20.09	40.18	3672	70
10817.3036	28554.20119	34	18.39	18.39	36.79	3613	70
3900.703605	29244.60119	-290	43.40	43.40	86.81	1265	70
16651.3036	31423.10119	-44	37.40	37.40	74.79	1351	70
5388.103605	31479.20119	-357	37.70	37.70	75.41	1777	70
35214.5036	32025.20119	-102	24.68	24.68	49.36	4381	70
37623.3036	32316.60119	-48	31.46	31.46	62.93	1900	70
14518.2036	32398.10119	2	40.39	40.39	80.78	1013	70
29331.1036	33413.00119	-258	27.06	27.06	54.12	2483	70
33629.1036	33597.50119	-121	34.31	34.31	68.62	2269	70
18073.1036	34407.80119	-168	23.64	23.64	47.29	3150	70
30162.4036	36058.20119	-57	14.06	14.06	28.12	5099	70
12317.9036	36486.10119	-398	38.06	38.06	76.11	1601	70
751.2036048	37042.00119	-116	18.89	18.89	37.77	4009	70
14722.8036	36999.10119	-122	14.18	14.18	28.35	5316	70
36362.0036	37436.10119	-315	39.75	39.75	79.50	1765	70
12524.31893	534.2029024	-28	28.47	28.47	56.94	1937	78
27122.31893	1609.702902	-306	54.31	54.31	108.61	1312	78
29051.01893	1752.002902	41	24.12	24.12	48.23	2471	78
5321.318925	1894.102902	-186	28.45	28.45	56.90	1812	78
14353.11893	1712.202902	-385	10.60	10.60	21.20	16252	78
28180.51893	1935.202902	144	42.81	42.81	85.63	1310	78
27247.21893	4036.702902	-24	22.68	22.68	45.36	2448	78
18070.71893	5689.602902	135	26.21	26.21	52.42	2462	78
5347.518925	6699.902902	38	29.06	29.06	58.12	2389	78
5310.218925	7846.702902	-263	25.17	25.17	50.35	3771	78
7873.618925	9923.402902	57	26.19	26.19	52.38	1852	78
9342.418925	10088.8029	368	42.20	42.20	84.40	1920	78
37333.81893	11579.5029	306	24.02	24.02	48.04	4807	78
16454.41893	12493.0029	88	47.01	47.01	94.01	1215	78
34272.31893	13192.2029	-152	59.75	59.75	119.49	1260	78
6615.718925	13215.1029	239	57.25	57.25	114.50	1051	78
8792.418925	13325.5029	-160	23.46	23.46	46.91	4188	78
40354.81893	13328.1029	-26	42.72	42.72	85.44	1090	78
1477.218925	13926.8029	-7	12.03	12.03	24.07	6237	78
5027.318925	13950.8029	-83	12.98	12.98	25.95	8525	78
15330.61893	14465.4029	-177	10.74	10.74	21.48	10437	78
13881.31893	15019.8029	-258	43.99	43.99	87.98	2163	78
15167.81893	15539.1029	134	15.17	15.17	30.33	4949	78
23447.61893	16696.4029	75	37.40	37.40	74.79	1364	78
21381.01893	16934.6029	104	14.91	14.91	29.81	5539	78
6052.718925	18561.5029	-79	27.91	27.91	55.81	2476	78
14442.71893	18724.9029	311	60.10	60.10	120.20	1094	78
19679.31893	19481.1029	-50	19.73	19.73	39.47	4140	78
3877.318925	20033.9029	-213	42.08	42.08	84.17	1415	78
14126.01893	20887.9029	336	38.65	38.65	77.29	1684	78
37923.71893	21025.7029	-224	12.43	12.43	24.87	12453	78
13340.71893	21176.0029	-86	35.37	35.37	70.74	1297	78
24637.01893	21206.5029	-16	28.12	28.12	56.24	2160	78
1677.018925	21287.4029	-224	36.17	36.17	72.35	1528	78
38529.21893	21536.4029	-8	40.46	40.46	80.92	1381	78
29237.51893	22445.3029	-106	34.08	34.08	68.15	1622	78
6938.118925	23215.3029	-14	18.89	18.89	37.77	4097	78
1264.918925	24185.1029	-286	41.85	41.85	83.70	1144	78
15351.41893	25100.0029	306	28.35	28.35	56.71	2829	78
23777.21893	25208.9029	-233	12.34	12.34	24.68	11930	78
8623.218925	25971.7029	246	9.02	9.02	18.04	10852	78
16340.41893	25984.9029	-200	19.38	19.38	38.76	5828	78
28109.21893	26068.6029	-171	16.89	16.89	33.77	6100	78
10191.11893	27264.8029	395	82.68	82.68	165.37	1039	78
24921.11893	28512.9029	203	41.47	41.47	82.94	1447	78
30128.81893	28715.5029	-151	22.63	22.63	45.26	4390	78
9167.018925	29877.2029	-248	29.91	29.91	59.82	2082	78
31503.71893	30083.9029	-203	46.39	46.39	92.79	1222	78
24371.71893	30374.8029	251	42.77	42.77	85.53	1397	78
37707.21893	30594.3029	-363	53.18	53.18	106.35	1214	78
36853.91893	30917.1029	9	19.92	19.92	39.85	3478	78
18929.81893	31270.2029	22	19.73	19.73	39.47	3354	78
15591.71893	31803.3029	373	33.61	33.61	67.21	3267	78
10823.91893	32432.3029	-67	18.11	18.11	36.22	3835	78
17395.11893	33192.1029	173	18.09	18.09	36.17	3617	78
29159.81893	34388.9029	-243	40.72	40.72	81.44	1888	78
11423.81893	34611.2029	-8	29.81	29.81	59.63	1715	78
11025.31893	34647.4029	298	8.10	8.10	16.20	16105	78
11043.81893	35128.6029	-87	39.80	39.80	79.60	1105	78
37999.11893	35121.6029	8	16.58	16.58	33.16	4172	78
12620.71893	37429.3029	227	23.83	23.83	47.67	1699	78
8779.818925	40453.4029	-165	26.80	26.80	53.60	1612	78
24482.23425	1764.104614	-40	21.05	21.05	42.11	2407	86
8131.034246	2060.104614	-204	27.72	27.72	55.44	2582	86
9465.234246	4174.304614	-46	30.99	30.99	61.98	1370	86
13713.93425	4263.104614	374	35.77	35.77	71.54	2119	86
18811.93425	4260.004614	313	17.40	17.40	34.81	7878	86
31433.83425	4385.804614	134	28.12	28.12	56.24	1979	86
6560.634246	4880.504614	-123	43.24	43.24	86.48	1144	86
15327.63425	4936.004614	-92	40.32	40.32	80.64	1153	86
10624.53425	5478.604614	-208	52.28	52.28	104.56	1068	86
3150.734246	5522.304614	-224	36.71	36.71	73.43	1494	86
5335.934246	6698.204614	39	14.77	14.77	29.53	6167	86
31377.63425	6957.704614	43	21.36	21.36	42.72	2596	86
17247.83425	7943.304614	49	19.17	19.17	38.34	2601	86
23686.23425	8014.804614	-23	19.22	19.22	38.43	4964	86
28040.43425	9097.404614	190	24.12	24.12	48.23	3100	86
5006.634246	9404.404614	-192	37.70	37.70	75.41	1413	86
8443.634246	9692.504614	-333	21.93	21.93	43.85	5702	86
3974.034246	9832.204614	12	27.55	27.55	55.11	1471	86
6501.134246	9843.804614	-287	29.18	29.18	58.36	3533	86
15371.53425	9992.304614	-120	43.40	43.40	86.81	1483	86
4699.934246	12294.10461	227	21.38	21.38	42.77	2205	86
28098.83425	13037.30461	-272	37.09	37.09	74.18	1888	86
3849.634246	14233.10461	360	33.18	33.18	66.36	2639	86
21745.83425	14359.10461	-125	17.07	17.07	34.15	5757	86
11118.33425	15330.10461	254	28.85	28.85	57.70	2756	86
1618.934246	15946.40461	78	22.66	22.66	45.31	2292	86
34019.73425	16684.80461	-174	16.91	16.91	33.82	5308	86
22409.53425	16780.50461	-78	38.17	38.17	76.35	2202	86
12239.43425	17234.80461	-194	58.38	58.38	116.76	1076	86
39472.23425	18346.70461	-79	29.13	29.13	58.26	1936	86
13581.63425	18410.10461	206	30.71	30.71	61.42	2088	86
19392.83425	18352.30461	-380	31.91	31.91	63.82	2770	86
18039.83425	19531.80461	-142	24.63	24.63	49.27	3774	86
9473.834246	19645.30461	-119	17.52	17.52	35.04	4846	86
30921.73425	19380.70461	-322	18.65	18.65	37.30	10803	86
15962.73425	19867.90461	-29	20.46	20.46	40.93	4693	86
19954.03425	20354.60461	-174	9.87	9.87	19.73	12108	86
16668.73425	21693.10461	-131	29.06	29.06	58.12	2071	86
40227.43425	22154.20461	101	21.29	21.29	42.58	4814	86
38079.03425	22562.00461	-24	41.24	41.24	82.47	1203	86
29846.83425	23954.60461	-280	46.51	46.51	93.02	1799	86
21456.73425	25191.60461	-181	33.02	33.02	66.03	2073	86
4227.234246	25775.40461	287	45.92	45.92	91.84	1157	86
2008.034246	25996.40461	145	19.10	19.10	38.20	4146	86
25323.13425	26169.40461	46	43.03	43.03	86.05	1276	86
15264.73425	26645.50461	352	21.48	21.48	42.96	5030	86
35499.93425	26878.60461	-260	42.84	42.84	85.67	2365	86
9586.434246	27081.70461	267	25.88	25.88	51.76	3081	86
8697.634246	29676.80461	-64	36.41	36.41	72.82	1226	86
20631.63425	29612.00461	281	19.73	19.73	39.47	4793	86
5516.134246	29712.60461	51	17.19	17.19	34.38	3560	86
14210.23425	31097.70461	-241	53.53	53.53	107.06	2092	86
32691.33425	31704.30461	103	28.50	28.50	56.99	2050	86
40456.33425	31603.30461	374	39.38	39.38	78.75	1465	86
3949.134246	32249.90461	-154	38.93	38.93	77.86	1391	86
26215.43425	32805.10461	395	49.50	49.50	99.00	1546	86
34584.23425	33435.90461	-315	55.37	55.37	110.73	1104	86
38443.53425	33112.10461	-140	41.00	41.00	82.00	1111	86
24962.23425	34142.00461	-327	20.32	20.32	40.65	6032	86
27102.63425	34563.40461	273	48.21	48.21	96.41	1296	86
35094.23425	34732.30461	-86	32.64	32.64	65.28	2300	86
22622.43425	35031.40461	-18	35.02	35.02	70.04	1388	86
37357.53425	35462.80461	-175	26.68	26.68	53.36	2411	86
19252.53425	36055.40461	-13	11.82	11.82	23.64	6658	86
28297.13425	36461.30461	-94	42.13	42.13	84.26	1048	86
2780.334246	38073.10461	-50	34.59	34.59	69.19	1273	86
14343.83425	39095.50461	-75	17.00	17.00	34.01	3211	86
30785.53425	39817.00461	-291	21.43	21.43	42.86	3726	86
14205.34957	1323.206326	-102	14.98	14.98	29.96	7876	94
24018.64957	2943.206326	177	26.31	26.31	52.61	2169	94
14862.64957	4756.406326	66	34.17	34.17	68.34	1703	94
34683.54957	6297.406326	-125	31.93	31.93	63.87	1190	94
24554.24957	6463.706326	-225	10.20	10.20	20.39	12649	94
38937.94957	6630.106326	-80	32.81	32.81	65.61	1950	94
25545.64957	6847.606326	-275	14.53	14.53	29.06	8565	94
7856.849566	7841.706326	-282	21.34	21.34	42.67	6461	94
26097.94957	9064.206326	-362	43.47	43.47	86.95	1960	94
4165.349566	9842.606326	-359	52.02	52.02	104.04	1452	94
10773.54957	9719.506326	176	30.36	30.36	60.71	1462	94
3655.749566	11475.50633	137	27.18	27.18	54.35	1337	94
18022.64957	11731.00633	164	25.36	25.36	50.73	2748	94
27571.04957	11812.40633	-22	23.20	23.20	46.39	2797	94
458.0495665	11922.20633	2	13.97	13.97	27.93	7112	94
21460.64957	12895.60633	-206	34.29	34.29	68.58	2266	94
29881.14957	14167.80633	-397	34.76	34.76	69.52	2766	94
8295.049566	15099.00633	133	16.04	16.04	32.08	6515	94
25743.84957	14950.50633	149	24.04	24.04	48.09	3895	94
7550.149566	15166.70633	127	27.72	27.72	55.44	1478	94
33730.94957	15653.50633	174	34.36	34.36	68.72	1548	94
1697.149566	16112.30633	-100	25.36	25.36	50.73	2471	94
20519.54957	16205.50633	-25	29.30	29.30	58.59	4060	94
34687.94957	16520.20633	-193	25.65	25.65	51.29	3042	94
498.3495665	18495.30633	-142	26.16	26.16	52.33	1330	94
28036.44957	20330.40633	86	52.02	52.02	104.04	1006	94
26971.14957	20541.10633	-142	46.11	46.11	92.22	1236	94
17964.34957	20690.70633	89	27.86	27.86	55.72	2405	94
7467.349566	21261.10633	-307	20.77	20.77	41.54	4676	94
38961.14957	20921.10633	138	59.16	59.16	118.32	1546	94
16631.94957	21582.50633	-136	31.18	31.18	62.36	1610	94
15399.24957	21954.30633	-172	40.69	40.69	81.39	1346	94
35703.04957	22885.20633	-192	37.28	37.28	74.56	1267	94
28498.54957	23180.80633	-141	12.48	12.48	24.96	8281	94
18719.74957	23135.30633	-324	45.97	45.97	91.94	2035	94
33258.64957	24113.00633	204	34.97	34.97	69.94	1530	94
16628.64957	24432.00633	-398	83.32	83.32	166.64	1296	94
3227.249566	24475.20633	-91	31.39	31.39	62.78	1101	94
29707.84957	24754.90633	-397	42.34	42.34	84.69	2391	94
10136.94957	24703.90633	147	20.35	20.35	40.69	4958	94
37000.64957	25818.70633	-42	38.83	38.83	77.67	1579	94
31625.94957	26478.80633	-87	50.09	50.09	100.18	1112	94
16188.74957	26946.70633	161	28.47	28.47	56.94	3112	94
13332.84957	27012.00633	-308	12.08	12.08	24.16	13076	94
3975.749566	27359.80633	257	30.29	30.29	60.57	1890	94
15206.84957	27552.50633	120	30.21	30.21	60.43	1461	94
17585.34957	27467.50633	-176	41.59	41.59	83.18	1269	94
22463.34957	28160.70633	70	22.58	22.58	45.17	3034	94
28203.04957	28824.40633	88	44.32	44.32	88.64	2065	94
9747.249566	29104.10633	362	17.59	17.59	35.18	5745	94
3494.049566	29760.60633	-370	23.53	23.53	47.05	2986	94
35530.44957	29424.00633	-384	41.24	41.24	82.47	1955	94
30642.14957	30813.80633	-16	43.52	43.52	87.04	1014	94
1013.049566	30964.10633	-35	30.69	30.69	61.37	1016	94
35250.04957	31991.10633	-109	11.23	11.23	22.47	11368	94
30235.64957	32717.70633	-1	42.77	42.77	85.53	1214	94
7956.249566	33431.70633	-97	10.74	10.74	21.48	6906	94
7323.849566	33682.00633	243	38.98	38.98	77.95	1120	94
21873.24957	33855.10633	175	31.98	31.98	63.96	1490	94
4923.149566	33931.60633	275	37.23	37.23	74.47	1104	94
32812.34957	34928.20633	-346	28.19	28.19	56.38	2654	94
31064.44957	35232.90633	364	26.31	26.31	52.61	3998	94
15189.94957	35827.20633	-287	17.99	17.99	35.98	4783	94
32800.74957	35755.50633	-144	29.84	29.84	59.68	2501	94
12903.84957	36431.00633	-268	23.60	23.60	47.19	2275	94
32707.84957	37667.80633	188	27.79	27.79	55.58	1752	94
6368.764887	374.4080382	-156	40.77	40.77	81.53	1184	102
29420.76489	701.7080382	92	32.22	32.22	64.43	1480	102
8642.764887	1265.108038	359	26.85	26.85	53.69	3154	102
16341.06489	1845.108038	152	12.29	12.29	24.59	5743	102
20534.76489	2943.508038	52	13.26	13.26	26.52	5842	102
22228.26489	3574.608038	-199	19.57	19.57	39.14	3572	102
4695.164887	4445.308038	-127	32.36	32.36	64.72	1710	102
8323.464887	5396.908038	-49	37.84	37.84	75.69	1138	102
18803.86489	5393.408038	-81	55.44	55.44	110.87	1111	102
11920.86489	5662.808038	-20	12.29	12.29	24.59	9212	102
19934.76489	5905.408038	251	40.84	40.84	81.67	2012	102
27094.96489	6220.608038	350	73.22	73.22	146.43	1014	102
10225.46489	6763.808038	216	53.29	53.29	106.59	1092	102
9497.764887	6682.608038	-249	26.35	26.35	52.70	2413	102
17185.36489	6948.108038	29	32.88	32.88	65.75	1712	102
31054.66489	7468.808038	77	38.20	38.20	76.40	1530	102
25108.16489	8573.808038	-302	29.41	29.41	58.83	2772	102
17490.96489	8947.008038	-154	19.90	19.90	39.80	4783	102
6383.464887	9946.808038	378	39.63	39.63	79.27	1724	102
29728.66489	10019.80804	-226	59.46	59.46	118.93	1349	102
2110.464887	11090.40804	-155	36.67	36.67	73.33	1382	102
3739.364887	11563.20804	18	26.56	26.56	53.13	1511	102
28471.36489	11506.90804	315	37.54	37.54	75.08	1722	102
18072.96489	11694.60804	313	17.59	17.59	35.18	6860	102
8599.464887	11717.70804	-103	9.84	9.84	19.69	10523	102
39961.86489	11736.00804	-91	40.13	40.13	80.26	1293	102
17495.86489	12490.70804	-343	73.38	73.38	146.76	1044	102
32966.76489	13648.00804	37	22.56	22.56	45.12	3350	102
31829.96489	16012.60804	178	35.56	35.56	71.12	1297	102
10007.66489	16116.50804	-59	9.73	9.73	19.45	11293	102
36082.46489	16533.00804	-52	26.85	26.85	53.69	1642	102
5903.564887	16655.40804	82	46.16	46.16	92.32	1041	102
21411.76489	16965.70804	-357	74.14	74.14	148.27	1219	102
29557.06489	17362.30804	-37	34.59	34.59	69.19	1777	102
391.664887	18376.70804	233	11.61	11.61	23.22	9616	102
29813.86489	19191.30804	70	21.01	21.01	42.01	3691	102
19692.86489	19468.30804	-29	23.62	23.62	47.24	3731	102
4186.964887	20508.10804	309	44.37	44.37	88.74	1295	102
10322.06489	20618.20804	-214	36.10	36.10	72.20	1564	102
17922.56489	20615.00804	165	26.38	26.38	52.75	2902	102
21023.76489	21522.20804	-253	64.01	64.01	128.02	1142	102
31699.16489	21770.30804	-329	33.86	33.86	67.73	2210	102
13535.26489	22017.50804	-92	52.52	52.52	105.03	1168	102
28565.56489	23156.80804	-114	21.74	21.74	43.47	2347	102
2129.164887	23521.50804	-2	16.51	16.51	33.02	4685	102
11276.66489	24087.80804	-127	15.50	15.50	30.99	5322	102
9656.864887	24937.90804	145	44.63	44.63	89.25	1103	102
7927.964887	25241.30804	361	41.24	41.24	82.47	1494	102
26976.66489	25539.00804	285	64.34	64.34	128.68	1128	102
517.564887	28734.10804	-87	29.63	29.63	59.25	1518	102
34525.36489	28935.80804	317	29.41	29.41	58.83	2195	102
22432.26489	30501.60804	-176	27.01	27.01	54.02	3048	102
6655.464887	31496.00804	-350	56.57	56.57	113.13	1039	102
11820.36489	31534.40804	-146	19.59	19.59	39.19	4892	102
14392.46489	31643.00804	241	19.15	19.15	38.29	3427	102
11071.26489	31739.10804	365	22.44	22.44	44.89	4201	102
36981.86489	32404.50804	197	17.14	17.14	34.29	6088	102
14342.76489	33830.20804	-237	37.68	37.68	75.36	1459	102
37169.26489	34139.70804	-143	29.13	29.13	58.26	1701	102
28272.96489	34339.30804	359	62.29	62.29	124.58	1793	102
23275.36489	34666.00804	-208	59.13	59.13	118.27	1054	102
14280.56489	35118.60804	-39	25.86	25.86	51.72	2287	102
9578.964887	35372.70804	-33	25.34	25.34	50.68	1794	102
8095.764887	35861.50804	-148	21.93	21.93	43.85	1500	102
15189.36489	35884.20804	-348	22.44	22.44	44.89	5168	102
17022.86489	36383.20804	197	29.81	29.81	59.63	1569	102
11812.96489	39273.80804	-311	26.45	26.45	52.89	2934	102
13056.56489	39803.50804	85	31.11	31.11	62.22	1094	102
22812.86489	39920.40804	203	29.30	29.30	58.59	1747	102
35490.36489	40095.00804	156	48.80	48.80	97.59	1023	102
29316.38021	888.4097501	-253.291	43.31	43.31	86.62	1158	110
16326.58021	1824.70975	113.709	8.34	8.34	16.67	9959	110
11030.38021	2799.30975	-262.291	38.46	38.46	76.91	2094	110
31164.78021	4147.20975	-152.291	28.50	28.50	56.99	1803	110
18616.18021	4309.80975	355.709	42.06	42.06	84.12	1627	110
11789.98021	4472.70975	-22.291	13.99	13.99	27.98	5887	110
4067.080208	4763.80975	137.709	34.12	34.12	68.25	2396	110
27323.48021	4724.30975	383.709	30.85	30.85	61.70	2473	110
31661.48021	5250.30975	326.709	27.18	27.18	54.35	3060	110
9558.880208	6378.00975	-112.291	46.56	46.56	93.12	1057	110
22511.78021	7905.10975	-236.291	40.58	40.58	81.15	1816	110
10097.88021	8337.30975	-166.291	26.14	26.14	52.28	2327	110
24586.98021	8989.60975	-148.291	40.27	40.27	80.54	1641	110
9071.580208	9202.40975	-91.291	34.55	34.55	69.10	1460	110
21604.38021	10545.10975	337.709	52.52	52.52	105.03	1256	110
24023.88021	10778.20975	-62.291	36.86	36.86	73.71	1604	110
31818.58021	11167.10975	-180.291	38.39	38.39	76.77	1480	110
4816.380208	12198.70975	-29.291	37.02	37.02	74.04	1202	110
7473.080208	12481.40975	325.709	42.32	42.32	84.64	1516	110
35274.98021	12479.30975	70.709	32.12	32.12	64.24	1331	110
26660.88021	12913.50975	299.709	55.06	55.06	110.12	1534	110
3710.680208	13316.60975	43.709	38.76	38.76	77.53	1129	110
903.7802075	13283.60975	-172.291	30.17	30.17	60.34	2594	110
9506.580208	13373.80975	144.709	40.77	40.77	81.53	1948	110
14100.48021	13701.00975	-279.291	19.71	19.71	39.42	7945	110
36933.68021	13682.70975	-26.291	29.79	29.79	59.58	1588	110
28341.18021	13912.90975	308.709	54.40	54.40	108.80	1144	110
31649.78021	14132.10975	-378.291	21.62	21.62	43.24	5666	110
20519.48021	14522.10975	185.709	45.78	45.78	91.56	1141	110
13008.68021	14768.20975	-202.291	35.70	35.70	71.40	1725	110
23261.98021	15127.00975	-87.291	21.31	21.31	42.63	3000	110
5355.080208	15194.80975	201.709	8.74	8.74	17.47	12414	110
11292.38021	15193.20975	83.709	24.16	24.16	48.32	3633	110
37484.48021	15578.60975	-346.291	59.98	59.98	119.96	1376	110
7794.180208	15826.20975	173.709	32.40	32.40	64.81	1703	110
20524.48021	16210.10975	-48.291	20.06	20.06	40.13	4331	110
3269.580208	17639.20975	-182.291	37.14	37.14	74.28	1502	110
13648.28021	18178.80975	-110.291	44.09	44.09	88.17	1119	110
22054.78021	18428.70975	-194.291	40.95	40.95	81.91	1311	110
17269.98021	18526.30975	-0.291043	23.24	23.24	46.49	3152	110
28886.48021	18682.00975	-256.291	13.68	13.68	27.37	11259	110
19589.18021	19482.40975	78.709	35.70	35.70	71.40	1160	110
26857.88021	20298.50975	-302.291	36.06	36.06	72.11	2274	110
12558.58021	20509.30975	259.709	47.52	47.52	95.05	1145	110
34651.28021	20989.00975	-63.291	57.16	57.16	114.31	1056	110
39104.18021	20906.80975	-3.29104	26.14	26.14	52.28	2064	110
16930.58021	21605.80975	-12.291	28.92	28.92	57.84	3259	110
27031.98021	21433.20975	25.709	34.67	34.67	69.33	1087	110
36866.38021	21383.20975	350.709	43.80	43.80	87.61	1696	110
6510.780208	22632.40975	-140.291	46.21	46.21	92.41	1071	110
35864.28021	22641.40975	-304.291	45.48	45.48	90.95	1295	110
16577.78021	24266.80975	-167.291	41.33	41.33	82.66	1720	110
36656.38021	24338.00975	347.709	60.81	60.81	121.61	1011	110
4762.080208	25090.50975	115.709	32.15	32.15	64.29	1339	110
18447.08021	25338.50975	394.709	61.21	61.21	122.41	1457	110
39295.58021	26861.10975	-153.291	46.42	46.42	92.83	1166	110
24970.48021	28810.80975	-146.291	49.86	49.86	99.71	1207	110
18130.98021	29183.10975	-358.291	24.70	24.70	49.41	5476	110
3539.780208	29609.60975	-161.291	12.51	12.51	25.01	4871	110
4797.180208	29652.30975	-82.291	35.40	35.40	70.79	1054	110
5419.880208	29734.20975	-8.29104	10.97	10.97	21.95	9907	110
16671.58021	30334.70975	-164.291	24.85	24.85	49.69	3270	110
9675.980208	31397.40975	-238.291	33.04	33.04	66.08	1804	110
21256.08021	31408.90975	-396.291	25.41	25.41	50.82	4622	110
18378.68021	32954.20975	145.709	28.50	28.50	56.99	1664	110
15477.98021	33139.60975	-56.291	40.77	40.77	81.53	1242	110
13959.18021	33512.40975	46.709	30.31	30.31	60.62	1545	110
16669.88021	34235.10975	-23.291	11.54	11.54	23.08	8789	110
9610.280208	34607.10975	-320.291	39.80	39.80	79.60	1730	110
17602.88021	35147.50975	-277.291	46.79	46.79	93.59	1117	110
19644.58021	35439.30975	-158.291	35.82	35.82	71.64	1281	110
30576.08021	35952.70975	324.709	22.75	22.75	45.50	4482	110
22140.98021	37365.70975	-160.291	28.12	28.12	56.24	1320	110
11974.18021	37925.20975	-357.291	16.51	16.51	33.02	7030	110
29051.49553	316.211462	-255.624	28.02	28.02	56.05	2126	118
20189.09553	1921.111462	-397.624	19.10	19.10	38.20	4695	118
19267.79553	1806.611462	106.376	23.08	23.08	46.16	2725	118
21603.99553	2460.711462	-192.624	17.31	17.31	34.62	5950	118
31964.29553	2454.111462	231.376	31.09	31.09	62.17	1511	118
5404.695528	3069.311462	-155.624	15.90	15.90	31.79	4449	118
14333.19553	3176.911462	-187.624	31.96	31.96	63.91	2391	118
24640.39553	3340.611462	-59.6237	23.46	23.46	46.91	3266	118
7772.395528	4932.311462	54.3763	31.18	31.18	62.36	1374	118
2181.795528	5247.611462	381.376	20.56	20.56	41.12	4695	118
13164.69553	5453.311462	-121.624	39.26	39.26	78.52	1586	118
2399.495528	6844.911462	-85.6237	37.26	37.26	74.51	1385	118
19861.59553	6595.211462	-119.624	37.89	37.89	75.78	2076	118
17170.79553	7025.211462	368.376	36.46	36.46	72.91	2117	118
30615.19553	7309.111462	-198.624	47.34	47.34	94.67	1090	118
31698.49553	7480.011462	18.3763	20.42	20.42	40.84	2745	118
16050.39553	9766.811462	-266.624	64.97	64.97	129.95	1043	118
39536.09553	9900.211462	106.376	24.94	24.94	49.88	2295	118
37235.29553	11662.51146	-3.62366	42.06	42.06	84.12	1007	118
32384.69553	11874.21146	-264.624	47.08	47.08	94.15	1303	118
12371.59553	12323.01146	204.376	34.69	34.69	69.38	1795	118
34553.69553	12348.71146	-197.624	31.96	31.96	63.91	2963	118
17775.19553	12788.41146	-166.624	38.93	38.93	77.86	1516	118
9194.895528	14446.21146	365.376	35.70	35.70	71.40	2320	118
37498.79553	15404.11146	-275.624	31.56	31.56	63.11	3475	118
34907.19553	15994.71146	228.376	47.19	47.19	94.39	1257	118
34011.09553	16885.51146	-35.6237	37.68	37.68	75.36	1112	118
21437.29553	17576.51146	-269.624	45.90	45.90	91.80	1669	118
28351.19553	17581.31146	-337.624	63.51	63.51	127.03	1502	118
364.1955281	18299.51146	-185.624	23.90	23.90	47.81	2789	118
34809.49553	19604.91146	-133.624	30.17	30.17	60.34	2295	118
2702.295528	21343.01146	107.376	28.99	28.99	57.98	1187	118
38388.49553	21497.71146	216.376	30.64	30.64	61.28	1628	118
40160.29553	22237.41146	269.376	27.18	27.18	54.35	2068	118
3765.495528	23695.21146	-257.624	46.32	46.32	92.65	1306	118
21120.69553	23560.91146	250.376	22.07	22.07	44.13	4537	118
2883.995528	25077.81146	-81.6237	13.80	13.80	27.60	4885	118
15142.49553	25179.01146	0.376336	34.57	34.57	69.14	1821	118
7714.995528	25435.01146	-186.624	22.37	22.37	44.74	3499	118
35096.69553	26183.11146	290.376	48.35	48.35	96.70	1155	118
20049.59553	26500.11146	-354.624	53.91	53.91	107.81	1561	118
9512.495528	27165.51146	61.3763	18.79	18.79	37.59	2308	118
17714.99553	27175.61146	-21.6237	38.65	38.65	77.29	1147	118
2744.295528	27735.21146	315.376	6.17	6.17	12.34	17702	118
31113.59553	27786.11146	1.37634	30.12	30.12	60.24	2356	118
39851.89553	27893.41146	114.376	25.58	25.58	51.15	2036	118
32523.99553	28177.61146	-340.624	54.87	54.87	109.74	1481	118
539.6955281	28567.51146	-388.624	41.94	41.94	83.89	1502	118
13117.79553	28429.31146	-153.624	41.31	41.31	82.61	1696	118
29468.59553	28797.71146	54.3763	36.41	36.41	72.82	1117	118
26668.19553	29195.01146	181.376	38.53	38.53	77.06	1326	118
30033.29553	29337.31146	84.3763	31.96	31.96	63.91	2058	118
35584.69553	29692.21146	-338.624	32.92	32.92	65.85	2810	118
15828.99553	30316.71146	-162.624	38.06	38.06	76.11	1356	118
30684.99553	30839.11146	-10.6237	46.23	46.23	92.46	1511	118
17946.59553	31774.01146	-272.624	23.83	23.83	47.67	2692	118
10957.89553	33079.81146	-131.624	13.12	13.12	26.23	6852	118
13813.69553	33109.11146	-208.624	38.41	38.41	76.82	2370	118
23709.59553	33249.91146	-168.624	35.54	35.54	71.07	1252	118
37008.29553	33539.71146	-341.624	66.95	66.95	133.91	1102	118
34247.39553	34452.71146	242.376	48.82	48.82	97.64	1028	118
38076.99553	35174.41146	192.376	31.02	31.02	62.03	1144	118
12802.99553	35412.91146	98.3763	33.91	33.91	67.82	1148	118
27298.29553	35703.21146	293.376	41.14	41.14	82.28	1433	118
21115.79553	37719.41146	81.3763	28.35	28.35	56.71	1390	118
15275.61085	1052.213174	-285.956	16.44	16.44	32.88	3489	126
31008.01085	2303.313174	256.044	32.90	32.90	65.80	1297	126
3435.210849	2577.413174	343.044	10.48	10.48	20.96	12377	126
23492.11085	3861.213174	-133.956	47.01	47.01	94.01	1218	126
9220.010849	4697.313174	-157.956	45.19	45.19	90.38	1055	126
19488.21085	5298.113174	-48.9563	29.65	29.65	59.30	2139	126
22104.61085	5409.313174	-144.956	27.86	27.86	55.72	1973	126
2617.910849	5843.713174	-324.956	42.39	42.39	84.78	1559	126
3045.810849	6786.413174	64.0437	27.18	27.18	54.35	1776	126
6686.410849	8303.713174	-165.956	46.72	46.72	93.45	1007	126
2592.110849	8282.813174	48.0437	22.87	22.87	45.73	1938	126
6796.310849	12148.01317	285.044	67.71	67.71	135.41	1220	126
10279.01085	14931.61317	316.044	34.64	34.64	69.28	2842	126
4835.910849	15755.11317	-79.9563	26.02	26.02	52.05	2055	126
12987.11085	16921.71317	21.0437	34.69	34.69	69.38	1640	126
10294.01085	17302.81317	-316.956	16.44	16.44	32.88	7427	126
4552.310849	17447.21317	53.0437	26.02	26.02	52.05	2709	126
17318.51085	17300.61317	-105.956	50.56	50.56	101.12	1168	126
19271.41085	17993.41317	213.044	47.71	47.71	95.42	1106	126
28855.81085	18709.01317	45.0437	16.67	16.67	33.35	5032	126
7181.110849	19352.31317	-300.956	56.94	56.94	113.89	1395	126
26692.81085	19476.71317	-295.956	19.12	19.12	38.25	7117	126
20957.71085	20032.81317	-389.956	29.08	29.08	58.17	2825	126
22049.51085	20261.91317	-264.956	28.97	28.97	57.93	4117	126
27664.11085	20479.41317	-189.956	31.51	31.51	63.02	2162	126
26591.91085	20686.71317	23.0437	50.33	50.33	100.65	1100	126
10713.91085	21233.91317	-367.956	19.05	19.05	38.10	8513	126
31652.61085	21556.81317	347.044	49.81	49.81	99.62	1492	126
25350.41085	23286.61317	312.044	54.66	54.66	109.32	1183	126
10338.41085	25089.61317	-178.956	21.55	21.55	43.10	4660	126
6515.610849	25762.41317	317.044	39.56	39.56	79.13	1199	126
24616.61085	26020.31317	-227.956	76.82	76.82	153.64	1021	126
9420.110849	27109.71317	307.044	24.89	24.89	49.78	2713	126
2487.510849	28907.41317	14.0437	25.86	25.86	51.72	1659	126
10775.31085	29441.81317	163.044	16.41	16.41	32.83	6124	126
4591.110849	30076.61317	-143.956	15.40	15.40	30.80	5379	126
33058.21085	30815.61317	28.0437	27.98	27.98	55.95	2084	126
26880.21085	30818.41317	26.0437	15.05	15.05	30.10	5802	126
27938.61085	31340.31317	-71.9563	23.97	23.97	47.95	3253	126
17960.41085	31619.11317	245.044	45.40	45.40	90.81	1455	126
14296.21085	31647.41317	-40.9563	11.33	11.33	22.66	7976	126
9270.410849	32339.61317	-384.956	39.59	39.59	79.18	1727	126
29285.11085	32430.31317	-308.956	86.73	86.73	173.47	1214	126
33195.51085	33208.31317	-83.9563	41.82	41.82	83.65	1154	126
34202.11085	33579.11317	51.0437	35.35	35.35	70.70	1380	126
30095.71085	33866.11317	-69.9563	26.68	26.68	53.36	2971	126
9662.610849	34613.91317	-163.956	22.07	22.07	44.13	2097	126
28543.11085	34740.31317	-35.9563	20.94	20.94	41.87	4320	126
37302.71085	36468.61317	-282.956	44.46	44.46	88.92	1199	126
29451.11085	36626.91317	390.044	31.11	31.11	62.22	2971	126
29607.91085	38242.61317	-35.9563	23.55	23.55	47.10	3953	126
22855.71085	39867.81317	190.044	15.19	15.19	30.38	4561	126
6952.826169	808.8148858	56.7111	25.76	25.76	51.53	1052	134
12102.72617	813.3148858	-194.289	18.18	18.18	36.36	2666	134
17734.32617	1302.214886	40.7111	11.89	11.89	23.79	8731	134
19295.42617	2041.114886	-1.28891	42.79	42.79	85.58	1039	134
9007.326169	2532.814886	37.7111	25.95	25.95	51.90	1357	134
25643.02617	2582.314886	22.7111	35.30	35.30	70.60	1391	134
31033.92617	4828.414886	156.711	36.27	36.27	72.53	1028	134
34644.62617	4869.414886	64.7111	22.91	22.91	45.83	1789	134
21481.52617	5923.614886	-162.289	8.45	8.45	16.91	11753	134
15995.62617	6584.214886	62.7111	44.11	44.11	88.22	1156	134
9537.926169	6600.614886	-271.289	47.76	47.76	95.52	1531	134
26666.72617	7294.814886	-43.2889	26.68	26.68	53.36	1640	134
24880.62617	7696.714886	-77.2889	27.48	27.48	54.97	2260	134
28877.12617	8957.514886	-388.289	18.84	18.84	37.68	8717	134
5521.426169	9352.114886	-309.289	39.66	39.66	79.32	1813	134
24964.02617	9480.214886	-58.2889	30.03	30.03	60.05	2409	134
7920.226169	11846.51489	-163.289	45.15	45.15	90.29	1281	134
33354.12617	12290.61489	-65.2889	24.82	24.82	49.64	4614	134
2040.226169	12722.21489	263.711	33.44	33.44	66.88	1279	134
27015.42617	13490.51489	-101.289	19.83	19.83	39.66	4765	134
15996.02617	14078.81489	-41.2889	33.89	33.89	67.78	1680	134
10162.42617	15812.41489	-215.289	18.77	18.77	37.54	6304	134
6723.926169	15952.11489	364.711	17.24	17.24	34.48	6145	134
10119.02617	15950.01489	-310.289	31.98	31.98	63.96	2408	134
29511.92617	16365.71489	-37.2889	16.53	16.53	33.06	5141	134
39136.72617	16382.21489	-160.289	24.23	24.23	48.47	3431	134
40520.32617	16307.61489	353.711	31.51	31.51	63.02	2412	134
20613.32617	16681.31489	-126.289	23.74	23.74	47.48	3547	134
1692.126169	17009.51489	-25.2889	23.34	23.34	46.68	1832	134
35894.92617	17703.71489	-184.289	25.29	25.29	50.59	3732	134
10148.72617	18588.71489	90.7111	19.17	19.17	38.34	4511	134
39862.32617	19907.61489	-97.2889	47.92	47.92	95.85	1007	134
15244.82617	22126.21489	-113.289	54.73	54.73	109.46	1031	134
19206.02617	22666.21489	-144.289	39.40	39.40	78.80	1869	134
26915.02617	23211.41489	-218.289	29.30	29.30	58.59	3918	134
8349.926169	23297.11489	-21.2889	40.55	40.55	81.11	1182	134
10506.42617	23174.91489	-218.289	53.58	53.58	107.15	1381	134
36209.22617	23595.11489	-92.2889	24.70	24.70	49.41	2832	134
8712.026169	25928.61489	378.711	25.22	25.22	50.44	2782	134
13547.72617	26325.11489	156.711	12.53	12.53	25.06	10429	134
3248.726169	26390.61489	-48.2889	30.31	30.31	60.62	1546	134
10815.22617	26843.01489	223.711	24.12	24.12	48.23	3159	134
29013.52617	26892.21489	-113.289	42.67	42.67	85.35	1181	134
5188.126169	27081.41489	-94.2889	19.08	19.08	38.15	2830	134
1219.826169	27980.11489	-19.2889	29.11	29.11	58.22	2149	134
30977.72617	28853.81489	-0.288905	22.11	22.11	44.23	3128	134
25713.12617	29105.31489	113.711	36.22	36.22	72.44	1167	134
16792.12617	30226.81489	-26.2889	46.09	46.09	92.17	1091	134
24937.42617	30180.41489	341.711	36.36	36.36	72.72	2077	134
16143.62617	30784.21489	-127.289	35.02	35.02	70.04	1840	134
7961.926169	32090.11489	-1.28891	23.39	23.39	46.77	2198	134
15464.02617	31990.21489	-100.289	33.02	33.02	66.03	1289	134
16170.32617	32313.41489	-134.289	35.33	35.33	70.65	1211	134
12789.52617	33281.91489	63.7111	42.01	42.01	84.03	1164	134
15997.62617	34821.81489	-99.2889	29.41	29.41	58.83	2192	134
9568.726169	35048.91489	-102.289	39.68	39.68	79.36	1163	134
12302.62617	36317.41489	-267.289	36.60	36.60	73.19	1003	134
34013.92617	36237.21489	243.711	20.65	20.65	41.31	4676	134
16830.62617	36712.91489	0.711095	31.77	31.77	63.54	1665	134
37230.92617	37756.61489	10.7111	19.55	19.55	39.09	3560	134
20867.42617	38429.81489	306.711	38.98	38.98	77.95	1382	134
22587.52617	38519.81489	-341.289	22.40	22.40	44.79	2272	134
22821.02617	39850.61489	130.711	25.93	25.93	51.86	1041	134
1924.626169	40093.41489	122.711	16.74	16.74	33.49	3340	134
9630.34149	796.4165977	-151.622	25.60	25.60	51.20	2338	142
24637.74149	2855.216598	90.3785	27.67	27.67	55.34	3017	142
19007.74149	3044.116598	297.378	46.39	46.39	92.79	1262	142
13198.64149	3747.616598	275.378	23.79	23.79	47.57	2988	142
18952.44149	4222.316598	247.378	19.69	19.69	39.38	5528	142
6121.24149	7160.716598	377.378	24.04	24.04	48.09	4020	142
10178.84149	7431.816598	-75.6215	30.21	30.21	60.43	1848	142
21304.44149	7831.916598	25.3785	28.38	28.38	56.76	2014	142
11295.54149	8031.116598	-159.622	49.31	49.31	98.63	1222	142
12118.74149	9710.616598	-268.622	69.97	69.97	139.93	1055	142
34670.34149	10028.7166	181.378	44.96	44.96	89.91	1110	142
17708.34149	10718.6166	15.3785	34.95	34.95	69.90	2235	142
29252.34149	10761.0166	286.378	26.26	26.26	52.52	1995	142
9534.44149	11314.8166	-109.622	31.89	31.89	63.77	1463	142
34902.74149	11452.3166	144.378	34.27	34.27	68.53	1098	142
3761.34149	11965.3166	-106.622	22.89	22.89	45.78	2192	142
15941.54149	12162.5166	-4.62153	32.05	32.05	64.10	2118	142
20149.94149	12206.7166	40.3785	7.54	7.54	15.07	16309	142
30621.74149	12606.5166	311.378	56.57	56.57	113.13	1207	142
29191.54149	12854.0166	-65.6215	36.01	36.01	72.02	1924	142
31482.94149	13828.3166	-291.622	23.03	23.03	46.06	4668	142
25140.44149	15728.6166	91.3785	22.54	22.54	45.07	2956	142
23560.94149	16080.2166	30.3785	19.62	19.62	39.23	2161	142
28798.14149	16481.6166	11.3785	22.07	22.07	44.13	3338	142
26766.54149	16595.0166	-170.622	41.85	41.85	83.70	1559	142
5939.14149	16899.3166	3.37847	21.81	21.81	43.61	3436	142
25054.34149	17650.3166	236.378	32.50	32.50	65.00	2599	142
14476.44149	18334.9166	-1.62153	36.83	36.83	73.66	1514	142
6066.74149	18526.9166	-112.622	34.50	34.50	69.00	1479	142
37705.44149	19342.3166	0.378474	37.56	37.56	75.12	1389	142
38640.54149	19456.1166	118.378	27.65	27.65	55.30	2738	142
26386.94149	20323.8166	260.378	27.62	27.62	55.25	2388	142
22105.44149	20357.0166	-355.622	23.41	23.41	46.82	5014	142
3293.74149	20634.6166	265.378	48.84	48.84	97.69	1003	142
9612.54149	20627.5166	-264.622	33.39	33.39	66.79	1798	142
4023.64149	23964.4166	-115.622	23.34	23.34	46.68	2442	142
32355.54149	24079.4166	73.3785	32.26	32.26	64.53	1879	142
20504.24149	24901.7166	-361.622	26.80	26.80	53.60	3392	142
13715.64149	25352.0166	-13.6215	37.52	37.52	75.03	1433	142
30107.94149	25331.5166	-173.622	35.25	35.25	70.51	2004	142
34818.54149	26070.2166	314.378	32.38	32.38	64.76	1730	142
10364.04149	27105.8166	-339.622	22.70	22.70	45.40	4929	142
6670.84149	27027.5166	251.378	34.74	34.74	69.47	1611	142
11811.64149	27126.7166	-124.622	40.53	40.53	81.06	1222	142
25964.54149	27296.9166	220.378	55.46	55.46	110.92	1161	142
29164.44149	27511.4166	-87.6215	35.30	35.30	70.60	1635	142
14079.14149	27516.9166	-106.622	36.17	36.17	72.35	1646	142
586.0414897	28950.0166	-80.6215	29.58	29.58	59.16	1828	142
21911.84149	29693.9166	-232.622	49.93	49.93	99.85	1760	142
29777.64149	31300.7166	-236.622	42.77	42.77	85.53	1434	142
1551.44149	31490.8166	-302.622	10.17	10.17	20.35	12145	142
38751.24149	31558.2166	-351.622	30.83	30.83	61.65	2175	142
18753.24149	32892.3166	-124.622	28.40	28.40	56.80	1520	142
36253.84149	33107.5166	-72.6215	31.93	31.93	63.87	1292	142
17589.14149	34397.8166	-337.622	51.67	51.67	103.34	1256	142
31446.24149	34573.0166	-29.6215	33.09	33.09	66.18	1130	142
22974.84149	36750.5166	41.3785	28.17	28.17	56.33	1406	142
10812.64149	36900.1166	-103.622	8.24	8.24	16.48	10113	142
29405.24149	37368.4166	-147.622	30.21	30.21	60.43	1380	142
22502.84149	38135.8166	-141.622	25.58	25.58	51.15	2103	142
27864.64149	39151.6166	67.3785	30.83	30.83	61.65	1440	142
29981.54149	39251.6166	-266.622	36.31	36.31	72.63	1366	142
11881.24149	39474.4166	-63.6215	26.07	26.07	52.14	1571	142
32512.44149	39488.6166	336.378	49.20	49.20	98.39	1463	142
3403.94149	40029.0166	-149.622	36.76	36.76	73.52	1350	142
20582.25681	3010.41831	66.0459	19.03	19.03	38.06	3683	150
15098.35681	3442.51831	168.046	36.97	36.97	73.95	1108	150
17921.55681	3679.11831	366.046	20.68	20.68	41.35	5459	150
5048.05681	3830.21831	-163.954	37.04	37.04	74.09	1579	150
40337.95681	3953.11831	240.046	36.64	36.64	73.29	1125	150
23613.65681	4072.11831	-11.9541	14.34	14.34	28.68	7748	150
10641.25681	4391.41831	-393.954	29.72	29.72	59.44	4456	150
19016.95681	5316.81831	261.046	35.77	35.77	71.54	1902	150
8802.75681	6451.71831	163.046	9.66	9.66	19.31	11851	150
38890.25681	6602.91831	-65.9541	39.99	39.99	79.98	1297	150
31956.45681	8125.21831	-126.954	45.22	45.22	90.43	1213	150
510.2568102	8404.41831	216.046	34.62	34.62	69.24	1188	150
14376.25681	8513.91831	-142.954	30.83	30.83	61.65	2186	150
23429.55681	8555.21831	-374.954	36.46	36.46	72.91	2416	150
7800.55681	9725.01831	-221.954	22.49	22.49	44.98	4832	150
19892.95681	9861.71831	-14.9541	21.34	21.34	42.67	4467	150
25259.85681	11038.11831	-386.954	45.22	45.22	90.43	1914	150
18461.05681	11643.81831	-400.954	31.77	31.77	63.54	2761	150
16871.45681	12427.31831	-90.9541	29.67	29.67	59.35	1953	150
27261.95681	12460.81831	-385.954	40.03	40.03	80.07	2952	150
24517.95681	13328.61831	-312.954	51.06	51.06	102.11	1799	150
23133.85681	14830.41831	-183.954	30.80	30.80	61.61	1765	150
5447.45681	15208.01831	308.046	16.32	16.32	32.64	4788	150
29291.25681	15017.81831	-222.954	47.57	47.57	95.14	1121	150
5340.35681	16259.01831	-239.954	40.13	40.13	80.26	1343	150
37380.35681	16664.31831	-8.95415	50.75	50.75	101.50	1055	150
39481.35681	18243.11831	-37.9541	36.36	36.36	72.72	1144	150
25203.75681	19332.51831	-126.954	36.83	36.83	73.66	1853	150
1539.75681	20456.91831	92.0459	11.49	11.49	22.98	6653	150
30454.25681	21081.21831	53.0459	31.04	31.04	62.08	2437	150
34647.35681	21367.21831	93.0459	39.00	39.00	78.00	1047	150
16446.05681	21653.81831	-15.9541	57.13	57.13	114.26	1017	150
7718.55681	22289.71831	-120.954	52.56	52.56	105.13	1071	150
23322.35681	22216.91831	212.046	17.69	17.69	35.37	5135	150
22483.35681	22916.71831	374.046	45.10	45.10	90.20	1811	150
5060.25681	22922.81831	65.0459	49.01	49.01	98.02	1047	150
32338.65681	23286.81831	-325.954	40.84	40.84	81.67	1821	150
9549.05681	27153.11831	175.046	27.13	27.13	54.26	1622	150
26015.65681	27366.41831	21.0459	19.52	19.52	39.05	5170	150
31040.85681	27592.11831	-211.954	19.88	19.88	39.75	5194	150
1202.15681	27998.81831	-137.954	28.68	28.68	57.37	2255	150
23380.65681	28327.81831	340.046	43.69	43.69	87.37	1538	150
6375.95681	28452.81831	254.046	11.89	11.89	23.79	7941	150
2151.35681	28943.81831	-74.9541	32.62	32.62	65.23	1265	150
9874.65681	29135.81831	331.046	12.93	12.93	25.86	8969	150
14062.85681	29319.51831	9.04585	16.44	16.44	32.88	6416	150
26171.45681	29333.81831	-223.954	47.03	47.03	94.06	1279	150
16929.25681	29549.91831	-329.954	43.97	43.97	87.94	1792	150
17952.65681	30202.31831	-234.954	39.92	39.92	79.83	1419	150
15736.55681	30520.01831	123.046	17.57	17.57	35.14	4956	150
3814.55681	31677.91831	-117.954	13.47	13.47	26.94	6353	150
27304.55681	31650.21831	336.046	27.60	27.60	55.20	3461	150
35232.75681	32150.01831	-152.954	27.62	27.62	55.25	2461	150
9151.85681	32182.01831	-235.954	21.93	21.93	43.85	3142	150
1937.05681	32882.01831	-306.954	20.56	20.56	41.12	3133	150
41048.35681	33848.81831	-174.954	39.07	39.07	78.14	1194	150
28576.85681	35712.41831	200.046	11.63	11.63	23.27	9030	150
28279.55681	36413.51831	-84.9541	24.21	24.21	48.42	1788	150
40441.75681	37147.11831	-106.954	39.05	39.05	78.09	1236	150
32627.65681	37667.91831	-93.9541	26.19	26.19	52.38	2944	150
3458.15681	39961.61831	-27.9541	22.98	22.98	45.97	1692	150
4365.45681	39969.71831	-225.954	36.50	36.50	73.00	1288	150
26546.77213	939.4200216	-288.287	33.21	33.21	66.41	2527	158
19994.77213	1392.820022	167.713	39.59	39.59	79.18	1331	158
29244.87213	1634.020022	-2.28677	33.42	33.42	66.83	1629	158
7630.372131	4639.420022	-101.287	28.42	28.42	56.85	1830	158
33279.47213	4923.020022	217.713	17.59	17.59	35.18	4595	158
17108.57213	5131.020022	-65.2868	28.59	28.59	57.18	2209	158
727.0721308	5673.120022	244.713	22.98	22.98	45.97	2976	158
6241.872131	6015.820022	312.713	53.15	53.15	106.30	1092	158
28300.37213	6430.020022	8.71323	32.81	32.81	65.61	1269	158
18004.87213	6927.920022	-203.287	28.00	28.00	56.00	2663	158
12250.07213	7395.520022	-289.287	42.41	42.41	84.83	1822	158
28043.87213	7536.420022	-283.287	55.18	55.18	110.36	1076	158
10031.67213	8353.220022	-51.2868	43.73	43.73	87.46	1118	158
18961.47213	8632.820022	-229.287	34.57	34.57	69.14	1726	158
17440.47213	8790.720022	199.713	36.20	36.20	72.39	1628	158
5037.272131	9421.320022	-30.2868	24.61	24.61	49.22	3084	158
3854.672131	10462.72002	-239.287	10.43	10.43	20.87	14610	158
21632.47213	10702.72002	106.713	28.64	28.64	57.27	2499	158
7724.672131	10953.72002	-65.2868	28.99	28.99	57.98	1595	158
9714.372131	11289.72002	8.71323	18.39	18.39	36.79	2624	158
33424.47213	12158.52002	-218.287	37.63	37.63	75.27	1640	158
3685.972131	12104.12002	252.713	30.69	30.69	61.37	2296	158
4906.972131	12270.22002	-232.287	40.67	40.67	81.34	1243	158
2124.272131	12588.52002	-187.287	36.62	36.62	73.24	1428	158
21525.77213	12914.32002	128.713	15.35	15.35	30.71	7008	158
28153.07213	12968.02002	-148.287	16.60	16.60	33.21	8184	158
37098.97213	13536.32002	-13.2868	30.47	30.47	60.95	2740	158
7554.572131	13734.92002	-155.287	53.55	53.55	107.11	1020	158
12376.07213	13966.52002	91.7132	43.38	43.38	86.76	1135	158
24699.17213	13943.32002	-96.2868	26.02	26.02	52.05	2567	158
6223.672131	14080.02002	164.713	25.08	25.08	50.16	1864	158
21832.97213	14441.42002	-144.287	36.13	36.13	72.25	1328	158
6747.772131	15953.42002	183.713	24.96	24.96	49.93	2909	158
26177.67213	15980.82002	-336.287	66.39	66.39	132.77	1088	158
2090.972131	16215.02002	351.713	24.33	24.33	48.65	4216	158
12781.17213	16969.82002	261.713	47.76	47.76	95.52	1003	158
4567.972131	17128.42002	-107.287	29.46	29.46	58.92	2072	158
19413.97213	18164.92002	-393.287	31.91	31.91	63.82	3712	158
10163.17213	18678.12002	83.7132	14.25	14.25	28.50	5549	158
29857.97213	19231.02002	-40.2868	39.56	39.56	79.13	1273	158
29315.77213	19372.92002	-106.287	30.19	30.19	60.38	1808	158
12026.77213	20138.32002	-254.287	32.55	32.55	65.09	2072	158
23943.47213	20288.62002	13.7132	33.30	33.30	66.60	1201	158
4173.172131	20497.22002	153.713	18.25	18.25	36.50	3757	158
9578.872131	20588.62002	-103.287	34.57	34.57	69.14	1523	158
19373.17213	21609.82002	-8.28677	14.62	14.62	29.25	6606	158
9115.472131	21760.92002	-70.2868	39.47	39.47	78.94	1814	158
1877.772131	23580.92002	349.713	36.74	36.74	73.48	1251	158
14245.57213	23307.72002	-152.287	25.48	25.48	50.96	2746	158
4034.972131	23787.52002	-397.287	39.96	39.96	79.93	1720	158
2251.772131	24121.62002	-42.2868	28.68	28.68	57.37	1282	158
7398.172131	23903.02002	359.713	24.33	24.33	48.65	2678	158
35764.77213	23834.12002	-399.287	71.17	71.17	142.34	1229	158
28581.67213	24392.42002	-15.2868	24.87	24.87	49.74	2846	158
29260.57213	25543.42002	253.713	44.16	44.16	88.31	1293	158
9165.372131	25686.62002	-168.287	22.70	22.70	45.40	4270	158
3121.172131	26570.62002	-305.287	37.28	37.28	74.56	1478	158
18327.67213	26318.02002	62.7132	23.39	23.39	46.77	2531	158
1656.872131	26720.12002	89.7132	18.86	18.86	37.73	2736	158
5226.572131	27000.92002	-317.287	58.36	58.36	116.71	1114	158
13341.47213	26950.02002	-72.2868	17.54	17.54	35.09	6025	158
15289.17213	27454.72002	121.713	12.74	12.74	25.48	7663	158
28418.27213	27388.82002	-212.287	53.03	53.03	106.07	1096	158
16767.97213	27378.02002	394.713	32.48	32.48	64.95	3317	158
14634.37213	27864.82002	-212.287	13.24	13.24	26.47	8538	158
6695.472131	28154.42002	9.71323	28.26	28.26	56.52	1344	158
38708.17213	28939.12002	-162.287	34.29	34.29	68.58	1174	158
10774.97213	29582.12002	7.71323	16.56	16.56	33.11	5336	158
3453.772131	32765.92002	298.713	28.33	28.33	56.66	2647	158
30173.37213	33633.72002	-320.287	45.57	45.57	91.14	1649	158
6347.272131	33878.82002	-191.287	11.73	11.73	23.46	7689	158
23939.27213	36364.72002	-187.287	36.62	36.62	73.24	1665	158
16877.07213	36857.42002	-82.2868	36.67	36.67	73.33	1390	158
37414.77213	37041.02002	251.713	35.44	35.44	70.89	1222	158
22520.87213	38078.02002	-89.2868	14.37	14.37	28.73	4951	158
22595.27213	38417.42002	-285.287	21.34	21.34	42.67	3248	158
11859.97213	38662.72002	-281.287	18.27	18.27	36.55	5358	158
10371.07213	40337.92002	53.7132	11.54	11.54	23.08	5946	158
11829.98745	283.0217335	-1.61939	31.96	31.96	63.91	1216	166
27429.38745	496.6217335	-104.619	29.60	29.60	59.20	1747	166
10866.98745	1622.821733	-220.619	14.88	14.88	29.77	6412	166
22228.38745	2775.121733	-146.619	19.50	19.50	39.00	4845	166
3367.887451	4089.021733	-252.619	33.82	33.82	67.64	1909	166
6977.887451	4353.021733	-230.619	18.25	18.25	36.50	5034	166
985.0874513	4925.921733	-111.619	20.44	20.44	40.88	4493	166
9816.987451	5003.921733	237.381	16.96	16.96	33.91	6782	166
16394.88745	5968.421733	-354.619	24.94	24.94	49.88	3083	166
9465.387451	6383.621733	-384.619	24.66	24.66	49.31	3808	166
15047.48745	7485.421733	37.3806	27.88	27.88	55.77	1818	166
3674.687451	7746.621733	-277.619	23.10	23.10	46.21	2253	166
21338.88745	7915.821733	-117.619	27.34	27.34	54.68	1870	166
24946.98745	8873.621733	287.381	52.96	52.96	105.93	1146	166
2798.487451	9143.521733	291.381	27.69	27.69	55.39	1978	166
31152.08745	9145.221733	377.381	32.08	32.08	64.15	2595	166
888.5874513	11418.92173	54.3806	11.07	11.07	22.14	5000	166
28889.78745	11668.52173	-73.6194	15.43	15.43	30.85	6996	166
8013.087451	11622.02173	-310.619	45.78	45.78	91.56	1400	166
17850.38745	12289.32173	-347.619	49.20	49.20	98.39	1789	166
3697.987451	12010.32173	-96.6194	18.96	18.96	37.92	5123	166
19304.58745	12392.32173	-16.6194	31.30	31.30	62.60	2405	166
23636.18745	12911.82173	383.381	37.11	37.11	74.23	2258	166
15431.78745	13459.82173	391.381	30.54	30.54	61.09	2244	166
31551.68745	15416.12173	-136.619	42.11	42.11	84.21	1487	166
27438.68745	15854.42173	-134.619	47.31	47.31	94.62	2002	166
21522.68745	15946.12173	-68.6194	32.12	32.12	64.24	1316	166
39109.18745	16937.22173	-155.619	15.85	15.85	31.70	7023	166
26222.48745	16956.42173	209.381	30.59	30.59	61.18	1912	166
6456.887451	17302.72173	-148.619	46.46	46.46	92.93	1157	166
15973.88745	17622.22173	21.3806	32.38	32.38	64.76	1333	166
12021.28745	18077.42173	-205.619	29.86	29.86	59.72	1961	166
32979.48745	18196.12173	331.381	28.21	28.21	56.43	3582	166
4417.287451	19022.12173	335.381	19.33	19.33	38.67	5630	166
7302.787451	19437.92173	-344.619	22.21	22.21	44.42	7605	166
9436.987451	19673.02173	-65.6194	18.65	18.65	37.30	5364	166
20257.68745	19793.42173	-142.619	43.17	43.17	86.33	1326	166
12035.98745	20105.52173	-151.619	18.68	18.68	37.35	4443	166
1596.587451	20515.02173	222.381	21.12	21.12	42.25	4052	166
36247.88745	20161.52173	-199.619	20.72	20.72	41.45	5579	166
4132.387451	20487.42173	-34.6194	10.81	10.81	21.62	9403	166
33446.18745	20892.72173	163.381	37.61	37.61	75.22	1745	166
19436.48745	21582.12173	-119.619	13.19	13.19	26.38	10460	166
4869.987451	21960.22173	-27.6194	15.73	15.73	31.46	5985	166
18662.28745	22716.22173	-368.619	42.86	42.86	85.72	2966	166
31584.78745	22728.02173	-184.619	52.75	52.75	105.50	1071	166
25905.98745	22826.52173	-275.619	15.24	15.24	30.47	9807	166
9553.587451	23655.22173	352.381	33.09	33.09	66.18	2351	166
10290.68745	24757.02173	-354.619	32.92	32.92	65.85	2806	166
31616.38745	26249.42173	-125.619	52.63	52.63	105.27	1149	166
30524.08745	26635.32173	-210.619	31.75	31.75	63.49	2513	166
16256.08745	26670.72173	-311.619	42.04	42.04	84.07	2108	166
24604.58745	26830.62173	-364.619	29.27	29.27	58.55	3355	166
2062.187451	27239.22173	-98.6194	36.71	36.71	73.43	1202	166
9505.487451	27799.92173	363.381	17.12	17.12	34.24	5771	166
6421.387451	28400.12173	110.381	14.34	14.34	28.68	2778	166
28059.68745	28814.42173	201.381	31.86	31.86	63.73	2138	166
10792.88745	29558.32173	-291.619	24.42	24.42	48.84	4997	166
19727.88745	29457.62173	367.381	51.88	51.88	103.76	1339	166
26696.08745	29510.52173	-378.619	84.12	84.12	168.24	1144	166
3555.687451	29628.22173	-78.6194	22.47	22.47	44.93	2184	166
34422.48745	30182.22173	117.381	46.49	46.49	92.98	1232	166
14292.48745	30255.92173	4.38061	40.60	40.60	81.20	1096	166
29355.38745	30370.72173	-103.619	32.17	32.17	64.34	2707	166
19789.08745	30642.52173	-186.619	20.14	20.14	40.27	4811	166
23226.48745	30464.42173	377.381	71.95	71.95	143.89	1027	166
32404.58745	30564.12173	-41.6194	25.69	25.69	51.39	2756	166
11508.18745	31031.12173	-45.6194	11.19	11.19	22.37	8533	166
21804.78745	30927.42173	-109.619	45.40	45.40	90.81	1374	166
17773.18745	32092.62173	-263.619	23.24	23.24	46.49	3899	166
31834.38745	32135.12173	388.381	15.99	15.99	31.98	10661	166
37049.78745	32439.72173	-252.619	37.56	37.56	75.12	2215	166
40655.38745	32907.02173	308.381	24.56	24.56	49.13	2717	166
23079.88745	33939.22173	272.381	35.84	35.84	71.69	1627	166
9793.087451	34541.02173	-96.6194	39.89	39.89	79.79	1068	166
20240.38745	36018.92173	-238.619	48.21	48.21	96.41	1103	166
13006.78745	37076.72173	101.381	45.66	45.66	91.33	1258	166
36407.58745	37138.82173	84.3806	43.64	43.64	87.28	1015	166
11950.58745	37646.72173	-273.619	15.64	15.64	31.27	4044	166
14581.08745	37428.42173	-279.619	30.24	30.24	60.48	1784	166
36344.28745	39575.72173	317.381	39.19	39.19	78.37	1189	166
2294.802772	226.6234454	-117.952	47.57	47.57	95.14	1228	174
22183.00277	2866.423445	-282.952	15.83	15.83	31.65	9691	174
23631.90277	3041.323445	272.048	16.91	16.91	33.82	5316	174
25160.40277	3368.123445	-372.952	79.95	79.95	159.90	1015	174
17370.30277	4192.023445	-333.952	47.59	47.59	95.19	2395	174
4727.902772	4612.023445	-9.95201	27.29	27.29	54.59	1957	174
18550.70277	4522.923445	-198.952	32.00	32.00	64.01	2595	174
16284.70277	5049.023445	119.048	20.35	20.35	40.69	3512	174
13517.50277	5291.023445	363.048	65.96	65.96	131.93	1139	174
25797.50277	5914.823445	-242.952	13.89	13.89	27.79	7653	174
8831.402772	6494.523445	-121.952	31.13	31.13	62.27	1729	174
26499.00277	6979.123445	6.04799	43.47	43.47	86.95	1480	174
23692.00277	7417.823445	379.048	46.84	46.84	93.68	2186	174
3750.602772	7835.823445	-146.952	14.06	14.06	28.12	6905	174
3853.502772	10741.02345	-255.952	16.27	16.27	32.55	7297	174
35988.10277	10527.32345	265.048	48.49	48.49	96.98	1022	174
6305.102772	10971.32345	236.048	38.41	38.41	76.82	1377	174
4861.102772	11763.02345	-291.952	24.35	24.35	48.70	3365	174
24075.70277	12348.12345	63.048	11.63	11.63	23.27	8850	174
26937.10277	13840.42345	16.048	47.62	47.62	95.24	1132	174
33533.30277	13733.92345	-62.952	35.42	35.42	70.84	1179	174
1566.002772	13882.02345	-298.952	45.83	45.83	91.66	1353	174
16326.30277	14341.22345	-79.952	24.85	24.85	49.69	2387	174
20436.30277	14490.52345	-79.952	49.78	49.78	99.57	1091	174
27857.10277	14561.22345	-33.952	15.80	15.80	31.60	5101	174
5550.402772	15149.62345	392.048	16.27	16.27	32.55	6557	174
24996.20277	15696.42345	-63.952	42.60	42.60	85.20	1235	174
34721.20277	16159.82345	297.048	30.99	30.99	61.98	2185	174
25231.90277	16813.02345	-292.952	63.84	63.84	127.69	1126	174
32079.60277	17915.42345	380.048	47.12	47.12	94.25	1692	174
10229.50277	18627.42345	-126.952	34.36	34.36	68.72	1524	174
7414.502772	19498.32345	-123.952	36.31	36.31	72.63	2262	174
17908.70277	19536.22345	24.048	43.21	43.21	86.43	1105	174
3976.902772	19662.22345	-349.952	38.01	38.01	76.02	1722	174
1448.602772	20466.62345	-4.95201	15.07	15.07	30.14	4960	174
9091.002772	21870.62345	146.048	42.23	42.23	84.45	1309	174
9583.602772	22278.02345	302.048	52.42	52.42	104.84	1339	174
7519.902772	23958.32345	-217.952	33.25	33.25	66.51	1968	174
37332.50277	24999.12345	384.048	64.13	64.13	128.25	1017	174
37222.60277	26106.82345	40.048	32.17	32.17	64.34	1019	174
13663.20277	26201.32345	-270.952	10.43	10.43	20.87	15264	174
39685.30277	26548.12345	-10.952	20.06	20.06	40.13	3135	174
5403.102772	26735.52345	-140.952	33.94	33.94	67.87	2759	174
35431.80277	26877.62345	-134.952	33.16	33.16	66.32	1363	174
25500.50277	27246.22345	178.048	31.89	31.89	63.77	1462	174
7322.202772	27623.32345	147.048	35.18	35.18	70.37	1348	174
2064.302772	28880.32345	-143.952	39.23	39.23	78.47	1007	174
31891.60277	29135.62345	-120.952	29.91	29.91	59.82	1790	174
10795.20277	29554.82345	150.048	16.39	16.39	32.78	5070	174
15783.10277	30443.82345	10.048	23.10	23.10	46.21	1902	174
35920.30277	30909.62345	149.048	30.19	30.19	60.38	1289	174
2960.302772	32938.32345	-106.952	36.62	36.62	73.24	1099	174
36126.10277	33614.82345	-117.952	31.65	31.65	63.30	1830	174
11261.50277	34830.22345	143.048	24.82	24.82	49.64	2816	174
9215.702772	36019.12345	42.048	25.08	25.08	50.16	1560	174
23314.30277	36748.92345	351.048	26.26	26.26	52.52	2310	174
36233.30277	37230.42345	-169.952	23.71	23.71	47.43	2501	174
11928.30277	37691.92345	-341.952	25.08	25.08	50.16	2173	174
24945.70277	39192.42345	129.048	29.60	29.60	59.20	1145	174
26331.10277	39293.92345	-239.952	40.36	40.36	80.73	1004	174
3400.102772	39938.02345	-130.952	36.27	36.27	72.53	1153	174
20331.91809	1991.425157	-140.285	47.12	47.12	94.25	1017	182
23279.81809	2448.625157	-85.2846	19.76	19.76	39.52	4213	182
22230.51809	2775.225157	-37.2846	10.55	10.55	21.10	11085	182
20537.31809	3021.325157	-41.2846	7.70	7.70	15.40	15238	182
10412.01809	3555.325157	172.715	23.76	23.76	47.52	2324	182
17554.11809	4506.725157	-122.285	25.93	25.93	51.86	2500	182
16316.51809	4980.025157	53.7154	16.91	16.91	33.82	4149	182
41006.31809	6214.125157	-18.2846	23.74	23.74	47.48	2375	182
7967.318092	6904.925157	-275.285	42.39	42.39	84.78	1793	182
24889.61809	7785.725157	-20.2846	13.26	13.26	26.52	8790	182
28813.21809	8174.625157	338.715	34.22	34.22	68.44	2004	182
1167.418092	8875.125157	-343.285	18.77	18.77	37.54	4982	182
16833.91809	9168.925157	304.715	38.25	38.25	76.49	1561	182
19943.11809	9903.025157	-83.2846	21.71	21.71	43.43	2689	182
6596.518092	10148.22516	-315.285	62.22	62.22	124.44	1022	182
26092.11809	10143.32516	326.715	33.39	33.39	66.79	1949	182
19370.91809	10782.22516	-252.285	38.53	38.53	77.06	1592	182
6673.518092	10844.52516	382.715	54.99	54.99	109.98	1366	182
7985.218092	13096.72516	169.715	15.14	15.14	30.29	4998	182
25732.81809	13173.12516	355.715	23.95	23.95	47.90	4585	182
9651.718092	13622.52516	216.715	29.15	29.15	58.31	2055	182
35931.51809	13862.32516	-297.285	15.83	15.83	31.65	10675	182
9167.518092	14653.22516	-192.285	46.91	46.91	93.82	1010	182
7518.518092	15172.42516	-40.2846	25.65	25.65	51.29	3515	182
11187.81809	15218.92516	291.715	20.30	20.30	40.60	3123	182
14598.71809	18874.12516	173.715	27.93	27.93	55.86	2190	182
22284.51809	19306.02516	154.715	20.72	20.72	41.45	3650	182
30872.61809	19530.52516	-149.285	12.20	12.20	24.40	9705	182
618.0180924	20151.32516	-203.285	12.51	12.51	25.01	8494	182
4198.518092	20548.72516	100.715	22.18	22.18	44.37	2350	182
39166.11809	20993.32516	-266.285	29.65	29.65	59.30	3641	182
6118.418092	21808.12516	90.7154	31.91	31.91	63.82	1399	182
2420.318092	22269.22516	103.715	21.69	21.69	43.38	2044	182
6898.518092	23107.52516	243.715	13.64	13.64	27.27	6438	182
23482.91809	23466.22516	-95.2846	15.26	15.26	30.52	6699	182
30061.71809	24106.82516	-359.285	59.68	59.68	119.35	1452	182
13716.51809	25539.22516	-234.285	27.95	27.95	55.91	3072	182
2823.418092	26438.62516	74.7154	10.83	10.83	21.67	7554	182
18293.41809	26336.92516	-21.2846	34.76	34.76	69.52	1434	182
3624.318092	26605.42516	-96.2846	43.52	43.52	87.04	1076	182
5572.818092	26919.02516	138.715	37.28	37.28	74.56	1008	182
6505.318092	26973.92516	390.715	12.01	12.01	24.02	11240	182
5402.718092	27609.22516	143.715	39.35	39.35	78.70	1014	182
15708.61809	27957.02516	253.715	30.90	30.90	61.80	2143	182
27138.11809	28092.62516	-120.285	36.97	36.97	73.95	1364	182
22509.01809	28670.02516	-134.285	43.36	43.36	86.71	1078	182
19528.81809	29390.12516	207.715	45.50	45.50	91.00	1029	182
10872.61809	29536.02516	142.715	35.00	35.00	69.99	1129	182
29354.01809	30412.12516	-91.2846	26.33	26.33	52.66	2558	182
26793.01809	30825.62516	-109.285	33.79	33.79	67.59	1296	182
10544.41809	32483.92516	109.715	28.94	28.94	57.89	1484	182
6633.618092	32553.42516	-2.28463	36.60	36.60	73.19	1117	182
21950.21809	33088.02516	125.715	38.65	38.65	77.29	1343	182
24831.01809	33495.12516	-350.285	39.59	39.59	79.18	2023	182
32976.81809	33917.72516	-116.285	41.19	41.19	82.38	1229	182
38605.61809	34381.02516	-222.285	47.01	47.01	94.01	1060	182
35005.01809	34837.32516	167.715	39.73	39.73	79.46	1276	182
10264.81809	35109.72516	26.7154	10.50	10.50	21.01	7727	182
31236.81809	35165.32516	-101.285	36.36	36.36	72.72	1206	182
37722.61809	35307.62516	-195.285	37.61	37.61	75.22	1573	182
9071.118092	35839.12516	-186.285	13.59	13.59	27.18	7491	182
14712.41809	37127.42516	-153.285	38.95	38.95	77.90	1053	182
31145.71809	37644.92516	99.7154	21.50	21.50	43.00	2643	182
34054.11809	37640.42516	-179.285	33.84	33.84	67.68	1560	182
30625.01809	38864.82516	-316.285	56.97	56.97	113.93	1067	182
36983.81809	40354.52516	-313.285	33.51	33.51	67.02	2703	182
15810.03341	486.6268692	392.383	14.11	14.11	28.21	8043	190
26673.23341	875.2268692	2.38275	35.18	35.18	70.37	1644	190
36139.03341	890.7268692	227.383	25.95	25.95	51.90	2138	190
25361.13341	1565.926869	104.383	45.52	45.52	91.04	1099	190
4510.833413	1782.526869	279.383	21.81	21.81	43.61	3851	190
579.0334129	2682.926869	301.383	17.07	17.07	34.15	4169	190
23844.23341	3013.226869	232.383	18.75	18.75	37.49	3545	190
2005.033413	3392.426869	226.383	30.71	30.71	61.42	1604	190
11592.13341	3430.526869	285.383	38.50	38.50	77.01	1668	190
21607.03341	3403.126869	170.383	22.51	22.51	45.03	2959	190
29367.73341	3792.826869	45.3828	35.09	35.09	70.18	1164	190
31039.73341	4095.326869	-299.617	42.70	42.70	85.39	1394	190
18543.13341	4460.826869	-139.617	21.45	21.45	42.91	2955	190
7774.433413	4838.126869	-56.6172	21.95	21.95	43.90	2260	190
16275.83341	5041.526869	-159.617	28.57	28.57	57.13	2872	190
12732.73341	6759.626869	-294.617	52.12	52.12	104.23	1355	190
5019.033413	7170.426869	-111.617	34.31	34.31	68.62	1143	190
25913.83341	7240.926869	-131.617	42.37	42.37	84.73	1571	190
32150.63341	7880.826869	-180.617	36.74	36.74	73.48	1492	190
18568.53341	8988.726869	-111.617	43.45	43.45	86.90	1483	190
34602.53341	9306.026869	286.383	53.60	53.60	107.20	1019	190
17553.33341	10330.62687	-393.617	34.48	34.48	68.95	3590	190
19377.73341	10836.62687	-379.617	42.53	42.53	85.06	2430	190
17920.23341	11124.82687	134.383	47.59	47.59	95.19	1337	190
13883.73341	11310.22687	203.383	39.89	39.89	79.79	1123	190
5161.733413	11600.32687	133.383	23.06	23.06	46.11	2267	190
15984.83341	12177.32687	-119.617	45.33	45.33	90.67	1223	190
811.3334129	14031.82687	-226.617	29.65	29.65	59.30	2149	190
12074.13341	14533.62687	-248.617	39.00	39.00	78.00	1685	190
5348.433413	15202.32687	197.383	24.70	24.70	49.41	2043	190
22297.13341	15269.02687	-234.617	27.86	27.86	55.72	4083	190
39975.13341	15402.32687	23.3827	16.53	16.53	33.06	5870	190
13171.93341	16195.72687	388.383	57.18	57.18	114.36	1849	190
4057.833413	16370.82687	-272.617	17.66	17.66	35.33	5986	190
19375.33341	16991.82687	-86.6172	32.59	32.59	65.19	2367	190
10317.43341	17737.12687	-114.617	17.07	17.07	34.15	3482	190
26397.83341	18184.32687	-129.617	41.71	41.71	83.41	1321	190
14639.33341	18711.02687	-43.6172	23.74	23.74	47.48	1900	190
8729.333413	19567.72687	-13.6173	24.07	24.07	48.14	3454	190
10912.73341	19526.32687	-147.617	25.67	25.67	51.34	4263	190
8782.833413	20878.12687	41.3828	40.39	40.39	80.78	1220	190
3319.333413	24567.22687	-253.617	33.61	33.61	67.21	1417	190
13141.93341	24608.62687	-237.617	32.10	32.10	64.20	3272	190
6047.233413	24930.12687	-74.6172	28.68	28.68	57.37	1582	190
27196.63341	25599.62687	321.383	32.85	32.85	65.70	3087	190
7733.033413	25618.42687	-346.617	13.61	13.61	27.22	7679	190
22613.53341	26095.22687	-236.617	26.02	26.02	52.05	3932	190
29192.93341	26771.82687	-187.617	45.73	45.73	91.47	1512	190
30473.03341	27108.62687	-268.617	26.19	26.19	52.38	3729	190
2106.033413	28752.92687	-26.6173	36.38	36.38	72.77	1115	190
31886.93341	29107.02687	85.3828	26.96	26.96	53.93	1388	190
40822.53341	29533.62687	-226.617	38.74	38.74	77.48	1209	190
37932.73341	29629.62687	-331.617	21.83	21.83	43.66	4621	190
1993.033413	30208.82687	356.383	19.92	19.92	39.85	3460	190
37683.53341	31182.52687	-169.617	43.24	43.24	86.48	1041	190
20550.63341	32488.82687	-231.617	26.89	26.89	53.79	2480	190
21653.63341	34593.12687	-336.617	47.85	47.85	95.71	1416	190
26766.03341	34778.32687	393.383	25.81	25.81	51.62	2523	190
40460.53341	34823.12687	3.38275	13.94	13.94	27.88	4677	190
37626.23341	35442.72687	183.383	18.91	18.91	37.82	5257	190
8976.033413	35811.32687	-14.6173	22.14	22.14	44.27	2020	190
26100.93341	35949.22687	372.383	45.90	45.90	91.80	1454	190
21092.03341	36576.62687	-272.617	38.46	38.46	76.91	2042	190
25604.33341	36733.42687	-119.617	43.78	43.78	87.56	1246	190
21136.33341	38439.42687	-369.617	36.34	36.34	72.68	1577	190
24814.23341	39235.82687	-320.617	16.77	16.77	33.54	6888	190
11979.13341	39509.12687	14.3827	18.53	18.53	37.07	2378	190
11818.14873	284.4285812	-36.9499	11.70	11.70	23.41	7679	198
17701.54873	352.9285812	-188.95	42.93	42.93	85.86	1064	198
25314.14873	1521.628581	-113.95	24.56	24.56	49.13	2973	198
24616.04873	2115.428581	243.05	14.39	14.39	28.78	8112	198
13086.64873	2214.228581	-55.9499	30.52	30.52	61.04	1272	198
21704.94873	2148.528581	-155.95	19.81	19.81	39.61	3385	198
4173.548733	3295.328581	207.05	24.66	24.66	49.31	1586	198
29313.74873	3608.328581	-163.95	39.82	39.82	79.65	1079	198
23665.94873	3904.728581	-84.9499	46.89	46.89	93.78	1090	198
24787.94873	4328.528581	-86.9499	34.12	34.12	68.25	1348	198
18653.44873	4745.528581	86.0501	24.33	24.33	48.65	3399	198
31096.04873	4869.528581	205.05	32.29	32.29	64.57	1421	198
5656.748733	6268.628581	-120.95	20.54	20.54	41.07	3747	198
26013.74873	6402.628581	-70.9499	47.15	47.15	94.29	1038	198
14265.04873	7864.428581	-173.95	47.22	47.22	94.44	1328	198
20488.64873	7992.228581	389.05	32.50	32.50	65.00	2508	198
15288.64873	10078.72858	365.05	61.56	61.56	123.12	1110	198
13951.94873	10139.02858	-47.9499	46.18	46.18	92.36	1016	198
2533.848733	10854.02858	-237.95	40.95	40.95	81.91	1423	198
17709.64873	10808.32858	-202.95	29.27	29.27	58.55	2546	198
40213.34873	11579.42858	156.05	26.26	26.26	52.52	1435	198
14722.94873	11796.52858	-310.95	52.05	52.05	104.09	1243	198
1856.548733	11936.82858	309.05	44.49	44.49	88.97	1316	198
1048.448733	12758.62858	88.0501	24.89	24.89	49.78	1950	198
15894.04873	12437.92858	-340.95	44.93	44.93	89.87	1619	198
19587.04873	13012.62858	-129.95	51.22	51.22	102.44	1018	198
21074.74873	13334.32858	-314.95	62.95	62.95	125.90	1325	198
36828.64873	13494.22858	84.0501	12.39	12.39	24.77	9213	198
40959.74873	14102.32858	6.05013	31.16	31.16	62.31	1508	198
6210.948733	14060.42858	13.0501	16.23	16.23	32.45	4936	198
15973.34873	14021.92858	-95.9499	24.19	24.19	48.37	3497	198
19066.34873	15468.32858	105.05	28.97	28.97	57.93	2572	198
1812.548733	16811.32858	134.05	24.70	24.70	49.41	2063	198
39216.54873	17280.52858	-267.95	32.55	32.55	65.09	1972	198
39581.94873	18179.82858	-41.9499	27.84	27.84	55.67	2130	198
13539.84873	18464.52858	135.05	33.28	33.28	66.55	1778	198
10254.14873	18699.02858	169.05	17.17	17.17	34.34	4699	198
31357.04873	18825.52858	25.0501	39.40	39.40	78.80	1030	198
2979.948733	18917.02858	-273.95	31.32	31.32	62.64	2408	198
17764.94873	18900.02858	136.05	26.99	26.99	53.98	2681	198
13284.34873	20805.42858	-182.95	24.04	24.04	48.09	2825	198
32370.74873	20749.52858	-240.95	26.68	26.68	53.36	2076	198
16799.34873	21682.02858	-313.95	30.19	30.19	60.38	3406	198
2823.048733	22285.92858	210.05	26.94	26.94	53.88	1546	198
29897.84873	23879.52858	-226.95	35.35	35.35	70.70	3050	198
16634.24873	24116.82858	258.05	29.91	29.91	59.82	1883	198
22237.44873	24299.02858	-163.95	22.51	22.51	45.03	3562	198
14050.64873	24740.22858	-168.95	47.34	47.34	94.67	1243	198
18961.24873	24839.62858	-179.95	32.57	32.57	65.14	1803	198
29222.24873	25627.92858	-323.95	51.79	51.79	103.57	1439	198
7662.448733	25650.22858	-317.95	25.76	25.76	51.53	2453	198
16229.14873	26654.92858	-239.95	15.21	15.21	30.43	6040	198
22031.54873	26497.22858	-63.9499	26.05	26.05	52.09	2924	198
29034.74873	26867.62858	-0.949871	33.28	33.28	66.55	1317	198
35468.74873	26977.72858	-255.95	56.21	56.21	112.43	1006	198
13327.54873	27177.42858	-293.95	12.98	12.98	25.95	9375	198
14849.04873	27696.82858	-55.9499	37.42	37.42	74.84	1251	198
10975.64873	28161.92858	-343.95	51.67	51.67	103.34	1527	198
31630.84873	28286.32858	-305.95	37.68	37.68	75.36	2212	198
5336.548733	28610.62858	-280.95	18.79	18.79	37.59	4918	198
40939.84873	29445.02858	-37.9499	29.86	29.86	59.72	1354	198
6526.348733	29940.22858	194.05	33.79	33.79	67.59	1551	198
15542.54873	29914.82858	-176.95	28.57	28.57	57.13	3388	198
4484.848733	30326.72858	-304.95	34.01	34.01	68.01	1529	198
963.6487335	30789.12858	-267.95	28.02	28.02	56.05	1578	198
7421.548733	30815.42858	357.05	25.60	25.60	51.20	3265	198
32953.94873	30722.72858	-40.9499	50.73	50.73	101.45	1090	198
8840.148733	30739.52858	90.0501	19.48	19.48	38.95	3483	198
15021.64873	31674.22858	355.05	10.17	10.17	20.35	15766	198
9185.148733	32191.82858	-225.95	37.96	37.96	75.93	1479	198
10568.24873	32383.22858	-119.95	48.35	48.35	96.70	1290	198
29344.64873	33315.82858	155.05	26.75	26.75	53.51	1945	198
23149.14873	33918.52858	-216.95	34.90	34.90	69.80	1730	198
24893.44873	33809.12858	-80.9499	22.68	22.68	45.36	2859	198
31280.74873	35240.82858	-40.9499	14.37	14.37	28.73	7149	198
14044.24873	36831.42858	-17.9499	22.58	22.58	45.17	2893	198
34752.04873	37631.82858	-175.95	30.05	30.05	60.10	2060	198
12985.04873	38541.62858	10.0501	19.85	19.85	39.71	2395	198
25196.14873	39746.02858	30.0501	29.08	29.08	58.17	1792	198
17740.26405	469.3302931	-216.282	28.28	28.28	56.57	2566	206
12142.26405	1790.330293	-165.282	32.31	32.31	64.62	2173	206
8932.364054	2523.430293	2.71751	17.69	17.69	35.37	4779	206
19044.06405	3142.730293	-70.2825	35.51	35.51	71.03	1299	206
8824.264054	3501.630293	-275.283	37.16	37.16	74.32	1559	206
21524.46405	3496.330293	-130.282	19.66	19.66	39.33	3712	206
3289.164054	3734.330293	369.717	27.51	27.51	55.01	2289	206
7781.164054	5031.630293	-229.282	25.67	25.67	51.34	2997	206
5278.964054	5271.430293	107.718	37.40	37.40	74.79	1031	206
26736.26405	5420.730293	192.718	34.76	34.76	69.52	1212	206
17236.86405	6138.230293	-124.282	16.16	16.16	32.31	5756	206
21422.36405	6591.030293	209.718	36.57	36.57	73.15	1335	206
25242.76405	8931.530293	-155.282	26.00	26.00	52.00	4203	206
1869.064054	9560.430293	-224.282	31.72	31.72	63.44	1406	206
1923.064054	11780.03029	158.718	41.12	41.12	82.24	1063	206
33658.76405	11963.03029	151.718	36.67	36.67	73.33	1040	206
15984.06405	12287.23029	-256.283	37.14	37.14	74.28	1629	206
22786.16405	13984.03029	-252.282	57.16	57.16	114.31	1042	206
19701.96405	14539.93029	262.717	29.37	29.37	58.73	2908	206
13044.96405	16878.53029	-28.2825	26.21	26.21	52.42	2880	206
19316.96405	16885.93029	-226.282	11.33	11.33	22.66	10990	206
39069.56405	18265.53029	-25.2825	42.98	42.98	85.96	1115	206
6263.864054	18987.23029	-42.2825	26.99	26.99	53.98	2591	206
19779.96405	19298.63029	-28.2825	34.52	34.52	69.05	1210	206
34301.16405	19402.03029	270.717	45.62	45.62	91.23	1492	206
36580.56405	19398.73029	-57.2825	14.65	14.65	29.30	7034	206
40081.46405	19886.53029	199.718	24.16	24.16	48.32	3525	206
36438.46405	20029.43029	-198.282	47.76	47.76	95.52	1162	206
710.664054	20398.93029	-251.282	19.00	19.00	38.01	4130	206
20894.66405	20192.53029	-165.282	25.17	25.17	50.35	3238	206
2481.664054	20510.73029	111.718	18.39	18.39	36.79	3044	206
28996.16405	20911.93029	-355.283	28.28	28.28	56.57	3759	206
18644.76405	23169.53029	-60.2825	30.78	30.78	61.56	2210	206
27862.26405	24949.13029	114.718	35.63	35.63	71.26	1318	206
14469.56405	25309.93029	106.718	14.29	14.29	28.59	4556	206
3209.264054	25737.53029	25.7175	22.91	22.91	45.83	1761	206
24452.66405	26586.83029	-219.282	35.11	35.11	70.23	2908	206
19994.16405	27393.43029	-286.283	21.20	21.20	42.39	5107	206
31100.56405	27532.83029	-73.2825	18.63	18.63	37.26	5011	206
2747.364054	27750.03029	352.717	12.29	12.29	24.59	6083	206
9470.764054	27856.83029	385.717	17.12	17.12	34.24	6034	206
10967.06405	28008.33029	-284.283	41.71	41.71	83.41	1556	206
30302.06405	28236.43029	-81.2825	14.34	14.34	28.68	6895	206
14674.56405	29008.53029	-147.282	37.66	37.66	75.31	1372	206
5354.364054	28927.63029	-248.282	8.43	8.43	16.86	9601	206
18142.06405	29123.43029	-217.282	24.80	24.80	49.60	2555	206
10872.86405	29868.93029	-183.282	46.32	46.32	92.65	1218	206
23727.76405	30095.93029	83.7175	13.19	13.19	26.38	5651	206
6009.664054	31417.13029	72.7175	34.64	34.64	69.28	1069	206
17819.06405	32000.03029	-200.282	34.64	34.64	69.28	1513	206
24988.56405	32608.13029	-394.283	28.75	28.75	57.51	4074	206
5061.264054	33632.43029	-390.283	36.71	36.71	73.43	1608	206
37318.46405	34184.23029	230.718	30.83	30.83	61.65	1430	206
31239.86405	35287.63029	358.717	21.48	21.48	42.96	5584	206
23110.76405	35595.03029	-168.282	37.96	37.96	75.93	1474	206
23977.16405	35603.03029	-181.282	42.58	42.58	85.16	1186	206
36310.06405	37378.93029	-371.283	34.62	34.62	69.24	2113	206
18751.16405	38107.13029	147.718	13.73	13.73	27.46	5169	206
13788.16405	39293.43029	-8.28249	25.72	25.72	51.43	1291	206
3473.864054	39966.03029	-188.282	33.61	33.61	67.21	1032	206
36268.07937	928.132005	260.385	24.68	24.68	49.36	2943	214
21199.77937	943.432005	-58.6151	12.29	12.29	24.59	8762	214
2085.379375	1234.332005	-321.615	36.06	36.06	72.11	2142	214
17304.37937	1676.232005	-382.615	41.21	41.21	82.42	1779	214
4592.279375	1945.832005	197.385	24.56	24.56	49.13	1920	214
11002.67937	2073.532005	-360.615	18.11	18.11	36.22	6935	214
17208.37937	2275.732005	-254.615	31.86	31.86	63.73	1767	214
21252.67937	2887.332005	4.38489	30.36	30.36	60.71	1243	214
23976.67937	2955.232005	18.3849	17.90	17.90	35.80	3324	214
27830.97937	4038.132005	361.385	39.54	39.54	79.08	1420	214
20374.37937	5282.532005	300.385	11.40	11.40	22.80	12301	214
12576.97937	6071.432005	-347.615	42.72	42.72	85.44	1851	214
16461.47937	6239.932005	-317.615	44.16	44.16	88.31	1698	214
865.3793745	7319.032005	-6.61511	24.47	24.47	48.94	1801	214
14244.17937	7724.632005	193.385	34.34	34.34	68.67	1313	214
8784.179375	8003.432005	-319.615	13.28	13.28	26.56	7946	214
4714.179375	8106.832005	-164.615	24.77	24.77	49.55	2884	214
5361.679375	8234.232005	61.3849	17.43	17.43	34.85	3387	214
574.3793745	8389.832005	-46.6151	16.46	16.46	32.92	4227	214
40452.77937	8619.732005	228.385	33.09	33.09	66.18	1148	214
26265.07937	10049.232	331.385	38.08	38.08	76.16	1626	214
10652.77937	10881.532	-189.615	29.58	29.58	59.16	1996	214
27023.07937	11253.232	-102.615	42.04	42.04	84.07	1178	214
31790.17937	11289.532	-269.615	28.05	28.05	56.10	2254	214
6842.179375	11855.432	-142.615	32.33	32.33	64.67	2366	214
8054.879375	13082.232	149.385	28.19	28.19	56.38	2000	214
31633.47937	13638.432	380.385	46.63	46.63	93.26	1591	214
12980.07937	13659.432	142.385	16.86	16.86	33.72	3743	214
6212.679375	13979.332	-112.615	40.20	40.20	80.40	1137	214
30047.57937	14038.332	-58.6151	44.96	44.96	89.91	1232	214
36448.17937	14590.732	-5.61511	39.33	39.33	78.66	1279	214
3033.479375	14761.832	164.385	32.76	32.76	65.52	1218	214
33762.77937	15626.832	-128.615	39.45	39.45	78.89	1350	214
31526.37937	16212.032	300.385	44.18	44.18	88.36	1438	214
40439.47937	16339.532	-58.6151	26.21	26.21	52.42	2340	214
37713.47937	16458.632	-196.615	47.76	47.76	95.52	1492	214
19288.97937	16873.332	-284.615	17.29	17.29	34.57	5487	214
21354.77937	16958.832	-77.6151	18.96	18.96	37.92	4429	214
4312.679375	17900.632	-52.6151	39.80	39.80	79.60	1819	214
35917.57937	18276.132	53.3849	21.67	21.67	43.33	3221	214
10191.57937	18685.732	-21.6151	9.82	9.82	19.64	7478	214
14822.37937	19932.832	-40.6151	24.85	24.85	49.69	2122	214
29726.37937	20322.832	-59.6151	27.22	27.22	54.45	3179	214
3483.979375	21867.232	-97.6151	54.75	54.75	109.51	1266	214
21892.47937	22069.732	154.385	20.44	20.44	40.88	4096	214
11041.87937	22267.432	258.385	32.76	32.76	65.52	1986	214
7676.179375	22491.132	-70.6151	44.13	44.13	88.27	1243	214
25598.17937	22958.832	-337.615	58.24	58.24	116.48	1471	214
15354.57937	23971.232	-101.615	29.20	29.20	58.40	2822	214
29995.17937	24452.932	297.385	92.39	92.39	184.77	1045	214
37575.77937	25086.632	-396.615	63.07	63.07	126.13	1146	214
34520.17937	24878.232	-139.615	30.03	30.03	60.05	2321	214
16231.47937	26615.532	-400.615	29.13	29.13	58.26	3011	214
35453.67937	26915.432	-263.615	47.78	47.78	95.57	1699	214
32423.77937	28037.932	-208.615	27.41	27.41	54.82	2492	214
36602.37937	28508.632	-271.615	64.43	64.43	128.87	1000	214
24815.97937	28629.832	46.3849	26.47	26.47	52.94	2207	214
37968.37937	29480.932	-268.615	37.61	37.61	75.22	1478	214
11964.37937	30562.132	-102.615	20.02	20.02	40.03	3865	214
5539.579375	32033.332	-86.6151	16.16	16.16	32.31	2516	214
26722.07937	33440.032	-15.6151	19.57	19.57	39.14	3368	214
23620.27937	33730.032	132.385	22.07	22.07	44.13	2563	214
13028.87937	34430.732	-182.615	40.06	40.06	80.12	1077	214
33027.37937	35384.932	-113.615	29.48	29.48	58.97	1656	214
35291.77937	35564.132	246.385	40.69	40.69	81.39	1250	214
21640.97937	36889.432	67.3849	30.69	30.69	61.37	1322	214
32775.27937	37637.332	127.385	32.76	32.76	65.52	1340	214
18722.27937	38109.632	136.385	20.37	20.37	40.74	2107	214
22560.87937	38491.532	-137.615	17.19	17.19	34.38	3067	214
32471.87937	38582.732	-127.615	26.45	26.45	52.89	2377	214
25040.47937	39211.532	-278.615	43.26	43.26	86.52	1155	214
12082.07937	39517.932	-169.615	33.04	33.04	66.08	1439	214
30885.57937	40053.232	-195.615	37.70	37.70	75.41	1485	214
32265.0947	1064.033717	-100.948	22.23	22.23	44.46	1463	222
10574.8947	1464.733717	79.0523	35.68	35.68	71.36	1049	222
14318.5947	2361.733717	150.052	10.43	10.43	20.87	11191	222
12522.0947	2977.333717	-363.948	20.30	20.30	40.60	6822	222
3992.994695	3352.133717	97.0523	19.66	19.66	39.33	2684	222
19849.8947	3555.933717	-166.948	18.68	18.68	37.35	3614	222
23310.4947	3995.433717	-311.948	34.59	34.59	69.19	2087	222
8861.394695	4669.033717	-353.948	31.11	31.11	62.22	1995	222
33327.1947	4873.033717	170.052	32.73	32.73	65.47	1783	222
7779.894695	5070.933717	-128.948	32.03	32.03	64.06	2150	222
21491.5947	5916.833717	-208.948	9.40	9.40	18.79	12755	222
5634.694695	6212.633717	-97.9477	39.78	39.78	79.55	2449	222
24594.3947	6543.433717	-369.948	19.73	19.73	39.47	4698	222
32104.6947	6815.133717	-329.948	56.28	56.28	112.57	1292	222
13697.6947	7357.133717	66.0523	18.68	18.68	37.35	4108	222
28192.2947	7360.333717	52.0523	16.63	16.63	33.25	6125	222
18141.6947	8135.833717	-267.948	37.61	37.61	75.22	1560	222
24566.8947	8955.833717	224.052	21.85	21.85	43.71	4594	222
17046.4947	9519.633717	-311.948	57.34	57.34	114.69	1316	222
9184.794695	10104.83372	118.052	20.63	20.63	41.26	3894	222
3876.494695	10858.03372	38.0523	28.00	28.00	56.00	1514	222
12690.0947	11176.53372	317.052	53.08	53.08	106.16	1128	222
2210.294695	11486.53372	-218.948	58.64	58.64	117.28	1022	222
5011.694695	13131.53372	-92.9477	19.26	19.26	38.53	3629	222
16166.7947	13625.03372	-129.948	38.46	38.46	76.91	1200	222
2025.094695	13802.83372	182.052	13.59	13.59	27.18	5465	222
27381.0947	13821.43372	-5.94773	40.84	40.84	81.67	1087	222
39992.8947	15501.83372	-112.948	23.39	23.39	46.77	3177	222
34822.5947	16315.93372	-160.948	42.79	42.79	85.58	1377	222
40430.6947	16335.63372	-17.9477	9.96	9.96	19.92	9753	222
22401.6947	16678.93372	-171.948	27.25	27.25	54.49	2828	222
33371.5947	18876.83372	-369.948	63.28	63.28	126.56	1242	222
2061.294695	19537.33372	181.052	20.63	20.63	41.26	4066	222
11046.7947	19851.03372	-197.948	34.67	34.67	69.33	1427	222
7362.794695	21230.83372	-48.9477	19.55	19.55	39.09	4580	222
9073.494695	21101.63372	-251.948	30.76	30.76	61.51	2218	222
6237.694695	21757.23372	4.05227	20.89	20.89	41.78	3004	222
21087.0947	22589.03372	-45.9477	23.57	23.57	47.15	2892	222
15113.7947	23564.73372	-133.948	36.17	36.17	72.35	1639	222
24623.4947	24368.93372	-301.948	39.82	39.82	79.65	1864	222
26480.5947	24382.03372	-335.948	61.98	61.98	123.97	1224	222
27947.5947	24904.03372	123.052	34.15	34.15	68.30	1107	222
28122.3947	26142.73372	190.052	29.56	29.56	59.11	3719	222
24426.7947	26416.13372	-195.948	34.08	34.08	68.15	1947	222
6381.394695	26951.13372	202.052	22.94	22.94	45.88	3458	222
30298.6947	27124.53372	289.052	32.08	32.08	64.15	1824	222
32541.6947	28435.53372	-305.948	49.15	49.15	98.30	1490	222
18976.7947	28482.03372	-248.948	32.22	32.22	64.43	2538	222
13013.2947	29424.93372	33.0523	31.04	31.04	62.08	1921	222
9805.394695	30463.13372	-204.948	28.54	28.54	57.09	1590	222
8865.994695	30769.33372	257.052	27.58	27.58	55.15	1379	222
10772.1947	32106.63372	-372.948	56.76	56.76	113.51	1254	222
16784.1947	32122.23372	-245.948	38.86	38.86	77.72	1259	222
20556.9947	32377.23372	-64.9477	28.99	28.99	57.98	1880	222
5564.694695	33311.73372	-144.948	30.85	30.85	61.70	1664	222
16884.8947	33634.53372	31.0523	30.40	30.40	60.81	1197	222
26804.6947	33575.63372	-129.948	22.98	22.98	45.97	4438	222
23262.9947	34579.23372	-227.948	46.28	46.28	92.55	1115	222
38100.1947	35227.83372	25.0523	32.00	32.00	64.01	1238	222
28766.8947	36449.63372	253.052	22.21	22.21	44.42	3763	222
34262.7947	38983.53372	-114.948	32.33	32.33	64.67	1137	222
30843.3947	40038.83372	-358.948	23.13	23.13	46.25	3842	222
21534.31002	318.1354288	-269.28	31.60	31.60	63.21	1982	230
8103.710016	1046.735429	-189.28	13.26	13.26	26.52	5813	230
18852.21002	1090.035429	160.72	25.74	25.74	51.48	1678	230
21946.91002	1386.835429	249.72	36.10	36.10	72.20	1399	230
10816.81002	1608.235429	-80.2804	18.84	18.84	37.68	2427	230
21365.21002	1605.535429	-142.28	42.44	42.44	84.87	1221	230
19323.41002	1824.335429	25.7196	29.46	29.46	58.92	1509	230
3163.510016	1842.135429	-263.28	17.14	17.14	34.29	4683	230
17180.31002	2401.635429	-118.28	24.92	24.92	49.83	2027	230
22552.61002	2134.435429	24.7196	18.06	18.06	36.13	2933	230
25193.31002	2446.735429	-118.28	18.79	18.79	37.59	3343	230
456.0100156	2595.835429	295.72	31.84	31.84	63.68	1413	230
19860.81002	3238.435429	-382.28	26.92	26.92	53.84	3179	230
12386.81002	3647.935429	160.72	37.26	37.26	74.51	1242	230
16394.51002	5099.435429	-350.28	22.91	22.91	45.83	3100	230
1229.310016	5227.135429	-336.28	43.07	43.07	86.15	1309	230
22334.91002	5815.635429	-69.2804	33.46	33.46	66.93	2188	230
5393.910016	6144.335429	-78.2804	38.46	38.46	76.91	1254	230
1170.710016	6356.435429	-263.28	36.95	36.95	73.90	1285	230
18451.71002	8994.435429	-250.28	43.59	43.59	87.18	1626	230
1874.910016	9447.935429	-119.28	31.86	31.86	63.73	1481	230
24923.41002	9555.535429	-72.2804	27.62	27.62	55.25	2969	230
9218.610016	10181.33543	377.72	26.14	26.14	52.28	3465	230
19578.51002	10736.83543	-377.28	34.27	34.27	68.53	2293	230
38251.81002	11925.63543	243.72	17.12	17.12	34.24	7629	230
4816.710016	12273.83543	-189.28	9.73	9.73	19.45	11769	230
38340.31002	12914.93543	-205.28	34.10	34.10	68.20	1920	230
37133.21002	13599.23543	2.71965	39.09	39.09	78.19	1440	230
4892.110016	13893.43543	185.72	31.96	31.96	63.91	1423	230
10468.71002	13829.53543	272.72	22.98	22.98	45.97	4956	230
21642.31002	14313.63543	-23.2804	28.64	28.64	57.27	1505	230
1856.710016	14767.43543	46.7196	32.73	32.73	65.47	1361	230
13916.01002	16058.73543	-49.2804	31.04	31.04	62.08	1150	230
15123.51002	16184.93543	118.72	37.49	37.49	74.98	1332	230
19392.21002	16984.33543	-61.2804	21.10	21.10	42.20	3306	230
21374.71002	17022.43543	41.7196	18.86	18.86	37.73	2970	230
25677.91002	16939.43543	297.72	48.51	48.51	97.03	1137	230
24874.01002	17651.43543	-194.28	52.21	52.21	104.42	1679	230
5474.110016	17780.83543	-186.28	47.62	47.62	95.24	1390	230
35955.91002	18200.53543	3.71965	28.52	28.52	57.04	2405	230
12281.51002	18399.53543	-71.2804	26.07	26.07	52.14	3602	230
17074.71002	18300.53543	-237.28	37.68	37.68	75.36	1552	230
29913.71002	18405.83543	-136.28	42.86	42.86	85.72	1374	230
31641.91002	18807.73543	289.72	39.56	39.56	79.13	1474	230
6436.010016	19544.43543	-141.28	35.02	35.02	70.04	1238	230
22152.41002	20059.73543	-193.28	48.54	48.54	97.07	1004	230
13304.11002	20789.43543	-64.2804	34.15	34.15	68.30	1311	230
31510.71002	20617.53543	-50.2804	39.19	39.19	78.37	1301	230
29984.81002	21339.33543	298.72	36.15	36.15	72.30	1642	230
28606.01002	23123.23543	-227.28	29.72	29.72	59.44	3296	230
15449.91002	24008.93543	-305.28	29.77	29.77	59.53	2734	230
25453.91002	24115.83543	57.7196	36.95	36.95	73.90	1645	230
17574.51002	24929.73543	142.72	20.16	20.16	40.32	4208	230
9065.410016	25756.23543	95.7196	18.58	18.58	37.16	3238	230
16342.91002	25995.53543	-146.28	12.72	12.72	25.43	9422	230
17573.11002	26449.23543	-8.28035	18.84	18.84	37.68	4128	230
37830.91002	26473.53543	65.7196	40.62	40.62	81.25	1471	230
12461.21002	27085.73543	-327.28	46.70	46.70	93.40	1437	230
10284.01002	27217.83543	-156.28	29.84	29.84	59.68	1675	230
34938.81002	27681.33543	-12.2804	25.34	25.34	50.68	2358	230
4461.510016	28206.33543	372.72	27.58	27.58	55.15	2721	230
23683.21002	28313.93543	-25.2804	47.05	47.05	94.11	1426	230
18249.31002	29236.63543	-59.2804	21.10	21.10	42.20	3296	230
29794.71002	29203.33543	-78.2804	32.19	32.19	64.39	2561	230
16927.91002	29509.03543	-38.2804	21.85	21.85	43.71	3765	230
23812.01002	30171.83543	-259.28	19.24	19.24	38.48	5410	230
6322.810016	30560.23543	302.72	25.10	25.10	50.21	3146	230
32971.71002	30776.13543	-37.2804	14.27	14.27	28.54	7694	230
19457.51002	30886.73543	-251.28	37.09	37.09	74.18	1735	230
32444.11002	32055.13543	193.72	26.00	26.00	52.00	2772	230
37786.41002	32249.73543	-20.2804	30.14	30.14	60.29	1496	230
36998.61002	32786.63543	-97.2804	33.51	33.51	67.02	2067	230
2533.410016	33060.03543	-99.2804	32.66	32.66	65.33	1267	230
7332.010016	33633.93543	-22.2804	17.47	17.47	34.95	3350	230
35950.31002	33557.23543	-149.28	20.79	20.79	41.59	3992	230
16950.01002	34399.63543	-167.28	22.61	22.61	45.22	3700	230
36657.31002	36013.73543	-146.28	22.80	22.80	45.59	2331	230
34221.71002	37175.13543	-126.28	25.91	25.91	51.81	1777	230
9258.510016	37069.93543	-316.28	18.18	18.18	36.36	2431	230
36635.91002	38877.23543	-81.2804	19.50	19.50	39.00	2873	230
38463.01002	39418.13543	-41.2804	19.15	19.15	38.29	3026	230
29820.41002	40337.23543	40.7196	19.45	19.45	38.90	3433	230
14595.42534	523.9371407	-398.613	27.13	27.13	54.26	2474	238
21407.02534	1672.637141	-341.613	29.39	29.39	58.78	3662	238
475.7253362	2648.437141	-41.613	19.59	19.59	39.19	2365	238
22160.32534	2758.037141	121.387	25.48	25.48	50.96	1714	238
32867.72534	3311.337141	370.387	18.30	18.30	36.60	6431	238
4005.825336	3320.737141	46.387	13.02	13.02	26.05	5182	238
13181.32534	3693.837141	-91.613	25.79	25.79	51.57	2425	238
3498.425336	3792.837141	290.387	39.09	39.09	78.19	1214	238
24776.42534	3969.737141	-361.613	59.11	59.11	118.22	1226	238
26691.22534	4628.237141	-141.613	5.98	5.98	11.96	18806	238
[truncated: 90,607 more rows]
