# Supplementary material for: Super-resolution analysis of PACSIN2 and EHD2 at caveolae
Source: PLoS One. 2022 Jul 14;17(7):e0271003. doi: 10.1371/journal.pone.0271003 (PMC9282494; doi:10.1371/journal.pone.0271003)
Supplement: S1 Data — (ZIP) [file pone.0271003.s003.zip › 405cav1polyCy3cav17C8004driftCorr 3DdistanceG_405-647_95K_TS3D.3dlp]

40240.81351	1817.329941	305	42.06	42.06	84.12	1660	2
36849.01351	2536.929941	80	16.81	16.81	33.63	4361	2
39384.71351	2763.229941	-29	25.41	25.41	50.82	4108	2
27246.41351	3428.829941	-162	15.99	15.99	31.98	10172	2
32858.11351	3980.229941	-165	40.32	40.32	80.64	1566	2
28701.71351	5243.629941	-204	29.34	29.34	58.69	4680	2
23420.21351	7107.029941	-347	33.42	33.42	66.83	4190	2
19334.41351	7242.429941	-97	19.36	19.36	38.72	4406	2
27265.71351	7131.829941	-385	89.98	89.98	179.97	1493	2
12725.41351	8819.529941	-220	19.29	19.29	38.57	3411	2
28120.71351	9040.629941	254	32.71	32.71	65.42	2532	2
19949.11351	9163.129941	-79	19.22	19.22	38.43	6207	2
28719.81351	9298.429941	-347	66.53	66.53	133.06	1615	2
6425.013514	9251.029941	-303	49.24	49.24	98.49	1702	2
16830.91351	9957.729941	108	24.07	24.07	48.14	3424	2
19451.31351	10088.82994	-82	10.03	10.03	20.06	15969	2
31218.11351	10154.92994	277	25.65	25.65	51.29	3947	2
18021.61351	10623.92994	-301	24.02	24.02	48.04	6429	2
24742.01351	10567.22994	222	25.36	25.36	50.73	3043	2
37842.01351	10850.62994	-225	43.52	43.52	87.04	2576	2
26132.81351	11945.22994	-325	30.61	30.61	61.23	5407	2
31537.01351	12159.72994	-78	44.82	44.82	89.63	1276	2
11275.71351	12371.62994	-159	24.82	24.82	49.64	4340	2
13715.51351	12875.62994	-13	15.66	15.66	31.32	4017	2
33962.91351	13443.72994	245	48.91	48.91	97.83	1516	2
26413.51351	14386.62994	-335	77.10	77.10	154.21	1493	2
20759.21351	14443.52994	120	19.99	19.99	39.99	3820	2
12587.11351	14672.22994	-165	25.67	25.67	51.34	6107	2
17434.91351	15009.12994	105	7.77	7.77	15.54	22837	2
33837.01351	15906.12994	62	15.10	15.10	30.19	10161	2
29784.61351	17160.82994	-359	39.92	39.92	79.83	3215	2
17699.51351	17511.82994	244	29.84	29.84	59.68	3850	2
18727.81351	17414.52994	-194	17.83	17.83	35.65	7662	2
29453.31351	17610.42994	10	62.97	62.97	125.95	1034	2
7710.213514	18192.52994	-186	56.64	56.64	113.28	1480	2
40086.41351	18737.72994	-244	54.61	54.61	109.22	1395	2
24729.41351	18977.02994	-186	41.73	41.73	83.46	2512	2
5872.313514	19023.12994	317	62.38	62.38	124.77	1352	2
17194.61351	21822.92994	-23	28.92	28.92	57.84	3988	2
18634.81351	22223.62994	60	26.56	26.56	53.13	3785	2
40187.81351	22533.92994	249	21.69	21.69	43.38	6173	2
34618.51351	22719.52994	-312	57.53	57.53	115.07	1681	2
32200.51351	23300.32994	390	31.39	31.39	62.78	6097	2
20848.21351	23681.82994	-29	25.67	25.67	51.34	5312	2
33776.41351	23770.32994	-40	29.79	29.79	59.58	2319	2
25534.61351	25344.32994	-387	43.36	43.36	86.71	3428	2
32923.71351	25625.32994	51	31.98	31.98	63.96	2451	2
5213.013514	26151.22994	-89	33.89	33.89	67.78	3061	2
24285.01351	26148.92994	58	37.19	37.19	74.37	1702	2
38275.91351	26391.72994	104	12.60	12.60	25.20	12749	2
18793.71351	26546.72994	-78	13.24	13.24	26.47	16959	2
10078.41351	27018.72994	235	53.39	53.39	106.78	1974	2
21113.01351	27125.12994	-172	30.21	30.21	60.43	3013	2
19241.41351	27703.22994	334	23.90	23.90	47.81	5762	2
10168.31351	28113.72994	-226	30.57	30.57	61.14	3486	2
11960.11351	28063.72994	332	18.58	18.58	37.16	7580	2
17355.11351	28040.52994	-87	13.47	13.47	26.94	10275	2
12399.31351	28810.82994	-180	26.23	26.23	52.47	3170	2
14777.41351	29082.82994	389	35.00	35.00	69.99	3762	2
24997.91351	29299.22994	-25	14.13	14.13	28.26	14376	2
30344.31351	29340.32994	341	16.58	16.58	33.16	15291	2
26245.71351	29380.12994	395	24.26	24.26	48.51	5294	2
20413.11351	29464.22994	-201	23.76	23.76	47.52	4818	2
24138.21351	29815.72994	78	31.39	31.39	62.78	2435	2
38847.01351	29720.62994	-253	41.64	41.64	83.27	2922	2
21218.81351	30103.52994	-95	43.66	43.66	87.32	1908	2
33505.71351	30379.22994	-291	10.24	10.24	20.49	26439	2
22612.51351	30604.32994	-87	12.32	12.32	24.63	13116	2
28376.61351	30728.12994	-321	99.76	99.76	199.52	1304	2
30051.21351	30993.72994	265	24.85	24.85	49.69	3937	2
30495.41351	31858.42994	-76	33.72	33.72	67.45	2037	2
9644.613514	31905.42994	326	32.90	32.90	65.80	2779	2
33034.71351	31823.82994	-80	30.92	30.92	61.84	2353	2
24625.71351	31956.32994	343	26.92	26.92	53.84	7449	2
18460.81351	32134.32994	99	37.94	37.94	75.88	1568	2
22989.21351	32221.72994	-74	36.24	36.24	72.49	2193	2
15497.41351	32188.62994	358	19.64	19.64	39.28	7685	2
16646.61351	32238.82994	389	21.38	21.38	42.77	6567	2
8455.513514	33529.32994	-146	53.15	53.15	106.30	1419	2
10304.41351	33286.82994	-27	24.99	24.99	49.97	3880	2
28962.01351	33526.52994	31	16.13	16.13	32.26	6262	2
24309.71351	33751.32994	105	27.29	27.29	54.59	3518	2
30176.81351	33614.42994	366	32.59	32.59	65.19	3770	2
26815.11351	33864.22994	158	32.10	32.10	64.20	2318	2
11240.91351	34302.22994	-93	56.80	56.80	113.61	1384	2
10349.61351	35220.62994	-116	51.01	51.01	102.02	1156	2
15165.11351	35514.52994	30	38.93	38.93	77.86	1460	2
20826.71351	35864.82994	-103	19.19	19.19	38.39	5978	2
8215.113514	35755.32994	-173	14.22	14.22	28.45	11189	2
13795.51351	35934.82994	-112	31.37	31.37	62.74	1867	2
15484.21351	36181.82994	-231	51.43	51.43	102.87	2068	2
15881.01351	37700.62994	-80	47.76	47.76	95.52	1161	2
20084.91351	38020.62994	390	45.52	45.52	91.04	1655	2
21736.71351	38304.02994	18	16.79	16.79	33.58	4256	2
22082.01351	39440.02994	-112	22.40	22.40	44.79	3550	2
35932.93107	460.3020538	-122	26.59	26.59	53.18	2145	10
36924.83107	462.4020538	323	26.42	26.42	52.85	4426	10
28162.73107	683.4020538	-189	18.25	18.25	36.50	8399	10
26135.23107	3796.502054	59	32.76	32.76	65.52	1749	10
18024.33107	4917.802054	-331	21.78	21.78	43.57	2845	10
27070.53107	7202.702054	-295	47.69	47.69	95.38	2168	10
19386.33107	7239.202054	-286	9.35	9.35	18.70	19823	10
22248.13107	9387.802054	315	12.86	12.86	25.72	12950	10
13823.93107	11354.00205	-325	21.71	21.71	43.43	6700	10
20711.23107	11319.60205	35	45.62	45.62	91.23	1791	10
40383.53107	11390.40205	-34	26.73	26.73	53.46	3477	10
20097.33107	11964.10205	130	16.48	16.48	32.97	8393	10
23566.13107	11828.50205	-46	25.20	25.20	50.40	2408	10
15264.53107	13082.30205	-38	18.75	18.75	37.49	6461	10
22134.83107	13025.10205	65	18.32	18.32	36.64	6322	10
33971.93107	13414.20205	127	22.23	22.23	44.46	3554	10
20899.83107	13697.40205	-202	42.74	42.74	85.49	1881	10
41078.33107	14862.60205	-163	41.21	41.21	82.42	1673	10
4481.331072	16870.60205	-354	71.17	71.17	142.34	1198	10
10874.33107	17286.00205	-178	27.37	27.37	54.73	3788	10
3468.131072	17741.00205	-134	38.79	38.79	77.57	1267	10
21141.73107	18933.80205	-215	23.55	23.55	47.10	5088	10
22275.73107	18801.10205	-72	29.53	29.53	59.06	3617	10
11819.73107	19272.30205	-99	29.86	29.86	59.72	3014	10
18271.53107	19512.30205	-84	45.83	45.83	91.66	1912	10
7857.131072	20256.40205	-252	83.70	83.70	167.39	1182	10
2387.331072	21329.80205	-289	46.11	46.11	92.22	1765	10
22608.43107	22680.00205	-133	52.78	52.78	105.55	1418	10
14170.13107	23221.40205	169	23.55	23.55	47.10	4130	10
29227.23107	24844.90205	-222	63.87	63.87	127.74	1029	10
15836.43107	26813.60205	367	22.25	22.25	44.51	9574	10
5806.131072	26869.20205	-288	31.58	31.58	63.16	4032	10
14544.43107	26887.30205	-20	14.55	14.55	29.11	6106	10
35146.93107	27236.90205	-266	46.32	46.32	92.65	1541	10
10150.23107	27683.10205	-345	48.11	48.11	96.23	2146	10
26856.73107	27776.40205	307	45.24	45.24	90.48	1958	10
8888.031072	28273.10205	356	29.96	29.96	59.91	3387	10
29477.53107	29688.80205	14	23.76	23.76	47.52	2292	10
32789.03107	29592.70205	37	12.60	12.60	25.20	9308	10
33475.93107	30308.10205	-48	14.44	14.44	28.87	6776	10
11023.43107	30366.70205	26	21.57	21.57	43.14	4582	10
13276.13107	30694.10205	-75	46.37	46.37	92.74	1573	10
20616.83107	32507.60205	10	24.12	24.12	48.23	4691	10
9262.031072	33514.70205	261	38.27	38.27	76.54	1970	10
13642.73107	35714.90205	-7	36.57	36.57	73.15	1416	10
8167.531072	35814.00205	-200	11.61	11.61	23.22	14431	10
16685.73107	36375.70205	-278	65.02	65.02	130.04	1470	10
8242.531072	36747.20205	-237	53.46	53.46	106.92	1698	10
27281.13107	36986.30205	-201	51.03	51.03	102.07	1378	10
6030.931072	37356.50205	-318	33.11	33.11	66.22	3045	10
17259.63107	38880.70205	41	33.58	33.58	67.16	1347	10
14866.53107	39153.00205	-62	26.31	26.31	52.61	3443	10
21963.93107	40133.40205	-172	30.64	30.64	61.28	1876	10
8993.731072	40265.10205	-217	24.66	24.66	49.31	3103	10
18407.74863	535.774167	-97	33.04	33.04	66.08	1391	18
19779.54863	1322.874167	-358	48.63	48.63	97.26	1879	18
31413.44863	2253.874167	388	54.61	54.61	109.22	1752	18
25782.14863	6261.274167	75	39.26	39.26	78.52	1595	18
25842.84863	7052.274167	29	29.98	29.98	59.96	1962	18
31851.34863	7658.974167	-275	54.09	54.09	108.19	1247	18
20857.44863	7903.774167	-243	27.27	27.27	54.54	3124	18
8092.84863	8397.874167	44	42.44	42.44	84.87	1132	18
19481.14863	8371.074167	-138	14.74	14.74	29.48	8903	18
22186.94863	8434.774167	-35	58.59	58.59	117.18	1296	18
23508.64863	13060.87417	183	59.46	59.46	118.93	1173	18
33941.94863	12900.27417	-186	50.94	50.94	101.88	1314	18
13087.14863	13176.07417	-172	20.28	20.28	40.55	3492	18
26977.44863	13446.87417	-181	25.72	25.72	51.43	6056	18
30913.04863	13884.97417	-286	44.34	44.34	88.69	2959	18
20742.04863	14418.17417	122	39.02	39.02	78.04	2490	18
37545.94863	14211.17417	33	21.36	21.36	42.72	6030	18
7900.54863	15148.97417	-192	51.81	51.81	103.62	1122	18
33918.14863	15913.17417	-112	41.12	41.12	82.24	1687	18
19920.14863	16648.57417	138	59.61	59.61	119.21	1039	18
14536.74863	16702.87417	60	19.24	19.24	38.48	4728	18
16786.34863	17708.57417	182	26.35	26.35	52.70	2712	18
32643.94863	18737.27417	62	43.03	43.03	86.05	1395	18
18355.54863	19512.97417	392	34.57	34.57	69.14	3803	18
30424.04863	20744.47417	-334	34.19	34.19	68.39	3130	18
13483.74863	21468.27417	-220	27.95	27.95	55.91	3766	18
12248.04863	22160.27417	-181	23.01	23.01	46.02	3791	18
35057.14863	22902.97417	-294	70.27	70.27	140.55	1131	18
18939.24863	23009.57417	-291	15.31	15.31	30.61	14781	18
27148.44863	23293.47417	287	28.78	28.78	57.56	2800	18
9950.34863	25209.17417	205	29.06	29.06	58.12	2477	18
10221.94863	26966.87417	1	27.81	27.81	55.63	2202	18
21195.34863	27089.67417	-46	23.10	23.10	46.21	5059	18
30673.04863	27235.17417	220	47.69	47.69	95.38	1477	18
37215.34863	27522.87417	300	33.13	33.13	66.27	2070	18
7766.54863	27648.07417	-167	27.55	27.55	55.11	2492	18
6003.14863	28693.47417	-68	42.98	42.98	85.96	1190	18
22371.44863	28522.07417	-330	80.26	80.26	160.52	1481	18
38879.14863	29866.47417	-337	39.35	39.35	78.70	2258	18
28692.84863	30650.37417	-75	61.30	61.30	122.60	1406	18
21717.84863	32016.47417	-25	52.78	52.78	105.55	1105	18
20579.84863	32319.77417	-118	20.96	20.96	41.92	6001	18
3814.64863	33277.47417	-302	40.58	40.58	81.15	2168	18
6377.94863	33697.97417	-229	42.84	42.84	85.67	1849	18
15973.14863	34481.17417	24	21.55	21.55	43.10	5400	18
25795.14863	34674.57417	-64	57.09	57.09	114.17	1145	18
17108.14863	34956.37417	107	42.20	42.20	84.40	1222	18
21943.64863	34844.67417	-54	42.01	42.01	84.03	1684	18
28053.14863	35005.77417	253	16.32	16.32	32.64	7111	18
19702.94863	38519.57417	-276	38.10	38.10	76.21	1822	18
22869.54863	39248.27417	-380	41.82	41.82	83.65	2007	18
28307.06619	676.8462802	-133	21.24	21.24	42.48	4963	26
24686.96619	2224.94628	-343	39.52	39.52	79.03	2549	26
29032.06619	2299.64628	-366	36.83	36.83	73.66	2968	26
36756.66619	2559.74628	2	68.72	68.72	137.44	1135	26
33021.26619	3856.24628	13	45.92	45.92	91.84	1470	26
40826.96619	3934.44628	-35	48.65	48.65	97.31	1214	26
24319.26619	6373.34628	-313	19.41	19.41	38.81	7180	26
17713.16619	7209.14628	-365	21.17	21.17	42.34	5286	26
35518.76619	7063.04628	-323	28.21	28.21	56.43	2927	26
27087.46619	7282.34628	256	21.43	21.43	42.86	5588	26
9034.366188	8377.04628	-26	45.03	45.03	90.06	1158	26
12691.16619	8875.74628	-254	16.41	16.41	32.83	3918	26
26872.36619	9277.14628	53	36.90	36.90	73.81	1237	26
29801.26619	9477.94628	-218	33.91	33.91	67.82	2437	26
7705.566188	10102.64628	-260	43.10	43.10	86.19	1901	26
31271.76619	10367.44628	-292	53.41	53.41	106.82	1712	26
14012.16619	10821.54628	-170	24.26	24.26	48.51	3291	26
14974.86619	11284.64628	-136	43.97	43.97	87.94	1380	26
12011.06619	11438.24628	31	47.43	47.43	94.86	1313	26
24159.66619	12001.34628	-308	29.84	29.84	59.68	5516	26
28091.56619	12092.34628	16	53.32	53.32	106.63	1264	26
13723.26619	12818.84628	-183	15.21	15.21	30.43	6591	26
22715.16619	13136.14628	-104	24.28	24.28	48.56	3734	26
23490.16619	13141.04628	-55	49.86	49.86	99.71	1063	26
31075.26619	13427.44628	-154	52.12	52.12	104.23	1288	26
13027.86619	14564.14628	-64	16.86	16.86	33.72	6384	26
19521.96619	15105.04628	323	84.33	84.33	168.67	1137	26
19795.96619	15779.44628	-218	25.01	25.01	50.02	4341	26
29042.16619	15726.34628	-87	53.20	53.20	106.40	1139	26
25633.06619	16549.04628	171	32.17	32.17	64.34	3057	26
36377.66619	18596.24628	-74	28.52	28.52	57.04	2707	26
21672.96619	18729.54628	-316	16.39	16.39	32.78	10223	26
9446.566188	19879.04628	-326	25.50	25.50	51.01	4311	26
33102.96619	20137.74628	-168	42.53	42.53	85.06	1555	26
6994.366188	20603.74628	306	51.76	51.76	103.53	1607	26
14625.56619	22118.24628	61	36.64	36.64	73.29	2243	26
40131.56619	22591.54628	298	24.37	24.37	48.75	4135	26
23589.36619	24219.84628	-180	43.73	43.73	87.46	1758	26
21993.26619	24465.54628	80	22.44	22.44	44.89	2813	26
33124.96619	25530.14628	-157	37.77	37.77	75.55	1665	26
40680.76619	25817.64628	-212	32.48	32.48	64.95	1871	26
18931.46619	26472.04628	-277	33.37	33.37	66.74	3637	26
36885.56619	29406.84628	-77	59.77	59.77	119.54	1024	26
7586.466188	29500.44628	-266	41.26	41.26	82.52	1758	26
7826.366188	31230.84628	-138	49.48	49.48	98.96	3419	26
9548.566188	31782.14628	-49	31.77	31.77	63.54	1567	26
15443.96619	32120.24628	286	32.22	32.22	64.43	2522	26
31456.66619	32271.64628	-188	52.59	52.59	105.17	1442	26
5520.866188	32396.34628	-16	29.93	29.93	59.86	1542	26
13005.46619	33255.44628	-68	13.35	13.35	26.71	10220	26
21449.06619	33141.64628	-39	43.64	43.64	87.28	1190	26
22418.36619	33202.14628	159	42.11	42.11	84.21	1292	26
21349.26619	33500.84628	-272	44.39	44.39	88.78	1977	26
5945.766188	34321.34628	-310	70.20	70.20	140.41	1680	26
13545.26619	34654.14628	-71	30.36	30.36	60.71	2055	26
19186.96619	35913.14628	-87	33.61	33.61	67.21	1832	26
23424.06619	36174.34628	-307	11.63	11.63	23.27	19550	26
1512.266188	37757.14628	-251	35.91	35.91	71.83	1673	26
12461.06619	38007.84628	40	30.78	30.78	61.56	2462	26
38531.98375	491.8183934	-56	37.14	37.14	74.28	1501	34
34690.78375	682.4183934	309	66.25	66.25	132.49	1139	34
27272.08375	2117.718393	-294	41.24	41.24	82.47	2047	34
27169.48375	3305.318393	-156	16.77	16.77	33.54	6466	34
13085.48375	4109.118393	95	38.90	38.90	77.81	1687	34
39098.88375	4982.918393	-24	32.00	32.00	64.01	1986	34
9930.483746	10477.21839	-298	50.44	50.44	100.89	1413	34
24540.88375	10856.81839	-158	16.79	16.79	33.58	7345	34
18377.08375	11213.21839	-40	54.28	54.28	108.57	1421	34
33524.78375	11869.61839	-307	53.88	53.88	107.76	1521	34
25824.68375	12764.01839	311	36.38	36.38	72.77	3248	34
26233.28375	13486.41839	384	38.53	38.53	77.06	2596	34
25890.78375	13529.41839	-50	33.16	33.16	66.32	2240	34
38474.18375	13475.11839	-112	19.31	19.31	38.62	3866	34
17389.98375	13790.91839	359	27.53	27.53	55.06	3873	34
11335.68375	14801.21839	0	46.58	46.58	93.16	1249	34
14048.18375	15356.01839	-103	23.13	23.13	46.25	3696	34
4807.083746	15928.31839	-121	44.72	44.72	89.44	1031	34
17687.68375	17500.01839	44	19.88	19.88	39.75	3801	34
23920.28375	17712.11839	-34	23.39	23.39	46.77	4541	34
28924.48375	18346.51839	-180	26.05	26.05	52.09	2644	34
15949.28375	19273.31839	-187	39.42	39.42	78.85	2250	34
18467.48375	20347.11839	-308	27.58	27.58	55.15	4578	34
30290.18375	21139.61839	302	31.25	31.25	62.50	2566	34
41372.28375	21520.31839	-115	14.93	14.93	29.86	9083	34
35914.28375	21546.71839	-306	38.17	38.17	76.35	2115	34
13646.78375	23081.41839	340	39.63	39.63	79.27	2811	34
31552.18375	23908.91839	370	65.47	65.47	130.94	1414	34
15628.08375	24162.61839	-388	79.72	79.72	159.43	1702	34
6683.683746	25236.21839	-78	51.69	51.69	103.38	1142	34
8144.483746	26069.61839	-309	19.03	19.03	38.06	6281	34
20260.58375	27020.11839	125	16.81	16.81	33.63	10097	34
6093.883746	28618.11839	-45	31.63	31.63	63.26	1497	34
36051.38375	29052.91839	-238	36.97	36.97	73.95	2118	34
21317.28375	30364.01839	-123	30.97	30.97	61.94	2128	34
27629.08375	30663.11839	88	32.85	32.85	65.70	1521	34
26904.28375	32753.61839	9	24.37	24.37	48.75	2099	34
7392.883746	33517.31839	109	43.92	43.92	87.84	1046	34
6549.283746	34514.71839	29	43.33	43.33	86.66	1022	34
37759.08375	34663.91839	292	35.73	35.73	71.45	1274	34
19820.68375	34886.11839	-82	31.98	31.98	63.96	1816	34
14174.18375	35250.31839	-102	34.31	34.31	68.62	1846	34
20887.38375	35979.71839	-253	34.36	34.36	68.72	2122	34
27443.78375	36307.11839	7	38.86	38.86	77.72	1548	34
2245.283746	36522.31839	142	39.05	39.05	78.09	1184	34
16205.78375	36369.81839	-261	65.92	65.92	131.83	1364	34
9961.883746	36680.11839	-67	27.98	27.98	55.95	2521	34
14575.48375	36985.81839	-33	44.13	44.13	88.27	1065	34
21999.28375	39583.11839	64	42.70	42.70	85.39	1400	34
35867.2013	1745.190507	69	38.43	38.43	76.87	1294	42
18185.8013	2317.590507	-280	25.06	25.06	50.11	3663	42
24505.9013	2554.890507	-223	45.26	45.26	90.53	1753	42
24593.4013	3123.990507	-222	32.05	32.05	64.10	2496	42
27052.1013	3405.390507	-47	41.45	41.45	82.90	1281	42
27797.8013	4253.990507	-152	66.15	66.15	132.30	1236	42
25801.6013	7007.290507	-61	36.57	36.57	73.15	2752	42
36396.1013	7019.790507	-36	40.60	40.60	81.20	1127	42
39588.6013	7219.590507	56	37.63	37.63	75.27	2376	42
21434.6013	7711.490507	-262	16.27	16.27	32.55	5510	42
34596.2013	7968.390507	-166	25.72	25.72	51.43	2813	42
33503.0013	8886.490507	-180	38.41	38.41	76.82	1374	42
39627.9013	8890.690507	-183	30.50	30.50	60.99	4206	42
17805.4013	10241.49051	-129	44.32	44.32	88.64	1803	42
34378.9013	11130.19051	-316	43.33	43.33	86.66	1725	42
18481.2013	11556.49051	-271	16.77	16.77	33.54	11964	42
27165.3013	12852.59051	-362	96.27	96.27	192.54	1179	42
20582.4013	13110.49051	-217	35.00	35.00	69.99	2266	42
34776.5013	13898.49051	-80	38.41	38.41	76.82	1587	42
15762.4013	14149.79051	-177	15.00	15.00	30.00	8990	42
18253.3013	16087.59051	-19	24.12	24.12	48.23	4599	42
19689.7013	16306.49051	108	20.35	20.35	40.69	2887	42
12507.4013	16588.29051	-73	59.32	59.32	118.64	1069	42
34436.7013	18134.49051	-350	56.24	56.24	112.47	1503	42
17152.4013	18106.49051	136	24.07	24.07	48.14	3969	42
19809.4013	18786.59051	-143	54.64	54.64	109.27	1324	42
29723.9013	19179.29051	-206	49.53	49.53	99.05	1253	42
21440.2013	19674.19051	-142	25.83	25.83	51.67	3477	42
20674.1013	20081.49051	168	29.30	29.30	58.59	2658	42
10037.5013	21731.39051	-136	5.13	5.13	10.27	28714	42
25429.9013	23540.19051	-18	22.51	22.51	45.03	4935	42
15751.5013	24268.49051	-343	29.06	29.06	58.12	4255	42
12781.7013	24219.19051	49	26.12	26.12	52.23	3417	42
18573.5013	24358.09051	237	24.02	24.02	48.04	5412	42
7487.001304	25890.09051	148	47.97	47.97	95.94	1185	42
15759.0013	26959.99051	-66	20.49	20.49	40.98	3050	42
21023.5013	26904.59051	324	22.77	22.77	45.55	6475	42
19864.6013	26977.39051	-25	32.15	32.15	64.29	1790	42
28977.8013	27104.79051	397	57.53	57.53	115.07	1682	42
23255.8013	31055.49051	357	24.28	24.28	48.56	5181	42
32888.6013	31228.19051	-39	35.42	35.42	70.84	1580	42
19874.4013	33947.79051	-375	50.37	50.37	100.75	1965	42
27191.1013	36566.09051	-202	53.25	53.25	106.49	1569	42
17233.1013	36876.89051	-162	37.09	37.09	74.18	2111	42
17880.9013	37617.29051	-212	46.75	46.75	93.49	1548	42
24704.8013	38195.29051	-151	37.19	37.19	74.37	1542	42
7783.801304	39887.09051	-261	43.21	43.21	86.43	1449	42
22817.81886	1210.96262	-326	12.72	12.72	25.43	10060	50
35744.41886	1711.26262	346	21.60	21.60	43.19	5326	50
32968.71886	2160.76262	-377	22.68	22.68	45.36	6543	50
28085.11886	2562.16262	250	27.01	27.01	54.02	4014	50
22088.51886	6406.26262	20	38.67	38.67	77.34	1212	50
18849.21886	8986.06262	33	30.57	30.57	61.14	2322	50
26753.31886	9403.66262	-82	46.25	46.25	92.50	1082	50
16597.11886	9504.96262	-158	8.69	8.69	17.38	14652	50
15424.91886	10458.26262	-79	27.41	27.41	54.82	2053	50
17950.41886	10624.46262	-161	28.07	28.07	56.14	2457	50
9705.718862	11402.86262	-171	50.84	50.84	101.69	1097	50
16371.51886	12137.16262	-77	16.79	16.79	33.58	5957	50
27222.41886	12121.36262	-161	38.95	38.95	77.90	3550	50
29148.91886	13008.76262	-320	25.53	25.53	51.06	3551	50
18316.81886	13516.76262	-249	20.91	20.91	41.82	6554	50
40951.61886	14183.86262	-193	59.37	59.37	118.74	1203	50
10825.31886	14737.66262	-248	33.79	33.79	67.59	2543	50
25655.11886	15360.96262	-231	40.22	40.22	80.45	1965	50
28771.61886	15852.76262	-398	86.52	86.52	173.05	1381	50
15632.31886	16730.76262	-226	36.74	36.74	73.48	2366	50
28300.21886	16700.06262	-100	39.78	39.78	79.55	1580	50
18075.61886	17250.46262	-67	27.65	27.65	55.30	2385	50
27956.01886	17276.56262	248	41.26	41.26	82.52	2192	50
34409.21886	18120.56262	-255	52.33	52.33	104.66	1363	50
28970.91886	18477.56262	-99	27.93	27.93	55.86	2833	50
22818.21886	18613.16262	149	50.82	50.82	101.64	1132	50
39901.81886	20734.06262	-192	41.33	41.33	82.66	2000	50
27510.81886	21285.96262	-94	18.82	18.82	37.63	6230	50
13487.01886	21877.86262	-274	51.97	51.97	103.95	1817	50
9824.718862	22094.26262	-301	8.17	8.17	16.34	29846	50
11008.81886	22726.06262	-6	26.38	26.38	52.75	2389	50
18779.51886	22898.16262	-190	24.33	24.33	48.65	5425	50
34011.11886	23275.06262	55	51.79	51.79	103.57	1090	50
36925.41886	23501.76262	29	32.10	32.10	64.20	2209	50
40299.01886	23598.46262	251	48.75	48.75	97.50	1300	50
12718.31886	24252.36262	251	29.74	29.74	59.49	5243	50
25421.21886	24328.46262	-203	53.86	53.86	107.72	1447	50
16363.01886	24489.46262	8	55.04	55.04	110.07	1031	50
24564.41886	24588.46262	-86	29.04	29.04	58.07	2540	50
33805.51886	25019.06262	-109	38.53	38.53	77.06	1399	50
32950.91886	25617.46262	-329	27.62	27.62	55.25	2998	50
28282.71886	26391.16262	-12	30.43	30.43	60.85	1539	50
24296.51886	27107.26262	-225	45.66	45.66	91.33	1532	50
9913.018862	29981.66262	-299	63.94	63.94	127.88	1543	50
30374.51886	32165.06262	-135	24.16	24.16	48.32	4637	50
37957.61886	32577.26262	360	58.90	58.90	117.80	1150	50
11488.81886	32818.16262	131	23.60	23.60	47.19	2849	50
15007.21886	32824.46262	89	27.84	27.84	55.67	3405	50
19067.61886	32898.66262	49	28.50	28.50	56.99	2598	50
30523.21886	32725.36262	-352	20.89	20.89	41.78	8481	50
17829.21886	34574.36262	71	44.11	44.11	88.22	1020	50
25889.11886	34626.46262	-162	58.00	58.00	116.01	1397	50
13887.71886	35673.96262	-265	36.15	36.15	72.30	2341	50
20830.01886	35924.66262	42	29.56	29.56	59.11	2599	50
15723.31886	36110.56262	-293	45.00	45.00	90.01	1694	50
18126.71886	37427.96262	-168	39.23	39.23	78.47	1395	50
19159.81886	37357.86262	-342	37.00	37.00	73.99	2375	50
11059.81886	39507.76262	166	24.07	24.07	48.14	2602	50
18935.13642	933.034733	-302	45.17	45.17	90.34	1652	58
25031.23642	1154.434733	-257	22.21	22.21	44.42	3181	58
14651.83642	1219.934733	25	43.07	43.07	86.15	1169	58
33227.73642	1351.434733	327	50.40	50.40	100.79	1334	58
39201.03642	1985.434733	334	48.32	48.32	96.65	1481	58
25019.93642	2228.834733	-6	14.13	14.13	28.26	8566	58
26114.63642	2519.534733	-254	29.23	29.23	58.45	3341	58
28253.03642	2851.234733	-213	40.25	40.25	80.49	2485	58
23834.83642	2911.534733	-232	17.87	17.87	35.75	5452	58
23857.63642	3285.134733	-181	21.57	21.57	43.14	4211	58
25008.93642	4264.634733	125	22.00	22.00	43.99	2616	58
27712.03642	4690.234733	-7	22.61	22.61	45.22	3311	58
23644.73642	5024.934733	-263	25.95	25.95	51.90	4416	58
24604.83642	5273.234733	-325	37.87	37.87	75.74	2350	58
28919.63642	5253.334733	102	18.37	18.37	36.74	5694	58
25017.23642	5827.434733	-178	10.24	10.24	20.49	13856	58
26170.13642	6269.334733	11	35.89	35.89	71.78	1761	58
21303.63642	6910.334733	-181	10.83	10.83	21.67	9532	58
29271.73642	6908.934733	15	21.36	21.36	42.72	2773	58
34635.93642	8057.334733	-322	41.38	41.38	82.75	1967	58
39509.93642	8388.534733	232	17.83	17.83	35.65	8310	58
18917.43642	8935.134733	-134	25.06	25.06	50.11	3356	58
23137.63642	8667.334733	-129	25.22	25.22	50.44	3274	58
26461.43642	8752.534733	-140	24.26	24.26	48.51	2992	58
29061.73642	8816.634733	107	42.11	42.11	84.21	1340	58
16235.33642	9776.434733	-68	9.80	9.80	19.59	11057	58
34615.53642	10053.93473	-168	28.26	28.26	56.52	3085	58
40316.93642	11349.83473	-109	52.28	52.28	104.56	1077	58
35952.93642	12442.03473	-157	53.93	53.93	107.86	1117	58
22912.23642	12710.93473	235	20.35	20.35	40.69	4811	58
25529.83642	13382.63473	-154	50.26	50.26	100.51	1437	58
8219.13642	13663.73473	-105	42.53	42.53	85.06	1285	58
37526.13642	14171.03473	-371	40.22	40.22	80.45	2449	58
22059.73642	14486.73473	-188	34.97	34.97	69.94	3274	58
18979.63642	15201.33473	125	36.38	36.38	72.77	1652	58
5673.83642	16329.73473	-364	49.01	49.01	98.02	1781	58
15849.83642	16804.13473	33	28.40	28.40	56.80	2121	58
21825.13642	16982.83473	107	19.45	19.45	38.90	4737	58
4853.23642	17813.33473	-9	30.50	30.50	60.99	1919	58
11531.93642	18189.33473	-8	25.60	25.60	51.20	3710	58
13821.63642	18199.23473	-223	25.03	25.03	50.07	3637	58
28553.43642	21765.33473	71	27.25	27.25	54.49	2285	58
9884.43642	21969.83473	-287	14.13	14.13	28.26	7364	58
17962.23642	22961.33473	-83	36.90	36.90	73.81	2464	58
31926.63642	24088.23473	182	51.17	51.17	102.35	1001	58
23585.63642	24251.23473	-83	37.54	37.54	75.08	1669	58
13701.53642	25206.83473	175	31.02	31.02	62.03	2293	58
35651.53642	25106.93473	-345	38.32	38.32	76.63	1922	58
17435.03642	25566.03473	77	23.90	23.90	47.81	3110	58
28185.13642	25757.43473	371	24.09	24.09	48.18	4941	58
5508.43642	26012.53473	164	34.59	34.59	69.19	1259	58
20709.93642	26356.93473	-304	27.29	27.29	54.59	6667	58
20352.43642	26905.33473	20	53.65	53.65	107.29	1231	58
31898.73642	27025.73473	94	22.73	22.73	45.45	3834	58
26305.93642	27732.83473	-39	40.91	40.91	81.81	1725	58
7085.53642	28393.83473	-22	21.55	21.55	43.10	2146	58
29295.23642	30038.23473	-377	52.28	52.28	104.56	2142	58
23824.43642	30664.53473	307	58.40	58.40	116.81	1462	58
23274.23642	30959.03473	-53	51.81	51.81	103.62	2035	58
29987.53642	30864.53473	211	48.11	48.11	96.23	1524	58
22955.53642	32220.93473	-127	22.30	22.30	44.60	4885	58
9171.83642	32396.63473	-20	27.53	27.53	55.06	2315	58
14892.73642	32912.33473	66	20.54	20.54	41.07	4569	58
29121.93642	32859.23473	-68	50.56	50.56	101.12	1110	58
28420.83642	33486.03473	-368	27.32	27.32	54.64	4009	58
27519.33642	33659.43473	196	46.79	46.79	93.59	1262	58
15902.93642	34438.73473	121	20.72	20.72	41.45	6000	58
17872.13642	36053.43473	-195	21.95	21.95	43.90	3909	58
24947.13642	36107.13473	-227	14.34	14.34	28.68	12352	58
11669.73642	36285.33473	236	41.94	41.94	83.89	1428	58
26389.43642	36491.03473	-124	49.08	49.08	98.16	1099	58
22929.23642	37500.73473	-340	35.44	35.44	70.89	2386	58
24837.23642	37276.83473	398	43.57	43.57	87.14	2117	58
15962.43642	37807.53473	71	18.89	18.89	37.77	5757	58
9471.33642	38305.13473	-259	16.20	16.20	32.40	7036	58
10053.53642	39056.33473	-302	37.63	37.63	75.27	2051	58
4137.93642	39984.93473	-85	42.74	42.74	85.49	1422	58
25688.13642	40198.73473	-325	61.14	61.14	122.27	1294	58
21426.75398	646.0068462	-182	25.86	25.86	51.72	4271	66
21855.25398	823.7068462	-188	15.45	15.45	30.90	4814	66
17446.75398	1197.706846	-193	41.07	41.07	82.14	1009	66
39309.65398	2011.906846	-36	36.62	36.62	73.24	1346	66
27530.75398	2396.906846	-258	32.24	32.24	64.48	2264	66
20200.35398	2618.606846	-336	10.36	10.36	20.72	13223	66
39338.75398	2829.806846	-294	19.29	19.29	38.57	7847	66
17432.45398	3636.306846	-190	41.19	41.19	82.38	1499	66
29663.75398	3712.106846	225	36.57	36.57	73.15	1980	66
23473.85398	3761.806846	383	11.45	11.45	22.89	18312	66
37344.35398	4560.406846	-303	57.32	57.32	114.64	1384	66
39949.55398	4625.306846	-251	67.54	67.54	135.08	1035	66
26795.55398	5045.806846	-273	22.51	22.51	45.03	5445	66
18421.85398	5945.206846	-280	18.30	18.30	36.60	4127	66
32734.55398	5920.706846	20	30.69	30.69	61.37	2623	66
17685.35398	7902.606846	-127	29.13	29.13	58.26	3616	66
20912.95398	8066.506846	-4	24.92	24.92	49.83	2507	66
19447.05398	9873.606846	-379	21.41	21.41	42.81	6002	66
23578.45398	10293.00685	-101	18.79	18.79	37.59	7276	66
36384.45398	10111.70685	-181	60.38	60.38	120.76	1094	66
9959.653977	10787.60685	1	41.52	41.52	83.04	1029	66
18145.05398	12325.60685	-13	41.40	41.40	82.80	2325	66
24886.35398	14681.90685	-194	29.37	29.37	58.73	2786	66
18793.15398	15586.30685	-227	43.36	43.36	86.71	1927	66
21600.15398	15792.00685	262	8.69	8.69	17.38	19267	66
40593.95398	16878.90685	-119	21.12	21.12	42.25	2607	66
38235.25398	17433.20685	-363	71.97	71.97	143.94	1201	66
24744.65398	17669.70685	124	20.42	20.42	40.84	5929	66
35687.55398	17710.30685	-48	23.34	23.34	46.68	3028	66
26085.85398	17720.40685	-139	62.38	62.38	124.77	1083	66
19872.95398	18294.90685	328	10.62	10.62	21.24	15445	66
10401.05398	19995.40685	-162	23.93	23.93	47.85	3013	66
26369.45398	19606.20685	271	55.44	55.44	110.87	1116	66
12442.25398	20043.70685	-58	23.74	23.74	47.48	2878	66
36579.75398	20154.20685	-284	72.98	72.98	145.96	1117	66
35936.95398	20520.00685	-253	64.15	64.15	128.30	1095	66
17172.85398	21003.00685	94	16.18	16.18	32.36	8846	66
37104.15398	22410.20685	-399	80.99	80.99	161.98	1171	66
33165.25398	22557.40685	26	49.83	49.83	99.66	1001	66
17217.85398	23500.80685	-196	36.01	36.01	72.02	2458	66
23743.75398	23881.70685	-369	39.07	39.07	78.14	3018	66
14000.65398	23874.80685	248	26.75	26.75	53.51	3503	66
21886.35398	23865.40685	-28	48.04	48.04	96.08	1135	66
12739.25398	24293.70685	304	23.64	23.64	47.29	5359	66
11196.95398	25572.80685	-215	53.15	53.15	106.30	1372	66
5474.053977	26086.10685	20	31.79	31.79	63.59	1936	66
33081.35398	26336.00685	175	27.13	27.13	54.26	3007	66
6794.953977	26644.70685	-218	36.86	36.86	73.71	2317	66
11839.35398	26637.00685	-219	56.54	56.54	113.09	1568	66
16882.85398	26742.40685	-314	23.01	23.01	46.02	5153	66
9741.153977	26952.00685	-148	53.48	53.48	106.96	1295	66
10402.85398	27176.30685	-104	21.88	21.88	43.76	4088	66
12165.65398	28026.80685	142	11.59	11.59	23.17	6333	66
8712.653977	28787.00685	-224	38.67	38.67	77.34	2153	66
7559.053977	29467.20685	-234	31.58	31.58	63.16	2028	66
11070.25398	30136.40685	-222	13.66	13.66	27.32	12952	66
33940.45398	31653.40685	135	48.44	48.44	96.88	1091	66
10986.65398	31796.60685	10	29.70	29.70	59.39	1984	66
15870.75398	33194.40685	-313	44.96	44.96	89.91	1818	66
26511.05398	35927.20685	-60	32.15	32.15	64.29	1874	66
3846.753977	36249.00685	-36	36.10	36.10	72.20	1329	66
9475.553977	37111.50685	-276	53.41	53.41	106.82	1565	66
14822.65398	39128.10685	-3	27.06	27.06	54.12	2454	66
11205.15398	39524.50685	-197	22.98	22.98	45.97	4570	66
35667.37154	1011.378959	60	32.76	32.76	65.52	2802	74
32243.27154	1755.478959	120	27.34	27.34	54.68	1560	74
32496.37154	3142.578959	183	46.13	46.13	92.27	1006	74
23610.27154	4643.578959	-367	37.94	37.94	75.88	2416	74
24203.37154	7119.078959	219	20.25	20.25	40.51	3503	74
27011.07154	7202.278959	337	22.58	22.58	45.17	5145	74
34635.07154	7700.978959	-393	73.19	73.19	146.39	1233	74
18722.97154	7946.778959	-236	12.98	12.98	25.95	10513	74
28735.27154	9997.378959	371	66.53	66.53	133.06	1282	74
40706.97154	9882.378959	-312	31.93	31.93	63.87	2768	74
40474.57154	11515.97896	-288	37.40	37.40	74.79	2657	74
2615.671535	12032.57896	-331	52.09	52.09	104.19	1212	74
17994.27154	12236.77896	-270	12.55	12.55	25.10	13503	74
9405.571535	12641.27896	15	41.59	41.59	83.18	1650	74
23286.97154	12837.17896	107	27.74	27.74	55.48	2351	74
21968.27154	12988.57896	-102	26.75	26.75	53.51	2779	74
16432.17154	13428.27896	-12	35.89	35.89	71.78	2511	74
32179.47154	13870.67896	373	50.21	50.21	100.42	1689	74
28106.87154	15038.27896	-17	50.14	50.14	100.28	1034	74
19639.67154	16203.97896	224	30.90	30.90	61.80	2177	74
37877.87154	16237.67896	-279	44.58	44.58	89.16	2149	74
26359.47154	16882.27896	74	60.05	60.05	120.11	1179	74
26945.67154	17277.87896	-157	17.97	17.97	35.94	7640	74
16818.37154	17740.17896	161	15.83	15.83	31.65	7749	74
13719.87154	17871.87896	43	23.20	23.20	46.39	2900	74
17224.77154	19109.27896	-127	35.47	35.47	70.93	2080	74
11338.97154	19238.77896	222	24.56	24.56	49.13	3157	74
17694.47154	19602.87896	-45	29.01	29.01	58.03	3205	74
21308.27154	19497.47896	175	40.86	40.86	81.72	1360	74
9565.171535	19907.97896	-106	28.50	28.50	56.99	2716	74
29537.87154	21074.97896	-286	54.35	54.35	108.71	1328	74
21137.67154	21344.17896	327	24.14	24.14	48.28	5334	74
15326.77154	21952.47896	310	14.27	14.27	28.54	7744	74
10522.57154	23524.17896	-164	63.09	63.09	126.18	1357	74
20107.57154	23796.17896	-160	28.42	28.42	56.85	2606	74
14410.27154	24055.97896	287	25.32	25.32	50.63	3009	74
11097.27154	24879.87896	29	47.62	47.62	95.24	1054	74
19670.97154	24857.77896	-89	39.33	39.33	78.66	2226	74
20999.47154	25051.77896	329	77.48	77.48	154.96	1324	74
11009.67154	25715.87896	4	13.09	13.09	26.19	7519	74
14506.87154	25868.17896	214	55.11	55.11	110.21	1267	74
19534.97154	27062.17896	186	36.81	36.81	73.62	2562	74
12440.47154	27335.37896	-46	28.12	28.12	56.24	2611	74
38590.67154	27860.47896	18	32.08	32.08	64.15	2306	74
24444.87154	28018.57896	127	28.19	28.19	56.38	2016	74
10249.17154	28156.57896	-311	62.97	62.97	125.95	1287	74
14343.27154	28118.37896	-94	30.07	30.07	60.15	2476	74
17290.07154	28125.37896	-134	36.08	36.08	72.16	1905	74
22242.17154	28609.77896	44	40.65	40.65	81.29	1318	74
24092.87154	28963.37896	-215	56.90	56.90	113.79	1446	74
4637.871535	29883.57896	-328	46.75	46.75	93.49	1643	74
6233.471535	29784.57896	-127	50.04	50.04	100.09	1046	74
26747.57154	30883.87896	-160	42.20	42.20	84.40	1925	74
28421.67154	30920.47896	1	22.35	22.35	44.70	4101	74
28124.47154	32169.27896	220	25.62	25.62	51.24	2527	74
30362.57154	32270.37896	113	25.69	25.69	51.39	2103	74
22110.87154	34620.27896	-352	36.60	36.60	73.19	2991	74
22788.47154	34728.27896	75	28.17	28.17	56.33	1703	74
28194.17154	34974.87896	-2	20.11	20.11	40.22	3000	74
20088.87154	35028.67896	-299	21.43	21.43	42.86	4922	74
6535.371535	36695.17896	113	40.36	40.36	80.73	1932	74
12038.27154	36563.57896	250	26.16	26.16	52.33	3431	74
22875.37154	36705.97896	-106	38.57	38.57	77.15	1827	74
23269.47154	38022.27896	12	33.06	33.06	66.13	1504	74
21422.87154	39316.47896	-171	30.03	30.03	60.05	1470	74
13011.17154	39504.67896	-142	25.58	25.58	51.15	3181	74
6619.771535	40175.87896	-378	39.75	39.75	79.50	2185	74
37890.48909	1806.951073	-87	49.48	49.48	98.96	1007	82
21973.68909	4376.851073	-260	24.82	24.82	49.64	2921	82
33515.28909	4281.851073	169	39.80	39.80	79.60	1320	82
30420.78909	5697.751073	337	61.63	61.63	123.26	1292	82
26484.88909	6343.751073	-106	51.24	51.24	102.49	1284	82
30768.08909	6894.451073	6	37.94	37.94	75.88	1172	82
27816.38909	7458.151073	82	16.41	16.41	32.83	3558	82
21477.68909	8385.351073	-123	38.39	38.39	76.77	1759	82
18299.28909	8709.151073	-78	25.62	25.62	51.24	2589	82
29788.68909	8972.751073	241	47.10	47.10	94.20	1107	82
11070.08909	10058.45107	-196	45.64	45.64	91.28	1225	82
19975.38909	11360.75107	143	15.19	15.19	30.38	6722	82
15171.88909	13125.85107	-209	19.45	19.45	38.90	5463	82
21810.68909	13789.25107	-79	14.01	14.01	28.02	7055	82
15770.98909	14710.15107	-399	14.60	14.60	29.20	8608	82
30440.98909	15344.75107	-201	33.56	33.56	67.12	2109	82
9881.589093	15656.75107	-92	36.88	36.88	73.76	1226	82
26789.58909	15469.75107	-351	41.00	41.00	82.00	2387	82
12261.28909	17332.55107	-150	32.08	32.08	64.15	1811	82
18535.88909	17663.35107	-380	30.05	30.05	60.10	4487	82
19097.38909	19612.55107	212	55.58	55.58	111.16	1257	82
10442.58909	19921.15107	-288	41.31	41.31	82.61	2162	82
34995.68909	22213.45107	224	48.09	48.09	96.18	1022	82
23188.18909	22950.65107	354	43.76	43.76	87.51	2195	82
9726.489093	23557.85107	-191	24.12	24.12	48.23	2926	82
15770.28909	25114.25107	329	12.43	12.43	24.87	13639	82
17156.68909	25797.05107	-58	43.14	43.14	86.29	1686	82
24288.28909	26073.75107	-264	46.70	46.70	93.40	1944	82
28198.38909	27505.95107	386	42.11	42.11	84.21	2106	82
10386.78909	28358.65107	318	23.24	23.24	46.49	5974	82
37087.28909	29444.75107	334	74.11	74.11	148.22	1059	82
13118.18909	29501.05107	-210	72.96	72.96	145.92	1111	82
19601.08909	29549.85107	-133	69.14	69.14	138.29	1083	82
24711.58909	30649.05107	-87	51.17	51.17	102.35	1236	82
18664.68909	31251.35107	-188	28.94	28.94	57.89	4203	82
6876.589093	31764.25107	275	60.83	60.83	121.66	1251	82
18362.88909	32390.75107	273	26.07	26.07	52.14	3015	82
26014.88909	33683.85107	-175	45.36	45.36	90.71	1731	82
21521.98909	34358.05107	25	27.74	27.74	55.48	2404	82
26268.48909	34729.75107	339	52.82	52.82	105.65	2250	82
27339.68909	36228.55107	10	24.09	24.09	48.18	2925	82
14974.18909	36587.15107	-383	99.12	99.12	198.24	1070	82
17178.18909	36818.45107	-118	19.38	19.38	38.76	5611	82
18926.98909	37023.45107	278	33.30	33.30	66.60	1936	82
18884.38909	38974.05107	102	43.31	43.31	86.62	1178	82
4326.189093	40455.45107	79	41.19	41.19	82.38	1156	82
35621.50665	1086.123186	33	17.76	17.76	35.51	5756	90
20542.80665	1356.023186	-52	21.74	21.74	43.47	2243	90
27987.70665	2580.323186	148	32.85	32.85	65.70	1732	90
29703.10665	3533.023186	177	38.22	38.22	76.44	1735	90
25878.20665	3826.023186	-223	51.62	51.62	103.24	1383	90
36474.20665	4908.623186	-269	21.12	21.12	42.25	7111	90
40907.60665	5082.023186	-383	42.72	42.72	85.44	2374	90
22453.30665	5365.523186	-235	37.63	37.63	75.27	1639	90
6731.106651	6176.123186	372	48.11	48.11	96.23	1193	90
27157.00665	7231.623186	268	18.49	18.49	36.97	7319	90
22621.80665	8568.723186	-292	36.46	36.46	72.91	2698	90
16360.10665	9921.523186	-271	22.82	22.82	45.64	5483	90
14872.80665	11704.02319	-167	49.29	49.29	98.58	1633	90
22243.00665	11777.22319	-171	33.09	33.09	66.18	2227	90
23139.70665	13190.12319	43	21.01	21.01	42.01	2179	90
17495.10665	14328.02319	85	27.46	27.46	54.92	1968	90
13473.10665	15049.22319	48	63.96	63.96	127.92	1114	90
40186.90665	15392.32319	-313	63.89	63.89	127.78	1239	90
29883.40665	17654.02319	342	70.60	70.60	141.21	1155	90
22231.60665	18504.12319	223	48.82	48.82	97.64	1263	90
24656.00665	18763.12319	-172	35.87	35.87	71.73	2176	90
30203.70665	19123.32319	-81	55.63	55.63	111.25	1004	90
28490.00665	19756.22319	378	15.52	15.52	31.04	12159	90
10804.10665	20612.12319	-49	20.72	20.72	41.45	3226	90
28752.10665	21144.02319	-318	59.04	59.04	118.08	1463	90
25499.10665	21485.82319	-184	52.23	52.23	104.47	1036	90
7655.406651	22840.02319	-268	43.24	43.24	86.48	2004	90
29222.20665	22997.32319	345	47.97	47.97	95.94	1591	90
23864.50665	23683.12319	-61	32.90	32.90	65.80	2534	90
37820.50665	23783.22319	171	50.96	50.96	101.92	1002	90
18888.30665	25389.32319	-133	23.36	23.36	46.72	4738	90
12349.10665	26060.62319	19	22.14	22.14	44.27	4251	90
14467.50665	27966.52319	254	44.67	44.67	89.35	1376	90
35405.80665	27954.32319	376	53.39	53.39	106.78	1424	90
23376.30665	28498.12319	95	32.88	32.88	65.75	2164	90
18741.30665	28844.82319	253	45.95	45.95	91.89	1786	90
10183.30665	29635.42319	335	52.73	52.73	105.46	1701	90
23149.50665	29697.32319	-295	49.55	49.55	99.10	1681	90
21398.40665	29779.62319	-51	58.31	58.31	116.62	1116	90
11483.20665	30244.82319	8	25.10	25.10	50.21	2301	90
22539.30665	30586.52319	-132	26.38	26.38	52.75	2434	90
25585.60665	30799.42319	-232	23.03	23.03	46.06	5079	90
19450.20665	31388.62319	71	38.36	38.36	76.73	1700	90
12197.30665	32875.82319	-81	13.54	13.54	27.08	9438	90
14951.50665	32886.12319	-122	40.65	40.65	81.29	2197	90
7156.206651	33685.72319	-15	38.86	38.86	77.72	1568	90
19875.70665	34169.02319	-319	25.29	25.29	50.59	3488	90
22669.60665	34621.12319	-86	29.08	29.08	58.17	2051	90
20893.20665	35225.12319	105	47.83	47.83	95.66	1152	90
18347.50665	35333.72319	-193	41.71	41.71	83.41	1742	90
25615.10665	36988.42319	-344	37.44	37.44	74.89	3769	90
25592.30665	37132.22319	-266	35.00	35.00	69.99	2220	90
21731.80665	38331.92319	-275	31.65	31.65	63.30	2068	90
23035.00665	38092.12319	-91	45.26	45.26	90.53	1016	90
27013.12421	473.795299	-297	42.70	42.70	85.39	1877	98
20588.02421	1463.095299	-122	27.27	27.27	54.54	2089	98
25573.62421	3502.695299	71	15.47	15.47	30.94	6693	98
30508.22421	4400.695299	32	12.55	12.55	25.10	8240	98
30731.52421	4460.695299	321	25.10	25.10	50.21	3385	98
32358.92421	4734.295299	-163	34.15	34.15	68.30	1900	98
21753.62421	6335.295299	-370	17.33	17.33	34.67	5590	98
21478.62421	7591.895299	-216	13.85	13.85	27.69	6517	98
20855.22421	7920.795299	-355	15.02	15.02	30.05	7148	98
29548.42421	10552.2953	251	49.55	49.55	99.10	1583	98
16741.82421	11211.4953	26	25.27	25.27	50.54	1908	98
39617.12421	12072.8953	-389	60.50	60.50	121.00	1613	98
14874.02421	12582.7953	-257	70.01	70.01	140.03	1305	98
32009.82421	12786.3953	-230	27.27	27.27	54.54	2672	98
20014.72421	13629.9953	226	32.36	32.36	64.72	2172	98
18661.12421	13647.1953	-282	37.07	37.07	74.14	2481	98
10727.52421	14655.5953	-317	26.14	26.14	52.28	4950	98
14006.02421	15726.0953	344	13.12	13.12	26.23	8833	98
21478.02421	15902.7953	252	27.06	27.06	54.12	2555	98
6725.824209	16251.2953	398	53.65	53.65	107.29	1966	98
39368.12421	16620.5953	-365	48.07	48.07	96.13	1740	98
21515.82421	17006.3953	187	35.18	35.18	70.37	1437	98
23157.62421	17032.4953	34	32.45	32.45	64.90	2013	98
22967.42421	17756.5953	-68	52.59	52.59	105.17	1137	98
36769.22421	17768.2953	-396	48.72	48.72	97.45	2431	98
40440.42421	17596.8953	19	47.38	47.38	94.77	1367	98
20127.12421	19192.1953	11	37.30	37.30	74.61	1415	98
34341.52421	19999.5953	236	39.07	39.07	78.14	1964	98
11680.92421	20727.8953	-207	28.26	28.26	56.52	2360	98
12822.02421	21177.9953	186	28.47	28.47	56.94	2602	98
6251.024209	22020.8953	-310	83.30	83.30	166.59	1087	98
27880.12421	22511.9953	-347	59.32	59.32	118.64	1455	98
39036.52421	22984.0953	-174	58.97	58.97	117.94	1104	98
14597.72421	23247.0953	56	29.13	29.13	58.26	3587	98
18375.82421	23586.9953	-80	42.65	42.65	85.30	2058	98
12784.92421	24185.2953	398	27.79	27.79	55.58	5604	98
39951.82421	25295.0953	371	69.78	69.78	139.56	1022	98
10367.92421	26070.9953	-390	39.21	39.21	78.42	2885	98
30865.42421	26319.5953	-213	31.06	31.06	62.12	2525	98
20986.42421	27864.7953	-197	31.51	31.51	63.02	2171	98
32392.22421	27927.4953	44	34.43	34.43	68.86	1238	98
22051.92421	27995.4953	225	27.62	27.62	55.25	5015	98
12217.12421	28840.8953	-259	21.97	21.97	43.94	5028	98
18767.02421	29680.9953	215	26.64	26.64	53.27	3521	98
33429.22421	30253.8953	-41	24.37	24.37	48.75	2867	98
11112.62421	30821.0953	260	68.27	68.27	136.54	1049	98
31973.82421	31012.2953	331	76.68	76.68	153.36	1176	98
13525.12421	31573.4953	184	29.81	29.81	59.63	2727	98
5235.724209	33266.6953	188	33.51	33.51	67.02	1469	98
21274.22421	33455.2953	-278	20.72	20.72	41.45	6559	98
7318.024209	33587.9953	-236	32.24	32.24	64.48	1936	98
22105.62421	34462.5953	-154	39.40	39.40	78.80	1519	98
2278.724209	36482.1953	-90	32.26	32.26	64.53	1393	98
22867.32421	37335.0953	-271	50.11	50.11	100.23	1340	98
24614.52421	37950.2953	13	47.81	47.81	95.61	1034	98
11469.82421	38058.8953	221	48.32	48.32	96.65	1259	98
4494.024209	38345.6953	-170	44.70	44.70	89.40	1413	98
3148.724209	38890.1953	-154	46.65	46.65	93.31	1153	98
12985.72421	39848.1953	64	45.95	45.95	91.89	1053	98
33574.64177	236.5674122	350.957	27.46	27.46	54.92	3230	106
17625.74177	1794.467412	317.957	41.47	41.47	82.94	1411	106
34514.14177	1707.267412	-182.043	23.48	23.48	46.96	3591	106
21849.24177	2479.067412	-309.043	12.25	12.25	24.49	9494	106
32243.84177	2999.667412	366.957	67.64	67.64	135.27	1227	106
25770.14177	4398.667412	-225.043	60.08	60.08	120.15	1109	106
33708.24177	4258.667412	350.957	37.42	37.42	74.84	2149	106
32306.74177	4616.767412	-184.043	42.39	42.39	84.78	1440	106
25553.04177	4928.367412	-111.043	10.55	10.55	21.10	14545	106
23650.74177	5332.167412	39.9569	50.63	50.63	101.27	1190	106
22937.34177	6317.367412	180.957	9.21	9.21	18.42	11885	106
39903.44177	6607.967412	-18.0431	28.35	28.35	56.71	1868	106
21291.74177	6985.867412	-77.0431	24.96	24.96	49.93	2117	106
32958.74177	7080.667412	71.9569	54.92	54.92	109.84	1489	106
26766.74177	8426.967412	-1.04307	35.21	35.21	70.41	1755	106
39669.94177	8515.267412	-305.043	34.59	34.59	69.19	2487	106
19978.04177	9117.467412	-14.0431	15.45	15.45	30.90	9325	106
18892.54177	9781.067412	62.9569	21.03	21.03	42.06	5639	106
35358.84177	10390.46741	-141.043	48.30	48.30	96.60	1265	106
15518.54177	10947.86741	-303.043	17.14	17.14	34.29	5372	106
23623.94177	11018.76741	331.957	19.24	19.24	38.48	6235	106
11605.64177	15030.36741	-225.043	46.96	46.96	93.92	1369	106
9554.141767	14809.26741	-324.043	30.85	30.85	61.70	3020	106
30964.14177	15670.16741	-2.04307	29.41	29.41	58.83	2452	106
38614.24177	15877.86741	61.9569	26.68	26.68	53.36	1676	106
29808.54177	18073.86741	-70.0431	29.11	29.11	58.22	3031	106
8404.441767	21738.16741	-186.043	73.83	73.83	147.66	1048	106
9873.241767	21909.86741	-354.043	12.55	12.55	25.10	12834	106
39667.24177	22243.06741	-189.043	56.14	56.14	112.29	1190	106
16370.14177	22286.46741	-170.043	32.92	32.92	65.85	2414	106
8653.541767	23125.16741	-191.043	18.39	18.39	36.79	7133	106
18788.24177	23287.76741	332.957	31.23	31.23	62.45	3230	106
33172.84177	23700.76741	-250.043	46.70	46.70	93.40	1473	106
11926.34177	24371.56741	-260.043	32.92	32.92	65.85	2535	106
8140.141767	25924.86741	-113.043	13.59	13.59	27.18	9264	106
14647.34177	26815.56741	-211.043	48.18	48.18	96.37	2075	106
15778.04177	26970.16741	-110.043	20.14	20.14	40.27	3986	106
14216.64177	28312.76741	-59.0431	14.15	14.15	28.31	8738	106
15320.04177	29290.26741	267.957	18.68	18.68	37.35	5334	106
29480.24177	29470.46741	-219.043	37.21	37.21	74.42	1720	106
25475.24177	30757.86741	207.957	31.35	31.35	62.69	2391	106
31019.64177	30858.56741	-327.043	32.12	32.12	64.24	3390	106
21573.04177	31905.96741	46.9569	37.40	37.40	74.79	1370	106
20417.44177	32322.66741	15.9569	28.42	28.42	56.85	1867	106
26887.74177	32532.66741	-220.043	49.17	49.17	98.34	1292	106
12953.44177	33468.76741	-191.043	45.83	45.83	91.66	1316	106
22444.64177	35411.46741	114.957	31.42	31.42	62.83	2027	106
13744.64177	35760.46741	-173.043	24.66	24.66	49.31	4088	106
10904.74177	36424.76741	-330.043	38.98	38.98	77.95	2029	106
3845.641767	36303.96741	-275.043	39.42	39.42	78.85	2297	106
8320.441767	37507.16741	-138.043	25.39	25.39	50.77	2241	106
20980.54177	37567.56741	-234.043	35.54	35.54	71.07	1448	106
9485.641767	38265.36741	-177.043	31.02	31.02	62.03	1751	106
6364.041767	38451.06741	44.9569	37.77	37.77	75.55	1524	106
3344.941767	39847.86741	106.957	40.86	40.86	81.72	1069	106
33100.85933	353.4395253	51.8421	30.71	30.71	61.42	1736	114
38010.65933	1721.739525	277.842	22.11	22.11	44.23	4837	114
27209.65933	2040.939525	312.842	30.71	30.71	61.42	2509	114
36943.25933	2564.139525	151.842	14.48	14.48	28.97	8002	114
25111.25933	2915.439525	60.8421	46.72	46.72	93.45	1217	114
34892.05933	4801.339525	-199.158	54.54	54.54	109.08	1230	114
25573.65933	4973.739525	-195.158	17.54	17.54	35.09	6980	114
37599.65933	5538.239525	236.842	36.36	36.36	72.72	1788	114
38568.95933	5854.839525	54.8421	34.76	34.76	69.52	1586	114
21013.15933	6609.839525	-241.158	17.80	17.80	35.61	4088	114
28821.45933	6978.739525	-102.158	22.77	22.77	45.55	2987	114
30430.95933	6940.539525	-242.158	40.72	40.72	81.44	1755	114
21485.05933	7423.339525	-157.158	13.14	13.14	26.28	6414	114
17201.25933	8820.039525	31.8421	23.60	23.60	47.19	2521	114
18603.35933	9261.439525	-151.158	74.51	74.51	149.02	1114	114
19501.25933	10119.53953	-308.158	23.36	23.36	46.72	6665	114
14869.95933	11276.33953	-138.158	19.38	19.38	38.76	2922	114
15995.35933	12278.03953	316.842	23.67	23.67	47.34	5323	114
19704.75933	13543.63953	371.842	26.96	26.96	53.93	4016	114
14830.65933	13843.83953	247.842	19.24	19.24	38.48	8440	114
11445.45933	14436.93953	-222.158	22.04	22.04	44.09	5363	114
17490.75933	14399.53953	-226.158	32.50	32.50	65.00	3599	114
22058.15933	14884.23953	-122.158	20.49	20.49	40.98	4135	114
28433.55933	15155.83953	-33.1579	46.16	46.16	92.32	1046	114
28954.85933	15848.53953	-341.158	36.74	36.74	73.48	2280	114
21170.35933	16971.23953	60.8421	64.72	64.72	129.43	1054	114
19992.35933	17331.43953	-63.1579	23.62	23.62	47.24	3881	114
25667.85933	17740.23953	-102.158	38.39	38.39	76.77	1973	114
11580.45933	18482.83953	-387.158	51.53	51.53	103.05	1947	114
19826.55933	18418.23953	30.8421	29.84	29.84	59.68	2108	114
14602.35933	18530.43953	-302.158	19.85	19.85	39.71	4918	114
13595.35933	19024.13953	-263.158	11.87	11.87	23.74	8534	114
9263.659325	19197.23953	-194.158	33.28	33.28	66.55	1873	114
15623.25933	19207.13953	-112.158	19.41	19.41	38.81	5167	114
34170.15933	20051.53953	166.842	31.20	31.20	62.41	1792	114
12116.85933	20368.23953	-25.1579	12.51	12.51	25.01	7874	114
29869.55933	21038.73953	-142.158	38.29	38.29	76.58	1673	114
13597.65933	21632.23953	-340.158	31.46	31.46	62.93	3879	114
10815.15933	21897.53953	-317.158	17.26	17.26	34.52	6020	114
40828.65933	22233.43953	-30.1579	17.26	17.26	34.52	4161	114
14857.25933	22308.13953	-139.158	12.65	12.65	25.29	12764	114
15542.75933	22599.83953	-61.1579	17.52	17.52	35.04	5702	114
13050.05933	22902.93953	263.842	10.08	10.08	20.16	17382	114
8646.559325	23081.83953	-108.158	23.53	23.53	47.05	2664	114
11160.45933	23850.13953	-5.15792	9.14	9.14	18.27	15593	114
7345.659325	24434.63953	-220.158	31.77	31.77	63.54	1879	114
34711.85933	24696.93953	-74.1579	45.36	45.36	90.71	1077	114
17561.95933	25665.93953	101.842	50.33	50.33	100.65	1051	114
25764.75933	26153.13953	-30.1579	34.62	34.62	69.24	1787	114
26618.95933	26134.33953	-286.158	28.02	28.02	56.05	3364	114
23621.15933	26439.13953	-12.1579	31.20	31.20	62.41	2299	114
11002.35933	26557.03953	341.842	35.89	35.89	71.78	2161	114
18769.55933	26797.53953	-23.1579	14.04	14.04	28.07	7827	114
15894.05933	26913.53953	274.842	23.46	23.46	46.91	4142	114
4618.259325	27107.43953	-337.158	63.16	63.16	126.32	1163	114
31126.75933	28117.63953	-369.158	64.10	64.10	128.21	1351	114
37228.55933	28289.23953	130.842	51.48	51.48	102.96	1049	114
7169.559325	28590.83953	-271.158	57.98	57.98	115.96	1356	114
33564.25933	29469.63953	-2.15792	39.47	39.47	78.94	1205	114
9398.959325	30542.93953	87.8421	22.58	22.58	45.17	3076	114
13924.95933	30673.83953	-337.158	53.34	53.34	106.68	1638	114
22091.95933	32222.93953	-122.158	60.59	60.59	121.19	1138	114
9074.359325	32534.63953	-55.1579	26.85	26.85	53.69	2220	114
12144.05933	32872.33953	-45.1579	23.83	23.83	47.67	3448	114
22562.35933	33001.93953	117.842	23.27	23.27	46.53	3340	114
12610.35933	34177.13953	96.8421	37.14	37.14	74.28	1069	114
13431.85933	34545.63953	2.84208	21.90	21.90	43.80	4769	114
28038.75933	35024.73953	57.8421	8.74	8.74	17.47	15379	114
18987.95933	39124.63953	245.842	36.20	36.20	72.39	1327	114
26319.05933	39178.73953	-241.158	38.55	38.55	77.10	1815	114
6114.659325	39674.53953	-270.158	49.50	49.50	99.00	1348	114
23729.57688	834.5116385	-202.273	10.10	10.10	20.21	8892	122
35644.27688	1074.511639	-280.273	23.15	23.15	46.30	7866	122
11605.97688	2445.911639	-62.2728	41.61	41.61	83.23	1091	122
22066.57688	2762.011639	-135.273	40.46	40.46	80.92	1052	122
25930.57688	3957.511639	-229.273	43.36	43.36	86.71	1553	122
24031.87688	7176.811639	-250.273	35.28	35.28	70.56	2533	122
32059.77688	7243.411639	167.727	32.59	32.59	65.19	1402	122
33552.07688	8624.911639	-70.2728	37.80	37.80	75.60	1302	122
19609.67688	10338.61164	209.727	11.37	11.37	22.75	11392	122
17271.87688	13282.11164	-127.273	34.24	34.24	68.48	3287	122
2822.476883	13321.61164	-209.273	35.02	35.02	70.04	1687	122
8044.176883	14869.71164	-71.2728	40.84	40.84	81.67	1505	122
38566.27688	16041.91164	17.7272	20.94	20.94	41.87	6544	122
13489.27688	16722.11164	-360.273	30.83	30.83	61.65	3141	122
16693.07688	18256.41164	-320.273	81.32	81.32	162.64	1180	122
11877.87688	19229.51164	45.7272	34.52	34.52	69.05	1528	122
8045.476883	19856.11164	-193.273	32.03	32.03	64.06	3438	122
19319.27688	20442.71164	-238.273	48.11	48.11	96.23	1964	122
10915.87688	20921.21164	-398.273	22.49	22.49	44.98	4885	122
30236.37688	21141.51164	237.727	23.43	23.43	46.86	4319	122
8545.176883	21541.91164	-252.273	16.91	16.91	33.82	4432	122
17264.77688	21668.51164	374.727	13.66	13.66	27.32	14300	122
16372.97688	21934.21164	166.727	9.42	9.42	18.84	21570	122
6317.676883	22529.21164	-336.273	19.99	19.99	39.99	6494	122
21082.77688	22610.91164	-263.273	57.34	57.34	114.69	1372	122
16707.27688	24586.21164	-119.273	9.47	9.47	18.93	15514	122
12034.07688	25048.51164	28.7272	17.69	17.69	35.37	4767	122
13338.77688	25180.71164	-64.2728	44.44	44.44	88.88	1779	122
29978.37688	25248.51164	-45.2728	53.36	53.36	106.73	1132	122
10956.47688	25672.91164	-393.273	55.30	55.30	110.59	2124	122
24337.37688	26100.51164	64.7272	13.92	13.92	27.84	7549	122
11884.67688	26797.91164	-319.273	27.53	27.53	55.06	3764	122
21352.77688	28062.91164	-312.273	43.97	43.97	87.94	3600	122
17368.47688	27952.61164	-317.273	30.73	30.73	61.47	3304	122
13274.57688	28272.31164	183.727	16.81	16.81	33.63	5752	122
17150.17688	29635.81164	-124.273	38.43	38.43	76.87	2273	122
22304.47688	29661.51164	-257.273	78.80	78.80	157.60	1236	122
6340.176883	29974.21164	-186.273	52.40	52.40	104.80	1181	122
15214.47688	31129.81164	202.727	37.21	37.21	74.42	1432	122
19350.97688	31472.01164	-90.2728	24.68	24.68	49.36	2298	122
32939.57688	31953.71164	-61.2728	28.99	28.99	57.98	2114	122
28277.47688	34226.31164	-202.273	28.31	28.31	56.61	2514	122
23679.57688	34354.41164	-244.273	45.99	45.99	91.99	1321	122
9495.076883	35930.61164	204.727	23.20	23.20	46.39	3387	122
28225.17688	35852.21164	-342.273	39.92	39.92	79.83	2343	122
5128.176883	37315.71164	-19.2728	23.55	23.55	47.10	3399	122
8273.976883	37434.81164	-202.273	12.81	12.81	25.62	12478	122
23329.37688	38054.41164	15.7272	19.03	19.03	38.06	2864	122
26315.59444	336.0837517	-180.388	11.82	11.82	23.64	8729	130
40431.59444	479.6837517	-192.388	43.47	43.47	86.95	1272	130
34078.39444	2428.783752	294.612	56.50	56.50	112.99	1037	130
37996.29444	2642.083752	365.612	44.04	44.04	88.08	1737	130
26768.49444	2955.883752	-103.388	47.41	47.41	94.81	1134	130
23039.99444	4329.983752	168.612	18.65	18.65	37.30	4626	130
30403.89444	4470.183752	-338.388	55.55	55.55	111.11	1559	130
28770.89444	5307.583752	-55.3876	15.92	15.92	31.84	7342	130
33961.49444	5794.083752	-196.388	32.88	32.88	65.75	1533	130
20397.69444	6641.983752	-124.388	15.47	15.47	30.94	5324	130
36740.09444	6912.083752	46.6124	37.68	37.68	75.36	1135	130
32188.89444	7928.983752	-224.388	24.70	24.70	49.41	2470	130
26090.79444	9667.183752	-9.38762	25.55	25.55	51.10	1772	130
36291.89444	10004.58375	-335.388	45.38	45.38	90.76	1745	130
38233.89444	9959.283752	-31.3876	33.49	33.49	66.98	1453	130
36277.69444	12622.78375	264.612	41.17	41.17	82.33	1972	130
26793.49444	13428.88375	356.612	39.82	39.82	79.65	1961	130
8193.294441	14004.78375	-175.388	49.55	49.55	99.10	1078	130
22327.39444	14056.18375	115.612	24.99	24.99	49.97	3034	130
19052.49444	14780.48375	-268.388	25.08	25.08	50.16	3657	130
5944.294441	15537.88375	-323.388	70.60	70.60	141.21	1047	130
17877.19444	15851.68375	19.6124	51.15	51.15	102.30	1129	130
18771.49444	15790.38375	170.612	23.03	23.03	46.06	3664	130
20427.99444	15838.48375	-189.388	52.00	52.00	104.00	1231	130
30205.29444	15976.78375	-24.3876	43.71	43.71	87.42	1798	130
26854.09444	16332.58375	-324.388	34.34	34.34	68.67	2714	130
38354.59444	16474.68375	-207.388	54.75	54.75	109.51	1191	130
17230.49444	16899.88375	118.612	26.80	26.80	53.60	2465	130
30368.19444	17482.48375	-395.388	45.85	45.85	91.70	2011	130
22417.09444	18797.08375	331.612	28.54	28.54	57.09	3498	130
17161.19444	19577.58375	-120.388	31.04	31.04	62.08	2399	130
33474.09444	20304.08375	-240.388	69.64	69.64	139.27	1117	130
23560.09444	21640.88375	-73.3876	23.83	23.83	47.67	3577	130
36065.59444	21805.58375	-76.3876	46.79	46.79	93.59	1113	130
27837.69444	23079.48375	163.612	33.23	33.23	66.46	2036	130
19574.69444	23353.78375	231.612	24.47	24.47	48.94	3292	130
14477.09444	24043.38375	215.612	12.88	12.88	25.76	13130	130
33737.99444	23786.48375	-321.388	23.81	23.81	47.62	6622	130
25981.59444	24636.58375	178.612	27.44	27.44	54.87	1965	130
15097.49444	25139.58375	85.6124	24.52	24.52	49.03	3964	130
34710.79444	25642.98375	246.612	30.24	30.24	60.48	2871	130
16327.79444	26075.58375	-45.3876	48.63	48.63	97.26	1604	130
15457.89444	27140.48375	-267.388	29.08	29.08	58.17	3147	130
5348.494441	27836.48375	-247.388	63.37	63.37	126.75	1015	130
10236.39444	28371.88375	-71.3876	26.94	26.94	53.88	2084	130
33227.09444	28695.48375	-178.388	36.29	36.29	72.58	1735	130
16100.19444	29532.38375	144.612	36.10	36.10	72.20	1887	130
25461.09444	29545.88375	-152.388	49.20	49.20	98.39	1292	130
30417.79444	31469.98375	-135.388	47.52	47.52	95.05	1381	130
31516.29444	31362.58375	-307.388	37.59	37.59	75.17	2315	130
13358.89444	31561.58375	364.612	21.27	21.27	42.53	5841	130
15071.59444	31986.18375	-63.3876	40.08	40.08	80.16	1554	130
23018.59444	32109.38375	6.61238	45.64	45.64	91.28	1150	130
24224.49444	33000.88375	-330.388	24.70	24.70	49.41	3577	130
14959.89444	33205.88375	357.612	70.30	70.30	140.59	1125	130
11552.59444	36473.58375	326.612	47.52	47.52	95.05	1404	130
26842.19444	37345.08375	256.612	34.05	34.05	68.11	1869	130
3805.794441	37591.88375	-2.38762	28.10	28.10	56.19	1393	130
27584.89444	37771.58375	-51.3876	43.50	43.50	86.99	1058	130
21962.99444	39561.08375	217.612	39.45	39.45	78.89	1039	130
26307.112	395.7558649	-212.502	14.53	14.53	29.06	5742	138
28225.512	2590.755865	210.498	11.47	11.47	22.94	11164	138
23433.612	3916.555865	-110.502	26.56	26.56	53.13	1859	138
38151.712	3931.555865	97.4975	18.20	18.20	36.41	5481	138
39704.012	4068.655865	15.4975	36.36	36.36	72.72	1416	138
24328.612	6550.455865	-262.502	13.59	13.59	27.18	9071	138
17681.912	8256.355865	-277.502	13.28	13.28	26.56	13310	138
26341.012	8785.855865	151.498	22.42	22.42	44.84	3544	138
36050.212	8491.255865	-143.502	44.63	44.63	89.25	1273	138
10171.112	10850.85586	-85.5025	31.79	31.79	63.59	3021	138
7938.611999	11186.05586	-287.502	34.27	34.27	68.53	1909	138
17499.712	11476.65586	-350.502	51.88	51.88	103.76	2786	138
23247.312	13230.75586	-111.502	32.29	32.29	64.57	1729	138
21821.112	13748.05586	-91.5025	30.17	30.17	60.34	1549	138
37482.612	14292.65586	66.4975	24.77	24.77	49.55	1608	138
33014.212	15704.35586	-281.502	44.58	44.58	89.16	1651	138
17844.212	16742.25586	201.498	16.84	16.84	33.68	5740	138
23891.512	17071.45586	-51.5025	21.27	21.27	42.53	3941	138
19975.512	17562.25586	-122.502	22.73	22.73	45.45	4587	138
10611.712	17969.25586	-157.502	41.85	41.85	83.70	1457	138
13934.212	17921.25586	327.498	13.73	13.73	27.46	9151	138
34404.112	17923.15586	-183.502	19.73	19.73	39.47	5212	138
20566.812	19351.85586	-72.5025	42.58	42.58	85.16	1473	138
26451.012	19625.75586	-281.502	26.89	26.89	53.79	4846	138
5747.811999	20074.45586	303.498	47.12	47.12	94.25	1409	138
17655.512	20955.75586	-215.502	27.60	27.60	55.20	2624	138
19606.212	21218.25586	304.498	34.24	34.24	68.48	2612	138
12357.012	23675.15586	-80.5025	13.00	13.00	26.00	7563	138
29620.112	24719.15586	-209.502	66.41	66.41	132.82	1025	138
22335.612	25027.15586	111.498	40.01	40.01	80.02	1288	138
33715.512	24985.95586	77.4975	44.18	44.18	88.36	1245	138
22981.012	26699.05586	-64.5025	33.91	33.91	67.82	1859	138
21087.912	26937.55586	46.4975	14.95	14.95	29.91	7352	138
9312.611999	27131.25586	-174.502	20.23	20.23	40.46	3207	138
20567.512	29547.65586	119.498	55.41	55.41	110.83	1196	138
8790.511999	29731.45586	-278.502	40.29	40.29	80.59	1903	138
12183.012	31552.05586	-23.5025	29.70	29.70	59.39	2080	138
32978.412	31798.15586	-71.5025	32.31	32.31	64.62	2417	138
25688.712	33941.35586	-229.502	50.68	50.68	101.36	1276	138
23416.712	35531.15586	-212.502	11.37	11.37	22.75	16078	138
13801.012	35732.05586	61.4975	48.44	48.44	96.88	1344	138
27432.112	36275.65586	-22.5025	32.08	32.08	64.15	1757	138
6580.211999	36589.95586	-29.5025	31.49	31.49	62.97	3055	138
9629.411999	37281.75586	383.498	68.11	68.11	136.21	1133	138
22850.512	39338.45586	-340.502	49.10	49.10	98.20	1950	138
1478.911999	40002.55586	-397.502	57.41	57.41	114.83	1390	138
25227.02956	362.7279781	25.3827	17.26	17.26	34.52	5010	146
18922.32956	1516.927978	-249.617	54.16	54.16	108.33	1022	146
37436.22956	1979.627978	-234.617	47.67	47.67	95.33	1893	146
22251.62956	2901.527978	-56.6173	20.46	20.46	40.93	2696	146
17423.52956	3280.727978	-349.617	21.78	21.78	43.57	2477	146
37397.22956	7109.427978	-196.617	59.09	59.09	118.17	1148	146
17765.22956	8408.927978	206.383	46.28	46.28	92.55	1687	146
18094.22956	8662.627978	-104.617	47.99	47.99	95.99	1463	146
7105.129557	8773.927978	-152.617	44.63	44.63	89.25	1165	146
32506.42956	9451.127978	104.383	36.46	36.46	72.91	1423	146
23031.02956	11167.82798	100.383	30.12	30.12	60.24	2061	146
20453.72956	11198.82798	-71.6173	19.95	19.95	39.89	4676	146
31263.82956	12854.62798	-61.6173	27.77	27.77	55.53	2831	146
15047.02956	14864.82798	314.383	33.06	33.06	66.13	2293	146
18854.52956	15166.22798	-320.617	16.01	16.01	32.03	7027	146
22016.82956	15507.02798	-175.617	23.31	23.31	46.63	4391	146
15050.42956	16177.82798	194.383	20.04	20.04	40.08	2881	146
11803.52956	16619.02798	-311.617	16.60	16.60	33.21	7829	146
5292.229557	18139.62798	-146.617	42.08	42.08	84.17	1460	146
32755.12956	19576.02798	-189.617	51.81	51.81	103.62	1244	146
32855.32956	20036.72798	-250.617	34.62	34.62	69.24	2398	146
36362.12956	19998.62798	27.3827	31.25	31.25	62.50	2076	146
24941.12956	20352.82798	11.3827	21.97	21.97	43.94	3613	146
34259.92956	20985.82798	-271.617	40.86	40.86	81.72	1720	146
7327.529557	21259.92798	330.383	37.61	37.61	75.22	1907	146
40308.12956	21821.92798	-300.617	31.79	31.79	63.59	2639	146
31289.62956	22301.02798	251.383	34.27	34.27	68.53	2684	146
31446.52956	22822.32798	-113.617	38.53	38.53	77.06	1188	146
15211.42956	24971.02798	265.383	16.41	16.41	32.83	6368	146
34542.82956	25596.52798	317.383	36.48	36.48	72.96	2297	146
7592.329557	25858.12798	47.3827	24.92	24.92	49.83	2268	146
16073.32956	25999.42798	-199.617	30.36	30.36	60.71	2671	146
14370.42956	26721.32798	-169.617	35.07	35.07	70.13	2232	146
40363.62956	26968.72798	-211.617	48.28	48.28	96.55	1195	146
9355.629557	27129.12798	-305.617	18.06	18.06	36.13	4471	146
34460.22956	27250.72798	140.383	34.08	34.08	68.15	1665	146
35955.82956	29181.22798	-277.617	57.37	57.37	114.74	1307	146
33492.52956	30289.52798	-116.617	26.71	26.71	53.41	3270	146
36593.62956	31021.02798	-332.617	48.32	48.32	96.65	1594	146
28365.62956	31361.72798	-194.617	15.45	15.45	30.90	9405	146
13275.62956	31528.22798	101.383	33.94	33.94	67.87	1774	146
9802.229557	31483.92798	-199.617	27.69	27.69	55.39	1989	146
31146.82956	31727.92798	-3.61731	26.71	26.71	53.41	2358	146
16061.32956	32195.82798	279.383	27.67	27.67	55.34	2272	146
24639.92956	32016.12798	-69.6173	13.35	13.35	26.71	10754	146
4678.229557	32718.22798	339.383	55.84	55.84	111.67	1241	146
7325.129557	33067.02798	-116.617	38.48	38.48	76.96	1612	146
22555.72956	33188.42798	-217.617	38.95	38.95	77.90	2855	146
6280.429557	33840.62798	-335.617	56.17	56.17	112.33	1390	146
16551.82956	34320.12798	13.3827	33.09	33.09	66.18	1691	146
26800.32956	34694.42798	182.383	35.56	35.56	71.12	1857	146
18017.52956	34542.42798	-22.6173	32.26	32.26	64.53	2576	146
22670.72956	34655.72798	288.383	11.52	11.52	23.03	11115	146
27582.52956	35051.92798	-183.617	65.33	65.33	130.66	1084	146
22280.12956	36772.32798	-125.617	45.24	45.24	90.48	1710	146
8212.529557	37400.32798	-106.617	14.53	14.53	29.06	7858	146
22488.42956	37544.52798	395.383	30.10	30.10	60.19	2480	146
18195.92956	37690.52798	-61.6173	18.51	18.51	37.02	5149	146
11779.02956	37815.62798	-51.6173	37.94	37.94	75.88	1617	146
33717.64712	302.2000913	158.268	35.23	35.23	70.46	1353	154
25544.64712	1324.300091	-237.732	47.43	47.43	94.86	1348	154
27486.84712	1490.200091	55.2678	36.74	36.74	73.48	1171	154
25021.34712	2245.100091	34.2678	25.39	25.39	50.77	1741	154
29739.54712	3142.500091	382.268	53.46	53.46	106.92	1478	154
39152.54712	3472.900091	-93.7322	33.25	33.25	66.51	1556	154
22807.54712	4523.400091	318.268	8.17	8.17	16.34	18968	154
25960.74712	6147.500091	-58.7322	37.30	37.30	74.61	1542	154
38745.84712	6776.600091	9.26784	16.60	16.60	33.21	6602	154
19437.44712	7313.100091	-154.732	19.03	19.03	38.06	3605	154
39842.04712	7423.400091	67.2678	32.97	32.97	65.94	1671	154
20830.34712	7792.900091	-237.732	20.23	20.23	40.46	4542	154
22282.94712	8234.600091	95.2678	24.87	24.87	49.74	2313	154
24591.64712	8227.100091	32.2678	37.04	37.04	74.09	1429	154
29621.44712	9247.500091	-169.732	55.06	55.06	110.12	1236	154
34549.04712	10604.20009	-244.732	43.59	43.59	87.18	1532	154
16019.94712	12213.40009	98.2678	12.10	12.10	24.21	6988	154
16977.44712	12563.40009	332.268	13.00	13.00	26.00	10904	154
39863.04712	12647.00009	-379.732	37.73	37.73	75.45	2386	154
20997.84712	13782.00009	-141.732	33.89	33.89	67.78	1570	154
35079.94712	13798.50009	-84.7322	45.71	45.71	91.42	1434	154
39508.14712	14062.50009	-217.732	56.80	56.80	113.61	1105	154
14939.84712	14339.80009	-10.7322	37.26	37.26	74.51	1914	154
13156.04712	14492.10009	59.2678	19.57	19.57	39.14	2517	154
25119.04712	16276.50009	-193.732	38.55	38.55	77.10	1486	154
6312.847115	17351.30009	-101.732	47.34	47.34	94.67	1030	154
14970.74712	17320.90009	-194.732	36.69	36.69	73.38	1874	154
18252.24712	17447.70009	297.268	41.64	41.64	83.27	2039	154
9553.447115	18348.00009	104.268	37.21	37.21	74.42	1798	154
38180.94712	18225.80009	-360.732	22.47	22.47	44.93	3574	154
13452.14712	19960.70009	-244.732	13.75	13.75	27.51	10861	154
34164.44712	20047.30009	231.268	42.39	42.39	84.78	1134	154
35088.14712	19972.40009	-321.732	38.06	38.06	76.11	1950	154
39856.04712	20654.70009	-174.732	11.52	11.52	23.03	12707	154
14057.24712	21515.20009	-145.732	19.48	19.48	38.95	4217	154
17046.04712	25523.30009	-248.732	29.48	29.48	58.97	3332	154
29302.74712	25751.00009	248.268	45.05	45.05	90.10	1203	154
24231.24712	27021.10009	-285.732	62.03	62.03	124.06	1159	154
35937.34712	28212.60009	-5.73216	26.09	26.09	52.19	3244	154
34340.74712	28576.60009	-119.732	36.95	36.95	73.90	1303	154
26471.94712	29144.20009	-318.732	27.32	27.32	54.64	4319	154
8902.047115	29505.20009	-252.732	34.10	34.10	68.20	2343	154
12990.44712	30859.30009	337.268	30.31	30.31	60.62	3848	154
19336.44712	31382.10009	-49.7322	18.35	18.35	36.69	4579	154
15109.94712	33096.60009	277.268	19.83	19.83	39.66	5909	154
26157.54712	33754.90009	197.268	28.90	28.90	57.79	2459	154
16406.34712	34380.80009	180.268	40.58	40.58	81.15	1230	154
26898.24712	35848.60009	-28.7322	22.70	22.70	45.40	4920	154
21074.14712	38117.70009	-192.732	32.22	32.22	64.43	2487	154
34929.86467	465.4722045	112.153	50.66	50.66	101.31	1093	162
36872.36467	670.8722045	87.153	38.72	38.72	77.43	1059	162
37727.26467	867.0722045	345.153	39.87	39.87	79.74	1748	162
24759.56467	924.4722045	-275.847	21.67	21.67	43.33	3042	162
12834.96467	1711.572205	-160.847	37.96	37.96	75.93	1013	162
25256.96467	3047.572205	-298.847	47.85	47.85	95.71	1870	162
41011.06467	3300.072205	-224.847	51.36	51.36	102.73	1297	162
22418.76467	4971.772205	-232.847	33.96	33.96	67.92	1595	162
22459.26467	5425.072205	33.153	22.77	22.77	45.55	3019	162
9604.664673	5554.672205	-171.847	38.69	38.69	77.39	1209	162
22814.66467	6170.072205	-127.847	28.71	28.71	57.41	2150	162
37300.16467	6301.972205	302.153	32.29	32.29	64.57	2284	162
25708.16467	7072.172205	221.153	35.04	35.04	70.08	1694	162
32651.46467	7402.272205	254.153	48.23	48.23	96.46	1107	162
28621.56467	8324.872205	-299.847	13.21	13.21	26.42	12720	162
3592.764673	9723.472205	348.153	60.90	60.90	121.80	1030	162
18794.16467	10358.0722	73.153	21.78	21.78	43.57	4685	162
23043.96467	10603.6722	70.153	33.82	33.82	67.64	1301	162
33473.66467	12353.8722	-255.847	50.04	50.04	100.09	1804	162
22042.96467	12980.5722	303.153	25.50	25.50	51.01	2860	162
15115.06467	13218.7722	-87.847	16.96	16.96	33.91	4737	162
14636.86467	13450.2722	387.153	59.49	59.49	118.97	1419	162
34930.86467	13837.7722	237.153	37.02	37.02	74.04	1537	162
36369.16467	13947.6722	-107.847	46.79	46.79	93.59	1035	162
21930.16467	15631.2722	-28.847	38.95	38.95	77.90	1198	162
16997.36467	16787.6722	369.153	18.77	18.77	37.54	4964	162
29012.46467	17597.2722	183.153	41.68	41.68	83.37	1250	162
20700.36467	19365.3722	-20.847	12.60	12.60	25.20	9915	162
23337.26467	19841.2722	-341.847	79.76	79.76	159.53	1127	162
32010.56467	20817.5722	-42.847	37.63	37.63	75.27	1127	162
19700.66467	21109.1722	-291.847	23.95	23.95	47.90	4108	162
27718.06467	21387.2722	-5.84701	25.36	25.36	50.73	2735	162
16600.16467	23129.3722	-139.847	41.92	41.92	83.84	1882	162
38328.86467	24709.4722	-159.847	44.37	44.37	88.74	1147	162
31254.66467	25126.9722	-86.847	45.19	45.19	90.38	1433	162
20431.46467	26397.2722	-48.847	40.58	40.58	81.15	1279	162
25228.76467	26649.1722	-150.847	51.55	51.55	103.10	1406	162
35058.46467	26763.9722	-12.847	30.40	30.40	60.81	1484	162
7675.564673	27854.6722	-1.84701	40.39	40.39	80.78	1086	162
36777.86467	29264.8722	383.153	67.92	67.92	135.84	1348	162
22431.96467	29429.2722	240.153	34.55	34.55	69.10	2007	162
6231.664673	31310.2722	-3.84701	34.38	34.38	68.77	1535	162
27785.76467	31211.8722	276.153	26.99	26.99	53.98	2799	162
24625.86467	32000.7722	-6.84701	15.59	15.59	31.18	5493	162
30520.56467	32883.1722	-216.847	32.12	32.12	64.24	2368	162
11322.26467	34249.8722	-157.847	31.91	31.91	63.82	1934	162
25217.66467	34844.2722	-286.847	29.84	29.84	59.68	2567	162
11379.76467	35206.7722	-112.847	35.49	35.49	70.98	1522	162
16287.56467	35514.1722	-362.847	18.79	18.79	37.59	7753	162
18110.16467	37519.7722	-241.847	19.64	19.64	39.28	5738	162
9493.964673	38178.0722	-341.847	62.69	62.69	125.38	1247	162
26070.88223	900.4443177	-345.962	30.78	30.78	61.56	3309	170
40804.18223	1389.944318	-3.96186	44.01	44.01	88.03	1010	170
23360.98223	1892.744318	-31.9619	25.34	25.34	50.68	1898	170
39295.78223	2637.244318	32.0381	25.25	25.25	50.49	3202	170
31996.88223	3643.444318	-100.962	29.18	29.18	58.36	2093	170
12627.48223	4060.644318	298.038	47.41	47.41	94.81	1184	170
26803.18223	4269.344318	218.038	19.85	19.85	39.71	8832	170
39413.48223	4276.444318	-34.9619	31.65	31.65	63.30	1522	170
18078.48223	4806.644318	-313.962	17.05	17.05	34.10	4071	170
23707.78223	4913.244318	345.038	29.93	29.93	59.86	2516	170
27340.98223	5267.844318	-206.962	22.49	22.49	44.98	3010	170
24490.58223	6043.844318	189.038	31.60	31.60	63.21	2433	170
22787.28223	9242.144318	-44.9619	59.23	59.23	118.46	1239	170
21411.78223	10224.74432	191.038	29.46	29.46	58.92	2337	170
18159.18223	11257.24432	51.0381	18.77	18.77	37.54	3694	170
11025.58223	11327.14432	-124.962	21.55	21.55	43.10	4258	170
19258.78223	11546.24432	361.038	29.01	29.01	58.03	3208	170
14638.68223	11862.94432	-273.962	22.98	22.98	45.97	4593	170
10213.48223	13100.04432	14.0381	27.29	27.29	54.59	1556	170
33992.78223	13322.54432	98.0381	48.40	48.40	96.79	1350	170
13292.28223	13516.24432	292.038	49.13	49.13	98.25	1361	170
34806.28223	14016.34432	25.0381	52.56	52.56	105.13	1358	170
36355.88223	13993.34432	124.038	32.05	32.05	64.10	1442	170
33494.88223	14750.44432	282.038	35.84	35.84	71.69	1786	170
35805.48223	15724.44432	-374.962	44.67	44.67	89.35	2005	170
19831.48223	16254.64432	366.038	33.77	33.77	67.54	2610	170
10456.68223	17050.04432	378.038	65.99	65.99	131.97	1241	170
24926.18223	17714.24432	10.0381	33.11	33.11	66.22	1904	170
32200.68223	18902.54432	-151.962	19.71	19.71	39.42	4045	170
10517.88223	19259.64432	-130.962	17.40	17.40	34.81	7405	170
21321.58223	19553.14432	90.0381	32.33	32.33	64.67	1954	170
22481.68223	19406.24432	19.0381	23.24	23.24	46.49	3466	170
10856.78223	20406.34432	-236.962	7.96	7.96	15.92	19105	170
39850.88223	20667.14432	-156.962	10.55	10.55	21.10	15730	170
15451.68223	21988.94432	-94.9619	13.56	13.56	27.13	5955	170
26362.18223	22220.04432	94.0381	43.47	43.47	86.95	1116	170
12420.78223	22412.34432	-128.962	12.39	12.39	24.77	13760	170
13172.68223	22889.14432	312.038	27.01	27.01	54.02	3478	170
40017.58223	23328.84432	204.038	51.81	51.81	103.62	1249	170
25451.08223	24375.54432	-203.962	33.28	33.28	66.55	2421	170
30197.78223	24284.14432	-139.962	21.57	21.57	43.14	4338	170
17424.98223	25602.94432	55.0381	14.20	14.20	28.40	6683	170
14339.68223	26484.84432	-115.962	16.65	16.65	33.30	9881	170
10778.38223	26647.14432	237.038	16.37	16.37	32.73	7510	170
10241.48223	28366.64432	-98.9619	17.76	17.76	35.51	4657	170
37256.88223	29044.64432	-226.962	29.77	29.77	59.53	4264	170
25069.28223	29210.34432	244.038	41.57	41.57	83.13	2210	170
10064.08223	29628.14432	-97.9619	30.14	30.14	60.29	2608	170
8722.282231	30374.04432	-222.962	31.39	31.39	62.78	3007	170
17145.48223	30984.44432	-104.962	26.07	26.07	52.14	2737	170
26637.08223	31379.94432	-260.962	48.96	48.96	97.92	1767	170
13365.58223	31693.64432	-375.962	16.44	16.44	32.88	15279	170
30991.38223	31916.64432	-111.962	25.03	25.03	50.07	2648	170
19302.98223	32522.64432	-333.962	53.01	53.01	106.02	1917	170
11851.68223	35002.14432	165.038	43.69	43.69	87.37	1401	170
8299.782231	39307.14432	113.038	39.16	39.16	78.33	1095	170
26235.28223	39330.24432	-119.962	30.99	30.99	61.98	1625	170
1416.382231	40307.44432	-16.9619	30.94	30.94	61.89	1519	170
26332.79979	343.1164309	-187.077	15.68	15.68	31.37	3993	178
21737.69979	758.6164309	-105.077	23.41	23.41	46.82	2108	178
27206.89979	2067.616431	177.923	38.46	38.46	76.91	2061	178
22291.19979	2930.616431	77.9233	11.16	11.16	22.33	6340	178
29870.59979	4329.516431	-148.077	33.16	33.16	66.32	2165	178
25276.79979	5242.016431	140.923	35.54	35.54	71.07	1774	178
6477.299789	6851.116431	-338.077	55.67	55.67	111.34	1127	178
25286.49979	7154.516431	-42.0767	45.99	45.99	91.99	1093	178
28556.19979	7505.316431	50.9233	43.73	43.73	87.46	1394	178
35101.09979	7608.016431	91.9233	33.44	33.44	66.88	1494	178
22324.19979	8269.416431	-271.077	60.83	60.83	121.66	1467	178
20577.09979	8549.516431	-123.077	48.61	48.61	97.21	1319	178
18207.69979	8774.416431	-27.0767	24.99	24.99	49.97	2243	178
23073.69979	8868.316431	-361.077	25.93	25.93	51.86	5373	178
17470.89979	9101.416431	-112.077	13.07	13.07	26.14	9111	178
23609.39979	9629.416431	97.9233	40.69	40.69	81.39	2038	178
18996.29979	9845.716431	-14.0767	23.10	23.10	46.21	2695	178
37896.09979	10842.21643	-140.077	37.70	37.70	75.41	1317	178
6465.599789	11006.01643	-29.0767	45.62	45.62	91.23	1091	178
7615.399789	11434.41643	6.92329	46.02	46.02	92.03	1076	178
15065.09979	13232.31643	272.923	18.06	18.06	36.13	4091	178
10303.09979	13264.51643	-287.077	41.35	41.35	82.71	1951	178
17220.19979	13724.11643	-170.077	17.36	17.36	34.71	6897	178
14845.39979	13812.81643	-89.0767	37.75	37.75	75.50	1516	178
23287.59979	15265.91643	-15.0767	49.24	49.24	98.49	1091	178
32421.19979	16820.21643	-133.077	41.40	41.40	82.80	1104	178
26979.89979	19620.21643	185.923	28.66	28.66	57.32	2041	178
7550.099789	20046.31643	-60.0767	20.09	20.09	40.18	2657	178
17963.29979	20785.51643	-352.077	98.20	98.20	196.41	1051	178
18911.59979	21477.71643	-202.077	52.21	52.21	104.42	1265	178
32661.19979	22200.41643	-162.077	51.97	51.97	103.95	1072	178
21752.79979	22622.71643	-84.0767	44.27	44.27	88.55	1252	178
13078.89979	22844.11643	24.9233	51.83	51.83	103.67	1290	178
26739.69979	24444.21643	47.9233	32.00	32.00	64.01	1753	178
17228.99979	25140.91643	-356.077	37.11	37.11	74.23	3870	178
25621.49979	25265.21643	9.92329	34.03	34.03	68.06	1772	178
7743.199789	25457.01643	-251.077	43.45	43.45	86.90	2472	178
19798.39979	25560.21643	308.923	54.42	54.42	108.85	1412	178
29292.69979	25765.41643	-311.077	25.69	25.69	51.39	4521	178
13561.19979	26085.41643	-336.077	80.73	80.73	161.46	1092	178
37679.99979	26015.51643	-163.077	58.71	58.71	117.42	1060	178
38235.39979	26695.51643	226.923	47.55	47.55	95.09	1229	178
31797.79979	26976.81643	-318.077	45.88	45.88	91.75	1606	178
35150.89979	28773.91643	120.923	30.10	30.10	60.19	1925	178
18685.49979	29878.81643	114.923	34.19	34.19	68.39	1664	178
35851.09979	29740.51643	-154.077	20.79	20.79	41.59	4549	178
5283.299789	30522.21643	-273.077	56.36	56.36	112.71	1023	178
25269.89979	30716.01643	-135.077	54.19	54.19	108.38	1013	178
14251.49979	31011.71643	75.9233	25.01	25.01	50.02	3382	178
3601.299789	32989.91643	-363.077	60.59	60.59	121.19	1452	178
7379.999789	33151.91643	-335.077	54.28	54.28	108.57	1528	178
20364.09979	33783.61643	360.923	41.28	41.28	82.57	1986	178
11730.69979	34967.21643	-149.077	39.12	39.12	78.23	1521	178
10973.79979	36344.11643	-83.0767	42.81	42.81	85.63	1147	178
20643.59979	36878.91643	380.923	26.87	26.87	53.74	4135	178
24695.59979	38005.61643	-293.077	37.23	37.23	74.47	2855	178
12574.71735	402.9885441	-344.192	39.30	39.30	78.61	1540	186
30411.31735	1905.288544	-297.192	29.98	29.98	59.96	3679	186
23310.11735	2175.388544	-180.192	25.17	25.17	50.35	2366	186
33055.61735	2240.988544	-400.192	28.10	28.10	56.19	5208	186
18146.01735	2366.788544	-351.192	13.68	13.68	27.37	8060	186
25697.11735	3625.288544	-106.192	32.19	32.19	64.39	1783	186
25017.81735	4175.688544	-32.1916	35.70	35.70	71.40	1570	186
39634.11735	4877.288544	-222.192	65.73	65.73	131.46	1029	186
38413.81735	5664.788544	82.8084	30.80	30.80	61.61	1555	186
21578.51735	6235.388544	-100.192	20.25	20.25	40.51	3030	186
21256.01735	6878.588544	-187.192	24.21	24.21	48.42	2381	186
29356.81735	7036.388544	-335.192	64.41	64.41	128.82	1210	186
25797.41735	8129.888544	198.808	33.32	33.32	66.65	1439	186
33615.31735	8513.188544	-215.192	46.30	46.30	92.60	1419	186
24068.21735	8583.188544	-74.1916	14.95	14.95	29.91	6947	186
19456.41735	9665.788544	-164.192	14.18	14.18	28.35	7305	186
21541.61735	10167.98854	-44.1916	39.59	39.59	79.18	2300	186
15445.11735	11707.78854	-148.192	12.03	12.03	24.07	9698	186
19004.71735	12528.98854	-209.192	45.07	45.07	90.15	2468	186
40828.11735	12495.18854	89.8084	51.08	51.08	102.16	1150	186
32956.91735	13289.38854	95.8084	42.88	42.88	85.77	1148	186
14825.21735	13691.88854	319.808	36.76	36.76	73.52	2531	186
37028.71735	14027.18854	118.808	22.75	22.75	45.50	3819	186
9222.917347	16627.38854	-339.192	22.54	22.54	45.07	4962	186
19129.91735	16508.08854	-98.1916	9.70	9.70	19.41	5918	186
12532.11735	16749.88854	-285.192	15.83	15.83	31.65	6635	186
11500.31735	18253.98854	215.808	23.97	23.97	47.95	4404	186
3388.017347	18894.88854	357.808	37.21	37.21	74.42	1506	186
20901.31735	19023.88854	15.8084	53.13	53.13	106.26	1230	186
21785.81735	20306.28854	-88.1916	41.57	41.57	83.13	1445	186
32868.71735	22165.88854	-398.192	46.65	46.65	93.31	1783	186
40910.21735	21898.48854	-145.192	15.00	15.00	30.00	9535	186
25015.61735	22022.68854	-117.192	22.44	22.44	44.89	3530	186
15063.41735	22441.88854	128.808	27.08	27.08	54.16	2800	186
18750.51735	23248.18854	337.808	31.93	31.93	63.87	2739	186
15937.61735	24126.38854	-394.192	60.66	60.66	121.33	1883	186
5244.417347	26014.08854	-125.192	51.32	51.32	102.63	1189	186
39037.81735	26121.98854	-99.1916	31.65	31.65	63.30	1712	186
26702.71735	26457.48854	-192.192	45.15	45.15	90.29	1285	186
9326.617347	26626.38854	-321.192	11.09	11.09	22.18	15050	186
36519.11735	27695.18854	-125.192	45.05	45.05	90.10	1112	186
17403.01735	28146.28854	-40.1916	33.77	33.77	67.54	1718	186
22436.81735	28015.68854	-6.19156	37.61	37.61	75.22	1279	186
10340.61735	28352.08854	169.808	30.24	30.24	60.48	1703	186
7670.717347	29262.08854	-232.192	12.20	12.20	24.40	8605	186
21196.21735	29769.78854	-145.192	28.50	28.50	56.99	2790	186
5358.117347	30444.08854	-230.192	44.60	44.60	89.21	1427	186
16310.41735	31555.48854	-100.192	46.21	46.21	92.41	1608	186
3056.517347	32766.48854	-360.192	35.40	35.40	70.79	2214	186
21840.61735	33265.78854	122.808	58.07	58.07	116.15	1032	186
7237.517347	33413.98854	-242.192	35.02	35.02	70.04	1974	186
6364.717347	34294.08854	-108.192	24.28	24.28	48.56	2907	186
11393.21735	35202.58854	33.8084	43.83	43.83	87.65	1164	186
16399.21735	35520.68854	-64.1916	20.91	20.91	41.82	4714	186
8557.017347	35789.18854	-202.192	37.80	37.80	75.60	1454	186
11023.61735	35792.58854	-305.192	38.29	38.29	76.58	2236	186
13069.61735	36263.08854	-395.192	48.35	48.35	96.70	1989	186
10973.01735	37125.68854	262.808	40.39	40.39	80.78	1606	186
26102.51735	39493.88854	49.8084	38.81	38.81	77.62	1307	186
25066.4349	327.7606573	-176.306	15.83	15.83	31.65	7936	194
30028.2349	1339.560657	-325.306	41.09	41.09	82.19	1766	194
34466.6349	1925.760657	-312.306	31.16	31.16	62.31	2692	194
25544.4349	4851.860657	-207.306	9.61	9.61	19.22	17409	194
28011.1349	5138.760657	-387.306	61.35	61.35	122.70	1445	194
38118.0349	5795.060657	367.694	39.09	39.09	78.19	1973	194
20884.5349	6565.960657	-76.3064	31.91	31.91	63.82	1590	194
28951.8349	7113.960657	337.694	43.97	43.97	87.94	1409	194
33661.2349	7975.160657	354.694	44.84	44.84	89.68	1392	194
10152.9349	10271.56066	-153.306	46.63	46.63	93.26	1258	194
38798.3349	11282.96066	55.6936	25.55	25.55	51.10	1461	194
22874.2349	11222.76066	-181.306	33.94	33.94	67.87	2155	194
11669.2349	11626.36066	-196.306	38.55	38.55	77.10	1508	194
16629.4349	13193.16066	-183.306	10.88	10.88	21.76	10382	194
30931.2349	13937.86066	-93.3064	43.21	43.21	86.43	1085	194
13048.0349	14797.96066	-273.306	6.66	6.66	13.33	21295	194
11968.8349	15488.56066	-27.3064	24.77	24.77	49.55	1995	194
13187.0349	17885.36066	239.694	32.55	32.55	65.09	1774	194
8576.334905	17991.06066	-300.306	29.98	29.98	59.96	3240	194
22383.3349	18511.26066	-176.306	49.01	49.01	98.02	1455	194
10385.8349	18769.26066	-303.306	14.91	14.91	29.81	6722	194
17714.6349	18945.96066	-169.306	59.79	59.79	119.59	1359	194
24560.8349	18783.36066	60.6936	30.71	30.71	61.42	1692	194
13721.2349	19039.06066	148.694	23.03	23.03	46.06	2179	194
12821.8349	20365.96066	30.6936	14.06	14.06	28.12	5909	194
27823.9349	20315.66066	-201.306	63.89	63.89	127.78	1133	194
11845.8349	21859.76066	-169.306	40.22	40.22	80.45	1350	194
20200.9349	23805.06066	220.694	42.63	42.63	85.25	2433	194
6823.434905	23902.66066	89.6936	19.90	19.90	39.80	4578	194
11702.8349	24666.46066	-28.3064	56.76	56.76	113.51	1078	194
8917.934905	25772.36066	-216.306	15.94	15.94	31.89	6732	194
20314.6349	25807.26066	-122.306	17.29	17.29	34.57	8104	194
36493.3349	27442.46066	-224.306	44.53	44.53	89.07	1542	194
5128.234905	27597.16066	-287.306	36.60	36.60	73.19	2177	194
36875.7349	28276.46066	308.694	43.38	43.38	86.76	1440	194
18707.9349	30374.46066	293.694	36.74	36.74	73.48	1817	194
23418.1349	31052.66066	113.694	17.19	17.19	34.38	6468	194
26344.8349	31360.76066	-199.306	46.21	46.21	92.41	1241	194
28219.3349	32110.36066	261.694	54.68	54.68	109.37	1222	194
12787.8349	32265.46066	255.694	47.59	47.59	95.19	1345	194
6489.634905	34160.26066	-149.306	41.57	41.57	83.13	1475	194
9456.734905	34330.86066	-3.30641	38.95	38.95	77.90	1095	194
11467.6349	34110.36066	-241.306	44.86	44.86	89.73	1292	194
22684.0349	34742.16066	279.694	17.64	17.64	35.28	6383	194
2024.634905	35540.56066	-329.306	44.11	44.11	88.22	1308	194
25222.5349	35691.36066	-212.306	56.57	56.57	113.13	1091	194
21407.3349	36217.46066	310.694	48.84	48.84	97.69	1183	194
9378.634905	37555.66066	-395.306	19.03	19.03	38.06	9018	194
26771.3349	37400.76066	39.6936	22.02	22.02	44.04	2881	194
27073.15246	2084.132771	-97.4213	36.13	36.13	72.25	1492	202
39211.05246	2062.632771	-22.4213	34.81	34.81	69.61	1809	202
35024.45246	3199.532771	127.579	43.33	43.33	86.66	1046	202
33925.25246	3887.732771	382.579	28.50	28.50	56.99	2796	202
35188.65246	4977.732771	368.579	29.37	29.37	58.73	2637	202
21546.45246	5767.532771	-325.421	32.29	32.29	64.57	2066	202
21172.25246	6812.832771	-265.421	32.71	32.71	65.42	2020	202
36831.95246	7009.732771	-102.421	35.56	35.56	71.12	1744	202
25736.75246	7077.132771	118.579	50.82	50.82	101.64	1543	202
17062.95246	8294.432771	-127.421	40.22	40.22	80.45	1512	202
26567.15246	8703.132771	-260.421	35.98	35.98	71.97	2137	202
21667.75246	10562.13277	-146.421	66.41	66.41	132.82	1316	202
21952.55246	11294.53277	67.5787	43.94	43.94	87.89	1274	202
27357.85246	11709.73277	-176.421	57.56	57.56	115.11	1041	202
12921.05246	11854.83277	-294.421	26.49	26.49	52.99	3568	202
16564.95246	13246.13277	190.579	27.88	27.88	55.77	2320	202
9589.652463	14086.83277	-222.421	38.55	38.55	77.10	2082	202
26301.65246	15556.83277	-205.421	34.88	34.88	69.76	2182	202
10333.85246	18734.83277	-352.421	22.51	22.51	45.03	3822	202
11501.25246	19113.93277	76.5787	9.47	9.47	18.93	11391	202
30385.55246	19273.63277	-142.421	11.04	11.04	22.09	10810	202
8552.052463	19679.43277	-130.421	39.12	39.12	78.23	1393	202
15841.85246	20030.13277	-336.421	29.20	29.20	58.40	4849	202
20924.35246	20956.83277	-58.4213	13.19	13.19	26.38	9933	202
10033.85246	21518.23277	-330.421	10.06	10.06	20.11	15227	202
15206.85246	21501.33277	-49.4213	27.51	27.51	55.01	2186	202
34914.55246	21936.83277	-132.421	34.57	34.57	69.14	2501	202
18119.05246	23271.93277	392.579	64.97	64.97	129.95	1407	202
14613.75246	25804.53277	-65.4213	44.18	44.18	88.36	1238	202
8458.452463	27209.13277	-279.421	54.75	54.75	109.51	1181	202
38392.45246	26416.73277	35.5787	39.42	39.42	78.85	1098	202
28186.55246	27420.33277	-364.421	57.67	57.67	115.35	1476	202
36646.95246	27939.03277	-399.421	36.48	36.48	72.96	2410	202
33638.85246	29179.53277	-70.4213	24.99	24.99	49.97	2696	202
14001.55246	29420.63277	-342.421	38.55	38.55	77.10	2420	202
15277.75246	29521.83277	107.579	40.01	40.01	80.02	1634	202
21736.75246	29599.93277	-325.421	60.01	60.01	120.01	2017	202
21276.25246	30655.23277	14.5787	16.18	16.18	32.36	6118	202
21250.35246	31692.43277	159.579	36.88	36.88	73.76	1661	202
31017.95246	32281.93277	-238.421	34.92	34.92	69.85	2156	202
3525.552463	32900.43277	-279.421	38.60	38.60	77.20	1510	202
13164.05246	33318.03277	-374.421	26.09	26.09	52.19	4828	202
20051.65246	34866.93277	53.5787	56.94	56.94	113.89	1006	202
20872.05246	35294.13277	-256.421	42.11	42.11	84.21	1555	202
26944.75246	36506.73277	-362.421	43.69	43.69	87.37	2120	202
24529.55246	37142.53277	-358.421	32.52	32.52	65.05	2323	202
29173.67002	535.8048837	163.464	36.64	36.64	73.29	1467	210
35863.97002	460.2048837	-27.5361	51.06	51.06	102.11	1131	210
34338.77002	632.7048837	-15.5361	35.91	35.91	71.83	1147	210
30432.07002	1957.604884	-26.5361	25.22	25.22	50.44	2766	210
18346.77002	3085.404884	-331.536	56.38	56.38	112.76	1007	210
27018.27002	4182.904884	300.464	28.12	28.12	56.24	2261	210
28979.17002	4233.304884	-225.536	33.63	33.63	67.26	2107	210
30556.67002	4475.704884	1.4639	21.83	21.83	43.66	2841	210
39853.37002	5352.704884	292.464	37.52	37.52	75.03	1429	210
34540.87002	7632.204884	-285.536	20.98	20.98	41.97	5676	210
41395.47002	7574.304884	132.464	34.74	34.74	69.47	1183	210
20863.67002	7882.504884	-184.536	10.36	10.36	20.72	14424	210
23984.97002	8601.204884	-100.536	32.52	32.52	65.05	1457	210
40735.87002	9611.104884	-203.536	24.00	24.00	47.99	3333	210
25231.67002	9796.204884	111.464	35.09	35.09	70.18	1799	210
20954.37002	10740.40488	32.4639	25.34	25.34	50.68	3304	210
23026.07002	11231.40488	158.464	16.16	16.16	32.31	4577	210
8262.170021	15553.50488	-309.536	49.88	49.88	99.76	1412	210
38598.67002	17506.50488	-256.536	56.26	56.26	112.52	1008	210
33344.07002	19610.30488	-97.5361	51.86	51.86	103.71	1367	210
10899.77002	20294.70488	-347.536	23.62	23.62	47.24	3590	210
23990.17002	21821.00488	30.4639	31.65	31.65	63.30	1213	210
28124.77002	22259.90488	31.4639	40.91	40.91	81.81	1307	210
14582.77002	24022.30488	301.464	15.52	15.52	31.04	6886	210
26141.77002	24547.00488	355.464	46.23	46.23	92.46	1567	210
8971.670021	25756.30488	-267.536	20.77	20.77	41.54	3325	210
16089.47002	25772.40488	-304.536	45.73	45.73	91.47	1891	210
12677.67002	26117.60488	211.464	21.17	21.17	42.34	2409	210
31731.47002	26100.10488	214.464	22.11	22.11	44.23	4182	210
36334.17002	26113.10488	270.464	29.15	29.15	58.31	2612	210
25853.87002	27827.90488	327.464	42.25	42.25	84.50	1768	210
12603.87002	34790.20488	92.4639	23.39	23.39	46.77	2637	210
11523.77002	35275.50488	320.464	31.27	31.27	62.55	1861	210
16343.47002	35694.20488	-26.5361	41.14	41.14	82.28	1232	210
23345.37002	35474.40488	-111.536	22.02	22.02	44.04	4069	210
4503.570021	38216.10488	-164.536	49.45	49.45	98.91	1573	210
26180.67002	38710.90488	-77.5361	35.44	35.44	70.89	1219	210
8228.970021	39362.30488	-67.5361	38.93	38.93	77.86	1154	210
15012.87002	39467.90488	-324.536	39.61	39.61	79.22	2080	210
21929.57002	40413.90488	-266.536	38.06	38.06	76.11	1422	210
34527.88758	1732.776997	-252.651	16.77	16.77	33.54	8491	218
39921.38758	2715.476997	-389.651	41.33	41.33	82.66	2260	218
24679.38758	3094.776997	96.349	18.77	18.77	37.54	4069	218
27686.28758	4429.276997	-150.651	14.65	14.65	29.30	6820	218
35819.68758	5136.276997	370.349	36.10	36.10	72.20	2975	218
22287.18758	5118.676997	-98.651	20.51	20.51	41.02	2045	218
27455.98758	5333.376997	11.349	30.54	30.54	61.09	2973	218
22344.48758	5575.276997	-149.651	32.43	32.43	64.86	1307	218
36342.28758	7330.876997	-382.651	75.67	75.67	151.33	1013	218
40697.38758	9666.276997	-240.651	31.53	31.53	63.07	2556	218
18559.58758	11551.977	-34.651	39.07	39.07	78.14	1131	218
12961.08758	11921.677	-164.651	31.82	31.82	63.63	1830	218
31552.48758	12304.577	-283.651	49.90	49.90	99.80	1282	218
7472.387579	12933.477	-368.651	59.02	59.02	118.03	1099	218
35454.98758	13847.877	383.349	34.92	34.92	69.85	2218	218
16907.78758	14521.477	-81.651	59.72	59.72	119.45	1067	218
11453.98758	15380.477	-45.651	45.43	45.43	90.86	1863	218
38689.48758	16064.677	-139.651	37.40	37.40	74.79	1821	218
8224.487579	16862.077	-223.651	36.15	36.15	72.30	1724	218
26482.58758	16821.777	-172.651	35.40	35.40	70.79	1557	218
40590.18758	16785.577	19.349	14.62	14.62	29.25	5554	218
30453.18758	18252.377	241.349	28.31	28.31	56.61	3718	218
8813.887579	18982.577	-5.65095	53.93	53.93	107.86	1018	218
23682.78758	20352.477	195.349	18.75	18.75	37.49	4176	218
39829.98758	20662.677	-93.651	22.16	22.16	44.32	3163	218
10089.38758	21239.177	-88.651	43.87	43.87	87.75	1469	218
10658.78758	21992.977	-220.651	28.92	28.92	57.84	2325	218
15385.28758	22407.377	-260.651	23.22	23.22	46.44	4048	218
4566.187579	22970.977	-141.651	54.92	54.92	109.84	1005	218
32359.98758	23279.877	10.349	32.83	32.83	65.66	1526	218
18418.88758	23606.777	-87.651	46.02	46.02	92.03	1291	218
12634.18758	24949.677	-268.651	25.72	25.72	51.43	3215	218
39393.58758	25174.477	-110.651	35.94	35.94	71.87	1220	218
17754.68758	26412.677	-273.651	17.40	17.40	34.81	8140	218
36665.48758	27815.277	-301.651	15.83	15.83	31.65	9868	218
14201.08758	28213.477	-341.651	22.98	22.98	45.97	4005	218
20167.08758	29056.377	23.349	50.68	50.68	101.36	1146	218
16267.88758	29716.677	-123.651	47.59	47.59	95.19	1009	218
10159.58758	29802.777	299.349	25.20	25.20	50.40	2598	218
19991.48758	30410.377	6.34905	33.44	33.44	66.88	1417	218
13280.48758	30707.877	91.349	10.10	10.10	20.21	11051	218
25894.38758	30850.977	29.349	39.42	39.42	78.85	1086	218
21543.68758	31895.177	-226.651	34.52	34.52	69.05	1929	218
25424.28758	32493.777	107.349	64.43	64.43	128.87	1108	218
24600.78758	32529.777	-277.651	56.12	56.12	112.24	1528	218
23681.28758	32848.077	119.349	42.15	42.15	84.31	1089	218
8349.587579	33455.177	257.349	37.87	37.87	75.74	1703	218
15899.48758	33420.677	-368.651	65.68	65.68	131.36	1377	218
11498.98758	35192.977	-16.651	14.55	14.55	29.11	7115	218
33100.30514	318.2491101	30.2342	23.46	23.46	46.91	2646	226
27471.40514	1133.24911	-46.7658	22.11	22.11	44.23	3324	226
25602.30514	1277.54911	66.2342	21.76	21.76	43.52	2908	226
29450.20514	1788.74911	-231.766	42.13	42.13	84.26	1316	226
24803.00514	2163.54911	21.2342	32.40	32.40	64.81	2527	226
22457.20514	3471.14911	-3.7658	20.04	20.04	40.08	2468	226
24015.80514	3379.44911	69.2342	11.63	11.63	23.27	8525	226
27331.40514	5240.54911	-217.766	17.64	17.64	35.28	5354	226
32828.90514	5373.04911	353.234	52.23	52.23	104.47	1144	226
34966.40514	7224.54911	61.2342	15.68	15.68	31.37	6768	226
21853.20514	8080.64911	176.234	42.44	42.44	84.87	1407	226
33485.80514	9407.04911	-256.766	48.18	48.18	96.37	1267	226
12997.00514	11283.04911	-264.766	24.35	24.35	48.70	2901	226
20075.00514	11334.04911	100.234	24.16	24.16	48.32	2958	226
37265.60514	11540.34911	105.234	24.99	24.99	49.97	1540	226
11318.60514	12391.64911	-120.766	35.04	35.04	70.08	1415	226
19227.70514	12650.04911	-370.766	22.33	22.33	44.65	4950	226
27602.10514	13017.54911	-188.766	40.81	40.81	81.62	1617	226
25512.90514	13339.94911	283.234	41.33	41.33	82.66	1512	226
26407.50514	13491.44911	378.234	37.94	37.94	75.88	2118	226
18678.30514	13908.44911	-309.766	22.02	22.02	44.04	6718	226
12810.70514	13845.04911	-175.766	52.82	52.82	105.65	1070	226
14343.30514	14531.74911	-221.766	23.60	23.60	47.19	2997	226
24230.20514	15230.04911	-58.7658	45.95	45.95	91.89	1037	226
19132.80514	16533.44911	-329.766	25.08	25.08	50.16	3856	226
5627.505137	16834.14911	-339.766	64.57	64.57	129.15	1084	226
21183.00514	16969.74911	-269.766	29.53	29.53	59.06	2279	226
28304.40514	17772.34911	-210.766	41.92	41.92	83.84	1613	226
5097.205137	18064.64911	317.234	50.89	50.89	101.78	1246	226
11347.10514	18411.74911	-354.766	31.79	31.79	63.59	2849	226
17680.00514	18627.54911	-263.766	36.62	36.62	73.24	2248	226
15960.80514	19433.44911	-203.766	8.27	8.27	16.53	14435	226
32059.50514	19337.04911	346.234	33.42	33.42	66.83	1906	226
19632.00514	19524.44911	345.234	26.59	26.59	53.18	4079	226
31452.30514	21141.14911	10.2342	39.45	39.45	78.89	1026	226
12662.40514	21465.94911	-234.766	26.61	26.61	53.22	3653	226
34831.90514	21916.74911	336.234	44.04	44.04	88.08	1621	226
20989.90514	22577.74911	-218.766	27.48	27.48	54.97	3159	226
7660.705137	22723.14911	-155.766	26.99	26.99	53.98	1752	226
33036.60514	23960.64911	-59.7658	14.46	14.46	28.92	7445	226
18585.00514	24310.84911	396.234	87.89	87.89	175.78	1102	226
11198.50514	24974.44911	-316.766	37.19	37.19	74.37	2275	226
34852.00514	25496.54911	63.2342	42.13	42.13	84.26	1563	226
11039.30514	25615.34911	-59.7658	14.81	14.81	29.63	7476	226
40500.50514	26801.44911	-316.766	60.15	60.15	120.29	1177	226
27142.90514	27439.04911	-177.766	35.49	35.49	70.98	2011	226
26490.10514	27931.64911	-118.766	43.71	43.71	87.42	1396	226
16139.20514	29594.24911	326.234	60.90	60.90	121.80	1203	226
21176.80514	29730.14911	25.2342	20.56	20.56	41.12	4539	226
30090.20514	30471.14911	-35.7658	22.58	22.58	45.17	3778	226
9354.305137	30579.84911	184.234	17.45	17.45	34.90	4246	226
39877.40514	30648.54911	277.234	42.39	42.39	84.78	1060	226
4493.005137	33733.74911	-297.766	27.20	27.20	54.40	3341	226
25071.60514	34649.14911	-179.766	33.13	33.13	66.27	1745	226
26806.60514	35895.84911	-106.766	29.74	29.74	59.49	1824	226
24632.30514	37088.94911	-393.766	46.13	46.13	92.27	1947	226
17259.20514	36943.54911	-68.7658	21.43	21.43	42.86	4593	226
7592.105137	37360.74911	-138.766	45.64	45.64	91.28	1345	226
20684.80514	38720.64911	-3.7658	36.41	36.41	72.82	1205	226
23346.92269	1737.421223	-243.881	22.68	22.68	45.36	3708	234
23166.82269	4250.421223	100.119	30.43	30.43	60.85	1265	234
23530.42269	6680.721223	70.1193	29.51	29.51	59.02	2501	234
21523.62269	7424.021223	-251.881	10.31	10.31	20.63	13039	234
22583.22269	8329.921223	-11.8807	10.36	10.36	20.72	10586	234
17474.22269	9074.021223	194.119	21.67	21.67	43.33	2380	234
19980.52269	9707.721223	96.1193	15.71	15.71	31.42	5577	234
23536.12269	10253.52122	-46.8807	22.58	22.58	45.17	4866	234
39961.82269	10504.02122	193.119	31.20	31.20	62.41	1279	234
30590.72269	11858.62122	-146.881	31.49	31.49	62.97	2751	234
26943.82269	13618.02122	-195.881	21.01	21.01	42.01	5243	234
16366.02269	14405.72122	6.11935	40.11	40.11	80.21	1071	234
15226.12269	14701.12122	-219.881	54.97	54.97	109.93	1082	234
37351.92269	14796.32122	188.119	53.53	53.53	107.06	1144	234
12929.32269	15711.32122	-211.881	18.53	18.53	37.07	3753	234
15603.12269	15688.32122	24.1193	28.66	28.66	57.32	1892	234
17588.72269	15707.22122	-160.881	42.18	42.18	84.36	1535	234
22005.52269	16128.52122	-194.881	31.72	31.72	63.44	2105	234
32372.62269	16772.62122	-397.881	26.35	26.35	52.70	4601	234
17274.52269	16864.92122	317.119	30.00	30.00	60.01	2349	234
25744.92269	18039.42122	228.119	26.49	26.49	52.99	1750	234
28923.32269	18417.32122	-143.881	27.95	27.95	55.91	2104	234
40610.82269	21230.02122	95.1193	27.74	27.74	55.48	1746	234
15559.72269	21955.82122	248.119	28.35	28.35	56.71	2013	234
16572.12269	22002.62122	190.119	12.18	12.18	24.35	12874	234
7629.422695	22255.52122	-141.881	40.98	40.98	81.95	1041	234
29054.72269	22657.02122	-214.881	27.95	27.95	55.91	2863	234
40916.72269	22916.62122	125.119	31.20	31.20	62.41	1972	234
15551.62269	23017.52122	-275.881	37.49	37.49	74.98	1966	234
24031.12269	23418.62122	342.119	59.44	59.44	118.88	1233	234
23224.02269	23634.12122	-147.881	57.89	57.89	115.77	1084	234
35079.82269	25397.52122	145.119	40.67	40.67	81.34	1336	234
16644.32269	25706.12122	65.1193	25.48	25.48	50.96	1787	234
36496.82269	26146.82122	216.119	30.57	30.57	61.14	2351	234
30874.22269	26608.52122	-376.881	32.92	32.92	65.85	3377	234
8724.322695	26919.22122	-356.881	41.21	41.21	82.42	2118	234
36507.52269	27952.12122	295.119	28.59	28.59	57.18	3387	234
18475.52269	30162.92122	281.119	25.74	25.74	51.48	3703	234
13283.42269	30674.22122	85.1193	20.44	20.44	40.88	3043	234
28366.32269	30887.02122	27.1193	18.30	18.30	36.60	4057	234
6267.822695	31287.52122	-200.881	45.80	45.80	91.61	1083	234
25571.72269	31093.22122	-160.881	32.76	32.76	65.52	1605	234
19416.72269	31390.52122	292.119	31.13	31.13	62.27	3139	234
23612.02269	31600.92122	-88.8807	47.69	47.69	95.38	1056	234
16412.82269	31907.22122	-114.881	45.73	45.73	91.47	1071	234
30081.82269	32007.22122	-27.8807	32.52	32.52	65.05	1455	234
30426.12269	32751.82122	80.1193	54.47	54.47	108.94	1041	234
5823.622695	32691.22122	-388.881	63.70	63.70	127.41	1162	234
2759.422695	36290.92122	324.119	48.87	48.87	97.73	1025	234
24616.52269	38237.12122	-224.881	21.48	21.48	42.96	5381	234
21227.32269	38720.12122	-356.881	44.11	44.11	88.22	1470	234
18915.04025	1254.193336	-385.996	29.41	29.41	58.83	2382	242
22375.34025	1904.193336	261.004	28.57	28.57	57.13	2541	242
21899.84025	2773.493336	-65.9955	17.38	17.38	34.76	2927	242
27415.24025	2708.193336	-281.996	44.93	44.93	89.87	2061	242
24054.14025	3431.193336	-55.9955	37.47	37.47	74.94	1484	242
32823.74025	3592.993336	-181.995	38.25	38.25	76.49	2647	242
39391.44025	5169.893336	310.004	26.52	26.52	53.03	2365	242
16177.24025	9517.893336	-221.995	27.06	27.06	54.12	1835	242
17653.34025	10157.79334	152.005	25.91	25.91	51.81	2449	242
15045.64025	11494.99334	-138.995	24.00	24.00	47.99	4632	242
20031.44025	11955.49334	-97.9955	53.15	53.15	106.30	1048	242
14653.04025	13398.79334	-184.995	45.92	45.92	91.84	1407	242
30142.44025	15522.99334	-174.995	33.91	33.91	67.82	2269	242
13316.44025	16853.39334	-160.995	36.50	36.50	73.00	1317	242
10511.04025	17147.49334	-342.996	32.71	32.71	65.42	2210	242
18144.94025	17299.49334	382.004	22.58	22.58	45.17	5181	242
29645.24025	17688.09334	357.004	43.45	43.45	86.90	1490	242
35759.34025	17675.99334	279.004	32.45	32.45	64.90	1568	242
38104.84025	17846.19334	344.004	58.36	58.36	116.71	1016	242
25334.24025	17942.49334	32.0045	32.38	32.38	64.76	1605	242
8506.040253	19767.59334	30.0045	24.61	24.61	49.22	3360	242
24482.44025	20402.19334	161.005	37.77	37.77	75.55	1390	242
10811.44025	20561.79334	-205.995	18.63	18.63	37.26	2694	242
25494.84025	21121.89334	50.0045	29.63	29.63	59.25	1720	242
29801.74025	21236.99334	-60.9955	18.96	18.96	37.92	4561	242
29741.54025	21656.09334	-204.995	46.13	46.13	92.27	1094	242
16374.04025	22025.19334	-97.9955	30.54	30.54	61.09	2102	242
12614.34025	23336.49334	74.0045	32.43	32.43	64.86	1494	242
36815.34025	23495.69334	353.004	50.30	50.30	100.61	1253	242
9806.140253	23845.99334	-228.995	37.33	37.33	74.65	1476	242
38809.64025	24368.19334	81.0045	27.86	27.86	55.72	1349	242
16031.94025	25047.79334	-95.9955	24.30	24.30	48.61	2271	242
39424.24025	25242.89334	-45.9955	35.28	35.28	70.56	1827	242
18291.14025	25375.29334	155.005	48.30	48.30	96.60	1042	242
16775.64025	26636.89334	-0.995501	31.30	31.30	62.60	1597	242
5552.240253	26821.69334	-330.996	39.71	39.71	79.41	1696	242
10164.04025	27129.59334	-85.9955	18.65	18.65	37.30	5645	242
19272.24025	27902.59334	207.005	39.68	39.68	79.36	1288	242
31296.74025	28804.89334	-307.996	48.40	48.40	96.79	1530	242
9053.540253	29452.79334	-223.995	38.81	38.81	77.62	1347	242
22373.04025	29591.09334	-179.995	38.57	38.57	77.15	1377	242
20811.44025	30233.49334	-139.995	28.78	28.78	57.56	1665	242
26805.44025	31068.39334	-296.996	44.37	44.37	88.74	1580	242
9025.340253	31081.29334	-95.9955	28.83	28.83	57.65	1676	242
29316.54025	31322.59334	-236.995	33.63	33.63	67.26	3164	242
15233.54025	33154.69334	149.005	22.91	22.91	45.83	3379	242
11108.14025	33315.39334	301.004	47.81	47.81	95.61	1176	242
20414.34025	33792.59334	-73.9955	31.84	31.84	63.68	1491	242
27492.74025	35209.59334	-7.9955	32.17	32.17	64.34	1338	242
20678.44025	36858.29334	-257.996	21.60	21.60	43.19	5399	242
23324.84025	37990.29334	155.005	23.57	23.57	47.15	2842	242
13716.44025	39162.69334	-156.995	34.08	34.08	68.15	1184	242
22175.65781	1919.86545	-285.11	21.76	21.76	43.52	3379	250
38266.95781	2459.26545	89.8896	31.56	31.56	63.11	2221	250
25605.65781	3386.16545	-212.11	29.93	29.93	59.86	2487	250
24960.25781	4137.56545	-281.11	24.49	24.49	48.98	3545	250
39631.75781	4104.36545	-149.11	42.86	42.86	85.72	1784	250
25496.05781	4842.76545	-114.11	11.26	11.26	22.51	6613	250
41161.95781	5304.16545	-320.11	51.46	51.46	102.91	1420	250
25939.05781	5715.76545	91.8896	28.66	28.66	57.32	1278	250
23988.25781	7196.26545	-130.11	17.19	17.19	34.38	4657	250
35778.75781	7491.86545	312.89	44.89	44.89	89.77	1311	250
29801.15781	8001.96545	-201.11	33.72	33.72	67.45	1741	250
33676.45781	8056.46545	-169.11	37.26	37.26	74.51	1201	250
34637.65781	7869.46545	-331.11	68.70	68.70	137.39	1388	250
40147.15781	8521.86545	-49.1103	12.60	12.60	25.20	8028	250
18654.75781	13827.86545	172.89	22.77	22.77	45.55	3433	250
29182.55781	14466.66545	-59.1103	26.94	26.94	53.88	2222	250
8519.357811	14686.56545	6.88965	36.48	36.48	72.96	1023	250
18921.55781	15058.56545	21.8897	25.67	25.67	51.34	1689	250
22031.85781	15366.56545	-195.11	32.88	32.88	65.75	1497	250
15281.65781	16036.96545	67.8896	18.89	18.89	37.77	3339	250
23658.55781	16264.36545	-292.11	54.24	54.24	108.47	1110	250
12656.85781	16794.96545	119.89	27.53	27.53	55.06	1370	250
29478.05781	17535.06545	85.8896	19.43	19.43	38.86	3040	250
37245.15781	21901.06545	338.89	52.42	52.42	104.84	1124	250
11948.25781	23388.66545	-229.11	40.01	40.01	80.02	1460	250
18146.55781	22979.46545	-147.11	18.77	18.77	37.54	6961	250
9081.157811	23966.36545	-244.11	18.63	18.63	37.26	4895	250
27120.25781	24050.06545	2.88965	40.81	40.81	81.62	1047	250
8772.857811	25379.86545	221.89	49.64	49.64	99.29	1038	250
13345.85781	25805.16545	-3.11035	16.86	16.86	33.72	5357	250
37618.35781	26085.96545	-76.1104	16.93	16.93	33.86	3981	250
38917.65781	26096.86545	-351.11	54.45	54.45	108.90	1452	250
38361.15781	27682.06545	-370.11	41.02	41.02	82.05	1643	250
29496.65781	28111.36545	-17.1103	24.26	24.26	48.51	2791	250
7117.257811	28675.56545	-168.11	29.48	29.48	58.97	2743	250
22287.55781	29578.46545	208.89	39.23	39.23	78.47	1411	250
6514.857811	29903.26545	-97.1104	31.98	31.98	63.96	1628	250
10007.95781	29764.76545	215.89	20.28	20.28	40.55	2309	250
18648.85781	30315.26545	309.89	25.65	25.65	51.29	2875	250
16591.65781	34028.36545	23.8897	35.11	35.11	70.23	1780	250
13457.45781	34605.66545	58.8897	27.60	27.60	55.20	2795	250
25537.85781	36794.56545	130.89	25.41	25.41	50.82	2243	250
4011.357811	36873.86545	-290.11	22.68	22.68	45.36	3909	250
14393.15781	37173.16545	295.89	38.08	38.08	76.16	1469	250
22042.15781	39718.16545	-68.1104	38.39	38.39	76.77	1032	250
10416.25781	40341.66545	-237.11	26.89	26.89	53.79	2774	250
33149.57537	465.6375629	-219.225	21.60	21.60	43.19	2750	258
25223.97537	483.6375629	-210.225	31.39	31.39	62.78	1677	258
38404.97537	2511.937563	80.7748	28.00	28.00	56.00	1655	258
21532.67537	5769.837563	-177.225	29.11	29.11	58.22	1614	258
22326.37537	7274.937563	261.775	31.25	31.25	62.50	2239	258
17376.97537	9047.637563	-112.225	10.95	10.95	21.90	9776	258
24821.97537	10431.43756	-274.225	12.46	12.46	24.92	10672	258
16445.87537	12490.63756	-36.2252	14.01	14.01	28.02	5333	258
16930.27537	13104.03756	-267.225	31.75	31.75	63.49	1892	258
13643.47537	13580.93756	-250.225	50.87	50.87	101.74	1074	258
33270.17537	14779.83756	-130.225	52.38	52.38	104.75	1003	258
33839.57537	14854.83756	273.775	36.74	36.74	73.48	1449	258
9151.175369	15823.83756	-228.225	16.56	16.56	33.11	6873	258
10578.27537	17188.63756	-182.225	37.56	37.56	75.12	1339	258
12118.27537	17509.43756	-158.225	15.10	15.10	30.19	5079	258
16133.87537	18525.93756	-307.225	12.39	12.39	24.77	8705	258
40143.17537	19029.93756	-271.225	23.81	23.81	47.62	7382	258
18588.97537	20043.93756	339.775	38.39	38.39	76.77	1876	258
14296.77537	22484.93756	296.775	33.75	33.75	67.49	2139	258
20467.27537	22873.13756	-285.225	48.72	48.72	97.45	1336	258
10593.27537	23699.23756	-295.225	26.42	26.42	52.85	4041	258
33850.57537	23789.73756	-98.2252	31.72	31.72	63.44	1762	258
39404.77537	25135.13756	-118.225	33.02	33.02	66.03	1401	258
7465.075369	25886.53756	-55.2252	21.29	21.29	42.58	3065	258
14676.27537	29098.03756	292.775	38.62	38.62	77.24	1382	258
24775.17537	29462.13756	-53.2252	23.60	23.60	47.19	3102	258
13116.17537	29658.83756	343.775	20.04	20.04	40.08	4377	258
13209.97537	30683.93756	254.775	33.65	33.65	67.31	1790	258
30387.57537	31393.73756	-336.225	40.34	40.34	80.68	2019	258
8910.675369	31766.63756	-332.225	23.17	23.17	46.35	3044	258
26740.17537	31923.23756	-55.2252	25.22	25.22	50.44	2280	258
9809.275369	32028.63756	-212.225	15.85	15.85	31.70	5045	258
7918.775369	32368.13756	-392.225	52.78	52.78	105.55	1335	258
23930.87537	39165.63756	348.775	45.59	45.59	91.19	1115	258
3707.675369	39730.93756	-265.225	39.99	39.99	79.98	1351	258
33796.79293	921.3096761	-140.34	31.77	31.77	63.54	1365	266
28982.99293	2152.809676	-187.34	31.32	31.32	62.64	1416	266
22468.89293	3024.509676	-163.34	13.97	13.97	27.93	5910	266
23165.99293	4295.709676	-110.34	27.20	27.20	54.40	1609	266
24196.99293	4787.709676	340.66	25.74	25.74	51.48	2301	266
26627.79293	6145.209676	-48.34	25.46	25.46	50.92	1549	266
20377.39293	6554.309676	-113.34	26.40	26.40	52.80	1702	266
18752.69293	7035.909676	-95.34	27.77	27.77	55.53	1531	266
32787.49293	7382.509676	371.66	17.31	17.31	34.62	8461	266
20076.49293	7892.109676	-280.34	23.08	23.08	46.16	4022	266
20839.49293	7986.509676	-291.34	21.57	21.57	43.14	4535	266
28604.89293	8296.709676	-159.34	24.75	24.75	49.50	2211	266
18197.29293	8664.009676	-253.34	18.11	18.11	36.22	5677	266
12923.09293	11288.10968	-271.34	34.67	34.67	69.33	2248	266
16013.19293	12163.10968	153.66	8.36	8.36	16.72	13636	266
24289.59293	12150.90968	17.66	30.19	30.19	60.38	1226	266
39362.79293	12305.30968	-396.34	58.95	58.95	117.89	1166	266
9531.992927	13986.00968	40.66	41.82	41.82	83.65	1152	266
10746.99293	14536.20968	-237.34	26.02	26.02	52.05	2269	266
15449.29293	19554.10968	-252.34	14.70	14.70	29.39	6288	266
9489.992927	19686.60968	-100.34	26.54	26.54	53.08	2302	266
24963.69293	19627.10968	197.66	37.26	37.26	74.51	1125	266
12418.69293	20201.50968	-327.34	36.57	36.57	73.15	1598	266
14082.39293	20791.60968	-206.34	19.92	19.92	39.85	2887	266
7863.492927	21025.10968	-334.34	45.90	45.90	91.80	1338	266
17284.59293	21849.20968	-36.34	38.93	38.93	77.86	1362	266
9910.992927	22022.00968	-133.34	33.61	33.61	67.21	2248	266
30225.29293	22515.30968	-121.34	32.36	32.36	64.72	1271	266
18071.39293	22922.00968	151.66	15.61	15.61	31.23	5746	266
21377.79293	23370.60968	-159.34	25.43	25.43	50.87	2387	266
13307.39293	23820.20968	-310.34	50.70	50.70	101.41	1543	266
9724.292927	24125.00968	-301.34	20.79	20.79	41.59	3800	266
11006.59293	24951.00968	-151.34	24.47	24.47	48.94	2683	266
13351.29293	25820.30968	341.66	35.54	35.54	71.07	1826	266
14658.69293	25835.90968	-54.34	23.64	23.64	47.29	2281	266
37323.89293	27415.00968	-35.34	34.38	34.38	68.77	1577	266
17795.89293	28934.20968	-234.34	38.50	38.50	77.01	2157	266
37277.39293	28899.60968	122.66	20.51	20.51	41.02	4182	266
35260.99293	29333.30968	-164.34	36.08	36.08	72.16	3067	266
11164.89293	32188.90968	-188.34	41.05	41.05	82.10	1131	266
5429.592927	32349.60968	-242.34	27.13	27.13	54.26	3025	266
14853.59293	35512.90968	354.66	44.13	44.13	88.27	1441	266
17264.19293	36945.90968	-195.34	47.26	47.26	94.53	1022	266
9462.692927	37520.90968	-149.34	25.10	25.10	50.21	2726	266
21226.61048	272.4817893	-230.455	27.41	27.41	54.82	1378	274
23159.81048	4322.181789	-63.4549	25.95	25.95	51.90	1640	274
25558.21048	4846.281789	-76.4549	13.75	13.75	27.51	6029	274
27729.11048	4888.181789	-380.455	44.77	44.77	89.54	1750	274
36585.81048	5645.681789	211.545	29.58	29.58	59.16	1958	274
39314.81048	6144.381789	-225.455	54.52	54.52	109.04	1183	274
34538.71048	7491.681789	-185.455	38.17	38.17	76.35	1593	274
17346.41048	9270.181789	-24.4549	40.29	40.29	80.59	1019	274
19567.31048	9814.481789	23.5451	39.85	39.85	79.69	1025	274
38027.31048	10313.38179	-195.455	31.72	31.72	63.44	1468	274
21611.31048	10635.88179	252.545	27.34	27.34	54.68	3005	274
20963.61048	11305.68179	-212.455	47.76	47.76	95.52	1010	274
13060.81048	11600.68179	-249.455	43.73	43.73	87.46	1266	274
14005.21048	11808.78179	-259.455	16.39	16.39	32.78	4520	274
15402.51048	11825.58179	-217.455	31.18	31.18	62.36	2151	274
19289.81048	12679.38179	23.5451	14.44	14.44	28.87	4917	274
36261.41048	13916.88179	268.545	39.87	39.87	79.74	1076	274
32707.01048	15158.68179	229.545	14.34	14.34	28.68	6066	274
39348.21048	16630.58179	-333.455	17.52	17.52	35.04	8945	274
40589.41048	17040.58179	-274.455	27.29	27.29	54.59	3265	274
12137.41048	17595.18179	13.5451	26.56	26.56	53.13	1327	274
16739.01048	17658.28179	205.545	24.99	24.99	49.97	2113	274
20510.71048	19305.08179	-162.455	46.58	46.58	93.16	1049	274
10015.61048	21304.28179	-220.455	16.01	16.01	32.03	4949	274
12497.91048	21456.18179	210.545	20.51	20.51	41.02	2429	274
15411.51048	21975.58179	-90.4549	13.82	13.82	27.65	8936	274
13238.01048	22065.98179	-186.455	48.18	48.18	96.37	1182	274
19825.11048	23498.78179	86.5451	15.05	15.05	30.10	6001	274
19059.71048	24296.38179	242.545	35.44	35.44	70.89	1445	274
12021.31048	24415.18179	368.545	20.70	20.70	41.40	4516	274
30160.71048	24437.38179	-208.455	20.84	20.84	41.68	3036	274
14608.21048	26726.98179	-154.455	12.60	12.60	25.20	10083	274
11977.91048	26657.08179	-105.455	18.37	18.37	36.74	4323	274
24311.41048	26918.28179	-135.455	42.08	42.08	84.17	1010	274
35772.91048	27201.08179	-105.455	26.92	26.92	53.84	2377	274
21048.51048	27809.88179	-286.455	36.29	36.29	72.58	3579	274
31509.71048	28524.88179	-345.455	22.56	22.56	45.12	4351	274
39369.41048	28752.18179	-298.455	55.20	55.20	110.40	1084	274
35822.51048	29715.48179	105.545	32.64	32.64	65.28	1187	274
27326.31048	30117.38179	6.5451	46.96	46.96	93.92	1105	274
31499.61048	30513.18179	-224.455	47.29	47.29	94.58	1452	274
11990.01048	30666.38179	-330.455	59.25	59.25	118.50	1126	274
3621.910484	30979.48179	-290.455	37.16	37.16	74.32	1556	274
3066.510484	31630.88179	-27.4549	28.50	28.50	56.99	1312	274
9697.410484	31825.08179	367.545	33.21	33.21	66.41	1756	274
28549.41048	31753.68179	348.545	21.15	21.15	42.30	4850	274
25124.31048	34752.28179	-142.455	43.90	43.90	87.79	1012	274
19717.51048	34958.58179	309.545	30.29	30.29	60.57	1834	274
9377.010484	37565.78179	-55.4549	23.06	23.06	46.11	3930	274
3608.610484	39655.98179	8.5451	32.59	32.59	65.19	1866	274
33706.02804	866.3539025	340.43	33.79	33.79	67.59	2378	282
26158.82804	678.4539025	-254.57	21.05	21.05	42.11	4791	282
30702.12804	2102.353902	241.43	19.45	19.45	38.90	3331	282
39330.72804	2808.153902	-22.5697	20.82	20.82	41.64	3709	282
28731.62804	5173.453902	-186.57	23.48	23.48	46.96	3282	282
32611.32804	6194.253902	-214.57	45.73	45.73	91.47	1095	282
39858.72804	7311.553902	232.43	24.66	24.66	49.31	2353	282
24829.82804	10464.6539	-189.57	26.96	26.96	53.93	2846	282
11974.62804	11663.6539	-79.5697	45.29	45.29	90.57	1001	282
30929.52804	11781.1539	-245.57	56.31	56.31	112.62	1069	282
37238.72804	11517.5539	359.43	38.43	38.43	76.87	1435	282
12957.52804	11892.6539	-351.57	35.35	35.35	70.70	1800	282
23936.02804	11743.4539	370.43	45.36	45.36	90.71	1356	282
16301.72804	12373.2539	51.4303	26.49	26.49	52.99	1840	282
28269.22804	12430.9539	-366.57	62.38	62.38	124.77	1102	282
35519.22804	13750.4539	232.43	35.30	35.30	70.60	1135	282
33818.12804	14829.3539	53.4303	21.71	21.71	43.43	2788	282
15659.12804	15724.0539	396.43	75.55	75.55	151.10	1065	282
10272.92804	16038.3539	-186.57	34.27	34.27	68.53	1465	282
22559.62804	16029.3539	-185.57	29.27	29.27	58.55	3346	282
12513.22804	16615.7539	-368.57	14.32	14.32	28.64	7938	282
17028.82804	17889.1539	-98.5697	39.75	39.75	79.50	1393	282
11837.42804	18527.5539	-158.57	41.05	41.05	82.10	1563	282
10498.82804	19893.0539	-187.57	23.90	23.90	47.81	3641	282
38426.72804	20253.6539	-254.57	43.24	43.24	86.48	1300	282
39899.02804	20496.0539	-368.57	29.18	29.18	58.36	2646	282
14102.42804	20801.2539	-331.57	29.77	29.77	59.53	3698	282
24807.82804	21093.9539	-229.57	34.31	34.31	68.62	2767	282
28641.12804	21170.4539	23.4303	21.78	21.78	43.57	2996	282
21795.72804	21244.2539	-37.5697	12.29	12.29	24.59	4749	282
17904.92804	21782.7539	-172.57	25.39	25.39	50.77	2032	282
40972.92804	21777.4539	-74.5697	25.67	25.67	51.34	2601	282
26049.02804	23088.8539	84.4303	7.77	7.77	15.54	11694	282
17378.12804	24357.2539	56.4303	38.41	38.41	76.82	1339	282
21824.22804	25583.9539	-358.57	56.90	56.90	113.79	1509	282
31831.42804	25310.0539	-28.5697	29.44	29.44	58.88	1655	282
28953.62804	25804.3539	-373.57	44.74	44.74	89.49	2214	282
23006.62804	25775.5539	-226.57	40.65	40.65	81.29	1255	282
16964.82804	26418.1539	176.43	32.66	32.66	65.33	1991	282
21132.62804	26552.4539	-242.57	58.05	58.05	116.10	1153	282
15665.02804	27051.5539	27.4303	46.04	46.04	92.08	1099	282
11125.02804	27495.8539	-108.57	32.08	32.08	64.15	1665	282
14486.72804	27660.9539	-115.57	39.21	39.21	78.42	1522	282
34226.92804	29257.3539	101.43	21.74	21.74	43.47	3107	282
15719.92804	30272.9539	-284.57	28.78	28.78	57.56	2059	282
12738.02804	30777.2539	277.43	17.99	17.99	35.98	3937	282
18960.12804	31551.5539	188.43	27.15	27.15	54.31	2476	282
13408.42804	31809.1539	-178.57	31.46	31.46	62.93	1472	282
10368.82804	34906.3539	-115.57	30.99	30.99	61.98	1535	282
25452.52804	36824.8539	-348.57	20.96	20.96	41.92	3894	282
10823.12804	39001.7539	85.4303	37.61	37.61	75.22	1730	282
34246.2456	688.4260157	380.315	54.80	54.80	109.60	1274	290
23393.7456	2138.226016	130.315	25.32	25.32	50.63	1259	290
21238.4456	3221.126016	-193.685	24.02	24.02	48.04	1554	290
23937.8456	4467.526016	-324.685	33.02	33.02	66.03	1915	290
28884.7456	5428.726016	-238.685	42.39	42.39	84.78	1322	290
20629.6456	6555.326016	214.315	14.62	14.62	29.25	5415	290
21514.2456	7515.326016	-184.685	17.62	17.62	35.23	4839	290
27270.0456	8451.026016	67.3154	31.49	31.49	62.97	1586	290
37937.8456	10119.22602	-222.685	40.34	40.34	80.68	1839	290
22722.8456	15069.32602	-157.685	28.26	28.26	56.52	1587	290
38508.3456	15272.42602	179.315	39.78	39.78	79.55	1664	290
5721.5456	15893.22602	-382.685	62.29	62.29	124.58	1076	290
19119.8456	16484.32602	-259.685	10.83	10.83	21.67	5825	290
32193.9456	16465.82602	-383.685	44.11	44.11	88.22	1475	290
20477.2456	17000.12602	165.315	17.24	17.24	34.48	3510	290
21111.7456	20162.82602	-115.685	30.17	30.17	60.34	1800	290
27479.9456	21251.02602	-385.685	49.93	49.93	99.85	1538	290
15696.5456	21687.52602	259.315	36.69	36.69	73.38	1668	290
40748.5456	22309.82602	79.3154	44.91	44.91	89.82	1048	290
13634.8456	22378.92602	-70.6846	31.16	31.16	62.31	1699	290
15657.8456	22355.92602	-274.685	25.13	25.13	50.26	3935	290
25923.3456	23049.32602	364.315	37.63	37.63	75.27	1651	290
38927.8456	24415.92602	55.3154	29.32	29.32	58.64	1340	290
31921.0456	25191.02602	-178.685	30.14	30.14	60.29	2244	290
19124.1456	27529.52602	-196.685	47.90	47.90	95.80	1151	290
7644.2456	27986.92602	-357.685	20.09	20.09	40.18	4587	290
28652.2456	27631.72602	-326.685	58.97	58.97	117.94	1113	290
5065.9456	28334.42602	-87.6846	45.80	45.80	91.61	1064	290
29582.6456	28789.62602	-384.685	70.23	70.23	140.45	1018	290
10992.8456	30067.72602	-96.6846	14.98	14.98	29.96	5975	290
15012.6456	31027.12602	-252.685	21.62	21.62	43.24	5114	290
33617.8456	31177.22602	-93.6846	50.07	50.07	100.13	1036	290
28642.1456	31878.52602	251.315	25.65	25.65	51.29	3198	290
26675.0456	32009.72602	-121.685	32.62	32.62	65.23	1709	290
20491.0456	32315.62602	56.3154	12.98	12.98	25.95	7201	290
[truncated: 93,013 more rows]
