# Supplementary material for: Super-resolution analysis of PACSIN2 and EHD2 at caveolae
Source: PLoS One. 2022 Jul 14;17(7):e0271003. doi: 10.1371/journal.pone.0271003 (PMC9282494; doi:10.1371/journal.pone.0271003)
Supplement: S1 Data — (ZIP) [file pone.0271003.s003.zip › 405Cav1polyCy3Cav17C8004driftCorr 3DdistanceG_405-647_205K_TS3D.3dlp]

32146.81805	8194.632794	-148	15.07	15.07	30.14	4137	2
21285.11805	8415.232794	-51	14.27	14.27	28.54	4037	2
11690.81805	8988.632794	-215	9.28	9.28	18.56	8358	2
9975.21805	9167.232794	79.2675	14.15	14.15	28.31	5204	2
16412.41805	9742.132794	23.265	32.12	32.12	64.24	1403	2
21796.51805	10157.53279	-190	10.76	10.76	21.52	13075	2
23357.31805	10261.93279	153.938	19.17	19.17	38.34	2966	2
20433.01805	10460.03279	-157	39.59	39.59	79.18	1847	2
36777.11805	10679.93279	-199	31.91	31.91	63.82	1788	2
14766.11805	10568.83279	78.285	9.40	9.40	18.79	10900	2
11309.31805	11254.43279	-206	11.66	11.66	23.31	7263	2
12783.81805	11162.63279	-202	11.56	11.56	23.13	11605	2
23467.61805	11847.23279	271.837	28.38	28.38	56.76	2818	2
13086.91805	12270.13279	-197	6.92	6.92	13.85	24632	2
9362.11805	12670.13279	-132	8.97	8.97	17.95	11815	2
32927.31805	13099.73279	-282	19.05	19.05	38.10	4057	2
8217.11805	13247.93279	-239	14.55	14.55	29.11	5782	2
16464.71805	13442.43279	-348	35.07	35.07	70.13	2376	2
30108.41805	13657.53279	-268	11.12	11.12	22.23	13708	2
11906.31805	13754.13279	231.555	6.08	6.08	12.15	18506	2
34439.81805	14042.13279	-9.1575	28.00	28.00	56.00	2340	2
29392.21805	15173.33279	-323	21.41	21.41	42.81	4156	2
11221.41805	15583.23279	94.005	8.95	8.95	17.90	7375	2
15076.21805	15433.23279	353.385	13.97	13.97	27.93	6714	2
24251.81805	16165.13279	-185	7.91	7.91	15.83	16592	2
17145.11805	17033.43279	-261	27.15	27.15	54.31	3542	2
19048.81805	17443.43279	215.835	44.67	44.67	89.35	1358	2
24651.51805	17458.53279	-34	29.04	29.04	58.07	1859	2
24796.21805	18400.13279	-59	31.46	31.46	62.93	1950	2
27587.21805	19249.83279	-369	29.13	29.13	58.26	3122	2
18118.61805	19619.83279	12.4575	12.46	12.46	24.92	5427	2
15918.81805	20089.23279	-199	31.37	31.37	62.74	3545	2
36311.91805	20036.93279	59.6175	10.88	10.88	21.76	7823	2
25139.61805	20546.33279	231.555	51.69	51.69	103.38	1281	2
9477.31805	20757.93279	-107	5.46	5.46	10.93	25362	2
14105.11805	21465.03279	-264	13.35	13.35	26.71	6837	2
33238.71805	21199.73279	-13.0875	15.99	15.99	31.98	5207	2
5577.91805	21491.83279	-8.175	11.73	11.73	23.46	7861	2
30876.61805	21266.53279	-192	13.94	13.94	27.88	8337	2
20652.61805	21816.93279	-112	20.16	20.16	40.32	4967	2
28323.41805	22505.33279	-111	20.35	20.35	40.69	2949	2
29908.81805	24938.43279	-51	44.98	44.98	89.96	1828	2
36804.61805	25252.23279	68.46	33.13	33.13	66.27	1739	2
23216.71805	25659.03279	275.767	40.08	40.08	80.16	1705	2
26551.81805	25878.53279	-351	46.84	46.84	93.68	1900	2
12869.21805	26017.13279	-1.2975	7.65	7.65	15.31	21387	2
36931.91805	26007.83279	253.17	32.59	32.59	65.19	2415	2
32857.41805	26249.63279	-151	35.82	35.82	71.64	1918	2
23167.81805	26784.63279	-178	41.75	41.75	83.51	1721	2
17960.11805	26746.33279	17.37	7.47	7.47	14.93	17470	2
30672.41805	26858.13279	-246	14.06	14.06	28.12	8498	2
38060.81805	26810.43279	323.91	23.10	23.10	46.21	4198	2
15187.01805	27275.33279	34.0725	24.75	24.75	49.50	2843	2
6101.51805	27463.63279	-130	8.03	8.03	16.06	14782	2
7910.51805	27620.73279	90.075	10.29	10.29	20.58	8009	2
7061.91805	28187.23279	-25	10.55	10.55	21.10	8943	2
30532.51805	28452.93279	48.81	37.89	37.89	75.78	2155	2
30994.21805	28928.53279	-320	22.58	22.58	45.17	4740	2
6654.61805	29232.03279	-90	12.48	12.48	24.96	10379	2
31699.31805	29528.83279	369.105	14.84	14.84	29.67	12472	2
24752.31805	29459.93279	-286	46.46	46.46	92.93	1925	2
14781.91805	31100.23279	-209	21.95	21.95	43.90	5211	2
37991.11805	31513.93279	-187	24.09	24.09	48.18	2932	2
22934.61805	31735.43279	-388	49.97	49.97	99.95	2069	2
31808.91805	32303.63279	-47	21.69	21.69	43.38	4140	2
19584.01805	32510.33279	25.23	10.90	10.90	21.81	10127	2
28608.41805	33068.03279	-144	12.91	12.91	25.81	10557	2
25976.31805	33339.23279	172.605	20.28	20.28	40.55	4570	2
5222.51805	33540.43279	-121	10.53	10.53	21.05	10936	2
19178.51805	33743.73279	84.18	22.87	22.87	45.73	3064	2
12999.01805	33768.43279	-227	10.93	10.93	21.85	12309	2
5330.01805	34656.53279	-169	10.27	10.27	20.54	12908	2
30598.71805	34479.93279	-161	30.36	30.36	60.71	2061	2
37851.41805	35672.83279	-64	29.13	29.13	58.26	1775	2
22167.21805	36627.53279	-362	11.85	11.85	23.69	9186	2
36344.71805	37099.53279	-26	12.88	12.88	25.76	9423	2
27234.81805	37311.53279	-154	55.01	55.01	110.03	1044	2
19304.51805	37979.83279	-81	20.35	20.35	40.69	3092	2
25593.41805	38145.73279	-26	23.03	23.03	46.06	3586	2
15161.61805	38351.93279	-177	16.72	16.72	33.44	5697	2
11333.01805	38681.83279	272.82	22.23	22.23	44.46	6023	2
23549.91805	38632.53279	116.603	15.68	15.68	31.37	5318	2
29981.51805	39177.73279	63.5475	20.91	20.91	41.82	2313	2
34649.91805	40213.33279	-105	21.31	21.31	42.63	2585	2
7429.418803	8547.634519	-293	19.85	19.85	39.71	6078	10
29344.1188	9334.334519	172.605	29.32	29.32	58.64	1701	10
36942.9188	10662.13452	-143	22.73	22.73	45.45	3040	10
19774.7188	11229.53452	-109	37.89	37.89	75.78	1914	10
32395.9188	11978.83452	-13.0875	22.42	22.42	44.84	4255	10
4613.818803	12516.53452	-263	19.43	19.43	38.86	5734	10
5584.918803	13222.53452	-135	22.80	22.80	45.59	4382	10
37856.0188	14313.13452	251.205	42.11	42.11	84.21	1269	10
9513.618803	14622.63452	-368	20.54	20.54	41.07	5095	10
8001.918803	14784.63452	264.96	10.10	10.10	20.21	13041	10
15029.0188	15447.43452	314.085	9.18	9.18	18.37	11487	10
35244.4188	15625.23452	136.253	20.42	20.42	40.84	2646	10
33371.0188	16570.13452	-116	23.67	23.67	47.34	3562	10
12490.0188	16985.13452	296.4	6.29	6.29	12.58	22198	10
30728.7188	17544.43452	121.515	41.66	41.66	83.32	1274	10
18601.0188	17818.53452	31.125	28.78	28.78	57.56	1602	10
6822.418803	18569.63452	140.182	17.47	17.47	34.95	4326	10
28427.1188	20237.93452	-123	27.37	27.37	54.73	2252	10
23292.6188	20768.33452	-35	41.45	41.45	82.90	1012	10
12006.4188	22192.03452	-260	20.42	20.42	40.84	4994	10
13368.2188	22183.23452	-267	15.87	15.87	31.75	4078	10
33505.9188	23484.03452	-79	19.83	19.83	39.66	4203	10
31358.1188	23625.23452	222.712	21.50	21.50	43.00	4160	10
34202.8188	26660.83452	24.2475	60.64	60.64	121.28	1026	10
30669.7188	26879.73452	-187	15.07	15.07	30.14	8199	10
36179.4188	27118.43452	-239	15.21	15.21	30.43	12336	10
6225.818803	33896.83452	-360	18.46	18.46	36.93	4242	10
21011.2188	35771.03452	299.348	12.65	12.65	25.29	14845	10
31879.3188	37380.53452	-149	36.22	36.22	72.44	1962	10
27369.8188	37801.53452	-210	11.02	11.02	22.04	9272	10
11407.6188	38704.73452	293.453	16.16	16.16	32.31	11383	10
12957.8188	39281.73452	-289	34.95	34.95	69.90	3022	10
29746.8188	39166.33452	140.182	29.15	29.15	58.31	1400	10
16024.3188	40296.53452	72.39	26.16	26.16	52.33	3356	10
7221.319556	9830.336243	-224	19.95	19.95	39.89	2772	18
10084.31956	10169.43624	-335	24.77	24.77	49.55	3562	18
23444.21956	10309.93624	-106	24.89	24.89	49.78	2603	18
36027.41956	10344.23624	-187	22.98	22.98	45.97	3584	18
12330.61956	11602.43624	-67	25.69	25.69	51.39	2077	18
22840.91956	11382.63624	-176	14.77	14.77	29.53	6266	18
29692.31956	11594.03624	-275	28.83	28.83	57.65	2224	18
18596.61956	12130.63624	274.785	9.51	9.51	19.03	12843	18
24497.81956	12395.13624	152.955	27.01	27.01	54.02	2794	18
36986.11956	13325.33624	-185	19.08	19.08	38.15	4122	18
7322.319556	13335.73624	-357	7.21	7.21	14.41	22181	18
5450.019556	14027.33624	-195	26.80	26.80	53.60	2467	18
17467.61956	14359.83624	-178	25.95	25.95	51.90	2082	18
16477.41956	14531.63624	17.37	37.87	37.87	75.74	1280	18
23724.81956	14767.73624	-62	26.85	26.85	53.69	1489	18
7937.419556	14782.13624	28.1775	8.41	8.41	16.81	13114	18
33366.41956	16560.83624	-104	49.95	49.95	99.90	1027	18
28837.11956	16790.53624	114.637	27.29	27.29	54.59	1486	18
38580.01956	16997.73624	-255	59.89	59.89	119.78	1013	18
24786.91956	17422.13624	76.32	21.24	21.24	42.48	3380	18
36203.61956	19586.83624	-51	12.46	12.46	24.92	5563	18
20946.71956	20297.83624	348.473	16.27	16.27	32.55	4842	18
20599.91956	21845.63624	-126	12.98	12.98	25.95	7715	18
28281.51956	22427.13624	-24	33.51	33.51	67.02	1611	18
18142.11956	24599.43624	-119	35.09	35.09	70.18	1601	18
32078.81956	25229.63624	-163	30.61	30.61	61.23	3643	18
31067.51956	25981.03624	-207	37.89	37.89	75.78	1633	18
36690.41956	26429.63624	-183	23.67	23.67	47.34	2851	18
10788.41956	26998.83624	-189	12.25	12.25	24.49	7589	18
34915.71956	27087.93624	-12.105	47.67	47.67	95.33	1082	18
12884.81956	27282.83624	327.84	9.54	9.54	19.08	10240	18
16522.61956	27270.53624	-305	12.86	12.86	25.72	5609	18
6268.219556	27802.33624	-254	19.48	19.48	38.95	5455	18
27345.81956	28147.33624	133.305	34.48	34.48	68.95	1733	18
38304.21956	28908.93624	-284	41.17	41.17	82.33	1593	18
4852.519556	28997.13624	-390	8.43	8.43	16.86	23160	18
7301.219556	29817.13624	169.658	53.88	53.88	107.76	1324	18
6105.619556	30089.43624	149.025	56.19	56.19	112.38	1199	18
34380.11956	32731.33624	-152	16.77	16.77	33.54	3193	18
20604.01956	33337.63624	178.5	24.04	24.04	48.09	2559	18
31447.61956	33410.93624	206.992	38.67	38.67	77.34	1277	18
8406.519556	34521.83624	216.818	36.88	36.88	73.76	2661	18
27161.21956	34479.33624	-311	30.92	30.92	61.84	2542	18
36166.61956	34981.93624	294.435	8.78	8.78	17.57	20741	18
34106.11956	34909.03624	-407	13.89	13.89	27.79	11701	18
4711.519556	37625.43624	147.06	28.97	28.97	57.93	1394	18
12888.21956	39224.83624	-317	30.87	30.87	61.75	3623	18
38380.91956	40260.03624	-195	24.73	24.73	49.45	2887	18
34517.32031	7972.737967	-16.035	6.36	6.36	12.72	17269	26
35648.52031	8853.137967	-79	21.50	21.50	43.00	1984	26
29346.92031	9317.437967	120.533	29.34	29.34	58.69	1633	26
25259.62031	10091.13797	-190	40.15	40.15	80.31	1180	26
22936.92031	10386.13797	-251	50.99	50.99	101.97	1316	26
10125.12031	10218.93797	-265	18.82	18.82	37.63	7192	26
14715.52031	10585.73797	76.32	20.77	20.77	41.54	2351	26
27987.92031	10811.63797	-57	29.63	29.63	59.25	1425	26
19092.82031	11153.33797	-185	10.03	10.03	20.06	8993	26
25977.12031	12522.23797	-353	25.58	25.58	51.15	2961	26
24366.12031	12784.83797	-165	40.34	40.34	80.68	1288	26
10360.12031	13070.63797	70.425	16.79	16.79	33.58	2861	26
26761.42031	13552.93797	-373	26.23	26.23	52.47	2769	26
28003.82031	14078.13797	-40	22.25	22.25	44.51	1760	26
5851.620309	14345.13797	110.707	23.10	23.10	46.21	2020	26
17401.32031	14404.03797	-129	18.82	18.82	37.63	5207	26
11792.22031	15747.93797	155.902	22.25	22.25	44.51	1817	26
34821.82031	16874.73797	131.34	43.50	43.50	86.99	1024	26
17809.52031	17358.03797	-206	15.97	15.97	31.93	7185	26
26307.22031	17636.03797	-159	8.55	8.55	17.10	11295	26
8339.920309	19463.63797	-144	21.08	21.08	42.15	2919	26
14846.22031	19694.73797	-19	15.45	15.45	30.90	3898	26
25814.72031	19860.73797	168.675	38.08	38.08	76.16	1129	26
36351.22031	20023.33797	25.23	6.99	6.99	13.99	15377	26
28802.52031	20879.13797	73.3725	32.52	32.52	65.05	2646	26
22106.02031	21493.83797	-208	8.83	8.83	17.66	13427	26
34341.62031	22068.93797	224.678	23.36	23.36	46.72	2798	26
13318.02031	22254.13797	71.4075	19.55	19.55	39.09	1955	26
33518.72031	22289.83797	316.05	63.44	63.44	126.89	1014	26
35122.42031	22614.03797	-83	36.97	36.97	73.95	1108	26
35501.82031	23439.23797	81.2325	32.29	32.29	64.57	1121	26
14751.32031	26019.93797	-220	36.43	36.43	72.86	1887	26
16537.42031	27269.53797	-149	7.42	7.42	14.84	9734	26
15114.22031	27884.33797	-325	53.18	53.18	106.35	1448	26
15937.12031	28525.83797	-182	27.25	27.25	54.49	2485	26
22548.52031	28567.83797	193.238	8.01	8.01	16.01	20469	26
27154.02031	28751.33797	-227	41.14	41.14	82.28	1656	26
31738.42031	28787.23797	312.12	33.75	33.75	67.49	3108	26
25624.22031	29794.43797	-263	51.83	51.83	103.67	1154	26
6146.920309	30159.03797	-133	36.62	36.62	73.24	1672	26
21467.52031	30681.63797	-54	15.50	15.50	30.99	4297	26
26308.82031	31201.73797	185.378	26.66	26.66	53.32	2438	26
37995.92031	31379.23797	-213	25.88	25.88	51.76	3370	26
18130.12031	32056.03797	-136	7.68	7.68	15.35	14628	26
16494.32031	33520.53797	-384	17.31	17.31	34.62	10184	26
35527.82031	33645.73797	-287	21.50	21.50	43.00	4919	26
5338.820309	34674.83797	-398	8.43	8.43	16.86	21837	26
20081.82031	35264.93797	172.605	33.82	33.82	67.64	2082	26
18910.02031	35370.63797	88.11	39.78	39.78	79.55	1404	26
7800.420309	36276.03797	-57	38.88	38.88	77.76	1615	26
18190.82031	36989.23797	-145	7.80	7.80	15.59	21115	26
19041.32031	37255.13797	61.5825	44.44	44.44	88.88	1447	26
21331.82031	39177.93797	349.455	44.58	44.58	89.16	1951	26
27628.92031	39694.93797	-222	14.65	14.65	29.30	7283	26
31724.32031	39365.73797	-298	18.44	18.44	36.88	5244	26
28157.72031	39995.83797	-68	10.72	10.72	21.43	10452	26
20490.62106	8390.239691	-166	23.76	23.76	47.52	1906	34
24189.72106	8442.739691	-293	19.59	19.59	39.19	4885	34
15113.12106	8914.439691	20.3175	23.48	23.48	46.96	3386	34
14377.42106	8946.739691	-271	17.85	17.85	35.70	2730	34
24366.02106	9440.539691	302.295	34.48	34.48	68.95	1635	34
10097.92106	10202.63969	9.51	24.82	24.82	49.64	1889	34
34847.22106	10180.53969	36.0375	40.51	40.51	81.01	1248	34
6342.521062	10599.83969	-214	43.24	43.24	86.48	1696	34
13143.72106	11019.93969	121.515	20.39	20.39	40.79	2189	34
12345.22106	11558.23969	-20	15.85	15.85	31.70	3896	34
13117.92106	12279.63969	-182	6.10	6.10	12.20	19754	34
16153.42106	12890.33969	-299	57.51	57.51	115.02	1785	34
36752.72106	14305.53969	-52	19.59	19.59	39.19	2498	34
23554.02106	14691.43969	296.4	50.28	50.28	100.56	1093	34
26030.32106	15813.33969	113.655	33.54	33.54	67.07	1343	34
28951.72106	16824.43969	187.342	26.99	26.99	53.98	2116	34
35032.62106	17589.93969	-407	85.46	85.46	170.93	1110	34
34427.62106	17982.63969	182.43	17.29	17.29	34.57	5787	34
7355.521062	18088.93969	-307	10.48	10.48	20.96	9219	34
18966.52106	17946.53969	-231	38.86	38.86	77.72	1391	34
16763.02106	19121.93969	-162	19.48	19.48	38.95	3601	34
14828.92106	19785.53969	20.3175	15.64	15.64	31.27	6417	34
12500.22106	20988.53969	-164	24.33	24.33	48.65	2468	34
38614.22106	21758.73969	-96	18.13	18.13	36.27	3763	34
19749.52106	22414.43969	-126	17.54	17.54	35.09	3983	34
29907.92106	22503.23969	-180	22.14	22.14	44.27	3228	34
6769.321062	23668.13969	224.678	11.99	11.99	23.97	8928	34
28410.02106	23736.83969	-7.1925	41.97	41.97	83.93	1025	34
17192.42106	24318.43969	-295	21.05	21.05	42.11	2934	34
25210.22106	24331.63969	-115	26.94	26.94	53.88	1564	34
7699.421062	24729.73969	-299	16.48	16.48	32.97	4388	34
15338.12106	25400.93969	-253	18.60	18.60	37.21	3302	34
13455.52106	25804.83969	148.042	37.63	37.63	75.27	1034	34
10909.12106	26322.23969	326.858	7.09	7.09	14.18	26327	34
10079.42106	26921.03969	-48	47.05	47.05	94.11	1063	34
37929.92106	26919.13969	59.6175	23.41	23.41	46.82	2032	34
13494.22106	27145.43969	-138	24.12	24.12	48.23	2816	34
17907.82106	27247.63969	-39	12.25	12.25	24.49	6125	34
5570.421062	28053.73969	38.0025	11.28	11.28	22.56	6420	34
15295.32106	28441.23969	146.077	28.87	28.87	57.74	1629	34
20733.22106	28245.63969	-177	26.23	26.23	52.47	2532	34
26793.22106	28622.63969	-399	74.89	74.89	149.78	1151	34
11156.32106	29378.23969	2.6325	39.56	39.56	79.13	1243	34
36654.22106	29636.43969	264.96	26.49	26.49	52.99	2368	34
33544.82106	29647.83969	-298	56.24	56.24	112.47	1274	34
9156.821062	30183.03969	56.67	16.48	16.48	32.97	6507	34
29475.92106	30703.03969	215.835	55.72	55.72	111.44	1048	34
36212.42106	31464.53969	-63	29.25	29.25	58.50	1819	34
24377.62106	32381.03969	134.288	34.27	34.27	68.53	1346	34
24938.42106	32513.03969	-359	33.75	33.75	67.49	2448	34
34479.22106	32415.43969	339.63	17.47	17.47	34.95	6749	34
16511.52106	33439.73969	-181	24.19	24.19	48.37	3224	34
28911.82106	33614.33969	-308	41.57	41.57	83.13	2032	34
24560.42106	33857.83969	-48	34.85	34.85	69.71	1382	34
5330.721062	34621.63969	-155	11.66	11.66	23.31	6587	34
22474.52106	34528.83969	-211	24.75	24.75	49.50	2201	34
18386.92106	36037.03969	-286	45.71	45.71	91.42	1784	34
28413.42106	35845.93969	-143	38.69	38.69	77.39	1309	34
32464.72106	36711.43969	-67	23.15	23.15	46.30	2446	34
37794.82106	37191.33969	215.835	35.94	35.94	71.87	1532	34
25785.22106	38075.73969	196.185	19.95	19.95	39.89	5182	34
27587.92106	39526.73969	-403	17.12	17.12	34.24	7168	34
25663.02181	8230.341416	-7.1925	32.08	32.08	64.15	1098	42
20493.72181	8353.141416	-167	17.05	17.05	34.10	5835	42
17917.42181	8724.841416	-50	17.17	17.17	34.34	2323	42
36919.52181	9456.541416	65.5125	51.36	51.36	102.73	1021	42
21578.42181	9483.641416	3.615	14.18	14.18	28.35	5110	42
33831.32181	9694.341416	17.37	9.91	9.91	19.83	7723	42
34661.52181	9835.941416	47.8275	29.18	29.18	58.36	1364	42
33138.72181	11318.44142	-84	30.29	30.29	60.57	1352	42
9940.421815	12480.84142	136.253	42.96	42.96	85.91	1279	42
26954.32181	11937.64142	-287	32.69	32.69	65.37	1569	42
13121.92181	12282.44142	-224	6.15	6.15	12.29	20016	42
15368.92181	12338.74142	195.202	12.22	12.22	24.44	7287	42
6220.621815	12452.94142	-407	9.80	9.80	19.59	15388	42
12674.02181	13268.64142	-95	41.17	41.17	82.33	1045	42
20724.62181	13757.14142	-145	17.52	17.52	35.04	4269	42
34681.52181	13820.04142	-150	41.45	41.45	82.90	1069	42
12683.02181	13894.04142	-159	15.73	15.73	31.46	4570	42
13185.62181	15410.94142	-147	30.54	30.54	61.09	1278	42
34624.92181	15601.24142	-45	20.87	20.87	41.73	3238	42
7329.521815	17431.04142	-128	29.70	29.70	59.39	1338	42
11610.82181	17618.44142	-327	22.42	22.42	44.84	2520	42
19740.32181	19542.64142	265.943	37.19	37.19	74.37	1229	42
12666.72181	20172.84142	-78	24.68	24.68	49.36	2077	42
38724.92181	20065.24142	149.025	18.13	18.13	36.27	3455	42
29571.42181	22043.64142	261.03	46.79	46.79	93.59	1022	42
36545.62181	21867.54142	203.063	29.30	29.30	58.59	1694	42
11957.12181	22703.64142	-181	8.15	8.15	16.30	12113	42
18859.32181	22529.14142	-44	17.97	17.97	35.94	3288	42
36885.32181	23359.24142	-123	37.14	37.14	74.28	1369	42
27144.32181	24487.54142	-68	25.88	25.88	51.76	1428	42
15399.32181	25392.04142	-31	17.76	17.76	35.51	2365	42
19893.32181	25289.24142	-192	18.58	18.58	37.16	4724	42
11105.82181	25653.74142	-246	7.42	7.42	14.84	12784	42
28108.92181	25597.44142	140.182	22.23	22.23	44.46	2511	42
17831.42181	25793.74142	12.4575	21.17	21.17	42.34	1792	42
6317.521815	27907.04142	-124	33.84	33.84	67.68	1167	42
10750.72181	28684.44142	154.92	18.75	18.75	37.49	2125	42
35117.32181	28897.34142	-156	13.45	13.45	26.89	9884	42
20849.52181	29671.64142	309.172	20.25	20.25	40.51	3765	42
7383.521815	29812.44142	-302	23.27	23.27	46.53	2837	42
12549.92181	30081.34142	-296	11.59	11.59	23.17	11697	42
29098.72181	30192.44142	38.985	10.06	10.06	20.11	8046	42
35789.02181	30594.84142	-264	29.72	29.72	59.44	2567	42
23620.12181	30755.74142	-126	8.27	8.27	16.53	16131	42
6380.321815	30874.84142	-250	20.68	20.68	41.35	3958	42
20926.92181	31186.04142	342.578	18.18	18.18	36.36	3846	42
29336.02181	31743.94142	-402	22.42	22.42	44.84	4560	42
15130.32181	31548.94142	-295	48.51	48.51	97.03	1764	42
25497.02181	33733.54142	-39	10.01	10.01	20.02	9839	42
20046.12181	35333.64142	282.645	9.11	9.11	18.23	14697	42
22542.02181	35957.94142	86.145	14.46	14.46	28.92	4781	42
18160.52181	37142.94142	89.0925	18.27	18.27	36.55	2898	42
10351.02181	38131.14142	133.305	22.89	22.89	45.78	4212	42
37302.22181	38364.44142	-43	23.34	23.34	46.68	2214	42
16945.42181	39203.64142	-139	27.86	27.86	55.72	2906	42
18947.92181	39037.04142	-99	27.95	27.95	55.91	2142	42
25463.32181	40079.84142	-352	11.40	11.40	22.80	11340	42
24079.92257	8206.24314	48.81	4.83	4.83	9.66	19767	50
25707.52257	8698.04314	-159	15.19	15.19	30.38	4823	50
21636.52257	9442.34314	147.06	15.85	15.85	31.70	3658	50
5742.122567	10620.44314	301.313	51.55	51.55	103.10	1438	50
14730.92257	10565.74314	246.292	23.41	23.41	46.82	1953	50
4861.022567	11466.34314	-274	14.11	14.11	28.21	8362	50
30972.62257	12181.64314	-267	16.16	16.16	32.31	6111	50
21986.62257	12363.64314	-66	4.36	4.36	8.71	22096	50
11787.32257	12618.34314	-320	12.72	12.72	25.43	7505	50
9895.822567	12767.04314	-175	48.84	48.84	97.69	1340	50
37197.52257	13591.24314	-143	17.54	17.54	35.09	3841	50
33372.32257	14089.44314	229.59	35.42	35.42	70.84	1470	50
20865.82257	14790.94314	-131	14.01	14.01	28.02	3130	50
15690.52257	15101.44314	-169	8.88	8.88	17.76	10901	50
8665.622567	16123.64314	28.1775	14.91	14.91	29.81	3439	50
25809.92257	16280.74314	-106	35.09	35.09	70.18	1396	50
33387.92257	16566.94314	-263	27.79	27.79	55.58	3250	50
7120.022567	17258.14314	-292	13.99	13.99	27.98	9402	50
12279.02257	18199.24314	70.425	6.99	6.99	13.99	11859	50
25615.62257	18134.34314	302.295	34.62	34.62	69.24	2835	50
33045.12257	18263.94314	191.273	25.74	25.74	51.48	1792	50
22154.62257	19631.54314	241.38	20.35	20.35	40.69	2272	50
25014.92257	19873.24314	-340	32.71	32.71	65.42	1954	50
38725.42257	20088.44314	305.242	11.07	11.07	22.14	12452	50
19031.82257	21176.74314	-158	10.57	10.57	21.15	5546	50
22095.22257	21437.44314	-15.0525	11.54	11.54	23.08	7373	50
17673.42257	22112.54314	-247	13.38	13.38	26.75	8156	50
12062.02257	22291.34314	301.313	35.21	35.21	70.41	1677	50
24661.92257	22147.14314	272.82	13.40	13.40	26.80	6044	50
29882.92257	22527.24314	332.753	32.36	32.36	64.72	2854	50
35533.62257	23397.84314	-153	25.01	25.01	50.02	3100	50
21921.12257	23569.34314	-252	14.81	14.81	29.63	6471	50
16291.92257	24487.94314	-378	15.45	15.45	30.90	4963	50
36762.52257	25171.84314	110.707	14.18	14.18	28.35	4171	50
11048.52257	25832.24314	-335	10.69	10.69	21.38	10395	50
27285.22257	27549.34314	-288	35.02	35.02	70.04	1832	50
8877.722567	27830.44314	83.1975	12.51	12.51	25.01	3973	50
18096.12257	28424.84314	-49	37.40	37.40	74.79	1333	50
31519.52257	28856.74314	3.615	22.98	22.98	45.97	2884	50
5431.522567	29597.04314	-99	27.27	27.27	54.54	1601	50
5699.722567	30136.44314	128.393	40.62	40.62	81.25	1156	50
26782.32257	30417.94314	-232	26.52	26.52	53.03	2297	50
5689.922567	30315.74314	-363	32.15	32.15	64.29	2376	50
11912.72257	30956.24314	4.5975	30.73	30.73	61.47	1092	50
20642.42257	31929.34314	11.475	41.14	41.14	82.28	1369	50
17857.42257	33216.94314	-381	19.48	19.48	38.95	6845	50
28599.52257	33072.64314	-141	12.76	12.76	25.53	7941	50
5237.822567	33556.74314	-103	16.11	16.11	32.22	4457	50
36385.22257	33456.94314	-299	15.47	15.47	30.94	9233	50
17561.12257	33920.44314	-48	15.14	15.14	30.29	4090	50
7048.322567	34386.94314	-54	26.87	26.87	53.74	1165	50
32985.32257	34647.74314	-285	26.02	26.02	52.05	3307	50
10983.22257	36458.14314	-307	10.48	10.48	20.96	11626	50
22173.62257	36643.14314	-229	14.11	14.11	28.21	8382	50
11657.22257	38002.74314	-377	39.00	39.00	78.00	2620	50
10118.62257	38127.04314	180.465	33.42	33.42	66.83	2120	50
22544.12257	40152.54314	-270	53.27	53.27	106.54	1157	50
31040.92332	8198.644864	-129	22.49	22.49	44.98	2887	58
25653.82332	8572.544864	54.705	24.89	24.89	49.78	1558	58
30797.62332	9325.644864	164.745	16.81	16.81	33.63	5200	58
31858.72332	10558.14486	-114	27.77	27.77	55.53	1901	58
37197.42332	10976.04486	-304	22.77	22.77	45.55	2959	58
13155.02332	12023.44486	-232	17.05	17.05	34.10	4221	58
6223.52332	12509.64486	-381	20.79	20.79	41.59	4574	58
15380.62332	12349.24486	11.475	24.21	24.21	48.42	2075	58
18889.22332	13173.74486	-56	28.78	28.78	57.56	1296	58
4969.72332	14768.14486	-410	13.47	13.47	26.94	7059	58
17411.12332	14889.84486	2.6325	8.05	8.05	16.11	12145	58
36053.62332	14948.04486	163.762	41.17	41.17	82.33	1455	58
14789.62332	16412.74486	42.915	26.61	26.61	53.22	1533	58
34454.92332	17860.84486	147.06	29.37	29.37	58.73	1421	58
35038.92332	18363.84486	-42	25.20	25.20	50.40	2283	58
37951.92332	19200.04486	-367	37.26	37.26	74.51	2020	58
19771.62332	19558.64486	101.865	30.97	30.97	61.94	1809	58
6516.92332	19769.74486	-402	22.54	22.54	45.07	3933	58
10473.42332	19800.94486	-125	17.43	17.43	34.85	3245	58
14873.12332	19571.14486	-193	38.27	38.27	76.54	1124	58
7539.92332	20492.34486	216.818	19.10	19.10	38.20	4305	58
18471.02332	20471.44486	360.263	52.70	52.70	105.41	1170	58
38771.82332	21318.54486	3.615	30.54	30.54	61.09	1281	58
6426.32332	21634.64486	-264	7.65	7.65	15.31	22290	58
16361.32332	21709.64486	206.01	36.71	36.71	73.43	1238	58
30717.62332	22616.84486	13.44	29.58	29.58	59.16	1188	58
19888.22332	23952.84486	233.52	31.39	31.39	62.78	1271	58
11451.32332	24463.04486	343.56	25.01	25.01	50.02	2523	58
19817.92332	25387.24486	-368	17.10	17.10	34.19	5403	58
8228.62332	26116.44486	141.165	33.94	33.94	67.87	1331	58
37578.52332	26018.54486	-161	36.74	36.74	73.48	1563	58
26174.72332	26525.34486	-36	17.05	17.05	34.10	4794	58
18040.72332	26734.04486	171.622	8.20	8.20	16.39	12777	58
12709.42332	28825.64486	-87	23.22	23.22	46.44	1713	58
9507.92332	28938.94486	-10.14	16.98	16.98	33.96	3667	58
34723.92332	29867.14486	-280	46.53	46.53	93.07	1652	58
5715.22332	30227.24486	-241	10.97	10.97	21.95	10580	58
12510.72332	30185.64486	-267	10.72	10.72	21.43	10618	58
21511.62332	30716.84486	-95	22.11	22.11	44.23	2334	58
6459.82332	30935.04486	-93	36.64	36.64	73.29	1141	58
25426.52332	31382.84486	-394	28.87	28.87	57.74	3601	58
4848.22332	31900.04486	1.65	27.04	27.04	54.07	1661	58
28873.12332	31843.24486	286.575	33.09	33.09	66.18	2234	58
8441.22332	32313.44486	250.223	28.71	28.71	57.41	1468	58
34698.32332	32325.14486	-36	15.31	15.31	30.61	5501	58
27139.12332	32813.64486	59.6175	21.01	21.01	42.01	2035	58
33972.52332	34179.14486	-276	27.32	27.32	54.64	2490	58
37005.92332	34691.54486	-92	27.06	27.06	54.12	1661	58
7930.52332	36301.44486	-289	19.15	19.15	38.29	5506	58
6125.72332	36548.14486	-45	13.12	13.12	26.23	6650	58
20931.02332	36891.94486	-140	18.53	18.53	37.07	3633	58
26881.22332	37219.24486	-76	34.22	34.22	68.44	1420	58
17493.92332	38371.24486	-285	41.19	41.19	82.38	2668	58
26627.02332	39624.64486	-299	43.43	43.43	86.85	1304	58
34656.42332	40227.64486	-152	7.96	7.96	15.92	11497	58
7377.024073	8310.646588	-326	24.47	24.47	48.94	2596	66
32742.62407	8319.646588	133.305	34.92	34.92	69.85	1327	66
17396.92407	10033.74659	-113	15.38	15.38	30.76	4569	66
19262.52407	12396.74659	195.202	11.33	11.33	22.66	8323	66
14558.72407	14400.34659	94.005	19.41	19.41	38.81	2658	66
11840.92407	15755.94659	139.2	8.93	8.93	17.85	9716	66
25741.12407	16699.84659	-104	14.37	14.37	28.73	4242	66
5726.324073	16906.14659	213.87	29.79	29.79	59.58	1667	66
11221.72407	18198.24659	-338	55.81	55.81	111.63	1120	66
18648.82407	18145.04659	308.19	15.80	15.80	31.60	3689	66
35654.62407	19048.64659	-379	51.79	51.79	103.57	1426	66
6614.124073	19506.54659	-144	10.36	10.36	20.72	9052	66
11246.02407	20475.44659	-122	8.15	8.15	16.30	16997	66
7588.724073	20547.34659	195.202	21.03	21.03	42.06	3290	66
18527.72407	20548.74659	-193	34.29	34.29	68.58	1338	66
14021.42407	23363.14659	-312	24.49	24.49	48.98	2909	66
11493.32407	24068.34659	-217	8.08	8.08	16.16	10270	66
38413.42407	24134.44659	-240	24.99	24.99	49.97	2196	66
7754.424073	24635.94659	-166	10.01	10.01	20.02	8163	66
31253.02407	25097.04659	56.67	25.20	25.20	50.40	1285	66
12427.72407	25598.44659	31.125	16.41	16.41	32.83	2509	66
17858.52407	25766.04659	78.285	17.19	17.19	34.38	3210	66
7148.124073	27234.64659	280.68	33.18	33.18	66.36	1231	66
36445.22407	27249.14659	-251	36.69	36.69	73.38	1594	66
19113.82407	27353.84659	209.94	16.41	16.41	32.83	4325	66
10483.92407	28620.54659	183.413	28.61	28.61	57.23	1719	66
11952.42407	28700.84659	-192	28.87	28.87	57.74	1468	66
17419.92407	29702.64659	223.695	8.20	8.20	16.39	15553	66
11707.52407	31576.54659	185.378	35.11	35.11	70.23	1079	66
34377.22407	32639.74659	-124	22.47	22.47	44.93	2132	66
7025.424073	32966.84659	-347	6.26	6.26	12.53	27979	66
24535.92407	33214.34659	-141	25.58	25.58	51.15	2511	66
35697.12407	33264.94659	-294	19.31	19.31	38.62	4903	66
28826.42407	33792.34659	1.65	17.83	17.83	35.65	2356	66
23375.52407	33852.04659	36.0375	28.24	28.24	56.47	1875	66
18519.02407	34213.94659	264.96	36.24	36.24	72.49	1705	66
4724.624073	34891.54659	-147	28.57	28.57	57.13	1456	66
22223.42407	36782.34659	-395	21.08	21.08	42.15	5338	66
19252.82407	37864.84659	356.332	9.70	9.70	19.41	15793	66
33207.22407	37842.64659	42.915	37.07	37.07	74.14	1295	66
16920.02407	39093.84659	-23	21.81	21.81	43.61	2457	66
20059.62407	38896.94659	220.747	33.84	33.84	67.68	1712	66
26697.02407	39243.34659	-295	33.39	33.39	66.79	1470	66
26694.22407	39601.54659	-410	39.38	39.38	78.75	1950	66
30566.62483	7965.248313	332.753	36.27	36.27	72.53	2127	74
13692.12483	10274.14831	-171	26.05	26.05	52.09	1439	74
34063.42483	11191.54831	-376	40.79	40.79	81.58	1778	74
23288.72483	11196.54831	270.855	31.20	31.20	62.41	1403	74
8371.824826	11784.74831	-289	21.60	21.60	43.19	2332	74
37409.12483	11887.94831	-194	7.87	7.87	15.73	15645	74
24658.92483	12330.04831	-113	40.03	40.03	80.07	1096	74
12627.12483	13851.84831	-157	26.49	26.49	52.99	1809	74
12811.52483	14517.24831	-227	11.33	11.33	22.66	5707	74
19508.62483	14394.24831	110.707	15.99	15.99	31.98	3565	74
7859.224826	14705.54831	180.465	23.17	23.17	46.35	1841	74
34926.92483	17679.74831	-171	40.29	40.29	80.59	2109	74
26282.62483	17776.34831	-347	29.39	29.39	58.78	2091	74
22803.62483	19598.94831	101.865	16.72	16.72	33.44	2084	74
29473.82483	19799.24831	-48	13.07	13.07	26.14	5473	74
32148.62483	19802.74831	215.835	38.72	38.72	77.43	1056	74
14002.32483	21053.04831	-189	10.53	10.53	21.05	9441	74
11981.52483	21982.44831	217.8	24.12	24.12	48.23	2776	74
17662.42483	22127.44831	-39	6.90	6.90	13.80	14317	74
4892.324826	23505.14831	-86	11.52	11.52	23.03	7838	74
27332.22483	24413.34831	-28	24.07	24.07	48.14	1999	74
32751.22483	24470.84831	-371	54.47	54.47	108.94	1306	74
9723.224826	24875.34831	-257	22.80	22.80	45.59	2821	74
15791.22483	25262.24831	-85	18.46	18.46	36.93	2020	74
14236.72483	26515.24831	-208	35.11	35.11	70.23	1159	74
21140.72483	26895.14831	281.663	24.54	24.54	49.08	3984	74
17643.32483	27464.94831	-128	22.96	22.96	45.92	2232	74
31245.72483	27678.04831	-292	26.82	26.82	53.65	2214	74
27196.52483	28527.94831	-60	35.63	35.63	71.26	1336	74
32754.62483	28735.44831	57.6525	14.20	14.20	28.40	6255	74
15799.22483	29581.74831	-260	53.39	53.39	106.78	1305	74
34383.82483	29992.04831	251.205	45.55	45.55	91.09	1201	74
30804.12483	30372.14831	-170	34.90	34.90	69.80	1280	74
36972.42483	31382.34831	-342	15.68	15.68	31.37	8422	74
8962.424826	31615.44831	-241	10.36	10.36	20.72	10873	74
28979.02483	31821.44831	197.167	18.06	18.06	36.13	4159	74
27164.82483	32851.14831	10.4925	12.69	12.69	25.39	6159	74
5246.624826	33535.54831	32.1075	22.44	22.44	44.89	2015	74
13035.12483	33825.74831	-166	15.61	15.61	31.23	4024	74
24599.62483	34076.44831	-359	49.05	49.05	98.11	2289	74
31984.52483	34759.24831	-279	45.71	45.71	91.42	2078	74
37995.82483	35018.54831	-220	35.54	35.54	71.07	1552	74
22611.82483	35053.94831	124.463	26.07	26.07	52.14	2110	74
30506.12483	35450.44831	312.12	11.63	11.63	23.27	9404	74
13991.52483	36062.54831	-54	29.70	29.70	59.39	1557	74
37768.82483	36289.94831	33.09	49.13	49.13	98.25	1026	74
36300.12483	37024.34831	-104	15.19	15.19	30.38	5233	74
29987.62483	37753.74831	49.7925	18.32	18.32	36.64	3728	74
29687.42483	38286.44831	224.678	25.86	25.86	51.72	1937	74
33195.02483	38692.34831	225.66	23.10	23.10	46.21	1831	74
22385.72483	39454.34831	167.693	17.90	17.90	35.80	2577	74
33972.72483	39431.84831	-325	25.27	25.27	50.54	3645	74
18678.92483	40037.64831	-173	25.88	25.88	51.76	1811	74
22358.12558	7989.850037	314.085	32.10	32.10	64.20	1595	82
20513.72558	8333.050037	-193	10.76	10.76	21.52	8443	82
31020.92558	8314.350037	-407	11.07	11.07	22.14	12409	82
8798.225579	8537.450037	-190	15.90	15.90	31.79	2592	82
20914.82558	9063.950037	98.9175	31.63	31.63	63.26	1565	82
23401.22558	9252.750037	275.767	21.67	21.67	43.33	3222	82
14806.52558	10535.55004	-94	12.27	12.27	24.54	5466	82
31938.92558	10643.25004	-172	27.39	27.39	54.78	2079	82
32471.62558	12176.05004	-45	19.12	19.12	38.25	2404	82
26351.22558	12868.95004	-127	36.43	36.43	72.86	1001	82
33094.52558	13767.95004	-329	39.96	39.96	79.93	1649	82
17514.42558	14372.65004	185.378	13.24	13.24	26.47	5773	82
7153.925579	14865.35004	-277	10.03	10.03	20.06	8779	82
7317.425579	15606.45004	-312	8.85	8.85	17.71	9166	82
36622.32558	17929.95004	130.357	40.36	40.36	80.73	1046	82
26304.52558	19264.25004	-95	28.68	28.68	57.37	1741	82
23828.12558	20184.45004	167.693	15.99	15.99	31.98	2306	82
5221.625579	21792.55004	156.885	34.78	34.78	69.57	1572	82
14174.22558	21856.65004	-51	28.73	28.73	57.46	1195	82
19763.82558	23958.25004	-27	28.10	28.10	56.19	1149	82
9641.525579	24164.85004	-379	17.36	17.36	34.71	4973	82
23922.22558	24120.05004	-273	25.27	25.27	50.54	2652	82
30235.32558	24299.25004	-207	17.19	17.19	34.38	3877	82
9680.325579	24925.35004	-55	26.87	26.87	53.74	1735	82
26147.32558	25287.55004	-41	20.16	20.16	40.32	2977	82
27334.32558	27328.85004	69.4425	31.06	31.06	62.12	1413	82
12095.02558	27855.25004	162.78	26.75	26.75	53.51	1186	82
14553.02558	28281.35004	-288	56.17	56.17	112.33	1172	82
18560.22558	28216.85004	-191	33.91	33.91	67.82	1597	82
11977.92558	28554.05004	-205	33.75	33.75	67.49	2000	82
36672.62558	29532.65004	246.292	42.06	42.06	84.12	1337	82
7299.625579	29697.05004	31.125	10.06	10.06	20.11	6161	82
8650.825579	30561.35004	-174	23.06	23.06	46.11	2711	82
30851.62558	31171.15004	93.0225	32.99	32.99	65.99	1115	82
7335.425579	32216.35004	-97	35.94	35.94	71.87	1093	82
34677.62558	32357.85004	-304	22.35	22.35	44.70	3977	82
12564.92558	32657.55004	179.482	7.37	7.37	14.74	13987	82
11207.22558	33171.65004	-295	12.36	12.36	24.73	6939	82
17493.22558	32862.85004	172.605	38.65	38.65	77.29	1506	82
31080.42558	33319.75004	49.7925	19.99	19.99	39.99	2885	82
36362.72558	33511.15004	-171	11.37	11.37	22.75	8455	82
22446.22558	34169.25004	173.587	25.39	25.39	50.77	3153	82
31223.02558	34790.95004	-183	17.03	17.03	34.05	5364	82
22526.62558	34985.15004	304.26	17.03	17.03	34.05	5542	82
33045.82558	35143.45004	-325	28.40	28.40	56.80	2246	82
20106.22558	35349.45004	203.063	16.25	16.25	32.50	4393	82
36282.42558	37601.45004	-212	40.79	40.79	81.58	1629	82
33432.22558	37530.45004	-41	17.54	17.54	35.09	4443	82
20746.42558	38895.05004	-67	37.77	37.77	75.55	1385	82
27641.52558	39479.25004	-94	14.46	14.46	28.92	3917	82
15484.42633	8290.551761	5.58	8.90	8.90	17.80	9652	90
38224.12633	8754.151761	-149	21.22	21.22	42.44	2809	90
38020.02633	11630.15176	-163	21.45	21.45	42.91	3706	90
5699.326332	13032.35176	-227	26.33	26.33	52.66	1800	90
22207.92633	14536.55176	239.415	20.87	20.87	41.73	2636	90
4846.426332	16327.85176	-324	18.84	18.84	37.68	4217	90
19202.92633	17913.05176	311.138	13.00	13.00	26.00	9744	90
8876.326332	18434.65176	4.5975	14.04	14.04	28.07	4355	90
21540.32633	18291.65176	132.322	14.22	14.22	28.45	5508	90
26995.92633	20007.35176	-189	39.49	39.49	78.99	1030	90
29624.12633	20354.05176	-205	32.92	32.92	65.85	1344	90
13953.82633	20713.85176	-334	15.02	15.02	30.05	4170	90
5435.526332	21188.65176	-117	44.30	44.30	88.60	1069	90
6364.626332	21486.65176	-226	13.99	13.99	27.98	5792	90
24216.72633	21365.25176	-87	27.25	27.25	54.49	1488	90
25799.62633	21685.05176	38.0025	29.53	29.53	59.06	1725	90
16086.72633	22665.65176	-349	42.84	42.84	85.67	1571	90
12887.92633	23342.65176	-178	28.45	28.45	56.90	1441	90
11311.52633	24459.45176	215.835	30.47	30.47	60.95	1585	90
9676.626332	25504.95176	-414	12.91	12.91	25.81	9334	90
13365.02633	26252.15176	11.475	13.64	13.64	27.27	2482	90
24733.72633	27781.45176	-93	29.27	29.27	58.55	1447	90
10188.32633	29893.15176	-72	23.36	23.36	46.72	1862	90
10147.42633	31062.55176	-326	15.54	15.54	31.09	6554	90
31496.42633	31106.75176	-281	37.00	37.00	73.99	1524	90
23736.62633	33124.45176	190.29	38.36	38.36	76.73	1328	90
5202.726332	33526.75176	-55	9.99	9.99	19.97	7191	90
11233.42633	33473.05176	-224	19.71	19.71	39.42	2381	90
27120.72633	33623.85176	-20	26.66	26.66	53.32	1561	90
11394.22633	34560.95176	-357	14.37	14.37	28.73	4112	90
30818.42633	34668.15176	139.2	31.42	31.42	62.83	1268	90
36407.32633	35471.05176	74.355	35.44	35.44	70.89	1373	90
28426.02633	35699.25176	61.5825	34.27	34.27	68.53	1098	90
18414.82633	36262.55176	-106	30.85	30.85	61.70	1292	90
30160.22633	36599.45176	-186	23.67	23.67	47.34	1929	90
32408.52633	36729.95176	175.553	33.84	33.84	67.68	1038	90
15966.22633	40237.05176	88.11	38.81	38.81	77.62	1271	90
22445.42708	7989.653485	185.378	32.78	32.78	65.56	1161	98
34974.72708	8038.953485	36.0375	13.05	13.05	26.09	6929	98
36797.62708	9559.653485	-155	32.97	32.97	65.94	1384	98
13197.82708	11011.45349	28.1775	21.48	21.48	42.96	1500	98
13129.02708	11870.05349	-21	16.84	16.84	33.68	3672	98
9321.827084	12718.55349	-371	21.24	21.24	42.48	4241	98
37190.22708	13605.95349	-279	11.30	11.30	22.61	9309	98
11886.12708	13778.25349	101.865	18.37	18.37	36.74	2735	98
12677.02708	13884.45349	-210	25.20	25.20	50.40	1882	98
9823.627084	14008.85349	-192	13.99	13.99	27.98	6254	98
34232.72708	14410.25349	233.52	26.92	26.92	53.84	3749	98
19598.02708	14428.55349	211.905	23.62	23.62	47.24	1718	98
14386.02708	15374.75349	343.56	20.14	20.14	40.27	2981	98
36593.82708	15686.75349	-64	19.83	19.83	39.66	3150	98
18040.42708	16086.65349	223.695	7.21	7.21	14.41	12942	98
8832.027084	16728.85349	-234	16.91	16.91	33.82	4517	98
12610.12708	16956.85349	-21	30.14	30.14	60.29	1006	98
36882.32708	17087.05349	-14.07	24.00	24.00	47.99	3406	98
25596.72708	19945.15349	-73	26.09	26.09	52.19	2073	98
35913.22708	20173.95349	4.5975	36.08	36.08	72.16	1062	98
8692.727084	20161.35349	7.545	12.60	12.60	25.20	4023	98
13981.92708	20843.65349	-208	10.20	10.20	20.39	9132	98
21060.22708	21422.95349	-223	25.55	25.55	51.10	1874	98
32944.52708	21213.45349	-223	25.98	25.98	51.95	2951	98
10286.72708	23005.65349	105.795	39.56	39.56	79.13	1049	98
12958.32708	23623.35349	-129	8.90	8.90	17.80	9030	98
38504.72708	24323.25349	-23	43.43	43.43	86.85	1118	98
24572.12708	25160.95349	-292	33.28	33.28	66.55	1700	98
10992.52708	26324.15349	198.15	15.00	15.00	30.00	3135	98
10655.22708	27054.75349	238.432	23.64	23.64	47.29	1860	98
29155.52708	26926.85349	-271	53.76	53.76	107.53	1125	98
24684.42708	27793.05349	-61	37.28	37.28	74.56	1251	98
17095.82708	29957.05349	-188	6.81	6.81	13.61	19626	98
37477.02708	30172.75349	-3.2625	21.05	21.05	42.11	3085	98
29694.42708	30873.05349	-384	44.70	44.70	89.40	1507	98
20730.92708	31241.95349	215.835	21.88	21.88	43.76	3385	98
17215.62708	32676.15349	-217	8.17	8.17	16.34	15780	98
7047.927084	32979.35349	-283	11.54	11.54	23.08	5736	98
24475.82708	33451.15349	-243	44.39	44.39	88.78	1032	98
16566.92708	33596.15349	-115	21.12	21.12	42.25	3043	98
15537.22708	33945.15349	-247	34.38	34.38	68.77	2766	98
22216.82708	34231.95349	-21	32.17	32.17	64.34	2104	98
10440.32708	34515.55349	172.605	33.91	33.91	67.82	1228	98
30498.72708	35432.95349	268.89	33.18	33.18	66.36	1800	98
38020.62708	35476.05349	-96	23.24	23.24	46.49	1507	98
18252.12708	35888.95349	-231	24.04	24.04	48.09	2012	98
20910.32708	36389.95349	178.5	15.68	15.68	31.37	4115	98
17605.92708	36541.65349	193.238	26.68	26.68	53.36	1895	98
22912.72708	36541.65349	-4.245	8.74	8.74	17.47	8745	98
30039.62708	37752.75349	-31	14.27	14.27	28.54	2899	98
13440.02708	37909.45349	-140	22.47	22.47	44.93	2265	98
21999.92708	37925.65349	-388	27.06	27.06	54.12	3665	98
28412.72708	38849.05349	-150	13.12	13.12	26.23	5049	98
17817.32708	39284.45349	85.1625	28.75	28.75	57.51	2446	98
22391.32708	39958.95349	-289	23.88	23.88	47.76	2177	98
23114.72708	40188.75349	-287	29.18	29.18	58.36	1847	98
34673.02708	40188.15349	-164	23.36	23.36	46.72	2390	98
33815.82708	40153.75349	-145	24.75	24.75	49.50	1368	98
8858.127837	8425.15521	-416.04	12.79	12.79	25.58	7847	106
23346.62784	9278.55521	293.412	13.52	13.52	27.04	4782	106
4552.427837	10594.95521	-308.04	37.54	37.54	75.08	1659	106
8332.127837	11401.45521	-265.04	33.91	33.91	67.82	1280	106
24936.02784	11565.45521	27.1546	19.64	19.64	39.28	1984	106
37817.32784	12341.75521	-196.04	54.59	54.59	109.18	1030	106
17168.32784	13643.05521	-176.04	15.78	15.78	31.56	4620	106
4955.227837	14678.05521	-322.04	10.34	10.34	20.68	7199	106
17250.72784	14893.25521	-253.04	35.65	35.65	71.31	1403	106
36135.22784	16591.85521	83.1571	31.79	31.79	63.59	1716	106
7060.927837	17280.75521	-173.04	19.05	19.05	38.10	2273	106
16151.72784	17644.75521	-14.1104	12.79	12.79	25.58	5731	106
21191.62784	18004.55521	-105.04	24.44	24.44	48.89	1707	106
17357.02784	18938.05521	-42.0404	21.62	21.62	43.24	1745	106
16672.82784	20798.65521	-216.04	30.90	30.90	61.80	1316	106
4891.627837	21671.45521	-282.04	21.62	21.62	43.24	4372	106
5559.327837	21724.05521	352.362	38.32	38.32	76.63	1660	106
10902.22784	22907.45521	-148.04	12.58	12.58	25.15	5201	106
34878.42784	22717.55521	-291.04	39.99	39.99	79.98	1429	106
19923.82784	25224.85521	-259.04	32.38	32.38	64.76	1685	106
7972.827837	25228.55521	114.597	21.24	21.24	42.48	1478	106
14292.92784	26488.95521	-111.04	39.02	39.02	78.04	1015	106
18982.52784	26582.35521	169.617	24.56	24.56	49.13	1339	106
18922.02784	27357.55521	189.267	15.78	15.78	31.56	2737	106
5670.927837	28043.15521	-224.04	14.08	14.08	28.17	3976	106
12289.52784	29195.35521	118.527	28.26	28.26	56.52	1084	106
36039.62784	29219.85521	51.7171	35.42	35.42	70.84	1053	106
16121.22784	29853.45521	-14.1104	26.21	26.21	52.42	1223	106
14670.62784	30435.15521	-44.0404	40.86	40.86	81.72	1009	106
19640.92784	30518.85521	330.747	7.06	7.06	14.13	28247	106
34499.82784	31154.55521	-361.04	59.98	59.98	119.96	1154	106
30984.22784	32095.45521	348.432	24.40	24.40	48.80	2370	106
16334.32784	33871.85521	78.2446	19.05	19.05	38.10	3350	106
36224.92784	35578.15521	-200.04	36.97	36.97	73.95	1014	106
32005.82784	36333.85521	-230.04	27.13	27.13	54.26	2216	106
17555.62784	37842.55521	-69.0404	29.98	29.98	59.96	1439	106
16908.32784	39110.85521	-339.04	28.59	28.59	57.18	2295	106
22473.52784	39494.55521	128.352	22.14	22.14	44.27	1932	106
15152.02859	8260.756934	-35.148	10.36	10.36	20.72	4640	114
22605.82859	8420.656934	42.767	20.51	20.51	41.02	1991	114
28053.82859	9203.356934	-378.148	13.31	13.31	26.61	8915	114
22943.82859	10287.55693	-39.148	8.10	8.10	16.20	10503	114
12956.72859	10339.35693	-301.148	36.74	36.74	73.48	1643	114
33242.62859	10648.05693	-234.148	26.21	26.21	52.42	2314	114
37302.42859	11120.75693	-76.148	12.88	12.88	25.76	4381	114
25590.32859	11354.75693	-323.148	25.95	25.95	51.90	3172	114
9819.02859	11702.05693	-125.148	18.91	18.91	37.82	1978	114
12552.02859	13133.15693	-351.148	10.62	10.62	21.24	10729	114
19612.52859	13675.65693	136.104	21.74	21.74	43.47	2083	114
13975.92859	14374.15693	-272.148	17.00	17.00	34.01	3602	114
26861.92859	14491.55693	348.324	40.86	40.86	81.72	1288	114
29534.72859	16449.55693	168.527	40.58	40.58	81.15	1003	114
31087.82859	16755.85693	-97.148	34.48	34.48	68.95	1132	114
31938.52859	16891.65693	37.8545	20.94	20.94	41.87	3295	114
6775.42859	18572.05693	-168.148	11.12	11.12	22.23	6372	114
36455.42859	18870.45693	-22.148	23.55	23.55	47.10	2031	114
26337.32859	19292.25693	26.0645	17.24	17.24	34.48	4147	114
28259.02859	19793.45693	-44.148	17.05	17.05	34.10	3689	114
33527.62859	20776.85693	62.417	45.38	45.38	90.76	1012	114
25716.72859	22121.95693	18.2045	25.60	25.60	51.20	2077	114
25328.52859	22148.25693	369.939	38.86	38.86	77.72	1756	114
28329.42859	22384.15693	115.472	15.05	15.05	30.10	3661	114
15020.12859	23996.35693	-161.148	25.43	25.43	50.87	2065	114
38195.52859	25901.35693	-38.148	9.28	9.28	18.56	10885	114
14477.42859	26781.75693	8.37946	41.24	41.24	82.47	1196	114
32601.52859	26766.25693	-92.148	21.17	21.17	42.34	2457	114
13512.32859	27153.75693	169.509	15.43	15.43	30.85	3835	114
23024.42859	27849.75693	-118.148	9.37	9.37	18.75	8210	114
9693.32859	28167.05693	180.317	4.50	4.50	9.00	22912	114
23611.82859	30853.45693	316.884	11.54	11.54	23.08	11355	114
22292.92859	31596.85693	313.937	19.59	19.59	39.19	4635	114
32049.72859	32230.05693	130.209	26.71	26.71	53.41	1795	114
10457.32859	32406.15693	-194.148	13.09	13.09	26.19	5529	114
13059.82859	33328.55693	321.797	37.37	37.37	74.75	1150	114
4750.12859	34797.65693	-355.148	29.32	29.32	58.64	1757	114
22552.72859	35996.25693	177.369	6.59	6.59	13.19	18549	114
8638.32859	37545.85693	-240.148	26.33	26.33	52.66	1954	114
12023.62859	37733.75693	-346.148	9.94	9.94	19.88	18088	114
17495.72859	38384.75693	-139.148	25.15	25.15	50.30	1725	114
12179.92859	39478.55693	-268.148	21.71	21.71	43.43	3206	114
28405.72859	39477.05693	73.2245	43.24	43.24	86.48	1004	114
27609.12859	39823.65693	-364.148	23.46	23.46	46.91	2856	114
19672.22934	9460.658658	116.347	16.74	16.74	33.49	2089	122
22939.42934	10272.65866	28.9043	7.98	7.98	15.97	7833	122
11817.82934	11212.55866	-9.41321	35.84	35.84	71.69	1198	122
23987.12934	11120.55866	213.614	21.27	21.27	42.53	2317	122
4824.629343	11607.45866	-276.256	10.93	10.93	21.85	7821	122
7008.729343	11603.45866	-292.256	47.12	47.12	94.25	1399	122
15594.12934	15259.95866	-383.256	13.80	13.80	27.60	7772	122
28058.02934	15512.15866	28.9043	21.36	21.36	42.72	1867	122
25989.42934	15884.65866	-2.53571	26.94	26.94	53.88	1265	122
28197.12934	19236.95866	76.0643	21.03	21.03	42.06	3529	122
22763.32934	19497.45866	-416.256	26.54	26.54	53.08	2912	122
10469.42934	19824.45866	-340.256	17.00	17.00	34.01	3189	122
12491.52934	20167.55866	311.864	16.63	16.63	33.25	3717	122
18685.02934	20368.25866	85.8893	22.11	22.11	44.23	1537	122
11025.12934	20975.65866	-358.256	18.09	18.09	36.17	8044	122
14037.12934	20941.85866	-291.256	11.66	11.66	23.31	9551	122
34298.52934	22100.65866	-56.2557	26.64	26.64	53.27	1381	122
28345.12934	22379.15866	206.737	10.67	10.67	21.34	9792	122
36795.22934	23547.05866	-347.256	46.28	46.28	92.55	1283	122
31517.12934	24288.35866	-117.256	34.95	34.95	69.90	1203	122
32608.82934	26674.25866	316.777	35.91	35.91	71.83	1577	122
27251.32934	28736.15866	-144.256	37.87	37.87	75.74	1056	122
26056.02934	30468.35866	-95.2557	11.21	11.21	22.42	7667	122
23702.52934	30809.35866	35.7818	20.11	20.11	40.22	2228	122
14495.92934	31535.15866	20.0618	26.68	26.68	53.36	1543	122
11994.22934	31800.85866	33.8168	27.37	27.37	54.73	1678	122
11741.02934	32922.95866	31.8518	12.06	12.06	24.12	4267	122
29751.92934	33181.85866	94.7318	20.14	20.14	40.27	1655	122
33152.72934	34973.95866	-251.256	40.65	40.65	81.29	1080	122
8545.029343	37301.55866	-295.256	16.67	16.67	33.35	5049	122
23800.12934	37111.75866	-16.2907	43.19	43.19	86.38	1041	122
33436.52934	37509.05866	200.842	18.42	18.42	36.83	4048	122
6274.829343	39156.15866	-204.256	15.80	15.80	31.60	3214	122
11874.62934	39063.85866	-410.256	37.37	37.37	74.75	2280	122
34914.12934	39566.45866	-186.256	20.82	20.82	41.64	2488	122
34948.8301	8021.760382	241.017	28.71	28.71	57.41	1512	130
35322.8301	8531.560382	-348.363	20.54	20.54	41.07	5675	130
11056.2301	9764.760382	-7.55587	30.54	30.54	61.09	1288	130
22930.3301	10299.86038	78.9041	6.90	6.90	13.80	11379	130
22496.8301	10959.56038	-183.363	16.93	16.93	33.86	3566	130
34015.8301	11366.46038	-160.363	17.31	17.31	34.62	3670	130
5722.130096	13124.06038	-234.363	7.56	7.56	15.12	14341	130
36919.6301	14878.96038	364.812	32.40	32.40	64.81	1791	130
14290.8301	15350.66038	-142.363	24.59	24.59	49.17	2283	130
12225.8301	18174.76038	102.484	10.50	10.50	21.01	7536	130
13880.1301	19750.36038	-116.363	32.00	32.00	64.01	1237	130
32013.4301	20781.46038	-65.3634	7.35	7.35	14.70	14857	130
11940.4301	21879.86038	-333.363	37.07	37.07	74.14	1226	130
5246.530096	22216.36038	-220.363	15.52	15.52	31.04	4338	130
16487.7301	22229.16038	-346.363	58.57	58.57	117.14	1204	130
6749.630096	23733.46038	-95.3634	10.69	10.69	21.38	8108	130
12219.6301	24433.46038	207.612	9.21	9.21	18.42	5046	130
37668.0301	25224.86038	-96.3634	32.08	32.08	64.15	1911	130
17962.8301	26371.76038	-324.363	32.10	32.10	64.20	1749	130
10597.4301	27077.86038	306.844	26.82	26.82	53.65	2108	130
28222.5301	28480.56038	-18.3634	19.29	19.29	38.57	1579	130
25382.5301	28833.76038	-252.363	30.05	30.05	60.10	2564	130
11845.1301	29553.36038	-6.57337	17.07	17.07	34.15	2485	130
10581.3301	30519.56038	-398.363	35.87	35.87	71.73	1995	130
23919.1301	30896.26038	301.932	26.12	26.12	52.23	2266	130
20651.8301	31896.96038	256.737	21.83	21.83	43.66	2541	130
24525.2301	33216.56038	-336.363	20.11	20.11	40.22	4230	130
12378.7301	33160.96038	-111.363	25.46	25.46	50.92	1368	130
18868.9301	33730.46038	122.134	7.54	7.54	15.07	16378	130
14825.8301	34007.36038	-194.363	33.94	33.94	67.87	1588	130
37898.2301	34847.46038	-39.3634	28.10	28.10	56.19	1721	130
12589.1301	35425.86038	-354.363	19.83	19.83	39.66	2998	130
10811.1301	35935.06038	-280.363	31.89	31.89	63.77	1570	130
38525.9301	36467.26038	298.984	38.55	38.55	77.10	1407	130
16803.6301	36754.66038	-275.363	42.13	42.13	84.26	1126	130
14273.8301	37657.16038	-103.363	20.11	20.11	40.22	2192	130
9540.030096	37557.56038	347.127	24.54	24.54	49.08	3290	130
11942.3301	37924.76038	-365.363	25.53	25.53	51.06	3221	130
29976.9301	37844.96038	-63.3634	19.99	19.99	39.99	2456	130
33015.3301	37891.76038	103.467	20.23	20.23	40.46	2160	130
35495.3301	38710.76038	-294.363	37.54	37.54	75.08	1435	130
10928.5301	39037.86038	-206.363	31.06	31.06	62.12	1868	130
21697.53085	7991.262107	19.8465	21.12	21.12	42.25	1675	138
14295.93085	11906.96211	-137.471	35.44	35.44	70.89	1304	138
15439.83085	12323.66211	-7.66354	14.44	14.44	28.87	4075	138
4574.430849	13394.16211	-197.471	41.07	41.07	82.14	1118	138
11313.13085	15170.76211	-145.471	17.07	17.07	34.15	2489	138
28033.53085	15541.36211	178.029	11.70	11.70	23.41	9265	138
22813.93085	19616.06211	-144.471	16.18	16.18	32.36	3554	138
7025.130849	20599.06211	11.9865	20.35	20.35	40.69	1630	138
14051.13085	20924.46211	-239.471	10.03	10.03	20.06	7323	138
11013.83085	21001.76211	-293.471	18.16	18.16	36.31	2795	138
16374.13085	21822.86211	165.256	28.80	28.80	57.60	1514	138
24641.93085	22767.26211	123.991	36.48	36.48	72.96	1066	138
19651.13085	23521.36211	-84.471	36.20	36.20	72.39	1021	138
30993.43085	23732.56211	288.069	38.74	38.74	77.48	1361	138
26099.13085	25279.96211	24.759	19.45	19.45	38.90	3703	138
15991.43085	25479.26211	-83.471	18.98	18.98	37.96	2705	138
5423.530849	25794.16211	-130.471	11.92	11.92	23.83	5632	138
10124.23085	26063.46211	196.696	12.46	12.46	24.92	4703	138
18058.73085	26028.76211	-159.471	24.23	24.23	48.47	1776	138
33806.13085	26330.76211	151.501	29.15	29.15	58.31	1561	138
36647.43085	26398.86211	38.514	21.48	21.48	42.96	3798	138
9151.930849	26544.46211	340.141	16.46	16.46	32.92	3460	138
13522.43085	27119.46211	96.4815	12.46	12.46	24.92	6342	138
38230.23085	29318.56211	102.376	26.78	26.78	53.55	1616	138
6594.630849	29335.36211	-97.471	8.81	8.81	17.62	11402	138
20819.03085	29631.76211	39.4965	21.17	21.17	42.34	1667	138
19915.53085	30000.66211	-90.471	14.18	14.18	28.35	3846	138
8339.530849	30987.56211	301.824	28.24	28.24	56.47	1903	138
22765.83085	30849.06211	231.084	16.32	16.32	32.64	3949	138
28767.03085	31108.86211	180.976	28.35	28.35	56.71	1440	138
14325.33085	31798.76211	-113.471	25.83	25.83	51.67	2132	138
36382.73085	33447.06211	-139.471	10.43	10.43	20.87	8065	138
33733.63085	34222.16211	136.764	24.00	24.00	47.99	1580	138
11385.23085	34427.06211	-284.471	8.55	8.55	17.10	9322	138
8922.830849	34559.76211	71.919	24.96	24.96	49.93	2397	138
12452.23085	35029.06211	-196.471	28.19	28.19	56.38	1529	138
21558.33085	35251.36211	-74.471	19.41	19.41	38.81	3234	138
11418.03085	36239.96211	-44.471	25.72	25.72	51.43	1274	138
19932.03085	37319.56211	-46.471	35.80	35.80	71.59	1032	138
21349.73085	37215.46211	-60.471	28.59	28.59	57.18	2371	138
27340.43085	37814.46211	261.541	20.35	20.35	40.69	3655	138
20006.43085	38212.36211	-126.471	22.51	22.51	45.03	2519	138
31451.23085	39181.76211	65.0415	19.78	19.78	39.56	1720	138
22447.83085	39395.86211	-21.471	27.41	27.41	54.82	1474	138
24510.3316	8072.263831	122.901	14.11	14.11	28.21	4309	146
12757.5316	8593.963831	161.219	37.96	37.96	75.93	1015	146
11223.4316	9519.263831	-335.579	25.76	25.76	51.53	2194	146
19688.4316	9403.863831	170.061	10.62	10.62	21.24	4060	146
11310.3316	11235.66383	-199.579	7.54	7.54	15.07	10728	146
12109.9316	12733.86383	283.049	25.01	25.01	50.02	2066	146
11787.3316	12879.56383	-115.579	21.29	21.29	42.58	2037	146
11330.3316	15110.06383	-351.579	16.18	16.18	32.36	6874	146
24995.8316	15220.16383	0.0887976	18.44	18.44	36.88	2101	146
36575.2316	15636.66383	-314.579	33.35	33.35	66.69	2078	146
8877.431602	18416.96383	-395.579	18.44	18.44	36.88	5896	146
6141.731602	19582.66383	-225.579	18.96	18.96	37.92	3314	146
26767.9316	19480.36383	-142.579	15.54	15.54	31.09	4842	146
22153.6316	20026.66383	-5.8062	27.37	27.37	54.73	1268	146
16483.7316	20869.06383	301.716	7.89	7.89	15.78	12765	146
8896.631602	20947.16383	363.614	8.12	8.12	16.25	12328	146
24157.1316	21357.36383	21.7038	19.00	19.00	38.01	2628	146
28303.4316	22420.16383	191.676	16.79	16.79	33.58	4578	146
16105.2316	22783.26383	-328.579	38.32	38.32	76.63	1418	146
36892.0316	22987.86383	-252.579	24.96	24.96	49.93	1878	146
9286.331602	23505.86383	96.3738	16.01	16.01	32.03	3001	146
37503.7316	24259.16383	-65.5787	13.02	13.02	26.05	6443	146
24575.7316	25106.36383	-24.5787	42.06	42.06	84.12	1291	146
26069.7316	25190.56383	26.6163	26.85	26.85	53.69	1235	146
5039.931602	27350.06383	-225.579	29.65	29.65	59.30	1506	146
8644.431602	27580.16383	-156.579	11.94	11.94	23.88	5527	146
25942.7316	27514.66383	-93.5787	30.71	30.71	61.42	1204	146
14724.8316	33225.96383	183.816	15.05	15.05	30.10	4732	146
11219.9316	33465.46383	-415.579	20.70	20.70	41.40	3553	146
30430.3316	33907.76383	-249.579	35.44	35.44	70.89	1447	146
30876.6316	34581.46383	150.411	18.53	18.53	37.07	2771	146
4763.231602	34814.66383	-233.579	19.99	19.99	39.99	2723	146
21562.7316	35229.16383	-41.5787	17.76	17.76	35.51	1991	146
9273.331602	35857.46383	-282.579	13.38	13.38	26.75	6072	146
28402.4316	35547.66383	-4.8237	45.05	45.05	90.10	1090	146
22890.8316	36542.86383	69.8463	20.42	20.42	40.84	2652	146
37172.2316	36447.06383	302.699	24.09	24.09	48.18	2154	146
33070.2316	37910.66383	186.764	14.13	14.13	28.26	4539	146
14270.6316	39521.96383	-285.579	36.38	36.38	72.77	1643	146
22412.1316	39944.36383	97.3563	23.60	23.60	47.19	1380	146
38373.7316	40423.16383	-171.579	20.49	20.49	40.98	3006	146
10405.83235	8639.765555	-198.686	27.84	27.84	55.67	1173	154
4640.832354	10255.46556	-16.7214	30.83	30.83	61.65	1616	154
13244.93235	10807.46556	111.004	15.38	15.38	30.76	2664	154
34267.23235	11325.86556	-109.686	30.38	30.38	60.76	1557	154
37061.13235	13595.56556	-105.686	26.38	26.38	52.75	1496	154
16330.03235	13731.66556	-267.686	20.11	20.11	40.22	3171	154
11824.23235	14306.56556	-106.686	20.89	20.89	41.78	1828	154
18361.83235	14799.36556	11.7711	14.98	14.98	29.96	2444	154
36807.23235	14745.46556	308.486	34.52	34.52	69.05	1472	154
22884.23235	15972.56556	-304.686	42.72	42.72	85.44	1309	154
31453.53235	16197.16556	-320.686	41.54	41.54	83.08	1246	154
29656.23235	16414.36556	-97.6864	28.35	28.35	56.71	1207	154
33341.83235	16599.46556	-64.6864	13.42	13.42	26.85	5058	154
24670.83235	17325.96556	279.994	38.13	38.13	76.25	1233	154
21677.63235	18333.46556	257.396	40.18	40.18	80.35	1002	154
33667.83235	18984.06556	-357.686	27.53	27.53	55.06	3895	154
11612.93235	18958.06556	359.576	9.09	9.09	18.18	12475	154
17170.73235	19481.76556	167.989	8.43	8.43	16.86	11973	154
21607.53235	19877.96556	-21.6864	21.97	21.97	43.94	1747	154
31980.93235	20808.46556	-30.6864	13.02	13.02	26.05	5325	154
34247.13235	22058.76556	9.80613	11.61	11.61	23.22	6832	154
31473.53235	22510.96556	311.434	52.80	52.80	105.60	1013	154
13635.93235	24338.66556	-352.686	28.68	28.68	57.37	2590	154
37301.93235	24217.76556	179.779	42.44	42.44	84.87	1147	154
32560.93235	26658.46556	-184.686	22.25	22.25	44.51	2485	154
30770.63235	27384.46556	-306.686	23.39	23.39	46.77	2643	154
13559.43235	29378.26556	-244.686	17.31	17.31	34.62	2670	154
20720.93235	29600.26556	36.3336	13.71	13.71	27.41	3534	154
10280.03235	29915.16556	-99.6864	10.83	10.83	21.67	8628	154
22736.33235	30984.16556	132.619	33.61	33.61	67.21	1512	154
18438.03235	31528.06556	-193.686	28.83	28.83	57.65	2004	154
34307.13235	31732.36556	-405.686	27.27	27.27	54.54	2493	154
20591.43235	31913.26556	243.641	14.65	14.65	29.30	4800	154
36343.23235	33556.66556	-22.6864	27.93	27.93	55.86	1334	154
15130.93235	34047.06556	-366.686	55.15	55.15	110.31	1478	154
38636.53235	35014.86556	181.744	17.00	17.00	34.01	3237	154
20057.53235	35311.86556	152.269	13.19	13.19	26.38	7003	154
20093.83235	37154.46556	181.744	32.99	32.99	65.99	1633	154
14796.33235	38203.46556	-380.686	41.40	41.40	82.80	1512	154
21673.23235	38931.56556	-65.6864	25.46	25.46	50.92	1799	154
31533.53235	39230.36556	362.524	19.78	19.78	39.56	4188	154
6245.733107	9237.867279	-160.794	27.04	27.04	54.07	1302	162
17454.33311	9927.367279	-349.794	11.70	11.70	23.41	8729	162
11882.83311	14174.46728	-91.794	23.29	23.29	46.58	1515	162
19561.53311	14373.06728	-49.794	24.37	24.37	48.75	1113	162
6268.733107	15049.16728	264.166	36.20	36.20	72.39	1248	162
4738.933107	15143.06728	-273.794	16.11	16.11	32.22	7499	162
11253.43311	15897.26728	-168.794	15.83	15.83	31.65	2981	162
35075.03311	18282.16728	-153.794	24.75	24.75	49.50	1551	162
38713.33311	19987.46728	336.871	48.98	48.98	97.97	1081	162
14013.53311	21047.66728	-86.794	18.68	18.68	37.35	2463	162
24164.33311	21446.76728	24.436	29.70	29.70	59.39	1291	162
11576.83311	21666.76728	8.71597	27.25	27.25	54.49	1181	162
8782.333107	22057.16728	57.841	15.28	15.28	30.57	2165	162
29014.63311	21950.46728	31.3135	25.29	25.29	50.59	2221	162
11847.93311	22932.56728	358.486	15.75	15.75	31.51	3683	162
15159.03311	23860.16728	-276.794	21.29	21.29	42.58	2460	162
10074.73311	26099.06728	46.051	12.95	12.95	25.91	4344	162
20490.13311	26294.06728	-190.794	19.19	19.19	38.39	2367	162
9784.233107	27140.46728	19.5235	10.39	10.39	20.77	5875	162
20023.23311	28092.56728	115.808	17.05	17.05	34.10	2565	162
9287.933107	30049.26728	156.091	10.57	10.57	21.15	9355	162
11880.13311	31195.76728	-319.794	15.19	15.19	30.38	3797	162
29391.23311	31619.56728	-298.794	11.78	11.78	23.55	10969	162
32135.23311	31972.06728	211.111	38.93	38.93	77.86	1091	162
14280.03311	32170.66728	-95.794	20.35	20.35	40.69	2472	162
21274.23311	32128.96728	209.146	7.89	7.89	15.78	10891	162
37390.83311	32873.46728	-320.794	42.32	42.32	84.64	1343	162
35726.93311	33111.46728	329.993	25.58	25.58	51.15	1940	162
6369.333107	33707.66728	-287.794	27.55	27.55	55.11	1521	162
36304.63311	33722.96728	-187.794	30.36	30.36	60.71	1199	162
10495.73311	33626.16728	-142.794	16.74	16.74	33.49	3124	162
13593.23311	34155.06728	1.83847	31.91	31.91	63.82	1656	162
28516.63311	34362.36728	-3.07403	26.07	26.07	52.14	1598	162
4706.633107	34741.36728	-102.794	17.57	17.57	35.14	2151	162
37049.03311	34633.36728	-123.794	12.98	12.98	25.95	6899	162
31993.93311	34840.86728	-403.794	14.91	14.91	29.81	7806	162
38652.73311	35026.86728	370.276	31.70	31.70	63.40	2759	162
38012.83311	34941.46728	323.116	42.93	42.93	85.86	1245	162
20036.53311	35329.26728	111.878	12.55	12.55	25.10	3053	162
12548.43311	35466.66728	-248.794	35.23	35.23	70.46	1363	162
13842.73311	36231.76728	359.468	36.93	36.93	73.85	1621	162
18815.23311	36546.06728	-161.794	25.58	25.58	51.15	1324	162
11273.73311	37161.06728	-90.794	23.74	23.74	47.48	1475	162
30042.13311	37653.46728	-162.794	18.09	18.09	36.17	4865	162
29864.43311	39186.36728	147.248	9.61	9.61	19.22	9487	162
25483.23311	39800.96728	-267.794	26.78	26.78	53.55	1784	162
8835.63386	8192.569004	-349.902	22.40	22.40	44.79	2643	170
34947.83386	8041.469004	-16.9367	14.67	14.67	29.34	4405	170
28538.13386	8139.969004	-305.902	19.59	19.59	39.19	3015	170
8824.63386	8559.769004	-328.902	17.69	17.69	35.37	3441	170
5640.13386	9874.869004	-321.902	19.38	19.38	38.76	3913	170
30409.63386	10183.169	338.728	39.59	39.59	79.18	1447	170
11079.43386	10489.869	-151.902	21.69	21.69	43.38	2099	170
25613.23386	11318.669	-242.902	39.47	39.47	78.94	1080	170
24371.83386	13582.769	-371.902	64.13	64.13	128.25	1003	170
30762.23386	13766.469	-154.902	30.10	30.10	60.19	1339	170
37062.83386	13683.669	-92.9017	12.74	12.74	25.48	4589	170
38191.43386	14033.669	64.6108	23.97	23.97	47.95	1484	170
27312.43386	14425.669	333.816	15.12	15.12	30.24	5408	170
29368.43386	14950.469	-103.902	17.45	17.45	34.90	2019	170
25501.43386	15396.869	-191.902	18.46	18.46	36.93	4530	170
6259.33386	15659.569	-350.902	34.34	34.34	68.67	2174	170
36612.53386	15778.169	-139.902	32.95	32.95	65.89	1541	170
10999.73386	16670.069	-17.9192	10.24	10.24	20.49	4350	170
23260.23386	18039.269	-209.902	41.71	41.71	83.41	1087	170
15191.83386	18342.469	-268.902	22.75	22.75	45.50	2668	170
28156.83386	18388.169	-21.9017	30.92	30.92	61.84	1478	170
36844.33386	18534.069	-231.902	37.33	37.33	74.65	1414	170
18065.43386	19002.869	80.3308	9.09	9.09	18.18	7832	170
10511.63386	19454.869	-351.902	13.80	13.80	27.60	6353	170
37198.23386	19538.669	45.9433	12.10	12.10	24.21	5632	170
23866.63386	20201.869	152.053	16.39	16.39	32.78	3322	170
35757.03386	20160.769	59.6983	9.70	9.70	19.41	7993	170
31359.93386	22336.469	-168.902	14.34	14.34	28.68	6218	170
36092.93386	22550.669	-392.902	50.30	50.30	100.61	1512	170
11853.63386	22764.569	224.758	6.45	6.45	12.91	9880	170
10138.93386	24917.169	39.0658	11.28	11.28	22.56	4135	170
10157.63386	25486.669	-304.902	8.78	8.78	17.57	13161	170
11123.53386	25668.969	-172.902	9.61	9.61	19.22	7030	170
17011.63386	25545.469	-304.902	36.13	36.13	72.25	1424	170
34785.33386	25512.269	232.618	33.16	33.16	66.32	1391	170
16304.03386	25962.969	334.798	21.10	21.10	42.20	2645	170
16462.83386	26450.169	99.9808	24.26	24.26	48.51	1722	170
32600.73386	26752.369	-104.902	17.59	17.59	35.18	4913	170
8826.63386	27813.569	144.193	10.43	10.43	20.87	7113	170
26142.83386	28102.569	56.7508	13.35	13.35	26.71	4283	170
35197.23386	27880.169	-42.9017	41.42	41.42	82.85	1097	170
23083.93386	28020.969	-343.902	21.64	21.64	43.28	3462	170
21518.53386	28560.269	136.333	25.08	25.08	50.16	2946	170
19467.63386	29421.269	220.828	22.14	22.14	44.27	2187	170
32932.63386	29714.769	215.916	26.28	26.28	52.56	2049	170
29335.23386	30046.169	-172.902	18.58	18.58	37.16	4603	170
37296.73386	30683.369	-93.9017	34.57	34.57	69.14	1154	170
26503.33386	31148.669	281.743	23.15	23.15	46.30	3637	170
29419.13386	31569.269	-170.902	9.96	9.96	19.92	9299	170
34321.93386	31728.769	-246.902	34.52	34.52	69.05	1426	170
20587.23386	31898.269	185.458	14.79	14.79	29.58	5623	170
27851.13386	32233.869	-147.902	25.36	25.36	50.73	1727	170
31810.03386	32119.569	-199.902	44.23	44.23	88.45	1186	170
11479.43386	32586.369	96.0508	28.85	28.85	57.70	1533	170
16353.13386	33852.769	355.431	25.81	25.81	51.62	3072	170
4729.23386	34685.069	-163.902	37.59	37.59	75.17	1003	170
33106.93386	34686.769	-26.9017	17.14	17.14	34.29	2708	170
8048.23386	36071.969	190.371	29.25	29.25	58.50	1366	170
30904.83386	36173.769	-128.902	14.55	14.55	29.11	5273	170
31925.73386	36259.369	143.211	29.60	29.60	59.20	1343	170
11050.73386	36519.469	-39.9017	22.80	22.80	45.59	2562	170
36416.03386	37078.469	30.2233	10.79	10.79	21.57	11985	170
30061.73386	37712.269	-96.9017	9.04	9.04	18.09	9342	170
28096.33386	38480.269	-210.902	39.99	39.99	79.98	1695	170
12028.53386	39242.069	-70.9017	26.82	26.82	53.65	1717	170
36773.53386	40018.269	1.7308	30.05	30.05	60.10	1476	170
7372.234613	8895.670728	-300.009	46.79	46.79	93.59	1025	178
30085.23461	10112.97073	71.3806	28.33	28.33	56.66	1399	178
24016.83461	10915.27073	114.611	25.15	25.15	50.30	1405	178
23082.03461	12095.07073	-165.009	27.67	27.67	55.34	1816	178
36205.63461	12286.67073	-0.341865	9.07	9.07	18.13	9864	178
18746.53461	13117.57073	9.48314	25.91	25.91	51.81	1672	178
6074.334613	13227.27073	-271.009	21.05	21.05	42.11	2342	178
16709.53461	13632.67073	-376.009	27.86	27.86	55.72	2231	178
33040.23461	13835.17073	-149.009	37.42	37.42	74.84	1461	178
19678.73461	14399.37073	212.861	23.20	23.20	46.39	2049	178
36593.43461	15777.67073	-28.0094	29.27	29.27	58.55	1475	178
31203.83461	16476.67073	118.541	27.04	27.04	54.07	1244	178
13033.73461	17246.47073	-329.009	34.17	34.17	68.34	1218	178
28375.43461	17202.77073	82.1881	20.54	20.54	41.07	2511	178
29930.03461	18851.37073	-40.0094	30.26	30.26	60.52	1418	178
20509.53461	19490.77073	-199.009	24.96	24.96	49.93	2201	178
25637.73461	19661.37073	-33.0094	26.85	26.85	53.69	1462	178
7067.634613	19827.57073	-235.009	41.28	41.28	82.57	1120	178
26993.83461	20274.67073	347.463	43.52	43.52	87.04	1309	178
13984.13461	20789.27073	-371.009	14.79	14.79	29.58	6295	178
21910.03461	21769.47073	55.6606	14.65	14.65	29.30	4817	178
20706.53461	22131.87073	181.421	28.52	28.52	57.04	1256	178
31372.73461	22244.67073	-56.0094	40.93	40.93	81.86	1076	178
7665.534613	22835.57073	-238.009	31.42	31.42	62.83	1482	178
32512.23461	24322.17073	-131.009	34.76	34.76	69.52	1338	178
5380.534613	24834.67073	174.543	24.54	24.54	49.08	1883	178
6351.534613	25499.87073	-134.009	23.34	23.34	46.68	1674	178
8066.434613	25207.07073	15.3781	18.37	18.37	36.74	2787	178
10069.33461	25477.27073	-247.009	14.62	14.62	29.25	6361	178
13565.63461	25535.97073	-294.009	25.93	25.93	51.86	2154	178
10021.33461	26086.37073	119.523	6.57	6.57	13.14	17837	178
11093.93461	26275.57073	190.263	7.30	7.30	14.60	13538	178
37400.93461	26243.07073	-155.009	9.66	9.66	19.31	7271	178
27228.93461	27268.47073	-165.009	30.69	30.69	61.37	1358	178
34005.43461	28339.57073	-68.0094	31.67	31.67	63.35	1018	178
31465.73461	28997.57073	-223.009	36.67	36.67	73.33	1473	178
7446.534613	29123.87073	41.9056	23.20	23.20	46.39	2152	178
5634.134613	29698.47073	-188.009	25.79	25.79	51.57	2653	178
26691.03461	30697.87073	-306.009	31.27	31.27	62.55	1783	178
10537.23461	31835.97073	24.2206	21.50	21.50	43.00	1928	178
27975.43461	33272.37073	33.0631	10.60	10.60	21.20	4874	178
16390.43461	33507.57073	150.963	35.77	35.77	71.54	1432	178
26545.93461	35867.97073	0.640635	24.28	24.28	48.56	1354	178
9384.234613	37438.77073	-281.009	18.98	18.98	37.96	2868	178
12456.83461	39582.67073	340.586	30.10	30.10	60.19	2290	178
32024.53537	8209.972452	-226.117	11.70	11.70	23.41	8644	186
25157.13537	8342.972452	-288.117	28.12	28.12	56.24	2088	186
17500.03537	8629.672452	-270.117	34.43	34.43	68.86	1225	186
9642.335366	9465.272452	-145.117	18.84	18.84	37.68	3361	186
38005.13537	11600.47245	207.84	15.33	15.33	30.66	4226	186
9141.735366	12373.77245	-318.117	30.71	30.71	61.42	1387	186
13733.93537	16691.67245	-176.117	26.78	26.78	53.55	2039	186
11505.33537	17507.17245	290.37	10.41	10.41	20.82	10074	186
16930.63537	17813.07245	233.385	15.90	15.90	31.79	4813	186
13767.53537	19868.37245	-166.117	22.16	22.16	44.32	1831	186
21918.93537	21773.17245	-117.117	18.13	18.13	36.27	5545	186
13315.83537	22767.47245	-398.117	23.20	23.20	46.39	4176	186
14542.63537	23143.67245	99.7655	24.92	24.92	49.83	1479	186
12424.23537	25584.67245	15.2705	8.43	8.43	16.86	7567	186
10727.53537	27119.77245	177.383	22.80	22.80	45.59	2065	186
14308.73537	27237.27245	-71.117	21.34	21.34	42.67	1566	186
32806.73537	29787.37245	96.818	28.14	28.14	56.28	1233	186
7937.535366	30914.47245	-26.117	14.86	14.86	29.72	4317	186
17597.63537	31117.77245	177.383	18.02	18.02	36.03	2310	186
38063.63537	31292.37245	-304.117	25.03	25.03	50.07	2201	186
25011.83537	32529.77245	333.6	14.18	14.18	28.35	5701	186
24761.03537	34360.17245	-169.117	19.95	19.95	39.89	3296	186
37062.53537	34655.47245	-243.117	22.02	22.02	44.04	2436	186
15443.53537	35379.77245	-190.117	30.92	30.92	61.84	1564	186
24682.63537	36142.27245	-175.117	24.37	24.37	48.75	2410	186
21134.83537	36345.57245	118.433	14.04	14.04	28.07	3542	186
28173.43537	36289.47245	31.973	8.24	8.24	16.48	8595	186
32021.13537	36359.57245	-21.117	17.64	17.64	35.28	3075	186
10175.73537	36991.77245	-37.117	14.81	14.81	29.63	4891	186
9470.135366	37444.77245	-117.117	23.06	23.06	46.11	1986	186
12005.13537	37745.87245	-284.117	26.35	26.35	52.70	2659	186
10271.03537	38093.17245	3.48047	34.59	34.59	69.19	1337	186
36895.43537	39923.07245	-335.117	38.98	38.98	77.95	1497	186
27611.33612	8654.374176	-146.225	24.33	24.33	48.65	2232	194
35314.93612	8494.174176	133.063	13.47	13.47	26.94	6851	194
10349.63612	8796.074176	-227.225	11.56	11.56	23.13	6658	194
33205.33612	9143.474176	210.68	13.26	13.26	26.52	4828	194
36851.03612	9560.674176	-264.225	20.98	20.98	41.97	2497	194
34803.43612	9816.674176	9.2678	25.98	25.98	51.95	1759	194
35402.73612	10554.97418	-179.225	11.68	11.68	23.36	8013	194
18028.93612	11896.37418	33.8303	39.52	39.52	79.03	1171	194
11200.23612	13049.07418	-358.225	29.01	29.01	58.03	2479	194
14947.53612	14467.57418	-135.225	17.12	17.12	34.24	2670	194
34620.83612	14628.57418	-144.225	36.69	36.69	73.38	1803	194
30547.23612	15612.07418	235.243	38.25	38.25	76.49	1126	194
29744.73612	18161.27418	-411.225	43.73	43.73	87.46	1454	194
22616.73612	19129.07418	-116.225	29.58	29.58	59.16	1209	194
30097.83612	18984.27418	-4.4872	21.52	21.52	43.05	1862	194
28271.83612	22144.07418	-204.225	31.67	31.67	63.35	1581	194
27621.03612	22555.67418	42.6728	39.35	39.35	78.70	1089	194
14149.73612	23191.97418	-163.225	12.53	12.53	25.06	7574	194
14651.03612	24640.87418	-266.225	41.59	41.59	83.18	1054	194
5516.636119	24925.67418	-62.2247	32.78	32.78	65.56	1355	194
10096.33612	25423.07418	-62.2247	5.32	5.32	10.64	17923	194
14550.73612	26450.07418	-216.225	37.02	37.02	74.04	1277	194
37540.93612	27111.77418	-154.225	44.91	44.91	89.82	1068	194
8057.636119	29314.97418	-195.225	25.08	25.08	50.16	1423	194
32869.63612	29714.47418	230.33	33.56	33.56	67.12	1676	194
19433.93612	30754.07418	224.435	23.67	23.67	47.34	3389	194
13070.63612	31261.07418	126.185	26.12	26.12	52.23	1317	194
36996.63612	31276.97418	-195.225	15.07	15.07	30.14	5613	194
6417.836119	31364.57418	-117.225	19.10	19.10	38.20	3064	194
16339.13612	33844.77418	268.648	22.00	22.00	43.99	2595	194
21074.33612	36382.37418	284.368	11.63	11.63	23.27	9049	194
13837.33612	40111.97418	-365.225	35.21	35.21	70.41	2172	194
18630.23687	8000.775901	-121.332	9.14	9.14	18.27	9790	202
30199.93687	8196.675901	23.8976	16.81	16.81	33.63	2718	202
5368.536872	8689.075901	-347.332	47.05	47.05	94.11	1070	202
7313.936872	8805.175901	-347.332	30.17	30.17	60.34	1824	202
23443.03687	9566.975901	161.448	13.47	13.47	26.94	5883	202
26203.53687	9673.175901	236.118	22.51	22.51	45.03	2450	202
25492.13687	9850.475901	-198.332	26.99	26.99	53.98	1572	202
16273.73687	11085.0759	231.205	28.10	28.10	56.19	1428	202
11256.13687	13111.4759	-328.332	35.47	35.47	70.93	1740	202
7196.636872	13330.5759	-15.4024	35.33	35.33	70.65	1032	202
22533.13687	14184.2759	-377.332	26.73	26.73	53.46	2207	202
5875.536872	16598.8759	-318.332	29.53	29.53	59.06	2800	202
33827.23687	17490.8759	-157.332	20.32	20.32	40.65	2486	202
38514.53687	20019.3759	-91.3324	17.22	17.22	34.43	4594	202
34300.13687	20988.8759	113.305	27.69	27.69	55.39	1264	202
38756.43687	21259.8759	-354.332	28.07	28.07	56.14	3154	202
13288.23687	21927.0759	-109.332	18.23	18.23	36.46	3702	202
37931.33687	22931.0759	348.123	16.39	16.39	32.78	5250	202
36692.53687	23289.2759	-186.332	39.82	39.82	79.65	1276	202
38444.63687	24231.6759	-291.332	25.98	25.98	51.95	2724	202
7654.136872	24770.0759	-79.3324	10.41	10.41	20.82	5261	202
13543.53687	25708.3759	-110.332	25.50	25.50	51.01	2297	202
37557.63687	25991.6759	-262.332	53.29	53.29	106.59	1232	202
9960.336872	26148.0759	280.33	7.16	7.16	14.32	15564	202
10672.93687	27094.8759	230.223	6.55	6.55	13.09	19598	202
6389.836872	27675.6759	-191.332	38.15	38.15	76.30	1269	202
30938.23687	27942.9759	-277.332	42.70	42.70	85.39	1189	202
38011.53687	28076.2759	332.403	35.82	35.82	71.64	1535	202
26158.73687	28090.6759	70.0751	12.62	12.62	25.25	5137	202
9726.636872	28807.5759	-77.3324	7.82	7.82	15.64	8445	202
8068.236872	29339.2759	-56.3324	13.73	13.73	27.46	3185	202
31603.63687	29559.2759	-97.3324	22.40	22.40	44.79	3087	202
20856.93687	29623.9759	209.59	30.80	30.80	61.61	1327	202
12490.63687	30065.6759	69.0926	19.41	19.41	38.81	2080	202
35810.53687	30686.8759	-323.332	13.09	13.09	26.19	8701	202
28712.93687	31110.4759	21.9326	15.28	15.28	30.57	3348	202
29410.43687	31497.7759	-81.3324	9.61	9.61	19.22	8309	202
37674.33687	34048.3759	-193.332	35.51	35.51	71.03	1100	202
27316.73687	35139.9759	116.253	15.57	15.57	31.13	4162	202
21235.03687	36387.2759	121.165	49.64	49.64	99.29	1182	202
11976.53687	37656.9759	-148.332	21.57	21.57	43.14	1747	202
27207.23687	37716.1759	-236.332	16.46	16.46	32.92	3022	202
16622.43687	37787.2759	-292.332	23.76	23.76	47.52	1839	202
33073.13687	37932.5759	242.013	18.49	18.49	36.97	3684	202
14827.13687	37960.3759	-287.332	12.34	12.34	24.68	4500	202
19280.63687	37868.7759	50.4251	14.41	14.41	28.83	4771	202
28463.33687	38890.4759	-31.3324	17.76	17.76	35.51	2688	202
28428.63687	39471.0759	310.788	22.16	22.16	44.32	2684	202
14464.23687	40293.4759	-135.332	28.24	28.24	56.47	1723	202
16156.13762	10411.47762	119.092	10.41	10.41	20.82	8694	210
10050.13762	10491.07762	-22.44	17.10	17.10	34.19	2944	210
15504.43762	12190.97762	-204.44	19.24	19.24	38.48	2716	210
17180.23762	12589.87762	122.04	27.25	27.25	54.49	1061	210
22499.03762	14041.37762	-234.44	16.60	16.60	33.21	3580	210
14870.53762	14567.47762	290.047	40.72	40.72	81.44	1081	210
15297.83762	16222.47762	-39.44	30.52	30.52	61.04	1391	210
28331.63762	17135.57762	-295.44	15.78	15.78	31.56	5521	210
13756.93762	19021.57762	-394.44	27.20	27.20	54.40	2738	210
38442.03762	20030.47762	-257.44	27.79	27.79	55.58	1845	210
16159.43762	20245.47762	253.695	42.01	42.01	84.03	1040	210
13926.23762	22409.87762	-345.44	17.78	17.78	35.56	5275	210
11151.93762	25841.77762	-307.44	24.14	24.14	48.28	3001	210
7959.437624	26313.27762	-109.44	18.60	18.60	37.21	2440	210
10049.23762	26123.17762	170.182	8.17	8.17	16.34	8904	210
32614.23762	26781.57762	49.335	21.24	21.24	42.48	1774	210
9741.537624	27161.47762	-183.44	32.83	32.83	65.66	1506	210
4738.437624	28796.57762	-62.44	15.83	15.83	31.65	2854	210
26733.83762	30430.47762	-287.44	16.79	16.79	33.58	4123	210
27671.43762	30809.97762	-230.44	39.49	39.49	78.99	1496	210
24389.73762	30827.97762	348.015	30.36	30.36	60.71	1858	210
6431.837624	31355.27762	-217.44	17.66	17.66	35.33	3755	210
19957.53762	31645.57762	100.425	35.49	35.49	70.98	1096	210
7012.737624	32882.97762	-291.44	19.00	19.00	38.01	3269	210
32647.43762	32780.67762	-81.44	24.21	24.21	48.42	2373	210
14658.33762	33254.87762	-99.44	8.93	8.93	17.85	14143	210
16428.43762	33794.87762	-99.44	15.57	15.57	31.13	4958	210
13245.63762	34214.67762	-150.44	35.98	35.98	71.97	1036	210
30614.13762	34481.17762	311.662	48.18	48.18	96.37	1064	210
32915.23762	36071.27762	-285.44	22.73	22.73	45.45	2799	210
9962.237624	36847.67762	7.08747	20.09	20.09	40.18	1869	210
33409.23762	37642.27762	-128.44	17.99	17.99	35.98	3821	210
33047.03762	38752.47762	337.207	23.34	23.34	46.68	2168	210
16076.23762	40344.27762	103.372	21.88	21.88	43.76	2469	210
26609.13838	8476.579349	126.845	19.50	19.50	39.00	2788	218
9269.438377	9290.779349	201.515	25.58	25.58	51.15	2125	218
17425.03838	9727.579349	-331.548	23.48	23.48	46.96	3234	218
34054.93838	11450.97935	-390.548	40.27	40.27	80.54	1729	218
35187.93838	12570.37935	-158.548	26.99	26.99	53.98	1410	218
14393.73838	13217.47935	225.095	7.16	7.16	14.32	17768	218
27769.83838	13702.37935	-47.5477	27.15	27.15	54.31	1470	218
19587.73838	14394.17935	108.177	20.06	20.06	40.13	1789	218
4903.138377	14771.07935	-195.548	10.46	10.46	20.91	10119	218
5910.638377	15302.37935	-349.548	40.06	40.06	80.12	1563	218
8673.738377	16617.07935	6.97981	10.93	10.93	21.85	5059	218
5891.238377	16652.37935	-354.548	16.63	16.63	33.25	5803	218
7446.638377	17670.37935	-352.548	38.08	38.08	76.16	1313	218
7827.638377	18282.47935	257.517	26.85	26.85	53.69	1348	218
36907.63838	18522.37935	156.32	32.71	32.71	65.42	1090	218
16808.03838	18567.37935	122.915	12.95	12.95	25.91	3788	218
5973.438377	18674.27935	-203.548	8.43	8.43	16.86	11913	218
18731.33838	20397.97935	267.342	31.06	31.06	62.12	1366	218
7417.438377	20566.97935	164.18	20.61	20.61	41.21	2389	218
38703.43838	21370.77935	-368.548	20.51	20.51	41.02	5024	218
21868.83838	21784.47935	-47.5477	27.15	27.15	54.31	1105	218
13907.73838	22421.47935	-40.5477	26.12	26.12	52.23	1288	218
25532.53838	22788.67935	-59.5477	19.19	19.19	38.39	2754	218
28080.63838	23402.77935	-89.5477	32.62	32.62	65.23	1315	218
26129.13838	25337.67935	-198.548	15.87	15.87	31.75	4755	218
38127.53838	25899.87935	254.57	21.60	21.60	43.19	3259	218
13375.23838	26299.77935	39.4023	26.14	26.14	52.28	1343	218
22377.23838	26875.17935	302.712	39.42	39.42	78.85	1235	218
10673.93838	27059.47935	106.212	14.32	14.32	28.64	5406	218
12960.63838	27268.67935	360.68	20.68	20.68	41.35	2774	218
6444.838377	27391.07935	-290.548	31.20	31.20	62.41	1440	218
22998.73838	27799.47935	150.425	11.87	11.87	23.74	8449	218
33746.33838	28328.57935	-364.548	56.92	56.92	113.84	1024	218
18339.93838	29128.87935	-293.548	36.17	36.17	72.35	1412	218
25248.73838	29612.27935	-286.548	33.11	33.11	66.22	1660	218
6984.238377	29540.97935	-165.548	29.93	29.93	59.86	1172	218
11904.13838	31126.17935	-272.548	30.85	30.85	61.70	1709	218
5582.938377	31140.67935	-100.548	17.05	17.05	34.10	2746	218
33499.93838	31804.07935	-136.548	33.46	33.46	66.93	1102	218
11868.63838	32103.77935	12.8748	21.57	21.57	43.14	1532	218
10378.23838	32398.97935	-383.548	28.78	28.78	57.56	2036	218
7064.238377	32926.07935	-294.548	12.98	12.98	25.95	6693	218
30956.63838	33727.77935	-52.5477	23.83	23.83	47.67	1809	218
27088.73838	33767.67935	349.872	51.36	51.36	102.73	1159	218
14919.43838	34905.17935	286.992	33.44	33.44	66.88	1421	218
28149.13838	36271.87935	-57.5477	26.12	26.12	52.23	1206	218
30712.03838	36603.17935	-165.548	27.41	27.41	54.82	1767	218
26263.33838	37321.77935	258.5	25.27	25.27	50.54	1678	218
15442.93838	39151.97935	-396.548	16.72	16.72	33.44	5687	218
34667.43838	40226.47935	-295.548	15.28	15.28	30.57	4312	218
16030.43838	40359.87935	34.4898	22.68	22.68	45.36	2859	218
34942.73913	8009.781073	69.7521	23.39	23.39	46.77	1520	226
35402.73913	8718.281073	-412.655	18.37	18.37	36.74	8284	226
28362.33913	9027.081073	360.572	42.27	42.27	84.54	1468	226
14179.03913	9175.781073	-231.655	22.07	22.07	44.13	3060	226
35260.73913	9736.381073	-128.655	19.05	19.05	38.10	2568	226
11829.93913	12771.08107	-35.6554	13.42	13.42	26.85	3143	226
8215.23913	13318.58107	-59.6554	10.43	10.43	20.87	4163	226
28351.73913	13489.88107	-372.655	26.82	26.82	53.65	2364	226
30761.13913	13772.58107	64.8396	24.26	24.26	48.51	1865	226
4931.53913	16206.28107	-370.655	12.43	12.43	24.87	7144	226
17876.23913	17266.28107	-105.655	29.23	29.23	58.45	1027	226
6248.83913	17636.68107	-192.655	23.06	23.06	46.11	2650	226
28275.43913	17991.58107	-93.6554	23.64	23.64	47.29	2004	226
29797.63913	18261.08107	-189.655	28.21	28.21	56.43	1547	226
32209.63913	18234.78107	266.252	21.55	21.55	43.10	3959	226
34767.13913	18819.28107	-385.655	20.72	20.72	41.45	4669	226
7109.73913	20539.78107	48.1371	8.76	8.76	17.52	6464	226
38760.53913	21051.58107	-121.655	40.06	40.06	80.12	1302	226
20103.13913	21418.98107	129.685	26.89	26.89	53.79	1916	226
14081.33913	23039.88107	-292.655	44.49	44.49	88.97	1214	226
15945.23913	23022.08107	-51.6554	41.61	41.61	83.23	1113	226
18694.83913	23401.78107	-53.6554	10.10	10.10	20.21	6352	226
38515.93913	24187.48107	-159.655	17.85	17.85	35.70	4446	226
13608.73913	24314.48107	-93.6554	20.77	20.77	41.54	3354	226
14166.43913	24426.18107	168.002	20.14	20.14	40.27	3614	226
7819.33913	25215.48107	81.5421	11.07	11.07	22.14	5598	226
26091.23913	25330.38107	-81.6554	18.02	18.02	36.03	2603	226
16755.93913	26094.88107	-362.655	21.81	21.81	43.61	2693	226
13421.83913	27199.78107	267.235	9.61	9.61	19.22	7519	226
32819.13913	28712.78107	248.567	15.83	15.83	31.65	3120	226
12196.93913	29180.88107	-45.6554	6.66	6.66	13.33	11526	226
10910.73913	29779.88107	6.87214	6.69	6.69	13.38	10146	226
6445.33913	31326.28107	-336.655	15.12	15.12	30.24	5135	226
15170.73913	33742.28107	-174.655	36.97	36.97	73.95	1334	226
13454.33913	34145.58107	52.0671	22.66	22.66	45.31	1336	226
29301.43913	34486.78107	305.552	30.00	30.00	60.01	2521	226
12540.63913	35241.98107	-132.655	25.83	25.83	51.67	1748	226
34217.73913	34988.88107	-40.6554	19.64	19.64	39.28	2926	226
15946.83913	35051.98107	-170.655	30.31	30.31	60.62	2021	226
31547.33913	35521.68107	-315.655	32.00	32.00	64.01	1564	226
30917.23913	36072.48107	206.32	35.82	35.82	71.64	1030	226
28167.93913	36331.18107	11.7846	13.38	13.38	26.75	2658	226
22860.63913	36768.18107	-277.655	33.06	33.06	66.13	1729	226
30803.83913	36688.68107	44.2071	28.17	28.17	56.33	1293	226
19194.03913	37220.08107	-56.6554	20.21	20.21	40.41	1708	226
7956.33913	37592.68107	223.022	30.52	30.52	61.04	1403	226
37862.53913	38135.48107	325.202	36.90	36.90	73.81	1317	226
6824.93913	38348.78107	-165.655	33.58	33.58	67.16	1085	226
24675.53913	38789.68107	-94.6554	37.68	37.68	75.36	1682	226
28457.43913	38922.68107	-41.6554	12.34	12.34	24.68	4538	226
22478.23913	40160.88107	-316.655	29.11	29.11	58.22	1978	226
28300.33988	8977.182798	121.717	18.06	18.06	36.13	3243	234
14505.33988	10620.4828	-35.763	10.29	10.29	20.58	7400	234
22634.03988	10797.4828	-265.763	29.08	29.08	58.17	1396	234
37203.53988	11065.3828	-52.763	19.08	19.08	38.15	1983	234
10522.53988	12185.2828	4.79948	21.03	21.03	42.06	2990	234
18917.13988	12379.4828	-95.763	38.62	38.62	77.24	1277	234
6226.539883	12445.2828	-120.763	33.18	33.18	66.36	1939	234
17365.83988	12544.7828	-154.763	29.39	29.39	58.78	1476	234
5485.139883	14129.1828	-243.763	11.82	11.82	23.64	7047	234
8215.239883	14879.4828	-51.763	35.23	35.23	70.46	1242	234
35861.83988	14983.3828	97.1545	28.40	28.40	56.80	1271	234
20465.93988	15411.3828	-168.763	34.27	34.27	68.53	1021	234
28314.23988	16198.9828	-68.763	17.64	17.64	35.28	3431	234
8706.039883	16643.5828	-34.763	12.65	12.65	25.29	2683	234
37629.03988	17081.3828	-408.763	36.86	36.86	73.71	1993	234
5584.839883	17613.1828	369.307	38.03	38.03	76.07	1397	234
32310.03988	19193.2828	-144.763	35.77	35.77	71.54	1337	234
10136.13988	19384.2828	287.759	23.50	23.50	47.01	2058	234
25024.43988	20197.6828	193.439	17.71	17.71	35.42	2545	234
14172.73988	24432.8828	245.512	21.83	21.83	43.66	3302	234
14760.83988	24532.5828	-255.763	41.59	41.59	83.18	1954	234
22041.03988	24859.0828	60.802	28.78	28.78	57.56	1461	234
17050.83988	27097.7828	245.512	37.49	37.49	74.98	1129	234
34344.03988	28906.6828	-257.763	48.87	48.87	97.73	1031	234
7811.739883	29526.7828	-28.763	14.70	14.70	29.39	5408	234
16177.83988	29899.1828	-30.763	16.30	16.30	32.59	3157	234
29413.23988	29925.0828	107.962	38.34	38.34	76.68	1418	234
27893.23988	30956.7828	-233.763	41.21	41.21	82.42	1015	234
38057.33988	31493.9828	-214.763	30.14	30.14	60.29	1538	234
4583.839883	32635.8828	-101.763	25.22	25.22	50.44	1416	234
21051.53988	33277.8828	-43.763	22.68	22.68	45.36	2733	234
16569.63988	33643.3828	-294.763	7.58	7.58	15.17	22104	234
8424.339883	35197.5828	-265.763	14.01	14.01	28.02	4728	234
17540.43988	36460.4828	35.257	15.26	15.26	30.52	4427	234
15807.83988	36792.5828	-248.763	34.31	34.31	68.62	1098	234
20774.33988	36891.4828	-128.763	16.44	16.44	32.88	3699	234
30117.13988	37716.4828	43.117	21.67	21.67	43.33	2533	234
19348.23988	38657.8828	-151.763	29.15	29.15	58.31	1468	234
32927.23988	38760.5828	311.339	24.37	24.37	48.75	2143	234
21799.63988	39327.9828	-56.763	27.91	27.91	55.81	1788	234
36582.84064	8923.584522	-43.8707	28.24	28.24	56.47	1118	242
11352.44064	9522.084522	-332.871	12.32	12.32	24.63	6859	242
25691.14064	11191.68452	322.039	28.87	28.87	57.74	2460	242
8346.440636	11553.08452	-231.871	14.25	14.25	28.50	3934	242
32927.14064	11476.78452	-352.871	23.06	23.06	46.11	3720	242
35099.44064	11874.78452	-127.871	31.98	31.98	63.96	1251	242
38706.84064	13217.08452	-54.8707	15.31	15.31	30.61	3286	242
33417.84064	14590.58452	-353.871	42.08	42.08	84.17	1422	242
7432.240636	15712.28452	-295.871	13.02	13.02	26.05	6690	242
15223.64064	16300.88452	-46.8707	32.88	32.88	65.75	1117	242
38561.14064	16915.68452	-72.8707	24.80	24.80	49.60	1347	242
9153.540636	16888.38452	-412.871	20.98	20.98	41.97	3215	242
12020.14064	17659.68452	142.242	34.59	34.59	69.19	1006	242
25480.44064	18544.98452	-405.871	27.62	27.62	55.25	3690	242
31171.34064	20069.68452	302.389	25.36	25.36	50.73	1906	242
38591.64064	20061.38452	-126.871	37.16	37.16	74.32	1180	242
4612.940636	20827.38452	-157.871	30.36	30.36	60.71	1441	242
34260.14064	22019.98452	-37.8707	17.85	17.85	35.70	2896	242
31864.24064	22262.18452	-211.871	39.68	39.68	79.36	1161	242
13296.74064	22309.68452	-337.871	39.16	39.16	78.33	1203	242
24924.74064	27140.18452	-299.871	46.11	46.11	92.22	1278	242
34723.84064	27700.38452	-274.871	19.24	19.24	38.48	5114	242
13300.14064	28420.88452	-232.871	17.76	17.76	35.51	3755	242
10433.54064	28676.18452	-49.8707	13.54	13.54	27.08	4586	242
12942.24064	28551.78452	219.859	37.42	37.42	74.84	1085	242
34282.54064	29737.08452	-79.8707	26.82	26.82	53.65	1422	242
8420.140636	30224.28452	-314.871	15.90	15.90	31.79	4629	242
26458.54064	31089.58452	73.4668	17.33	17.33	34.67	3508	242
16916.04064	32479.98452	35.1493	14.67	14.67	29.34	4818	242
37362.14064	32598.18452	-324.871	29.08	29.08	58.17	1537	242
28565.44064	33102.38452	-182.871	7.28	7.28	14.55	14543	242
18185.94064	33821.98452	-225.871	37.33	37.33	74.65	1009	242
6282.640636	33927.48452	-146.871	35.14	35.14	70.27	1340	242
35083.84064	34838.98452	-3.16819	23.17	23.17	46.35	1482	242
34124.04064	34877.58452	-408.871	32.17	32.17	64.34	2019	242
30382.34064	35456.18452	42.0268	14.77	14.77	29.53	4225	242
31527.54064	35503.88452	23.3593	23.71	23.71	47.43	1744	242
9280.140636	36012.98452	-357.871	27.86	27.86	55.72	2225	242
7842.140636	36193.28452	-412.871	33.18	33.18	66.36	1980	242
9136.240636	36869.98452	-280.871	14.27	14.27	28.54	5052	242
33445.54064	37542.28452	-77.8707	20.65	20.65	41.31	2460	242
13170.04064	38905.98452	-107.871	20.58	20.58	41.17	2633	242
29830.74064	39142.68452	7.63931	24.00	24.00	47.99	1160	242
13568.34064	39878.98452	132.417	27.34	27.34	54.68	1865	242
17926.04139	8334.086246	144.099	8.48	8.48	16.96	9131	250
17371.34139	8907.086246	122.484	9.82	9.82	19.64	7761	250
17474.74139	9829.486246	-255.978	21.62	21.62	43.24	3213	250
14775.14139	11287.58625	-0.328355	27.11	27.11	54.21	1160	250
21379.94139	12213.98625	-4.25835	9.96	9.96	19.92	5734	250
16425.74139	14303.48625	-318.978	28.99	28.99	57.98	1927	250
26897.74139	14465.28625	21.2866	29.46	29.46	58.92	1046	250
28196.44139	16166.88625	-311.978	11.14	11.14	22.28	6911	250
25752.04139	16695.08625	238.419	19.08	19.08	38.15	3153	250
13191.74139	18177.88625	-191.978	8.81	8.81	17.62	7850	250
36809.64139	18607.48625	205.014	32.92	32.92	65.85	1310	250
25226.74139	18887.48625	15.3916	16.81	16.81	33.63	5014	250
6604.941389	19717.58625	111.677	13.59	13.59	27.18	3271	250
5517.741389	21543.68625	-308.978	24.40	24.40	48.80	2573	250
10036.84139	21757.48625	-390.978	24.04	24.04	48.09	2618	250
14965.74139	23446.78625	-312.978	31.46	31.46	62.93	1515	250
6761.341389	23756.58625	-235.978	9.91	9.91	19.83	9212	250
16398.44139	26462.18625	5.56665	15.75	15.75	31.51	3079	250
16968.34139	26935.28625	-335.978	28.83	28.83	57.65	1976	250
13378.84139	27242.38625	304.247	33.30	33.30	66.60	1559	250
18159.44139	28303.58625	-148.978	24.99	24.99	49.97	2113	250
16549.54139	28457.48625	222.699	40.79	40.79	81.58	1007	250
15799.04139	28693.98625	304.247	20.65	20.65	41.31	3726	250
14993.74139	29549.68625	117.572	16.46	16.46	32.92	4225	250
17779.04139	30027.98625	-331.978	39.00	39.00	78.00	1239	250
8466.941389	30312.18625	-169.978	18.32	18.32	36.64	3610	250
20489.94139	30576.78625	-382.978	10.86	10.86	21.71	12199	250
35820.24139	30829.98625	-300.978	26.56	26.56	53.13	1813	250
6442.541389	31353.88625	-106.978	19.10	19.10	38.20	1669	250
33298.34139	31360.48625	-404.978	35.49	35.49	70.98	1998	250
14724.74139	33212.08625	146.064	13.31	13.31	26.61	4153	250
35734.24139	33253.98625	-86.9784	23.08	23.08	46.16	1528	250
24582.34139	33702.08625	-195.978	36.71	36.71	73.43	1114	250
23148.44139	37261.48625	-87.9784	11.59	11.59	23.17	4680	250
25335.64139	38289.28625	41.9191	32.43	32.43	64.86	1355	250
28414.34139	38938.78625	-124.978	10.64	10.64	21.29	8842	250
22517.94139	39933.88625	-21.9784	23.74	23.74	47.48	1585	250
30666.34139	40196.88625	147.047	19.26	19.26	38.53	1888	250
21747.94214	7984.68797	330.666	42.06	42.06	84.12	1198	258
18618.94214	9165.28797	-208.086	28.00	28.00	56.00	1335	258
6780.142141	11163.08797	-25.086	31.13	31.13	62.27	1192	258
14688.34214	11017.98797	-309.086	12.22	12.22	24.44	4701	258
19114.04214	11076.68797	-214.086	6.24	6.24	12.48	13811	258
23092.74214	11924.68797	-381.086	40.93	40.93	81.86	1353	258
31385.24214	13594.08797	-199.086	25.98	25.98	51.95	2552	258
16424.04214	14141.38797	-373.086	24.85	24.85	49.69	3229	258
27070.74214	15938.88797	-67.086	23.83	23.83	47.67	1431	258
37373.34214	16243.68797	-17.1385	35.35	35.35	70.70	1045	258
28499.14214	17401.88797	-159.086	17.45	17.45	34.90	2512	258
18103.24214	19587.88797	187.221	7.16	7.16	14.32	8334	258
25434.84214	20934.08797	-240.086	27.22	27.22	54.45	2308	258
15137.64214	21232.48797	-151.086	40.32	40.32	80.64	1170	258
20424.04214	22336.08797	-137.086	49.55	49.55	99.10	1196	258
23821.34214	23390.08797	28.0565	20.49	20.49	40.98	1881	258
30373.94214	25083.98797	-175.086	23.24	23.24	46.49	1843	258
7794.442141	25248.98797	-117.086	15.59	15.59	31.18	3432	258
16943.44214	25290.38797	-116.086	8.12	8.12	16.25	13740	258
12443.44214	25593.28797	34.934	7.37	7.37	14.74	10110	258
5440.642141	25907.48797	-303.086	11.75	11.75	23.50	5599	258
22359.94214	26895.38797	-178.086	34.50	34.50	69.00	1537	258
8584.842141	27555.78797	-177.086	10.48	10.48	20.96	5902	258
21684.64214	28353.48797	204.906	34.83	34.83	69.66	1129	258
5142.742141	30183.88797	-79.086	24.80	24.80	49.60	1453	258
13766.34214	31059.58797	194.099	20.23	20.23	40.46	2020	258
4703.142141	31996.98797	-189.086	14.58	14.58	29.15	3401	258
11916.94214	31735.08797	-386.086	19.59	19.59	39.19	3262	258
37434.14214	35761.88797	-419.086	58.33	58.33	116.67	1478	258
17701.24214	37477.18797	-176.086	45.80	45.80	91.61	1081	258
20866.14214	37565.68797	-78.086	33.06	33.06	66.13	1067	258
30135.14214	37712.18797	65.3915	10.64	10.64	21.29	6384	258
33172.54214	38709.78797	221.609	12.27	12.27	24.54	7810	258
28428.34214	38953.28797	36.899	16.16	16.16	32.31	2462	258
18596.64214	40170.88797	-128.086	36.43	36.43	72.86	1378	258
9267.742894	9174.089694	-265.194	14.81	14.81	29.63	5179	266
36195.14289	11537.68969	-356.194	48.30	48.30	96.60	1210	266
37107.94289	11746.68969	275.539	23.50	23.50	47.01	2411	266
26749.94289	12849.68969	-202.194	31.16	31.16	62.31	1319	266
12712.04289	13766.78969	223.466	11.99	11.99	23.97	5874	266
34769.24289	14807.98969	-353.194	20.94	20.94	41.87	4246	266
11631.94289	15315.38969	-15.2812	20.14	20.14	40.27	2570	266
30659.94289	15525.28969	-351.194	26.14	26.14	52.28	1836	266
22410.34289	17650.58969	259.819	18.63	18.63	37.26	3782	266
11572.94289	19001.78969	204.799	11.54	11.54	23.08	4250	266
12900.84289	19125.68969	-246.194	23.83	23.83	47.67	2610	266
13677.74289	19712.38969	-254.194	16.39	16.39	32.78	3964	266
28067.34289	19792.78969	-178.194	30.07	30.07	60.15	1836	266
19876.94289	21235.58969	84.9338	29.86	29.86	59.72	1427	266
12838.24289	23280.88969	-34.1937	16.58	16.58	33.16	3262	266
23794.94289	23450.68969	95.7413	12.62	12.62	25.25	6218	266
12338.34289	24423.98969	164.516	6.92	6.92	13.85	11001	266
37018.44289	24752.68969	-322.194	22.25	22.25	44.51	2757	266
9064.442894	24716.38969	-284.194	26.49	26.49	52.99	2535	266
6325.142894	25471.48969	-123.194	15.90	15.90	31.79	3392	266
14974.84289	25728.68969	253.924	13.97	13.97	27.93	2957	266
10992.94289	26330.38969	177.289	8.24	8.24	16.48	8609	266
7960.842894	26546.68969	-49.1937	28.85	28.85	57.70	1472	266
17078.04289	26694.18969	5.35131	26.00	26.00	52.00	1599	266
12413.44289	27748.88969	350.209	21.71	21.71	43.43	3467	266
11764.94289	30305.98969	-291.194	19.45	19.45	38.90	3826	266
37322.14289	30486.28969	-74.1937	26.14	26.14	52.28	1556	266
34333.14289	31378.38969	-89.1937	24.56	24.56	49.13	1373	266
15843.94289	32149.68969	-245.194	42.51	42.51	85.02	1191	266
4677.542894	31975.38969	-260.194	23.50	23.50	47.01	1610	266
16874.54289	32509.78969	92.7938	15.14	15.14	30.29	4401	266
27669.64289	32972.68969	55.4588	31.86	31.86	63.73	1888	266
32458.04289	33341.28969	-369.194	33.18	33.18	66.36	2651	266
36342.44289	33496.08969	-242.194	13.66	13.66	27.32	6697	266
16578.84289	33830.38969	-164.194	25.41	25.41	50.82	2025	266
8457.242894	34716.38969	-287.194	24.73	24.73	49.45	2703	266
5931.142894	36161.58969	-249.194	18.18	18.18	36.36	2158	266
25583.04289	36722.98969	255.889	32.66	32.66	65.33	2249	266
27278.14289	37730.88969	-338.194	12.88	12.88	25.76	9036	266
11347.34289	38628.38969	183.184	40.29	40.29	80.59	1009	266
16876.34289	39037.18969	-131.194	26.92	26.92	53.84	1284	266
15103.74365	8286.991419	-13.4239	27.98	27.98	55.95	1046	274
24807.04365	9278.291419	-171.301	29.77	29.77	59.53	1362	274
16664.94365	10738.39142	-229.301	17.95	17.95	35.89	2870	274
33524.54365	10691.49142	-316.301	40.01	40.01	80.02	1232	274
7191.543647	11195.59142	-217.301	14.20	14.20	28.40	4671	274
35727.74365	11560.89142	-145.301	48.07	48.07	96.13	1006	274
30362.04365	12253.19142	-352.301	13.21	13.21	26.42	10329	274
8144.143647	13281.29142	-28.3014	8.74	8.74	17.47	7760	274
17096.74365	16138.79142	-287.301	20.28	20.28	40.55	3393	274
12218.04365	17068.29142	35.7011	29.51	29.51	59.02	1126	274
32091.84365	16905.79142	-188.301	33.42	33.42	66.83	1227	274
36784.64365	18619.09142	103.494	30.83	30.83	61.65	1004	274
9526.643647	20814.09142	149.671	10.95	10.95	21.90	7622	274
11586.64365	21622.19142	303.924	27.62	27.62	55.25	1532	274
23272.44365	22935.39142	213.534	30.78	30.78	61.56	1045	274
25755.84365	23112.19142	261.676	30.47	30.47	60.95	1472	274
35989.44365	24649.49142	-341.301	44.58	44.58	89.16	1147	274
36620.04365	26431.79142	-291.301	25.83	25.83	51.67	2300	274
28821.04365	26912.99142	-12.4414	13.68	13.68	27.37	5514	274
9855.443647	27130.99142	-332.301	27.13	27.13	54.26	2260	274
29837.84365	27726.19142	-87.3014	13.42	13.42	26.85	6156	274
27471.24365	28480.29142	-109.301	36.69	36.69	73.38	1155	274
19271.14365	32203.39142	40.6137	24.73	24.73	49.45	1766	274
16222.44365	35649.19142	181.111	17.92	17.92	35.84	1978	274
35669.24365	36204.19142	-207.301	20.87	20.87	41.73	2589	274
28830.6444	8581.793143	214.408	35.14	35.14	70.27	1569	282
7661.8444	8519.793143	-299.409	33.58	33.58	67.16	1552	282
34811.1444	8766.293143	130.896	22.63	22.63	45.26	1999	282
28088.8444	9252.693143	-183.409	18.46	18.46	36.93	2776	282
16464.1444	9778.593143	172.161	13.21	13.21	26.42	5144	282
17448.4444	9854.293143	-274.409	41.19	41.19	82.38	1158	282
18529.7444	10064.19314	329.361	20.44	20.44	40.88	3860	282
9981.7444	10415.99314	-317.409	35.94	35.94	71.87	1736	282
8293.7444	11581.49314	-189.409	8.76	8.76	17.52	11031	282
26674.1444	12799.79314	-282.409	26.19	26.19	52.38	2516	282
11430.5444	13127.99314	283.183	15.17	15.17	30.33	5091	282
32864.2444	13076.79314	-113.409	21.50	21.50	43.00	2235	282
13856.4444	14804.09314	-231.409	26.99	26.99	53.98	1732	282
9227.3444	15059.99314	-349.409	13.02	13.02	26.05	6992	282
11893.9444	15827.39314	240.936	11.66	11.66	23.31	5586	282
31358.7444	15840.69314	-72.409	18.82	18.82	37.63	2915	282
5007.0444	16354.89314	-255.409	44.63	44.63	89.25	1232	282
18165.5444	16716.29314	-393.409	11.02	11.02	22.04	15438	282
18130.0444	16813.79314	-292.409	34.71	34.71	69.43	1493	282
34077.4444	18221.69314	-25.409	31.09	31.09	62.17	1400	282
11620.7444	19034.29314	169.213	8.78	8.78	17.57	10516	282
18102.6444	19581.79314	242.901	8.83	8.83	17.66	6575	282
11316.6444	19997.69314	101.421	8.41	8.41	16.81	11827	282
23943.3444	20174.19314	221.286	5.46	5.46	10.93	20669	282
10855.8444	20579.09314	325.431	36.48	36.48	72.96	1491	282
4603.2444	20941.59314	-216.409	5.09	5.09	10.17	26825	282
11747.1444	21639.89314	-53.409	24.82	24.82	49.64	1211	282
14983.0444	22405.49314	371.608	20.11	20.11	40.22	4587	282
18911.0444	22556.99314	282.201	19.85	19.85	39.71	3182	282
35524.0444	23460.09314	-161.409	12.08	12.08	24.16	4358	282
11517.8444	24251.39314	-259.409	27.69	27.69	55.39	1815	282
30233.2444	24426.19314	-284.409	15.66	15.66	31.32	6693	282
17871.3444	26738.19314	166.266	23.08	23.08	46.16	2207	282
6155.1444	27706.19314	-36.409	9.89	9.89	19.78	6496	282
23050.7444	27766.09314	62.121	6.97	6.97	13.94	14472	282
21678.9444	28372.89314	205.566	22.80	22.80	45.59	2571	282
10484.4444	31899.39314	218.338	22.49	22.49	44.98	2647	282
11231.3444	33210.79314	-234.409	7.98	7.98	15.97	12909	282
30476.2444	34103.39314	-206.409	39.05	39.05	78.09	1295	282
24012.7444	34740.69314	-164.409	6.97	6.97	13.94	11120	282
5930.9444	35705.89314	-371.409	25.13	25.13	50.26	1957	282
21576.5444	35695.29314	-77.409	16.20	16.20	32.40	3649	282
18118.2444	37179.59314	-155.409	28.54	28.54	57.09	1765	282
30116.8444	37664.39314	-97.409	32.73	32.73	65.47	1059	282
36109.4444	37903.69314	90.6135	24.99	24.99	49.97	1247	282
29213.9444	39541.89314	-179.409	27.39	27.39	54.78	1258	282
35680.5444	40247.99314	-150.409	31.04	31.04	62.08	1572	282
24183.64515	8669.894867	-171.517	27.15	27.15	54.31	1233	290
30193.54515	9556.794867	255.566	33.42	33.42	66.83	1307	290
7505.945153	9751.194867	-300.517	17.12	17.12	34.24	3787	290
16569.84515	9711.094867	168.123	17.73	17.73	35.47	2371	290
31507.14515	9787.694867	-143.517	26.61	26.61	53.22	1590	290
11759.64515	10515.79487	-199.517	26.23	26.23	52.47	2260	290
26714.54515	10993.59487	231.986	22.87	22.87	45.73	1811	290
11876.04515	11491.89487	-279.517	34.71	34.71	69.43	1498	290
8293.545153	11819.59487	-255.517	20.98	20.98	41.97	2138	290
15712.64515	11992.79487	-169.517	26.85	26.85	53.69	1309	290
15091.64515	13205.49487	-99.5167	21.50	21.50	43.00	2102	290
21054.74515	13632.09487	-266.517	63.35	63.35	126.70	1199	290
26871.34515	14420.89487	108.191	7.61	7.61	15.21	7567	290
24774.34515	14905.69487	230.021	23.95	23.95	47.90	2918	290
7709.045153	15567.79487	-129.517	7.30	7.30	14.60	10272	290
16133.04515	15999.69487	-184.517	20.25	20.25	40.51	1847	290
32061.84515	16942.59487	48.2583	35.94	35.94	71.87	1044	290
22379.34515	17675.39487	-308.517	25.43	25.43	50.87	2543	290
11029.84515	20858.19487	-354.517	21.24	21.24	42.48	2943	290
33824.94515	24145.29487	62.0133	28.64	28.64	57.27	1736	290
37660.64515	25222.99487	-33.5167	15.26	15.26	30.52	5197	290
28437.34515	25647.19487	-382.517	34.67	34.67	69.33	1671	290
12415.34515	25611.69487	-69.5167	8.67	8.67	17.33	7976	290
32557.94515	26800.19487	-111.517	24.16	24.16	48.32	1791	290
26168.54515	28130.79487	-48.5167	11.54	11.54	23.08	4420	290
9846.945153	28735.99487	359.711	16.30	16.30	32.59	3998	290
10197.64515	30047.59487	-157.517	10.36	10.36	20.72	7134	290
20925.34515	31260.29487	124.893	21.03	21.03	42.06	2038	290
23863.14515	32490.79487	-172.517	11.99	11.99	23.97	10613	290
20929.04515	33342.79487	274.233	22.75	22.75	45.50	2158	290
16345.14515	33899.29487	-54.5167	27.53	27.53	55.06	1398	290
30458.94515	35398.79487	0.115817	21.48	21.48	42.96	2420	290
25123.34515	35477.99487	15.8358	26.71	26.71	53.41	2374	290
5921.645153	36373.49487	-263.517	19.92	19.92	39.85	2001	290
19362.24515	37791.09487	63.9783	29.63	29.63	59.25	1097	290
33080.54515	37879.69487	25.6608	13.54	13.54	27.08	3842	290
24209.14515	39623.99487	-248.517	16.32	16.32	32.64	5160	290
34670.74515	40238.09487	-180.517	16.74	16.74	33.49	2355	290
13963.24591	8033.796591	-326.624	17.92	17.92	35.84	6427	298
30708.04591	8047.096591	141.488	35.23	35.23	70.46	1203	298
16650.64591	8262.696591	68.7831	18.56	18.56	37.11	3358	298
25346.24591	8725.996591	184.718	34.83	34.83	69.66	1254	298
33420.44591	10781.69659	130.681	14.39	14.39	28.78	6555	298
13304.04591	10967.39659	-141.624	23.71	23.71	47.43	1675	298
5457.745906	11740.49659	-190.624	25.53	25.53	51.06	2544	298
12961.24591	11996.29659	-4.90435	28.14	28.14	56.28	1066	298
18648.44591	12164.89659	278.056	32.78	32.78	65.56	1343	298
15140.74591	12336.09659	-337.624	33.13	33.13	66.27	1343	298
23508.54591	14012.69659	-236.624	15.78	15.78	31.56	5522	298
29486.94591	15044.99659	261.353	15.73	15.73	31.46	4699	298
20795.74591	15721.89659	-184.624	42.65	42.65	85.30	1003	298
16158.64591	16085.29659	-296.624	16.41	16.41	32.83	5136	298
12272.74591	17063.09659	-264.624	30.73	30.73	61.47	1183	298
24426.64591	17536.99659	19.6582	28.54	28.54	57.09	1308	298
18282.34591	18366.49659	228.931	14.27	14.27	28.54	5243	298
23916.04591	20188.29659	337.988	7.91	7.91	15.83	15202	298
18825.94591	22536.69659	-197.624	30.36	30.36	60.71	1160	298
6725.145906	23705.49659	-213.624	11.35	11.35	22.70	4413	298
6871.445906	24331.49659	-315.624	7.09	7.09	14.18	16414	298
11131.04591	25753.09659	-393.624	8.95	8.95	17.90	15560	298
24516.74591	26001.69659	121.838	21.10	21.10	42.20	2408	298
31479.54591	26400.59659	91.3806	34.67	34.67	69.33	1134	298
35267.24591	28921.89659	-384.624	30.40	30.40	60.81	2066	298
6462.745906	29523.59659	-5.88685	21.83	21.83	43.66	3145	298
23030.34591	30746.09659	-150.624	28.90	28.90	57.79	1199	298
22183.74591	31625.29659	-30.6243	17.36	17.36	34.71	3083	298
14047.44591	31902.49659	-232.624	14.67	14.67	29.34	5865	298
12625.84591	32639.79659	-35.6243	12.53	12.53	25.06	5898	298
10113.14591	33274.19659	-189.624	24.00	24.00	47.99	1897	298
7087.745906	34372.99659	-111.624	11.82	11.82	23.64	3982	298
19350.54591	36656.89659	-286.624	30.90	30.90	61.80	1354	298
31977.04591	36401.19659	127.733	21.62	21.62	43.24	1269	298
20692.54591	37722.69659	-419.624	37.96	37.96	75.93	1794	298
22923.44591	37915.99659	-255.624	15.66	15.66	31.32	3602	298
22481.84591	39538.49659	-266.624	22.70	22.70	45.40	3422	298
28658.94591	39610.39659	271.178	17.45	17.45	34.90	3325	298
18730.54591	40095.49659	-258.624	34.10	34.10	68.20	2130	298
29082.04666	9410.998316	-8.92891	28.35	28.35	56.71	1700	306
31508.04666	9850.798316	-345.719	23.69	23.69	47.38	3216	306
36514.84666	10593.99832	36.2661	20.35	20.35	40.69	1608	306
26613.34666	10990.69832	-19.7364	26.85	26.85	53.69	1173	306
37116.34666	11754.39832	326.104	15.99	15.99	31.98	5229	306
23660.94666	12107.19832	-171.719	24.56	24.56	49.13	1753	306
10426.34666	13102.09832	-195.719	22.16	22.16	44.32	1711	306
27484.04666	13705.29832	-135.719	25.60	25.60	51.20	2029	306
22565.04666	13912.89832	158.096	28.68	28.68	57.37	1351	306
33056.34666	13863.09832	-89.7189	31.04	31.04	62.08	1300	306
31476.14666	15818.09832	-400.719	26.02	26.02	52.05	3448	306
22486.74666	17764.99832	198.379	34.34	34.34	68.67	1122	306
9982.046659	18079.09832	-228.719	16.91	16.91	33.82	2717	306
25523.54666	18489.99832	-283.719	27.25	27.25	54.49	1999	306
9301.446659	18829.59832	-60.7189	28.59	28.59	57.18	1069	306
14821.44666	19515.59832	-171.719	19.41	19.41	38.81	3524	306
11046.24666	21007.99832	-307.719	15.17	15.17	30.33	5090	306
18663.54666	21398.39832	237.679	11.16	11.16	22.33	7977	306
10956.44666	22079.29832	-351.719	33.77	33.77	67.54	2218	306
23060.54666	22590.39832	-34.7189	28.02	28.02	56.05	1292	306
9959.046659	24408.99832	9.73859	15.64	15.64	31.27	2777	306
24987.44666	24440.29832	-311.719	40.95	40.95	81.91	1010	306
8003.646659	24768.39832	123.709	20.16	20.16	40.32	1500	306
8128.646659	25440.99832	-270.719	45.45	45.45	90.90	1138	306
13318.94666	25953.49832	-330.719	31.53	31.53	63.07	1880	306
18701.24666	25705.29832	7.77359	25.74	25.74	51.48	1491	306
10922.44666	26342.39832	166.939	6.43	6.43	12.86	13037	306
12736.94666	27237.89832	59.8461	16.65	16.65	33.30	3383	306
15100.54666	27527.09832	-372.719	32.17	32.17	64.34	2219	306
5586.946659	31134.09832	-298.719	38.22	38.22	76.44	1010	306
11258.64666	33124.39832	-324.719	27.08	27.08	54.16	1658	306
10357.04666	33639.79832	182.659	33.04	33.04	66.08	1031	306
7877.546659	35564.99832	-157.719	16.32	16.32	32.64	3482	306
16439.24666	36090.59832	-17.7714	26.23	26.23	52.47	1217	306
13790.24666	37076.79832	-380.719	25.86	25.86	51.72	3217	306
26874.04666	37340.29832	-413.719	25.72	25.72	51.43	2302	306
33188.74666	38806.79832	163.009	17.64	17.64	35.28	2750	306
30709.14666	40230.39832	-21.7189	27.86	27.86	55.72	1133	306
30679.44741	8075.90004	150.181	32.57	32.57	65.14	1143	314
33966.84741	9968.40004	-131.774	35.75	35.75	71.50	1558	314
8771.847411	11459.20004	271.028	26.89	26.89	53.79	1612	314
6880.947411	11967.60004	-339.774	13.61	13.61	27.22	8603	314
10377.34741	13183.90004	-229.774	14.72	14.72	29.44	3837	314
12731.34741	13720.30004	-140.774	26.89	26.89	53.79	1339	314
7159.647411	14847.70004	-108.774	10.76	10.76	21.52	6167	314
7420.747411	17637.30004	-268.774	25.08	25.08	50.16	2036	314
9301.347411	18747.20004	-33.7742	12.88	12.88	25.76	4135	314
27252.84741	18712.70004	-88.7742	20.28	20.28	40.55	2607	314
5456.447411	19481.60004	-180.774	4.26	4.26	8.53	21048	314
6989.247411	21145.20004	-388.774	18.30	18.30	36.60	5064	314
5368.647411	25700.10004	65.6858	14.25	14.25	28.50	3969	314
12442.34741	25576.60004	25.4033	9.14	9.14	18.27	6846	314
38156.14741	25862.60004	129.548	22.91	22.91	45.83	2820	314
35593.64741	26137.10004	211.096	27.55	27.55	55.11	2261	314
32581.84741	26766.40004	-238.774	15.59	15.59	31.18	5970	314
28820.44741	26868.00004	-174.774	11.78	11.78	23.55	7234	314
35434.44741	27437.70004	4.77083	26.66	26.66	53.32	1427	314
13702.84741	29317.90004	-129.774	25.67	25.67	51.34	1458	314
28660.24741	30166.00004	334.891	28.33	28.33	56.66	1914	314
11917.94741	31720.80004	-151.774	14.11	14.11	28.21	4173	314
32165.34741	31876.50004	-403.774	41.45	41.45	82.90	1756	314
20465.84741	33334.30004	251.378	15.59	15.59	31.18	2843	314
9706.347411	34076.00004	-245.774	17.69	17.69	35.37	2450	314
28518.54741	34261.30004	-247.774	28.78	28.78	57.56	2312	314
35088.04741	35062.20004	-364.774	35.87	35.87	71.73	2439	314
6996.447411	35152.50004	347.663	37.16	37.16	74.32	1207	314
26238.04741	36210.30004	8.70083	23.39	23.39	46.77	2057	314
5926.047411	36352.40004	-361.774	20.72	20.72	41.45	2790	314
30199.34741	36968.40004	-107.774	33.91	33.91	67.82	1056	314
36445.84741	37150.10004	116.776	15.17	15.17	30.33	4373	314
24217.74741	39801.00004	17.5433	34.12	34.12	68.25	1117	314
18746.34741	39982.10004	-218.774	27.41	27.41	54.82	1987	314
22362.54741	40196.00004	-116.774	16.56	16.56	33.11	3548	314
10458.84816	8644.301764	-253.829	16.08	16.08	32.17	4307	322
37094.44816	10801.60176	-128.829	19.24	19.24	38.48	2987	322
8058.548164	13264.40176	222.831	12.51	12.51	25.01	4015	322
36972.54816	13307.10176	-100.829	22.47	22.47	44.93	2439	322
12680.14816	13772.30176	-24.8294	18.84	18.84	37.68	1392	322
9114.048164	14996.10176	-259.829	22.98	22.98	45.97	2007	322
26188.54816	15571.70176	-84.8294	27.18	27.18	54.35	1100	322
8656.948164	16100.00176	203.181	15.17	15.17	30.33	4394	322
14916.54816	16422.20176	97.0706	8.95	8.95	17.90	7968	322
21098.54816	16392.60176	-320.829	26.26	26.26	52.52	2801	322
34536.54816	17884.70176	278.833	18.18	18.18	36.36	4088	322
12123.44816	18102.70176	100.018	22.75	22.75	45.50	1153	322
38627.34816	20958.40176	-103.829	27.69	27.69	55.39	1068	322
6384.648164	21505.80176	-112.829	6.15	6.15	12.29	16175	322
16035.34816	21580.80176	25.3481	40.39	40.39	80.78	1116	322
22007.24816	22119.30176	-129.829	23.88	23.88	47.76	1978	322
11866.74816	22961.10176	-4.12693	14.11	14.11	28.21	3781	322
33934.14816	24947.10176	-215.829	32.64	32.64	65.28	1793	322
19181.24816	26514.30176	-184.829	14.95	14.95	29.91	4787	322
11187.74816	29426.80176	-11.9869	8.60	8.60	17.19	8809	322
9869.448164	31219.30176	-263.829	17.50	17.50	35.00	3335	322
11885.14816	31667.00176	-292.829	17.24	17.24	34.48	3863	322
23843.04816	32011.50176	-69.8294	22.21	22.21	44.42	2624	322
15978.74816	32492.70176	217.918	29.34	29.34	58.69	1334	322
27269.64816	33929.80176	-417.829	15.75	15.75	31.51	7004	322
7909.848164	35448.50176	-144.829	16.53	16.53	33.06	3012	322
27005.24816	36021.90176	16.5056	16.58	16.58	33.16	3231	322
34517.34816	36494.90176	-118.829	26.14	26.14	52.28	1182	322
26372.74816	37234.70176	285.711	27.51	27.51	55.01	2224	322
12943.44816	37981.10176	-26.8294	21.50	21.50	43.00	1419	322
22938.64816	37864.40176	-232.829	12.65	12.65	25.29	5832	322
26423.54816	40241.50176	-163.829	25.15	25.15	50.30	2387	322
17463.94892	9887.203488	-307.885	47.05	47.05	94.11	1012	330
26566.54892	9698.503488	151.053	20.11	20.11	40.22	2356	330
27052.14892	10282.50349	-372.885	40.32	40.32	80.64	1878	330
4859.048917	11449.30349	-328.885	15.05	15.05	30.10	3632	330
4804.348917	11781.90349	-335.885	19.29	19.29	38.57	2737	330
8353.848917	12020.40349	-252.885	7.21	7.21	14.41	12024	330
25186.34892	12226.30349	34.1353	18.25	18.25	36.50	2579	330
8100.148917	13288.70349	-14.9897	9.89	9.89	19.78	5588	330
37029.64892	13323.70349	51.8203	17.73	17.73	35.47	1792	330
15669.34892	15040.20349	-238.885	10.57	10.57	21.15	7349	330
12283.64892	17022.80349	-195.885	30.03	30.03	60.05	1370	330
31777.14892	17587.60349	78.3478	19.55	19.55	39.09	1582	330
7249.548917	19068.80349	-48.8847	19.38	19.38	38.76	2173	330
27676.34892	18983.90349	155.965	21.69	21.69	43.38	2550	330
8020.048917	19505.70349	110.77	5.98	5.98	11.96	12548	330
7265.248917	20482.70349	46.9078	16.32	16.32	32.64	3913	330
37927.94892	22951.10349	252.25	29.74	29.74	59.49	1273	330
14937.64892	24452.50349	-116.885	28.12	28.12	56.24	1276	330
8058.548917	25185.00349	-122.885	28.35	28.35	56.71	1282	330
15079.14892	25711.80349	258.145	13.52	13.52	27.04	6103	330
13364.34892	25832.90349	90.1378	10.57	10.57	21.15	5905	330
10077.94892	26141.70349	341.658	38.83	38.83	77.67	1580	330
14115.74892	28587.70349	-192.885	26.00	26.00	52.00	1743	330
4813.348917	28890.40349	-24.8847	11.61	11.61	23.22	5206	330
37514.44892	29272.50349	-90.8847	23.46	23.46	46.91	2109	330
17297.84892	29861.70349	328.885	23.64	23.64	47.29	2214	330
32051.14892	29716.10349	108.805	13.33	13.33	26.66	4029	330
5607.648917	31236.90349	-135.885	17.29	17.29	34.57	2224	330
33512.64892	30996.40349	350.5	25.20	25.20	50.40	2945	330
30312.74892	32553.90349	282.708	24.56	24.56	49.13	3044	330
8354.748917	33532.30349	-370.885	32.08	32.08	64.15	1863	330
21957.14892	34088.70349	183.475	32.43	32.43	64.86	1029	330
11378.74892	34414.10349	-220.885	5.93	5.93	11.87	16112	330
18962.04892	34745.50349	-147.885	27.29	27.29	54.59	1517	330
29004.84892	34750.00349	-300.885	36.67	36.67	73.33	1343	330
8320.248917	37482.70349	-315.885	27.01	27.01	54.02	3086	330
23530.74892	38659.60349	18.4153	6.12	6.12	12.25	12146	330
33153.64892	38704.20349	328.885	21.60	21.60	43.19	3325	330
32323.24967	8019.405213	318.023	22.89	22.89	45.78	2222	338
15172.24967	8297.905213	54.7126	18.32	18.32	36.64	2448	338
7441.24967	9612.105213	-235.94	26.38	26.38	52.75	1571	338
4879.14967	11346.40521	-187.94	19.66	19.66	39.33	2520	338
23630.44967	12100.00521	61.5901	18.56	18.56	37.11	3416	338
11326.74967	12905.70521	-244.94	15.99	15.99	31.98	4183	338
10403.54967	13218.50521	-21.9399	19.92	19.92	39.85	1998	338
7574.24967	13292.10521	-161.94	33.13	33.13	66.27	1154	338
26846.54967	13514.30521	204.053	20.70	20.70	41.40	3233	338
17381.84967	14365.20521	52.7476	18.32	18.32	36.64	2123	338
26896.74967	14397.40521	247.283	28.45	28.45	56.90	1318	338
28121.64967	14509.20521	-34.9399	33.56	33.56	67.12	1213	338
8913.34967	15332.40521	-14.0624	28.14	28.14	56.28	1934	338
36580.04967	15717.80521	68.4676	30.73	30.73	61.47	1165	338
31450.44967	16030.30521	-133.94	15.64	15.64	31.27	4810	338
9004.64967	16632.10521	-39.9399	7.11	7.11	14.22	10203	338
20867.74967	17203.80521	-239.94	10.29	10.29	20.58	6455	338
36874.74967	17058.00521	136.26	10.43	10.43	20.87	7897	338
18089.64967	18360.00521	-200.94	23.74	23.74	47.48	1538	338
37953.64967	19563.70521	-65.9399	23.60	23.60	47.19	1939	338
13781.64967	19781.60521	-244.94	33.98	33.98	67.97	1605	338
25708.84967	19727.80521	-202.94	31.04	31.04	62.08	1260	338
7188.84967	20342.10521	-332.94	20.98	20.98	41.97	2906	338
6929.64967	21275.00521	-212.94	21.31	21.31	42.63	3355	338
28225.84967	21459.80521	297.39	29.34	29.34	58.69	1763	338
13391.54967	21982.10521	-94.9399	19.57	19.57	39.14	2059	338
11044.04967	22228.10521	-124.94	20.39	20.39	40.79	1862	338
13619.54967	23401.60521	-257.94	14.65	14.65	29.30	4813	338
37083.74967	23508.30521	-4.23744	12.15	12.15	24.30	5738	338
11490.74967	24059.10521	-215.94	11.40	11.40	22.80	6608	338
10123.24967	25450.20521	-174.94	4.85	4.85	9.70	27672	338
17898.94967	25743.00521	209.948	20.72	20.72	41.45	2363	338
38188.04967	25944.90521	-31.9399	14.65	14.65	29.30	3930	338
22415.44967	26850.70521	-81.9399	22.82	22.82	45.64	2684	338
28816.14967	26887.10521	-112.94	12.39	12.39	24.77	7088	338
18342.04967	28409.00521	135.278	13.49	13.49	26.99	3844	338
9840.14967	28504.90521	-273.94	27.15	27.15	54.31	2238	338
33996.24967	28731.00521	-254.94	37.02	37.02	74.04	1238	338
9677.54967	30679.10521	22.2901	23.39	23.39	46.77	1677	338
7989.54967	31625.20521	-140.94	12.67	12.67	25.34	4887	338
11859.14967	31686.20521	-401.94	11.80	11.80	23.60	8786	338
10183.94967	31687.90521	-51.9399	26.05	26.05	52.09	1287	338
23977.14967	32257.40521	-129.94	36.64	36.64	73.29	1567	338
34088.74967	32445.40521	270.863	33.21	33.21	66.41	1395	338
22952.24967	32761.00521	237.458	11.12	11.12	22.23	9858	338
35305.04967	34319.70521	-401.94	44.13	44.13	88.27	1218	338
23410.44967	34609.40521	216.825	22.33	22.33	44.65	2357	338
37136.14967	36451.80521	56.6776	14.70	14.70	29.39	4427	338
18105.04967	37142.00521	-33.9399	26.42	26.42	52.85	1565	338
12195.54967	37909.50521	-24.9399	33.16	33.16	66.32	1163	338
28781.14967	37896.20521	104.82	24.37	24.37	48.75	1126	338
13281.84967	38890.20521	55.6951	28.26	28.26	56.52	1222	338
21904.44967	38829.00521	-147.94	26.00	26.00	52.00	1337	338
31776.05042	8446.306937	146.03	24.99	24.99	49.97	1634	346
10396.55042	8743.406937	-390.995	15.59	15.59	31.18	4787	346
24343.65042	8767.806937	331.722	23.69	23.69	47.38	3978	346
34786.25042	8784.406937	-22.9952	14.84	14.84	29.67	3479	346
32615.75042	11453.30694	305.195	27.69	27.69	55.39	1690	346
17233.05042	12530.40694	360.215	46.77	46.77	93.54	1054	346
18439.25042	12454.50694	168.627	35.73	35.73	71.45	1194	346
11319.55042	12798.60694	-92.9952	11.73	11.73	23.46	7723	346
33157.85042	13961.70694	-63.9952	19.26	19.26	38.53	2608	346
28520.45042	15368.50694	-98.9952	32.76	32.76	65.52	1088	346
7112.250423	15971.00694	-118.995	33.37	33.37	66.74	1964	346
4634.950423	16487.80694	-120.995	13.56	13.56	27.13	6599	346
38565.85042	17030.10694	-307.995	25.29	25.29	50.59	3764	346
5375.350423	17660.60694	-269.995	37.70	37.70	75.41	1239	346
23070.85042	17583.70694	193.19	16.41	16.41	32.83	4104	346
9222.750423	21415.50694	-1.3452	15.64	15.64	31.27	3396	346
10049.25042	21525.90694	41.8848	10.36	10.36	20.72	5586	346
18874.45042	22544.90694	69.3948	23.20	23.20	46.39	2088	346
30007.25042	22862.20694	-396.995	48.98	48.98	97.97	1063	346
38097.65042	29392.00694	-76.9952	22.40	22.40	44.79	2201	346
16120.35042	29947.40694	300.282	22.73	22.73	45.45	2273	346
25336.85042	30312.50694	-254.995	31.98	31.98	63.96	1524	346
12983.25042	31846.80694	95.9223	13.89	13.89	27.79	3164	346
31262.85042	32777.40694	-301.995	11.07	11.07	22.14	12096	346
27710.75042	33074.10694	213.822	26.49	26.49	52.99	2421	346
23395.05042	34597.30694	83.1498	14.15	14.15	28.31	5152	346
15885.65042	35045.60694	99.8523	17.36	17.36	34.71	1664	346
24994.95042	36353.30694	39.9198	24.47	24.47	48.94	1212	346
20783.15042	36985.70694	-155.995	29.93	29.93	59.86	1621	346
36241.95042	37109.40694	-167.995	50.30	50.30	100.61	1207	346
23133.05042	37307.20694	-54.9952	10.03	10.03	20.06	5815	346
11964.75042	37794.50694	-321.995	34.76	34.76	69.52	1949	346
17495.95042	38440.60694	-374.995	32.78	32.78	65.56	2207	346
25660.35042	38403.60694	-74.9952	24.54	24.54	49.08	1815	346
7468.651176	9666.408661	-303.05	8.97	8.97	17.95	9046	354
15865.75118	12166.50866	-419.05	39.21	39.21	78.42	1514	354
10067.65118	14670.50866	-275.05	33.04	33.04	66.08	1252	354
15673.95118	15125.10866	-188.05	8.85	8.85	17.71	9285	354
20823.55118	17140.30866	-268.05	13.00	13.00	26.00	4101	354
16161.75118	18303.70866	-153.05	17.19	17.19	34.38	3018	354
8917.651176	18350.40866	4.49454	14.95	14.95	29.91	3317	354
13918.35118	18676.00866	-173.05	17.85	17.85	35.70	2251	354
10380.65118	19260.90866	-325.05	24.14	24.14	48.28	1990	354
5443.551176	19450.30866	-259.05	12.10	12.10	24.21	4873	354
10960.65118	22211.40866	-145.05	20.89	20.89	41.78	3187	354
25639.95118	23024.40866	-118.05	25.93	25.93	51.86	1234	354
10154.65118	25553.20866	-363.05	12.36	12.36	24.73	6182	354
6148.851176	27577.00866	-240.05	35.16	35.16	70.32	1136	354
8855.851176	27790.20866	182.327	18.39	18.39	36.79	1930	354
32742.85118	28744.60866	-39.0505	12.10	12.10	24.21	5581	354
30740.05118	29724.10866	10.3895	33.79	33.79	67.59	1097	354
23774.35118	29964.10866	100.78	23.76	23.76	47.52	2328	354
38035.95118	31422.90866	-384.05	59.39	59.39	118.79	1009	354
20597.15118	31929.10866	263.875	15.57	15.57	31.13	3866	354
14826.85118	33222.90866	323.807	12.95	12.95	25.91	5771	354
10548.15118	33637.40866	-211.05	26.82	26.82	53.65	1746	354
16505.75118	33630.30866	-200.05	25.06	25.06	50.11	1592	354
26754.95118	34746.30866	-222.05	28.26	28.26	56.52	2287	354
5926.651176	35576.30866	-405.05	33.44	33.44	66.88	1439	354
20797.85118	35290.30866	-181.05	35.75	35.75	71.50	1032	354
13602.75118	37099.70866	-288.05	38.65	38.65	77.29	1151	354
11973.85118	37837.80866	-40.0505	18.70	18.70	37.40	3392	354
28815.85118	37890.40866	350.335	26.68	26.68	53.36	1946	354
21739.45118	38953.60866	333.632	39.47	39.47	78.94	1199	354
34793.05193	8796.810385	-124.106	19.73	19.73	39.47	3347	362
15193.75193	10022.01039	-165.106	17.85	17.85	35.70	3611	362
23669.25193	12114.71039	51.5993	15.94	15.94	31.89	3491	362
16219.05193	13227.31039	-86.1057	15.17	15.17	30.33	3623	362
14310.35193	15965.21039	-281.106	17.26	17.26	34.52	6145	362
6782.351929	18496.31039	-154.106	18.53	18.53	37.07	3511	362
[truncated: 202,823 more rows]
