# Supplementary material for: Super-resolution analysis of PACSIN2 and EHD2 at caveolae
Source: PLoS One. 2022 Jul 14;17(7):e0271003. doi: 10.1371/journal.pone.0271003 (PMC9282494; doi:10.1371/journal.pone.0271003)
Supplement: S1 Data — (ZIP) [file pone.0271003.s003.zip › 405cav1polyCy3cav17C8004driftCorr 3DdistanceR_561-647_84K_TS3D.3dlp]

19196.92229	1019.715997	-35	21.78	21.78	43.57	5623	6
27427.02229	2103.815997	0	52.35	52.35	104.70	1111	6
11590.72229	2819.015997	189	61.14	61.14	122.27	1330	6
22843.32229	4545.215997	115	9.40	9.40	18.79	15200	6
31142.52229	5641.915997	-265	40.77	40.77	81.53	2001	6
10549.32229	6355.315997	-37	37.87	37.87	75.74	1184	6
24288.52229	6607.015997	-286	26.52	26.52	53.03	4899	6
29604.12229	6913.515997	284	23.57	23.57	47.15	5267	6
23157.72229	8782.215997	-240	32.66	32.66	65.33	3864	6
22228.72229	9444.915997	303	18.77	18.77	37.54	6068	6
22838.12229	9378.715997	54	34.15	34.15	68.30	2919	6
37270.52229	9518.415997	285	51.46	51.46	102.91	1253	6
19452.62229	10089.216	-99	14.22	14.22	28.45	13821	6
32446.22229	10538.716	4	33.61	33.61	67.21	1838	6
33898.62229	11972.616	-154	56.19	56.19	112.38	1158	6
36767.72229	11936.016	-60	35.47	35.47	70.93	1827	6
17809.42229	13656.816	298	22.91	22.91	45.83	7416	6
4080.922293	14131.216	-64	47.24	47.24	94.48	1315	6
13037.32229	14646.316	-322	22.89	22.89	45.78	8487	6
26635.42229	14672.316	-198	40.84	40.84	81.67	2575	6
21613.22229	15124.316	-92	35.84	35.84	71.69	3836	6
36942.62229	15074.716	-108	36.27	36.27	72.53	3106	6
15039.62229	15617.616	-279	14.60	14.60	29.20	15548	6
21492.42229	15847.316	20	27.93	27.93	55.86	2519	6
21981.62229	15794.816	387	34.74	34.74	69.47	3996	6
19790.22229	15977.116	-375	31.20	31.20	62.41	4783	6
35632.42229	17672.916	36	19.52	19.52	39.05	4798	6
12815.02229	21289.216	-398	38.15	38.15	76.30	4689	6
24115.62229	21407.516	182	46.86	46.86	93.73	1446	6
30736.62229	21828.616	-313	44.20	44.20	88.41	3400	6
8644.222293	22075.916	-112	57.82	57.82	115.63	1529	6
14217.82229	23231.616	111	18.09	18.09	36.17	7469	6
31251.22229	23356.216	-390	90.88	90.88	181.76	1392	6
6604.722293	23941.916	-171	23.13	23.13	46.25	4789	6
15538.92229	24048.016	59	46.63	46.63	93.26	2040	6
13703.32229	25321.316	-272	70.65	70.65	141.30	1665	6
34675.32229	25436.316	-42	51.20	51.20	102.40	1337	6
8127.522293	25944.116	-102	26.42	26.42	52.85	2714	6
36369.52229	25959.716	201	47.17	47.17	94.34	1343	6
25200.22229	26896.116	-89	34.38	34.38	68.77	1967	6
22306.22229	27906.416	-37	14.88	14.88	29.77	10177	6
7616.922293	27927.016	349	52.26	52.26	104.51	2042	6
22392.32229	28412.616	-131	46.68	46.68	93.35	1667	6
30544.42229	28595.016	-298	40.32	40.32	80.64	2757	6
14726.62229	29087.716	-157	49.36	49.36	98.72	2023	6
10748.72229	29349.816	-144	23.50	23.50	47.01	3471	6
20387.32229	29550.316	-200	31.46	31.46	62.93	6510	6
38887.12229	29725.416	-207	55.11	55.11	110.21	1428	6
5376.422293	30283.616	-260	28.78	28.78	57.56	2682	6
25513.42229	30868.916	-27	31.06	31.06	62.12	2098	6
28421.52229	31343.216	-334	54.14	54.14	108.28	2489	6
16469.92229	33373.816	74	39.28	39.28	78.56	2154	6
28371.32229	33625.416	-145	32.85	32.85	65.70	2351	6
22744.72229	34645.616	99	47.43	47.43	94.86	1250	6
23391.42229	35601.016	35	17.57	17.57	35.14	5708	6
28282.22229	35896.816	-228	34.34	34.34	68.67	2649	6
10990.52229	36099.616	-387	32.62	32.62	65.23	4603	6
24496.62229	37047.816	0	36.29	36.29	72.58	2080	6
25628.82229	37239.716	169	62.64	62.64	125.29	1056	6
11722.42229	39971.416	-307	70.60	70.60	141.21	1287	6
33933.13985	368.9881104	-248	57.11	57.11	114.22	1371	14
24721.13985	2221.48811	16	36.93	36.93	73.85	1540	14
23761.73985	2967.18811	-273	13.05	13.05	26.09	11010	14
38133.03985	3422.38811	215	30.85	30.85	61.70	2115	14
26280.53985	3827.58811	-69	30.94	30.94	61.89	1919	14
35801.13985	5116.88811	105	21.20	21.20	42.39	2469	14
24369.13985	6054.68811	-83	22.16	22.16	44.32	5895	14
17913.33985	6721.78811	16	46.91	46.91	93.82	1232	14
21337.53985	6959.78811	-238	12.39	12.39	24.77	11254	14
4354.639851	11046.58811	-152	48.70	48.70	97.40	1250	14
13834.63985	11337.38811	-324	28.40	28.40	56.80	4089	14
7873.639851	11355.08811	8	30.05	30.05	60.10	2694	14
14880.93985	11185.88811	-186	16.67	16.67	33.35	6071	14
18358.93985	11346.08811	-112	19.57	19.57	39.14	6828	14
23553.53985	11588.28811	-310	39.12	39.12	78.23	2619	14
20178.33985	11936.58811	150	15.10	15.10	30.19	9649	14
30012.13985	13684.88811	-141	35.61	35.61	71.22	1702	14
23084.23985	14002.98811	-233	34.64	34.64	69.28	3170	14
36685.93985	14849.48811	-90	52.45	52.45	104.89	1016	14
23425.83985	14861.08811	135	35.04	35.04	70.08	1855	14
33764.43985	15938.58811	-244	40.53	40.53	81.06	2245	14
17874.73985	16138.08811	332	23.41	23.41	46.82	7210	14
40490.83985	17453.58811	-328	68.93	68.93	137.86	2180	14
32666.63985	17755.98811	-312	61.25	61.25	122.51	1613	14
20295.93985	18338.38811	183	17.03	17.03	34.05	8774	14
14511.43985	18548.68811	55	17.26	17.26	34.52	8118	14
22631.73985	19728.98811	-142	45.19	45.19	90.38	2124	14
28409.53985	19779.78811	-86	67.00	67.00	134.00	1058	14
3909.939851	20373.88811	-206	49.97	49.97	99.95	1329	14
33549.43985	20262.38811	142	26.35	26.35	52.70	2697	14
2698.539851	21371.98811	-65	46.68	46.68	93.35	1047	14
31728.03985	21883.78811	-7	45.95	45.95	91.89	1668	14
8640.739851	22557.98811	-323	29.56	29.56	59.11	4634	14
18128.83985	22973.38811	249	22.75	22.75	45.50	6217	14
27104.13985	23322.38811	203	21.31	21.31	42.63	4042	14
11034.33985	24887.48811	-33	57.20	57.20	114.41	1192	14
35797.63985	27422.88811	-244	36.36	36.36	72.72	1987	14
12170.73985	28016.58811	300	15.28	15.28	30.57	9543	14
7044.739851	28219.58811	-391	73.10	73.10	146.20	1679	14
8718.839851	28321.78811	-58	28.78	28.78	57.56	1855	14
28560.73985	29425.88811	-8	46.28	46.28	92.55	1768	14
30373.73985	29293.98811	-287	49.08	49.08	98.16	1745	14
15702.03985	29949.18811	-147	26.87	26.87	53.74	5731	14
31239.73985	30508.28811	-396	48.54	48.54	97.07	2743	14
33531.23985	30363.08811	-202	14.08	14.08	28.17	8331	14
6541.339851	31523.08811	-176	40.46	40.46	80.92	1507	14
33031.63985	31764.58811	-79	36.24	36.24	72.49	1801	14
29279.53985	31881.48811	-69	36.76	36.76	73.52	1882	14
9573.739851	31886.18811	138	27.62	27.62	55.25	4268	14
11252.33985	32480.58811	-223	48.23	48.23	96.46	1771	14
11404.63985	32861.18811	117	23.46	23.46	46.91	3420	14
21848.33985	33562.98811	-152	36.17	36.17	72.35	1909	14
24418.43985	33797.28811	304	20.35	20.35	40.69	6380	14
5241.339851	34394.08811	-10	27.41	27.41	54.82	3455	14
4554.739851	34824.88811	233	41.31	41.31	82.61	1521	14
13637.43985	34927.48811	-388	60.01	60.01	120.01	1942	14
5506.439851	35485.18811	313	36.55	36.55	73.10	2066	14
13911.63985	35827.48811	-118	36.93	36.93	73.85	2609	14
23416.23985	36181.98811	-354	22.11	22.11	44.23	5277	14
19850.33985	38101.68811	-105	26.45	26.45	52.89	1869	14
29369.65741	945.6602236	292	53.43	53.43	106.87	1559	22
23335.25741	2192.260224	137	22.58	22.58	45.17	4047	22
14886.25741	2723.560224	-127	42.01	42.01	84.03	1194	22
31584.65741	2972.760224	97	37.73	37.73	75.45	2548	22
28685.55741	4299.260224	-46	37.63	37.63	75.27	1404	22
39666.25741	4228.960224	-45	21.12	21.12	42.25	5120	22
31564.05741	4232.060224	-110	32.10	32.10	64.20	2547	22
11687.45741	6102.960224	-245	36.76	36.76	73.52	1748	22
21729.05741	6418.960224	393	33.11	33.11	66.22	3111	22
23068.95741	6329.160224	196	16.56	16.56	33.11	6669	22
25362.15741	6999.260224	-205	30.47	30.47	60.95	2808	22
18750.55741	7030.960224	-194	11.45	11.45	22.89	14156	22
9811.357409	7620.260224	75	47.67	47.67	95.33	1046	22
19412.35741	8486.760224	-39	36.71	36.71	73.43	2201	22
33617.75741	8735.660224	-39	30.24	30.24	60.48	2215	22
20020.95741	9073.460224	-74	13.94	13.94	27.88	9218	22
11049.85741	9886.960224	-207	52.42	52.42	104.84	1285	22
16912.25741	10951.76022	-143	25.10	25.10	50.21	3641	22
29266.45741	10999.16022	-116	56.59	56.59	113.18	1103	22
19106.55741	13836.36022	354	33.30	33.30	66.60	3558	22
24564.85741	13840.06022	-229	70.58	70.58	141.16	1259	22
11482.75741	14111.16022	-48	53.95	53.95	107.91	1155	22
20051.95741	14221.36022	-102	31.98	31.98	63.96	2259	22
22950.35741	14491.76022	-195	29.86	29.86	59.72	4170	22
13017.75741	14770.76022	-278	17.45	17.45	34.90	6428	22
32805.95741	15150.96022	-142	17.90	17.90	35.80	7893	22
19834.35741	15711.06022	-270	23.95	23.95	47.90	4689	22
21599.35741	15870.66022	335	14.20	14.20	28.40	11314	22
40391.75741	17374.66022	-279	40.62	40.62	81.25	1841	22
9441.157409	17650.06022	-158	64.08	64.08	128.16	1157	22
20953.45741	18204.76022	255	70.91	70.91	141.82	1203	22
22578.65741	19598.06022	-23	33.18	33.18	66.36	2211	22
21967.25741	19773.96022	-25	34.64	34.64	69.28	2550	22
34211.25741	19745.86022	-11	39.49	39.49	78.99	1783	22
12826.95741	20184.46022	-300	14.04	14.04	28.07	13662	22
11743.35741	20782.76022	28	22.49	22.49	44.98	2976	22
13507.05741	21521.86022	-280	54.99	54.99	109.98	2185	22
37864.55741	21368.06022	265	52.63	52.63	105.27	1243	22
14827.95741	22178.96022	-53	34.62	34.62	69.24	3043	22
19750.05741	23344.66022	-242	46.44	46.44	92.88	2768	22
11934.25741	24364.86022	-186	29.51	29.51	59.02	2753	22
8874.257409	24520.66022	-170	13.33	13.33	26.66	16839	22
9876.657409	25084.76022	-67	27.48	27.48	54.97	2502	22
13290.85741	25385.46022	-50	21.10	21.10	42.20	3414	22
15050.95741	25290.36022	-70	12.41	12.41	24.82	11625	22
17133.55741	25631.46022	-351	53.22	53.22	106.45	2695	22
20262.15741	26001.66022	290	34.50	34.50	69.00	3209	22
40350.35741	26429.66022	-317	34.74	34.74	69.47	3278	22
18492.95741	27765.66022	-38	63.07	63.07	126.13	1405	22
13416.85741	28211.66022	81	13.49	13.49	26.99	10079	22
16170.35741	28292.56022	-288	16.34	16.34	32.69	12435	22
31153.05741	28203.06022	300	33.89	33.89	67.78	2545	22
6038.557409	28577.16022	-341	36.81	36.81	73.62	4499	22
7055.957409	28526.56022	-198	13.40	13.40	26.80	9863	22
17226.95741	29814.96022	-299	76.77	76.77	153.55	1445	22
27622.45741	30638.86022	-191	22.56	22.56	45.12	7113	22
28491.15741	30959.26022	-254	35.75	35.75	71.50	2487	22
12861.05741	35799.86022	27	50.61	50.61	101.22	1347	22
9532.957409	35912.86022	-242	12.76	12.76	25.53	14629	22
1844.957409	36280.36022	-203	44.01	44.01	88.03	1420	22
25486.75741	36820.36022	-42	50.87	50.87	101.74	1083	22
19008.45741	37684.36022	66	45.76	45.76	91.52	1001	22
16251.95741	39061.46022	-367	30.21	30.21	60.43	2822	22
32773.57497	226.4323368	334	20.91	20.91	41.82	5997	30
33627.47497	415.0323368	-49	24.73	24.73	49.45	3746	30
23915.97497	612.3323368	10	9.21	9.21	18.42	13838	30
39234.57497	1363.432337	-105	54.85	54.85	109.70	1204	30
19406.37497	1857.532337	5	36.15	36.15	72.30	1716	30
33069.67497	2290.732337	-166	21.83	21.83	43.66	5900	30
23372.17497	3967.932337	-177	13.89	13.89	27.79	10057	30
26014.57497	7050.132337	-29	50.89	50.89	101.78	1359	30
18268.47497	8699.132337	-76	17.26	17.26	34.52	5599	30
17395.87497	9121.032337	-234	12.13	12.13	24.26	11925	30
4947.374967	9442.032337	-199	53.55	53.55	107.11	1288	30
20620.17497	10573.73234	-63	67.16	67.16	134.33	1047	30
1035.674967	11165.93234	373	46.96	46.96	93.92	1277	30
14881.07497	11238.83234	-130	15.66	15.66	31.32	3763	30
37758.07497	11409.53234	-60	33.61	33.61	67.21	2563	30
22232.67497	11850.53234	-101	57.70	57.70	115.39	1270	30
13002.17497	13062.03234	-76	18.13	18.13	36.27	5278	30
38428.27497	13406.83234	-27	27.32	27.32	54.64	2481	30
29125.17497	14304.83234	-384	28.05	28.05	56.10	4312	30
13051.17497	14628.13234	-244	8.67	8.67	17.33	19629	30
18815.27497	15066.63234	-399	19.78	19.78	39.56	11873	30
31034.07497	15183.13234	-378	56.83	56.83	113.65	2245	30
11872.27497	15714.63234	54	12.91	12.91	25.81	10490	30
41376.07497	15749.83234	-65	35.40	35.40	70.79	1861	30
32275.57497	15770.43234	-14	45.69	45.69	91.37	1256	30
20333.37497	16299.63234	-193	46.28	46.28	92.55	1743	30
26975.77497	17568.03234	-182	38.13	38.13	76.25	2476	30
29091.97497	17641.63234	85	31.91	31.91	63.82	1836	30
18044.97497	17956.63234	-297	42.74	42.74	85.49	2860	30
25406.87497	18247.83234	97	22.11	22.11	44.23	4367	30
38310.57497	18525.63234	131	46.72	46.72	93.45	1108	30
15664.77497	19089.43234	-4	11.92	11.92	23.83	9773	30
11558.37497	19168.33234	210	9.07	9.07	18.13	15682	30
19556.97497	19491.73234	369	31.82	31.82	63.63	3887	30
12686.47497	20183.83234	-267	52.78	52.78	105.55	2337	30
14183.37497	21396.93234	-19	27.51	27.51	55.01	3766	30
17095.07497	21604.43234	-201	9.68	9.68	19.36	22455	30
15054.77497	22089.93234	9	56.66	56.66	113.32	1263	30
39994.17497	22498.23234	28	29.84	29.84	59.68	1945	30
18924.47497	22719.63234	-175	21.43	21.43	42.86	6013	30
14400.07497	23227.83234	0	27.41	27.41	54.82	2983	30
27050.87497	23955.53234	293	46.46	46.46	92.93	1657	30
13553.37497	24084.23234	43	15.05	15.05	30.10	6925	30
16971.97497	24129.83234	15	12.65	12.65	25.29	13648	30
26150.47497	24459.93234	-138	13.52	13.52	27.04	11545	30
17225.07497	25355.23234	-232	25.72	25.72	51.43	4411	30
11780.17497	26253.73234	-198	26.75	26.75	53.51	4208	30
30220.07497	26612.53234	-135	36.03	36.03	72.06	2059	30
14483.97497	26950.93234	221	18.23	18.23	36.46	7411	30
11991.27497	28024.43234	270	18.51	18.51	37.02	3789	30
17412.17497	28056.63234	-121	49.62	49.62	99.24	1479	30
35739.77497	28122.13234	171	37.96	37.96	75.93	1346	30
16458.87497	31709.03234	-276	63.59	63.59	127.17	1726	30
5502.074967	32347.33234	-240	35.49	35.49	70.98	3128	30
26964.27497	32809.23234	-2	20.37	20.37	40.74	4121	30
28271.77497	34176.13234	-335	14.58	14.58	29.15	10817	30
22108.87497	34489.83234	-318	71.52	71.52	143.04	1301	30
19935.97497	34854.13234	-57	48.49	48.49	96.98	1378	30
17021.87497	34930.43234	-119	24.80	24.80	49.60	4094	30
25940.07497	35862.63234	343	52.85	52.85	105.69	1554	30
15283.37497	36164.33234	155	46.89	46.89	93.78	1205	30
14862.67497	36587.23234	-107	44.13	44.13	88.27	2237	30
24509.37497	37175.23234	113	52.45	52.45	104.89	1137	30
5639.174967	38794.23234	234	42.41	42.41	84.83	1263	30
20870.87497	38766.93234	33	62.31	62.31	124.63	1592	30
17327.27497	39567.23234	-327	65.68	65.68	131.36	1383	30
30837.39252	885.80445	-145	70.98	70.98	141.96	1027	38
35941.19252	1744.20445	244	36.64	36.64	73.29	2021	38
28097.59252	2538.30445	-113	29.63	29.63	59.25	1869	38
30519.09252	2945.70445	-183	32.50	32.50	65.00	1770	38
12542.29252	3122.50445	-394	38.17	38.17	76.35	2140	38
39142.69252	3072.10445	347	81.13	81.13	162.26	1060	38
30462.59252	4366.60445	-83	15.10	15.10	30.19	10050	38
30370.89252	4921.90445	-63	26.82	26.82	53.65	3248	38
29557.19252	5320.90445	53	27.58	27.58	55.15	1954	38
33531.39252	7926.30445	-178	45.97	45.97	91.94	1479	38
16588.79252	8597.30445	-69	45.59	45.59	91.19	1258	38
17395.69252	9094.90445	-318	13.94	13.94	27.88	14844	38
24994.29252	10082.60445	2	26.33	26.33	52.66	2099	38
11492.79252	10807.50445	-88	23.15	23.15	46.30	3576	38
20931.99252	11250.40445	-28	29.15	29.15	58.31	2553	38
36656.39252	11404.90445	311	64.15	64.15	128.30	1115	38
31475.19252	12162.60445	-13	17.71	17.71	35.42	4871	38
18347.09252	13541.40445	-155	42.67	42.67	85.35	1923	38
5923.692525	13971.60445	132	50.73	50.73	101.45	1001	38
11444.79252	13924.40445	11	31.65	31.65	63.30	2547	38
30934.69252	14015.80445	-269	30.19	30.19	60.38	2791	38
9672.292525	14121.60445	-127	56.40	56.40	112.80	1366	38
17706.79252	14708.10445	-320	42.51	42.51	85.02	2959	38
25800.09252	16560.60445	17	51.53	51.53	103.05	1127	38
20739.69252	19387.00445	-40	12.01	12.01	24.02	13608	38
16052.09252	20323.90445	261	43.33	43.33	86.66	2602	38
22749.59252	20405.00445	278	71.05	71.05	142.10	1163	38
36505.39252	20372.30445	-240	54.54	54.54	109.08	1512	38
22281.59252	20457.80445	159	37.16	37.16	74.32	2081	38
24689.19252	21130.10445	-99	30.83	30.83	61.65	2329	38
14865.49252	22288.80445	-2	14.65	14.65	29.30	11191	38
6652.592525	23859.70445	-45	52.02	52.02	104.04	1003	38
8860.492525	24958.00445	-358	35.63	35.63	71.26	3049	38
12594.39252	24835.70445	-204	23.64	23.64	47.29	6384	38
25594.29252	25386.20445	99	56.99	56.99	113.98	1071	38
11952.99252	25943.00445	-122	22.58	22.58	45.17	5072	38
31777.19252	26214.70445	-70	37.70	37.70	75.41	2355	38
21098.19252	26925.80445	-49	24.99	24.99	49.97	3773	38
8233.492525	27545.10445	-231	47.12	47.12	94.25	1520	38
17373.09252	28114.10445	-51	13.07	13.07	26.14	11976	38
5940.292525	28627.90445	-152	26.52	26.52	53.03	3152	38
20271.69252	29339.50445	-135	39.07	39.07	78.14	1704	38
6263.792525	29710.30445	346	60.17	60.17	120.34	1251	38
11018.99252	30126.40445	-105	20.77	20.77	41.54	5604	38
29838.89252	30890.30445	242	32.22	32.22	64.43	2503	38
19622.69252	32312.10445	-354	30.17	30.17	60.34	4682	38
11590.59252	32911.30445	80	36.76	36.76	73.52	1478	38
13002.09252	33440.80445	-179	25.01	25.01	50.02	4480	38
27468.29252	33727.40445	86	27.77	27.77	55.53	3347	38
25199.49252	34460.40445	-257	63.18	63.18	126.37	1186	38
9097.992525	35455.70445	248	65.26	65.26	130.51	1140	38
24319.09252	37292.40445	88	31.02	31.02	62.03	1472	38
26102.59252	37419.40445	-263	83.70	83.70	167.39	1112	38
5567.492525	39077.10445	-294	80.71	80.71	161.41	1011	38
21329.59252	39664.60445	-392	58.90	58.90	117.80	1501	38
29462.91008	1602.176563	-35	34.05	34.05	68.11	1411	46
34235.61008	1670.476563	-77	50.30	50.30	100.61	1259	46
22446.41008	1931.776563	161	29.53	29.53	59.06	1598	46
37457.61008	1849.076563	-89	13.94	13.94	27.88	10735	46
30546.61008	2133.676563	-105	74.82	74.82	149.64	1002	46
23830.71008	2876.076563	-248	28.26	28.26	56.52	2977	46
33708.01008	4677.176563	69	43.80	43.80	87.61	1029	46
35777.81008	5135.276563	160	19.90	19.90	39.80	3587	46
29487.61008	5328.476563	160	38.25	38.25	76.49	1530	46
33456.71008	7782.776563	-362	23.74	23.74	47.48	4162	46
22373.41008	9381.476563	-27	16.18	16.18	32.36	6008	46
19461.11008	9955.776563	-240	10.27	10.27	20.54	22129	46
23679.91008	9907.876563	-114	23.62	23.62	47.24	4254	46
19194.01008	11040.17656	271	50.63	50.63	101.27	1847	46
20010.41008	11124.67656	-130	28.47	28.47	56.94	4558	46
20111.31008	11982.27656	217	19.45	19.45	38.90	5918	46
11334.21008	12297.87656	-278	30.00	30.00	60.01	3206	46
15890.11008	13472.37656	-288	18.02	18.02	36.03	5973	46
34045.41008	13317.97656	-129	46.11	46.11	92.22	1397	46
8977.110083	14579.87656	346	65.00	65.00	130.00	1252	46
23478.51008	14501.17656	-103	32.00	32.00	64.01	3394	46
15827.61008	15271.27656	260	24.68	24.68	49.36	3515	46
18916.61008	15801.97656	-108	20.54	20.54	41.07	7511	46
18292.51008	15958.27656	28	28.50	28.50	56.99	4439	46
40580.41008	16883.77656	-111	16.65	16.65	33.30	5987	46
33148.61008	17537.67656	-298	51.90	51.90	103.81	1496	46
22002.41008	19016.77656	-317	73.17	73.17	146.34	1361	46
30357.61008	19314.67656	-96	23.13	23.13	46.25	3052	46
26950.41008	19509.57656	60	14.86	14.86	29.72	8443	46
10395.01008	19884.97656	-373	24.44	24.44	48.89	5492	46
9497.110083	19786.57656	-340	16.60	16.60	33.21	10220	46
12432.21008	20078.27656	258	22.21	22.21	44.42	6619	46
15421.81008	22650.97656	123	38.57	38.57	77.15	2055	46
20108.61008	23727.97656	-77	42.51	42.51	85.02	1728	46
15703.41008	25106.27656	-168	44.67	44.67	89.35	1898	46
13584.91008	25325.87656	94	35.54	35.54	71.07	1620	46
7376.410083	25941.77656	-313	39.75	39.75	79.50	2847	46
22074.31008	26570.57656	-102	82.54	82.54	165.09	1114	46
8574.310083	26617.07656	-139	59.32	59.32	118.64	1066	46
14470.51008	26893.57656	-31	12.95	12.95	25.91	15157	46
11884.21008	26842.67656	-300	28.45	28.45	56.90	3538	46
38626.91008	27507.87656	-349	44.93	44.93	89.87	1761	46
19374.31008	27788.57656	7	18.20	18.20	36.41	3180	46
22266.31008	27891.87656	39	19.97	19.97	39.94	3976	46
8640.310083	28765.07656	-383	22.02	22.02	44.04	6422	46
22567.71008	30655.07656	-198	17.29	17.29	34.57	6321	46
34396.81008	30887.27656	-105	29.98	29.98	59.96	2445	46
12579.61008	30875.17656	225	16.04	16.04	32.08	8437	46
9112.010083	32409.57656	175	17.14	17.14	34.29	5568	46
9236.010083	33496.47656	-130	61.82	61.82	123.64	1052	46
17680.91008	33941.57656	-242	54.09	54.09	108.19	1677	46
3706.810083	36134.57656	-104	44.51	44.51	89.02	1220	46
6306.010083	36577.17656	397	63.75	63.75	127.50	1540	46
14776.81008	36557.47656	120	25.25	25.25	50.49	2592	46
8285.810083	36680.77656	-106	41.17	41.17	82.33	1365	46
24540.11008	38410.27656	-301	52.99	52.99	105.97	1456	46
9934.610083	39168.17656	-399	40.39	40.39	80.78	2467	46
27191.62764	903.2486764	-186	41.05	41.05	82.10	2827	54
40408.12764	793.4486764	-152	45.17	45.17	90.34	1416	54
20738.72764	1274.448676	128	33.65	33.65	67.31	1561	54
25121.42764	2097.348676	-196	22.51	22.51	45.03	4342	54
41022.42764	2368.848676	-101	38.32	38.32	76.63	1384	54
33574.22764	3412.148676	-118	37.89	37.89	75.78	1655	54
25052.12764	5699.948676	-318	17.45	17.45	34.90	9482	54
21642.02764	6294.448676	10	19.76	19.76	39.52	2768	54
22966.92764	6396.848676	363	11.12	11.12	22.23	18894	54
25605.82764	6977.648676	47	19.22	19.22	38.43	5036	54
39734.72764	7255.948676	-168	27.86	27.86	55.72	3338	54
20854.22764	8059.948676	-204	17.92	17.92	35.84	6131	54
33417.12764	9619.348676	251	44.86	44.86	89.73	1360	54
8299.127641	10124.64868	67	38.86	38.86	77.72	1804	54
10062.02764	11061.84868	-148	32.33	32.33	64.67	3329	54
25013.62764	12994.14868	-398	69.17	69.17	138.33	1593	54
19623.32764	13751.74868	-117	9.73	9.73	19.45	19864	54
29854.82764	16772.44868	195	47.29	47.29	94.58	1168	54
40604.92764	16971.64868	-248	21.88	21.88	43.76	5484	54
10722.22764	17110.54868	58	38.74	38.74	77.48	1416	54
21752.32764	18721.24868	177	63.56	63.56	127.12	1330	54
31595.92764	18587.34868	-297	73.97	73.97	147.94	1204	54
21463.12764	20065.84868	288	54.42	54.42	108.85	1612	54
33337.42764	20620.04868	-290	43.64	43.64	87.28	1957	54
21681.82764	21187.14868	-138	27.55	27.55	55.11	4806	54
36154.72764	21618.94868	204	54.40	54.40	108.80	1300	54
41392.52764	21496.34868	-201	36.79	36.79	73.57	2000	54
17672.02764	21930.34868	8	60.78	60.78	121.57	1096	54
10659.72764	22149.14868	-140	12.13	12.13	24.26	12841	54
16934.52764	22637.84868	-322	44.46	44.46	88.92	3097	54
14376.32764	23242.14868	-5	29.86	29.86	59.72	2842	54
18886.22764	23200.14868	109	45.45	45.45	90.90	2090	54
21960.62764	23937.54868	-106	31.98	31.98	63.96	2149	54
27263.02764	23880.04868	112	24.33	24.33	48.65	2798	54
9900.127641	24019.74868	-334	16.44	16.44	32.88	9939	54
16910.72764	24000.44868	-399	26.71	26.71	53.41	6059	54
20155.22764	25004.44868	-17	30.66	30.66	61.32	3461	54
30148.62764	24920.74868	330	45.78	45.78	91.56	1614	54
5515.827641	26045.64868	145	34.81	34.81	69.61	1214	54
18779.12764	26590.14868	-346	37.87	37.87	75.74	3452	54
22144.12764	26710.54868	-220	29.46	29.46	58.92	4504	54
5794.327641	26992.94868	-257	67.71	67.71	135.41	1268	54
10271.12764	27075.84868	-25	26.85	26.85	53.69	2445	54
29267.62764	28048.24868	104	33.28	33.28	66.55	1951	54
24967.22764	29252.84868	-166	36.60	36.60	73.19	2301	54
14062.42764	29431.04868	-55	39.16	39.16	78.33	2086	54
4451.527641	29991.94868	-399	44.86	44.86	89.73	1967	54
35562.22764	30849.04868	-109	37.84	37.84	75.69	2414	54
25936.82764	30997.04868	-291	59.91	59.91	119.82	1515	54
13359.82764	31636.04868	-197	26.78	26.78	53.55	3398	54
27897.62764	32085.04868	40	62.83	62.83	125.66	1018	54
3861.227641	32948.04868	-379	66.58	66.58	133.15	1342	54
20051.22764	33694.04868	-25	44.34	44.34	88.69	1618	54
20278.52764	33750.84868	-23	23.43	23.43	46.86	3399	54
21582.92764	34294.94868	212	27.01	27.01	54.02	2232	54
26042.92764	34627.04868	186	32.08	32.08	64.15	2765	54
4642.427641	34764.24868	-6	23.71	23.71	47.43	3713	54
3739.127641	36808.94868	-267	35.65	35.65	71.31	1994	54
14422.72764	36818.24868	360	56.07	56.07	112.15	1548	54
4952.927641	37069.14868	-82	51.08	51.08	102.16	1498	54
6360.427641	39504.14868	-66	33.02	33.02	66.03	1499	54
33377.4452	277.3207896	147	38.53	38.53	77.06	1847	62
39318.5452	2072.92079	35	51.50	51.50	103.01	1012	62
27480.7452	2348.92079	-123	29.53	29.53	59.06	2912	62
23930.0452	3318.42079	-54	10.93	10.93	21.85	10771	62
35276.3452	3403.32079	-139	44.27	44.27	88.55	1590	62
29634.7452	3662.82079	10	32.17	32.17	64.34	2105	62
34982.5452	4759.42079	-276	39.52	39.52	79.03	2143	62
27460.8452	5279.92079	13	13.59	13.59	27.18	10563	62
31813.5452	6152.72079	8	56.99	56.99	113.98	1040	62
17714.8452	7062.42079	-163	21.36	21.36	42.72	3575	62
32079.7452	7834.62079	-22	52.30	52.30	104.61	1131	62
2962.245199	9067.92079	-351	56.19	56.19	112.38	1321	62
19003.8452	8827.52079	53	40.39	40.39	80.78	1451	62
22356.3452	9406.72079	49	8.69	8.69	17.38	19645	62
13820.1452	11351.22079	-138	22.14	22.14	44.27	2794	62
24986.2452	11585.22079	52	14.55	14.55	29.11	5345	62
34363.6452	11840.72079	338	64.83	64.83	129.67	1115	62
15263.4452	13133.12079	-261	19.36	19.36	38.72	7536	62
29847.6452	13481.12079	-236	41.71	41.71	83.41	1985	62
8973.245199	14508.12079	-374	96.74	96.74	193.49	1080	62
16371.3452	15901.22079	-99	32.71	32.71	65.42	2567	62
21622.9452	15797.12079	180	15.61	15.61	31.23	5624	62
15358.5452	16611.72079	142	13.73	13.73	27.46	6667	62
18709.0452	17360.42079	-205	37.92	37.92	75.83	2632	62
19931.1452	17286.12079	51	33.02	33.02	66.03	1569	62
12089.6452	17613.02079	-43	19.10	19.10	38.20	4351	62
9234.745199	18767.82079	-328	35.30	35.30	70.60	2674	62
31810.9452	18521.22079	57	44.58	44.58	89.16	1593	62
9880.045199	18904.82079	-366	29.11	29.11	58.22	5774	62
18362.3452	18951.92079	95	46.18	46.18	92.36	1360	62
13523.5452	19071.52079	-153	27.25	27.25	54.49	2984	62
20745.9452	19413.12079	37	28.19	28.19	56.38	2209	62
12591.4452	20099.62079	-146	20.68	20.68	41.35	4983	62
16897.8452	20019.82079	-110	10.15	10.15	20.30	19649	62
31170.0452	20247.02079	71	29.98	29.98	59.96	1906	62
37460.2452	20681.52079	60	35.07	35.07	70.13	1153	62
10772.3452	21933.92079	-148	18.27	18.27	36.55	3840	62
11526.2452	22546.42079	90	23.76	23.76	47.52	3368	62
8740.245199	22978.62079	-46	20.82	20.82	41.64	4221	62
7831.645199	23493.52079	-184	33.96	33.96	67.92	1823	62
20938.6452	23879.92079	341	38.29	38.29	76.58	2500	62
32012.8452	24073.02079	340	26.26	26.26	52.52	3192	62
34648.2452	23994.22079	85	53.53	53.53	107.06	1066	62
8859.245199	24519.82079	-264	19.85	19.85	39.71	7037	62
27290.1452	24545.82079	94	27.62	27.62	55.25	2344	62
22549.0452	25709.52079	14	32.99	32.99	65.99	2427	62
31308.0452	25973.22079	133	42.91	42.91	85.82	1323	62
18175.4452	26731.52079	14	37.94	37.94	75.88	1617	62
15572.0452	27753.42079	-234	30.83	30.83	61.65	3938	62
27029.6452	27843.32079	-54	42.81	42.81	85.63	2031	62
12134.1452	28003.72079	67	15.12	15.12	30.24	4654	62
18008.2452	29025.92079	82	33.79	33.79	67.59	2285	62
16003.2452	29164.32079	-64	39.05	39.05	78.09	1719	62
10666.9452	29271.92079	-35	11.92	11.92	23.83	8820	62
25463.0452	30851.32079	40	33.54	33.54	67.07	1644	62
10054.6452	31556.12079	69	41.54	41.54	83.08	1114	62
20231.4452	32037.42079	46	42.46	42.46	84.92	1264	62
10961.5452	32182.12079	-286	35.11	35.11	70.23	2892	62
16565.7452	32246.12079	40	13.97	13.97	27.93	8087	62
30507.7452	32713.92079	-229	32.50	32.50	65.00	2932	62
16455.6452	33445.32079	-341	24.54	24.54	49.08	5658	62
22918.7452	33372.72079	22	46.96	46.96	93.92	1039	62
26051.0452	36203.42079	-378	57.51	57.51	115.02	2140	62
27357.3452	36334.82079	-142	29.86	29.86	59.72	2522	62
22383.8452	36636.22079	-383	66.74	66.74	133.48	1252	62
16844.2452	37554.42079	-138	36.62	36.62	73.24	1280	62
6119.645199	37778.92079	-52	40.72	40.72	81.44	1328	62
24688.0452	37821.92079	-193	46.30	46.30	92.60	2733	62
12303.0452	38137.52079	379	49.13	49.13	98.25	1581	62
23678.5452	39265.82079	-15	34.62	34.62	69.24	1469	62
35188.06276	3204.692903	5	42.27	42.27	84.54	1179	70
37343.76276	3851.792903	188	49.74	49.74	99.48	1260	70
25956.36276	5718.892903	-158	44.58	44.58	89.16	1502	70
31158.36276	5754.492903	-226	58.29	58.29	116.57	1448	70
41306.26276	6515.092903	230	54.35	54.35	108.71	1079	70
17450.26276	9080.192903	-315	14.65	14.65	29.30	12510	70
34788.96276	9479.692903	-238	55.27	55.27	110.54	1241	70
8162.762756	9761.992903	102	53.01	53.01	106.02	1494	70
18347.66276	10786.2929	215	75.36	75.36	150.72	1178	70
24517.96276	10888.5929	-12	31.09	31.09	62.17	2956	70
16543.66276	11300.6929	176	17.62	17.62	35.23	7931	70
30264.26276	11586.3929	44	40.65	40.65	81.29	1055	70
14034.06276	11877.6929	-227	24.61	24.61	49.22	2956	70
20197.26276	11970.4929	107	21.95	21.95	43.90	2921	70
11285.86276	12359.4929	-278	14.60	14.60	29.20	8750	70
19446.46276	13226.7929	-1	55.58	55.58	111.16	1453	70
15136.56276	13188.8929	7	14.44	14.44	28.87	7645	70
9240.962756	13462.5929	224	52.63	52.63	105.27	1148	70
21824.76276	13756.7929	15	28.57	28.57	57.13	1910	70
11695.36276	13561.2929	-205	26.66	26.66	53.32	4464	70
7790.962756	15751.4929	-288	62.48	62.48	124.96	1464	70
40749.16276	15620.8929	-26	40.32	40.32	80.64	2063	70
6378.562756	17263.9929	246	60.57	60.57	121.14	1055	70
16703.26276	17695.4929	100	28.31	28.31	56.61	2839	70
25830.76276	17914.4929	92	62.81	62.81	125.62	1212	70
26998.16276	21105.3929	375	57.37	57.37	114.74	1500	70
30394.86276	20872.1929	-178	22.49	22.49	44.98	3745	70
15411.46276	21934.0929	7	16.37	16.37	32.73	5753	70
21399.06276	21763.5929	-344	21.08	21.08	42.15	6164	70
11044.76276	22826.2929	74	12.98	12.98	25.95	15645	70
4650.862756	23123.6929	65	49.76	49.76	99.52	1006	70
20978.46276	23806.8929	23	15.83	15.83	31.65	8999	70
25507.06276	24516.0929	-264	65.59	65.59	131.17	1338	70
33173.16276	26356.6929	25	34.34	34.34	68.67	2480	70
35907.56276	27220.1929	209	49.78	49.78	99.57	1186	70
17389.56276	28090.1929	41	15.14	15.14	30.29	6360	70
38698.16276	28085.3929	-126	39.92	39.92	79.83	1318	70
7716.362756	28372.7929	-127	41.61	41.61	83.23	1549	70
30506.96276	30436.1929	81	20.44	20.44	40.88	4689	70
14899.56276	31053.8929	-50	33.46	33.46	66.93	1738	70
23241.66276	31023.2929	115	31.42	31.42	62.83	1759	70
20279.56276	31940.8929	-216	31.84	31.84	63.68	4135	70
15503.76276	32149.6929	310	44.56	44.56	89.11	1737	70
14100.66276	32410.7929	-139	31.89	31.89	63.77	3389	70
18732.26276	32743.7929	-153	34.12	34.12	68.25	2088	70
17989.36276	34545.3929	258	39.09	39.09	78.19	1860	70
14095.06276	34701.4929	51	23.46	23.46	46.91	2545	70
14985.16276	35494.7929	-6	38.13	38.13	76.25	1707	70
8714.262756	35788.5929	-234	34.52	34.52	69.05	1939	70
22516.76276	35907.3929	-107	35.77	35.77	71.54	1931	70
7658.562756	37009.4929	-265	37.07	37.07	74.14	2067	70
21105.96276	37874.2929	-175	30.05	30.05	60.10	2112	70
17807.86276	37804.2929	-231	54.45	54.45	108.90	1218	70
14009.86276	38359.5929	178	31.11	31.11	62.22	1935	70
35620.58031	1072.865016	7	11.35	11.35	22.70	12588	78
21808.58031	1927.165016	-205	31.70	31.70	63.40	2769	78
28927.58031	1986.465016	-92	44.25	44.25	88.50	1065	78
20171.48031	2610.265016	-258	54.26	54.26	108.52	1021	78
28885.08031	3509.865016	-280	46.18	46.18	92.36	1975	78
36361.88031	5305.965016	127	42.70	42.70	85.39	1290	78
37405.78031	5921.265016	-230	53.69	53.69	107.39	1233	78
39571.38031	8764.465016	-202	39.63	39.63	79.27	2002	78
21436.38031	10328.46502	-177	43.83	43.83	87.65	1826	78
11470.88031	10837.36502	-77	27.06	27.06	54.12	2380	78
16468.68031	11364.06502	20	8.95	8.95	17.90	14529	78
24203.18031	12023.66502	15	26.80	26.80	53.60	2683	78
31223.08031	12220.56502	-139	59.18	59.18	118.36	1085	78
16091.28031	13011.46502	-101	8.22	8.22	16.44	19975	78
24037.18031	13003.46502	77	43.47	43.47	86.95	1157	78
16480.58031	15982.56502	197	13.97	13.97	27.93	8640	78
26787.88031	16526.46502	-265	26.09	26.09	52.19	3013	78
26179.98031	16465.46502	-388	62.85	62.85	125.71	1760	78
11693.08031	19244.16502	153	15.78	15.78	31.56	6190	78
25904.88031	19224.86502	81	54.94	54.94	109.88	1199	78
31029.78031	20199.46502	-63	40.67	40.67	81.34	1351	78
18369.08031	20401.16502	-78	35.40	35.40	70.79	2184	78
16938.38031	20787.96502	-226	54.82	54.82	109.65	2071	78
20026.88031	21113.06502	-127	57.60	57.60	115.21	1589	78
26535.28031	21597.26502	261	38.22	38.22	76.44	1621	78
10034.48031	21803.66502	-199	20.09	20.09	40.18	3972	78
32681.28031	22411.46502	358	63.04	63.04	126.09	1423	78
18723.78031	23258.86502	372	43.21	43.21	86.43	2835	78
26561.68031	23984.96502	-47	43.61	43.61	87.23	1378	78
5078.680314	24031.76502	-339	47.01	47.01	94.01	1918	78
12571.38031	24209.36502	-70	39.14	39.14	78.28	2388	78
19619.48031	24273.46502	-181	22.23	22.23	44.46	5600	78
25505.58031	24230.86502	-368	30.52	30.52	61.04	6669	78
8779.780314	24475.36502	-134	31.84	31.84	63.68	2848	78
39320.08031	25055.46502	-104	38.03	38.03	76.07	1597	78
20372.08031	25002.06502	62	27.93	27.93	55.86	3880	78
8114.380314	25970.66502	-133	10.39	10.39	20.77	11971	78
15661.28031	26035.66502	-14	28.85	28.85	57.70	2404	78
16906.68031	26394.26502	70	25.46	25.46	50.92	4407	78
18972.98031	26469.46502	334	20.56	20.56	41.12	5004	78
34327.38031	27024.06502	270	34.10	34.10	68.20	1995	78
12512.38031	27335.36502	398	20.06	20.06	40.13	7869	78
17594.98031	28846.36502	-281	33.70	33.70	67.40	3018	78
22436.88031	30383.36502	-173	31.23	31.23	62.45	2213	78
13015.88031	30795.36502	160	33.61	33.61	67.21	2057	78
21527.78031	32002.36502	229	38.57	38.57	77.15	2039	78
17652.38031	32503.16502	-383	40.86	40.86	81.72	4135	78
9696.680314	32872.86502	-167	39.52	39.52	79.03	1318	78
24608.68031	33941.06502	-254	55.55	55.55	111.11	1635	78
26626.78031	34672.56502	339	32.31	32.31	64.62	2810	78
21245.68031	36408.96502	262	26.78	26.78	53.55	4380	78
22898.18031	37515.96502	-257	35.65	35.65	71.31	2136	78
14079.48031	38449.86502	-215	68.72	68.72	137.44	1011	78
6181.380314	38858.76502	67	45.85	45.85	91.70	1026	78
22096.98031	39582.06502	-7	34.90	34.90	69.80	1328	78
26313.59787	373.9371292	-100	14.84	14.84	29.67	4901	86
25727.69787	938.7371292	-396	28.68	28.68	57.37	3721	86
35578.89787	1047.737129	-91	47.22	47.22	94.44	1108	86
40961.29787	2398.637129	-263	38.81	38.81	77.62	1947	86
22239.49787	2853.337129	282	16.53	16.53	33.06	5870	86
21334.79787	3326.737129	-170	23.79	23.79	47.57	1649	86
25145.19787	4109.037129	-241	23.81	23.81	47.62	3236	86
32235.39787	4708.537129	-101	34.50	34.50	69.00	1515	86
27594.09787	6402.337129	-366	33.46	33.46	66.93	3227	86
22392.89787	8125.237129	-12	15.90	15.90	31.79	6404	86
8156.597872	8608.437129	-350	43.43	43.43	86.85	2066	86
35910.59787	8824.937129	-229	40.06	40.06	80.12	2327	86
17911.19787	10486.33713	115	21.10	21.10	42.20	4419	86
24456.79787	10845.63713	-47	29.96	29.96	59.91	2551	86
16783.59787	10996.93713	-135	68.34	68.34	136.68	1097	86
9736.497872	11198.53713	-47	32.24	32.24	64.48	2831	86
17583.39787	11549.73713	-43	26.12	26.12	52.23	2338	86
13997.69787	11837.63713	-261	22.61	22.61	45.22	5900	86
17975.89787	12174.83713	-231	11.89	11.89	23.79	18464	86
9280.597872	12328.73713	44	28.02	28.02	56.05	1622	86
34028.49787	13374.43713	73	41.99	41.99	83.98	1022	86
17553.49787	14411.33713	28	14.18	14.18	28.35	8130	86
20768.39787	14529.63713	-361	86.50	86.50	173.00	1196	86
32874.39787	14841.43713	-204	41.59	41.59	83.18	1508	86
16996.39787	16020.73713	-37	8.97	8.97	17.95	17326	86
22389.29787	17337.73713	300	48.56	48.56	97.12	1772	86
11086.59787	18174.83713	-125	23.06	23.06	46.11	3906	86
17050.99787	18081.23713	-233	16.51	16.51	33.02	10108	86
41072.09787	18489.43713	-254	43.28	43.28	86.57	2742	86
20831.39787	19365.23713	-120	22.30	22.30	44.60	3560	86
17935.69787	19940.93713	61	24.35	24.35	48.70	6098	86
24902.99787	20341.43713	-13	9.99	9.99	19.97	15211	86
39891.49787	20778.63713	-286	28.26	28.26	56.52	3803	86
10118.59787	21762.93713	-98	10.13	10.13	20.25	9866	86
6410.497872	22499.33713	-362	29.88	29.88	59.77	3749	86
18123.99787	22880.23713	63	42.27	42.27	84.54	1541	86
27103.79787	23351.83713	349	71.71	71.71	143.42	1210	86
39688.79787	23350.83713	-128	52.94	52.94	105.88	1022	86
5461.697872	25021.33713	-91	43.57	43.57	87.14	1057	86
13442.69787	27823.33713	-90	49.24	49.24	98.49	1310	86
30752.89787	28591.03713	-52	39.26	39.26	78.52	1277	86
17116.89787	28560.33713	53	53.84	53.84	107.67	1379	86
15049.49787	29138.13713	333	50.59	50.59	101.17	1890	86
22450.19787	28754.73713	-256	78.40	78.40	156.80	1067	86
17257.39787	29787.93713	-173	18.56	18.56	37.11	9133	86
22346.19787	29765.03713	-13	36.10	36.10	72.20	2029	86
13233.19787	30628.53713	197	18.20	18.20	36.41	5086	86
21361.09787	30598.73713	-396	39.71	39.71	79.41	4635	86
32174.19787	31585.13713	-226	44.37	44.37	88.74	1712	86
26334.79787	31459.43713	159	39.23	39.23	78.47	1602	86
6547.897872	31744.53713	43	26.99	26.99	53.98	1978	86
24583.89787	31944.73713	225	27.29	27.29	54.59	2460	86
26153.79787	33611.23713	10	42.77	42.77	85.53	1115	86
25775.09787	34436.93713	-125	47.99	47.99	95.99	1161	86
7692.797872	34772.63713	-116	32.26	32.26	64.53	1485	86
9255.297872	35414.73713	-338	49.36	49.36	98.72	1783	86
21329.29787	36466.83713	214	26.28	26.28	52.56	3619	86
6018.197872	37611.73713	-328	32.36	32.36	64.72	2665	86
20902.29787	37798.53713	76	32.12	32.12	64.24	1216	86
14904.39787	39051.03713	-33	27.65	27.65	55.30	3403	86
21439.59787	39104.33713	-235	47.19	47.19	94.39	1079	86
9909.997872	40281.23713	-226	42.53	42.53	85.06	1893	86
5442.897872	40377.03713	-378	21.81	21.81	43.61	6116	86
26299.21543	384.2092424	-273	10.60	10.60	21.20	14340	94
17435.71543	1689.209242	-336	50.44	50.44	100.89	1252	94
22344.11543	2947.509242	-39	17.31	17.31	34.62	3203	94
10921.21543	3370.609242	-72	47.88	47.88	95.75	1197	94
23299.61543	3857.909242	-237	28.12	28.12	56.24	2996	94
16623.81543	3964.809242	-265	37.77	37.77	75.55	1217	94
29447.61543	5264.009242	-52	37.92	37.92	75.83	1378	94
24223.51543	6382.309242	-125	16.81	16.81	33.63	5076	94
25086.01543	7275.709242	229	53.55	53.55	107.11	1405	94
25747.21543	7960.509242	22	36.43	36.43	72.86	1235	94
24045.61543	8567.309242	-89	15.12	15.12	30.24	8210	94
18202.11543	8709.409242	-74	29.56	29.56	59.11	2486	94
8212.91543	8899.409242	-277	29.96	29.96	59.91	3858	94
21306.81543	9153.009242	-91	32.83	32.83	65.66	2492	94
31909.21543	10129.80924	79	35.91	35.91	71.83	1521	94
11468.61543	10834.40924	-135	18.63	18.63	37.26	6037	94
25910.71543	11293.10924	303	25.60	25.60	51.20	3117	94
40490.71543	11641.00924	-305	32.59	32.59	65.19	2973	94
11366.41543	12483.10924	-184	30.64	30.64	61.28	2071	94
29201.61543	12866.00924	-223	29.44	29.44	58.88	2367	94
23106.51543	13010.50924	-305	30.99	30.99	61.98	2786	94
10200.31543	13512.10924	-213	43.52	43.52	87.04	1640	94
23789.61543	14009.80924	-50	37.37	37.37	74.75	1836	94
26906.91543	14144.50924	265	61.89	61.89	123.78	1130	94
20867.11543	14347.80924	-100	30.83	30.83	61.65	3304	94
33813.01543	15974.00924	-385	53.48	53.48	106.96	1906	94
26016.11543	16340.90924	-198	21.43	21.43	42.86	3540	94
14159.51543	16680.20924	179	36.36	36.36	72.72	1589	94
24683.31543	16908.40924	345	43.40	43.40	86.81	2004	94
27020.31543	17388.10924	-77	44.89	44.89	89.77	1407	94
16980.81543	17856.60924	-374	23.01	23.01	46.02	5743	94
11085.31543	18198.00924	-116	25.17	25.17	50.35	2760	94
22502.71543	18790.00924	373	30.07	30.07	60.15	3449	94
25069.81543	19664.00924	-71	41.78	41.78	83.56	1277	94
35996.51543	19503.50924	353	57.23	57.23	114.45	1337	94
14134.31543	21188.80924	-243	77.74	77.74	155.48	1331	94
13475.81543	21400.30924	-346	25.93	25.93	51.86	5401	94
8432.61543	21636.50924	-94	24.04	24.04	48.09	3902	94
7465.21543	21801.50924	-175	53.25	53.25	106.49	1294	94
13567.41543	21852.80924	-168	31.77	31.77	63.54	2956	94
17675.51543	22890.50924	10	63.11	63.11	126.23	1048	94
8786.61543	23089.30924	-120	41.33	41.33	82.66	1680	94
22110.51543	24332.90924	-222	36.62	36.62	73.24	3658	94
10963.31543	24810.90924	7	49.15	49.15	98.30	1075	94
38266.91543	24925.50924	-70	35.07	35.07	70.13	1320	94
12191.61543	25278.40924	-61	32.36	32.36	64.72	3421	94
22665.51543	25660.50924	-86	51.48	51.48	102.96	1134	94
26488.01543	25851.50924	-331	29.65	29.65	59.30	3406	94
20971.41543	25972.40924	-161	54.68	54.68	109.37	1516	94
15208.11543	26961.50924	-326	34.92	34.92	69.85	3447	94
25208.81543	26901.50924	-94	25.60	25.60	51.20	3146	94
27233.31543	27488.70924	210	25.46	25.46	50.92	4949	94
14255.51543	29266.40924	113	25.88	25.88	51.76	2350	94
14020.41543	29797.80924	383	45.73	45.73	91.47	2272	94
26708.01543	30733.20924	58	37.23	37.23	74.47	1462	94
5215.71543	30919.40924	-307	47.62	47.62	95.24	1796	94
35317.71543	31324.20924	-96	49.03	49.03	98.06	1072	94
17904.91543	31612.60924	-82	23.69	23.69	47.38	3151	94
20107.71543	31702.90924	-125	56.26	56.26	112.52	1497	94
21557.41543	31941.10924	12	42.11	42.11	84.21	1497	94
27655.51543	32417.40924	-7	29.58	29.58	59.16	2482	94
21389.71543	33466.30924	-105	33.46	33.46	66.93	1704	94
11683.61543	33609.90924	-95	27.22	27.22	54.45	2121	94
22432.11543	35375.60924	122	24.42	24.42	48.84	2988	94
23463.91543	35553.50924	-362	24.61	24.61	49.22	4491	94
2240.51543	36385.80924	-26	27.77	27.77	55.53	2413	94
19791.61543	36285.20924	-251	61.72	61.72	123.45	1081	94
19093.21543	37074.70924	218	27.53	27.53	55.06	2944	94
18933.81543	39028.10924	-374	64.76	64.76	129.53	1115	94
10928.31543	39525.10924	194	27.58	27.58	55.15	1691	94
15562.13299	827.1813556	-180	36.27	36.27	72.53	1496	102
24947.93299	1199.081356	-35	34.83	34.83	69.66	1435	102
39358.53299	2668.481356	-299	24.61	24.61	49.22	3088	102
35201.53299	3170.481356	-140	18.63	18.63	37.26	7171	102
27205.63299	3617.581356	66	38.72	38.72	77.43	1198	102
32660.33299	4177.581356	-189	53.58	53.58	107.15	1084	102
11361.33299	5286.181356	159	37.14	37.14	74.28	1124	102
39926.13299	5314.581356	54	44.70	44.70	89.40	1086	102
9419.632988	5870.081356	-172	36.57	36.57	73.15	1396	102
27934.43299	7471.181356	391	25.86	25.86	51.72	3637	102
17509.43299	8548.881356	19	21.60	21.60	43.19	3664	102
35037.13299	9532.081356	-328	68.32	68.32	136.64	1132	102
24785.23299	10602.18136	148	22.75	22.75	45.50	2945	102
22230.33299	11398.38136	-270	31.39	31.39	62.78	2810	102
22108.53299	11989.48136	-378	13.12	13.12	26.23	17494	102
25900.73299	12032.78136	163	48.42	48.42	96.84	1231	102
34653.43299	11873.48136	131	46.11	46.11	92.22	1303	102
28364.63299	14044.88136	360	56.90	56.90	113.79	1415	102
6338.032988	14329.68136	-35	38.62	38.62	77.24	1412	102
10727.13299	14521.08136	-317	28.33	28.33	56.66	3308	102
18952.53299	14734.48136	-358	12.72	12.72	25.43	17873	102
9454.332988	14978.28136	-260	57.70	57.70	115.39	1317	102
11047.03299	15773.08136	92	35.16	35.16	70.32	1992	102
29760.43299	16861.78136	201	43.97	43.97	87.94	1635	102
9361.132988	17222.28136	353	74.94	74.94	149.87	1022	102
18148.33299	17951.48136	2	33.11	33.11	66.22	2271	102
24596.73299	18807.78136	-57	17.87	17.87	35.75	5261	102
7045.232988	18898.68136	-72	39.80	39.80	79.60	1249	102
9774.632988	19509.48136	-351	45.90	45.90	91.80	2425	102
20784.93299	19247.78136	-135	17.52	17.52	35.04	7629	102
18662.43299	20009.28136	8	40.58	40.58	81.15	1575	102
12192.33299	20217.68136	-282	49.86	49.86	99.71	2355	102
30990.93299	20292.68136	-311	24.54	24.54	49.08	5377	102
21695.73299	21316.58136	-188	18.86	18.86	37.73	5922	102
29921.23299	21126.98136	292	45.29	45.29	90.57	1399	102
40772.83299	22226.38136	-166	40.01	40.01	80.02	1679	102
10901.93299	22839.08136	-231	18.93	18.93	37.87	6997	102
29483.83299	22934.78136	48	22.44	22.44	44.89	2905	102
7856.232988	23457.48136	63	38.65	38.65	77.29	1309	102
30221.03299	24546.98136	-272	27.60	27.60	55.20	3037	102
20505.83299	25816.08136	-303	22.00	22.00	43.99	7331	102
27614.23299	26497.38136	36	25.58	25.58	51.15	2054	102
26072.83299	26758.68136	265	53.84	53.84	107.67	1304	102
16551.53299	27112.38136	-179	37.63	37.63	75.27	2256	102
40992.83299	28039.58136	-74	44.77	44.77	89.54	1186	102
31995.03299	29060.78136	-289	13.56	13.56	27.13	14570	102
8658.132988	28852.38136	-67	37.19	37.19	74.37	1295	102
33775.13299	29588.08136	-288	25.72	25.72	51.43	4187	102
6404.632988	30027.18136	-274	24.77	24.77	49.55	2647	102
12221.33299	30211.38136	-223	85.51	85.51	171.02	1053	102
20935.23299	30485.38136	-86	64.01	64.01	128.02	1107	102
38709.03299	30410.68136	-36	41.80	41.80	83.60	1294	102
27797.83299	30776.08136	-35	32.45	32.45	64.90	2320	102
24619.23299	32539.28136	-91	33.21	33.21	66.41	1831	102
30548.13299	32853.98136	-67	24.75	24.75	49.50	2302	102
2154.332988	33021.48136	-297	40.11	40.11	80.21	1358	102
20100.33299	34866.28136	-154	27.86	27.86	55.72	2311	102
26230.53299	35007.18136	-202	30.83	30.83	61.65	2536	102
2972.832988	35367.88136	344	41.33	41.33	82.66	1703	102
6048.232988	35870.38136	-279	61.72	61.72	123.45	1142	102
25144.53299	35811.18136	-40	35.89	35.89	71.78	1669	102
8358.732988	37472.78136	-19	22.44	22.44	44.89	2141	102
17267.63299	39302.88136	-215	45.03	45.03	90.06	1228	102
26906.95055	663.6534688	-311.1	26.02	26.02	52.05	3680	110
21743.15055	792.8534688	-232.1	29.18	29.18	58.36	1937	110
36766.45055	827.4534688	-96.1005	47.10	47.10	94.20	1245	110
38512.25055	982.2534688	-297.1	57.11	57.11	114.22	1917	110
24757.65055	1004.853469	-123.1	23.93	23.93	47.85	2186	110
40832.75055	1628.853469	-125.1	30.83	30.83	61.65	1849	110
16496.65055	1966.553469	-69.1005	33.23	33.23	66.46	1704	110
28903.55055	2212.653469	-95.1005	31.09	31.09	62.17	2066	110
33084.55055	1947.153469	-310.1	29.77	29.77	59.53	2853	110
24364.05055	6056.553469	-317.1	21.69	21.69	43.38	5295	110
40842.95055	6737.853469	142.9	35.80	35.80	71.59	1250	110
25181.85055	7324.353469	31.8995	24.04	24.04	48.09	2129	110
33529.05055	8109.053469	-349.1	42.72	42.72	85.44	1824	110
34702.25055	7918.453469	-195.1	38.83	38.83	77.67	1734	110
7797.650546	9414.853469	-87.1005	42.84	42.84	85.67	1241	110
26156.45055	9770.053469	137.9	39.49	39.49	78.99	1315	110
23555.45055	9943.453469	-212.1	16.39	16.39	32.78	8233	110
22113.15055	11569.35347	-234.1	62.29	62.29	124.58	1286	110
26061.25055	12410.45347	43.8995	41.61	41.61	83.23	1243	110
19084.75055	12878.65347	242.9	44.37	44.37	88.74	1784	110
36045.45055	13176.65347	-20.1005	40.44	40.44	80.87	1933	110
15007.45055	14192.75347	-277.1	33.25	33.25	66.51	3201	110
26459.85055	14489.55347	-55.1005	20.44	20.44	40.88	4143	110
6211.950546	14530.95347	-355.1	48.35	48.35	96.70	1875	110
11731.15055	15730.05347	-107.1	23.31	23.31	46.63	3428	110
11028.25055	15765.15347	-33.1005	31.65	31.65	63.30	1692	110
24908.45055	16799.65347	253.9	52.45	52.45	104.89	1256	110
39381.65055	16632.55347	-217.1	24.40	24.40	48.80	4459	110
8601.650546	17780.65347	-274.1	39.59	39.59	79.18	2123	110
36763.65055	17902.55347	-388.1	55.41	55.41	110.83	1622	110
11755.65055	19245.55347	365.9	17.33	17.33	34.67	5824	110
15585.85055	19213.25347	-267.1	15.83	15.83	31.65	6528	110
34413.75055	19924.95347	-211.1	56.03	56.03	112.05	1437	110
31183.15055	20164.25347	-337.1	63.99	63.99	127.97	1578	110
20384.15055	20248.75347	-32.1005	35.04	35.04	70.08	2193	110
10013.65055	21420.75347	-211.1	18.84	18.84	37.68	6247	110
15425.35055	21962.15347	123.9	6.71	6.71	13.42	22519	110
16436.25055	22161.05347	369.9	34.62	34.62	69.24	3373	110
6363.750546	22328.25347	-387.1	64.86	64.86	129.71	1728	110
11636.35055	22370.95347	-193.1	15.50	15.50	30.99	6753	110
30286.25055	22119.05347	-122.1	40.46	40.46	80.92	1414	110
13325.75055	22562.95347	217.9	32.12	32.12	64.24	2907	110
10834.95055	22714.65347	368.9	26.75	26.75	53.51	4240	110
18240.25055	22945.45347	-298.1	68.30	68.30	136.59	1844	110
33038.15055	23879.15347	-171.1	25.95	25.95	51.90	3489	110
27917.95055	25466.15347	-227.1	27.60	27.60	55.20	3620	110
39971.85055	25607.45347	-128.1	47.19	47.19	94.39	1062	110
6889.250546	25849.65347	-299.1	31.27	31.27	62.55	2828	110
20495.35055	26259.65347	109.9	33.25	33.25	66.51	1819	110
26553.55055	26188.25347	-50.1005	56.24	56.24	112.47	1053	110
19004.45055	26368.75347	-127.1	30.24	30.24	60.48	2409	110
17426.65055	26748.65347	207.9	39.05	39.05	78.09	1970	110
7788.150546	27606.05347	110.9	30.99	30.99	61.98	2296	110
21088.45055	27956.05347	128.9	29.46	29.46	58.92	2800	110
24415.25055	28086.05347	-269.1	19.76	19.76	39.52	8984	110
41096.05055	29944.65347	-14.1005	33.16	33.16	66.32	1012	110
6546.450546	30577.05347	-163.1	38.69	38.69	77.39	1265	110
36211.65055	30694.05347	-93.1005	56.94	56.94	113.89	1074	110
9779.750546	31605.35347	170.9	43.54	43.54	87.09	1257	110
12639.35055	32075.55347	2.89951	12.01	12.01	24.02	10368	110
17557.85055	32391.65347	-211.1	51.62	51.62	103.24	2115	110
32417.85055	32577.55347	-368.1	70.23	70.23	140.45	1570	110
13754.65055	35052.85347	-11.1005	35.94	35.94	71.87	1339	110
15343.15055	37320.55347	-197.1	25.03	25.03	50.07	3819	110
9388.650546	38285.75347	-159.1	31.96	31.96	63.91	2122	110
7066.850546	38770.35347	-108.1	23.60	23.60	47.19	3190	110
35638.3681	1122.925582	-398.215	16.81	16.81	33.63	10789	118
20515.6681	1466.925582	-392.215	54.54	54.54	109.08	1868	118
18671.2681	7899.625582	-231.215	10.67	10.67	21.34	13636	118
19877.1681	9235.025582	-373.215	21.27	21.27	42.53	6566	118
7475.068104	10113.82558	-4.21534	44.49	44.49	88.97	1316	118
13803.0681	10943.02558	-14.2153	31.96	31.96	63.91	1400	118
11040.7681	11209.52558	-332.215	22.77	22.77	45.55	6714	118
16563.2681	11313.32558	303.785	53.32	53.32	106.63	1673	118
17895.8681	12083.02558	17.7847	14.67	14.67	29.34	8325	118
40715.3681	13366.42558	-70.2153	41.75	41.75	83.51	1183	118
36724.0681	13529.72558	35.7847	41.21	41.21	82.42	1764	118
30257.4681	14363.12558	-256.215	64.03	64.03	128.06	1360	118
18912.0681	14750.42558	-206.215	58.69	58.69	117.37	1574	118
11598.4681	15678.92558	-224.215	26.92	26.92	53.84	3518	118
16943.2681	15871.82558	-154.215	23.20	23.20	46.39	2868	118
8018.368104	16173.52558	-140.215	46.44	46.44	92.88	1171	118
26093.6681	16126.22558	-21.2153	27.20	27.20	54.40	1809	118
16920.6681	16870.52558	-272.215	31.02	31.02	62.03	3537	118
29818.7681	17864.22558	-8.21534	29.41	29.41	58.83	2668	118
12790.2681	19419.72558	114.785	35.14	35.14	70.27	1478	118
825.5681042	19363.12558	-112.215	47.64	47.64	95.28	1027	118
18550.8681	19708.22558	-241.215	67.66	67.66	135.32	1601	118
25709.3681	19694.52558	-20.2153	37.16	37.16	74.32	1600	118
11048.7681	20362.12558	238.785	37.28	37.28	74.56	1867	118
39932.6681	20591.72558	-73.2153	30.66	30.66	61.32	1819	118
10958.4681	21023.72558	-14.2153	16.27	16.27	32.55	4388	118
32000.3681	20982.62558	-121.215	40.34	40.34	80.68	1231	118
20627.5681	21292.02558	66.7847	40.93	40.93	81.86	1772	118
8468.368104	21628.52558	-272.215	22.54	22.54	45.07	5978	118
13559.6681	21618.52558	-30.2153	30.45	30.45	60.90	2707	118
16418.9681	22926.42558	-258.215	91.52	91.52	183.03	1308	118
14230.3681	23154.02558	8.78466	52.85	52.85	105.69	1321	118
7845.168104	23424.92558	-301.215	54.07	54.07	108.14	1515	118
19761.4681	23485.72558	347.785	34.67	34.67	69.33	2955	118
30250.1681	23721.02558	-99.2153	39.30	39.30	78.61	1444	118
27148.2681	23942.32558	-2.21534	22.98	22.98	45.97	3472	118
17312.1681	24869.42558	75.7847	20.16	20.16	40.32	6860	118
18083.0681	25265.52558	-241.215	80.42	80.42	160.85	1165	118
14352.1681	26760.82558	-167.215	72.51	72.51	145.02	1358	118
28741.0681	27053.52558	163.785	35.00	35.00	69.99	1589	118
19261.5681	27665.92558	59.7847	25.39	25.39	50.77	2535	118
15314.6681	29211.32558	267.785	32.66	32.66	65.33	3324	118
10052.4681	29653.32558	-109.215	28.42	28.42	56.85	3140	118
13376.4681	31480.62558	71.7847	34.57	34.57	69.14	1584	118
6335.168104	31809.72558	90.7847	45.24	45.24	90.48	1246	118
16647.2681	32181.72558	-62.2153	37.92	37.92	75.83	1863	118
27848.2681	32330.52558	348.785	37.84	37.84	75.69	2540	118
25522.5681	32427.32558	-165.215	34.78	34.78	69.57	1911	118
30470.1681	32792.02558	-156.215	18.18	18.18	36.36	7056	118
11345.3681	34361.62558	-87.2153	19.78	19.78	39.56	2730	118
26776.3681	34691.02558	161.785	17.22	17.22	34.43	7110	118
9445.468104	36718.32558	-97.2153	38.60	38.60	77.20	1441	118
9522.768104	38295.42558	-272.215	36.10	36.10	72.20	2167	118
12175.5681	39285.12558	-324.215	45.00	45.00	90.01	1706	118
22857.58566	1795.697695	-165.33	51.13	51.13	102.25	1090	126
37773.18566	2754.697695	71.6698	19.12	19.12	38.25	3245	126
38812.28566	6068.797695	270.67	34.01	34.01	68.01	1851	126
21400.48566	7268.697695	-346.33	12.29	12.29	24.59	16067	126
38318.18566	7360.697695	42.6698	45.31	45.31	90.62	1033	126
40502.58566	7507.597695	271.67	40.51	40.51	81.01	1729	126
21189.28566	7941.097695	315.67	20.98	20.98	41.97	4140	126
23550.88566	10173.7977	-385.33	26.09	26.09	52.19	4447	126
36271.98566	10166.6977	387.67	40.81	40.81	81.62	2197	126
30506.38566	10884.1977	78.6698	42.93	42.93	85.86	1005	126
22162.98566	11281.9977	-157.33	40.81	40.81	81.62	2313	126
2602.885662	11682.0977	-65.3302	42.44	42.44	84.87	1028	126
40200.68566	11886.3977	-72.3302	53.69	53.69	107.39	1010	126
19026.78566	11993.1977	246.67	42.55	42.55	85.11	1770	126
24863.98566	11872.6977	-311.33	67.64	67.64	135.27	1335	126
31963.28566	12868.0977	-48.3302	39.00	39.00	78.00	1267	126
15096.58566	13095.2977	-184.33	16.53	16.53	33.06	8014	126
24195.68566	13286.7977	27.6698	21.10	21.10	42.20	5235	126
19504.58566	13542.6977	-223.33	15.73	15.73	31.46	9314	126
37500.68566	14265.0977	-210.33	33.65	33.65	67.31	1682	126
17418.88566	14382.0977	228.67	24.92	24.92	49.83	3587	126
17557.88566	15165.9977	-34.3302	42.37	42.37	84.73	1428	126
27472.88566	15698.5977	-253.33	21.41	21.41	42.81	3470	126
14060.58566	15828.2977	-170.33	40.46	40.46	80.92	1825	126
16559.08566	16176.4977	-231.33	82.35	82.35	164.71	1038	126
6741.985662	16539.1977	58.6698	51.50	51.50	103.01	1211	126
11095.18566	17988.0977	-98.3302	16.39	16.39	32.78	5141	126
12726.08566	19303.9977	194.67	19.69	19.69	39.38	2796	126
16963.68566	19908.2977	-196.33	24.23	24.23	48.47	3426	126
19441.48566	21130.9977	189.67	25.55	25.55	51.10	3203	126
2392.785662	21875.1977	-178.33	47.95	47.95	95.90	1043	126
15525.98566	22731.3977	-106.33	35.91	35.91	71.83	1907	126
27244.28566	23970.4977	57.6698	19.57	19.57	39.14	5080	126
17080.98566	25661.0977	-124.33	24.85	24.85	49.69	3691	126
15624.98566	26135.7977	-96.3302	15.85	15.85	31.70	9844	126
31973.88566	26217.2977	1.66981	35.23	35.23	70.46	2141	126
38372.18566	26308.5977	179.67	26.78	26.78	53.55	1802	126
18752.38566	26620.1977	-158.33	32.17	32.17	64.34	2671	126
26460.18566	27920.5977	229.67	22.02	22.02	44.04	4473	126
36446.78566	28019.9977	12.6698	25.13	25.13	50.26	3368	126
30991.38566	28462.4977	259.67	44.84	44.84	89.68	1389	126
20255.98566	28824.4977	243.67	70.84	70.84	141.68	1135	126
28127.08566	29644.6977	-212.33	62.74	62.74	125.47	1132	126
7788.685662	29682.6977	221.67	23.74	23.74	47.48	2648	126
33352.28566	30230.7977	-59.3302	28.87	28.87	57.74	1909	126
22556.58566	30438.6977	-347.33	30.26	30.26	60.52	3838	126
20461.08566	32270.9977	8.66981	48.80	48.80	97.59	1192	126
23777.58566	32212.0977	-367.33	52.82	52.82	105.65	1852	126
4345.785662	32669.8977	-250.33	52.54	52.54	105.08	1146	126
14096.58566	35352.0977	-61.3302	38.76	38.76	77.53	1708	126
8732.485662	36009.6977	-277.33	49.38	49.38	98.77	1535	126
3881.085662	36211.9977	-254.33	35.91	35.91	71.83	1852	126
23375.88566	36295.3977	-317.33	14.04	14.04	28.07	11526	126
17100.78566	36779.2977	156.67	27.77	27.77	55.53	1547	126
25420.88566	36789.7977	-195.33	15.54	15.54	31.09	6532	126
11248.98566	37026.6977	-40.3302	37.09	37.09	74.18	2385	126
23289.88566	38059.8977	108.67	22.07	22.07	44.13	2000	126
10295.38566	38340.5977	79.6698	29.41	29.41	58.83	1456	126
14803.58566	38269.8977	-396.33	72.02	72.02	144.03	1074	126
11241.78566	38789.2977	78.6698	36.29	36.29	72.58	1562	126
24393.18566	38713.3977	-134.33	30.10	30.10	60.19	1746	126
1376.185662	39059.5977	-124.33	51.39	51.39	102.77	1012	126
21297.90322	289.0698083	-298.445	18.98	18.98	37.96	3347	134
33130.50322	319.9698083	366.555	23.06	23.06	46.11	3877	134
20505.20322	1166.069808	93.555	37.35	37.35	74.70	1269	134
30371.50322	2019.569808	-21.445	22.82	22.82	45.64	2886	134
20079.40322	2555.769808	-265.445	15.38	15.38	30.76	5863	134
22988.70322	3664.069808	81.555	37.87	37.87	75.74	1278	134
25153.40322	4147.969808	284.555	45.48	45.48	90.95	1335	134
22398.90322	7280.769808	4.55496	8.76	8.76	17.52	18952	134
20781.20322	7963.869808	9.55496	26.26	26.26	52.52	3268	134
19909.20322	9426.669808	-229.445	20.51	20.51	41.02	6671	134
26116.90322	9701.369808	-42.445	16.46	16.46	32.92	4775	134
8220.90322	10924.56981	192.555	45.22	45.22	90.43	1089	134
37493.20322	10950.86981	51.555	23.50	23.50	47.01	2654	134
18437.70322	11452.66981	256.555	28.61	28.61	57.23	3118	134
12964.40322	11885.76981	-164.445	48.54	48.54	97.07	1333	134
12506.40322	12262.96981	-332.445	21.36	21.36	42.72	6539	134
17005.80322	12510.86981	217.555	22.89	22.89	45.78	3159	134
19090.60322	12768.66981	78.555	23.43	23.43	46.86	2479	134
15956.90322	14114.76981	55.555	19.88	19.88	39.75	3240	134
29261.10322	14412.56981	-10.445	38.25	38.25	76.49	1441	134
9758.40322	15536.36981	-178.445	29.93	29.93	59.86	2076	134
22082.40322	15646.56981	-301.445	34.19	34.19	68.39	2705	134
14847.30322	16188.96981	181.555	19.36	19.36	38.72	4896	134
32156.20322	16971.16981	379.555	36.15	36.15	72.30	2210	134
21082.10322	17076.46981	330.555	32.76	32.76	65.52	2595	134
9201.50322	17120.66981	-385.445	59.72	59.72	119.45	1870	134
22425.40322	17454.16981	-392.445	43.26	43.26	86.52	2628	134
30438.00322	17559.36981	261.555	88.78	88.78	177.57	1088	134
34460.10322	17962.26981	-388.445	30.31	30.31	60.62	2856	134
41135.00322	18480.06981	-181.445	21.60	21.60	43.19	5792	134
13499.80322	19347.76981	-287.445	19.33	19.33	38.67	4524	134
23240.90322	19254.86981	-231.445	23.97	23.97	47.95	4060	134
6950.90322	19301.66981	185.555	43.66	43.66	87.32	1124	134
17351.20322	19474.66981	314.555	39.78	39.78	79.55	3153	134
26570.70322	19503.86981	-18.445	50.47	50.47	100.94	1100	134
13333.30322	20161.56981	266.555	24.02	24.02	48.04	3293	134
26335.70322	20187.96981	-188.445	20.30	20.30	40.60	3472	134
2959.10322	20445.36981	170.555	33.25	33.25	66.51	1370	134
29684.30322	21071.86981	-45.445	47.67	47.67	95.33	1004	134
12832.00322	21129.66981	342.555	24.70	24.70	49.41	4166	134
30187.00322	21967.56981	4.55496	36.93	36.93	73.85	1398	134
8904.00322	22416.36981	-125.445	46.70	46.70	93.40	1296	134
20928.10322	22656.06981	-126.445	37.16	37.16	74.32	1979	134
27816.20322	23065.36981	-190.445	29.93	29.93	59.86	2183	134
29180.70322	23900.46981	191.555	49.38	49.38	98.77	1184	134
11169.00322	23974.06981	-72.445	17.87	17.87	35.75	3576	134
5165.40322	24547.06981	-392.445	26.71	26.71	53.41	3212	134
17293.10322	25033.26981	-124.445	21.17	21.17	42.34	5258	134
31764.00322	26204.96981	-117.445	32.29	32.29	64.57	2754	134
36345.00322	26036.86981	156.555	23.41	23.41	46.82	2469	134
32770.00322	26984.96981	213.555	44.37	44.37	88.74	1505	134
38540.30322	27396.56981	363.555	50.77	50.77	101.55	1465	134
13345.40322	28179.26981	91.555	13.99	13.99	27.98	7663	134
5861.30322	29035.26981	-260.445	51.06	51.06	102.11	1108	134
32769.80322	29579.16981	14.555	30.10	30.10	60.19	1881	134
35248.80322	29534.16981	-52.445	18.82	18.82	37.63	5621	134
18746.40322	30404.76981	90.555	12.51	12.51	25.01	10833	134
30896.90322	30966.36981	22.555	24.77	24.77	49.55	2833	134
11018.20322	31858.76981	-273.445	19.59	19.59	39.19	7926	134
12237.80322	32801.76981	-214.445	37.09	37.09	74.18	1643	134
5932.30322	32828.46981	-271.445	71.95	71.95	143.89	1075	134
12914.70322	34014.66981	103.555	41.42	41.42	82.85	1056	134
15072.90322	34448.36981	-235.445	56.54	56.54	113.09	1154	134
25327.00322	34692.96981	-62.445	22.51	22.51	45.03	3046	134
27063.30322	35275.76981	-59.445	38.20	38.20	76.40	1410	134
18370.70322	35526.56981	-117.445	38.36	38.36	76.73	1308	134
19591.60322	36840.96981	-113.445	26.54	26.54	53.08	2356	134
6118.70322	37805.26981	-277.445	25.91	25.91	51.81	2559	134
23272.30322	38126.56981	73.555	33.79	33.79	67.59	1228	134
6204.70322	38438.96981	-142.445	19.31	19.31	38.62	4576	134
23722.62078	727.8419215	-118.56	27.34	27.34	54.68	1661	142
23463.72078	1725.241922	-221.56	59.68	59.68	119.35	1041	142
19241.82078	1817.641922	-49.5599	33.42	33.42	66.83	1629	142
32915.82078	3838.741922	20.4401	39.89	39.89	79.79	1278	142
31117.72078	4165.041922	-290.56	33.65	33.65	67.31	2594	142
25097.02078	4166.641922	8.44011	25.43	25.43	50.87	2020	142
17946.22078	4757.441922	-278.56	45.36	45.36	90.71	1003	142
25569.42078	4861.441922	-169.56	13.28	13.28	26.56	8889	142
25106.22078	5260.741922	148.44	39.00	39.00	78.00	1282	142
24651.52078	7338.241922	356.44	12.67	12.67	25.34	12537	142
30894.62078	7446.541922	-342.56	27.95	27.95	55.91	4112	142
19067.92078	8912.141922	20.4401	31.72	31.72	63.44	2057	142
17455.02078	9047.341922	-206.56	26.56	26.56	53.13	3244	142
16790.12078	9338.541922	9.44011	11.99	11.99	23.97	9507	142
37475.72078	9590.641922	-199.56	50.66	50.66	101.31	1325	142
23531.12078	9845.541922	-167.56	30.12	30.12	60.24	2355	142
32607.12078	10446.24192	374.44	53.91	53.91	107.81	1661	142
23056.12078	11183.24192	66.4401	24.47	24.47	48.94	3955	142
18010.92078	12075.04192	118.44	17.71	17.71	35.42	5193	142
25827.32078	12739.54192	-185.56	25.43	25.43	50.87	4013	142
10724.12078	12880.94192	342.44	57.01	57.01	114.03	1404	142
26926.22078	14160.24192	-335.56	60.26	60.26	120.53	1687	142
18494.12078	14366.04192	149.44	37.16	37.16	74.32	1542	142
20825.92078	14517.84192	-138.56	52.09	52.09	104.19	1177	142
35790.32078	15762.74192	-157.56	35.54	35.54	71.07	2316	142
28361.52078	17697.34192	219.44	41.92	41.92	83.84	1542	142
17892.72078	18104.64192	-221.56	51.60	51.60	103.20	1529	142
27283.02078	19300.64192	-142.56	32.78	32.78	65.56	2999	142
9613.320778	19821.34192	-130.56	35.00	35.00	69.99	1825	142
32727.62078	20076.04192	226.44	56.07	56.07	112.15	1028	142
10866.72078	20589.14192	-65.5599	22.14	22.14	44.27	2357	142
22925.62078	20717.64192	-90.5599	46.61	46.61	93.21	1184	142
12839.42078	21095.64192	237.44	24.87	24.87	49.74	2985	142
22265.32078	22054.24192	-11.5599	56.47	56.47	112.95	1004	142
31371.02078	22319.84192	239.44	35.80	35.80	71.59	1779	142
12317.72078	22799.14192	-384.56	38.43	38.43	76.87	3526	142
14597.82078	24054.24192	179.44	11.09	11.09	22.18	15908	142
17238.02078	25084.74192	-216.56	18.51	18.51	37.02	9390	142
28656.12078	25302.74192	-133.56	44.79	44.79	89.58	1262	142
32076.42078	26213.94192	-72.5599	42.08	42.08	84.17	1344	142
16174.22078	26750.84192	53.4401	35.87	35.87	71.73	1732	142
32859.32078	30133.74192	-311.56	23.17	23.17	46.35	5707	142
23722.32078	30754.54192	-187.56	56.03	56.03	112.05	1421	142
13861.42078	33426.14192	-50.5599	58.40	58.40	116.81	1529	142
12429.82078	38522.74192	-4.55989	38.98	38.98	77.95	1007	142
25609.03834	1211.514035	-66.6747	27.15	27.15	54.31	2329	150
16461.03834	1436.414035	-209.675	41.54	41.54	83.08	1798	150
34468.73834	1514.414035	-148.675	42.77	42.77	85.53	1480	150
40130.53834	1557.814035	-161.675	47.45	47.45	94.91	1270	150
30484.63834	2019.514035	254.325	21.97	21.97	43.94	4769	150
23458.83834	3625.814035	197.325	38.65	38.65	77.29	1254	150
24588.73834	5862.314035	162.325	35.65	35.65	71.31	1568	150
23397.33834	8026.814035	-340.675	43.28	43.28	86.57	2768	150
18238.33834	8550.314035	-101.675	15.43	15.43	30.85	6571	150
12637.93834	8757.714035	-278.675	33.42	33.42	66.83	1714	150
13162.63834	11230.11403	-221.675	17.76	17.76	35.51	5824	150
9817.538336	11103.21403	-186.675	33.11	33.11	66.22	2104	150
13777.43834	11133.01403	-253.675	38.36	38.36	76.73	1731	150
32409.23834	11467.31403	186.325	33.02	33.02	66.03	2457	150
12700.73834	12206.81403	-78.6747	45.00	45.00	90.01	1173	150
34362.93834	12024.51403	-323.675	68.55	68.55	137.11	1244	150
23244.43834	13223.71403	-254.675	30.69	30.69	61.37	3503	150
29186.73834	14448.51403	-138.675	38.67	38.67	77.34	2034	150
18224.63834	14398.91403	109.325	27.27	27.27	54.54	2088	150
18959.43834	16013.91403	-207.675	15.12	15.12	30.24	9013	150
11350.33834	18251.41403	-31.6747	45.03	45.03	90.06	1132	150
40074.83834	18704.01403	24.3253	23.10	23.10	46.21	2111	150
41089.23834	18573.21403	-44.6747	24.00	24.00	47.99	3416	150
23512.13834	18852.51403	-7.67474	58.10	58.10	116.20	1556	150
34577.83834	18932.51403	-27.6747	26.96	26.96	53.93	3269	150
13637.93834	19011.81403	201.325	7.18	7.18	14.37	21342	150
32677.43834	19486.81403	-271.675	36.08	36.08	72.16	2346	150
21502.13834	19982.01403	-175.675	48.07	48.07	96.13	1401	150
29025.33834	22709.81403	-35.6747	15.40	15.40	30.80	7271	150
21002.13834	23858.81403	-42.6747	13.31	13.31	26.61	9783	150
31620.53834	24084.41403	338.325	15.99	15.99	31.98	8419	150
19502.53834	24389.31403	-95.6747	36.36	36.36	72.72	2269	150
16938.23834	24667.41403	-119.675	69.76	69.76	139.51	1256	150
12549.43834	24894.81403	121.325	18.89	18.89	37.77	3515	150
18984.13834	25881.61403	-375.675	25.83	25.83	51.67	7102	150
37618.83834	25979.51403	-313.675	39.00	39.00	78.00	1907	150
24364.33834	25990.31403	-106.675	18.86	18.86	37.73	8231	150
30477.93834	26311.61403	-218.675	75.81	75.81	151.61	1337	150
35819.33834	26478.21403	-89.6747	40.62	40.62	81.25	1084	150
18927.63834	28717.81403	214.325	32.73	32.73	65.47	2140	150
17102.93834	30132.61403	-383.675	24.21	24.21	48.42	8654	150
30011.83834	30459.41403	-376.675	24.37	24.37	48.75	9996	150
9827.338336	31535.51403	-263.675	28.73	28.73	57.46	2310	150
29197.83834	31454.71403	-166.675	43.10	43.10	86.19	1424	150
13145.13834	31551.71403	-85.6747	33.96	33.96	67.92	2371	150
12209.63834	32899.71403	-177.675	24.54	24.54	49.08	2417	150
21992.53834	33116.01403	-22.6747	22.51	22.51	45.03	2768	150
16345.63834	34381.01403	-136.675	43.12	43.12	86.24	1270	150
16118.03834	35667.11403	325.325	42.74	42.74	85.49	1763	150
7619.538336	36919.61403	-300.675	32.62	32.62	65.23	2190	150
9531.038336	38164.81403	-270.675	29.63	29.63	59.25	3541	150
20926.13834	38283.51403	288.325	47.05	47.05	94.11	1135	150
21888.23834	39544.91403	3.32526	35.00	35.00	69.99	1057	150
39214.35589	1331.486148	21.2104	41.68	41.68	83.37	1060	158
24996.55589	2217.686148	-100.79	16.96	16.96	33.91	5232	158
34533.45589	2305.686148	-281.79	67.71	67.71	135.41	1182	158
36901.15589	2577.986148	10.2104	24.73	24.73	49.45	3331	158
33719.75589	4009.886148	-6.78959	42.88	42.88	85.77	1205	158
36487.65589	4404.786148	-190.79	56.17	56.17	112.33	1106	158
30957.85589	7451.086148	102.21	34.64	34.64	69.28	1823	158
39881.35589	7440.886148	236.21	35.70	35.70	71.40	1572	158
18805.65589	7738.886148	-199.79	16.63	16.63	33.25	7528	158
7036.555894	8334.286148	-364.79	71.69	71.69	143.37	1058	158
21250.85589	9909.786148	-27.7896	34.88	34.88	69.76	1685	158
27506.15589	12228.18615	219.21	49.74	49.74	99.48	1325	158
13596.85589	12862.08615	-256.79	24.66	24.66	49.31	3845	158
32547.45589	12892.08615	-200.79	49.17	49.17	98.34	1212	158
20764.85589	12917.58615	-207.79	11.19	11.19	22.37	14717	158
19490.75589	13251.18615	-151.79	47.48	47.48	94.95	1676	158
36490.05589	13352.98615	-136.79	48.63	48.63	97.26	1227	158
10473.15589	13502.78615	-199.79	8.50	8.50	17.00	15744	158
11884.85589	13460.58615	-75.7896	44.34	44.34	88.69	1308	158
18649.95589	13565.78615	32.2104	22.23	22.23	44.46	4507	158
12750.65589	13889.98615	-193.79	26.21	26.21	52.42	2660	158
21799.65589	13757.58615	-10.7896	25.29	25.29	50.59	2409	158
34845.25589	13840.38615	154.21	26.45	26.45	52.89	2254	158
39578.15589	14168.48615	-127.79	40.79	40.79	81.58	1486	158
40803.25589	14307.98615	-366.79	69.45	69.45	138.90	1391	158
13071.05589	14676.28615	-223.79	6.19	6.19	12.39	29240	158
7602.155894	16330.08615	-180.79	41.09	41.09	82.19	1571	158
16008.85589	16823.28615	138.21	29.34	29.34	58.69	2188	158
15632.45589	17377.48615	-304.79	18.65	18.65	37.30	7618	158
32409.75589	17868.38615	-237.79	43.07	43.07	86.15	1548	158
12488.95589	18441.58615	25.2104	22.68	22.68	45.36	3079	158
25137.35589	19356.58615	150.21	48.37	48.37	96.74	1151	158
16011.35589	19857.88615	-76.7896	19.95	19.95	39.89	6045	158
26387.15589	20209.38615	-229.79	18.16	18.16	36.31	4368	158
32794.95589	20071.08615	-93.7896	13.31	13.31	26.61	10030	158
16759.75589	20752.58615	-8.78959	17.31	17.31	34.62	5610	158
35961.15589	20572.88615	178.21	35.33	35.33	70.65	2005	158
19725.05589	21115.68615	-80.7896	28.19	28.19	56.38	3662	158
30334.25589	21085.18615	-131.79	46.72	46.72	93.45	1185	158
29568.25589	21376.88615	-223.79	37.70	37.70	75.41	2089	158
40939.25589	21774.08615	-281.79	20.39	20.39	40.79	4513	158
15545.25589	22065.88615	-220.79	31.91	31.91	63.82	3222	158
18765.35589	22133.18615	-118.79	54.68	54.68	109.37	1283	158
16851.15589	23142.28615	33.2104	52.12	52.12	104.23	1654	158
29037.05589	22725.18615	-11.7896	32.92	32.92	65.85	2275	158
24056.05589	23266.48615	-153.79	14.95	14.95	29.91	7256	158
31551.65589	23370.78615	171.21	43.38	43.38	86.76	1243	158
20055.85589	23610.08615	-167.79	26.68	26.68	53.36	3744	158
31889.75589	25234.18615	154.21	23.64	23.64	47.29	3042	158
11988.65589	26153.28615	373.21	33.39	33.39	66.79	2612	158
25230.95589	26682.88615	126.21	46.82	46.82	93.63	1160	158
12354.45589	28078.68615	240.21	14.15	14.15	28.31	9780	158
18555.15589	28132.68615	-82.7896	37.37	37.37	74.75	1797	158
30934.15589	28567.78615	146.21	34.12	34.12	68.25	1599	158
12348.85589	28943.48615	-396.79	25.15	25.15	50.30	4195	158
14995.25589	29134.08615	243.21	38.43	38.43	76.87	1732	158
22330.15589	29473.08615	-126.79	42.46	42.46	84.92	2502	158
28800.15589	30365.78615	6.21041	41.50	41.50	82.99	1510	158
19913.45589	31576.98615	-9.78959	46.44	46.44	92.88	1066	158
30976.95589	31754.88615	-232.79	53.58	53.58	107.15	1601	158
15120.25589	33258.68615	162.21	29.15	29.15	58.31	1661	158
16349.95589	35318.88615	-184.79	28.71	28.71	57.41	2753	158
10999.25589	39420.58615	-22.7896	21.50	21.50	43.00	3680	158
30131.07345	581.8582611	-310.904	19.38	19.38	38.76	4769	166
13781.27345	1433.458261	349.096	70.30	70.30	140.59	1243	166
34247.27345	1478.158261	236.096	39.38	39.38	78.75	1285	166
28999.37345	2170.858261	-220.904	31.09	31.09	62.17	2830	166
25083.87345	2126.358261	158.096	28.19	28.19	56.38	1965	166
34368.57345	4170.058261	20.0956	50.99	50.99	101.97	1177	166
12716.67345	4482.058261	-206.904	29.98	29.98	59.96	1908	166
38913.87345	6862.758261	147.096	29.25	29.25	58.50	1616	166
21297.37345	7101.858261	-259.904	35.49	35.49	70.98	2013	166
20402.17345	8872.358261	325.096	15.12	15.12	30.24	12395	166
3113.773452	9854.758261	-139.904	46.51	46.51	93.02	1454	166
23285.47345	11115.45826	139.096	34.19	34.19	68.39	1454	166
17527.57345	11384.85826	245.096	14.81	14.81	29.63	8345	166
37294.77345	11536.95826	20.0956	39.19	39.19	78.37	1240	166
39214.97345	12299.85826	-197.904	35.49	35.49	70.98	1655	166
40771.57345	12666.35826	166.096	27.46	27.46	54.92	2304	166
28193.07345	13344.55826	-97.9044	40.62	40.62	81.25	1805	166
18363.37345	13574.35826	106.096	37.04	37.04	74.09	1945	166
14842.47345	13815.45826	-183.904	29.96	29.96	59.91	2515	166
35600.67345	13892.75826	152.096	40.34	40.34	80.68	1093	166
16081.77345	16708.45826	347.096	17.31	17.31	34.62	7501	166
21214.47345	17053.25826	284.096	10.81	10.81	21.62	12288	166
19639.77345	18317.85826	223.096	28.52	28.52	57.04	2814	166
4890.873452	19701.95826	-179.904	49.31	49.31	98.63	1034	166
10338.57345	19904.75826	-393.904	49.74	49.74	99.48	2486	166
18516.77345	19807.45826	-176.904	24.68	24.68	49.36	5361	166
24958.17345	20276.85826	-45.9044	37.26	37.26	74.51	1646	166
16144.97345	21211.65826	-48.9044	56.97	56.97	113.93	1303	166
14114.87345	21571.85826	-99.9044	36.86	36.86	73.71	1994	166
31369.17345	22236.05826	281.096	40.72	40.72	81.44	2494	166
29601.67345	22882.45826	-144.904	47.99	47.99	95.99	1314	166
13598.47345	23156.25826	112.096	13.38	13.38	26.75	6754	166
9701.873452	23797.55826	-313.904	22.66	22.66	45.31	3931	166
18822.67345	25181.85826	-322.904	36.15	36.15	72.30	3333	166
19375.27345	25563.85826	40.0956	46.89	46.89	93.78	1310	166
13115.37345	26374.05826	-25.9044	49.95	49.95	99.90	1403	166
20981.07345	26711.85826	-90.9044	46.25	46.25	92.50	1764	166
28109.17345	27046.25826	-250.904	51.60	51.60	103.20	1184	166
22341.37345	28204.05826	-240.904	23.95	23.95	47.90	4006	166
4399.073452	29439.45826	-378.904	41.24	41.24	82.47	1770	166
8798.473452	29330.85826	-188.904	31.58	31.58	63.16	2047	166
19416.27345	29664.45826	-5.90444	31.49	31.49	62.97	2140	166
34021.97345	29606.95826	168.096	25.98	25.98	51.95	3483	166
15804.37345	30314.75826	-13.9044	24.70	24.70	49.41	3233	166
15952.57345	32298.75826	-35.9044	24.30	24.30	48.61	2977	166
11636.27345	33623.45826	-332.904	43.26	43.26	86.52	1702	166
11374.27345	34307.05826	83.0956	18.42	18.42	36.83	4115	166
8227.373452	37392.45826	-258.904	9.99	9.99	19.97	18619	166
21048.57345	38092.65826	143.096	33.42	33.42	66.83	2048	166
12296.17345	38796.85826	-268.904	27.39	27.39	54.78	2178	166
20640.57345	38426.75826	-49.9044	25.72	25.72	51.43	2719	166
12420.49101	3703.330374	-171.019	36.46	36.46	72.91	1533	174
27756.09101	4163.030374	-318.019	23.46	23.46	46.91	4686	174
31442.79101	4212.930374	360.981	45.78	45.78	91.56	1724	174
23639.29101	4968.030374	-97.0193	26.92	26.92	53.84	1852	174
24368.89101	6126.730374	-295.019	24.96	24.96	49.93	3574	174
41395.19101	7357.830374	-4.01928	33.63	33.63	67.26	1227	174
18165.49101	8870.730374	-155.019	24.42	24.42	48.84	3130	174
25209.39101	9048.430374	-11.0193	23.81	23.81	47.62	2884	174
20833.19101	9483.330374	245.981	39.78	39.78	79.55	2256	174
37993.49101	10732.33037	-350.019	61.54	61.54	123.07	1348	174
24242.79101	12115.93037	-14.0193	17.95	17.95	35.89	5318	174
39072.29101	12194.63037	334.981	47.57	47.57	95.14	2628	174
15106.09101	12944.13037	-362.019	22.30	22.30	44.60	4301	174
4103.19101	14135.93037	-304.019	44.51	44.51	89.02	1365	174
29047.49101	14436.43037	80.9807	40.88	40.88	81.77	1315	174
15781.69101	15012.93037	-152.019	25.83	25.83	51.67	3446	174
9317.29101	17224.33037	15.9807	35.11	35.11	70.23	1741	174
28441.09101	18209.93037	249.981	29.46	29.46	58.92	2243	174
13807.79101	19129.03037	205.981	52.40	52.40	104.80	1302	174
12008.09101	19773.73037	212.981	20.58	20.58	41.17	6354	174
21062.99101	20021.33037	-123.019	21.27	21.27	42.53	4374	174
35337.49101	19876.13037	-174.019	39.68	39.68	79.36	2104	174
12968.09101	22095.73037	4.98072	34.90	34.90	69.80	2810	174
13835.29101	22283.43037	-123.019	55.18	55.18	110.36	1367	174
6916.49101	22435.33037	-68.0193	40.36	40.36	80.73	1544	174
30297.69101	22499.73037	22.9807	35.91	35.91	71.83	1706	174
20115.39101	23794.03037	-151.019	25.79	25.79	51.57	4985	174
40419.89101	23575.93037	-258.019	59.44	59.44	118.88	1266	174
25549.89101	25372.23037	-167.019	54.31	54.31	108.61	1270	174
15684.09101	26983.03037	-7.01928	15.83	15.83	31.65	6650	174
11675.89101	28118.73037	-9.01928	19.85	19.85	39.71	3370	174
27492.49101	28513.33037	-162.019	37.99	37.99	75.97	1349	174
28964.29101	29026.23037	-297.019	43.87	43.87	87.75	1764	174
34189.99101	29554.53037	10.9807	20.06	20.06	40.13	3038	174
32867.39101	30238.73037	-91.0193	22.61	22.61	45.22	3002	174
20237.79101	30640.83037	-304.019	39.99	39.99	79.98	2641	174
30524.79101	31197.03037	-252.019	38.67	38.67	77.34	2276	174
11105.49101	31647.63037	-362.019	33.18	33.18	66.36	2939	174
5504.19101	32227.73037	-103.019	42.96	42.96	85.91	1578	174
30550.49101	32912.23037	-4.01928	36.93	36.93	73.85	1901	174
17908.09101	33043.13037	-226.019	61.89	61.89	123.78	1245	174
26697.99101	33280.13037	273.981	42.98	42.98	85.96	2064	174
28199.79101	34277.63037	173.981	33.51	33.51	67.02	1838	174
21946.29101	34694.13037	114.981	32.66	32.66	65.33	1913	174
21944.19101	35434.63037	-35.0193	38.10	38.10	76.21	2043	174
10278.79101	36237.53037	-59.0193	21.03	21.03	42.06	4209	174
20767.69101	36692.63037	-378.019	36.62	36.62	73.24	2262	174
35875.80857	500.1024875	-159.134	21.20	21.20	42.39	4616	182
19063.60857	1134.302488	-284.134	33.98	33.98	67.97	2252	182
20086.80857	2804.802488	-168.134	48.51	48.51	97.03	1019	182
21463.90857	3057.002488	210.866	30.69	30.69	61.37	1674	182
27644.00857	4491.802488	-175.134	13.92	13.92	27.84	8216	182
21184.50857	6491.802488	-62.1341	19.38	19.38	38.76	5206	182
40278.40857	7327.802488	-268.134	47.34	47.34	94.67	1513	182
19086.40857	9046.802488	329.866	17.31	17.31	34.62	7767	182
28411.00857	9094.902488	-192.134	42.41	42.41	84.83	1288	182
32400.50857	9563.302488	355.866	36.57	36.57	73.15	1963	182
37663.00857	9620.002488	-191.134	34.45	34.45	68.91	1788	182
15597.00857	10125.20249	-276.134	53.69	53.69	107.39	2262	182
19349.70857	10823.70249	224.866	49.90	49.90	99.80	1602	182
15464.00857	11719.10249	175.866	17.54	17.54	35.09	5599	182
33217.10857	11837.80249	236.866	48.68	48.68	97.36	1016	182
4056.708568	12133.60249	-206.134	38.98	38.98	77.95	1276	182
16013.70857	12187.70249	81.8659	7.42	7.42	14.84	16465	182
11284.40857	12227.60249	-340.134	28.68	28.68	57.37	4045	182
17820.00857	12725.50249	-245.134	12.15	12.15	24.30	10116	182
11871.80857	13502.90249	42.8659	35.35	35.35	70.70	1354	182
15786.60857	15310.00249	-52.1341	7.87	7.87	15.73	17569	182
38768.40857	16021.90249	210.866	37.75	37.75	75.50	1213	182
26767.20857	16185.90249	296.866	37.07	37.07	74.14	2657	182
27050.90857	16765.90249	98.8659	34.74	34.74	69.47	1616	182
16176.40857	19157.30249	87.8659	24.68	24.68	49.36	2934	182
36890.40857	19212.50249	29.8659	41.57	41.57	83.13	1282	182
39801.70857	20943.90249	-168.134	23.08	23.08	46.16	3818	182
29798.00857	21329.20249	375.866	46.11	46.11	92.22	1907	182
29078.60857	22192.40249	-165.134	57.91	57.91	115.82	1074	182
13345.10857	22411.60249	-5.13413	16.72	16.72	33.44	7321	182
8796.408568	22875.80249	-314.134	31.63	31.63	63.26	3020	182
15624.70857	23246.00249	-321.134	19.95	19.95	39.89	7815	182
9499.908568	24382.10249	-163.134	42.41	42.41	84.83	1618	182
13937.70857	25887.90249	210.866	71.29	71.29	142.57	1551	182
29256.00857	25762.60249	58.8659	19.17	19.17	38.34	4454	182
25238.30857	26725.60249	-208.134	34.71	34.71	69.43	2113	182
22304.10857	28181.30249	-142.134	40.62	40.62	81.25	1970	182
10359.50857	28402.10249	205.866	40.22	40.22	80.45	1288	182
19254.70857	28616.50249	-286.134	58.00	58.00	116.01	1636	182
4281.708568	29839.70249	202.866	31.56	31.56	63.11	1486	182
11617.70857	30249.80249	188.866	37.61	37.61	75.22	1387	182
26045.70857	30308.60249	-272.134	21.64	21.64	43.28	4015	182
23603.10857	31562.90249	-73.1341	64.22	64.22	128.44	1074	182
27936.80857	32196.60249	305.866	27.06	27.06	54.12	5095	182
4694.708568	32786.20249	-258.134	45.48	45.48	90.95	1297	182
11427.30857	35162.10249	89.8659	35.14	35.14	70.27	1484	182
18385.70857	35420.30249	-145.134	52.52	52.52	105.03	1078	182
16315.80857	35503.20249	-273.134	30.78	30.78	61.56	2288	182
3684.108568	36951.30249	-71.1341	32.08	32.08	64.15	3008	182
14412.80857	38201.20249	-167.134	33.86	33.86	67.73	2122	182
32814.42613	243.2746007	368.751	16.08	16.08	32.17	8778	190
34807.62613	783.4746007	119.751	59.30	59.30	118.60	1135	190
26050.52613	1102.274601	245.751	24.19	24.19	48.37	2277	190
36575.42613	1010.974601	7.75102	33.86	33.86	67.73	1319	190
32183.62613	1758.574601	-356.249	30.31	30.31	60.62	4046	190
24681.72613	2272.574601	343.751	13.19	13.19	26.38	13863	190
37014.72613	2545.674601	276.751	40.72	40.72	81.44	1387	190
22464.22613	3507.774601	268.751	10.13	10.13	20.25	10951	190
27375.92613	4547.974601	-318.249	48.58	48.58	97.17	1800	190
22944.72613	6507.174601	106.751	32.22	32.22	64.43	1822	190
31882.32613	8742.874601	-321.249	57.93	57.93	115.87	1364	190
24696.02613	10566.0746	377.751	21.93	21.93	43.85	7767	190
7807.426126	11562.0746	-61.249	57.51	57.51	115.02	1051	190
40664.32613	12789.3746	-38.249	40.03	40.03	80.07	1597	190
19778.52613	13066.2746	61.751	46.68	46.68	93.35	1108	190
19997.32613	13887.1746	-124.249	53.65	53.65	107.29	1127	190
13045.72613	14704.1746	-205.249	9.70	9.70	19.41	10767	190
16231.12613	15001.9746	-285.249	32.31	32.31	64.62	2820	190
22669.02613	15370.4746	-154.249	64.69	64.69	129.38	1253	190
15378.02613	15887.2746	281.751	25.55	25.55	51.10	3297	190
32391.72613	16553.3746	-323.249	74.77	74.77	149.54	1193	190
34461.62613	17645.6746	-137.249	29.58	29.58	59.16	1586	190
30406.22613	18462.2746	-350.249	42.55	42.55	85.11	2022	190
38393.62613	18337.0746	183.751	32.33	32.33	64.67	1847	190
28663.82613	19081.2746	-171.249	46.28	46.28	92.55	1654	190
13788.42613	19727.2746	207.751	39.45	39.45	78.89	1452	190
11411.82613	20229.0746	182.751	11.78	11.78	23.55	11913	190
21872.42613	20419.8746	-284.249	32.81	32.81	65.61	3796	190
19305.62613	21129.5746	-99.249	36.86	36.86	73.71	1734	190
18148.62613	21198.8746	109.751	46.18	46.18	92.36	1242	190
18102.92613	23014.8746	-297.249	46.13	46.13	92.27	2167	190
14621.02613	24057.5746	346.751	8.88	8.88	17.76	19409	190
12514.42613	24251.4746	-184.249	29.15	29.15	58.31	2581	190
20778.62613	25011.4746	98.751	34.97	34.97	69.94	1500	190
11096.92613	25380.0746	-40.249	20.21	20.21	40.41	4589	190
13395.92613	27617.5746	5.75102	15.54	15.54	31.09	7065	190
15638.02613	27738.9746	-146.249	11.75	11.75	23.50	13208	190
8442.026126	28119.5746	1.75102	38.27	38.27	76.54	1385	190
36144.52613	29014.8746	-92.249	25.74	25.74	51.48	2183	190
11231.32613	30767.4746	-242.249	20.37	20.37	40.74	4530	190
11941.72613	30848.2746	72.751	36.48	36.48	72.96	1090	190
17163.82613	30910.6746	211.751	33.56	33.56	67.12	2882	190
33548.12613	31131.5746	-220.249	56.07	56.07	112.15	1141	190
23640.22613	32498.4746	-347.249	72.84	72.84	145.68	1343	190
28896.22613	33580.4746	-247.249	30.36	30.36	60.71	3025	190
26153.32613	34769.9746	-90.249	49.88	49.88	99.76	1136	190
24116.42613	36141.5746	204.751	33.54	33.54	67.07	1748	190
24612.42613	36832.9746	-385.249	33.84	33.84	67.68	2364	190
3752.826126	36843.8746	-362.249	34.05	34.05	68.11	2245	190
14474.12613	38223.0746	328.751	45.05	45.05	90.10	1426	190
26114.94368	1000.646714	69.6362	34.34	34.34	68.67	1428	198
30197.24368	1850.946714	255.636	20.70	20.70	41.40	4752	198
37431.54368	1778.546714	-61.3638	43.10	43.10	86.19	2029	198
35281.74368	3241.446714	286.636	55.81	55.81	111.63	1085	198
23997.54368	3303.246714	95.6362	46.44	46.44	92.88	1018	198
33801.74368	3835.646714	346.636	21.76	21.76	43.52	4648	198
26780.04368	4206.946714	-69.3638	32.38	32.38	64.76	1616	198
26819.14368	5076.246714	-125.364	28.07	28.07	56.14	1890	198
25899.44368	5733.946714	-320.364	28.02	28.02	56.05	3082	198
18731.44368	7918.546714	93.6362	18.49	18.49	36.97	5317	198
33710.34368	8062.246714	-24.3638	37.96	37.96	75.93	1893	198
17431.94368	9142.946714	-151.364	14.32	14.32	28.64	9873	198
37927.54368	10373.24671	387.636	49.81	49.81	99.62	1390	198
20799.74368	10649.04671	62.6362	37.75	37.75	75.50	1733	198
29432.14368	10742.94671	-219.364	40.41	40.41	80.82	1382	198
13845.14368	10987.74671	-325.364	19.95	19.95	39.89	3690	198
24880.24368	12120.24671	-111.364	55.48	55.48	110.97	1146	198
6472.543684	13458.64671	-197.364	42.91	42.91	85.82	1191	198
36972.74368	14023.14671	51.6362	51.24	51.24	102.49	1389	198
16464.44368	15941.14671	316.636	10.31	10.31	20.63	16061	198
18679.94368	16018.24671	96.6362	22.14	22.14	44.27	4355	198
33649.94368	16131.94671	-313.364	42.96	42.96	85.91	1836	198
23088.74368	16166.24671	-93.3638	26.52	26.52	53.03	2836	198
32349.54368	16488.64671	-244.364	58.92	58.92	117.84	1146	198
16075.54368	16691.74671	-52.3638	20.18	20.18	40.36	4852	198
32337.64368	16761.94671	-382.364	24.56	24.56	49.13	4904	198
16056.44368	17375.24671	76.6362	38.81	38.81	77.62	1783	198
40664.24368	17327.74671	-377.364	48.04	48.04	96.08	1893	198
13172.84368	17700.54671	-217.364	30.83	30.83	61.65	2250	198
25723.54368	17889.84671	197.636	29.91	29.91	59.82	2555	198
12106.64368	18276.34671	-65.3638	36.48	36.48	72.96	1975	198
22634.94368	18564.34671	230.636	49.03	49.03	98.06	1253	198
25933.34368	19041.14671	-137.364	25.22	25.22	50.44	2385	198
13684.74368	19718.54671	-164.364	37.28	37.28	74.56	1963	198
16703.74368	20609.54671	75.6362	50.66	50.66	101.31	1189	198
17622.04368	20966.14671	-23.3638	26.33	26.33	52.66	2352	198
25584.94368	21026.64671	376.636	70.60	70.60	141.21	1022	198
21564.84368	21479.34671	152.636	31.82	31.82	63.63	2336	198
13463.24368	21915.64671	-176.364	22.70	22.70	45.40	4259	198
11136.54368	23695.74671	-265.364	16.65	16.65	33.30	9148	198
13300.34368	25871.54671	-63.3638	25.36	25.36	50.73	2130	198
36362.84368	26093.94671	-60.3638	35.54	35.54	71.07	1097	198
13008.34368	26555.14671	98.6362	39.75	39.75	79.50	1372	198
16119.24368	26806.74671	253.636	23.97	23.97	47.95	4938	198
25118.64368	26941.24671	146.636	25.46	25.46	50.92	3336	198
12573.04368	27385.54671	55.6362	42.70	42.70	85.39	1058	198
27269.94368	27480.94671	31.6362	21.03	21.03	42.06	3954	198
40748.44368	27351.74671	364.636	53.39	53.39	106.78	1272	198
25073.54368	27508.34671	-104.364	44.32	44.32	88.64	1455	198
19197.44368	27696.24671	175.636	22.63	22.63	45.26	2505	198
36641.74368	27956.94671	37.6362	22.11	22.11	44.23	2566	198
7426.743684	29333.64671	381.636	54.94	54.94	109.88	1591	198
11925.24368	29499.34671	-45.3638	27.98	27.98	55.95	1846	198
8898.643684	29489.24671	-283.364	27.11	27.11	54.21	2640	198
22401.24368	29483.44671	-17.3638	30.03	30.03	60.05	3041	198
29228.74368	31470.34671	-99.3638	37.04	37.04	74.09	2749	198
21588.34368	31957.74671	-15.3638	17.33	17.33	34.67	4936	198
25400.64368	32270.34671	-149.364	43.19	43.19	86.38	1299	198
16679.94368	32258.94671	-74.3638	23.34	23.34	46.68	4505	198
31952.04368	32271.34671	-248.364	43.05	43.05	86.10	2589	198
29345.84368	32733.84671	-10.3638	41.87	41.87	83.74	1493	198
8665.743684	34638.04671	-159.364	24.82	24.82	49.64	2796	198
27200.54368	35128.94671	195.636	28.42	28.42	56.85	2106	198
24967.24368	36107.84671	-63.3638	32.05	32.05	64.10	2409	198
21527.74368	36841.84671	-244.364	60.71	60.71	121.42	1135	198
4596.643684	37264.54671	-135.364	56.68	56.68	113.37	1051	198
10823.84368	37190.94671	-153.364	31.67	31.67	63.35	1756	198
18255.04368	37700.34671	-200.364	33.91	33.91	67.82	1845	198
21757.54368	38244.84671	-34.3638	22.25	22.25	44.51	3372	198
26249.34368	38519.44671	-298.364	42.53	42.53	85.06	1698	198
11799.74368	40026.24671	-317.364	65.09	65.09	130.18	1077	198
18979.66124	1206.718827	-393.479	48.72	48.72	97.45	1765	206
37791.06124	2575.518827	121.521	32.43	32.43	64.86	1944	206
22436.96124	3472.718827	-55.4787	25.08	25.08	50.16	1818	206
29192.16124	5673.418827	-265.479	44.04	44.04	88.08	1801	206
24314.96124	6142.818827	-380.479	20.25	20.25	40.51	7027	206
40693.76124	6969.918827	-218.479	55.88	55.88	111.77	1250	206
32711.36124	7283.918827	303.521	34.22	34.22	68.44	1870	206
28637.56124	8422.618827	-129.479	30.66	30.66	61.32	1892	206
18257.96124	8759.718827	-87.4787	9.09	9.09	18.18	14181	206
17426.46124	9081.718827	-229.479	13.05	13.05	26.09	8998	206
19112.06124	8902.318827	-70.4787	23.97	23.97	47.95	3720	206
38353.66124	9344.418827	273.521	31.39	31.39	62.78	1843	206
40724.56124	9706.618827	-165.479	18.11	18.11	36.22	3868	206
29198.36124	10270.01883	-28.4787	57.09	57.09	114.17	1114	206
16931.06124	11084.11883	197.521	32.69	32.69	65.37	1687	206
15033.16124	11355.61883	-60.4787	37.82	37.82	75.64	1424	206
13998.86124	12066.31883	-176.479	37.54	37.54	75.08	1577	206
18264.76124	12531.01883	357.521	37.14	37.14	74.28	3493	206
24859.36124	14676.51883	-102.479	37.42	37.42	74.84	1333	206
21088.96124	15179.81883	-223.479	41.14	41.14	82.28	1583	206
15147.56124	15681.01883	-146.479	42.39	42.39	84.78	1536	206
18060.46124	17032.01883	-381.479	24.14	24.14	48.28	8120	206
37086.86124	17351.41883	-250.479	61.32	61.32	122.65	1027	206
13294.06124	17840.51883	34.5213	15.64	15.64	31.27	5921	206
8442.761242	17866.81883	-288.479	41.64	41.64	83.27	1700	206
15521.76124	18300.91883	57.5213	60.22	60.22	120.43	1086	206
28533.56124	18287.91883	-34.4787	29.51	29.51	59.02	1997	206
30433.66124	18250.51883	301.521	34.83	34.83	69.66	1966	206
18396.56124	19175.21883	-240.479	73.41	73.41	146.81	1006	206
33682.66124	19698.21883	274.521	53.62	53.62	107.25	1204	206
23488.26124	19873.61883	365.521	70.74	70.74	141.49	1155	206
16811.16124	20757.41883	-78.4787	19.31	19.31	38.62	6263	206
8789.261242	23173.71883	-365.479	34.57	34.57	69.14	3072	206
11738.46124	23522.51883	-109.479	44.46	44.46	88.92	1230	206
22253.86124	23741.71883	102.521	43.07	43.07	86.15	1267	206
11151.16124	23814.21883	69.5213	6.62	6.62	13.24	20582	206
16939.16124	24429.11883	-66.4787	36.64	36.64	73.29	1490	206
30154.86124	24423.81883	-286.479	28.28	28.28	56.57	3794	206
18035.86124	25266.01883	-146.479	24.94	24.94	49.88	4293	206
11042.16124	25561.51883	-172.479	21.08	21.08	42.15	2869	206
18874.56124	26452.21883	292.521	31.63	31.63	63.26	2561	206
39208.46124	26394.91883	-354.479	73.92	73.92	147.85	1012	206
11753.06124	27450.51883	-188.479	43.57	43.57	87.14	1660	206
14437.56124	27898.01883	-162.479	55.32	55.32	110.64	1275	206
33766.16124	28140.41883	58.5213	29.77	29.77	59.53	1539	206
23166.16124	29383.91883	-196.479	23.08	23.08	46.16	4690	206
18836.26124	29611.41883	309.521	36.15	36.15	72.30	2376	206
29412.76124	30381.21883	9.52132	33.89	33.89	67.78	1717	206
15343.86124	30645.01883	236.521	30.94	30.94	61.89	3042	206
27711.66124	30503.21883	264.521	41.35	41.35	82.71	1575	206
13213.76124	30715.81883	130.521	20.79	20.79	41.59	2141	206
11151.16124	31395.01883	-288.479	35.14	35.14	70.27	2288	206
5470.361242	32305.91883	-169.479	28.52	28.52	57.04	2294	206
19279.86124	32626.81883	-90.4787	24.56	24.56	49.13	3633	206
9462.961242	34360.71883	-296.479	43.85	43.85	87.70	1687	206
15978.36124	34297.31883	91.5213	30.71	30.71	61.42	2311	206
24758.66124	34795.21883	303.521	48.80	48.80	97.59	1366	206
12456.76124	34910.71883	-386.479	25.81	25.81	51.62	5202	206
22448.26124	35481.41883	-63.4787	46.72	46.72	93.45	1238	206
9638.361242	35919.41883	-244.479	33.96	33.96	67.92	1990	206
6228.161242	36636.41883	-223.479	18.79	18.79	37.59	4173	206
8303.361242	37382.11883	-193.479	28.97	28.97	57.93	2548	206
15333.56124	37326.41883	380.521	34.81	34.81	69.61	3055	206
18139.46124	37662.31883	-190.479	22.89	22.89	45.78	3992	206
2262.461242	38004.91883	388.521	65.07	65.07	130.14	1018	206
15478.96124	38337.91883	-224.479	38.17	38.17	76.35	1448	206
21752.16124	38188.21883	-204.479	22.77	22.77	45.55	3443	206
23323.16124	38537.01883	133.521	40.79	40.79	81.58	1634	206
5601.461242	39057.61883	-204.479	38.62	38.62	77.24	1218	206
35722.2788	781.0909403	-293.594	40.25	40.25	80.49	1906	214
25691.7788	1075.49094	38.4065	35.91	35.91	71.83	1570	214
35647.7788	1076.49094	-136.594	13.92	13.92	27.84	6661	214
40991.6788	2368.69094	-350.594	31.04	31.04	62.08	2741	214
23952.4788	4794.39094	373.406	10.41	10.41	20.82	19932	214
34906.5788	4732.79094	-115.594	47.38	47.38	94.77	1148	214
29359.4788	4888.09094	236.406	44.63	44.63	89.25	2372	214
37555.5788	5546.29094	51.4065	19.38	19.38	38.76	5473	214
23218.0788	5984.89094	-202.594	17.00	17.00	34.01	5976	214
35945.8788	6519.69094	-23.5935	47.64	47.64	95.28	1013	214
33414.9788	6898.09094	-129.594	47.03	47.03	94.06	1050	214
22562.1788	7620.79094	-264.594	23.74	23.74	47.48	3568	214
27064.7788	9054.59094	-138.594	44.74	44.74	89.49	1408	214
16000.3788	9779.39094	-105.594	43.78	43.78	87.56	1382	214
10041.8788	10517.79094	-220.594	38.57	38.57	77.15	1397	214
40328.0788	11357.09094	174.406	30.36	30.36	60.71	1716	214
37463.0788	12213.09094	-103.594	32.85	32.85	65.70	2154	214
19625.9788	13764.19094	-77.5935	11.45	11.45	22.89	12380	214
21821.2788	13782.59094	-209.594	21.97	21.97	43.94	4203	214
16954.0788	14015.69094	-77.5935	76.49	76.49	152.98	1006	214
28108.9788	14289.79094	-134.594	42.25	42.25	84.50	1482	214
40169.5788	14624.19094	118.406	37.77	37.77	75.55	1078	214
15689.0788	15378.79094	-9.59353	11.87	11.87	23.74	9958	214
16887.5788	15760.79094	90.4065	17.00	17.00	34.01	4734	214
13654.7788	16174.49094	-164.594	28.19	28.19	56.38	2628	214
16052.2788	16731.09094	25.4065	13.68	13.68	27.37	5762	214
13306.8788	16886.19094	-135.594	18.56	18.56	37.11	4886	214
21187.2788	17060.29094	22.4065	18.75	18.75	37.49	2532	214
13756.5788	18200.09094	-197.594	17.90	17.90	35.80	6388	214
11471.2788	18997.79094	-191.594	13.07	13.07	26.14	8014	214
17207.7788	19287.69094	-8.59353	42.67	42.67	85.35	1555	214
23249.5788	19239.29094	-271.594	30.97	30.97	61.94	2359	214
27219.9788	19310.29094	-112.594	20.82	20.82	41.64	3276	214
13991.8788	20817.29094	-158.594	24.80	24.80	49.60	3210	214
40678.1788	21167.79094	-100.594	37.19	37.19	74.37	1288	214
17767.7788	21668.89094	246.406	47.69	47.69	95.38	1566	214
34875.4788	21684.19094	13.4065	40.72	40.72	81.44	1104	214
11604.0788	22594.29094	340.406	33.84	33.84	67.68	2821	214
30193.3788	22458.99094	-343.594	48.37	48.37	96.74	1585	214
38737.3788	22808.89094	-120.594	47.92	47.92	95.85	1088	214
13623.4788	23120.29094	161.406	7.84	7.84	15.68	17659	214
38394.2788	24719.09094	-301.594	33.02	33.02	66.03	2254	214
15190.9788	25208.69094	-168.594	40.22	40.22	80.45	2443	214
21833.9788	25010.19094	47.4065	31.02	31.02	62.03	2172	214
25509.1788	25051.89094	342.406	67.59	67.59	135.18	1070	214
15651.4788	25999.79094	-11.5935	28.57	28.57	57.13	3920	214
16795.7788	27308.19094	142.406	50.94	50.94	101.88	1105	214
23280.3788	27986.69094	-128.594	33.46	33.46	66.93	3118	214
13371.8788	28306.79094	131.406	16.08	16.08	32.17	4647	214
23501.9788	28471.39094	-150.594	37.73	37.73	75.45	1881	214
12772.5788	28875.99094	366.406	49.83	49.83	99.66	1818	214
33646.5788	29168.89094	-328.594	38.22	38.22	76.44	2397	214
8671.9788	30276.99094	-356.594	41.12	41.12	82.24	2252	214
35328.2788	30482.49094	-233.594	36.60	36.60	73.19	2552	214
13158.0788	30707.49094	257.406	34.92	34.92	69.85	1682	214
24576.6788	30974.89094	207.406	41.42	41.42	82.85	1385	214
7057.1788	31547.89094	-218.594	36.41	36.41	72.82	2811	214
15117.5788	31423.69094	184.406	30.47	30.47	60.95	2217	214
28616.8788	31796.19094	67.4065	39.16	39.16	78.33	1239	214
20252.1788	33912.69094	115.406	39.54	39.54	79.08	1239	214
15970.1788	34234.69094	-122.594	48.89	48.89	97.78	1340	214
28164.8788	34197.29094	-170.594	13.21	13.21	26.42	9834	214
23738.2788	34700.99094	-60.5935	40.65	40.65	81.29	1189	214
16345.2788	35774.69094	-18.5935	37.92	37.92	75.83	1061	214
20798.8788	35835.39094	348.406	47.19	47.19	94.39	1361	214
3744.4788	36884.89094	-251.594	32.95	32.95	65.89	1970	214
24646.0788	37971.69094	-222.594	43.07	43.07	86.15	1170	214
7071.4788	40007.09094	-47.5935	18.82	18.82	37.63	3253	214
33842.39636	572.4630535	-385.708	23.81	23.81	47.62	7207	222
25525.09636	1276.563054	-16.7084	22.33	22.33	44.65	2478	222
23374.49636	2410.463054	-223.708	14.32	14.32	28.64	9004	222
24076.59636	3409.163054	114.292	35.28	35.28	70.56	1331	222
32935.09636	3563.363054	-208.708	21.38	21.38	42.77	2642	222
27384.29636	3506.663054	-245.708	29.04	29.04	58.07	2836	222
16603.39636	3713.363054	-239.708	31.67	31.67	63.35	1963	222
39459.89636	4277.363054	134.292	30.10	30.10	60.19	2563	222
34241.09636	5456.763054	-253.708	47.41	47.41	94.81	1470	222
37684.89636	5378.063054	231.292	46.42	46.42	92.83	1605	222
30903.69636	5748.863054	-213.708	35.07	35.07	70.13	1596	222
24553.59636	6038.963054	252.292	37.70	37.70	75.41	1986	222
41380.29636	7575.563054	-43.7084	30.03	30.03	60.05	1461	222
12683.59636	8546.463054	-259.708	34.67	34.67	69.33	1174	222
40199.29636	8888.563054	-160.708	52.82	52.82	105.65	1263	222
19418.09636	9612.263054	-187.708	24.23	24.23	48.47	2814	222
38375.09636	10144.46305	-327.708	39.59	39.59	79.18	1855	222
24524.69636	10599.96305	-123.708	21.31	21.31	42.63	3190	222
19065.79636	10742.56305	31.2916	10.90	10.90	21.81	10686	222
23561.59636	11026.46305	-128.708	35.25	35.25	70.51	1470	222
12936.09636	11250.26305	-228.708	27.13	27.13	54.26	3014	222
20078.79636	11327.46305	214.292	18.70	18.70	37.40	5216	222
26036.59636	11416.76305	-259.708	13.42	13.42	26.85	9749	222
21568.69636	11725.06305	-229.708	44.63	44.63	89.25	1334	222
40175.89636	11705.26305	-300.708	79.43	79.43	158.87	1070	222
17755.89636	12836.86305	-259.708	12.48	12.48	24.96	11314	222
10196.39636	13007.76305	-208.708	21.36	21.36	42.72	4692	222
13697.49636	12902.06305	-186.708	10.15	10.15	20.30	9863	222
15137.89636	13100.86305	-164.708	32.57	32.57	65.14	2312	222
36152.89636	13973.96305	137.292	51.53	51.53	103.05	1066	222
29299.09636	14406.76305	-112.708	41.90	41.90	83.79	1150	222
21171.39636	15425.86305	-187.708	33.11	33.11	66.22	2301	222
32337.39636	16495.36305	-189.708	40.58	40.58	81.15	1649	222
16080.29636	16627.56305	26.2916	9.54	9.54	19.08	13157	222
19110.19636	16489.66305	-175.708	12.58	12.58	25.15	7837	222
13316.99636	16808.46305	-91.7084	15.64	15.64	31.27	4599	222
26324.19636	16958.96305	370.292	65.16	65.16	130.33	1197	222
32408.29636	16727.06305	-358.708	31.67	31.67	63.35	3672	222
12772.29636	18730.96305	-257.708	19.29	19.29	38.57	5817	222
32782.49636	18773.76305	-255.708	48.18	48.18	96.37	1395	222
20939.09636	20055.86305	-162.708	31.75	31.75	63.49	1881	222
40710.49636	20176.66305	-9.70838	34.64	34.64	69.28	1337	222
14017.39636	20416.56305	-154.708	37.07	37.07	74.14	2165	222
26451.89636	20670.86305	-175.708	44.56	44.56	89.11	1400	222
17688.39636	21738.86305	297.292	14.18	14.18	28.35	11663	222
10192.69636	21967.26305	166.292	24.19	24.19	48.37	2980	222
17189.29636	21854.76305	272.292	40.22	40.22	80.45	2467	222
14592.19636	22164.86305	391.292	36.62	36.62	73.24	3168	222
6365.296358	22331.86305	-267.708	48.32	48.32	96.65	1579	222
39605.69636	22278.26305	-103.708	37.26	37.26	74.51	1225	222
28041.59636	22315.56305	7.29162	49.48	49.48	98.96	1276	222
18112.59636	22921.26305	-37.7084	25.27	25.27	50.54	2262	222
19437.39636	23304.86305	-151.708	34.45	34.45	68.91	1955	222
32415.79636	23256.36305	-46.7084	20.94	20.94	41.87	3411	222
15911.29636	25123.76305	-35.7084	13.21	13.21	26.42	8606	222
14613.49636	25809.56305	178.292	36.60	36.60	73.19	2575	222
22857.49636	25556.56305	-251.708	47.19	47.19	94.39	1597	222
39555.19636	25672.36305	-70.7084	47.57	47.57	95.14	1170	222
38195.99636	26478.16305	323.292	34.03	34.03	68.06	1779	222
35736.29636	27954.36305	332.292	29.48	29.48	58.97	2977	222
39281.79636	28592.36305	-117.708	44.20	44.20	88.41	1543	222
5727.096358	28888.96305	-174.708	42.34	42.34	84.69	1169	222
11441.69636	28770.86305	277.292	23.46	23.46	46.91	2464	222
22887.49636	29376.16305	385.292	30.33	30.33	60.66	3082	222
15134.39636	31140.46305	-387.708	30.21	30.21	60.43	3502	222
16634.79636	32124.76305	-58.7084	34.55	34.55	69.10	1713	222
31030.79636	32119.26305	-42.7084	33.23	33.23	66.46	1954	222
6192.996358	33677.46305	-322.708	49.48	49.48	98.96	1491	222
28047.09636	35006.36305	152.292	13.40	13.40	26.80	7018	222
27482.39636	35141.46305	-50.7084	47.31	47.31	94.62	1180	222
19590.89636	36952.26305	303.292	21.03	21.03	42.06	4067	222
26913.69636	37487.46305	-238.708	31.63	31.63	63.26	2000	222
24667.89636	37832.06305	-209.708	35.58	35.58	71.17	2510	222
24553.99636	38390.36305	-58.7084	28.28	28.28	56.57	1608	222
25643.11392	1168.935167	126.177	14.18	14.18	28.35	6676	230
9937.013916	1975.135167	-376.823	38.72	38.72	77.43	1684	230
25637.71392	3360.535167	-256.823	24.37	24.37	48.75	2828	230
27336.81392	5346.035167	-286.823	22.23	22.23	44.46	5769	230
38432.61392	5726.235167	-382.823	63.96	63.96	127.92	1993	230
24362.51392	5898.635167	-189.823	24.47	24.47	48.94	4142	230
23684.71392	6600.235167	343.177	25.62	25.62	51.24	4280	230
25314.31392	7219.335167	362.177	22.51	22.51	45.03	5327	230
27122.31392	7459.635167	82.1768	41.28	41.28	82.57	1058	230
22108.11392	8299.835167	393.177	53.27	53.27	106.54	1555	230
28738.11392	8346.235167	-62.8232	22.04	22.04	44.09	2489	230
20220.51392	8722.535167	219.177	30.87	30.87	61.75	2412	230
16935.51392	9069.635167	-92.8232	32.48	32.48	64.95	1823	230
25636.21392	9113.535167	72.1768	34.10	34.10	68.20	1483	230
20689.31392	9713.535167	-173.823	57.67	57.67	115.35	1287	230
25516.21392	10804.73517	-50.8232	15.47	15.47	30.94	4129	230
19255.91392	10895.23517	-107.823	12.65	12.65	25.29	8942	230
30558.51392	11787.13517	-287.823	31.13	31.13	62.27	2927	230
12962.71392	11617.93517	-179.823	44.20	44.20	88.41	1470	230
16550.11392	12199.53517	284.177	29.84	29.84	59.68	3610	230
26935.61392	14237.83517	-111.823	39.61	39.61	79.22	1612	230
20457.71392	15170.83517	-169.823	18.18	18.18	36.36	4709	230
17653.51392	15680.03517	-174.823	42.18	42.18	84.36	1489	230
14345.51392	16707.53517	15.1768	11.49	11.49	22.98	10362	230
18922.81392	16986.03517	-326.823	33.06	33.06	66.13	2926	230
40581.51392	16843.93517	35.1768	32.38	32.38	64.76	1444	230
23934.01392	17722.03517	132.177	17.95	17.95	35.89	4908	230
19639.91392	21155.73517	-71.8232	13.61	13.61	27.22	7332	230
37804.31392	21179.93517	308.177	51.76	51.76	103.53	1011	230
25917.31392	21571.93517	319.177	31.96	31.96	63.91	1681	230
16530.81392	22047.63517	186.177	20.75	20.75	41.50	4780	230
29038.51392	22651.73517	-84.8232	35.09	35.09	70.18	1802	230
35196.01392	23109.03517	-113.823	29.23	29.23	58.45	2339	230
9656.013916	24123.93517	-279.823	6.22	6.22	12.43	22863	230
22163.61392	25036.33517	186.177	34.38	34.38	68.77	1498	230
38390.01392	24725.03517	-329.823	64.24	64.24	128.49	1254	230
13969.31392	25009.73517	-259.823	63.80	63.80	127.59	1042	230
28879.01392	25331.23517	-190.823	38.65	38.65	77.29	1784	230
14441.61392	26043.83517	-192.823	56.45	56.45	112.90	1128	230
14392.11392	26663.23517	-171.823	35.89	35.89	71.78	1820	230
15610.61392	27641.73517	-266.823	25.10	25.10	50.21	3231	230
36711.81392	27796.43517	-210.823	26.49	26.49	52.99	2956	230
13367.01392	29113.83517	33.1768	14.39	14.39	28.78	6377	230
9957.213916	29705.13517	-282.823	30.47	30.47	60.95	2168	230
18849.51392	29580.53517	191.177	27.48	27.48	54.97	2434	230
7978.413916	29916.23517	-215.823	53.18	53.18	106.35	1112	230
20111.11392	30319.53517	-297.823	62.88	62.88	125.76	1462	230
5364.713916	30446.63517	-70.8232	37.14	37.14	74.28	1006	230
24690.21392	30947.33517	-25.8232	28.10	28.10	56.19	2067	230
28431.01392	31622.43517	-156.823	22.94	22.94	45.88	4419	230
24629.01392	32503.93517	79.1768	26.52	26.52	53.03	1694	230
28313.71392	33551.43517	-335.823	37.54	37.54	75.08	2329	230
23714.31392	37215.33517	-174.823	28.71	28.71	57.41	2310	230
26261.41392	38739.03517	-242.823	29.53	29.53	59.06	2189	230
26410.53147	365.8072799	-123.938	19.99	19.99	39.99	3884	238
22892.33147	1452.70728	-162.938	30.14	30.14	60.29	1675	238
30200.93147	1667.00728	-356.938	24.56	24.56	49.13	4548	238
31581.33147	2131.60728	-94.9381	38.95	38.95	77.90	1202	238
24576.93147	2306.40728	12.0619	13.92	13.92	27.84	6904	238
21942.03147	2805.90728	-45.9381	19.66	19.66	39.33	2542	238
30692.83147	5721.60728	118.062	29.20	29.20	58.40	2336	238
19950.43147	6990.10728	63.0619	43.87	43.87	87.75	1068	238
24018.53147	8555.20728	-71.9381	16.32	16.32	32.64	4736	238
18916.33147	8725.20728	-52.9381	42.77	42.77	85.53	1205	238
20316.43147	8794.40728	117.062	22.70	22.70	45.40	3696	238
28272.53147	9199.50728	319.062	44.56	44.56	89.11	1376	238
20185.83147	11322.80728	293.062	12.58	12.58	25.15	10470	238
15969.23147	12159.10728	339.062	34.31	34.31	68.62	2101	238
15942.43147	13618.70728	-257.938	13.33	13.33	26.66	9499	238
17338.13147	14276.70728	-174.938	21.43	21.43	42.86	3324	238
24414.53147	14339.50728	-167.938	43.54	43.54	87.09	1036	238
12997.63147	14681.50728	-173.938	33.91	33.91	67.82	1556	238
14204.83147	15816.70728	-9.93808	35.18	35.18	70.37	1385	238
9276.331474	16748.00728	-130.938	28.14	28.14	56.28	2122	238
13356.13147	16881.50728	180.062	25.58	25.58	51.15	2357	238
38261.43147	18437.90728	76.0619	32.22	32.22	64.43	1189	238
11442.53147	18700.90728	-236.938	33.58	33.58	67.16	1754	238
20934.03147	18867.80728	-327.938	31.25	31.25	62.50	3566	238
32964.03147	18865.20728	100.062	24.87	24.87	49.74	3492	238
40136.23147	19109.00728	-150.938	55.77	55.77	111.53	1094	238
27982.73147	19866.80728	181.062	47.88	47.88	95.75	1004	238
19638.93147	21099.50728	-17.9381	13.52	13.52	27.04	7314	238
37891.03147	21089.70728	-7.93808	30.33	30.33	60.66	1767	238
22165.33147	23749.80728	-394.938	27.60	27.60	55.20	3275	238
8074.231474	24335.50728	-179.938	32.55	32.55	65.09	1505	238
9703.731474	24123.80728	-347.938	22.42	22.42	44.84	4004	238
22448.33147	25274.10728	-170.938	38.57	38.57	77.15	1833	238
9324.631474	26633.00728	-57.9381	12.36	12.36	24.73	6575	238
30808.83147	26695.20728	-130.938	38.41	38.41	76.82	1507	238
19811.23147	27199.90728	-201.938	28.35	28.35	56.71	2069	238
15582.13147	27665.40728	-128.938	11.40	11.40	22.80	10465	238
26622.13147	27873.30728	266.062	34.34	34.34	68.67	2025	238
22387.43147	28092.00728	64.0619	29.60	29.60	59.20	1935	238
16265.33147	29566.20728	221.062	37.44	37.44	74.89	2157	238
21252.93147	29859.70728	53.0619	27.81	27.81	55.63	2184	238
24397.13147	30048.10728	-97.9381	23.57	23.57	47.15	2795	238
17334.63147	30891.30728	245.062	21.81	21.81	43.61	4718	238
29275.03147	31792.20728	27.0619	38.55	38.55	77.10	1249	238
23627.43147	33406.80728	-85.9381	37.61	37.61	75.22	1122	238
8474.331474	34870.80728	-313.938	22.04	22.04	44.09	5339	238
1941.231474	37795.50728	-135.938	36.06	36.06	72.11	2276	238
25493.34903	1297.779393	114.947	20.21	20.21	40.41	2447	246
21184.44903	2442.179393	-113.053	43.87	43.87	87.75	1121	246
21968.44903	2796.579393	-166.053	26.64	26.64	53.27	1593	246
37159.14903	3490.879393	-315.053	26.40	26.40	52.80	3523	246
31379.14903	4587.879393	352.947	51.83	51.83	103.67	1248	246
26472.24903	6440.579393	359.947	32.62	32.62	65.23	2087	246
28807.74903	6836.379393	349.947	41.07	41.07	82.14	1553	246
19040.64903	8742.579393	77.9471	29.04	29.04	58.07	1906	246
19509.64903	9928.479393	-355.053	15.02	15.02	30.05	8905	246
25996.14903	11817.27939	-158.053	33.72	33.72	67.45	2972	246
25863.24903	12905.27939	22.9471	67.00	67.00	134.00	1131	246
10228.34903	13228.37939	-370.053	34.69	34.69	69.38	2345	246
32956.84903	13257.57939	-72.0529	36.64	36.64	73.29	1642	246
14438.64903	13600.47939	-351.053	35.37	35.37	70.74	2210	246
14523.24903	14243.07939	-231.053	43.50	43.50	86.99	1633	246
16362.24903	14834.87939	-95.0529	17.40	17.40	34.81	4930	246
33816.04903	14820.97939	50.9471	12.88	12.88	25.76	6536	246
40778.44903	15657.37939	-15.0529	19.43	19.43	38.86	4614	246
28243.44903	15970.17939	-171.053	41.14	41.14	82.28	1978	246
20415.34903	17020.17939	318.947	20.35	20.35	40.69	5272	246
15630.34903	17311.77939	303.947	13.64	13.64	27.27	10245	246
21078.54903	18585.67939	-0.0529251	24.56	24.56	49.13	3272	246
13522.14903	19021.97939	-350.053	37.04	37.04	74.09	2149	246
25031.54903	19592.77939	228.947	21.90	21.90	43.80	2270	246
18311.54903	19624.37939	-169.053	33.30	33.30	66.60	2073	246
14136.94903	20815.27939	-231.053	17.19	17.19	34.38	7854	246
16722.44903	21003.57939	-190.053	16.16	16.16	32.31	7642	246
20463.44903	20931.07939	204.947	42.55	42.55	85.11	1193	246
9683.649032	22374.27939	-265.053	11.61	11.61	23.22	14697	246
7484.149032	22425.57939	-310.053	56.76	56.76	113.51	1192	246
40269.94903	22571.87939	-296.053	60.01	60.01	120.01	1096	246
21852.24903	23008.77939	112.947	41.59	41.59	83.18	1020	246
15660.24903	23540.07939	-150.053	45.29	45.29	90.57	1576	246
27191.34903	23869.87939	361.947	45.50	45.50	91.00	1561	246
15517.74903	24106.67939	-357.053	17.43	17.43	34.85	9488	246
14672.94903	25704.77939	-225.053	68.95	68.95	137.91	1010	246
7757.049032	27352.07939	-205.053	36.24	36.24	72.49	1986	246
21206.94903	29864.07939	-99.0529	30.66	30.66	61.32	1590	246
9935.149032	29826.77939	-252.053	18.68	18.68	37.35	5025	246
9378.049032	30542.57939	130.947	34.41	34.41	68.81	1407	246
27849.54903	31087.27939	-68.0529	49.34	49.34	98.67	1675	246
26875.54903	32817.77939	-238.053	28.10	28.10	56.19	3642	246
30548.84903	33125.87939	-181.053	18.79	18.79	37.59	6814	246
15190.34903	33190.57939	53.9471	15.75	15.75	31.51	4970	246
18404.64903	34856.07939	-227.053	19.85	19.85	39.71	4961	246
15052.34903	34853.27939	312.947	46.23	46.23	92.46	1105	246
14413.34903	35186.27939	-36.0529	24.04	24.04	48.09	3086	246
27292.54903	36495.77939	-101.053	16.56	16.56	33.11	6215	246
10777.34903	37057.87939	-340.053	36.48	36.48	72.96	2030	246
8319.649032	37094.17939	-139.053	36.83	36.83	73.66	1152	246
23702.94903	39164.97939	-76.0529	32.66	32.66	65.33	1025	246
9017.149032	40186.67939	-250.053	52.54	52.54	105.08	1298	246
37879.76659	2700.551506	-96.1678	20.72	20.72	41.45	2769	254
23995.76659	3399.651506	162.832	23.48	23.48	46.96	2339	254
24683.56659	3461.151506	-90.1678	13.97	13.97	27.93	3330	254
24964.66659	4165.251506	-140.168	48.23	48.23	96.46	1407	254
33756.86659	4136.951506	-77.1678	29.39	29.39	58.78	1818	254
35178.86659	5051.051506	144.832	23.95	23.95	47.90	3421	254
39206.36659	6514.151506	-151.168	47.64	47.64	95.28	1333	254
24147.96659	7043.751506	274.832	31.06	31.06	62.12	1715	254
32803.56659	7289.251506	311.832	18.96	18.96	37.92	4568	254
39800.96659	7413.751506	147.832	23.79	23.79	47.57	2532	254
17394.16659	9028.051506	-385.168	13.33	13.33	26.66	10590	254
40592.36659	9963.351506	-397.168	55.15	55.15	110.31	1546	254
38667.46659	11363.25151	-350.168	57.77	57.77	115.54	1185	254
17917.86659	12188.25151	163.832	23.08	23.08	46.16	2010	254
16781.16659	13018.35151	-236.168	21.38	21.38	42.77	5135	254
14540.36659	13421.45151	-308.168	43.50	43.50	86.99	1594	254
25082.16659	13637.35151	350.832	53.69	53.69	107.39	1188	254
15845.76659	13972.55151	307.832	27.04	27.04	54.07	2870	254
13965.36659	15117.35151	-178.168	37.56	37.56	75.12	1396	254
40779.66659	15637.65151	-55.1678	17.03	17.03	34.05	5165	254
12775.56659	16584.75151	-247.168	38.34	38.34	76.68	1987	254
13919.16659	17828.15151	395.832	16.93	16.93	33.86	5041	254
28344.36659	18103.25151	-293.168	37.44	37.44	74.89	2625	254
20761.86659	19351.45151	-120.168	10.34	10.34	20.68	10721	254
14843.06659	20006.65151	205.832	13.28	13.28	26.56	8275	254
12744.36659	21111.95151	364.832	17.83	17.83	35.65	6856	254
30392.96659	21109.55151	-134.168	39.56	39.56	79.13	1132	254
18691.66659	21291.05151	109.832	40.44	40.44	80.87	1096	254
10068.16659	21719.15151	-307.168	8.20	8.20	16.39	20937	254
31262.26659	22307.15151	-155.168	37.00	37.00	73.99	1225	254
29027.46659	22721.15151	-134.168	14.51	14.51	29.01	6605	254
27780.76659	23195.15151	-46.1678	37.09	37.09	74.18	1227	254
27252.16659	24011.05151	256.832	16.91	16.91	33.82	5680	254
13473.76659	25747.85151	-43.1678	41.78	41.78	83.56	1109	254
28965.36659	26095.45151	67.8322	34.27	34.27	68.53	1730	254
16912.36659	26934.75151	-184.168	30.85	30.85	61.70	1950	254
16836.26659	27146.85151	3.83223	28.94	28.94	57.89	1583	254
8702.96659	28721.05151	-78.1678	19.59	19.59	39.19	3213	254
19752.06659	28837.75151	-216.168	37.63	37.63	75.27	1532	254
8163.56659	29278.75151	-282.168	38.74	38.74	77.48	1744	254
20115.06659	30820.95151	-273.168	39.54	39.54	79.08	1630	254
29256.56659	31838.15151	-111.168	15.57	15.57	31.13	5719	254
9831.16659	32003.85151	-97.1678	20.98	20.98	41.97	2590	254
22770.76659	32724.55151	48.8322	17.03	17.03	34.05	3283	254
25994.46659	32797.85151	202.832	32.08	32.08	64.15	2272	254
8535.66659	33784.85151	-313.168	42.46	42.46	84.92	1238	254
24799.76659	33831.15151	-344.168	46.11	46.11	92.22	1677	254
11907.46659	34624.95151	-133.168	25.39	25.39	50.77	3769	254
7744.66659	34629.85151	50.8322	37.52	37.52	75.03	1695	254
22753.56659	34692.25151	55.8322	18.11	18.11	36.22	3030	254
24913.86659	36247.05151	-64.1678	16.41	16.41	32.83	5337	254
13085.16659	37903.15151	81.8322	29.72	29.72	59.44	1153	254
5482.56659	40295.05151	-197.168	26.92	26.92	53.84	2307	254
27486.68415	1137.923619	344.717	53.67	53.67	107.34	1348	262
36825.68415	2506.923619	-64.2826	36.67	36.67	73.33	1137	262
32825.48415	3251.723619	-14.2826	43.24	43.24	86.48	1119	262
38222.48415	5788.223619	-249.283	41.99	41.99	83.98	1511	262
28627.08415	6594.023619	-155.283	36.41	36.41	72.82	1256	262
28914.78415	9746.523619	-297.283	55.25	55.25	110.50	1047	262
33196.78415	11435.22362	282.717	28.90	28.90	57.79	1903	262
22224.58415	11462.82362	-5.28262	20.51	20.51	41.02	3399	262
23783.68415	11744.32362	45.7174	7.63	7.63	15.26	11934	262
31002.68415	11701.02362	-32.2826	39.63	39.63	79.27	1702	262
40526.58415	11587.02362	-93.2826	38.53	38.53	77.06	1036	262
15964.38415	12153.62362	215.717	11.00	11.00	22.00	8218	262
27488.98415	14889.12362	-31.2826	38.83	38.83	77.67	2354	262
11900.08415	15611.92362	-134.283	11.37	11.37	22.75	10203	262
20428.88415	15978.22362	-125.283	36.71	36.71	73.43	1647	262
18394.38415	18878.32362	-124.283	16.08	16.08	32.17	4774	262
24714.08415	18733.82362	290.717	55.25	55.25	110.50	1026	262
14612.98415	19065.22362	198.717	41.59	41.59	83.18	1311	262
12839.18415	21105.22362	107.717	27.04	27.04	54.07	1989	262
21769.58415	21285.72362	-24.2826	13.73	13.73	27.46	5806	262
23226.08415	21977.42362	-393.283	59.63	59.63	119.26	1141	262
30197.68415	22071.92362	-374.283	42.65	42.65	85.30	2459	262
26257.98415	22988.62362	111.717	31.20	31.20	62.41	1838	262
5457.784148	23959.72362	-399.283	55.32	55.32	110.64	1484	262
9722.784148	24085.92362	-208.283	13.35	13.35	26.71	7012	262
12742.58415	24332.02362	-247.283	24.82	24.82	49.64	4180	262
22094.48415	24971.72362	383.717	42.65	42.65	85.30	1942	262
36516.98415	26043.32362	259.717	26.56	26.56	53.13	2850	262
12522.48415	28401.82362	291.717	30.21	30.21	60.43	1976	262
6038.284148	28563.52362	179.717	32.24	32.24	64.48	2071	262
21243.68415	29027.22362	-227.283	40.41	40.41	80.82	1834	262
11077.88415	29492.82362	72.7174	36.55	36.55	73.10	1330	262
22947.48415	30383.92362	-289.283	47.48	47.48	94.95	1441	262
27781.68415	31240.72362	109.717	30.17	30.17	60.34	1254	262
37589.08415	31264.82362	-148.283	57.27	57.27	114.55	1174	262
9846.084148	31990.42362	-0.282623	29.20	29.20	58.40	1296	262
24558.58415	31978.32362	-79.2826	24.28	24.28	48.56	1795	262
27988.38415	32120.52362	253.717	24.54	24.54	49.08	3641	262
11697.38415	33238.52362	-122.283	22.54	22.54	45.07	3162	262
411.1841475	36330.82362	-335.283	52.12	52.12	104.23	1037	262
10837.68415	37039.42362	-222.283	35.82	35.82	71.64	1719	262
7014.684148	39951.82362	-339.283	19.71	19.71	39.42	6023	262
38265.30171	3986.595733	70.6025	31.86	31.86	63.73	2080	270
27354.60171	5095.595733	-335.397	38.10	38.10	76.21	2692	270
28850.10171	5241.995733	263.603	24.44	24.44	48.89	4040	270
25022.30171	5781.495733	27.6025	15.40	15.40	30.80	3785	270
33402.10171	6236.595733	20.6025	28.40	28.40	56.80	1283	270
25716.90171	9638.095733	233.603	32.64	32.64	65.28	1403	270
36279.00171	9662.295733	338.603	39.33	39.33	78.66	1233	270
24164.40171	11906.19573	-214.397	41.50	41.50	82.99	1479	270
26071.00171	11866.79573	-182.397	31.53	31.53	63.07	1937	270
17909.00171	12808.69573	-340.397	35.96	35.96	71.92	2555	270
40717.30171	12908.19573	-103.397	43.36	43.36	86.71	1171	270
16920.80171	13561.09573	-278.397	15.83	15.83	31.65	7579	270
21719.70171	13494.59573	-303.397	20.96	20.96	41.92	6045	270
11530.90171	14053.99573	-272.397	32.88	32.88	65.75	1729	270
30891.10171	14311.79573	237.603	38.32	38.32	76.63	1221	270
20115.90171	14192.19573	-230.397	30.80	30.80	61.61	2217	270
11499.90171	14638.29573	-358.397	19.62	19.62	39.23	4326	270
29222.30171	14896.79573	-117.397	28.97	28.97	57.93	1838	270
33921.90171	14906.59573	313.603	57.27	57.27	114.55	1017	270
14108.00171	15096.09573	-81.3975	19.81	19.81	39.61	2997	270
11141.60171	16179.49573	-343.397	37.89	37.89	75.78	2690	270
34421.50171	17044.69573	-238.397	46.61	46.61	93.21	1014	270
10426.50171	17242.19573	-273.397	38.39	38.39	76.77	1588	270
22368.60171	19394.79573	373.603	43.97	43.97	87.94	1785	270
8311.501705	20090.49573	-391.397	35.63	35.63	71.26	2205	270
12285.80171	21626.29573	393.603	26.12	26.12	52.23	3004	270
33216.00171	21612.49573	-123.397	31.56	31.56	63.11	1327	270
14459.60171	22134.29573	-290.397	20.14	20.14	40.27	7405	270
24846.80171	23456.79573	367.603	13.92	13.92	27.84	10921	270
33120.90171	24043.29573	-39.3975	45.62	45.62	91.23	1012	270
15592.30171	24189.39573	-69.3975	29.37	29.37	58.73	2148	270
14304.40171	24871.69573	-109.397	31.98	31.98	63.96	1407	270
12632.20171	24985.19573	-246.397	17.00	17.00	34.01	4694	270
16813.70171	26380.59573	-164.397	35.56	35.56	71.12	1480	270
5140.401705	28268.99573	329.603	53.46	53.46	106.92	1111	270
20245.70171	29440.79573	-54.3975	27.15	27.15	54.31	2064	270
6520.201705	30025.99573	-166.397	32.64	32.64	65.28	1291	270
9897.301705	30270.59573	-321.397	26.68	26.68	53.36	2736	270
15918.10171	31431.79573	26.6025	17.62	17.62	35.23	5580	270
21214.40171	31602.79573	-102.397	37.68	37.68	75.36	1381	270
5502.401705	32352.19573	9.60253	28.52	28.52	57.04	1439	270
24735.70171	33761.39573	-58.3975	55.88	55.88	111.77	1058	270
13837.70171	33970.19573	-388.397	27.65	27.65	55.30	2905	270
20783.60171	34296.89573	-339.397	23.57	23.57	47.15	3135	270
21672.50171	34937.39573	-43.3975	44.37	44.37	88.74	1116	270
14682.90171	38295.29573	-54.3975	38.32	38.32	76.63	1112	270
24327.00171	39395.59573	-384.397	68.18	68.18	136.35	1003	270
22956.41926	1425.167846	-98.5123	42.37	42.37	84.73	1031	278
28659.81926	3600.267846	-38.5123	34.41	34.41	68.81	1140	278
40817.31926	3767.767846	-69.5123	24.35	24.35	48.70	2916	278
25567.91926	4943.467846	-305.512	14.34	14.34	28.68	8082	278
35881.21926	5096.267846	363.488	46.56	46.56	93.12	1290	278
22265.41926	5598.667846	-37.5123	20.58	20.58	41.17	2308	278
27712.01926	5728.667846	-318.512	60.05	60.05	120.11	1153	278
22521.71926	7365.967846	192.488	36.41	36.41	72.82	1199	278
18973.91926	8738.467846	-271.512	21.85	21.85	43.71	3397	278
28611.01926	11868.26785	-255.512	44.86	44.86	89.73	1247	278
17263.21926	13730.36785	-264.512	25.60	25.60	51.20	2894	278
32203.31926	14903.76785	-326.512	57.58	57.58	115.16	1248	278
15744.11926	15411.86785	92.4877	10.93	10.93	21.85	6517	278
20487.71926	15965.36785	-207.512	25.98	25.98	51.95	2730	278
41252.11926	16207.76785	-63.5123	39.07	39.07	78.14	1513	278
[truncated: 81,841 more rows]
