# Supplementary material for: Super-resolution analysis of PACSIN2 and EHD2 at caveolae
Source: PLoS One. 2022 Jul 14;17(7):e0271003. doi: 10.1371/journal.pone.0271003 (PMC9282494; doi:10.1371/journal.pone.0271003)
Supplement: S1 Data — (ZIP) [file pone.0271003.s003.zip › 405Cav1polyCy3Cav17C8004driftCorr 3DdistanceR_561-647_174K_TS3D.3dlp]

17419.61843	10172.63366	-122	16.63	16.63	33.25	4268	6
23378.11843	10190.73366	-50	18.72	18.72	37.44	3508	6
11010.91843	10429.33366	98.9175	18.35	18.35	36.69	5085	6
31566.71843	11118.73366	-151	20.84	20.84	41.68	2882	6
30463.11843	11917.13366	-183	30.03	30.03	60.05	3189	6
23647.11843	12062.83366	-237	17.00	17.00	34.01	5835	6
11880.11843	13762.93366	245.31	9.30	9.30	18.60	8637	6
33397.91843	14128.03366	150.99	30.54	30.54	61.09	1927	6
34250.61843	14163.13366	-60	17.85	17.85	35.70	3957	6
12813.11843	14340.93366	-268	13.40	13.40	26.80	8084	6
15485.21843	15010.63366	339.63	25.93	25.93	51.86	3263	6
14062.31843	15284.33366	-112	20.54	20.54	41.07	2978	6
20345.01843	15922.53366	-126	31.56	31.56	63.11	1574	6
26199.01843	16118.33366	-370	26.89	26.89	53.79	3260	6
15388.21843	17837.63366	-204	7.28	7.28	14.55	17679	6
29973.11843	19877.43366	-154	18.02	18.02	36.03	6061	6
5301.818427	20580.33366	-114	16.51	16.51	33.02	5863	6
24070.01843	21339.33366	313.103	16.32	16.32	32.64	4970	6
31820.61843	22639.03366	165.727	40.58	40.58	81.15	1401	6
37869.01843	22889.83366	-319	54.68	54.68	109.37	1741	6
24773.51843	22814.83366	333.735	38.62	38.62	77.24	2184	6
17914.31843	26186.13366	-411	82.66	82.66	165.32	1276	6
16541.81843	27111.53366	33.09	43.78	43.78	87.56	1089	6
10776.01843	27249.83366	-341	21.24	21.24	42.48	5070	6
7899.918427	27645.13366	21.3	18.42	18.42	36.83	2537	6
10796.21843	27543.23366	-243	30.99	30.99	61.98	2723	6
25168.41843	28950.13366	131.34	35.23	35.23	70.46	1352	6
38529.71843	30479.33366	338.647	27.04	27.04	54.07	3174	6
22592.21843	30791.53366	-188	53.34	53.34	106.68	1309	6
11958.91843	31173.33366	-334	35.63	35.63	71.26	2165	6
32399.21843	32440.93366	0.6675	47.85	47.85	95.71	1032	6
8501.418427	33555.03366	-209	56.03	56.03	112.05	1313	6
15338.11843	34063.63366	-363	40.03	40.03	80.07	3998	6
18122.61843	36995.13366	-101	15.47	15.47	30.94	7822	6
24834.21843	38296.63366	-268	29.27	29.27	58.55	2678	6
28021.81843	38662.83366	-121	15.07	15.07	30.14	8976	6
18730.61843	40162.13366	2.6325	22.47	22.47	44.93	3466	6
7422.91918	8658.635381	193.238	39.75	39.75	79.50	1639	14
27672.11918	8717.035381	-73	38.01	38.01	76.02	1360	14
37643.31918	9762.635381	-39	12.55	12.55	25.10	10436	14
22817.11918	10240.13538	-376	40.39	40.39	80.78	2163	14
11304.71918	11192.83538	-49	9.61	9.61	19.22	7435	14
30392.51918	11821.43538	-72	40.62	40.62	81.25	1441	14
19889.01918	11919.03538	-212	14.84	14.84	29.67	4584	14
16650.01918	12775.63538	-22	34.19	34.19	68.39	1645	14
32972.11918	13045.33538	-180	6.74	6.74	13.47	22348	14
26787.31918	13805.43538	314.085	25.20	25.20	50.40	3006	14
22476.31918	14129.33538	-124	18.44	18.44	36.88	3101	14
34854.41918	14232.03538	-243	59.93	59.93	119.87	1145	14
18414.01918	14774.03538	23.265	21.69	21.69	43.38	2573	14
15025.01918	15439.53538	311.138	7.49	7.49	14.98	16887	14
19907.01918	17533.53538	67.4775	41.87	41.87	83.74	1171	14
12215.61918	18065.63538	48.81	17.17	17.17	34.34	3642	14
18111.71918	19591.03538	222.712	9.16	9.16	18.32	7129	14
25602.51918	19874.13538	-193	68.04	68.04	136.07	1052	14
37604.01918	20371.13538	71.4075	27.72	27.72	55.44	2070	14
17651.11918	22159.23538	-259	25.32	25.32	50.63	3205	14
13340.61918	22262.43538	-80	12.62	12.62	25.25	5673	14
25853.81918	23684.93538	-395	24.37	24.37	48.75	5314	14
28613.51918	23590.13538	29.16	15.02	15.02	30.05	4853	14
38417.41918	24109.73538	-258	19.64	19.64	39.28	7109	14
27448.21918	25218.83538	-64	34.92	34.92	69.85	1681	14
6206.71918	25836.43538	-220	33.23	33.23	66.46	1674	14
32909.61918	26211.03538	-167	18.35	18.35	36.69	4262	14
8860.31918	27049.13538	328.823	11.59	11.59	23.17	10781	14
10562.91918	27803.63538	247.275	11.99	11.99	23.97	14989	14
30761.71918	27708.13538	72.39	24.82	24.82	49.64	2661	14
32353.51918	27623.93538	-124	43.94	43.94	87.89	1175	14
34188.41918	28020.73538	142.148	34.31	34.31	68.62	1401	14
38097.61918	29309.53538	347.49	22.73	22.73	45.45	5197	14
5350.31918	29635.03538	72.39	17.31	17.31	34.62	6260	14
6075.61918	30095.13538	141.165	24.16	24.16	48.32	2244	14
17884.71918	30816.83538	-242	39.54	39.54	79.08	1930	14
6138.51918	31438.23538	-273	51.03	51.03	102.07	1269	14
29373.31918	31683.33538	-178	26.02	26.02	52.05	2775	14
28602.11918	31836.03538	-245	25.95	25.95	51.90	2620	14
20548.11918	31939.53538	276.75	7.72	7.72	15.45	27260	14
23817.41918	32212.03538	-279	30.17	30.17	60.34	2540	14
16201.11918	33758.03538	-6.21	52.54	52.54	105.08	1343	14
38576.21918	33714.93538	-253	27.06	27.06	54.12	2653	14
9695.01918	33878.23538	268.89	12.55	12.55	25.10	5812	14
34110.01918	35453.13538	-329	28.57	28.57	57.13	2855	14
24508.51918	37148.33538	142.148	23.86	23.86	47.71	2695	14
9405.71918	37284.53538	-317	20.77	20.77	41.54	5879	14
36402.11918	37160.23538	-72	16.93	16.93	33.86	2940	14
11442.21918	38793.83538	-31	23.69	23.69	47.38	5334	14
19407.21918	38979.03538	-217	18.44	18.44	36.88	4855	14
30679.81918	40265.23538	147.06	31.53	31.53	63.07	1293	14
16078.31918	40345.33538	-8.175	19.10	19.10	38.20	5511	14
37897.21993	8298.037105	-387	30.94	30.94	61.89	2893	22
31197.91993	8145.637105	189.307	40.29	40.29	80.59	1306	22
35249.41993	9806.737105	-129	39.40	39.40	78.80	1395	22
8856.819932	11184.73711	-19	11.23	11.23	22.47	5748	22
35393.61993	11269.23711	69.4425	33.89	33.89	67.78	1621	22
26503.41993	11381.33711	57.6525	13.12	13.12	26.23	6253	22
16275.21993	11646.83711	-29	5.35	5.35	10.69	14036	22
32366.31993	12122.43711	164.745	29.01	29.01	58.03	1943	22
26379.21993	12646.93711	84.18	40.36	40.36	80.73	1116	22
4617.119932	12544.83711	-173	18.35	18.35	36.69	3818	22
14449.11993	13096.93711	-46	28.05	28.05	56.10	1352	22
21498.71993	13185.23711	-23	15.19	15.19	30.38	6545	22
14451.71993	14350.73711	-46	20.09	20.09	40.18	1860	22
17454.81993	14931.23711	-131	15.97	15.97	31.93	2500	22
11830.71993	15773.83711	-167	27.06	27.06	54.12	3265	22
17009.51993	15890.43711	37.02	16.30	16.30	32.59	4727	22
27330.21993	16034.23711	89.0925	27.39	27.39	54.78	1417	22
26144.31993	16097.53711	-209	10.20	10.20	20.39	11367	22
5666.219932	16773.13711	-178	37.47	37.47	74.94	1402	22
19356.11993	17855.33711	160.815	18.09	18.09	36.17	3637	22
18285.31993	18222.33711	66.495	17.10	17.10	34.19	2919	22
31392.71993	18451.13711	-75	25.17	25.17	50.35	2709	22
29044.61993	18659.03711	57.6525	26.75	26.75	53.51	1348	22
26303.51993	19113.53711	-3.2625	29.56	29.56	59.11	1889	22
27632.51993	19299.73711	-60	12.22	12.22	24.44	11136	22
36259.21993	19555.43711	-63	16.58	16.58	33.16	3163	22
37430.81993	19731.13711	70.425	30.45	30.45	60.90	2013	22
33349.51993	20630.93711	229.59	49.53	49.53	99.05	1057	22
15762.71993	20751.23711	369.105	58.57	58.57	117.14	1497	22
25213.71993	20811.53711	-263	30.73	30.73	61.47	1971	22
25380.71993	21531.83711	366.158	43.19	43.19	86.38	1813	22
20592.61993	21985.63711	-303	40.77	40.77	81.53	1778	22
27129.01993	22409.43711	-154	31.86	31.86	63.73	2063	22
13347.21993	22405.03711	-299	17.29	17.29	34.57	5672	22
19239.51993	23320.93711	112.673	34.76	34.76	69.52	1881	22
10793.91993	27036.93711	-94	11.49	11.49	22.98	9000	22
19582.81993	27165.33711	-39	21.15	21.15	42.30	4054	22
9901.119932	27324.63711	-70	26.71	26.71	53.41	2370	22
13622.11993	27731.93711	-189	26.66	26.66	53.32	2291	22
33713.91993	29052.83711	-4.245	36.38	36.38	72.77	1601	22
12579.91993	30123.53711	-298	10.97	10.97	21.95	13622	22
36156.41993	31281.53711	152.955	41.05	41.05	82.10	1357	22
18741.51993	31923.43711	-78	38.41	38.41	76.82	1782	22
10313.61993	32503.93711	-220	10.60	10.60	21.20	14151	22
5368.919932	34626.83711	-416	16.04	16.04	32.08	5018	22
9123.919932	35515.13711	-255	14.08	14.08	28.17	6532	22
12588.71993	35227.23711	-296	13.54	13.54	27.08	7765	22
25960.91993	35940.43711	73.3725	23.43	23.43	46.86	3328	22
32110.61993	36309.43711	182.43	32.83	32.83	65.66	1460	22
21645.81993	36840.03711	340.612	19.03	19.03	38.06	6396	22
32411.41993	36644.83711	-307	27.44	27.44	54.87	3436	22
4605.219932	37361.73711	-80	40.44	40.44	80.87	1119	22
11499.01993	37627.33711	-158	17.40	17.40	34.81	3813	22
33416.41993	37741.13711	-245	11.54	11.54	23.08	8320	22
25643.21993	38146.63711	-188	50.09	50.09	100.18	1106	22
28733.91993	39537.13711	-87	13.28	13.28	26.56	5916	22
22477.01993	40096.73711	-117	15.52	15.52	31.04	5135	22
29177.91993	40299.53711	-318	25.60	25.60	51.20	2432	22
24693.62069	9413.838829	-160	25.58	25.58	51.15	2514	30
16005.62069	9898.538829	-205	21.78	21.78	43.57	2093	30
10661.12069	10459.03883	238.432	32.50	32.50	65.00	1846	30
19155.02069	11097.93883	-124	12.22	12.22	24.44	5353	30
31050.12069	11612.93883	204.045	42.23	42.23	84.45	1037	30
15653.42069	11842.63883	-164	33.61	33.61	67.21	1459	30
30400.42069	11971.63883	-59	20.98	20.98	41.97	3348	30
19313.32069	12360.53883	0.6675	12.48	12.48	24.96	6848	30
16053.72069	12767.93883	-5.2275	19.78	19.78	39.56	2001	30
27987.72069	14200.53883	-178	16.84	16.84	33.68	3924	30
13193.02069	18269.33883	-398	6.43	6.43	12.86	23032	30
16038.62069	18788.53883	351.42	21.93	21.93	43.85	4917	30
30151.82069	19015.43883	265.943	29.30	29.30	58.59	2073	30
12274.22069	20671.83883	89.0925	9.68	9.68	19.36	8201	30
23239.42069	20496.63883	-278	23.08	23.08	46.16	3368	30
16050.82069	21023.43883	-56	43.50	43.50	86.99	1055	30
18728.22069	21376.13883	158.85	21.88	21.88	43.76	1956	30
14211.42069	21975.03883	-386	56.85	56.85	113.70	1385	30
33389.72069	23512.33883	305.242	38.08	38.08	76.16	1592	30
12948.72069	23556.93883	-146	19.10	19.10	38.20	3490	30
25895.82069	23693.23883	-118	22.35	22.35	44.70	3395	30
22928.12069	23768.63883	-255	50.66	50.66	101.31	1331	30
24513.82069	25198.43883	-84	24.40	24.40	48.80	2504	30
7172.420685	26879.63883	75.3375	26.09	26.09	52.19	1434	30
5037.820685	27318.13883	-329	9.61	9.61	19.22	19435	30
7027.220685	28204.03883	-118	17.83	17.83	35.65	3059	30
14218.72069	29269.83883	-62	15.68	15.68	31.37	3058	30
11137.22069	29364.63883	48.81	18.65	18.65	37.30	2081	30
21461.12069	29982.93883	127.41	42.11	42.11	84.21	1473	30
24938.92069	29989.93883	20.3175	24.26	24.26	48.51	2158	30
30750.52069	30680.73883	-160	21.69	21.69	43.38	3193	30
20823.22069	31230.83883	98.9175	8.31	8.31	16.63	14405	30
10379.72069	32458.73883	-295	12.88	12.88	25.76	11023	30
35036.02069	33926.83883	-73	35.65	35.65	71.31	1324	30
4715.520685	34839.13883	-359	16.30	16.30	32.59	6559	30
14663.42069	35056.13883	39.9675	28.75	28.75	57.51	1691	30
19542.02069	35258.93883	-21	42.08	42.08	84.17	1218	30
6149.120685	36586.73883	-51	9.56	9.56	19.12	12454	30
25772.22069	38044.13883	-206	34.62	34.62	69.24	1778	30
27651.22069	39553.03883	-160	11.00	11.00	22.00	7222	30
31732.82069	39472.43883	-191	18.11	18.11	36.22	2719	30
37748.02069	39293.93883	-58	10.69	10.69	21.38	10225	30
7397.021438	8193.140554	-394	40.11	40.11	80.21	2152	38
35569.02144	8635.940554	-199	8.90	8.90	17.80	14923	38
14373.92144	8937.540554	-404	14.72	14.72	29.44	5125	38
33668.32144	9680.640554	220.747	12.98	12.98	25.95	7937	38
5494.921438	10027.94055	228.607	44.91	44.91	89.82	1259	38
22906.82144	10368.54055	-306	24.92	24.92	49.83	2504	38
14608.22144	10600.64055	73.3725	10.08	10.08	20.16	7901	38
36829.02144	10571.54055	62.565	31.72	31.72	63.44	1092	38
14762.22144	12403.34055	-71	19.83	19.83	39.66	3358	38
37040.02144	13279.74055	-243	16.34	16.34	32.69	5808	38
15665.32144	14185.34055	13.44	23.69	23.69	47.38	2778	38
18050.72144	15381.34055	223.695	40.62	40.62	81.25	1248	38
34515.92144	15557.34055	-180	18.20	18.20	36.41	3628	38
18677.02144	16143.04055	322.927	29.79	29.79	59.58	1973	38
24185.92144	16146.94055	-297	18.75	18.75	37.49	4718	38
19261.42144	17940.54055	84.18	25.01	25.01	50.02	1751	38
32928.02144	18304.94055	15.405	14.62	14.62	29.25	4783	38
27678.72144	19249.44055	-35	12.32	12.32	24.63	5945	38
6603.221438	19479.14055	-306	17.00	17.00	34.01	4676	38
23294.22144	20298.24055	-102	19.26	19.26	38.53	5374	38
5957.321438	20304.44055	-251	40.11	40.11	80.21	1352	38
12387.62144	20635.74055	356.332	13.47	13.47	26.94	7824	38
23344.22144	22870.64055	267.908	26.78	26.78	53.55	2263	38
11350.72144	24431.94055	45.8625	18.44	18.44	36.88	1963	38
35205.52144	24711.14055	-253	41.28	41.28	82.57	1320	38
21143.62144	24983.04055	-144	55.18	55.18	110.36	1409	38
23027.82144	24969.14055	-192	34.83	34.83	69.66	1469	38
6229.721438	25584.14055	-350	63.00	63.00	125.99	1024	38
11114.92144	25829.14055	-341	9.09	9.09	18.18	13030	38
20512.42144	26306.34055	-44	10.10	10.10	20.21	7909	38
17973.12144	26771.04055	294.435	5.56	5.56	11.12	29094	38
5094.621438	27300.04055	-221	17.78	17.78	35.56	3454	38
35801.72144	27531.04055	192.255	34.92	34.92	69.85	1666	38
12853.72144	28695.04055	-137	15.33	15.33	30.66	4206	38
35128.72144	28884.54055	-333	21.60	21.60	43.19	5234	38
31034.32144	29082.34055	-136	38.48	38.48	76.96	1244	38
36613.52144	29748.14055	-172	48.54	48.54	97.07	1029	38
5720.521438	30363.14055	-304	19.10	19.10	38.20	3776	38
35779.82144	30665.84055	-271	28.07	28.07	56.14	2276	38
4832.921438	31031.64055	-161	26.33	26.33	52.66	2055	38
36934.02144	31485.94055	-232	10.46	10.46	20.91	13619	38
10364.22144	32439.24055	-113	13.97	13.97	27.93	7565	38
6308.421438	33470.64055	-327	15.05	15.05	30.10	7258	38
11352.82144	34380.34055	-256	15.85	15.85	31.70	3471	38
5344.121438	34660.74055	-338	8.27	8.27	16.53	18301	38
32071.32144	34639.24055	-212	20.63	20.63	41.26	3344	38
20006.22144	35323.34055	246.292	16.04	16.04	32.08	5823	38
28268.82144	35485.54055	-109	31.02	31.02	62.03	1978	38
33084.12144	35329.34055	-131	35.07	35.07	70.13	1536	38
22931.12144	36503.14055	-391	21.50	21.50	43.00	5067	38
4576.821438	37115.84055	-274	27.65	27.65	55.30	2932	38
31297.02144	37077.24055	148.042	33.65	33.65	67.31	1211	38
16670.92144	37902.74055	-315	26.80	26.80	53.60	2543	38
33421.42144	37748.54055	-338	14.25	14.25	28.50	8379	38
6893.221438	38198.64055	-160	34.41	34.41	68.81	1421	38
28170.32144	39913.34055	-177	12.98	12.98	25.95	8191	38
36738.62144	40126.24055	-148	22.18	22.18	44.37	2140	38
15498.52219	8245.742278	-11.1225	14.70	14.70	29.39	3375	46
24913.32219	9135.042278	-409	42.72	42.72	85.44	1759	46
37356.02219	11831.34228	-324	19.08	19.08	38.15	4531	46
16949.82219	12132.74228	-204	37.80	37.80	75.60	1187	46
6226.122191	12452.24228	-332	11.92	11.92	23.83	12308	46
7348.422191	13303.34228	-378	17.38	17.38	34.76	5087	46
37227.72219	13559.04228	-93	13.35	13.35	26.71	5640	46
6713.322191	14289.74228	-267	27.53	27.53	55.06	1976	46
7059.422191	14831.04228	8.5275	17.10	17.10	34.19	4969	46
30434.92219	14945.84228	132.322	42.06	42.06	84.12	1484	46
25009.32219	15211.74228	-38	9.58	9.58	19.17	8112	46
35735.02219	15179.34228	-279	43.14	43.14	86.29	1699	46
23046.32219	15576.84228	49.7925	24.02	24.02	48.04	2470	46
28718.92219	16856.74228	-23	28.85	28.85	57.70	1719	46
16192.92219	18068.44228	-387	20.94	20.94	41.87	3251	46
19309.92219	17914.54228	110.707	17.59	17.59	35.18	2152	46
13185.22219	18255.94228	-290	9.99	9.99	19.97	6833	46
17479.42219	18428.34228	331.77	40.03	40.03	80.07	1471	46
24401.42219	19751.54228	-137	20.32	20.32	40.65	2079	46
15775.12219	19995.64228	-277	21.60	21.60	43.19	2546	46
12527.22219	20564.74228	98.9175	14.98	14.98	29.96	3383	46
13992.82219	20960.34228	-348	9.87	9.87	19.73	11274	46
6862.622191	22139.54228	94.005	14.13	14.13	28.26	5587	46
17766.82219	22349.84228	-253	13.94	13.94	27.88	4961	46
7217.422191	22738.54228	-262	12.81	12.81	25.62	6777	46
6952.422191	23610.74228	-169	30.05	30.05	60.10	1974	46
6305.522191	25589.64228	-116	22.66	22.66	45.31	2108	46
6187.822191	27458.34228	-132	20.37	20.37	40.74	3793	46
8589.322191	27476.04228	-112	13.16	13.16	26.33	5353	46
15261.62219	28424.94228	81.2325	26.92	26.92	53.84	1774	46
25684.42219	28907.64228	81.2325	48.16	48.16	96.32	1070	46
11075.22219	29361.94228	150.99	26.87	26.87	53.74	1269	46
30739.82219	29716.54228	-204	24.96	24.96	49.93	3117	46
5293.322191	30184.14228	-134	38.81	38.81	77.62	1319	46
14752.62219	31106.94228	-1.2975	20.72	20.72	41.45	3128	46
29135.02219	31874.74228	318.015	47.01	47.01	94.01	1630	46
31131.72219	32644.14228	-226	38.08	38.08	76.16	1341	46
33972.32219	32469.34228	-376	63.11	63.11	126.23	1299	46
16238.42219	34789.74228	108.743	25.10	25.10	50.21	1970	46
36062.12219	34989.24228	173.587	17.92	17.92	35.84	3201	46
33018.42219	35036.34228	-290	26.19	26.19	52.38	2318	46
31966.82219	36459.54228	-183	29.32	29.32	58.64	1524	46
9143.922191	36744.44228	-249	14.98	14.98	29.96	4952	46
34224.32219	37365.34228	-405	37.00	37.00	73.99	2011	46
25049.92219	38240.34228	-6.21	28.00	28.00	56.00	1249	46
28285.42219	38696.14228	192.255	39.66	39.66	79.32	1411	46
25481.02219	40105.14228	-232	17.19	17.19	34.38	3479	46
33806.12219	40193.14228	117.585	27.86	27.86	55.72	1978	46
34683.42219	40185.64228	-134	11.59	11.59	23.17	5848	46
19630.92294	8892.444002	258.082	32.55	32.55	65.09	1689	54
12861.72294	11599.544	270.855	30.59	30.59	61.18	1840	54
16243.92294	11679.344	-35	8.69	8.69	17.38	8994	54
37818.82294	12320.344	65.5125	30.29	30.29	60.57	1536	54
6213.522944	12564.144	-380	15.43	15.43	30.85	5494	54
14459.02294	14468.644	22.2825	11.35	11.35	22.70	8837	54
26134.32294	16031.744	-198	11.33	11.33	22.66	11628	54
15359.32294	17830.044	-186	7.51	7.51	15.02	8704	54
35848.12294	18961.044	19.335	31.63	31.63	63.26	2196	54
7453.522944	20458.444	-59	18.44	18.44	36.88	3986	54
30907.62294	20769.644	332.753	28.66	28.66	57.32	1903	54
29189.82294	21348.044	-387	26.73	26.73	53.46	3273	54
32204.42294	21382.644	257.1	21.01	21.01	42.01	3814	54
5560.222944	21465.444	-249	36.71	36.71	73.43	1542	54
34519.62294	23071.644	-230	29.06	29.06	58.12	1707	54
36821.02294	23552.844	304.26	24.89	24.89	49.78	2698	54
5706.822944	24264.744	-37	32.62	32.62	65.23	1012	54
9773.722944	24883.244	113.655	17.73	17.73	35.47	1987	54
36789.62294	25196.544	-370	40.15	40.15	80.31	1846	54
26212.42294	25449.044	-199	45.45	45.45	90.90	1092	54
12407.82294	25570.844	38.985	10.97	10.97	21.95	6999	54
38465.32294	26051.644	271.837	32.40	32.40	64.81	1970	54
37635.82294	27009.344	148.042	25.39	25.39	50.77	1935	54
21681.72294	28123.244	-330	15.38	15.38	30.76	7451	54
21240.42294	28536.144	-306	43.00	43.00	86.00	1636	54
9503.522944	29639.744	54.705	24.42	24.42	48.84	2081	54
9146.622944	30248.144	-55	11.23	11.23	22.47	6931	54
26761.62294	30452.344	-290	43.69	43.69	87.37	2177	54
14772.22294	31030.144	-223	9.58	9.58	19.17	13205	54
23564.72294	30816.544	45.8625	17.50	17.50	35.00	3236	54
11884.32294	31099.644	-376	17.66	17.66	35.33	4033	54
9657.622944	31550.844	-119	55.93	55.93	111.86	1075	54
13016.42294	31881.944	215.835	28.35	28.35	56.71	1410	54
32448.22294	32270.344	213.87	43.10	43.10	86.19	1077	54
17230.72294	32719.944	-150	12.27	12.27	24.54	7574	54
30179.22294	33440.144	17.37	21.45	21.45	42.91	2760	54
25453.92294	33623.044	-406	31.27	31.27	62.55	2814	54
18972.82294	33699.744	226.643	11.85	11.85	23.69	7005	54
12526.82294	35088.444	-273	16.44	16.44	32.88	4785	54
16607.52294	37800.144	-353	18.51	18.51	37.02	5137	54
29787.52294	39171.744	344.543	19.00	19.00	38.01	3319	54
25475.72294	40043.044	-277	6.64	6.64	13.28	24196	54
34694.12294	40333.644	-349	14.88	14.88	29.77	4636	54
15428.5237	8171.245726	-349	34.48	34.48	68.95	1547	62
26484.3237	8664.445726	18.3525	24.52	24.52	49.03	2347	62
28074.6237	8689.545726	-134	15.17	15.17	30.33	4286	62
19593.6237	8942.645726	-41	14.72	14.72	29.44	5740	62
31056.4237	9301.345726	-342	41.90	41.90	83.79	1584	62
6307.523697	12354.34573	-269	16.74	16.74	33.49	5573	62
9966.823697	12636.24573	-194	24.96	24.96	49.93	1755	62
4982.123697	14636.24573	-411	9.68	9.68	19.36	10321	62
14545.9237	14467.44573	160.815	18.46	18.46	36.93	4590	62
7859.023697	14788.84573	96.9525	11.66	11.66	23.31	6746	62
35418.1237	15185.14573	-410	35.80	35.80	71.59	2355	62
34937.0237	16831.14573	-365	24.59	24.59	49.17	2905	62
34357.2237	17990.84573	203.063	17.26	17.26	34.52	5548	62
30510.7237	18374.14573	-17.0175	41.45	41.45	82.90	1071	62
35788.4237	18825.94573	-210	32.95	32.95	65.89	1811	62
37287.3237	19861.24573	268.89	30.97	30.97	61.94	2065	62
6461.023697	19940.94573	-189	27.69	27.69	55.39	2490	62
36319.0237	20025.04573	199.133	13.09	13.09	26.19	4480	62
20916.1237	20337.64573	92.04	25.22	25.22	50.44	1870	62
32991.6237	21287.14573	-201	23.53	23.53	47.05	3171	62
24286.1237	22011.84573	-72	35.87	35.87	71.73	1200	62
26852.9237	23277.14573	255.135	21.69	21.69	43.38	3247	62
14030.9237	23358.54573	-193	27.98	27.98	55.95	1492	62
19766.2237	23959.14573	-122	41.33	41.33	82.66	1126	62
5991.823697	26284.14573	-295	34.01	34.01	68.01	1540	62
13357.5237	26288.14573	-84	8.29	8.29	16.58	12384	62
9154.423697	26715.54573	150.008	22.94	22.94	45.88	2913	62
5004.823697	27267.44573	-137	25.36	25.36	50.73	1692	62
8698.923697	27075.44573	333.735	18.53	18.53	37.07	3540	62
35452.4237	27467.54573	-277	29.20	29.20	58.40	2525	62
21636.0237	28289.64573	-258	13.82	13.82	27.65	7923	62
22367.7237	29102.64573	299.348	36.17	36.17	72.35	1504	62
5717.723697	30370.24573	-175	20.14	20.14	40.27	2659	62
21448.3237	30549.04573	-113	29.08	29.08	58.17	1842	62
14713.4237	30946.84573	-116	9.14	9.14	18.27	12599	62
24248.0237	30974.04573	-149	38.93	38.93	77.86	1079	62
33383.0237	31077.64573	252.188	13.45	13.45	26.89	11119	62
15133.6237	31503.24573	-264	21.31	21.31	42.63	5535	62
11234.2237	33133.14573	-202	16.39	16.39	32.78	3828	62
20654.5237	33334.74573	365.175	22.44	22.44	44.89	3487	62
15620.4237	33716.84573	38.985	22.66	22.66	45.31	2095	62
19412.9237	35242.74573	264.96	30.17	30.17	60.34	2000	62
37296.5237	36409.24573	291.487	36.76	36.76	73.52	1720	62
29076.0237	36955.94573	-294	24.14	24.14	48.28	2865	62
37820.9237	37460.74573	-113	19.78	19.78	39.56	2868	62
19269.0237	37886.34573	249.24	13.87	13.87	27.74	6123	62
24506.3237	38878.74573	-69	27.91	27.91	55.81	1399	62
33893.1237	39409.64573	-282	18.60	18.60	37.21	3975	62
16933.0237	39204.14573	-184	22.33	22.33	44.65	3397	62
20031.9237	39309.34573	340.612	39.12	39.12	78.23	1752	62
34891.2237	39834.64573	-117	37.68	37.68	75.36	1080	62
35664.52445	8770.947451	-247	7.49	7.49	14.98	18941	70
36817.22445	9428.747451	4.5975	40.88	40.88	81.77	1347	70
6368.32445	10494.74745	-27	31.67	31.67	63.35	1322	70
33991.32445	11454.04745	54.705	12.20	12.20	24.40	8418	70
9764.62445	11735.04745	-217	38.32	38.32	76.63	1223	70
5600.32445	12128.44745	-364	18.86	18.86	37.73	6429	70
30035.72445	13645.74745	-86	11.19	11.19	22.37	7690	70
14482.92445	14493.04745	-53	17.14	17.14	34.29	3631	70
14207.62445	15363.34745	-172	23.17	23.17	46.35	2034	70
16853.02445	16961.94745	-40	32.03	32.03	64.06	1399	70
18308.42445	18336.04745	99.9	34.52	34.52	69.05	1260	70
5476.82445	19512.84745	-190	9.99	9.99	19.97	8219	70
20928.82445	20343.44745	149.025	17.14	17.14	34.29	3055	70
34322.12445	22061.84745	192.255	14.06	14.06	28.12	8582	70
34591.82445	22972.64745	-244	57.11	57.11	114.22	1107	70
22568.12445	28518.84745	-121	19.48	19.48	38.95	3733	70
11946.22445	28875.64745	-56	23.36	23.36	46.72	2367	70
20942.32445	29707.94745	255.135	21.85	21.85	43.71	4158	70
25667.42445	29778.44745	-44	24.59	24.59	49.17	3068	70
35424.82445	29969.24745	-99	24.87	24.87	49.74	1568	70
32540.02445	33414.34745	50.775	23.31	23.31	46.63	1926	70
21504.32445	35634.94745	-67	14.34	14.34	28.68	6740	70
9272.02445	36037.24745	-302	67.52	67.52	135.04	1305	70
27266.02445	37780.54745	-193	8.55	8.55	17.10	14040	70
28429.82445	38926.44745	-57	11.78	11.78	23.55	6296	70
15463.42445	39139.24745	-334	23.57	23.57	47.15	3564	70
6309.525202	8252.649175	65.5125	20.84	20.84	41.68	1934	78
20510.8252	8404.249175	-142	19.76	19.76	39.52	3157	78
32036.5252	8435.949175	-309	23.15	23.15	46.30	2517	78
10970.5252	9186.049175	-84	11.54	11.54	23.08	4794	78
31961.9252	9483.049175	-62	33.35	33.35	66.69	1544	78
6494.925202	10487.34917	-387	33.68	33.68	67.35	3007	78
8273.625202	10831.44917	-188	24.56	24.56	49.13	2971	78
34069.6252	11315.74917	-137	11.35	11.35	22.70	10905	78
9691.725202	11542.64917	-123	31.49	31.49	62.97	1336	78
32500.8252	12210.14917	-186	25.15	25.15	50.30	1632	78
15434.6252	12434.14917	-34	20.72	20.72	41.45	2261	78
16243.4252	13187.54917	4.5975	21.88	21.88	43.76	2137	78
7485.325202	14280.64917	-405	56.71	56.71	113.42	1267	78
32041.7252	14439.74917	-165	52.00	52.00	104.00	1099	78
34777.6252	14983.24917	68.46	40.06	40.06	80.12	1282	78
11342.0252	15672.34917	273.802	19.85	19.85	39.71	3611	78
4821.025202	15783.04917	-231	21.38	21.38	42.77	2515	78
18162.4252	15877.24917	-377	47.08	47.08	94.15	1157	78
27127.7252	15923.64917	23.265	17.64	17.64	35.28	4106	78
11278.7252	16977.14917	-107	26.42	26.42	52.85	1619	78
23684.0252	17445.54917	-161	12.93	12.93	25.86	6871	78
34499.5252	17942.84917	234.503	24.07	24.07	48.14	2168	78
8920.825202	18395.34917	-42	12.43	12.43	24.87	5376	78
6271.025202	18920.94917	-131	29.37	29.37	58.73	1555	78
28763.2252	19558.94917	-28	28.71	28.71	57.41	1139	78
13732.4252	19620.54917	-163	6.43	6.43	12.86	15676	78
21976.4252	19605.24917	-214	39.14	39.14	78.28	1134	78
5594.225202	21097.34917	-45	27.04	27.04	54.07	2376	78
11112.4252	20936.84917	-154	17.00	17.00	34.01	3660	78
22072.4252	21423.04917	-122	17.99	17.99	35.98	3442	78
37216.3252	21277.54917	-19	32.76	32.76	65.52	1558	78
11833.0252	22086.14917	-19	10.24	10.24	20.49	9123	78
28344.4252	22468.64917	-151	25.17	25.17	50.35	1891	78
38490.3252	24203.14917	26.2125	29.34	29.34	58.69	1592	78
14249.2252	26336.34917	-128	10.27	10.27	20.54	5630	78
31847.3252	26479.64917	175.553	34.64	34.64	69.28	1139	78
15158.3252	27780.64917	-316	21.78	21.78	43.57	3273	78
13653.9252	28581.24917	200.115	32.97	32.97	65.94	2065	78
38237.5252	29296.84917	274.785	21.12	21.12	42.25	3654	78
20089.6252	30039.84917	-164	27.22	27.22	54.45	2582	78
35398.0252	30138.44917	-135	37.16	37.16	74.32	1543	78
8621.925202	30540.54917	-197	19.52	19.52	39.05	3863	78
38016.1252	30735.24917	59.6175	33.18	33.18	66.36	1174	78
23921.9252	31874.14917	-312	26.16	26.16	52.33	3067	78
24666.7252	32288.44917	172.605	13.21	13.21	26.42	6985	78
12578.0252	32634.04917	173.587	11.47	11.47	22.94	5973	78
7047.025202	32995.84917	-243	7.68	7.68	15.35	13431	78
5223.925202	33536.04917	24.2475	18.84	18.84	37.68	1845	78
38754.0252	33844.64917	104.813	30.94	30.94	61.89	1300	78
36982.7252	36593.84917	188.325	24.09	24.09	48.18	1804	78
24923.9252	36924.34917	361.245	35.44	35.44	70.89	1816	78
32372.5252	36780.14917	63.5475	20.79	20.79	41.59	2038	78
19195.9252	37258.44917	37.02	10.81	10.81	21.62	6532	78
35709.1252	38142.44917	-321	19.76	19.76	39.52	3980	78
24327.7252	39344.74917	251.205	47.10	47.10	94.20	1048	78
31433.2252	39303.34917	374.017	30.99	30.99	61.98	2512	78
33952.1252	39492.44917	-176	15.10	15.10	30.19	5344	78
30608.6252	40177.64917	37.02	19.43	19.43	38.86	1870	78
37430.22596	10293.4509	-374	56.64	56.64	113.28	1273	86
30827.22596	10607.0509	-189	48.94	48.94	97.87	1001	86
6293.525955	12163.1509	-360	30.83	30.83	61.65	2502	86
28058.02596	12645.3509	245.31	25.74	25.74	51.48	1910	86
14418.02596	12970.6509	-139	29.46	29.46	58.92	1570	86
16280.02596	13283.7509	-93	12.13	12.13	24.26	5958	86
22692.72596	13741.7509	-327	45.31	45.31	90.62	1229	86
34768.52596	15119.5509	-187	42.53	42.53	85.06	1103	86
19903.02596	15558.9509	4.5975	8.05	8.05	16.11	9225	86
27111.62596	15958.2509	-143	17.69	17.69	35.37	4517	86
7421.225955	20588.6509	-23	24.87	24.87	49.74	2691	86
21896.42596	20706.7509	-103	30.83	30.83	61.65	1010	86
11811.82596	22170.1509	-347	35.65	35.65	71.31	1567	86
21270.72596	23725.9509	-55	43.90	43.90	87.79	1101	86
9600.525955	24285.9509	-270	8.15	8.15	16.30	13924	86
13817.32596	24508.1509	291.487	41.05	41.05	82.10	1298	86
15856.72596	24753.2509	-94	24.61	24.61	49.22	2029	86
24583.02596	25053.8509	-393	56.31	56.31	112.62	1198	86
8239.925955	25257.7509	278.715	45.24	45.24	90.48	1116	86
10382.52596	25934.3509	205.027	7.77	7.77	15.54	12719	86
18051.12596	26157.7509	-205	9.58	9.58	19.17	7230	86
38235.52596	25951.9509	49.7925	14.34	14.34	28.68	5882	86
35487.42596	26572.5509	-271	43.64	43.64	87.28	1279	86
20921.22596	27679.0509	-339	57.82	57.82	115.63	1273	86
36535.72596	27706.0509	-182	30.21	30.21	60.43	1673	86
13724.02596	28419.6509	-137	34.38	34.38	68.77	1261	86
15262.92596	28304.2509	-117	36.24	36.24	72.49	1161	86
16875.42596	28821.0509	-164	25.46	25.46	50.92	1665	86
12582.02596	28943.9509	162.78	18.91	18.91	37.82	2465	86
35101.72596	28914.9509	68.46	25.50	25.50	51.01	1422	86
12643.82596	30066.1509	-273	25.79	25.79	51.57	1870	86
11286.32596	32609.4509	-389	22.51	22.51	45.03	3181	86
28927.02596	32886.3509	94.005	21.62	21.62	43.24	1817	86
12129.12596	33373.2509	-53	20.44	20.44	40.88	1802	86
13638.82596	34136.4509	92.04	39.75	39.75	79.50	1017	86
17509.22596	34028.1509	262.013	18.91	18.91	37.82	4221	86
33090.92596	35059.2509	-389	29.34	29.34	58.69	2268	86
34209.72596	34975.4509	7.545	32.03	32.03	64.06	1175	86
25983.32596	35506.6509	-294	29.58	29.58	59.16	1999	86
31338.42596	35439.7509	159.833	25.20	25.20	50.40	1941	86
6120.225955	36532.1509	-333	19.78	19.78	39.56	5151	86
28008.42596	37668.7509	76.32	18.16	18.16	36.31	4101	86
17630.32596	38055.1509	-403	58.19	58.19	116.38	1192	86
37248.42596	38378.0509	-35	33.94	33.94	67.87	1111	86
20116.12596	38565.0509	24.2475	34.12	34.12	68.25	1431	86
15471.52596	39247.2509	-297	12.41	12.41	24.82	7991	86
27714.22596	39477.3509	-77	19.92	19.92	39.85	3535	86
33953.12596	39466.2509	-130	19.45	19.45	38.90	3116	86
33791.62596	40185.8509	-85	26.09	26.09	52.19	2716	86
33119.02671	8327.352623	51.7575	22.30	22.30	44.60	2167	94
19372.32671	9714.252623	138.217	38.60	38.60	77.20	1186	94
5628.926708	10254.85262	-344	29.01	29.01	58.03	2360	94
12978.22671	10302.15262	-159	7.68	7.68	15.35	10065	94
11929.32671	10429.55262	111.69	19.31	19.31	38.62	2046	94
35390.62671	10534.75262	-71	13.85	13.85	27.69	3649	94
13194.82671	11031.05262	-4.245	14.67	14.67	29.34	3210	94
7337.126708	13483.25262	-318	20.39	20.39	40.79	2886	94
24835.72671	13945.55262	-203	10.41	10.41	20.82	5887	94
16362.42671	14655.95262	-65	32.81	32.81	65.61	1721	94
29416.72671	15037.75262	163.762	12.62	12.62	25.25	5905	94
17451.32671	15072.85262	-22	26.28	26.28	52.56	1251	94
20535.22671	15108.35262	-24	26.96	26.96	53.93	1969	94
11825.92671	15624.25262	-158	21.64	21.64	43.28	2463	94
36691.82671	15760.25262	-110	37.92	37.92	75.83	1563	94
14216.22671	16840.95262	-111	19.95	19.95	39.89	1679	94
26718.52671	17242.05262	-16.035	16.18	16.18	32.36	3596	94
5177.826708	17480.15262	-305	17.69	17.69	35.37	4613	94
25667.12671	17735.05262	-211	48.63	48.63	97.26	1129	94
29593.32671	18635.15262	16.3875	18.20	18.20	36.41	4233	94
9653.826708	18956.85262	200.115	18.35	18.35	36.69	2660	94
18107.32671	19600.65262	121.515	12.88	12.88	25.76	4910	94
10524.22671	19900.65262	-270	26.19	26.19	52.38	1978	94
28194.72671	21116.75262	197.167	29.04	29.04	58.07	1462	94
29806.92671	21498.85262	-173	23.76	23.76	47.52	1755	94
35988.72671	22063.65262	314.085	43.92	43.92	87.84	1265	94
14048.72671	24490.85262	-9.1575	21.67	21.67	43.33	1984	94
31304.12671	24979.65262	165.727	27.67	27.67	55.34	1966	94
19226.02671	26721.65262	-3.2625	36.97	36.97	73.95	1171	94
15110.12671	27695.05262	-142	9.56	9.56	19.12	9800	94
12293.12671	27848.05262	263.978	25.53	25.53	51.06	1865	94
17721.42671	27895.55262	-139	11.70	11.70	23.41	7376	94
22888.32671	27808.25262	50.775	25.81	25.81	51.62	1841	94
9746.726708	28807.95262	-95	13.68	13.68	27.37	5330	94
26049.12671	28927.35262	122.497	36.90	36.90	73.81	1015	94
23585.92671	29574.35262	-53	36.34	36.34	72.68	1410	94
8593.026708	29858.15262	-102	19.24	19.24	38.48	1815	94
12575.32671	30090.25262	-333	18.11	18.11	36.22	3441	94
17631.22671	31174.65262	26.2125	30.80	30.80	61.61	1215	94
36928.12671	31300.75262	-282	23.60	23.60	47.19	2132	94
8948.426708	32099.45262	-359	21.43	21.43	42.86	2921	94
27978.92671	32211.95262	-181	36.03	36.03	72.06	1654	94
17231.72671	32776.05262	-409	12.25	12.25	24.49	11080	94
31494.52671	33571.75262	179.482	26.21	26.21	52.42	1995	94
8124.726708	34337.75262	-387	30.21	30.21	60.43	2289	94
34024.72671	34846.65262	-213	28.21	28.21	56.43	1555	94
35556.52671	40358.55262	141.165	39.49	39.49	78.99	1161	94
21813.72746	7972.254348	297.383	22.89	22.89	45.78	2303	102
16719.52746	8134.554348	-188	27.18	27.18	54.35	1764	102
24321.32746	8220.954348	-348	31.16	31.16	62.31	1695	102
12297.32746	8794.454348	112.673	22.49	22.49	44.98	1412	102
30210.12746	10103.15435	94.005	28.80	28.80	57.60	1392	102
6850.227461	11354.55435	-405	21.03	21.03	42.06	3917	102
9731.827461	11503.05435	-268	22.33	22.33	44.65	2975	102
13105.32746	11920.85435	282.645	13.78	13.78	27.55	7494	102
22285.12746	14447.45435	2.6325	33.16	33.16	66.32	1211	102
17294.72746	15011.45435	-151	26.12	26.12	52.23	1284	102
28853.42746	14800.65435	-82	27.34	27.34	54.68	1285	102
15646.42746	15126.95435	-309	25.50	25.50	51.01	3756	102
36623.22746	15776.45435	-174	24.80	24.80	49.60	3029	102
12615.42746	15986.15435	-96	16.93	16.93	33.86	2793	102
13178.82746	16130.75435	-280	23.36	23.36	46.72	2352	102
35907.12746	16890.35435	-270	25.43	25.43	50.87	2210	102
8256.027461	17556.85435	-82	16.86	16.86	33.72	3513	102
18448.02746	18181.25435	326.858	40.18	40.18	80.35	2706	102
34161.32746	18135.25435	-32	16.23	16.23	32.45	3284	102
18801.82746	18815.25435	150.008	16.93	16.93	33.86	2553	102
17356.12746	18894.75435	-239	26.73	26.73	53.46	2454	102
19418.12746	19407.35435	-76	12.91	12.91	25.81	5298	102
18162.32746	19519.25435	159.833	29.44	29.44	58.88	1124	102
7005.727461	19796.95435	44.88	9.30	9.30	18.60	9061	102
21638.62746	19817.95435	-9.1575	14.32	14.32	28.64	4673	102
21214.72746	20551.75435	-247	59.75	59.75	119.49	1083	102
33750.62746	20936.95435	-294	42.55	42.55	85.11	2143	102
29761.72746	21595.25435	-266	38.76	38.76	77.53	1265	102
4935.927461	21790.35435	-181	20.42	20.42	40.84	3111	102
12936.42746	24886.75435	20.3175	17.26	17.26	34.52	2574	102
17984.72746	26547.15435	-352	21.57	21.57	43.14	3204	102
20408.32746	27031.25435	300.33	29.18	29.18	58.36	2371	102
30729.92746	26990.55435	-234	30.33	30.33	60.66	1473	102
12631.72746	27101.75435	-219	32.62	32.62	65.23	1422	102
5504.227461	29638.25435	288.54	28.90	28.90	57.79	1890	102
20749.82746	29679.55435	19.335	42.39	42.39	84.78	1343	102
37426.02746	30211.75435	94.005	13.82	13.82	27.65	6395	102
8935.427461	31403.65435	-284	19.24	19.24	38.48	2742	102
38103.12746	32266.15435	-265	49.48	49.48	98.96	1031	102
9984.327461	33839.75435	192.255	26.92	26.92	53.84	1714	102
14630.62746	33939.65435	-251	31.04	31.04	62.08	1888	102
7100.127461	34404.05435	-144	27.58	27.58	55.15	1313	102
4725.227461	34764.15435	-283	19.29	19.29	38.57	3764	102
7710.327461	35423.85435	-41	13.16	13.16	26.33	6688	102
25922.02746	35526.65435	-77	25.39	25.39	50.77	1747	102
21961.12746	37969.05435	-182	19.31	19.31	38.62	4165	102
25679.52746	38145.45435	-131	30.85	30.85	61.70	1441	102
19090.62746	39051.35435	-26	22.82	22.82	45.64	2314	102
29834.72746	39159.15435	76.32	13.59	13.59	27.18	5955	102
25463.52746	39962.05435	-342	13.40	13.40	26.80	7149	102
36647.32746	39888.25435	-390	23.86	23.86	47.71	2603	102
19829.82821	8377.156072	-17.1117	19.22	19.22	38.43	2513	110
11684.82821	8989.356072	327.746	16.34	16.34	32.69	6941	110
23361.32821	9251.056072	19.2408	26.87	26.87	53.74	1103	110
12919.72821	10304.35607	-246.094	22.11	22.11	44.23	1812	110
22469.62821	10923.35607	-58.0942	18.51	18.51	37.02	2784	110
24846.42821	11514.35607	366.063	31.13	31.13	62.27	1853	110
21909.02821	13271.85607	-170.094	49.67	49.67	99.33	1012	110
11821.02821	14388.65607	-252.094	31.56	31.56	63.11	1226	110
17207.92821	15029.05607	-98.0942	20.65	20.65	41.31	2702	110
36623.42821	15722.05607	-210.094	28.78	28.78	57.56	1590	110
19006.32821	17892.95607	133.211	24.33	24.33	48.65	1520	110
28176.32821	19206.75607	32.9958	17.07	17.07	34.15	3530	110
31129.72821	19991.25607	41.8383	15.66	15.66	31.32	3498	110
13311.52821	21022.55607	-231.094	32.59	32.59	65.19	2127	110
29190.52821	21815.75607	46.7508	25.50	25.50	51.01	1851	110
26157.02821	25336.65607	-50.0942	17.59	17.59	35.18	3243	110
20542.72821	26314.55607	-155.094	6.64	6.64	13.28	15158	110
29038.42821	26916.55607	-216.094	37.80	37.80	75.60	1776	110
9668.928214	26952.15607	-238.094	26.12	26.12	52.23	2069	110
31043.62821	27715.95607	260.936	20.14	20.14	40.27	3824	110
31544.92821	27745.65607	-62.0942	32.57	32.57	65.14	1520	110
7584.228214	28194.85607	-312.094	18.44	18.44	36.88	4494	110
35076.72821	28943.05607	54.6108	14.27	14.27	28.54	5069	110
5697.228214	29064.45607	-138.094	40.72	40.72	81.44	1585	110
23015.22821	29061.25607	372.941	29.15	29.15	58.31	2327	110
28985.52821	29027.35607	-172.094	37.92	37.92	75.83	1242	110
35801.32821	30744.65607	-175.094	17.45	17.45	34.90	3848	110
18568.92821	31045.25607	-31.0942	23.43	23.43	46.86	1783	110
19715.72821	33610.35607	95.8758	18.53	18.53	37.07	2671	110
35777.92821	34116.05607	-209.094	32.59	32.59	65.19	1234	110
16337.22821	35638.65607	126.333	32.08	32.08	64.15	1094	110
37978.82821	35570.55607	348.378	30.61	30.61	61.23	2031	110
17603.62821	36509.05607	-4.33921	38.90	38.90	77.81	1149	110
31114.92821	37112.75607	-308.094	32.22	32.22	64.43	2416	110
8568.228214	37575.25607	-187.094	28.59	28.59	57.18	1843	110
10612.22821	38266.65607	-136.094	30.26	30.26	60.52	1841	110
17563.82821	38395.75607	-369.094	27.20	27.20	54.40	2490	110
25117.62821	38310.55607	-138.094	26.49	26.49	52.99	1964	110
15512.92821	39158.35607	-170.094	20.75	20.75	41.50	2808	110
35615.12821	40274.75607	-14.1642	22.40	22.40	44.79	3470	110
15131.12897	8297.257796	-90.2019	14.01	14.01	28.02	2479	118
12518.12897	8541.257796	-132.202	32.85	32.85	65.70	1402	118
9318.928967	9241.557796	6.36063	27.74	27.74	55.48	1130	118
33941.42897	9918.757796	-28.2019	19.71	19.71	39.42	2066	118
8171.328967	10649.0578	-98.2019	22.87	22.87	45.73	2501	118
37275.32897	11133.1578	-165.202	6.71	6.71	13.42	15840	118
5432.428967	11205.6578	-129.202	20.16	20.16	40.32	4016	118
15868.22897	11577.5578	155.701	29.72	29.72	59.44	1137	118
37358.82897	11854.5578	-299.202	30.90	30.90	61.80	2545	118
7185.128967	11846.8578	-413.202	11.33	11.33	22.66	9496	118
9996.028967	12836.2578	-29.2019	19.03	19.03	38.06	2561	118
24240.32897	12999.1578	-316.202	62.15	62.15	124.30	1038	118
17241.72897	14955.8578	156.683	18.70	18.70	37.40	3964	118
25429.72897	15183.2578	91.8381	26.26	26.26	52.52	1749	118
9706.728967	15286.8578	-122.202	12.48	12.48	24.96	4941	118
37383.02897	15993.2578	-397.202	49.29	49.29	98.58	1592	118
26322.42897	16789.3578	-253.202	13.94	13.94	27.88	7306	118
6995.428967	17488.2578	-17.2194	23.15	23.15	46.30	1551	118
22785.32897	18518.3578	-81.2019	12.93	12.93	25.86	7434	118
35052.42897	18251.2578	-127.202	26.05	26.05	52.09	1497	118
37940.52897	19555.4578	16.1856	11.00	11.00	22.00	7789	118
35845.72897	20085.4578	194.018	23.43	23.43	46.86	2031	118
7433.228967	22804.4578	-60.2019	17.10	17.10	34.19	3817	118
6749.428967	23732.2578	-65.2019	12.51	12.51	25.01	5481	118
5906.328967	24070.0578	36.8181	25.58	25.58	51.15	1220	118
7329.428967	24250.0578	73.1706	12.20	12.20	24.40	4713	118
7085.428967	25615.3578	-276.202	8.53	8.53	17.05	10162	118
7920.628967	26360.6578	-394.202	7.18	7.18	14.37	21661	118
6861.028967	26728.3578	-188.202	28.90	28.90	57.79	1426	118
17893.42897	26781.6578	331.568	13.05	13.05	26.09	5631	118
32636.32897	26815.2578	-358.202	29.06	29.06	58.12	2144	118
26606.22897	28912.7578	-415.202	59.49	59.49	118.97	1111	118
24728.22897	29087.4578	-177.202	36.20	36.20	72.39	1243	118
35131.72897	28900.6578	-101.202	17.19	17.19	34.38	4826	118
13731.02897	29595.4578	-211.202	13.59	13.59	27.18	7945	118
15035.62897	29869.0578	-87.2019	12.03	12.03	24.07	6623	118
20887.02897	31222.4578	37.8006	8.20	8.20	16.39	10216	118
8021.128967	31582.7578	-154.202	30.59	30.59	61.18	1479	118
16149.12897	31529.3578	-84.2019	15.57	15.57	31.13	3931	118
19560.12897	32293.9578	137.033	35.09	35.09	70.18	1405	118
11235.42897	33099.7578	-238.202	33.13	33.13	66.27	1403	118
9772.228967	33899.3578	-365.202	12.20	12.20	24.40	9502	118
30550.72897	33923.5578	-31.2019	36.93	36.93	73.85	1654	118
34124.12897	34801.9578	-56.2019	20.11	20.11	40.22	2617	118
24728.12897	36162.3578	-267.202	26.09	26.09	52.19	2127	118
37124.22897	36472.4578	71.2056	12.86	12.86	25.72	6825	118
27251.72897	37798.7578	-50.2019	20.14	20.14	40.27	1733	118
19284.32897	37969.9578	-259.202	43.43	43.43	86.85	1449	118
30217.12897	39993.6578	135.068	13.82	13.82	27.65	6211	118
33770.72897	40211.6578	-56.2019	17.87	17.87	35.75	2557	118
22603.32972	8442.95952	-34.3095	29.51	29.51	59.02	1154	126
8828.529719	8457.45952	-322.31	9.23	9.23	18.46	10715	126
34843.92972	9833.75952	203.735	26.21	26.21	52.42	1518	126
18592.42972	9771.35952	-383.31	41.92	41.92	83.84	1538	126
25685.62972	11258.65952	179.173	28.68	28.68	57.37	1194	126
33123.72972	11317.85952	-13.397	12.67	12.67	25.34	3543	126
20212.82972	12520.95952	-75.3095	20.14	20.14	40.27	1624	126
10023.62972	12935.55952	-235.31	37.35	37.35	74.70	1052	126
5406.329719	14345.95952	-249.31	21.38	21.38	42.77	2969	126
38379.82972	14192.75952	361.918	24.23	24.23	48.47	2207	126
19453.72972	14490.15952	312.793	25.95	25.95	51.90	1826	126
11928.32972	14792.55952	315.74	24.99	24.99	49.97	2121	126
23770.52972	14784.15952	288.23	24.12	24.12	48.23	3103	126
24683.82972	15387.95952	-126.31	16.44	16.44	32.88	4507	126
36519.52972	15577.15952	-281.31	30.69	30.69	61.37	2061	126
18113.22972	16622.15952	-274.31	12.22	12.22	24.44	5370	126
21722.32972	18379.05952	-53.3095	38.50	38.50	77.01	1221	126
22722.12972	18461.15952	106.468	14.25	14.25	28.50	5118	126
15990.22972	19197.05952	-118.31	30.03	30.03	60.05	1458	126
18597.82972	20414.45952	99.5905	26.21	26.21	52.42	1222	126
13123.72972	21455.85952	-51.3095	33.68	33.68	67.35	1044	126
35462.82972	23307.85952	-288.31	39.02	39.02	78.04	1580	126
11881.12972	24451.75952	296.09	9.58	9.58	19.17	11156	126
4797.529719	24667.75952	76.993	22.77	22.77	45.55	1365	126
5489.629719	24824.15952	-226.31	9.04	9.04	18.09	11277	126
7820.129719	25247.95952	13.1305	35.61	35.61	71.22	1011	126
15202.72972	25433.65952	29.833	23.67	23.67	47.34	1314	126
7062.729719	25562.45952	-222.31	20.23	20.23	40.46	1759	126
13613.32972	27149.25952	113.345	17.40	17.40	34.81	2348	126
23012.62972	27745.95952	215.525	23.57	23.57	47.15	1840	126
11182.62972	28524.45952	-272.31	31.53	31.53	63.07	1558	126
15636.42972	28714.35952	24.9205	10.48	10.48	20.96	6012	126
12178.32972	29162.85952	146.75	18.46	18.46	36.93	1997	126
20757.32972	29679.05952	221.42	18.16	18.16	36.31	4170	126
10227.52972	29833.25952	-260.31	8.12	8.12	16.25	16680	126
8032.929719	30462.55952	-417.31	15.47	15.47	30.94	5323	126
31164.52972	31671.25952	-416.31	46.44	46.44	92.88	1644	126
18148.92972	32029.95952	-133.31	9.80	9.80	19.59	5802	126
10309.12972	32551.85952	-149.31	35.73	35.73	71.45	1280	126
8267.029719	33793.75952	-118.31	25.34	25.34	50.68	2354	126
7037.629719	34344.15952	-141.31	27.81	27.81	55.63	1139	126
11366.12972	34414.95952	-189.31	8.69	8.69	17.38	8143	126
21568.12972	35320.75952	-323.31	29.56	29.56	59.11	2069	126
13917.42972	36084.75952	-127.31	34.64	34.64	69.28	1317	126
28196.62972	36294.85952	84.853	7.82	7.82	15.64	11251	126
37184.32972	36446.45952	214.543	16.91	16.91	33.82	4072	126
10616.62972	38085.25952	-118.31	36.17	36.17	72.35	1288	126
19351.52972	38059.25952	-259.31	25.46	25.46	50.92	3046	126
22500.92972	39999.05952	-88.3095	18.86	18.86	37.73	5601	126
16071.72972	40292.15952	-45.3095	21.88	21.88	43.76	2917	126
16743.93047	8133.961244	-33.4172	10.48	10.48	20.96	7729	134
21669.13047	7970.661244	140.748	18.20	18.20	36.41	2104	134
34973.13047	8133.761244	-54.4172	25.93	25.93	51.86	1420	134
15099.53047	8951.161244	-382.417	33.09	33.09	66.18	1762	134
9087.630472	9536.061244	-79.4172	31.65	31.65	63.30	1079	134
21604.33047	9514.261244	329.388	21.78	21.78	43.57	3826	134
9775.630472	11704.96124	-242.417	16.60	16.60	33.21	4307	134
37051.73047	13704.56124	-270.417	32.26	32.26	64.53	1679	134
32463.53047	14142.16124	-46.4172	11.49	11.49	22.98	8780	134
38259.13047	14132.16124	-22.4172	29.98	29.98	59.96	1212	134
11363.33047	15138.96124	-201.417	16.27	16.27	32.55	4939	134
4827.930472	16368.06124	-304.417	10.79	10.79	21.57	8657	134
10984.03047	18873.26124	-63.4172	12.93	12.93	25.86	2944	134
9169.130472	19359.96124	-252.417	16.84	16.84	33.68	4210	134
37936.03047	19554.36124	-144.417	19.31	19.31	38.62	3787	134
21661.83047	19874.76124	-65.4172	16.70	16.70	33.39	2188	134
6978.330472	20646.16124	-187.417	29.39	29.39	58.78	1760	134
12201.43047	20643.76124	122.08	10.64	10.64	21.29	5836	134
5415.830472	21270.46124	99.4828	28.47	28.47	56.94	1300	134
15234.23047	21415.16124	80.8153	25.69	25.69	51.39	1674	134
23754.53047	23405.66124	271.42	25.65	25.65	51.29	1663	134
9844.930472	24132.26124	-189.417	25.01	25.01	50.02	2302	134
37495.03047	24227.46124	-122.417	17.38	17.38	34.76	5192	134
9946.130472	24783.96124	-158.417	19.43	19.43	38.86	2827	134
6070.430472	26267.96124	-156.417	17.24	17.24	34.48	2890	134
30910.23047	29032.56124	-197.417	26.75	26.75	53.51	2391	134
25623.43047	29771.36124	6.1453	31.96	31.96	63.91	1277	134
5094.830472	30169.16124	-119.417	6.55	6.55	13.09	10970	134
8153.130472	30903.26124	232.12	13.99	13.99	27.98	5079	134
36171.03047	31539.86124	-38.4172	34.74	34.74	69.47	2634	134
9462.530472	32031.16124	-223.417	22.44	22.44	44.89	2833	134
12371.13047	33227.26124	-266.417	42.48	42.48	84.97	1127	134
9792.930472	33954.26124	-105.417	11.59	11.59	23.17	7839	134
28714.53047	34072.06124	-234.417	16.25	16.25	32.50	5292	134
7025.230472	34343.36124	-38.4172	33.49	33.49	66.98	1227	134
38607.43047	35045.76124	109.308	13.38	13.38	26.75	8336	134
7880.730472	35602.06124	-416.417	29.32	29.32	58.64	2914	134
22468.93047	36004.16124	206.575	11.54	11.54	23.08	6911	134
30841.93047	36054.96124	-102.417	23.06	23.06	46.11	1599	134
13646.53047	36550.46124	-409.417	41.92	41.92	83.84	1665	134
12523.33047	36740.76124	-379.417	17.64	17.64	35.28	3692	134
17998.73047	37084.66124	202.645	28.59	28.59	57.18	1528	134
28030.03047	37811.76124	-59.4172	25.46	25.46	50.92	1721	134
31594.03047	37974.46124	273.385	28.50	28.50	56.99	2314	134
14363.33047	39918.66124	-284.417	20.42	20.42	40.84	4137	134
22511.63047	39939.76124	-116.417	18.42	18.42	36.83	3600	134
34636.03047	40408.26124	-385.417	15.61	15.61	31.23	6228	134
6237.531225	7983.162969	-147.525	30.71	30.71	61.42	1317	142
8859.031225	8326.962969	-346.525	18.51	18.51	37.02	3344	142
35965.43123	10200.86297	-351.525	18.82	18.82	37.63	4777	142
18088.63123	11835.16297	-114.525	11.33	11.33	22.66	6174	142
17260.33123	12596.16297	-313.525	23.10	23.10	46.21	2927	142
14035.73123	13366.76297	127.868	14.15	14.15	28.31	2864	142
17438.23123	14372.66297	9.96763	18.84	18.84	37.68	2496	142
37855.03123	15393.06297	-248.525	49.13	49.13	98.25	1034	142
36617.23123	15661.16297	-106.525	22.56	22.56	45.12	2700	142
9537.131225	15933.66297	-30.5249	20.70	20.70	41.40	1957	142
7634.131225	16876.56297	160.29	27.15	27.15	54.31	1144	142
11560.13123	18953.36297	212.363	7.68	7.68	15.35	12055	142
18147.83123	19573.36297	266.4	7.51	7.51	15.02	9488	142
16456.93123	20865.76297	297.84	9.84	9.84	19.69	6121	142
9055.831225	20918.06297	170.115	8.83	8.83	17.66	8900	142
11553.83123	21643.66297	339.105	26.31	26.31	52.61	2298	142
14363.33123	21810.96297	214.328	35.14	35.14	70.27	1143	142
9937.231225	22340.06297	122.955	11.49	11.49	22.98	6917	142
9015.331225	22824.06297	-376.525	20.87	20.87	41.73	3977	142
30057.93123	22726.36297	-371.525	45.85	45.85	91.70	1340	142
37428.23123	24192.16297	-73.5249	36.34	36.34	72.68	1901	142
4698.531225	24580.66297	158.325	25.10	25.10	50.21	1975	142
11298.53123	24728.46297	253.628	35.70	35.70	71.40	1259	142
10488.43123	27084.76297	308.648	48.54	48.54	97.07	1678	142
7649.831225	27530.26297	-10.6649	8.97	8.97	17.95	7044	142
20853.53123	28384.46297	-88.5249	22.51	22.51	45.03	1628	142
25662.03123	28340.66297	350.895	40.25	40.25	80.49	1301	142
35037.43123	28936.16297	4.07263	14.95	14.95	29.91	5501	142
23805.73123	30929.56297	107.235	22.94	22.94	45.88	2579	142
5490.831225	31212.86297	-202.525	19.99	19.99	39.99	2738	142
29402.73123	31548.36297	-91.5249	12.67	12.67	25.34	4359	142
20594.73123	31889.66297	158.325	14.48	14.48	28.97	4399	142
21043.53123	33233.46297	-372.525	29.11	29.11	58.22	2567	142
19656.23123	33618.36297	315.525	32.59	32.59	65.19	1721	142
6365.731225	33597.66297	-298.525	30.69	30.69	61.37	1441	142
35975.93123	35027.26297	246.75	22.63	22.63	45.26	4081	142
27227.93123	35060.06297	-370.525	19.24	19.24	38.48	5083	142
12499.23123	36724.96297	-375.525	12.67	12.67	25.34	7170	142
24153.93123	37226.76297	-265.525	22.70	22.70	45.40	2842	142
30078.23123	37689.26297	-53.5249	25.50	25.50	51.01	1450	142
27279.33123	37796.66297	22.7401	11.40	11.40	22.80	8555	142
8895.131978	8230.964693	-175.633	11.99	11.99	23.97	4020	150
12371.83198	8692.864693	38.3525	22.44	22.44	44.89	2723	150
19645.13198	8823.264693	-260.633	8.12	8.12	16.25	17560	150
35206.73198	9726.564693	-311.633	44.96	44.96	89.91	1317	150
28806.83198	10027.56469	250.572	35.68	35.68	71.36	1102	150
37127.83198	10471.46469	-155.633	24.54	24.54	49.08	1438	150
4849.031978	11678.96469	-260.633	28.57	28.57	57.13	3072	150
37044.13198	11690.96469	-58.6325	16.46	16.46	32.92	2241	150
27171.83198	11899.46469	358.647	27.29	27.29	54.59	1897	150
34320.93198	11703.86469	322.295	36.22	36.22	72.44	1531	150
8704.831978	13573.56469	71.7575	25.15	25.15	50.30	1377	150
9677.231978	14342.26469	58.0025	21.88	21.88	43.76	1445	150
14413.13198	15378.66469	247.625	29.39	29.39	58.78	1613	150
7631.131978	19167.36469	235.835	17.80	17.80	35.61	4383	150
14028.13198	21214.46469	-25.6325	35.18	35.18	70.37	1047	150
7792.931978	21520.96469	109.092	13.19	13.19	26.38	6840	150
4947.131978	21726.66469	-238.633	21.71	21.71	43.43	3727	150
25754.43198	22794.66469	-352.633	22.18	22.18	44.37	4159	150
7511.331978	22731.66469	-304.633	39.52	39.52	79.03	1475	150
28250.53198	23560.46469	-43.6325	37.82	37.82	75.64	1012	150
38724.53198	24250.36469	59.9675	19.15	19.15	38.29	3503	150
37647.93198	25169.46469	-262.633	41.92	41.92	83.84	1193	150
13562.83198	25416.56469	-151.633	21.01	21.01	42.01	2117	150
9902.531978	27127.76469	231.905	17.92	17.92	35.84	4071	150
17775.33198	27636.36469	97.3025	29.27	29.27	58.55	1513	150
27191.73198	28770.16469	-349.633	56.45	56.45	112.90	1029	150
9240.531978	29015.26469	-112.633	22.40	22.40	44.79	1794	150
14988.53198	29586.26469	-163.633	14.34	14.34	28.68	6218	150
5688.531978	30247.16469	-167.633	21.71	21.71	43.43	1678	150
20886.93198	31247.86469	190.64	26.82	26.82	53.65	1758	150
22764.43198	31071.66469	321.312	53.08	53.08	106.16	1103	150
16712.33198	33339.06469	-343.633	27.41	27.41	54.82	2409	150
5313.231978	34647.86469	-337.633	15.31	15.31	30.61	4507	150
23391.13198	34512.46469	-91.6325	22.11	22.11	44.23	2877	150
37002.23198	34601.96469	-176.633	17.99	17.99	35.98	3470	150
31664.53198	35360.36469	320.33	16.56	16.56	33.11	3258	150
27179.33198	36673.26469	-311.633	22.47	22.47	44.93	5365	150
9325.731978	37290.16469	-358.633	17.69	17.69	35.37	5631	150
28458.53198	38808.26469	-85.6325	13.52	13.52	27.04	4717	150
34661.43198	40202.76469	-149.633	22.25	22.25	44.51	2177	150
24285.73273	8511.966417	9.7523	33.65	33.65	67.31	1188	158
21547.23273	9586.466417	-164.74	10.22	10.22	20.44	9120	158
15947.33273	9758.866417	300.572	20.82	20.82	41.64	2999	158
14476.93273	11418.66642	275.027	22.30	22.30	44.60	2027	158
12883.43273	11682.06642	22.5248	9.28	9.28	18.56	9032	158
32963.33273	13891.96642	-119.74	42.86	42.86	85.72	1516	158
34816.43273	15331.26642	-209.74	41.26	41.26	82.52	1140	158
12271.03273	15641.46642	164.987	22.82	22.82	45.64	2886	158
15570.83273	17495.86642	156.145	33.46	33.46	66.93	1136	158
14532.63273	18440.66642	-90.7402	15.59	15.59	31.18	4202	158
18213.53273	18366.46642	1.8923	28.21	28.21	56.43	1172	158
29596.23273	18678.96642	-26.7402	12.34	12.34	24.68	6184	158
26347.83273	19282.96642	-301.74	45.45	45.45	90.90	1051	158
37936.73273	19498.36642	-26.7402	12.13	12.13	24.26	5325	158
13784.83273	19560.06642	-231.74	22.30	22.30	44.60	2464	158
35845.13273	20121.16642	70.6673	22.70	22.70	45.40	1626	158
14664.23273	20764.96642	84.4223	19.29	19.29	38.57	2100	158
12053.83273	21995.16642	150.25	9.44	9.44	18.89	5436	158
8809.632731	22114.26642	-52.7402	11.19	11.19	22.37	4753	158
19754.63273	22380.66642	-75.7402	23.20	23.20	46.39	2430	158
23831.23273	23413.16642	-36.7402	15.19	15.19	30.38	4078	158
20491.83273	26260.46642	-216.74	23.88	23.88	47.76	1650	158
15939.53273	28061.06642	-224.74	20.75	20.75	41.50	2778	158
5706.032731	29122.46642	-108.74	26.00	26.00	52.00	1374	158
31192.43273	29021.46642	-376.74	28.35	28.35	56.71	2405	158
15066.33273	29596.66642	-345.74	32.48	32.48	64.95	2208	158
12467.73273	30299.06642	-121.74	16.51	16.51	33.02	3160	158
8527.532731	31027.46642	312.362	21.60	21.60	43.19	3650	158
26744.13273	31058.76642	359.522	30.59	30.59	61.18	2133	158
20616.83273	31874.56642	220.007	20.56	20.56	41.12	2392	158
7931.132731	33768.06642	-175.74	16.48	16.48	32.97	5091	158
38649.73273	35100.66642	122.74	15.90	15.90	31.79	4695	158
31515.03273	35444.46642	42.1748	8.64	8.64	17.29	10255	158
7981.032731	36292.06642	-306.74	16.72	16.72	33.44	4571	158
11323.43273	36295.86642	-278.74	14.77	14.77	29.53	3696	158
25988.33273	36458.26642	205.27	27.46	27.46	54.92	1477	158
27171.43273	36642.96642	-254.74	23.13	23.13	46.25	3691	158
12990.33273	39438.06642	-141.74	21.15	21.15	42.30	2601	158
18706.63273	40381.56642	-216.74	41.57	41.57	83.13	1151	158
28522.83348	8177.468141	-288.848	26.73	26.73	53.46	1730	166
31998.73348	8172.968141	-192.848	11.02	11.02	22.04	10357	166
16531.13348	8699.468141	-176.848	36.46	36.46	72.91	1280	166
25239.23348	8810.468141	-128.848	32.66	32.66	65.33	1188	166
35565.63348	8799.068141	-192.848	32.99	32.99	65.99	1292	166
20011.43348	9340.568141	-109.848	47.50	47.50	95.00	1028	166
21559.83348	9637.968141	-237.848	33.46	33.46	66.93	1326	166
11076.63348	10470.06814	-286.848	22.98	22.98	45.97	2313	166
24040.53348	10848.16814	41.0846	19.43	19.43	38.86	2820	166
33159.13348	11329.56814	-178.848	15.57	15.57	31.13	5020	166
24572.23348	11522.06814	31.2596	27.58	27.58	55.15	1110	166
31779.33348	11561.26814	21.4346	32.64	32.64	65.28	1065	166
24742.23348	12670.06814	64.6646	27.77	27.77	55.53	1118	166
17814.53348	12969.36814	-48.8479	11.16	11.16	22.33	6551	166
13171.43348	13351.86814	360.397	45.24	45.24	90.48	1144	166
36561.73348	15533.56814	-267.848	33.72	33.72	67.45	1483	166
9551.933484	15990.86814	5.71463	14.44	14.44	28.87	2781	166
12575.63348	15935.26814	15.5396	20.98	20.98	41.97	1588	166
36062.33348	16675.26814	238.567	16.79	16.79	33.58	4330	166
8659.633484	20167.06814	244.462	20.98	20.98	41.97	2102	166
23872.13348	20145.86814	157.02	22.44	22.44	44.89	1354	166
16655.63348	20830.96814	-52.8479	30.12	30.12	60.24	1377	166
7725.033484	21569.86814	-0.180366	9.99	9.99	19.97	7615	166
28375.93348	22428.76814	305.377	31.16	31.16	62.31	1722	166
30256.33348	24390.86814	-35.8479	11.70	11.70	23.41	8441	166
21113.43348	26935.16814	233.655	37.96	37.96	75.93	1643	166
20304.53348	27075.36814	53.8571	35.18	35.18	70.37	1068	166
35881.03348	27018.56814	-191.848	36.43	36.43	72.86	1216	166
18006.13348	27458.36814	201.232	27.93	27.93	55.86	2145	166
6201.033484	27653.76814	-231.848	22.61	22.61	45.22	1808	166
7666.933484	27472.06814	-129.848	24.85	24.85	49.69	1988	166
25044.23348	27585.66814	334.852	31.02	31.02	62.03	1756	166
38000.13348	28055.76814	103.965	23.57	23.57	47.15	1707	166
22993.93348	29332.76814	-198.848	21.41	21.41	42.81	2862	166
22348.13348	31811.76814	-367.848	36.79	36.79	73.57	2630	166
20572.93348	31891.36814	257.235	15.94	15.94	31.89	4696	166
35042.83348	31897.66814	67.6121	27.06	27.06	54.12	1533	166
10387.63348	32066.96814	-95.8479	12.91	12.91	25.81	4800	166
15663.83348	33753.26814	-22.8479	22.14	22.14	44.27	3648	166
11376.63348	34503.66814	-348.848	10.41	10.41	20.82	7267	166
21572.63348	35314.66814	-119.848	26.47	26.47	52.94	1474	166
12571.03348	35343.26814	-249.848	13.97	13.97	27.93	6184	166
7842.833484	37718.66814	-384.848	29.51	29.51	59.02	2431	166
20894.13348	37882.76814	-240.848	10.27	10.27	20.54	7641	166
10865.23348	38382.06814	112.807	24.04	24.04	48.09	2039	166
19946.13348	38829.46814	-21.8479	19.17	19.17	38.34	3169	166
8943.734237	8188.769866	-347.956	13.87	13.87	27.74	5061	174
16580.93424	8682.569866	-112.956	36.24	36.24	72.49	1050	174
28119.03424	8921.169866	47.8545	28.92	28.92	57.84	1140	174
18553.83424	9865.169866	51.7845	54.28	54.28	108.57	1053	174
25500.53424	9988.369866	-87.9555	15.31	15.31	30.61	3719	174
8276.834237	11575.96987	-357.956	9.37	9.37	18.75	13878	174
33150.93424	11347.26987	-109.956	16.74	16.74	33.49	4267	174
35458.03424	12211.16987	-123.956	32.22	32.22	64.43	2136	174
35197.33424	12736.96987	-188.956	14.34	14.34	28.68	6867	174
31990.53424	13793.86987	-94.9555	23.62	23.62	47.24	3322	174
11518.43424	14730.96987	247.302	28.87	28.87	57.74	2420	174
27825.63424	15031.56987	62.592	22.82	22.82	45.64	1290	174
8812.834237	15588.96987	-295.956	16.39	16.39	32.78	3346	174
28284.43424	16244.56987	49.8195	14.84	14.84	29.67	3748	174
33695.23424	19117.06987	-179.956	30.97	30.97	61.94	1203	174
27279.83424	19711.16987	-193.956	33.75	33.75	67.49	1510	174
8704.634237	20144.76987	64.557	9.89	9.89	19.78	7784	174
23623.53424	20146.46987	269.899	28.00	28.00	56.00	2149	174
28292.43424	22359.56987	-50.9555	22.02	22.02	44.04	2379	174
25502.23424	22768.96987	-115.956	29.13	29.13	58.26	1145	174
30764.53424	22666.36987	340.639	23.90	23.90	47.81	2564	174
5525.434237	24816.26987	-67.9555	27.44	27.44	54.87	1945	174
7723.934237	24978.56987	-379.956	20.98	20.98	41.97	2875	174
29015.03424	26734.36987	-406.956	28.38	28.38	56.76	2744	174
18140.63424	27130.96987	-262.956	23.46	23.46	46.91	2092	174
8604.734237	27566.36987	-127.956	20.06	20.06	40.13	1838	174
30773.13424	29302.96987	-92.9555	35.87	35.87	71.73	1179	174
32931.73424	29694.96987	-63.9555	13.94	13.94	27.88	3690	174
23409.93424	30046.36987	2.65947	30.10	30.10	60.19	1255	174
33475.73424	30995.26987	-242.956	24.42	24.42	48.84	3363	174
8532.834237	31062.76987	43.9245	11.66	11.66	23.31	5682	174
32466.33424	33463.76987	-211.956	15.10	15.10	30.19	3967	174
37856.43424	34857.76987	-71.9555	11.42	11.42	22.84	8201	174
30355.43424	35468.56987	108.769	20.98	20.98	41.97	1920	174
7885.734237	35517.76987	-138.956	28.07	28.07	56.14	1210	174
16591.53424	37748.56987	-226.956	22.44	22.44	44.89	2701	174
19877.53424	38808.76987	-99.9555	34.31	34.31	68.62	1192	174
28441.93424	39013.96987	-176.956	20.96	20.96	41.92	2158	174
35509.43424	40185.76987	-171.956	43.73	43.73	87.46	1088	174
19604.43499	14383.17159	226.562	18.72	18.72	37.44	3312	182
23570.03499	15395.47159	32.0268	29.91	29.91	59.82	1380	182
18055.83499	16950.97159	-213.063	20.02	20.02	40.03	3861	182
28444.53499	17180.37159	-318.063	43.87	43.87	87.75	1699	182
11473.73499	17490.27159	261.932	18.39	18.39	36.79	3405	182
34730.83499	18936.77159	76.2393	29.58	29.58	59.16	1478	182
35123.53499	19829.77159	56.5893	15.43	15.43	30.85	3392	182
12212.73499	20656.37159	103.749	8.29	8.29	16.58	9184	182
15051.93499	21463.67159	139.119	31.44	31.44	62.88	1118	182
7752.134989	22457.97159	-113.063	27.67	27.67	55.34	1632	182
37102.83499	23888.47159	-32.0632	45.66	45.66	91.33	1018	182
13602.73499	24277.87159	-212.063	35.70	35.70	71.40	1131	182
36890.33499	24947.07159	-240.063	31.70	31.70	63.40	2499	182
34743.53499	25353.57159	-95.0632	35.09	35.09	70.18	1824	182
10122.83499	25445.97159	-231.063	5.42	5.42	10.83	29472	182
13350.93499	26228.17159	-60.0632	12.22	12.22	24.44	6261	182
18206.43499	27200.37159	-227.063	35.63	35.63	71.26	1868	182
8587.034989	27580.87159	-65.0632	20.82	20.82	41.64	1535	182
6212.734989	27721.47159	-171.063	30.85	30.85	61.70	1239	182
15145.13499	27683.77159	31.0443	25.36	25.36	50.73	1562	182
31015.13499	28046.07159	-280.063	43.78	43.78	87.56	1454	182
37845.13499	28809.77159	-277.063	39.35	39.35	78.70	1397	182
8088.234989	29315.17159	57.5718	13.21	13.21	26.42	4488	182
8574.534989	29912.17159	-47.0632	7.68	7.68	15.35	9199	182
35450.53499	30017.27159	-84.0632	20.70	20.70	41.40	3132	182
22360.33499	30082.57159	-128.063	30.83	30.83	61.65	1436	182
36494.43499	30348.07159	160.734	20.25	20.25	40.51	2716	182
28004.13499	33279.37159	39.8868	17.66	17.66	35.33	1962	182
25232.33499	33804.17159	-359.063	34.76	34.76	69.52	1485	182
26488.83499	35691.47159	-225.063	24.96	24.96	49.93	2841	182
22949.03499	36107.57159	250.142	22.23	22.23	44.46	2137	182
7884.434989	36259.87159	-105.063	16.06	16.06	32.12	2161	182
30854.13499	36197.17159	-13.1682	28.94	28.94	57.89	1369	182
21179.53499	38447.27159	-83.0632	31.79	31.79	63.59	1195	182
26377.03499	38691.27159	-192.063	23.88	23.88	47.76	2409	182
29189.03499	40109.67159	347.409	49.34	49.34	98.67	1190	182
19494.73574	8902.273314	71.2191	30.17	30.17	60.34	1205	190
25161.23574	8840.573314	-137.171	17.29	17.29	34.57	3798	190
19981.73574	9511.373314	-39.1709	15.73	15.73	31.46	3665	190
11065.53574	10470.47331	-127.171	16.74	16.74	33.49	3333	190
16371.33574	10912.17331	-413.171	20.77	20.77	41.54	2896	190
16321.83574	11103.87331	2.44414	10.06	10.06	20.11	5339	190
16272.53574	11579.27331	-348.171	40.48	40.48	80.96	1530	190
27962.43574	11643.67331	-55.1709	16.30	16.30	32.59	3317	190
13872.23574	13357.47331	247.087	19.31	19.31	38.62	2273	190
12689.63574	13699.97331	-191.171	15.83	15.83	31.65	4915	190
14925.53574	14494.67331	1.46164	23.17	23.17	46.35	1209	190
8244.635742	14750.97331	-108.171	22.37	22.37	44.74	1960	190
5964.435742	15345.27331	-319.171	29.88	29.88	59.77	2072	190
8734.635742	15917.57331	-92.1709	11.56	11.56	23.13	5282	190
22839.93574	16997.57331	190.102	36.74	36.74	73.48	1002	190
33832.93574	17405.07331	-74.1709	25.79	25.79	51.57	1338	190
18131.23574	18379.57331	31.9191	8.93	8.93	17.85	8761	190
35741.03574	20165.27331	66.3066	26.80	26.80	53.60	1068	190
21049.63574	20825.87331	144.907	17.52	17.52	35.04	3457	190
24071.63574	21365.77331	173.399	24.80	24.80	49.60	1505	190
20491.43574	21685.87331	196.979	26.45	26.45	52.89	1937	190
22360.73574	21763.27331	60.4116	27.22	27.22	54.45	2097	190
6693.935742	21860.97331	173.399	35.30	35.30	70.60	1497	190
9003.135742	22661.17331	-232.171	12.69	12.69	25.39	3727	190
25811.53574	22953.57331	-249.171	37.80	37.80	75.60	1362	190
7312.035742	24254.67331	191.084	13.07	13.07	26.14	5990	190
38191.13574	25896.27331	192.067	11.99	11.99	23.97	8843	190
15637.33574	27112.37331	-108.171	33.89	33.89	67.78	1980	190
10750.23574	27199.47331	-143.171	18.89	18.89	37.77	2469	190
13849.33574	28140.37331	-294.171	33.44	33.44	66.88	1382	190
5708.435742	29658.77331	-157.171	14.70	14.70	29.39	3895	190
12500.03574	30049.47331	-72.1709	15.43	15.43	30.85	4346	190
8689.835742	33965.17331	-236.171	34.67	34.67	69.33	1075	190
15293.83574	34100.87331	-299.171	31.02	31.02	62.03	3061	190
5367.335742	34849.97331	-90.1709	28.38	28.38	56.76	1150	190
20083.93574	35389.37331	5.39164	12.55	12.55	25.10	7694	190
21618.03574	35222.77331	-262.171	19.29	19.29	38.57	3397	190
16598.93574	36148.17331	-368.171	26.73	26.73	53.46	3198	190
21046.03574	36337.27331	-11.3109	13.38	13.38	26.75	4189	190
28942.13574	36867.97331	-339.171	46.39	46.39	92.79	1311	190
23127.13574	37292.67331	-22.1709	17.73	17.73	35.47	2869	190
12066.33574	37562.87331	-403.171	30.83	30.83	61.65	2266	190
16579.83574	37752.77331	-198.171	28.54	28.54	57.09	2120	190
21685.13574	39204.37331	-191.171	36.69	36.69	73.38	2039	190
29919.83574	39238.97331	254.947	25.25	25.25	50.49	1595	190
33958.13574	39924.87331	-254.171	30.52	30.52	61.04	1603	190
16860.2365	9258.875038	282.349	9.87	9.87	19.73	11800	198
11072.4365	10467.27504	-118.279	13.19	13.19	26.38	5662	198
14721.0365	11249.37504	88.7965	24.99	24.99	49.97	1371	198
5958.936495	15320.47504	-287.279	17.14	17.14	34.29	4972	198
22111.9365	16781.67504	-206.279	33.37	33.37	66.74	1924	198
25413.2365	17620.97504	239.119	12.53	12.53	25.06	8735	198
5888.536495	18514.47504	-201.279	6.15	6.15	12.29	15803	198
29761.2365	18305.37504	-201.279	17.50	17.50	35.00	4899	198
4634.736495	20849.57504	-236.279	8.88	8.88	17.76	15165	198
8810.636495	20926.17504	141.851	6.74	6.74	13.47	14305	198
25566.5365	22800.17504	-105.279	10.88	10.88	21.76	6641	198
7783.236495	23274.07504	-397.279	18.35	18.35	36.69	3456	198
19091.5365	23220.57504	-131.279	30.94	30.94	61.89	1025	198
14731.0365	24462.37504	-221.279	35.54	35.54	71.07	1123	198
5197.836495	25702.67504	109.429	15.50	15.50	30.99	3747	198
14362.5365	26377.87504	-358.279	44.09	44.09	88.17	1511	198
20637.5365	27647.47504	-411.279	41.66	41.66	83.32	1669	198
8824.336495	27828.67504	-2.57603	24.59	24.59	49.17	1220	198
11196.0365	28380.67504	-310.279	37.96	37.96	75.93	1333	198
7314.836495	29991.27504	-222.279	35.58	35.58	71.17	1653	198
12833.3365	31014.97504	82.9015	17.36	17.36	34.71	2035	198
8333.336495	31149.07504	54.409	13.24	13.24	26.47	3102	198
25411.6365	31637.97504	-123.279	23.36	23.36	46.72	1614	198
31108.5365	33228.17504	-9.45353	19.00	19.00	38.01	2722	198
20600.2365	33291.17504	55.3915	19.33	19.33	38.67	2188	198
19057.2365	33645.17504	-88.2785	16.74	16.74	33.49	2664	198
27217.8365	34061.97504	-247.279	19.17	19.17	38.34	4345	198
36055.6365	36398.97504	-207.279	21.03	21.03	42.06	2959	198
27362.3365	36538.57504	198.836	24.80	24.80	49.60	2985	198
38008.1365	36742.67504	-211.279	29.70	29.70	59.39	1405	198
10299.2365	37116.27504	-352.279	38.34	38.34	76.68	1696	198
31544.3365	39306.37504	188.029	31.32	31.32	62.64	1621	198
13037.93725	8399.276763	-379.386	17.83	17.83	35.65	4589	206
38199.53725	10079.07676	2.22881	20.02	20.02	40.03	2123	206
5547.637248	10324.27676	-378.386	44.96	44.96	89.91	1344	206
26412.13725	11096.37676	-298.386	24.92	24.92	49.83	2810	206
18856.83725	13184.07676	-40.3862	10.93	10.93	21.85	5729	206
12640.33725	13856.07676	-139.386	9.51	9.51	19.03	9352	206
9890.137248	14104.77676	-110.386	24.61	24.61	49.22	2273	206
33381.03725	16386.97676	-164.386	36.46	36.46	72.91	1028	206
28259.93725	16278.87676	-71.3862	15.02	15.02	30.05	3899	206
5892.837248	16692.17676	-128.386	23.76	23.76	47.52	1909	206
26073.93725	17012.57676	-341.386	11.82	11.82	23.64	9713	206
8239.237248	17040.47676	26.7913	37.16	37.16	74.32	1020	206
11490.23725	17542.97676	82.7938	19.43	19.43	38.86	2421	206
7849.337248	19387.07676	-113.386	12.10	12.10	24.21	6407	206
22482.13725	20707.17676	-273.386	40.34	40.34	80.68	1266	206
15167.23725	21304.77676	151.569	34.85	34.85	69.71	1100	206
38737.63725	21360.17676	-221.386	26.73	26.73	53.46	2077	206
8968.737248	22411.57676	-158.386	12.62	12.62	25.25	3068	206
23739.73725	22375.47676	-116.386	7.84	7.84	15.68	10760	206
38416.93725	24149.27676	-107.386	28.38	28.38	56.76	1445	206
30230.13725	24383.87676	-125.386	12.10	12.10	24.21	7808	206
26086.23725	25390.77676	-164.386	32.03	32.03	64.06	1457	206
10127.53725	26040.47676	-84.3862	21.20	21.20	42.39	2609	206
19457.63725	26809.37676	-203.386	34.17	34.17	68.34	1655	206
13459.63725	27209.77676	241.959	14.77	14.77	29.53	3012	206
23821.93725	27495.87676	93.6013	16.39	16.39	32.78	2970	206
31205.03725	27719.77676	30.7213	24.54	24.54	49.08	1569	206
35921.63725	27898.17676	-183.386	20.94	20.94	41.87	2249	206
17374.53725	28371.97676	-14.4737	35.07	35.07	70.13	1111	206
27616.73725	31564.97676	260.626	35.70	35.70	71.40	1333	206
37829.13725	34896.97676	-409.386	23.79	23.79	47.57	2585	206
33194.63725	35168.87676	-49.3862	29.34	29.34	58.69	1241	206
21234.73725	36419.57676	-70.3862	38.95	38.95	77.90	1022	206
13714.73725	37070.07676	-243.386	14.60	14.60	29.20	3083	206
30149.33725	37613.87676	-34.3862	24.00	24.00	47.99	1700	206
30605.13725	40195.67676	165.324	23.03	23.03	46.06	1350	206
10315.038	8885.578487	-210.494	22.49	22.49	44.98	1709	214
15356.038	10785.67849	102.336	23.10	23.10	46.21	2514	214
33147.538	11307.57849	-47.4939	13.40	13.40	26.80	4634	214
12112.838	11933.27849	-47.4939	17.95	17.95	35.89	3232	214
13031.538	11723.27849	-65.4939	33.75	33.75	67.49	1051	214
17863.338	12963.17849	-25.4939	28.66	28.66	57.32	1565	214
14539.338	13192.27849	-310.494	19.08	19.08	38.15	2939	214
22386.938	13555.27849	-78.4939	18.20	18.20	36.41	2580	214
8721.738001	16637.67849	-23.4939	12.65	12.65	25.29	3559	214
9798.138001	16877.27849	269.361	11.82	11.82	23.64	8415	214
36926.938	17101.57849	-51.4939	26.26	26.26	52.52	1695	214
25470.838	17544.67849	-152.494	32.57	32.57	65.14	2150	214
14303.438	17800.97849	233.009	28.05	28.05	56.10	2218	214
21697.838	18304.17849	21.7711	33.86	33.86	67.73	1571	214
16818.838	18591.47849	282.134	19.55	19.55	39.09	3042	214
7886.738001	19048.67849	-336.494	15.54	15.54	31.09	4150	214
27086.638	19651.77849	267.396	35.96	35.96	71.92	1228	214
31149.838	20080.67849	-160.494	16.70	16.70	33.39	4022	214
27735.438	20203.47849	-37.4939	29.88	29.88	59.77	1090	214
14855.738	20287.47849	187.814	24.00	24.00	47.99	1404	214
9515.438001	20749.47849	68.9311	6.90	6.90	13.80	11270	214
13822.038	22453.27849	-108.494	28.31	28.31	56.61	1136	214
28903.038	25495.27849	-320.494	34.64	34.64	69.28	1574	214
15476.538	26175.07849	9.98114	14.06	14.06	28.12	3984	214
7954.038001	26368.07849	-195.494	20.37	20.37	40.74	2299	214
37583.538	27054.47849	183.884	24.99	24.99	49.97	2103	214
37938.938	27939.27849	-113.494	28.80	28.80	57.60	1852	214
17272.738	28854.37849	-331.494	32.22	32.22	64.43	1839	214
18367.238	29027.97849	-348.494	35.94	35.94	71.87	1723	214
35471.438	30113.17849	-126.494	24.70	24.70	49.41	1985	214
16106.538	31595.67849	-197.494	12.43	12.43	24.87	4805	214
22217.138	32241.47849	-94.4939	25.08	25.08	50.16	2856	214
12207.138	32378.87849	-42.4939	15.54	15.54	31.09	3039	214
11288.038	32429.57849	-118.494	36.71	36.71	73.43	1031	214
8885.638001	33830.27849	-374.494	38.03	38.03	76.07	1259	214
14723.938	33949.97849	-89.4939	16.74	16.74	33.49	3630	214
26686.938	34876.77849	268.379	25.25	25.25	50.49	2211	214
22579.038	36064.87849	136.724	11.30	11.30	22.61	6372	214
18169.438	37072.37849	-23.4939	17.40	17.40	34.81	4337	214
27106.338	37654.07849	-357.494	43.03	43.03	86.05	1274	214
11304.338	38657.57849	320.451	37.82	37.82	75.64	1623	214
21251.138	39815.87849	-351.494	37.99	37.99	75.97	1587	214
34995.83875	8081.380211	47.2085	16.16	16.16	32.31	2901	222
20538.03875	8665.980211	-187.602	23.31	23.31	46.63	2044	222
9247.038754	8988.480211	-304.602	13.49	13.49	26.99	6816	222
18092.23875	8975.280211	-150.602	33.56	33.56	67.12	1307	222
28424.93875	9113.380211	-57.6015	22.75	22.75	45.50	2303	222
17443.43875	9692.680211	-117.602	14.81	14.81	29.63	4566	222
36722.33875	9645.780211	-180.602	20.02	20.02	40.03	3676	222
4556.038754	10280.38021	-91.6015	18.49	18.49	36.97	2526	222
8968.138754	10883.28021	-130.602	22.37	22.37	44.74	1870	222
13999.03875	13275.58021	229.953	12.81	12.81	25.62	7744	222
17402.03875	14363.08021	198.513	22.30	22.30	44.60	2844	222
18657.63875	14667.68021	263.358	35.25	35.25	70.51	1188	222
15550.93875	15552.08021	-13.7065	27.13	27.13	54.26	1152	222
23357.33875	16132.98021	-394.602	27.88	27.88	55.77	2145	222
5907.338754	16483.78021	-359.602	18.77	18.77	37.54	3405	222
9168.838754	17043.58021	-171.602	9.18	9.18	18.37	7157	222
28321.23875	17161.88021	51.1385	13.12	13.12	26.23	4451	222
29926.43875	17541.98021	-113.602	30.29	30.29	60.57	1173	222
13209.03875	18169.18021	-334.602	10.53	10.53	21.05	5416	222
10598.73875	18832.38021	-280.602	22.07	22.07	44.13	2580	222
11036.33875	20920.28021	-220.602	14.39	14.39	28.78	3719	222
12274.13875	24446.08021	188.688	12.95	12.95	25.91	3890	222
30252.53875	24386.28021	-84.6015	17.07	17.07	34.15	5176	222
7899.238754	26439.98021	-314.602	19.66	19.66	39.33	3877	222
35916.93875	26262.78021	-30.6015	9.89	9.89	19.78	5754	222
16513.73875	26481.68021	-113.602	34.48	34.48	68.95	1211	222
13475.13875	27170.48021	129.738	8.08	8.08	16.16	7050	222
31270.33875	27644.78021	316.413	29.51	29.51	59.02	1695	222
11130.83875	28098.58021	-105.602	36.22	36.22	72.44	1195	222
25431.13875	28158.98021	-408.602	26.23	26.23	52.47	2727	222
27354.83875	28523.18021	281.043	13.26	13.26	26.52	7630	222
17235.73875	29712.78021	358.661	8.55	8.55	17.10	20011	222
34272.03875	29811.18021	-122.602	23.57	23.57	47.15	1567	222
10212.63875	29846.78021	-231.602	12.34	12.34	24.68	4343	222
26756.93875	30436.28021	-288.602	23.55	23.55	47.10	2119	222
13843.83875	32136.58021	-119.602	21.64	21.64	43.28	1616	222
4538.138754	32655.78021	-147.602	18.82	18.82	37.63	2559	222
17449.13875	33024.28021	-303.602	36.22	36.22	72.44	1424	222
19232.03875	33524.88021	116.966	28.61	28.61	57.23	1272	222
8384.038754	35248.38021	-185.602	16.72	16.72	33.44	2375	222
38603.13875	35072.28021	77.666	21.29	21.29	42.58	1546	222
16304.03875	35634.18021	212.268	17.19	17.19	34.38	4541	222
5936.938754	36458.18021	-334.602	18.75	18.75	37.49	3881	222
7966.938754	36206.28021	-255.602	27.32	27.32	54.64	1862	222
32918.53875	36281.18021	-263.602	36.41	36.41	72.82	1156	222
20989.13875	36430.18021	168.056	28.21	28.21	56.43	1407	222
30145.93875	37099.18021	-4.86403	21.69	21.69	43.38	1992	222
16536.93875	37604.28021	-237.602	28.78	28.78	57.56	1271	222
29858.23875	39222.48021	31.4885	27.15	27.15	54.31	1075	222
22123.53951	8425.881935	311.393	26.99	26.99	53.98	1787	230
8827.239507	8441.081935	-327.709	25.60	25.60	51.20	2281	230
34069.33951	9579.581935	-205.709	28.94	28.94	57.89	1485	230
12657.73951	9897.281935	78.5408	24.70	24.70	49.41	1124	230
38067.33951	10142.28194	-145.709	21.78	21.78	43.57	3021	230
37143.93951	10756.58194	-382.709	52.28	52.28	104.56	1192	230
6772.739507	11221.18194	-268.709	16.37	16.37	32.73	5494	230
38015.43951	12293.08194	-293.709	31.84	31.84	63.68	2467	230
15426.83951	12631.08194	275.041	35.21	35.21	70.41	1139	230
10796.13951	20004.58194	227.881	29.86	29.86	59.72	1241	230
22471.83951	20908.58194	237.706	26.78	26.78	53.55	2493	230
38748.13951	20916.88194	298.621	36.48	36.48	72.96	1431	230
15044.73951	21660.68194	216.091	21.57	21.57	43.14	4640	230
13308.83951	22191.88194	-89.7092	31.79	31.79	63.59	1786	230
14742.13951	22333.48194	14.6783	30.38	30.38	60.76	1273	230
10985.63951	26323.38194	131.596	10.81	10.81	21.62	7199	230
6875.239507	26770.78194	-31.7092	17.85	17.85	35.70	2805	230
13424.93951	27207.68194	269.146	19.85	19.85	39.71	2373	230
32368.63951	27389.98194	-135.709	31.04	31.04	62.08	1348	230
12291.43951	27819.98194	125.701	23.24	23.24	46.49	1374	230
22850.83951	29339.78194	-109.709	11.04	11.04	22.09	5673	230
6743.139507	29374.58194	-92.7092	13.89	13.89	27.79	4320	230
5404.939507	31966.88194	-120.709	25.58	25.58	51.15	1402	230
19355.03951	32284.98194	366.413	30.12	30.12	60.24	2091	230
29112.33951	32079.88194	-345.709	45.90	45.90	91.80	1326	230
34462.63951	32383.08194	274.058	30.59	30.59	61.18	1508	230
24049.63951	33080.68194	-55.7092	30.85	30.85	61.70	1319	230
26473.03951	34830.58194	-302.709	11.07	11.07	22.14	10524	230
8007.739507	36262.88194	-204.709	17.50	17.50	35.00	3983	230
21901.53951	37778.78194	-90.7092	25.50	25.50	51.01	1169	230
23651.43951	38379.08194	-295.709	16.89	16.89	33.77	4502	230
29287.63951	40108.88194	182.686	32.81	32.81	65.61	1471	230
30581.23951	40180.08194	333.991	15.05	15.05	30.10	3728	230
17378.04026	8911.78366	11.6231	10.57	10.57	21.15	6879	238
37062.94026	11760.08366	256.266	11.16	11.16	22.33	7912	238
18086.84026	12189.48366	221.878	34.81	34.81	69.61	1116	238
16357.64026	14216.48366	-47.8169	30.76	30.76	61.51	1004	238
24538.84026	14396.28366	-43.8169	32.57	32.57	65.14	1265	238
15103.24026	14528.98366	148.191	8.95	8.95	17.90	6831	238
7130.840259	14717.48366	-389.817	20.72	20.72	41.45	2794	238
7382.240259	15815.18366	-180.817	17.43	17.43	34.85	3141	238
20198.44026	16049.68366	-411.817	48.72	48.72	97.45	1296	238
14164.74026	16367.08366	351.568	48.07	48.07	96.13	1105	238
9983.140259	16921.68366	-219.817	22.30	22.30	44.60	2052	238
17023.64026	16774.78366	-375.817	27.74	27.74	55.48	2818	238
31999.34026	16877.28366	-82.8169	32.90	32.90	65.80	2239	238
34722.14026	18942.58366	128.541	29.67	29.67	59.35	1038	238
13857.74026	19034.08366	-138.817	20.94	20.94	41.87	1731	238
20300.74026	19489.28366	-0.166856	11.04	11.04	22.09	6062	238
20899.54026	20406.18366	167.841	31.67	31.67	63.35	1199	238
25198.64026	20197.58366	315.216	26.59	26.59	53.18	2102	238
9639.040259	20735.88366	-32.8169	17.92	17.92	35.84	2129	238
24981.64026	21146.58366	-171.817	26.40	26.40	52.80	1755	238
23896.44026	22575.18366	-179.817	13.42	13.42	26.85	6426	238
37953.04026	23720.28366	-229.817	11.30	11.30	22.61	9744	238
9971.340259	24462.18366	-139.817	27.29	27.29	54.59	1645	238
23009.44026	25146.18366	-85.8169	28.28	28.28	56.57	1209	238
22250.64026	25326.78366	-9.00936	13.24	13.24	26.47	4179	238
26129.34026	26442.58366	-351.817	25.72	25.72	51.43	2385	238
20489.24026	27095.48366	-55.8169	36.20	36.20	72.39	1010	238
12978.84026	27280.48366	350.586	23.79	23.79	47.57	2148	238
18376.24026	27889.98366	-262.817	42.13	42.13	84.26	1259	238
13653.74026	28892.58366	-169.817	31.11	31.11	62.22	1491	238
18440.44026	29075.28366	-95.8169	35.98	35.98	71.97	1316	238
16279.64026	29904.88366	-50.8169	36.76	36.76	73.52	1112	238
12531.84026	30399.68366	-16.8694	7.39	7.39	14.79	12033	238
30719.74026	30676.08366	-110.817	25.65	25.65	51.29	2623	238
37215.64026	30487.08366	176.683	28.50	28.50	56.99	1538	238
23956.44026	31775.98366	39.1331	10.86	10.86	21.71	8894	238
12387.64026	33052.98366	-310.817	31.23	31.23	62.45	1530	238
27971.64026	33256.78366	28.3256	10.20	10.20	20.39	6104	238
6474.540259	33777.78366	-308.817	20.35	20.35	40.69	2214	238
4639.540259	34723.58366	-80.8169	23.24	23.24	46.49	1666	238
37787.84026	34785.18366	38.1506	31.35	31.35	62.69	1038	238
19459.04026	35272.98366	63.6956	22.00	22.00	43.99	1913	238
16245.44026	35628.98366	48.9581	13.54	13.54	27.08	3343	238
25574.44026	36079.68366	-117.817	35.87	35.87	71.73	1227	238
15891.14026	36819.38366	258.231	34.05	34.05	68.11	1667	238
29050.34026	37029.28366	-267.817	22.61	22.61	45.22	2089	238
20132.34026	37116.78366	-326.817	38.43	38.43	76.87	1224	238
7838.540259	37641.58366	-130.817	24.49	24.49	48.98	1466	238
10432.64026	38158.48366	-367.817	48.65	48.65	97.31	1379	238
11508.54026	38738.58366	16.5356	27.91	27.91	55.81	2085	238
34689.94026	40277.58366	-269.817	20.16	20.16	40.32	2424	238
16001.84026	40303.78366	-158.817	17.76	17.76	35.51	3174	238
37052.44101	9222.385384	-409.925	26.99	26.99	53.98	3346	246
27046.64101	9421.185384	-188.925	35.75	35.75	71.50	1084	246
20946.74101	9470.585384	207.033	29.23	29.23	58.45	1202	246
7234.841012	11903.08538	14.463	18.96	18.96	37.92	3401	246
37393.24101	11889.18538	-133.925	23.88	23.88	47.76	1735	246
10602.04101	12295.68538	-184.925	22.18	22.18	44.37	1381	246
9127.641012	12760.98538	-109.925	15.02	15.02	30.05	4005	246
16154.04101	12863.28538	-96.9245	16.98	16.98	33.96	2156	246
38755.44101	12858.18538	-179.925	18.60	18.60	37.21	4423	246
12647.54101	13182.38538	-145.925	38.46	38.46	76.91	1001	246
12711.04101	13693.78538	-135.925	14.79	14.79	29.58	4859	246
27554.24101	13939.18538	-271.925	44.60	44.60	89.21	1495	246
34684.34101	14604.18538	-59.9245	32.97	32.97	65.94	1448	246
35647.34101	14819.08538	-390.925	27.77	27.77	55.53	2807	246
36567.54101	15770.48538	-6.16952	20.11	20.11	40.22	2905	246
6224.841012	16441.88538	-332.925	35.11	35.11	70.23	1776	246
33351.34101	16528.38538	-164.925	19.71	19.71	39.42	3021	246
13634.84101	16922.48538	-15.012	25.67	25.67	51.34	1912	246
10426.34101	17743.88538	-206.925	11.54	11.54	23.08	7430	246
36442.54101	18948.68538	329.845	31.20	31.20	62.41	1706	246
17102.34101	20683.78538	3.65548	8.31	8.31	16.63	8287	246
18963.14101	21211.08538	133.345	19.76	19.76	39.52	2959	246
15136.24101	21422.08538	77.343	11.33	11.33	22.66	6321	246
13381.94101	21965.88538	-103.925	10.17	10.17	20.35	6322	246
34242.74101	21988.58538	-9.11702	13.56	13.56	27.13	5274	246
28909.74101	22192.58538	-125.925	25.53	25.53	51.06	1656	246
11024.44101	22543.48538	-214.925	16.51	16.51	33.02	4254	246
12320.54101	24427.98538	126.468	5.84	5.84	11.68	13315	246
16102.24101	25900.28538	-226.925	28.47	28.47	56.94	1719	246
10941.54101	26321.68538	226.683	5.86	5.86	11.73	20832	246
35393.64101	26547.78538	-281.925	26.89	26.89	53.79	1742	246
24985.74101	26762.18538	102.888	19.57	19.57	39.14	2820	246
26324.44101	27369.68538	-215.925	40.58	40.58	81.15	1023	246
18145.34101	28400.58538	40.008	24.49	24.49	48.98	1608	246
12126.34101	29229.18538	-322.925	19.29	19.29	38.57	2618	246
15151.34101	29654.28538	-124.925	28.02	28.02	56.05	1392	246
20684.34101	29664.58538	20.358	33.37	33.37	66.74	1016	246
12515.14101	30376.58538	-130.925	15.35	15.35	30.71	2308	246
31496.74101	35469.38538	99.9405	16.06	16.06	32.12	3176	246
23567.44101	35938.88538	38.043	14.25	14.25	28.50	6129	246
11337.94101	36268.48538	-407.925	26.33	26.33	52.66	3287	246
18761.84101	35991.68538	-7.15202	21.71	21.71	43.43	2884	246
16583.74101	37711.58538	-157.925	14.53	14.53	29.06	3553	246
23631.94101	38192.88538	-320.925	20.82	20.82	41.64	2886	246
14417.04101	40140.98538	-354.925	81.91	81.91	163.81	1134	246
30642.64101	40243.18538	-136.925	20.89	20.89	41.78	2926	246
34290.24177	8039.287108	124.395	24.09	24.09	48.18	1561	254
19649.44177	8754.187108	-70.0322	7.14	7.14	14.27	12368	254
7447.141765	8887.187108	-267.032	37.07	37.07	74.14	1233	254
33910.14177	9888.587108	-80.0322	23.97	23.97	47.95	1813	254
24349.04177	12177.48711	2.56531	12.01	12.01	24.02	4526	254
18333.74177	12439.08711	132.255	26.80	26.80	53.60	2174	254
32872.04177	13077.28711	-104.032	23.97	23.97	47.95	1752	254
31454.94177	14009.38711	-168.032	32.57	32.57	65.14	1601	254
33315.54177	14569.48711	-189.032	32.69	32.69	65.37	1467	254
27142.64177	15989.48711	-126.032	21.24	21.24	42.48	1905	254
7959.041765	18131.38711	13.3728	22.37	22.37	44.74	1992	254
19748.64177	18368.68711	-41.0322	27.22	27.22	54.45	1823	254
38576.04177	19976.68711	201.03	14.72	14.72	29.44	5196	254
11090.54177	20606.08711	-92.0322	22.58	22.58	45.17	1677	254
18470.04177	20300.58711	-205.032	39.35	39.35	78.70	1199	254
11399.84177	24374.28711	104.745	14.44	14.44	28.87	6021	254
34125.54177	26397.38711	253.103	25.41	25.41	50.82	1763	254
9411.941765	26715.88711	-63.0322	26.45	26.45	52.89	1498	254
31541.44177	26635.78711	-152.032	35.18	35.18	70.37	1173	254
34751.84177	27738.28711	-105.032	28.35	28.35	56.71	1662	254
20026.64177	28070.88711	93.9378	10.31	10.31	20.63	4158	254
20625.24177	28344.88711	-152.032	31.06	31.06	62.12	1500	254
12511.54177	29890.38711	-120.032	7.84	7.84	15.68	10261	254
19436.14177	30790.78711	316.965	26.61	26.61	53.22	2201	254
24008.34177	30938.88711	175.485	37.02	37.02	74.04	1123	254
4678.241765	32090.38711	-207.032	21.57	21.57	43.14	1978	254
28556.24177	32643.28711	-340.032	55.13	55.13	110.26	1127	254
20884.54177	33316.68711	251.138	20.56	20.56	41.12	2307	254
16479.64177	33871.98711	-179.032	30.31	30.31	60.62	1485	254
30494.04177	35376.98711	134.22	28.38	28.38	56.76	1230	254
38005.94177	35462.28711	-18.0672	34.74	34.74	69.47	1210	254
28248.74177	35704.08711	-334.032	42.37	42.37	84.73	1164	254
22411.84177	36023.48711	301.245	21.57	21.57	43.14	2127	254
24700.44177	36115.58711	-171.032	22.07	22.07	44.13	2955	254
13678.44177	36656.18711	-208.032	28.24	28.24	56.47	1343	254
20761.44177	36882.48711	44.8128	20.25	20.25	40.51	1446	254
29577.04177	37082.78711	160.748	26.75	26.75	53.51	1450	254
29458.04177	38405.28711	76.2528	19.92	19.92	39.85	2696	254
15389.04177	39133.08711	-241.032	42.39	42.39	84.78	1035	254
38743.64252	7985.488832	-63.1399	24.35	24.35	48.70	2173	262
21742.64252	9579.888832	343.385	21.81	21.81	43.61	3114	262
24543.04252	9927.688832	-43.1399	16.13	16.13	32.26	3135	262
30469.04252	10251.18883	365	27.93	27.93	55.86	1952	262
32987.44252	11395.38883	-93.1399	24.14	24.14	48.28	3250	262
36790.64252	12579.88883	-111.14	15.47	15.47	30.94	4727	262
38507.14252	13238.08883	-186.14	31.86	31.86	63.73	1249	262
10894.94252	13617.18883	-371.14	18.68	18.68	37.35	4654	262
24264.24252	14273.98883	293.278	36.34	36.34	72.68	1129	262
26871.54252	14446.08883	184.22	21.85	21.85	43.71	1497	262
29607.04252	16460.28883	196.01	19.95	19.95	39.89	3251	262
4691.842518	16519.08883	-19.1574	20.46	20.46	40.93	1691	262
33350.64252	16563.18883	-165.14	10.90	10.90	21.81	8771	262
22403.44252	17685.58883	365	29.88	29.88	59.77	1874	262
25204.94252	18865.88883	32.9151	17.85	17.85	35.70	3229	262
17285.04252	19249.78883	-16.2099	25.65	25.65	51.29	1750	262
10048.64252	19344.68883	114.463	9.68	9.68	19.36	5905	262
31122.34252	20060.38883	47.6526	15.59	15.59	31.18	3138	262
38165.04252	21128.08883	-123.14	37.52	37.52	75.03	1026	262
6441.142518	22030.28883	-234.14	18.63	18.63	37.26	2978	262
10105.14252	22603.48883	-165.14	36.55	36.55	73.10	1248	262
14884.34252	25750.18883	217.625	22.94	22.94	45.88	2625	262
5469.042518	25911.88883	-167.14	16.63	16.63	33.25	3159	262
12818.34252	26282.08883	75.1626	33.77	33.77	67.54	1126	262
14281.94252	27241.48883	263.803	24.56	24.56	49.13	1782	262
10284.64252	28988.98883	-43.1399	28.83	28.83	57.65	1149	262
20617.64252	29596.08883	-203.14	28.33	28.33	56.66	1428	262
20484.04252	30469.28883	-171.14	12.58	12.58	25.15	4795	262
27759.74252	31605.58883	301.138	26.02	26.02	52.05	1882	262
13888.14252	32019.68883	-207.14	21.43	21.43	42.86	2170	262
12607.74252	32609.18883	117.41	11.96	11.96	23.93	4780	262
38644.04252	33237.08883	174.395	26.28	26.28	52.56	1733	262
10146.14252	33179.78883	-270.14	19.95	19.95	39.89	2957	262
32737.94252	34544.58883	-85.1399	36.95	36.95	73.90	1220	262
27300.44252	35105.88883	45.6876	14.62	14.62	29.25	4612	262
35557.84252	38282.38883	-40.1399	31.70	31.70	63.40	1266	262
28442.24252	38953.88883	-137.14	13.52	13.52	27.04	2841	262
8108.843271	7947.690557	115.337	26.12	26.12	52.23	1237	270
30872.94327	8182.390557	13.1575	14.44	14.44	28.87	2484	270
25465.04327	9953.790557	-320.248	32.76	32.76	65.52	1485	270
16428.44327	10381.69056	299.065	41.99	41.99	83.98	1643	270
23081.04327	12949.59056	-278.248	33.96	33.96	67.92	1248	270
26304.54327	15427.69056	-14.3525	29.37	29.37	58.73	2090	270
38680.54327	15356.79056	-192.248	34.55	34.55	69.10	1014	270
4927.343271	15637.59056	-321.248	14.04	14.04	28.07	6806	270
11864.74327	15845.49056	-11.405	12.15	12.15	24.30	4496	270
19083.34327	17253.69056	-197.248	18.20	18.20	36.41	2967	270
5741.143271	17666.29056	-144.248	19.31	19.31	38.62	2898	270
25367.54327	17619.29056	-106.248	12.67	12.67	25.34	6586	270
12096.64327	18085.09056	186.077	9.40	9.40	18.79	7597	270
10945.74327	18867.29056	157.585	28.02	28.02	56.05	1068	270
11569.64327	19011.59056	248.957	11.23	11.23	22.47	6123	270
21631.44327	20735.79056	342.295	46.94	46.94	93.87	1008	270
34716.24327	22844.29056	-270.248	31.02	31.02	62.03	1546	270
28160.94327	23409.29056	-116.248	11.68	11.68	23.36	6452	270
9136.543271	24231.59056	-342.248	46.44	46.44	92.88	2089	270
36554.24327	24240.49056	58.3525	28.14	28.14	56.28	1048	270
11004.94327	26326.19056	88.81	10.62	10.62	21.24	7009	270
36566.04327	26420.49056	53.44	26.82	26.82	53.65	1134	270
20477.04327	27160.09056	54.4225	29.25	29.25	58.50	1235	270
29839.24327	27700.59056	-196.248	22.58	22.58	45.17	2917	270
15659.74327	28745.89056	254.852	5.04	5.04	10.08	22195	270
31759.14327	29648.79056	-380.248	63.91	63.91	127.83	1015	270
14988.74327	30284.89056	345.242	44.30	44.30	88.60	1159	270
19429.94327	30789.79056	281.38	15.05	15.05	30.10	4565	270
17618.14327	31212.49056	81.9325	18.35	18.35	36.69	1736	270
34308.94327	31529.49056	-163.248	7.42	7.42	14.84	11844	270
31117.44327	33787.49056	361.945	34.74	34.74	69.47	1620	270
22630.64327	34290.89056	40.6675	28.57	28.57	57.13	1011	270
27298.34327	34868.89056	-211.248	34.24	34.24	68.48	1208	270
20673.84327	36826.19056	-217.248	23.88	23.88	47.76	2746	270
25864.14327	36975.39056	-45.2475	26.33	26.33	52.66	1213	270
23038.84327	37305.59056	-149.248	7.25	7.25	14.51	16658	270
11573.64327	38825.39056	195.902	25.50	25.50	51.01	1984	270
22551.54327	39512.69056	45.58	17.24	17.24	34.48	2918	270
14443.24327	40082.99056	-198.248	48.30	48.30	96.60	1141	270
23468.64402	7973.592281	343.17	13.40	13.40	26.80	6903	278
35900.64402	8799.692281	-16.4252	21.88	21.88	43.76	2426	278
19333.34402	9009.992281	160.425	15.64	15.64	31.27	3194	278
33222.14402	9205.692281	35.6473	14.44	14.44	28.87	3570	278
16622.74402	10555.19228	108.352	25.10	25.10	50.21	1206	278
19640.34402	14411.99228	293.062	15.47	15.47	30.94	3009	278
15663.94402	14905.29228	-76.3552	24.89	24.89	49.78	1184	278
29471.14402	15049.09228	46.4548	13.78	13.78	27.55	2467	278
11291.14402	15231.59228	-60.3552	12.08	12.08	24.16	5372	278
11964.14402	15850.29228	274.395	28.87	28.87	57.74	1387	278
28139.64402	16176.39228	214.462	29.41	29.41	58.83	1416	278
11966.44402	16608.69228	-44.3552	16.30	16.30	32.59	3876	278
38569.94402	17026.49228	-283.355	20.61	20.61	41.21	3689	278
25350.84402	17634.89228	-77.3552	13.94	13.94	27.88	4181	278
15187.24402	18336.39228	-311.355	27.84	27.84	55.67	2777	278
7116.044024	19205.59228	-350.355	21.48	21.48	42.96	3518	278
37951.44402	19464.69228	-130.355	28.35	28.35	56.71	1382	278
31143.44402	20051.39228	5.18982	12.86	12.86	25.72	4060	278
38559.64402	19978.69228	109.335	30.12	30.12	60.24	1117	278
28771.74402	20470.89228	257.692	22.66	22.66	45.31	2670	278
37032.94402	24703.89228	-132.355	30.45	30.45	60.90	1383	278
11105.74402	25841.19228	-303.355	13.12	13.12	26.23	3818	278
10215.04402	25984.19228	-6.60018	24.75	24.75	49.50	1406	278
33835.54402	26236.09228	134.88	15.71	15.71	31.42	3950	278
26129.54402	26361.99228	-183.355	31.46	31.46	62.93	1200	278
12867.54402	28573.69228	-25.3552	21.31	21.31	42.63	1367	278
34225.24402	29018.29228	-199.355	29.39	29.39	58.78	1229	278
34196.14402	29814.99228	-101.355	23.39	23.39	46.77	2465	278
11756.54402	30192.89228	-228.355	31.77	31.77	63.54	1349	278
19494.94402	30838.39228	339.24	9.18	9.18	18.37	8842	278
23858.14402	30898.49228	256.71	18.89	18.89	37.77	4186	278
32469.14402	31086.29228	-155.355	27.04	27.04	54.07	2308	278
20937.54402	31232.19228	337.275	18.58	18.58	37.16	2974	278
15707.04402	32646.19228	358.89	36.17	36.17	72.35	1494	278
24447.34402	33749.09228	-57.3552	20.79	20.79	41.59	3485	278
7049.744024	34381.59228	-187.355	11.82	11.82	23.64	5587	278
34654.94402	40232.69228	-156.355	15.80	15.80	31.60	2312	278
36812.34478	8171.094005	-365.463	23.34	23.34	46.68	2464	286
33583.04478	8290.994005	-180.463	23.22	23.22	46.44	1812	286
34737.44478	8818.494005	-32.4628	24.00	24.00	47.99	1612	286
36496.04478	10524.29401	-251.463	31.70	31.70	63.40	1279	286
26584.84478	11017.79401	203.547	17.90	17.90	35.80	3402	286
17063.94478	12774.19401	130.842	20.09	20.09	40.18	2524	286
31945.24478	13689.09401	-87.4629	17.47	17.47	34.95	3648	286
14504.04478	14445.99401	-173.463	12.20	12.20	24.40	6622	286
25097.54478	14369.09401	-339.463	50.77	50.77	101.55	1175	286
9317.644776	14940.29401	-256.463	11.35	11.35	22.70	9682	286
36114.04478	15087.19401	-169.463	28.40	28.40	56.80	2545	286
20378.94478	17772.59401	-186.463	38.72	38.72	77.43	1341	286
18343.74478	18346.09401	18.8371	20.75	20.75	41.50	2357	286
10777.94478	18795.39401	-12.6028	9.58	9.58	19.17	8431	286
13822.54478	19569.29401	-164.463	34.12	34.12	68.25	1229	286
25185.44478	20179.79401	354.852	21.41	21.41	42.81	4071	286
12218.94478	20625.79401	257.585	29.84	29.84	59.68	1292	286
18845.34478	22555.49401	108.245	12.65	12.65	25.29	6613	286
23397.34478	22993.29401	-28.4629	26.28	26.28	52.56	1821	286
12917.74478	23630.49401	-99.4629	30.12	30.12	60.24	1062	286
12811.54478	24919.79401	-93.4629	24.94	24.94	49.88	1376	286
16964.84478	25334.79401	-15.5503	21.95	21.95	43.90	1556	286
26161.24478	26478.09401	-39.4628	16.16	16.16	32.31	4630	286
8573.944776	29915.39401	-113.463	13.92	13.92	27.84	3995	286
17090.04478	29839.19401	-81.4629	8.45	8.45	16.91	12821	286
9225.244776	30033.39401	97.4371	9.82	9.82	19.64	8824	286
18822.74478	30860.59401	-211.463	11.16	11.16	22.33	10052	286
29595.74478	31693.39401	71.8922	24.61	24.61	49.22	1392	286
20600.54478	31901.79401	215.337	19.90	19.90	39.80	2321	286
32936.64478	32252.09401	-103.463	12.32	12.32	24.63	5644	286
7096.844776	32959.09401	-177.463	11.63	11.63	23.27	5204	286
28901.74478	34493.79401	-345.463	55.04	55.04	110.07	1038	286
34136.24478	34645.19401	-331.463	32.92	32.92	65.85	2339	286
22779.54478	36110.19401	130.842	29.63	29.63	59.25	1134	286
9208.844776	36466.99401	-309.463	23.39	23.39	46.77	2551	286
11219.94478	36573.39401	-208.463	30.17	30.17	60.34	1305	286
25557.24478	36721.89401	24.7321	37.99	37.99	75.97	1057	286
23074.54478	37303.09401	18.8371	27.48	27.48	54.97	1119	286
35582.04478	38291.09401	-180.463	30.26	30.26	60.52	1677	286
35729.54478	40384.29401	144.597	30.73	30.73	61.47	1407	286
17368.74553	8917.095729	302.672	25.81	25.81	51.62	1898	294
7436.045529	9272.795729	-415.571	60.48	60.48	120.95	1027	294
11877.04553	10613.49573	-45.5705	30.40	30.40	60.81	1186	294
33634.34553	11758.59573	-286.571	27.27	27.27	54.54	1866	294
23722.14553	12117.59573	322.322	29.91	29.91	59.82	1756	294
24230.34553	12169.59573	197.544	12.36	12.36	24.73	5519	294
24402.24553	12738.49573	-37.5705	7.65	7.65	15.31	12385	294
16297.14553	13140.89573	-88.5705	12.27	12.27	24.54	6273	294
11355.04553	15203.79573	-96.5705	18.32	18.32	36.64	1945	294
6379.745529	16589.59573	-261.571	9.30	9.30	18.60	11269	294
16897.84553	18603.99573	80.627	13.45	13.45	26.89	4149	294
23933.04553	20186.09573	358.674	11.45	11.45	22.89	7269	294
11058.54553	20959.39573	-233.571	17.80	17.80	35.61	2728	294
18678.94553	21410.09573	93.3995	19.05	19.05	38.10	2561	294
19776.04553	21578.89573	332.147	26.82	26.82	53.65	1722	294
15829.04553	24394.09573	147.437	24.49	24.49	48.98	2828	294
13565.94553	25445.49573	-208.571	24.89	24.89	49.78	2143	294
26999.44553	25265.39573	-408.571	55.11	55.11	110.21	1134	294
10969.54553	26343.19573	141.542	5.58	5.58	11.16	14730	294
21801.24553	26497.59573	319.374	28.80	28.80	57.60	1870	294
10895.44553	27119.69573	90.452	8.36	8.36	16.72	11583	294
13726.14553	31111.89573	-46.5705	16.30	16.30	32.59	3220	294
20854.94553	31214.79573	55.082	17.95	17.95	35.89	2031	294
35968.14553	31582.69573	310.532	32.57	32.57	65.14	2614	294
10524.14553	31915.69573	-253.571	18.89	18.89	37.77	4637	294
14051.64553	31792.19573	-190.571	17.05	17.05	34.10	2450	294
11399.34553	32308.49573	-86.5705	30.83	30.83	61.65	1474	294
21607.84553	33714.79573	-125.571	33.06	33.06	66.13	1112	294
7086.345529	34327.89573	-401.571	16.44	16.44	32.88	4380	294
30474.04553	35336.79573	-205.571	23.48	23.48	46.96	2055	294
33098.74553	37902.79573	124.839	14.13	14.13	28.26	3073	294
31401.94553	39319.59573	-127.571	26.02	26.02	52.05	1413	294
11772.64628	10614.59745	-142.678	21.27	21.27	42.53	1932	302
9789.746282	11474.69745	-217.678	12.39	12.39	24.77	4846	302
8312.646282	11760.49745	-260.678	35.77	35.77	71.54	1511	302
36113.94628	12368.79745	-91.6782	26.12	26.12	52.23	1725	302
24367.24628	12765.09745	-156.678	30.71	30.71	61.42	1913	302
36980.14628	13310.29745	-69.6782	25.43	25.43	50.87	1406	302
13479.84628	13623.89745	-284.678	26.47	26.47	52.94	2056	302
27571.54628	13803.99745	-23.6782	34.55	34.55	69.10	1022	302
26924.94628	14397.49745	175.822	11.16	11.16	22.33	4904	302
6900.246282	16328.49745	241.649	28.24	28.24	56.47	1774	302
29648.14628	16482.09745	-86.6782	20.39	20.39	40.79	1932	302
13013.44628	17098.99745	-196.678	16.06	16.06	32.12	3278	302
8092.446282	17036.49745	-327.678	32.95	32.95	65.89	1615	302
22385.64628	17594.99745	-69.6782	16.44	16.44	32.88	3783	302
34623.34628	19581.29745	55.9568	34.27	34.27	68.53	1216	302
7164.046282	20544.09745	-15.7657	13.94	13.94	27.88	4019	302
10928.14628	23428.49745	-203.678	34.67	34.67	69.33	1117	302
15141.54628	23885.69745	-215.678	26.87	26.87	53.74	1644	302
24933.84628	23781.29745	-360.678	37.92	37.92	75.83	1472	302
19876.64628	25072.49745	-213.678	22.70	22.70	45.40	2220	302
10101.84628	25468.99745	-198.678	6.38	6.38	12.76	18869	302
37576.54628	25314.49745	-33.6782	15.80	15.80	31.60	5991	302
6951.546282	26836.39745	-134.678	15.87	15.87	31.75	3992	302
37553.34628	27025.19745	168.944	20.70	20.70	41.40	3207	302
9171.046282	28967.59745	264.247	20.77	20.77	41.54	2921	302
8029.046282	31608.19745	-181.678	11.23	11.23	22.47	7202	302
17375.04628	32542.89745	0.936819	11.70	11.70	23.41	5644	302
14729.84628	33220.09745	238.702	21.60	21.60	43.19	1915	302
11212.74628	33168.39745	-280.678	24.87	24.87	49.74	1722	302
10582.14628	33413.99745	-50.6782	25.48	25.48	50.96	1706	302
12382.94628	34444.19745	138.487	35.28	35.28	70.56	1034	302
35300.34628	35211.99745	-9.87068	54.94	54.94	109.88	1028	302
26943.54628	36006.69745	221.999	19.57	19.57	39.14	2839	302
29285.54628	36750.99745	-95.6782	39.63	39.63	79.27	1124	302
28466.64628	38843.99745	-203.678	10.67	10.67	21.34	7905	302
31772.94628	39372.09745	304.529	35.98	35.98	71.97	1726	302
37114.74628	39677.69745	-75.6782	27.41	27.41	54.82	1308	302
34309.54704	8016.499178	94.206	25.25	25.25	50.49	1386	310
29561.24704	8964.299178	-241.747	35.40	35.40	70.79	1285	310
14472.04704	10433.79918	-193.747	29.93	29.93	59.86	1421	310
22064.74704	10755.69918	-241.747	14.39	14.39	28.78	3692	310
17786.74704	11489.39918	-65.7465	25.17	25.17	50.35	1355	310
11932.54704	11524.09918	-94.7465	27.69	27.69	55.39	2079	310
8362.047035	11536.39918	-312.747	27.27	27.27	54.54	1907	310
9784.547035	11462.59918	-246.747	16.77	16.77	33.54	2631	310
38044.64704	11651.69918	-114.747	34.10	34.10	68.20	1232	310
36974.54704	13322.59918	175.753	30.03	30.03	60.05	1573	310
31274.74704	13570.59918	-252.747	29.81	29.81	59.63	1312	310
38558.14704	14244.19918	92.241	14.29	14.29	28.59	3911	310
34853.84704	14968.49918	-46.7465	25.41	25.41	50.82	1357	310
19518.54704	15896.89918	-46.7465	19.22	19.22	38.43	3203	310
8290.747035	16107.89918	-227.747	22.37	22.37	44.74	1746	310
19931.94704	17549.49918	346.708	28.07	28.07	56.14	3356	310
7803.447035	18150.59918	144.313	25.91	25.91	51.81	1517	310
36828.84704	18582.49918	-184.747	23.39	23.39	46.77	3072	310
23228.84704	19288.59918	282.846	13.21	13.21	26.42	7330	310
11102.84704	21131.99918	-133.747	18.70	18.70	37.40	2204	310
27326.04704	21132.69918	248.458	15.35	15.35	30.71	4812	310
6342.147035	21454.49918	-105.747	5.79	5.79	11.59	18699	310
10027.44704	21574.69918	-183.747	16.13	16.13	32.26	2836	310
28203.84704	23091.79918	-148.747	27.65	27.65	55.30	1379	310
23825.24704	23408.49918	213.088	16.53	16.53	33.06	5283	310
12885.54704	23645.89918	-73.7465	15.45	15.45	30.90	4041	310
24875.54704	23848.39918	-239.747	42.32	42.32	84.64	1404	310
7941.047035	30387.69918	-100.747	31.56	31.56	63.11	1200	310
29380.14704	31541.19918	-70.7465	7.30	7.30	14.60	11295	310
19723.44704	31855.49918	291.688	19.15	19.15	38.29	5615	310
4673.647035	31952.49918	-344.747	14.65	14.65	29.30	5185	310
23859.84704	31952.39918	-58.7465	15.24	15.24	30.47	4039	310
31236.74704	32684.29918	-60.7465	16.32	16.32	32.64	3386	310
28426.64704	34396.19918	-323.747	40.22	40.22	80.45	1367	310
30416.64704	35350.39918	-121.747	14.20	14.20	28.40	4056	310
27062.24704	35943.59918	-127.747	30.69	30.69	61.37	1048	310
34200.04704	36077.89918	59.8185	25.65	25.65	51.29	1262	310
11308.84704	36232.29918	-86.7465	19.73	19.73	39.47	2185	310
23840.94704	36165.39918	78.486	32.22	32.22	64.43	1244	310
9243.247035	36731.59918	-217.747	26.02	26.02	52.05	1624	310
29485.44704	38293.09918	-142.747	26.21	26.21	52.42	1571	310
37881.14779	8596.900902	-287.802	29.63	29.63	59.25	1285	318
31555.84779	9927.900902	-305.802	18.93	18.93	37.87	5102	318
10078.84779	10478.1009	-212.802	7.89	7.89	15.78	15247	318
8345.147788	11958.2009	-225.802	20.63	20.63	41.26	2783	318
12115.64779	11936.8009	-61.8018	12.39	12.39	24.77	4730	318
30604.04779	12787.2009	-359.802	23.13	23.13	46.25	3764	318
35036.64779	13512.3009	-98.8018	27.95	27.95	55.91	1637	318
12665.44779	13959.6009	-366.802	32.66	32.66	65.33	1502	318
35672.44779	14885.0009	181.593	25.43	25.43	50.87	1505	318
6350.047788	16588.2009	-330.802	13.16	13.16	26.33	7459	318
25437.74779	17610.5009	152.118	9.14	9.14	18.27	10163	318
21420.44779	18147.7009	-196.802	37.96	37.96	75.93	1159	318
9133.347788	19514.7009	-287.802	22.04	22.04	44.09	2970	318
23061.44779	19258.6009	36.1832	28.73	28.73	57.46	1159	318
14765.24779	21050.0009	210.086	21.03	21.03	42.06	2963	318
27180.54779	21135.1009	188.471	28.97	28.97	57.93	1415	318
10016.24779	21591.6009	-68.8018	10.36	10.36	20.72	4122	318
12351.04779	24434.2009	-271.802	13.87	13.87	27.74	6719	318
16574.54779	24670.9009	-389.802	31.96	31.96	63.91	1749	318
4540.847788	25174.9009	123.626	23.90	23.90	47.81	2410	318
5477.947788	25730.7009	-79.8018	17.43	17.43	34.85	2329	318
13476.74779	25617.3009	-185.802	15.64	15.64	31.27	4319	318
26540.34779	26187.9009	280.826	38.53	38.53	77.06	1073	318
5043.447788	27311.4009	-409.802	25.01	25.01	50.02	3581	318
9955.747788	27166.3009	327.003	17.40	17.40	34.81	3928	318
8508.647788	27778.6009	226.788	16.56	16.56	33.11	2783	318
29331.74779	28331.6009	257.246	29.91	29.91	59.82	1990	318
9834.247788	28676.7009	-212.802	20.25	20.25	40.51	3197	318
19004.84779	30952.7009	297.528	22.87	22.87	45.73	2311	318
22727.04779	32874.8009	360.408	19.29	19.29	38.57	3279	318
13174.24779	33308.0009	30.2882	22.09	22.09	44.18	2291	318
20552.54779	33367.7009	296.546	16.60	16.60	33.21	5082	318
6428.847788	33698.3009	-228.802	23.29	23.29	46.58	1525	318
30113.04779	33746.7009	-158.802	44.11	44.11	88.22	1030	318
36461.14779	35554.4009	-165.802	24.99	24.99	49.97	1383	318
16456.44779	36079.6009	7.6907	17.29	17.29	34.57	1745	318
31968.84779	36432.9009	-129.802	12.29	12.29	24.59	6308	318
37936.94779	36780.2009	-384.802	13.33	13.33	26.66	8686	318
24694.34779	37198.2009	-34.8018	17.78	17.78	35.56	4104	318
13026.84779	37890.7009	-72.8018	33.61	33.61	67.21	1301	318
6485.148541	8149.602626	-106.857	31.42	31.42	62.83	1247	326
34890.54854	8042.302626	-62.8571	30.83	30.83	61.65	1540	326
33174.94854	9148.102626	-74.8571	7.70	7.70	15.40	12107	326
4637.748541	9349.102626	-306.857	24.28	24.28	48.56	2558	326
24619.44854	9472.502626	-362.857	41.31	41.31	82.61	1377	326
28933.44854	9476.902626	370.178	22.30	22.30	44.60	4692	326
12487.44854	9821.502626	-167.857	14.86	14.86	29.72	3702	326
31536.84854	9911.302626	-144.857	18.02	18.02	36.03	2996	326
14644.44854	10626.00263	19.4254	16.04	16.04	32.08	4774	326
38159.14854	12911.30263	-65.8571	13.97	13.97	27.93	3897	326
20515.44854	14193.90263	67.5679	19.62	19.62	39.23	1554	326
37238.24854	14771.20263	-156.857	18.44	18.44	36.88	3572	326
4822.748541	15255.10263	-400.857	14.77	14.77	29.53	6810	326
18860.24854	16185.10263	-220.857	7.35	7.35	14.70	12910	326
37378.34854	16143.00263	-88.8571	33.32	33.32	66.65	1102	326
31169.54854	20090.80263	-143.857	9.35	9.35	18.70	9433	326
13123.14854	21784.70263	138.308	28.19	28.19	56.38	1992	326
13275.84854	22168.00263	-289.857	30.14	30.14	60.29	1619	326
32903.54854	23199.10263	18.4429	25.06	25.06	50.11	1424	326
16771.54854	24694.30263	295.508	22.49	22.49	44.98	3051	326
5481.848541	25662.40263	-80.8571	17.45	17.45	34.90	2315	326
12459.64854	25624.30263	-27.8571	14.32	14.32	28.64	2225	326
19287.44854	27023.80263	-293.857	52.80	52.80	105.60	1039	326
30853.04854	27446.90263	-269.857	33.25	33.25	66.51	1202	326
31175.84854	28183.90263	78.3754	19.03	19.03	38.06	2836	326
12122.34854	29178.00263	-87.8571	10.53	10.53	21.05	4459	326
18548.64854	29044.40263	276.84	24.04	24.04	48.09	2874	326
6368.648541	29463.80263	-40.8571	32.85	32.85	65.70	1012	326
35524.14854	29951.40263	-222.857	30.57	30.57	61.14	1212	326
28007.54854	31562.60263	-30.8571	24.70	24.70	49.41	1977	326
11865.24854	31630.30263	-122.857	27.98	27.98	55.95	1437	326
26252.64854	32290.90263	232.628	22.68	22.68	45.36	2257	326
16265.74854	35614.70263	156.975	7.42	7.42	14.84	13501	326
37145.64854	36479.60263	297.473	23.03	23.03	46.06	2091	326
6017.148541	36551.70263	-183.857	16.23	16.23	32.45	3739	326
21856.04854	38894.60263	36.1279	29.37	29.37	58.73	1203	326
14378.44929	8729.704351	-45.9123	23.17	23.17	46.35	2068	334
32024.34929	10810.10435	-33.9123	12.65	12.65	25.29	4771	334
6480.649294	10975.40435	177.553	41.31	41.31	82.61	1017	334
36978.44929	11704.60435	75.3727	7.65	7.65	15.31	11466	334
26020.04929	12506.60435	3.65019	19.31	19.31	38.62	2760	334
32033.64929	13322.30435	-168.912	21.69	21.69	43.38	2589	334
6063.049294	13379.40435	-101.912	32.19	32.19	64.39	1038	334
30170.64929	14172.50435	-102.912	29.06	29.06	58.12	1452	334
10270.94929	14760.80435	37.0552	11.14	11.14	22.28	5779	334
35661.24929	14851.10435	309.208	33.68	33.68	67.35	1680	334
21131.04929	16439.90435	-221.912	21.69	21.69	43.38	2045	334
30662.44929	17297.10435	-47.9123	23.88	23.88	47.76	1868	334
11358.64929	20227.30435	-238.912	33.98	33.98	67.97	1259	334
29277.04929	21174.70435	-158.912	24.14	24.14	48.28	1508	334
24464.64929	22883.50435	-230.912	17.57	17.57	35.14	4935	334
37862.14929	22862.80435	120.568	14.22	14.22	28.45	4166	334
12412.44929	23947.20435	-248.912	25.81	25.81	51.62	2672	334
23043.94929	25159.70435	-310.912	13.71	13.71	27.41	7140	334
8209.449294	25324.90435	-291.912	22.04	22.04	44.09	2111	334
32653.84929	26779.20435	2.66769	31.11	31.11	62.22	1768	334
26049.34929	27679.00435	-325.912	25.01	25.01	50.02	1943	334
20011.94929	28045.50435	109.76	5.96	5.96	11.92	13929	334
31156.44929	28139.40435	18.3877	28.92	28.92	57.84	1176	334
13107.54929	28496.10435	93.0577	18.68	18.68	37.35	2033	334
7806.149294	28894.80435	-3.22731	10.34	10.34	20.68	4955	334
33507.84929	31014.20435	-81.9123	18.86	18.86	37.73	2783	334
14938.04929	33340.90435	284.645	31.16	31.16	62.31	1786	334
24840.64929	34395.60435	-117.912	24.66	24.66	49.31	2244	334
11368.74929	36125.80435	-189.912	23.36	23.36	46.72	1440	334
18078.54929	37205.50435	-48.9123	17.90	17.90	35.80	1887	334
36496.14929	37209.70435	203.098	23.24	23.24	46.49	1667	334
14336.04929	39437.50435	-137.912	26.12	26.12	52.23	1565	334
34756.25005	8791.406075	-104.968	19.71	19.71	39.42	2477	342
31903.75005	10676.80607	-11.1426	23.97	23.97	47.95	1458	342
14769.05005	11261.30607	349.435	24.23	24.23	48.47	4785	342
35056.95005	11892.50607	-21.9676	19.95	19.95	39.89	2716	342
13673.65005	11998.50607	77.2824	32.03	32.03	64.06	1183	342
26187.75005	13073.40607	52.7199	20.18	20.18	40.36	1470	342
19646.05005	14367.50607	-65.9676	9.58	9.58	19.17	6982	342
35909.75005	14407.00607	-118.968	33.82	33.82	67.64	1321	342
8523.250046	16059.20607	-81.9676	6.62	6.62	13.24	10439	342
20880.65005	17312.90607	-177.968	21.12	21.12	42.25	3335	342
12906.35005	17419.00607	102.827	24.23	24.23	48.47	1096	342
18679.25005	20345.00607	297.362	41.64	41.64	83.27	1182	342
5299.850046	21774.30607	2.61243	17.26	17.26	34.52	2396	342
28939.05005	22063.10607	-162.968	33.28	33.28	66.55	1050	342
13251.05005	22264.50607	-46.9676	16.67	16.67	33.35	2915	342
15116.95005	23953.10607	-15.0726	17.99	17.99	35.98	3173	342
13653.95005	24220.20607	-323.968	23.01	23.01	46.02	2221	342
14902.05005	24543.50607	-186.968	32.90	32.90	65.80	1179	342
12491.25005	25587.80607	97.9149	15.57	15.57	31.13	2064	342
20566.95005	26207.30607	-343.968	11.99	11.99	23.97	6895	342
6046.050046	26330.30607	12.4374	17.43	17.43	34.85	2825	342
28194.35005	27409.00607	-176.968	44.86	44.86	89.73	1059	342
6697.250046	27829.60607	-79.9676	29.86	29.86	59.72	1598	342
18344.15005	28430.90607	119.53	9.70	9.70	19.41	6324	342
11115.45005	29361.10607	9.48993	20.87	20.87	41.73	1546	342
5934.650046	30399.50607	313.082	36.50	36.50	73.00	1828	342
35813.95005	30728.20607	-102.968	20.91	20.91	41.82	2689	342
8348.250046	31053.60607	-345.968	21.24	21.24	42.48	3624	342
4662.550046	32046.60607	-418.968	20.49	20.49	40.98	3556	342
12587.25005	32655.30607	150.97	7.23	7.23	14.46	13649	342
29867.55005	32898.40607	-55.9676	39.35	39.35	78.70	1076	342
11878.65005	33564.00607	-2.30007	6.19	6.19	12.39	9589	342
36314.65005	33632.20607	-244.968	21.43	21.43	42.86	3229	342
15206.55005	33829.80607	19.3149	31.72	31.72	63.44	1212	342
27331.15005	35138.50607	195.182	12.43	12.43	24.87	6182	342
19561.95005	35784.60607	83.1774	31.23	31.23	62.45	1233	342
30896.25005	36189.30607	-177.968	17.12	17.12	34.24	4213	342
21487.75005	36740.20607	-396.968	30.12	30.12	60.24	1872	342
18016.95005	37218.20607	316.03	37.33	37.33	74.65	1303	342
23100.95005	37319.10607	-17.0376	16.48	16.48	32.97	2130	342
22500.25005	39488.10607	0.647428	20.82	20.82	41.64	2404	342
33828.55005	40090.60607	-24.9676	19.73	19.73	39.47	1708	342
33026.1508	8243.907799	-70.0228	20.06	20.06	40.13	2761	350
14734.3508	9499.707799	-110.023	14.13	14.13	28.26	2783	350
33197.0508	10070.5078	319.905	24.02	24.02	48.04	2940	350
30319.4508	12177.1078	-284.023	43.87	43.87	87.75	1055	350
17324.7508	12843.5078	61.5072	27.01	27.01	54.02	1268	350
23505.2508	13982.7078	-104.023	32.08	32.08	64.15	1201	350
14326.9508	16020.2078	-100.023	19.52	19.52	39.05	3171	350
25746.6508	16712.9078	-193.023	29.46	29.46	58.92	1538	350
34502.6508	17918.0078	102.772	19.99	19.99	39.99	2362	350
18145.0508	18395.1078	-227.023	18.72	18.72	37.44	2904	350
36831.9508	18614.3078	-19.0578	30.07	30.07	60.15	1303	350
35152.3508	19553.2078	-380.023	40.08	40.08	80.16	1390	350
32956.7508	19961.3078	-254.023	39.96	39.96	79.93	1004	350
18219.7508	20973.3078	-100.023	18.27	18.27	36.55	2366	350
10014.9508	22468.6078	-70.0228	13.52	13.52	27.04	4589	350
11961.6508	22671.4078	-306.023	15.94	15.94	31.89	4194	350
23815.5508	23357.2078	-135.023	26.00	26.00	52.00	1267	350
38543.4508	23770.8078	102.772	35.18	35.18	70.37	1214	350
5632.850799	24779.5078	-178.023	38.06	38.06	76.11	1196	350
37013.2508	24782.8078	-247.023	18.58	18.58	37.16	4342	350
15787.0508	25066.9078	59.5422	15.47	15.47	30.94	4016	350
33901.1508	24958.8078	45.7872	27.81	27.81	55.63	1298	350
37047.8508	25030.3078	-406.023	43.31	43.31	86.62	1667	350
12444.3508	25596.2078	56.5947	6.55	6.55	13.09	13810	350
10785.1508	27060.5078	207.9	16.48	16.48	32.97	4738	350
12557.0508	30448.2078	-3.33783	9.28	9.28	18.56	7690	350
10484.5508	30427.5078	-252.023	36.93	36.93	73.85	1395	350
26716.2508	30459.1078	-244.023	16.16	16.16	32.31	7174	350
30747.6508	30559.0078	-155.023	18.68	18.68	37.35	2231	350
11819.6508	31583.4078	-222.023	11.02	11.02	22.04	7869	350
22233.1508	32310.1078	-80.0228	23.20	23.20	46.39	1624	350
10069.2508	33015.2078	-199.023	32.05	32.05	64.10	1202	350
23856.1508	33273.1078	370.012	40.08	40.08	80.16	1700	350
13076.8508	35120.8078	-179.023	27.41	27.41	54.82	1186	350
8099.750799	36101.8078	-191.023	23.13	23.13	46.25	1779	350
20707.9508	36624.7078	-140.023	46.06	46.06	92.13	1184	350
36537.9508	37283.8078	-340.023	39.14	39.14	78.28	1434	350
26814.2508	39416.6078	-368.023	28.59	28.59	57.18	1712	350
6367.151552	8011.409523	224.547	55.51	55.51	111.01	1046	358
30447.35155	8243.209523	331.639	31.89	31.89	63.77	1895	358
33175.65155	9148.209523	67.3469	12.15	12.15	24.30	5520	358
9531.351552	9479.609523	-166.078	21.08	21.08	42.15	3085	358
19451.95155	9761.409523	362.097	23.53	23.53	47.05	2181	358
26449.25155	9760.309523	-129.078	32.29	32.29	64.57	1101	358
38489.55155	10233.60952	295.287	37.66	37.66	75.31	1234	358
9612.551552	10503.60952	-302.078	20.30	20.30	40.60	2345	358
11952.95155	11393.20952	-214.078	12.81	12.81	25.62	9005	358
24520.35155	11583.60952	301.182	25.53	25.53	51.06	1877	358
4872.051552	11599.90952	-417.078	18.77	18.77	37.54	4041	358
5503.751552	12028.20952	-258.078	11.09	11.09	22.18	6804	358
30368.45155	12316.40952	-132.078	17.38	17.38	34.76	3110	358
6710.651552	14211.00952	11.3444	25.08	25.08	50.16	1304	358
6394.251552	15016.00952	-351.078	28.21	28.21	56.43	2200	358
24274.15155	15302.30952	-50.0781	29.65	29.65	59.30	1175	358
20427.05155	16552.40952	141.034	30.47	30.47	60.95	1035	358
38601.35155	17347.80952	-108.078	32.69	32.69	65.37	1353	358
34427.05155	17928.80952	266.794	10.53	10.53	21.05	10452	358
33659.55155	18940.00952	-180.078	39.33	39.33	78.66	1046	358
19759.35155	21959.30952	-171.078	26.19	26.19	52.38	1759	358
7076.751552	23523.40952	-0.445587	9.14	9.14	18.27	6947	358
38659.25155	24345.20952	188.194	28.31	28.31	56.61	1343	358
13595.25155	25271.40952	-164.078	11.73	11.73	23.46	4318	358
10117.75155	25426.50952	-229.078	11.12	11.12	22.23	4670	358
7656.551552	26241.20952	246.162	24.00	24.00	47.99	2004	358
11444.45155	30327.10952	267.777	27.74	27.74	55.48	2938	358
35797.45155	30708.50952	-253.078	20.61	20.61	41.21	4693	358
36860.45155	31319.80952	-390.078	43.36	43.36	86.71	1448	358
14813.35155	33222.70952	150.859	25.86	25.86	51.72	1451	358
34915.95155	35315.60952	-0.445587	36.90	36.90	73.81	1001	358
36311.75155	35561.80952	43.7669	26.09	26.09	52.19	1100	358
5971.051552	36478.90952	-243.078	11.82	11.82	23.64	5355	358
23131.45155	37290.70952	-124.078	7.37	7.37	14.74	13725	358
28434.55155	38969.70952	-159.078	9.18	9.18	18.37	8105	358
33945.75155	39588.10952	-70.0781	25.27	25.27	50.54	1255	358
27981.3523	8450.211248	-226.133	36.20	36.20	72.39	1643	366
34691.5523	8807.611248	-237.133	26.28	26.28	52.56	1530	366
14660.0523	9696.611248	-302.133	19.95	19.95	39.89	3243	366
19337.9523	9777.311248	210.737	18.96	18.96	37.92	2704	366
27101.1523	10366.61125	-53.1333	23.29	23.29	46.58	2375	366
23269.3523	11241.41125	-19.1683	18.51	18.51	37.02	2327	366
25621.0523	11170.01125	109.539	25.69	25.69	51.39	2200	366
37129.7523	11283.11125	-200.133	28.26	28.26	56.52	1511	366
7459.052305	12989.21125	76.1342	31.63	31.63	63.26	1111	366
33727.9523	18996.21125	-315.133	44.56	44.56	89.11	1538	366
5416.352305	19440.01125	-205.133	16.48	16.48	32.97	2405	366
22074.1523	24991.81125	-84.1333	13.59	13.59	27.18	6255	366
13610.7523	25334.21125	-229.133	9.23	9.23	18.46	10291	366
17929.6523	25768.31125	107.574	18.98	18.98	37.96	2478	366
28111.6523	27683.41125	-34.1333	12.51	12.51	25.01	5976	366
17129.6523	29857.21125	-259.133	9.18	9.18	18.37	11909	366
19432.2523	30779.61125	199.929	25.17	25.17	50.35	1772	366
29400.5523	31510.41125	-126.133	8.71	8.71	17.43	11940	366
18147.0523	33007.01125	171.437	9.18	9.18	18.37	9704	366
19063.3523	33690.91125	23.0792	11.63	11.63	23.27	4984	366
16202.1523	35579.01125	109.539	24.80	24.80	49.60	1527	366
24615.4523	36161.71125	279.512	18.32	18.32	36.64	4973	366
35717.4523	36233.21125	-100.133	12.06	12.06	24.12	4624	366
27850.4523	36698.41125	233.334	25.48	25.48	50.96	1921	366
24733.2523	37203.61125	-171.133	25.10	25.10	50.21	1471	366
16577.8523	37726.71125	-376.133	23.53	23.53	47.05	1936	366
32354.7523	38399.11125	-360.133	39.99	39.99	79.98	1284	366
31794.1523	40295.01125	-257.133	44.89	44.89	89.77	1344	366
38440.5523	40241.51125	-364.133	54.45	54.45	108.90	1156	366
9112.653058	9469.112972	-187.189	29.23	29.23	58.45	1228	374
15244.35306	9990.512972	-228.189	15.66	15.66	31.32	5854	374
31934.75306	10703.21297	-66.1886	17.92	17.92	35.84	2855	374
37262.75306	12864.01297	-285.189	22.56	22.56	45.12	3232	374
37090.55306	13726.81297	-144.189	20.51	20.51	41.02	2805	374
29855.25306	13937.51297	-167.189	38.50	38.50	77.01	1092	374
29027.45306	14181.41297	319.739	27.62	27.62	55.25	3136	374
13473.85306	15321.91297	54.4639	18.44	18.44	36.88	1586	374
16176.35306	17659.11297	-83.1886	9.68	9.68	19.36	6826	374
26922.95306	17722.91297	-170.189	4.85	4.85	9.70	19437	374
34529.65306	17907.81297	136.011	11.00	11.00	22.00	8142	374
31959.45306	19135.21297	365.916	48.96	48.96	97.92	1031	374
38546.25306	19942.21297	-6.4511	25.81	25.81	51.62	1246	374
32852.15306	20317.11297	281.421	24.26	24.26	48.51	3082	374
9533.953058	20672.81297	-53.1886	16.98	16.98	33.96	3880	374
34046.55306	21266.61297	-101.189	15.12	15.12	30.24	6355	374
18850.05306	22636.91297	111.449	10.81	10.81	21.62	6425	374
11865.85306	23776.41297	-274.189	23.83	23.83	47.67	2652	374
5587.653058	24727.71297	-232.189	32.12	32.12	64.24	1066	374
12402.35306	25585.31297	101.624	16.41	16.41	32.83	3064	374
20924.45306	25894.81297	-37.1886	29.93	29.93	59.86	1131	374
36509.15306	26395.91297	91.7989	30.92	30.92	61.84	1124	374
38620.85306	27812.31297	-302.189	38.08	38.08	76.16	1228	374
16692.15306	28341.81297	-194.189	38.60	38.60	77.20	1084	374
26535.65306	28436.71297	-351.189	33.09	33.09	66.18	1954	374
26700.55306	30479.51297	-173.189	9.68	9.68	19.36	8475	374
19368.65306	30840.51297	279.456	9.23	9.23	18.46	9969	374
31226.45306	32803.51297	-91.1886	12.65	12.65	25.29	6752	374
15191.25306	33851.01297	-361.189	29.53	29.53	59.06	3309	374
21970.55306	34094.51297	-235.189	12.15	12.15	24.30	6300	374
33751.85306	34213.81297	-117.189	26.99	26.99	53.98	1870	374
25774.45306	34299.51297	205.769	34.81	34.81	69.61	1068	374
18458.55306	35446.71297	-212.189	20.82	20.82	41.64	2008	374
25717.45306	35955.01297	-35.1886	27.98	27.98	55.95	1007	374
13648.15306	36617.11297	-349.189	30.52	30.52	61.04	1431	374
37076.65306	36572.11297	-112.189	25.67	25.67	51.34	1249	374
25582.35306	38316.01297	192.014	17.38	17.38	34.76	4049	374
23375.35306	38612.01297	11.2339	38.03	38.03	76.07	1188	374
27302.75381	10248.6147	-171.244	15.97	15.97	31.93	3053	382
34545.65381	10329.4147	87.8136	37.28	37.28	74.56	1398	382
32159.35381	10681.8147	-398.244	45.57	45.57	91.14	1118	382
34123.85381	11364.7147	208.661	21.15	21.15	42.30	2577	382
35357.05381	12044.3147	-50.2439	19.71	19.71	39.42	2280	382
35008.55381	12926.4147	154.624	27.62	27.62	55.25	1393	382
7837.853811	14814.9147	-89.2439	17.69	17.69	35.37	2965	382
8118.253811	16919.2147	-288.244	17.52	17.52	35.04	3829	382
33320.95381	16940.0147	-82.2439	23.43	23.43	46.86	1159	382
13760.95381	19561.1147	-221.244	24.07	24.07	48.14	1890	382
9996.653811	21594.0147	9.21364	13.94	13.94	27.88	2966	382
34195.45381	21941.9147	-135.244	13.71	13.71	27.41	6849	382
4806.253811	23538.6147	-0.611361	26.02	26.02	52.05	1663	382
26853.85381	25686.5147	189.011	28.28	28.28	56.57	1321	382
6147.853811	26359.1147	122.201	16.53	16.53	33.06	3266	382
10648.85381	27131.3147	234.206	32.66	32.66	65.33	1054	382
11702.75381	27828.8147	78.9711	15.80	15.80	31.60	3998	382
35484.45381	27428.9147	-262.244	18.20	18.20	36.41	3916	382
8856.853811	27849.9147	-23.2439	18.60	18.60	37.21	1967	382
26710.35381	30443.5147	-199.244	14.13	14.13	28.26	3901	382
7995.853811	31632.3147	-178.244	15.94	15.94	31.89	2781	382
11848.35381	31735.3147	-304.244	13.97	13.97	27.93	5792	382
27683.45381	33047.3147	359.966	41.24	41.24	82.47	1138	382
[truncated: 171,691 more rows]
