# Supplementary material for: Super-resolution analysis of PACSIN2 and EHD2 at caveolae
Source: PLoS One. 2022 Jul 14;17(7):e0271003. doi: 10.1371/journal.pone.0271003 (PMC9282494; doi:10.1371/journal.pone.0271003)
Supplement: S1 Data — (ZIP) [file pone.0271003.s003.zip › 405Cav1polyCy3Cav17C8005driftCorr 3DdistanceG_405-647_115K_TS3D.3dlp]

12673.50584	5461.01921	-256	12.74	12.74	25.48	11433	2
22898.50584	6249.31921	-155	5.56	5.56	11.12	28640	2
30397.00584	6359.81921	120	26.21	26.21	52.42	3752	2
16513.50584	6816.21921	-3	22.94	22.94	45.88	2900	2
28704.90584	7609.61921	-17	28.50	28.50	56.99	3033	2
25425.90584	7937.01921	230	45.55	45.55	91.09	1730	2
4531.105839	8666.21921	334	42.84	42.84	85.67	2139	2
26759.70584	8842.61921	-211	46.61	46.61	93.21	1689	2
29810.50584	8723.11921	379	21.95	21.95	43.90	7590	2
4103.905839	9726.41921	-36	34.67	34.67	69.33	1808	2
29115.60584	10154.01921	-175	27.93	27.93	55.86	3237	2
24874.50584	11188.31921	251	12.08	12.08	24.16	10004	2
22611.10584	11378.51921	111	16.48	16.48	32.97	9943	2
23849.70584	11670.51921	-81	7.02	7.02	14.04	27412	2
9646.205839	11773.21921	-337	19.71	19.71	39.42	7608	2
30851.30584	12271.71921	-227	9.42	9.42	18.84	17586	2
32332.50584	12189.51921	-18	16.08	16.08	32.17	5302	2
26093.00584	12467.51921	-66	12.27	12.27	24.54	12826	2
21628.80584	12757.91921	-154	18.32	18.32	36.64	5652	2
26472.10584	13176.21921	-295	61.37	61.37	122.74	1871	2
31953.20584	13205.01921	-79	33.37	33.37	66.74	2483	2
14201.10584	13257.81921	-67	18.77	18.77	37.54	3814	2
12683.40584	13458.21921	133	25.22	25.22	50.44	2792	2
15292.50584	14320.51921	2	18.23	18.23	36.46	5490	2
9086.405839	14543.11921	-95	15.33	15.33	30.66	8527	2
5417.205839	15792.51921	28	19.38	19.38	38.76	4439	2
6339.805839	16161.71921	-22	53.48	53.48	106.96	1088	2
36545.40584	16387.61921	-383	28.45	28.45	56.90	3583	2
12451.00584	16461.51921	-230	11.54	11.54	23.08	15540	2
10341.10584	16875.41921	-50	29.30	29.30	58.59	2127	2
19204.70584	17790.81921	-78	32.33	32.33	64.67	1828	2
38087.40584	18181.71921	-342	76.14	76.14	152.27	1096	2
34821.80584	19142.31921	-146	17.64	17.64	35.28	3604	2
12156.70584	19918.11921	-12	12.83	12.83	25.67	6692	2
33438.50584	19874.91921	-138	16.41	16.41	32.83	4574	2
18051.60584	23091.71921	-251	19.12	19.12	38.25	4988	2
28759.70584	22855.81921	-27	18.16	18.16	36.31	4183	2
11517.70584	23689.51921	259	22.91	22.91	45.83	3229	2
8875.605839	23864.11921	75	11.28	11.28	22.56	9031	2
4543.905839	24274.41921	-67	29.39	29.39	58.78	1917	2
15051.40584	24631.41921	175	25.69	25.69	51.39	1742	2
31953.50584	24989.51921	-124	29.46	29.46	58.92	2979	2
10559.50584	25491.21921	282	28.78	28.78	57.56	3248	2
12790.60584	25300.41921	-380	8.36	8.36	16.72	24020	2
30469.90584	25204.21921	329	9.35	9.35	18.70	21011	2
23455.20584	25603.01921	383	10.62	10.62	21.24	14073	2
28798.30584	25517.61921	-273	23.81	23.81	47.62	3896	2
13008.70584	25996.31921	-65	14.34	14.34	28.68	5924	2
18792.60584	25948.21921	68	14.25	14.25	28.50	4071	2
11723.30584	26476.01921	33	20.21	20.21	40.41	4346	2
21804.70584	27060.11921	-42	15.78	15.78	31.56	6596	2
26722.00584	27425.71921	40	5.79	5.79	11.59	25267	2
6924.505839	27838.21921	-350	38.01	38.01	76.02	2124	2
4730.805839	28070.01921	-202	33.65	33.65	67.31	2002	2
10913.20584	28031.51921	108	15.10	15.10	30.19	4463	2
27509.00584	28042.91921	267	30.59	30.59	61.18	2062	2
30253.90584	28016.31921	-146	27.04	27.04	54.07	1932	2
18857.60584	28012.21921	-98	39.30	39.30	78.61	1061	2
27266.90584	28858.51921	-305	49.27	49.27	98.53	1545	2
11792.40584	29119.81921	-28	30.83	30.83	61.65	1426	2
4831.505839	29656.41921	164	28.97	28.97	57.93	1489	2
17675.30584	30924.71921	-119	29.74	29.74	59.49	2396	2
27270.50584	30990.41921	-30	22.16	22.16	44.32	2174	2
8887.405839	32144.01921	-281	34.52	34.52	69.05	2152	2
19321.00584	32285.21921	-21	13.14	13.14	26.28	4280	2
16359.60584	32873.41921	130	13.54	13.54	27.08	7749	2
8060.305839	33247.41921	-41	34.10	34.10	68.20	1622	2
9455.605839	33645.71921	-88	15.38	15.38	30.76	8412	2
15057.40584	33715.71921	196	19.52	19.52	39.05	4195	2
9258.905839	34365.51921	-240	28.38	28.38	56.76	2157	2
11741.40584	37096.11921	-243	37.61	37.61	75.22	1564	2
28953.30836	4765.121671	-135	22.89	22.89	45.78	3863	10
26088.20836	5465.521671	-86	35.42	35.42	70.84	1466	10
22679.50836	6099.821671	-356	17.33	17.33	34.67	7141	10
30182.80836	7936.521671	-258	44.01	44.01	88.03	1879	10
37699.80836	8162.921671	-358	21.67	21.67	43.33	3531	10
18409.70836	8532.521671	-119	24.09	24.09	48.18	3033	10
12068.80836	9621.521671	-208	76.42	76.42	152.84	1044	10
20001.90836	10489.22167	314	51.24	51.24	102.49	1509	10
18520.80836	10882.22167	-83	39.94	39.94	79.88	1325	10
24885.80836	11152.52167	266	12.53	12.53	25.06	7741	10
9588.008361	11701.72167	-104	20.09	20.09	40.18	5938	10
26982.40836	11600.42167	-313	39.96	39.96	79.93	3400	10
29034.40836	11525.82167	-9	8.17	8.17	16.34	17756	10
29357.80836	13527.52167	256	30.24	30.24	60.48	2171	10
16447.40836	15388.42167	-212	29.74	29.74	59.49	2844	10
19463.70836	20282.32167	-298	13.75	13.75	27.51	11329	10
7737.208361	21990.02167	-351	55.84	55.84	111.67	1208	10
35077.80836	22228.72167	-128	25.62	25.62	51.24	3234	10
25306.80836	22877.62167	66	27.08	27.08	54.16	1992	10
6722.608361	23113.82167	-118	31.89	31.89	63.77	2414	10
23513.30836	24372.62167	-198	22.47	22.47	44.93	3767	10
10540.80836	24646.22167	65	25.34	25.34	50.68	2028	10
5896.008361	25249.72167	-187	26.75	26.75	53.51	1879	10
14995.40836	25414.42167	-93	16.39	16.39	32.78	5917	10
23446.10836	25555.42167	143	6.85	6.85	13.71	14187	10
20253.20836	26031.22167	-254	21.93	21.93	43.85	4020	10
16617.00836	26628.02167	75	16.56	16.56	33.11	2917	10
22636.60836	26938.22167	-390	51.01	51.01	102.02	1814	10
17229.00836	28657.92167	-102	31.70	31.70	63.40	1355	10
18621.60836	30208.22167	382	30.07	30.07	60.15	2191	10
25619.80836	31505.12167	100	15.54	15.54	31.09	4687	10
34740.70836	31474.92167	-49	46.84	46.84	93.68	1003	10
17115.80836	31521.42167	-189	51.20	51.20	102.40	1193	10
4471.808361	33186.42167	-355	49.24	49.24	98.49	1326	10
14976.60836	33777.52167	175	19.88	19.88	39.75	3128	10
11670.70836	34043.82167	-44	35.61	35.61	71.22	1056	10
35555.91088	4856.124131	-136	38.13	38.13	76.25	1465	18
10094.91088	7103.124131	-163	19.03	19.03	38.06	3423	18
22679.41088	7327.724131	-192	51.01	51.01	102.02	1165	18
35135.81088	8314.824131	160	41.21	41.21	82.42	1151	18
14406.71088	12348.22413	-39	36.97	36.97	73.95	1336	18
16459.51088	13286.62413	203	9.47	9.47	18.93	14172	18
20803.41088	14704.52413	388	62.71	62.71	125.43	1191	18
15212.41088	16256.92413	259	41.71	41.71	83.41	1354	18
6157.610883	17401.12413	31	22.77	22.77	45.55	2038	18
17250.31088	18600.42413	300	30.73	30.73	61.47	1762	18
36686.31088	18692.32413	278	38.27	38.27	76.54	1619	18
22290.71088	19088.52413	98	26.52	26.52	53.03	1158	18
9710.610883	19338.52413	372	49.38	49.38	98.77	1191	18
30618.01088	19428.42413	314	34.76	34.76	69.52	1633	18
34851.81088	19129.92413	-306	28.21	28.21	56.43	2140	18
11529.41088	19991.82413	-40	24.28	24.28	48.56	2135	18
15308.91088	20110.82413	27	29.65	29.65	59.30	1076	18
4899.310883	21845.22413	-107	17.73	17.73	35.47	3969	18
13313.51088	22495.82413	189	21.29	21.29	42.58	2774	18
24428.41088	23124.32413	-216	41.97	41.97	83.93	1080	18
36447.61088	23254.22413	-237	35.98	35.98	71.97	1567	18
24490.21088	23801.82413	-193	30.31	30.31	60.62	1740	18
33026.71088	24072.32413	-86	31.96	31.96	63.91	1779	18
26552.51088	24418.22413	325	25.29	25.29	50.59	2620	18
33176.91088	24880.42413	229	53.88	53.88	107.76	1067	18
16040.81088	25482.12413	-394	27.84	27.84	55.67	2836	18
23434.21088	25557.92413	153	7.44	7.44	14.88	11431	18
28732.91088	25579.62413	-226	16.96	16.96	33.91	5587	18
5767.810883	26465.52413	-14	35.33	35.33	70.65	1517	18
5718.310883	26622.32413	-297	28.19	28.19	56.38	2532	18
19342.31088	28794.72413	329	48.68	48.68	97.36	1048	18
19065.01088	28904.22413	-67	26.38	26.38	52.75	2634	18
24940.01088	28995.52413	215	41.64	41.64	83.27	1086	18
9100.510883	31190.82413	-313	28.85	28.85	57.70	2615	18
28835.41088	31397.72413	-303	26.02	26.02	52.05	3657	18
4352.910883	31720.42413	265	37.07	37.07	74.14	1402	18
8880.910883	32746.72413	-120	14.32	14.32	28.64	5254	18
28016.21088	36749.92413	-131	39.21	39.21	78.42	1030	18
33672.41341	5849.226592	-200	47.01	47.01	94.01	1320	26
32820.11341	7682.326592	-269	22.14	22.14	44.27	4768	26
7240.713405	7544.026592	-117	33.96	33.96	67.92	2486	26
13974.51341	8738.126592	28	34.76	34.76	69.52	1798	26
21483.91341	10394.42659	374	49.17	49.17	98.34	1298	26
28201.61341	12434.92659	-383	13.42	13.42	26.85	12220	26
25103.71341	12308.52659	-171	35.54	35.54	71.07	1493	26
34899.71341	12495.32659	-40	35.00	35.00	69.99	1331	26
10350.01341	14377.82659	184	37.89	37.89	75.78	1486	26
33230.41341	14532.62659	-26	30.05	30.05	60.10	1443	26
34881.91341	14916.12659	-219	32.08	32.08	64.15	1929	26
31026.61341	15239.92659	289	21.10	21.10	42.20	3944	26
8283.713405	15346.42659	89	26.26	26.26	52.52	1619	26
10569.41341	15200.62659	-139	34.34	34.34	68.67	2121	26
23840.31341	15476.82659	-176	14.13	14.13	28.26	4642	26
14786.81341	18551.72659	-40	29.60	29.60	59.20	1376	26
6083.113405	19912.82659	82	16.89	16.89	33.77	3896	26
4135.413405	20735.42659	39	40.55	40.55	81.11	1063	26
36609.81341	21163.62659	-361	37.35	37.35	74.70	1643	26
14273.11341	21451.52659	-184	28.47	28.47	56.94	2237	26
6145.913405	21978.22659	49	14.37	14.37	28.73	6882	26
20168.71341	23742.72659	-44	36.38	36.38	72.77	1118	26
10474.01341	24519.92659	-129	39.61	39.61	79.22	1006	26
10534.31341	25507.32659	383	39.00	39.00	78.00	1874	26
23445.11341	25567.72659	256	9.33	9.33	18.65	9117	26
29859.71341	26117.52659	91	38.13	38.13	76.25	1145	26
10958.21341	28027.82659	-95	33.72	33.72	67.45	1077	26
9023.413405	28463.02659	68	13.87	13.87	27.74	6320	26
16538.91341	30854.92659	367	22.56	22.56	45.12	4175	26
8247.213405	31161.12659	-300	13.89	13.89	27.79	6504	26
19791.61341	31208.02659	155	16.01	16.01	32.03	4412	26
4918.715927	5106.729053	-209	19.45	19.45	38.90	5564	34
27019.71593	5878.529053	70	25.60	25.60	51.20	3058	34
28596.51593	6595.629053	221	26.31	26.31	52.61	3062	34
12239.31593	7477.229053	5	26.09	26.09	52.19	2586	34
26839.61593	8423.629053	-103	38.32	38.32	76.63	1413	34
11187.81593	8435.129053	-280	49.64	49.64	99.29	1239	34
24721.01593	8843.129053	153	24.30	24.30	48.61	2387	34
32160.41593	9365.429053	-64	39.63	39.63	79.27	1133	34
23774.81593	9882.529053	-41	29.70	29.70	59.39	1385	34
11174.51593	10328.02905	46	41.21	41.21	82.42	1065	34
14886.91593	12196.62905	-41	19.36	19.36	38.72	2023	34
25312.61593	13392.82905	-254	19.52	19.52	39.05	4560	34
34468.01593	17627.12905	-117	36.95	36.95	73.90	1089	34
32578.41593	17950.02905	-165	30.36	30.36	60.71	1786	34
4989.715927	18222.22905	1	22.00	22.00	43.99	2733	34
13624.31593	18233.92905	-309	10.39	10.39	20.77	11896	34
15312.91593	20004.82905	-139	31.20	31.20	62.41	1802	34
23839.71593	20947.02905	44	15.31	15.31	30.61	3704	34
26422.61593	21259.42905	12	10.01	10.01	20.02	7943	34
26596.71593	23611.62905	16	28.80	28.80	57.60	1913	34
27592.61593	23543.42905	-128	20.77	20.77	41.54	3116	34
8562.515927	25255.42905	44	29.27	29.27	58.55	1918	34
12891.61593	25451.92905	-302	62.67	62.67	125.33	1218	34
23434.21593	25556.32905	167	8.03	8.03	16.06	10541	34
7508.015927	26118.22905	-157	26.85	26.85	53.69	1589	34
25528.51593	26101.32905	-307	12.86	12.86	25.72	8208	34
15368.21593	27593.52905	324	51.97	51.97	103.95	1014	34
18326.31593	27693.02905	75	8.27	8.27	16.53	9789	34
31689.11593	28493.22905	-145	28.42	28.42	56.85	2532	34
24927.21593	29039.82905	9	11.04	11.04	22.09	6495	34
12051.61593	29563.42905	-305	44.53	44.53	89.07	1078	34
16542.91593	32915.62905	-193	40.01	40.01	80.02	1842	34
6581.515927	33169.12905	-113	18.84	18.84	37.68	3364	34
8633.915927	34044.82905	-63	10.17	10.17	20.35	6671	34
15951.51845	5383.531513	-182	28.38	28.38	56.76	2149	42
12112.21845	9735.531513	-197	30.59	30.59	61.18	1647	42
5176.318449	11053.43151	-66	15.83	15.83	31.65	6465	42
31397.51845	11204.43151	371	58.26	58.26	116.53	1409	42
17744.41845	11351.53151	-133	41.21	41.21	82.42	1042	42
12352.61845	12328.73151	-179	35.23	35.23	70.46	1221	42
18690.21845	12508.33151	-19	23.48	23.48	46.96	1668	42
14161.31845	13369.83151	166	22.54	22.54	45.07	1721	42
32255.11845	13537.23151	-124	35.00	35.00	69.99	1275	42
17900.31845	13598.83151	46	25.36	25.36	50.73	1351	42
8728.818449	13771.13151	-246	13.09	13.09	26.19	5937	42
28938.21845	13819.53151	395	41.28	41.28	82.57	1564	42
12520.91845	14002.33151	77	23.43	23.43	46.86	1487	42
19419.11845	14568.13151	-377	40.98	40.98	81.95	1605	42
34860.31845	14893.53151	-113	15.73	15.73	31.46	3635	42
30260.11845	16595.63151	6	19.81	19.81	39.61	1928	42
37105.41845	18823.43151	-130	39.16	39.16	78.33	1104	42
22299.01845	19050.13151	138	28.05	28.05	56.10	1298	42
9657.418449	19342.63151	-81	38.06	38.06	76.11	1042	42
30366.71845	19391.23151	88	10.24	10.24	20.49	4943	42
6124.218449	19948.53151	213	21.71	21.71	43.43	3043	42
24495.11845	20942.63151	265	23.20	23.20	46.39	2933	42
29906.51845	21417.53151	-319	49.69	49.69	99.38	1290	42
35088.71845	22252.73151	-29	27.77	27.77	55.53	1358	42
21390.11845	22561.73151	-91	9.68	9.68	19.36	8341	42
4580.518449	26249.33151	170	12.51	12.51	25.01	9313	42
16369.11845	26565.23151	-85	16.98	16.98	33.96	2933	42
9755.118449	27168.43151	-136	37.00	37.00	73.99	1255	42
24237.11845	27306.63151	-284	48.98	48.98	97.97	1082	42
31258.41845	27249.43151	-87	15.57	15.57	31.13	3896	42
19763.21845	28220.03151	-165	33.70	33.70	67.40	1135	42
30257.71845	28382.73151	-371	22.09	22.09	44.18	4264	42
8243.818449	31051.73151	-11	18.11	18.11	36.22	2604	42
12552.51845	31123.73151	-192	22.75	22.75	45.50	1879	42
9934.118449	31827.63151	-6	24.28	24.28	48.56	2643	42
15987.81845	35919.93151	-258	37.63	37.63	75.27	1431	42
18520.62097	4855.533974	-97	27.32	27.32	54.64	2297	50
21572.32097	6814.433974	237	30.54	30.54	61.09	2593	50
11851.02097	6771.833974	-143	18.11	18.11	36.22	3770	50
34898.62097	7418.633974	78	33.06	33.06	66.13	1630	50
7294.220971	7765.433974	210	20.02	20.02	40.03	2746	50
22613.32097	7900.233974	126	28.42	28.42	56.85	1610	50
27982.02097	8126.933974	-147	34.85	34.85	69.71	1233	50
24329.22097	8676.633974	278	32.24	32.24	64.48	1821	50
32957.12097	9305.733974	3	31.46	31.46	62.93	1735	50
11107.42097	10455.33397	80	26.19	26.19	52.38	1269	50
29274.82097	10206.23397	-340	32.52	32.52	65.05	3632	50
29597.82097	11086.73397	-58	35.44	35.44	70.89	1320	50
15732.02097	11468.23397	-25	34.69	34.69	69.38	1102	50
4722.520971	11731.83397	-126	38.01	38.01	76.02	1169	50
6142.520971	11505.43397	-328	28.64	28.64	57.27	2642	50
35046.32097	12781.83397	183	18.42	18.42	36.83	2640	50
32930.12097	12946.03397	-219	17.78	17.78	35.56	4836	50
14562.42097	15233.03397	-123	13.14	13.14	26.28	5276	50
12390.72097	17447.23397	-364	38.06	38.06	76.11	1908	50
7670.620971	18919.13397	-22	19.29	19.29	38.57	2331	50
30383.32097	19351.13397	73	6.97	6.97	13.94	8956	50
14042.42097	19516.23397	118	11.42	11.42	22.84	6038	50
32201.42097	20577.53397	253	33.58	33.58	67.16	1211	50
29423.62097	24262.43397	-132	13.16	13.16	26.33	5740	50
17598.52097	24855.73397	-89	9.66	9.66	19.31	7194	50
10456.22097	25456.83397	229	23.10	23.10	46.21	3145	50
13378.72097	26797.63397	-157	26.87	26.87	53.74	2173	50
20966.42097	27305.93397	-80	9.26	9.26	18.51	7696	50
15259.32097	27565.43397	299	25.22	25.22	50.44	1771	50
4697.720971	28176.73397	-316	26.42	26.42	52.85	3139	50
5910.420971	29195.23397	45	34.29	34.29	68.58	1205	50
12702.72097	29555.33397	264	25.22	25.22	50.44	2335	50
19910.12097	30542.53397	188	25.27	25.27	50.54	1407	50
10812.92097	30831.53397	-189	28.21	28.21	56.43	1480	50
14980.12097	33764.53397	177	26.14	26.14	52.28	2197	50
11176.62349	4876.836435	59	30.31	30.31	60.62	1058	58
7283.723493	7524.436435	-159	24.19	24.19	48.37	2328	58
7851.223493	11157.93643	-80	31.25	31.25	62.50	1281	58
25157.42349	11075.33643	166	26.54	26.54	53.08	1840	58
25534.32349	11081.33643	78	18.56	18.56	37.11	2684	58
5993.523493	11344.73643	-178	17.78	17.78	35.56	4587	58
33918.12349	11854.53643	-23	28.17	28.17	56.33	1525	58
18146.02349	13407.13643	-135	25.03	25.03	50.07	2426	58
35086.62349	13496.03643	374	13.28	13.28	26.56	10640	58
14962.52349	13527.53643	275	36.90	36.90	73.81	1227	58
17339.82349	13884.53643	293	43.87	43.87	87.75	1192	58
9345.823493	14750.33643	-369	83.08	83.08	166.17	1018	58
13365.92349	15551.93643	45	31.96	31.96	63.91	1233	58
33525.62349	17215.63643	-67	24.52	24.52	49.03	1879	58
34170.72349	17246.53643	-292	44.44	44.44	88.88	1264	58
13741.72349	17386.03643	-175	13.54	13.54	27.08	5411	58
32365.12349	20418.93643	-159	35.40	35.40	70.79	1356	58
24465.32349	23800.13643	-110	11.61	11.61	23.22	6876	58
23479.72349	24309.93643	-75	10.69	10.69	21.38	7399	58
13563.22349	25719.43643	-263	41.78	41.78	83.56	1310	58
13093.42349	26188.53643	-140	20.94	20.94	41.87	1898	58
35477.22349	28246.03643	251	49.43	49.43	98.86	1131	58
11610.52349	28796.23643	-329	38.83	38.83	77.67	1280	58
8853.123493	29556.33643	-214	22.00	22.00	43.99	3142	58
19448.92349	31192.83643	359	35.84	35.84	71.69	1460	58
5098.523493	31706.63643	-133	13.16	13.16	26.33	5909	58
24926.62349	33384.93643	-144	34.95	34.95	69.90	1058	58
21177.22602	5276.938895	52	13.78	13.78	27.55	5127	66
36186.02602	7686.938895	-20	40.58	40.58	81.15	1292	66
31266.22602	8854.738895	-138	47.24	47.24	94.48	1029	66
30281.92602	10437.0389	266	49.57	49.57	99.15	1506	66
30103.12602	11165.7389	244	29.30	29.30	58.59	1824	66
34809.92602	11363.9389	355	56.85	56.85	113.70	1106	66
30905.32602	11950.6389	-386	13.94	13.94	27.88	8853	66
25892.92602	12432.1389	-381	49.67	49.67	99.33	1318	66
23518.62602	13127.2389	241	25.32	25.32	50.63	2277	66
32914.62602	13022.1389	-33	29.32	29.32	58.64	2249	66
14167.72602	13347.4389	174	25.74	25.74	51.48	1740	66
31569.22602	16639.1389	83	23.76	23.76	47.52	2733	66
13029.42602	16686.4389	-18	17.29	17.29	34.57	3035	66
34939.72602	18576.6389	-37	34.34	34.34	68.67	1619	66
24439.32602	20991.5389	-115	29.86	29.86	59.72	1367	66
28924.82602	22716.9389	88	27.55	27.55	55.11	1410	66
12069.72602	25350.3389	-76	9.30	9.30	18.60	9217	66
16096.32602	25427.6389	-312	27.62	27.62	55.25	1918	66
27707.92602	25207.0389	19	28.57	28.57	57.13	1339	66
23137.02602	26417.3389	-36	30.38	30.38	60.76	1041	66
23788.52602	29712.9389	-4	9.94	9.94	19.88	7993	66
25558.02602	31511.4389	72	9.66	9.66	19.31	7234	66
19112.82854	5183.941356	135	5.75	5.75	11.49	13451	74
6403.628537	5750.341356	-309	8.55	8.55	17.10	19337	74
33015.12854	5800.041356	13	24.35	24.35	48.70	3562	74
28504.22854	6481.841356	239	44.06	44.06	88.12	1048	74
36198.12854	6929.441356	-89	36.34	36.34	72.68	1246	74
20932.02854	8036.041356	268	36.74	36.74	73.48	1182	74
33131.62854	9301.841356	161	30.90	30.90	61.80	1622	74
13239.22854	9428.141356	-187	29.74	29.74	59.49	2108	74
26333.82854	11709.74136	74	29.44	29.44	58.88	1057	74
33856.42854	11659.64136	138	20.82	20.82	41.64	1872	74
9725.428537	11972.74136	-186	27.27	27.27	54.54	2089	74
23478.22854	13171.64136	81	18.44	18.44	36.88	3719	74
14938.02854	13467.34136	199	18.77	18.77	37.54	4372	74
8712.228537	14296.34136	-374	18.79	18.79	37.59	4485	74
28934.12854	14840.24136	74	22.44	22.44	44.89	1378	74
21797.92854	15299.94136	-125	33.09	33.09	66.18	1038	74
35316.92854	15920.44136	-79	36.48	36.48	72.96	1054	74
15355.62854	16260.14136	-84	27.04	27.04	54.07	2216	74
11078.02854	17771.84136	48	16.81	16.81	33.63	3545	74
12926.72854	20784.84136	25	21.83	21.83	43.66	2078	74
11509.92854	21149.84136	117	29.98	29.98	59.96	1103	74
27641.32854	22683.04136	367	26.23	26.23	52.47	4537	74
14906.82854	24969.74136	-171	19.95	19.95	39.89	2717	74
27265.62854	25222.14136	319	20.46	20.46	40.93	2623	74
17952.92854	26753.94136	109	22.02	22.02	44.04	1596	74
21003.22854	27241.84136	-264	15.68	15.68	31.37	4649	74
16342.62854	27508.04136	29	17.76	17.76	35.51	3225	74
11540.82854	28373.54136	-369	22.51	22.51	45.03	2692	74
23351.22854	28853.54136	75	27.67	27.67	55.34	1747	74
5953.328537	29325.64136	-20	21.62	21.62	43.24	2572	74
22823.42854	35108.94136	-219	24.70	24.70	49.41	2504	74
22638.73106	5294.043816	-249	39.92	39.92	79.83	1160	82
26238.63106	5484.043816	-249	39.14	39.14	78.28	1158	82
10274.23106	7342.943816	-29	28.52	28.52	57.04	1389	82
25133.93106	8284.343816	-67	38.13	38.13	76.25	1156	82
8692.331059	9397.143816	348	26.16	26.16	52.33	2101	82
19410.23106	9160.243816	-187	14.11	14.11	28.21	8120	82
14333.13106	10760.34382	-156	21.97	21.97	43.94	3343	82
32070.63106	11106.24382	-7	23.13	23.13	46.25	2243	82
14784.63106	12117.04382	107	15.19	15.19	30.38	3799	82
11188.43106	12430.24382	-357	18.65	18.65	37.30	3658	82
21637.33106	12697.94382	-198	33.06	33.06	66.13	1124	82
27540.63106	13093.04382	-373	34.81	34.81	69.61	1755	82
33288.93106	14400.44382	-53	23.13	23.13	46.25	1745	82
35303.03106	15988.14382	-47	13.14	13.14	26.28	4860	82
32240.03106	17361.04382	-304	43.17	43.17	86.33	1112	82
4337.531059	17683.94382	23	20.14	20.14	40.27	2206	82
12295.83106	19993.54382	-58	28.87	28.87	57.74	1153	82
13093.73106	20923.14382	126	12.91	12.91	25.81	4352	82
29905.63106	21689.04382	-109	33.09	33.09	66.18	1050	82
16938.43106	23757.64382	-311	44.53	44.53	89.07	1091	82
29612.83106	26642.34382	-156	40.15	40.15	80.31	1227	82
28134.13106	28115.54382	-305	41.47	41.47	82.94	1333	82
3913.931059	28540.34382	-237	27.20	27.20	54.40	2084	82
16054.03106	30410.44382	-73	22.04	22.04	44.09	1784	82
30499.33106	31820.84382	-300	42.41	42.41	84.83	1061	82
22778.83106	35346.24382	-245	40.06	40.06	80.12	1066	82
7308.633581	7758.346277	-317	13.47	13.47	26.94	9363	90
9365.833581	8519.146277	0	21.78	21.78	43.57	2899	90
5763.633581	9196.746277	-275	31.32	31.32	62.64	1668	90
14015.43358	10084.74628	-9	27.20	27.20	54.40	1392	90
36810.43358	10111.64628	-27	31.65	31.65	63.30	1733	90
24499.23358	11675.94628	151	37.92	37.92	75.83	1062	90
35000.03358	11675.94628	-110	34.64	34.64	69.28	1176	90
23750.63358	12688.94628	-374	28.87	28.87	57.74	2228	90
14201.03358	13308.24628	-19	27.37	27.37	54.73	1136	90
9191.033581	14647.64628	362	32.52	32.52	65.05	2047	90
13338.13358	23942.44628	-54	41.85	41.85	83.70	1120	90
31406.23358	24068.44628	42	17.62	17.62	35.23	2529	90
19580.43358	25339.54628	-66	27.79	27.79	55.58	1198	90
4534.233581	26260.04628	61	21.48	21.48	42.96	1592	90
8661.633581	26403.14628	138	10.86	10.86	21.71	8418	90
21870.43358	27340.14628	-156	15.40	15.40	30.80	5301	90
20148.53358	30853.74628	-10	28.75	28.75	57.51	1045	90
19529.63358	31245.24628	-112	9.82	9.82	19.64	7531	90
32064.6361	6072.548738	-56	29.18	29.18	58.36	1339	98
37055.3361	8529.348738	-70	13.14	13.14	26.28	5843	98
9352.036103	9242.748738	-200	38.17	38.17	76.35	1284	98
28236.3361	12535.44874	-304	12.53	12.53	25.06	9157	98
14064.6361	13318.64874	153	24.63	24.63	49.27	1398	98
14945.3361	13485.44874	246	21.20	21.20	42.39	2399	98
4657.936103	13711.54874	-278	42.41	42.41	84.83	1293	98
15360.3361	16041.64874	-235	25.86	25.86	51.72	2328	98
29648.0361	18786.44874	64	17.57	17.57	35.14	2657	98
10780.9361	19178.74874	-148	18.98	18.98	37.96	3011	98
15290.9361	20148.74874	-247	31.60	31.60	63.21	1242	98
34942.7361	21333.64874	-254	34.41	34.41	68.81	1398	98
27113.7361	21484.54874	-171	20.25	20.25	40.51	2235	98
21346.9361	22509.24874	-140	31.06	31.06	62.12	1204	98
6668.636103	23002.04874	-259	37.82	37.82	75.64	1117	98
34391.1361	23318.54874	60	25.86	25.86	51.72	2427	98
24500.2361	23840.24874	-32	22.42	22.42	44.84	1427	98
29513.1361	24554.74874	-190	20.14	20.14	40.27	3694	98
31273.6361	26640.54874	-242	22.77	22.77	45.55	2097	98
29964.0361	27009.54874	-276	45.19	45.19	90.38	1156	98
28416.1361	27507.74874	33	20.37	20.37	40.74	2531	98
5127.636103	31722.34874	-118	11.73	11.73	23.46	7432	98
15694.8361	32259.44874	-279	38.79	38.79	77.57	1202	98
5249.336103	34402.14874	-375	26.42	26.42	52.85	2406	98
4978.438625	4774.151198	-133.997	10.57	10.57	21.15	7375	106
12641.73863	7357.551198	11.0031	26.23	26.23	52.47	1943	106
36236.13863	7784.851198	-192.997	34.95	34.95	69.90	1791	106
10782.63863	8206.251198	65.0031	25.36	25.36	50.73	1077	106
25043.03863	8341.951198	-220.997	22.80	22.80	45.59	3129	106
31848.43863	8386.151198	172.003	32.03	32.03	64.06	1310	106
8735.738625	9468.751198	-156.997	32.19	32.19	64.39	1842	106
37384.63863	10632.0512	-238.997	20.91	20.91	41.82	3426	106
33231.53863	10783.4512	154.003	35.70	35.70	71.40	1853	106
25694.53863	12752.6512	-145.997	37.04	37.04	74.09	1140	106
13669.13863	13567.4512	164.003	27.20	27.20	54.40	1573	106
19464.13863	13659.8512	180.003	12.58	12.58	25.15	5795	106
6480.538625	17231.9512	-71.9969	30.45	30.45	60.90	1119	106
33471.73863	19801.0512	-99.9969	30.66	30.66	61.32	1224	106
34940.83863	21320.6512	-283.997	23.53	23.53	47.05	3077	106
15171.03863	21750.7512	174.003	22.94	22.94	45.88	1308	106
29046.63863	22214.4512	-89.9969	18.25	18.25	36.50	3586	106
16939.43863	23766.8512	-208.997	22.54	22.54	45.07	2912	106
13284.03863	26135.8512	-292.997	44.84	44.84	89.68	1072	106
23104.53863	26423.1512	52.0031	28.40	28.40	56.80	1691	106
17978.53863	26729.1512	252.003	11.45	11.45	22.89	4632	106
8067.738625	27597.0512	-101.997	27.62	27.62	55.25	1441	106
8749.238625	29150.8512	-257.997	34.59	34.59	69.19	1218	106
26629.23863	29126.4512	-244.997	28.26	28.26	56.52	2898	106
14225.23863	29504.0512	298.003	35.77	35.77	71.54	1109	106
23970.03863	29657.6512	1.00306	13.68	13.68	27.37	2376	106
12605.53863	30825.2512	-341.997	18.25	18.25	36.50	2946	106
17164.83863	34890.5512	-308.997	35.91	35.91	71.83	1367	106
23465.14115	5965.153659	-203.989	31.84	31.84	63.68	1123	114
33530.94115	8440.153659	-32.9888	36.88	36.88	73.76	1630	114
6679.541147	8942.053659	83.0112	22.16	22.16	44.32	1481	114
25207.34115	9769.453659	-36.9888	17.45	17.45	34.90	3856	114
33624.04115	10001.65366	114.011	15.14	15.14	30.29	5195	114
16105.74115	12417.45366	-61.9888	37.21	37.21	74.42	1059	114
37272.54115	12486.55366	-180.989	27.67	27.67	55.34	1329	114
35209.54115	13477.15366	119.011	16.32	16.32	32.64	4469	114
15097.74115	16305.15366	78.0112	32.31	32.31	64.62	1071	114
14018.34115	16701.15366	-105.989	30.69	30.69	61.37	1111	114
34804.74115	18596.05366	-74.9888	19.36	19.36	38.72	2160	114
28348.24115	18965.95366	241.011	21.64	21.64	43.28	3429	114
12093.94115	22104.75366	100.011	19.38	19.38	38.76	2210	114
11515.04115	23099.25366	-35.9888	16.16	16.16	32.31	3023	114
11024.44115	23685.95366	278.011	6.12	6.12	12.25	18197	114
16887.44115	23660.85366	-11.9888	24.49	24.49	48.98	1449	114
29504.94115	24492.45366	-204.989	23.46	23.46	46.91	2883	114
10552.34115	25463.35366	135.011	21.62	21.62	43.24	2191	114
30067.64115	25721.35366	63.0112	28.26	28.26	56.52	1222	114
24425.34115	25917.15366	-159.989	18.25	18.25	36.50	3414	114
27074.14115	26024.15366	0.0112341	22.33	22.33	44.65	1793	114
21821.74115	27314.05366	35.0112	20.32	20.32	40.65	2523	114
6868.841147	29141.15366	-204.989	30.12	30.12	60.24	1281	114
20795.14115	29429.85366	-118.989	33.02	33.02	66.03	1749	114
11816.74115	34042.25366	-29.9888	18.96	18.96	37.92	2597	114
22734.34115	34325.05366	-337.989	40.18	40.18	80.35	1236	114
16159.84367	8206.35612	-88.9806	24.37	24.37	48.75	1817	122
21512.74367	8126.65612	-378.981	38.41	38.41	76.82	1604	122
24766.54367	8923.65612	184.019	14.84	14.84	29.67	2600	122
28739.64367	9130.45612	-292.981	26.40	26.40	52.80	3241	122
16915.74367	11669.35612	-97.9806	39.63	39.63	79.27	1077	122
24519.84367	11757.55612	345.019	35.58	35.58	71.17	1937	122
14865.34367	12191.75612	65.0194	20.49	20.49	40.98	2270	122
13047.24367	16776.95612	-197.981	17.07	17.07	34.15	3988	122
19596.84367	18013.25612	308.019	28.90	28.90	57.79	1280	122
35625.74367	18065.85612	-387.981	18.91	18.91	37.82	6135	122
34837.44367	18668.75612	27.0194	13.05	13.05	26.09	5497	122
9593.543669	21973.15612	-38.9806	32.33	32.33	64.67	1168	122
9388.743669	23967.35612	-57.9806	28.33	28.33	56.66	2280	122
28419.64367	25646.05612	147.019	22.47	22.47	44.93	1577	122
25593.24619	5930.95858	102.028	27.62	27.62	55.25	1662	130
6487.246191	8858.05858	382.028	36.64	36.64	73.29	1526	130
13787.54619	14245.85858	350.028	11.85	11.85	23.69	7518	130
16973.94619	14701.55858	-324.972	31.02	31.02	62.03	2491	130
5195.746191	18131.85858	360.028	42.13	42.13	84.26	1051	130
27552.14619	18834.95858	-125.972	27.06	27.06	54.12	2082	130
25737.14619	20133.85858	110.028	15.66	15.66	31.32	3176	130
32684.74619	20331.45858	277.028	22.18	22.18	44.37	1772	130
11176.84619	20702.75858	-327.972	21.81	21.81	43.61	4239	130
4700.446191	22108.35858	11.0276	13.14	13.14	26.28	4381	130
11006.34619	23700.25858	346.028	9.94	9.94	19.88	7793	130
9403.446191	25542.45858	45.0276	10.27	10.27	20.54	5201	130
13300.84619	26145.05858	307.028	15.47	15.47	30.94	3997	130
21478.34619	28520.45858	-130.972	26.85	26.85	53.69	1138	130
3913.046191	29180.75858	11.0276	23.67	23.67	47.34	1947	130
21471.44619	35676.35858	-243.972	33.65	33.65	67.31	1063	130
5109.748713	5361.161041	-280.964	27.32	27.32	54.64	1840	138
16634.14871	7078.461041	160.036	29.53	29.53	59.06	1052	138
36091.74871	7814.661041	-14.9643	31.42	31.42	62.83	1349	138
33791.04871	11775.26104	209.036	43.12	43.12	86.24	1024	138
20855.74871	13199.06104	310.036	21.97	21.97	43.94	2879	138
25344.84871	13449.66104	-104.964	16.04	16.04	32.08	4666	138
15118.44871	14320.76104	124.036	16.01	16.01	32.03	3378	138
36134.74871	14697.56104	-46.9643	30.64	30.64	61.28	1679	138
14711.64871	15347.06104	-243.964	30.14	30.14	60.29	2230	138
9831.748713	19289.76104	305.036	21.43	21.43	42.86	3058	138
9368.848713	20689.76104	-239.964	24.80	24.80	49.60	2657	138
17861.84871	20964.16104	116.036	22.63	22.63	45.26	2188	138
22868.84871	21674.06104	-37.9643	28.17	28.17	56.33	1210	138
4696.948713	22085.36104	-43.9643	21.31	21.31	42.63	1773	138
34086.34871	22272.36104	-235.964	37.68	37.68	75.36	1176	138
27001.04871	23758.66104	-15.9643	15.59	15.59	31.18	3239	138
22949.64871	28396.26104	-93.9643	16.25	16.25	32.50	3926	138
26015.64871	29523.66104	-64.9643	21.03	21.03	42.06	2070	138
23244.24871	30643.16104	-305.964	28.02	28.02	56.05	2111	138
9929.048713	31743.46104	-86.9643	18.96	18.96	37.92	1863	138
17468.34871	32887.56104	-214.964	34.81	34.81	69.61	1544	138
9087.551235	4799.863502	-95.9561	35.42	35.42	70.84	1085	146
4142.151235	5224.963502	-38.9561	28.19	28.19	56.38	1376	146
37726.85123	8610.863502	-268.956	45.26	45.26	90.53	1098	146
33958.25123	8919.963502	214.044	26.99	26.99	53.98	1632	146
29079.75123	9998.563502	257.044	30.54	30.54	61.09	2377	146
18733.45123	10973.9635	-252.956	20.54	20.54	41.07	2118	146
26478.55123	11764.2635	-194.956	21.43	21.43	42.86	1774	146
20018.95123	13895.4635	3.04392	13.49	13.49	26.99	4282	146
35213.45123	15837.8635	-253.956	31.37	31.37	62.74	1163	146
5279.551235	18295.8635	256.044	7.06	7.06	14.13	15121	146
5768.151235	21309.9635	141.044	11.16	11.16	22.33	5675	146
25055.05123	22725.9635	-21.9561	29.30	29.30	58.59	1134	146
34818.45123	22387.3635	-136.956	41.47	41.47	82.94	1097	146
34843.95123	23920.6635	-180.956	18.13	18.13	36.27	2661	146
8133.851235	26204.1635	78.0439	21.41	21.41	42.81	2555	146
23113.45123	26421.8635	-40.9561	13.28	13.28	26.56	4269	146
6738.851235	27825.2635	62.0439	19.71	19.71	39.42	2403	146
26973.15123	27914.4635	-228.956	20.32	20.32	40.65	3254	146
4003.151235	28570.3635	-327.956	27.93	27.93	55.86	1832	146
27342.75123	30915.1635	-306.956	29.04	29.04	58.07	1599	146
4925.151235	31649.6635	327.044	13.89	13.89	27.79	6562	146
12663.95376	7381.065962	-15.9479	19.24	19.24	38.48	3578	154
13433.45376	8360.165962	170.052	31.39	31.39	62.78	1032	154
30516.05376	8818.665962	318.052	30.47	30.47	60.95	2318	154
23905.15376	12101.56596	-100.948	9.75	9.75	19.50	8258	154
30800.75376	12275.46596	-142.948	17.10	17.10	34.19	4389	154
21216.55376	13360.56596	-98.9479	10.86	10.86	21.71	8950	154
35150.25376	13512.86596	157.052	15.43	15.43	30.85	3520	154
10833.15376	14504.96596	73.0521	25.60	25.60	51.20	1758	154
6243.853757	16260.46596	-31.9479	23.24	23.24	46.49	1848	154
5161.153757	16923.76596	123.052	29.01	29.01	58.03	1117	154
15380.75376	18363.26596	-132.948	20.06	20.06	40.13	2428	154
15161.95376	21759.26596	85.0521	18.09	18.09	36.17	2036	154
4583.653757	26288.06596	-6.94791	23.64	23.64	47.29	1426	154
27969.95376	26181.26596	3.05209	20.30	20.30	40.60	2540	154
29645.45376	27755.46596	-112.948	19.36	19.36	38.72	2105	154
18527.95376	27739.06596	-14.9479	12.46	12.46	24.92	4788	154
26835.45376	29121.06596	-171.948	22.30	22.30	44.60	2612	154
12986.25376	32793.56596	-319.948	30.33	30.33	60.66	1459	154
19398.95376	34106.26596	-175.948	27.55	27.55	55.11	1095	154
27338.95628	7406.968423	305.06	35.28	35.28	70.56	1044	162
5694.156279	9136.768423	-271.94	34.05	34.05	68.11	1624	162
8545.756279	9499.068423	378.06	25.34	25.34	50.68	2916	162
14716.95628	9755.168423	-112.94	20.14	20.14	40.27	2434	162
33542.85628	10005.16842	244.06	26.82	26.82	53.65	1393	162
33002.65628	12508.36842	183.06	25.48	25.48	50.96	1357	162
21140.65628	18563.26842	-57.9397	11.96	11.96	23.93	4249	162
6073.356279	24779.86842	55.0603	18.75	18.75	37.49	2787	162
16493.65628	25944.36842	250.06	27.29	27.29	54.59	1729	162
13327.55628	26163.76842	-153.94	21.50	21.50	43.00	2243	162
15230.95628	27510.06842	268.06	24.77	24.77	49.55	2105	162
25139.25628	31962.46842	-270.94	19.57	19.57	39.14	3781	162
15671.9588	8493.970884	-16.9316	15.40	15.40	30.80	2888	170
37104.7588	8608.170884	-72.9316	11.94	11.94	23.88	7341	170
18554.0588	9051.170884	-239.932	38.55	38.55	77.10	1222	170
36547.6588	9615.170884	275.068	14.65	14.65	29.30	4411	170
37864.2588	10111.27088	40.0684	28.87	28.87	57.74	1105	170
30842.9588	12206.77088	-82.9316	8.27	8.27	16.53	12303	170
14431.5588	15038.97088	35.0684	14.34	14.34	28.68	2881	170
30631.3588	15828.97088	44.0684	21.03	21.03	42.06	2568	170
13731.9588	16401.27088	-239.932	24.42	24.42	48.84	2676	170
6211.658801	17329.97088	139.068	25.58	25.58	51.15	1823	170
29555.6588	18856.97088	-51.9316	29.63	29.63	59.25	1239	170
8468.558801	20000.07088	-30.9316	22.00	22.00	43.99	2339	170
11663.1588	21519.27088	215.068	9.80	9.80	19.59	6438	170
31019.7588	21505.67088	322.068	42.25	42.25	84.50	1051	170
21347.4588	22563.17088	-234.932	14.62	14.62	29.25	5187	170
33334.1588	23227.77088	-101.932	18.25	18.25	36.50	2053	170
11014.6588	23713.07088	346.068	9.99	9.99	19.97	8931	170
13944.8588	26585.17088	379.068	50.33	50.33	100.65	1080	170
27714.1588	27212.67088	22.0684	27.04	27.04	54.07	1196	170
7726.958801	28123.17088	-49.9316	27.01	27.01	54.02	1402	170
11551.7588	28602.37088	-351.932	19.45	19.45	38.90	3715	170
22597.1588	29066.87088	151.068	23.55	23.55	47.10	1775	170
15608.5588	29676.37088	386.068	52.47	52.47	104.94	1222	170
9096.558801	29932.07088	15.0684	24.87	24.87	49.74	1590	170
12510.9588	31143.07088	-120.932	22.56	22.56	45.12	1515	170
6566.458801	31727.67088	-70.9316	25.36	25.36	50.73	2195	170
6089.858801	34154.07088	-396.932	50.68	50.68	101.36	1259	170
3893.361323	6193.073344	-349.923	42.41	42.41	84.83	1470	178
5603.661323	9495.673344	-375.923	29.11	29.11	58.22	2080	178
29461.06132	11893.97334	-315.923	21.41	21.41	42.81	3420	178
14665.76132	20283.47334	-77.9234	8.95	8.95	17.90	8016	178
29414.16132	20843.77334	-167.923	29.15	29.15	58.31	1964	178
31005.56132	21582.97334	-169.923	29.37	29.37	58.73	1501	178
28085.36132	22548.87334	-235.923	30.76	30.76	61.51	1232	178
25131.36132	23509.27334	341.077	39.35	39.35	78.70	1169	178
23428.86132	25562.27334	168.077	9.11	9.11	18.23	7043	178
5368.861323	27692.57334	-86.9234	28.59	28.59	57.18	1007	178
27035.06132	28080.97334	35.0766	23.97	23.97	47.95	1422	178
22939.06132	28366.47334	-53.9234	26.16	26.16	52.33	1015	178
18792.66132	28981.57334	-222.923	32.90	32.90	65.80	1005	178
14858.16132	29431.07334	157.077	13.87	13.87	27.74	4340	178
12021.06132	29913.97334	-161.923	11.16	11.16	22.33	5343	178
12589.76132	31065.67334	-247.923	8.67	8.67	17.33	13529	178
25808.56384	4941.675805	72.0848	24.54	24.54	49.08	1334	186
32850.96384	7128.075805	-79.9152	10.34	10.34	20.68	8524	186
26520.06384	11550.1758	-187.915	44.58	44.58	89.16	1179	186
9717.163845	11916.6758	-244.915	18.86	18.86	37.73	2574	186
26419.96384	12596.6758	-36.9152	28.99	28.99	57.98	1473	186
21221.06384	13302.1758	3.08477	19.00	19.00	38.01	3337	186
16006.46384	14921.2758	-142.915	6.22	6.22	12.43	15105	186
34078.56384	15126.8758	1.08477	15.10	15.10	30.19	3502	186
17789.16384	18616.7758	327.085	27.20	27.20	54.40	1435	186
9673.263845	19328.5758	331.085	28.87	28.87	57.74	2036	186
34940.66384	20793.1758	-239.915	15.90	15.90	31.79	3873	186
21757.56384	24377.5758	208.085	27.91	27.91	55.81	1045	186
10644.16384	25397.3758	379.085	46.51	46.51	93.02	1040	186
16341.86384	26607.9758	256.085	14.20	14.20	28.40	4633	186
15876.56384	32892.2758	-305.915	41.26	41.26	82.52	1082	186
13748.26637	6424.078266	-61.9071	11.94	11.94	23.88	7116	194
21063.96637	12081.97827	303.093	23.36	23.36	46.72	1802	194
12898.56637	13894.07827	-337.907	38.88	38.88	77.76	1350	194
9056.566367	16323.17827	-17.9071	34.03	34.03	68.06	1588	194
12256.06637	19002.47827	-6.90706	13.59	13.59	27.18	4831	194
32515.66637	20572.07827	297.093	21.97	21.97	43.94	1889	194
13044.76637	24922.67827	-21.9071	19.76	19.76	39.52	2357	194
11580.66637	27541.97827	-158.907	28.83	28.83	57.65	1072	194
16293.76637	27338.57827	-106.907	30.66	30.66	61.32	1511	194
21292.76637	28395.27827	117.093	20.35	20.35	40.69	2354	194
16512.36637	28392.87827	-359.907	35.89	35.89	71.78	1306	194
5725.768889	7032.880726	-160.899	29.84	29.84	59.68	1541	202
32849.86889	6986.180726	-200.899	22.51	22.51	45.03	2658	202
29981.96889	8932.180726	-190.899	40.55	40.55	81.11	1155	202
19804.36889	12897.28073	268.101	31.82	31.82	63.63	1132	202
27499.36889	13154.98073	-154.899	22.82	22.82	45.64	1814	202
19512.46889	13707.28073	97.1011	15.07	15.07	30.14	2507	202
21947.26889	13925.88073	261.101	14.95	14.95	29.91	4896	202
32432.26889	14806.18073	351.101	17.45	17.45	34.90	6152	202
12076.36889	17562.38073	-33.8989	37.19	37.19	74.37	1070	202
32441.46889	19356.08073	265.101	17.26	17.26	34.52	3731	202
21999.16889	21712.08073	132.101	21.88	21.88	43.76	1152	202
36644.86889	21675.28073	-324.899	37.84	37.84	75.69	1156	202
4681.968889	22082.38073	-112.899	17.17	17.17	34.34	3074	202
11008.76889	23708.88073	244.101	7.47	7.47	14.93	12878	202
31408.56889	24038.38073	118.101	24.16	24.16	48.32	1050	202
20686.76889	24332.98073	71.1011	26.78	26.78	53.55	1535	202
29455.76889	24557.18073	-162.899	27.18	27.18	54.35	1244	202
6062.468889	24794.68073	184.101	12.41	12.41	24.82	5232	202
25127.56889	26040.28073	-59.8989	12.65	12.65	25.29	5540	202
23313.96889	27610.08073	-379.899	36.22	36.22	72.44	1519	202
20518.66889	33279.28073	-178.899	15.97	15.97	31.93	4838	202
27812.77141	8248.483187	123.109	27.29	27.29	54.59	1301	210
11882.17141	9055.483187	-25.8907	9.40	9.40	18.79	5438	210
15551.17141	12659.78319	148.109	28.31	28.31	56.61	1008	210
9339.471411	14746.28319	-143.891	24.19	24.19	48.37	1700	210
32344.57141	14778.18319	-222.891	37.59	37.59	75.17	1616	210
27920.97141	23339.88319	362.109	50.49	50.49	100.98	1319	210
10990.07141	23710.48319	363.109	6.97	6.97	13.94	14955	210
21811.57141	31613.78319	-96.8907	26.71	26.71	53.41	1156	210
14849.57141	31927.78319	-345.891	19.90	19.90	39.80	3529	210
27317.87393	7431.185648	181.117	18.18	18.18	36.36	2110	218
5839.073933	9146.385648	-380.883	35.21	35.21	70.41	1403	218
35375.97393	10333.08565	-117.883	21.12	21.12	42.25	2054	218
21573.97393	10827.08565	300.117	21.81	21.81	43.61	2732	218
9605.473933	11733.38565	-6.88255	18.02	18.02	36.03	1986	218
13587.07393	13532.08565	-112.883	33.25	33.25	66.51	1391	218
17234.37393	13746.88565	26.1174	17.78	17.78	35.56	2553	218
28746.87393	14928.28565	-201.883	25.55	25.55	51.10	1178	218
9930.873933	15140.18565	-2.88255	17.62	17.62	35.23	4107	218
12564.67393	15181.28565	-238.883	30.61	30.61	61.23	1450	218
34570.17393	18818.28565	134.117	21.27	21.27	42.53	1688	218
8484.073933	20129.68565	-190.883	28.38	28.38	56.76	1906	218
20578.97393	23192.58565	83.1174	24.99	24.99	49.97	1436	218
14769.97393	24998.98565	124.117	10.60	10.60	21.20	4471	218
28029.27393	26061.38565	119.117	19.43	19.43	38.86	2870	218
10061.87393	32068.78565	25.1174	28.26	28.26	56.52	1135	218
24884.77645	9481.188108	-224.874	26.75	26.75	53.51	1547	226
29979.27645	10285.58811	351.126	26.82	26.82	53.65	3158	226
27335.97645	11494.68811	27.1256	13.78	13.78	27.55	6027	226
36408.57645	12397.58811	-182.874	13.26	13.26	26.52	5701	226
14128.47645	13339.88811	98.1256	28.31	28.31	56.61	1070	226
19506.67645	13707.28811	223.126	15.80	15.80	31.60	3877	226
29863.87645	14257.98811	235.126	31.82	31.82	63.63	1086	226
19572.97645	15032.98811	-299.874	30.33	30.33	60.66	1639	226
13909.47645	16513.88811	-304.874	25.17	25.17	50.35	1996	226
14856.07645	16407.68811	-311.874	44.98	44.98	89.96	1394	226
31087.87645	18211.88811	-214.874	32.66	32.66	65.33	1787	226
21161.37645	18584.38811	-64.8744	9.18	9.18	18.37	8542	226
4106.776455	24466.48811	2.12562	15.97	15.97	31.93	2865	226
24917.07645	24935.48811	98.1256	29.70	29.70	59.39	1350	226
13847.17645	25313.08811	-135.874	26.49	26.49	52.99	1364	226
15211.57645	26452.48811	382.126	23.67	23.67	47.34	2132	226
11530.67645	28235.68811	-145.874	29.34	29.34	58.69	1308	226
19998.77645	30430.68811	-257.874	23.34	23.34	46.68	1754	226
9573.376455	31038.98811	-234.874	14.65	14.65	29.30	5024	226
19347.67645	32308.78811	81.1256	5.06	5.06	10.13	13177	226
8907.876455	33300.48811	-113.874	24.52	24.52	49.03	2742	226
15782.07645	35992.08811	-311.874	41.92	41.92	83.84	1070	226
16258.67898	6395.590569	238.134	26.38	26.38	52.75	1205	234
23432.87898	6416.190569	-130.866	26.87	26.87	53.74	1414	234
19427.57898	9096.890569	-101.866	13.49	13.49	26.99	4211	234
4235.478977	9160.390569	27.1338	10.29	10.29	20.58	7188	234
7678.278977	9416.090569	6.13379	23.20	23.20	46.39	1947	234
29324.87898	11079.89057	-77.8662	28.90	28.90	57.79	1011	234
28870.97898	12236.59057	-153.866	31.84	31.84	63.68	1365	234
36400.27898	12350.09057	-100.866	13.54	13.54	27.08	4638	234
36058.27898	14664.39057	268.134	34.10	34.10	68.20	1115	234
11750.37898	15789.69057	-200.866	39.66	39.66	79.32	1125	234
13880.37898	17251.69057	-332.866	18.49	18.49	36.97	3906	234
4692.578977	22190.09057	316.134	39.94	39.94	79.88	1029	234
6674.678977	22981.49057	-195.866	24.99	24.99	49.97	1426	234
33805.67898	24844.59057	150.134	24.92	24.92	49.83	1808	234
27463.57898	25362.49057	0.133788	29.04	29.04	58.07	1135	234
4791.878977	29624.19057	284.134	21.52	21.52	43.05	3153	234
27418.67898	29857.79057	-24.8662	29.37	29.37	58.73	1024	234
37879.9815	4851.29303	-273.858	44.79	44.79	89.58	1167	242
37083.7815	8603.69303	56.142	25.86	25.86	51.72	1040	242
34250.9815	11243.09303	134.142	22.35	22.35	44.70	2531	242
30829.2815	12007.29303	-330.858	19.71	19.71	39.42	3666	242
19400.2815	13681.39303	389.142	12.83	12.83	25.67	7927	242
14601.7815	15345.79303	-309.858	37.59	37.59	75.17	1345	242
35444.6815	16103.79303	-217.858	34.01	34.01	68.01	1519	242
18820.1815	18662.79303	126.142	28.21	28.21	56.43	1427	242
33295.6815	19294.89303	76.142	25.74	25.74	51.48	1364	242
9460.881499	21578.99303	43.142	13.42	13.42	26.85	3119	242
10195.3815	24084.29303	-398.858	45.45	45.45	90.90	1255	242
4065.581499	24450.09303	58.142	15.52	15.52	31.04	3425	242
18010.1815	26737.99303	-53.858	20.06	20.06	40.13	1687	242
5337.581499	27623.69303	50.142	17.07	17.07	34.15	3531	242
22982.7815	28416.89303	-133.858	17.07	17.07	34.15	3624	242
28222.3815	28960.59303	-140.858	25.29	25.29	50.59	1362	242
26790.2815	29163.89303	-166.858	31.02	31.02	62.03	1133	242
24074.3815	29632.39303	-188.858	9.73	9.73	19.45	8081	242
9549.281499	31007.59303	-398.858	30.52	30.52	61.04	1978	242
21159.2815	31340.89303	121.142	32.08	32.08	64.15	1071	242
5758.984021	9151.19549	-31.8499	27.32	27.32	54.64	1088	250
27943.48402	11714.09549	-62.8499	16.23	16.23	32.45	2464	250
35118.98402	12081.69549	-13.8499	26.49	26.49	52.99	1430	250
17240.28402	13740.39549	-265.85	26.59	26.59	53.18	2327	250
13159.38402	15794.39549	191.15	27.65	27.65	55.30	1189	250
13480.98402	15829.19549	297.15	30.85	30.85	61.70	1281	250
32000.18402	16538.59549	390.15	30.40	30.40	60.81	2066	250
22420.18402	17409.69549	99.1501	21.52	21.52	43.05	1313	250
30144.28402	17905.79549	118.15	24.80	24.80	49.60	1185	250
19131.38402	24263.89549	-219.85	16.04	16.04	32.08	4336	250
10448.58402	24618.99549	-211.85	19.33	19.33	38.67	3726	250
26777.98402	27469.09549	-3.84987	22.11	22.11	44.23	1780	250
26041.98402	29541.49549	19.1501	12.08	12.08	24.16	3971	250
21540.48402	35758.49549	-328.85	32.55	32.55	65.09	1403	250
23752.58654	4761.597951	-219.842	34.67	34.67	69.33	1575	258
7356.486543	7803.097951	154.158	14.06	14.06	28.12	3986	258
32938.28654	9262.997951	2.1583	30.33	30.33	60.66	1116	258
35503.18654	10858.39795	-183.842	25.27	25.27	50.54	1334	258
6843.886543	11231.49795	343.158	41.21	41.21	82.42	1010	258
10990.88654	11542.69795	362.158	39.09	39.09	78.19	1147	258
18159.78654	11800.09795	-354.842	51.08	51.08	102.16	1085	258
32213.78654	12030.89795	96.1583	22.44	22.44	44.89	1580	258
35183.88654	11970.19795	254.158	39.21	39.21	78.42	1035	258
20865.68654	12404.99795	-59.8417	27.69	27.69	55.39	1653	258
13524.98654	15846.09795	-159.842	26.59	26.59	53.18	1160	258
32030.98654	16511.19795	303.158	30.38	30.38	60.76	2022	258
12863.68654	16886.69795	11.1583	27.18	27.18	54.35	1541	258
34739.38654	18912.59795	-91.8417	10.36	10.36	20.72	8113	258
10404.58654	24458.69795	-158.842	29.04	29.04	58.07	1189	258
25773.88654	25028.39795	152.158	16.11	16.11	32.22	4062	258
16413.58654	27192.59795	-172.842	39.47	39.47	78.94	1119	258
29427.38906	6659.300411	239.166	34.71	34.71	69.43	1009	266
7358.789065	7755.500411	342.166	30.66	30.66	61.32	1393	266
19430.88906	9170.700411	-155.834	17.26	17.26	34.52	2846	266
11343.78906	9443.700411	146.166	26.09	26.09	52.19	1359	266
8511.689065	9608.600411	214.166	26.99	26.99	53.98	1161	266
27418.18906	11259.70041	214.166	34.50	34.50	69.00	1202	266
28353.48906	12636.70041	-74.8335	17.87	17.87	35.75	3066	266
27652.68906	12814.80041	-393.834	53.08	53.08	106.16	1116	266
28700.38906	13705.00041	-272.834	49.29	49.29	98.58	1348	266
28712.58906	14851.70041	-288.834	31.77	31.77	63.54	1166	266
11916.38906	15355.80041	92.1665	21.55	21.55	43.10	2012	266
30148.58906	17940.50041	-330.834	29.72	29.72	59.44	1681	266
30913.18906	22639.00041	251.166	7.84	7.84	15.68	12254	266
31696.08906	22762.40041	312.166	23.13	23.13	46.25	2424	266
24495.68906	26085.10041	394.166	31.20	31.20	62.41	2025	266
8888.589065	26970.90041	16.1665	4.22	4.22	8.43	17251	266
11557.98906	28249.00041	75.1665	23.55	23.55	47.10	1918	266
22901.78906	28353.10041	-142.834	25.22	25.22	50.44	1277	266
9322.089065	29270.50041	-370.834	23.86	23.86	47.71	2064	266
26020.18906	29562.10041	-115.834	23.01	23.01	46.02	2771	266
7340.189065	29807.40041	-97.8335	24.96	24.96	49.93	1662	266
12064.08906	30746.90041	-311.834	40.01	40.01	80.02	1030	266
9584.389065	31139.80041	-290.834	17.62	17.62	35.23	2333	266
29819.29159	7455.202872	-166.825	26.40	26.40	52.80	2228	274
16223.89159	8195.102872	-94.8254	25.62	25.62	51.24	1016	274
24435.09159	8725.602872	319.175	18.32	18.32	36.64	3305	274
29495.79159	9036.602872	-162.825	42.08	42.08	84.17	1366	274
35499.39159	10888.10287	-45.8254	15.47	15.47	30.94	2976	274
31820.69159	11015.80287	235.175	27.69	27.69	55.39	1655	274
10341.99159	14221.30287	95.1746	25.03	25.03	50.07	1073	274
18475.19159	15763.70287	-279.825	40.46	40.46	80.92	1053	274
11871.19159	21230.70287	34.1746	5.49	5.49	10.97	13478	274
22238.79159	21836.90287	-220.825	13.82	13.82	27.65	4853	274
14372.19159	23172.60287	94.1746	12.55	12.55	25.10	5403	274
27465.09159	25438.90287	21.1746	16.37	16.37	32.73	2787	274
29899.19159	27567.80287	-104.825	25.13	25.13	50.26	1384	274
17849.19159	30912.50287	-389.825	31.42	31.42	62.83	1659	274
5043.591587	32119.50287	-144.825	27.69	27.69	55.39	1630	274
21229.19159	32141.10287	-199.825	25.22	25.22	50.44	2015	274
4885.594109	4784.805333	-200.817	21.05	21.05	42.11	2728	282
5469.994109	6569.105333	204.183	32.24	32.24	64.48	1767	282
28540.59411	7475.005333	-61.8172	24.23	24.23	48.47	2191	282
7813.494109	7634.105333	51.1828	29.56	29.56	59.11	1202	282
7427.594109	9574.405333	-223.817	21.76	21.76	43.52	2482	282
15221.29411	10131.10533	-196.817	12.62	12.62	25.25	6909	282
25280.79411	11529.60533	-285.817	26.14	26.14	52.28	1759	282
15313.29411	14171.10533	-130.817	12.72	12.72	25.43	5429	282
34839.79411	15246.20533	91.1828	26.87	26.87	53.74	1002	282
32928.29411	16383.50533	228.183	25.48	25.48	50.96	2466	282
13711.99411	17155.50533	-251.817	33.89	33.89	67.78	1230	282
15879.99411	20632.10533	155.183	20.09	20.09	40.18	1270	282
4285.494109	22222.90533	177.183	23.50	23.50	47.01	1378	282
20598.39411	23137.60533	160.183	18.30	18.30	36.60	2528	282
31853.19411	24003.40533	-106.817	23.39	23.39	46.77	2119	282
8322.194109	25604.30533	49.1828	31.67	31.67	63.35	1329	282
28370.29411	28518.30533	-55.8172	21.60	21.60	43.19	2192	282
8412.894109	32412.70533	-228.817	20.16	20.16	40.32	1799	282
21627.19411	35802.40533	-381.817	57.41	57.41	114.83	1379	282
6248.296631	7892.307793	-195.809	31.63	31.63	63.26	1123	290
11444.59663	8309.307793	-198.809	27.06	27.06	54.12	1079	290
26829.99663	9472.207793	145.191	24.66	24.66	49.31	1877	290
30119.69663	10194.30779	103.191	20.87	20.87	41.73	3236	290
25317.19663	10484.10779	198.191	18.44	18.44	36.88	2522	290
16653.69663	12817.50779	52.191	15.85	15.85	31.70	2661	290
19551.49663	13704.00779	208.191	16.46	16.46	32.92	3328	290
33568.09663	13651.00779	112.191	16.65	16.65	33.30	2470	290
35439.49663	16207.80779	-230.809	33.09	33.09	66.18	1238	290
33475.29663	17167.00779	24.191	15.64	15.64	31.27	3680	290
13621.59663	17114.20779	-332.809	14.06	14.06	28.12	5181	290
12262.19663	19996.30779	122.191	21.38	21.38	42.77	1352	290
26969.69663	21370.10779	113.191	10.86	10.86	21.71	6915	290
27076.09663	23727.00779	22.191	31.67	31.67	63.35	1238	290
25199.79663	23852.10779	-33.809	7.89	7.89	15.78	9238	290
11058.19663	25044.00779	-279.809	30.92	30.92	61.84	1522	290
19057.29663	25015.10779	-324.809	38.55	38.55	77.10	1167	290
21437.49663	28551.80779	-110.809	24.87	24.87	49.74	1106	290
28941.09663	28760.10779	-213.809	30.03	30.03	60.05	1038	290
7117.196631	29656.00779	-45.809	14.37	14.37	28.73	5699	290
15468.79663	31199.30779	-242.809	33.79	33.79	67.59	1039	290
21550.29663	35670.20779	-127.809	25.60	25.60	51.20	1331	290
11370.99915	9528.810254	11.1992	28.14	28.14	56.28	1240	298
9515.799153	10863.51025	187.199	15.68	15.68	31.37	3149	298
29073.19915	11216.61025	10.1992	18.93	18.93	37.87	3398	298
26084.29915	12282.61025	100.199	29.01	29.01	58.03	1145	298
18239.79915	13423.71025	-60.8008	19.97	19.97	39.94	3203	298
12621.09915	31088.61025	-252.801	12.25	12.25	24.49	6496	298
7042.999153	33058.31025	-114.801	28.12	28.12	56.24	1285	298
25495.40167	4799.912715	-96.7937	32.45	32.45	64.90	1190	306
14750.30167	6355.912715	-28.7937	15.94	15.94	31.89	1921	306
18541.00167	9418.812715	114.206	13.40	13.40	26.80	3793	306
29767.60167	10066.11271	-36.7937	40.77	40.77	81.53	1228	306
24932.20167	11182.41271	13.2063	17.36	17.36	34.71	2792	306
9332.801675	11645.21271	348.206	36.83	36.83	73.66	1167	306
19067.20167	12360.81271	-43.7937	24.42	24.42	48.84	2099	306
15149.40167	12738.41271	377.206	40.74	40.74	81.48	1143	306
32708.30167	13874.11271	-5.79372	18.39	18.39	36.79	2896	306
33120.00167	14363.21271	-107.794	18.56	18.56	37.11	3198	306
14499.10167	16168.11271	-58.7937	18.42	18.42	36.83	2501	306
8477.401675	17565.21271	-2.79372	11.19	11.19	22.37	7085	306
8479.001675	20613.91271	-279.794	26.26	26.26	52.52	1582	306
3894.201675	21381.41271	-232.794	30.21	30.21	60.43	1521	306
10546.80167	25054.41271	-269.794	28.66	28.66	57.32	1749	306
26776.70167	29116.41271	174.206	27.41	27.41	54.82	1223	306
10109.60167	32171.61271	66.2063	34.12	34.12	68.25	1407	306
5999.901675	34503.61271	-59.7937	22.63	22.63	45.26	1222	306
25691.90167	35845.21271	-397.794	42.48	42.48	84.97	1185	306
24744.4042	10313.21518	394.21	44.82	44.82	89.63	1092	314
11977.7042	20890.81518	-395.79	11.59	11.59	23.17	10154	314
4532.204197	22164.81518	354.21	24.33	24.33	48.65	2416	314
31120.8042	22585.21518	321.21	14.25	14.25	28.50	4892	314
4117.504197	24481.81518	-35.7897	29.51	29.51	59.02	1159	314
28927.8042	28626.51518	-218.79	29.79	29.79	59.58	1892	314
26817.8042	29239.21518	-105.79	26.23	26.23	52.47	1131	314
5586.704197	30549.31518	46.2103	29.06	29.06	58.12	1299	314
12505.5042	31114.81518	-275.79	27.60	27.60	55.20	1482	314
17034.3042	30978.31518	-86.7897	25.50	25.50	51.01	1225	314
19402.2042	32323.41518	55.2103	18.86	18.86	37.73	2029	314
11532.60672	8316.017636	-211.786	28.54	28.54	57.09	1713	322
33604.30672	8378.717636	361.214	35.73	35.73	71.45	1400	322
9840.306719	12005.11764	71.2143	15.38	15.38	30.76	3130	322
12497.10672	12864.21764	-148.786	26.45	26.45	52.89	2101	322
34751.30672	12779.71764	46.2143	31.67	31.67	63.35	1080	322
16124.70672	13512.11764	53.2143	22.14	22.14	44.27	1835	322
31770.40672	13513.91764	-322.786	33.94	33.94	67.87	1397	322
12903.30672	13962.11764	345.214	32.81	32.81	65.61	1349	322
9234.806719	14544.01764	295.214	8.05	8.05	16.11	12629	322
28926.50672	14625.01764	-305.786	29.23	29.23	58.45	1623	322
9532.906719	23904.41764	47.2143	33.13	33.13	66.27	1029	322
7989.906719	24759.61764	197.214	12.76	12.76	25.53	5020	322
4567.506719	26131.11764	-36.7857	22.63	22.63	45.26	1518	322
21447.40672	28442.91764	-92.7857	12.29	12.29	24.59	5411	322
20556.50672	28577.21764	132.214	24.75	24.75	49.50	1114	322
5678.106719	30573.31764	-270.786	44.60	44.60	89.21	1184	322
9427.406719	34641.81764	-243.786	22.04	22.04	44.09	2280	322
19287.00924	10271.7201	71.2184	25.76	25.76	51.53	1324	330
15208.00924	10243.3201	-348.782	18.91	18.91	37.82	4049	330
4732.609241	11068.8201	-204.782	21.12	21.12	42.25	2552	330
17021.70924	12040.8201	277.218	18.46	18.46	36.93	4303	330
15881.50924	15212.0201	-195.782	21.48	21.48	42.96	1599	330
30648.90924	17316.2201	2.21836	23.95	23.95	47.90	2103	330
4626.909241	20822.6201	-105.782	28.47	28.47	56.94	1073	330
28821.60924	22816.9201	-121.782	24.89	24.89	49.78	1438	330
27551.50924	25226.8201	-125.782	22.63	22.63	45.26	2815	330
25114.70924	26067.2201	-98.7816	21.41	21.41	42.81	2308	330
19331.80924	32307.1201	49.2184	12.06	12.06	24.12	2751	330
36327.01176	5683.622557	-126.778	33.42	33.42	66.83	1206	338
20916.01176	6186.522557	150.222	21.71	21.71	43.43	1734	338
28542.31176	6289.922557	-122.778	33.46	33.46	66.93	1475	338
4162.811763	6947.022557	300.222	29.39	29.39	58.78	2107	338
19483.71176	7811.922557	215.222	24.49	24.49	48.98	2563	338
37059.51176	8575.222557	-255.778	21.67	21.67	43.33	2906	338
34628.61176	8844.322557	364.222	31.60	31.60	63.21	1455	338
19314.11176	10271.32256	-141.778	25.93	25.93	51.86	1274	338
18431.41176	13246.42256	148.222	21.41	21.41	42.81	3725	338
19490.01176	13723.12256	-47.7776	15.66	15.66	31.32	4221	338
30933.21176	15121.92256	-144.778	37.68	37.68	75.36	1049	338
13165.71176	15744.32256	-146.778	29.53	29.53	59.06	2326	338
28014.21176	16720.92256	-209.778	40.48	40.48	80.96	1168	338
4659.511763	22153.02256	235.222	14.91	14.91	29.81	3454	338
29063.91176	22286.32256	-1.77761	16.39	16.39	32.78	3133	338
14368.21176	23165.32256	155.222	13.89	13.89	27.79	3767	338
35032.51176	23202.52256	23.2224	14.62	14.62	29.25	2863	338
35527.91176	24712.82256	100.222	39.33	39.33	78.66	1079	338
9992.911763	25358.92256	75.2224	40.44	40.44	80.87	1046	338
16475.31176	26633.12256	180.222	22.70	22.70	45.40	1181	338
20732.11176	29204.32256	-72.7776	32.81	32.81	65.61	1715	338
23876.91176	29693.02256	-24.7776	12.15	12.15	24.30	3239	338
25042.61176	30892.72256	-37.7776	11.07	11.07	22.14	4562	338
8390.811763	32228.52256	-192.778	25.03	25.03	50.07	2243	338
18532.41176	32674.02256	-97.7776	31.79	31.79	63.59	1408	338
5117.811763	34375.62256	-159.778	31.46	31.46	62.93	1375	338
34559.61428	8782.225018	51.2264	22.42	22.42	44.84	1653	346
34291.51428	11287.62502	-222.774	22.21	22.21	44.42	1809	346
28951.11428	11698.02502	-207.774	25.01	25.01	50.02	2423	346
36410.71428	12373.92502	-382.774	15.47	15.47	30.94	6225	346
29332.91428	13559.52502	320.226	37.73	37.73	75.45	1148	346
9220.814285	14582.72502	240.226	10.34	10.34	20.68	9549	346
33117.01428	14424.82502	0.226417	22.54	22.54	45.07	1963	346
34114.91428	15101.52502	-52.7736	18.04	18.04	36.08	1466	346
29086.41428	22141.62502	-192.774	33.42	33.42	66.83	1173	346
4211.114285	22265.22502	130.226	21.90	21.90	43.80	1543	346
28770.71428	22894.52502	15.2264	25.65	25.65	51.29	1396	346
26071.81428	23780.32502	304.226	39.66	39.66	79.32	1018	346
5311.314285	27642.52502	-7.77358	25.60	25.60	51.20	1009	346
8222.414285	28618.02502	-62.7736	15.00	15.00	30.00	3349	346
24597.81428	34722.22502	-194.774	24.92	24.92	49.83	1548	346
10234.41681	5680.627479	-120.77	18.09	18.09	36.17	3732	354
11415.01681	9419.027479	7.23044	20.96	20.96	41.92	1575	354
11589.31681	9983.027479	-7.76956	21.31	21.31	42.63	2424	354
33665.71681	10067.52748	337.23	13.31	13.31	26.61	7783	354
25729.91681	12385.42748	-200.77	11.35	11.35	22.70	8808	354
27223.91681	13882.72748	-14.7696	11.37	11.37	22.75	6627	354
9395.716807	15769.92748	-160.77	12.46	12.46	24.92	5306	354
24478.41681	16951.22748	6.23044	25.76	25.76	51.53	1568	354
9983.916807	21333.42748	194.23	19.19	19.19	38.39	2963	354
30980.21681	22600.32748	303.23	10.72	10.72	21.43	7497	354
33745.51681	23592.12748	191.23	12.29	12.29	24.59	6515	354
7948.316807	24728.42748	21.2304	9.04	9.04	18.09	4129	354
13414.01681	26918.12748	-154.77	25.08	25.08	50.16	1180	354
9951.916807	31815.32748	-222.77	10.39	10.39	20.77	8318	354
10272.81933	7389.329939	-18.7655	24.77	24.77	49.55	1808	362
29744.21933	7598.429939	-128.766	30.17	30.17	60.34	1372	362
11425.01933	9416.229939	-20.7655	13.94	13.94	27.88	4284	362
22336.31933	11499.42994	195.234	15.17	15.17	30.33	3794	362
28956.01933	11704.42994	-5.76553	14.04	14.04	28.07	3700	362
4678.919328	12247.42994	-219.766	40.69	40.69	81.39	1464	362
25763.41933	12876.02994	-190.766	30.38	30.38	60.76	2047	362
31748.31933	13380.82994	-340.766	35.16	35.16	70.32	1312	362
18164.11933	13965.92994	-17.7655	25.06	25.06	50.11	1545	362
9967.519328	15309.42994	271.234	37.99	37.99	75.97	1121	362
15915.61933	15456.92994	-396.766	13.75	13.75	27.51	10324	362
34559.41933	18814.82994	-41.7655	19.55	19.55	39.09	1637	362
5914.219328	21308.32994	339.234	29.11	29.11	58.22	2239	362
9323.019328	29429.72994	-104.766	14.46	14.46	28.92	3722	362
9936.019328	31725.22994	-270.766	19.45	19.45	38.90	2438	362
18542.31933	32766.52994	-257.766	23.48	23.48	46.96	3180	362
4336.219328	33225.22994	234.234	17.00	17.00	34.01	3377	362
28589.42185	6364.4324	-194.762	25.22	25.22	50.44	2153	370
30707.42185	6336.4324	104.238	36.81	36.81	73.62	1030	370
15259.32185	6614.4324	62.2385	17.17	17.17	34.34	2515	370
4260.62185	8586.4324	-14.7615	24.28	24.28	48.56	1092	370
14668.72185	10674.8324	-82.7615	10.64	10.64	21.29	7123	370
24785.52185	11169.5324	1.2385	19.85	19.85	39.71	2506	370
28908.12185	11728.1324	-100.762	22.87	22.87	45.73	1355	370
4619.62185	12323.4324	-305.762	20.46	20.46	40.93	3268	370
26024.02185	13490.9324	-393.762	37.96	37.96	75.93	1276	370
12096.62185	14410.5324	126.238	27.86	27.86	55.72	1344	370
33028.72185	16495.7324	-62.7615	32.45	32.45	64.90	1053	370
36801.92185	18680.1324	-264.762	26.99	26.99	53.98	1551	370
31742.32185	22796.1324	156.238	8.83	8.83	17.66	8420	370
28673.12185	22986.0324	32.2385	31.53	31.53	63.07	1089	370
16492.22185	26654.1324	79.2385	20.28	20.28	40.55	1472	370
22936.92185	28120.8324	-177.762	50.00	50.00	99.99	1006	370
24768.52185	29486.6324	99.2385	13.16	13.16	26.33	3329	370
20199.72185	29802.0324	128.238	26.71	26.71	53.41	1001	370
27579.02185	30053.1324	136.238	24.00	24.00	47.99	1061	370
27339.82185	30755.6324	-7.7615	10.10	10.10	20.21	7575	370
5064.02185	32130.6324	88.2385	33.11	33.11	66.22	1170	370
18882.92185	35752.5324	-208.762	31.86	31.86	63.73	1544	370
25271.82437	5703.234861	-19.7575	29.98	29.98	59.96	1098	378
9174.324372	10314.23486	-228.757	34.03	34.03	68.06	1006	378
31845.72437	11812.53486	67.2425	20.30	20.30	40.60	1984	378
11639.82437	12385.23486	116.243	38.43	38.43	76.87	1089	378
19483.42437	13677.33486	224.243	8.36	8.36	16.72	9831	378
28695.92437	13692.83486	126.243	30.97	30.97	61.94	1009	378
31926.72437	14552.13486	315.243	32.08	32.08	64.15	1190	378
34887.02437	15183.43486	122.243	18.75	18.75	37.49	2207	378
17426.12437	19687.53486	-23.7575	14.01	14.01	28.02	4198	378
11972.92437	22302.73486	200.243	18.93	18.93	37.87	1967	378
29979.72437	22744.73486	-24.7575	11.96	11.96	23.93	6559	378
16174.92437	23084.43486	220.243	21.03	21.03	42.06	1312	378
11284.92437	23680.53486	331.243	26.64	26.64	53.27	1296	378
13187.82437	26095.63486	-54.7575	20.77	20.77	41.54	2583	378
26028.62437	26854.13486	-149.757	26.96	26.96	53.93	1297	378
5286.024372	27581.93486	100.243	23.64	23.64	47.29	1114	378
8884.824372	28362.13486	278.243	18.79	18.79	37.59	3890	378
20340.42437	28679.63486	-73.7575	23.86	23.86	47.71	1083	378
25166.82437	32326.33486	-247.757	25.36	25.36	50.73	2092	378
12901.22437	32666.13486	-278.757	30.76	30.76	61.51	1130	378
20272.32689	5662.537321	-63.7535	35.28	35.28	70.56	1139	386
9089.626894	6255.937321	67.2466	14.15	14.15	28.31	2775	386
13508.82689	7925.737321	-378.753	53.81	53.81	107.62	1482	386
22633.02689	8256.037321	-123.753	7.14	7.14	14.27	9647	386
12603.52689	9046.037321	-192.753	36.36	36.36	72.72	1242	386
32778.32689	10966.33732	330.247	37.00	37.00	73.99	1619	386
16640.32689	12786.73732	-72.7534	15.80	15.80	31.60	4320	386
19348.32689	13984.03732	-363.753	21.81	21.81	43.61	2579	386
21168.62689	18455.93732	-208.753	28.12	28.12	56.24	1188	386
6924.226894	19851.03732	24.2465	14.88	14.88	29.77	2709	386
11931.72689	22396.33732	202.247	14.51	14.51	29.01	5137	386
27063.42689	23824.73732	46.2465	17.12	17.12	34.24	2319	386
13133.02689	26135.93732	60.2465	19.08	19.08	38.15	2758	386
9568.526894	27867.53732	-390.753	47.43	47.43	94.86	1037	386
11521.32689	28159.23732	-184.753	37.84	37.84	75.69	1133	386
7359.726894	31970.93732	-339.753	34.83	34.83	69.66	1247	386
23415.32689	32382.83732	222.247	22.70	22.70	45.40	2151	386
12992.02689	32660.83732	-132.753	32.10	32.10	64.20	1274	386
21486.22689	35544.83732	-168.753	23.34	23.34	46.68	1350	386
10348.62942	5551.139782	-349.749	70.11	70.11	140.22	1029	394
28528.92942	6315.039782	293.251	31.96	31.96	63.91	1058	394
28646.62942	7425.739782	226.251	18.60	18.60	37.21	3089	394
19406.32942	9122.439782	-64.7494	15.43	15.43	30.85	3107	394
7545.929416	9568.639782	-30.7494	17.12	17.12	34.24	2992	394
28349.12942	9662.339782	107.251	18.18	18.18	36.36	3471	394
23740.22942	11493.43978	-89.7494	21.36	21.36	42.72	1701	394
22148.12942	11960.83978	212.251	28.66	28.66	57.32	1220	394
29797.02942	12508.53978	-20.7494	35.49	35.49	70.98	1139	394
5682.229416	12646.43978	22.2506	12.32	12.32	24.63	5057	394
13444.32942	12952.83978	106.251	9.28	9.28	18.56	7732	394
19306.82942	13954.83978	-281.749	15.19	15.19	30.38	4912	394
6920.529416	14153.43978	-85.7494	24.73	24.73	49.45	1133	394
14750.12942	14468.63978	-34.7494	14.81	14.81	29.63	4252	394
31871.82942	14669.83978	-77.7494	28.17	28.17	56.33	1138	394
16753.12942	20040.03978	-101.749	27.41	27.41	54.82	1540	394
8233.929416	20751.03978	-105.749	19.43	19.43	38.86	2271	394
11007.12942	23713.83978	134.251	12.72	12.72	25.43	2942	394
4129.329416	24819.83978	198.251	27.93	27.93	55.86	1037	394
24716.62942	26234.83978	155.251	25.41	25.41	50.82	1599	394
30700.32942	26172.03978	397.251	46.23	46.23	92.46	1517	394
29184.82942	28565.73978	264.251	25.67	25.67	51.34	1618	394
13329.32942	28794.63978	-217.749	34.48	34.48	68.95	1069	394
4622.229416	29858.53978	-24.7494	28.33	28.33	56.66	1380	394
21495.52942	35670.13978	-337.749	23.76	23.76	47.52	2659	394
25422.32942	36835.33978	-272.749	36.76	36.76	73.52	1374	394
31069.33194	7412.242243	-162.745	30.94	30.94	61.89	1819	402
37075.23194	8608.742243	-3.7454	18.11	18.11	36.22	2056	402
33554.83194	10078.54224	-28.7454	22.73	22.73	45.45	2263	402
29767.13194	12576.74224	-90.7454	32.17	32.17	64.34	1121	402
4733.031938	14086.54224	-254.745	41.12	41.12	82.24	1048	402
9634.531938	15513.04224	81.2546	30.83	30.83	61.65	1444	402
14976.33194	16480.34224	360.255	22.56	22.56	45.12	3389	402
13007.13194	18093.34224	16.2546	23.88	23.88	47.76	1128	402
33696.33194	20293.84224	-83.7454	24.68	24.68	49.36	1792	402
26304.43194	20639.94224	-101.745	40.20	40.20	80.40	1135	402
36663.23194	21157.74224	-262.745	31.82	31.82	63.63	1847	402
16842.63194	23224.54224	89.2546	22.84	22.84	45.69	1432	402
12529.23194	27372.44224	66.2546	17.62	17.62	35.23	1914	402
15760.13194	29618.84224	21.2546	21.50	21.50	43.00	2327	402
19318.43194	31160.54224	-186.745	28.66	28.66	57.32	1862	402
17600.73446	4970.344703	-51.7414	20.06	20.06	40.13	2254	410
19336.43446	4835.944703	206.259	13.66	13.66	27.32	4804	410
25185.63446	7943.344703	104.259	14.62	14.62	29.25	4271	410
26748.13446	8212.244703	-380.741	33.02	33.02	66.03	1372	410
19446.93446	10785.7447	63.2586	22.61	22.61	45.22	1423	410
16471.73446	11382.4447	126.259	27.48	27.48	54.97	1011	410
15225.53446	12916.4447	385.259	21.41	21.41	42.81	2811	410
14147.53446	13032.3447	225.259	29.63	29.63	59.25	1323	410
21134.03446	13198.4447	335.259	37.94	37.94	75.88	1182	410
19514.43446	13684.4447	137.259	14.27	14.27	28.54	2138	410
28665.03446	21351.9447	-37.7414	17.45	17.45	34.90	3320	410
14599.03446	23795.7447	93.2586	25.86	25.86	51.72	1446	410
27175.43446	23855.1447	307.259	14.65	14.65	29.30	6310	410
6372.43446	25791.7447	27.2586	28.00	28.00	56.00	1283	410
21189.13446	27868.8447	-69.7414	19.59	19.59	39.19	2507	410
9878.53446	31643.7447	-336.741	15.92	15.92	31.84	6676	410
28563.23698	6282.047164	-374.737	22.61	22.61	45.22	4099	418
25188.63698	7905.347164	-123.737	14.34	14.34	28.68	4986	418
7648.936982	9496.247164	162.263	26.07	26.07	52.14	1960	418
16404.03698	11295.44716	-113.737	19.48	19.48	38.95	1686	418
35057.83698	13954.04716	-276.737	37.49	37.49	74.98	1140	418
22625.93698	16520.14716	-60.7373	16.37	16.37	32.73	3095	418
27979.13698	16678.74716	-393.737	35.87	35.87	71.73	1262	418
19425.83698	16829.54716	195.263	12.79	12.79	25.58	4817	418
17041.53698	17532.54716	389.263	14.22	14.22	28.45	7578	418
33729.23698	20254.44716	46.2627	15.59	15.59	31.18	3426	418
33277.93698	22259.94716	-58.7373	21.03	21.03	42.06	2156	418
13000.83698	26003.24716	285.263	25.50	25.50	51.01	2055	418
26789.03698	27424.94716	-64.7373	6.45	6.45	12.91	9413	418
30750.03698	28376.84716	63.2627	26.49	26.49	52.99	1135	418
5443.936982	28878.64716	-273.737	31.06	31.06	62.12	1974	418
9944.436982	31693.04716	-124.737	20.35	20.35	40.69	2245	418
13176.6395	4810.449625	-304.733	29.81	29.81	59.63	1267	426
24618.9395	11342.14962	37.2667	28.26	28.26	56.52	1145	426
13194.9395	13857.34962	-56.7333	31.32	31.32	62.64	1365	426
19416.3395	16812.54962	164.267	19.62	19.62	39.23	2048	426
20412.7395	19139.84962	38.2667	20.94	20.94	41.87	1686	426
10953.8395	19567.84962	247.267	39.87	39.87	79.74	1214	426
19534.0395	23602.84962	-43.7333	36.06	36.06	72.11	1404	426
17036.2395	30211.44962	-109.733	23.83	23.83	47.67	1879	426
12596.0395	30871.94962	-325.733	11.00	11.00	22.00	8742	426
23212.3395	32058.34962	-107.733	21.36	21.36	42.72	1755	426
25093.14203	8174.052085	-66.7293	16.58	16.58	33.16	3039	434
15269.14203	9115.552085	-367.729	40.41	40.41	80.82	1052	434
32999.14203	9406.852085	-50.7293	19.64	19.64	39.28	2367	434
24556.04203	10317.95209	53.2707	31.84	31.84	63.68	1013	434
6946.242026	14119.35209	188.271	26.78	26.78	53.55	1384	434
7759.242026	15827.05209	112.271	31.35	31.35	62.69	1117	434
31246.74203	16617.25209	-127.729	31.53	31.53	63.07	1126	434
12450.14203	17364.85209	270.271	19.10	19.10	38.20	3027	434
34282.84203	18456.15209	-161.729	19.15	19.15	38.29	1754	434
31810.94203	19564.05209	162.271	26.80	26.80	53.60	1887	434
11005.24203	23712.75209	211.271	6.31	6.31	12.62	12588	434
19096.54203	24262.75209	-83.7293	14.70	14.70	29.39	3058	434
27972.74203	26240.65209	-219.729	12.72	12.72	25.43	5420	434
20599.44203	26510.55209	231.271	27.46	27.46	54.92	1622	434
27458.24203	30089.85209	140.271	26.52	26.52	53.03	1173	434
19341.24455	4863.554546	-173.725	28.40	28.40	56.80	1671	442
27586.74455	9746.754546	376.275	50.21	50.21	100.42	1094	442
13604.44455	16314.35455	-51.7253	25.86	25.86	51.72	1588	442
26074.44455	18540.95455	33.2747	26.09	26.09	52.19	1185	442
27665.44455	22219.65455	-280.725	37.75	37.75	75.50	1013	442
33238.84455	22227.65455	-27.7253	20.70	20.70	41.40	2618	442
16960.94455	22907.25455	-211.725	32.43	32.43	64.86	1536	442
13853.04455	24137.35455	-69.7253	12.20	12.20	24.40	4413	442
28373.44455	24722.05455	-102.725	23.10	23.10	46.21	1203	442
6431.744548	25852.65455	34.2747	23.62	23.62	47.24	1466	442
30612.24455	26184.55455	26.2747	20.68	20.68	41.35	2192	442
17201.44455	31866.85455	-303.725	13.97	13.97	27.93	3102	442
22646.54707	8241.957007	-200.721	15.07	15.07	30.14	2844	450
25102.54707	8107.157007	-136.721	21.55	21.55	43.10	2699	450
37032.24707	8611.157007	-40.7212	16.86	16.86	33.72	2462	450
11391.34707	10249.55701	6.27876	9.84	9.84	19.69	5456	450
29689.84707	10820.25701	-35.7212	39.54	39.54	79.08	1042	450
21116.84707	11931.55701	179.279	25.88	25.88	51.76	2167	450
22760.04707	11585.95701	-337.721	40.18	40.18	80.35	1311	450
34768.54707	12718.95701	21.2788	15.99	15.99	31.98	2892	450
21057.94707	13455.05701	-166.721	18.79	18.79	37.59	4082	450
12997.74707	16599.25701	-73.7212	31.04	31.04	62.08	1197	450
18368.54707	16832.45701	84.2788	15.83	15.83	31.65	3323	450
25443.74707	17838.75701	172.279	23.90	23.90	47.81	1992	450
6522.94707	20772.25701	397.279	36.22	36.22	72.44	1163	450
11651.14707	21552.05701	175.279	14.41	14.41	28.83	2055	450
6159.04707	22534.25701	-291.721	56.26	56.26	112.52	1131	450
10994.44707	23706.65701	270.279	6.55	6.55	13.09	13769	450
31678.54707	24580.05701	-375.721	29.08	29.08	58.17	1723	450
13064.74707	25984.15701	-17.7212	17.64	17.64	35.28	3035	450
18649.74707	27695.95701	195.279	15.40	15.40	30.80	1927	450
27552.34707	30119.15701	-52.7212	19.38	19.38	38.76	2094	450
7368.24707	32094.55701	-197.721	14.01	14.01	28.02	5201	450
31189.94959	12195.65947	342.283	36.86	36.86	73.71	1274	458
33440.84959	12504.55947	49.2828	25.08	25.08	50.16	1588	458
20850.44959	12981.35947	-6.71721	25.48	25.48	50.96	1506	458
32044.44959	12908.75947	143.283	30.05	30.05	60.10	1180	458
12919.44959	14676.25947	104.283	23.57	23.57	47.15	1608	458
14684.24959	14981.95947	-288.717	20.77	20.77	41.54	5407	458
20809.64959	15381.45947	-335.717	51.74	51.74	103.48	1012	458
36547.54959	16496.35947	-347.717	42.96	42.96	85.91	1021	458
35480.84959	20487.95947	-75.7172	23.46	23.46	46.91	1070	458
31116.94959	22602.15947	399.283	8.22	8.22	16.44	17319	458
22865.04959	24015.25947	-45.7172	17.33	17.33	34.67	3516	458
30839.54959	26128.55947	220.283	11.92	11.92	23.83	4926	458
8240.549592	27637.25947	-144.717	20.77	20.77	41.54	2411	458
10282.14959	27943.85947	81.2828	16.53	16.53	33.06	1797	458
28924.14959	28649.25947	69.2828	16.91	16.91	33.82	2686	458
26023.04959	29489.25947	-30.7172	19.43	19.43	38.86	1367	458
24074.24959	30460.85947	82.2828	12.39	12.39	24.77	3431	458
7799.249592	32402.25947	-268.717	35.61	35.61	71.22	1256	458
10435.35211	7365.161928	384.287	31.86	31.86	63.73	1445	466
34738.55211	12745.16193	-70.7132	11.96	11.96	23.93	5492	466
33731.35211	13475.46193	325.287	31.51	31.51	63.02	1053	466
13166.95211	18441.36193	-27.7132	9.70	9.70	19.41	7804	466
34612.05211	18881.76193	-143.713	9.75	9.75	19.50	9079	466
12717.75211	23343.16193	-206.713	30.45	30.45	60.90	1206	466
31701.85211	24533.06193	-294.713	17.85	17.85	35.70	3916	466
29710.65211	26422.46193	-105.713	23.24	23.24	46.49	2275	466
23797.25211	29697.76193	196.287	9.28	9.28	18.56	6475	466
5212.652114	31238.16193	-14.7132	24.75	24.75	49.50	1477	466
4805.952114	35503.36193	-181.713	28.68	28.68	57.37	1315	466
22623.85464	8253.664388	-165.709	12.34	12.34	24.68	3867	474
5687.154636	8969.564388	-88.7092	17.14	17.14	34.29	4665	474
32900.85464	9439.664388	274.291	22.49	22.49	44.98	2636	474
12640.65464	12513.56439	42.2908	28.68	28.68	57.37	1230	474
13645.35464	13525.56439	179.291	12.03	12.03	24.07	6455	474
16388.65464	13369.06439	157.291	12.34	12.34	24.68	3981	474
15075.05464	14319.26439	-3.70916	27.11	27.11	54.21	1160	474
33233.95464	15348.96439	289.291	33.82	33.82	67.64	1052	474
12963.85464	18131.06439	-102.709	21.93	21.93	43.85	1302	474
20901.25464	21719.36439	-300.709	12.58	12.58	25.15	6436	474
6728.654636	23106.06439	-166.709	19.88	19.88	39.75	2812	474
6810.954636	23803.36439	-67.7092	19.15	19.15	38.29	2423	474
15433.05464	26974.86439	122.291	15.24	15.24	30.47	2569	474
15517.95464	29185.66439	93.2908	11.42	11.42	22.84	4989	474
9217.854636	29443.96439	-34.7092	23.36	23.36	46.72	1759	474
6884.054636	30309.86439	-107.709	16.58	16.58	33.16	3149	474
12558.65464	30830.86439	-308.709	24.16	24.16	48.32	2226	474
24535.95716	9376.066849	-390.705	27.15	27.15	54.31	1878	482
25854.35716	10316.36685	-220.705	44.58	44.58	89.16	1211	482
28968.85716	11630.16685	-265.705	28.87	28.87	57.74	1487	482
22141.45716	11968.96685	84.2949	13.54	13.54	27.08	2545	482
31003.65716	12187.36685	80.2949	21.81	21.81	43.61	1698	482
32066.25716	12866.06685	-135.705	13.82	13.82	27.65	4856	482
19349.15716	14264.96685	-310.705	39.59	39.59	79.18	1084	482
15345.35716	14517.26685	-191.705	8.88	8.88	17.76	10353	482
5647.657158	15052.36685	15.2949	14.95	14.95	29.91	2941	482
14928.75716	16542.26685	315.295	14.65	14.65	29.30	4065	482
6815.057158	23777.46685	120.295	17.76	17.76	35.51	2959	482
12558.95716	23994.06685	-176.705	16.48	16.48	32.97	2842	482
7907.757158	28855.66685	-31.7051	24.70	24.70	49.41	1919	482
15360.75716	30557.36685	51.2949	31.82	31.82	63.63	1017	482
5073.257158	31371.86685	-339.705	38.08	38.08	76.16	1054	482
14153.55716	32479.76685	-127.705	38.17	38.17	76.35	1258	482
9074.557158	33569.96685	-113.705	33.09	33.09	66.18	1287	482
34944.15968	8432.46931	14.2989	37.82	37.82	75.64	1357	490
28088.05968	10201.06931	-351.701	37.66	37.66	75.31	1549	490
29785.05968	10193.16931	367.299	30.19	30.19	60.38	1528	490
28431.35968	12314.76931	-322.701	30.71	30.71	61.42	1515	490
13758.15968	14997.06931	-48.7011	22.30	22.30	44.60	2610	490
34736.15968	19047.76931	-386.701	18.75	18.75	37.49	4618	490
8260.25968	20419.06931	53.2989	16.11	16.11	32.22	2799	490
34035.45968	22630.76931	270.299	34.22	34.22	68.44	1017	490
12075.65968	23938.96931	327.299	29.65	29.65	59.30	1845	490
28650.75968	24822.36931	-75.7011	15.24	15.24	30.47	3672	490
33809.45968	24822.96931	265.299	21.93	21.93	43.85	2354	490
29628.95968	26355.86931	13.2989	26.96	26.96	53.93	1642	490
7886.45968	28825.36931	-4.70111	28.00	28.00	56.00	1947	490
6588.45968	33205.76931	41.2989	14.48	14.48	28.97	3673	490
17036.4622	5214.57177	148.303	21.83	21.83	43.66	1700	498
37507.4622	5393.47177	49.3029	14.11	14.11	28.21	3888	498
19359.8622	7853.77177	89.3029	27.74	27.74	55.48	1386	498
4309.362202	10102.07177	60.3029	24.56	24.56	49.13	1187	498
31294.0622	15353.47177	-69.6971	29.15	29.15	58.31	1087	498
4507.262202	15722.57177	-94.6971	14.48	14.48	28.97	2590	498
25958.6622	18473.17177	-197.697	28.59	28.59	57.18	1129	498
36735.8622	21732.87177	299.303	34.95	34.95	69.90	1003	498
11639.1622	27495.67177	-383.697	32.62	32.62	65.23	2633	498
30595.7622	28310.37177	364.303	24.04	24.04	48.09	2621	498
12559.6622	30725.97177	-174.697	28.68	28.68	57.37	1052	498
23694.66472	4801.674231	80.2565	15.68	15.68	31.37	3941	506
16705.06472	5289.074231	120.257	16.84	16.84	33.68	2236	506
28342.26472	5571.374231	-304.743	31.58	31.58	63.16	1965	506
4217.064724	10157.17423	86.2565	23.22	23.22	46.44	1963	506
6072.464724	10873.47423	-348.743	42.20	42.20	84.40	1061	506
16815.36472	10759.67423	-20.7435	25.20	25.20	50.40	1747	506
8766.464724	13842.87423	-129.743	14.25	14.25	28.50	2874	506
33154.66472	15450.87423	323.257	39.42	39.42	78.85	1415	506
11015.46472	23694.67423	249.257	8.24	8.24	16.48	6975	506
4827.864724	26294.17423	158.257	20.09	20.09	40.18	2693	506
19179.06472	28054.67423	-139.743	18.53	18.53	37.07	2663	506
14365.36472	28020.07423	-330.743	22.00	22.00	43.99	3634	506
20967.36472	28182.17423	96.2565	28.47	28.47	56.94	1141	506
21208.66472	33704.97423	-136.743	29.77	29.77	59.53	1662	506
24622.66472	34544.67423	-104.743	26.96	26.96	53.93	1860	506
30434.96725	9016.676692	9.05898	32.97	32.97	65.94	1110	514
11429.86725	9405.976692	92.059	10.62	10.62	21.24	6237	514
28133.26725	9465.876692	399.059	41.61	41.61	83.23	1150	514
30923.56725	12209.67669	-116.941	14.13	14.13	28.26	4570	514
10195.96725	14831.67669	-151.941	33.65	33.65	67.31	1326	514
11784.26725	19945.57669	101.059	13.54	13.54	27.08	3796	514
36603.16725	21094.47669	-223.941	25.03	25.03	50.07	1260	514
31246.56725	21398.57669	-68.941	28.61	28.61	57.23	1587	514
10985.66725	23716.87669	277.059	11.47	11.47	22.94	3720	514
23477.46725	25563.47669	123.059	10.55	10.55	21.10	5963	514
25339.06725	25829.97669	345.059	36.31	36.31	72.63	1077	514
4993.167246	26332.97669	142.059	21.17	21.17	42.34	1222	514
10255.66725	32282.57669	132.059	23.41	23.41	46.82	1419	514
5791.269768	6848.079152	-327.139	30.00	30.00	60.01	1456	522
25254.06977	7868.879152	-72.1386	20.02	20.02	40.03	2692	522
34404.26977	9396.379152	-43.1386	27.81	27.81	55.63	1075	522
5119.569768	10889.77915	23.8614	17.43	17.43	34.85	3195	522
9747.169768	11936.87915	-244.139	20.49	20.49	40.98	3088	522
32780.66977	12500.07915	89.8614	10.62	10.62	21.24	6044	522
28835.46977	13822.77915	248.861	25.41	25.41	50.82	1164	522
33146.36977	14394.97915	-195.139	10.60	10.60	21.20	8599	522
31378.56977	15238.47915	-295.139	33.96	33.96	67.92	1259	522
18363.66977	16827.87915	-41.1386	32.15	32.15	64.29	1312	522
11798.56977	21123.57915	319.861	16.06	16.06	32.12	4642	522
28435.46977	27748.77915	296.861	25.29	25.29	50.59	1447	522
15413.36977	30517.97915	-206.139	15.66	15.66	31.32	4004	522
23180.36977	30335.17915	-338.139	30.90	30.90	61.80	1360	522
19602.86977	31109.37915	-67.1386	37.52	37.52	75.03	1348	522
21117.66977	33690.17915	-228.139	28.68	28.68	57.37	1118	522
33851.07229	8492.681613	234.664	26.52	26.52	53.03	2082	530
34322.17229	9518.081613	53.6638	26.96	26.96	53.93	1574	530
24655.37229	12110.18161	-34.3362	18.63	18.63	37.26	1826	530
11781.27229	13973.78161	258.664	27.51	27.51	55.01	1868	530
15270.37229	14273.38161	-343.336	27.11	27.11	54.21	1913	530
11071.77229	14727.78161	-76.3362	43.57	43.57	87.14	1054	530
14600.47229	15240.08161	-194.336	28.75	28.75	57.51	1270	530
5636.67229	16344.58161	181.664	30.21	30.21	60.43	1439	530
11631.27229	21552.38161	104.664	6.99	6.99	13.99	10918	530
29753.37229	25605.28161	193.664	16.96	16.96	33.91	3078	530
4564.47229	27285.68161	2.66384	13.14	13.14	26.28	3422	530
30502.97229	28273.88161	-186.336	16.08	16.08	32.17	3139	530
10822.77229	30226.18161	191.664	11.89	11.89	23.79	4404	530
9031.17229	30348.28161	-392.336	44.56	44.56	89.11	1101	530
5823.174812	6792.084074	-267.534	30.05	30.05	60.10	1704	538
7725.574812	15834.08407	63.4663	30.12	30.12	60.24	1079	538
33276.27481	19357.98407	-4.53373	23.41	23.41	46.82	1366	538
29046.57481	22222.88407	9.46627	15.19	15.19	30.38	4808	538
11004.87481	23701.18407	249.466	4.66	4.66	9.33	21850	538
27219.57481	25148.78407	44.4663	13.73	13.73	27.46	3374	538
10164.27481	31072.38407	27.4663	16.11	16.11	32.22	2357	538
16170.77733	8215.586534	-60.7313	13.38	13.38	26.75	4845	546
24792.37733	11197.68653	144.269	19.59	19.59	39.19	3074	546
21285.77733	13526.68653	-88.7313	22.87	22.87	45.73	2125	546
17105.77733	14350.48653	-14.7313	22.28	22.28	44.56	1663	546
12736.17733	15924.88653	127.269	24.02	24.02	48.04	1612	546
17316.87733	24908.68653	391.269	37.54	37.54	75.08	1072	546
24893.67733	27227.38653	202.269	22.11	22.11	44.23	2148	546
19118.37733	27950.98653	-83.7313	22.25	22.25	44.51	2526	546
10813.97733	30263.78653	58.2687	21.74	21.74	43.47	1744	546
15431.57986	12743.18899	34.0711	19.85	19.85	39.71	1948	554
13153.37986	13576.48899	85.0711	21.15	21.15	42.30	2055	554
10078.67986	15269.48899	309.071	26.35	26.35	52.70	2306	554
12914.97986	27651.68899	162.071	12.41	12.41	24.82	4845	554
28318.57986	28470.38899	-56.9289	17.57	17.57	35.14	3273	554
11364.67986	29455.68899	283.071	28.12	28.12	56.24	1796	554
31464.57986	30242.08899	-236.929	28.00	28.00	56.00	1392	554
6628.479856	33211.28899	-229.929	35.91	35.91	71.83	1330	554
27099.18238	7226.191456	-86.1264	19.12	19.12	38.25	3806	562
24076.38238	11607.49146	79.8736	16.41	16.41	32.83	3034	562
22124.88238	12002.09146	132.874	14.32	14.32	28.64	3996	562
36237.58238	12323.39146	-363.126	37.30	37.30	74.61	1227	562
15113.68238	12942.99146	-153.126	37.44	37.44	74.89	1100	562
8692.282378	13818.79146	-288.126	18.70	18.70	37.40	2745	562
28786.98238	13863.39146	338.874	32.29	32.29	64.57	1443	562
10118.38238	14546.29146	155.874	22.89	22.89	45.78	2271	562
10103.98238	15146.49146	322.874	23.81	23.81	47.62	3038	562
13936.78238	15441.19146	3.87356	23.29	23.29	46.58	1992	562
29345.18238	16679.99146	-178.126	23.81	23.81	47.62	1832	562
26874.88238	17450.19146	25.8736	7.44	7.44	14.88	7845	562
11712.78238	19743.59146	195.874	25.06	25.06	50.11	1400	562
8749.982378	21109.09146	-72.1264	16.32	16.32	32.64	2699	562
11658.98238	21547.89146	94.8736	9.26	9.26	18.51	4231	562
29841.48238	25995.89146	-336.126	29.34	29.34	58.69	2069	562
18809.98238	29080.39146	-51.1264	15.94	15.94	31.89	3112	562
26036.98238	29549.49146	-110.126	29.84	29.84	59.68	1003	562
16666.38238	30432.99146	-86.1264	44.46	44.46	88.92	1059	562
25777.88238	34952.89146	-291.126	29.30	29.30	58.59	1896	562
9087.0849	6186.693916	-306.324	47.99	47.99	95.99	1067	570
32420.9849	7072.093916	314.676	50.63	50.63	101.27	1204	570
32842.7849	7116.893916	-14.324	28.87	28.87	57.74	1348	570
35261.6849	8395.593916	-90.324	38.29	38.29	76.58	1113	570
28637.9849	16000.09392	-188.324	26.61	26.61	53.22	1617	570
30321.9849	25274.99392	111.676	25.55	25.55	51.10	1234	570
13915.0849	25420.49392	9.67599	29.37	29.37	58.73	1166	570
16562.7849	26471.79392	-347.324	58.99	58.99	117.99	1059	570
18810.3849	32539.49392	-129.324	8.69	8.69	17.38	7422	570
10856.4849	33065.59392	-333.324	27.88	27.88	55.77	1424	570
25449.8849	32997.19392	36.676	36.90	36.90	73.81	1087	570
23661.28742	4799.296377	-73.5216	25.03	25.03	50.07	1441	578
27124.58742	23809.49638	-109.522	17.12	17.12	34.24	3075	578
31211.08742	27293.49638	-191.522	19.71	19.71	39.42	2892	578
36069.48742	30156.49638	387.478	36.27	36.27	72.53	1006	578
31465.88742	30328.89638	-139.522	22.63	22.63	45.26	1287	578
18797.18742	32526.39638	-175.522	9.63	9.63	19.26	7050	578
32415.68994	11877.09884	-103.719	35.80	35.80	71.59	1330	586
17579.88994	12520.59884	270.281	22.91	22.91	45.83	1451	586
33695.88994	13355.39884	9.28086	15.31	15.31	30.61	2899	586
16784.98994	15685.99884	55.2809	22.02	22.02	44.04	1899	586
12230.78994	21788.29884	-111.719	20.98	20.98	41.97	1782	586
33264.98994	22220.69884	-189.719	26.12	26.12	52.23	1598	586
26809.88994	25134.39884	-147.719	35.37	35.37	70.74	1033	586
33060.98994	25418.49884	-63.7191	40.72	40.72	81.44	1133	586
10153.98994	27877.29884	-119.719	28.21	28.21	56.43	1208	586
7890.289944	27860.89884	-241.719	33.06	33.06	66.13	1443	586
23235.28994	30517.69884	-297.719	32.73	32.73	65.47	1110	586
27189.28994	30697.59884	27.2809	25.50	25.50	51.01	1335	586
7497.492466	9443.701298	214.083	20.87	20.87	41.73	2090	594
11630.09247	10942.8013	-246.917	40.22	40.22	80.45	1029	594
17428.49247	12515.7013	312.083	29.46	29.46	58.92	1248	594
18177.89247	13361.1013	141.083	22.89	22.89	45.78	1854	594
14402.49247	14006.3013	179.083	30.92	30.92	61.84	1056	594
12279.19247	20135.0013	-377.917	10.43	10.43	20.87	5785	594
12217.89247	21907.4013	-179.917	12.91	12.91	25.81	5486	594
13257.19247	22389.6013	-5.91671	21.85	21.85	43.71	1837	594
6670.792466	25011.4013	-144.917	28.54	28.54	57.09	1641	594
11329.19247	29427.7013	-135.917	29.30	29.30	58.59	1012	594
26008.99247	29539.6013	-182.917	18.09	18.09	36.17	2357	594
14877.79247	29695.2013	-221.917	17.69	17.69	35.37	3123	594
15419.19247	30519.5013	-270.917	23.69	23.69	47.38	2152	594
8838.392466	31409.0013	-382.917	35.33	35.33	70.65	1207	594
25110.09499	7606.003759	-270.114	22.75	22.75	45.50	2406	602
12582.39499	12798.40376	31.8857	14.06	14.06	28.12	3029	602
11276.59499	13281.90376	36.8857	23.27	23.27	46.53	1844	602
10951.19499	16532.30376	-92.1143	32.50	32.50	65.00	1115	602
22334.79499	25612.80376	317.886	26.40	26.40	52.80	1291	602
30231.49499	27924.10376	-80.1143	22.25	22.25	44.51	1605	602
7698.194988	30899.40376	-45.1143	29.86	29.86	59.72	1514	602
25201.09751	5697.20622	242.688	34.48	34.48	68.95	1016	610
29817.39751	10155.30622	-72.3119	23.86	23.86	47.71	1187	610
25971.09751	10722.50622	30.6882	19.15	19.15	38.29	2291	610
18971.99751	12337.30622	239.688	25.41	25.41	50.82	1932	610
19326.29751	13640.30622	125.688	15.78	15.78	31.56	2724	610
34438.89751	18734.00622	-106.312	22.28	22.28	44.56	2393	610
12302.59751	20203.90622	-268.312	8.41	8.41	16.81	9359	610
11826.39751	21010.20622	-95.3119	18.37	18.37	36.74	2112	610
18982.69751	23539.40622	285.688	31.77	31.77	63.54	1383	610
28103.90003	6009.90868	-225.509	36.76	36.76	73.52	1302	618
14915.80003	7809.90868	133.491	23.86	23.86	47.71	1970	618
30375.60003	8956.40868	364.491	21.03	21.03	42.06	2650	618
11424.60003	10275.00868	71.4906	22.11	22.11	44.23	1223	618
30879.90003	10870.80868	257.491	32.10	32.10	64.20	1125	618
11211.70003	12006.20868	-154.509	37.66	37.66	75.31	1524	618
26355.30003	12348.00868	-197.509	18.04	18.04	36.08	3539	618
17505.00003	12489.90868	171.491	22.30	22.30	44.60	2124	618
36186.60003	12644.80868	-109.509	26.16	26.16	52.33	1294	618
33138.20003	13455.70868	-131.509	13.47	13.47	26.94	5773	618
19581.60003	13721.30868	314.491	10.93	10.93	21.85	8778	618
11465.20003	16305.50868	327.491	31.56	31.56	63.11	1385	618
10981.00003	16562.90868	-313.509	41.02	41.02	82.05	1276	618
17094.30003	18188.90868	154.491	16.08	16.08	32.17	3009	618
25016.60003	19236.20868	-385.509	33.49	33.49	66.98	1904	618
29632.90003	23236.70868	254.491	20.63	20.63	41.26	1974	618
34852.70003	24065.90868	-211.509	43.92	43.92	87.84	1131	618
25880.80003	25265.50868	-157.509	20.49	20.49	40.98	1697	618
13169.50003	26173.90868	12.4906	11.04	11.04	22.09	3956	618
10101.10003	26979.40868	75.4906	17.38	17.38	34.76	1926	618
7312.400032	31843.00868	-242.509	11.14	11.14	22.28	5295	618
4375.100032	33216.60868	-76.5094	14.48	14.48	28.97	4224	618
32956.20255	7173.611141	-24.707	22.98	22.98	45.97	1275	626
33679.70255	10132.91114	195.293	16.44	16.44	32.88	2859	626
20962.80255	11305.31114	300.293	15.40	15.40	30.80	3297	626
11557.10255	16307.91114	230.293	11.52	11.52	23.03	5678	626
29588.40255	18839.41114	101.293	11.75	11.75	23.50	4650	626
33649.30255	22188.91114	-79.707	34.74	34.74	69.47	1371	626
29708.20255	23165.71114	233.293	28.17	28.17	56.33	1153	626
8283.402554	27932.61114	135.293	21.03	21.03	42.06	1881	626
15391.40255	30609.21114	-154.707	11.75	11.75	23.50	6633	626
19566.10255	31072.61114	-21.707	31.06	31.06	62.12	1035	626
10586.20255	32544.91114	-28.707	16.32	16.32	32.64	4343	626
17565.50508	4995.513602	-51.9046	17.92	17.92	35.84	2281	634
25125.60508	7857.813602	-362.905	24.77	24.77	49.55	2004	634
17081.80508	12737.6136	355.095	20.30	20.30	40.60	2613	634
10240.80508	14608.9136	-168.905	32.19	32.19	64.39	1108	634
10318.30508	15487.3136	-56.9046	39.47	39.47	78.94	1416	634
13956.90508	17726.5136	-298.905	42.08	42.08	84.17	1388	634
29559.80508	18825.8136	70.0954	12.67	12.67	25.34	3177	634
16206.60508	19536.6136	-83.9046	35.75	35.75	71.50	1060	634
30435.40508	21326.0136	235.095	16.67	16.67	33.35	3782	634
11088.10508	22834.2136	-194.905	27.13	27.13	54.26	1241	634
23493.50508	29690.9136	291.095	32.88	32.88	65.75	1075	634
16014.20508	32821.3136	-89.9046	23.08	23.08	46.16	2327	634
17104.5076	5233.716062	310.898	25.91	25.91	51.81	2333	642
9013.607598	6337.316062	-106.102	24.70	24.70	49.41	1013	642
37430.4076	10522.21606	-254.102	38.22	38.22	76.44	1012	642
5705.507598	13209.91606	-319.102	42.65	42.65	85.30	1005	642
27183.3076	14081.51606	-131.102	11.09	11.09	22.18	6427	642
33137.6076	14397.31606	-195.102	17.87	17.87	35.75	1960	642
15906.4076	20633.81606	257.898	21.52	21.52	43.05	1431	642
28103.3076	22461.31606	-209.102	36.10	36.10	72.20	1160	642
22094.5076	22925.11606	53.8979	13.24	13.24	26.47	3791	642
25545.3076	27837.21606	-308.102	31.44	31.44	62.88	1466	642
11657.3076	28711.01606	-288.102	24.37	24.37	48.75	2088	642
20411.1076	29776.61606	109.898	33.96	33.96	67.92	1226	642
23761.4076	29727.61606	126.898	10.10	10.10	20.21	5084	642
6636.31012	8682.218523	-278.3	37.92	37.92	75.83	1136	650
12777.01012	9924.618523	186.7	12.03	12.03	24.07	5550	650
12570.41012	12799.61852	35.7003	10.43	10.43	20.87	3751	650
14216.51012	13771.11852	154.7	18.70	18.70	37.40	1680	650
30031.21012	17754.31852	-356.3	39.07	39.07	78.14	1695	650
16252.41012	22795.01852	283.7	22.21	22.21	44.42	1828	650
19065.61012	24213.71852	-119.3	24.56	24.56	49.13	1036	650
27165.61012	25133.31852	201.7	12.36	12.36	24.73	2926	650
28218.51012	28128.41852	169.7	19.05	19.05	38.10	1818	650
30216.21012	28309.61852	-75.2997	20.68	20.68	41.35	2324	650
7081.81012	30197.01852	-117.3	24.87	24.87	49.74	1893	650
16170.71264	8140.720983	-263.497	25.41	25.41	50.82	1243	658
25136.91264	10195.72098	373.503	36.74	36.74	73.48	1154	658
23821.41264	11436.92098	-60.4973	9.04	9.04	18.09	6251	658
9750.412642	11980.22098	-286.497	22.66	22.66	45.31	2019	658
19717.11264	17429.92098	-142.497	23.06	23.06	46.11	2307	658
24242.51264	18085.42098	-284.497	38.76	38.76	77.53	1026	658
19063.11264	25434.62098	-132.497	19.41	19.41	38.81	2931	658
25925.11516	10723.42344	49.3052	14.34	14.34	28.68	3092	666
11513.61516	14180.92344	363.305	44.44	44.44	88.88	1252	666
7229.915164	16037.02344	119.305	16.11	16.11	32.22	3201	666
10387.61516	17615.22344	-157.695	32.66	32.66	65.33	1119	666
21366.61516	22508.42344	36.3052	22.49	22.49	44.98	1130	666
31745.51516	22817.02344	174.305	15.35	15.35	30.71	2762	666
29966.41516	24552.02344	76.3052	25.43	25.43	50.87	1455	666
29288.71516	27061.12344	11.3052	23.13	23.13	46.25	1654	666
26958.71516	28074.22344	69.3052	8.81	8.81	17.62	5977	666
20323.11516	31769.12344	6.30517	27.18	27.18	54.35	1053	666
17657.81769	13414.1259	164.108	9.58	9.58	19.17	6312	674
13714.21769	13527.7259	208.108	14.91	14.91	29.81	4158	674
8712.417686	13772.2259	-254.892	29.25	29.25	58.50	1399	674
34078.01769	15100.5259	-106.892	7.77	7.77	15.54	8061	674
25607.21769	15952.2259	-15.8924	24.85	24.85	49.69	1041	674
10560.01769	20419.4259	171.108	24.04	24.04	48.09	1836	674
33264.71769	22246.7259	-189.892	33.51	33.51	67.02	1245	674
31631.51769	22779.8259	368.108	36.90	36.90	73.81	1339	674
27948.71769	26268.3259	-343.892	29.13	29.13	58.26	1655	674
14395.11769	27967.3259	-121.892	16.06	16.06	32.12	1961	674
26979.51769	28055.7259	109.108	15.40	15.40	30.80	2780	674
12458.11769	29628.3259	-206.892	28.14	28.14	56.28	1444	674
31012.81769	29941.4259	-346.892	39.19	39.19	78.37	1773	674
18451.31769	32489.9259	-320.892	35.11	35.11	70.23	1670	674
29971.82021	7530.528365	318.91	45.22	45.22	90.43	1288	682
30911.72021	12168.22837	-296.09	10.76	10.76	21.52	11320	682
23732.72021	26231.82837	365.91	35.73	35.73	71.45	1149	682
9392.420208	33986.72837	-240.09	25.48	25.48	50.96	1852	682
4212.520208	34231.62837	-54.09	15.71	15.71	31.42	2829	682
7593.72273	6951.530826	-142.288	13.40	13.40	26.80	6088	690
30970.22273	7631.130826	2.71246	18.35	18.35	36.69	1593	690
16241.52273	14549.73083	-265.288	23.76	23.76	47.52	2419	690
4357.42273	14597.93083	-74.2875	22.58	22.58	45.17	1840	690
13047.22273	19632.83083	68.7125	22.11	22.11	44.23	1240	690
31689.22273	22827.63083	125.712	15.38	15.38	30.76	2979	690
7756.725252	16304.83329	-13.4851	28.50	28.50	56.99	1233	698
33699.02525	20233.43329	50.5149	18.11	18.11	36.22	2288	698
21371.82525	21282.33329	153.515	11.33	11.33	22.66	5280	698
5193.825252	21274.93329	-234.485	37.28	37.28	74.56	1052	698
11000.32525	23704.33329	212.515	5.42	5.42	10.83	16100	698
5303.925252	27631.13329	22.5149	16.06	16.06	32.12	1936	698
8227.925252	28667.43329	121.515	19.85	19.85	39.71	1189	698
16831.82525	30929.93329	-238.485	24.54	24.54	49.08	1298	698
6157.427774	6051.035747	-130.577	18.30	18.30	36.60	3936	706
27282.02777	12499.13575	20.4232	25.93	25.93	51.86	1761	706
10916.32777	16516.13575	-230.577	33.96	33.96	67.92	1109	706
32850.82777	16632.93575	168.423	29.20	29.20	58.40	1743	706
4309.927774	17716.53575	83.4232	20.11	20.11	40.22	1888	706
14673.72777	20172.53575	139.423	18.46	18.46	36.93	1439	706
8730.127774	21121.33575	-166.577	12.58	12.58	25.15	5259	706
24885.92777	24859.83575	35.4232	9.44	9.44	18.89	5826	706
11510.72777	27605.23575	-386.577	35.28	35.28	70.56	1255	706
17496.8303	5077.938208	375.649	23.53	23.53	47.05	2286	714
27040.6303	9492.238208	292.649	27.93	27.93	55.86	1727	714
15166.4303	12924.53821	240.649	20.11	20.11	40.22	3689	714
19543.6303	13684.13821	132.649	13.52	13.52	27.04	2461	714
10565.6303	18550.53821	-281.351	17.66	17.66	35.33	3834	714
13001.5303	19672.63821	28.6491	10.57	10.57	21.15	5830	714
9363.030296	24205.33821	-135.351	12.95	12.95	25.91	5893	714
24672.8303	28650.03821	85.6491	25.41	25.41	50.82	1044	714
21138.4303	31759.93821	-82.3509	27.41	27.41	54.82	1382	714
19360.8303	32338.63821	129.649	15.52	15.52	31.04	1686	714
9336.630296	34612.33821	-333.351	26.59	26.59	53.18	1683	714
20132.5303	35915.63821	-267.351	15.66	15.66	31.32	4820	714
16165.43282	8230.540669	-146.125	17.62	17.62	35.23	2499	722
27001.43282	11360.44067	56.8751	16.20	16.20	32.40	2596	722
11260.43282	11459.74067	327.875	27.93	27.93	55.86	2057	722
19519.23282	13708.24067	225.875	11.87	11.87	23.74	4408	722
5168.732818	18885.34067	121.875	22.02	22.02	44.04	1570	722
15895.53282	20574.24067	176.875	23.20	23.20	46.39	1991	722
11631.73282	21516.84067	49.8751	10.50	10.50	21.01	4837	722
33272.33282	22332.84067	-326.125	41.85	41.85	83.70	1002	722
26491.73282	26956.24067	167.875	22.07	22.07	44.13	1406	722
9816.132818	28945.44067	-86.1249	18.20	18.20	36.41	2544	722
27849.83282	34704.44067	-271.125	32.24	32.24	64.48	1074	722
17564.73534	4913.743129	385.101	31.06	31.06	62.12	1350	730
16166.53534	8202.343129	-114.899	17.62	17.62	35.23	2448	730
31009.83534	8297.343129	212.101	20.06	20.06	40.13	3044	730
7255.93534	9411.843129	86.101	14.27	14.27	28.54	4895	730
11391.23534	9345.843129	-64.899	15.45	15.45	30.90	3108	730
10435.53534	18490.14313	-93.899	26.31	26.31	52.61	1094	730
8016.43534	21332.64313	-293.899	47.31	47.31	94.62	1153	730
11619.33534	21495.84313	-42.899	13.35	13.35	26.71	2318	730
8390.03534	23606.84313	271.101	13.59	13.59	27.18	5084	730
24386.03534	25422.04313	9.10103	29.34	29.34	58.69	1177	730
27979.23534	26099.24313	-210.899	9.56	9.56	19.12	10580	730
29258.43534	27115.74313	-225.899	20.96	20.96	41.92	3036	730
25673.43534	30342.34313	58.101	14.41	14.41	28.83	3232	730
27069.43786	7200.74559	-106.673	29.04	29.04	58.07	1107	738
26946.03786	11372.64559	90.327	8.15	8.15	16.30	5827	738
30116.63786	17707.54559	-55.673	28.42	28.42	56.85	1011	738
14611.23786	20190.34559	218.327	15.24	15.24	30.47	3292	738
33239.33786	22120.14559	-3.67303	28.47	28.47	56.94	1021	738
31708.33786	22819.04559	135.327	13.56	13.56	27.13	4020	738
6683.037862	24932.94559	-249.673	18.20	18.20	36.41	3224	738
29404.73786	27648.14559	-134.673	18.13	18.13	36.27	2848	738
12950.33786	32537.64559	-204.673	18.44	18.44	36.88	2655	738
23686.14038	4868.748051	55.5529	28.68	28.68	57.37	1210	746
9196.740384	10309.14805	24.5529	20.68	20.68	41.35	1442	746
5107.840384	11145.84805	91.5529	15.33	15.33	30.66	3782	746
8709.540384	14156.94805	72.5529	25.27	25.27	50.54	1481	746
12128.24038	19969.54805	1.55292	13.64	13.64	27.27	1976	746
33690.34038	20265.44805	255.553	28.24	28.24	56.47	1612	746
34359.54038	24729.84805	-44.4471	25.39	25.39	50.77	1565	746
5151.540384	31049.54805	64.5529	26.26	26.26	52.52	1576	746
34899.64291	5641.550511	-347.221	34.03	34.03	68.06	1282	754
11235.64291	7662.550511	68.7789	14.67	14.67	29.34	3563	754
27275.54291	11537.15051	60.7789	15.85	15.85	31.70	2782	754
9730.342906	11883.15051	-252.221	18.63	18.63	37.26	2404	754
34074.74291	15048.85051	-173.221	15.10	15.10	30.19	2839	754
12998.64291	18156.55051	-43.2211	20.18	20.18	40.36	1278	754
23915.84291	20861.55051	11.7789	22.44	22.44	44.89	1560	754
31662.74291	23151.35051	-355.221	44.53	44.53	89.07	1068	754
15411.14291	29222.95051	-209.221	13.89	13.89	27.79	5693	754
25696.44291	30326.85051	131.779	14.67	14.67	29.34	4562	754
19331.84291	32282.05051	-2.22114	10.20	10.20	20.39	6087	754
11901.44291	33971.25051	-292.221	33.61	33.61	67.21	1007	754
9154.645428	6075.552972	-76.9952	29.60	29.60	59.20	1059	762
16201.84543	8098.852972	-260.995	27.84	27.84	55.67	1362	762
9080.545428	8401.252972	-126.995	23.69	23.69	47.38	1968	762
12689.54543	10882.15297	240.005	37.44	37.44	74.89	1370	762
32590.94543	12740.45297	1.0048	24.23	24.23	48.47	1564	762
27167.34543	13858.65297	127.005	33.18	33.18	66.36	1377	762
10003.54543	21692.65297	-195.995	27.51	27.51	55.01	1055	762
29999.84543	21908.55297	-354.995	33.91	33.91	67.82	1955	762
12874.84543	25004.25297	-217.995	33.89	33.89	67.78	1041	762
6474.745428	26031.25297	-271.995	33.04	33.04	66.08	1065	762
13068.14543	28343.05297	-224.995	36.31	36.31	72.63	1010	762
6563.845428	32922.15297	23.0048	28.21	28.21	56.43	1279	762
14805.74795	6167.055433	22.2307	25.50	25.50	51.01	1079	770
32543.14795	8894.155433	321.231	32.55	32.55	65.09	1111	770
6885.74795	11382.95543	-99.7693	16.86	16.86	33.72	3068	770
15554.24795	13216.45543	34.2307	12.01	12.01	24.02	4260	770
15352.24795	14579.65543	-161.769	10.01	10.01	20.02	6847	770
11519.64795	15684.45543	-188.769	40.84	40.84	81.67	1015	770
11545.14795	16232.25543	-141.769	19.26	19.26	38.53	2567	770
33224.84795	19085.35543	277.231	16.04	16.04	32.08	3139	770
17339.44795	19566.85543	253.231	40.46	40.46	80.92	1780	770
13009.54795	23549.15543	94.2307	23.08	23.08	46.16	1937	770
21708.84795	26069.65543	128.231	13.54	13.54	27.08	4184	770
7070.04795	30021.85543	-348.769	31.09	31.09	62.17	1512	770
17542.35047	4966.757893	70.4567	19.59	19.59	39.19	1986	778
9035.650472	8425.257893	-171.543	23.01	23.01	46.02	1755	778
26773.45047	9537.457893	219.457	39.99	39.99	79.98	1123	778
10107.95047	10556.85789	1.45669	24.70	24.70	49.41	1183	778
27275.35047	12481.65789	25.4567	10.48	10.48	20.96	5383	778
18249.65047	13277.45789	134.457	28.12	28.12	56.24	1012	778
14562.15047	15189.65789	-43.5433	14.13	14.13	28.26	3681	778
9377.450472	15539.05789	-343.543	14.77	14.77	29.53	5854	778
4851.950472	16114.15789	-144.543	17.00	17.00	34.01	3742	778
24883.95047	17921.95789	-243.543	30.66	30.66	61.32	1114	778
23838.55047	22912.25789	332.457	31.96	31.96	63.91	1059	778
26961.55047	28075.05789	81.4567	7.82	7.82	15.64	7420	778
19339.45047	32303.75789	49.4567	5.91	5.91	11.82	9226	778
11811.25047	33959.75789	-135.543	26.82	26.82	53.65	1284	778
23630.75299	4791.160354	51.6826	19.00	19.00	38.01	2172	786
25149.65299	5803.160354	171.683	31.86	31.86	63.73	1193	786
37211.25299	15777.26035	-364.317	32.00	32.00	64.01	1340	786
29497.95299	16512.46035	174.683	24.99	24.99	49.97	2092	786
27782.95299	17697.36035	168.683	18.44	18.44	36.88	1488	786
5821.152994	21284.56035	274.683	28.90	28.90	57.79	1485	786
23733.95299	21652.96035	-74.3174	15.45	15.45	30.90	3182	786
17450.35299	22862.16035	-34.3174	14.53	14.53	29.06	4173	786
4089.552994	24461.26035	12.6826	22.49	22.49	44.98	1474	786
27293.75299	25200.06035	364.683	27.08	27.08	54.16	1971	786
8840.052994	26931.56035	-37.3174	12.29	12.29	24.59	2444	786
5296.952994	27647.86035	64.6826	20.68	20.68	41.35	2046	786
17675.35299	28986.76035	96.6826	23.83	23.83	47.67	2018	786
11456.25552	9415.062815	66.9086	22.91	22.91	45.83	2014	794
22620.65552	9991.862815	292.909	19.99	19.99	39.99	1906	794
17264.55552	12685.76281	143.909	19.26	19.26	38.53	2324	794
29142.95552	13076.96281	-374.091	37.92	37.92	75.83	1831	794
34104.55552	15101.46281	-91.0914	13.12	13.12	26.23	3477	794
10751.05552	17813.46281	27.9086	16.58	16.58	33.16	2695	794
31735.55552	18716.26281	293.909	37.89	37.89	75.78	1370	794
10476.05552	24417.76281	89.9086	24.37	24.37	48.75	1563	794
9294.855516	29385.66281	-247.091	20.58	20.58	41.17	3052	794
9031.658038	8401.165275	-176.865	13.33	13.33	26.66	5522	802
4082.758038	9846.465275	-320.865	24.54	24.54	49.08	2482	802
34086.55804	15094.56528	-176.865	7.61	7.61	15.21	10795	802
29368.45804	16559.46528	211.135	22.42	22.42	44.84	2413	802
27762.05804	17735.86528	-48.8655	22.21	22.21	44.42	1308	802
17359.55804	19629.96528	365.135	36.31	36.31	72.63	1050	802
31473.25804	21333.16528	-302.865	31.84	31.84	63.68	1812	802
19493.75804	23359.46528	72.1345	38.98	38.98	77.95	1017	802
25799.35804	25462.46528	-399.865	41.97	41.97	83.93	1248	802
9614.258038	28541.86528	62.1345	25.58	25.58	51.15	1229	802
9370.158038	29783.46528	-244.865	35.07	35.07	70.13	1066	802
17508.25804	30397.66528	96.1345	30.87	30.87	61.75	1004	802
12728.26056	6453.267736	317.36	18.42	18.42	36.83	3662	810
32986.56056	6999.067736	-380.64	22.91	22.91	45.83	3457	810
29784.46056	10181.76774	-106.64	15.68	15.68	31.37	4035	810
32704.76056	12639.76774	-299.64	18.60	18.60	37.21	3132	810
21582.46056	13196.36774	256.36	27.20	27.20	54.40	1391	810
19436.46056	14049.66774	11.3605	13.31	13.31	26.61	4206	810
9121.26056	14382.76774	266.36	17.19	17.19	34.38	4611	810
33382.76056	22145.66774	-299.64	26.80	26.80	53.60	1631	810
31714.96056	22815.46774	131.36	15.47	15.47	30.94	3324	810
28804.06056	22919.56774	-81.6395	19.38	19.38	38.76	2282	810
22822.66056	23714.76774	-76.6395	21.57	21.57	43.14	1386	810
34896.86056	23617.56774	-214.64	17.71	17.71	35.42	3435	810
27226.26056	25121.36774	202.36	25.81	25.81	51.62	1287	810
8853.86056	26975.86774	21.3605	6.59	6.59	13.19	7780	810
24820.56056	29573.96774	43.3605	18.42	18.42	36.83	1319	810
15391.96056	29982.56774	-24.6395	24.12	24.12	48.23	1846	810
9415.46056	34630.66774	-155.64	40.62	40.62	81.25	1020	810
21495.26056	35640.26774	-148.64	17.40	17.40	34.81	2806	810
28236.16308	9722.270197	349.586	24.63	24.63	49.27	2265	818
36187.56308	12596.9702	-39.4136	24.94	24.94	49.88	1020	818
11446.26308	15729.2702	160.586	13.33	13.33	26.66	2764	818
29226.76308	17556.7702	191.586	20.61	20.61	41.21	1791	818
19542.16308	26047.0702	-267.414	16.91	16.91	33.82	3846	818
14071.86308	28422.2702	-42.4136	19.66	19.66	39.33	2584	818
11686.46308	28765.7702	-276.414	30.14	30.14	60.29	1431	818
24027.26308	29564.8702	26.5864	7.65	7.65	15.31	9224	818
17799.76308	31783.8702	0.586399	16.79	16.79	33.58	2063	818
17494.1656	5026.772657	299.812	19.22	19.22	38.43	2453	826
7359.165604	9420.272657	-127.188	28.57	28.57	57.13	1037	826
27059.9656	10372.27266	-50.1877	30.61	30.61	61.23	1002	826
30990.8656	12042.07266	-303.188	27.18	27.18	54.35	2486	826
28099.9656	12384.67266	-313.188	46.98	46.98	93.96	1022	826
29137.4656	17593.27266	167.812	23.97	23.97	47.95	1681	826
9743.065604	22437.27266	162.812	26.38	26.38	52.75	1293	826
33799.7656	22509.87266	25.8123	23.67	23.67	47.34	1580	826
28794.2656	22911.07266	-113.188	15.40	15.40	30.80	3139	826
24875.7656	24850.17266	20.8123	9.84	9.84	19.69	4493	826
18789.1656	27092.37266	89.8123	16.46	16.46	32.92	2690	826
21822.4656	27257.97266	50.8123	15.97	15.97	31.93	2404	826
14022.7656	28359.27266	-229.188	21.24	21.24	42.48	1803	826
30813.3656	28375.47266	-281.188	21.62	21.62	43.24	2288	826
21518.4656	35540.67266	-132.188	17.80	17.80	35.61	1948	826
13814.46813	9720.075118	-45.9617	14.22	14.22	28.45	3394	834
15162.16813	12961.57512	186.038	27.69	27.69	55.39	1107	834
34080.76813	15114.97512	-89.9617	11.63	11.63	23.27	3929	834
23094.16813	24548.87512	-214.962	23.79	23.79	47.57	2174	834
33713.46813	25883.97512	-225.962	37.02	37.02	74.04	1290	834
23244.36813	31377.77512	-77.9617	19.59	19.59	39.19	1985	834
33018.97065	6718.777579	78.2642	26.80	26.80	53.60	1373	842
25078.97065	8164.477579	13.2642	18.60	18.60	37.21	2146	842
11428.47065	9438.977579	48.2642	15.85	15.85	31.70	2152	842
23217.77065	10573.77758	136.264	9.87	9.87	19.73	8730	842
33179.87065	13503.87758	-161.736	24.21	24.21	48.42	2398	842
14085.07065	16172.37758	-324.736	43.47	43.47	86.95	1078	842
28285.17065	18897.47758	200.264	22.02	22.02	44.04	1812	842
12583.27065	19037.57758	-308.736	14.04	14.04	28.07	5277	842
16410.37065	25969.57758	392.264	30.31	30.31	60.62	1397	842
24011.67065	30544.97758	-205.736	6.45	6.45	12.91	16228	842
5099.670647	31050.77758	395.264	31.89	31.89	63.77	1922	842
16203.57317	8240.680039	-34.5098	24.96	24.96	49.93	1874	850
33001.57317	8963.780039	326.49	29.06	29.06	58.12	2361	850
18730.07317	11167.88004	313.49	21.29	21.29	42.58	3390	850
23894.17317	11729.68004	307.49	20.87	20.87	41.73	2482	850
16744.47317	12753.58004	104.49	19.10	19.10	38.20	3367	850
19437.97317	14084.78004	-108.51	17.00	17.00	34.01	3314	850
31780.27317	16655.58004	-117.51	12.69	12.69	25.39	6690	850
34886.67317	19169.08004	-114.51	24.70	24.70	49.41	1819	850
17426.67317	19714.18004	-35.5098	14.34	14.34	28.68	5073	850
8385.273169	21400.98004	0.490169	15.73	15.73	31.46	2555	850
31696.97317	22826.38004	161.49	18.44	18.44	36.88	1520	850
32175.97317	24309.28004	37.4902	16.56	16.56	33.11	2798	850
31462.17317	24483.58004	20.4902	20.46	20.46	40.93	2129	850
7318.673169	27425.88004	136.49	28.90	28.90	57.79	1387	850
14490.57317	28169.38004	-85.5098	19.95	19.95	39.89	1725	850
9959.473169	31335.88004	95.4902	14.86	14.86	29.72	2906	850
23180.07317	32156.88004	303.49	32.00	32.00	64.01	1463	850
29393.27317	32049.38004	369.49	43.24	43.24	86.48	1001	850
22071.77317	32561.08004	44.4902	20.82	20.82	41.64	2272	850
24663.97317	33458.88004	-375.51	22.04	22.04	44.09	4135	850
23710.17569	4755.2825	-47.2839	21.15	21.15	42.30	1772	858
9177.075691	6276.4825	-2.28389	18.82	18.82	37.63	2355	858
27816.67569	11727.7825	-147.284	36.69	36.69	73.38	1126	858
29960.37569	12103.3825	-225.284	42.18	42.18	84.36	1066	858
29133.27569	13613.8825	180.716	30.57	30.57	61.14	1637	858
31755.77569	16661.5825	-91.2839	19.73	19.73	39.47	2401	858
25824.87569	18569.0825	44.7161	18.56	18.56	37.11	2334	858
8305.375691	21407.5825	281.716	16.74	16.74	33.49	4435	858
31030.87569	22618.1825	50.7161	11.85	11.85	23.69	5089	858
4058.175691	24356.4825	-143.284	14.88	14.88	29.77	5367	858
33509.37569	25189.5825	395.716	37.99	37.99	75.97	1200	858
19457.37569	25977.3825	-205.284	29.63	29.63	59.25	1237	858
26446.77569	27168.1825	-392.284	42.60	42.60	85.20	1242	858
25345.47569	27421.6825	-369.284	31.32	31.32	62.64	2023	858
17449.57569	29331.9825	-132.284	29.44	29.44	58.88	1339	858
4877.775691	29733.3825	231.716	23.06	23.06	46.11	2306	858
14784.77569	31321.4825	-228.284	25.67	25.67	51.34	1390	858
15522.47569	31723.1825	-387.284	50.11	50.11	100.23	1205	858
15640.37821	5197.58496	-82.0579	16.16	16.16	32.31	2573	866
24684.17821	5936.28496	57.9421	21.88	21.88	43.76	2114	866
37088.47821	8600.18496	-107.058	14.72	14.72	29.44	3290	866
10798.07821	10251.48496	300.942	20.75	20.75	41.50	1964	866
19710.77821	11494.38496	188.942	39.00	39.00	78.00	1476	866
19307.07821	13651.48496	24.9421	20.89	20.89	41.78	1532	866
12266.17821	19026.28496	236.942	27.37	27.37	54.73	1521	866
12103.57821	19866.58496	-38.0579	34.90	34.90	69.80	1102	866
12854.87821	21285.08496	300.942	34.17	34.17	68.34	1135	866
23012.07821	21050.98496	258.942	25.50	25.50	51.01	2076	866
17451.27821	23946.08496	348.942	28.42	28.42	56.85	2116	866
34078.37821	24255.08496	-103.058	26.09	26.09	52.19	1544	866
10488.57821	25085.68496	-103.058	33.13	33.13	66.27	1028	866
13892.17821	25340.18496	-231.058	33.18	33.18	66.36	1532	866
17487.77821	26608.18496	-38.0579	15.57	15.57	31.13	3179	866
20959.87821	26801.18496	-168.058	34.05	34.05	68.11	1267	866
29600.97821	26730.28496	-382.058	29.56	29.56	59.11	4475	866
18782.57821	27589.98496	353.942	41.54	41.54	83.08	1012	866
30740.57821	28335.38496	-167.058	28.00	28.00	56.00	1112	866
4923.378213	29764.28496	167.942	20.46	20.46	40.93	2473	866
8330.778213	32128.68496	-155.058	21.62	21.62	43.24	2665	866
22872.97821	32499.68496	144.942	28.12	28.12	56.24	1125	866
19148.17821	33042.48496	-175.058	36.93	36.93	73.85	1393	866
11893.07821	33951.48496	-136.058	25.60	25.60	51.20	1211	866
33679.38074	9990.287421	235.168	37.47	37.47	74.94	1132	874
18303.88074	14048.48742	-1.832	17.57	17.57	35.14	3959	874
32626.38074	15937.78742	239.168	35.33	35.33	70.65	1434	874
35396.18074	17112.88742	-305.832	47.90	47.90	95.80	1533	874
10491.28074	18799.78742	213.168	22.25	22.25	44.51	1994	874
33001.58074	22440.58742	-62.832	22.30	22.30	44.60	3589	874
33867.78074	23730.48742	-307.832	25.69	25.69	51.39	2386	874
32071.48074	24118.58742	-334.832	25.41	25.41	50.82	3124	874
30825.98074	25893.58742	286.168	19.97	19.97	39.94	3487	874
21915.48074	31876.88742	-77.832	39.38	39.38	78.75	1337	874
17185.78074	32267.88742	-342.832	24.19	24.19	48.37	2683	874
18913.48074	33741.18742	-15.832	24.89	24.89	49.78	1378	874
21481.48074	35592.58742	-126.832	23.88	23.88	47.76	1163	874
29684.68326	4784.789882	-250.606	32.03	32.03	64.06	1341	882
34802.18326	5602.489882	-206.606	32.22	32.22	64.43	1434	882
33065.08326	6074.389882	-388.606	47.03	47.03	94.06	1172	882
35222.08326	8387.589882	215.394	21.81	21.81	43.61	1803	882
18182.48326	11809.28988	237.394	25.74	25.74	51.48	1815	882
12447.78326	17353.28988	174.394	14.98	14.98	29.96	4551	882
11141.68326	19835.68988	383.394	15.12	15.12	30.24	6329	882
30413.38326	21367.18988	-83.6061	30.36	30.36	60.71	1105	882
31790.38326	22838.78988	118.394	15.78	15.78	31.56	2089	882
6683.483257	24809.48988	-129.606	34.05	34.05	68.11	1262	882
24711.28326	27287.68988	-84.6061	27.81	27.81	55.63	1698	882
10706.58326	27747.18988	-69.6061	24.09	24.09	48.18	2274	882
25695.08326	27943.18988	311.394	31.96	31.96	63.91	1680	882
13644.18326	29038.38988	257.394	25.86	25.86	51.72	2307	882
14164.68326	32500.98988	363.394	35.18	35.18	70.37	1207	882
26229.38326	32966.38988	354.394	35.80	35.80	71.59	1320	882
4560.383257	35272.28988	-9.60606	24.40	24.40	48.80	1213	882
4046.285779	5278.192342	11.6199	20.61	20.61	41.21	2626	890
37701.58578	8428.492342	-383.38	54.78	54.78	109.55	1040	890
22312.98578	10724.19234	292.62	21.34	21.34	42.67	2699	890
33286.68578	16508.89234	-351.38	45.45	45.45	90.90	1210	890
26151.28578	18604.39234	-174.38	25.58	25.58	51.15	1834	890
12900.78578	22348.29234	257.62	30.69	30.69	61.37	1107	890
25473.08578	25399.99234	144.62	17.40	17.40	34.81	4281	890
27980.58578	25868.09234	-118.38	31.35	31.35	62.69	1337	890
26081.08578	26215.89234	-27.3801	14.04	14.04	28.07	4356	890
9436.185779	27828.89234	-377.38	25.83	25.83	51.67	2813	890
8003.385779	28087.89234	-225.38	18.42	18.42	36.83	4465	890
27840.78578	28584.59234	312.62	31.84	31.84	63.68	1645	890
28398.98578	28591.49234	-62.3801	30.69	30.69	61.37	1013	890
18091.88578	30737.09234	53.6199	25.25	25.25	50.49	1372	890
5095.985779	31054.29234	105.62	31.30	31.30	62.60	1056	890
19240.18578	31840.09234	-195.38	29.56	29.56	59.11	1450	890
10004.78578	32139.19234	-102.38	20.54	20.54	41.07	2943	890
9358.285779	34648.89234	-74.3801	19.73	19.73	39.47	2587	890
4245.788301	6990.894803	49.8458	30.99	30.99	61.98	1212	898
17550.5883	7086.094803	95.8458	34.64	34.64	69.28	1120	898
16618.7883	9787.294803	-136.154	21.90	21.90	43.80	3061	898
26755.5883	9725.494803	-48.1542	6.78	6.78	13.56	16103	898
34781.1883	10182.5948	-82.1542	31.98	31.98	63.96	1269	898
19602.3883	11415.3948	268.846	23.15	23.15	46.30	3360	898
18892.4883	12327.8948	29.8458	25.06	25.06	50.11	2492	898
24643.3883	12256.2948	-68.1542	13.16	13.16	26.33	7264	898
32910.2883	13030.2948	-156.154	5.93	5.93	11.87	22702	898
17920.2883	13242.8948	-77.1542	28.38	28.38	56.76	2505	898
15099.2883	14245.4948	329.846	23.48	23.48	46.96	2353	898
33136.3883	14202.8948	-194.154	28.31	28.31	56.61	1393	898
9455.788301	16474.2948	-30.1542	32.64	32.64	65.28	1008	898
26134.4883	18603.4948	-209.154	15.45	15.45	30.90	3530	898
13460.4883	19682.1948	-212.154	41.31	41.31	82.61	1180	898
11687.3883	21492.0948	-11.1542	21.20	21.20	42.39	2046	898
9675.988301	22559.0948	-123.154	25.67	25.67	51.34	2130	898
21380.4883	22502.5948	-225.154	14.98	14.98	29.96	4775	898
16854.4883	23650.1948	-91.1542	19.24	19.24	38.48	2555	898
22631.9883	25170.5948	230.846	25.60	25.60	51.20	2487	898
13212.1883	25942.5948	-346.154	27.29	27.29	54.59	3386	898
14893.3883	26224.2948	220.846	19.90	19.90	39.80	2922	898
16820.8883	27417.9948	312.846	27.08	27.08	54.16	2217	898
25112.3883	28261.9948	-337.154	22.84	22.84	45.69	2942	898
29763.7883	29801.9948	6.84582	10.43	10.43	20.87	6897	898
4292.088301	31445.4948	17.8458	23.27	23.27	46.53	1189	898
15603.0883	31889.1948	136.846	29.53	29.53	59.06	1210	898
20454.5883	31793.2948	-6.15418	27.51	27.51	55.01	1168	898
25117.0883	32477.3948	-254.154	17.54	17.54	35.09	4685	898
16963.29082	5219.797264	371.973	31.37	31.37	62.74	1471	906
15022.39082	5967.797264	265.973	22.37	22.37	44.74	1728	906
25080.69082	8138.697264	-51.0272	19.00	19.00	38.01	4406	906
7548.890823	9411.997264	70.9728	7.58	7.58	15.17	14122	906
29681.19082	9590.297264	125.973	20.61	20.61	41.21	2034	906
18946.99082	11563.19726	280.973	54.57	54.57	109.13	1009	906
27346.19082	11564.59726	-138.027	17.07	17.07	34.15	6191	906
22768.99082	12498.49726	25.9728	37.70	37.70	75.41	1176	906
10257.89082	13008.59726	9.97275	17.26	17.26	34.52	4975	906
8737.290823	13857.79726	-136.027	22.21	22.21	44.42	2123	906
11936.89082	14005.99726	-142.027	35.23	35.23	70.46	1571	906
15773.29082	15940.69726	-108.027	26.89	26.89	53.79	1751	906
10267.19082	16811.29726	104.973	38.27	38.27	76.54	1247	906
8160.590823	17536.19726	-320.027	35.63	35.63	71.26	1639	906
11219.69082	17668.69726	-70.0272	36.48	36.48	72.96	1299	906
5968.890823	19750.39726	384.973	37.89	37.89	75.78	1313	906
12007.89082	20811.29726	-381.027	14.70	14.70	29.39	5471	906
14680.19082	21374.59726	168.973	21.03	21.03	42.06	2478	906
33045.49082	21371.79726	44.9728	19.81	19.81	39.61	1631	906
13384.49082	21777.49726	-337.027	19.90	19.90	39.80	4501	906
8202.090823	22261.99726	0.972752	12.01	12.01	24.02	4352	906
9667.090823	22572.99726	-105.027	32.64	32.64	65.28	1027	906
32230.99082	23157.39726	-122.027	19.26	19.26	38.53	3025	906
3879.090823	23396.29726	318.973	29.04	29.04	58.07	1731	906
16896.59082	23702.29726	-147.027	31.30	31.30	62.60	1431	906
34843.49082	23619.69726	-343.027	9.21	9.21	18.42	19231	906
19100.79082	24276.99726	-299.027	15.94	15.94	31.89	5161	906
12687.29082	24770.19726	-337.027	15.68	15.68	31.37	7554	906
30563.49082	25300.59726	41.9728	16.70	16.70	33.39	2398	906
23460.19082	25585.19726	130.973	13.12	13.12	26.23	3990	906
26144.79082	26173.49726	41.9728	31.20	31.20	62.41	1471	906
20864.79082	26437.79726	297.973	27.11	27.11	54.21	2354	906
16340.09082	26594.69726	208.973	17.38	17.38	34.76	3804	906
9706.490823	28509.69726	-269.027	29.93	29.93	59.86	1752	906
13054.69082	28659.49726	-103.027	14.34	14.34	28.68	4563	906
15588.59082	28748.19726	-216.027	53.18	53.18	106.35	1125	906
16454.29082	28888.19726	-160.027	36.62	36.62	73.24	1337	906
3983.793345	5235.799724	68.8026	26.14	26.14	52.28	2441	914
9297.593345	5611.499724	-2.19737	18.65	18.65	37.30	4072	914
35788.59335	6102.999724	-78.1974	18.86	18.86	37.73	1672	914
32136.59335	6798.099724	228.803	18.51	18.51	37.02	3923	914
10432.79335	7328.899724	19.8026	21.36	21.36	42.72	2262	914
5245.793345	8576.599724	-192.197	35.65	35.65	71.31	1323	914
8623.593345	10394.79972	75.8026	22.94	22.94	45.88	1870	914
30838.39335	12186.89972	-46.1974	20.49	20.49	40.98	2027	914
31056.39335	15292.89972	136.803	29.98	29.98	59.96	1093	914
11219.19335	15753.89972	352.803	31.46	31.46	62.93	2350	914
30252.69335	16205.59972	-51.1974	26.49	26.49	52.99	1493	914
24435.89335	17985.09972	116.803	19.64	19.64	39.28	3500	914
25080.79335	18562.69972	5.80263	23.08	23.08	46.16	1528	914
16792.89335	18694.99972	390.803	26.73	26.73	53.46	2295	914
30937.09335	20399.99972	-37.1974	15.31	15.31	30.61	3701	914
32994.99335	21294.69972	209.803	12.58	12.58	25.15	5542	914
3972.293345	21917.89972	-257.197	43.31	43.31	86.62	1043	914
28669.09335	22138.29972	-186.197	31.02	31.02	62.03	1919	914
13236.59335	24213.69972	0.802634	12.46	12.46	24.92	8564	914
12594.79335	24722.59972	-355.197	9.14	9.14	18.27	16514	914
30773.09335	25785.59972	-164.197	9.33	9.33	18.65	12054	914
29398.39335	26396.49972	-197.197	44.11	44.11	88.22	1264	914
8846.493345	26956.29972	72.8026	11.00	11.00	22.00	3904	914
8085.893345	27995.59972	69.8026	29.84	29.84	59.68	1373	914
24641.69335	28522.19972	-291.197	36.62	36.62	73.24	1455	914
24666.29335	29431.99972	147.803	15.85	15.85	31.70	3108	914
5054.493345	31117.19972	381.803	47.90	47.90	95.80	1091	914
9902.893345	31315.59972	178.803	15.61	15.61	31.23	3934	914
21746.59335	31497.59972	-394.197	17.52	17.52	35.04	5878	914
6855.693345	32575.49972	-197.197	36.15	36.15	72.30	1651	914
21549.49335	35646.59972	-320.197	46.35	46.35	92.69	1250	914
9818.795867	5371.802185	-165.367	22.16	22.16	44.32	1948	922
26026.29587	6717.702185	-42.3675	34.45	34.45	68.91	1549	922
12339.99587	7518.502185	282.633	26.85	26.85	53.69	1598	922
23215.39587	7664.802185	172.633	30.00	30.00	60.01	1170	922
6490.495867	8688.902185	212.633	25.41	25.41	50.82	1896	922
7560.095867	11158.90219	-344.367	36.60	36.60	73.19	1894	922
18934.19587	11109.40219	-358.367	56.54	56.54	113.09	1338	922
9306.195867	11640.50219	365.633	41.54	41.54	83.08	1430	922
19006.59587	12384.10219	354.633	29.34	29.34	58.69	2258	922
12216.39587	15898.90219	-151.367	25.79	25.79	51.57	1796	922
21663.59587	18200.50219	181.633	45.95	45.95	91.89	1072	922
10329.29587	18530.80219	-19.3675	30.90	30.90	61.80	1275	922
35613.39587	18433.30219	374.633	17.78	17.78	35.56	8747	922
31997.09587	19315.00219	-136.367	51.34	51.34	102.68	1333	922
8434.095867	19193.60219	-9.36749	18.86	18.86	37.73	2791	922
6317.595867	19721.70219	-316.367	51.10	51.10	102.21	1020	922
16313.49587	19736.90219	297.633	12.06	12.06	24.12	10359	922
26242.19587	21055.20219	-312.367	24.19	24.19	48.37	3454	922
9340.395867	24001.00219	56.6325	37.11	37.11	74.23	1039	922
12651.89587	24929.00219	-299.367	15.94	15.94	31.89	5990	922
[truncated: 112,984 more rows]
