# Supplementary material for: Super-resolution analysis of PACSIN2 and EHD2 at caveolae
Source: PLoS One. 2022 Jul 14;17(7):e0271003. doi: 10.1371/journal.pone.0271003 (PMC9282494; doi:10.1371/journal.pone.0271003)
Supplement: S1 Data — (ZIP) [file pone.0271003.s003.zip › 405Cav1polyCy3Cav17C8005driftCorr 3DdistanceR_561-647_92K_TS3D.3dlp]

12085.3071	7338.92044	-198	29.96	29.96	59.91	1832	6
31000.9071	7466.02044	19	20.56	20.56	41.12	4867	6
16221.0071	7699.52044	-151	16.53	16.53	33.06	4762	6
22666.0071	7990.22044	-195	17.92	17.92	35.84	6853	6
31475.7071	7867.12044	66	50.80	50.80	101.59	1690	6
5717.5071	9057.52044	174	51.27	51.27	102.54	1265	6
15710.4071	9357.92044	359	77.43	77.43	154.86	1044	6
5647.8071	9626.12044	164	32.12	32.12	64.24	1747	6
13640.5071	9700.22044	-340	33.98	33.98	67.97	3833	6
25163.0071	9691.02044	-132	45.40	45.40	90.81	1467	6
5180.7071	10666.72044	-168	31.37	31.37	62.74	2049	6
25571.1071	11031.82044	225	9.66	9.66	19.31	13501	6
31187.1071	11139.62044	92	37.07	37.07	74.14	1388	6
24887.5071	11157.82044	311	14.67	14.67	29.34	6392	6
27295.7071	12578.22044	71	70.16	70.16	140.31	1007	6
14438.5071	12938.42044	-148	30.66	30.66	61.32	2934	6
15038.7071	13433.12044	42	21.55	21.55	43.10	2741	6
32178.6071	13439.52044	-91	36.81	36.81	73.62	1544	6
32652.0071	13963.72044	-92	28.42	28.42	56.85	1749	6
22925.3071	14160.22044	-396	45.99	45.99	91.99	2277	6
11055.8071	14822.62044	-113	17.90	17.90	35.80	7993	6
30097.5071	15226.32044	16	36.36	36.36	72.72	1195	6
34174.5071	15275.92044	76	22.25	22.25	44.51	2712	6
36751.5071	15455.72044	-243	26.92	26.92	53.84	3632	6
20725.2071	16762.42044	-264	41.50	41.50	82.99	1401	6
28326.2071	16556.92044	126	14.29	14.29	28.59	4810	6
10844.8071	19479.82044	-195	60.10	60.10	120.20	1022	6
23588.0071	20124.92044	-146	47.83	47.83	95.66	1110	6
29887.1071	21267.22044	-243	29.44	29.44	58.88	2515	6
8761.4071	22677.82044	-374	44.20	44.20	88.41	1989	6
25230.2071	22803.82044	2	39.26	39.26	78.52	1444	6
22039.4071	23921.52044	203	28.10	28.10	56.19	1514	6
20306.8071	27358.22044	111	24.77	24.77	49.55	1876	6
9044.9071	28415.92044	-257	20.72	20.72	41.45	3052	6
14773.7071	30003.12044	-127	38.48	38.48	76.96	1519	6
19291.5071	32311.72044	58	6.90	6.90	13.80	13375	6
6750.4071	32979.22044	-197	46.25	46.25	92.50	1423	6
22762.0071	35084.92044	-280	42.34	42.34	84.69	1276	6
19125.50962	5181.322901	153	12.86	12.86	25.72	4779	14
21232.90962	5300.822901	140	16.93	16.93	33.86	3352	14
26072.30962	7459.822901	6	25.60	25.60	51.20	3110	14
4049.609622	8414.322901	316	58.76	58.76	117.51	1112	14
25324.20962	9815.622901	-338	67.61	67.61	135.22	1564	14
9160.109622	10344.9229	-235	30.78	30.78	61.56	2628	14
23579.30962	10185.3229	-15	46.49	46.49	92.98	1113	14
16301.40962	10574.8229	-63	41.24	41.24	82.47	2400	14
4313.909622	10923.8229	158	46.30	46.30	92.60	1272	14
26132.00962	12409.8229	-11	13.12	13.12	26.23	8458	14
24530.00962	13258.1229	131	23.34	23.34	46.68	3366	14
29048.00962	14956.6229	-205	7.77	7.77	15.54	19552	14
5203.209622	14900.5229	329	56.21	56.21	112.43	1061	14
10289.20962	16950.2229	-6	53.69	53.69	107.39	1042	14
16385.80962	17491.1229	-129	27.55	27.55	55.11	2343	14
4557.909622	17778.4229	159	32.03	32.03	64.06	1268	14
34465.60962	17683.9229	-260	42.20	42.20	84.40	1792	14
34873.50962	19137.0229	-211	26.23	26.23	52.47	2049	14
8452.809622	19394.3229	-387	24.77	24.77	49.55	4972	14
29285.70962	20103.4229	93	32.81	32.81	65.61	1349	14
18554.70962	23578.8229	-179	28.71	28.71	57.41	1507	14
27631.70962	23485.3229	-102	35.56	35.56	71.12	1418	14
13753.00962	24164.5229	75	20.46	20.46	40.93	2479	14
7385.009622	25745.3229	-381	76.75	76.75	153.50	1023	14
20970.30962	25552.1229	15	14.18	14.18	28.35	4193	14
18154.90962	26797.1229	347	19.81	19.81	39.61	5849	14
21808.30962	27055.9229	-164	23.27	23.27	46.53	3111	14
24043.40962	29581.2229	-267	27.58	27.58	55.15	2522	14
26137.90962	30315.6229	-22	11.87	11.87	23.74	7519	14
17703.50962	31166.7229	-363	28.14	28.14	56.28	3033	14
25604.70962	31477.2229	131	13.35	13.35	26.71	8952	14
6067.109622	37116.3229	-151	43.80	43.80	87.61	1082	14
32729.41214	6652.025362	315	37.63	37.63	75.27	1850	22
10081.81214	7173.325362	-88	15.19	15.19	30.38	6311	22
12447.01214	7432.725362	212	42.81	42.81	85.63	1997	22
27581.81214	7535.325362	-291	32.92	32.92	65.85	2559	22
11397.81214	7702.525362	-8	17.99	17.99	35.98	3303	22
12102.91214	9613.025362	2	20.72	20.72	41.45	2908	22
22788.81214	9800.325362	129	28.97	28.97	57.93	2414	22
30773.31214	9738.925362	88	24.75	24.75	49.50	2067	22
36285.71214	10442.62536	95	24.42	24.42	48.84	2474	22
37991.91214	10482.62536	202	18.60	18.60	37.21	3394	22
18669.51214	10900.82536	-108	30.76	30.76	61.51	1914	22
25513.51214	11036.12536	221	13.78	13.78	27.55	7536	22
14751.21214	12185.52536	100	16.01	16.01	32.03	3864	22
28250.31214	12410.72536	-367	16.81	16.81	33.63	5831	22
4057.512144	12445.22536	236	49.50	49.50	99.00	1041	22
19889.41214	12712.72536	291	38.39	38.39	76.77	2126	22
7553.512144	13006.72536	343	44.70	44.70	89.40	1735	22
35050.41214	13501.22536	317	16.01	16.01	32.03	5411	22
22489.61214	13582.92536	56	20.98	20.98	41.97	3073	22
29472.11214	13560.92536	-22	28.87	28.87	57.74	1713	22
4834.912144	13782.42536	-166	38.53	38.53	77.06	1691	22
23851.41214	15420.32536	-255	14.77	14.77	29.53	5160	22
9237.712144	16183.72536	-212	22.18	22.18	44.37	3119	22
8510.812144	16952.52536	-123	24.82	24.82	49.64	3567	22
30483.11214	19397.12536	397	15.73	15.73	31.46	8041	22
31778.21214	19576.52536	392	32.83	32.83	65.66	2486	22
8507.812144	19957.72536	-264	48.44	48.44	96.88	1386	22
11392.71214	19893.22536	391	27.48	27.48	54.97	2584	22
15309.51214	20025.42536	-174	17.59	17.59	35.18	3313	22
33404.11214	21553.92536	-192	42.34	42.34	84.69	2128	22
14588.01214	22480.72536	-44	16.70	16.70	33.39	3636	22
34367.91214	22561.52536	148	38.27	38.27	76.54	1074	22
24380.41214	23282.02536	-186	44.53	44.53	89.07	1421	22
10503.71214	24713.22536	-329	30.57	30.57	61.14	2126	22
15996.91214	25309.72536	-127	27.39	27.39	54.78	1359	22
33677.71214	25467.62536	-26	25.03	25.03	50.07	1994	22
28325.71214	26924.22536	122	23.29	23.29	46.58	3008	22
22814.21214	28415.32536	207	22.21	22.21	44.42	2605	22
7507.312144	28589.62536	-198	36.97	36.97	73.95	1492	22
8822.712144	29545.72536	-352	21.41	21.41	42.81	5029	22
8233.412144	31073.42536	-72	15.73	15.73	31.46	3281	22
27135.21214	30903.22536	10	38.69	38.69	77.39	1040	22
15163.41214	33621.52536	-313	66.60	66.60	133.20	1015	22
18121.21214	36380.12536	-325	59.84	59.84	119.68	1056	22
28989.61467	4814.527822	-341	29.32	29.32	58.64	5750	30
21151.81467	5372.327822	-5	13.42	13.42	26.85	7404	30
27112.71467	5918.727822	109	30.38	30.38	60.76	1343	30
21712.11467	6115.127822	342	38.34	38.34	76.68	1371	30
10897.61467	7266.827822	-381	34.76	34.76	69.52	2097	30
22662.11467	8186.327822	-232	18.27	18.27	36.55	3182	30
30261.01467	8728.327822	3	24.21	24.21	48.42	3366	30
29670.01467	8688.227822	-141	40.29	40.29	80.59	1560	30
20288.51467	9315.227822	159	9.68	9.68	19.36	8143	30
12184.11467	10187.82782	38	30.03	30.03	60.05	1752	30
9844.014666	10882.22782	-223	37.63	37.63	75.27	2299	30
11794.31467	11354.82782	180	19.85	19.85	39.71	3141	30
20734.21467	11398.82782	142	51.93	51.93	103.86	1053	30
23562.11467	12978.82782	-249	47.48	47.48	94.95	1145	30
17003.01467	13374.92782	-382	30.00	30.00	60.01	3185	30
16474.41467	15051.52782	-81	31.32	31.32	62.64	1463	30
7607.914666	15712.82782	-377	11.56	11.56	23.13	14950	30
22883.01467	15580.62782	-59	25.43	25.43	50.87	1474	30
23830.21467	15470.92782	-159	12.01	12.01	24.02	5899	30
33256.11467	16463.62782	66	15.33	15.33	30.66	6812	30
29266.21467	16502.62782	-132	38.72	38.72	77.43	1093	30
6853.814666	18932.92782	316	52.02	52.02	104.04	1167	30
7411.214666	19066.62782	246	20.79	20.79	41.59	3193	30
30601.51467	19413.12782	378	24.28	24.28	48.56	4755	30
32489.21467	19412.82782	375	24.04	24.04	48.09	2764	30
5881.714666	20035.62782	22	31.16	31.16	62.31	1624	30
25541.51467	20037.02782	-121	17.54	17.54	35.09	4251	30
4080.314666	20664.02782	21	16.27	16.27	32.55	4977	30
14199.31467	21641.42782	60	26.96	26.96	53.93	1453	30
28860.21467	22780.32782	147	27.51	27.51	55.01	1271	30
16840.61467	23598.82782	-160	36.93	36.93	73.85	1060	30
25706.21467	23829.12782	332	52.40	52.40	104.80	1063	30
27430.91467	23736.12782	290	28.14	28.14	56.28	2311	30
16372.01467	26510.22782	-40	12.15	12.15	24.30	6292	30
7905.514666	27375.82782	288	21.24	21.24	42.48	3857	30
9621.314666	30111.92782	12	19.43	19.43	38.86	2839	30
21640.91467	30413.52782	19	29.41	29.41	58.83	1483	30
26278.81467	31186.32782	-253	50.26	50.26	100.51	1053	30
14818.71467	32547.12782	-34	37.40	37.40	74.79	1009	30
17326.51467	32972.42782	11	29.15	29.15	58.31	1244	30
20615.71467	32991.32782	-334	36.95	36.95	73.90	1918	30
8022.814666	33265.32782	9	26.31	26.31	52.61	2620	30
4132.114666	33536.32782	-94	30.21	30.21	60.43	1387	30
24497.81467	34563.42782	132	28.97	28.97	57.93	2053	30
27754.21467	35082.52782	-321	50.89	50.89	101.78	1182	30
9935.014666	35460.52782	-273	44.27	44.27	88.55	1231	30
27040.81719	5824.030283	-19	14.79	14.79	29.58	4867	38
9043.117188	6329.830283	-196	33.94	33.94	67.87	1506	38
33044.11719	6676.830283	-270	47.55	47.55	95.09	1696	38
5588.317188	6946.230283	-195	57.34	57.34	114.69	1174	38
18606.31719	7497.930283	30	32.83	32.83	65.66	1279	38
37978.51719	9581.330283	-155	48.28	48.28	96.55	1043	38
25625.31719	11024.23028	136	13.52	13.52	27.04	6421	38
31511.11719	11230.93028	349	37.40	37.40	74.79	2094	38
29084.91719	11467.63028	-30	13.59	13.59	27.18	5613	38
10537.31719	15248.63028	11	44.30	44.30	88.60	1168	38
22794.31719	15566.03028	316	25.60	25.60	51.20	2159	38
7648.317188	15710.13028	59	23.43	23.43	46.86	2344	38
20501.51719	16298.93028	-374	59.25	59.25	118.50	1023	38
31361.41719	16685.93028	-121	31.02	31.02	62.03	2102	38
12380.51719	17487.13028	-118	46.02	46.02	92.03	1127	38
18930.71719	18790.83028	40	24.89	24.89	49.78	1200	38
19465.61719	20377.63028	-118	24.19	24.19	48.37	2133	38
17152.11719	20312.33028	-108	36.06	36.06	72.11	1043	38
15207.01719	21759.23028	37	17.19	17.19	34.38	2567	38
27480.41719	22668.53028	-154	39.35	39.35	78.70	1448	38
24441.71719	23265.33028	-110	21.62	21.62	43.24	2719	38
11002.91719	23683.33028	207	11.59	11.59	23.17	4117	38
20259.51719	23723.03028	-110	26.71	26.71	53.41	1744	38
19186.91719	25271.03028	299	34.69	34.69	69.38	1318	38
15248.11719	27516.43028	66	31.42	31.42	62.83	1214	38
11681.51719	29014.13028	-343	25.39	25.39	50.77	3121	38
9661.817188	30117.13028	-116	22.35	22.35	44.70	1686	38
14871.51719	29852.53028	-331	19.19	19.19	38.39	4981	38
26030.21971	7501.132744	-145	23.22	23.22	46.44	3256	46
30038.41971	7831.332744	263	39.16	39.16	78.33	1419	46
22641.91971	8171.132744	-155	18.58	18.58	37.16	3132	46
22252.01971	10355.23274	153	21.81	21.81	43.61	3740	46
25385.51971	11107.03274	254	24.94	24.94	49.88	2122	46
14169.71971	13300.73274	102	12.27	12.27	24.54	6224	46
13696.51971	14259.73274	63	16.44	16.44	32.88	2776	46
36814.41971	15570.13274	29	30.59	30.59	61.18	1187	46
16491.21971	15804.63274	-313	55.15	55.15	110.31	1151	46
12496.41971	17500.83274	375	48.94	48.94	97.87	1401	46
22346.01971	19040.53274	135	12.27	12.27	24.54	5914	46
8414.01971	19979.13274	-225	23.62	23.62	47.24	2073	46
34977.61971	21357.53274	-343	37.66	37.66	75.31	1934	46
33185.51971	21361.43274	-174	36.79	36.79	73.57	1339	46
28830.61971	22818.63274	50	19.15	19.15	38.29	1945	46
12309.01971	23851.73274	259	26.87	26.87	53.74	1646	46
31897.91971	24082.23274	-138	30.29	30.29	60.57	1275	46
4061.01971	24434.73274	-59	32.40	32.40	64.81	1078	46
25022.51971	24915.93274	107	19.62	19.62	39.23	3619	46
9430.81971	27704.23274	248	35.65	35.65	71.31	1370	46
14855.01971	28227.33274	-126	47.62	47.62	95.24	1144	46
5930.71971	29237.83274	-245	33.37	33.37	66.74	1608	46
8849.71971	29632.13274	-300	27.79	27.79	55.58	1806	46
21925.41971	29884.53274	89	13.78	13.78	27.55	3498	46
27218.91971	30848.43274	87	33.94	33.94	67.87	1056	46
19306.91971	32311.83274	29	11.40	11.40	22.80	3726	46
8873.51971	32592.53274	-268	18.11	18.11	36.22	5885	46
33888.32223	7125.335204	15	49.10	49.10	98.20	1104	54
31328.12223	10017.3352	285	43.10	43.10	86.19	1528	54
25072.02223	11143.6352	169	33.21	33.21	66.41	1618	54
27046.32223	11666.4352	-10	33.30	33.30	66.60	1031	54
30929.82223	11764.6352	-147	32.83	32.83	65.66	1385	54
35139.52223	12824.2352	119	22.68	22.68	45.36	1585	54
27530.32223	13108.5352	-153	19.95	19.95	39.89	3295	54
19506.72223	13678.8352	179	12.29	12.29	24.59	8102	54
28251.72223	16125.3352	-88	34.55	34.55	69.10	1163	54
9977.922232	19355.9352	366	32.90	32.90	65.80	1794	54
31283.62223	19491.6352	-203	43.36	43.36	86.71	1093	54
4203.622232	20582.2352	19	23.79	23.79	47.57	1547	54
9342.522232	20696.9352	-286	22.66	22.66	45.31	2280	54
11968.82223	21042.7352	-326	12.22	12.22	24.44	12084	54
24433.92223	23636.1352	-152	32.69	32.69	65.37	1366	54
9532.522232	24088.4352	12	22.37	22.37	44.74	3035	54
31510.52223	24038.3352	178	21.45	21.45	42.91	3433	54
33528.72223	25327.1352	-173	35.63	35.63	71.26	1157	54
13885.32223	27494.6352	-196	38.90	38.90	77.81	1102	54
5863.022232	29245.6352	-325	20.89	20.89	41.78	3749	54
12787.42223	29522.1352	152	14.48	14.48	28.97	4536	54
5693.722232	30052.5352	-375	40.41	40.41	80.82	1596	54
6143.722232	30408.6352	105	26.23	26.23	52.47	1466	54
25576.22223	31451.1352	-165	24.16	24.16	48.32	2833	54
18932.72223	33714.6352	315	37.35	37.35	74.70	1056	54
11733.12223	34183.3352	-90	36.97	36.97	73.95	1089	54
21417.32475	6921.937665	220	24.40	24.40	48.80	2377	62
25062.32475	10445.33766	59	29.46	29.46	58.92	2056	62
28106.92475	10265.63766	281	38.95	38.95	77.90	1371	62
15596.62475	13193.03766	-26	48.80	48.80	97.59	1066	62
16445.32475	13328.03766	-12	14.13	14.13	28.26	3934	62
25314.62475	13448.53766	-189	18.86	18.86	37.73	3361	62
14577.62475	15263.83766	-160	12.72	12.72	25.43	5419	62
13948.62475	16009.43766	-60	25.81	25.81	51.62	1924	62
31439.82475	16706.43766	86	19.22	19.22	38.43	3287	62
8695.224754	18228.43766	-176	32.15	32.15	64.29	1968	62
12043.02475	18469.13766	318	16.58	16.58	33.16	6206	62
13448.62475	19469.93766	-315	55.08	55.08	110.17	1060	62
32101.82475	23602.73766	-255	30.71	30.71	61.42	2332	62
33580.62475	25431.03766	29	27.91	27.91	55.81	2067	62
24371.02475	25798.93766	-47	33.16	33.16	66.32	1147	62
27937.62475	26084.23766	279	16.86	16.86	33.72	4374	62
21930.82475	27517.43766	-333	35.40	35.40	70.79	1411	62
6131.824754	30313.63766	31	24.00	24.00	47.99	2179	62
6586.024754	33304.83766	-169	23.22	23.22	46.44	2852	62
28759.42475	33712.93766	348	44.01	44.01	88.03	1009	62
20422.72475	33909.33766	-369	34.78	34.78	69.57	1589	62
25943.02475	36228.43766	-73	29.51	29.51	59.02	1118	62
13185.52728	5007.240125	-245	23.39	23.39	46.77	2170	70
6398.827276	5786.240125	-317	15.24	15.24	30.47	6242	70
11435.12728	7587.940125	-124	18.42	18.42	36.83	2590	70
35232.02728	7957.740125	103	21.76	21.76	43.52	4413	70
37732.82728	8291.640125	-222	42.15	42.15	84.31	1060	70
28389.72728	9307.640125	-152	20.56	20.56	41.12	2438	70
13242.32728	9422.240125	41	32.08	32.08	64.15	1156	70
23379.92728	11138.14013	104	29.37	29.37	58.73	1135	70
30793.82728	12667.74013	-302	14.11	14.11	28.21	8725	70
20118.12728	13615.84013	253	19.55	19.55	39.09	2995	70
13346.82728	15522.94013	-166	34.05	34.05	68.11	1131	70
33522.12728	18152.44013	49	29.74	29.74	59.49	1015	70
7591.627276	18807.14013	-3	29.32	29.32	58.64	1333	70
32581.82728	19355.64013	228	11.45	11.45	22.89	9002	70
8606.527276	22318.24013	123	30.19	30.19	60.38	1524	70
13412.72728	22927.94013	-200	23.74	23.74	47.48	2824	70
28834.22728	22819.94013	-132	19.36	19.36	38.72	2266	70
11004.72728	23693.54013	282	16.25	16.25	32.50	2897	70
9435.327276	25499.14013	-66	7.37	7.37	14.74	11034	70
16362.42728	26566.14013	49	15.17	15.17	30.33	2870	70
29437.62728	28926.84013	-248	18.46	18.46	36.93	3788	70
14800.72728	29603.34013	-156	24.04	24.04	48.09	2136	70
35726.42728	30083.04013	184	40.44	40.44	80.87	1203	70
18598.22728	30613.54013	369	38.62	38.62	77.24	1317	70
22468.02728	31298.04013	4	34.43	34.43	68.86	1074	70
18666.12728	31436.14013	107	16.13	16.13	32.26	2572	70
31706.32728	36989.14013	65	42.98	42.98	85.96	1109	70
30430.9298	4749.042586	192	27.51	27.51	55.01	1610	78
36143.7298	7673.942586	120	22.04	22.04	44.09	1895	78
4002.729798	9583.142586	12	21.64	21.64	43.28	2035	78
35122.3298	11696.24259	-163	46.06	46.06	92.13	1005	78
34299.4298	12235.84259	-200	28.75	28.75	57.51	1595	78
21806.2298	12805.04259	391	41.35	41.35	82.71	1239	78
16911.2298	14293.64259	399	39.85	39.85	79.69	1284	78
18068.7298	15563.54259	291	31.96	31.96	63.91	1383	78
36610.6298	16443.14259	-325	23.06	23.06	46.11	2851	78
24754.8298	17543.94259	-20	20.54	20.54	41.07	2443	78
4198.529798	17617.94259	-154	42.81	42.81	85.63	1045	78
14774.5298	18578.74259	108	13.38	13.38	26.75	5467	78
7539.729798	18967.44259	-204	59.82	59.82	119.63	1181	78
33759.2298	22123.74259	-141	29.51	29.51	59.02	1736	78
27095.0298	23406.24259	346	26.52	26.52	53.03	2940	78
24498.4298	23895.74259	-57	30.76	30.76	61.51	1199	78
27414.8298	25257.34259	390	13.45	13.45	26.89	10278	78
25454.5298	26287.94259	-42	23.76	23.76	47.52	1377	78
16369.3298	27557.44259	-376	31.32	31.32	62.64	1493	78
26997.1298	28001.84259	-84	18.51	18.51	37.02	4193	78
4591.529798	28548.84259	-85	14.48	14.48	28.97	5328	78
18240.8298	29873.44259	96	25.20	25.20	50.40	1818	78
18608.4298	31473.24259	191	16.04	16.04	32.08	4782	78
16494.4298	33105.04259	-139	36.01	36.01	72.02	1082	78
22893.8298	35301.54259	-360	26.23	26.23	52.47	3496	78
6384.03232	5738.945047	-227	9.23	9.23	18.46	14321	86
32108.33232	6176.645047	-104	23.10	23.10	46.21	2024	86
11413.33232	9405.445047	175	11.70	11.70	23.41	5114	86
14747.83232	9728.045047	296	39.00	39.00	78.00	1128	86
27626.13232	11340.94505	-29	11.80	11.80	23.60	6708	86
9772.03232	12078.84505	-70	26.87	26.87	53.74	1703	86
30877.43232	13028.74505	-295	29.41	29.41	58.83	1854	86
4642.13232	13611.54505	-61	13.09	13.09	26.19	6385	86
14578.73232	15192.94505	-151	10.41	10.41	20.82	7608	86
15422.23232	16196.54505	-351	42.84	42.84	85.67	1324	86
13058.43232	16764.44505	-88	27.39	27.39	54.78	1201	86
5327.83232	16988.14505	301	30.24	30.24	60.48	2048	86
11052.23232	17840.14505	-143	17.71	17.71	35.42	6024	86
28812.03232	22850.84505	-48	22.30	22.30	44.60	2072	86
33228.63232	23618.54505	-256	35.82	35.82	71.64	2473	86
16850.83232	23794.14505	-90	27.65	27.65	55.30	2683	86
29395.43232	24619.14505	-78	30.83	30.83	61.65	1183	86
12176.53232	25371.44505	377	26.09	26.09	52.19	2746	86
16368.83232	26550.74505	30	10.72	10.72	21.43	7995	86
18736.63232	27705.74505	273	15.19	15.19	30.38	4527	86
21433.13232	28455.24505	-52	13.85	13.85	27.69	4617	86
26662.83232	29153.94505	-34	21.69	21.69	43.38	2563	86
7666.234842	5497.847507	-343	26.42	26.42	52.85	2546	94
37581.83484	5256.747507	-188	25.17	25.17	50.35	2942	94
13919.33484	6348.047507	27	26.16	26.16	52.33	1293	94
12169.43484	8983.747507	-90	25.69	25.69	51.39	1480	94
30422.03484	8953.947507	-55	25.72	25.72	51.43	1714	94
20263.43484	9293.447507	134	13.19	13.19	26.38	4206	94
22518.03484	9875.047507	148	33.25	33.25	66.51	1241	94
14265.73484	10787.64751	78	12.51	12.51	25.01	4421	94
27644.13484	11345.14751	56	20.04	20.04	40.08	1428	94
35111.53484	11586.04751	-121	45.24	45.24	90.48	1008	94
9378.234842	15850.04751	-302	55.51	55.51	111.01	1052	94
36671.03484	16018.14751	-32	27.01	27.01	54.02	1330	94
11091.13484	17822.24751	18	17.22	17.22	34.43	4124	94
12286.43484	20125.24751	-344	28.50	28.50	56.99	2494	94
9698.734842	21910.64751	167	16.04	16.04	32.08	3846	94
10787.43484	26566.74751	64	21.27	21.27	42.53	1219	94
23714.13484	27338.14751	35	16.53	16.53	33.06	4157	94
11545.63484	28495.14751	-90	7.51	7.51	15.02	8069	94
4690.434842	28415.54751	-156	33.02	33.02	66.03	1857	94
20545.33484	29086.24751	-159	29.06	29.06	58.12	1105	94
26448.73484	31369.64751	-139	26.61	26.61	53.22	1625	94
8966.137364	4871.149968	-207	18.06	18.06	36.13	4516	102
26202.33736	5518.049968	-40	27.46	27.46	54.92	1670	102
26087.13736	7448.949968	-99	11.14	11.14	22.28	5713	102
36275.33736	8458.249968	-306	44.65	44.65	89.30	1259	102
30286.43736	8878.249968	206	37.35	37.35	74.70	1686	102
20278.53736	9263.249968	-34	26.05	26.05	52.09	1530	102
16591.73736	12847.24997	-207	25.81	25.81	51.62	1957	102
17353.43736	14816.14997	-25	19.50	19.50	39.00	2125	102
28855.53736	14881.44997	-77	22.09	22.09	44.18	1651	102
33546.73736	16308.04997	273	34.74	34.74	69.47	1090	102
4932.437364	18293.14997	272	28.94	28.94	57.89	1420	102
34479.83736	18857.84997	120	27.81	27.81	55.63	1015	102
16028.83736	19682.04997	-353	49.50	49.50	99.00	1009	102
31161.23736	19651.44997	15	28.26	28.26	56.52	1476	102
11927.93736	20816.44997	-133	19.41	19.41	38.81	2599	102
13092.23736	20973.14997	336	22.51	22.51	45.03	2020	102
17843.53736	21001.64997	275	23.43	23.43	46.86	3525	102
8815.837364	22250.64997	238	27.39	27.39	54.78	1849	102
21390.63736	22497.24997	-103	11.42	11.42	22.84	5540	102
14900.63736	23306.14997	111	13.66	13.66	27.32	4566	102
12384.13736	23776.44997	352	16.58	16.58	33.16	3166	102
11860.73736	26326.94997	378	41.90	41.90	83.79	1564	102
18027.83736	26771.94997	289	13.68	13.68	27.37	2792	102
4653.537364	28581.14997	261	38.50	38.50	77.01	1024	102
11549.93736	28553.64997	-54	19.08	19.08	38.15	1750	102
18954.83736	29043.84997	301	19.45	19.45	38.90	2118	102
7235.137364	30008.64997	-335	28.61	28.61	57.23	1580	102
17506.73989	5868.952429	22.0071	20.84	20.84	41.68	2410	110
10879.73989	8234.552429	258.007	16.77	16.77	33.54	5788	110
16113.53989	8245.752429	139.007	27.08	27.08	54.16	1531	110
37762.23989	8168.152429	-168.993	27.22	27.22	54.45	1894	110
13181.63989	9475.452429	-16.9929	10.01	10.01	20.02	6482	110
9778.139886	11860.95243	-238.993	37.87	37.87	75.74	1242	110
16593.63989	13229.15243	-269.993	34.10	34.10	68.20	1452	110
32739.03989	13908.35243	-9.99285	30.64	30.64	61.28	1240	110
9129.439886	14522.95243	376.007	15.85	15.85	31.70	8852	110
10615.33989	14465.75243	338.007	46.49	46.49	92.98	1112	110
36086.93989	14635.55243	207.007	22.68	22.68	45.36	3653	110
25498.23989	15542.45243	19.0071	31.98	31.98	63.96	1008	110
30535.93989	15759.75243	-77.9929	28.31	28.31	56.61	1082	110
17641.93989	16547.05243	49.0071	13.12	13.12	26.23	5979	110
5019.339886	18250.35243	45.0071	9.54	9.54	19.08	6775	110
12691.73989	18505.05243	-96.9929	25.27	25.27	50.54	1827	110
17813.63989	18523.95243	330.007	9.73	9.73	19.45	12604	110
31143.83989	19775.25243	123.007	41.19	41.19	82.38	1095	110
17510.63989	22861.15243	135.007	13.99	13.99	27.98	3842	110
14890.03989	23275.05243	161.007	14.51	14.51	29.01	4149	110
27049.63989	23880.85243	116.007	20.56	20.56	41.12	1431	110
9478.339886	24050.75243	214.007	18.91	18.91	37.82	2575	110
4106.739886	24485.45243	154.007	21.43	21.43	42.86	2146	110
10616.73989	25468.25243	162.007	18.20	18.20	36.41	1715	110
18021.73989	26737.55243	139.007	10.03	10.03	20.06	6032	110
25018.73989	30867.65243	-80.9929	6.08	6.08	12.15	12893	110
26460.93989	31324.85243	-294.993	25.65	25.65	51.29	1840	110
33284.14241	6558.354889	-348.985	51.03	51.03	102.07	1314	118
26052.04241	7370.254889	-208.985	13.82	13.82	27.65	5828	118
19185.14241	7782.954889	198.015	28.83	28.83	57.65	1061	118
33010.64241	9326.354889	186.015	18.89	18.89	37.77	5381	118
29372.74241	10341.25489	86.0153	26.26	26.26	52.52	1529	118
18671.34241	10963.65489	-230.985	41.26	41.26	82.52	1170	118
31235.34241	11056.05489	-308.985	42.51	42.51	85.02	1268	118
33539.74241	15185.65489	10.0153	25.95	25.95	51.90	1584	118
15189.84241	21748.95489	241.015	18.68	18.68	37.35	3138	118
13054.74241	23598.85489	262.015	34.85	34.85	69.71	1187	118
8695.642408	23838.65489	-18.9847	16.30	16.30	32.59	3190	118
31997.94241	24429.95489	243.015	37.02	37.02	74.04	1002	118
23119.34241	26447.45489	-31.9847	15.61	15.61	31.23	4106	118
5995.742408	27324.35489	-33.9847	24.07	24.07	48.14	1212	118
21936.44241	27724.55489	-344.985	47.50	47.50	95.00	1008	118
16562.94241	29565.95489	-133.985	22.73	22.73	45.45	2324	118
12583.54241	30879.95489	-199.985	21.22	21.22	42.44	2869	118
25016.24241	30897.95489	-90.9847	9.09	9.09	18.18	7216	118
20602.34241	32933.75489	-170.985	49.95	49.95	99.90	1006	118
26009.04493	5475.65735	-212.977	33.91	33.91	67.82	1282	126
6492.84493	5849.05735	-191.977	22.73	22.73	45.45	2196	126
12252.24493	7395.65735	387.023	36.01	36.01	72.02	1303	126
26083.54493	7389.75735	-61.9765	17.69	17.69	35.37	3741	126
26838.34493	9455.35735	286.023	34.08	34.08	68.15	1295	126
28241.74493	12493.35735	-164.977	17.10	17.10	34.19	4538	126
33207.24493	12455.95735	-150.977	17.43	17.43	34.85	4253	126
13610.44493	13540.05735	346.023	21.55	21.55	43.10	3756	126
11637.04493	13803.55735	180.023	46.37	46.37	92.74	1356	126
32767.04493	13922.75735	-371.977	32.00	32.00	64.01	1939	126
13719.94493	15036.15735	204.023	21.41	21.41	42.81	2228	126
22160.34493	15271.55735	-135.977	42.25	42.25	84.50	1040	126
5258.74493	18246.85735	251.023	17.71	17.71	35.42	3086	126
15203.64493	21742.45735	125.023	22.00	22.00	43.99	1970	126
34145.54493	22452.55735	-387.977	31.67	31.67	63.35	2145	126
33750.14493	24848.25735	134.023	12.34	12.34	24.68	7232	126
33683.74493	25472.35735	-131.977	31.04	31.04	62.08	1090	126
10567.24493	28125.25735	133.023	25.22	25.22	50.44	1431	126
7646.34493	28737.45735	-350.977	31.82	31.82	63.63	2256	126
14195.54493	29504.05735	333.023	22.28	22.28	44.56	3472	126
24055.34493	29608.25735	-129.977	8.27	8.27	16.53	8490	126
5001.64493	31727.15735	248.023	34.67	34.67	69.33	1171	126
18712.34493	33000.65735	-120.977	35.11	35.11	70.23	1214	126
6218.34493	35169.15735	-304.977	26.33	26.33	52.66	1831	126
13226.54493	36126.75735	-104.977	13.66	13.66	27.32	4342	126
13467.94745	8394.059811	-237.968	31.91	31.91	63.82	1158	134
11412.84745	9415.059811	265.032	16.70	16.70	33.39	3409	134
11389.54745	10255.25981	57.0317	9.77	9.77	19.55	4226	134
34969.64745	14933.45981	-250.968	32.99	32.99	65.99	2060	134
13811.44745	15060.85981	-197.968	36.29	36.29	72.58	1200	134
8633.247452	19823.65981	145.032	47.59	47.59	95.19	1026	134
12208.34745	19985.15981	-23.9683	8.71	8.71	17.43	4728	134
12012.34745	21011.75981	-41.9683	13.92	13.92	27.84	3552	134
5649.347452	21316.95981	380.032	29.27	29.27	58.55	1627	134
11018.14745	23708.75981	314.032	5.75	5.75	11.49	21425	134
14061.74745	24449.55981	-180.968	21.78	21.78	43.57	1514	134
16396.54745	26585.85981	65.0317	11.73	11.73	23.46	4391	134
17096.54745	26859.65981	-144.968	48.07	48.07	96.13	1006	134
17985.14745	26767.15981	268.032	27.25	27.25	54.49	1190	134
10716.74745	27316.25981	30.0317	31.44	31.44	62.88	1449	134
28107.94745	28027.15981	174.032	24.30	24.30	48.61	2063	134
5780.347452	28972.85981	-164.968	8.78	8.78	17.57	8725	134
17716.04745	30825.55981	287.032	30.47	30.47	60.95	1369	134
16930.14745	31870.05981	-205.968	37.26	37.26	74.51	1081	134
10626.84745	33079.85981	362.032	42.55	42.55	85.11	1177	134
15334.14997	6553.262271	125.04	22.70	22.70	45.40	1211	142
36945.64997	7601.262271	-356.96	35.16	35.16	70.32	1625	142
35230.74997	8472.962271	245.04	35.58	35.58	71.17	1609	142
4178.649974	10149.26227	-65.9602	34.62	34.62	69.24	1054	142
25974.54997	10159.06227	143.04	25.15	25.15	50.30	2108	142
16429.94997	13229.16227	142.04	21.36	21.36	42.72	1855	142
14905.84997	13482.06227	107.04	20.02	20.02	40.03	1906	142
13630.04997	18306.66227	-328.96	16.34	16.34	32.69	4978	142
27480.04997	18803.16227	-106.96	24.14	24.14	48.28	1508	142
27364.84997	20962.16227	395.04	41.61	41.61	83.23	1210	142
11949.94997	21031.76227	-89.9602	22.68	22.68	45.36	1394	142
21461.34997	21178.86227	118.04	13.94	13.94	27.88	4000	142
29194.14997	23076.96227	-164.96	30.40	30.40	60.81	2371	142
30531.14997	23419.56227	-183.96	30.66	30.66	61.32	2145	142
21862.04997	27307.26227	-44.9602	15.02	15.02	30.05	3464	142
14824.74997	29400.96227	-72.9602	11.80	11.80	23.60	6317	142
9615.449974	31197.76227	-260.96	22.68	22.68	45.36	2158	142
12597.84997	31041.56227	-145.96	15.64	15.64	31.27	3419	142
21164.44997	33904.76227	178.04	33.30	33.30	66.60	1392	142
20266.04997	34114.76227	-99.9602	30.59	30.59	61.18	1148	142
13176.54997	36212.56227	-333.96	35.82	35.82	71.64	1289	142
32866.1525	7081.264732	-80.952	10.08	10.08	20.16	8358	150
24653.0525	10370.46473	352.048	44.30	44.30	88.60	1084	150
9708.052496	12164.46473	-141.952	32.90	32.90	65.80	1228	150
32405.1525	12588.86473	165.048	11.26	11.26	22.51	6806	150
19471.3525	13677.46473	330.048	15.75	15.75	31.51	4158	150
17111.4525	14059.66473	-274.952	48.77	48.77	97.54	1015	150
33466.5525	14965.16473	-311.952	17.78	17.78	35.56	5264	150
36584.9525	16370.26473	-180.952	22.56	22.56	45.12	2770	150
35624.5525	17812.06473	-383.952	29.96	29.96	59.91	1818	150
11982.4525	21024.66473	85.048	17.05	17.05	34.10	2366	150
10399.8525	24375.96473	-107.952	30.31	30.31	60.62	2222	150
11817.9525	24462.36473	1.048	10.24	10.24	20.49	7927	150
9224.752496	27764.86473	144.048	29.63	29.63	59.25	1568	150
6730.052496	27804.26473	219.048	18.63	18.63	37.26	2462	150
18488.1525	27739.96473	45.048	18.93	18.93	37.87	2191	150
21959.2525	27800.66473	-290.952	29.13	29.13	58.26	2763	150
26836.1525	29139.96473	-267.952	27.06	27.06	54.12	1653	150
4868.252496	29646.86473	98.048	28.45	28.45	56.90	1201	150
9574.852496	31046.46473	-312.952	15.50	15.50	30.99	4438	150
23656.6525	32597.86473	-81.952	24.40	24.40	48.80	2247	150
36519.45502	4842.367193	47.0562	25.48	25.48	50.96	1326	158
23143.35502	5854.767193	-192.944	35.91	35.91	71.83	1108	158
11309.55502	6746.467193	-389.944	28.99	28.99	57.98	2008	158
6495.755018	8652.367193	-383.944	49.95	49.95	99.90	1300	158
13375.05502	9830.867193	-351.944	44.82	44.82	89.63	1015	158
27563.05502	10028.26719	-78.9438	25.98	25.98	51.95	1659	158
25209.85502	10386.96719	307.056	10.74	10.74	21.48	10228	158
19588.75502	10917.56719	-111.944	14.98	14.98	29.96	3851	158
34521.35502	12013.56719	152.056	29.11	29.11	58.22	1074	158
14838.95502	12196.96719	80.0562	17.24	17.24	34.48	2883	158
28272.45502	12629.66719	-146.944	29.06	29.06	58.12	1747	158
9953.955018	13959.76719	-209.944	56.71	56.71	113.42	1088	158
12538.35502	14906.06719	-350.944	41.38	41.38	82.75	1187	158
22326.65502	15316.56719	-303.944	38.86	38.86	77.72	1557	158
19813.55502	17939.26719	72.0562	17.14	17.14	34.29	2865	158
32491.55502	19373.66719	3.05617	19.83	19.83	39.66	1615	158
4021.255018	24509.86719	196.056	22.70	22.70	45.40	1883	158
30896.05502	25147.06719	99.0562	23.03	23.03	46.06	2016	158
24364.85502	25984.56719	-25.9438	28.57	28.57	57.13	2212	158
27996.65502	26216.46719	60.0562	15.83	15.83	31.65	3397	158
28841.45502	26192.56719	-245.944	28.47	28.47	56.94	1416	158
26967.85502	28073.16719	-0.943829	17.00	17.00	34.01	2193	158
27567.55502	30079.06719	129.056	24.14	24.14	48.28	1408	158
26458.55502	31367.66719	-3.94383	19.76	19.76	39.52	2344	158
33244.35502	32995.56719	-278.944	33.56	33.56	67.12	1240	158
17104.95754	5163.869653	247.064	16.63	16.63	33.25	3323	166
6337.25754	5592.369653	-248.936	17.26	17.26	34.52	2757	166
12756.05754	7325.069653	281.064	25.88	25.88	51.76	1347	166
19429.15754	7897.869653	-111.936	41.64	41.64	83.27	1165	166
25193.85754	10370.46965	377.064	22.37	22.37	44.74	2336	166
33814.85754	11771.96965	-133.936	37.52	37.52	75.03	1001	166
30816.85754	12309.56965	-273.936	22.30	22.30	44.60	2865	166
22765.85754	12439.96965	-311.936	27.11	27.11	54.21	2790	166
8720.45754	13796.36965	-220.936	11.26	11.26	22.51	5271	166
32702.75754	13952.06965	-185.936	21.81	21.81	43.61	2896	166
12902.55754	16948.16965	136.064	32.15	32.15	64.29	1477	166
23512.65754	17976.16965	-148.936	29.25	29.25	58.50	1403	166
13622.95754	18383.16965	-359.936	16.65	16.65	33.30	3742	166
21458.45754	21169.86965	228.064	13.02	13.02	26.05	5234	166
33678.15754	22063.76965	-148.936	15.40	15.40	30.80	4680	166
24428.75754	25846.66965	-79.9357	42.32	42.32	84.64	1063	166
21181.95754	27897.66965	89.0643	28.24	28.24	56.47	1120	166
18028.25754	31270.96965	-115.936	23.17	23.17	46.35	1748	166
20361.05754	31781.76965	16.0643	20.94	20.94	41.87	2174	166
7885.25754	32441.66965	-228.936	34.76	34.76	69.52	1040	166
11870.65754	33996.26965	-355.936	27.95	27.95	55.91	1528	166
32622.86006	4784.072114	-365.927	45.88	45.88	91.75	1209	174
6399.160062	5456.872114	-110.927	28.80	28.80	57.60	1621	174
29416.26006	6552.572114	41.0725	19.29	19.29	38.57	2799	174
16532.26006	7058.072114	82.0725	20.25	20.25	40.51	2319	174
30356.06006	13064.47211	-354.927	35.51	35.51	71.03	2424	174
25340.66006	13498.87211	44.0725	34.62	34.62	69.24	1028	174
19471.76006	13711.77211	226.073	10.22	10.22	20.44	9497	174
28710.96006	14863.97211	301.073	39.42	39.42	78.85	1129	174
14152.56006	16417.57211	-381.927	25.86	25.86	51.72	3650	174
8084.760062	17707.27211	329.073	30.21	30.21	60.43	1451	174
13615.26006	18293.27211	-295.927	12.53	12.53	25.06	6502	174
12061.16006	18433.07211	143.073	10.20	10.20	20.39	6316	174
32406.86006	19368.97211	49.0725	29.04	29.04	58.07	1132	174
18673.06006	20275.37211	-73.9275	37.02	37.02	74.04	1073	174
33675.26006	20234.77211	293.073	14.81	14.81	29.63	3860	174
14358.26006	23167.87211	183.073	13.40	13.40	26.80	4381	174
29494.76006	24617.87211	-376.927	33.04	33.04	66.08	1703	174
31864.16006	26898.67211	-160.927	20.09	20.09	40.18	2345	174
16528.66006	27397.27211	92.0725	16.48	16.48	32.97	2524	174
5699.860062	28964.87211	-22.9275	17.52	17.52	35.04	1497	174
29157.86006	28901.77211	-126.927	28.52	28.52	57.04	1007	174
14795.26006	29411.17211	281.073	22.58	22.58	45.17	1580	174
12990.86006	32837.07211	-204.927	34.64	34.64	69.28	1134	174
21416.66006	32982.97211	46.0725	28.90	28.90	57.79	1087	174
18979.36006	33398.97211	-138.927	38.22	38.22	76.44	1240	174
15305.86006	36988.17211	-293.927	41.07	41.07	82.14	1045	174
32879.26258	7110.574575	-0.919318	29.23	29.23	58.45	1166	182
9484.962584	7357.274575	184.081	26.54	26.54	53.08	1437	182
32789.56258	7312.474575	-328.919	22.33	22.33	44.65	4207	182
22649.26258	8237.074575	-37.9193	13.73	13.73	27.46	3055	182
11889.46258	9034.774575	16.0807	13.26	13.26	26.52	2595	182
11388.46258	9387.274575	321.081	16.13	16.13	32.26	5585	182
8503.062584	9539.774575	8.08068	19.50	19.50	39.00	2622	182
29410.26258	11917.67457	-135.919	24.28	24.28	48.56	1863	182
21899.16258	12988.47457	-331.919	50.68	50.68	101.36	1415	182
21918.66258	13934.17457	77.0807	11.21	11.21	22.42	5856	182
28715.66258	13852.97457	-20.9193	16.58	16.58	33.16	3914	182
14518.96258	15080.37457	-305.919	27.86	27.86	55.72	1602	182
7640.462584	15758.47457	178.081	20.79	20.79	41.59	2302	182
11859.86258	16594.17457	-58.9193	16.67	16.67	33.35	3984	182
7604.562584	18970.77457	291.081	29.01	29.01	58.03	2050	182
7530.862584	21349.17457	388.081	34.12	34.12	68.25	1294	182
27987.26258	23228.07457	-358.919	35.11	35.11	70.23	1635	182
4084.062584	24484.07457	75.0807	23.62	23.62	47.24	1387	182
22354.86258	26104.97457	-143.919	27.51	27.51	55.01	1202	182
31781.06258	27041.37457	-326.919	32.15	32.15	64.29	2166	182
18803.66258	29110.67457	-240.919	48.21	48.21	96.41	1069	182
10347.16258	31672.57457	84.0807	22.16	22.16	44.32	2133	182
32517.46511	8922.577035	330.089	48.89	48.89	97.78	1053	190
21889.66511	10720.67704	276.089	34.41	34.41	68.81	1187	190
14849.76511	12154.07704	2.08885	17.36	17.36	34.71	2845	190
24047.76511	12127.47704	53.0889	20.37	20.37	40.74	2565	190
9245.465106	13684.27704	-116.911	21.31	21.31	42.63	2469	190
16620.46511	13630.47704	-314.911	48.63	48.63	97.26	1057	190
19299.16511	14019.77704	-295.911	50.26	50.26	100.51	1101	190
19631.46511	17401.57704	-217.911	22.30	22.30	44.60	2490	190
32483.56511	22261.27704	-372.911	31.98	31.98	63.96	2369	190
30083.16511	25576.67704	216.089	13.56	13.56	27.13	4749	190
4545.165106	26176.57704	-177.911	19.81	19.81	39.61	2547	190
9789.265106	27773.77704	365.089	30.94	30.94	61.89	1428	190
5548.465106	28995.57704	102.089	17.17	17.17	34.34	3052	190
5173.665106	31772.77704	383.089	37.35	37.35	74.70	1109	190
19157.16763	6292.479496	-122.903	31.82	31.82	63.63	1530	198
35303.36763	10319.4795	56.097	24.49	24.49	48.98	1129	198
27469.36763	13176.8795	-76.903	21.36	21.36	42.72	2408	198
35099.36763	13511.1795	55.097	21.88	21.88	43.76	2058	198
32869.66763	16409.0795	336.097	35.70	35.70	71.40	1966	198
29154.46763	17563.2795	241.097	13.87	13.87	27.74	4296	198
17766.06763	18581.3795	115.097	23.95	23.95	47.90	1601	198
34601.56763	18817.8795	23.097	20.42	20.42	40.84	1982	198
5959.967628	21396.6795	171.097	16.48	16.48	32.97	3108	198
4846.467628	22384.0795	-112.903	16.65	16.65	33.30	3562	198
4478.367628	26226.5795	-40.903	17.50	17.50	35.00	3045	198
21877.56763	27465.2795	-331.903	13.78	13.78	27.55	6195	198
27001.96763	28134.9795	-63.903	16.98	16.98	33.96	2989	198
25171.86763	28272.4795	-114.903	21.08	21.08	42.15	3205	198
26651.26763	29279.1795	-97.903	25.13	25.13	50.26	2204	198
17052.46763	30958.1795	214.097	11.99	11.99	23.97	5668	198
12845.26763	31963.0795	-383.903	36.24	36.24	72.49	1228	198
8031.567628	33213.7795	-69.903	26.96	26.96	53.93	1520	198
22905.76763	33398.2795	-211.903	18.49	18.49	36.97	2888	198
4337.47015	6976.681957	-12.8948	6.74	6.74	13.47	15151	206
37092.07015	8605.581957	-153.895	18.70	18.70	37.40	3380	206
20860.67015	9009.881957	34.1052	21.08	21.08	42.15	1611	206
28992.07015	10143.38196	-230.895	39.33	39.33	78.66	1095	206
25784.97015	11399.08196	-189.895	30.66	30.66	61.32	1297	206
33789.47015	11738.98196	-48.8948	18.49	18.49	36.97	2871	206
36198.47015	12627.28196	-19.8948	18.37	18.37	36.74	2610	206
11661.77015	12921.38196	-25.8948	27.60	27.60	55.20	1887	206
4346.97015	14541.18196	-122.895	27.62	27.62	55.25	1206	206
34709.97015	18879.98196	-12.8948	29.01	29.01	58.03	1080	206
9659.27015	19269.58196	225.105	32.05	32.05	64.10	1031	206
15619.07015	26386.78196	391.105	33.98	33.98	67.97	1282	206
20110.77015	26554.68196	-209.895	15.94	15.94	31.89	4254	206
21150.07015	26908.98196	148.105	21.34	21.34	42.67	1902	206
21860.37015	27438.38196	-315.895	19.99	19.99	39.99	3518	206
14791.77015	27593.98196	82.1052	25.58	25.58	51.15	1173	206
7738.07015	28001.88196	44.1052	30.85	30.85	61.70	1522	206
26957.67015	28072.58196	186.105	25.17	25.17	50.35	1261	206
11509.47015	28187.98196	-107.895	12.91	12.91	25.81	5629	206
28891.37015	28433.38196	153.105	38.55	38.55	77.10	1184	206
26611.07015	29278.78196	-78.8948	14.55	14.55	29.11	6034	206
16996.57015	30949.08196	173.105	20.44	20.44	40.88	1625	206
12527.87015	31062.88196	-274.895	22.84	22.84	45.69	1743	206
20696.47015	32894.98196	-389.895	37.35	37.35	74.70	1291	206
21490.27015	35598.08196	-137.895	14.70	14.70	29.39	3890	206
29440.37267	6579.584417	83.1134	20.42	20.42	40.84	2299	214
27763.37267	8280.584417	99.1134	31.09	31.09	62.17	1084	214
34449.07267	8918.384417	44.1134	30.50	30.50	60.99	1208	214
16994.57267	11536.48442	129.113	29.96	29.96	59.91	1232	214
9742.172672	12021.58442	-197.887	22.49	22.49	44.98	1661	214
23849.57267	12434.78442	-234.887	32.57	32.57	65.14	1353	214
16602.37267	12797.58442	221.113	32.76	32.76	65.52	1134	214
33919.77267	14231.78442	159.113	35.28	35.28	70.56	1031	214
12590.47267	20477.58442	-82.8866	26.89	26.89	53.79	1608	214
6574.672672	22828.38442	-202.887	29.51	29.51	59.02	1773	214
31518.57267	24069.28442	-36.8866	29.18	29.18	58.36	1444	214
28003.07267	26316.48442	-92.8866	34.97	34.97	69.94	1115	214
11489.37267	28196.98442	-72.8866	12.58	12.58	25.15	6465	214
5145.272672	33131.38442	-155.887	14.37	14.37	28.73	5251	214
31192.37519	11122.78688	346.122	31.39	31.39	62.78	1928	222
29748.27519	13109.98688	-360.878	29.04	29.04	58.07	1923	222
18343.07519	14017.28688	139.122	24.96	24.96	49.93	1277	222
32298.67519	20613.08688	-239.878	24.02	24.02	48.04	2783	222
21853.77519	20862.18688	-141.878	15.07	15.07	30.14	4388	222
24278.67519	21821.88688	-92.8785	22.11	22.11	44.23	1731	222
34184.87519	22099.98688	17.1215	30.29	30.29	60.57	1374	222
6714.175194	23132.88688	-47.8785	23.62	23.62	47.24	1130	222
27475.47519	25341.88688	1.12153	21.67	21.67	43.33	1796	222
29472.27519	25395.08688	170.122	17.43	17.43	34.85	2574	222
9994.075194	27291.98688	-394.878	24.14	24.14	48.28	2211	222
9930.175194	27620.48688	-230.878	27.04	27.04	54.07	1469	222
4843.277716	4812.489339	-386.87	31.56	31.56	63.11	1863	230
26176.17772	5516.589339	213.13	23.74	23.74	47.48	2078	230
37498.47772	5348.189339	154.13	30.07	30.07	60.15	1944	230
14051.07772	6278.889339	372.13	37.63	37.63	75.27	1046	230
19076.07772	11037.68934	130.13	31.65	31.65	63.30	1823	230
30130.07772	12186.08934	101.13	19.88	19.88	39.75	2284	230
4614.977716	12227.58934	-305.87	31.86	31.86	63.73	2117	230
19502.47772	13674.68934	283.13	24.56	24.56	49.13	1710	230
18798.47772	13935.68934	-199.87	19.22	19.22	38.43	4525	230
9217.177716	14566.98934	166.13	14.72	14.72	29.44	4865	230
32298.87772	20701.88934	178.13	24.26	24.26	48.51	1611	230
17453.47772	23623.38934	-168.87	20.04	20.04	40.08	2315	230
13914.27772	25135.58934	191.13	27.22	27.22	54.45	1052	230
4488.677716	26279.18934	-78.8703	17.76	17.76	35.51	2531	230
25535.87772	27644.18934	-157.87	34.17	34.17	68.34	1228	230
14974.27772	27915.48934	-205.87	35.07	35.07	70.13	1108	230
28232.77772	28896.38934	-112.87	18.63	18.63	37.26	3438	230
22197.37772	30420.08934	119.13	23.55	23.55	47.10	1475	230
12695.47772	31058.28934	-103.87	19.41	19.41	38.81	1684	230
9615.077716	31227.48934	-242.87	17.45	17.45	34.90	3397	230
24357.28024	8725.491799	217.138	10.39	10.39	20.77	9378	238
11832.48024	16680.0918	246.138	14.95	14.95	29.91	4692	238
33455.08024	17180.9918	75.1379	14.04	14.04	28.07	4336	238
25781.68024	20182.1918	190.138	21.71	21.71	43.43	1896	238
15809.38024	20612.8918	223.138	31.49	31.49	62.97	1308	238
26930.98024	21378.9918	241.138	10.22	10.22	20.44	5935	238
21385.08024	22440.3918	-134.862	22.14	22.14	44.27	1327	238
4511.580238	26289.3918	-14.8621	19.62	19.62	39.23	1888	238
15181.48024	27583.0918	73.1379	27.18	27.18	54.35	1215	238
28072.38024	28081.1918	160.138	19.97	19.97	39.94	2406	238
4094.880238	33493.9918	102.138	19.99	19.99	39.99	2331	238
10670.28276	6317.39426	-317.854	28.90	28.90	57.79	2328	246
37101.48276	8641.59426	-27.854	11.61	11.61	23.22	5609	246
19441.38276	9221.59426	-206.854	16.16	16.16	32.31	3088	246
20874.78276	9100.79426	-357.854	35.47	35.47	70.93	2066	246
22582.38276	9886.89426	366.146	29.06	29.06	58.12	2291	246
28957.78276	11751.59426	-179.854	26.00	26.00	52.00	1178	246
31805.88276	13709.39426	-165.854	34.78	34.78	69.57	1348	246
18955.28276	18607.59426	367.146	39.33	39.33	78.66	1035	246
14668.98276	20275.19426	-50.854	12.34	12.34	24.68	3853	246
6377.48276	25844.49426	129.146	25.53	25.53	51.06	1807	246
29890.58276	26118.29426	67.146	24.68	24.68	49.36	1495	246
17915.18276	31264.59426	-261.854	25.81	25.81	51.62	2912	246
18593.78276	32702.29426	-216.854	25.62	25.62	51.24	1382	246
13963.38528	6239.696721	108.154	20.46	20.46	40.93	2149	254
10634.08528	6481.796721	-283.846	33.04	33.04	66.08	1164	254
21249.08528	6721.096721	34.1542	26.73	26.73	53.46	1169	254
21749.38528	10806.49672	366.154	33.42	33.42	66.83	1404	254
30772.38528	11737.99672	-104.846	20.14	20.14	40.27	1439	254
19239.08528	14044.89672	-245.846	19.31	19.31	38.62	2889	254
11706.98528	15813.89672	-19.8458	15.85	15.85	31.70	3900	254
12750.28528	16830.39672	233.154	33.68	33.68	67.35	1660	254
33454.98528	17243.29672	290.154	22.21	22.21	44.42	1792	254
8105.485282	17620.69672	-226.846	25.98	25.98	51.95	1763	254
13590.18528	18093.89672	-71.8458	20.14	20.14	40.27	1738	254
20119.68528	20487.09672	-268.846	38.55	38.55	77.10	1082	254
31041.28528	21489.19672	176.154	24.80	24.80	49.60	1819	254
15945.08528	25273.69672	25.1542	29.91	29.91	59.82	1307	254
29258.78528	25359.19672	-200.846	31.65	31.65	63.30	2101	254
6444.485282	25775.79672	353.154	38.95	38.95	77.90	1382	254
4502.485282	26279.09672	-59.8458	11.16	11.16	22.33	6113	254
27752.98528	27105.79672	-77.8458	27.20	27.20	54.40	1608	254
4929.185282	29732.49672	99.1542	28.00	28.00	56.00	1299	254
23204.78528	30332.79672	-394.846	25.88	25.88	51.76	2062	254
10530.88528	32906.49672	200.154	32.10	32.10	64.20	1018	254
4336.785282	33281.79672	27.1542	9.99	9.99	19.97	6620	254
20553.28528	33294.29672	-88.8458	22.58	22.58	45.17	1823	254
21176.4878	6735.699181	175.162	13.73	13.73	27.46	4520	262
36981.0878	7769.399181	235.162	37.73	37.73	75.45	1273	262
30148.0878	9553.699181	-353.838	39.82	39.82	79.65	1496	262
25528.0878	9614.999181	375.162	40.48	40.48	80.96	1135	262
34284.8878	11308.79918	-215.838	22.56	22.56	45.12	2489	262
28742.6878	14831.99918	-56.8376	27.29	27.29	54.59	1256	262
27378.5878	18718.89918	-198.838	30.83	30.83	61.65	1142	262
9976.587804	19340.19918	389.162	18.30	18.30	36.60	4205	262
34112.0878	22484.09918	132.162	26.23	26.23	52.47	1172	262
31005.1878	22625.09918	310.162	12.06	12.06	24.12	5668	262
27083.9878	22906.99918	42.1624	23.60	23.60	47.19	1650	262
23467.5878	25582.99918	96.1624	8.38	8.38	16.77	6311	262
9141.187804	27714.49918	347.162	25.58	25.58	51.15	2937	262
7796.987804	28115.79918	-162.838	31.96	31.96	63.91	1473	262
10175.9878	28913.29918	145.162	28.75	28.75	57.51	1037	262
15377.2878	30710.49918	-188.838	22.11	22.11	44.23	2133	262
23262.3878	30498.59918	-235.838	34.48	34.48	68.95	1232	262
12575.1878	31077.89918	-265.838	11.85	11.85	23.69	8411	262
5163.687804	31680.99918	-42.8376	18.02	18.02	36.03	2920	262
19339.9878	32311.19918	58.1624	4.19	4.19	8.38	17725	262
4935.190326	4776.301642	-298.829	18.96	18.96	37.92	4897	270
29349.29033	6583.601642	297.171	21.62	21.62	43.24	2550	270
25269.29033	7864.501642	-350.829	29.48	29.48	58.97	1636	270
32972.79033	9295.001642	-86.8294	33.51	33.51	67.02	1081	270
23290.19033	11250.20164	32.1706	8.22	8.22	16.44	9613	270
19519.49033	13714.80164	219.171	14.41	14.41	28.83	4292	270
32699.19033	13792.30164	-74.8294	21.78	21.78	43.57	2085	270
15584.39033	15807.90164	-272.829	49.48	49.48	98.96	1028	270
32923.09033	18451.90164	-47.8294	27.95	27.95	55.91	1320	270
17136.09033	19718.60164	-193.829	35.91	35.91	71.83	1033	270
14671.09033	20250.40164	-37.8294	20.65	20.65	41.31	1144	270
31766.19033	22807.50164	1.17055	20.65	20.65	41.31	1395	270
27396.39033	25393.60164	315.171	16.44	16.44	32.88	3705	270
14723.89033	28838.90164	-70.8294	26.80	26.80	53.60	1518	270
13648.09033	29077.90164	54.1706	20.54	20.54	41.07	1970	270
12005.29033	29923.40164	-158.829	13.82	13.82	27.65	3503	270
6870.490326	30091.50164	-282.829	35.54	35.54	71.07	1663	270
12041.19033	30645.30164	-224.829	30.43	30.43	60.85	1280	270
29994.89285	4784.304102	-267.821	41.90	41.90	83.79	1684	278
35193.59285	7339.604102	-64.8213	33.28	33.28	66.55	1522	278
28503.79285	9242.804102	-395.821	48.63	48.63	97.26	1094	278
25170.89285	10428.8041	285.179	16.56	16.56	33.11	6066	278
35507.79285	10876.2041	171.179	13.66	13.66	27.32	3562	278
32791.19285	12571.9041	16.1787	18.13	18.13	36.27	2251	278
10360.09285	14194.3041	276.179	28.68	28.68	57.37	1921	278
32156.79285	16479.6041	-99.8213	36.08	36.08	72.16	1727	278
5726.592848	16726.8041	118.179	26.16	26.16	52.33	1703	278
33477.89285	17190.7041	57.1787	15.47	15.47	30.94	3486	278
8696.992848	18982.2041	271.179	13.19	13.19	26.38	3283	278
3989.892848	21292.9041	64.1787	24.68	24.68	49.36	1864	278
29917.59285	22739.2041	118.179	26.09	26.09	52.19	1901	278
31497.49285	23943.8041	76.1787	33.44	33.44	66.88	1414	278
9281.892848	27807.6041	-120.821	26.61	26.61	53.22	1448	278
15421.89285	30607.5041	-333.821	24.44	24.44	48.89	1705	278
17119.69285	30920.6041	139.179	25.13	25.13	50.26	1243	278
4412.392848	33262.2041	21.1787	18.91	18.91	37.82	1853	278
4798.29537	4850.206563	-313.813	45.97	45.97	91.94	1183	286
17629.89537	4940.306563	16.1869	18.32	18.32	36.64	2043	286
21128.49537	6759.606563	322.187	31.84	31.84	63.68	1741	286
14060.19537	9073.906563	-18.8131	11.49	11.49	22.98	3988	286
25225.19537	10411.60656	1.1869	19.83	19.83	39.66	2579	286
9649.39537	10763.80656	340.187	40.27	40.27	80.54	1038	286
28907.49537	14617.60656	-200.813	15.07	15.07	30.14	4981	286
14550.39537	15242.80656	-163.813	23.69	23.69	47.38	1927	286
34146.89537	15228.90656	-207.813	17.73	17.73	35.47	3195	286
36515.59537	18358.30656	-324.813	35.14	35.14	70.27	1342	286
22700.89537	20283.20656	-148.813	21.67	21.67	43.33	2320	286
29927.99537	21393.00656	45.1869	21.41	21.41	42.81	1739	286
22413.29537	21946.60656	98.1869	11.94	11.94	23.88	5281	286
13221.79537	22347.30656	-63.8131	30.94	30.94	61.89	1398	286
31043.59537	22626.80656	389.187	16.11	16.11	32.22	3729	286
27131.79537	23825.70656	43.1869	19.31	19.31	38.62	2154	286
11141.39537	24836.80656	211.187	33.28	33.28	66.55	1120	286
22144.89537	27241.50656	-235.813	42.77	42.77	85.53	1330	286
9172.59537	27787.00656	339.187	27.91	27.91	55.81	2262	286
26963.29537	28072.70656	117.187	12.48	12.48	24.96	2950	286
15540.19537	30029.90656	-359.813	32.15	32.15	64.29	1477	286
6754.49537	30195.70656	-136.813	36.62	36.62	73.24	1523	286
7972.09537	33258.80656	-97.8131	24.70	24.70	49.41	1694	286
20943.39537	36794.90656	-67.8131	19.76	19.76	39.52	4154	286
17644.49789	4931.109024	215.195	24.12	24.12	48.23	1135	294
24441.99789	8730.509024	115.195	17.52	17.52	35.04	2901	294
15218.99789	10198.00902	-138.805	18.02	18.02	36.03	2573	294
25225.29789	10428.60902	78.1951	22.82	22.82	45.64	1238	294
19481.19789	10798.90902	80.1951	17.90	17.90	35.80	2882	294
11025.19789	11630.90902	375.195	38.39	38.39	76.77	1796	294
27583.99789	12541.60902	-35.8049	20.49	20.49	40.98	2840	294
13670.29789	17162.50902	-331.805	16.30	16.30	32.59	3097	294
19563.99789	18086.10902	-109.805	32.81	32.81	65.61	1172	294
17184.39789	19091.30902	-25.8049	19.66	19.66	39.33	1231	294
8450.097892	20732.10902	-142.805	15.59	15.59	31.18	3626	294
35085.99789	23163.00902	17.1951	13.61	13.61	27.22	3674	294
10554.29789	24918.80902	97.1951	21.90	21.90	43.80	3205	294
4501.697892	26275.80902	10.1951	10.74	10.74	21.48	5160	294
21426.59789	28463.90902	-59.8049	13.47	13.47	26.94	4741	294
14970.99789	29666.80902	-205.805	27.67	27.67	55.34	1795	294
17954.19789	29661.10902	-145.805	15.54	15.54	31.09	5463	294
6836.397892	30642.70902	-242.805	36.17	36.17	72.35	1114	294
22549.39789	31672.90902	-287.805	40.72	40.72	81.44	1047	294
31126.10041	8200.711484	320.203	25.69	25.69	51.39	2363	302
9752.900414	11916.01148	-273.797	15.78	15.78	31.56	5155	302
4681.500414	12616.81148	-255.797	31.51	31.51	63.02	1395	302
28728.80041	13775.51148	-20.7968	26.71	26.71	53.41	2236	302
16036.70041	20673.01148	84.2032	27.04	27.04	54.07	1205	302
5969.900414	21408.51148	48.2032	27.62	27.62	55.25	1449	302
29890.40041	21423.31148	-356.797	40.34	40.34	80.68	1261	302
11256.80041	22892.11148	21.2032	14.29	14.29	28.59	3587	302
6722.600414	23099.41148	-307.797	28.45	28.45	56.90	2990	302
10534.60041	25250.41148	-130.797	16.11	16.11	32.22	2099	302
26026.10041	29465.81148	-108.797	25.36	25.36	50.73	1014	302
28937.70041	29505.81148	-275.797	21.55	21.55	43.10	2411	302
6860.700414	30159.11148	-225.797	30.80	30.80	61.61	1409	302
25982.40041	30969.41148	-252.797	45.62	45.62	91.23	1381	302
33588.20294	10107.31395	65.2083	26.85	26.85	53.69	1694	310
11382.60294	10194.71395	-15.7917	19.03	19.03	38.06	2560	310
26487.10294	11094.01395	159.208	20.58	20.58	41.17	2212	310
20822.90294	11289.71395	250.208	32.17	32.17	64.34	1365	310
19820.20294	12646.51395	112.208	32.36	32.36	64.72	1041	310
22030.80294	13150.31395	340.208	36.95	36.95	73.90	1533	310
16166.60294	13485.01395	58.2083	25.69	25.69	51.39	2038	310
19495.50294	13696.21395	335.208	9.42	9.42	18.84	10191	310
4495.702936	17311.91395	-286.792	31.39	31.39	62.78	1354	310
8495.102936	20476.21395	-360.792	33.94	33.94	67.87	1324	310
9685.502936	21168.31395	396.208	33.25	33.25	66.51	1261	310
11519.40294	27469.11395	-307.792	28.66	28.66	57.32	1540	310
26751.80294	27380.31395	-351.792	21.27	21.27	42.53	2511	310
12508.10294	31183.11395	-361.792	20.82	20.82	41.64	3284	310
32329.70294	31467.41395	-244.792	47.55	47.55	95.09	1033	310
26669.20294	31611.21395	-391.792	30.73	30.73	61.47	1765	310
6874.902936	35698.61395	-180.792	22.58	22.58	45.17	2433	310
9085.905458	6347.816406	277.212	31.53	31.53	63.07	1129	318
16167.80546	8191.516406	-76.7877	27.37	27.37	54.73	1444	318
33005.20546	9305.216406	120.212	29.67	29.67	59.35	1582	318
35217.20546	10153.61641	-171.788	35.40	35.40	70.79	1111	318
9984.805458	10495.61641	-50.7877	28.40	28.40	56.80	1128	318
23430.40546	10906.11641	196.212	26.59	26.59	53.18	1671	318
9831.405458	11979.61641	-72.7877	20.84	20.84	41.68	2592	318
33163.90546	14391.81641	-152.788	16.58	16.58	33.16	3761	318
15985.30546	15233.61641	-102.788	14.37	14.37	28.73	5325	318
27065.70546	23911.31641	-107.788	24.07	24.07	48.14	1965	318
16365.80546	25693.51641	-125.788	23.83	23.83	47.67	1254	318
26796.30546	29241.41641	-73.7877	16.56	16.56	33.11	3233	318
24208.70546	29360.81641	-163.788	34.95	34.95	69.90	1099	318
10191.80546	32201.61641	-126.788	26.16	26.16	52.33	1756	318
19372.00546	32286.51641	82.2123	9.16	9.16	18.32	5443	318
34864.40798	10201.71887	370.216	26.40	26.40	52.80	2595	326
12759.10798	13619.91887	52.2164	20.09	20.09	40.18	3220	326
13670.30798	13562.81887	262.216	27.86	27.86	55.72	1321	326
12295.90798	16168.61887	-129.784	27.62	27.62	55.25	1749	326
19859.30798	19660.51887	-218.784	19.66	19.66	39.33	3099	326
18570.20798	24661.01887	114.216	35.21	35.21	70.41	1129	326
23648.50798	25435.81887	-135.784	16.58	16.58	33.16	2112	326
13162.80798	26145.31887	14.2164	13.61	13.61	27.22	4740	326
8923.20798	28323.21887	317.216	30.00	30.00	60.01	1062	326
14301.40798	29685.01887	368.216	28.59	28.59	57.18	1675	326
33552.1105	8395.721327	6.22038	15.90	15.90	31.79	4330	334
19424.7105	9104.821327	-136.78	17.22	17.22	34.43	2240	334
33010.1105	12523.72133	34.2204	12.69	12.69	25.39	7103	334
21165.6105	13413.52133	140.22	14.08	14.08	28.17	3595	334
15353.7105	14300.02133	-9.77962	41.33	41.33	82.66	1064	334
18913.3105	17444.22133	198.22	29.46	29.46	58.92	1286	334
33493.7105	19800.62133	-135.78	26.02	26.02	52.05	1455	334
6736.810502	23198.22133	37.2204	18.70	18.70	37.40	2326	334
25201.5105	23833.62133	-32.7796	14.81	14.81	29.63	3105	334
12331.1105	24716.52133	318.22	17.07	17.07	34.15	3567	334
34125.21302	6429.723788	-349.776	43.38	43.38	86.76	1213	342
15303.31302	6535.423788	82.2244	25.93	25.93	51.86	1116	342
26786.31302	9586.123788	393.224	29.63	29.63	59.25	2334	342
9738.313024	11606.72379	-360.776	39.80	39.80	79.60	1417	342
28349.41302	12500.82379	-101.776	30.19	30.19	60.38	2037	342
33088.31302	12417.12379	-327.776	25.48	25.48	50.96	3099	342
8712.413024	13826.52379	-132.776	13.52	13.52	27.04	3426	342
19452.51302	13728.82379	132.224	15.78	15.78	31.56	3219	342
4463.613024	14613.92379	51.2244	24.37	24.37	48.75	1061	342
15897.51302	15292.02379	-225.776	36.90	36.90	73.81	1148	342
14384.51302	15442.52379	51.2244	13.42	13.42	26.85	4931	342
34005.51302	19266.82379	-33.7756	19.52	19.52	39.05	2484	342
33480.41302	19821.02379	-0.775596	32.24	32.24	64.48	1092	342
10129.61302	21272.62379	184.224	16.89	16.89	33.77	3132	342
26924.41302	21399.42379	43.2244	20.11	20.11	40.22	2286	342
21369.91302	22515.52379	-95.7756	7.84	7.84	15.68	7607	342
11483.21302	22706.82379	78.2244	19.57	19.57	39.14	2297	342
12626.01302	24018.02379	-240.776	21.64	21.64	43.28	2132	342
23655.21302	25386.12379	34.2244	21.60	21.60	43.19	1237	342
6470.913024	25769.82379	-92.7756	28.47	28.47	56.94	1222	342
22466.21302	26414.92379	-333.776	36.88	36.88	73.76	1305	342
13385.11302	27450.42379	-25.7756	35.30	35.30	70.60	1121	342
9267.313024	29357.22379	-176.776	28.73	28.73	57.46	1284	342
21439.91302	30172.42379	363.224	18.98	18.98	37.96	3556	342
27350.21302	30860.82379	-185.776	19.55	19.55	39.09	2287	342
22397.71302	33700.42379	-21.7756	25.60	25.60	51.20	1533	342
19316.91555	6224.226248	-91.7716	42.77	42.77	85.53	1331	350
20871.91555	6246.726248	62.2284	35.37	35.37	70.74	1052	350
34874.01555	7635.026248	20.2284	31.63	31.63	63.26	1449	350
4098.315546	9844.926248	-248.772	32.38	32.38	64.76	1267	350
28952.31555	11669.32625	-24.7716	16.63	16.63	33.25	2736	350
26628.31555	11942.32625	-96.7716	20.58	20.58	41.17	2036	350
32035.71555	11894.02625	288.228	37.11	37.11	74.23	1098	350
25735.41555	12334.72625	-233.772	13.94	13.94	27.88	4791	350
33244.21555	12450.42625	170.228	20.72	20.72	41.45	2772	350
31887.31555	13642.52625	-99.7716	49.97	49.97	99.95	1210	350
15563.41555	16171.02625	-184.772	22.63	22.63	45.26	3208	350
32206.51555	16452.62625	80.2284	19.00	19.00	38.01	2462	350
30006.41555	22715.02625	49.2284	10.48	10.48	20.96	7665	350
13597.61555	28005.92625	-120.772	28.71	28.71	57.41	1832	350
28904.01555	28599.92625	128.228	21.76	21.76	43.52	2162	350
24752.51555	29520.92625	120.228	30.87	30.87	61.75	1397	350
5285.815546	33585.12625	-160.772	31.46	31.46	62.93	1110	350
32801.71807	7109.028709	-26.7675	29.70	29.70	59.39	1370	358
25132.21807	10419.32871	299.232	23.20	23.20	46.39	1814	358
29816.31807	11356.92871	-240.768	41.52	41.52	83.04	1072	358
28668.11807	12885.42871	184.232	17.05	17.05	34.10	4030	358
16663.11807	13153.52871	65.2325	6.03	6.03	12.06	12304	358
21243.41807	13365.42871	-156.768	26.00	26.00	52.00	2091	358
14558.31807	15249.02871	-364.768	15.97	15.97	31.93	4416	358
36433.21807	16529.92871	-308.768	29.79	29.79	59.58	1969	358
24590.41807	17002.72871	-21.7675	23.08	23.08	46.16	1648	358
30519.11807	18293.62871	-26.7675	28.78	28.78	57.56	1296	358
30081.71807	19122.52871	-117.768	32.36	32.36	64.72	1684	358
33327.91807	19271.12871	313.232	21.27	21.27	42.53	2525	358
28715.01807	22971.32871	-15.7675	29.20	29.20	58.40	1233	358
6765.918068	24911.72871	-290.768	39.21	39.21	78.42	1058	358
11084.41807	24949.82871	43.2325	10.08	10.08	20.16	5488	358
32091.21807	25399.92871	-189.768	31.63	31.63	63.26	1550	358
24068.01807	29646.72871	-176.768	10.06	10.06	20.11	8594	358
9194.620589	6401.43117	-158.764	25.88	25.88	51.76	1098	366
7804.620589	7630.73117	-8.76352	12.83	12.83	25.67	4235	366
27962.72059	11887.83117	-240.764	17.05	17.05	34.10	4055	366
4647.220589	12368.33117	-70.7635	28.85	28.85	57.70	1096	366
21543.22059	19155.33117	-138.764	37.04	37.04	74.09	1023	366
32018.22059	22342.03117	-392.764	34.62	34.62	69.24	2323	366
18320.52059	22898.53117	378.236	36.97	36.97	73.95	1089	366
25888.02059	26781.03117	319.236	28.38	28.38	56.76	1923	366
23835.72059	27383.93117	396.236	30.40	30.40	60.81	1393	366
17188.92059	31751.93117	-257.764	17.29	17.29	34.57	3133	366
20829.52059	33624.03117	-286.764	30.90	30.90	61.80	1108	366
17446.52311	4942.93363	360.241	12.86	12.86	25.72	7343	374
32711.72311	8856.53363	75.2405	28.68	28.68	57.37	1199	374
7568.723111	9645.83363	317.241	25.25	25.25	50.49	1764	374
20627.02311	11556.63363	-66.7595	28.26	28.26	56.52	1100	374
34598.22311	18855.73363	-126.759	24.26	24.26	48.51	2430	374
16204.92311	23067.23363	167.241	22.23	22.23	44.46	1688	374
10170.52311	23891.03363	-268.759	24.70	24.70	49.41	2530	374
31771.72311	27052.73363	-56.7595	38.06	38.06	76.11	1136	374
17484.62563	4975.236091	168.245	20.87	20.87	41.73	1921	382
28560.32563	6260.536091	264.245	33.30	33.30	66.60	1053	382
11441.32563	9424.236091	-69.7555	16.96	16.96	33.91	2091	382
18765.12563	10715.73609	-109.755	30.47	30.47	60.95	1479	382
6725.725633	11124.43609	242.245	26.94	26.94	53.88	1876	382
13643.02563	11632.93609	-204.755	37.92	37.92	75.83	1192	382
16637.22563	12771.73609	-10.7555	18.77	18.77	37.54	1759	382
28708.12563	13322.73609	-262.755	35.77	35.77	71.54	1295	382
11068.32563	19680.53609	-9.75546	19.71	19.71	39.42	3767	382
31236.82563	23363.13609	74.2445	24.23	24.23	48.47	1379	382
9047.625633	33432.63609	-215.755	30.03	30.03	60.05	1050	382
4188.128155	6886.638552	-150.751	25.20	25.20	50.40	1906	390
10477.62816	7367.738552	258.249	25.27	25.27	50.54	2449	390
19426.72816	9170.138552	-222.751	16.27	16.27	32.55	3322	390
9856.728155	11891.93855	-257.751	40.58	40.58	81.15	1075	390
5619.228155	12635.43855	3.24856	18.06	18.06	36.13	2158	390
31828.92816	12750.83855	-62.7514	26.35	26.35	52.70	1584	390
5803.928155	16742.43855	-84.7514	24.14	24.14	48.28	2042	390
14782.92816	21377.83855	53.2486	16.74	16.74	33.49	2739	390
12848.62816	22472.93855	-118.751	27.34	27.34	54.68	1098	390
18996.32816	24351.93855	-147.751	24.73	24.73	49.45	1705	390
24847.52816	24817.43855	261.249	22.56	22.56	45.12	2940	390
14790.32816	26880.63855	-90.7514	37.89	37.89	75.78	1466	390
28338.12816	27537.73855	62.2486	33.75	33.75	67.49	1123	390
14653.72816	28152.43855	-376.751	41.73	41.73	83.46	1085	390
30660.52816	28359.03855	-4.75144	12.18	12.18	24.35	5545	390
27313.12816	30669.43855	-258.751	27.95	27.95	55.91	1208	390
13352.52816	31228.23855	-34.7514	17.50	17.50	35.00	2175	390
19314.12816	31234.33855	-361.751	42.34	42.34	84.69	1146	390
24867.52816	37185.83855	-149.751	38.06	38.06	76.11	1099	390
12722.33068	5404.141012	-358.747	40.34	40.34	80.68	1076	398
26237.73068	12224.44101	-293.747	33.96	33.96	67.92	1408	398
34711.13068	12783.34101	70.2526	11.59	11.59	23.17	3735	398
13047.03068	14068.04101	236.253	26.47	26.47	52.94	1718	398
29676.73068	14265.24101	391.253	34.52	34.52	69.05	1347	398
34848.83068	15221.74101	281.253	26.21	26.21	52.42	1982	398
14948.13068	16548.84101	-177.747	23.29	23.29	46.58	1651	398
36459.83068	16896.04101	-251.747	32.69	32.69	65.37	1936	398
25909.53068	23475.54101	254.253	37.11	37.11	74.23	1101	398
10995.63068	23725.14101	58.2526	16.04	16.04	32.08	2196	398
30663.23068	28337.64101	-18.7474	16.89	16.89	33.77	2193	398
21864.23068	30478.24101	85.2526	21.57	21.57	43.14	2446	398
12552.13068	31154.74101	-195.747	19.85	19.85	39.71	2146	398
19338.53068	31218.54101	-45.7474	29.84	29.84	59.68	1597	398
6324.530677	32238.84101	-59.7474	11.33	11.33	22.66	5250	398
18479.03068	32521.74101	-39.7474	23.60	23.60	47.19	1585	398
22828.43068	35105.54101	-316.747	17.97	17.97	35.94	4325	398
30830.7332	10904.14347	-336.743	37.49	37.49	74.98	1139	406
30853.4332	12261.44347	-116.743	26.07	26.07	52.14	1468	406
20936.7332	13878.44347	390.257	47.12	47.12	94.25	1056	406
9397.133199	15549.04347	-93.7434	13.47	13.47	26.94	4356	406
7390.133199	19856.04347	355.257	34.59	34.59	69.19	1463	406
35453.4332	20374.74347	-8.74339	29.84	29.84	59.68	1218	406
18587.7332	21577.44347	-12.7434	12.62	12.62	25.25	3799	406
12762.1332	22349.44347	-176.743	20.82	20.82	41.64	2672	406
25930.5332	23537.74347	-272.743	37.42	37.42	74.84	1227	406
16617.2332	26732.54347	-129.743	20.21	20.21	40.41	2765	406
8867.733199	26910.34347	-6.74338	22.66	22.66	45.31	1134	406
4320.833199	28697.74347	-159.743	39.56	39.56	79.13	1080	406
27233.7332	30721.14347	-25.7434	17.10	17.10	34.19	2774	406
25187.1332	31918.84347	-278.743	37.07	37.07	74.14	1223	406
33802.83572	8446.645934	156.261	28.68	28.68	57.37	1026	414
9916.935721	10678.54593	-65.7394	34.45	34.45	68.91	1135	414
22329.83572	11463.64593	128.261	17.33	17.33	34.67	3752	414
29936.93572	12050.74593	-187.739	21.34	21.34	42.67	1895	414
16617.33572	12784.94593	102.261	9.42	9.42	18.84	5762	414
19531.43572	13694.44593	264.261	12.27	12.27	24.54	4832	414
30237.33572	16157.94593	-36.7394	26.07	26.07	52.14	1385	414
18445.13572	16842.94593	120.261	19.55	19.55	39.09	2075	414
34489.53572	18817.84593	-75.7394	26.99	26.99	53.98	1122	414
19748.93572	20023.24593	-396.739	42.25	42.25	84.50	1207	414
10434.83572	24463.24593	54.2606	26.31	26.31	52.61	1357	414
30591.73572	28122.34593	-397.739	36.60	36.60	73.19	1408	414
17222.73572	31855.54593	-125.739	12.08	12.08	24.16	4964	414
36517.53824	9588.448394	283.265	11.96	11.96	23.93	6919	422
28963.23824	12514.84839	53.2647	20.42	20.42	40.84	3418	422
19377.93824	13682.64839	327.265	10.88	10.88	21.76	7598	422
11521.33824	16606.14839	321.265	18.60	18.60	37.21	3984	422
20424.33824	19137.14839	352.265	23.60	23.60	47.19	1713	422
29060.83824	22217.84839	-359.735	24.59	24.59	49.17	2012	422
13894.53824	25217.94839	-356.735	43.47	43.47	86.95	1073	422
8873.038243	26966.44839	55.2647	10.97	10.97	21.95	2538	422
11612.63824	27109.44839	-195.735	26.26	26.26	52.52	1419	422
25173.53824	31929.44839	-115.735	15.12	15.12	30.24	3841	422
26720.44077	8240.950855	-117.731	22.14	22.14	44.27	2439	430
21159.94077	13241.95085	-62.7313	26.82	26.82	53.65	1969	430
13519.04077	13634.75085	307.269	30.07	30.07	60.15	1410	430
30114.24077	17799.15085	-29.7313	22.07	22.07	44.13	1642	430
15285.04077	17836.75085	222.269	44.34	44.34	88.69	1101	430
36785.24077	18276.35085	-179.731	33.98	33.98	67.97	1320	430
34289.84077	18478.35085	-392.731	25.06	25.06	50.11	1829	430
20374.04077	19133.65085	186.269	22.40	22.40	44.79	1599	430
6097.940765	22226.95085	-252.731	36.13	36.13	72.25	1297	430
4255.440765	22299.65085	-127.731	32.24	32.24	64.48	1023	430
25177.64077	31898.45085	-250.731	29.06	29.06	58.12	1299	430
32861.54329	6895.353316	-326.727	21.05	21.05	42.11	2779	438
29576.34329	11776.35332	347.273	34.15	34.15	68.30	1839	438
6947.443287	14187.25332	68.2727	16.70	16.70	33.39	2701	438
7772.843287	15856.75332	333.273	21.69	21.69	43.38	5149	438
10975.64329	16722.15332	-382.727	22.96	22.96	45.92	2594	438
16361.84329	20774.55332	248.273	37.82	37.82	75.64	1127	438
36562.24329	21158.35332	-271.727	26.66	26.66	53.32	1396	438
10194.74329	26935.75332	-102.727	28.59	28.59	57.18	1840	438
26736.34329	27386.05332	-64.7273	9.87	9.87	19.73	7532	438
26982.14329	28059.55332	91.2727	12.48	12.48	24.96	3731	438
23212.54329	30473.55332	-373.727	23.90	23.90	47.81	2790	438
21495.34329	35606.55332	-238.727	19.90	19.90	39.80	2171	438
6801.643287	35848.75332	-188.727	29.56	29.56	59.11	1580	438
25138.34581	8093.655776	-209.723	15.54	15.54	31.09	4474	446
26772.94581	8262.755776	-195.723	26.75	26.75	53.51	1143	446
32937.54581	9393.155776	277.277	20.28	20.28	40.55	3610	446
22129.04581	11952.15578	-23.7233	19.22	19.22	38.43	1860	446
11186.44581	13178.45578	390.277	38.90	38.90	77.81	1130	446
8716.345809	13765.25578	-316.723	17.78	17.78	35.56	2787	446
6161.845809	22129.25578	-130.723	20.72	20.72	41.45	3512	446
12218.34581	22443.85578	-222.723	23.55	23.55	47.10	2080	446
11032.34581	23704.85578	164.277	11.16	11.16	22.33	3008	446
31771.94581	24354.75578	107.277	24.87	24.87	49.74	1552	446
34193.94581	24657.95578	276.277	34.27	34.27	68.53	1043	446
12376.54581	24856.25578	17.2767	25.46	25.46	50.92	1013	446
26052.44581	26634.75578	-97.7233	22.80	22.80	45.59	1384	446
14232.44581	32510.85578	236.277	14.13	14.13	28.26	5679	446
9454.148331	8164.558237	-12.7192	34.12	34.12	68.25	1154	454
29293.44833	10287.75824	305.281	31.84	31.84	63.68	1174	454
12956.64833	10451.25824	-113.719	31.70	31.70	63.40	1237	454
16786.44833	11887.65824	-38.7192	37.07	37.07	74.14	1023	454
31658.44833	11953.05824	-185.719	36.88	36.88	73.76	1273	454
31193.04833	16733.25824	-144.719	29.88	29.88	59.77	1702	454
32409.74833	20479.55824	-250.719	35.25	35.25	70.51	1156	454
35159.54833	22080.15824	-275.719	40.36	40.36	80.73	1064	454
27383.14833	25199.85824	60.2808	22.14	22.14	44.27	2400	454
8893.748331	26957.15824	-0.719226	9.02	9.02	18.04	5385	454
16107.24833	27109.75824	187.281	28.17	28.17	56.33	1286	454
11662.04833	28771.25824	240.281	31.58	31.58	63.16	1406	454
25985.74833	29528.95824	6.28077	22.14	22.14	44.27	1842	454
6858.648331	30271.25824	-65.7192	14.91	14.91	29.81	4314	454
17161.24833	34898.65824	-194.719	15.21	15.21	30.43	3795	454
18841.04833	36025.35824	-312.719	39.19	39.19	78.37	1037	454
10396.75085	7380.660697	319.285	26.26	26.26	52.52	1498	462
25786.85085	7666.160697	144.285	17.62	17.62	35.23	2329	462
17613.85085	8168.860697	173.285	36.97	36.97	73.95	1065	462
19452.05085	9387.360697	-75.7152	31.30	31.30	62.60	1109	462
13022.35085	10410.9607	-41.7152	19.66	19.66	39.33	2280	462
24255.75085	12395.9607	-246.715	42.20	42.20	84.40	1255	462
19858.05085	12947.2607	236.285	18.63	18.63	37.26	3532	462
12937.15085	13919.2607	-78.7152	29.77	29.77	59.53	1087	462
33140.25085	14460.4607	-147.715	20.02	20.02	40.03	2676	462
4352.550853	14593.0607	27.2848	10.81	10.81	21.62	5105	462
10936.25085	16625.1607	-272.715	15.99	15.99	31.98	5879	462
16053.05085	20700.8607	227.285	28.10	28.10	56.19	1078	462
28925.45085	23203.3607	-302.715	25.29	25.29	50.59	1592	462
31062.75085	24104.5607	-267.715	32.57	32.57	65.14	1339	462
31699.85085	24395.4607	-348.715	24.33	24.33	48.65	2844	462
5332.850853	25442.2607	-120.715	30.99	30.99	61.98	1084	462
13246.05085	26358.0607	-352.715	34.62	34.62	69.24	1362	462
9572.950853	27764.8607	-41.7152	12.74	12.74	25.48	4451	462
24710.05085	29617.8607	-30.7152	25.08	25.08	50.16	1103	462
23506.85085	29640.7607	256.285	32.36	32.36	64.72	1072	462
20380.55338	5702.763158	204.289	24.94	24.94	49.88	1424	470
21797.15338	6093.963158	-123.711	13.87	13.87	27.74	4520	470
34101.35338	7206.163158	-378.711	43.73	43.73	87.46	1157	470
25128.65338	8143.363158	-223.711	15.75	15.75	31.51	3620	470
24561.85338	9428.563158	-390.711	11.33	11.33	22.66	11864	470
9374.853375	18955.16316	-346.711	45.29	45.29	90.57	1027	470
7132.853375	23824.56316	157.289	15.68	15.68	31.37	2124	470
27172.15338	25097.96316	168.289	13.38	13.38	26.75	3526	470
33098.05338	25556.76316	-102.711	27.06	27.06	54.12	1437	470
31961.35338	25766.26316	-28.7112	19.83	19.83	39.66	2153	470
10177.05338	31000.36316	326.289	21.10	21.10	42.20	1956	470
9399.653375	34547.16316	-78.7112	33.16	33.16	66.32	1570	470
23278.3559	5899.265619	-154.707	35.28	35.28	70.56	1186	478
16157.1559	6262.165619	55.2929	18.11	18.11	36.22	2262	478
13004.5559	10404.66562	67.2929	21.52	21.52	43.05	2078	478
5457.055897	13610.06562	-231.707	22.14	22.14	44.27	2533	478
9399.155897	15496.56562	-171.707	7.02	7.02	14.04	13938	478
17457.5559	15918.76562	-48.7071	25.69	25.69	51.39	1711	478
30187.9559	16202.86562	-82.7071	24.37	24.37	48.75	1722	478
6526.355897	22701.76562	11.2929	17.38	17.38	34.76	3707	478
4097.755897	24441.26562	-19.7071	21.03	21.03	42.06	2749	478
26918.6559	24942.36562	160.293	23.53	23.53	47.05	1038	478
30126.8559	25909.06562	135.293	19.57	19.57	39.14	3303	478
27984.1559	26245.46562	-199.707	13.64	13.64	27.27	5064	478
25906.3559	26781.66562	85.2929	20.37	20.37	40.74	1829	478
5280.055897	27609.26562	166.293	22.80	22.80	45.59	1864	478
16649.7559	28559.06562	-167.707	26.52	26.52	53.03	1470	478
26058.4559	29517.16562	-237.707	24.42	24.42	48.84	1388	478
28829.2559	29793.36562	-240.707	33.84	33.84	67.68	1342	478
11922.7559	30822.76562	-95.7071	34.81	34.81	69.61	1220	478
25314.5559	30915.76562	258.293	25.41	25.41	50.82	1274	478
16850.3559	31041.66562	-110.707	29.93	29.93	59.86	1245	478
24532.55842	10349.76808	48.2969	31.13	31.13	62.27	1368	486
22098.75842	11972.06808	-5.70312	13.99	13.99	27.98	2568	486
13806.75842	15050.46808	-59.7031	19.62	19.62	39.23	2023	486
13574.85842	16069.66808	-256.703	26.02	26.02	52.05	1550	486
16158.65842	17049.26808	-273.703	44.82	44.82	89.63	1187	486
6714.658419	20584.96808	0.296879	18.89	18.89	37.77	2160	486
26951.65842	24971.26808	230.297	21.78	21.78	43.57	2049	486
5096.858419	30694.26808	-261.703	25.55	25.55	51.10	1327	486
20189.65842	32625.86808	-258.703	25.20	25.20	50.40	1360	486
11415.86094	10217.37054	186.301	16.39	16.39	32.78	2888	494
24596.36094	11267.57054	72.3009	23.76	23.76	47.52	1845	494
35332.86094	12418.97054	153.301	17.00	17.00	34.01	2909	494
11139.66094	13100.87054	140.301	27.98	27.98	55.95	1001	494
13110.46094	14119.47054	-76.6991	33.32	33.32	66.65	1119	494
16444.66094	25972.57054	-89.6991	26.38	26.38	52.75	1026	494
27993.86094	26149.17054	55.3009	18.20	18.20	36.41	2115	494
23215.26094	29157.27054	-309.699	40.72	40.72	81.44	1092	494
25810.86094	31587.87054	398.301	31.49	31.49	62.97	1580	494
7930.860941	32664.77054	-108.699	24.73	24.73	49.45	1506	494
19444.46346	13653.273	353.305	10.27	10.27	20.54	8237	502
15369.16346	14529.173	-80.6951	11.54	11.54	23.08	6633	502
15108.46346	16326.973	-68.6951	24.04	24.04	48.09	1511	502
18392.76346	16832.573	100.305	17.66	17.66	35.33	1981	502
20545.46346	18712.273	-102.695	15.52	15.52	31.04	3429	502
34221.76346	22353.673	-259.695	38.06	38.06	76.11	1064	502
31688.66346	22789.473	360.305	10.55	10.55	21.10	7909	502
5411.463463	25352.273	96.3049	28.00	28.00	56.00	1482	502
8788.763463	26455.873	41.3049	21.52	21.52	43.05	1737	502
7281.563463	27439.273	162.305	23.67	23.67	47.34	2040	502
30547.46346	28342.273	106.305	17.50	17.50	35.00	2137	502
4633.863463	29755.073	170.305	34.17	34.17	68.34	1049	502
12537.66346	30929.273	-272.695	25.55	25.55	51.10	1675	502
21491.36346	35538.673	-302.695	17.90	17.90	35.80	2927	502
13956.66599	6263.775461	192.158	24.35	24.35	48.70	1029	510
16208.86599	6237.275461	23.1578	15.59	15.59	31.18	2626	510
12471.16599	19487.97546	-86.8422	27.01	27.01	54.02	1261	510
11829.36599	21140.87546	119.158	11.92	11.92	23.83	3802	510
4865.365985	21476.67546	45.1578	28.14	28.14	56.28	1440	510
31706.66599	22788.67546	151.158	13.54	13.54	27.08	4197	510
18779.16599	33756.17546	-161.842	13.75	13.75	27.51	5349	510
34397.76851	9452.777922	139.96	25.53	25.53	51.06	1788	518
34894.76851	10105.17792	-311.04	45.52	45.52	91.04	1509	518
21064.16851	13122.47792	382.96	24.96	24.96	49.93	1961	518
35463.66851	17470.77792	-72.0398	31.30	31.30	62.60	1027	518
13040.96851	18140.07792	-250.04	11.26	11.26	22.51	9049	518
30967.86851	20403.57792	-161.04	40.18	40.18	80.35	1041	518
20789.76851	22575.87792	-118.04	29.72	29.72	59.44	1485	518
5316.868507	27592.87792	74.9602	11.89	11.89	23.79	4687	518
8369.468507	27816.17792	59.9602	21.93	21.93	43.85	1719	518
29122.76851	28580.47792	-360.04	42.65	42.65	85.30	1049	518
29376.57103	6554.880383	35.7626	38.06	38.06	76.11	1066	526
7620.271029	9438.080383	158.763	21.81	21.81	43.61	2549	526
27937.87103	11835.08038	-48.2374	34.76	34.76	69.52	1049	526
15091.27103	14088.28038	-393.237	19.41	19.41	38.81	4012	526
35451.37103	20492.28038	-257.237	24.56	24.56	49.13	1832	526
20555.67103	21185.88038	193.763	23.90	23.90	47.81	1669	526
34325.77103	24777.88038	322.763	11.26	11.26	22.51	7601	526
25979.37103	29509.08038	-35.2374	25.01	25.01	50.02	1088	526
36959.57355	6107.982843	180.565	34.10	34.10	68.20	1164	534
16154.07355	8228.582843	13.5651	25.01	25.01	50.02	1208	534
7644.273551	9388.982843	-44.4349	22.63	22.63	45.26	2478	534
27779.77355	10721.38284	-28.4349	40.46	40.46	80.92	1071	534
18326.57355	14083.98284	59.5651	18.68	18.68	37.35	2446	534
33176.97355	14419.28284	-299.435	25.50	25.50	51.01	1539	534
9392.373551	15647.28284	-305.435	23.22	23.22	46.44	1989	534
18356.97355	16831.78284	220.565	32.26	32.26	64.53	1363	534
11976.67355	20626.28284	-9.43494	14.88	14.88	29.77	3291	534
14258.77355	21315.28284	-168.435	17.76	17.76	35.51	3666	534
31818.07355	22766.98284	327.565	18.60	18.60	37.21	3214	534
19084.27355	24288.48284	-320.435	19.62	19.62	39.23	4013	534
11560.27355	25690.48284	61.5651	19.19	19.19	38.39	2667	534
28970.97355	27043.48284	320.565	28.07	28.07	56.14	1926	534
9224.973551	29410.78284	-92.4349	26.42	26.42	52.85	2038	534
34459.47607	8946.285304	-399.633	12.74	12.74	25.48	10769	542
9967.776073	11082.2853	390.367	27.86	27.86	55.72	1473	542
12417.87607	12174.0853	254.367	12.69	12.69	25.39	6739	542
14565.17607	15304.9853	-104.633	26.49	26.49	52.99	1746	542
32423.87607	18046.5853	-163.633	33.11	33.11	66.22	1020	542
20979.17607	23629.7853	329.367	30.97	30.97	61.94	1203	542
7562.476073	24961.2853	55.3675	29.67	29.67	59.35	1656	542
24121.57607	34588.9853	27.3675	15.80	15.80	31.60	3253	542
32962.3786	9382.087765	253.17	25.43	25.43	50.87	2104	550
24478.9786	10476.08776	-59.8301	30.73	30.73	61.47	1218	550
15385.7786	12754.48776	315.17	26.56	26.56	53.13	1722	550
30935.1786	14257.18776	17.1699	22.54	22.54	45.07	1653	550
10049.9786	14572.28776	-333.83	34.95	34.95	69.90	1510	550
9111.978595	14531.28776	17.1699	30.59	30.59	61.18	1042	550
12717.6786	15889.18776	-17.8301	13.56	13.56	27.13	4331	550
13543.7786	16176.58776	-75.8301	18.13	18.13	36.27	2043	550
12020.6786	20598.18776	-110.83	20.75	20.75	41.50	2019	550
17566.18112	4989.490225	84.9724	14.22	14.22	28.45	2923	558
31862.68112	6081.690225	229.972	28.54	28.54	57.09	1450	558
37077.18112	8629.790225	-97.0276	11.52	11.52	23.03	6354	558
13248.28112	12689.99023	291.972	30.24	30.24	60.48	1799	558
17049.78112	14453.89023	-267.028	24.02	24.02	48.04	1897	558
10977.78112	14780.09023	-32.0277	14.77	14.77	29.53	5352	558
36599.48112	21171.49023	-161.028	27.51	27.51	55.01	2257	558
27998.98112	26195.39023	-210.028	15.28	15.28	30.57	4553	558
28999.58112	26979.49023	-122.028	36.15	36.15	72.30	1292	558
10176.68112	31067.89023	-89.0276	17.03	17.03	34.05	1461	558
4058.783639	6391.092686	161.775	35.02	35.02	70.04	1633	566
24683.68364	12180.99269	-47.2252	22.44	22.44	44.89	2032	566
34533.98364	12733.09269	110.775	33.77	33.77	67.54	1001	566
21356.18364	13483.89269	214.775	31.82	31.82	63.63	1087	566
35248.68364	13574.49269	-0.22522	10.34	10.34	20.68	4767	566
11487.28364	14248.99269	328.775	36.22	36.22	72.44	1363	566
10990.48364	14662.59269	-270.225	25.53	25.53	51.06	2489	566
28772.28364	22874.99269	-273.225	29.48	29.48	58.97	1745	566
4103.183639	24512.19269	162.775	27.93	27.93	55.86	1511	566
34373.98364	24752.99269	101.775	22.96	22.96	45.92	1359	566
10676.08364	27773.89269	-245.225	21.15	21.15	42.30	2872	566
28858.08364	29697.89269	-172.225	25.20	25.20	50.40	2236	566
23877.38364	29692.19269	204.775	9.09	9.09	18.18	6342	566
4207.783639	31533.19269	-98.2252	29.13	29.13	58.26	1504	566
10367.68364	32568.89269	-183.225	27.22	27.22	54.45	1323	566
20545.48364	33264.99269	-175.225	20.77	20.77	41.54	1720	566
23184.48364	33503.89269	-375.225	35.73	35.73	71.45	1271	566
21297.28616	13067.69515	332.577	23.29	23.29	46.58	2304	574
19876.08616	20033.19515	-342.423	33.68	33.68	67.35	1277	574
8739.786161	21092.99515	-125.423	18.30	18.30	36.60	2657	574
36572.88616	21221.79515	-151.423	22.28	22.28	44.56	1791	574
12239.08616	21890.19515	-19.4228	17.73	17.73	35.47	2356	574
7638.986161	24908.19515	279.577	28.12	28.12	56.24	1831	574
27189.78616	25467.19515	-248.423	27.08	27.08	54.16	2112	574
11554.58616	27605.59515	-245.423	29.98	29.98	59.96	1700	574
17831.68616	27533.49515	-177.423	16.25	16.25	32.50	3702	574
18717.78616	27678.29515	278.577	16.89	16.89	33.77	3356	574
8389.086161	27881.69515	212.577	14.55	14.55	29.11	4391	574
31729.68616	28303.89515	-366.423	42.01	42.01	84.03	1190	574
23880.48616	29708.79515	-19.4228	15.33	15.33	30.66	2498	574
12947.68616	32569.29515	-118.423	23.08	23.08	46.16	1980	574
4453.786161	33344.09515	-210.423	36.53	36.53	73.05	1535	574
7991.486161	33149.59515	-210.423	15.80	15.80	31.60	4576	574
11623.98868	11095.09761	36.3796	22.75	22.75	45.50	1877	582
9707.588683	11662.89761	-191.62	20.82	20.82	41.64	1675	582
34445.08868	12030.19761	-232.62	30.69	30.69	61.37	1615	582
11730.28868	19780.79761	157.38	19.88	19.88	39.75	1298	582
32247.68868	20619.79761	285.38	20.39	20.39	40.79	2575	582
34834.08868	24010.59761	-92.6204	13.68	13.68	27.37	6400	582
7656.788683	24810.99761	-119.62	32.78	32.78	65.56	1386	582
34388.58868	24751.39761	86.3796	14.51	14.51	29.01	4413	582
26813.38868	25181.69761	-223.62	28.24	28.24	56.47	1208	582
31073.68868	25323.99761	26.3796	12.39	12.39	24.77	4872	582
23595.98868	32597.89761	-131.62	31.93	31.93	63.87	1195	582
23974.89121	9703.800068	-297.818	28.17	28.17	56.33	2220	590
26274.59121	10145.20007	178.182	35.75	35.75	71.50	1124	590
20938.29121	11343.60007	26.1821	21.45	21.45	42.91	2638	590
21988.69121	11677.00007	-379.818	50.30	50.30	100.61	1027	590
8707.091205	13784.30007	-135.818	12.95	12.95	25.91	2760	590
28720.99121	13894.80007	193.182	32.33	32.33	64.67	1343	590
16949.09121	17095.90007	44.1821	13.54	13.54	27.08	4743	590
10168.99121	27882.80007	156.182	29.37	29.37	58.73	1370	590
21368.69121	28489.30007	-35.8179	14.98	14.98	29.96	2746	590
27274.59121	30744.10007	-83.8179	30.38	30.38	60.76	1450	590
14754.39121	30875.00007	-73.8179	21.50	21.50	43.00	2254	590
27134.39373	7270.402529	107.985	33.39	33.39	66.79	1037	598
30159.59373	9053.202529	180.984	14.58	14.58	29.15	3160	598
36539.99373	9672.802529	-141.016	23.50	23.50	47.01	1542	598
26177.99373	12271.10253	-166.016	29.81	29.81	59.63	1173	598
17354.69373	12551.90253	363.984	32.08	32.08	64.15	1468	598
15145.49373	12883.50253	157.984	19.69	19.69	39.38	2702	598
9748.993727	13857.30253	-195.016	30.10	30.10	60.19	1524	598
16217.09373	14394.70253	23.9845	27.72	27.72	55.44	1047	598
33132.89373	14369.60253	-246.016	12.95	12.95	25.91	4412	598
11919.19373	17387.40253	302.984	30.17	30.17	60.34	1926	598
9997.393727	19395.40253	304.984	10.76	10.76	21.52	7587	598
12247.29373	20074.80253	-64.0155	12.65	12.65	25.29	2666	598
33772.79373	22338.50253	-256.016	32.22	32.22	64.43	1108	598
30333.99373	23672.40253	-31.0155	33.54	33.54	67.07	1036	598
8765.993727	26879.60253	88.9845	27.04	27.04	54.07	1006	598
31150.69373	27161.60253	-386.016	25.27	25.27	50.54	1925	598
15420.29373	30524.40253	-44.0155	24.77	24.77	49.55	1827	598
21516.99373	35603.80253	-200.016	20.54	20.54	41.07	2547	598
23640.99625	4814.404989	-244.213	27.11	27.11	54.21	1923	606
29845.39625	7432.904989	-69.2131	37.07	37.07	74.14	1010	606
25062.99625	7677.604989	-192.213	31.06	31.06	62.12	1108	606
36491.89625	9688.104989	-135.213	30.03	30.03	60.05	1600	606
27824.59625	12750.30499	-112.213	31.91	31.91	63.82	1439	606
11212.79625	13391.70499	-43.2131	30.10	30.10	60.19	1423	606
31028.09625	22613.80499	256.787	21.71	21.71	43.43	1667	606
10999.49625	23705.40499	248.787	5.42	5.42	10.83	17083	606
14033.99625	25368.30499	328.787	25.50	25.50	51.01	2144	606
32065.19625	26146.40499	-78.2131	24.42	24.42	48.84	1089	606
30301.19625	28180.60499	-377.213	38.46	38.46	76.91	1062	606
18847.69625	29089.10499	-41.2131	30.14	30.14	60.29	1145	606
14731.79625	29258.50499	-55.2131	13.24	13.24	26.47	3721	606
23227.89625	30481.20499	-338.213	37.63	37.63	75.27	1266	606
15405.79625	30589.60499	-134.213	15.80	15.80	31.60	4230	606
8874.096249	31365.70499	-191.213	37.26	37.26	74.51	1092	606
23770.69877	9723.00745	-176.411	31.44	31.44	62.88	1894	614
11825.39877	20999.80745	-21.4106	14.46	14.46	28.92	4578	614
34941.49877	21110.80745	-42.4106	30.10	30.10	60.19	1603	614
17777.69877	23305.60745	72.5894	19.17	19.17	38.34	1701	614
34779.49877	23934.40745	-153.411	21.43	21.43	42.86	2039	614
11585.29877	25730.10745	168.589	33.28	33.28	66.55	1173	614
22411.19877	25618.70745	152.589	25.03	25.03	50.07	2098	614
24119.89877	30457.20745	20.5894	9.18	9.18	18.37	6971	614
16916.79877	31132.60745	-76.4106	25.17	25.17	50.35	1118	614
11442.50129	9452.109911	-186.608	23.79	23.79	47.57	2197	622
20901.30129	11398.40991	108.392	31.98	31.98	63.96	1217	622
15888.20129	13455.40991	211.392	16.77	16.77	33.54	3567	622
18293.40129	14145.30991	-8.6082	13.78	13.78	27.55	4275	622
7549.601293	15718.20991	-372.608	33.04	33.04	66.08	1700	622
16972.20129	17073.80991	80.3918	24.02	24.02	48.04	1045	622
37857.70129	17059.60991	334.392	47.76	47.76	95.52	1119	622
15904.40129	20691.20991	220.392	31.16	31.16	62.31	1318	622
5303.701293	28762.70991	-99.6082	34.36	34.36	68.72	1342	622
9248.801293	29450.70991	-80.6082	24.04	24.04	48.09	1904	622
26116.40129	30234.60991	-173.608	19.38	19.38	38.76	3769	622
18838.70129	33680.90991	-102.608	20.75	20.75	41.50	2788	622
4201.501293	34189.20991	-69.6082	12.62	12.62	25.25	4236	622
21507.70129	35573.30991	-87.6082	18.27	18.27	36.55	3054	622
9739.403815	12000.61237	-246.806	17.10	17.10	34.19	2358	630
33112.10381	14107.71237	-391.806	28.66	28.66	57.32	1864	630
11450.30381	19461.31237	356.194	23.79	23.79	47.57	2309	630
25314.40381	21509.11237	-124.806	32.66	32.66	65.33	1274	630
25674.70381	23097.81237	86.1942	24.77	24.77	49.55	1098	630
12708.20381	24808.71237	-236.806	38.55	38.55	77.10	1521	630
18976.80381	25485.11237	-11.8058	14.04	14.04	28.07	3389	630
4204.203815	34222.41237	-35.8058	11.02	11.02	22.04	5396	630
36662.30634	6175.714832	-286.003	32.24	32.24	64.48	1451	638
15654.40634	6645.914832	175.997	22.70	22.70	45.40	2186	638
28993.00634	11687.61483	85.9967	22.75	22.75	45.50	1477	638
27173.20634	13872.21483	11.9967	29.60	29.60	59.20	1172	638
13990.80634	17655.51483	21.9967	16.84	16.84	33.68	3611	638
23038.80634	21027.21483	-40.0033	23.29	23.29	46.58	1387	638
17153.00886	5178.017293	356.799	20.46	20.46	40.93	1910	646
14990.40886	6143.317293	109.799	22.77	22.77	45.55	2142	646
6583.008859	8638.217293	148.799	22.84	22.84	45.69	1632	646
26752.20886	11131.71729	-46.2009	20.96	20.96	41.92	2273	646
22683.90886	12531.71729	-197.201	26.31	26.31	52.61	1715	646
36233.70886	12548.11729	-298.201	26.19	26.19	52.38	2130	646
17561.40886	13434.91729	-10.2009	16.93	16.93	33.86	3543	646
24291.00886	18061.11729	-119.201	31.18	31.18	62.36	1432	646
35272.10886	18444.01729	-172.201	16.20	16.20	32.40	4013	646
31702.70886	22837.01729	161.799	11.68	11.68	23.36	6513	646
24491.80886	32293.31729	-209.201	22.96	22.96	45.92	1616	646
9407.508859	33898.11729	-235.201	20.30	20.30	40.60	2790	646
23334.11138	8096.219753	-143.398	27.18	27.18	54.35	1164	654
24385.41138	10295.61975	325.602	30.78	30.78	61.56	1757	654
17602.41138	13430.61975	163.602	15.68	15.68	31.37	3885	654
29158.21138	13574.11975	8.60152	13.49	13.49	26.99	3936	654
31009.01138	22671.61975	19.6015	18.68	18.68	37.35	2485	654
26245.61138	29848.61975	302.602	41.59	41.59	83.18	1079	654
5839.613903	7088.322214	-243.596	31.60	31.60	63.21	1266	662
32922.6139	9411.122214	66.404	24.82	24.82	49.64	2118	662
22526.8139	10426.52221	347.404	35.77	35.77	71.54	1004	662
32300.1139	12426.82221	-2.59605	18.51	18.51	37.02	2120	662
25132.1139	19255.12221	-86.596	27.18	27.18	54.35	1484	662
32133.5139	20677.42221	330.404	24.70	24.70	49.41	1667	662
21588.9139	29799.82221	368.404	38.46	38.46	76.91	1008	662
24040.7139	29636.72221	-140.596	11.09	11.09	22.18	3961	662
27304.3139	30766.12221	-41.596	14.32	14.32	28.64	2842	662
16877.9139	31154.02221	-279.596	24.94	24.94	49.88	2364	662
9013.213903	33497.52221	-17.596	23.43	23.43	46.86	1566	662
36640.21642	6241.424674	-60.7936	29.79	29.79	59.58	1461	670
22647.31642	12370.12467	78.2064	28.68	28.68	57.37	1136	670
34938.81642	13545.32467	290.206	27.11	27.11	54.21	1688	670
17004.81642	17096.42467	-54.7936	14.04	14.04	28.07	4104	670
13016.61642	18082.62467	209.206	28.24	28.24	56.47	1206	670
23014.61642	21092.12467	67.2064	24.61	24.61	49.22	1692	670
31655.41642	22770.32467	243.206	24.37	24.37	48.75	1862	670
33697.71642	25794.02467	-1.79362	29.18	29.18	58.36	1521	670
5277.716425	27618.32467	80.2064	18.75	18.75	37.49	1518	670
12504.61642	31069.12467	-278.794	22.40	22.40	44.79	1547	670
18527.81642	31165.72467	-5.79362	29.96	29.96	59.91	1158	670
10624.81642	32681.32467	-94.7936	22.91	22.91	45.83	2541	670
30963.71895	7645.727135	268.009	19.00	19.00	38.01	2534	678
32987.21895	11354.82714	95.0088	24.35	24.35	48.70	1808	678
11355.61895	12725.42714	376.009	47.15	47.15	94.29	1371	678
31705.31895	22819.92714	222.009	10.06	10.06	20.11	7190	678
27086.91895	23823.12714	32.0088	15.02	15.02	30.05	3984	678
34423.41895	24732.32714	66.0088	16.48	16.48	32.97	3949	678
13150.91895	27510.22714	221.009	19.33	19.33	38.67	3038	678
21514.51895	28572.82714	30.0088	18.75	18.75	37.49	2534	678
4235.118947	34174.92714	31.0088	21.15	21.15	42.30	1537	678
23621.62147	4781.729596	-17.1888	13.94	13.94	27.88	4101	686
7539.221469	6991.329596	-118.189	21.03	21.03	42.06	1740	686
27105.92147	7191.429596	-229.189	24.70	24.70	49.41	2464	686
37096.02147	8578.429596	84.8112	16.70	16.70	33.39	2066	686
29014.52147	10502.3296	-383.189	44.60	44.60	89.21	1207	686
31036.02147	11581.0296	-84.1888	19.43	19.43	38.86	1418	686
20750.62147	12973.2296	-108.189	34.12	34.12	68.25	1154	686
19564.42147	13660.9296	346.811	10.79	10.79	21.57	10071	686
12235.02147	17368.9296	110.811	28.68	28.68	57.37	1575	686
14757.32147	22471.3296	355.811	32.64	32.64	65.28	1067	686
26646.52147	25437.9296	-192.189	29.67	29.67	59.35	1180	686
23473.72147	25550.7296	136.811	8.71	8.71	17.43	7236	686
21203.02147	27862.4296	15.8112	15.73	15.73	31.46	2299	686
8146.621469	28631.9296	56.8112	18.86	18.86	37.73	1810	686
15335.42147	30378.6296	161.811	35.09	35.09	70.18	1078	686
26683.02147	31008.0296	-69.1888	25.93	25.93	51.86	2145	686
10347.92147	32387.8296	-187.189	33.75	33.75	67.49	1057	686
30891.32399	8319.432056	44.6137	29.25	29.25	58.50	1293	694
5666.623991	13149.33206	-159.386	27.18	27.18	54.35	1570	694
16232.02399	14505.03206	45.6137	34.83	34.83	69.66	1290	694
12292.02399	18426.73206	213.614	24.59	24.59	49.17	2304	694
14892.42399	27443.63206	-100.386	21.85	21.85	43.71	1592	694
8362.523991	27906.93206	271.614	13.21	13.21	26.42	5834	694
7043.823991	30166.93206	63.6137	12.15	12.15	24.30	6267	694
13287.02399	30238.23206	245.614	11.61	11.61	23.22	5261	694
29357.22651	6486.434517	59.4161	26.64	26.64	53.27	1231	702
7496.326513	6931.634517	16.4161	33.04	33.04	66.08	1109	702
11517.72651	12674.13452	160.416	30.50	30.50	60.99	1945	702
15861.52651	16846.53452	-335.584	43.07	43.07	86.15	1063	702
6880.126513	17333.93452	-24.5839	10.36	10.36	20.72	6026	702
21369.32651	22524.83452	-104.584	20.58	20.58	41.17	1410	702
30225.42651	26438.03452	-88.5839	29.74	29.74	59.49	1334	702
8233.726513	28664.83452	175.416	14.70	14.70	29.39	4042	702
8405.326513	32366.23452	-366.584	12.72	12.72	25.43	7445	702
18819.72903	11327.83698	11.5362	29.81	29.81	59.63	1224	710
19439.32903	17455.83698	-89.4638	22.89	22.89	45.78	1073	710
11019.02903	23688.23698	217.536	7.75	7.75	15.50	8795	710
24768.52903	26165.73698	340.536	32.38	32.38	64.76	1472	710
36812.52903	26183.13698	50.5362	33.77	33.77	67.54	1053	710
11507.42903	28355.33698	-153.464	22.87	22.87	45.73	2600	710
21329.32903	29282.03698	70.5362	13.42	13.42	26.85	3188	710
5085.529035	30974.33698	-77.4638	22.94	22.94	45.88	1415	710
16871.02903	31110.73698	-152.464	16.04	16.04	32.08	4776	710
20132.32903	35955.83698	-36.4638	28.21	28.21	56.43	1143	710
5564.631557	9802.139438	35.7621	20.51	20.51	41.02	1441	718
29370.13156	11673.03944	220.762	28.87	28.87	57.74	1320	718
30827.93156	12775.03944	-304.238	31.98	31.98	63.96	1263	718
18325.93156	14048.63944	-211.238	22.68	22.68	45.36	1671	718
10292.03156	20820.03944	-196.238	37.87	37.87	75.74	1336	718
21371.13156	22526.13944	-32.2379	9.77	9.77	19.55	5189	718
10969.23156	23692.63944	286.762	11.09	11.09	22.18	3978	718
31183.13156	25093.33944	15.7621	12.13	12.13	24.26	3571	718
23275.03156	30129.43944	-378.238	30.80	30.80	61.61	1409	718
9096.134079	6284.241899	242.988	22.44	22.44	44.89	2047	726
27677.43408	10200.7419	67.9881	25.55	25.55	51.10	1508	726
28895.13408	11653.5419	-81.0119	13.16	13.16	26.33	5007	726
27293.33408	12514.3419	-60.0119	8.90	8.90	17.80	7037	726
27675.23408	13104.8419	-287.012	35.80	35.80	71.59	1735	726
11413.13408	15028.8419	185.988	33.49	33.49	66.98	1327	726
12463.63408	15158.7419	-308.012	32.43	32.43	64.86	1329	726
14619.43408	20192.7419	50.9881	9.56	9.56	19.12	7616	726
24521.23408	25327.7419	-300.012	39.52	39.52	79.03	1134	726
27442.13408	25365.2419	42.9881	32.38	32.38	64.76	1076	726
30254.33408	25678.8419	26.9881	33.32	33.32	66.65	1055	726
13334.83408	26014.2419	68.9881	28.14	28.14	56.28	1314	726
27952.63408	26244.1419	-124.012	15.87	15.87	31.75	3080	726
29294.73408	29991.9419	-26.0119	30.87	30.87	61.75	1023	726
25077.83408	30806.7419	15.9881	30.10	30.10	60.19	1035	726
17199.93408	31941.8419	-156.012	9.73	9.73	19.45	6602	726
7936.334079	32585.3419	-148.012	27.95	27.95	55.91	1738	726
14852.7366	6188.24436	96.214	36.38	36.38	72.77	1102	734
25150.7366	7901.84436	-377.786	30.52	30.52	61.04	1498	734
35852.7366	8507.64436	287.214	22.04	22.04	44.09	3733	734
26962.9366	11400.24436	87.214	24.42	24.42	48.84	1295	734
33769.0366	12395.54436	39.214	22.94	22.94	45.88	3036	734
15249.4366	12771.64436	320.214	33.49	33.49	66.98	1164	734
21688.1366	12896.74436	-230.786	31.51	31.51	63.02	1738	734
23723.2366	12882.84436	-40.786	14.29	14.29	28.59	3182	734
14606.9366	20179.84436	122.214	20.04	20.04	40.08	1649	734
30232.2366	20704.14436	121.214	16.74	16.74	33.49	2524	734
32612.7366	21860.34436	-386.786	40.72	40.72	81.44	1300	734
31508.0366	24149.34436	318.214	35.51	35.51	71.03	1082	734
20078.2366	28227.64436	274.214	28.21	28.21	56.43	1152	734
24609.9366	28690.94436	-146.786	17.38	17.38	34.76	3792	734
28070.83912	6172.54682	-255.56	36.62	36.62	73.24	1067	742
23986.03912	7019.54682	-38.5601	35.94	35.94	71.87	1262	742
9710.939123	8317.64682	280.44	16.46	16.46	32.92	3494	742
35874.93912	8535.44682	184.44	22.98	22.98	45.97	2014	742
25975.83912	12200.54682	-110.56	19.41	19.41	38.81	2454	742
18619.43912	14194.14682	-146.56	26.09	26.09	52.19	1630	742
5130.239123	18876.64682	83.4399	24.42	24.42	48.84	1618	742
12186.43912	19971.04682	-61.5601	11.56	11.56	23.13	3195	742
34481.83912	21484.54682	132.44	29.41	29.41	58.83	1339	742
11857.23912	22058.64682	115.44	26.12	26.12	52.23	1314	742
25278.43912	25266.44682	-204.56	17.45	17.45	34.90	3501	742
29608.73912	26755.34682	-326.56	12.74	12.74	25.48	9178	742
19985.63912	28260.54682	67.4399	25.69	25.69	51.39	1973	742
26987.03912	30054.94682	-119.56	31.60	31.60	63.21	1556	742
23586.24164	4835.249281	-30.3341	14.74	14.74	29.48	3809	750
25151.54164	7869.549281	-331.334	14.29	14.29	28.59	6438	750
25258.24164	10159.84928	372.666	38.98	38.98	77.95	1540	750
6912.641645	11528.94928	-137.334	21.31	21.31	42.63	1714	750
20873.24164	13183.04928	-25.3341	25.91	25.91	51.81	1325	750
27227.24164	13891.94928	60.6659	11.40	11.40	22.80	4767	750
8709.541645	14195.94928	-179.334	30.07	30.07	60.15	1699	750
33744.34164	25004.44928	-304.334	39.80	39.80	79.60	1058	750
4568.041645	26250.44928	-320.334	30.83	30.83	61.65	1956	750
26387.34164	26952.24928	160.666	22.37	22.37	44.74	2079	750
23085.74164	29158.74928	138.666	8.60	8.60	17.19	7829	750
9963.441645	32432.24928	251.666	26.80	26.80	53.60	1277	750
37510.24417	5371.451742	-0.108171	21.01	21.01	42.01	1763	758
26480.94417	11677.65174	-296.108	38.17	38.17	76.35	1012	758
17159.24417	14043.65174	85.8918	22.14	22.14	44.27	1083	758
33126.24417	14322.05174	-221.108	14.41	14.41	28.83	4280	758
27197.34417	16340.75174	-379.108	46.65	46.65	93.31	1015	758
23462.64417	25555.35174	185.892	8.57	8.57	17.14	7882	758
30215.04417	25601.95174	-1.10817	23.97	23.97	47.95	1842	758
21738.14417	26120.65174	186.892	16.32	16.32	32.64	1811	758
18615.04417	27673.15174	192.892	18.84	18.84	37.68	3811	758
22347.14417	32088.65174	-242.108	26.05	26.05	52.09	1829	758
21969.24417	33084.75174	-237.108	18.96	18.96	37.92	2371	758
21496.84417	35599.85174	-153.108	18.18	18.18	36.36	2605	758
17630.14669	5002.154202	141.118	21.36	21.36	42.72	1630	766
6465.446689	5672.054202	-252.882	38.46	38.46	76.91	1068	766
16152.54669	8156.554202	-297.882	23.83	23.83	47.67	2207	766
30503.54669	8842.154202	-136.882	11.49	11.49	22.98	7468	766
26845.54669	9525.654202	281.118	24.04	24.04	48.09	2195	766
33004.04669	9390.354202	-66.8822	33.56	33.56	67.12	1416	766
13804.04669	9711.154202	-131.882	9.63	9.63	19.26	5551	766
18666.54669	11151.6542	-71.8822	17.24	17.24	34.48	3267	766
27250.64669	11524.7542	-18.8822	14.48	14.48	28.97	3574	766
36206.84669	12647.8542	-84.8822	16.48	16.48	32.97	3234	766
20857.94669	13195.6542	287.118	36.41	36.41	72.82	1071	766
11871.94669	15409.9542	-36.8822	40.51	40.51	81.01	1282	766
14135.94669	15755.7542	-253.882	37.54	37.54	75.08	1062	766
4832.246689	16191.5542	-96.8822	21.01	21.01	42.01	3217	766
24388.64669	17968.2542	11.1178	17.36	17.36	34.71	2521	766
11924.14669	21061.4542	-87.8822	7.35	7.35	14.70	9285	766
24895.64669	24825.0542	-107.882	22.35	22.35	44.70	1201	766
14057.74669	28424.4542	52.1178	19.97	19.97	39.94	1888	766
24525.74669	28776.8542	185.118	22.35	22.35	44.70	1873	766
21720.54669	29889.5542	-118.882	23.53	23.53	47.05	2866	766
19332.84669	32286.7542	36.1178	5.91	5.91	11.82	9431	766
12984.14669	32576.6542	-297.882	14.15	14.15	28.31	5404	766
15942.34669	32802.3542	-107.882	24.37	24.37	48.75	1987	766
17139.24921	5221.356663	375.344	21.29	21.29	42.58	3346	774
37072.44921	10750.45666	-154.656	25.03	25.03	50.07	1555	774
36900.44921	11967.15666	-192.656	24.00	24.00	47.99	1905	774
27283.14921	12495.05666	26.3437	17.78	17.78	35.56	1535	774
31647.74921	22838.65666	378.344	20.16	20.16	40.32	2338	774
13034.54921	23438.85666	99.3437	18.18	18.18	36.36	2443	774
34012.94921	23962.25666	-345.656	40.72	40.72	81.44	1127	774
25694.54921	30363.55666	102.344	11.19	11.19	22.37	5125	774
14830.84921	32088.55666	-184.656	30.43	30.43	60.85	1307	774
19427.94921	32322.35666	226.344	17.78	17.78	35.56	2257	774
29260.45173	8533.459124	109.57	24.52	24.52	49.03	1421	782
5189.851733	8501.259124	-339.43	22.84	22.84	45.69	3710	782
19368.45173	9172.559124	-137.43	26.78	26.78	53.55	1094	782
22554.55173	10031.65912	330.57	14.15	14.15	28.31	5903	782
18675.75173	11173.15912	-36.4303	16.25	16.25	32.50	2647	782
19666.05173	13494.75912	136.57	22.00	22.00	43.99	1901	782
4279.151733	13837.45912	213.57	25.29	25.29	50.59	1905	782
4419.851733	17701.25912	-37.4303	33.54	33.54	67.07	1165	782
29588.45173	18799.45912	114.57	12.41	12.41	24.82	3383	782
32841.65173	20490.55912	260.57	29.81	29.81	59.63	1079	782
12522.65173	31153.45912	-371.43	22.87	22.87	45.73	1908	782
9029.754255	8421.261584	-281.204	17.83	17.83	35.65	3706	790
34097.45425	15107.46158	-198.204	21.34	21.34	42.67	1705	790
28879.15425	16527.96158	100.796	22.23	22.23	44.46	1844	790
28758.85425	22895.66158	30.7956	15.19	15.19	30.38	2273	790
10584.85425	26318.46158	386.796	38.10	38.10	76.21	1056	790
28346.95425	28487.86158	115.796	28.33	28.33	56.66	1322	790
28027.05425	30102.56158	-267.204	25.43	25.43	50.87	1390	790
15387.15425	30503.96158	-355.204	28.75	28.75	57.51	2183	790
17203.75425	31916.96158	-129.204	17.03	17.03	34.05	1673	790
11408.45678	15762.26404	245.022	22.68	22.68	45.36	1602	798
35538.05678	16295.76404	-189.978	28.99	28.99	57.98	1376	798
35394.55678	20156.16404	-40.9785	27.98	27.98	55.95	1403	798
11690.95678	28662.66404	-376.978	22.37	22.37	44.74	2823	798
7814.056777	28881.36404	7.02154	7.75	7.75	15.50	7599	798
11908.15678	34127.76404	-343.978	30.17	30.17	60.34	1926	798
5808.359299	6891.866506	-226.753	36.24	36.24	72.49	1087	806
25808.2593	10678.16651	-199.753	17.47	17.47	34.95	2659	806
10231.8593	15438.96651	354.247	37.94	37.94	75.88	1106	806
4352.759299	17683.56651	80.2475	26.12	26.12	52.23	1020	806
27746.5593	17719.56651	64.2475	10.62	10.62	21.24	4086	806
33503.8593	19569.46651	114.247	22.07	22.07	44.13	1997	806
28915.1593	21887.66651	304.247	32.48	32.48	64.95	2035	806
6162.959299	22013.76651	-70.7525	26.05	26.05	52.09	1274	806
12579.5593	27368.06651	158.247	17.36	17.36	34.71	2557	806
9701.359299	28506.66651	50.2475	14.22	14.22	28.45	3199	806
7828.559299	28860.96651	-11.7525	7.16	7.16	14.32	8957	806
30902.16182	12207.06897	-70.5266	22.49	22.49	44.98	1831	814
21993.66182	12818.36897	21.4734	25.34	25.34	50.68	1173	814
18275.66182	14033.36897	-55.5266	24.75	24.75	49.50	1406	814
34395.46182	18672.46897	-268.527	29.18	29.18	58.36	1170	814
30577.66182	18948.16897	-42.5266	35.02	35.02	70.04	1121	814
35416.46182	20207.06897	8.47343	22.02	22.02	44.04	1529	814
11006.86182	23691.36897	98.4734	8.60	8.60	17.19	5136	814
10567.36182	24558.16897	-256.527	33.42	33.42	66.83	1085	814
13770.96434	9689.471427	-7.30063	22.07	22.07	44.13	1140	822
30763.46434	10859.07143	273.699	35.49	35.49	70.98	1448	822
32120.86434	12237.97143	-343.301	31.16	31.16	62.31	1320	822
33162.26434	13463.17143	-102.301	9.99	9.99	19.97	4746	822
15096.56434	14301.37143	305.699	21.97	21.97	43.94	1958	822
33141.06434	14323.37143	-236.301	10.97	10.97	21.95	7004	822
11973.76434	20996.87143	307.699	28.47	28.47	56.94	1430	822
22875.26434	23901.17143	-212.301	23.08	23.08	46.16	1304	822
30596.16434	24210.37143	341.699	11.21	11.21	22.42	8799	822
6672.264343	24772.37143	-238.301	23.67	23.67	47.34	1753	822
25589.86434	25352.57143	323.699	28.80	28.80	57.60	1992	822
19517.86434	26051.97143	-388.301	36.38	36.38	72.77	1275	822
17420.96434	26669.77143	70.6994	18.44	18.44	36.88	1598	822
19791.76434	29319.47143	-280.301	29.06	29.06	58.12	1117	822
17547.56686	4978.873888	141.925	25.55	25.55	51.10	1055	830
31220.06686	8791.173888	209.925	31.13	31.13	62.27	1303	830
32091.66686	9724.873888	374.925	34.57	34.57	69.14	1225	830
29440.26686	16524.77389	9.92531	30.10	30.10	60.19	1227	830
17406.46686	19628.17389	53.9253	13.71	13.71	27.41	3823	830
22864.96686	23774.67389	-57.0747	23.95	23.95	47.90	1729	830
30636.36686	24234.77389	-68.0747	21.93	21.93	43.85	1707	830
27450.56686	25372.37389	-18.0747	13.28	13.28	26.56	4310	830
26038.16686	26278.57389	-265.075	29.37	29.37	58.73	1176	830
18684.46686	27637.87389	149.925	16.53	16.53	33.06	2177	830
26980.56686	28044.97389	118.925	10.29	10.29	20.58	6166	830
6970.766864	29653.97389	-44.0747	18.72	18.72	37.44	1458	830
21477.66686	35596.97389	-101.075	22.70	22.70	45.40	1142	830
25854.46939	5244.676348	-246.849	23.34	23.34	46.68	1510	838
28769.06939	7854.376348	283.151	28.45	28.45	56.90	2640	838
19456.56939	9303.376348	-105.849	24.87	24.87	49.74	1627	838
9898.869386	11979.47635	271.151	22.63	22.63	45.26	2936	838
35278.16939	11628.37635	-218.849	30.78	30.78	61.56	1504	838
24932.66939	12272.67635	157.151	32.15	32.15	64.29	1178	838
15271.26939	16242.57635	263.151	32.55	32.55	65.09	1361	838
30100.16939	16174.97635	60.1513	20.02	20.02	40.03	2485	838
19648.66939	17422.67635	-103.849	17.47	17.47	34.95	2521	838
15200.46939	27129.97635	-314.849	34.29	34.29	68.58	1167	838
26904.86939	28057.27635	103.151	22.35	22.35	44.70	1075	838
27705.96939	28036.67635	35.1513	28.31	28.31	56.61	1090	838
29059.86939	28509.17635	9.15125	21.24	21.24	42.48	2305	838
4955.671908	4821.778809	-116.623	13.16	13.16	26.33	4445	846
37122.67191	8586.378809	17.3772	15.54	15.54	31.09	2749	846
11180.67191	11132.87881	-148.623	49.43	49.43	98.86	1088	846
5682.971908	12611.77881	-11.6228	24.96	24.96	49.93	1465	846
8738.171908	13721.67881	-162.623	16.72	16.72	33.44	3061	846
4342.771908	14612.17881	229.377	29.46	29.46	58.92	1265	846
31772.37191	16670.07881	72.3772	24.87	24.87	49.74	1686	846
28231.47191	18895.47881	142.377	14.22	14.22	28.45	3998	846
12532.27191	19104.77881	-9.6228	17.76	17.76	35.51	3020	846
31449.97191	24417.87881	-194.623	20.21	20.21	40.41	2833	846
25364.77191	25420.47881	-16.6228	25.43	25.43	50.87	2020	846
4563.171908	26180.17881	-245.623	21.08	21.08	42.15	2104	846
14084.27191	27311.37881	205.377	27.77	27.77	55.53	1091	846
8673.771908	29947.97881	-274.623	39.23	39.23	78.47	1021	846
5085.771908	30650.67881	-299.623	35.70	35.70	71.40	1722	846
11009.07191	30655.97881	0.377198	9.94	9.94	19.88	5349	846
18087.47191	36610.17881	-246.623	30.97	30.97	61.94	1239	846
19306.67443	14084.38127	-78.3969	29.86	29.86	59.72	1350	854
35328.77443	15986.58127	1.60314	28.99	28.99	57.98	1493	854
11955.37443	20826.38127	-356.397	29.84	29.84	59.68	1950	854
33919.27443	23877.78127	-113.397	25.58	25.58	51.15	2586	854
25272.17443	25254.28127	65.6031	38.79	38.79	77.57	1084	854
23439.17443	25541.28127	96.6031	7.68	7.68	15.35	10723	854
25595.27443	27750.68127	-304.397	28.07	28.07	56.14	2081	854
13574.77443	27924.98127	-295.397	28.68	28.68	57.37	1699	854
11775.57443	28748.68127	252.603	16.56	16.56	33.11	3496	854
17453.77443	29205.68127	-15.3969	11.82	11.82	23.64	4216	854
7031.17443	29641.48127	-83.3969	18.27	18.27	36.55	2739	854
20463.37443	29898.58127	209.603	16.84	16.84	33.68	3665	854
27728.37443	30045.18127	279.603	33.51	33.51	67.02	1950	854
9569.87443	30168.98127	-9.39686	19.57	19.57	39.14	2619	854
8189.97443	34723.48127	-169.397	21.29	21.29	42.58	2542	854
30496.47695	8950.78373	53.8291	23.27	23.27	46.53	1964	862
10731.57695	10199.68373	112.829	20.23	20.23	40.46	1998	862
8441.076952	11538.48373	225.829	19.05	19.05	38.10	4510	862
24978.37695	11605.68373	-43.1709	18.75	18.75	37.49	2804	862
19663.77695	13097.58373	25.8291	25.72	25.72	51.43	1879	862
14306.77695	13789.78373	109.829	15.12	15.12	30.24	4269	862
15379.67695	14353.48373	-61.1709	9.23	9.23	18.46	8963	862
30193.87695	16189.78373	133.829	13.07	13.07	26.14	4133	862
34788.47695	18455.08373	77.8291	22.56	22.56	45.12	1187	862
10387.57695	18685.88373	-69.1709	13.59	13.59	27.18	6898	862
14155.77695	19031.58373	314.829	39.21	39.21	78.42	1120	862
11117.07695	19793.98373	193.829	10.20	10.20	20.39	8536	862
10463.27695	20635.28373	-176.171	27.27	27.27	54.54	1664	862
12018.97695	22302.98373	351.829	11.92	11.92	23.83	10388	862
5246.076952	27662.28373	-108.171	24.85	24.85	49.69	1091	862
12740.87695	27920.38373	-206.171	40.95	40.95	81.91	1078	862
26984.87695	28105.68373	118.829	12.13	12.13	24.26	4439	862
17461.27695	29238.18373	-46.1709	12.46	12.46	24.92	5130	862
24926.07695	29825.48373	-285.171	32.00	32.00	64.01	1734	862
6825.576952	30173.18373	-178.171	30.47	30.47	60.95	1529	862
27313.77695	30816.78373	-52.1709	14.91	14.91	29.81	4538	862
15534.97695	31358.88373	-262.171	13.49	13.49	26.99	6653	862
10368.67695	32569.98373	-256.171	43.76	43.76	87.51	1020	862
15977.37695	32959.38373	-76.1709	31.70	31.70	63.40	1520	862
19217.27695	32970.28373	-167.171	22.35	22.35	44.70	1756	862
18602.07695	37200.08373	-264.171	25.76	25.76	51.53	3189	862
15852.37947	15419.98619	-182.945	34.50	34.50	69.00	1457	870
30011.57947	17988.08619	44.055	18.35	18.35	36.69	2670	870
12223.37947	18276.98619	138.055	19.59	19.59	39.19	2169	870
8351.179474	21346.38619	-14.945	23.36	23.36	46.72	1691	870
4025.379474	24382.68619	-37.945	20.58	20.58	41.17	1757	870
8865.179474	27008.68619	85.055	9.84	9.84	19.69	7860	870
25677.37947	27891.58619	251.055	30.03	30.03	60.05	1577	870
22155.77947	28615.18619	-222.945	27.04	27.04	54.07	1450	870
16853.77947	29331.28619	26.055	16.16	16.16	32.31	5142	870
19310.07947	32303.08619	-32.945	12.34	12.34	24.68	2870	870
18047.282	5815.088651	-94.719	18.58	18.58	37.16	2571	878
6325.681996	7874.688651	349.281	38.76	38.76	77.53	1731	878
9046.681996	8478.188651	-279.719	27.18	27.18	54.35	1423	878
16046.082	9570.788651	297.281	40.51	40.51	81.01	1017	878
26676.682	11141.98865	-46.719	27.98	27.98	55.95	1081	878
19251.882	13582.88865	247.281	42.84	42.84	85.67	1001	878
19224.582	14133.58865	-198.719	29.18	29.18	58.36	1390	878
12431.782	17398.28865	-86.719	19.92	19.92	39.85	3183	878
34792.282	18480.28865	18.281	21.95	21.95	43.90	1779	878
16297.982	20183.98865	-159.719	32.64	32.64	65.28	1433	878
17269.382	21706.68865	-156.719	27.67	27.67	55.34	1332	878
27265.782	23548.08865	286.281	18.32	18.32	36.64	3600	878
19683.082	26011.88865	-4.71903	28.92	28.92	57.84	1348	878
33763.982	26265.88865	103.281	21.81	21.81	43.61	2028	878
5300.181996	27611.28865	56.281	13.68	13.68	27.37	3695	878
16773.382	27489.58865	63.281	18.25	18.25	36.50	3777	878
29848.882	29846.98865	-155.719	28.73	28.73	57.46	2325	878
17917.482	30713.58865	16.281	24.16	24.16	48.32	1667	878
9515.881996	31432.08865	-336.719	17.52	17.52	35.04	4468	878
15176.082	34353.28865	-329.719	27.13	27.13	54.26	1847	878
25850.98452	5115.291112	-187.493	26.54	26.54	53.08	1436	886
37859.38452	6483.491112	-11.4931	26.85	26.85	53.69	1236	886
25071.68452	8152.391112	-108.493	12.98	12.98	25.95	6531	886
4990.384518	8458.091112	368.507	24.66	24.66	49.31	1973	886
31218.58452	8856.091112	159.507	27.08	27.08	54.16	1065	886
30765.58452	9880.291112	-98.4931	37.09	37.09	74.18	1052	886
10416.58452	13531.49111	251.507	21.74	21.74	43.47	3459	886
19784.98452	13417.89111	87.5069	10.24	10.24	20.49	6813	886
5096.084518	14087.79111	87.5069	29.46	29.46	58.92	1454	886
16777.98452	14671.19111	-213.493	25.25	25.25	50.49	1522	886
9388.184518	15578.19111	-359.493	10.88	10.88	21.76	8697	886
15547.68452	17016.59111	-244.493	55.79	55.79	111.58	1512	886
13043.78452	18462.79111	-151.493	23.43	23.43	46.86	2253	886
21477.78452	19440.99111	-305.493	44.70	44.70	89.40	1032	886
11916.78452	21081.79111	-48.4931	9.82	9.82	19.64	6027	886
29935.28452	21417.69111	316.507	32.15	32.15	64.29	1880	886
10391.88452	25310.49111	-74.4931	13.94	13.94	27.88	5689	886
25469.98452	25399.49111	150.507	20.98	20.98	41.97	2593	886
24870.38452	27233.09111	356.507	24.12	24.12	48.23	3454	886
17304.78452	27380.59111	392.507	44.20	44.20	88.41	1242	886
22146.08452	28539.89111	-248.493	20.94	20.94	41.87	3238	886
28936.48452	28989.49111	-226.493	49.20	49.20	98.39	1017	886
37696.98452	29538.59111	-292.493	48.72	48.72	97.45	1101	886
29784.78452	29800.99111	11.5069	15.14	15.14	30.29	5112	886
6116.084518	29950.39111	-320.493	22.80	22.80	45.59	3621	886
11649.88704	5738.993573	372.733	35.87	35.87	71.73	2029	894
33177.68704	5699.293573	338.733	46.32	46.32	92.65	1014	894
10189.98704	11731.99357	353.733	23.22	23.22	46.44	2869	894
19866.18704	13417.09357	76.7329	20.21	20.21	40.41	2570	894
31095.18704	15619.69357	-232.267	38.57	38.57	77.15	1026	894
16730.98704	18232.69357	-202.267	20.09	20.09	40.18	2740	894
26161.58704	18588.49357	-197.267	24.61	24.61	49.22	2000	894
29653.08704	19013.09357	-223.267	23.34	23.34	46.68	2747	894
10648.08704	19696.89357	252.733	35.77	35.77	71.54	1125	894
29924.98704	19740.39357	-284.267	32.78	32.78	65.56	1186	894
12180.28704	19958.99357	-51.2671	8.29	8.29	16.58	8126	894
20632.98704	21237.69357	-43.2671	26.56	26.56	53.13	1004	894
17155.78704	21639.19357	-287.267	32.62	32.62	65.23	1291	894
24951.18704	24862.99357	-12.2671	22.14	22.14	44.27	1845	894
13936.08704	26002.09357	-350.267	21.57	21.57	43.14	2482	894
21162.48704	26180.99357	-7.26715	19.31	19.31	38.62	2263	894
10279.88704	28243.09357	245.733	35.94	35.94	71.87	1146	894
21009.58704	28304.59357	-45.2671	25.83	25.83	51.67	1416	894
28313.58704	28447.59357	-23.2671	35.87	35.87	71.73	1884	894
9693.88704	28495.79357	-319.267	14.39	14.39	28.78	8838	894
28918.38704	28898.59357	166.733	24.40	24.40	48.80	1725	894
6884.58704	29545.49357	259.733	26.80	26.80	53.60	2101	894
18190.68704	29906.49357	-327.267	36.46	36.46	72.91	1612	894
23444.98704	31386.09357	272.733	31.67	31.67	63.35	1393	894
20426.58704	31900.49357	42.7329	34.17	34.17	68.34	1172	894
4996.08704	34549.19357	-253.267	23.08	23.08	46.16	4060	894
37872.78956	8072.996033	-22.0412	32.17	32.17	64.34	1171	902
5420.689562	9869.596033	-117.041	21.17	21.17	42.34	3498	902
27278.68956	11623.29603	377.959	29.72	29.72	59.44	2076	902
18213.48956	11688.39603	198.959	39.38	39.38	78.75	1334	902
14012.88956	15405.79603	53.9588	20.77	20.77	41.54	3066	902
7799.389562	16481.79603	-164.041	26.12	26.12	52.23	2150	902
12012.78956	17888.09603	125.959	16.72	16.72	33.44	4529	902
30406.68956	17888.29603	104.959	30.90	30.90	61.80	1144	902
6708.689562	18030.69603	-380.041	45.92	45.92	91.84	1830	902
35387.88956	20373.59603	-97.0412	34.43	34.43	68.86	1155	902
21429.98956	21201.59603	163.959	9.87	9.87	19.73	9266	902
33110.18956	21304.79603	265.959	23.10	23.10	46.21	1969	902
17173.48956	21926.29603	-185.041	31.72	31.72	63.44	1997	902
21376.58956	22545.99603	-31.0412	16.98	16.98	33.96	3365	902
28108.88956	22795.69603	253.959	20.82	20.82	41.64	3217	902
12043.48956	23141.69603	-289.041	44.86	44.86	89.73	1333	902
6095.389562	23074.79603	-182.041	17.59	17.59	35.18	2604	902
29279.08956	23321.19603	-135.041	21.62	21.62	43.24	2832	902
33650.08956	23379.79603	295.959	44.72	44.72	89.44	1137	902
10446.88956	24923.19603	-301.041	25.22	25.22	50.44	2439	902
23418.78956	25564.69603	383.959	12.83	12.83	25.67	6345	902
29628.08956	26688.99603	-338.041	25.55	25.55	51.10	2412	902
15130.58956	29405.49603	-52.0412	23.83	23.83	47.67	2853	902
15292.48956	30461.29603	2.9588	19.12	19.12	38.25	2603	902
26641.18956	31069.39603	-156.041	21.76	21.76	43.52	3525	902
4883.889562	33266.79603	217.959	40.01	40.01	80.02	1024	902
12877.78956	35695.29603	-387.041	33.51	33.51	67.02	1974	902
33943.59208	5563.498494	-380.112	40.41	40.41	80.82	1587	910
17734.39208	6765.698494	375.888	32.85	32.85	65.70	1414	910
4896.392084	8424.098494	217.888	30.57	30.57	61.14	1326	910
4628.592084	9991.098494	-167.112	29.77	29.77	59.53	1855	910
12181.09208	10323.89849	251.888	29.34	29.34	58.69	1825	910
23403.19208	10785.69849	337.888	16.27	16.27	32.55	4146	910
18094.19208	10932.79849	-344.112	21.34	21.34	42.67	5132	910
14057.99208	13227.29849	207.888	43.05	43.05	86.10	1000	910
12755.19208	13964.29849	241.888	32.40	32.40	64.81	1546	910
12749.59208	16065.39849	-235.112	23.41	23.41	46.82	3553	910
22686.49208	16456.09849	-218.112	24.04	24.04	48.09	1957	910
20644.69208	17332.09849	-86.1123	18.09	18.09	36.17	3615	910
27264.69208	21616.09849	-17.1123	19.41	19.41	38.81	1861	910
27370.59208	25371.29849	36.8877	12.98	12.98	25.95	5617	910
28045.59208	25786.99849	79.8877	38.76	38.76	77.53	1231	910
13279.29208	26044.89849	17.8877	17.47	17.47	34.95	3288	910
16804.99208	27396.99849	-36.1123	26.38	26.38	52.75	1475	910
9701.092084	28592.69849	-308.112	15.50	15.50	30.99	5553	910
9239.592084	29507.69849	-155.112	41.09	41.09	82.19	1066	910
11754.69208	30805.19849	-97.1123	33.61	33.61	67.21	1192	910
17193.49208	32027.39849	-202.112	35.73	35.73	71.45	1460	910
29835.79461	7402.900955	-141.282	43.92	43.92	87.84	1468	918
30628.19461	8851.700955	369.718	37.77	37.77	75.55	1565	918
26771.59461	9689.400955	-22.2824	11.21	11.21	22.42	8323	918
9736.794606	11694.30095	-233.282	34.62	34.62	69.24	1939	918
28003.49461	11861.80095	-130.282	20.77	20.77	41.54	2136	918
30968.99461	12202.20095	116.718	18.30	18.30	36.60	2639	918
26339.49461	12334.70095	-149.282	32.76	32.76	65.52	1168	918
20902.99461	13274.30095	26.7176	14.25	14.25	28.50	5710	918
33963.99461	14305.40095	149.718	29.23	29.23	58.45	1165	918
21583.89461	15374.00095	-89.2824	39.52	39.52	79.03	1535	918
30254.89461	16204.30095	-79.2824	14.04	14.04	28.07	6004	918
22634.69461	16561.20095	-236.282	20.75	20.75	41.50	2649	918
31187.19461	16619.00095	-385.282	38.06	38.06	76.11	1704	918
21383.99461	22555.20095	-161.282	16.81	16.81	33.63	2797	918
34159.59461	22578.70095	17.7176	26.85	26.85	53.69	1973	918
31720.29461	22794.40095	52.7176	38.55	38.55	77.10	1261	918
7465.294606	25358.60095	385.718	38.43	38.43	76.87	1460	918
4624.794606	26206.90095	-239.282	36.06	36.06	72.11	1073	918
13414.49461	26873.70095	-267.282	29.18	29.18	58.36	1611	918
10746.39461	27411.00095	-370.282	60.01	60.01	120.01	1113	918
25466.09461	27756.10095	44.7176	23.29	23.29	46.58	2670	918
17196.99461	31847.60095	-99.2824	22.44	22.44	44.89	1942	918
23293.69461	32198.30095	-148.282	26.33	26.33	52.66	2058	918
18621.59461	32680.70095	-90.2824	11.07	11.07	22.14	10357	918
18821.39461	33888.70095	-294.282	12.79	12.79	25.58	9968	918
15227.39713	6498.003415	125.547	24.85	24.85	49.69	1337	926
16599.59713	7159.503415	219.547	31.42	31.42	62.83	1011	926
23145.59713	7679.603415	190.547	30.73	30.73	61.47	1127	926
16128.89713	8409.403415	-388.453	52.30	52.30	104.61	1094	926
4076.397128	10885.40342	25.5475	14.77	14.77	29.53	4590	926
27858.99713	11737.00342	-184.453	40.15	40.15	80.31	1230	926
34902.79713	12416.60342	-171.453	19.17	19.17	38.34	5102	926
4364.997128	14667.10342	-8.45254	21.01	21.01	42.01	1894	926
6033.697128	15524.90342	-265.453	45.24	45.24	90.48	1047	926
11187.09713	15597.80342	262.547	25.10	25.10	50.21	3419	926
29597.09713	18809.70342	45.5475	25.29	25.29	50.59	1658	926
5678.997128	19161.70342	-156.453	23.41	23.41	46.82	2320	926
23504.49713	21861.80342	-291.453	46.63	46.63	93.26	1019	926
12454.09713	22571.10342	-158.453	28.42	28.42	56.85	1652	926
26053.59713	22532.10342	389.547	28.42	28.42	56.85	2019	926
18350.29713	23199.30342	129.547	32.57	32.57	65.14	1049	926
21059.79713	23690.30342	328.547	42.65	42.65	85.30	1191	926
30957.09713	24033.30342	-241.453	36.90	36.90	73.81	1732	926
8541.997128	24797.00342	142.547	35.00	35.00	69.99	1191	926
12611.69713	24909.30342	-288.453	45.38	45.38	90.76	1223	926
9860.697128	25058.50342	358.547	14.58	14.58	29.15	6723	926
9193.497128	29224.50342	-138.453	24.23	24.23	48.47	1637	926
25739.79713	31804.10342	-144.453	9.82	9.82	19.64	9980	926
14952.69965	6176.105876	-55.6227	17.66	17.66	35.33	5304	934
30950.09965	6090.405876	-242.623	40.06	40.06	80.12	1439	934
32258.19965	6751.905876	153.377	28.10	28.10	56.19	2111	934
16564.89965	7177.005876	156.377	31.02	31.02	62.03	1643	934
37015.79965	7407.005876	-283.623	32.88	32.88	65.75	1531	934
25858.99965	7727.305876	-130.623	66.36	66.36	132.73	1205	934
24445.09965	8702.305876	71.3773	19.45	19.45	38.90	3376	934
26816.49965	11329.20588	-154.623	14.13	14.13	28.26	7604	934
20879.09965	11913.30588	-83.6227	20.49	20.49	40.98	1911	934
18919.59965	12403.30588	-77.6227	28.19	28.19	56.38	1937	934
20934.69965	13273.30588	-258.623	21.31	21.31	42.63	2612	934
14101.39965	15304.60588	379.377	18.84	18.84	37.68	5234	934
18386.59965	16766.20588	334.377	26.26	26.26	52.52	2782	934
33493.89965	17144.20588	-127.623	48.16	48.16	96.32	1463	934
5616.59965	17461.00588	-353.623	35.80	35.80	71.59	1735	934
5632.19965	21251.20588	341.377	23.50	23.50	47.01	3695	934
30356.39965	22610.40588	377.377	25.58	25.58	51.15	4016	934
36351.99965	22853.00588	-42.6227	26.42	26.42	52.85	1921	934
33854.29965	23658.30588	374.377	54.42	54.42	108.85	1285	934
15939.89965	23557.00588	254.377	25.50	25.50	51.01	1799	934
25070.59965	23704.10588	-177.623	35.00	35.00	69.99	1271	934
8712.39965	25051.70588	-231.623	34.43	34.43	68.86	2194	934
22579.99965	25937.60588	-113.623	19.99	19.99	39.99	1992	934
9805.39965	26763.40588	-16.6227	12.25	12.25	24.49	4624	934
10712.29965	27532.10588	-161.623	43.85	43.85	87.70	1013	934
23722.69965	27355.10588	119.377	17.66	17.66	35.33	3865	934
32694.89965	27522.70588	-181.623	43.57	43.57	87.14	1059	934
18500.59965	27941.90588	-372.623	46.82	46.82	93.63	1318	934
11643.79965	28738.90588	-169.623	17.45	17.45	34.90	3100	934
10661.79965	31439.00588	-89.6227	29.53	29.53	59.06	1287	934
20424.69965	31998.50588	189.377	29.56	29.56	59.11	1401	934
19337.59965	32306.10588	11.3773	8.93	8.93	17.85	6411	934
9328.89965	34767.40588	-159.623	26.33	26.33	52.66	2657	934
37501.00217	5371.508337	-195.793	39.14	39.14	78.28	1357	942
8664.602172	5699.708337	145.207	14.55	14.55	29.11	5315	942
14847.70217	6217.408337	279.207	20.25	20.25	40.51	3379	942
32837.40217	9099.408337	114.207	36.88	36.88	73.76	1250	942
32063.60217	9552.508337	-321.793	62.29	62.29	124.58	1104	942
34808.40217	10984.20834	-21.7928	27.06	27.06	54.12	2237	942
19014.20217	12374.40834	357.207	35.58	35.58	71.17	2109	942
24657.90217	12265.80834	95.2072	45.36	45.36	90.71	1048	942
13337.50217	12681.90834	301.207	27.32	27.32	54.64	2033	942
12320.30217	13043.40834	196.207	26.45	26.45	52.89	1849	942
14159.90217	13189.80834	59.2072	9.56	9.56	19.12	12518	942
18304.60217	13969.00834	-102.793	12.46	12.46	24.92	7219	942
7408.902172	15798.80834	184.207	34.15	34.15	68.30	2151	942
7350.102172	17134.70834	-166.793	34.15	34.15	68.30	1197	942
11390.10217	17690.90834	341.207	23.79	23.79	47.57	3936	942
35653.50217	18583.60834	290.207	35.09	35.09	70.18	1426	942
35391.20217	18484.30834	339.207	26.64	26.64	53.27	2256	942
11176.70217	19800.10834	314.207	22.91	22.91	45.83	3401	942
11265.50217	20731.30834	-290.793	44.51	44.51	89.02	1424	942
30053.40217	20766.10834	-4.79278	14.27	14.27	28.54	7217	942
[truncated: 90,133 more rows]
