# Supplementary material for: Super-resolution analysis of PACSIN2 and EHD2 at caveolae
Source: PLoS One. 2022 Jul 14;17(7):e0271003. doi: 10.1371/journal.pone.0271003 (PMC9282494; doi:10.1371/journal.pone.0271003)
Supplement: S1 Data — (ZIP) [file pone.0271003.s003.zip › 405cav1polyCy3EHD2mono001driftCorr 3DdistanceG_405-647_78K_TS3D.3dlp]

6555.37184	615.0354473	31.125	29.34	29.34	58.69	1327	2
32583.77184	934.3354473	-92	23.34	23.34	46.68	2215	2
32193.67184	2147.735447	-94	26.59	26.59	53.18	1885	2
21664.77184	2270.535447	-344	42.70	42.70	85.39	1040	2
20363.17184	3043.635447	-83	35.14	35.14	70.27	1341	2
26722.47184	4784.435447	-153	31.20	31.20	62.41	1126	2
15041.97184	5302.335447	22.2825	11.33	11.33	22.66	5166	2
1842.77184	5823.435447	-88	24.61	24.61	49.22	1141	2
5252.17184	5745.235447	-41	16.04	16.04	32.08	3850	2
22137.17184	5901.235447	-94	14.70	14.70	29.39	3926	2
6985.87184	6295.035447	-392	24.42	24.42	48.84	3208	2
27895.87184	8765.435447	-367	20.44	20.44	40.88	3699	2
13642.97184	9157.635447	313.103	15.75	15.75	31.51	4091	2
14991.77184	9032.535447	-1.2975	24.23	24.23	48.47	1662	2
16885.67184	9329.135447	-161	29.18	29.18	58.36	1219	2
15684.47184	10152.13545	-302	5.77	5.77	11.54	21983	2
12982.17184	10782.63545	-220	29.81	29.81	59.63	1184	2
28987.87184	11923.13545	79.2675	19.50	19.50	39.00	1946	2
15406.47184	12420.13545	128.393	7.84	7.84	15.68	10045	2
17050.77184	12341.33545	218.783	27.22	27.22	54.45	2084	2
4052.27184	12700.53545	-407	37.37	37.37	74.75	1647	2
6769.37184	13531.53545	-318	41.78	41.78	83.56	1222	2
29756.97184	13725.53545	-269	13.26	13.26	26.52	6605	2
26478.67184	13991.33545	-61	11.52	11.52	23.03	6021	2
25930.27184	14023.63545	12.4575	16.51	16.51	33.02	2253	2
11028.97184	14175.93545	153.938	31.04	31.04	62.08	1466	2
5927.97184	14387.13545	101.865	25.62	25.62	51.24	1041	2
16981.97184	14354.33545	-171	30.92	30.92	61.84	1474	2
27127.97184	14240.03545	-134	18.75	18.75	37.49	2386	2
29042.17184	14752.33545	-263	23.93	23.93	47.85	3045	2
11140.27184	15038.53545	-1.2975	33.65	33.65	67.31	1318	2
11963.17184	15380.13545	-388	21.01	21.01	42.01	3108	2
25217.47184	15822.03545	218.783	11.63	11.63	23.27	5140	2
16625.17184	16284.73545	-126	14.74	14.74	29.48	3537	2
7100.07184	16621.93545	-101	24.68	24.68	49.36	1890	2
29479.47184	16773.63545	256.117	11.82	11.82	23.64	8506	2
36262.87184	16592.83545	-265	48.14	48.14	96.27	1119	2
12815.37184	17471.13545	12.4575	9.26	9.26	18.51	7858	2
25316.07184	18214.33545	58.635	28.05	28.05	56.10	1247	2
31009.37184	18307.03545	-231	43.85	43.85	87.70	1012	2
25947.97184	19800.03545	129.375	14.13	14.13	28.26	3996	2
31187.77184	20878.13545	161.798	15.33	15.33	30.66	3905	2
5089.07184	21648.23545	-379	64.08	64.08	128.16	1018	2
15013.47184	21387.13545	-100	12.03	12.03	24.07	6244	2
17459.67184	21585.33545	54.705	23.39	23.39	46.77	2788	2
27072.67184	21472.93545	40.95	19.29	19.29	38.57	3045	2
29284.67184	21446.53545	-58	18.30	18.30	36.60	2781	2
6309.37184	21594.43545	-114	30.97	30.97	61.94	1207	2
19329.47184	22044.63545	-37	19.45	19.45	38.90	2060	2
33850.67184	24059.23545	-396	35.77	35.77	71.54	1258	2
27233.07184	24094.13545	-5.2275	16.39	16.39	32.78	4131	2
25208.87184	24438.13545	313.103	29.51	29.51	59.02	1478	2
32014.07184	24930.03545	-55	14.37	14.37	28.73	3842	2
27866.17184	26339.33545	55.6875	34.50	34.50	69.00	1217	2
23658.97184	26566.33545	24.2475	15.85	15.85	31.70	3353	2
30506.97184	27129.33545	175.553	29.23	29.23	58.45	1439	2
24986.67184	27721.43545	-285	34.88	34.88	69.76	1187	2
30382.87184	28192.33545	-12.105	16.44	16.44	32.88	3224	2
9105.77184	28675.23545	-117	18.35	18.35	36.69	3997	2
2371.87184	29558.43545	-371	41.26	41.26	82.52	1239	2
1589.07184	30302.43545	-331	45.24	45.24	90.48	1108	2
13875.57184	30581.43545	-120	22.82	22.82	45.64	2700	2
30773.47184	30540.43545	-115	18.25	18.25	36.50	2093	2
3538.77184	31475.93545	27.195	29.65	29.65	59.30	1149	2
15890.47184	31988.13545	-45	13.05	13.05	26.09	5949	2
5353.77184	32225.43545	-74	28.10	28.10	56.19	2101	2
23133.37184	32696.33545	-413	23.46	23.46	46.91	2511	2
22589.77184	34005.03545	96.9525	15.05	15.05	30.10	3972	2
12189.67184	34783.33545	281.663	38.20	38.20	76.40	1252	2
9829.27184	35785.03545	193.238	31.37	31.37	62.74	1080	2
4806.77184	36210.33545	-76	7.21	7.21	14.41	11460	2
24686.87184	37326.23545	-87	29.58	29.58	59.16	1158	2
15592.87184	38475.93545	-359	29.20	29.20	58.40	1836	2
20464.97184	38214.73545	-343	29.30	29.30	58.59	2371	2
19307.37277	1761.732225	-10.14	23.06	23.06	46.11	1092	10
17891.17277	3511.432225	-272	10.50	10.50	21.01	7321	10
10682.37277	4752.032225	344.543	22.96	22.96	45.92	4036	10
11444.37277	4660.532225	243.345	34.57	34.57	69.14	1220	10
27873.17277	8660.432225	-249	17.64	17.64	35.28	4512	10
29678.97277	9418.132225	-147	29.72	29.72	59.44	1145	10
3344.372769	12452.83222	-103	24.94	24.94	49.88	2029	10
19950.07277	12937.83222	256.117	8.83	8.83	17.66	11575	10
26505.87277	15253.53222	-117	29.53	29.53	59.06	1484	10
32847.97277	15542.73222	-304	15.24	15.24	30.47	5657	10
2165.072769	16135.03222	77.3025	26.96	26.96	53.93	1630	10
35868.07277	16103.43222	-123	32.00	32.00	64.01	1228	10
7135.972769	16532.33222	135.27	32.97	32.97	65.94	1152	10
37752.87277	18039.83222	-63	38.01	38.01	76.02	1482	10
16705.47277	20073.13222	100.882	29.56	29.56	59.11	1402	10
24473.37277	21036.73222	-110	23.97	23.97	47.95	2145	10
11744.57277	25147.63222	-187	21.55	21.55	43.10	3042	10
28458.37277	26368.73222	71.4075	25.32	25.32	50.63	1740	10
17784.87277	26532.63222	-388	35.84	35.84	71.69	1831	10
8589.472769	31741.43222	57.6525	17.80	17.80	35.61	2773	10
25181.87277	31935.73222	-218	12.58	12.58	25.15	5655	10
12136.27277	34768.23222	170.64	23.36	23.36	46.72	2445	10
22042.17277	35967.53222	307.207	17.54	17.54	35.09	3692	10
7987.672769	39489.23222	199.133	48.42	48.42	96.84	1027	10
18463.97277	39460.43222	-252	20.72	20.72	41.45	2119	10
7797.572769	40279.53222	92.04	11.09	11.09	22.18	5479	10
9429.273698	3819.529002	-214	35.91	35.91	71.83	1021	18
7192.973698	6135.729002	42.915	18.65	18.65	37.30	1636	18
10276.8737	6867.329002	-4.245	10.01	10.01	20.02	4961	18
29749.1737	9644.029002	-328	33.58	33.58	67.16	1251	18
15377.0737	10743.929	-61	33.79	33.79	67.59	1513	18
6080.973698	11250.929	-397	34.62	34.62	69.24	1430	18
33901.0737	14924.129	-407	34.38	34.38	68.77	1801	18
12007.7737	15557.729	-254	12.51	12.51	25.01	7860	18
32898.2737	16054.029	-367	17.99	17.99	35.98	3112	18
12753.2737	18461.929	-43	20.04	20.04	40.08	2600	18
18572.1737	18465.529	-244	10.17	10.17	20.35	5719	18
30308.3737	18878.629	-70	20.32	20.32	40.65	1855	18
11323.1737	26965.929	86.145	43.21	43.21	86.43	1130	18
12776.3737	27676.129	-77	24.44	24.44	48.89	1552	18
29035.0737	29887.129	-36	11.96	11.96	23.93	3975	18
12041.2737	33151.129	-2.28	53.62	53.62	107.25	1049	18
17905.5737	35407.929	33.09	24.73	24.73	49.45	1278	18
14549.8737	36980.929	288.54	37.04	37.04	74.09	1087	18
12491.07463	591.1257791	-33	14.84	14.84	29.67	3209	26
23044.37463	4845.925779	-293	27.81	27.81	55.63	1653	26
14340.27463	5732.225779	-257	22.28	22.28	44.56	2291	26
13865.17463	10600.02578	139.2	21.36	21.36	42.72	2147	26
16811.87463	11597.22578	43.8975	18.72	18.72	37.44	2854	26
29613.87463	13543.82578	-129	20.51	20.51	41.02	2408	26
30834.27463	13212.42578	-282	30.57	30.57	61.14	1929	26
6317.974628	14319.72578	41.9325	17.99	17.99	35.98	2420	26
25755.67463	14854.42578	280.68	28.54	28.54	57.09	1800	26
6699.574628	16710.92578	372.052	20.23	20.23	40.46	4532	26
18490.97463	18853.32578	-141	29.08	29.08	58.17	1525	26
16622.57463	19439.52578	349.455	36.86	36.86	73.71	1648	26
5255.374628	23750.92578	255.135	31.06	31.06	62.12	1213	26
5017.174628	25370.52578	-185	14.93	14.93	29.86	4008	26
29678.77463	33754.32578	-87	32.69	32.69	65.37	1124	26
6978.074628	36184.02578	34.0725	22.68	22.68	45.36	1865	26
16561.17463	36323.82578	168.675	27.95	27.95	55.91	1625	26
655.1746278	36161.12578	-139	24.07	24.07	48.14	1691	26
12217.37556	347.5225564	-83	28.10	28.10	56.19	1235	34
24083.97556	899.0225564	-98	18.16	18.16	36.31	4043	34
25884.97556	2168.422556	213.87	20.28	20.28	40.55	1760	34
24070.37556	3282.622556	-188	18.23	18.23	36.46	2564	34
21571.27556	3852.522556	95.97	15.26	15.26	30.52	2574	34
979.8755572	6647.022556	-114	29.25	29.25	58.50	1015	34
5837.875557	10993.42256	-0.315	10.72	10.72	21.43	7110	34
10046.17556	11170.42256	-36	26.33	26.33	52.66	1458	34
21485.27556	11288.22256	199.133	15.87	15.87	31.75	2499	34
1872.275557	12833.52256	-24	25.17	25.17	50.35	1225	34
1063.475557	13809.52256	-239	35.70	35.70	71.40	1014	34
34485.27556	15223.02256	-264	27.11	27.11	54.21	1468	34
6348.475557	15229.52256	111.69	15.73	15.73	31.46	2941	34
11970.07556	15213.92256	-280	17.83	17.83	35.65	3599	34
2935.875557	16203.92256	-267	17.83	17.83	35.65	3529	34
7512.975557	16482.32256	37.02	25.15	25.15	50.30	1744	34
20231.87556	16948.22256	347.49	37.21	37.21	74.42	1143	34
11712.17556	25138.62256	-100	24.33	24.33	48.65	1146	34
6816.075557	26442.22256	-9.1575	31.02	31.02	62.03	1390	34
29226.97556	29006.72256	-45	24.35	24.35	48.70	1277	34
18195.17556	29487.02256	-158	18.46	18.46	36.93	3710	34
28387.77556	29650.82256	-212	36.38	36.38	72.77	1645	34
19511.67556	30340.62256	191.273	36.74	36.74	73.48	1037	34
7825.475557	39457.62256	243.345	31.79	31.79	63.59	1431	34
12293.37649	285.5193337	-11.1225	15.10	15.10	30.19	3072	42
1451.976487	1971.219334	104.813	28.97	28.97	57.93	1096	42
3829.476487	2198.519334	-162	15.85	15.85	31.70	4213	42
24133.37649	3144.019334	-308	33.06	33.06	66.13	1217	42
19670.67649	3028.019334	-4.245	24.56	24.56	49.13	1305	42
4191.876487	3809.919334	38.985	22.47	22.47	44.93	1912	42
19088.67649	5142.919334	16.3875	15.61	15.61	31.23	2918	42
18213.37649	5376.019334	33.09	12.60	12.60	25.20	3372	42
13385.17649	6707.819334	-121	23.10	23.10	46.21	1314	42
20492.17649	6756.119334	-12.105	15.52	15.52	31.04	2701	42
7375.376487	11389.31933	-397	39.49	39.49	78.99	1279	42
14576.77649	13789.71933	35.055	20.49	20.49	40.98	1266	42
27047.27649	14072.11933	342.578	21.27	21.27	42.53	2881	42
9017.376487	14205.41933	91.0575	22.84	22.84	45.69	1153	42
22120.27649	14600.31933	-267	16.27	16.27	32.55	4413	42
27885.67649	15044.11933	304.26	26.85	26.85	53.69	1920	42
7411.376487	15377.21933	-56	13.92	13.92	27.84	4103	42
15197.37649	17257.01933	-13.0875	18.23	18.23	36.46	2619	42
16513.67649	18093.91933	296.4	18.11	18.11	36.22	3289	42
31049.97649	18474.41933	-417	36.67	36.67	73.33	1398	42
36331.77649	21487.21933	-313	27.25	27.25	54.49	1906	42
27507.87649	23438.81933	-32	19.85	19.85	39.71	2845	42
17292.67649	24181.81933	-37	28.61	28.61	57.23	1357	42
11730.17649	25188.01933	-216	18.30	18.30	36.60	3710	42
38953.87649	25621.91933	-144	23.97	23.97	47.95	2522	42
18187.97649	29418.31933	-178	24.26	24.26	48.51	1824	42
28352.67649	29730.31933	-308	21.43	21.43	42.86	3783	42
15641.07649	38320.21933	53.7225	20.28	20.28	40.55	1435	42
16068.07649	39925.51933	196.185	25.22	25.22	50.44	1867	42
28711.87742	12777.21611	-89	16.39	16.39	32.78	3091	50
27076.47742	13596.41611	-21	20.89	20.89	41.78	1145	50
14632.37742	13845.31611	-21	16.79	16.79	33.58	2926	50
32018.37742	15555.21611	-230	31.93	31.93	63.87	1646	50
9605.577416	15611.21611	-38	13.49	13.49	26.99	4210	50
8785.477416	15903.91611	218.783	25.55	25.55	51.10	1786	50
27376.37742	15640.11611	-350	35.02	35.02	70.04	1143	50
15167.97742	17264.51611	45.8625	17.26	17.26	34.52	3651	50
28604.47742	18646.21611	-195	23.50	23.50	47.01	2036	50
15322.67742	24229.01611	74.355	30.54	30.54	61.09	1029	50
14735.07742	24891.61611	34.0725	14.84	14.84	29.67	3801	50
14119.97742	26104.71611	-57	25.03	25.03	50.07	1926	50
7834.377416	26403.71611	76.32	30.90	30.90	61.80	1346	50
30347.97742	28130.21611	-90	21.36	21.36	42.72	2200	50
713.3774159	36203.41611	-375	45.33	45.33	90.67	1100	50
4868.977416	36141.41611	-314	35.84	35.84	71.69	1171	50
14245.67835	874.4128883	51.7575	31.98	31.98	63.96	1649	58
20319.27835	3046.312888	-56	23.60	23.60	47.19	1528	58
24105.97835	3204.112888	-282	35.09	35.09	70.18	1025	58
11657.87835	5388.512888	-335	19.59	19.59	39.19	3280	58
24374.27835	8431.512888	-87	22.23	22.23	44.46	1290	58
22863.87835	9495.412888	-247	10.76	10.76	21.52	5693	58
22964.87835	11311.01289	-122	18.93	18.93	37.87	2386	58
14146.27835	11470.51289	-120	28.47	28.47	56.94	1663	58
23783.57835	13357.41289	200.115	10.55	10.55	21.10	5254	58
26512.77835	13901.71289	68.46	11.85	11.85	23.69	4018	58
16811.07835	15256.41289	262.995	42.48	42.48	84.97	1030	58
7428.278345	15379.11289	5.58	23.86	23.86	47.71	1097	58
35733.17835	15399.41289	-370	37.87	37.87	75.74	1883	58
13966.97835	15848.51289	151.973	6.97	6.97	13.94	8372	58
2934.178345	16199.61289	-270	16.32	16.32	32.64	3983	58
29505.37835	16879.81289	98.9175	7.39	7.39	14.79	8589	58
25387.07835	18268.01289	279.698	21.50	21.50	43.00	3116	58
12015.47835	19202.51289	-17.0175	26.78	26.78	53.55	1200	58
25971.37835	19776.51289	152.955	16.74	16.74	33.49	2791	58
34946.77835	20022.21289	-137	28.64	28.64	57.27	1248	58
13903.57835	30711.01289	-16.035	28.47	28.47	56.94	1561	58
23140.37835	32659.41289	-178	13.02	13.02	26.05	4647	58
22028.87835	37778.81289	-408	17.62	17.62	35.23	3728	58
24931.77927	1924.109666	-406	34.62	34.62	69.24	1307	66
13677.17927	4161.209666	-319	27.44	27.44	54.87	1360	66
4479.979275	4555.509666	-86	18.02	18.02	36.03	2235	66
8587.579275	9818.009666	16.3875	11.92	11.92	23.83	3343	66
6982.979275	12766.60967	5.58	25.01	25.01	50.02	1188	66
14577.87927	13795.50967	-240	40.93	40.93	81.86	1098	66
17677.57927	13765.00967	-179	27.72	27.72	55.44	1630	66
26453.27927	14083.40967	-118	15.07	15.07	30.14	2157	66
33853.47927	14861.90967	-342	17.92	17.92	35.84	4954	66
975.8792746	17506.80967	144.113	26.45	26.45	52.89	1688	66
31954.27927	23401.80967	-6.21	18.18	18.18	36.36	2138	66
13552.87927	23465.30967	174.57	25.13	25.13	50.26	2209	66
3884.179275	25662.60967	-354	37.35	37.35	74.70	1192	66
7088.279275	26715.50967	-399	62.64	62.64	125.29	1141	66
13313.87927	26764.70967	218.783	19.26	19.26	38.53	2895	66
2989.079275	27205.50967	-163	38.53	38.53	77.06	1053	66
31350.97927	28100.10967	-221	29.84	29.84	59.68	1528	66
33157.57927	29565.50967	-132	36.79	36.79	73.57	1182	66
13828.97927	30554.10967	-118	15.00	15.00	30.00	4911	66
862.9792746	31861.50967	-190	31.58	31.58	63.16	1169	66
783.4792746	32620.30967	-258	24.68	24.68	49.36	2493	66
23131.17927	32704.70967	-124	23.46	23.46	46.91	1106	66
18695.17927	33379.30967	-394	42.44	42.44	84.87	1072	66
20681.6802	1990.506443	241.38	35.07	35.07	70.13	1029	74
13697.4802	5281.006443	-40	24.14	24.14	48.28	1509	74
16651.9802	5310.206443	66.495	24.52	24.52	49.03	1139	74
30513.5802	10606.50644	-329	11.02	11.02	22.04	7099	74
26463.4802	14096.00644	-125	12.39	12.39	24.77	4226	74
2923.580204	16165.40644	-228	19.15	19.15	38.29	3144	74
31414.9802	17259.80644	-334	22.07	22.07	44.13	2617	74
25139.7802	17132.50644	-111	21.64	21.64	43.28	2593	74
28521.2802	18753.30644	-70	12.13	12.13	24.26	4880	74
37166.0802	18802.60644	-169	9.56	9.56	19.12	8569	74
27072.5802	19505.40644	-51	19.38	19.38	38.76	1671	74
21860.2802	19722.80644	-198	38.36	38.36	76.73	1146	74
16374.7802	22182.90644	-194	35.65	35.65	71.31	1064	74
11750.5802	25148.10644	-187	17.17	17.17	34.34	3871	74
22558.8802	29019.90644	113.655	28.94	28.94	57.89	1128	74
13889.8802	30683.70644	36.0375	25.29	25.29	50.59	1669	74
23714.8802	30583.60644	72.39	17.85	17.85	35.70	2322	74
24260.3802	35839.60644	-98	34.57	34.57	69.14	1108	74
13523.7802	38770.30644	145.095	29.46	29.46	58.92	1118	74
16514.48113	3062.20322	-16.035	21.60	21.60	43.19	1787	82
4195.881133	3844.00322	152.955	22.30	22.30	44.60	1682	82
17362.28113	4621.50322	-163	15.59	15.59	31.18	2874	82
1774.281133	5120.50322	227.625	30.54	30.54	61.09	1264	82
11480.28113	6060.90322	-50	20.28	20.28	40.55	1279	82
22781.48113	13409.70322	304.26	17.12	17.12	34.24	3883	82
29871.38113	13608.70322	-233	7.91	7.91	15.83	10974	82
26447.48113	14192.90322	35.055	10.34	10.34	20.68	4198	82
1260.681133	14787.10322	-257	17.43	17.43	34.85	2918	82
7406.981133	14946.10322	-69	26.56	26.56	53.13	1047	82
26544.98113	14859.80322	282.645	32.29	32.29	64.57	1052	82
24943.88113	17291.20322	-93	17.33	17.33	34.67	1746	82
18354.78113	17615.30322	-48	27.93	27.93	55.86	1320	82
25235.18113	18294.10322	108.743	25.25	25.25	50.49	1181	82
10592.88113	20307.30322	-366	18.06	18.06	36.13	6422	82
18946.48113	21348.70322	355.35	36.86	36.86	73.71	1305	82
33910.48113	24315.50322	-194	19.69	19.69	39.38	1976	82
22309.28206	2164.099997	-261	26.99	26.99	53.98	1737	90
16493.48206	3046.399997	150.008	33.23	33.23	66.46	1095	90
8589.982063	5586.699997	-105	14.51	14.51	29.01	2694	90
15268.18206	5761.399997	-157	29.58	29.58	59.16	1565	90
6990.582063	6309.099997	-164	26.80	26.80	53.60	1199	90
13373.08206	6729.399997	-3.2625	18.04	18.04	36.08	1480	90
22855.48206	9415.599997	-207	20.35	20.35	40.69	1514	90
7193.582063	10562.1	-368	10.90	10.90	21.81	9528	90
5796.982063	11204.9	-390	41.47	41.47	82.94	1099	90
15005.48206	12806.1	-191	11.56	11.56	23.13	6797	90
32643.78206	14152.7	13.44	17.50	17.50	35.00	2590	90
27284.78206	14386.3	-66	9.04	9.04	18.09	5655	90
28107.68206	14868.1	-32	17.76	17.76	35.51	2186	90
25355.88206	15775.8	314.085	36.88	36.88	73.76	1035	90
25291.98206	18245.5	150.008	25.83	25.83	51.67	1123	90
29935.38206	20110.3	-124	26.54	26.54	53.08	1156	90
9362.582063	23362	265.943	29.30	29.30	58.59	1195	90
17431.48206	25262.2	174.57	15.52	15.52	31.04	4212	90
17591.78206	26304	-408	24.23	24.23	48.47	2293	90
29338.58206	26336.2	186.36	15.83	15.83	31.65	3162	90
28999.38206	32692	247.275	38.86	38.86	77.72	1038	90
27672.08206	33780.6	-187	30.94	30.94	61.89	1332	90
9989.982063	34840.4	-232	26.26	26.26	52.52	1191	90
21552.28206	36468.2	-249	36.24	36.24	72.49	1186	90
13566.78206	39565.4	344.543	27.15	27.15	54.31	1377	90
8641.382992	5629.296775	-317	21.05	21.05	42.11	2661	98
1196.482992	7427.096775	-32	18.39	18.39	36.79	2340	98
21498.98299	8028.196775	-275	16.77	16.77	33.54	2877	98
24738.58299	9022.396775	214.852	17.78	17.78	35.56	2515	98
15778.08299	9925.096775	-82	14.67	14.67	29.34	3068	98
7204.582992	10605.49677	-106	23.86	23.86	47.71	1196	98
23580.98299	13018.19677	89.0925	12.79	12.79	25.58	3587	98
34457.88299	15268.29677	-342	40.58	40.58	81.15	1101	98
18553.98299	18599.69677	-265	14.62	14.62	29.25	4237	98
28525.38299	18616.49677	-85	12.08	12.08	24.16	4896	98
26986.58299	21337.59677	41.9325	16.60	16.60	33.21	2622	98
28333.38299	21325.29677	48.81	17.31	17.31	34.62	3411	98
24163.28299	23251.49677	-289	28.94	28.94	57.89	2262	98
7929.282992	24748.59677	-384	45.10	45.10	90.20	1570	98
11745.18299	25140.89677	-109	17.31	17.31	34.62	3239	98
4288.582992	29749.79677	-254	31.56	31.56	63.11	1626	98
3621.382992	31427.99677	125.445	13.26	13.26	26.52	4773	98
22610.08299	33460.99677	310.155	30.17	30.17	60.34	1590	98
20488.58299	38199.09677	-159	33.30	33.30	66.60	1301	98
19971.58392	4357.593552	-138.077	9.61	9.61	19.22	4935	106
1913.783921	5998.793552	-143.077	27.86	27.86	55.72	1002	106
1175.483921	7384.793552	-293.077	12.22	12.22	24.44	7963	106
8622.983921	9887.293552	38.9079	12.10	12.10	24.21	5051	106
19619.78392	9899.993552	-45.0771	10.97	10.97	21.95	4021	106
18104.28392	11617.89355	181.37	22.23	22.23	44.46	2341	106
19746.08392	13678.19355	194.143	26.00	26.00	52.00	1249	106
7099.483921	16519.39355	-196.077	22.80	22.80	45.59	2945	106
27759.38392	17676.99355	101.788	17.85	17.85	35.70	1342	106
24914.58392	20322.99355	-63.0771	26.12	26.12	52.23	1268	106
27013.08392	21352.29355	323.833	22.37	22.37	44.74	2692	106
15955.58392	30344.89355	173.51	24.56	24.56	49.13	1902	106
15935.48392	32000.89355	-123.077	21.85	21.85	43.71	1877	106
17441.68392	34683.99355	-133.077	18.06	18.06	36.13	3111	106
24590.48392	35440.39355	323.833	34.71	34.71	69.43	1613	106
26227.38392	37923.59355	-105.077	30.78	30.78	61.56	1642	106
18462.18392	39141.49355	-414.077	12.10	12.10	24.21	8305	106
29431.38485	609.5903293	-151.283	36.36	36.36	72.72	1000	114
12066.38485	4867.090329	65.2297	29.23	29.23	58.45	1367	114
15512.58485	5085.990329	-362.283	34.08	34.08	68.15	1293	114
9505.884851	5272.990329	-169.283	10.74	10.74	21.48	4262	114
8617.584851	5547.990329	-140.283	12.46	12.46	24.92	3547	114
1877.684851	6013.990329	216.535	19.48	19.48	38.95	2880	114
24426.48485	8455.590329	-149.283	20.63	20.63	41.26	1994	114
27072.08485	9240.390329	-303.283	11.07	11.07	22.14	6183	114
10323.58485	10353.29033	258.782	17.47	17.47	34.95	1741	114
7235.484851	10623.49033	-131.283	18.51	18.51	37.02	2382	114
20308.58485	10698.29033	53.4397	18.60	18.60	37.21	1709	114
5796.584851	11187.89033	-118.283	10.86	10.86	21.71	5654	114
8201.584851	11677.49033	77.0197	19.26	19.26	38.53	2237	114
23795.88485	13170.19033	5.29723	24.73	24.73	49.45	1173	114
24948.18485	13174.29033	165.445	13.42	13.42	26.85	3636	114
26462.88485	13941.89033	11.1922	7.61	7.61	15.21	4294	114
25161.78485	15708.49033	340.33	9.44	9.44	18.89	9791	114
7954.084851	15915.89033	63.2647	24.21	24.21	48.42	1495	114
2935.384851	16126.99033	-268.283	24.33	24.33	48.65	1526	114
12784.28485	17490.99033	41.6497	16.20	16.20	32.40	2490	114
19095.08485	21172.59033	-252.283	17.03	17.03	34.05	4749	114
29426.88485	21700.29033	-95.2828	30.64	30.64	61.28	1188	114
22388.48485	22897.69033	3.33223	22.70	22.70	45.40	1192	114
32030.38485	24926.99033	-58.2828	16.96	16.96	33.91	2611	114
36153.98485	27074.99033	-137.283	10.46	10.46	20.91	5204	114
20546.38485	27364.79033	-30.2828	26.42	26.42	52.85	1161	114
13808.78485	30529.99033	-10.4228	37.54	37.54	75.08	1171	114
3613.884851	31428.09033	55.4047	17.90	17.90	35.80	2438	114
19150.18485	33227.49033	-74.2828	19.69	19.69	39.38	2026	114
6111.384851	35540.79033	163.48	25.62	25.62	51.24	1167	114
22657.08485	39523.39033	-402.283	39.09	39.09	78.19	1126	114
25040.38578	3717.587107	-224.488	13.28	13.28	26.56	4621	122
13689.08578	4140.087107	-256.488	17.52	17.52	35.04	1920	122
12715.88578	5062.187107	158.362	31.56	31.56	63.11	1298	122
7634.68578	6456.787107	122.992	23.74	23.74	47.48	1681	122
1184.48578	7341.087107	-196.488	20.04	20.04	40.08	2870	122
27083.88578	8031.787107	-262.488	28.45	28.45	56.90	1210	122
28560.38578	11406.58711	-225.488	33.70	33.70	67.40	1130	122
17040.28578	12430.98711	165.239	11.99	11.99	23.97	6485	122
26618.08578	12829.98711	-225.488	21.01	21.01	42.01	2141	122
8979.58578	14180.28711	80.7441	11.80	11.80	23.60	3904	122
14472.18578	14596.38711	-171.488	25.93	25.93	51.86	1580	122
28054.38578	14804.78711	-102.488	21.67	21.67	43.33	1854	122
4564.78578	16065.08711	-79.4884	13.78	13.78	27.55	3259	122
7949.48578	15945.18711	31.6191	24.61	24.61	49.22	1375	122
1579.78578	16330.68711	122.992	31.37	31.37	62.74	1441	122
2901.68578	16118.18711	-331.488	36.81	36.81	73.62	1476	122
15207.08578	17270.18711	73.8666	15.14	15.14	30.29	3743	122
24949.18578	17259.48711	-30.4884	12.29	12.29	24.59	2614	122
12797.88578	17437.78711	-0.803424	23.62	23.62	47.24	1034	122
2982.98578	20697.98711	-84.4884	27.86	27.86	55.72	1289	122
17678.98578	20505.78711	-365.488	80.52	80.52	161.03	1009	122
31797.88578	23721.28711	-200.488	12.46	12.46	24.92	4810	122
28145.28578	24832.78711	184.889	25.39	25.39	50.77	2124	122
8564.88578	26432.28711	-311.488	48.04	48.04	96.08	1199	122
7113.28578	26976.58711	-199.488	23.39	23.39	46.77	1777	122
36201.28578	27114.68711	-260.488	23.64	23.64	47.29	2016	122
14760.78578	27314.08711	93.5166	15.80	15.80	31.60	1978	122
33940.48578	29550.78711	-263.488	26.87	26.87	53.74	1702	122
811.2857802	31860.98711	-227.488	32.81	32.81	65.61	1166	122
27898.68671	528.8838838	18.6409	20.56	20.56	41.12	1949	130
10427.98671	6780.583884	143.418	15.33	15.33	30.66	1933	130
1139.68671	7336.883884	-281.694	14.95	14.95	29.91	3472	130
27190.58671	9282.983884	-240.694	11.42	11.42	22.84	7726	130
15726.88671	10226.88388	-44.6941	10.29	10.29	20.58	5355	130
30444.88671	10364.98388	-142.694	23.01	23.01	46.02	1205	130
9845.08671	11126.78388	362.516	15.24	15.24	30.47	5377	130
18788.48671	11587.48388	225.948	18.53	18.53	37.07	2911	130
5891.68671	11657.08388	-234.694	16.51	16.51	33.02	3542	130
6685.98671	13803.78388	-323.694	32.64	32.64	65.28	1628	130
17441.68671	14410.28388	147.348	27.69	27.69	55.39	1123	130
12126.68671	15822.98388	-198.694	26.42	26.42	52.85	1843	130
13235.68671	18123.68388	-161.694	28.57	28.57	57.13	1608	130
21796.68671	20722.68388	-18.6941	23.06	23.06	46.11	1894	130
24978.18671	21509.68388	90.3634	27.15	27.15	54.31	1165	130
28200.08671	24863.28388	285.881	31.51	31.51	63.02	1640	130
20085.08671	26178.58388	-212.694	13.05	13.05	26.09	4740	130
24334.18671	32363.48388	-231.694	21.76	21.76	43.52	3099	130
26967.98671	32610.68388	-337.694	42.51	42.51	85.02	1107	130
3257.48671	36452.98388	322.233	28.92	28.92	57.84	2664	130
23346.98764	669.8806611	247.358	15.05	15.05	30.10	4049	138
27879.08764	570.2806611	94.0878	11.16	11.16	22.33	5115	138
23802.08764	2436.380661	34.1553	16.01	16.01	32.03	2479	138
5483.587639	5607.680661	-176.9	19.24	19.24	38.48	2182	138
7132.887639	6203.580661	66.5778	16.25	16.25	32.50	3217	138
16904.28764	8672.280661	-79.8997	18.84	18.84	37.68	1996	138
24435.18764	11765.88066	-37.8997	7.75	7.75	15.50	5721	138
28603.68764	12406.88066	-134.9	23.64	23.64	47.29	1831	138
24447.58764	13108.88066	-147.9	27.25	27.25	54.49	1280	138
31715.48764	14009.48066	-182.9	26.12	26.12	52.23	1447	138
32927.98764	15503.88066	-407.9	19.38	19.38	38.76	3573	138
34388.68764	15280.68066	-126.9	28.42	28.42	56.85	1141	138
27538.58764	15958.98066	121.598	12.67	12.67	25.34	4025	138
32920.08764	16123.38066	-269.9	25.93	25.93	51.86	1476	138
29342.98764	16901.28066	350.52	13.87	13.87	27.74	4025	138
25850.18764	19835.58066	268.973	35.98	35.98	71.97	1151	138
11768.58764	25147.08066	-400.9	39.68	39.68	79.36	1178	138
19060.98764	28568.48066	31.2078	26.99	26.99	53.98	1248	138
5455.087639	31457.78066	15.4878	37.44	37.44	74.89	1324	138
15645.38764	38420.48066	-270.9	30.71	30.71	61.42	1172	138
29473.38857	450.5774384	-395.105	26.05	26.05	52.09	2626	146
15054.48857	11783.57744	164.622	27.91	27.91	55.81	1218	146
26183.38857	11937.17744	-126.105	24.87	24.87	49.74	1454	146
27366.88857	14424.77744	56.5471	7.51	7.51	15.02	6687	146
25420.98857	14592.17744	102.725	17.66	17.66	35.33	1630	146
26396.68857	15594.27744	-79.1054	16.91	16.91	33.82	3008	146
2946.088568	16170.57744	-271.105	14.70	14.70	29.39	3871	146
19934.78857	16905.37744	238.31	32.36	32.36	64.72	1407	146
30319.98857	16778.27744	-90.1054	28.75	28.75	57.51	1565	146
27084.08857	21539.87744	-287.105	30.59	30.59	61.18	1570	146
29280.98857	21412.87744	79.1446	24.66	24.66	49.31	1248	146
29173.08857	24816.47744	-52.1054	13.28	13.28	26.56	3414	146
15019.38857	24893.27744	-149.105	21.83	21.83	43.66	1889	146
17012.58857	27949.87744	-325.105	38.08	38.08	76.16	1100	146
28108.48857	35711.47744	-137.105	21.55	21.55	43.10	2249	146
10771.4895	6884.574216	99.5715	23.29	23.29	46.58	1774	154
31729.9895	9889.974216	-321.311	25.55	25.55	51.10	2935	154
14136.6895	11464.47422	-85.311	28.90	28.90	57.79	1471	154
18192.0895	11677.87422	34.7265	23.95	23.95	47.90	1406	154
15097.1895	12768.47422	-318.311	13.97	13.97	27.93	4764	154
21508.2895	13301.07422	-144.311	24.80	24.80	49.60	1618	154
23993.9895	13349.07422	356.986	8.10	8.10	16.20	12411	154
25801.5895	13685.77422	-267.311	28.38	28.38	56.76	2213	154
24373.0895	14270.77422	-54.311	28.00	28.00	56.00	1310	154
32943.9895	15441.97422	-356.311	26.05	26.05	52.09	1626	154
28734.2895	16349.97422	-98.311	19.29	19.29	38.57	3582	154
18594.4895	18604.87422	-247.311	17.50	17.50	35.00	3002	154
28673.8895	18741.07422	331.441	26.52	26.52	53.03	2334	154
28565.8895	19072.17422	-409.311	43.83	43.83	87.65	1099	154
25976.8895	19744.07422	372.706	26.96	26.96	53.93	1406	154
37335.9895	20903.67422	-359.311	34.45	34.45	68.91	1436	154
24457.2895	21117.97422	28.8315	10.97	10.97	21.95	3922	154
23767.5895	25750.87422	110.379	15.54	15.54	31.09	3120	154
12155.6895	27179.17422	-43.311	22.51	22.51	45.03	1952	154
23810.0895	30431.87422	29.814	12.39	12.39	24.77	3199	154
19123.4895	33239.07422	275.439	34.62	34.62	69.24	1017	154
13031.5895	34419.57422	150.661	14.72	14.72	29.44	4232	154
8915.790427	3499.370993	-70.5167	21.93	21.93	43.85	1717	162
13674.19043	4103.770993	-292.517	15.54	15.54	31.09	3133	162
10615.29043	4827.370993	-325.517	38.74	38.74	77.48	1525	162
14499.79043	6086.870993	-136.517	26.26	26.26	52.52	1058	162
22078.19043	9591.470993	-162.517	20.54	20.54	41.07	2153	162
30465.29043	10554.67099	-262.517	31.98	31.98	63.96	1135	162
5898.790427	11658.37099	-208.517	17.64	17.64	35.28	2923	162
12570.69043	12123.97099	147.508	12.03	12.03	24.07	4376	162
15083.09043	12757.27099	-181.517	12.55	12.55	25.10	4497	162
24539.39043	13125.97099	-25.5167	6.64	6.64	13.28	11241	162
23867.39043	13368.37099	322.393	9.61	9.61	19.22	7640	162
32634.09043	14184.27099	-414.517	17.33	17.33	34.67	4186	162
27298.29043	15681.37099	-138.517	19.48	19.48	38.95	2154	162
2928.890427	16139.17099	-348.517	39.59	39.59	79.18	1097	162
32141.59043	17989.47099	-89.5167	20.61	20.61	41.21	2623	162
10852.79043	23757.27099	-33.5167	25.60	25.60	51.20	1615	162
14001.19043	23761.77099	80.6983	25.32	25.32	50.63	1939	162
31752.49043	23795.57099	-271.517	17.33	17.33	34.67	2865	162
14773.09043	27317.37099	-46.5167	28.05	28.05	56.10	1411	162
30488.49043	30663.27099	-310.517	30.83	30.83	61.65	1649	162
9208.090427	32278.07099	-138.517	25.20	25.20	50.40	1682	162
22255.89043	34074.27099	-158.517	33.13	33.13	66.27	1070	162
18745.39043	35467.37099	52.2058	29.91	29.91	59.82	1041	162
24181.09136	2723.46777	71.6502	21.36	21.36	42.72	1709	170
20225.59136	5273.46777	-53.7223	17.31	17.31	34.62	2243	170
8603.391356	5496.26777	-309.722	28.38	28.38	56.76	1363	170
5841.091356	11055.86777	-336.722	9.49	9.49	18.98	8714	170
25433.39136	11901.06777	-6.94984	27.55	27.55	55.11	1049	170
28817.59136	15345.86777	-17.7573	23.79	23.79	47.57	1174	170
12051.19136	15655.46777	56.9127	13.73	13.73	27.46	2937	170
27492.69136	15898.26777	50.0352	10.22	10.22	20.44	6186	170
30233.19136	16786.46777	28.4202	23.41	23.41	46.82	1817	170
18581.09136	18582.36777	-227.722	17.26	17.26	34.52	3346	170
27381.89136	22246.86777	151.233	18.44	18.44	36.88	1991	170
5362.091356	23290.96777	-26.7223	21.03	21.03	42.06	2573	170
36193.09136	27137.06777	-330.722	19.64	19.64	39.28	1688	170
11791.89136	29400.66777	176.778	27.37	27.37	54.73	1717	170
14766.69136	29407.86777	-140.722	19.31	19.31	38.62	2662	170
3558.491356	31491.76777	-16.7748	17.24	17.24	34.48	2470	170
19734.69136	31550.96777	-155.722	11.02	11.02	22.04	5009	170
23548.39136	36198.16777	9.75266	17.71	17.71	35.42	2196	170
12486.29136	38008.16777	-117.722	36.97	36.97	73.95	1000	170
22219.29229	477.5645476	52.777	29.98	29.98	59.96	1216	178
15384.09229	6125.264548	-356.928	47.45	47.45	94.91	1045	178
20534.09229	6722.964548	78.322	25.13	25.13	50.26	1174	178
1181.992286	7076.864548	-91.928	21.83	21.83	43.66	1921	178
27633.19229	9921.864548	-289.928	23.06	23.06	46.11	2213	178
29519.99229	10552.76455	-220.928	9.37	9.37	18.75	7458	178
10063.29229	11099.26455	-185.928	15.35	15.35	30.71	3089	178
5625.992286	12956.26455	-220.928	23.43	23.43	46.86	1579	178
24801.89229	13302.76455	182.467	15.07	15.07	30.14	3778	178
5576.792286	13619.66455	-74.928	37.28	37.28	74.56	1057	178
20927.29229	13900.36455	39.022	15.38	15.38	30.76	4016	178
26405.69229	15556.46455	-126.928	17.29	17.29	34.57	2503	178
29058.29229	18059.86455	-289.928	27.48	27.48	54.97	1334	178
18473.99229	20731.26455	-203.928	17.69	17.69	35.37	2825	178
20504.39229	22568.46455	-247.928	16.46	16.46	32.92	3508	178
11144.79229	26840.46455	93.0595	26.80	26.80	53.60	1312	178
19285.79229	31172.76455	-78.928	16.18	16.18	32.36	3190	178
15908.19229	31977.76455	-97.928	27.44	27.44	54.87	1580	178
26509.79229	32776.46455	-402.928	46.35	46.35	92.69	1388	178
20139.89229	36903.06455	68.497	18.68	18.68	37.35	1879	178
15641.79229	38361.56455	-31.928	14.37	14.37	28.73	4391	178
32579.59322	1009.661325	-231.134	23.08	23.08	46.16	1053	186
20071.79322	4550.361325	-213.134	26.16	26.16	52.33	1047	186
1149.093215	7332.461325	-300.134	27.25	27.25	54.49	1328	186
11958.19322	10453.46132	-105.134	15.00	15.00	30.00	2829	186
25226.39322	10794.26132	-321.134	34.31	34.31	68.62	1067	186
20574.69322	11962.46132	242.194	12.62	12.62	25.25	6480	186
4736.893215	13631.46132	270.686	30.78	30.78	61.56	1387	186
33871.79322	14941.36132	-368.134	31.93	31.93	63.87	1526	186
27083.69322	16365.56132	8.35886	14.70	14.70	29.39	3415	186
20418.39322	19236.36132	-52.1336	15.12	15.12	30.24	3016	186
32545.69322	19999.66132	-161.134	27.58	27.58	55.15	1382	186
18440.89322	20801.36132	-86.1336	12.18	12.18	24.35	4978	186
29479.49322	21764.56132	64.3614	20.46	20.46	40.93	1684	186
20504.29322	24038.76132	53.5539	17.22	17.22	34.43	2174	186
15426.09322	35344.76132	87.9414	33.75	33.75	67.49	1089	186
22624.59322	39242.46132	-237.134	30.94	30.94	61.89	1145	186
24164.79414	3612.458102	-142.339	34.41	34.41	68.81	1038	194
22011.09414	4733.758102	71.0332	14.62	14.62	29.25	1885	194
29807.39414	9473.758102	-136.339	26.85	26.85	53.69	1459	194
27206.89414	10349.8581	261.638	22.14	22.14	44.27	2344	194
29621.09414	10536.0581	-249.339	9.23	9.23	18.46	8309	194
22328.29414	10751.5581	347.116	13.94	13.94	27.88	3967	194
12586.99414	12074.3581	346.133	35.56	35.56	71.12	1117	194
28713.29414	12063.5581	-215.339	25.76	25.76	51.53	1263	194
13032.09414	13629.7581	-233.339	13.92	13.92	27.84	5090	194
20461.49414	13560.6581	-239.339	35.98	35.98	71.97	1794	194
17499.59414	14371.3581	-53.3393	36.01	36.01	72.02	1129	194
31915.59414	14324.3581	-345.339	25.06	25.06	50.11	2881	194
29248.09414	15566.3581	-188.339	24.61	24.61	49.22	1527	194
25052.19414	15689.0581	183.038	23.69	23.69	47.38	1535	194
16618.89414	16213.6581	-13.4618	11.75	11.75	23.50	4045	194
25632.59414	18075.5581	51.3832	17.85	17.85	35.70	1942	194
25332.29414	19017.4581	200.723	25.03	25.03	50.07	1666	194
33900.09414	29500.4581	-287.339	19.03	19.03	38.06	2638	194
20118.39507	4501.654879	-145.545	15.57	15.57	31.13	3503	202
27588.39507	9852.954879	-99.5449	18.91	18.91	37.82	2323	202
25149.49507	11090.55488	-259.545	38.57	38.57	77.15	1199	202
9417.395074	10999.85488	-108.545	22.91	22.91	45.83	1743	202
6998.095074	12756.95488	-54.5449	26.19	26.19	52.38	1330	202
15026.99507	12793.25488	-165.545	10.20	10.20	20.39	6587	202
5666.595074	13029.95488	-244.545	16.93	16.93	33.86	3205	202
29859.79507	13095.35488	-140.545	23.64	23.64	47.29	1727	202
31460.99507	13290.45488	-367.545	32.99	32.99	65.99	1921	202
13030.19507	13582.45488	-248.545	11.56	11.56	23.13	5826	202
27349.99507	15689.85488	-159.545	17.85	17.85	35.70	2985	202
7193.395074	16488.95488	-152.545	17.10	17.10	34.19	3221	202
30188.19507	16749.55488	-127.545	15.31	15.31	30.61	4512	202
12833.89507	17454.85488	-172.545	21.95	21.95	43.90	1306	202
23305.59507	18198.75488	64.9326	12.03	12.03	24.07	4913	202
25948.59507	19770.65488	149.428	14.74	14.74	29.48	3615	202
17251.89507	20203.15488	-318.545	19.48	19.48	38.95	4818	202
31585.29507	20938.55488	-102.545	12.46	12.46	24.92	4619	202
1858.695074	36007.55488	-122.545	32.40	32.40	64.81	1259	202
26421.89507	35952.25488	-204.545	31.49	31.49	62.97	1399	202
23794.496	1621.051657	269.087	16.27	16.27	32.55	3709	210
5684.396003	3172.851657	55.8844	26.71	26.71	53.41	1252	210
8639.996003	5518.651657	-198.751	29.30	29.30	58.59	1774	210
15690.996	10270.35166	126.624	17.95	17.95	35.89	1587	210
8721.896003	11502.65166	-349.751	32.92	32.92	65.85	1212	210
24524.196	11468.05166	-266.751	28.73	28.73	57.46	1233	210
33803.796	14764.55166	-379.751	14.01	14.01	28.02	5263	210
26231.396	14986.95166	205.224	19.76	19.76	39.52	2974	210
3037.296003	15098.25166	-186.751	51.81	51.81	103.62	1047	210
30232.996	16752.55166	-132.751	14.27	14.27	28.54	4539	210
25891.596	19812.95166	126.624	23.13	23.13	46.25	2142	210
27818.896	19827.55166	13.6369	17.24	17.24	34.48	2530	210
17221.696	20068.95166	-66.7506	25.17	25.17	50.35	1409	210
29280.796	21462.05166	364.389	35.35	35.35	70.70	1118	210
28285.696	21596.95166	122.694	18.39	18.39	36.79	2430	210
29514.696	23865.05166	234.699	22.63	22.63	45.26	2294	210
4503.396003	35203.65166	-153.751	22.14	22.14	44.27	2182	210
1837.696003	35986.45166	22.4794	24.16	24.16	48.32	1131	210
11642.896	36614.35166	-65.7506	25.06	25.06	50.11	2082	210
20281.596	37832.95166	-170.751	22.87	22.87	45.73	1525	210
16757.696	39956.05166	-138.751	28.73	28.73	57.46	1220	210
25124.09693	7465.648434	-383.956	65.49	65.49	130.99	1137	218
15876.29693	8658.648434	-152.956	13.35	13.35	26.71	3615	218
9379.696933	11008.94843	-19.9737	16.13	16.13	32.26	2254	218
6995.596933	11348.64843	-296.956	26.09	26.09	52.19	2252	218
31643.99693	12242.44843	-300.956	24.07	24.07	48.14	2049	218
4618.396933	14832.74843	-79.9562	27.32	27.32	54.64	1438	218
31961.49693	16154.14843	-232.956	25.83	25.83	51.67	1202	218
7278.596933	16479.64843	-67.9562	37.33	37.33	74.65	1197	218
29498.39693	16889.24843	201.089	11.73	11.73	23.46	5376	218
21801.99693	20739.44843	171.614	20.30	20.30	40.60	2695	218
24951.99693	21557.24843	73.3638	29.67	29.67	59.35	1288	218
28324.39693	23470.84843	340.604	24.42	24.42	48.84	1543	218
22396.39693	25186.04843	-204.956	33.28	33.28	66.55	1093	218
5001.396933	25430.44843	-163.956	17.71	17.71	35.42	1738	218
33618.69693	25939.14843	-306.956	19.50	19.50	39.00	2547	218
3667.896933	32187.04843	-154.956	31.98	31.98	63.96	1351	218
23138.79693	32628.64843	-180.956	20.91	20.91	41.82	1741	218
12227.79786	296.2452113	1.4356	12.65	12.65	25.29	2810	226
8492.897862	5143.645211	-77.1619	14.13	14.13	28.26	2518	226
1093.997862	5438.145211	128.178	19.73	19.73	39.47	1997	226
30021.59786	12602.24521	-199.162	25.86	25.86	51.72	1270	226
26434.99786	14161.54521	-40.1619	14.84	14.84	29.67	1915	226
22778.79786	14063.94521	9.2956	24.82	24.82	49.64	1263	226
33813.49786	14821.84521	-363.162	26.54	26.54	53.08	1745	226
6443.797862	16343.84521	-105.162	43.80	43.80	87.61	1107	226
30239.19786	16692.74521	-323.162	11.85	11.85	23.69	7199	226
25442.59786	19168.34521	-177.162	19.52	19.52	39.05	2620	226
13090.19786	22682.74521	-197.162	25.08	25.08	50.16	2545	226
22697.29786	25071.24521	343.346	27.93	27.93	55.86	1925	226
30681.69786	25253.24521	50.5606	27.11	27.11	54.21	1424	226
23020.59786	26088.84521	-322.162	16.53	16.53	33.06	3076	226
20084.49786	26209.24521	-106.162	14.86	14.86	29.72	3631	226
19950.29786	27571.74521	51.5431	20.89	20.89	41.78	1561	226
26683.19786	29094.64521	131.126	19.52	19.52	39.05	1750	226
567.397862	31821.64521	39.7531	26.12	26.12	52.23	1468	226
19116.49786	33213.64521	86.9131	36.55	36.55	73.10	1122	226
13019.19786	34420.14521	25.9981	15.31	15.31	30.61	4079	226
13912.19879	5277.441989	101.445	28.99	28.99	57.98	1044	234
22902.59879	10132.74199	-79.3676	23.41	23.41	46.82	1177	234
15367.49879	10828.54199	70.9874	11.96	11.96	23.93	4261	234
18707.09879	11569.64199	17.9324	13.87	13.87	27.74	3523	234
27712.99879	13001.04199	-119.368	10.86	10.86	21.71	5681	234
23863.89879	13245.44199	185.94	8.10	8.10	16.20	8846	234
26504.29879	14012.54199	-264.368	14.39	14.39	28.78	4190	234
31979.89879	16139.04199	-386.368	16.18	16.18	32.36	6338	234
6584.198791	18373.54199	-14.4901	27.15	27.15	54.31	1247	234
21816.89879	20703.84199	78.8474	13.89	13.89	27.79	3781	234
10841.79879	26627.04199	114.217	27.58	27.58	55.15	1136	234
7504.499721	1408.638766	-157.573	37.61	37.61	75.22	1046	242
15667.39972	3009.138766	312.477	38.65	38.65	77.29	1082	242
24740.69972	12011.03877	15.7618	19.83	19.83	39.66	1907	242
26647.39972	12839.23877	-218.573	15.68	15.68	31.37	3513	242
23465.49972	12957.73877	87.4843	16.79	16.79	33.58	3296	242
24525.49972	13193.23877	281.037	9.28	9.28	18.56	8037	242
26174.49972	15718.03877	-157.573	15.52	15.52	31.04	3731	242
28631.79972	16107.43877	-17.6432	25.93	25.93	51.86	1072	242
1590.199721	16354.03877	27.5518	19.52	19.52	39.05	1308	242
32472.59972	20200.93877	-167.573	25.76	25.76	51.53	1662	242
20888.69972	20894.83877	-23.5732	11.61	11.61	23.22	4918	242
21807.79972	25717.23877	50.1493	20.04	20.04	40.08	2122	242
36933.49972	25878.43877	-330.573	26.68	26.68	53.36	1856	242
2723.60065	6025.835543	28.3286	20.42	20.42	40.84	1388	250
29324.70065	8604.935543	-344.779	21.64	21.64	43.28	3083	250
17192.70065	9287.335543	121.666	19.31	19.31	38.62	1766	250
16858.00065	11673.83554	102.016	30.33	30.33	60.66	1593	250
24386.80065	13167.63554	281.814	13.82	13.82	27.65	3635	250
13036.90065	13481.03554	-286.779	11.99	11.99	23.97	7421	250
9488.70065	15761.83554	-168.779	30.57	30.57	61.14	1211	250
27384.90065	15833.23554	-2.12886	20.21	20.21	40.41	1552	250
32566.30065	19888.03554	-341.779	16.70	16.70	33.39	4532	250
27102.10065	20291.13554	85.3136	13.21	13.21	26.42	3203	250
21752.20065	20691.33554	152.124	23.13	23.13	46.25	1822	250
27027.60065	21366.63554	185.529	14.48	14.48	28.97	2823	250
27214.50065	22113.93554	-345.779	21.64	21.64	43.28	3607	250
8921.40065	34755.03554	-193.779	22.40	22.40	44.79	2868	250
20313.30065	37794.53554	-158.779	26.78	26.78	53.55	1126	250
9334.20158	3703.13232	-97.9845	9.58	9.58	19.17	7916	258
10964.90158	3837.93232	43.843	13.73	13.73	27.46	3834	258
18117.70158	3870.33232	92.968	27.95	27.95	55.91	1435	258
16255.10158	7323.33232	-180.985	14.53	14.53	29.06	3671	258
24073.90158	11375.03232	-86.9845	23.69	23.69	47.38	1795	258
29936.20158	12990.53232	-333.984	10.39	10.39	20.77	9293	258
9431.70158	15900.93232	-322.984	16.86	16.86	33.72	3326	258
7241.00158	16462.93232	-241.985	21.01	21.01	42.01	1869	258
3641.10158	22210.33232	-173.985	30.36	30.36	60.71	1315	258
28415.70158	25697.63232	-66.9845	26.85	26.85	53.69	1267	258
17279.20158	25944.13232	-367.984	12.29	12.29	24.59	9320	258
13932.60158	30718.73232	119.495	13.02	13.02	26.05	3590	258
28390.20158	31093.33232	-185.985	38.25	38.25	76.49	1010	258
30553.00158	33005.93232	32.053	16.39	16.39	32.78	2474	258
6075.20158	35565.93232	176.48	22.00	22.00	43.99	2418	258
22376.10251	1342.029098	241.12	21.31	21.31	42.63	2095	266
22878.00251	4130.329098	-173.19	17.76	17.76	35.51	1485	266
16360.50251	6769.329098	-316.19	18.56	18.56	37.11	2691	266
27156.60251	9313.729098	-372.19	19.38	19.38	38.76	2443	266
22152.40251	9384.529098	41.6723	14.88	14.88	29.77	3594	266
8590.302509	9805.429098	250.945	23.90	23.90	47.81	1965	266
29948.70251	12970.7291	-318.19	20.06	20.06	40.13	2276	266
9480.602509	15701.2291	-228.19	21.71	21.71	43.43	2197	266
4556.702509	16032.3291	-58.1902	14.65	14.65	29.30	3200	266
16794.00251	16647.5291	-48.1902	18.56	18.56	37.11	2157	266
28780.90251	18650.4291	196.907	19.81	19.81	39.61	2062	266
11899.80251	19000.6291	-129.19	11.42	11.42	22.84	5221	266
20392.90251	19246.3291	-28.1902	20.32	20.32	40.65	1793	266
32518.10251	20148.6291	-191.19	22.28	22.28	44.56	2423	266
15768.30251	27649.1291	4.33734	12.43	12.43	24.87	4011	266
8031.302509	28342.9291	-141.19	24.92	24.92	49.83	1610	266
30356.90251	30459.2291	-153.19	21.31	21.31	42.63	1983	266
6790.102509	32960.8291	-2.54016	31.79	31.79	63.59	1479	266
19269.20344	223.525875	152.489	27.37	27.37	54.73	1395	274
24950.40344	2054.625875	-295.396	27.20	27.20	54.40	1492	274
22476.90344	3464.125875	167.227	16.93	16.93	33.86	2794	274
24823.30344	3399.625875	-128.396	14.72	14.72	29.44	4151	274
14410.40344	6701.325875	-167.396	28.75	28.75	57.51	1196	274
18212.40344	11648.22587	250.739	24.37	24.37	48.75	1280	274
11636.10344	13262.02587	99.4342	24.96	24.96	49.93	1333	274
22921.90344	14036.92587	-123.396	23.13	23.13	46.25	1404	274
26464.00344	14145.62587	-92.3958	7.84	7.84	15.68	8409	274
16870.00344	15225.22587	304.777	40.58	40.58	81.15	1119	274
1569.103438	16379.42587	4.13169	19.81	19.81	39.61	1996	274
34800.30344	19938.12587	-168.396	24.56	24.56	49.13	1678	274
6543.803438	25509.72587	5.11419	21.74	21.74	43.47	1516	274
14051.50344	26183.82587	33.6067	22.70	22.70	45.40	1492	274
12157.60344	27219.42587	132.839	24.66	24.66	49.31	1913	274
4724.203438	27419.62587	-4.71081	35.33	35.33	70.65	1102	274
8507.803438	31759.22587	67.9942	23.57	23.57	47.15	1629	274
15917.60344	31998.82587	-107.396	26.80	26.80	53.60	1247	274
25452.30437	8699.022652	-183.601	23.03	23.03	46.06	1548	282
30518.70437	10502.12265	-287.601	13.59	13.59	27.18	6078	282
19214.50437	10643.12265	191.584	25.41	25.41	50.82	1228	282
15354.20437	10796.42265	55.9985	12.06	12.06	24.12	3414	282
24468.30437	11800.72265	-246.601	16.91	16.91	33.82	3347	282
33758.20437	14825.02265	-400.601	25.62	25.62	51.24	2921	282
29294.30437	15598.32265	-263.601	31.67	31.67	63.35	1158	282
32802.70437	16435.12265	-112.601	25.62	25.62	51.24	1734	282
25174.30437	17247.72265	-222.601	31.65	31.65	63.30	1469	282
28355.60437	18976.72265	134.599	9.35	9.35	18.70	7607	282
34051.70437	20113.62265	-316.601	27.60	27.60	55.20	1962	282
4207.804368	23422.72265	-61.6015	23.64	23.64	47.29	1596	282
10813.30437	23700.52265	48.1385	21.31	21.31	42.63	1639	282
17185.90437	24074.62265	-331.601	39.05	39.05	78.09	1088	282
17278.30437	25909.32265	-328.601	15.61	15.61	31.23	4282	282
10711.40437	27306.42265	-188.601	22.80	22.80	45.59	2047	282
30265.80437	28149.92265	231.866	20.65	20.65	41.31	2361	282
33710.60437	28951.72265	-251.601	31.44	31.44	62.88	1150	282
23125.20437	30013.12265	109.054	14.01	14.01	28.02	2420	282
598.0043676	31803.72265	-286.601	34.10	34.10	68.20	1648	282
22889.80437	37902.32265	5.89104	22.68	22.68	45.36	1539	282
15647.20437	38319.32265	84.491	25.15	25.15	50.30	1332	282
20650.80437	38236.12265	254.464	28.83	28.83	57.65	1215	282
24016.9053	1886.61943	-420.807	47.99	47.99	95.99	1215	290
19131.2053	5145.71943	-19.8596	15.50	15.50	30.99	2661	290
8648.905297	5556.81943	-154.807	24.14	24.14	48.28	1554	290
11501.5053	6037.21943	-145.807	20.79	20.79	41.59	1655	290
6390.005297	10674.31943	359.385	10.39	10.39	20.77	6052	290
25488.4053	12041.11943	-49.8071	23.10	23.10	46.21	1192	290
21454.4053	12834.01943	348.578	21.78	21.78	43.57	1807	290
4691.605297	14845.21943	-402.807	34.36	34.36	68.72	1294	290
26427.7053	27786.31943	-190.807	11.66	11.66	23.31	3437	290
19081.3053	33255.91943	-157.807	22.94	22.94	45.88	1310	290
29371.0053	33580.11943	-41.8071	31.63	31.63	63.26	1046	290
22039.3053	37813.91943	-228.807	10.20	10.20	20.39	6433	290
14554.50623	3124.716207	-37.0128	32.45	32.45	64.90	1134	298
22302.00623	10775.11621	238.332	13.12	13.12	26.23	4299	298
6087.406226	10734.01621	329.705	19.57	19.57	39.14	1789	298
14379.80623	13714.21621	334.617	36.62	36.62	73.24	1191	298
28645.80623	13841.21621	127.31	22.30	22.30	44.60	1041	298
35799.70623	15543.71621	-167.013	33.98	33.98	67.97	1289	298
25178.40623	15827.11621	8.42723	17.52	17.52	35.04	2744	298
17350.10623	26172.11621	-143.013	20.04	20.04	40.08	3545	298
15727.90623	27612.11621	68.3597	15.61	15.61	31.23	2926	298
23082.80623	31132.21621	134.187	21.88	21.88	43.76	2272	298
2872.906226	33049.31621	-190.013	30.85	30.85	61.70	1001	298
29399.80623	33582.31621	-185.013	28.87	28.87	57.74	1036	298
22005.80623	37843.21621	-346.013	15.73	15.73	31.46	3682	298
25905.80716	2155.412984	272.549	20.61	20.61	41.21	3062	306
13693.40716	4123.312984	-247.184	13.87	13.87	27.74	3093	306
15568.40716	10233.51298	-288.184	10.41	10.41	20.82	8122	306
28523.60716	11916.71298	-100.184	25.72	25.72	51.43	2422	306
24004.20716	13243.71298	327.569	5.79	5.79	11.59	18220	306
25254.20716	15795.71298	85.8738	13.92	13.92	27.84	3367	306
15966.40716	17615.21298	-194.184	37.92	37.92	75.83	1016	306
28544.90716	19782.61298	-76.1837	15.10	15.10	30.19	3863	306
37580.10716	22338.61298	-135.184	25.32	25.32	50.63	1830	306
13914.70716	23698.81298	179.211	24.23	24.23	48.47	1755	306
20045.00716	29700.61298	-48.1837	29.15	29.15	58.31	1188	306
13913.40716	30691.41298	22.9938	14.37	14.37	28.73	2120	306
22036.00716	37766.01298	-232.184	10.69	10.69	21.38	5376	306
19094.30809	2608.209761	-107.251	19.29	19.29	38.57	2389	314
13659.70809	4102.409761	-311.251	18.18	18.18	36.36	2307	314
13377.10809	6699.909761	-138.251	21.81	21.81	43.61	1088	314
22085.30809	8103.709761	-293.251	30.40	30.40	60.81	1326	314
24763.10809	8451.309761	-182.251	30.33	30.33	60.66	1388	314
16270.40809	8407.309761	-192.251	23.60	23.60	47.19	1315	314
7253.608085	9956.309761	113.317	17.17	17.17	34.34	2037	314
15708.50809	10286.10976	72.0518	8.93	8.93	17.85	5820	314
16028.90809	12611.00976	10.1544	18.39	18.39	36.79	1579	314
22859.90809	14157.20976	14.0844	36.57	36.57	73.15	1260	314
27564.10809	15917.90976	195.847	14.27	14.27	28.54	3273	314
32689.90809	19786.30976	-137.251	11.99	11.99	23.97	4241	314
5356.108085	23799.30976	26.8569	14.20	14.20	28.40	3846	314
10734.20809	27091.80976	-399.251	25.22	25.22	50.44	1873	314
2361.708085	31100.50976	12.1194	28.94	28.94	57.89	1252	314
7335.308085	32827.20976	-195.251	19.97	19.97	39.94	2624	314
12092.80809	34765.50976	355.994	33.82	33.82	67.64	1489	314
13606.30809	38811.10976	-72.2506	20.89	20.89	41.78	2323	314
4586.509014	4550.506539	364.77	35.61	35.61	71.22	1130	322
21351.20901	9663.906539	-27.3176	20.32	20.32	40.65	1578	322
13070.90901	9952.006539	76.8974	15.50	15.50	30.99	2345	322
7208.609014	10626.30654	-42.3176	12.08	12.08	24.16	4208	322
5826.409014	10852.00654	71.0024	15.54	15.54	31.09	2419	322
12442.20901	11397.10654	-164.318	20.82	20.82	41.64	1131	322
27693.40901	12943.40654	-309.318	19.69	19.69	39.38	2429	322
11581.80901	13261.40654	3.20994	25.32	25.32	50.63	1410	322
14423.10901	13714.10654	105.39	26.14	26.14	52.28	2240	322
26364.70901	14154.70654	353.962	13.16	13.16	26.33	4669	322
23536.50901	14658.80654	-12.5101	22.91	22.91	45.83	1813	322
29211.40901	16881.80654	303.855	19.38	19.38	38.76	2064	322
25729.20901	18092.40654	360.84	22.56	22.56	45.12	2465	322
32833.30901	19614.70654	-184.318	28.28	28.28	56.57	1337	322
18469.80901	20822.40654	-113.318	11.70	11.70	23.41	4265	322
10647.30901	25477.30654	-383.318	25.93	25.93	51.86	2583	322
19305.10901	28086.80654	252.765	26.94	26.94	53.88	1833	322
12086.80901	34814.20654	44.4749	27.18	27.18	54.35	1635	322
26451.70901	35989.20654	-156.318	13.09	13.09	26.19	5614	322
20036.70901	36880.10654	95.5649	23.86	23.86	47.71	2139	322
25051.40994	3669.303316	-124.384	23.34	23.34	46.68	1305	330
687.2099438	7794.103316	-399.384	38.83	38.83	77.67	1104	330
24793.90994	8390.103316	-362.384	22.40	22.40	44.79	2274	330
12001.70994	10476.60332	-83.3845	18.09	18.09	36.17	1632	330
7183.709944	10636.40332	6.09053	15.52	15.52	31.04	2399	330
9423.709944	11052.20332	-149.384	13.12	13.12	26.23	5085	330
14009.00994	12603.30332	-172.384	17.64	17.64	35.28	2023	330
2411.809944	13549.60332	-154.384	17.14	17.14	34.29	2858	330
7569.309944	14982.90332	-346.384	19.41	19.41	38.81	3145	330
26215.40994	16240.50332	-84.3845	29.91	29.91	59.82	1023	330
33133.40994	17637.20332	-126.384	31.44	31.44	62.88	1132	330
12822.60994	18315.20332	-67.3845	13.78	13.78	27.55	4827	330
27076.90994	20343.70332	178.028	23.62	23.62	47.24	1049	330
7482.609944	24241.70332	-33.3845	32.85	32.85	65.70	1412	330
33938.20994	29566.10332	-263.384	13.28	13.28	26.56	6015	330
23780.90994	30442.60332	-79.3845	13.16	13.16	26.33	3245	330
3832.110873	2260.300093	-84.4514	14.60	14.60	29.20	2859	338
7033.810873	6692.100093	-278.451	23.90	23.90	47.81	1417	338
15350.51087	10817.70009	133.749	17.03	17.03	34.05	1393	338
17059.71087	12320.20009	126.871	12.20	12.20	24.40	4892	338
24529.91087	12170.80009	-275.451	31.25	31.25	62.50	1219	338
19226.51087	12748.50009	27.6386	15.92	15.92	31.84	2626	338
4691.210873	14713.90009	-203.451	30.12	30.12	60.24	1352	338
32817.41087	15704.50009	-305.451	8.93	8.93	17.85	7638	338
31593.31087	20953.80009	-193.451	21.88	21.88	43.76	1822	338
10877.21087	23703.20009	118.029	25.03	25.03	50.07	1545	338
33893.61087	29494.00009	-149.451	16.93	16.93	33.86	2321	338
14500.51087	32545.60009	310.599	31.98	31.98	63.96	1160	338
19886.21087	33796.50009	-206.451	16.44	16.44	32.88	3858	338
15339.21087	36991.70009	-322.451	27.93	27.93	55.86	1888	338
21142.51087	38429.30009	-10.6789	35.40	35.40	70.79	1363	338
3809.710873	40280.50009	-46.4514	28.94	28.94	57.89	1541	338
11000.7118	746.1968705	-116.518	19.50	19.50	39.00	2474	346
26976.7118	9072.796871	-337.518	28.94	28.94	57.89	1514	346
12430.0118	10736.99687	47.2217	15.31	15.31	30.61	3483	346
3363.711803	14819.09687	6.93921	24.44	24.44	48.89	1798	346
13737.6118	15025.89687	-407.518	39.00	39.00	78.00	1175	346
27683.2118	15904.69687	114.032	16.86	16.86	33.72	3262	346
31394.3118	16940.59687	-84.5183	13.99	13.99	27.98	3134	346
16095.3118	19966.69687	146.454	26.45	26.45	52.89	1253	346
28440.4118	23527.49687	246.669	25.29	25.29	50.59	1110	346
36891.1118	25866.69687	-145.518	18.46	18.46	36.93	1791	346
10712.3118	26647.49687	-250.518	33.54	33.54	67.07	1092	346
11866.4118	29415.89687	216.212	17.33	17.33	34.67	3209	346
14378.1118	29845.89687	224.072	39.63	39.63	79.27	1110	346
6066.311803	30600.19687	-152.518	23.10	23.10	46.21	2137	346
13635.2118	31174.39687	-78.5183	25.34	25.34	50.68	1634	346
14613.0118	32554.09687	284.987	16.67	16.67	33.35	3740	346
19936.0118	34105.79687	-213.518	30.47	30.47	60.95	1143	346
11557.91273	671.1936478	-183.585	18.56	18.56	37.11	1825	354
21085.31273	4038.593648	-284.585	19.97	19.97	39.94	2372	354
10175.21273	6802.293648	-33.5852	25.03	25.03	50.07	1063	354
29492.31273	8844.793648	-130.585	30.12	30.12	60.24	1156	354
27504.81273	10097.69365	-264.585	10.83	10.83	21.67	5706	354
30511.61273	10661.99365	-193.585	28.68	28.68	57.37	1065	354
16124.41273	11298.69365	-402.585	19.08	19.08	38.15	4651	354
24842.11273	13410.19365	95.2973	9.49	9.49	18.98	6127	354
27244.71273	13319.89365	-92.5852	14.93	14.93	29.86	3155	354
29565.01273	13537.79365	-136.585	15.75	15.75	31.51	3811	354
28966.01273	14802.39365	-163.585	19.12	19.12	38.25	2402	354
31985.21273	16218.19365	-136.585	23.01	23.01	46.02	1848	354
21692.01273	17959.69365	13.7498	22.35	22.35	44.70	1710	354
30943.21273	17887.39365	25.5398	23.88	23.88	47.76	1758	354
27209.41273	18512.89365	190.6	22.89	22.89	45.78	2048	354
28616.11273	18667.19365	225.97	13.61	13.61	27.22	3413	354
14811.91273	33827.69365	-322.585	39.66	39.66	79.32	1617	354
1902.912732	35952.99365	80.5598	14.72	14.72	29.44	2121	354
15317.01273	36985.39365	-106.585	25.98	25.98	51.95	1328	354
22582.41273	39292.19365	-121.585	25.08	25.08	50.16	1637	354
23360.41366	639.6904251	79.5104	14.53	14.53	29.06	2964	362
3166.913661	4382.390425	331.03	30.19	30.19	60.38	1389	362
16347.41366	5082.590425	249.483	21.88	21.88	43.76	1690	362
29258.01366	8660.390425	-233.652	18.23	18.23	36.46	2763	362
13149.71366	9907.990425	189.55	19.64	19.64	39.28	2452	362
34034.41366	13784.49043	-182.652	25.48	25.48	50.96	2112	362
21738.51366	18015.19043	196.428	25.13	25.13	50.26	1632	362
20422.71366	19227.19043	-88.6521	15.99	15.99	31.98	2637	362
25301.31366	19009.19043	355.593	17.90	17.90	35.80	3227	362
13902.41366	21188.49043	-273.652	21.17	21.17	42.34	2851	362
8524.013661	26534.09043	-374.652	22.77	22.77	45.55	4073	362
13962.61366	30743.09043	77.5454	12.13	12.13	24.26	4483	362
16816.51366	34447.59043	-173.652	25.83	25.83	51.67	1255	362
17861.01366	35363.69043	236.71	20.63	20.63	41.26	2429	362
24057.01459	907.1872024	-73.719	20.82	20.82	41.64	1481	370
25832.11459	2206.387202	37.196	21.95	21.95	43.90	1410	370
32143.51459	2507.387202	-397.719	33.02	33.02	66.03	1325	370
9528.614591	5172.287202	-104.719	21.20	21.20	42.39	2809	370
1155.414591	7323.087202	-353.719	18.32	18.32	36.64	2888	370
15180.01459	11769.9872	359.456	26.23	26.23	52.47	2361	370
17073.71459	12389.5872	104.006	12.32	12.32	24.63	4620	370
25775.31459	13599.4872	-270.719	33.11	33.11	66.22	1056	370
26455.61459	14149.1872	-36.719	16.53	16.53	33.06	1503	370
25835.71459	14814.7872	200.291	13.05	13.05	26.09	4405	370
24895.01459	26745.1872	15.581	20.70	20.70	41.40	2560	370
17568.71459	32922.0872	6.73847	24.63	24.63	49.27	1476	370
26472.21459	35908.3872	-339.719	45.50	45.50	91.00	1204	370
11954.61552	3346.78398	78.3941	12.93	12.93	25.86	3261	378
9316.61552	3777.58398	-8.06594	24.73	24.73	49.45	1034	378
11504.41552	5983.78398	-150.786	39.02	39.02	78.04	1075	378
25443.81552	8697.78398	-57.7859	15.12	15.12	30.24	2876	378
19645.21552	9889.48398	17.4791	12.79	12.79	25.58	3095	378
11783.71552	11307.68398	40.0766	20.84	20.84	41.68	1614	378
5451.41552	11568.58398	-191.786	17.10	17.10	34.19	3131	378
26222.31552	13971.18398	228.717	26.26	26.26	52.52	1528	378
27294.01552	18542.68398	312.229	28.14	28.14	56.28	2038	378
32060.91552	19052.58398	-12.9784	23.24	23.24	46.49	1192	378
26781.71552	19698.18398	270.964	27.88	27.88	55.77	1962	378
24516.81552	21095.28398	87.2366	22.30	22.30	44.60	1602	378
21719.41552	25703.08398	-24.7859	34.55	34.55	69.10	1104	378
10740.91552	26591.88398	-54.7859	27.58	27.58	55.15	1198	378
31429.51552	27365.38398	-255.786	28.40	28.40	56.80	1209	378
18755.11552	29272.58398	47.9366	18.98	18.98	37.96	2437	378
19080.81552	33251.08398	84.2891	27.29	27.29	54.59	1481	378
12154.51552	34791.08398	12.5666	22.87	22.87	45.73	2409	378
13665.81552	38757.08398	66.6041	32.10	32.10	64.20	1019	378
25098.21645	3707.880757	-145.853	25.08	25.08	50.16	1019	386
41127.11645	7818.280757	-211.853	35.23	35.23	70.46	1181	386
19649.41645	9879.680757	16.4296	9.91	9.91	19.83	5657	386
4582.716449	11444.28076	-0.272852	13.42	13.42	26.85	3882	386
21552.61645	12798.28076	157.91	17.85	17.85	35.70	1656	386
24453.21645	13198.18076	294.477	6.33	6.33	12.67	15236	386
35062.31645	13782.48076	-297.853	46.77	46.77	93.54	1046	386
32665.71645	14116.38076	-248.853	15.47	15.47	30.94	4357	386
27368.51645	14392.18076	118.61	8.97	8.97	17.95	5962	386
25887.21645	14717.18076	252.23	7.42	7.42	14.84	10012	386
23789.01645	30500.98076	3.65715	8.97	8.97	17.95	7118	386
19955.91645	33781.98076	-111.853	16.89	16.89	33.77	3380	386
10966.41738	703.5775343	-111.92	21.81	21.81	43.61	1671	394
1194.117379	7341.377534	-213.92	13.87	13.87	27.74	4814	394
15841.21738	8651.577534	-420.92	20.91	20.91	41.82	2612	394
19625.91738	9884.577534	24.2227	11.14	11.14	22.28	3143	394
13082.71738	10692.37753	-36.9198	14.22	14.22	28.45	2952	394
9399.817379	11055.97753	-188.92	11.54	11.54	23.08	5754	394
13703.51738	11541.17753	368.098	32.38	32.38	64.76	1669	394
20560.41738	11919.87753	66.4702	25.08	25.08	50.16	1309	394
32622.81738	14102.17753	-262.92	9.70	9.70	19.41	9445	394
3257.517379	14923.37753	-406.92	31.75	31.75	63.49	2409	394
1634.317379	16347.27753	77.2777	18.86	18.86	37.73	1788	394
16637.91738	16209.57753	-56.9198	27.60	27.60	55.20	1042	394
31487.91738	17086.97753	-193.92	15.50	15.50	30.99	3481	394
24493.81738	21125.17753	11.4502	14.62	14.62	29.25	2286	394
25465.41738	22400.47753	80.2252	32.24	32.24	64.48	1213	394
5015.417379	25432.67753	-117.92	18.84	18.84	37.68	1525	394
554.7173788	31775.27753	17.3452	30.97	30.97	61.94	1135	394
14859.41738	32607.77753	37.9777	34.57	34.57	69.14	1009	394
19899.51738	33790.77753	-247.92	13.92	13.92	27.84	5451	394
22031.01738	37844.27753	-278.92	17.76	17.76	35.51	2929	394
22496.11738	39524.27753	-239.92	18.58	18.58	37.16	3423	394
13692.51831	4186.874312	-339.987	23.46	23.46	46.91	1514	402
9507.618308	5272.774312	-139.987	12.60	12.60	25.20	2151	402
12351.61831	6213.274312	343.468	19.78	19.78	39.56	3402	402
10207.61831	6808.174312	63.4558	19.57	19.57	39.14	1235	402
17219.41831	9217.574312	48.7183	15.75	15.75	31.51	2261	402
15548.91831	13314.87431	-276.987	29.91	29.91	59.82	1675	402
33668.21831	13522.57431	-356.987	44.49	44.49	88.97	1880	402
29301.61831	13822.37431	180.373	28.17	28.17	56.33	1707	402
27014.81831	16226.87431	62.4733	21.93	21.93	43.85	1273	402
3000.118308	20746.87431	156.793	28.12	28.12	56.24	1553	402
13942.91831	21046.87431	-421.987	61.44	61.44	122.88	1111	402
31981.11831	24848.47431	-150.987	20.25	20.25	40.51	1846	402
18471.71831	26972.27431	-97.9867	29.15	29.15	58.31	1321	402
26533.71831	27709.27431	309.081	26.94	26.94	53.88	1155	402
20151.31924	3430.771089	-50.0536	28.64	28.64	57.27	1356	410
15181.31924	5289.271089	24.0889	17.59	17.59	35.18	1849	410
7845.419238	6451.671089	-4.40359	19.92	19.92	39.85	1945	410
20089.91924	9505.171089	-413.054	21.17	21.17	42.34	2840	410
22852.11924	9461.871089	-330.054	15.57	15.57	31.13	4396	410
18655.81924	10666.37109	-210.054	23.39	23.39	46.77	1038	410
4069.719238	10937.97109	3.45641	32.88	32.88	65.75	1019	410
29970.61924	12677.47109	-320.054	18.30	18.30	36.60	3468	410
15002.31924	12661.27109	-379.054	17.99	17.99	35.98	3181	410
17828.31924	13145.17109	-13.2461	23.41	23.41	46.82	1444	410
27404.91924	14417.47109	322.769	25.58	25.58	51.15	1388	410
11944.91924	15738.67109	-242.054	17.12	17.12	34.24	3211	410
37979.61924	18364.47109	-314.054	30.21	30.21	60.43	1126	410
33431.11924	18716.47109	-348.054	13.61	13.61	27.22	6124	410
26070.91924	19737.97109	328.664	26.07	26.07	52.14	1238	410
26446.31924	35987.97109	-114.054	19.41	19.41	38.81	3188	410
18606.62017	4253.167866	20.092	21.97	21.97	43.94	2083	418
1202.520167	7359.667866	-191.12	20.89	20.89	41.78	2079	418
17192.52017	10678.56787	-71.1205	20.25	20.25	40.51	2190	418
7225.420167	10658.76787	40.7245	8.74	8.74	17.47	5432	418
28062.62017	12032.56787	-28.1205	27.51	27.51	55.01	1682	418
25085.82017	13692.26787	-216.12	30.76	30.76	61.51	1054	418
28220.22017	14225.66787	-6.4355	21.01	21.01	42.01	1754	418
3399.020167	17947.16787	196.942	19.45	19.45	38.90	2678	418
21279.32017	18485.96787	-347.121	35.42	35.42	70.84	1099	418
5366.320167	23294.36787	-5.453	19.24	19.24	38.48	1998	418
32008.02017	24906.26787	-53.1205	17.66	17.66	35.33	2112	418
11911.02017	29421.96787	53.497	18.18	18.18	36.36	2441	418
27513.32017	29544.26787	-148.12	26.28	26.28	52.56	1069	418
18420.62017	31133.16787	9.2845	27.25	27.25	54.49	1126	418
19855.22017	33918.16787	-401.121	26.87	26.87	53.74	2244	418
4613.420167	36187.56787	-117.12	36.69	36.69	73.38	1072	418
24851.6211	9067.064643	-88.1874	19.33	19.33	38.67	1856	426
17254.0211	9239.264643	-105.187	18.60	18.60	37.21	2974	426
19648.1211	9930.964643	25.9201	20.49	20.49	40.98	1004	426
29599.4211	10567.66464	-226.187	25.08	25.08	50.16	2614	426
27855.2211	12984.26464	-380.187	19.33	19.33	38.67	3794	426
22629.9211	15394.66464	-175.187	21.22	21.22	42.44	2589	426
29427.6211	16747.66464	-50.1874	22.40	22.40	44.79	1363	426
14333.1211	27620.56464	-211.187	19.66	19.66	39.33	2353	426
19038.2211	40261.06464	69.1501	25.58	25.58	51.15	1083	426
25891.92203	2168.161421	45.5032	14.32	14.32	28.64	3524	434
12694.22203	5065.461421	35.6782	18.44	18.44	36.88	2202	434
29208.72203	8537.161421	-220.254	41.19	41.19	82.38	1048	434
5889.622026	10784.06142	144.736	11.19	11.19	22.37	5223	434
4063.822026	12964.56142	-100.254	23.13	23.13	46.25	1697	434
3313.322026	14872.96142	-34.2543	15.24	15.24	30.47	3042	434
22646.22203	15343.76142	-107.254	25.29	25.29	50.59	1509	434
25449.22203	19016.16142	65.1532	13.75	13.75	27.51	3822	434
34779.72203	19607.76142	-410.254	22.23	22.23	44.46	2096	434
34801.12203	19651.36142	-308.254	24.30	24.30	48.61	1519	434
11910.72203	29389.86142	77.9257	19.78	19.78	39.56	1965	434
15958.02203	30662.76142	-208.254	20.35	20.35	40.69	2011	434
27276.42203	31648.76142	-219.254	33.77	33.77	67.54	1298	434
30278.02203	31879.46142	-5.58682	18.51	18.51	37.02	1998	434
13703.12203	38890.16142	-296.254	21.43	21.43	42.86	2696	434
9936.322955	1235.358198	10.0663	22.49	22.49	44.98	1207	442
22233.22296	1957.758198	146.634	16.93	16.93	33.86	2655	442
9343.422955	3761.258198	-239.321	20.89	20.89	41.78	1479	442
29188.62296	8243.058198	-324.321	23.69	23.69	47.38	1693	442
29130.12296	17932.3582	-72.3212	28.83	28.83	57.65	1077	442
16038.42296	23905.3582	-261.321	35.70	35.70	71.40	1376	442
29488.82296	23886.3582	120.106	24.21	24.21	48.42	1218	442
6561.822955	25475.6582	-19.4087	24.92	24.92	49.83	1638	442
33220.92296	29519.4582	-25.3212	27.39	27.39	54.78	1160	442
12778.82296	29580.4582	25.7863	17.47	17.47	34.95	2349	442
2494.122955	36969.1582	98.4913	25.76	25.76	51.53	1684	442
1432.823884	1207.254975	-170.388	32.50	32.50	65.00	1187	450
3835.523884	2212.254975	-164.388	12.62	12.62	25.25	3884	450
22321.82388	2151.554975	-95.3881	32.81	32.81	65.61	1836	450
21680.12388	2319.254975	-410.388	18.58	18.58	37.16	4696	450
25010.52388	3637.654975	-193.388	27.46	27.46	54.92	1264	450
9355.423884	3755.654975	-259.388	23.08	23.08	46.16	1453	450
10492.72388	3820.554975	-287.388	13.42	13.42	26.85	4242	450
17193.22388	4204.354975	-196.388	22.33	22.33	44.65	1659	450
4549.823884	4503.554975	284.117	21.17	21.17	42.34	2211	450
11248.42388	5054.854975	-167.388	22.56	22.56	45.12	1950	450
27016.62388	9703.954975	-304.388	20.11	20.11	40.22	3572	450
8898.323884	10263.65498	28.6669	25.81	25.81	51.62	1225	450
21322.12388	12650.55498	-33.3881	22.33	22.33	44.65	1348	450
26702.12388	12739.65498	-105.388	25.20	25.20	50.40	1476	450
6900.423884	13398.65498	43.4044	15.38	15.38	30.76	2325	450
29769.02388	13539.75498	-260.388	24.19	24.19	48.37	1346	450
28717.62388	18773.35498	-392.388	34.01	34.01	68.01	1281	450
25965.62388	19802.95498	164.252	19.24	19.24	38.48	1944	450
16094.42388	23924.85498	-210.388	12.86	12.86	25.72	5481	450
9111.823884	31546.75498	-419.388	38.17	38.17	76.35	1291	450
7663.224814	1227.651753	-149.455	33.46	33.46	66.93	1761	458
13674.42481	4112.451753	-188.455	9.87	9.87	19.73	5312	458
16350.22481	5065.551753	274.225	19.26	19.26	38.53	2168	458
31799.22481	10530.05175	-94.4551	37.28	37.28	74.56	1084	458
4022.424814	10924.85175	51.1974	24.99	24.99	49.97	1091	458
15136.02481	11808.85175	355.772	36.01	36.01	72.02	1216	458
19812.52481	13240.85175	361.667	28.94	28.94	57.89	1972	458
26443.92481	14192.55175	-67.4551	26.00	26.00	52.00	1023	458
37330.52481	20797.35175	-279.455	37.87	37.87	75.74	1337	458
14005.02481	23748.85175	155.342	21.78	21.78	43.57	1786	458
36174.02481	23971.45175	-147.455	25.76	25.76	51.53	1377	458
11864.12481	29427.75175	79.6899	14.79	14.79	29.58	2634	458
15970.82481	30671.35175	39.4074	18.58	18.58	37.16	2513	458
25198.62481	34301.45175	193.66	21.22	21.22	42.44	2235	458
750.4257431	399.6485298	-174.522	21.85	21.85	43.71	1863	466
18850.52574	1977.14853	-108.522	11.42	11.42	22.84	5166	466
21041.02574	3773.24853	-416.522	33.25	33.25	66.51	1182	466
22414.42574	4212.24853	42.288	12.25	12.25	24.49	3551	466
16368.72574	5057.44853	263.351	20.28	20.28	40.55	1897	466
16889.82574	8560.44853	-103.522	14.15	14.15	28.31	3153	466
29268.62574	8696.24853	-293.522	11.92	11.92	23.83	8811	466
19625.12574	9887.44853	-9.78447	9.51	9.51	19.03	5840	466
8888.025743	10247.84853	24.603	18.68	18.68	37.35	1902	466
12452.12574	10771.74853	16.743	17.85	17.85	35.70	2274	466
5838.725743	10982.14853	-110.522	31.39	31.39	62.78	1256	466
25634.72574	14884.94853	43.2705	10.03	10.03	20.06	5000	466
27697.92574	15068.84853	331.143	30.80	30.80	61.61	1124	466
34486.92574	15249.04853	-296.522	27.46	27.46	54.92	1967	466
16548.12574	15601.24853	11.8305	11.78	11.78	23.55	4474	466
25114.12574	15859.04853	322.301	31.72	31.72	63.44	1058	466
18503.02574	20834.54853	-131.522	24.96	24.96	49.93	1014	466
15399.12574	24230.44853	59.973	21.48	21.48	42.96	1857	466
25312.32574	24525.34853	172.961	32.08	32.08	64.15	1409	466
19965.72574	25218.74853	288.896	39.00	39.00	78.00	1213	466
8508.625743	26541.04853	-164.522	21.52	21.52	43.05	2093	466
25313.32574	28856.04853	-34.522	17.71	17.71	35.42	1963	466
26638.92574	29071.44853	92.3955	23.13	23.13	46.25	1633	466
8159.325743	37181.24853	49.1655	23.15	23.15	46.30	1304	466
9363.726672	3869.345307	-257.589	27.60	27.60	55.20	1063	474
10522.82667	3869.245307	-377.589	16.63	16.63	33.25	3441	474
27110.52667	8000.945307	-344.589	24.96	24.96	49.93	2567	474
25223.32667	8122.845307	-124.589	21.50	21.50	43.00	1242	474
16881.42667	8643.245307	-312.589	17.99	17.99	35.98	3042	474
15864.32667	8699.945307	-315.589	13.47	13.47	26.94	5631	474
11706.62667	9447.045307	-16.7289	16.79	16.79	33.58	2113	474
16929.52667	9266.845307	-38.5889	10.36	10.36	20.72	4807	474
19609.82667	9844.645307	-109.589	17.14	17.14	34.29	1507	474
15744.32667	10205.44531	-157.589	9.04	9.04	18.09	7768	474
30639.32667	10361.44531	-393.589	29.65	29.65	59.30	1678	474
32544.42667	14131.54531	-74.5889	24.04	24.04	48.09	1271	474
3384.626672	25890.44531	-66.5889	25.60	25.60	51.20	1450	474
9827.526672	26332.44531	229.879	28.71	28.71	57.41	1715	474
31460.62667	27437.94531	-401.589	34.55	34.55	69.10	1454	474
11405.62667	29460.94531	108.049	27.88	27.88	55.77	1525	474
33104.82667	29522.04531	-256.589	36.10	36.10	72.20	1500	474
2401.726672	31051.74531	-117.589	20.70	20.70	41.40	1904	474
20103.32667	36892.34531	116.891	20.11	20.11	40.22	2333	474
21997.22667	37784.84531	-210.589	13.94	13.94	27.88	3334	474
20294.5276	3044.942084	-43.6558	27.29	27.29	54.59	1064	482
23141.1276	7034.242084	-336.656	24.82	24.82	49.64	1399	482
24863.7276	8326.642084	-275.656	31.93	31.93	63.87	1124	482
8839.827602	10202.74208	-3.04079	12.22	12.22	24.44	4500	482
15723.4276	10157.04208	-171.656	11.47	11.47	22.94	4158	482
11942.1276	10491.44208	-39.6558	13.59	13.59	27.18	3073	482
17078.1276	12362.44208	158.089	14.13	14.13	28.26	3338	482
30016.1276	12733.04208	-417.656	14.53	14.53	29.06	4818	482
11695.6276	13232.54208	242.584	14.41	14.41	28.83	3835	482
23208.6276	13670.54208	270.094	28.57	28.57	57.13	1067	482
27390.5276	14418.14208	9.73171	22.42	22.42	44.84	1438	482
11929.0276	15677.14208	-195.656	16.41	16.41	32.83	3927	482
26239.1276	17723.34208	51.9792	26.33	26.33	52.66	1059	482
12838.9276	18392.34208	-97.6558	24.42	24.42	48.84	2673	482
25896.4276	19821.44208	50.9967	21.74	21.74	43.47	2544	482
18489.5276	20796.24208	-160.656	15.50	15.50	30.99	4495	482
6073.327602	21515.44208	-348.656	37.37	37.37	74.75	1044	482
4794.627602	23764.14208	10.7142	32.92	32.92	65.85	1378	482
16089.7276	23877.14208	-135.656	12.03	12.03	24.07	5121	482
5023.227602	25381.14208	-201.656	32.99	32.99	65.99	1254	482
13842.3276	28129.94208	-37.6558	31.65	31.65	63.30	1287	482
25506.2276	28006.34208	17.5917	12.01	12.01	24.02	4185	482
26762.5276	29029.14208	68.6817	27.06	27.06	54.12	1097	482
27364.5276	32184.34208	-387.656	47.90	47.90	95.80	1205	482
24690.9276	35331.34208	326.097	21.17	21.17	42.34	2691	482
20094.7276	36893.04208	152.194	17.92	17.92	35.84	2664	482
22572.0276	39421.34208	-204.656	12.39	12.39	24.77	3959	482
12472.62853	593.9388617	-147.723	14.70	14.70	29.39	3251	490
19319.02853	1901.638862	-41.7227	16.77	16.77	33.54	2411	490
24916.62853	2606.838862	-395.723	33.84	33.84	67.68	1186	490
7062.028531	6242.438862	-158.723	14.74	14.74	29.48	4200	490
16949.42853	9264.138862	-150.723	10.88	10.88	21.76	4813	490
29937.32853	12963.43886	-149.723	28.59	28.59	57.18	1358	490
14409.52853	13591.13886	-11.9502	29.11	29.11	58.22	1033	490
25947.02853	14655.43886	59.7723	13.94	13.94	27.88	2475	490
28123.72853	14854.73886	27.3498	11.12	11.12	22.23	3379	490
27001.12853	16926.33886	115.775	6.17	6.17	12.34	7876	490
27073.72853	19532.43886	145.25	31.89	31.89	63.77	1002	490
26039.72853	24102.83886	53.8773	14.25	14.25	28.50	2470	490
35676.42853	25168.13886	-124.723	24.66	24.66	49.31	1698	490
26478.92853	27716.63886	243.5	34.01	34.01	68.01	1022	490
23180.62853	32632.93886	-201.723	29.06	29.06	58.12	1338	490
22556.82853	39437.23886	-335.723	13.89	13.89	27.79	5489	490
16252.12946	2713.035639	63.6354	22.25	22.25	44.51	1926	498
14635.72946	3816.635639	11.5629	24.61	24.61	49.22	1245	498
9398.729461	3795.135639	-118.79	15.31	15.31	30.61	3444	498
21085.32946	3969.335639	-334.79	21.78	21.78	43.57	2529	498
8810.529461	6336.435639	24.3354	13.00	13.00	26.00	3431	498
29189.22946	8694.435639	-35.7896	32.29	32.29	64.57	1102	498
29786.72946	9424.935639	-208.79	24.59	24.59	49.17	1621	498
18428.82946	11892.13564	127.498	16.37	16.37	32.73	2911	498
247.7294606	13189.43564	206.098	20.39	20.39	40.79	1747	498
9461.029461	13321.03564	247.363	26.33	26.33	52.66	1630	498
25769.32946	14806.73564	144.2	17.92	17.92	35.84	2263	498
25688.42946	17210.33564	96.0579	24.73	24.73	49.45	1613	498
28833.52946	20023.43564	67.5654	26.80	26.80	53.60	1071	498
11099.62946	22751.43564	12.5454	16.70	16.70	33.39	2840	498
16138.92946	23899.23564	-219.79	21.27	21.27	42.53	2294	498
26020.32946	24172.43564	49.8804	18.91	18.91	37.82	1659	498
8088.429461	28213.33564	-249.79	24.99	24.99	49.97	2456	498
18274.62946	31698.83564	-28.7896	25.86	25.86	51.72	1178	498
21089.42946	35506.43564	-209.79	28.99	28.99	57.98	1193	498
9288.03039	3676.032416	-188.801	31.35	31.35	62.69	1330	506
8794.13039	10221.23242	58.7118	21.57	21.57	43.14	1665	506
18392.83039	11925.93242	96.0468	9.40	9.40	18.79	6167	506
5674.33039	12906.43242	-175.801	28.19	28.19	56.38	1201	506
16400.13039	13310.13242	332.829	40.11	40.11	80.21	1238	506
27685.73039	13468.93242	-314.801	24.63	24.63	49.27	1438	506
7240.13039	14522.93242	-118.801	19.45	19.45	38.90	2325	506
19091.03039	18145.63242	67.5543	22.18	22.18	44.37	1494	506
27833.83039	20417.73242	188.402	15.19	15.19	30.38	3150	506
30571.13039	21048.43242	-71.8007	17.85	17.85	35.70	2107	506
5089.73039	24421.23242	252.264	8.03	8.03	16.06	11472	506
11694.43039	24402.63242	27.2718	18.30	18.30	36.60	2059	506
14114.23039	26235.03242	36.1143	22.70	22.70	45.40	1372	506
12671.33039	29592.43242	17.4468	14.41	14.41	28.83	3498	506
17534.53039	31828.93242	-235.801	17.52	17.52	35.04	3286	506
23190.73132	7139.429194	-203.644	11.37	11.37	22.75	4896	514
22664.03132	9096.329194	-150.644	23.88	23.88	47.76	1978	514
17291.43132	9226.129194	-111.644	8.74	8.74	17.47	6179	514
27372.43132	9782.429194	-347.644	20.14	20.14	40.27	2200	514
29408.83132	11917.72919	-125.644	35.94	35.94	71.87	1123	514
1690.231319	12901.42919	107.993	32.71	32.71	65.42	1085	514
29933.63132	12979.62919	-247.644	33.70	33.70	67.40	1258	514
2445.631319	13413.82919	-235.644	39.12	39.12	78.23	1084	514
33943.03132	14091.62919	190.523	50.96	50.96	101.92	1079	514
29730.93132	14171.12919	-370.644	28.14	28.14	56.28	1555	514
33779.63132	14907.72919	-368.644	21.27	21.27	42.53	2174	514
9275.631319	16218.32919	344.776	40.55	40.55	81.11	1152	514
18419.43132	16502.82919	237.683	29.13	29.13	58.26	2190	514
29447.73132	16894.82919	314.318	31.06	31.06	62.12	1145	514
31747.73132	16959.82919	-13.837	11.66	11.66	23.31	3713	514
25458.23132	19197.52919	-97.6445	11.66	11.66	23.31	5567	514
27909.93132	26482.22919	29.393	29.44	29.44	58.88	1235	514
36228.03132	27119.42919	-385.644	37.96	37.96	75.93	1338	514
12793.43132	27637.52919	73.6055	20.23	20.23	40.46	1085	514
18405.03132	29285.02919	-122.644	18.93	18.93	37.87	2974	514
17364.63132	32918.92919	332.986	35.11	35.11	70.23	1445	514
4742.431319	38623.92919	-407.644	48.40	48.40	96.79	1003	514
27029.13225	9575.025971	-300.488	27.48	27.48	54.97	1176	522
10669.93225	10242.52597	-35.4882	11.80	11.80	23.60	4043	522
7162.032249	10693.52597	-22.5232	18.18	18.18	36.36	2871	522
8780.032249	11596.92597	-412.488	34.27	34.27	68.53	1195	522
7896.632249	12849.72597	-280.488	22.87	22.87	45.73	3128	522
25429.83225	14456.62597	160.222	11.09	11.09	22.18	5227	522
24379.93225	15300.42597	11.8643	18.70	18.70	37.40	2855	522
27449.83225	16853.52597	36.4268	8.36	8.36	16.72	6503	522
29164.53225	18163.32597	129.764	25.91	25.91	51.81	1143	522
30623.63225	17974.22597	70.8143	18.23	18.23	36.46	2017	522
16341.73225	22303.12597	-77.4882	20.14	20.14	40.27	2800	522
17007.53225	23886.62597	-208.488	33.39	33.39	66.79	1004	522
33890.43225	25704.52597	-372.488	34.43	34.43	68.86	1318	522
20097.93225	26229.32597	-153.488	19.10	19.10	38.20	2628	522
18454.93225	26958.52597	92.4293	36.10	36.10	72.20	1002	522
15744.13225	30265.12597	-156.488	17.40	17.40	34.81	2306	522
4174.732249	32654.72597	-102.488	31.20	31.20	62.41	1110	522
23029.13318	806.9227481	-44.3319	17.66	17.66	35.33	1918	530
11170.73318	5090.622748	-202.332	22.49	22.49	44.98	2235	530
25431.33318	8722.822748	-71.3319	20.11	20.11	40.22	1983	530
13168.83318	9913.522748	66.0581	27.51	27.51	55.01	1050	530
7132.133178	10621.02275	14.9681	19.88	19.88	39.75	1896	530
19926.33318	13029.02275	278.278	11.26	11.26	22.51	7292	530
26450.03318	14142.02275	-61.3319	10.48	10.48	20.96	5426	530
31006.33318	14432.32275	-186.332	10.93	10.93	21.85	5603	530
5588.133178	15150.22275	54.2681	20.84	20.84	41.68	1459	530
27832.23318	19037.72275	25.7756	11.80	11.80	23.60	4293	530
34826.33318	19537.22275	-243.332	21.48	21.48	42.96	1755	530
7404.233178	33075.82275	-355.332	40.55	40.55	81.11	1046	530
13740.43318	38830.42275	-197.332	18.44	18.44	36.88	3768	530
18477.43318	39108.22275	-136.332	17.64	17.64	35.28	2332	530
23240.83411	1715.219525	-97.1756	20.16	20.16	40.32	1379	538
13669.93411	4116.219525	-208.176	11.89	11.89	23.79	3094	538
16371.13411	5090.119525	238.152	12.06	12.06	24.12	4520	538
22162.43411	5820.419525	-119.176	8.24	8.24	16.48	5066	538
6986.034107	6735.519525	-127.176	20.39	20.39	40.79	1974	538
14651.53411	9926.619525	-78.1756	20.23	20.23	40.46	1778	538
10219.83411	11633.71953	49.5119	18.96	18.96	37.92	1488	538
8256.834107	11970.21953	-234.176	42.13	42.13	84.26	1019	538
16974.53411	12500.41953	321.664	24.92	24.92	49.83	2267	538
11396.53411	14091.31953	164.464	17.36	17.36	34.71	3256	538
24497.83411	14124.61953	-320.176	27.27	27.27	54.54	1545	538
1401.134107	14683.01953	-14.3506	23.71	23.71	47.43	1374	538
23347.23411	14752.91953	-28.1756	25.20	25.20	50.40	1516	538
27026.73411	16207.71953	182.149	14.53	14.53	29.06	4253	538
14630.23411	19386.51953	156.604	21.50	21.50	43.00	1082	538
34852.03411	19543.91953	-260.176	16.04	16.04	32.08	5588	538
10843.63411	23703.11953	-70.1756	17.80	17.80	35.61	3147	538
15760.33411	30306.91953	-214.176	16.89	16.89	33.77	3573	538
24978.33411	31951.71953	83.8994	29.70	29.70	59.39	1193	538
29074.13411	32749.71953	55.4069	18.37	18.37	36.74	2162	538
13700.73411	38757.71953	-182.176	23.46	23.46	46.91	1799	538
18491.33411	39077.21953	-85.1756	24.87	24.87	49.74	1092	538
6825.835037	3148.716303	231.431	31.86	31.86	63.73	1203	546
14658.43504	3799.316303	-120.019	32.33	32.33	64.67	1078	546
23055.63504	11123.4163	-249.019	18.96	18.96	37.92	3381	546
10272.43504	11674.0163	254.028	28.07	28.07	56.14	1011	546
22670.03504	12027.7163	-416.019	19.26	19.26	38.53	3226	546
20406.03504	19229.3163	-23.0369	15.24	15.24	30.47	3187	546
31608.53504	22343.5163	-97.0194	7.02	7.02	14.04	7521	546
19046.73504	28608.2163	-74.0194	13.80	13.80	27.60	4841	546
16038.33504	30635.4163	-263.019	43.19	43.19	86.38	1130	546
6091.735037	30612.6163	-60.0194	18.32	18.32	36.64	1825	546
20137.73504	36799.1163	-143.019	25.67	25.67	51.34	1700	546
17469.23504	38083.0163	-35.0194	26.21	26.21	52.42	1367	546
13673.33597	4108.91308	-227.863	8.81	8.81	17.62	7211	554
22854.83597	4119.71308	-175.863	11.02	11.02	22.04	4590	554
5202.035966	5860.51308	-37.8631	18.04	18.04	36.08	2220	554
29413.13597	8609.21308	-69.8631	28.66	28.66	57.32	1392	554
23011.23597	11189.51308	-153.863	19.50	19.50	39.00	2036	554
31570.13597	12740.41308	-235.863	31.46	31.46	62.93	1181	554
27756.53597	12804.81308	-372.863	14.62	14.62	29.25	5697	554
16980.83597	15239.81308	97.9669	10.01	10.01	20.02	5536	554
24403.33597	15276.01308	350.469	20.44	20.44	40.88	3268	554
27124.53597	19519.71308	106.809	17.00	17.00	34.01	3597	554
14561.73597	22349.61308	274.817	24.04	24.04	48.09	1626	554
16391.83597	22417.61308	77.3344	26.68	26.68	53.36	1568	554
26000.23597	24154.31308	264.992	23.60	23.60	47.19	1830	554
23785.43597	25742.71308	119.582	13.02	13.02	26.05	3739	554
9549.335966	26380.81308	-334.863	30.14	30.14	60.29	2014	554
36165.03597	27114.71308	-285.863	17.50	17.50	35.00	3327	554
33875.03597	29637.21308	-333.863	32.36	32.36	64.72	1018	554
12714.13597	29621.51308	-13.0556	17.97	17.97	35.94	2623	554
17479.93597	33703.51308	-214.863	39.40	39.40	78.80	1067	554
13256.93597	40041.31308	233.552	21.83	21.83	43.66	1783	554
9104.636896	2663.409857	130.546	26.33	26.33	52.66	1314	562
22834.8369	4140.509857	-151.707	10.31	10.31	20.63	5464	562
23306.1369	7116.409857	-252.707	21.17	21.17	42.34	2684	562
7203.336896	10589.40986	-215.707	28.02	28.02	56.05	1426	562
24429.7369	11763.20986	-93.7068	10.10	10.10	20.21	4360	562
14565.2369	13740.90986	352.591	49.03	49.03	98.06	1156	562
25390.6369	14402.20986	72.5782	9.18	9.18	18.37	3473	562
24308.6369	15273.50986	-259.707	40.81	40.81	81.62	1473	562
34458.1369	15491.40986	-366.707	31.72	31.72	63.44	1953	562
32907.9369	16025.00986	-388.707	20.21	20.21	40.41	2586	562
33475.1369	18634.80986	-118.707	20.94	20.94	41.87	2664	562
6109.936896	21519.70986	34.2607	20.72	20.72	41.45	1895	562
37576.7369	22288.60986	-186.707	23.83	23.83	47.67	1824	562
35990.2369	23404.70986	-256.707	29.01	29.01	58.03	2141	562
31766.0369	23718.30986	-380.707	28.40	28.40	56.80	1403	562
14101.4369	26203.10986	98.1232	20.56	20.56	41.12	2242	562
10746.6369	26547.30986	21.4882	21.97	21.97	43.94	2008	562
18998.4369	28574.60986	30.3307	24.19	24.19	48.37	1278	562
12030.2369	33186.70986	-207.707	25.81	25.81	51.62	1960	562
11656.1369	35955.30986	-336.707	21.36	21.36	42.72	2793	562
13824.1369	36256.80986	-380.707	40.60	40.60	81.20	1527	562
3206.937825	4317.606635	75.6819	29.70	29.70	59.39	1022	570
27116.23782	8111.206635	-420.551	27.01	27.01	54.02	1721	570
26191.23782	9252.606635	-196.551	12.65	12.65	25.29	4088	570
31119.53782	9626.406635	-329.551	27.62	27.62	55.25	1915	570
20336.03782	10663.60663	53.0844	17.57	17.57	35.14	1622	570
21087.93782	11238.30663	-73.5506	17.71	17.71	35.42	2039	570
23017.13782	11308.00663	-209.551	20.18	20.18	40.36	2403	570
22654.53782	12040.90663	-398.551	33.06	33.06	66.13	1209	570
5631.737825	13038.30663	-321.551	28.26	28.26	56.52	1504	570
23543.93782	13001.70663	338.009	22.07	22.07	44.13	2127	570
14477.23782	13698.90663	-29.5505	21.64	21.64	43.28	1845	570
17698.53782	13773.20663	-21.5855	24.19	24.19	48.37	1100	570
26135.13782	14993.80663	-103.551	33.11	33.11	66.22	1179	570
18437.23782	16506.80663	-113.551	35.04	35.04	70.08	1083	570
31726.23782	16865.30663	-72.5506	14.98	14.98	29.96	3169	570
11077.73782	22783.20663	90.4194	7.35	7.35	14.70	8595	570
14085.83782	26219.80663	86.4895	18.13	18.13	36.27	2187	570
9954.137825	34786.20663	-262.551	41.85	41.85	83.70	1130	570
5856.038754	5021.803412	-66.3943	32.59	32.59	65.19	1014	578
14608.13875	5939.503412	-163.394	22.04	22.04	44.09	1976	578
23223.23875	7090.203412	-113.394	9.87	9.87	19.73	6242	578
22676.53875	11977.40341	-313.394	29.58	29.58	59.16	1163	578
23482.63875	13011.40341	48.3282	14.15	14.15	28.31	2655	578
31690.93875	16961.40341	-85.3943	13.16	13.16	26.33	3184	578
12585.83875	18535.00341	76.8207	16.51	16.51	33.02	2417	578
29651.23875	23749.20341	-152.394	28.99	28.99	57.98	1598	578
15942.83875	30655.30341	-113.394	21.64	21.64	43.28	2418	578
31559.63875	31681.90341	-131.394	31.04	31.04	62.08	1017	578
592.7387543	31750.30341	-87.3943	17.40	17.40	34.81	3049	578
23133.53875	32599.60341	-223.394	17.36	17.36	34.71	3292	578
12959.33875	34411.90341	48.3282	21.90	21.90	43.80	1613	578
13198.03875	36569.40341	-29.3943	19.31	19.31	38.62	2203	578
22517.53875	38596.00341	-134.394	23.83	23.83	47.67	1375	578
23047.03968	849.7001891	23.922	27.72	27.72	55.44	1628	586
31818.23968	1173.800189	-124.238	21.48	21.48	42.96	1992	586
4271.939684	4504.600189	-280.238	31.72	31.72	63.44	1705	586
14696.33968	5950.400189	-16.3605	25.60	25.60	51.20	1473	586
16882.13968	9336.900189	-141.238	12.98	12.98	25.95	3253	586
31118.13968	9571.000189	-249.238	17.45	17.45	34.90	3444	586
8938.739684	10311.60019	41.607	12.69	12.69	25.39	4289	586
21101.73968	11184.50019	-204.238	16.77	16.77	33.54	2865	586
15866.73968	11431.70019	40.6245	27.11	27.11	54.21	1149	586
21554.43968	11591.80019	264.634	26.28	26.28	52.56	1164	586
29858.93968	13900.80019	-376.238	34.03	34.03	68.06	1637	586
25869.93968	15905.30019	139.857	17.19	17.19	34.38	1940	586
29094.43968	21626.60019	-48.238	22.94	22.94	45.88	1740	586
23066.53968	26091.50019	-127.238	15.94	15.94	31.89	2148	586
12795.73968	27659.90019	5.2545	14.11	14.11	28.21	3423	586
21090.34061	2659.596966	-71.0817	20.30	20.30	40.60	1801	594
27381.24061	3162.296966	-49.0817	31.09	31.09	62.17	1392	594
13688.24061	3994.496966	-311.082	18.82	18.82	37.63	2476	594
14651.74061	3797.596966	-116.082	23.57	23.57	47.15	1948	594
7469.540613	5249.796966	166.541	25.83	25.83	51.67	1476	594
8522.740613	9863.396966	-2.44923	17.50	17.50	35.00	1512	594
9337.640613	11029.29697	-117.082	19.90	19.90	39.80	1577	594
7446.540613	13711.69697	5.41077	17.00	17.00	34.01	2413	594
28867.94061	13918.69697	-121.082	22.35	22.35	44.70	1818	594
964.540613	15266.59697	-399.082	36.27	36.27	72.53	1077	594
22318.94061	15549.19697	-18.1692	13.87	13.87	27.74	2744	594
27285.14061	15515.39697	-84.0817	13.24	13.24	26.47	2903	594
19527.64061	17534.19697	84.9933	18.02	18.02	36.03	1905	594
7695.840613	25965.59697	-139.082	26.35	26.35	52.70	1393	594
29993.64061	27901.99697	-6.37923	16.79	16.79	33.58	2459	594
5443.740613	32112.99697	-78.0817	27.98	27.98	55.95	1903	594
22231.44154	1314.493744	-334.925	36.38	36.38	72.77	1252	602
1690.441542	3991.793744	93.0095	12.93	12.93	25.86	3572	602
8233.941542	6385.193744	-383.925	39.75	39.75	79.50	1179	602
9619.641542	11349.89374	-90.9255	8.71	8.71	17.43	6932	602
24954.94154	11334.19374	157.855	13.40	13.40	26.80	2667	602
17647.14154	13793.99374	46.832	11.68	11.68	23.36	3755	602
30941.74154	14413.99374	-249.925	31.51	31.51	63.02	1107	602
29371.94154	16921.59374	354.355	11.40	11.40	22.80	8186	602
37109.14154	17866.69374	-216.925	38.29	38.29	76.58	1125	602
34867.24154	19565.59374	-153.925	28.54	28.54	57.09	1450	602
16729.34154	20346.09374	-92.9255	24.82	24.82	49.64	1600	602
11702.14154	24370.09374	340.6	23.03	23.03	46.06	2050	602
23054.64154	26120.19374	-161.925	11.89	11.89	23.79	4228	602
6538.541542	29347.49374	-166.925	27.86	27.86	55.72	1267	602
15057.44154	38339.39374	358.285	40.81	40.81	81.62	1367	602
32584.64247	862.390521	-404.769	28.21	28.21	56.43	1349	610
9524.442472	7014.790521	-89.7692	19.57	19.57	39.14	1317	610
23366.84247	7125.190521	-371.769	29.72	29.72	59.44	1190	610
9667.042472	9967.890521	-244.769	27.15	27.15	54.31	1923	610
7224.642472	10672.49052	-56.7692	18.72	18.72	37.44	2726	610
21118.74247	11304.99052	-241.769	20.37	20.37	40.74	2163	610
28684.74247	16054.99052	8.67082	19.81	19.81	39.61	1407	610
33461.24247	17428.69052	-65.7692	24.99	24.99	49.97	1463	610
36848.54247	21800.09052	-201.769	30.19	30.19	60.38	1292	610
30391.84247	28213.19052	-20.8042	20.65	20.65	41.31	1754	610
23699.94247	30577.89052	51.9008	20.72	20.72	41.45	2149	610
7254.842472	33037.89052	-292.769	40.58	40.58	81.15	1244	610
13062.24247	34418.39052	217.943	13.07	13.07	26.14	6083	610
13638.54247	38793.19052	8.67082	14.01	14.01	28.02	3440	610
7573.043401	1301.887298	-3.94541	26.12	26.12	52.23	1336	618
19053.0434	6008.987298	-274.613	17.19	17.19	34.38	2079	618
27071.4434	9454.287298	-250.613	22.30	22.30	44.60	1795	618
7160.443401	10041.1873	-48.6129	18.96	18.96	37.92	2771	618
25864.2434	10729.2873	17.6696	21.50	21.50	43.00	1700	618
15237.3434	11719.4873	328.14	12.79	12.79	25.58	6035	618
22925.7434	14080.3873	-167.613	17.59	17.59	35.18	3143	618
32735.3434	14089.0873	-91.6129	26.33	26.33	52.66	1248	618
32842.3434	15725.0873	-305.613	19.69	19.69	39.38	2125	618
27709.0434	15851.2873	52.0571	16.20	16.20	32.40	2499	618
35066.2434	16757.2873	-383.613	40.86	40.86	81.72	1441	618
21371.5434	18614.7873	23.5646	15.05	15.05	30.10	3133	618
28972.2434	18620.7873	167.01	9.16	9.16	18.32	7323	618
3265.843401	18864.4873	-123.613	25.50	25.50	51.01	1811	618
27853.7434	19859.8873	-50.6129	19.19	19.19	38.39	2472	618
31348.8434	20923.5873	310.455	31.35	31.35	62.69	1113	618
39126.2434	21418.5873	-106.613	26.35	26.35	52.70	1682	618
31774.6434	23735.3873	-420.613	28.47	28.47	56.94	1689	618
35714.8434	25166.9873	-298.613	25.53	25.53	51.06	2020	618
23734.6434	25745.0873	178.8	28.83	28.83	57.65	1410	618
10655.3434	26477.0873	-0.0154114	24.12	24.12	48.23	1548	618
5694.043401	27085.3873	102.165	36.71	36.71	73.43	1105	618
12808.2434	27634.7873	-14.7529	12.13	12.13	24.26	3896	618
15922.2434	30730.5873	-118.613	17.40	17.40	34.81	3969	618
21240.7434	34492.9873	238.732	21.03	21.03	42.06	2895	618
3688.843401	40291.6873	336.982	39.09	39.09	78.19	1181	618
24551.64433	2429.984076	78.7409	23.43	23.43	46.86	1735	626
22372.54433	4217.484076	-71.4566	19.38	19.38	38.76	2907	626
5137.344331	6297.484076	-5.75414	18.56	18.56	37.11	1900	626
13262.94433	6513.484076	23.7209	22.58	22.58	45.17	1020	626
755.9443305	7667.784076	22.7384	28.59	28.59	57.18	1407	626
10857.44433	10634.38408	-230.457	31.39	31.39	62.78	1248	626
18587.94433	10763.18408	37.4759	12.13	12.13	24.26	3749	626
19711.44433	13275.18408	296.856	20.94	20.94	41.87	2636	626
25562.94433	15005.28408	-23.4566	13.94	13.94	27.88	3007	626
25834.64433	15892.28408	171.096	15.80	15.80	31.60	2505	626
9009.644331	16188.98408	-245.457	28.47	28.47	56.94	1027	626
32891.34433	16110.38408	-418.457	15.17	15.17	30.33	4567	626
27043.04433	16374.18408	-154.457	18.53	18.53	37.07	2965	626
30060.74433	18403.88408	113.128	11.28	11.28	22.56	3538	626
35635.94433	20394.68408	-267.457	30.90	30.90	61.80	1376	626
27125.74433	27141.98408	-137.457	19.76	19.76	39.52	2259	626
16891.94433	28895.58408	-13.6141	10.22	10.22	20.44	4184	626
28246.64433	29768.98408	-261.457	21.97	21.97	43.94	2349	626
13838.14433	30423.18408	48.2834	24.73	24.73	49.45	1328	626
15952.14433	30789.28408	-209.457	29.63	29.63	59.25	1518	626
26958.94433	31975.98408	60.0734	26.47	26.47	52.94	1276	626
23826.84433	36401.28408	347.946	38.67	38.67	77.34	1199	626
18331.64433	38195.48408	-27.4566	23.74	23.74	47.48	1161	626
14133.74433	40142.88408	-321.457	25.69	25.69	51.39	1645	626
24109.94433	40217.38408	-201.457	25.67	25.67	51.34	2027	626
17497.24526	2486.780853	70.0546	14.58	14.58	29.15	2795	634
1962.14526	6411.380853	123.11	22.66	22.66	45.31	2061	634
1186.64526	7416.780853	-96.3004	16.41	16.41	32.83	3828	634
709.2452599	7724.280853	339.26	29.74	29.74	59.49	1782	634
21587.54526	9771.280853	-190.3	21.31	21.31	42.63	2109	634
27009.74526	9614.480853	-224.3	13.02	13.02	26.05	5019	634
26969.64526	10378.08085	-172.3	24.61	24.61	49.22	1029	634
29596.94526	10601.68085	-137.3	25.79	25.79	51.57	1055	634
15537.94526	11933.38085	233.15	35.23	35.23	70.46	1303	634
3273.44526	14899.78085	-204.3	27.91	27.91	55.81	1058	634
25259.14526	15844.88085	226.272	20.09	20.09	40.18	2001	634
1434.04526	16031.28085	-251.3	28.64	28.64	57.27	1982	634
4117.54526	16998.78085	-186.3	25.76	25.76	51.53	1364	634
18505.04526	18362.78085	-292.3	32.15	32.15	64.29	1132	634
24442.14526	21090.28085	61.2121	16.18	16.18	32.36	1690	634
15193.64526	28200.68085	207.605	28.66	28.66	57.32	1404	634
11787.34526	29446.68085	331.4	28.10	28.10	56.19	1392	634
17398.64526	33660.58085	-280.3	38.79	38.79	77.57	1362	634
24160.64526	35205.18085	-63.3004	26.94	26.94	53.88	1177	634
22019.34526	35943.48085	162.41	18.65	18.65	37.30	2625	634
20624.44526	38268.28085	-56.3004	31.39	31.39	62.78	1211	634
19722.44619	1743.77763	-337.144	34.88	34.88	69.76	1380	642
17268.44619	9139.27763	-160.144	15.45	15.45	30.90	2775	642
18658.64619	11273.07763	251.973	24.77	24.77	49.55	1677	642
15144.84619	11784.97763	326.643	11.33	11.33	22.66	8873	642
27687.84619	12979.57763	-229.144	21.90	21.90	43.80	1673	642
12551.64619	13192.37763	-145.144	28.19	28.19	56.38	1480	642
19904.44619	13087.37763	-24.1441	18.23	18.23	36.46	3145	642
24818.74619	15497.77763	204.813	21.78	21.78	43.57	2132	642
13237.44619	17791.07763	21.0859	35.51	35.51	71.03	1124	642
11094.84619	22799.07763	299.133	37.09	37.09	74.18	1002	642
28422.04619	23438.97763	19.1209	25.76	25.76	51.53	1136	642
5021.946189	25421.07763	-210.144	24.75	24.75	49.50	2752	642
23033.84619	26100.47763	-85.1441	18.02	18.02	36.03	1593	642
36192.94619	27260.77763	-403.144	21.88	21.88	43.76	1872	642
33906.84619	29564.27763	-298.144	32.12	32.12	64.24	1446	642
24145.64619	35189.37763	-108.144	19.64	19.64	39.28	2178	642
16935.84712	8763.774407	-263.988	23.13	23.13	46.25	1379	650
26095.54712	10213.87441	-108.988	26.89	26.89	53.79	1027	650
31975.24712	14830.77441	-71.9878	11.33	11.33	22.66	5683	650
31834.54712	15815.97441	-127.988	26.96	26.96	53.93	1304	650
6620.847119	18347.37441	30.0847	25.15	25.15	50.30	1297	650
12278.04712	25117.37441	24.1897	27.29	27.29	54.59	1459	650
24284.54712	26915.07441	-97.9878	25.65	25.65	51.29	1203	650
13033.34712	34404.97441	63.4897	14.67	14.67	29.34	2651	650
22011.44712	37717.77441	-357.988	16.01	16.01	32.03	3160	650
28425.74805	437.5711847	65.6109	16.56	16.56	33.11	1729	658
23781.34805	3465.871185	-361.832	27.20	27.20	54.40	2155	658
10470.74805	3685.171185	-207.832	23.20	23.20	46.39	1118	658
15114.64805	6137.771185	94.1035	16.65	16.65	33.30	2703	658
17269.24805	9190.671185	-113.832	8.20	8.20	16.39	7538	658
16594.64805	16203.47118	-57.8315	12.81	12.81	25.62	3329	658
33859.24805	19175.97118	-239.832	22.66	22.66	45.31	2434	658
23038.14805	26138.37118	-129.832	13.78	13.78	27.55	2479	658
13486.04805	27152.07118	78.3835	37.75	37.75	75.50	1028	658
3600.548048	31476.07118	64.6284	25.72	25.72	51.43	1489	658
5620.848048	31407.47118	321.061	38.01	38.01	76.02	1016	658
17607.74805	31871.77118	13.5385	23.08	23.08	46.16	2226	658
18599.24898	4265.967962	143.385	18.75	18.75	37.49	2739	666
19834.84898	5514.867962	-43.6753	22.49	22.49	44.98	1200	666
15168.14898	6156.967962	98.1897	15.66	15.66	31.32	3667	666
5803.348977	11183.06796	-214.675	21.90	21.90	43.80	1668	666
24447.14898	13073.76796	-45.6753	21.29	21.29	42.58	1534	666
27224.24898	13601.16796	-241.675	18.32	18.32	36.64	2890	666
24190.64898	14824.46796	-29.6753	14.58	14.58	29.15	3585	666
27470.14898	17225.56796	-3.00777	11.45	11.45	22.89	4185	666
21740.84898	17946.46796	69.6972	26.38	26.38	52.75	1257	666
28486.94898	19718.26796	-87.6753	11.35	11.35	22.70	5116	666
28049.94898	21049.76796	-93.6753	22.75	22.75	45.50	1661	666
20074.24898	26251.96796	-139.675	28.90	28.90	57.79	1028	666
11405.54898	29503.56796	74.6097	25.72	25.72	51.43	1228	666
13757.44898	30400.06796	8.78223	21.60	21.60	43.19	2028	666
30672.64898	33053.16796	-63.6753	24.04	24.04	48.09	1031	666
8087.648977	37163.96796	242.617	24.54	24.54	49.08	2030	666
2860.749907	4277.964739	289.934	35.84	35.84	71.69	1182	674
19638.14991	9870.364739	-9.729	13.26	13.26	26.52	3016	674
25162.14991	13534.16474	285.021	28.78	28.78	57.56	1140	674
26414.14991	13923.56474	172.034	16.44	16.44	32.88	1665	674
17565.54991	16197.66474	267.336	29.93	29.93	59.86	1781	674
31516.54991	20313.46474	-277.519	32.88	32.88	65.75	1447	674
28055.24991	20982.06474	-45.519	24.73	24.73	49.45	1238	674
33822.74991	23844.36474	-248.519	37.26	37.26	74.51	1068	674
13988.84991	26220.76474	215.264	22.42	22.42	44.84	2319	674
28098.04991	29166.16474	52.1685	12.20	12.20	24.40	3865	674
28750.24991	32382.26474	-212.519	17.24	17.24	34.48	2622	674
10490.75084	3755.861517	-311.363	16.44	16.44	32.88	3017	682
27743.65084	12890.66152	-330.363	35.63	35.63	71.26	1549	682
31006.05084	14646.06152	-320.363	17.64	17.64	35.28	3890	682
24216.75084	14778.36152	36.6048	21.85	21.85	43.71	1268	682
31858.95084	15873.26152	-95.3627	26.75	26.75	53.51	1594	682
26795.35084	17094.76152	203.63	23.03	23.03	46.06	1864	682
21693.75084	17937.16152	16.9548	15.43	15.43	30.85	4277	682
31794.15084	23750.26152	-118.363	19.59	19.59	39.19	2252	682
20061.95084	26157.56152	-146.363	27.20	27.20	54.40	1149	682
11903.75084	29422.86152	143.697	13.94	13.94	27.88	4097	682
23775.45084	30444.46152	-40.3627	11.87	11.87	23.74	3586	682
23143.45084	32497.46152	-168.363	19.52	19.52	39.05	1880	682
21993.65084	37716.56152	-287.363	18.60	18.60	37.21	2452	682
29492.25177	605.8582938	-233.206	25.86	25.86	51.72	1377	690
25068.75177	3746.758294	-261.206	17.40	17.40	34.81	3044	690
4510.051765	4519.058294	202.804	19.78	19.78	39.56	2459	690
19609.65177	9889.458294	-11.3815	12.86	12.86	25.72	3052	690
15663.85177	10272.55829	-56.2065	12.41	12.41	24.82	3912	690
25222.15177	10865.75829	-371.206	17.07	17.07	34.15	4440	690
24414.75177	11765.35829	-239.206	25.20	25.20	50.40	1271	690
29928.15177	12659.45829	-313.206	40.13	40.13	80.26	1277	690
26009.45177	13571.25829	243.086	14.86	14.86	29.72	3127	690
40506.55177	16064.35829	-184.206	25.72	25.72	51.43	2056	690
17874.15177	22120.05829	-347.206	33.98	33.98	67.97	1564	690
25171.45177	24174.55829	-25.2065	18.44	18.44	36.88	2347	690
20073.35177	26238.15829	-128.206	22.98	22.98	45.97	1650	690
13657.95177	28335.25829	-178.206	30.69	30.69	61.37	1116	690
23094.75269	1865.755071	14.3198	15.54	15.54	31.09	1456	698
24434.05269	8477.755071	-163.05	27.84	27.84	55.67	1191	698
11520.75269	9309.155071	79.1648	19.88	19.88	39.75	1295	698
13663.25269	9288.455071	194.117	21.55	21.55	43.10	1322	698
20341.55269	10691.75507	100.78	21.31	21.31	42.63	2194	698
22214.75269	10775.15507	67.3748	16.27	16.27	32.55	2615	698
14281.85269	10825.65507	3.51232	12.39	12.39	24.77	5149	698
24449.55269	11761.75507	-109.05	13.16	13.16	26.33	3305	698
30148.35269	12354.25507	-260.05	25.39	25.39	50.77	1391	698
36355.15269	16524.15507	-208.05	31.63	31.63	63.26	1882	698
12444.45269	16559.35507	-101.05	26.78	26.78	53.55	1164	698
24196.85269	19513.35507	254.05	30.76	30.76	61.51	1595	698
37163.35269	20866.65507	-351.05	31.82	31.82	63.63	1413	698
6959.352695	22203.65507	-192.05	33.63	33.63	67.26	1412	698
33863.25269	23938.95507	-244.05	33.02	33.02	66.03	1029	698
29562.25269	23896.75507	115.517	16.25	16.25	32.50	3161	698
15162.75269	24754.95507	242.26	37.52	37.52	75.03	1137	698
2407.652695	26250.35507	-264.05	32.97	32.97	65.94	1842	698
30366.35269	28126.75507	-49.0502	19.17	19.17	38.34	1527	698
28255.75269	30323.05507	-246.05	31.18	31.18	62.36	1664	698
3612.752695	31456.85507	30.0398	13.92	13.92	27.84	4070	698
28745.65269	32353.15507	-388.05	34.05	34.05	68.11	1531	698
808.8526948	32725.35507	-202.05	18.63	18.63	37.26	3449	698
25197.15362	1036.151848	51.7768	17.59	17.59	35.18	2019	706
10982.25362	5410.351848	-205.928	29.08	29.08	58.17	1164	706
1222.753624	7180.251848	-227.928	12.67	12.67	25.34	6373	706
27481.45362	9763.551848	334.737	30.24	30.24	60.48	1596	706
30506.85362	9893.451848	-397.928	33.72	33.72	67.45	1202	706
30607.55362	10358.55185	-226.928	17.73	17.73	35.47	2919	706
19875.15362	11142.55185	-419.928	34.01	34.01	68.01	2203	706
1985.253624	12910.65185	-74.9282	27.81	27.81	55.63	1281	706
15031.25362	12766.25185	-184.928	14.37	14.37	28.73	3220	706
9012.053624	13701.35185	-22.9282	31.20	31.20	62.41	1045	706
24210.35362	14781.85185	7.56433	13.26	13.26	26.52	3087	706
27920.75362	15043.15185	86.1643	27.08	27.08	54.16	1076	706
25025.05362	16365.25185	354.387	33.63	33.63	67.26	1008	706
29230.45362	16981.85185	93.0418	12.58	12.58	25.15	3098	706
12862.95362	24338.75185	127.429	21.85	21.85	43.71	1869	706
24284.15362	27027.15185	-78.9282	19.10	19.10	38.20	1646	706
15863.25362	28140.55185	135.289	19.81	19.81	39.61	2253	706
14140.45362	40114.75185	-248.928	27.06	27.06	54.12	2049	706
24893.55455	9077.248626	32.1461	19.88	19.88	39.75	1850	714
18643.65455	10737.64863	72.4286	20.39	20.39	40.79	1698	714
4339.254554	10882.34863	230.611	29.04	29.04	58.07	1097	714
28353.55455	11655.84863	-80.9089	9.58	9.58	19.17	5571	714
14582.95455	14053.64863	-29.9089	9.44	9.44	18.89	5476	714
26795.25455	18292.74863	197.206	12.60	12.60	25.20	5474	714
31142.55455	20455.84863	-212.909	10.53	10.53	21.05	6638	714
32696.05455	21352.54863	-14.0314	10.88	10.88	21.76	4286	714
34661.35455	28386.44863	-325.909	24.54	24.54	49.08	2265	714
23141.65455	32629.84863	-172.909	12.72	12.72	25.43	4444	714
21053.15548	2703.445403	-89.8897	20.84	20.84	41.68	1455	722
458.4554829	6972.845403	-262.89	31.30	31.30	62.60	1277	722
9426.755483	7033.245403	-38.8897	24.00	24.00	47.99	1220	722
24432.05548	8446.845403	-249.89	24.96	24.96	49.93	1882	722
13742.05548	9233.245403	147.118	13.87	13.87	27.74	3223	722
9128.655483	9723.645403	130.415	21.88	21.88	43.76	1137	722
7231.455483	9979.945403	260.105	12.15	12.15	24.30	5209	722
11970.65548	10466.4454	2.69032	17.90	17.90	35.80	1569	722
22202.45548	10662.6454	-198.89	11.66	11.66	23.31	5371	722
24215.75548	10955.7454	-9.09968	29.74	29.74	59.49	1016	722
12469.25548	11442.2454	-211.89	13.64	13.64	27.27	5062	722
28486.45548	11804.9454	-274.89	16.67	16.67	33.35	3215	722
24035.85548	12165.1454	-300.89	18.79	18.79	37.59	3269	722
15718.15548	12304.0454	-238.89	37.00	37.00	73.99	1076	722
15017.85548	12796.6454	-129.89	24.77	24.77	49.55	1048	722
27771.15548	12777.5454	-258.89	26.68	26.68	53.36	1668	722
13207.75548	14737.9454	-107.89	27.15	27.15	54.31	1051	722
27520.95548	15975.9454	55.7453	19.73	19.73	39.47	1859	722
31834.25548	16630.0454	-181.89	22.75	22.75	45.50	1839	722
29500.05548	16874.9454	280.738	15.12	15.12	30.24	3972	722
30334.55548	16796.2454	-59.8897	27.58	27.58	55.15	1060	722
12841.05548	24356.8454	-11.0647	13.05	13.05	26.09	5047	722
35676.25548	25114.9454	-72.8897	24.96	24.96	49.93	1533	722
14048.35548	26207.1454	16.4453	16.81	16.81	33.63	2424	722
19647.75548	26410.5454	134.345	31.91	31.91	63.82	1155	722
11988.05548	29415.7454	55.7453	24.14	24.14	48.28	1058	722
20096.95548	29754.1454	70.4828	24.68	24.68	49.36	1705	722
30619.85548	30865.6454	-88.8897	23.22	23.22	46.44	1394	722
23126.75548	32526.5454	-94.8897	20.89	20.89	41.78	1626	722
18809.15641	1119.74218	-128.87	28.92	28.92	57.84	1393	730
21700.25641	2310.54218	-206.87	19.10	19.10	38.20	3644	730
23900.55641	3445.14218	42.0096	18.72	18.72	37.44	2305	730
4232.656412	4550.94218	4.67456	28.24	28.24	56.47	1467	730
27136.85641	8063.94218	-228.87	19.03	19.03	38.06	2925	730
29231.65641	8699.14218	-376.87	22.40	22.40	44.79	3329	730
22643.25641	9018.74218	-107.87	20.06	20.06	40.13	1844	730
22226.65641	10529.14218	-151.87	27.25	27.25	54.49	1140	730
25247.35641	11000.34218	-288.87	17.78	17.78	35.56	4370	730
12440.25641	11453.34218	-150.87	29.18	29.18	58.36	1030	730
8253.056412	12179.64218	-349.87	30.64	30.64	61.28	1789	730
709.9564123	12759.24218	61.6596	13.99	13.99	27.98	3498	730
14586.65641	12606.44218	-23.8704	26.82	26.82	53.65	1565	730
21417.75641	12787.84218	116.68	20.11	20.11	40.22	1459	730
27692.15641	12845.14218	-233.87	15.75	15.75	31.51	3254	730
16523.85641	14189.34218	351.497	35.65	35.65	71.31	1473	730
25023.85641	16385.44218	332.83	39.05	39.05	78.09	1405	730
31763.85641	16936.94218	63.6246	13.64	13.64	27.27	3122	730
28390.75641	17227.44218	-0.237943	30.21	30.21	60.43	1248	730
27196.15641	21241.44218	110.785	8.62	8.62	17.24	7036	730
27206.35641	22256.94218	-42.8704	14.88	14.88	29.77	3341	730
33901.75641	24603.54218	-330.87	35.75	35.75	71.50	1165	730
11946.85641	29426.04218	48.8871	20.32	20.32	40.65	1110	730
23809.55641	30461.54218	140.26	17.52	17.52	35.04	2098	730
30600.95641	30905.44218	-337.87	23.17	23.17	46.35	3029	730
16456.35641	31373.84218	-168.87	28.42	28.42	56.85	1358	730
19886.05641	33671.14218	-291.87	39.12	39.12	78.23	1366	730
24560.55641	35317.74218	-244.87	36.95	36.95	73.90	1154	730
22012.35641	37759.04218	-274.87	13.07	13.07	26.14	4454	730
22565.85641	38695.54218	-164.87	27.01	27.01	54.02	1126	730
22301.45734	1323.138958	93.1188	16.91	16.91	33.82	3199	738
1873.457342	5891.338958	-252.851	24.09	24.09	48.18	1477	738
22150.45734	7961.738958	-290.851	41.54	41.54	83.08	1050	738
29302.25734	8816.538958	-130.851	21.52	21.52	43.05	2683	738
7159.557342	10693.33896	56.7663	9.77	9.77	19.55	5494	738
15167.25734	11752.93896	276.846	27.15	27.15	54.31	1363	738
18672.05734	11569.03896	38.0988	13.09	13.09	26.19	3230	738
22415.35734	11643.43896	17.4663	21.76	21.76	43.52	1617	738
20465.75734	12137.03896	-335.851	42.91	42.91	85.82	1247	738
21447.15734	12794.23896	278.811	16.86	16.86	33.72	4005	738
19023.65734	13000.13896	4.6938	32.95	32.95	65.89	1228	738
1212.357342	14901.73896	-105.851	35.80	35.80	71.59	1143	738
25186.75734	15856.23896	269.969	18.84	18.84	37.68	3182	738
31781.65734	16778.43896	-170.851	11.45	11.45	22.89	5083	738
29555.05734	16845.63896	-143.851	31.58	31.58	63.16	1164	738
32655.45734	19905.03896	-347.851	30.97	30.97	61.94	1428	738
34589.95734	23933.13896	-203.851	20.72	20.72	41.45	1709	738
30378.25734	27269.93896	233.616	25.72	25.72	51.43	1516	738
23897.75734	30493.03896	330.884	24.73	24.73	49.45	2073	738
20462.45734	32346.23896	-99.8512	29.67	29.67	59.35	1362	738
17455.05734	34678.13896	-206.851	23.13	23.13	46.25	2254	738
14848.15734	36001.53896	244.424	37.14	37.14	74.28	1262	738
22008.35734	37777.13896	-313.851	17.90	17.90	35.80	3271	738
14453.85827	6654.335735	15.5205	27.79	27.79	55.58	1448	746
16341.45827	6658.935735	-60.832	14.93	14.93	29.86	3760	746
16250.25827	8467.635735	-27.832	17.73	17.73	35.47	2082	746
25463.35827	8786.835735	60.7155	12.51	12.51	25.01	3745	746
7126.958271	9996.035735	141.281	11.09	11.09	22.18	4251	746
7065.958271	10744.13573	-184.832	26.54	26.54	53.08	1212	746
17038.45827	12363.13573	127.526	9.84	9.84	19.69	4462	746
31960.65827	16174.83573	-232.832	18.53	18.53	37.07	3929	746
12469.15827	16532.03573	-25.832	21.36	21.36	42.72	2007	746
13622.85827	17159.63573	107.876	13.89	13.89	27.79	3081	746
16394.45827	24021.93573	8.64304	12.55	12.55	25.10	4444	746
12810.85827	24282.63573	-101.832	14.06	14.06	28.12	4572	746
13057.75827	34414.43573	206.126	14.86	14.86	29.72	4516	746
10083.15827	37277.63573	-76.832	30.50	30.50	60.99	1048	746
1720.6592	3950.532512	-58.8127	22.04	22.04	44.09	1664	754
16324.9592	6607.232512	-0.180219	21.95	21.95	43.90	1602	754
23252.7592	7109.332512	-176.813	12.67	12.67	25.34	3376	754
17279.9592	9061.832512	-237.813	20.09	20.09	40.18	1483	754
8855.8592	10250.13251	63.6823	20.35	20.35	40.69	1525	754
15684.8592	10202.13251	-82.8127	13.66	13.66	27.32	2809	754
29137.9592	14659.93251	-140.813	27.34	27.34	54.68	1483	754
12427.7592	16555.73251	129.51	16.18	16.18	32.36	2845	754
17750.4592	18905.23251	156.037	20.21	20.21	40.41	1712	754
25446.2592	19015.83251	67.6123	16.48	16.48	32.97	2851	754
16203.9592	19682.23251	1.78478	31.75	31.75	63.49	1111	754
25168.2592	20160.83251	282.78	38.53	38.53	77.06	1061	754
30207.9592	27722.23251	-32.8127	23.46	23.46	46.91	1408	754
20037.2592	36907.93251	-20.8127	34.64	34.64	69.28	1032	754
7802.2592	39485.73251	366.292	37.87	37.87	75.74	1245	754
14110.8592	40126.83251	-231.813	18.77	18.77	37.54	3116	754
33303.66013	208.1292894	-210.793	19.45	19.45	38.90	1371	762
25373.96013	1110.829289	289.677	23.86	23.86	47.71	1932	762
24416.66013	8448.929289	-262.793	24.14	24.14	48.28	1866	762
28654.56013	14238.12929	193.392	17.90	17.90	35.80	2288	762
25125.96013	16390.52929	237.604	26.56	26.56	53.13	1493	762
3437.86013	18082.02929	-83.7935	28.99	28.99	57.98	1150	762
37600.06013	22350.92929	-231.793	44.91	44.91	89.82	1018	762
22438.96013	22981.52929	-45.7935	22.61	22.61	45.22	1184	762
18839.96013	24311.62929	-91.7935	12.39	12.39	24.77	4942	762
28074.76013	29193.92929	271.009	24.12	24.12	48.23	1572	762
3293.961059	4270.926067	142.321	26.80	26.80	53.60	1299	770
6250.261059	4527.926067	-119.774	15.85	15.85	31.70	2791	770
21308.26106	9717.326067	-22.7742	22.16	22.16	44.32	1056	770
24279.26106	11018.32607	-60.7742	17.95	17.95	35.89	2259	770
17058.66106	12384.32607	221.903	11.78	11.78	23.55	6034	770
16592.56106	16176.82607	23.4383	13.07	13.07	26.14	3602	770
13574.86106	17162.62607	82.3883	17.52	17.52	35.04	2035	770
34324.46106	19390.92607	-396.774	20.56	20.56	41.12	2120	770
32029.36106	24917.02607	-91.7742	29.53	29.53	59.06	1294	770
4439.661059	26985.42607	-291.774	31.09	31.09	62.17	2175	770
11859.56106	29398.12607	232.711	11.33	11.33	22.66	6250	770
30941.16106	29462.22607	-99.7742	19.62	19.62	39.23	2203	770
11529.96199	6042.022844	-205.755	23.36	23.36	46.72	1782	778
14422.66199	6729.122844	194.413	28.94	28.94	57.89	1173	778
10973.16199	11644.12284	330.98	27.84	27.84	55.67	1732	778
20234.56199	11743.42284	-71.755	32.52	32.52	65.05	1021	778
16980.46199	12412.92284	129.568	20.04	20.04	40.08	1720	778
25708.16199	13555.72284	26.405	14.65	14.65	29.30	3092	778
29541.16199	16858.72284	65.705	19.31	19.31	38.62	1336	778
27736.46199	17658.72284	-11.9125	8.81	8.81	17.62	8579	778
26759.46199	19317.82284	121.708	17.36	17.36	34.71	3107	778
997.8619885	19498.62284	-130.755	34.57	34.57	69.14	1146	778
6244.762918	4508.419621	-169.736	19.81	19.81	39.61	2157	786
23327.96292	7085.019621	-274.736	28.57	28.57	57.13	1025	786
23308.86292	7286.319621	-389.736	31.42	31.42	62.83	1197	786
27100.56292	7919.819621	-140.736	35.73	35.73	71.45	1126	786
16915.06292	8626.719621	-128.736	22.23	22.23	44.46	1264	786
16838.46292	9242.619621	-110.736	16.67	16.67	33.35	1568	786
29679.86292	9256.519621	-152.736	22.84	22.84	45.69	1675	786
24492.16292	11717.01962	-218.736	24.99	24.99	49.97	1217	786
24413.36292	12134.91962	-306.736	17.90	17.90	35.80	2782	786
21299.96292	12795.51962	-5.01575	20.72	20.72	41.45	2359	786
12062.06292	14734.81962	-137.736	13.85	13.85	27.69	4294	786
3351.662918	14869.81962	-103.736	21.12	21.12	42.25	1797	786
23563.76292	17156.31962	-259.736	35.11	35.11	70.23	1117	786
10876.06292	23701.51962	-12.8758	24.16	24.16	48.32	1914	786
20927.06292	35271.81962	331.982	16.67	16.67	33.35	3409	786
19293.96292	36340.11962	239.627	32.88	32.88	65.75	1177	786
18438.96292	39093.81962	-12.8758	17.64	17.64	35.28	1841	786
4016.462918	40214.01962	166.922	21.01	21.01	42.01	2081	786
12472.16385	526.7163985	-221.717	17.31	17.31	34.62	2976	794
10594.36385	2023.316399	244.558	25.34	25.34	50.68	1831	794
7232.963847	9954.416399	194.451	8.67	8.67	17.33	6617	794
31722.76385	9902.716399	-345.717	24.49	24.49	48.98	1624	794
16955.36385	12238.7164	-133.717	26.49	26.49	52.99	1135	794
21035.26385	13233.6164	104.061	27.13	27.13	54.26	1196	794
32924.06385	15779.1164	-336.717	15.73	15.73	31.46	4396	794
27635.96385	15930.5164	82.446	30.90	30.90	61.80	1171	794
16579.76385	16188.0164	-175.717	21.76	21.76	43.52	1476	794
31571.66385	20901.2164	-146.717	34.10	34.10	68.20	1024	794
28317.06385	21386.9164	182.661	20.70	20.70	41.40	1472	794
27241.36385	22168.2164	-245.717	20.79	20.79	41.59	2385	794
16429.76385	24037.0164	67.7085	23.97	23.97	47.95	1459	794
27968.56385	24865.2164	215.083	26.14	26.14	52.28	1316	794
23170.06385	32570.7164	-114.717	20.02	20.02	40.03	1796	794
29427.46385	33475.5164	-92.7165	11.19	11.19	22.37	3507	794
28010.56385	34226.2164	-58.7165	22.16	22.16	44.32	1179	794
27310.36478	3070.213176	-13.8198	29.93	29.93	59.86	1034	802
13672.26478	4093.713176	-291.697	12.39	12.39	24.77	4423	802
16238.06478	7320.413176	-164.697	23.15	23.15	46.30	1490	802
22207.16478	7988.413176	-257.697	21.36	21.36	42.72	2478	802
23039.46478	11074.81318	-175.697	17.92	17.92	35.84	4418	802
30216.66478	12368.81318	-131.697	27.65	27.65	55.30	1609	802
25148.46478	13446.41318	-288.697	23.13	23.13	46.25	2372	802
26942.86478	16247.11318	102.115	12.32	12.32	24.63	4117	802
29870.16478	18387.81318	185.628	17.64	17.64	35.28	2604	802
32720.36478	19805.61318	-166.697	16.93	16.93	33.86	3008	802
23128.36478	32598.71318	-215.697	14.01	14.01	28.02	4253	802
20113.86478	36939.11318	133.555	28.21	28.21	56.43	1110	802
345.665706	4686.909953	72.6595	24.04	24.04	48.09	1545	810
16865.26571	6498.909953	-320.678	18.39	18.39	36.79	3313	810
29130.96571	8241.309953	88.3795	40.20	40.20	80.40	1184	810
34984.06571	11858.10995	-196.678	38.81	38.81	77.62	1107	810
16915.36571	12381.40995	165.997	18.98	18.98	37.96	2978	810
27868.06571	12925.10995	-335.678	12.20	12.20	24.40	5855	810
12519.26571	13454.60995	63.817	19.29	19.29	38.57	2765	810
27692.16571	13777.80995	-167.678	21.20	21.20	42.39	2095	810
31183.06571	14683.10995	-208.678	18.72	18.72	37.44	3601	810
11488.06571	17138.70995	-86.678	22.07	22.07	44.13	1880	810
18584.36571	18486.50995	-58.678	24.89	24.89	49.78	1361	810
25468.46571	19005.70995	65.782	11.23	11.23	22.47	4397	810
27423.36571	21175.40995	251.474	19.43	19.43	38.86	2500	810
11933.16571	23622.50995	204.314	35.42	35.42	70.84	1100	810
11240.66571	26912.00995	339.899	33.04	33.04	66.08	1816	810
1912.665706	27292.30995	211.192	27.22	27.22	54.45	1164	810
19061.96571	28548.60995	-58.678	14.18	14.18	28.35	4503	810
29066.06571	29900.80995	-8.88803	8.50	8.50	17.00	4724	810
7312.065706	31433.90995	51.0445	26.23	26.23	52.47	1242	810
1401.766635	1171.80673	-127.659	24.94	24.94	49.88	1568	818
32180.06664	2128.10673	-198.659	32.69	32.69	65.37	1121	818
6265.166635	2793.40673	-102.659	37.94	37.94	75.88	1251	818
16094.36664	3838.70673	-366.659	46.44	46.44	92.88	1006	818
13683.86664	4157.00673	-142.659	18.56	18.56	37.11	1338	818
7218.666635	10654.30673	21.5887	15.73	15.73	31.46	2431	818
30536.76664	10729.30673	-160.659	25.29	25.29	50.59	1553	818
25209.46664	10905.90673	-241.659	11.07	11.07	22.14	6488	818
24281.16664	11070.70673	-65.6588	13.71	13.71	27.41	2640	818
3307.066635	12437.20673	-318.659	32.50	32.50	65.00	1021	818
1940.666635	12850.60673	-24.6588	21.15	21.15	42.30	2344	818
29543.06664	13486.20673	-37.6588	22.11	22.11	44.23	1371	818
35098.06664	13492.50673	-50.6588	28.75	28.75	57.51	1280	818
3275.666635	14901.50673	-152.659	29.74	29.74	59.49	1306	818
26301.86664	14979.40673	255.424	17.71	17.71	35.42	3845	818
28719.46664	16316.80673	-63.6588	19.24	19.24	38.48	2006	818
32550.56664	20073.90673	-143.659	19.26	19.26	38.53	2223	818
10325.46664	25260.50673	-4.93879	27.86	27.86	55.72	1229	818
10782.66664	26553.80673	-171.659	25.27	25.27	50.54	1800	818
31378.66664	27280.70673	-324.659	41.40	41.40	82.80	1115	818
27996.46664	34303.50673	-69.6588	16.79	16.79	33.58	2684	818
3631.566635	34781.30673	-53.6588	21.81	21.81	43.61	1635	818
1204.767565	7213.803508	-327.64	15.31	15.31	30.61	4700	826
4618.367565	11523.10351	-196.64	19.24	19.24	38.48	2551	826
22725.16756	12259.20351	-180.64	13.56	13.56	27.13	4418	826
28405.26756	18698.50351	113.963	14.22	14.22	28.45	2918	826
34380.36756	19433.60351	-197.64	19.99	19.99	39.99	1506	826
18746.46756	22766.40351	-297.64	33.13	33.13	66.27	1536	826
11410.86756	27066.50351	311.445	36.27	36.27	72.53	1029	826
29539.66756	28609.50351	-153.64	12.93	12.93	25.86	3628	826
3571.467565	31449.60351	34.3805	15.17	15.17	30.33	3614	826
16355.06849	5034.000285	321.29	12.76	12.76	25.53	5863	834
26215.76849	10908.90028	-97.6203	18.60	18.60	37.21	2735	834
24500.66849	13125.10028	128.72	10.20	10.20	20.39	4260	834
5585.168494	13703.90028	-162.62	23.27	23.27	46.53	1537	834
26486.76849	14420.90028	-221.62	20.37	20.37	40.74	1724	834
2925.768494	16136.10028	-304.62	22.87	22.87	45.73	2590	834
27757.86849	16467.10028	46.1897	22.96	22.96	45.92	1862	834
16012.86849	18543.10028	243.672	19.26	19.26	38.53	2804	834
28236.66849	21333.80028	230.9	36.03	36.03	72.06	1378	834
36263.86849	21745.70028	-265.62	29.18	29.18	58.36	1373	834
22434.96849	22900.90028	0.0121939	18.56	18.56	37.11	2634	834
3554.868494	31468.10028	38.3297	21.20	21.20	42.39	2279	834
20600.86849	38261.00028	24.5747	13.94	13.94	27.88	2906	834
31845.86942	12389.79706	-349.601	37.42	37.42	74.84	1563	842
8273.769423	12127.19706	-252.601	10.15	10.15	20.30	7074	842
20408.46942	15087.39706	168.039	18.86	18.86	37.73	1967	842
27068.76942	21323.19706	223.059	33.77	33.77	67.54	1184	842
16966.86942	21874.29706	-407.601	13.33	13.33	26.66	8351	842
19336.66942	22042.09706	-91.6011	11.96	11.96	23.93	4927	842
20008.06942	27601.79706	-115.601	24.99	24.99	49.97	1374	842
19036.66942	28578.99706	-131.601	25.60	25.60	51.20	1593	842
20584.06942	38255.29706	57.0164	17.92	17.92	35.84	2245	842
25055.37035	4460.993839	-321.582	22.68	22.68	45.36	1834	850
15952.97035	5894.093839	-98.5818	20.72	20.72	41.45	1336	850
31648.07035	9926.493839	-412.582	30.57	30.57	61.14	2032	850
10796.87035	11600.29384	312.486	18.49	18.49	36.97	4290	850
21849.37035	15075.79384	-56.5818	15.99	15.99	31.98	3235	850
6558.870353	25595.49384	-360.582	37.63	37.63	75.27	1591	850
2569.570353	31933.09384	-293.582	48.37	48.37	96.74	1109	850
3675.370353	32721.79384	270.238	33.44	33.44	66.88	1816	850
19960.47035	33724.79384	-200.582	18.82	18.82	37.63	2587	850
4000.970353	40313.09384	-184.582	29.96	29.96	59.91	1140	850
13676.47128	4098.090617	-294.563	10.41	10.41	20.82	5927	858
10322.97128	6795.090617	-82.5626	18.49	18.49	36.97	2185	858
16846.87128	9248.590617	15.7899	11.16	11.16	22.33	3902	858
3610.271282	10645.99062	210.325	29.34	29.34	58.69	1152	858
28394.47128	11911.89062	181.832	25.53	25.53	51.06	1350	858
29582.47128	13467.49062	-108.563	18.82	18.82	37.63	1717	858
32593.77128	14103.49062	-270.563	18.09	18.09	36.17	2570	858
21874.57128	15107.59062	-225.563	23.93	23.93	47.85	1489	858
27816.57128	20405.99062	210.325	14.65	14.65	29.30	3295	858
11286.67128	21487.89062	25.6149	16.01	16.01	32.03	2222	858
14814.97128	27413.89062	88.4949	25.91	25.91	51.81	1791	858
26532.37128	27690.29062	223.097	18.58	18.58	37.16	2795	858
14140.07128	32367.29062	-142.563	26.33	26.33	52.66	1565	858
4045.571282	40222.19062	87.5124	16.81	16.81	33.63	3291	858
23762.77221	2381.487394	-35.5433	15.19	15.19	30.38	3286	866
13690.77221	4038.787394	-229.543	23.79	23.79	47.57	1178	866
4713.872211	4523.887394	-282.543	34.59	34.59	69.19	1225	866
13371.47221	6715.287394	-18.5783	13.85	13.85	27.69	2741	866
7243.772211	9931.987394	174.974	9.61	9.61	19.22	4998	866
24421.07221	10696.18739	39.3892	24.02	24.02	48.04	1100	866
9322.472211	11051.78739	-181.543	14.93	14.93	29.86	2514	866
4657.672211	11293.78739	-236.543	34.01	34.01	68.01	1244	866
31742.57221	12424.18739	-264.543	43.14	43.14	86.29	1019	866
19697.37221	13651.68739	81.6367	29.11	29.11	58.22	1009	866
26512.17221	13834.68739	305.647	29.96	29.96	59.91	1143	866
31026.57221	14528.28739	-255.543	20.51	20.51	41.02	1568	866
32840.47221	15825.28739	-294.543	23.13	23.13	46.25	1491	866
28678.77221	16049.18739	0.0891593	16.98	16.98	33.96	2677	866
17167.47221	24085.88739	-94.5433	21.90	21.90	43.80	1533	866
26230.77221	24227.68739	209.362	31.09	31.09	62.17	1271	866
9651.672211	26375.78739	165.149	36.29	36.29	72.58	1007	866
24123.77221	26569.28739	101.287	20.70	20.70	41.40	1791	866
30388.67221	27195.98739	-89.5433	23.29	23.29	46.58	1800	866
5790.37314	1682.684171	-129.524	23.83	23.83	47.67	1714	874
24769.47314	2984.384171	-361.524	42.51	42.51	85.02	1198	874
17930.17314	3467.584171	-294.524	9.26	9.26	18.51	10361	874
21160.57314	4682.784171	-176.524	28.47	28.47	56.94	1339	874
14385.87314	6722.784171	233.943	26.47	26.47	52.94	1627	874
6968.77314	11370.78417	-189.524	16.72	16.72	33.44	3807	874
24934.17314	11358.68417	62.0059	22.44	22.44	44.89	1287	874
8301.37314	12122.68417	-201.524	13.12	13.12	26.23	4307	874
6341.17314	13016.38417	-191.524	20.70	20.70	41.40	2026	874
29580.77314	13354.18417	-328.524	33.84	33.84	67.68	1352	874
22836.27314	14057.38417	86.5684	25.25	25.25	50.49	1530	874
32573.87314	14182.88417	-196.524	17.52	17.52	35.04	2796	874
4123.67314	16932.68417	-276.524	24.54	24.54	49.08	1726	874
29655.67314	18527.48417	312.543	38.98	38.98	77.95	1118	874
28405.77314	18897.78417	-140.524	10.90	10.90	21.81	6102	874
27098.07314	21319.38417	206.433	14.65	14.65	29.30	4188	874
7788.47314	26423.48417	6.0034	34.48	34.48	68.95	1144	874
24079.77314	26528.78417	-14.6291	13.12	13.12	26.23	3204	874
26594.37314	27735.28417	156.326	14.74	14.74	29.48	3443	874
23821.97314	30452.78417	90.4984	16.51	16.51	33.02	2728	874
22472.07314	39733.68417	-100.524	30.64	30.64	61.28	1052	874
11579.37407	686.0809482	-23.5049	21.55	21.55	43.10	1249	882
32565.67407	933.8809482	-143.505	13.87	13.87	27.74	5201	882
8244.074069	2188.980948	-341.505	17.47	17.47	34.95	4180	882
5691.974069	3142.480948	236.91	33.11	33.11	66.22	1427	882
24864.87407	9093.080948	-59.5049	16.48	16.48	32.97	1979	882
[truncated: 76,257 more rows]
