# Supplementary material for: Super-resolution analysis of PACSIN2 and EHD2 at caveolae
Source: PLoS One. 2022 Jul 14;17(7):e0271003. doi: 10.1371/journal.pone.0271003 (PMC9282494; doi:10.1371/journal.pone.0271003)
Supplement: S1 Data — (ZIP) [file pone.0271003.s003.zip › 405cav1polyCy3EHD2mono001driftCorr 3DdistanceR_561-647_48K_TS3D.3dlp]

17702.6723	4304.033836	-105	23.20	23.20	46.39	1931	6
7127.972304	6166.333836	225.66	32.62	32.62	65.23	1035	6
27966.1723	8707.233836	-180	21.17	21.17	42.34	2532	6
19146.3723	10633.93384	203.063	12.86	12.86	25.72	4636	6
12956.7723	10746.93384	28.1775	19.36	19.36	38.72	1772	6
20743.9723	12812.13384	-124	25.32	25.32	50.63	2216	6
11012.5723	14205.83384	173.587	24.94	24.94	49.88	1680	6
2941.172304	16146.63384	-45	25.79	25.79	51.57	1163	6
13010.3723	16580.03384	262.013	21.48	21.48	42.96	3066	6
22770.7723	18141.93384	373.035	12.10	12.10	24.21	10077	6
1615.772304	20336.83384	-230	34.64	34.64	69.28	1029	6
31976.7723	20543.53384	98.9175	23.39	23.39	46.77	1230	6
25892.8723	20596.23384	-192	47.50	47.50	95.00	1010	6
22421.1723	22985.43384	-288	29.30	29.30	58.59	1726	6
5361.072304	23851.43384	126.427	29.98	29.98	59.96	1037	6
5002.672304	25448.43384	-234	18.98	18.98	37.96	2703	6
17759.3723	26510.03384	-377	28.14	28.14	56.28	2232	6
24955.2723	27464.73384	-211	29.70	29.70	59.39	1081	6
25158.1723	31943.63384	-264	22.02	22.02	44.04	1841	6
29001.6723	32655.63384	-26	17.36	17.36	34.71	2994	6
28119.2723	34289.83384	-279	26.23	26.23	52.47	2765	6
22042.8723	35968.53384	-49	25.67	25.67	51.34	1772	6
26403.0723	35869.03384	-279	36.41	36.41	72.82	1439	6
6029.672304	37328.43384	-54	40.62	40.62	81.25	1251	6
22026.1723	37703.13384	-124	18.82	18.82	37.63	2247	6
19035.9723	40200.63384	131.34	12.95	12.95	25.91	5622	6
13396.97323	2725.430613	19.335	27.84	27.84	55.67	2194	14
10996.57323	6112.730613	282.645	7.98	7.98	15.97	9858	14
7790.573234	6353.430613	-330	23.62	23.62	47.24	2521	14
14996.97323	9087.830613	34.0725	19.99	19.99	39.99	1431	14
20707.47323	10573.53061	50.775	20.87	20.87	41.73	1905	14
25573.27323	14799.03061	193.238	17.38	17.38	34.76	2652	14
15510.97323	15645.43061	366.158	33.13	33.13	66.27	1158	14
31381.37323	17029.13061	-206	17.92	17.92	35.84	2976	14
26422.37323	17381.23061	36.0375	13.52	13.52	27.04	4414	14
37698.87323	18159.03061	-58	31.93	31.93	63.87	1294	14
18582.37323	18491.83061	-270	10.60	10.60	21.20	5990	14
849.2732337	19101.23061	-371	46.21	46.21	92.41	1136	14
34130.77323	18814.93061	-406	25.22	25.22	50.44	2118	14
36666.77323	20434.63061	-101	27.86	27.86	55.72	1543	14
27292.17323	22188.13061	197.167	30.12	30.12	60.24	1213	14
5347.773234	23774.83061	-7.1925	19.71	19.71	39.42	2867	14
16112.27323	24020.23061	-350	18.39	18.39	36.79	5330	14
36227.27323	27058.33061	-128	31.37	31.37	62.74	1148	14
13546.27323	27279.93061	-386	50.87	50.87	101.74	1035	14
31378.27323	27500.73061	-285	31.16	31.16	62.31	1697	14
13982.07323	30865.93061	38.985	23.71	23.71	47.43	1078	14
27981.67323	34304.43061	-68	25.95	25.95	51.90	1553	14
19468.07323	34491.03061	-42	23.76	23.76	47.52	2125	14
30935.77323	37979.63061	-213	39.61	39.61	79.22	1157	14
21346.07323	39012.53061	-188	20.58	20.58	41.17	3061	14
14355.37416	5739.02739	-164	32.62	32.62	65.23	1096	22
1759.574163	5801.72739	-220	32.78	32.78	65.56	1724	22
16146.77416	6536.42739	-383	35.30	35.30	70.60	1014	22
23225.57416	7156.42739	-278	11.92	11.92	23.83	5699	22
24184.27416	11354.82739	153.938	12.79	12.79	25.58	3141	22
11886.07416	16366.72739	-323	34.52	34.52	69.05	1415	22
26468.47416	17307.52739	-119	19.76	19.76	39.52	2330	22
13909.57416	21067.12739	-360	49.62	49.62	99.24	1154	22
33781.57416	21410.22739	-257	23.48	23.48	46.96	1732	22
28569.27416	23320.42739	-230	15.52	15.52	31.04	3355	22
20237.17416	23745.92739	-234	37.82	37.82	75.64	1397	22
5415.074163	23882.22739	-260	28.59	28.59	57.18	1716	22
23585.27416	26599.62739	-51	19.36	19.36	38.72	2079	22
31044.77416	29650.82739	7.545	26.47	26.47	52.94	1400	22
26340.07416	30467.62739	157.867	21.64	21.64	43.28	1586	22
13938.17416	30770.62739	-203	25.72	25.72	51.43	2210	22
23117.67416	32535.32739	-132	11.47	11.47	22.94	5709	22
14136.07416	40077.52739	-210	21.41	21.41	42.81	2048	22
21590.67509	3879.524168	-124	21.29	21.29	42.58	1989	30
22000.37509	4710.024168	71.4075	21.76	21.76	43.52	1214	30
9000.875092	4982.724168	94.005	21.17	21.17	42.34	1528	30
8484.475092	7109.924168	-277	18.51	18.51	37.02	3467	30
29079.27509	8305.124168	-202	29.39	29.39	58.78	1196	30
30528.57509	10626.52417	-293	21.60	21.60	43.19	1909	30
5834.375092	11053.62417	93.0225	17.43	17.43	34.85	2056	30
22935.17509	11222.42417	-182	12.08	12.08	24.16	6940	30
29914.67509	12721.32417	-305	14.72	14.72	29.44	4119	30
14360.47509	12987.82417	-59	10.34	10.34	20.68	5230	30
4450.975092	13511.52417	-12.105	24.63	24.63	49.27	2211	30
25255.77509	13547.52417	251.205	27.34	27.34	54.68	1558	30
2912.775092	16117.52417	-380	23.06	23.06	46.11	2632	30
27082.97509	19471.82417	183.413	25.88	25.88	51.76	1230	30
27216.27509	22221.12417	281.663	16.04	16.04	32.08	4251	30
5379.575092	23773.42417	39.9675	22.96	22.96	45.92	2526	30
792.4750925	36554.02417	-184	31.18	31.18	62.36	1393	30
21976.87509	37648.52417	-230	19.17	19.17	38.34	1459	30
896.2750925	38886.12417	-362	40.46	40.46	80.92	1076	30
10960.27602	714.9209451	-122	11.73	11.73	23.46	3760	38
25092.27602	1382.720945	-125	14.22	14.22	28.45	4378	38
9152.676022	2641.520945	17.37	36.41	36.41	72.82	1108	38
12304.77602	6212.520945	63.5475	18.02	18.02	36.03	1488	38
20472.97602	6720.820945	-158	20.42	20.42	40.84	2192	38
31834.87602	10167.52095	317.033	32.85	32.85	65.70	1184	38
13772.87602	10606.52095	202.08	22.63	22.63	45.26	2544	38
9961.976022	11146.22095	140.182	16.72	16.72	33.44	2485	38
35107.27602	13683.82095	-400	44.79	44.79	89.58	1068	38
3382.276022	13811.72095	60.6	32.92	32.92	65.85	1425	38
31912.87602	14210.12095	-117	16.84	16.84	33.68	3287	38
11980.37602	15653.72095	-318	17.92	17.92	35.84	2792	38
2935.176022	16158.72095	-154	27.93	27.93	55.86	1456	38
27703.87602	17646.82095	62.565	23.57	23.57	47.15	1057	38
3447.476022	18042.42095	-384	21.27	21.27	42.53	3924	38
9613.976022	19096.12095	-404	42.44	42.44	84.87	1810	38
28716.27602	21185.12095	66.495	25.79	25.79	51.57	1482	38
11090.07602	22780.42095	-93	28.99	28.99	57.98	2013	38
33972.67602	24349.22095	-286	37.16	37.16	74.32	1363	38
14843.87602	25983.52095	-166	31.49	31.49	62.97	1202	38
16200.67602	27839.22095	87.1275	21.29	21.29	42.58	2385	38
29092.87602	31987.72095	248.258	27.79	27.79	55.58	1837	38
20414.57602	32434.82095	-118	26.19	26.19	52.38	2086	38
16832.37602	35566.92095	90.075	15.59	15.59	31.18	2647	38
18424.17602	39317.12095	-392	21.36	21.36	42.72	2638	38
22216.47695	1330.517722	-116	19.10	19.10	38.20	3002	46
2660.576951	2390.717722	13.44	22.07	22.07	44.13	1616	46
20662.17695	3386.517722	336.682	34.50	34.50	69.00	1177	46
4212.976951	3793.417722	-57	22.14	22.14	44.27	1461	46
21450.17695	5348.317722	5.58	17.10	17.10	34.19	2599	46
13349.67695	6701.717722	-69	21.88	21.88	43.76	1203	46
19210.97695	10639.81772	135.27	12.55	12.55	25.10	4062	46
5952.576951	10927.11772	354.367	10.24	10.24	20.49	8816	46
25133.87695	11042.81772	-195	14.98	14.98	29.96	3541	46
3963.376951	12299.11772	-353	10.62	10.62	21.24	11892	46
31906.37695	14228.51772	-128	24.89	24.89	49.78	1743	46
28011.47695	14978.01772	203.063	27.39	27.39	54.78	1381	46
32001.27695	15521.31772	-145	30.54	30.54	61.09	1473	46
30094.07695	15898.91772	-110	14.81	14.81	29.63	4327	46
6027.876951	18442.51772	70.425	24.26	24.26	48.51	1468	46
29925.67695	18332.71772	90.075	25.25	25.25	50.49	1044	46
28838.37695	20106.51772	31.125	16.58	16.58	33.16	2878	46
13150.67695	21697.41772	188.325	18.86	18.86	37.73	2865	46
5374.776951	23781.71772	129.375	16.84	16.84	33.68	3827	46
23803.67695	24552.01772	47.8275	26.99	26.99	53.98	1338	46
24991.97695	27390.01772	-225	31.32	31.32	62.64	1033	46
31406.27695	27460.11772	-355	27.69	27.69	55.39	2438	46
9184.376951	27958.21772	115.62	30.90	30.90	61.80	1040	46
6079.676951	28254.11772	-332	60.36	60.36	120.72	1033	46
18208.77695	29551.21772	57.6525	31.65	31.65	63.30	1180	46
4536.476951	35196.91772	106.777	28.47	28.47	56.94	1557	46
4573.977881	11382.4145	-87	21.15	21.15	42.30	2201	54
5559.377881	11657.4145	-287	16.58	16.58	33.16	3382	54
29271.47788	11862.2145	28.1775	39.54	39.54	79.08	1006	54
20915.97788	12904.0145	189.307	21.50	21.50	43.00	3514	54
25619.47788	12854.7145	-87	18.98	18.98	37.96	2583	54
19340.17788	14841.7145	60.6	27.84	27.84	55.67	1328	54
29190.37788	14656.7145	-128	15.19	15.19	30.38	3206	54
29298.17788	15521.1145	-112	31.89	31.89	63.77	1001	54
18189.67788	16427.6145	-175	18.11	18.11	36.22	3749	54
25175.77788	17158.1145	38.0025	18.27	18.27	36.55	2645	54
28887.07788	18617.4145	276.75	16.18	16.18	32.36	3643	54
14653.67788	22421.4145	91.0575	18.18	18.18	36.36	2925	54
20683.87788	22352.6145	267.908	29.41	29.41	58.83	1534	54
3910.477881	25555.3145	-341	38.74	38.74	77.48	1174	54
8048.477881	28224.4145	-238	29.15	29.15	58.31	1943	54
26359.37788	35752.3145	-376	19.55	19.55	39.09	3315	54
4819.777881	36202.8145	-13.0875	9.23	9.23	18.46	6852	54
22230.07881	1333.811277	143.13	13.38	13.38	26.75	4399	62
21688.67881	2662.811277	-127	15.68	15.68	31.37	2125	62
13364.77881	6684.411277	-121	15.21	15.21	30.43	3375	62
16846.77881	8521.211277	-304	22.91	22.91	45.83	1342	62
19775.77881	8939.411277	-73	15.00	15.00	30.00	2889	62
4284.87881	10887.51128	15.405	24.54	24.54	49.08	1264	62
9589.97881	13019.81128	-244	30.71	30.71	61.42	1259	62
6364.87881	15236.11128	22.2825	14.74	14.74	29.48	2832	62
30985.87881	15085.71128	-351	23.79	23.79	47.57	2324	62
31279.47881	18010.01128	274.785	25.32	25.32	50.63	1910	62
30022.07881	18354.41128	149.025	18.06	18.06	36.13	2860	62
24747.37881	18808.21128	-125	26.23	26.23	52.47	1158	62
18641.17881	19869.61128	210.923	22.21	22.21	44.42	1938	62
6160.97881	21501.51128	77.3025	30.43	30.43	60.85	1196	62
26031.67881	24102.11128	147.06	9.63	9.63	19.26	5999	62
3026.67881	27240.41128	-133	35.96	35.96	71.92	1345	62
10819.57881	27297.31128	-289	32.62	32.62	65.23	1735	62
12768.97881	27626.01128	22.2825	17.03	17.03	34.05	2834	62
33963.87881	29506.21128	-157	28.75	28.75	57.51	1227	62
22332.67974	1347.108054	334.717	18.27	18.27	36.55	2841	70
18863.87974	2181.908054	258.082	33.04	33.04	66.08	1479	70
9364.579739	3770.808054	-217	13.99	13.99	27.98	3961	70
13714.57974	4135.208054	-345	19.57	19.57	39.14	2165	70
18430.47974	4745.908054	-169	12.93	12.93	25.86	4206	70
19112.67974	5150.008054	84.18	14.74	14.74	29.48	2235	70
1213.279739	7387.308054	-72	19.69	19.69	39.38	1828	70
27870.87974	8880.008054	-315	27.37	27.37	54.73	2221	70
19746.97974	8910.808054	-148	23.62	23.62	47.24	1704	70
27097.27974	9266.008054	-402	19.78	19.78	39.56	5056	70
29897.67974	13046.20805	-158	31.63	31.63	63.26	1111	70
19924.07974	13034.40805	105.795	16.48	16.48	32.97	2614	70
257.3797393	13223.70805	-372	40.36	40.36	80.73	1263	70
32880.67974	15923.80805	-229	26.26	26.26	52.52	1308	70
1205.179739	16469.80805	-168	29.37	29.37	58.73	1053	70
12845.97974	18263.30805	-306	16.20	16.20	32.40	6400	70
18594.97974	18494.30805	-309	17.50	17.50	35.00	3395	70
27132.17974	19481.10805	31.125	18.25	18.25	36.50	1750	70
31268.37974	19590.40805	-315	31.58	31.58	63.16	1615	70
25961.27974	24132.90805	38.0025	22.80	22.80	45.59	1833	70
14603.67974	24811.60805	351.42	23.46	23.46	46.91	2626	70
29078.17974	24924.30805	-54	28.35	28.35	56.71	1290	70
5012.979739	25422.30805	-173	15.07	15.07	30.14	3859	70
29263.57974	28959.40805	69.4425	19.26	19.26	38.53	1959	70
34001.97974	29497.80805	-294	26.96	26.96	53.93	2007	70
11407.77974	29498.40805	180.465	13.49	13.49	26.99	5591	70
17431.47974	34581.50805	-199	19.17	19.17	38.34	2766	70
16802.97974	40060.20805	-87	21.45	21.45	42.91	2246	70
12444.48067	540.9048315	-160	12.95	12.95	25.91	3704	78
21082.48067	4023.604831	-223	28.50	28.50	56.99	1605	78
17361.58067	4617.504831	-314	19.17	19.17	38.34	1752	78
14489.78067	6049.404831	-168	25.29	25.29	50.59	1638	78
22328.18067	10747.10483	221.73	18.86	18.86	37.73	2216	78
5852.080669	11700.00483	-223	10.17	10.17	20.35	8179	78
5639.580669	12934.90483	-370	21.57	21.57	43.14	1847	78
27716.28067	12936.10483	-301	21.05	21.05	42.11	1618	78
19762.08067	13660.50483	-11.1225	11.85	11.85	23.69	6317	78
25874.48067	13951.20483	-60	17.99	17.99	35.98	2572	78
17435.38067	14412.80483	180.465	14.70	14.70	29.39	4056	78
7406.580669	14972.40483	-156	26.85	26.85	53.69	1471	78
32806.48067	15720.60483	-326	12.95	12.95	25.91	3541	78
5232.480669	17684.50483	-273	45.10	45.10	90.20	1171	78
18355.08067	17687.40483	-177	28.14	28.14	56.28	1483	78
28993.58067	18663.20483	289.522	13.24	13.24	26.47	5359	78
22990.38067	19609.80483	187.342	10.72	10.72	21.43	5654	78
30140.28067	19906.60483	166.71	21.38	21.38	42.77	2314	78
20051.08067	26185.10483	-156	28.64	28.64	57.27	1603	78
12796.78067	27613.00483	-99	18.98	18.98	37.96	3553	78
31362.78067	28195.90483	-279	36.22	36.22	72.44	1227	78
12044.48067	33191.00483	-72	28.38	28.38	56.76	1367	78
12178.38067	34769.50483	200.115	18.25	18.25	36.50	3968	78
20914.18067	35277.60483	213.87	21.43	21.43	42.86	1881	78
18435.68067	39398.70483	-197	18.18	18.18	36.36	3677	78
25037.6816	1512.301609	-190	20.23	20.23	40.46	2781	86
16724.5816	5941.301609	-363	29.91	29.91	59.82	1827	86
7137.181598	6176.801609	80.25	13.92	13.92	27.84	2751	86
7818.781598	6381.001609	-57	17.59	17.59	35.18	3053	86
4532.281598	6745.501609	-16.035	17.07	17.07	34.15	3292	86
23220.7816	7103.301609	-258	8.85	8.85	17.71	9097	86
27903.9816	8666.301609	-180	26.40	26.40	52.80	1856	86
22307.4816	10777.40161	64.53	19.55	19.55	39.09	1665	86
21099.0816	12811.50161	259.065	23.13	23.13	46.25	1540	86
14594.5816	13825.30161	31.125	14.29	14.29	28.59	3716	86
33966.5816	13846.30161	-117	19.69	19.69	39.38	2613	86
7388.181598	14960.70161	-115	17.83	17.83	35.65	2907	86
9008.481598	16267.60161	-37	28.17	28.17	56.33	1001	86
18226.4816	16469.50161	-1.2975	20.06	20.06	40.13	1552	86
37814.2816	17737.10161	-240	35.37	35.37	70.74	1238	86
13253.5816	19375.70161	-129	15.24	15.24	30.47	3869	86
22929.9816	19601.70161	84.18	18.84	18.84	37.68	1330	86
26003.6816	19800.00161	179.482	22.51	22.51	45.03	2318	86
2089.981598	22523.90161	-313	55.74	55.74	111.49	1067	86
11073.7816	22727.60161	96.9525	25.03	25.03	50.07	1872	86
12756.5816	27639.50161	17.37	21.67	21.67	43.33	1657	86
24959.5816	30809.70161	-10.14	20.65	20.65	41.31	2297	86
8672.781598	36297.90161	35.055	32.38	32.38	64.76	1270	86
33252.58253	321.1983861	-272	34.50	34.50	69.00	1024	94
2609.282527	2446.698386	-160	19.50	19.50	39.00	3095	94
988.5825274	6591.098386	39.9675	19.41	19.41	38.81	2518	94
8221.882527	11665.69839	221.73	15.21	15.21	30.43	4063	94
14569.78253	13846.49839	76.32	15.83	15.83	31.65	3820	94
30133.78253	14199.49839	-170	15.10	15.10	30.19	3499	94
22466.28253	18102.69839	271.837	27.67	27.67	55.34	1288	94
13266.68253	19472.09839	-187	27.62	27.62	55.25	1381	94
25957.88253	19789.09839	331.77	18.70	18.70	37.40	3790	94
15318.28253	24222.89839	-263	32.33	32.33	64.67	1402	94
36927.88253	25826.29839	-239	19.62	19.62	39.23	3823	94
6407.182527	26031.99839	29.16	33.39	33.39	66.79	1081	94
1815.082527	26560.79839	65.5125	25.01	25.01	50.02	1835	94
13691.88253	28203.39839	-127	21.41	21.41	42.81	2279	94
30480.68253	33037.09839	-255	32.17	32.17	64.34	1331	94
4506.882527	35196.39839	-27	23.64	23.64	47.29	2427	94
18234.28253	38188.09839	-82	29.15	29.15	58.31	1166	94
20537.68253	38267.29839	8.5275	17.17	17.17	34.34	1997	94
15102.68346	1581.695163	-113	24.37	24.37	48.75	2470	102
25874.28346	2158.695163	95.97	22.63	22.63	45.26	1422	102
13426.28346	2701.795163	-2.28	29.11	29.11	58.22	1441	102
7121.283457	6170.595163	83.1975	11.73	11.73	23.46	4043	102
13389.28346	6715.695163	13.44	23.46	23.46	46.91	1205	102
25079.88346	9078.995163	260.047	11.42	11.42	22.84	5847	102
29849.38346	9491.395163	-5.2275	19.95	19.95	39.89	2028	102
31915.78346	15819.89516	-31	30.85	30.85	61.70	1192	102
30115.18346	15871.59516	-55	20.23	20.23	40.46	1126	102
27100.68346	16239.09516	-264	39.05	39.05	78.09	1207	102
32853.98346	16130.89516	-408	20.39	20.39	40.79	2492	102
20281.28346	17011.89516	-99	37.66	37.66	75.31	1231	102
12782.88346	18385.39516	37.02	19.29	19.29	38.57	1331	102
28440.98346	18785.19516	-258	14.41	14.41	28.83	5274	102
32519.18346	20140.19516	-148	18.86	18.86	37.73	2062	102
24910.38346	20368.99516	-119	25.06	25.06	50.11	1355	102
6310.683457	21486.19516	-142	32.36	32.36	64.72	1064	102
17216.38346	24162.59516	0.6675	18.91	18.91	37.82	2220	102
32167.28346	24122.49516	-192	20.63	20.63	41.26	1482	102
18402.18346	27528.19516	-234	27.53	27.53	55.06	1331	102
18216.38346	38164.19516	-194	37.21	37.21	74.42	1118	102
13699.88439	4059.491941	-340.18	15.87	15.87	31.75	4434	110
1847.184386	5141.791941	71.2276	20.51	20.51	41.02	2167	110
13376.88439	6688.091941	-58.1799	24.96	24.96	49.93	1253	110
27060.38439	9314.391941	-299.18	14.39	14.39	28.78	3659	110
26116.98439	9152.291941	-182.18	15.21	15.21	30.43	2757	110
8363.284386	11716.49194	33.8926	16.06	16.06	32.12	3499	110
10891.68439	11673.89194	168.495	26.54	26.54	53.08	1299	110
3343.284386	13762.09194	-160.18	25.10	25.10	50.21	2509	110
14610.18439	13845.79194	32.9101	12.79	12.79	25.58	4897	110
14457.78439	14625.69194	-184.18	13.21	13.21	26.42	4987	110
26395.38439	15525.69194	-143.18	19.29	19.29	38.57	2550	110
13923.58439	15866.29194	92.8426	21.74	21.74	43.47	2190	110
9050.284386	16224.99194	-139.18	30.78	30.78	61.56	1214	110
32824.18439	16196.89194	-341.18	30.71	30.71	61.42	1383	110
27737.48439	17672.59194	164.565	14.04	14.04	28.07	3680	110
14414.28439	19376.59194	-66.1799	16.44	16.44	32.88	3716	110
19079.38439	21302.09194	84.9826	23.39	23.39	46.77	1864	110
28574.68439	23240.09194	-240.18	17.99	17.99	35.98	2663	110
28056.18439	29143.69194	223.515	27.25	27.25	54.49	1224	110
4313.884386	32741.09194	-58.1799	31.70	31.70	63.40	1126	110
22863.38439	36611.09194	-129.18	20.04	20.04	40.08	1491	110
23287.78532	664.6887179	230.187	20.18	20.18	40.36	1692	118
25248.88532	1056.588718	-140.386	25.60	25.60	51.20	1523	118
522.2853155	6985.088718	-174.386	20.16	20.16	40.32	2173	118
30461.18532	10481.08872	-79.3856	26.12	26.12	52.23	1209	118
12545.48532	12126.98872	-54.3856	20.09	20.09	40.18	1913	118
5651.985316	12966.28872	-181.386	21.67	21.67	43.33	1289	118
20848.68532	13285.88872	191.869	24.68	24.68	49.36	1343	118
17360.28532	14390.68872	121.129	35.87	35.87	71.73	1073	118
14006.98532	15861.38872	31.7219	25.27	25.27	50.54	1223	118
2138.385316	16120.38872	96.5669	35.09	35.09	70.18	1012	118
37885.68532	18230.88872	-392.386	28.80	28.80	57.60	1469	118
21843.48532	24095.18872	-151.386	22.89	22.89	45.78	1702	118
14996.88532	24779.08872	40.5644	11.47	11.47	22.94	4617	118
29089.88532	24968.08872	18.9494	25.95	25.95	51.90	1775	118
24920.08532	26679.98872	143.727	29.41	29.41	58.83	1035	118
31143.08532	29679.98872	-66.3856	25.39	25.39	50.77	1505	118
13879.78532	30651.98872	-114.386	18.75	18.75	37.49	2007	118
19950.88532	33805.78872	-26.3856	23.36	23.36	46.72	1071	118
24670.18532	35403.58872	-123.386	30.17	30.17	60.34	1113	118
12057.38532	35851.58872	-47.3856	37.04	37.04	74.09	1028	118
26624.38532	38121.98872	296.014	42.51	42.51	85.02	1125	118
7138.486245	3378.185495	-362.591	27.44	27.44	54.87	2609	126
4466.586245	4531.085495	183.804	23.76	23.76	47.52	1661	126
2796.286245	6012.385495	224.086	29.65	29.65	59.30	1245	126
13326.28624	6415.985495	-62.5913	15.17	15.17	30.33	2443	126
1111.386245	7017.085495	-279.591	25.01	25.01	50.02	2183	126
9591.186245	11354.6855	-131.591	13.68	13.68	27.37	2455	126
29983.08624	13005.6855	-384.591	30.03	30.03	60.05	1524	126
19124.28624	13725.4855	-235.591	20.35	20.35	40.69	3488	126
5944.386245	14497.1855	167.101	21.36	21.36	42.72	2100	126
30188.28624	14312.0855	-104.591	26.49	26.49	52.99	1471	126
25003.98624	17237.6855	-39.5913	14.67	14.67	29.34	2318	126
21835.88624	17970.1855	-321.591	35.30	35.30	70.60	1505	126
19180.98624	20995.0855	-94.5912	18.89	18.89	37.77	3839	126
11305.48624	27034.5855	285.984	19.59	19.59	39.19	4903	126
27824.78624	27713.1855	-105.591	15.38	15.38	30.76	2809	126
7579.686245	28882.4855	-278.591	18.02	18.02	36.03	4525	126
3597.086245	31448.2855	15.7963	14.65	14.65	29.30	4107	126
20498.48624	32491.6855	-195.591	31.44	31.44	62.88	1374	126
22837.68717	4125.182272	-153.797	14.91	14.91	29.81	3369	134
16456.58717	4294.082272	114.823	15.19	15.19	30.38	3800	134
18931.78717	4246.282272	-150.797	32.03	32.03	64.06	1179	134
26248.98717	9272.682272	-121.797	18.89	18.89	37.77	1859	134
24229.48717	10954.68227	-97.7969	20.35	20.35	40.69	2133	134
6966.587174	12752.58227	-137.797	17.99	17.99	35.98	2990	134
21466.58717	12778.88227	259.251	12.15	12.15	24.30	7720	134
34416.18717	15228.78227	-35.7969	42.48	42.48	84.97	1105	134
29875.38717	18356.78227	191.458	18.58	18.58	37.16	2172	134
2814.587174	19309.68227	344.728	36.06	36.06	72.11	1192	134
32523.68717	20154.38227	4.7831	22.66	22.66	45.31	1226	134
18547.88717	21058.68227	-404.797	35.44	35.44	70.89	1476	134
16052.68717	23830.98227	-266.797	35.98	35.98	71.97	1085	134
31685.68717	24043.28227	-328.797	36.67	36.67	73.33	1081	134
17336.08717	25984.78227	-92.7969	42.32	42.32	84.64	1022	134
21315.98717	31054.78227	-112.797	19.08	19.08	38.15	2255	134
3569.487174	31457.08227	-7.0069	15.59	15.59	31.18	2897	134
22849.08717	39239.58227	68.6456	17.54	17.54	35.09	2026	134
16472.9881	4215.17905	-43.0026	23.60	23.60	47.19	1184	142
4308.188104	5700.97905	134.267	25.53	25.53	51.06	1551	142
16939.9881	8666.67905	-260.003	30.03	30.03	60.05	1362	142
12512.4881	9752.07905	221.71	13.66	13.66	27.32	4406	142
16903.2881	9621.67905	-172.003	20.56	20.56	41.12	2580	142
7198.188104	10632.77905	-89.0026	17.03	17.03	34.05	1281	142
24648.7881	10778.17905	269.852	18.77	18.77	37.54	2969	142
9950.288104	11137.87905	317.012	18.89	18.89	37.77	3323	142
24408.0881	13187.47905	22.2624	21.01	21.01	42.01	1149	142
6367.288104	15227.27905	104.792	15.75	15.75	31.51	2118	142
24989.1881	17246.17905	24.2274	19.62	19.62	39.23	1295	142
13238.3881	18134.27905	-237.003	30.05	30.05	60.10	2076	142
14264.9881	20722.87905	202.06	31.46	31.46	62.93	1171	142
22379.1881	21779.17905	-228.003	36.64	36.64	73.29	1157	142
34603.8881	23872.37905	-74.0026	18.77	18.77	37.54	2207	142
15406.5881	24197.27905	54.6849	13.61	13.61	27.22	4693	142
20077.4881	26215.37905	-107.003	13.92	13.92	27.84	3611	142
11440.0881	29478.17905	93.9849	10.83	10.83	21.67	6188	142
15918.6881	30357.17905	-106.003	18.84	18.84	37.68	3449	142
23809.0881	30440.97905	2.61245	7.91	7.91	15.83	7738	142
26481.4881	32814.77905	-60.0026	33.49	33.49	66.98	1043	142
30546.4881	32989.27905	251.185	21.57	21.57	43.14	2548	142
19131.0881	33256.17905	-115.003	28.45	28.45	56.90	1479	142
17456.8881	34697.67905	-135.003	13.71	13.71	27.41	2995	142
20161.6881	36740.27905	-338.003	39.99	39.99	79.98	1309	142
25866.38903	2194.375827	30.8993	28.35	28.35	56.71	1018	150
9366.989033	3733.975827	-177.208	22.49	22.49	44.98	1137	150
9493.689033	5266.375827	-183.208	14.48	14.48	28.97	2612	150
23461.98903	9246.675827	-250.208	31.91	31.91	63.82	1181	150
29418.98903	10307.37583	-265.208	31.27	31.27	62.55	1250	150
10027.88903	11125.37583	-156.208	23.62	23.62	47.24	1757	150
12604.88903	12098.17583	100.657	8.78	8.78	17.57	8489	150
21353.18903	13439.97583	31.8818	22.54	22.54	45.07	1502	150
18270.58903	16470.27583	11.2493	20.18	20.18	40.36	1290	150
26777.98903	17049.07583	139.957	18.68	18.68	37.35	2504	150
14437.28903	19395.37583	-212.208	36.74	36.74	73.48	1195	150
29249.28903	21445.97583	-48.2082	27.29	27.29	54.59	1055	150
34027.38903	24282.57583	-263.208	18.18	18.18	36.36	3486	150
21767.88903	25772.87583	194.977	17.73	17.73	35.47	3543	150
1175.689033	26819.17583	-23.2082	23.15	23.15	46.30	1681	150
16974.88903	27569.47583	-233.208	18.58	18.58	37.16	2873	150
11428.18903	29442.07583	69.2168	13.21	13.21	26.42	4747	150
23136.98903	32633.07583	-308.208	26.75	26.75	53.51	1219	150
19939.28903	34136.07583	-416.208	43.38	43.38	86.76	1132	150
23386.18996	656.6726043	256.669	13.45	13.45	26.89	5086	158
32123.78996	2068.372604	29.7111	31.56	31.56	63.11	1282	158
20265.68996	4481.472604	-112.414	12.25	12.25	24.49	3039	158
13040.08996	10739.2726	-134.414	24.49	24.49	48.98	1726	158
11391.68996	14101.2726	-17.4489	25.25	25.25	50.49	1415	158
22821.28996	14115.6726	101.434	12.22	12.22	24.44	4321	158
30986.28996	14608.3726	-295.414	18.86	18.86	37.73	3266	158
14471.08996	14633.5726	-232.414	12.01	12.01	24.02	5912	158
13973.98996	15852.0726	151.541	18.23	18.23	36.46	2397	158
31745.58996	23706.5726	-394.414	25.58	25.58	51.15	1608	158
33595.08996	25928.7726	-112.414	20.70	20.70	41.40	1723	158
36923.08996	25833.9726	-223.414	23.62	23.62	47.24	1880	158
16738.68996	39998.9726	-102.414	24.14	24.14	48.28	1454	158
10037.19089	1631.869382	121.86	20.51	20.51	41.02	1717	166
20150.59089	3477.569382	-181.62	21.76	21.76	43.52	1640	166
28043.29089	4093.469382	-374.62	32.64	32.64	65.28	1395	166
14552.49089	6087.369382	-148.62	19.50	19.50	39.00	2132	166
27179.49089	9194.469382	-227.62	24.26	24.26	48.51	2183	166
7249.890892	9951.069382	176.88	9.54	9.54	19.08	5519	166
31617.59089	12411.56938	-247.62	30.85	30.85	61.70	1352	166
5577.390892	13720.96938	-248.62	20.46	20.46	40.93	2749	166
25595.49089	14737.86938	133.65	24.70	24.70	49.41	1463	166
17045.99089	15174.66938	-15.6895	20.56	20.56	41.12	2735	166
4571.090892	16066.66938	-116.62	15.85	15.85	31.70	2752	166
28387.59089	18915.06938	57.0155	15.43	15.43	30.85	2520	166
14394.19089	19344.76938	-249.62	32.52	32.52	65.05	1066	166
36870.09089	25844.86938	-199.62	23.55	23.55	47.10	1315	166
23050.19089	26178.96938	-216.62	17.26	17.26	34.52	2304	166
23148.99089	30017.96938	106.14	11.56	11.56	23.13	3457	166
811.7908918	32689.76938	-83.6195	31.11	31.11	62.22	1378	166
17505.19089	34678.86938	-114.62	28.07	28.07	56.14	1472	166
22838.49182	9594.566159	-322.825	21.24	21.24	42.48	1657	174
7230.591821	9942.366159	260.187	21.90	21.90	43.80	1679	174
31755.09182	9898.666159	-292.825	31.42	31.42	62.83	1499	174
18692.99182	11536.96616	202.22	19.83	19.83	39.66	1459	174
24453.09182	12228.96616	-89.8252	26.87	26.87	53.74	1165	174
5661.091821	12982.76616	-284.825	15.78	15.78	31.56	3008	174
27788.69182	13202.46616	-385.825	16.41	16.41	32.83	4410	174
29630.59182	13331.16616	-209.825	33.37	33.37	66.74	1145	174
23869.79182	13433.26616	287.697	27.55	27.55	55.11	1242	174
22697.09182	14120.26616	362.367	20.82	20.82	41.64	1956	174
26403.99182	14145.16616	-33.8252	9.99	9.99	19.97	4005	174
17020.39182	15132.96616	266.082	32.76	32.76	65.52	1035	174
28807.49182	22124.46616	48.9498	9.91	9.91	19.83	5111	174
13958.19182	23763.86616	207.132	16.44	16.44	32.88	4218	174
21891.29182	24191.66616	-192.825	31.02	31.02	62.03	1421	174
5027.091821	25436.56616	-148.825	30.26	30.26	60.52	1441	174
23057.19182	31110.26616	0.807338	24.68	24.68	49.36	1321	174
13015.09182	34461.66616	61.7223	12.10	12.10	24.21	4906	174
28119.49182	35704.96616	-161.825	17.05	17.05	34.10	2722	174
20153.09275	3407.962936	-32.0308	32.55	32.55	65.09	1121	182
22852.69275	4209.362936	-318.031	13.49	13.49	26.99	4502	182
9510.592751	5299.262936	-172.031	14.44	14.44	28.87	3282	182
1111.592751	7354.462936	-255.031	26.49	26.49	52.99	1955	182
15410.99275	14196.96294	-410.031	32.12	32.12	64.24	2461	182
27158.89275	16448.16294	162.714	21.15	21.15	42.30	2071	182
18464.89275	20755.86294	-181.031	18.37	18.37	36.74	2175	182
28747.59275	22066.26294	-38.0308	21.90	21.90	43.80	2494	182
31355.29275	27476.66294	-370.031	35.54	35.54	71.07	1493	182
8725.992751	27902.66294	206.927	15.38	15.38	30.76	4236	182
4379.292751	32826.76294	-107.031	18.98	18.98	37.96	2955	182
7893.892751	34658.26294	-333.031	55.20	55.20	110.40	1042	182
21574.69275	36334.46294	-348.031	40.55	40.55	81.11	1337	182
32557.39368	937.1597135	-70.2365	18.63	18.63	37.26	2497	190
9214.59368	2629.059713	22.9935	13.94	13.94	27.88	3014	190
13681.89368	4105.759713	-233.236	9.33	9.33	18.65	6555	190
1181.69368	7366.359713	-296.236	31.04	31.04	62.08	1118	190
23206.69368	7082.959713	-119.236	24.42	24.42	48.84	1028	190
29686.29368	10437.05971	-403.236	18.98	18.98	37.96	3588	190
9628.29368	11694.45971	-185.236	15.73	15.73	31.46	3286	190
13032.49368	13581.85971	-318.236	17.66	17.66	35.33	3657	190
32845.89368	15736.65971	-312.236	16.70	16.70	33.39	3885	190
16613.69368	16192.95971	152.684	18.39	18.39	36.79	1882	190
30254.09368	16769.75971	-193.236	20.25	20.25	40.51	2085	190
31130.79368	20908.65971	-8.44647	9.40	9.40	18.79	5776	190
22166.69368	24739.65971	310.866	36.08	36.08	72.16	1735	190
5036.49368	25587.75971	-210.236	40.20	40.20	80.40	1239	190
24674.19368	25843.75971	-310.236	32.43	32.43	64.86	1420	190
36923.49368	25893.15971	-22.2365	33.61	33.61	67.21	1050	190
3596.79368	31467.85971	3.34353	21.17	21.17	42.34	2325	190
23131.59368	32637.35971	-178.236	21.69	21.69	43.38	1550	190
17428.19368	32969.35971	146.789	14.88	14.88	29.77	4276	190
22011.19368	37742.35971	-298.236	13.28	13.28	26.56	4209	190
18492.39368	39066.55971	125.174	22.37	22.37	44.74	1427	190
20385.89368	39613.15971	174.299	33.44	33.44	66.88	1047	190
19956.99461	3790.056491	-41.4421	28.97	28.97	57.93	1307	198
21602.49461	3973.856491	50.2979	45.80	45.80	91.61	1095	198
20109.19461	4454.656491	-244.442	25.86	25.86	51.72	1058	198
14401.09461	5952.256491	-215.442	22.54	22.54	45.07	2004	198
20505.59461	6700.256491	-27.4421	13.02	13.02	26.05	3441	198
29844.19461	9569.356491	-405.442	15.68	15.68	31.37	5439	198
5828.394609	11181.75649	-365.442	13.47	13.47	26.94	4329	198
12438.69461	11403.05649	-177.442	16.93	16.93	33.86	2473	198
28263.09461	14257.55649	148.548	11.09	11.09	22.18	5541	198
31873.49461	15947.05649	-195.442	29.01	29.01	58.03	1587	198
26441.09461	17351.65649	18.8579	15.40	15.40	30.80	2381	198
19593.09461	17055.35649	-64.4421	34.12	34.12	68.25	1018	198
25434.59461	19093.35649	-32.4421	14.86	14.86	29.72	3425	198
3017.094609	20780.05649	-86.4421	18.02	18.02	36.03	2809	198
12305.29461	25055.25649	-98.4421	15.78	15.78	31.56	2672	198
14581.99461	24821.25649	-3.73962	13.80	13.80	27.60	3908	198
20074.19461	26182.85649	-165.442	19.22	19.22	38.43	2134	198
4706.194609	27381.15649	-98.4421	24.66	24.66	49.31	1570	198
29057.59461	29751.65649	-312.442	15.12	15.12	30.24	4247	198
26511.49461	35929.45649	-158.442	19.97	19.97	39.94	1759	198
3834.395539	2227.453268	-133.648	15.10	15.10	30.19	2754	206
7101.795539	3252.553268	15.7047	30.07	30.07	60.15	1086	206
15317.49554	5640.253268	-196.648	18.27	18.27	36.55	3037	206
23238.49554	7172.553268	-332.648	13.42	13.42	26.85	3830	206
21130.19554	10423.05327	-32.6478	20.42	20.42	40.84	2047	206
27722.79554	14222.55327	-58.6478	10.62	10.62	21.24	5248	206
30217.29554	14235.35327	-137.648	23.29	23.29	46.58	1404	206
29605.79554	16829.85327	33.3897	12.83	12.83	25.67	3840	206
31831.69554	18094.45327	268.207	23.60	23.60	47.19	2406	206
3013.895539	20802.25327	-162.648	21.64	21.64	43.28	2048	206
10461.19554	29302.75327	-14.7528	32.99	32.99	65.99	1181	206
15693.19554	34179.15327	25.5297	26.26	26.26	52.52	1410	206
26495.79554	35981.75327	-64.6478	27.62	27.62	55.25	1343	206
721.1955386	36414.45327	-217.648	42.01	42.01	84.03	1024	206
4719.595539	38265.75327	-91.6478	15.12	15.12	30.24	3079	206
4217.596468	3777.150045	96.0641	21.83	21.83	43.66	2202	214
14256.19647	5782.650045	-57.8534	19.57	19.57	39.14	1843	214
4465.496468	13516.15005	16.4816	31.53	31.53	63.07	1015	214
25708.49647	13567.95005	-270.853	24.28	24.28	48.56	1904	214
32834.09647	15655.55005	-305.853	11.23	11.23	22.47	6168	214
16773.39647	19702.95005	195.297	28.21	28.21	56.43	1441	214
27143.19647	20281.15005	203.157	19.10	19.10	38.20	2846	214
28244.79647	24700.45005	-344.853	36.86	36.86	73.71	1301	214
14072.89647	26156.15005	59.7116	18.20	18.20	36.41	3508	214
8622.596468	26611.55005	-123.853	33.82	33.82	67.64	1547	214
11860.09647	29412.65005	167.787	16.77	16.77	33.54	3781	214
19377.99647	29572.65005	-35.8534	21.17	21.17	42.34	1379	214
8925.596468	34775.95005	-128.853	32.22	32.22	64.43	1093	214
22007.79647	37800.15005	-357.853	13.38	13.38	26.75	5205	214
16809.59647	39930.35005	-65.8534	24.59	24.59	49.17	1765	214
23351.6974	670.1468226	337.553	12.18	12.18	24.35	6223	222
9312.297397	3765.746823	39.8559	17.64	17.64	35.28	2088	222
22408.2974	4237.746823	-115.059	10.43	10.43	20.87	3892	222
8556.397397	9761.846823	108.631	16.39	16.39	32.78	2261	222
21339.6974	9697.046823	-52.0591	12.67	12.67	25.34	3482	222
20804.7974	10642.44682	27.0834	29.79	29.79	59.58	1440	222
22279.7974	10739.94682	286.463	32.31	32.31	64.62	1004	222
18695.7974	11554.44682	3.50343	9.44	9.44	18.89	6281	222
15062.1974	11813.54682	250.111	24.26	24.26	48.51	1888	222
26768.2974	13101.14682	-251.059	27.58	27.58	55.15	2033	222
29140.9974	14091.84682	-272.059	19.19	19.19	38.39	3226	222
4540.497397	16032.64682	-122.059	17.92	17.92	35.84	2172	222
30113.7974	15960.64682	-255.059	20.09	20.09	40.18	2676	222
32099.2974	18182.34682	38.8734	15.45	15.45	30.90	3669	222
21811.2974	20706.54682	46.7334	19.50	19.50	39.00	2112	222
20982.8974	20887.94682	-51.0591	22.80	22.80	45.59	1703	222
7039.897397	22325.14682	-237.059	39.23	39.23	78.47	1069	222
36091.3974	23743.74682	-409.059	25.39	25.39	50.77	2756	222
24692.0974	25790.44682	-293.059	29.20	29.20	58.40	1628	222
25886.5974	28306.44682	-230.059	24.30	24.30	48.61	1525	222
8970.497397	34880.94682	-109.059	28.02	28.02	56.05	1866	222
16797.9974	40009.54682	-37.0591	20.42	20.42	40.84	2099	222
12272.29833	291.4435999	-59.2647	11.30	11.30	22.61	5021	230
22836.69833	4184.4436	58.3178	21.64	21.64	43.28	1360	230
1327.498327	4590.9436	-2.59723	26.82	26.82	53.65	1590	230
22058.59833	9535.0436	-320.265	18.18	18.18	36.36	3472	230
30434.49833	10376.4436	-384.265	19.12	19.12	38.25	3425	230
13004.39833	10757.7436	-125.265	20.91	20.91	41.82	1677	230
28737.09833	12212.8436	-119.265	19.43	19.43	38.86	2328	230
13562.59833	12736.7436	-18.3172	18.20	18.20	36.41	2410	230
17702.09833	13911.0436	-347.265	36.81	36.81	73.62	1823	230
2837.798327	14600.4436	-33.2647	33.96	33.96	67.92	1048	230
18295.19833	17526.2436	-8.49223	25.32	25.32	50.63	1585	230
25111.79833	17189.2436	-21.2647	24.56	24.56	49.13	1477	230
28493.19833	18698.0436	-234.265	27.65	27.65	55.30	1124	230
18472.59833	20827.9436	-174.265	11.21	11.21	22.42	7025	230
17862.79833	21583.4436	-243.265	33.51	33.51	67.02	1415	230
30251.09833	21888.7436	84.8453	22.75	22.75	45.50	1368	230
34591.79833	23890.7436	-103.265	16.32	16.32	32.64	2430	230
15431.59833	24278.9436	6.24527	19.17	19.17	38.34	2713	230
14578.29833	24800.8436	167.375	18.35	18.35	36.69	1861	230
26586.39833	29135.0436	215.518	28.40	28.40	56.80	1701	230
15870.19833	31998.2436	22.9478	30.17	30.17	60.34	1112	230
30459.29833	32955.3436	-251.265	40.25	40.25	80.49	1027	230
26380.79833	35847.4436	-47.2647	28.92	28.92	57.84	1019	230
24101.59833	40196.6436	-126.265	18.42	18.42	36.83	2536	230
22820.49926	4150.640377	-270.47	16.51	16.51	33.02	3131	238
30449.89926	10318.24038	-364.47	22.35	22.35	44.70	2605	238
31712.59926	12352.74038	-187.47	18.89	18.89	37.77	3231	238
15061.79926	12757.34038	-326.47	26.33	26.33	52.66	1668	238
21051.49926	12777.64038	367.6	16.48	16.48	32.97	3592	238
17495.09926	14442.24038	268.367	23.67	23.67	47.34	1706	238
16325.59926	22254.54038	-205.47	19.64	19.64	39.28	2065	238
22463.99926	22968.44038	-73.4704	12.41	12.41	24.82	4094	238
13967.39926	23749.84038	50.2521	19.03	19.03	38.06	1725	238
31577.49926	26567.24038	-136.47	30.19	30.19	60.38	1276	238
24863.29926	27464.54038	-281.47	30.07	30.07	60.15	1235	238
27172.19926	28501.24038	-124.47	30.80	30.80	61.61	1282	238
10097.69926	28694.04038	39.4446	26.14	26.14	52.28	1156	238
23807.49926	30532.44038	-70.4704	22.82	22.82	45.64	1204	238
20509.69926	38231.94038	22.7421	30.00	30.00	60.01	1052	238
9344.300185	3734.637154	-8.90353	31.79	31.79	63.59	1276	246
7166.900185	6179.137154	64.784	19.90	19.90	39.80	1989	246
26112.30019	10145.73715	26.4665	22.42	22.42	44.84	1557	246
9447.600185	11164.13715	-293.676	30.83	30.83	61.65	1319	246
5636.900185	13009.23715	-179.676	23.97	23.97	47.95	1037	246
11298.10019	14158.43715	98.189	24.63	24.63	49.27	1752	246
27899.60019	14404.53715	-51.676	10.34	10.34	20.68	5627	246
1589.000185	16383.23715	90.329	21.50	21.50	43.00	1742	246
4114.100185	16858.83715	-323.676	19.66	19.66	39.33	3656	246
29309.80019	16907.03715	223.949	20.02	20.02	40.03	2471	246
25060.50019	17181.63715	-80.676	23.43	23.43	46.86	1516	246
16793.50019	19720.33715	106.049	25.91	25.91	51.81	1489	246
4513.900185	20296.23715	-124.676	18.18	18.18	36.36	2834	246
23039.90019	26076.73715	-202.676	13.71	13.71	27.41	3098	246
36913.60019	25858.43715	-391.676	30.80	30.80	61.61	1802	246
3616.600185	31443.13715	-25.676	20.25	20.25	40.51	2015	246
16984.70111	571.4339318	-15.0042	22.09	22.09	44.18	1327	254
32176.40111	2341.433932	-274.882	36.60	36.60	73.19	1381	254
25661.60111	2581.833932	-231.882	27.22	27.22	54.45	1523	254
8160.401115	3162.533932	-244.882	25.36	25.36	50.73	2134	254
6983.001115	6674.533932	-308.882	21.43	21.43	42.86	1918	254
20515.20111	6703.933932	-126.882	17.03	17.03	34.05	3133	254
24157.50111	11352.83393	77.3508	17.38	17.38	34.76	2297	254
8262.501115	11869.23393	-364.882	36.46	36.46	72.91	1026	254
24313.20111	13261.53393	213.918	16.48	16.48	32.97	2085	254
26559.90111	13903.53393	3.66332	19.22	19.22	38.43	1127	254
33966.90111	13996.93393	-375.882	66.48	66.48	132.96	1152	254
7916.701115	15996.43393	119.598	20.42	20.42	40.84	1926	254
40377.70111	16117.63393	-154.882	30.80	30.80	61.61	1393	254
26484.60111	17362.73393	-64.8817	22.21	22.21	44.42	1688	254
29003.40111	18646.73393	103.878	12.95	12.95	25.91	3730	254
23862.60111	27177.53393	40.9983	27.41	27.41	54.82	1177	254
26382.90111	28530.43393	-329.882	37.11	37.11	74.23	1652	254
8626.502044	5394.830709	-314.087	23.31	23.31	46.63	1569	262
10971.90204	6550.730709	350.28	34.52	34.52	69.05	1435	262
29317.20204	8661.230709	-278.087	25.39	25.39	50.77	1588	262
16855.70204	9502.330709	-287.087	20.70	20.70	41.40	1449	262
17657.10204	13818.13071	58.4777	14.77	14.77	29.53	2563	262
34283.60204	13868.53071	-152.087	37.84	37.84	75.69	1273	262
28794.80204	13904.13071	-10.2973	13.85	13.85	27.69	3897	262
32642.90204	14102.93071	-150.087	23.60	23.60	47.19	1320	262
27040.40204	14388.23071	29.9852	14.34	14.34	28.68	2842	262
4534.402044	16029.83071	-154.087	27.53	27.53	55.06	1278	262
11893.70204	18962.93071	-160.087	19.15	19.15	38.29	2473	262
16097.40204	23950.43071	-217.087	14.70	14.70	29.39	3367	262
12141.70204	27229.33071	75.1802	22.28	22.28	44.56	2236	262
19063.60204	28586.63071	-54.0873	19.48	19.48	38.95	2100	262
28472.00204	29560.33071	27.0377	20.06	20.06	40.13	2512	262
14134.30204	32386.73071	7.38767	32.90	32.90	65.80	1092	262
662.8020442	36220.73071	85.0052	37.07	37.07	74.14	1002	262
15585.20204	38416.23071	-42.0873	30.19	30.19	60.38	1191	262
28580.10297	518.9274863	26.832	15.35	15.35	30.71	3735	270
22196.60297	1938.827486	-81.293	25.22	25.22	50.44	1188	270
9300.202974	3605.927486	-43.293	17.31	17.31	34.62	2684	270
22425.30297	4236.727486	2.26951	22.84	22.84	45.69	1553	270
4636.702974	11506.42749	-401.293	22.23	22.23	44.46	2666	270
18725.00297	11518.52749	-11.4855	17.17	17.17	34.34	1872	270
23483.60297	12942.62749	37.6395	19.36	19.36	38.72	2253	270
30982.70297	14473.12749	-381.293	42.06	42.06	84.12	1019	270
32885.10297	15910.02749	-264.293	28.61	28.61	57.23	1237	270
27752.20297	17671.82749	43.5345	22.14	22.14	44.27	1227	270
26007.00297	19778.92749	207.612	26.78	26.78	53.55	1355	270
29248.30297	21402.42749	185.997	13.16	13.16	26.33	3048	270
25017.00297	21575.72749	-9.52049	29.01	29.01	58.03	1167	270
36128.00297	23841.02749	-332.293	16.63	16.63	33.25	4974	270
26326.70297	27317.52749	-236.293	25.67	25.67	51.34	1928	270
2433.702974	31056.22749	-132.293	27.53	27.53	55.06	1522	270
26936.70297	32627.42749	109.362	27.67	27.67	55.34	1384	270
24363.80297	36339.22749	-396.293	31.23	31.23	62.45	2025	270
20109.60297	36881.42749	102.485	18.86	18.86	37.73	2093	270
32521.9039	920.3242636	-51.4986	25.15	25.15	50.30	1309	278
9348.303903	2593.124264	-98.4986	18.42	18.42	36.83	2862	278
9366.603903	3704.424264	-180.499	10.79	10.79	21.57	5704	278
10436.1039	4737.024264	-23.4986	21.38	21.38	42.77	1830	278
18906.2039	5157.124264	-166.499	13.87	13.87	27.74	3979	278
8521.403903	5261.224264	-83.4986	31.91	31.91	63.82	1084	278
11506.3039	6027.024264	-63.4986	18.02	18.02	36.03	2137	278
4598.903903	11470.92426	-128.499	23.50	23.50	47.01	1823	278
32598.1039	14115.92426	-142.499	17.85	17.85	35.70	2274	278
29491.3039	16894.12426	265.374	13.19	13.19	26.38	6346	278
3248.203903	18819.72426	-236.499	28.02	28.02	56.05	1465	278
34068.5039	20036.72426	-145.499	25.10	25.10	50.21	1422	278
17134.4039	22796.02426	133.719	25.83	25.83	51.67	1240	278
21779.6039	25762.62426	219.196	34.19	34.19	68.39	1258	278
23030.4039	31084.92426	-58.4986	17.66	17.66	35.33	2984	278
27039.6039	32659.02426	216.249	24.99	24.99	49.97	2008	278
17507.7039	32876.72426	-23.4986	19.99	19.99	39.99	2445	278
4599.103903	35232.42426	-159.499	29.25	29.25	58.50	1466	278
12443.30483	531.3210409	-198.704	12.58	12.58	25.15	4567	286
20520.00483	6724.821041	-58.7043	12.95	12.95	25.91	3673	286
22563.30483	11352.82104	125.653	17.19	17.19	34.38	2570	286
24434.90483	11707.82104	-337.704	14.88	14.88	29.77	4983	286
26604.20483	12763.92104	-340.704	46.53	46.53	93.07	1144	286
2372.404832	13573.22104	-352.704	40.29	40.29	80.59	1127	286
14577.00483	13711.92104	30.3507	28.80	28.80	57.60	1105	286
26428.60483	14107.82104	-56.7043	9.14	9.14	18.27	6986	286
32824.90483	16312.52104	-300.704	30.90	30.90	61.80	1726	286
27701.30483	17648.02104	100.108	23.64	23.64	47.29	1362	286
4572.804832	20287.12104	-34.7043	12.60	12.60	25.20	5161	286
27134.10483	21912.02104	-99.7043	12.51	12.51	25.01	6035	286
17127.80483	24015.62104	-156.704	31.18	31.18	62.36	1308	286
10703.10483	26490.42104	80.4582	21.15	21.15	42.30	1936	286
28110.50483	28839.52104	39.1932	20.46	20.46	40.93	1966	286
26440.00483	35937.42104	-92.7043	20.14	20.14	40.27	2572	286
1866.604832	36008.92104	-96.7043	28.52	28.52	57.04	1334	286
4738.104832	38277.52104	-117.704	11.61	11.61	23.22	6082	286
2593.105762	2455.417818	35.0576	12.18	12.18	24.35	4893	294
4597.805762	11508.71782	-213.91	20.28	20.28	40.55	2969	294
19706.20576	13256.11782	369.108	25.34	25.34	50.68	2211	294
30298.30576	13554.31782	-60.9099	24.30	24.30	48.61	1599	294
33803.90576	14453.91782	-137.91	17.92	17.92	35.84	2611	294
11916.00576	15685.51782	-362.91	20.21	20.21	40.41	2777	294
30103.20576	15868.91782	-104.91	27.62	27.62	55.25	1361	294
1621.705762	16375.81782	162.783	20.58	20.58	41.17	2141	294
25077.70576	16381.91782	342.58	31.06	31.06	62.12	1887	294
12847.80576	18385.31782	217.803	15.85	15.85	31.70	2958	294
20432.20576	19255.61782	81.2351	25.41	25.41	50.82	1436	294
20114.90576	26210.71782	-293.91	26.87	26.87	53.74	1882	294
10717.90576	26538.01782	-35.9099	29.18	29.18	58.36	1392	294
10742.50576	27369.31782	15.4076	18.75	18.75	37.49	2009	294
23114.20576	31139.91782	163.765	19.33	19.33	38.67	2042	294
5514.705762	31473.61782	328.825	27.29	27.29	54.59	1857	294
15746.40576	33336.21782	-50.9099	28.71	28.71	57.41	1426	294
26916.70576	35676.31782	-161.91	33.04	33.04	66.08	1056	294
31929.30669	1141.414595	-185.116	17.40	17.40	34.81	2772	302
19080.10669	2568.914595	-143.116	12.25	12.25	24.49	4835	302
15882.70669	8664.414595	-251.116	23.01	23.01	46.02	1334	302
17281.10669	9219.314595	-125.116	11.42	11.42	22.84	4987	302
25309.40669	11320.7146	288.337	31.63	31.63	63.26	1833	302
23728.10669	12559.3146	100.679	28.73	28.73	57.46	1037	302
5612.206691	13003.4146	-170.116	24.89	24.89	49.78	2004	302
27448.40669	13578.1146	151.769	22.11	22.11	44.23	2256	302
26516.60669	13902.9146	26.0094	18.13	18.13	36.27	1945	302
28811.80669	13892.3146	268.687	17.92	17.92	35.84	3406	302
27922.40669	14410.0146	-85.1156	18.58	18.58	37.16	1245	302
27318.60669	15552.4146	4.39441	15.68	15.68	31.37	3369	302
30105.90669	15878.3146	-152.116	18.89	18.89	37.77	2088	302
27051.70669	16876.9146	164.542	21.90	21.90	43.80	2325	302
28490.30669	18795.4146	-315.116	22.98	22.98	45.97	1825	302
30315.60669	19510.5146	-278.116	21.38	21.38	42.77	1972	302
25945.00669	19794.7146	117.382	25.36	25.36	50.73	1000	302
29424.20669	20260.3146	-382.116	30.05	30.05	60.10	1284	302
17305.10669	22878.5146	279.494	30.50	30.50	60.99	1156	302
30605.90669	33105.3146	-100.116	13.26	13.26	26.52	3622	302
26445.50669	35973.1146	-110.116	16.89	16.89	33.77	3625	302
24023.50762	1920.911373	-235.217	22.51	22.51	45.03	1524	310
10459.50762	3596.211373	-92.2172	16.84	16.84	33.68	1766	310
16906.00762	9296.211373	-239.217	18.02	18.02	36.03	1984	310
24476.40762	10869.61137	-347.217	43.57	43.57	87.14	1031	310
4631.60762	11602.01137	-263.217	30.03	30.03	60.05	1824	310
18675.60762	11558.11137	86.8228	17.71	17.71	35.42	1837	310
29270.60762	15506.51137	85.8403	25.60	25.60	51.20	1077	310
16774.30762	16568.61137	-194.217	20.35	20.35	40.69	1793	310
27687.60762	17624.91137	-68.2172	14.93	14.93	29.86	4020	310
22450.80762	22978.71137	-49.2172	17.38	17.38	34.76	2492	310
4459.30762	32794.31137	-29.2172	23.39	23.39	46.77	1928	310
21196.20762	38327.61137	-135.217	18.68	18.68	37.35	2150	310
3289.40855	4416.40815	263.606	31.63	31.63	63.26	1232	318
7017.60855	6706.00815	-218.284	19.71	19.71	39.42	1798	318
20494.80855	6710.70815	56.2984	19.66	19.66	39.33	1916	318
21379.40855	9670.10815	-82.2841	19.62	19.62	39.23	1654	318
24109.50855	11387.90815	1.2784	9.18	9.18	18.37	5913	318
8213.30855	12002.30815	-152.284	32.62	32.62	65.23	1053	318
12671.10855	12110.60815	191.883	14.79	14.79	29.58	4249	318
16038.50855	12601.20815	-33.2841	13.94	13.94	27.88	3462	318
27327.00855	15470.50815	28.7884	20.28	20.28	40.55	1433	318
25112.90855	17245.10815	-69.2841	24.37	24.37	48.75	1274	318
12797.60855	18355.80815	60.2284	19.62	19.62	39.23	1491	318
18941.10855	20277.60815	304.871	38.86	38.86	77.72	1305	318
26003.10855	20667.90815	192.866	8.62	8.62	17.24	8596	318
18444.00855	20777.60815	-192.284	27.79	27.79	55.58	1208	318
20067.90855	29726.90815	-13.4591	17.59	17.59	35.18	2875	318
20540.60855	38257.00815	22.8934	20.54	20.54	41.07	1599	318
17569.90948	2419.304927	321.507	36.29	36.29	72.58	1017	326
7050.809479	6289.904927	-223.351	21.17	21.17	42.34	2136	326
31664.70948	9962.604927	-287.351	17.99	17.99	35.98	3443	326
20307.40948	13146.90493	306.769	28.10	28.10	56.19	1471	326
28837.90948	13849.90493	-111.351	17.92	17.92	35.84	2366	326
26975.50948	16883.70493	367.684	24.99	24.99	49.97	2204	326
3218.809479	18827.70493	34.6165	27.65	27.65	55.30	1301	326
30267.80948	18828.00493	-205.351	22.96	22.96	45.92	2160	326
27783.00948	19036.80493	31.669	22.25	22.25	44.51	1268	326
36170.80948	23938.60493	-208.351	17.22	17.22	34.43	3110	326
23207.81041	7093.701705	-317.418	17.87	17.87	35.75	3370	334
22920.21041	11244.3017	-104.418	6.81	6.81	13.61	10001	334
13604.71041	12746.9017	57.1471	8.62	8.62	17.24	6899	334
24278.61041	14768.7017	61.0771	21.74	21.74	43.47	1035	334
19111.01041	18166.2017	125.922	18.53	18.53	37.07	1956	334
25390.71041	19002.5017	-20.4704	23.01	23.01	46.02	1267	334
27226.41041	22149.9017	-398.418	40.32	40.32	80.64	1101	334
29543.41041	23894.1017	98.4121	19.12	19.12	38.25	1933	334
13579.71041	32694.9017	-231.418	39.19	39.19	78.37	1108	334
16789.11041	34386.6017	-412.418	32.36	32.36	64.72	1808	334
679.7104085	36304.1017	-190.418	39.54	39.54	79.08	1149	334
34183.31134	513.7984819	-124.485	31.16	31.16	62.31	1092	342
8609.011338	5512.598482	-117.485	16.16	16.16	32.31	2662	342
29222.01134	11805.09848	143.54	30.14	30.14	60.29	1151	342
19190.51134	12790.39848	156.313	20.96	20.96	41.92	2552	342
26882.71134	13169.89848	248.668	24.40	24.40	48.80	2208	342
24417.31134	13160.09848	-82.4848	21.20	21.20	42.39	1154	342
31651.41134	14063.19848	-201.485	30.14	30.14	60.29	1445	342
23035.81134	16131.39848	82.6252	31.77	31.77	63.54	1052	342
30094.61134	15858.99848	-9.72984	11.04	11.04	22.09	3952	342
21491.41134	17195.69848	-137.485	23.31	23.31	46.63	1586	342
27703.81134	17664.69848	113.083	21.60	21.60	43.19	1752	342
14450.81134	19415.29848	65.9227	21.10	21.10	42.20	1922	342
20916.31134	20905.89848	8.93766	21.29	21.29	42.58	2129	342
15337.01134	32162.49848	6.97266	32.50	32.50	65.00	1024	342
12209.91134	34743.79848	163.19	27.62	27.62	55.25	1402	342
15476.51134	38370.99848	265.37	26.82	26.82	53.65	1077	342
8627.712267	5472.995259	-287.552	16.58	16.58	33.16	2933	350
27769.51227	14373.79526	276.111	16.65	16.65	33.30	3374	350
33803.51227	14467.99526	-166.552	21.05	21.05	42.11	2715	350
25586.41227	15911.29526	15.7482	35.02	35.02	70.04	1016	350
31572.41227	16936.29526	321.306	12.46	12.46	24.92	5558	350
23562.01227	17323.39526	-55.5518	33.68	33.68	67.35	1137	350
27298.31227	18555.19526	162.141	29.15	29.15	58.31	1150	350
2997.312267	20757.79526	-47.5518	28.94	28.94	57.89	1165	350
6115.612267	21539.29526	-60.5518	22.75	22.75	45.50	2224	350
16088.11227	23916.19526	-102.552	25.62	25.62	51.24	1104	350
12783.51227	27636.19526	-64.5518	15.61	15.61	31.23	3153	350
19903.81227	33783.19526	-199.552	11.68	11.68	23.36	4893	350
21966.71227	37600.19526	-375.552	23.43	23.43	46.86	1470	350
12427.91227	40167.99526	-170.552	28.99	28.99	57.98	1207	350
11560.6132	657.2920365	-151.619	21.62	21.62	43.24	1746	358
22126.0132	8074.592036	-212.619	28.26	28.26	56.52	2342	358
30523.2132	10639.59204	-366.619	32.69	32.69	65.37	1228	358
10268.0132	11714.89204	1.92634	27.48	27.48	54.97	1332	358
11789.2132	13227.09204	358.574	24.33	24.33	48.65	3524	358
13808.0132	13761.09204	-404.619	29.70	29.70	59.39	1500	358
30111.6132	15874.19204	13.7163	14.04	14.04	28.07	3264	358
27807.2132	16282.79204	-412.619	38.93	38.93	77.86	1207	358
29310.8132	16929.69204	256.394	21.41	21.41	42.81	1430	358
5328.613197	17571.29204	-114.619	18.20	18.20	36.41	3939	358
4532.213197	20280.89204	-56.6187	20.63	20.63	41.26	2118	358
18421.0132	20762.59204	-140.619	21.67	21.67	43.33	2021	358
24442.1132	21103.69204	81.5088	14.27	14.27	28.54	2361	358
28425.0132	23525.29204	94.2813	11.66	11.66	23.31	4093	358
16110.5132	23889.19204	-125.619	13.59	13.59	27.18	3490	358
4975.313197	25436.39204	-50.6187	33.75	33.75	67.49	1025	358
10729.3132	26546.89204	-58.6187	19.12	19.12	38.25	2337	358
19900.0132	33795.99204	-330.619	18.20	18.20	36.41	3256	358
7784.813197	39515.69204	80.5263	23.15	23.15	46.30	1767	358
8261.914126	2720.688814	-361.686	27.69	27.69	55.39	1797	366
20148.61413	3472.088814	-229.686	30.36	30.36	60.71	1191	366
29272.81413	8761.288814	-206.686	17.17	17.17	34.34	2873	366
26757.51413	13084.38881	0.876927	24.23	24.23	48.47	1296	366
25863.11413	13967.68881	18.5619	16.98	16.98	33.96	2065	366
15617.31413	14416.18881	-127.686	31.53	31.53	63.07	1090	366
31985.31413	16106.68881	-333.686	25.74	25.74	51.48	1442	366
29593.61413	16860.38881	291.697	12.20	12.20	24.40	5727	366
28535.51413	18673.88881	191.482	16.44	16.44	32.88	3333	366
21894.21413	19515.58881	-36.6856	11.40	11.40	22.80	4563	366
32509.21413	20596.88881	-348.686	22.89	22.89	45.78	2564	366
17219.81413	21160.18881	-330.686	38.15	38.15	76.30	1104	366
29135.31413	24747.18881	230.782	27.29	27.29	54.59	1315	366
27850.81413	27775.18881	-256.686	30.87	30.87	61.75	1224	366
13460.31413	28744.18881	-146.686	20.02	20.02	40.03	2713	366
17528.91413	32922.28881	-68.6856	20.98	20.98	41.97	1813	366
10229.61506	6809.085591	11.6175	5.58	5.58	11.16	8060	374
27596.31506	10031.18559	-197.752	26.21	26.21	52.42	1180	374
22239.91506	10751.58559	11.6175	14.55	14.55	29.11	2578	374
12608.01506	12087.78559	88.2525	20.77	20.77	41.54	2443	374
1957.515055	12944.88559	-233.752	29.98	29.98	59.96	1119	374
29021.91506	14768.38559	51.9	14.70	14.70	29.39	3508	374
27709.81506	15908.98559	277.875	26.80	26.80	53.60	1754	374
21902.11506	19559.08559	-11.9625	10.95	10.95	21.90	4552	374
26862.21506	19708.98559	155.063	27.91	27.91	55.81	1067	374
22451.01506	22968.38559	-38.7525	18.30	18.30	36.60	2082	374
10761.91506	27072.88559	-168.752	19.95	19.95	39.89	2593	374
24743.31506	34169.28559	317.175	31.65	31.65	63.30	1604	374
18514.11598	3040.082368	281.738	22.96	22.96	45.92	2430	382
22851.31598	4157.582368	-248.819	11.73	11.73	23.46	5648	382
9541.415985	11280.48237	-422.819	33.06	33.06	66.13	1228	382
11764.81598	11303.78237	72.4656	27.77	27.77	55.53	1201	382
18684.11598	11502.78237	-63.8194	10.01	10.01	20.02	5267	382
28738.91598	12671.58237	-280.819	19.41	19.41	38.81	3437	382
27777.51598	13020.28237	-333.819	13.73	13.73	27.46	4336	382
30049.51598	12985.68237	-293.819	31.20	31.20	62.41	1285	382
28095.11598	14845.08237	-43.8194	7.32	7.32	14.65	6890	382
35585.41598	15087.98237	16.4631	35.18	35.18	70.37	1055	382
6414.315985	15820.18237	252.263	24.23	24.23	48.47	2270	382
4168.615985	16960.48237	-215.819	33.35	33.35	66.69	1220	382
3165.815985	19468.48237	-64.8194	21.62	21.62	43.24	1931	382
16835.61598	19753.38237	134.363	24.92	24.92	49.83	1537	382
21927.31598	19556.08237	-1.2219	15.87	15.87	31.75	2098	382
17570.81598	22910.68237	35.1306	31.84	31.84	63.68	1454	382
14991.11598	24713.68237	-344.819	40.13	40.13	80.26	1426	382
20074.91598	26255.48237	-258.819	29.08	29.08	58.17	1574	382
6122.215985	28283.78237	-367.819	33.75	33.75	67.49	2192	382
2393.815985	31082.28237	-13.9944	21.45	21.45	42.91	1578	382
19890.21598	33756.08237	-236.819	18.56	18.56	37.11	2285	382
19244.91598	36352.88237	-97.8194	20.09	20.09	40.18	2510	382
20077.41598	36863.48237	209.033	22.82	22.82	45.64	1862	382
10999.71691	681.4791456	-17.9913	27.37	27.37	54.73	1292	390
25075.61691	3736.479146	-237.886	18.09	18.09	36.17	3122	390
18703.21691	11496.87915	-59.8863	10.31	10.31	20.63	4328	390
5450.816914	11496.47915	-227.886	24.00	24.00	47.99	1916	390
24440.41691	11757.27915	-181.886	21.67	21.67	43.33	1738	390
26638.21691	12906.27915	-151.886	30.92	30.92	61.84	1336	390
18509.41691	12991.37915	-77.8863	16.32	16.32	32.64	2204	390
14635.61691	13849.27915	305.251	34.88	34.88	69.76	1103	390
26550.71691	13951.77915	-54.8863	18.35	18.35	36.69	2023	390
3031.016914	15212.37915	90.0837	33.35	33.35	66.69	1108	390
12839.61691	15854.47915	-35.8863	26.26	26.26	52.52	1129	390
30123.01691	15884.67915	23.2737	18.18	18.18	36.36	1908	390
23330.21691	19385.67915	363.219	24.70	24.70	49.41	1632	390
4520.216914	20284.27915	54.7137	26.00	26.00	52.00	1192	390
27226.71691	22191.97915	-227.886	15.33	15.33	30.66	3800	390
34908.01691	22614.87915	-242.886	37.42	37.42	74.84	1363	390
31728.01691	23679.47915	-132.886	15.50	15.50	30.99	2885	390
35622.61691	25201.47915	-60.8863	23.50	23.50	47.01	1467	390
26828.81691	27259.97915	93.0312	25.98	25.98	51.95	1238	390
33949.01691	29529.77915	-383.886	20.68	20.68	41.35	3426	390
26911.31691	35675.07915	-186.886	29.13	29.13	58.26	1335	390
19253.21691	36387.17915	-322.886	24.85	24.85	49.69	2618	390
12769.31784	2436.575923	105.737	13.82	13.82	27.65	3961	398
19292.41784	2577.675923	252.129	27.22	27.22	54.45	1786	398
29552.41784	10597.27592	-202.953	17.29	17.29	34.57	2421	398
31270.81784	14831.47592	-195.953	14.60	14.60	29.20	4246	398
1568.017843	16351.57592	34.0143	21.88	21.88	43.76	1501	398
29678.11784	18293.77592	88.0518	10.55	10.55	21.10	5514	398
10846.41784	23718.67592	-19.0407	21.88	21.88	43.76	1324	398
419.5178435	25990.07592	69.3843	28.97	28.97	57.93	1088	398
35205.41784	26727.57592	-336.953	35.54	35.54	71.07	1342	398
23112.81784	27630.27592	-238.953	19.88	19.88	39.75	3275	398
9108.017843	28891.47592	-389.953	43.03	43.03	86.05	1122	398
12999.51784	28676.77592	142.089	27.84	27.84	55.67	1110	398
543.1178435	31821.27592	239.357	34.52	34.52	69.05	1371	398
10559.81784	32575.37592	-84.9532	24.99	24.99	49.97	1541	398
14743.01784	32581.47592	274.727	21.78	21.78	43.57	2895	398
26448.41784	35995.47592	-42.9532	19.36	19.36	38.72	2032	398
9932.317843	36570.37592	-103.953	30.33	30.33	60.66	1127	398
8091.717843	37146.37592	129.317	22.82	22.82	45.64	1592	398
20609.71784	38261.67592	-149.953	24.09	24.09	48.18	1189	398
22079.61784	39127.37592	-236.953	39.28	39.28	78.56	1045	398
13674.11877	4115.7727	-207.02	11.92	11.92	23.83	3346	406
15432.21877	6374.0727	-122.02	24.07	24.07	48.14	1757	406
20479.51877	6735.9727	-67.0201	22.28	22.28	44.56	1858	406
16806.31877	9282.2727	125.32	12.27	12.27	24.54	3840	406
22579.41877	9208.2727	-82.0201	22.40	22.40	44.79	1407	406
31726.11877	9897.8727	-273.02	24.99	24.99	49.97	1823	406
7216.718773	10692.4727	-87.0201	20.61	20.61	41.21	1437	406
30516.51877	10659.1727	-166.02	22.58	22.58	45.17	1872	406
29759.81877	14186.6727	-220.02	17.76	17.76	35.51	2640	406
27926.81877	14419.4727	-90.0201	25.32	25.32	50.63	1114	406
11960.41877	15751.9727	-385.02	28.35	28.35	56.71	2198	406
37937.81877	18347.2727	-311.02	28.85	28.85	57.70	1254	406
10878.21877	23705.4727	-61.0201	19.62	19.62	39.23	2424	406
20147.1197	3436.669477	-22.122	20.68	20.68	41.35	1750	414
24756.1197	3412.769477	-254.087	33.11	33.11	66.22	1236	414
13687.1197	4112.269477	-322.087	11.19	11.19	22.37	5249	414
4618.419702	4469.569477	189.115	28.54	28.54	57.09	1234	414
17372.0197	4639.469477	-223.087	22.80	22.80	45.59	1636	414
7011.919702	6330.769477	-264.087	19.81	19.81	39.61	2028	414
13218.7197	9936.669477	-14.262	23.34	23.34	46.68	1248	414
26420.3197	14177.16948	-46.087	14.70	14.70	29.39	2023	414
29071.9197	14736.86948	-185.087	14.65	14.65	29.30	3872	414
16392.4197	22326.56948	-221.087	18.98	18.98	37.96	3149	414
31396.6197	27389.66948	-387.087	36.57	36.57	73.15	1395	414
30726.2197	27566.96948	37.8105	24.49	24.49	48.98	1383	414
7752.019702	27870.66948	62.373	25.76	25.76	51.53	1033	414
18498.2197	30155.46948	240.205	16.23	16.23	32.45	3797	414
28447.8197	30242.46948	77.1105	27.44	27.44	54.87	1361	414
24334.2197	30621.76948	151.78	31.89	31.89	63.77	1078	414
24986.2197	30823.56948	-55.087	13.35	13.35	26.71	3091	414
28686.7197	32261.36948	-75.087	21.10	21.10	42.20	1747	414
9932.820632	1288.366255	42.656	17.66	17.66	35.33	1600	422
25873.22063	2207.866255	44.621	27.22	27.22	54.45	1120	422
9203.220632	2646.666255	121.256	24.26	24.26	48.51	1673	422
33242.52063	9925.866255	141.889	31.93	31.93	63.87	1188	422
18545.02063	10995.56625	-250.154	38.20	38.20	76.40	1079	422
22978.62063	11190.46625	-246.154	21.69	21.69	43.38	2524	422
5573.620632	13703.36625	-144.154	31.67	31.67	63.35	1268	422
17626.82063	13809.06625	102.589	23.88	23.88	47.76	1203	422
6938.920632	14684.86625	-322.154	33.61	33.61	67.21	1474	422
20380.62063	15267.16625	361.969	23.43	23.43	46.86	3124	422
4172.820632	17061.26625	-154.154	29.32	29.32	58.64	1463	422
16860.72063	19765.46625	301.054	25.60	25.60	51.20	2347	422
16374.92063	22302.86625	-50.154	15.75	15.75	31.51	3122	422
15419.82063	24212.16625	115.361	24.16	24.16	48.32	1042	422
19869.62063	26901.16625	152.696	22.04	22.04	44.09	1764	422
28342.62063	30992.46625	-174.154	36.55	36.55	73.10	1013	422
17575.02063	32878.36625	79.991	25.15	25.15	50.30	1425	422
12993.62063	34656.36625	-362.154	37.49	37.49	74.98	1079	422
8059.420632	37174.66625	249.964	25.06	25.06	50.11	1751	422
3829.520632	40181.56625	-88.154	14.55	14.55	29.11	3087	422
22300.42156	1300.063032	-44.2209	23.08	23.08	46.16	1266	430
22323.42156	1884.363032	36.6941	20.30	20.30	40.60	1323	430
11153.22156	5046.663032	-294.221	17.03	17.03	34.05	4820	430
7105.621561	6205.963032	91.7141	12.41	12.41	24.82	4012	430
1214.221561	7194.963032	-224.221	15.33	15.33	30.66	3366	430
25200.62156	10903.76303	-414.221	40.48	40.48	80.96	1111	430
4610.421561	11522.86303	-177.221	17.05	17.05	34.10	3707	430
24156.72156	11364.46303	-26.2209	11.87	11.87	23.74	3430	430
16727.42156	11560.26303	322.602	29.37	29.37	58.73	1292	430
25931.12156	13557.96303	276.424	18.75	18.75	37.49	2520	430
28851.92156	13908.56303	-61.2209	12.29	12.29	24.59	5876	430
27847.32156	14388.46303	-297.221	30.33	30.33	60.66	1147	430
34418.12156	15233.66303	-248.221	36.01	36.01	72.02	1231	430
25613.42156	17254.76303	338.322	35.35	35.35	70.70	1724	430
5006.521561	25437.56303	-229.221	22.14	22.14	44.27	1817	430
14087.72156	26212.16303	200.772	26.38	26.38	52.75	1611	430
28106.32156	29184.86303	17.0441	13.38	13.38	26.75	4007	430
22357.22249	1325.059809	-18.3928	12.88	12.88	25.76	3065	438
9345.02249	3772.959809	-142.288	18.91	18.91	37.82	1964	438
21707.92249	9999.859809	52.3472	16.56	16.56	33.11	1898	438
23003.32249	11153.35981	-193.288	20.96	20.96	41.92	1422	438
18476.52249	13247.05981	-199.288	17.83	17.83	35.65	2673	438
25692.42249	13581.95981	-75.2878	32.66	32.66	65.33	1062	438
7580.62249	15056.65981	-114.288	19.41	19.41	38.81	2001	438
11934.82249	15673.05981	-268.288	25.06	25.06	50.11	1747	438
31692.02249	16943.75981	111.297	20.30	20.30	40.60	1922	438
4549.12249	20255.65981	-49.2878	19.48	19.48	38.95	2318	438
5368.42249	23306.05981	-15.4453	14.77	14.77	29.53	4368	438
32300.22249	28960.05981	-105.288	25.62	25.62	51.24	1512	438
18588.62249	30129.95981	50.3822	14.95	14.95	29.91	2462	438
27417.92249	32754.95981	-244.288	34.64	34.64	69.28	1406	438
20609.92249	38299.85981	267.515	29.81	29.81	59.63	1179	438
9891.42342	1276.956587	71.9303	17.57	17.57	35.14	1720	446
25084.42342	3743.756587	-243.355	31.91	31.91	63.82	1096	446
16397.02342	5035.856587	149.548	22.96	22.96	45.92	1464	446
7179.32342	6181.256587	130.88	12.06	12.06	24.12	3999	446
8911.82342	10220.05659	-178.355	25.43	25.43	50.87	1310	446
24965.12342	11317.75659	38.5253	19.81	19.81	39.61	2222	446
8843.52342	12941.45659	-403.355	20.96	20.96	41.92	3809	446
28837.52342	13882.05659	-95.3547	16.48	16.48	32.97	2563	446
38348.02342	20969.55659	-0.77469	32.45	32.45	64.90	1107	446
31543.82342	20962.65659	-123.355	20.68	20.68	41.35	2288	446
31867.92342	23658.45659	-64.3547	11.35	11.35	22.70	4866	446
16010.92342	23921.55659	-175.355	38.41	38.41	76.82	1050	446
1134.72342	26804.55659	324.433	29.39	29.39	58.78	1268	446
18587.42342	30125.85659	31.6478	24.16	24.16	48.32	1009	446
8098.12342	37196.05659	226.183	17.71	17.71	35.42	3578	446
22018.92342	37792.45659	-252.355	13.40	13.40	26.80	4071	446
22505.22342	39608.95659	6.10281	22.18	22.18	44.37	1391	446
25908.92435	2164.453364	130.813	22.80	22.80	45.59	1598	454
9362.824349	3742.153364	-229.422	21.67	21.67	43.33	1391	454
14608.22435	3767.653364	291.943	28.90	28.90	57.79	1859	454
9505.524349	5285.253364	-169.422	12.60	12.60	25.20	3814	454
15325.92435	10789.85336	39.4409	14.55	14.55	29.11	1474	454
21307.62435	12719.75336	-148.422	25.08	25.08	50.16	2254	454
27617.92435	13386.65336	-107.422	15.31	15.31	30.61	3751	454
17093.72435	14178.65336	-57.4216	24.37	24.37	48.75	1581	454
16582.22435	16196.45336	-44.4216	8.90	8.90	17.80	6057	454
25070.62435	16413.55336	-162.422	36.43	36.43	72.86	1073	454
37113.32435	17911.95336	-155.422	29.11	29.11	58.22	1660	454
19093.02435	18151.35336	332.226	34.27	34.27	68.53	1255	454
28738.62435	19140.15336	43.3709	16.65	16.65	33.30	3024	454
30216.52435	19917.65336	6.0359	23.57	23.57	47.15	1875	454
39222.12435	20229.55336	-398.422	53.65	53.65	107.29	1059	454
11100.82435	26826.95336	38.4584	16.16	16.16	32.31	3365	454
12198.42435	27252.95336	-78.4216	21.43	21.43	42.86	1581	454
4235.224349	32644.75336	-96.4216	27.25	27.25	54.49	1214	454
16616.82528	3425.350141	349.844	36.86	36.86	73.71	1199	462
3647.725278	10652.55014	66.884	27.95	27.95	55.91	1182	462
10215.22528	11622.55014	70.814	15.35	15.35	30.71	1418	462
13651.62528	12660.95014	-84.4885	20.09	20.09	40.18	1560	462
27796.42528	12874.15014	-335.489	30.94	30.94	61.89	1248	462
33149.52528	13278.85014	-209.489	27.60	27.60	55.20	1548	462
28253.12528	14269.35014	140.571	15.73	15.73	31.46	2617	462
33763.02528	15124.75014	-273.489	21.83	21.83	43.66	2027	462
16604.52528	16196.85014	-54.4885	12.27	12.27	24.54	3936	462
4115.225278	16967.25014	-337.489	26.99	26.99	53.98	1490	462
37866.32528	17974.15014	-219.489	28.38	28.38	56.76	1388	462
25421.22528	19009.75014	15.794	16.56	16.56	33.11	2093	462
36180.52528	21765.45014	-147.489	35.30	35.30	70.60	1296	462
22480.92528	22936.05014	-99.4885	14.32	14.32	28.64	3975	462
37040.72528	25957.45014	-106.489	35.51	35.51	71.03	1200	462
20108.52528	26267.15014	-85.4885	24.37	24.37	48.75	1586	462
11115.42528	26845.05014	107.166	11.73	11.73	23.46	6028	462
27499.42528	29513.65014	20.7065	11.87	11.87	23.74	3913	462
23910.52528	30482.65014	204.434	26.82	26.82	53.65	1459	462
11513.52528	38954.15014	170.046	33.70	33.70	67.40	1040	462
24877.02621	2581.046918	-236.555	29.15	29.15	58.31	1278	470
8642.026208	5523.446918	-212.555	21.22	21.22	42.44	2127	470
5850.126208	11710.84692	-179.555	24.30	24.30	48.61	1885	470
897.6262078	37025.64692	-188.555	28.40	28.40	56.80	1445	470
22036.52621	37834.44692	-296.555	20.79	20.79	41.59	2119	470
18457.52621	39141.84692	12.7796	26.16	26.16	52.33	1084	470
24092.02714	250.5436958	43.1702	20.04	20.04	40.08	1797	478
22367.62714	3486.943696	79.5227	15.87	15.87	31.75	2439	478
13131.52714	9932.143696	122.753	24.47	24.47	48.94	1413	478
13667.52714	12719.3437	-61.6223	15.31	15.31	30.61	3438	478
26431.12714	14187.8437	26.4677	15.43	15.43	30.85	2050	478
1328.427137	14725.9437	87.3827	26.45	26.45	52.89	1269	478
16927.62714	15256.5437	-156.622	34.08	34.08	68.15	1276	478
9032.027137	16135.4437	-160.622	11.54	11.54	23.08	4635	478
25984.62714	19808.4437	213.143	28.38	28.38	56.76	1398	478
17515.62714	22913.8437	123.735	14.88	14.88	29.77	2676	478
10864.82714	23690.8437	37.2752	24.12	24.12	48.23	1719	478
16116.22714	23916.3437	-375.622	24.37	24.37	48.75	1782	478
11731.42714	24357.8437	119.805	30.43	30.43	60.85	1110	478
31994.52714	24936.0437	-102.622	25.25	25.25	50.49	1583	478
13906.82714	28114.1437	346.763	26.89	26.89	53.79	1960	478
16864.82714	28190.0437	-228.622	18.98	18.98	37.96	2571	478
19903.42714	33806.8437	-215.622	8.93	8.93	17.85	7379	478
24872.62714	38020.6437	-191.622	23.57	23.57	47.15	2593	478
22838.62714	40157.8437	-283.622	21.03	21.03	42.06	2615	478
7638.628067	1268.440473	-17.8117	25.74	25.74	51.48	1132	486
32239.72807	2144.240473	-182.689	25.86	25.86	51.72	2899	486
9364.528067	3777.540473	-131.689	17.40	17.40	34.81	1965	486
16876.92807	8622.240473	-34.6892	20.56	20.56	41.12	2307	486
13192.22807	9939.540473	88.2983	19.95	19.95	39.89	2406	486
24414.22807	10211.64047	-330.689	9.04	9.04	18.09	9443	486
4043.028067	13031.84047	-361.689	31.11	31.11	62.22	1904	486
30319.92807	18881.84047	-164.689	27.93	27.93	55.86	1394	486
24488.62807	21067.64047	77.4908	12.76	12.76	25.53	2765	486
23143.12807	32590.04047	-196.689	20.11	20.11	40.22	1609	486
9124.728067	36586.24047	-224.689	27.39	27.39	54.78	2335	486
22377.029	4201.13725	-105.756	25.81	25.81	51.62	1109	494
14443.429	5844.33725	274.906	28.52	28.52	57.04	1122	494
23361.329	7169.03725	-176.756	23.39	23.39	46.77	1600	494
4434.428996	12001.93725	341.716	24.96	24.96	49.93	2797	494
8326.428996	12020.33725	-413.756	36.79	36.79	73.57	1281	494
28671.429	12113.43725	-362.756	32.40	32.40	64.81	1101	494
2373.028996	12439.93725	18.4738	12.41	12.41	24.82	4082	494
24281.229	13239.13725	254.274	12.43	12.43	24.87	4772	494
4259.128996	13860.53725	-27.7562	23.50	23.50	47.01	2229	494
27492.629	15854.43725	-56.7562	21.85	21.85	43.71	1367	494
37241.729	21184.83725	-342.756	31.60	31.60	63.21	1541	494
21503.729	25838.23725	-341.756	50.44	50.44	100.89	1079	494
24905.829	26684.03725	-8.05366	21.95	21.95	43.90	1479	494
36186.229	27087.03725	-296.756	20.94	20.94	41.87	2687	494
25513.229	27975.33725	30.2638	15.73	15.73	31.46	1860	494
9098.528996	36602.43725	-122.756	25.67	25.67	51.34	1304	494
12511.92993	573.5340276	-252.823	16.84	16.84	33.68	2517	502
9200.029925	2684.734028	-107.823	22.84	22.84	45.69	1895	502
12726.02993	5088.334028	74.4094	20.58	20.58	41.17	1760	502
29754.42993	9426.934028	-262.823	18.82	18.82	37.63	2696	502
21529.32993	10155.13403	-169.823	27.65	27.65	55.30	1140	502
29384.82993	11885.13403	-104.823	23.95	23.95	47.90	1794	502
31720.22993	12349.33403	-137.823	27.69	27.69	55.39	1175	502
16380.42993	13385.63403	294.489	30.10	30.10	60.19	1484	502
14524.12993	13673.53403	283.682	39.40	39.40	78.80	1244	502
6472.029925	14286.23403	216.872	27.77	27.77	55.53	1788	502
28099.42993	14823.43403	27.2494	18.72	18.72	37.44	1125	502
22736.12993	16788.83403	156.939	16.79	16.79	33.58	2952	502
4515.629925	20223.43403	51.8119	18.37	18.37	36.74	2306	502
16989.72993	23905.13403	-39.8231	20.58	20.58	41.17	1574	502
5729.029925	27134.83403	-26.8231	17.36	17.36	34.71	3346	502
13907.62993	28090.63403	291.542	30.61	30.61	61.23	1966	502
7295.729925	32701.43403	-290.823	32.36	32.36	64.72	1680	502
21130.92993	35576.73403	-213.823	18.56	18.56	37.11	3391	502
7127.230855	6139.030805	116.757	11.16	11.16	22.33	5151	510
24432.53085	10260.8308	-396.723	32.64	32.64	65.28	1218	510
12440.93085	11472.3308	-285.723	18.75	18.75	37.49	3060	510
33588.83085	13735.6308	26.3674	30.80	30.80	61.61	1314	510
28636.73085	16083.7308	-214.723	28.05	28.05	56.10	1214	510
25447.73085	19161.2308	-67.7226	20.28	20.28	40.55	1690	510
25964.53085	19796.6308	255.29	15.52	15.52	31.04	3668	510
36162.63085	21727.5308	-77.7226	26.16	26.16	52.33	1485	510
918.8308546	24485.5308	-303.723	38.79	38.79	77.57	1544	510
27020.63085	24603.9308	72.5449	25.79	25.79	51.57	1101	510
8083.630855	37183.1308	244.482	19.99	19.99	39.99	2646	510
19814.53085	39263.1308	-154.723	33.91	33.91	67.82	1027	510
22853.43085	40132.8308	-65.7226	25.74	25.74	51.48	1357	510
10773.33178	1678.927582	-148.566	13.73	13.73	27.46	3020	518
13692.53178	4135.327582	-293.566	12.76	12.76	25.53	3647	518
22851.13178	4135.127582	-143.566	11.87	11.87	23.74	3768	518
8538.831784	7777.727582	-11.7938	15.85	15.85	31.70	2524	518
16978.13178	12394.12758	124.774	31.56	31.56	63.11	1467	518
1633.031784	12986.92758	286.886	25.81	25.81	51.62	1307	518
33634.73178	13705.42758	-226.566	31.98	31.98	63.96	2029	518
27477.43178	15974.42758	-56.5663	13.24	13.24	26.47	3609	518
9045.631784	16185.22758	-131.566	21.12	21.12	42.25	1821	518
28629.73178	16037.92758	-231.566	21.27	21.27	42.53	2546	518
5109.631784	17823.42758	-167.566	31.51	31.51	63.02	1517	518
34837.93178	19525.92758	-200.566	14.84	14.84	29.67	4659	518
26035.03178	24089.12758	158.179	25.69	25.69	51.39	2076	518
13935.43178	30696.82758	-59.5663	21.41	21.41	42.81	1835	518
14661.83271	3772.224359	-3.77755	25.58	25.58	51.15	1424	526
18579.73271	4230.324359	182.897	21.52	21.52	43.05	1971	526
7084.432713	6193.724359	-44.41	12.48	12.48	24.96	3848	526
22134.63271	8067.124359	-54.41	24.80	24.80	49.60	1308	526
29853.63271	9528.624359	-353.41	9.56	9.56	19.12	10981	526
27860.83271	11497.72436	-413.41	41.31	41.31	82.61	1021	526
21387.73271	12822.02436	235.952	23.15	23.15	46.30	1973	526
25836.73271	15892.42436	-2.79505	19.55	19.55	39.09	1472	526
11721.13271	24402.92436	29.6274	18.20	18.20	36.41	1891	526
30445.83271	26438.22436	-14.585	22.82	22.82	45.64	1236	526
24859.93271	26669.02436	13.9074	33.16	33.16	66.32	1086	526
6063.332713	30611.52436	-79.41	14.44	14.44	28.87	4047	526
16828.23271	31330.62436	-174.41	36.38	36.38	72.77	1107	526
13937.53271	33452.02436	-417.41	42.65	42.65	85.30	1437	526
15724.13364	5185.621137	-82.2538	26.54	26.54	53.08	1509	534
7146.233643	6119.521137	19.9587	19.55	19.55	39.09	1032	534
2700.633643	7092.321137	-36.2538	31.70	31.70	63.40	1159	534
29887.33364	9583.721137	-222.254	19.45	19.45	38.90	1624	534
24925.93364	10752.92114	108.384	24.07	24.07	48.14	1750	534
5859.233643	11252.82114	-219.254	14.93	14.93	29.86	3173	534
10225.03364	11590.72114	130.981	16.25	16.25	32.50	2007	534
30298.73364	13570.92114	-143.254	15.28	15.28	30.57	3868	534
29693.83364	13816.52114	-327.254	30.24	30.24	60.48	1066	534
12985.83364	13992.32114	289.164	25.22	25.22	50.44	2257	534
12262.63364	15129.32114	148.666	28.28	28.28	56.57	1553	534
5167.833643	18034.92114	-423.254	31.93	31.93	63.87	2820	534
3223.533643	19450.42114	-209.254	34.43	34.43	68.86	1657	534
20045.13364	26216.22114	-229.254	28.80	28.80	57.60	1649	534
8918.033643	27961.12114	293.094	40.39	40.39	80.78	1179	534
14799.33364	37655.22114	-47.2538	18.56	18.56	37.11	2595	534
32390.63457	476.517914	-137.098	32.08	32.08	64.15	1139	542
18365.43457	11961.91791	307.005	31.75	31.75	63.49	1075	542
17126.13457	12417.01791	317.813	34.08	34.08	68.15	1021	542
1443.034572	14639.61791	23.0625	25.32	25.32	50.63	1456	542
33848.13457	14738.41791	-367.098	33.91	33.91	67.82	1689	542
27440.73457	20351.91791	156.682	31.82	31.82	63.63	1209	542
2170.534572	20910.11791	-203.098	29.77	29.77	59.53	1206	542
20041.93457	26237.21791	-99.0975	26.61	26.61	53.22	1463	542
17508.73457	31664.01791	-242.098	27.27	27.27	54.54	1036	542
669.3345721	31829.31791	363.99	24.33	24.33	48.65	2859	542
23121.93457	32612.61791	-183.098	13.38	13.38	26.75	4835	542
731.6345721	39107.71791	-137.098	33.16	33.16	66.32	1179	542
27413.0355	3183.114691	52.6938	24.94	24.94	49.88	1024	550
7085.035501	6605.114691	-347.941	31.98	31.98	63.96	1090	550
10225.1355	6815.814691	20.2713	15.68	15.68	31.37	1683	550
28828.5355	13885.81469	-96.9412	23.57	23.57	47.15	1638	550
8889.635501	14237.21469	-377.941	37.56	37.56	75.12	1289	550
31050.3355	14629.91469	-184.941	23.43	23.43	46.86	1221	550
4106.835501	16820.01469	-287.941	22.82	22.82	45.64	2548	550
26321.4355	17683.11469	-238.941	22.37	22.37	44.74	1940	550
12654.8355	18526.21469	48.7638	21.43	21.43	42.86	1871	550
6146.635501	21506.21469	-34.9412	28.07	28.07	56.14	1335	550
17578.8355	22969.91469	316.004	37.84	37.84	75.69	1014	550
11766.5355	24410.61469	52.6938	11.68	11.68	23.36	3141	550
564.1355015	31765.31469	57.6063	18.96	18.96	37.92	3081	550
11608.2355	36548.91469	157.821	37.26	37.26	74.51	1115	550
22005.2355	37772.31469	-349.941	11.00	11.00	22.00	6599	550
22566.2355	39388.61469	-166.941	25.67	25.67	51.34	1283	550
10894.3355	40083.71469	156.839	31.72	31.72	63.44	1223	550
23051.63643	760.7114686	-58.785	12.43	12.43	24.87	4810	558
21092.53643	11216.51147	-105.785	9.40	9.40	18.79	5537	558
23014.63643	11138.21147	-196.785	23.81	23.81	47.62	1052	558
11809.23643	16457.31147	-54.785	22.21	22.21	44.42	1526	558
4137.436431	16975.91147	-296.785	19.31	19.31	38.62	3402	558
7063.736431	19606.31147	-222.785	22.09	22.09	44.18	1842	558
39167.63643	21492.21147	-169.785	24.99	24.99	49.97	1261	558
14890.43643	24782.11147	127.52	39.80	39.80	79.60	1017	558
27555.33643	29489.11147	115.73	24.40	24.40	48.80	1065	558
14854.93643	37806.51147	-168.785	31.37	31.37	62.74	1062	558
22022.83736	2613.308246	-128.629	18.60	18.60	37.21	1989	566
25317.43736	2594.408246	-79.6287	35.58	35.58	71.17	1124	566
9335.03736	3753.608246	-65.6287	17.36	17.36	34.71	2439	566
28288.33736	5983.208246	-84.6287	30.43	30.43	60.85	1096	566
14620.33736	5975.208246	-83.6287	27.41	27.41	54.82	1459	566
12439.93736	11403.90825	-227.629	22.98	22.98	45.97	1575	566
21200.63736	12088.30825	8.79381	18.56	18.56	37.11	1774	566
27875.83736	12931.50825	-251.629	16.67	16.67	33.35	4567	566
27909.63736	14384.10825	-28.6287	22.42	22.42	44.84	1421	566
36716.73736	19020.40825	-367.629	33.63	33.63	67.26	1131	566
7116.13736	19544.80825	-158.629	16.37	16.37	32.73	2316	566
27441.93736	20331.40825	71.6738	20.58	20.58	41.17	1429	566
13889.83736	20978.60825	-356.629	44.13	44.13	88.27	1269	566
18086.43736	36261.10825	-9.87368	33.49	33.49	66.98	1098	566
16726.43736	37989.60825	69.7088	25.72	25.72	51.43	1303	566
22837.93829	4157.505023	-104.472	18.39	18.39	36.79	2342	574
16767.93829	9265.005023	258.505	22.25	22.25	44.51	1261	574
12011.43829	10463.00502	169.098	21.45	21.45	42.91	1541	574
22222.83829	10749.10502	48.2501	17.38	17.38	34.76	2471	574
24355.03829	10785.30502	0.107588	12.15	12.15	24.30	3633	574
20008.13829	12996.50502	348.895	23.15	23.15	46.30	1763	574
17664.13829	13772.40502	53.1626	13.24	13.24	26.47	2926	574
26001.63829	14656.70502	24.6701	14.93	14.93	29.86	2412	574
27918.43829	21621.50502	204.468	27.58	27.58	55.15	2078	574
23448.83829	22238.40502	320.403	41.54	41.54	83.08	1207	574
31474.83829	25276.10502	-158.472	21.15	21.15	42.30	2219	574
23742.83829	25765.10502	69.8651	6.59	6.59	13.19	8611	574
11915.43829	29413.20502	79.6901	12.01	12.01	24.02	5458	574
30618.93829	33070.80502	-90.4724	19.41	19.41	38.81	2131	574
23230.83922	1644.4018	-326.316	31.20	31.20	62.41	1807	582
7107.439219	10035.3018	13.0364	13.33	13.33	26.66	2663	582
23234.73922	10576.5018	-70.3161	12.74	12.74	25.48	3701	582
4580.239219	11479.6018	-191.316	20.89	20.89	41.78	1788	582
24147.53922	13241.3018	322.524	27.13	27.13	54.26	1315	582
30131.93922	14287.2018	78.8639	26.38	26.38	52.75	1227	582
29022.43922	14795.7018	-83.3161	13.24	13.24	26.47	4988	582
32896.83922	15703.7018	-229.316	24.02	24.02	48.04	1770	582
31698.33922	17018.0018	10.0889	26.94	26.94	53.88	1313	582
29411.83922	16915.8018	285.189	20.98	20.98	41.97	2606	582
18556.63922	18259.8018	-55.3161	31.06	31.06	62.12	1005	582
33442.23922	18671.1018	-366.316	33.72	33.72	67.45	1548	582
3211.039219	18838.3018	-125.316	25.15	25.15	50.30	1633	582
20093.33922	26237.8018	-155.316	19.83	19.83	39.66	2388	582
36187.33922	27144.9018	-245.316	20.46	20.46	40.93	2289	582
31436.83922	27516.1018	-278.316	31.67	31.67	63.35	1312	582
15036.33922	28227.9018	274.381	25.60	25.60	51.20	2172	582
23116.73922	30038.6018	75.9164	18.16	18.16	36.31	1435	582
2667.439219	32714.9018	-115.316	30.26	30.26	60.52	1795	582
18489.13922	39007.1018	-133.316	24.47	24.47	48.94	1346	582
19075.54015	2810.598578	-199.16	20.91	20.91	41.82	1953	590
9373.840148	3760.598578	-223.16	19.59	19.59	39.19	2985	590
10216.24015	6801.298578	19.0876	14.88	14.88	29.77	2171	590
18693.24015	11276.79858	57.4051	26.35	26.35	52.70	1171	590
15856.94015	11431.79858	-30.1599	14.41	14.41	28.83	3537	590
4626.940148	11675.89858	-340.16	21.78	21.78	43.57	2926	590
16910.94015	12505.49858	255.87	19.62	19.62	39.23	2402	590
22776.74015	13344.19858	314.82	19.81	19.81	39.61	2583	590
22249.24015	15382.99858	-90.1599	28.17	28.17	56.33	1355	590
29262.04015	16951.99858	237.203	15.97	15.97	31.93	2933	590
26596.94015	20110.99858	77.0551	24.04	24.04	48.09	1492	590
17700.64015	20277.79858	-130.16	27.46	27.46	54.92	2220	590
16356.84015	22272.59858	-239.16	15.59	15.59	31.18	5867	590
15176.04015	28239.09858	249.975	22.98	22.98	45.97	2436	590
617.1401483	31771.39858	-351.16	26.12	26.12	52.23	1961	590
31600.14015	33742.99858	-195.16	24.70	24.70	49.41	2375	590
19889.24015	33702.49858	-174.16	13.28	13.28	26.56	5373	590
13676.24108	4028.395355	-337.004	13.80	13.80	27.60	3914	598
29982.34108	12730.19536	-406.004	27.60	27.60	55.20	1840	598
29944.64108	18365.29536	-9.24859	17.73	17.73	35.47	2444	598
33414.94108	18722.49536	-178.004	31.53	31.53	63.07	1177	598
25411.14108	19061.89536	104.721	14.60	14.60	29.20	3966	598
28417.24108	18955.99536	163.671	9.91	9.91	19.83	7074	598
31577.54108	33719.29536	-172.004	18.89	18.89	37.77	2300	598
11657.84108	35950.39536	369.014	30.29	30.29	60.57	1910	598
20101.04108	36860.59536	104.721	24.14	24.14	48.28	2066	598
14114.84108	40098.49536	194.129	25.62	25.62	51.24	1444	598
15644.64201	3465.592132	133.37	17.87	17.87	35.75	2840	606
14614.34201	3805.492132	231.62	32.24	32.24	64.48	1516	606
31652.54201	9796.292132	-210.847	35.16	35.16	70.32	1308	606
12368.34201	10715.69213	-115.847	34.29	34.29	68.58	1122	606
24435.04201	12257.69213	-8.10982	21.95	21.95	43.90	1508	606
25446.94201	19091.99213	-14.0048	21.10	21.10	42.20	1714	606
36186.44201	21719.79213	-77.8473	24.00	24.00	47.99	1794	606
11715.94201	24379.69213	242.428	27.04	27.04	54.07	1602	606
20492.14201	26897.39213	107.825	29.04	29.04	58.07	1054	606
28296.64201	29792.69213	-205.847	22.00	22.00	43.99	2643	606
8234.742007	32665.99213	-267.847	37.52	37.52	75.03	1045	606
2315.442936	1518.68891	84.4015	26.05	26.05	52.09	1904	614
19121.74294	2730.98891	-220.691	23.13	23.13	46.25	1545	614
9384.642936	3766.38891	-148.691	20.87	20.87	41.73	1505	614
9500.142936	6997.98891	-100.691	15.87	15.87	31.75	2781	614
9353.042936	11044.68891	-106.691	22.58	22.58	45.17	1029	614
27502.44294	13716.38891	-135.691	20.06	20.06	40.13	1556	614
28824.44294	13931.78891	-81.691	15.71	15.71	31.42	2859	614
4548.542936	16023.48891	-114.691	17.71	17.71	35.42	1815	614
522.4429364	22863.18891	53.944	34.57	34.57	69.14	1231	614
19754.44294	31553.38891	-133.691	7.42	7.42	14.84	8106	614
19858.44294	33759.68891	-269.691	20.28	20.28	40.55	2910	614
15656.74294	38374.18891	-105.691	19.29	19.29	38.57	2958	614
20839.84387	941.3856869	281.058	25.41	25.41	50.82	1950	622
3839.243866	2257.585687	-128.535	12.13	12.13	24.26	4463	622
25933.54387	10754.98569	-201.535	25.81	25.81	51.62	1408	622
12494.34387	11450.58569	-87.5348	21.78	21.78	43.57	1432	622
2010.443866	12034.38569	12.8352	19.90	19.90	39.80	1489	622
23682.64387	12298.98569	53.1177	26.71	26.71	53.41	1060	622
11419.94387	14135.98569	346.885	31.02	31.02	62.03	1045	622
18784.84387	15854.08569	-190.535	15.07	15.07	30.14	2924	622
37988.54387	18401.58569	-56.5348	21.74	21.74	43.47	1910	622
25384.44387	19015.78569	180.843	25.36	25.36	50.73	1322	622
31540.64387	20986.08569	2.02773	24.80	24.80	49.60	1408	622
21112.34387	22793.68569	-356.535	41.35	41.35	82.71	1703	622
31941.24387	23775.38569	131.718	18.51	18.51	37.02	2697	622
14165.14387	26104.38569	-35.5348	17.43	17.43	34.85	2678	622
10745.64387	26549.68569	38.3802	21.50	21.50	43.00	2135	622
8230.644795	2129.682464	-327.379	25.15	25.15	50.30	1435	630
3133.044795	4353.682464	327.391	40.79	40.79	81.58	1177	630
9534.144795	6942.882464	-70.3785	15.00	15.00	30.00	2969	630
21549.7448	9744.082464	-139.379	25.76	25.76	51.53	1401	630
24120.7448	11200.38246	-294.379	15.71	15.71	31.42	4412	630
18160.8448	11708.58246	19.869	26.54	26.54	53.08	1011	630
28788.8448	12825.98246	-29.3785	13.45	13.45	26.89	3488	630
27352.7448	18470.88246	368.656	29.72	29.72	59.44	1288	630
13891.4448	21632.78246	-143.379	22.42	22.42	44.84	2722	630
36184.5448	21760.98246	-80.3785	17.33	17.33	34.67	2399	630
20094.6448	26176.88246	-153.379	15.97	15.97	31.93	3109	630
11542.9448	29419.58246	340.164	37.33	37.33	74.65	1438	630
17082.6448	32183.58246	237.984	31.96	31.96	63.91	1004	630
21241.1448	34527.38246	61.134	28.92	28.92	57.84	1265	630
22012.2448	37792.08246	-315.379	9.80	9.80	19.59	9021	630
12485.84572	590.9792415	-143.222	11.70	11.70	23.41	4436	638
8221.145725	2121.079241	-239.222	16.74	16.74	33.49	3812	638
9399.245725	3812.479241	-78.2222	20.58	20.58	41.17	1002	638
10504.24572	3771.479241	-345.222	10.53	10.53	21.05	8958	638
8075.045725	4981.979241	312.81	23.86	23.86	47.71	1543	638
4001.845725	5252.779241	-148.222	20.89	20.89	41.78	2168	638
825.2457246	12632.97924	-54.2222	13.61	13.61	27.22	3620	638
28849.94572	13868.67924	-166.222	13.68	13.68	27.37	3906	638
24450.54572	21128.27924	103.538	20.30	20.30	40.60	1870	638
31582.64572	20991.77924	-222.222	23.83	23.83	47.67	2103	638
27463.94572	21129.27924	-90.2222	46.51	46.51	93.02	1097	638
1460.146654	1250.176019	-259.066	29.18	29.18	58.36	1426	646
17455.54665	2505.376019	60.464	24.21	24.21	48.42	1154	646
10122.24665	6804.176019	341.459	25.60	25.60	51.20	1588	646
7239.746654	10647.87602	13.304	11.09	11.09	22.18	3808	646
18323.34665	10561.87602	-128.066	33.98	33.98	67.97	1331	646
18677.74665	11262.57602	50.639	23.95	23.95	47.90	1199	646
12449.64665	11474.17602	-398.066	17.87	17.87	35.75	4582	646
4026.246654	12886.47602	-191.066	26.87	26.87	53.74	1689	646
34466.54665	15158.97602	-239.066	16.91	16.91	33.82	5485	646
9010.746654	16171.37602	-166.066	15.12	15.12	30.24	3295	646
29318.94665	16938.17602	209.804	16.86	16.86	33.72	2941	646
32237.34665	17981.77602	-203.066	31.35	31.35	62.69	1117	646
27894.74665	19022.77602	-84.066	15.80	15.80	31.60	4106	646
14090.24665	26223.47602	115.484	20.68	20.68	41.35	1981	646
16793.34665	31433.27602	310.019	24.77	24.77	49.55	1711	646
6504.347583	604.572796	-146.91	30.85	30.85	61.70	1134	654
7338.747583	2120.672796	93.0428	11.85	11.85	23.69	3521	654
2008.647583	2347.972796	-209.91	36.31	36.31	72.63	1089	654
4600.947583	4526.772796	311.158	28.21	28.21	56.43	1584	654
24397.04758	8522.372796	-275.91	18.82	18.82	37.63	2332	654
10826.64758	10581.7728	-37.9097	25.88	25.88	51.76	1721	654
21469.64758	11587.0728	236.488	17.26	17.26	34.52	3150	654
19984.94758	12962.5728	-42.9097	24.14	24.14	48.28	1054	654
11518.64758	13791.8728	8.54782	20.16	20.16	40.32	1948	654
27794.84758	14395.3728	-1.27718	19.00	19.00	38.01	2660	654
22966.54758	15504.8728	183.433	27.65	27.65	55.30	1379	654
30140.74758	15840.2728	-160.91	9.87	9.87	19.73	6296	654
25115.04758	16366.7728	172.625	18.30	18.30	36.60	1963	654
29031.64758	18595.7728	112.693	18.93	18.93	37.87	1900	654
20884.74758	20869.8728	-7.17218	15.57	15.57	31.13	2680	654
6216.547583	21501.9728	88.1303	25.76	25.76	51.53	1536	654
16913.64758	31447.5728	180.485	28.00	28.00	56.00	1275	654
31555.04758	31640.5728	-114.91	30.43	30.43	60.85	1058	654
22007.94758	37720.6728	-344.91	17.83	17.83	35.65	3203	654
7209.848513	6138.369573	15.5816	10.43	10.43	20.87	4697	662
18605.64851	11336.56957	143.307	21.17	21.17	42.34	2513	662
12640.64851	12146.46957	14.5991	26.59	26.59	53.18	1062	662
30231.04851	12278.96957	-279.753	21.15	21.15	42.30	2225	662
23788.34851	13232.56957	-34.7534	14.95	14.95	29.91	2328	662
4569.048513	16094.96957	-229.753	24.85	24.85	49.69	1524	662
12451.34851	16679.96957	-282.753	25.53	25.53	51.06	1523	662
13976.24851	22103.66957	105.972	36.74	36.74	73.48	1039	662
20057.34851	26187.36957	-216.753	22.44	22.44	44.89	2393	662
10833.54851	26556.76957	75.5141	31.09	31.09	62.17	1209	662
3606.248513	31451.36957	99.0941	18.18	18.18	36.36	1897	662
23614.24851	36270.06957	-134.753	26.28	26.28	52.56	1434	662
9925.548513	36567.56957	-182.753	29.81	29.81	59.63	1198	662
25188.64944	1068.266351	52.0904	16.63	16.63	33.25	2471	670
7213.249442	6134.766351	79.6004	12.29	12.29	24.59	2623	670
16697.34944	9102.166351	-297.597	13.47	13.47	26.94	5759	670
22730.64944	12128.76635	-309.597	28.85	28.85	57.70	1094	670
19110.54944	12867.96635	333.085	28.54	28.54	57.09	1718	670
26714.94944	18294.16635	148.375	27.86	27.86	55.72	1298	670
29976.64944	18373.36635	268.24	8.60	8.60	17.19	8682	670
31935.04944	23741.86635	-97.5971	14.51	14.51	29.01	3692	670
33837.04944	23973.36635	-237.597	28.80	28.80	57.60	1809	670
28413.54944	25859.46635	31.4579	23.46	23.46	46.91	1449	670
24198.84944	29173.66635	-69.5971	27.51	27.51	55.01	1179	670
17738.74944	31817.36635	86.4779	28.94	28.94	57.89	1221	670
32583.55037	966.9631279	-97.4409	13.82	13.82	27.65	3486	678
15306.35037	4167.163128	-188.441	18.30	18.30	36.60	3410	678
24411.55037	11708.96313	-157.441	7.25	7.25	14.51	10622	678
20883.45037	13253.56313	103.337	23.81	23.81	47.62	1046	678
30215.65037	13640.76313	-177.441	15.31	15.31	30.61	4762	678
25392.05037	19018.16313	295.907	15.94	15.94	31.89	4318	678
31855.85037	23755.06313	-71.4409	20.77	20.77	41.54	1327	678
3620.050371	31476.16313	153.444	25.86	25.86	51.72	1656	678
21455.15037	31953.06313	61.0891	25.48	25.48	50.96	1528	678
31967.15037	31943.56313	-72.4409	16.11	16.11	32.22	2728	678
2690.650371	32199.96313	-233.441	31.39	31.39	62.78	1588	678
31984.0513	1002.359905	-308.285	27.55	27.55	55.11	1072	686
9411.151301	7038.759905	-95.2846	12.58	12.58	25.15	4604	686
27046.9513	9223.859905	-284.285	22.96	22.96	45.92	1429	686
13695.4513	9236.259905	157.53	5.89	5.89	11.78	10234	686
12439.4513	10746.25991	3.27791	17.10	17.10	34.19	2456	686
15087.5513	11773.45991	236.13	36.86	36.86	73.71	1021	686
22743.5513	12095.55991	-93.2846	27.53	27.53	55.06	1247	686
17029.9513	12416.45991	186.023	22.84	22.84	45.69	1350	686
37164.3513	20730.35991	-355.285	33.37	33.37	66.74	1610	686
28058.5513	21120.25991	-108.285	12.88	12.88	25.76	5362	686
6150.651301	21525.85991	-76.2846	28.90	28.90	57.79	1194	686
25996.1513	24101.75991	27.8404	28.19	28.19	56.38	1270	686
24118.5513	29238.85991	-205.285	35.28	35.28	70.56	1046	686
6168.351301	35534.25991	83.8429	24.40	24.40	48.80	1446	686
29468.95223	624.7566825	-246.128	27.34	27.34	54.68	1824	694
10145.55223	7037.356682	-252.128	20.58	20.58	41.17	2240	694
15841.65223	8683.556682	-255.128	21.93	21.93	43.85	1725	694
9679.65223	9904.956682	-43.1283	25.10	25.10	50.21	1374	694
29996.75223	12684.25668	-240.128	27.06	27.06	54.12	1431	694
29675.85223	13416.05668	-273.128	16.70	16.70	33.39	3244	694
24245.55223	14786.05668	41.7517	13.66	13.66	27.32	2628	694
16614.55223	16205.55668	-50.1283	12.69	12.69	25.39	3062	694
7081.95223	16594.75668	-284.128	28.47	28.47	56.94	1632	694
29274.25223	16940.45668	317.834	13.42	13.42	26.85	5441	694
30042.75223	18376.45668	155.722	15.90	15.90	31.79	1689	694
31631.85223	19296.15668	-37.1283	28.47	28.47	56.94	1284	694
6058.95223	23886.95668	1.46918	24.14	24.14	48.28	1667	694
28433.55223	25711.65668	-320.128	40.65	40.65	81.29	1168	694
10740.75223	26509.85668	109.544	23.93	23.93	47.85	1833	694
23838.45223	30499.45668	146.879	19.55	19.55	39.09	2031	694
22144.85316	1917.15346	329.78	44.13	44.13	88.27	1083	702
5234.15316	2356.35346	-134.972	22.44	22.44	44.89	1795	702
4492.15316	4543.25346	311.113	25.25	25.25	50.49	1956	702
10179.35316	6793.25346	70.4005	16.01	16.01	32.03	2506	702
9163.55316	9711.25346	84.1555	20.09	20.09	40.18	1499	702
27893.35316	14376.65346	-80.972	7.21	7.21	14.41	8402	702
12451.85316	16544.25346	68.4355	14.37	14.37	28.73	3542	702
33786.15316	24042.15346	-270.972	19.83	19.83	39.66	2667	702
23065.05316	26236.95346	-358.972	23.67	23.67	47.34	1500	702
19894.45316	33813.55346	-321.972	25.34	25.34	50.68	1495	702
6142.65316	35521.75346	222.688	39.09	39.09	78.19	1030	702
11530.85409	662.850237	-152.919	20.42	20.42	40.84	2179	710
10957.45409	1071.350237	-203.919	33.91	33.91	67.82	1202	710
25146.05409	1042.550237	239.444	22.54	22.54	45.07	2159	710
4537.954089	5253.850237	130.386	11.63	11.63	23.27	4167	710
7884.354089	6379.750237	294.464	17.40	17.40	34.81	3267	710
13627.45409	9280.350237	177.546	7.42	7.42	14.84	9570	710
12444.65409	11466.35024	-162.919	28.21	28.21	56.43	1841	710
24681.55409	11570.05024	-0.286047	25.60	25.60	51.20	1575	710
17258.25409	11780.55024	95.0164	20.63	20.63	41.26	1978	710
17101.95409	14421.45024	70.4539	25.32	25.32	50.63	1671	710
30517.85409	15315.45024	-151.919	20.75	20.75	41.50	1709	710
32860.05409	15682.65024	-384.919	7.49	7.49	14.98	15850	710
25952.95409	19783.75024	219.794	9.99	9.99	19.97	7586	710
32717.95409	21351.15024	-122.919	20.16	20.16	40.32	1535	710
17198.65409	22445.35024	234.531	24.89	24.89	49.78	2173	710
11687.35409	29475.45024	224.706	28.71	28.71	57.41	1036	710
21984.65409	37750.55024	-304.919	10.36	10.36	20.72	7303	710
9250.855018	2647.247014	-161.899	35.91	35.91	71.83	1006	718
4558.555018	5253.947014	333.783	13.16	13.16	26.33	5108	718
7232.755018	9974.347014	145.143	15.12	15.12	30.24	2337	718
16102.65502	11416.64701	-290.899	32.43	32.43	64.86	1381	718
15755.75502	12180.14701	-333.899	39.78	39.78	79.55	1236	718
28700.65502	12176.14701	-87.8993	24.26	24.26	48.51	1073	718
29913.65502	13490.94701	-4.19681	21.64	21.64	43.28	2356	718
7088.855018	13976.74701	215.883	27.11	27.11	54.21	1324	718
27889.65502	14411.34701	12.5057	16.34	16.34	32.69	2032	718
16591.85502	16222.64701	-79.8993	13.21	13.21	26.42	3716	718
12293.75502	17759.44701	-48.8993	33.30	33.30	66.60	1002	718
25283.35502	22552.84701	-256.899	17.99	17.99	35.98	2219	718
29544.25502	23888.24701	87.1757	16.46	16.46	32.92	3421	718
16510.55502	27000.44701	244.376	27.41	27.41	54.82	1643	718
23810.35502	30481.54701	19.3832	14.29	14.29	28.59	2339	718
3833.755948	2219.043792	-100.88	11.14	11.14	22.28	5192	726
2556.855948	2443.043792	-46.8801	11.26	11.26	22.51	4173	726
27148.25595	8122.443792	-337.88	25.20	25.20	50.40	1817	726
26963.85595	9401.243792	-146.88	17.62	17.62	35.23	3318	726
26642.55595	12871.74379	-174.88	35.02	35.02	70.04	1118	726
17264.55595	14419.54379	317.1	28.07	28.07	56.14	1654	726
30097.45595	19905.34379	31.1924	27.48	27.48	54.97	1255	726
13869.85595	22121.14379	148.11	28.99	28.99	57.98	1484	726
25304.45595	22567.04379	-170.88	22.35	22.35	44.70	1837	726
10739.15595	26541.94379	-235.88	27.27	27.27	54.54	1990	726
27930.85595	26595.74379	75.4049	34.15	34.15	68.30	1318	726
16189.65595	34788.54379	-374.88	50.21	50.21	100.42	1023	726
23059.85688	737.6405689	184.482	16.56	16.56	33.11	2940	734
22260.95688	1300.140569	162.867	27.48	27.48	54.97	1049	734
429.056877	6959.940569	-252.861	26.33	26.33	52.66	1469	734
26911.65688	10222.54057	-314.861	40.62	40.62	81.25	1176	734
22218.85688	10647.64057	-155.861	15.05	15.05	30.10	3562	734
18664.05688	11472.14057	128.479	21.01	21.01	42.01	1831	734
29536.45688	13385.94057	-137.861	16.81	16.81	33.63	3023	734
27884.55688	14424.04057	0.754177	16.81	16.81	33.63	2486	734
29239.05688	16958.74057	192.342	13.92	13.92	27.84	2850	734
7057.856877	22235.64057	-147.861	24.87	24.87	49.74	2376	734
14412.95688	22909.34057	190.377	27.81	27.81	55.63	1648	734
14049.35688	26209.84057	-23.8608	19.95	19.95	39.89	2570	734
30184.45688	27446.74057	-108.861	28.38	28.38	56.76	1148	734
23885.35688	30508.34057	183.499	25.32	25.32	50.63	1088	734
34126.85688	30278.64057	-280.861	36.20	36.20	72.39	1026	734
16076.85688	39956.24057	70.5117	23.90	23.90	47.81	1328	734
23175.35781	720.8373462	350.543	20.04	20.04	40.08	2360	742
24646.65781	11615.33735	110.813	25.93	25.93	51.86	1073	742
29525.65781	13470.73735	-398.842	28.80	28.80	57.60	1515	742
33216.05781	13407.33735	-308.842	32.22	32.22	64.43	2551	742
25671.75781	13565.73735	130.463	25.55	25.55	51.10	1065	742
29275.15781	16962.03735	219.871	10.88	10.88	21.76	4779	742
5276.657806	18634.63735	-250.842	33.82	33.82	67.64	1384	742
28425.15781	18726.13735	-183.842	34.76	34.76	69.52	1358	742
25472.15781	19047.43735	93.1284	28.54	28.54	57.09	1028	742
14394.95781	22861.13735	112.778	16.84	16.84	33.68	3174	742
33987.75781	24581.93735	-223.842	32.40	32.40	64.81	1019	742
20090.95781	26244.03735	-124.842	27.58	27.58	55.15	1470	742
13041.35781	34473.13735	189.413	24.61	24.61	49.22	1499	742
6085.457806	35549.03735	239.521	19.22	19.22	38.43	1891	742
8093.457806	37183.03735	213.976	17.45	17.45	34.90	3639	742
9303.457806	39211.43735	-114.842	33.25	33.25	66.51	1111	742
22668.05874	3425.334123	-49.8223	17.38	17.38	34.76	2365	750
22125.15874	8088.234123	-243.822	28.80	28.80	57.60	1599	750
20366.85874	10667.73412	59.7427	11.80	11.80	23.60	4235	750
22307.55874	10762.63412	165.853	14.79	14.79	29.58	3894	750
17138.85874	11736.43412	159.958	25.13	25.13	50.26	1328	750
28647.15874	12026.63412	-122.822	15.00	15.00	30.00	3553	750
23501.95874	13016.33412	194.345	21.88	21.88	43.76	1848	750
16725.45874	13082.43412	-129.822	11.47	11.47	22.94	5122	750
29536.55874	13498.03412	-222.822	12.81	12.81	25.62	4335	750
16603.85874	16208.23412	-3.13734	14.32	14.32	28.64	2556	750
12432.45874	16548.83412	-33.8223	26.99	26.99	53.98	1121	750
7078.658736	16583.13412	-238.822	13.12	13.12	26.23	4310	750
31755.55874	16914.83412	-28.8223	18.44	18.44	36.88	2343	750
18548.75874	18420.63412	-123.822	27.27	27.27	54.54	1590	750
38735.15874	22047.43412	-271.822	34.62	34.62	69.24	1060	750
15018.05874	24774.23412	127.535	31.35	31.35	62.69	1086	750
24602.65874	28202.03412	42.0577	33.09	33.09	66.18	1056	750
21460.15874	31902.93412	90.2002	21.08	21.08	42.15	1840	750
2782.558736	32934.33412	269.015	30.87	30.87	61.75	1373	750
13785.45874	36164.63412	236.593	33.68	33.68	67.35	1498	750
21982.15874	37657.43412	-373.822	13.12	13.12	26.23	4887	750
18406.35874	39077.93412	-107.822	25.91	25.91	51.81	1411	750
9136.659665	2582.930901	-91.8031	26.07	26.07	52.14	1618	758
7173.559665	10687.3309	22.4269	10.17	10.17	20.35	4333	758
11050.65967	11695.8309	169.802	25.13	25.13	50.26	1406	758
15112.95967	11791.1309	352.547	17.52	17.52	35.04	4136	758
17226.15967	14442.6309	316.194	25.25	25.25	50.49	2647	758
3266.359665	18867.2309	-172.803	28.12	28.12	56.24	1468	758
30437.55967	20146.8309	-36.8031	25.32	25.32	50.63	1286	758
27085.35967	21262.7309	255.279	18.18	18.18	36.36	3351	758
13820.65967	22196.0309	-41.8031	16.01	16.01	32.03	3365	758
21710.85967	24845.4309	-162.803	30.52	30.52	61.04	1079	758
20526.55967	32466.3309	-294.803	29.84	29.84	59.68	1441	758
17629.25967	35349.1309	-187.803	19.99	19.99	39.99	2651	758
18296.75967	38212.5309	116.747	22.02	22.02	44.04	1654	758
25281.66059	1115.127678	66.6586	19.10	19.10	38.20	2059	766
18368.26059	1356.427678	115.784	32.55	32.55	65.09	1125	766
18719.16059	3850.627678	-288.784	23.43	23.43	46.86	2233	766
6252.660594	4597.427678	-227.784	25.91	25.91	51.81	1659	766
7243.860594	6145.227678	129.539	18.98	18.98	37.96	2392	766
1122.060594	7477.627678	-379.784	34.10	34.10	68.20	1206	766
18712.96059	11271.92768	259.229	26.89	26.89	53.79	1692	766
8487.060594	11540.52768	-383.784	28.80	28.80	57.60	1433	766
4600.160594	11814.32768	-327.784	17.47	17.47	34.95	3406	766
28630.26059	12055.32768	-83.7839	13.49	13.49	26.99	3570	766
23027.56059	13964.22768	-26.7839	19.64	19.64	39.28	1861	766
31782.26059	16944.02768	18.5161	19.90	19.90	39.80	1035	766
30438.06059	17736.82768	-271.784	19.62	19.62	39.23	3636	766
20411.46059	19235.22768	-54.7839	21.10	21.10	42.20	1959	766
6106.060594	21513.62768	-0.151357	26.85	26.85	53.69	1137	766
16154.36059	22981.32768	-35.7839	10.29	10.29	20.58	3780	766
13376.36059	25812.92768	-182.784	21.74	21.74	43.47	2147	766
26069.46059	35042.52768	-318.784	38.39	38.39	76.77	1501	766
12474.76152	561.8244553	-350.765	20.84	20.84	41.68	2253	774
7345.861524	2117.924455	92.2229	11.75	11.75	23.50	4129	774
22665.26152	3363.224455	-114.765	19.88	19.88	39.75	2513	774
1059.061524	7540.124455	-106.765	30.73	30.73	61.47	1549	774
26911.46152	10117.22446	-396.765	35.56	35.56	71.12	1475	774
25113.96152	11117.22446	-87.7646	27.41	27.41	54.82	1042	774
28719.06152	12599.32446	-222.765	25.67	25.67	51.34	1447	774
27918.16152	14382.32446	-20.7646	13.78	13.78	27.55	2374	774
31048.46152	14611.52446	-125.765	30.38	30.38	60.76	1122	774
29024.96152	14755.62446	172.788	21.34	21.34	42.67	1997	774
3344.061524	14839.72446	-118.765	28.33	28.33	56.66	1037	774
25153.96152	16316.82446	40.1504	22.56	22.56	45.12	1173	774
29307.36152	16944.32446	289.705	18.32	18.32	36.64	1859	774
31995.16152	18084.72446	-1.11462	26.75	26.75	53.51	1064	774
36760.86152	19012.02446	-336.765	35.96	35.96	71.92	1489	774
25997.56152	19773.32446	213.07	29.58	29.58	59.16	1355	774
16158.86152	22982.02446	-46.7646	9.35	9.35	18.70	4364	774
39039.56152	25732.02446	-263.765	31.79	31.79	63.59	1098	774
24496.46152	28163.62446	10.6754	22.91	22.91	45.83	1454	774
19455.36152	34683.42446	-361.765	39.52	39.52	79.03	1420	774
20924.86152	35260.02446	312.303	20.58	20.58	41.17	2743	774
18279.26152	38235.62446	45.0629	31.98	31.98	63.96	1217	774
22936.66152	39213.52446	-144.765	17.76	17.76	35.51	1327	774
10585.46245	1992.121233	179.685	24.77	24.77	49.55	1773	782
3983.262453	2254.021233	195.405	32.81	32.81	65.61	1030	782
22688.56245	3373.321233	-172.745	28.19	28.19	56.38	1113	782
16898.06245	4306.021233	182.632	21.29	21.29	42.58	2109	782
26874.96245	10087.12123	-43.7454	27.69	27.69	55.39	1441	782
18683.06245	11308.32123	309.375	25.79	25.79	51.57	2040	782
11754.26245	11485.72123	34.2746	10.69	10.69	21.38	2259	782
729.2624532	12705.02123	-96.7454	18.23	18.23	36.46	1687	782
31655.56245	14170.32123	-354.745	32.52	32.52	65.05	1682	782
17045.76245	14442.72123	150.21	27.84	27.84	55.67	1125	782
9035.962453	16152.82123	-129.745	12.29	12.29	24.59	3486	782
31753.86245	16906.12123	-230.745	20.02	20.02	40.03	1730	782
10774.56245	26536.12123	39.1871	18.58	18.58	37.16	2652	782
36192.66245	27048.02123	-199.745	36.06	36.06	72.11	1055	782
19873.26245	33697.52123	-263.745	36.50	36.50	73.00	1230	782
13564.26245	36133.82123	148.245	25.22	25.22	50.44	1963	782
8117.262453	37186.52123	53.9246	27.60	27.60	55.20	1346	782
14180.86245	40115.52123	-204.745	15.45	15.45	30.90	3964	782
19114.46245	40190.22123	19.5371	22.54	22.54	45.07	1439	782
11637.26338	5307.01801	-183.726	9.54	9.54	19.08	4968	790
25037.56338	10252.61801	-402.726	23.20	23.20	46.39	1810	790
12439.76338	10776.51801	-37.7261	25.03	25.03	50.07	1036	790
24510.06338	11654.11801	-239.726	14.77	14.77	29.53	4508	790
30205.36338	14285.41801	-228.726	30.64	30.64	61.28	1660	790
27060.56338	16328.81801	72.6114	21.43	21.43	42.86	1757	790
12321.66338	17709.31801	-288.726	20.56	20.56	41.12	2774	790
30466.06338	20135.81801	-46.7261	17.14	17.14	34.29	2534	790
31107.56338	20401.31801	-114.726	17.03	17.03	34.05	2471	790
18489.26338	20828.91801	-253.726	14.34	14.34	28.68	6386	790
26308.46338	35675.01801	-101.726	26.56	26.56	53.13	1435	790
18230.46338	38092.41801	-143.726	29.06	29.06	58.12	1225	790
1440.164312	1212.514787	-204.707	28.07	28.07	56.14	1677	798
10230.86431	6841.114787	51.9981	14.06	14.06	28.12	1463	798
28468.76431	8947.514787	-160.707	15.85	15.85	31.70	3532	798
29615.96431	8911.214787	-371.707	36.55	36.55	73.10	1119	798
27529.06431	9797.114787	-173.707	39.38	39.38	78.75	1746	798
23245.76431	10603.01479	-91.7069	17.50	17.50	35.00	1517	798
9375.264312	11215.31479	-347.707	12.55	12.55	25.10	5920	798
15078.46431	11767.41479	181.688	33.61	33.61	67.21	1181	798
7920.364312	12965.71479	-294.707	40.91	40.91	81.81	1079	798
12543.46431	13512.41479	-96.7069	27.46	27.46	54.92	1059	798
30568.96431	17648.71479	-38.7069	33.54	33.54	67.07	1239	798
3246.864312	18891.21479	-298.707	27.91	27.91	55.81	2078	798
6246.064312	21591.21479	-74.7069	29.74	29.74	59.49	1809	798
31778.76431	23745.21479	-87.7069	20.61	20.61	41.21	1085	798
23364.86431	33312.51479	-121.707	33.49	33.49	66.98	1342	798
27954.56431	34220.21479	-57.7069	16.98	16.98	33.96	2736	798
23810.86431	35731.31479	-251.707	34.41	34.41	68.81	1206	798
4710.564312	38287.11479	-151.707	18.30	18.30	36.60	2295	798
1413.865241	1247.511564	-344.688	31.60	31.60	63.21	1806	806
5813.565241	5041.111564	113.915	20.77	20.77	41.54	1656	806
27662.26524	9744.411564	341.855	33.54	33.54	67.07	1479	806
1939.865241	11977.51156	-55.6877	8.36	8.36	16.72	5730	806
35022.66524	13550.41156	-321.688	55.67	55.67	111.34	1119	806
24286.06524	14605.61156	-287.688	26.07	26.07	52.14	1299	806
11812.76524	14767.31156	-63.6877	29.84	29.84	59.68	1144	806
34492.06524	15146.11156	-258.688	21.57	21.57	43.14	2602	806
12159.86524	15825.11156	-14.7927	24.61	24.61	49.22	1095	806
4538.865241	16050.11156	-255.688	21.52	21.52	43.05	2464	806
30317.56524	18880.81156	-16.7577	21.03	21.03	42.06	1603	806
24575.66524	21200.91156	-74.6877	27.39	27.39	54.78	1506	806
23801.86524	30452.31156	-3.98515	13.35	13.35	26.71	3324	806
9088.665241	31445.31156	-152.688	21.85	21.85	43.71	2489	806
13705.86524	38812.91156	-87.6877	22.68	22.68	45.36	1762	806
19095.26524	40219.31156	-49.6877	33.39	33.39	66.79	1129	806
6546.266171	600.2083417	-270.668	32.24	32.24	64.48	1175	814
5684.366171	5095.608342	207.272	17.14	17.14	34.29	3299	814
24893.36617	9065.108342	-35.6684	16.84	16.84	33.68	2256	814
16901.16617	9261.908342	82.4941	20.65	20.65	41.31	1358	814
17179.86617	11737.50834	290.784	17.57	17.57	35.14	2827	814
1953.566171	11974.70834	-10.8434	16.11	16.11	32.22	1363	814
24478.16617	13119.00834	168.954	13.26	13.26	26.52	4062	814
12345.86617	17558.00834	-315.668	20.82	20.82	41.64	2461	814
18587.66617	18533.70834	-316.668	19.71	19.71	39.42	3364	814
27367.16617	21180.20834	251.484	19.24	19.24	38.48	3616	814
14442.56617	25414.20834	0.946591	30.10	30.10	60.19	1337	814
14090.06617	26210.10834	19.6141	32.78	32.78	65.56	1026	814
3599.066171	31461.30834	-26.6684	18.06	18.06	36.13	2801	814
9140.366171	31453.20834	-410.668	24.54	24.54	49.08	2734	814
10781.3671	5645.805119	-1.98167	12.39	12.39	24.77	3498	822
31636.5671	10188.70512	-346.649	36.06	36.06	72.11	1589	822
21903.1671	10641.40512	32.4058	20.02	20.02	40.03	2128	822
27028.1671	11069.10512	15.7033	16.16	16.16	32.31	2937	822
12374.8671	12206.30512	-322.649	29.74	29.74	59.49	2277	822
18526.3671	12968.40512	-61.6492	22.75	22.75	45.50	1942	822
29530.4671	13482.00512	-294.649	16.46	16.46	32.92	2441	822
32612.3671	14239.60512	-260.649	31.13	31.13	62.27	1524	822
9027.3671	16182.40512	-196.649	17.54	17.54	35.09	2690	822
27210.5671	22096.40512	-134.649	21.76	21.76	43.52	1137	822
10267.5671	25218.20512	-22.6492	22.00	22.00	43.99	1637	822
23822.3671	30428.60512	-1.98167	18.53	18.53	37.07	2462	822
28385.8671	30271.30512	-417.649	40.06	40.06	80.12	1618	822
3570.668029	10643.1019	74.6726	22.49	22.49	44.98	1405	830
23289.76803	10592.7019	96.2876	18.18	18.18	36.36	1571	830
17307.96803	11607.7019	232.855	14.74	14.74	29.48	3617	830
34497.06803	15283.9019	-361.63	42.01	42.01	84.03	1011	830
17069.06803	15258.9019	123.798	23.53	23.53	47.05	1387	830
25798.76803	15826.4019	25.5476	14.70	14.70	29.39	3595	830
30068.56803	15864.9019	-113.63	16.34	16.34	32.69	2684	830
9005.268029	16166.6019	-201.63	13.78	13.78	27.55	4391	830
16568.36803	16216.4019	-21.6299	19.95	19.95	39.89	1101	830
24694.66803	18624.4019	-50.6299	11.02	11.02	22.04	3229	830
21422.66803	31928.5019	38.3201	17.59	17.59	35.18	1907	830
21985.16803	37561.2019	-265.63	21.24	21.24	42.48	1362	830
11583.96896	682.0986735	-56.6107	14.91	14.91	29.81	3454	838
18559.66896	4228.498673	61.9193	24.37	24.37	48.75	1818	838
8280.068959	4932.098673	96.3068	21.36	21.36	42.72	2103	838
16849.66896	9248.498673	107.114	10.62	10.62	21.24	4465	838
29552.06896	10461.49867	-365.611	31.86	31.86	63.73	1455	838
17235.46896	11621.09867	237.787	15.99	15.99	31.98	2412	838
18776.86896	12373.99867	268.244	41.14	41.14	82.28	1036	838
34619.06896	14961.09867	-147.611	28.38	28.38	56.76	1149	838
30417.26896	27151.99867	-121.611	19.45	19.45	38.90	3309	838
29202.56896	32135.69867	-115.611	24.02	24.02	48.04	2254	838
21991.06896	37760.99867	-257.611	12.55	12.55	25.10	4532	838
23702.06989	1931.795451	-110.591	21.90	21.90	43.80	1713	846
25145.36989	1862.395451	-210.591	21.34	21.34	42.67	1936	846
21526.76989	3888.995451	155.276	19.29	19.29	38.57	1803	846
11010.86989	5303.195451	-415.591	18.35	18.35	36.69	3739	846
6028.869888	10830.99545	106.151	17.22	17.22	34.43	2194	846
7375.369888	11393.49545	-90.5914	24.68	24.68	49.36	1040	846
15004.56989	12769.29545	-137.591	11.94	11.94	23.88	4494	846
25947.46989	14635.19545	261.386	13.42	13.42	26.85	4678	846
27761.56989	16431.99545	44.2536	18.84	18.84	37.68	1355	846
27558.46989	20252.99545	88.4661	24.16	24.16	48.32	1104	846
27519.66989	21215.59545	138.574	15.21	15.21	30.43	3463	846
10692.36989	22242.59545	-147.591	36.34	36.34	72.68	1187	846
6533.069888	25679.59545	-322.591	32.43	32.43	64.86	1521	846
20964.86989	35277.09545	76.6761	18.89	18.89	37.77	2029	846
22318.17082	1380.692228	10.8678	18.82	18.82	37.63	1630	854
6335.470817	2101.392228	-162.572	31.30	31.30	62.60	1239	854
22157.87082	5864.692228	-209.572	8.27	8.27	16.53	6500	854
1152.970817	7429.592228	-185.572	17.03	17.03	34.05	3403	854
21741.97082	9992.992228	-43.5722	10.88	10.88	21.76	4134	854
12465.87082	11437.79223	-194.572	19.15	19.15	38.29	1908	854
34977.67082	12027.69223	-268.572	24.44	24.44	48.89	1980	854
26719.87082	13048.39223	-112.572	15.12	15.12	30.24	3072	854
6787.970817	13618.29223	-386.572	38.86	38.86	77.72	1068	854
24320.67082	13658.29223	-63.5722	40.60	40.60	81.20	1012	854
17132.17082	14433.89223	70.8003	24.35	24.35	48.70	1142	854
30110.17082	14223.49223	-256.572	18.79	18.79	37.59	3087	854
1473.470817	17499.99223	53.1153	24.54	24.54	49.08	1406	854
27757.27082	17670.49223	-58.5722	15.12	15.12	30.24	3029	854
8648.270817	20659.89223	45.2553	18.75	18.75	37.49	2776	854
33003.57082	21447.19223	-42.5722	20.16	20.16	40.32	1870	854
13757.77082	21707.69223	-85.5722	21.43	21.43	42.86	1871	854
2257.170817	23746.39223	14.7978	27.32	27.32	54.64	1692	854
29629.07082	25063.09223	22.6578	21.31	21.31	42.63	1548	854
6546.470817	25612.29223	-223.572	28.24	28.24	56.47	1122	854
30353.67082	27156.09223	-156.572	28.80	28.80	57.60	1434	854
29468.87082	28553.49223	-133.572	19.50	19.50	39.00	1994	854
11593.37175	659.0890052	-29.553	26.14	26.14	52.28	1138	862
23663.37175	1980.089005	-167.553	20.94	20.94	41.87	1721	862
15199.27175	5990.189005	-393.553	31.86	31.86	63.73	1382	862
24649.47175	10602.58901	142.542	23.88	23.88	47.76	1385	862
9376.271746	11160.08901	-203.553	14.60	14.60	29.20	3001	862
28534.47175	11934.98901	82.6095	11.14	11.14	22.28	6148	862
32590.17175	14136.88901	-261.553	14.65	14.65	29.30	4649	862
14139.67175	15733.18901	43.3095	13.99	13.99	27.98	2701	862
16632.97175	16215.68901	-132.553	22.51	22.51	45.03	1115	862
4587.571746	16335.18901	-335.553	27.11	27.11	54.21	1474	862
29240.97175	16981.08901	282.057	28.94	28.94	57.89	1066	862
26072.37175	21428.78901	192.65	29.11	29.11	58.22	1066	862
36200.77175	27143.18901	-199.553	27.08	27.08	54.16	1039	862
30425.07175	27148.98901	-148.553	27.91	27.91	55.81	1446	862
10586.97175	31188.68901	94.3995	15.97	15.97	31.93	3432	862
25128.07268	1925.785782	0.0987799	20.44	20.44	40.88	2276	870
15953.67268	5871.385782	-87.5337	17.95	17.95	35.89	1670	870
8607.972676	6825.185782	-95.5337	19.69	19.69	39.38	1623	870
8242.872676	12051.38578	-350.534	20.89	20.89	41.78	2554	870
30173.27268	12331.98578	-351.534	27.06	27.06	54.12	1501	870
34005.97268	14001.68578	-359.534	36.76	36.76	73.52	1218	870
6713.272676	13696.98578	-160.534	21.85	21.85	43.71	2109	870
22302.27268	15493.58578	-60.5337	36.88	36.88	73.76	1078	870
27019.07268	16900.78578	97.3663	16.16	16.16	32.31	3224	870
28913.87268	18652.38578	307.621	21.93	21.93	43.85	1767	870
4673.072676	19368.38578	-185.534	16.56	16.56	33.11	3387	870
10293.77268	25170.38578	-105.534	23.60	23.60	47.19	2078	870
9695.772676	26357.18578	272.251	28.33	28.33	56.66	1591	870
13507.57268	27211.38578	23.6788	26.75	26.75	53.51	1675	870
14770.97268	27471.78578	84.5938	25.67	25.67	51.34	1728	870
7924.172676	34278.88578	-258.534	34.29	34.29	68.58	1316	870
21996.77268	37601.08578	-304.534	20.21	20.21	40.41	1517	870
12132.8736	4862.88256	309.606	24.80	24.80	49.60	2443	878
1163.773605	7211.78256	-165.514	21.57	21.57	43.14	1237	878
2193.773605	7408.78256	-138.514	19.81	19.81	39.61	2352	878
19356.9736	12859.78256	200.548	33.09	33.09	66.18	1073	878
14382.9736	13573.18256	166.161	26.71	26.71	53.41	1163	878
4598.273605	16103.98256	6.01302	29.72	29.72	59.44	1295	878
4641.673605	19293.28256	-95.5145	16.67	16.67	33.35	3066	878
20377.4736	19223.38256	-154.514	27.29	27.29	54.59	1104	878
26795.4736	19690.38256	361.678	43.31	43.31	86.62	1136	878
36181.2736	27394.18256	-212.514	31.18	31.18	62.36	1066	878
13033.3736	34426.28256	181.881	13.75	13.75	27.51	4458	878
1494.474534	1199.979337	-129.495	16.25	16.25	32.50	3116	886
11984.57453	10441.77934	-120.495	11.80	11.80	23.60	4650	886
12430.17453	11503.07934	-206.495	14.51	14.51	29.01	3344	886
17122.57453	11657.27934	87.5798	24.26	24.26	48.51	1395	886
16884.87453	12362.27934	222.182	26.64	26.64	53.27	1691	886
15000.27453	12832.07934	-196.495	14.95	14.95	29.91	3938	886
29971.77453	12905.87934	-201.495	10.72	10.72	21.43	5889	886
13298.27453	13272.07934	-134.495	25.74	25.74	51.48	1596	886
33288.57453	13924.37934	-228.495	35.18	35.18	70.37	1125	886
29311.77453	16939.77934	315.52	14.46	14.46	28.92	5407	886
36487.57453	16823.37934	-335.495	36.36	36.36	72.72	1196	886
1486.874534	17486.37934	79.7198	26.68	26.68	53.36	1288	886
37838.27453	18300.97934	-179.495	34.43	34.43	68.86	1328	886
17643.97453	20127.37934	-28.4952	32.43	32.43	64.86	1003	886
17185.07453	24092.07934	-67.4952	20.72	20.72	41.45	2220	886
23840.77453	30466.27934	-12.6352	19.90	19.90	39.80	1363	886
4515.674534	35399.67934	-17.5477	35.35	35.35	70.70	1004	886
11566.97546	634.6761139	-219.476	20.65	20.65	41.31	2663	894
12458.27546	573.2761139	-175.476	11.40	11.40	22.80	3794	894
18825.67546	754.7761139	-105.476	28.26	28.26	56.52	1211	894
9000.875463	1549.176114	-12.616	23.06	23.06	46.11	1890	894
14669.47546	3792.076114	135.742	23.15	23.15	46.30	1549	894
7005.775463	6736.576114	-352.476	27.91	27.91	55.81	1126	894
16564.47546	9367.176114	-97.476	36.57	36.57	73.15	1021	894
13995.67546	12449.57611	310.627	21.17	21.17	42.34	3516	894
6280.475463	13007.37611	-124.476	17.24	17.24	34.48	3343	894
22542.47546	15298.97611	344.032	33.32	33.32	66.65	1093	894
16836.87546	26980.17611	-7.7035	19.03	19.03	38.06	2396	894
2493.575463	32834.07611	346.979	36.01	36.01	72.02	1110	894
24620.67546	35376.37611	266.414	36.76	36.76	73.52	1056	894
16527.97546	35756.17611	-129.476	28.61	28.61	57.23	1209	894
16701.47546	37960.07611	53.2115	24.82	24.82	49.64	1204	894
24081.27546	40113.07611	-199.476	17.03	17.03	34.05	3362	894
17897.07639	3514.772891	-184.457	14.67	14.67	29.34	3079	902
29198.87639	8738.172891	-165.457	29.72	29.72	59.44	1359	902
29868.67639	9452.172891	-235.457	13.14	13.14	26.28	5935	902
29553.27639	10572.77289	-174.457	26.45	26.45	52.89	1819	902
5845.376392	11332.97289	-281.457	13.33	13.33	26.66	4703	902
26653.07639	12940.87289	-107.457	17.59	17.59	35.18	2458	902
19982.27639	14434.97289	61.0907	15.94	15.94	31.89	2708	902
26013.67639	14649.57289	48.3182	11.26	11.26	22.51	3272	902
7083.076392	15132.37289	194.711	19.88	19.88	39.75	2890	902
29230.27639	16896.17289	211.413	17.12	17.12	34.24	2499	902
1391.376392	17511.17289	71.8982	27.15	27.15	54.31	1216	902
29482.27639	21748.87289	-11.6143	23.74	23.74	47.48	1458	902
30928.47639	29501.77289	-324.457	30.50	30.50	60.99	1648	902
15914.67639	32064.47289	-277.457	22.89	22.89	45.78	2290	902
13069.07639	34452.67289	73.8632	20.49	20.49	40.98	1787	902
32608.27732	906.6696681	319.511	38.06	38.06	76.11	1267	910
17895.97732	3341.269668	-289.434	21.27	21.27	42.53	1845	910
540.6773211	4865.869668	86.658	28.02	28.02	56.05	1516	910
19166.97732	5147.369668	168.206	14.27	14.27	28.54	3793	910
15419.27732	7891.269668	9.04053	23.06	23.06	46.11	1155	910
4660.077321	11604.76967	-344.434	39.40	39.40	78.80	1183	910
10307.77732	11540.56967	-12.5745	23.50	23.50	47.01	1201	910
31646.37732	13089.16967	-109.434	23.62	23.62	47.24	1926	910
16598.97732	16167.66967	-55.4345	17.14	17.14	34.29	2176	910
8074.477321	16716.66967	-87.4345	10.36	10.36	20.72	5594	910
23320.07732	18248.96967	60.1305	19.19	19.19	38.39	1361	910
28210.47732	19551.36967	122.028	13.94	13.94	27.88	3268	910
13564.47732	23509.26967	29.673	15.73	15.73	31.46	2998	910
10764.77732	26564.66967	-27.4345	31.91	31.91	63.82	1104	910
19926.17732	33706.66967	-160.434	32.95	32.95	65.89	1312	910
21986.27732	37714.96967	-251.434	14.04	14.04	28.07	2959	910
16768.37732	37960.16967	210.453	31.56	31.56	63.11	1472	910
22870.87825	4178.666445	-220.411	9.61	9.61	19.22	6408	918
7095.87825	6184.666445	46.3988	15.59	15.59	31.18	2653	918
11456.17825	6055.766445	5.13383	24.82	24.82	49.64	1359	918
12410.77825	6232.566445	-69.4112	37.61	37.61	75.22	1078	918
8881.77825	10247.96645	130.894	27.13	27.13	54.26	1148	918
22714.07825	11266.46645	338.201	24.28	24.28	48.56	2190	918
9690.17825	11732.66645	-289.411	19.24	19.24	38.48	3046	918
27717.37825	12875.76645	-264.411	15.05	15.05	30.10	3383	918
35885.47825	15920.56645	-158.411	33.65	33.65	67.31	1271	918
25104.07825	16358.76645	165.281	14.44	14.44	28.87	2911	918
8755.87825	19579.86645	72.9263	16.72	16.72	33.44	2806	918
13820.97825	21729.56645	-149.411	16.60	16.60	33.21	2757	918
20537.67825	32701.16645	-196.411	32.05	32.05	64.10	1178	918
12516.07918	586.4632223	363.77	23.55	23.55	47.10	3127	926
25880.27918	2189.063222	107.337	21.10	21.10	42.20	1761	926
29877.97918	9516.763222	-275.388	18.77	18.77	37.54	3310	926
21424.27918	9640.763222	34.6321	18.06	18.06	36.13	2264	926
12454.17918	10764.86322	106.355	15.24	15.24	30.47	3328	926
10256.17918	11532.86322	190.85	14.29	14.29	28.59	3251	926
25713.17918	13553.86322	-28.3879	13.85	13.85	27.69	2738	926
27144.17918	21933.16322	-188.388	16.44	16.44	32.88	3201	926
13534.97918	23477.06322	224.255	20.65	20.65	41.31	2422	926
33786.87918	29550.36322	-229.388	29.46	29.46	58.92	1228	926
12551.27918	30222.16322	-314.388	38.03	38.03	76.07	1277	926
14186.37918	32407.16322	182.99	29.30	29.30	58.59	1236	926
29864.98011	9351.159999	-233.365	27.37	27.37	54.73	1645	934
21402.38011	9681.259999	21.8829	20.87	20.87	41.73	1474	934
12437.98011	11468.36	-216.365	12.32	12.32	24.63	4260	934
30241.38011	12502.06	-210.365	32.81	32.81	65.61	1200	934
29635.28011	13438.66	-77.3646	20.94	20.94	41.87	1872	934
21624.28011	17879.06	-165.365	24.02	24.02	48.04	1167	934
26017.28011	19765.66	307.79	27.34	27.34	54.68	1680	934
30433.38011	20079.16	-28.3646	20.54	20.54	41.07	2044	934
5114.280108	24401.26	349.055	22.28	22.28	44.56	1683	934
9848.580108	37879.46	-14.4696	23.95	23.95	47.90	1570	934
22881.18011	40093.26	-164.365	18.53	18.53	37.07	2233	934
25225.58104	1091.956776	-111.341	13.49	13.49	26.99	2450	942
4530.781037	4511.856776	353.009	36.06	36.06	72.11	1218	942
7154.881037	6187.056776	11.0987	15.02	15.02	30.05	2501	942
1123.781037	7425.956776	-285.341	18.32	18.32	36.64	3602	942
21359.78104	9705.356776	-41.3413	10.64	10.64	21.29	4228	942
17118.78104	10692.05678	172.229	25.46	25.46	50.92	1266	942
30208.38104	12388.35678	-202.341	24.04	24.04	48.09	1823	942
25095.78104	13147.65678	350.061	19.03	19.03	38.06	2847	942
12542.08104	13456.75678	-157.341	30.97	30.97	61.94	1444	942
30105.88104	14226.15678	-125.341	19.76	19.76	39.52	2021	942
26036.38104	14553.15678	-75.3413	28.59	28.59	57.18	1336	942
25172.78104	16331.85678	16.9937	17.19	17.19	34.38	1657	942
20543.58104	17022.15678	174.194	18.02	18.02	36.03	2923	942
32487.68104	20581.15678	-146.341	18.58	18.58	37.16	2768	942
24999.18104	21478.35678	99.5237	27.41	27.41	54.82	1059	942
16948.68104	21939.45678	-103.341	18.35	18.35	36.69	2429	942
30339.98104	28735.35678	-389.341	31.70	31.70	63.40	1723	942
21454.78104	31910.35678	188.931	15.47	15.47	30.94	3657	942
24641.58104	35357.15678	7.16874	15.90	15.90	31.79	2140	942
9868.981037	37900.45678	-53.3413	23.48	23.48	46.96	1733	942
24089.18104	40132.55678	-174.341	20.30	20.30	40.60	2449	942
31901.68197	1052.553553	-368.318	25.93	25.93	51.86	2342	950
13678.48197	4112.953553	-236.318	20.25	20.25	40.51	1358	950
4509.281965	4535.753553	278.362	27.65	27.65	55.30	1423	950
13387.88197	6710.753553	-62.318	15.12	15.12	30.24	2994	950
8612.881965	6802.953553	-63.318	14.62	14.62	29.25	2683	950
7181.781965	10613.65355	57.2995	25.13	25.13	50.26	1191	950
12433.28197	10754.15355	-5.58046	18.77	18.77	37.54	1800	950
4652.481965	14778.95355	-267.318	14.70	14.70	29.39	4829	950
30605.38197	18377.05355	-46.318	20.18	20.18	40.36	2142	950
36758.28197	18989.95355	-302.318	24.75	24.75	49.50	2308	950
27799.78197	19041.55355	44.527	17.50	17.50	35.00	1830	950
25300.08197	22594.05355	-94.318	13.54	13.54	27.08	3943	950
13596.98197	23499.05355	113.302	14.37	14.37	28.73	3950	950
31743.18197	23696.65355	-207.318	13.82	13.82	27.65	4008	950
30629.88197	33126.25355	-163.318	16.32	16.32	32.64	3084	950
7882.681965	34879.45355	-406.318	34.05	34.05	68.11	1320	950
30011.88289	9433.65033	-223.295	25.39	25.39	50.77	1874	958
26394.68289	13892.85033	303.93	23.69	23.69	47.38	1742	958
25490.68289	14822.55033	118.238	16.60	16.60	33.21	2679	958
25230.58289	15865.75033	99.5703	16.79	16.79	33.58	1331	958
28111.48289	18291.05033	-207.295	27.60	27.60	55.20	1524	958
32435.68289	20208.85033	-111.295	12.39	12.39	24.77	4292	958
24294.78289	24567.35033	60.2703	25.15	25.15	50.30	1793	958
26908.48289	35641.05033	-8.50466	23.48	23.48	46.96	1222	958
21474.38382	3892.747107	20.9936	14.44	14.44	28.87	2819	966
4627.583823	5235.447107	157.561	13.64	13.64	27.27	3377	966
13386.68382	6683.947107	-93.2714	16.91	16.91	33.82	2740	966
4620.383823	11544.44711	-118.271	20.04	20.04	40.08	1779	966
27060.38382	12098.44711	-50.2714	14.32	14.32	28.64	2437	966
29030.88382	14720.64711	-83.2714	20.02	20.02	40.03	2622	966
21886.88382	15016.44711	7.23865	13.75	13.75	27.51	3861	966
21801.68382	17659.74711	239.109	23.34	23.34	46.68	2153	966
39192.98382	21473.04711	-209.271	30.61	30.61	61.23	1697	966
[truncated: 46,328 more rows]
