# Supplementary material for: Super-resolution analysis of PACSIN2 and EHD2 at caveolae
Source: PLoS One. 2022 Jul 14;17(7):e0271003. doi: 10.1371/journal.pone.0271003 (PMC9282494; doi:10.1371/journal.pone.0271003)
Supplement: S1 Data — (ZIP) [file pone.0271003.s003.zip › 405cav1polyCy3EHD2mono002driftCorr 3DdistanceG_405-647_41K_TS3D.3dlp]

23322.33906	2614.928377	-174	18.77	18.77	37.54	3251	2
2605.739058	6619.028377	-40	21.38	21.38	42.77	1785	2
17975.63906	7353.328377	71	23.55	23.55	47.10	1159	2
31242.93906	7484.328377	-247	12.03	12.03	24.07	5883	2
29348.53906	8534.528377	-387	23.08	23.08	46.16	2967	2
22787.43906	9617.228377	255	28.97	28.97	57.93	1654	2
37783.93906	10262.62838	-79	8.57	8.57	17.14	6193	2
34670.73906	10473.32838	-160	23.13	23.13	46.25	1949	2
20329.53906	12285.62838	13	20.51	20.51	41.02	2723	2
19226.03906	12491.22838	-7	19.55	19.55	39.09	2281	2
26861.93906	15260.02838	-97	13.24	13.24	26.47	4056	2
35048.73906	15559.52838	-148	27.65	27.65	55.30	1471	2
21200.23906	15723.52838	-242	13.24	13.24	26.47	5912	2
25918.93906	16152.02838	-269	14.95	14.95	29.91	3438	2
24957.63906	17477.32838	158	7.82	7.82	15.64	9819	2
29478.13906	17245.42838	-88	13.99	13.99	27.98	5395	2
18734.23906	17386.62838	-379	11.19	11.19	22.37	7978	2
24073.63906	17680.62838	-35	38.93	38.93	77.86	1215	2
19921.13906	19316.42838	-155	16.34	16.34	32.69	2842	2
30762.53906	18855.02838	57	13.31	13.31	26.61	3793	2
21857.23906	19600.72838	-215	13.07	13.07	26.14	3584	2
26334.13906	20002.92838	-110	30.45	30.45	60.90	1258	2
29704.53906	20005.12838	-14	21.74	21.74	43.47	1407	2
25873.83906	22717.82838	-220	19.48	19.48	38.95	3323	2
31573.53906	23606.62838	-30	8.71	8.71	17.43	6792	2
22407.83906	24277.62838	325	33.65	33.65	67.31	1945	2
19981.63906	24829.52838	-252	36.22	36.22	72.44	1041	2
31908.73906	24886.12838	-187	36.64	36.64	73.29	1143	2
23540.73906	25210.72838	-130	5.77	5.77	11.54	13588	2
32352.13906	26378.22838	-48	14.70	14.70	29.39	2328	2
34813.03906	29292.62838	-3	16.48	16.48	32.97	4196	2
31614.83906	31883.62838	-133	24.47	24.47	48.94	1010	2
28400.13906	32291.72838	-169	9.00	9.00	17.99	10565	2
25632.23906	32761.72838	-148	12.01	12.01	24.02	5162	2
10153.93906	36072.22838	-277	29.25	29.25	58.50	2395	2
33323.93906	39272.02838	-176	42.18	42.18	84.36	1049	2
28372.83906	40051.72838	-200	14.32	14.32	28.64	5856	2
17500.73906	40159.82838	-374	37.96	37.96	75.93	1368	2
16105.53127	3749.327176	18	40.44	40.44	80.87	1000	10
31038.73127	4916.527176	47	28.47	28.47	56.94	1140	10
29974.03127	7183.327176	229	21.90	21.90	43.80	2055	10
32545.63127	8640.027176	-78	34.74	34.74	69.47	1264	10
8762.231272	9598.227176	187	39.78	39.78	79.55	1043	10
19326.03127	9770.027176	198	21.31	21.31	42.63	1704	10
20978.93127	12288.92718	240	7.61	7.61	15.21	11247	10
23806.73127	15513.82718	98	14.51	14.51	29.01	2306	10
26012.03127	23824.22718	-61	25.95	25.95	51.90	1317	10
27893.93127	25758.72718	-333	20.72	20.72	41.45	2100	10
33288.83127	29445.52718	-57	17.22	17.22	34.43	3656	10
23543.63127	29873.32718	-330	34.22	34.22	68.44	1375	10
13579.13127	33226.52718	279	39.56	39.56	79.13	1003	10
10152.53127	36239.22718	-235	20.51	20.51	41.02	3062	10
28384.83127	40046.92718	-268	11.23	11.23	22.47	9636	10
13814.72349	2517.525975	-54	40.91	40.91	81.81	1227	18
7431.523487	6362.025975	140	15.02	15.02	30.05	3707	18
33349.22349	8509.625975	38	26.26	26.26	52.52	1757	18
37769.22349	10235.52598	-112	12.74	12.74	25.48	2721	18
32852.82349	16213.32598	-325	30.76	30.76	61.51	1300	18
29975.02349	18225.42598	-134	37.23	37.23	74.47	1047	18
41354.52349	22479.72598	120	28.83	28.83	57.65	1169	18
25873.22349	22712.92598	-153	23.50	23.50	47.01	1544	18
32358.62349	26241.32598	-263	9.51	9.51	19.03	8749	18
34550.12349	30286.02598	36	14.53	14.53	29.06	2931	18
19281.22349	31352.32598	225	12.27	12.27	24.54	5153	18
38315.22349	33358.12598	310	33.63	33.63	67.26	1110	18
25197.42349	34676.92598	-276	16.30	16.30	32.59	5051	18
37267.22349	36347.42598	389	39.75	39.75	79.50	1291	18
25380.72349	37225.62598	-54	16.23	16.23	32.45	4672	18
32534.3157	976.1247745	-369	19.52	19.52	39.05	4838	26
32566.0157	1236.924774	-396	30.76	30.76	61.51	1910	26
30619.9157	2225.524774	87	26.16	26.16	52.33	1191	26
35709.9157	4339.924774	-161	20.51	20.51	41.02	2991	26
25480.0157	4568.124774	-87	27.86	27.86	55.72	1146	26
29947.2157	7216.224774	156	24.26	24.26	48.51	1969	26
38723.1157	9178.824774	79	35.58	35.58	71.17	1006	26
22445.6157	10723.32477	110	11.21	11.21	22.42	3774	26
33162.3157	15443.02477	322	27.22	27.22	54.45	2053	26
31803.9157	20685.72477	-169	18.75	18.75	37.49	2823	26
27754.1157	22368.72477	-294	24.59	24.59	49.17	1409	26
27701.9157	24582.12477	-210	24.66	24.66	49.31	1105	26
23490.2157	25196.42477	-77	7.70	7.70	15.40	8760	26
32354.5157	26279.62477	-247	11.85	11.85	23.69	5331	26
29385.5157	32228.52477	359	30.69	30.69	61.37	1523	26
18570.3157	32570.42477	-361	18.79	18.79	37.59	5991	26
26067.5157	35609.62477	-126	27.91	27.91	55.81	1658	26
11224.9157	37531.92477	-212	17.76	17.76	35.51	3898	26
22529.8157	38003.92477	-167	14.13	14.13	28.26	6802	26
33341.9157	39355.12477	-55	30.50	30.50	60.99	1685	26
36208.50791	1961.323574	-282	32.43	32.43	64.86	1173	34
2564.407915	6613.223574	-34	10.39	10.39	20.77	5502	34
17509.00791	9434.323574	48	12.13	12.13	24.26	3126	34
26203.30791	10315.42357	162	20.35	20.35	40.69	2280	34
21749.00791	11277.12357	223	15.97	15.97	31.93	1865	34
41179.70791	13694.62357	387	32.24	32.24	64.48	1073	34
26097.80791	17410.82357	-39	23.55	23.55	47.10	1077	34
20930.30791	20531.72357	-79	24.30	24.30	48.61	1374	34
23322.90791	25128.32357	-304	27.62	27.62	55.25	1287	34
34809.60791	29297.52357	-61	27.95	27.95	55.91	1314	34
32088.00791	30758.32357	-252	27.86	27.86	55.72	1078	34
11318.40013	1767.522373	65	18.75	18.75	37.49	2974	42
7473.900129	2453.122373	9	17.43	17.43	34.85	3322	42
20850.80013	9960.922373	131	26.14	26.14	52.28	2238	42
34699.10013	10532.72237	-19	23.86	23.86	47.71	1186	42
25647.00013	13547.42237	102	16.41	16.41	32.83	2711	42
21784.50013	13562.22237	202	17.14	17.14	34.29	1922	42
18186.70013	15363.92237	-266	18.98	18.98	37.96	3395	42
24492.80013	16986.32237	-276	40.18	40.18	80.35	1491	42
23086.70013	19190.42237	91	20.77	20.77	41.54	1400	42
28760.70013	19878.02237	-93	15.38	15.38	30.76	3783	42
40579.40013	23279.22237	45	17.26	17.26	34.52	2696	42
34479.30013	23475.92237	-197	32.92	32.92	65.85	1218	42
16485.30013	28060.22237	-301	31.27	31.27	62.55	1465	42
18144.10013	29595.62237	-104	9.02	9.02	18.04	5754	42
11772.80013	37322.72237	283	34.55	34.55	69.10	1342	42
35723.49234	4255.921172	-186	23.46	23.46	46.91	1880	50
32374.69234	9267.821172	-16	25.34	25.34	50.68	1608	50
33203.39234	15476.22117	21	25.06	25.06	50.11	1728	50
21137.39234	15762.52117	79	16.44	16.44	32.88	2647	50
17020.29234	29426.72117	-32	17.10	17.10	34.19	2539	50
25613.59234	32748.12117	-204	18.72	18.72	37.44	2210	50
28868.49234	35869.82117	-394	18.35	18.35	36.69	4963	50
23706.09234	40114.82117	-313	51.01	51.01	102.02	1371	50
32325.48456	711.4199707	311	12.79	12.79	25.58	6453	58
28738.68456	2465.219971	189	16.04	16.04	32.08	4618	58
22095.58456	14495.11997	32	20.51	20.51	41.02	2473	58
24686.38456	18992.91997	-44	30.03	30.03	60.05	1289	58
22259.98456	22283.91997	-97	11.59	11.59	23.17	3787	58
29654.68456	26903.21997	67	17.71	17.71	35.42	1806	58
16612.08456	28085.51997	-151	22.82	22.82	45.64	1705	58
22517.28456	37997.91997	-225	15.47	15.47	30.94	3865	58
35183.17677	5620.81877	-212	20.61	20.61	41.21	2799	66
3914.076771	5876.21877	105	18.27	18.27	36.55	1768	66
7715.476771	10292.81877	-5	33.42	33.42	66.83	1353	66
28764.07677	13340.01877	-53	22.16	22.16	44.32	1405	66
29625.87677	13411.11877	-239	24.73	24.73	49.45	1221	66
24951.67677	16888.31877	175	14.91	14.91	29.81	3609	66
22429.57677	17473.21877	-73	21.24	21.24	42.48	1118	66
20760.67677	17861.81877	-151	10.93	10.93	21.85	4317	66
27645.87677	17855.51877	-121	17.38	17.38	34.76	2213	66
30770.37677	18847.01877	118	10.55	10.55	21.10	5233	66
24793.97677	19844.71877	-294	31.04	31.04	62.08	1256	66
22266.07677	22231.21877	-216	14.51	14.51	29.01	2715	66
27453.77677	23651.51877	93	17.31	17.31	34.62	2395	66
32373.37677	26400.61877	-139	21.50	21.50	43.00	1472	66
29651.57677	26861.31877	-81	21.67	21.67	43.33	1732	66
25743.77677	29578.41877	-338	21.50	21.50	43.00	2909	66
26676.67677	34665.11877	-52	14.44	14.44	28.87	4579	66
11206.77677	37533.11877	-26	36.74	36.74	73.48	1162	66
7147.668986	6982.217569	-204	32.73	32.73	65.47	1219	74
18444.46899	10389.31757	21	26.73	26.73	53.46	1341	74
28257.96899	11741.01757	-204	19.22	19.22	38.43	2303	74
26759.06899	14821.61757	13	11.45	11.45	22.89	3250	74
30767.66899	18844.71757	70	14.06	14.06	28.12	2234	74
31823.86899	20639.01757	-172	24.21	24.21	48.42	1472	74
36557.46899	22092.21757	303	22.16	22.16	44.32	2258	74
28712.86899	26329.31757	-110	21.12	21.12	42.25	1147	74
18459.86899	29883.81757	368	43.28	43.28	86.57	1121	74
10155.66899	35968.51757	-268	52.14	52.14	104.28	1045	74
20737.26899	38139.81757	-187	33.96	33.96	67.92	1051	74
25899.06899	38755.21757	-273	33.28	33.28	66.55	1075	74
12152.3612	1531.416368	261	27.20	27.20	54.40	2296	82
5792.9612	3932.316368	320	30.33	30.33	60.66	1673	82
31417.1612	4002.616368	-177	29.98	29.98	59.96	1689	82
23278.8612	7706.616368	2	12.76	12.76	25.53	3332	82
4000.1612	11203.31637	-316	21.43	21.43	42.86	3496	82
28236.4612	12117.91637	-211	26.12	26.12	52.23	1458	82
24699.4612	14322.61637	80	19.15	19.15	38.29	2355	82
23015.0612	16342.31637	134	11.80	11.80	23.60	4238	82
23996.4612	18278.51637	-53	18.20	18.20	36.41	2473	82
19722.7612	19018.41637	-153	26.59	26.59	53.18	1127	82
41294.6612	22456.91637	-9	17.90	17.90	35.80	2723	82
40552.8612	23298.81637	-28	14.91	14.91	29.81	3236	82
31577.1612	23576.71637	-166	15.40	15.40	30.80	3456	82
23458.3612	24721.51637	-25	19.26	19.26	38.53	2500	82
38915.6612	25022.91637	-89	19.62	19.62	39.23	1259	82
23264.95341	7694.015167	-9	14.55	14.55	29.11	2290	90
19701.15341	9725.715167	26	15.59	15.59	31.18	2985	90
20141.45341	12380.21517	119	16.44	16.44	32.88	3148	90
21167.15341	14713.31517	182	30.94	30.94	61.89	1562	90
23803.35341	17714.21517	-341	8.71	8.71	17.43	12747	90
23969.75341	18260.21517	-154	35.25	35.25	70.51	1068	90
26416.65341	18466.11517	37	12.67	12.67	25.34	3619	90
16748.75341	28601.41517	-374	49.81	49.81	99.62	1306	90
30650.14563	2156.013966	66	23.27	23.27	46.53	1612	98
18577.94563	8235.913966	-59	12.65	12.65	25.29	3821	98
26873.24563	11028.61397	107	20.09	20.09	40.18	1478	98
40302.84563	12122.11397	96	22.87	22.87	45.73	1962	98
24663.94563	14306.51397	354	35.77	35.77	71.54	1029	98
30796.94563	18839.21397	64	12.60	12.60	25.20	3454	98
27103.34563	23293.21397	-4	24.87	24.87	49.74	1526	98
21830.44563	25177.11397	-117	13.14	13.14	26.28	4141	98
28730.54563	26359.61397	-119	13.73	13.73	27.46	2939	98
17296.84563	31749.31397	186	22.25	22.25	44.51	1696	98
36749.24563	34759.51397	-375	45.19	45.19	90.38	1078	98
10325.64563	35672.41397	-253	33.70	33.70	67.40	2057	98
30600.53784	2182.912765	259.935	27.01	27.01	54.02	1438	106
12765.73784	3828.712765	9.93533	31.98	31.98	63.96	1584	106
39089.23784	5917.812765	-20.0647	20.46	20.46	40.93	1889	106
31285.33784	7445.712765	-231.065	29.34	29.34	58.69	1253	106
34091.73784	7577.012765	-150.065	16.67	16.67	33.35	3236	106
19693.03784	9766.012765	385.935	16.60	16.60	33.21	3938	106
1144.237842	10470.81277	350.935	31.91	31.91	63.82	1272	106
5579.237842	11029.11277	242.935	22.73	22.73	45.45	1660	106
37581.63784	15430.91277	-50.0647	37.94	37.94	75.88	1007	106
26419.53784	19126.11277	-353.065	22.16	22.16	44.32	2466	106
23773.83784	22105.71277	5.93533	17.29	17.29	34.57	2253	106
16670.63784	28013.31277	-274.065	25.83	25.83	51.67	1908	106
11223.43784	36011.71277	-399.065	29.65	29.65	59.30	2243	106
11227.53784	37325.21277	-277.065	42.96	42.96	85.91	1488	106
28313.83006	11621.71156	-97.2371	21.15	21.15	42.30	2385	114
22377.73006	12073.11156	-187.237	9.94	9.94	19.88	5759	114
21177.33006	12835.91156	141.763	11.52	11.52	23.03	4299	114
25843.63006	16125.71156	-15.2371	26.35	26.35	52.70	1558	114
33880.23006	35140.31156	-123.237	23.64	23.64	47.29	1127	114
27715.52227	1756.910363	-52.4096	32.43	32.43	64.86	1112	122
24772.12227	2463.710363	-45.4096	36.46	36.46	72.91	1280	122
28031.82227	3716.110363	127.59	19.29	19.29	38.57	2587	122
20423.22227	12304.61036	254.59	12.20	12.20	24.40	5913	122
26491.52227	14863.41036	257.59	30.90	30.90	61.80	1035	122
35005.32227	15606.61036	-39.4096	19.88	19.88	39.75	1026	122
27458.42227	16202.11036	-121.41	14.93	14.93	29.86	4126	122
18321.12227	17732.61036	-214.41	11.30	11.30	22.61	5424	122
27634.62227	17835.61036	-153.41	7.70	7.70	15.40	10858	122
20761.12227	17849.31036	-96.4096	18.63	18.63	37.26	1474	122
26787.32227	22837.61036	-117.41	24.09	24.09	48.18	2033	122
26807.22227	26524.21036	-200.41	28.12	28.12	56.24	1275	122
34201.82227	29331.11036	266.59	25.39	25.39	50.77	2062	122
17687.02227	29852.31036	82.5904	28.17	28.17	56.33	1180	122
18149.52227	31728.31036	-82.4096	26.49	26.49	52.99	1622	122
12975.01448	417.9091623	-246.582	38.79	38.79	77.57	1389	130
3839.514485	5835.409162	311.418	21.76	21.76	43.52	1571	130
17542.81448	9586.509162	-41.582	12.93	12.93	25.86	2658	130
28248.01448	11714.90916	-152.582	23.95	23.95	47.90	1708	130
36368.91448	13389.20916	78.418	22.02	22.02	44.04	2207	130
21217.01448	15490.20916	44.418	17.57	17.57	35.14	2767	130
24588.91448	17132.10916	-237.582	43.76	43.76	87.51	1422	130
30781.11448	18857.70916	18.418	11.21	11.21	22.42	3076	130
23108.11448	20592.90916	-206.582	19.73	19.73	39.47	1896	130
27816.61448	22202.00916	-20.582	15.50	15.50	30.99	1995	130
28705.81448	26224.80916	106.418	24.16	24.16	48.32	1503	130
16777.0067	655.3079614	-237.755	33.28	33.28	66.55	1142	138
1154.006699	6197.607961	-326.755	33.09	33.09	66.18	1318	138
37805.5067	10242.10796	1.24549	9.99	9.99	19.97	3863	138
34714.4067	10502.10796	300.245	22.89	22.89	45.78	2771	138
16714.9067	12658.40796	72.2455	14.62	14.62	29.25	2905	138
31701.0067	13843.30796	188.245	14.18	14.18	28.35	3638	138
26274.5067	14823.10796	-102.755	13.28	13.28	26.56	3718	138
27365.4067	16200.80796	-105.755	15.52	15.52	31.04	1738	138
28859.1067	18697.70796	269.245	28.24	28.24	56.47	1490	138
19288.3067	20082.50796	-191.755	25.65	25.65	51.29	1128	138
31571.3067	26059.50796	-301.755	27.72	27.72	55.44	1211	138
18165.9067	31913.60796	-287.755	20.51	20.51	41.02	3041	138
25175.8067	34693.90796	-118.755	13.19	13.19	26.38	4251	138
28318.5067	35291.20796	54.2455	20.70	20.70	41.40	2462	138
27714.9067	35643.30796	-239.755	30.57	30.57	61.14	1309	138
10002.6067	36214.50796	-289.755	37.87	37.87	75.74	1363	138
24489.5067	39532.10796	-338.755	50.56	50.56	101.12	1248	138
39718.49891	1099.00676	-108.927	32.10	32.10	64.20	1137	146
15895.99891	7941.70676	-67.927	20.61	20.61	41.21	2009	146
28271.49891	11580.10676	-222.927	26.31	26.31	52.61	1079	146
21235.49891	12814.00676	-26.927	11.49	11.49	22.98	3364	146
21136.79891	15503.30676	66.073	26.14	26.14	52.28	1179	146
19715.29891	15747.90676	0.0730357	13.94	13.94	27.88	2669	146
21703.89891	16989.70676	61.073	8.43	8.43	16.86	6716	146
20804.59891	17881.90676	-116.927	9.09	9.09	18.18	4909	146
24114.99891	19057.60676	-262.927	27.15	27.15	54.31	1764	146
21932.39891	21245.50676	-218.927	21.67	21.67	43.33	2087	146
38183.69891	22670.00676	289.073	32.48	32.48	64.95	1260	146
23376.99891	24762.80676	-253.927	30.05	30.05	60.10	1383	146
37787.59891	28727.00676	114.073	33.04	33.04	66.08	1061	146
18569.69891	29943.50676	-270.927	35.65	35.65	71.31	1381	146
34365.99891	37281.10676	-367.927	23.22	23.22	46.44	3545	146
25970.09891	39005.20676	-275.927	34.19	34.19	68.39	1021	146
26967.79113	202.9055596	-251.099	30.92	30.92	61.84	1034	154
21169.49113	15466.30556	97.9006	16.27	16.27	32.55	3455	154
23130.89113	17276.40556	85.9006	19.26	19.26	38.53	1300	154
25264.89113	17955.50556	56.9006	6.90	6.90	13.80	9409	154
22446.59113	26824.70556	-106.099	19.19	19.19	38.39	2156	154
19732.69113	32456.80556	-85.0994	9.70	9.70	19.41	4882	154
28449.49113	32450.60556	-346.099	36.22	36.22	72.44	1092	154
28294.39113	35271.90556	-73.0994	28.94	28.94	57.89	1146	154
10561.49113	35547.70556	264.901	39.92	39.92	79.83	1220	154
33260.69113	39366.10556	-345.099	37.28	37.28	74.56	1842	154
31277.28334	7530.604359	-323.272	37.49	37.49	74.98	1109	162
19865.38334	14142.20436	144.728	22.66	22.66	45.31	1741	162
19758.88334	15788.80436	-44.2719	9.37	9.37	18.75	4561	162
22468.38334	17456.00436	-274.272	16.89	16.89	33.77	3327	162
20505.38334	17465.50436	-218.272	26.49	26.49	52.99	1392	162
27354.78334	19363.50436	-207.272	21.01	21.01	42.01	1376	162
27638.18334	24781.40436	-127.272	16.30	16.30	32.59	2830	162
32271.97556	692.3031577	152.556	12.22	12.22	24.44	3745	170
36242.77556	1838.503158	-332.444	13.68	13.68	27.37	6459	170
29445.97556	4152.803158	-239.444	33.16	33.16	66.32	1857	170
4695.475555	10017.10316	13.5557	16.60	16.60	33.21	2246	170
31795.77556	13889.60316	-65.4443	22.56	22.56	45.12	1714	170
27422.17556	15982.60316	-151.444	25.53	25.53	51.06	1483	170
37708.37556	16853.30316	69.5557	20.87	20.87	41.73	1888	170
20791.37556	17924.50316	-331.444	33.09	33.09	66.18	1016	170
23718.47556	19302.80316	67.5557	12.10	12.10	24.21	2782	170
24199.57556	20271.10316	96.5557	23.34	23.34	46.68	1066	170
41308.67556	22436.20316	-176.444	22.61	22.61	45.22	2063	170
39057.67556	24925.40316	41.5557	26.12	26.12	52.23	1284	170
27954.37556	25601.90316	-84.4443	22.33	22.33	44.65	1414	170
17081.07556	29776.30316	130.556	22.68	22.68	45.36	2143	170
24562.37556	33598.20316	-213.444	25.32	25.32	50.63	1399	170
11137.17556	35802.90316	-271.444	38.39	38.39	76.77	1424	170
32966.37556	37112.60316	-382.444	42.88	42.88	85.77	1139	170
37316.76777	2485.901957	51.3832	25.01	25.01	50.02	1775	178
34835.06777	6242.501957	-330.617	28.75	28.75	57.51	2726	178
27517.16777	16002.60196	-86.6168	15.26	15.26	30.52	4573	178
20314.96777	30042.90196	-274.617	42.18	42.18	84.36	1072	178
10679.46777	37275.20196	301.383	36.60	36.60	73.19	1334	178
37201.75998	2534.200756	-45.7893	24.82	24.82	49.64	1439	186
17459.15998	3488.400756	105.211	10.20	10.20	20.39	5021	186
27777.25998	5238.700756	-176.789	22.11	22.11	44.23	2653	186
29999.85998	7264.200756	172.211	18.86	18.86	37.73	2681	186
19734.95998	13885.40076	208.211	30.92	30.92	61.84	1015	186
26922.25998	15307.20076	-114.789	16.77	16.77	33.54	2158	186
20561.65998	17526.50076	-5.78926	11.26	11.26	22.51	3258	186
27628.75998	17802.40076	185.211	20.68	20.68	41.35	1950	186
19625.55998	18002.30076	-178.789	16.13	16.13	32.26	3591	186
24001.05998	20382.50076	9.21074	22.00	22.00	43.99	1349	186
23802.65998	22019.10076	31.2107	24.04	24.04	48.09	1276	186
19635.75998	32411.30076	-275.789	23.88	23.88	47.76	1437	186
32895.3522	8756.599555	123.038	23.31	23.31	46.63	1582	194
21305.1522	10672.99955	205.038	28.33	28.33	56.66	1213	194
32184.2522	17171.79955	143.038	21.15	21.15	42.30	2460	194
26376.7522	19635.39955	-235.962	39.35	39.35	78.70	1083	194
32079.6522	30872.89955	-292.962	19.62	19.62	39.23	4319	194
19687.2522	32532.89955	-141.962	19.15	19.15	38.29	1887	194
25187.5522	36947.09955	-246.962	26.45	26.45	52.89	1997	194
35166.44441	5659.198354	-96.1342	18.37	18.37	36.74	2675	202
17721.34441	5732.098354	151.866	8.93	8.93	17.85	5363	202
25860.34441	12499.49835	-133.134	15.02	15.02	30.05	2761	202
23801.04441	22116.49835	-102.134	23.83	23.83	47.67	1525	202
23288.84441	25100.59835	-93.1342	21.17	21.17	42.34	1377	202
31633.04441	31823.59835	-219.134	29.88	29.88	59.77	1163	202
31435.13663	3976.397153	-8.30663	21.10	21.10	42.20	1449	210
34697.53663	6703.197153	-164.307	28.26	28.26	56.52	1491	210
26508.53663	10998.09715	314.693	26.19	26.19	52.38	1744	210
19783.93663	15889.19715	-37.3066	12.95	12.95	25.91	3779	210
27326.83663	19392.39715	-233.307	16.25	16.25	32.50	3061	210
34667.73663	20604.89715	217.693	29.48	29.48	58.97	1474	210
32094.33663	30838.29715	-289.307	33.02	33.02	66.03	1130	210
19364.53663	31973.59715	-101.307	19.95	19.95	39.89	2320	210
10706.23663	35409.99715	341.693	27.04	27.04	54.07	2773	210
35686.52884	4388.895952	-130.479	24.96	24.96	49.93	1471	218
13918.62884	6060.895952	-187.479	25.10	25.10	50.21	1361	218
31702.02884	6580.395952	379.521	35.47	35.47	70.93	1073	218
4665.22884	8292.995952	-12.4791	12.65	12.65	25.29	4258	218
29179.82884	17200.09595	-73.4791	16.63	16.63	33.25	2429	218
20302.62884	17424.19595	-126.479	17.05	17.05	34.10	2102	218
18626.82884	19010.19595	-226.479	25.27	25.27	50.54	1297	218
31454.62884	19599.49595	6.52091	14.79	14.79	29.58	3113	218
10741.82884	35275.49595	302.521	23.81	23.81	47.62	1847	218
33324.42884	39262.29595	-268.479	18.18	18.18	36.36	4443	218
15421.22105	1228.094751	38.3484	17.87	17.87	35.75	1676	226
5937.321055	10999.89475	-45.6516	17.57	17.57	35.14	3327	226
23734.52105	10727.29475	358.348	14.11	14.11	28.21	5683	226
21453.22105	12631.99475	-197.652	21.41	21.41	42.81	1391	226
28898.72105	20573.99475	-123.652	8.85	8.85	17.71	5023	226
32092.72105	21449.69475	26.3485	23.76	23.76	47.52	1503	226
32357.12105	26280.29475	-181.652	16.60	16.60	33.21	3254	226
38089.82105	27118.09475	153.348	20.28	20.28	40.55	1926	226
24591.32105	33559.59475	-161.652	18.82	18.82	37.63	2507	226
18732.31327	1519.69355	200.176	24.66	24.66	49.31	1526	234
16291.71327	4708.29355	-132.824	9.40	9.40	18.79	4264	234
27580.01327	17988.79355	32.176	10.36	10.36	20.72	4672	234
28883.51327	20558.09355	-58.824	5.70	5.70	11.40	9984	234
18235.11327	21407.19355	-150.824	24.52	24.52	49.03	1001	234
25880.11327	22751.09355	-194.824	17.17	17.17	34.34	2769	234
25519.31327	24224.59355	-255.824	19.43	19.43	38.86	2691	234
27709.81327	24680.49355	-58.824	22.23	22.23	44.46	1582	234
17070.71327	29787.09355	81.176	20.70	20.70	41.40	1502	234
41004.41327	30122.09355	193.176	21.29	21.29	42.58	1914	234
10129.81327	36923.89355	-340.824	29.11	29.11	58.22	2011	234
30044.30548	7281.792349	4.00353	16.32	16.32	32.64	2275	242
31269.20548	7396.392349	-166.996	22.49	22.49	44.98	1853	242
3928.805483	9955.992349	-64.9965	26.80	26.80	53.60	1080	242
32212.60548	17150.39235	33.0035	15.33	15.33	30.66	2587	242
27626.40548	21266.29235	-162.996	8.38	8.38	16.77	7748	242
32102.40548	30948.79235	-190.996	31.13	31.13	62.27	1384	242
25516.40548	32519.39235	-263.996	16.53	16.53	33.06	3082	242
41249.40548	34244.89235	-50.9965	25.86	25.86	51.72	1417	242
39893.40548	35234.79235	-108.996	21.93	21.93	43.85	2300	242
27774.2977	5228.391148	20.8311	20.21	20.21	40.41	1835	250
20228.2977	12276.29115	25.8311	18.39	18.39	36.79	1343	250
21776.0977	19706.39115	-330.169	17.05	17.05	34.10	3202	250
20066.9977	24649.09115	-236.169	30.64	30.64	61.28	1203	250
27747.9977	24851.29115	-43.1689	13.75	13.75	27.51	2872	250
24523.0977	33474.59115	-227.169	12.93	12.93	25.86	6423	250
29642.2977	36282.59115	-336.169	36.81	36.81	73.62	1029	250
33021.38991	8793.389947	1.65862	22.33	22.33	44.65	1650	258
2607.289911	10213.58995	-43.3414	11.82	11.82	23.64	4416	258
29630.98991	11230.38995	-84.3414	28.21	28.21	56.43	1544	258
37236.78991	11572.68995	-193.341	19.00	19.00	38.01	1891	258
27611.58991	16954.08995	-185.341	10.06	10.06	20.11	6578	258
21508.48991	18361.58995	-34.3414	17.80	17.80	35.61	1534	258
34118.98991	21937.18995	225.659	22.35	22.35	44.70	1788	258
26981.68991	23018.98995	-89.3414	19.22	19.22	38.43	2016	258
32931.98991	25655.78995	-0.341383	14.93	14.93	29.86	2910	258
38073.58991	27100.68995	212.659	25.79	25.79	51.57	1504	258
28294.18991	35340.48995	-58.3414	22.35	22.35	44.70	1730	258
36268.08213	1771.488747	-189.514	35.96	35.96	71.92	1176	266
13947.78213	5522.588747	-167.514	17.03	17.03	34.05	3053	266
39121.98213	5943.588747	38.4862	17.14	17.14	34.29	1924	266
12397.78213	6488.988747	-175.514	34.36	34.36	68.72	1191	266
19040.98213	10395.48875	5.48616	22.89	22.89	45.78	1446	266
7383.682125	10691.58875	55.4862	16.56	16.56	33.11	2151	266
21651.08213	19317.28875	-332.514	26.14	26.14	52.28	2131	266
35870.48213	28805.08875	-87.5138	36.08	36.08	72.16	1238	266
10304.28213	37477.08875	63.4862	23.83	23.83	47.67	2157	266
3434.074339	4217.687546	-309.686	34.08	34.08	68.15	1163	274
18090.47434	17808.98755	-339.686	20.42	20.42	40.84	3429	274
18629.87434	19027.18755	-280.686	14.46	14.46	28.92	3626	274
19399.97434	19738.08755	-141.686	27.51	27.51	55.01	1150	274
27484.47434	21982.68755	-131.686	10.46	10.46	20.91	4540	274
35165.47434	22318.68755	230.314	29.23	29.23	58.45	1259	274
18152.27434	30895.18755	-396.686	24.52	24.52	49.03	2435	274
28289.47434	35399.58755	-205.686	19.76	19.76	39.52	2756	274
10260.47434	35586.18755	-87.6863	25.79	25.79	51.57	1107	274
10702.96655	3121.286345	-196.859	31.53	31.53	63.07	1280	282
30138.96655	3669.886345	-54.8588	12.65	12.65	25.29	3708	282
35066.16655	5832.786345	-337.859	28.54	28.54	57.09	2207	282
3922.866554	5883.986345	226.141	18.56	18.56	37.11	2542	282
2581.766554	10205.78634	25.1412	20.30	20.30	40.60	2015	282
7373.766554	10670.08634	27.1412	15.68	15.68	31.37	2848	282
29308.36655	12382.28634	-29.8588	12.95	12.95	25.91	3348	282
34422.46655	13484.68634	10.1412	14.72	14.72	29.44	3414	282
20040.46655	14945.88634	73.1412	7.39	7.39	14.79	7616	282
23706.26655	17816.28634	-232.859	25.10	25.10	50.21	1965	282
28889.76655	20541.78634	-14.8588	9.54	9.54	19.08	4053	282
27574.36655	21344.68634	-106.859	26.80	26.80	53.60	1548	282
34141.56655	21963.18634	197.141	25.67	25.67	51.34	1399	282
27803.16655	25482.38634	-48.8588	14.46	14.46	28.92	3119	282
37649.86655	28546.18634	365.141	37.28	37.28	74.56	1241	282
18527.76655	30095.88634	-117.859	16.27	16.27	32.55	2378	282
24508.86655	33508.78634	-138.859	16.25	16.25	32.50	2921	282
29574.16655	36108.38634	-357.859	34.52	34.52	69.05	1701	282
29750.05877	292.5851437	-220.031	24.66	24.66	49.31	1203	290
27740.45877	5227.985144	-31.0312	26.21	26.21	52.42	1682	290
23679.15877	10679.68514	302.969	29.88	29.88	59.77	1537	290
23916.35877	17099.48514	168.969	14.95	14.95	29.91	2867	290
25045.95877	17513.38514	-30.0312	10.31	10.31	20.63	6174	290
29972.75877	18241.88514	-109.031	13.19	13.19	26.38	3981	290
27698.95877	24762.78514	-114.031	16.11	16.11	32.22	3292	290
23123.65877	28896.68514	-165.031	29.70	29.70	59.39	1040	290
18381.65877	30191.08514	-402.031	35.11	35.11	70.23	1269	290
37297.65098	2492.983943	95.7963	28.94	28.94	57.89	1139	298
4626.250982	8291.983943	73.7963	20.44	20.44	40.88	2031	298
34626.25098	10475.98394	-101.204	11.78	11.78	23.55	5670	298
20251.45098	11802.38394	-25.2037	24.33	24.33	48.65	1518	298
28679.65098	14791.98394	-81.2037	17.05	17.05	34.10	1751	298
18680.95098	17433.28394	-170.204	13.85	13.85	27.69	3722	298
25267.05098	34395.98394	-84.2037	23.39	23.39	46.77	1685	298
11794.85098	36892.78394	-303.204	24.42	24.42	48.84	2160	298
5876.343196	9946.682742	268.66	22.91	22.91	45.83	1267	306
20960.3432	12293.58274	269.66	13.31	13.31	26.61	3110	306
28635.5432	14749.88274	-115.34	7.56	7.56	15.12	10577	306
19662.6432	17988.48274	-73.3403	18.82	18.82	37.63	1811	306
27284.4432	19188.08274	-100.34	16.93	16.93	33.86	1816	306
16695.1432	29900.48274	-7.34028	26.40	26.40	52.80	1152	306
26004.4432	35512.08274	-138.34	30.69	30.69	61.37	1224	306
16947.93541	12293.98154	281.631	28.17	28.17	56.33	1015	314
19910.33541	14212.08154	-9.36931	26.92	26.92	53.84	1185	314
19813.83541	15866.08154	-76.3693	14.41	14.41	28.83	2833	314
20171.93541	16772.78154	65.6307	14.22	14.22	28.45	2342	314
23500.93541	17092.78154	347.631	25.10	25.10	50.21	2303	314
22272.33541	22271.48154	-84.3693	17.07	17.07	34.15	2086	314
38968.03541	24979.78154	27.6307	25.58	25.58	51.15	1353	314
26879.43541	36183.28154	-383.369	22.23	22.23	44.46	1933	314
11761.63541	36699.48154	-259.369	33.70	33.70	67.40	1225	314
30871.73541	39786.48154	-24.3693	20.54	20.54	41.07	1458	314
37214.12762	11644.78034	-155.398	18.75	18.75	37.49	2908	322
21631.02762	12766.88034	57.6017	11.80	11.80	23.60	4888	322
16883.62762	13077.68034	95.6017	27.55	27.55	55.11	1353	322
21639.52762	17065.68034	155.602	12.86	12.86	25.72	4973	322
27811.22762	17028.78034	-57.3983	22.42	22.42	44.84	1644	322
18753.32762	17480.48034	-348.398	8.78	8.78	17.57	12241	322
19341.12762	19969.48034	-346.398	19.03	19.03	38.06	2719	322
41331.82762	22459.38034	65.6017	14.91	14.91	29.81	2547	322
27778.62762	25320.38034	-337.398	29.41	29.41	58.83	1118	322
29620.12762	26912.98034	-64.3983	24.37	24.37	48.75	1358	322
31670.62762	31874.68034	-140.398	22.23	22.23	44.46	1364	322
5920.319839	10978.57914	39.5726	15.14	15.14	30.29	3426	330
16867.71984	14605.67914	40.5726	16.91	16.91	33.82	3272	330
19472.71984	14821.37914	74.5726	19.78	19.78	39.56	1690	330
30754.51984	18840.47914	52.5726	9.70	9.70	19.41	4427	330
23872.41984	28996.87914	-166.427	23.34	23.34	46.68	1687	330
14014.81205	5548.777938	-56.4564	29.01	29.01	58.03	1367	338
2550.012053	6567.777938	-26.4564	13.97	13.97	27.93	4197	338
30020.51205	7237.477938	-7.45642	15.50	15.50	30.99	4234	338
27113.91205	13543.07794	251.544	23.43	23.43	46.86	2099	338
21140.41205	14589.17794	175.544	12.25	12.25	24.49	4177	338
27318.41205	14792.77794	195.544	14.77	14.77	29.53	2579	338
18768.41205	17388.57794	-322.456	16.04	16.04	32.08	4670	338
25176.91205	17654.87794	-102.456	30.50	30.50	60.99	1026	338
32297.61205	20398.27794	-117.456	32.64	32.64	65.28	1007	338
21813.11205	25277.57794	-120.456	23.29	23.29	46.58	1459	338
25641.01205	32765.77794	-72.4564	16.48	16.48	32.97	1902	338
39564.51205	32763.97794	87.5436	27.11	27.11	54.21	1457	338
27415.11205	35358.07794	-216.456	33.56	33.56	67.12	1276	338
33339.21205	39221.37794	-16.4564	15.54	15.54	31.09	2940	338
30010.70427	7275.776737	-3.48546	12.93	12.93	25.86	3980	346
23234.00427	7725.376737	205.515	14.74	14.74	29.48	3569	346
6073.104267	8586.476737	110.515	29.67	29.67	59.35	1851	346
20105.30427	14600.17674	-233.485	8.20	8.20	16.39	10134	346
30768.20427	18845.17674	105.515	12.53	12.53	25.06	2614	346
23662.40427	19354.77674	10.5145	20.91	20.91	41.82	1025	346
28086.90427	20089.97674	-97.4855	16.11	16.11	32.22	2290	346
32308.70427	30574.67674	-33.4855	28.50	28.50	56.99	1003	346
17326.50427	31148.67674	-275.485	26.16	26.16	52.33	2111	346
7958.596481	3821.075536	-348.514	51.10	51.10	102.21	1070	354
5806.496481	9992.575536	51.4855	34.92	34.92	69.85	1030	354
3264.296481	10403.37554	-237.514	25.25	25.25	50.49	1325	354
24314.89648	19870.17554	-68.5145	14.41	14.41	28.83	3105	354
29944.49648	21062.47554	-138.514	33.61	33.61	67.21	1120	354
27591.29648	21349.57554	19.4855	21.57	21.57	43.14	1263	354
27691.29648	21776.57554	-167.514	37.89	37.89	75.78	1082	354
34850.09648	26366.17554	-322.514	12.53	12.53	25.06	6083	354
11932.79648	37261.67554	-30.5145	9.80	9.80	19.59	10141	354
34678.0887	6667.674335	-64.5435	15.92	15.92	31.84	3627	362
4072.888695	7216.774335	140.456	29.56	29.56	59.11	1077	362
11783.6887	7743.874335	325.456	30.87	30.87	61.75	1403	362
21152.9887	14518.57434	101.456	11.23	11.23	22.47	3986	362
29790.0887	18044.47434	-145.544	27.08	27.08	54.16	1266	362
21900.4887	19871.47434	-243.544	16.18	16.18	32.36	3362	362
24304.1887	19845.47434	-83.5435	14.53	14.53	29.06	3099	362
34848.8887	26360.27434	-195.544	12.13	12.13	24.26	5458	362
24217.0887	30010.57434	-234.544	27.93	27.93	55.86	1010	362
27414.2887	31530.87434	-393.544	26.87	26.87	53.74	2144	362
19004.1887	33222.17434	-40.5435	34.50	34.50	69.00	1048	362
30365.1887	40436.67434	-46.5435	12.43	12.43	24.87	3453	362
26235.58091	14897.37313	-241.573	9.28	9.28	18.56	9606	370
20366.88091	17500.97313	-159.573	32.03	32.03	64.06	1306	370
30736.68091	18828.97313	11.4274	16.86	16.86	33.72	2033	370
23118.88091	20425.57313	-45.5726	20.30	20.30	40.60	1246	370
32742.78091	21234.27313	-61.5726	15.14	15.14	30.29	2522	370
30114.08091	22140.77313	-204.573	33.58	33.58	67.16	1043	370
27708.38091	24535.77313	-11.5726	30.29	30.29	60.57	1029	370
41340.58091	24528.47313	-179.573	22.89	22.89	45.78	1793	370
32177.58091	30841.17313	-197.573	31.46	31.46	62.93	1069	370
20892.47312	610.5719335	-63.6016	21.43	21.43	42.86	1434	378
27471.97312	7981.771933	-184.602	32.55	32.55	65.09	1023	378
34642.97312	10435.07193	-140.602	30.69	30.69	61.37	1204	378
27786.57312	21086.87193	-250.602	29.32	29.32	58.64	1009	378
32412.07312	26376.87193	-143.602	17.76	17.76	35.51	1981	378
27656.87312	26397.47193	-133.602	13.61	13.61	27.22	3899	378
11162.27312	35790.27193	376.398	43.73	43.73	87.46	1607	378
25267.07312	37175.67193	-392.602	44.18	44.18	88.36	1029	378
25978.37312	38681.57193	-281.602	30.52	30.52	61.04	1594	378
30800.97312	39751.57193	-200.602	15.38	15.38	30.76	3755	378
31159.36534	3393.170733	-0.630634	29.93	29.93	59.86	1065	386
16899.56534	14596.47073	12.3694	24.82	24.82	49.64	1415	386
28137.86534	14945.47073	124.369	19.17	19.17	38.34	2344	386
25987.66534	17414.87073	198.369	14.08	14.08	28.17	4543	386
23279.26534	18966.37073	-291.631	18.89	18.89	37.77	3082	386
27792.56534	24447.57073	-376.631	36.74	36.74	73.48	1079	386
23321.76534	25128.87073	-69.6306	11.42	11.42	22.84	4713	386
32330.76534	26178.57073	-201.631	8.67	8.67	17.33	8119	386
24317.46534	30024.27073	-92.6306	12.53	12.53	25.06	5259	386
32161.66534	30846.67073	-268.631	28.92	28.92	57.84	1954	386
29659.56534	36342.27073	-208.631	23.67	23.67	47.34	2452	386
10341.76534	37328.57073	365.369	47.59	47.59	95.19	1052	386
34665.65755	4741.369532	-349.66	53.93	53.93	107.86	1039	394
4695.957552	6864.669532	37.3403	28.66	28.66	57.32	1501	394
37773.25755	10241.46953	-24.6597	8.74	8.74	17.47	4404	394
22387.05755	12030.66953	-79.6597	15.92	15.92	31.84	2259	394
40659.05755	15814.86953	-93.6597	24.80	24.80	49.60	1246	394
33049.65755	24008.46953	110.34	28.28	28.28	56.57	1090	394
38876.15755	25027.06953	297.34	27.51	27.51	55.01	1440	394
28710.65755	26237.06953	-111.66	18.06	18.06	36.13	1406	394
26853.85755	26441.16953	-44.6597	25.27	25.27	50.54	1248	394
32389.45755	26326.96953	-161.66	12.74	12.74	25.48	4617	394
29642.05755	26874.26953	-44.6597	12.46	12.46	24.92	2901	394
27365.55755	31663.06953	-138.66	27.69	27.69	55.39	1423	394
28662.45755	36767.96953	-115.66	30.83	30.83	61.65	1331	394
24662.45755	39004.96953	-332.66	40.27	40.27	80.54	1026	394
30436.15755	40476.46953	-36.6597	17.36	17.36	34.71	2017	394
30157.94977	3727.468331	-86.6887	27.18	27.18	54.35	1266	402
30822.34977	18878.96833	162.311	18.79	18.79	37.59	1056	402
27921.14977	25683.46833	-52.6887	22.84	22.84	45.69	1300	402
24632.84977	33585.16833	-149.689	25.13	25.13	50.26	1599	402
32514.04198	1380.86713	-279.718	36.10	36.10	72.20	1005	410
27800.84198	14817.56713	-45.7177	18.60	18.60	37.21	1947	410
20054.14198	14940.36713	-9.71774	19.43	19.43	38.86	1336	410
28114.94198	15815.86713	-351.718	29.70	29.70	59.39	1405	410
25580.94198	16037.76713	182.282	25.69	25.69	51.39	1377	410
27343.54198	15947.46713	-31.7177	8.34	8.34	16.67	5410	410
19533.84198	19805.06713	-254.718	26.26	26.26	52.52	1495	410
28270.54198	20361.46713	-51.7177	13.61	13.61	27.22	2555	410
35466.64198	24357.46713	-258.718	39.99	39.99	79.98	1313	410
27247.24198	25580.96713	-285.718	33.98	33.98	67.97	1647	410
34839.44198	26450.26713	-313.718	18.60	18.60	37.21	3563	410
25215.24198	37132.36713	-111.718	23.55	23.55	47.10	1443	410
34090.24198	38419.36713	-289.718	57.51	57.51	115.02	1228	410
39846.63419	1186.565929	301.253	29.88	29.88	59.77	1392	418
34918.83419	5110.265929	-362.747	48.94	48.94	97.87	1041	418
35149.03419	5440.365929	-191.747	30.61	30.61	61.23	1457	418
5444.634194	8088.365929	-240.747	24.92	24.92	49.83	1957	418
38928.83419	24983.16593	186.253	24.59	24.59	49.17	1245	418
33453.33419	27188.86593	91.2532	19.92	19.92	39.85	1650	418
30822.13419	39867.46593	-95.7468	24.80	24.80	49.60	1244	418
16416.22641	3060.064728	-53.7758	12.29	12.29	24.59	4711	426
31227.92641	7347.264728	-58.7758	23.90	23.90	47.81	1411	426
20954.22641	12298.76473	205.224	8.34	8.34	16.67	7810	426
27542.12641	12711.56473	-18.7758	31.96	31.96	63.91	1266	426
29658.42641	13319.36473	-111.776	22.87	22.87	45.73	1601	426
40642.02641	15826.66473	-166.776	16.79	16.79	33.58	3367	426
25275.02641	17632.56473	59.2242	12.18	12.18	24.35	4561	426
20850.72641	20516.86473	-244.776	13.94	13.94	27.88	3511	426
21927.52641	21032.56473	-283.776	30.45	30.45	60.90	1073	426
27464.72641	21945.46473	-189.776	19.00	19.00	38.01	2178	426
28681.12641	26187.16473	-52.7758	19.97	19.97	39.94	1735	426
28350.02641	35359.26473	-175.776	26.85	26.85	53.69	1394	426
25207.52641	36372.56473	-207.776	25.91	25.91	51.81	1198	426
30670.71862	2197.263527	107.195	21.85	21.85	43.71	1379	434
14105.71862	5200.763527	128.195	17.66	17.66	35.33	2980	434
22372.01862	11979.86353	-142.805	11.14	11.14	22.28	4939	434
27520.21862	16921.86353	-53.8048	14.74	14.74	29.48	2692	434
27438.51862	17838.76353	-276.805	16.63	16.63	33.25	3097	434
25227.31862	18483.26353	-26.8048	23.20	23.20	46.39	1189	434
27031.71862	19742.86353	-226.805	22.82	22.82	45.64	2036	434
39037.01862	24882.56353	69.1952	24.14	24.14	48.28	1459	434
27801.71862	25487.16353	-99.8048	20.18	20.18	40.36	2048	434
32021.61862	28297.06353	-69.8048	25.34	25.34	50.68	1291	434
16606.71862	29074.86353	-371.805	41.50	41.50	82.99	1947	434
25165.31862	29250.36353	49.1952	19.03	19.03	38.06	1614	434
39880.21862	35090.66353	198.195	32.97	32.97	65.94	1361	434
28239.01862	38758.86353	86.1952	27.72	27.72	55.44	1067	434
30788.91862	39755.86353	-260.805	26.26	26.26	52.52	1604	434
12837.31084	3842.062326	67.1661	29.53	29.53	59.06	1311	442
3293.210837	10430.96233	-0.833883	18.18	18.18	36.36	1714	442
20932.41084	13306.16233	137.166	8.29	8.29	16.58	6959	442
20120.71084	14553.56233	72.1661	13.19	13.19	26.38	2598	442
19786.11084	15882.26233	-8.83388	15.57	15.57	31.13	2178	442
40691.81084	15816.46233	-70.8339	19.19	19.19	38.39	1708	442
23100.11084	19099.56233	41.1661	15.50	15.50	30.99	2964	442
36912.61084	19567.36233	-280.834	12.69	12.69	25.39	5984	442
20842.61084	20538.16233	-185.834	16.63	16.63	33.25	2041	442
25562.11084	26425.56233	-361.834	29.32	29.32	58.64	1206	442
26790.51084	26435.16233	-181.834	21.76	21.76	43.52	1269	442
21778.51084	27387.06233	-112.834	23.36	23.36	46.72	2290	442
38065.01084	27191.76233	-143.834	25.03	25.03	50.07	1807	442
24469.41084	28846.06233	61.1661	23.27	23.27	46.53	1660	442
20663.41084	32103.86233	-196.834	14.20	14.20	28.40	4425	442
31648.41084	31858.76233	-130.834	19.26	19.26	38.53	2126	442
29919.90305	7170.561125	167.137	20.46	20.46	40.93	1984	450
28702.80305	14816.96113	30.1371	13.31	13.31	26.61	2200	450
28250.50305	17379.76113	98.1371	14.39	14.39	28.78	2523	450
32364.00305	26236.86113	-218.863	26.89	26.89	53.79	1191	450
25147.00305	29260.46113	76.1371	25.29	25.29	50.59	1029	450
16957.30305	29543.96113	-247.863	29.30	29.30	58.59	1851	450
28490.80305	32300.66113	-197.863	14.74	14.74	29.48	3279	450
27436.40305	34171.46113	-46.8629	24.68	24.68	49.36	1957	450
19830.49526	14046.95992	193.108	17.80	17.80	35.61	3033	458
26965.59526	15231.55992	-321.892	14.04	14.04	28.07	6318	458
33203.39526	15516.45992	130.108	29.74	29.74	59.49	1252	458
25777.39526	19274.35992	-336.892	13.59	13.59	27.18	5464	458
10957.29526	37417.55992	-145.892	24.28	24.28	48.56	2287	458
18460.38748	677.6587232	13.079	26.64	26.64	53.27	1086	466
20851.08748	645.0587232	-68.921	19.55	19.55	39.09	2239	466
20955.08748	12327.25872	292.079	17.03	17.03	34.05	1783	466
30267.88748	12495.65872	-176.921	35.89	35.89	71.78	1156	466
24012.38748	17256.75872	-193.921	29.86	29.86	59.72	1512	466
25802.38748	19094.85872	201.079	26.00	26.00	52.00	1140	466
27688.28748	35378.45872	-263.921	28.42	28.42	56.85	1542	466
10487.68748	35648.75872	64.079	25.95	25.95	51.90	1390	466
33700.68748	35795.35872	265.079	37.82	37.82	75.64	1074	466
15876.37969	8004.757522	30.05	15.66	15.66	31.32	2594	474
30274.17969	9061.957522	-303.95	27.60	27.60	55.20	1785	474
18497.07969	10754.05752	-214.95	15.14	15.14	30.29	2816	474
25973.37969	11649.65752	-236.95	28.47	28.47	56.94	1483	474
28274.37969	12289.55752	-245.95	19.99	19.99	39.99	2085	474
20963.17969	13305.05752	116.05	8.71	8.71	17.43	5732	474
22466.87969	17482.75752	-303.95	20.94	20.94	41.87	2729	474
25324.57969	17729.75752	9.04997	22.02	22.02	44.04	1529	474
30810.97969	18844.35752	43.05	10.50	10.50	21.01	4910	474
22122.37969	22274.55752	-208.95	34.12	34.12	68.25	1172	474
22987.67969	25816.65752	-110.95	23.43	23.43	46.86	1491	474
23600.57969	27307.15752	-293.95	29.86	29.86	59.72	1448	474
23820.77969	28985.75752	-27.95	23.08	23.08	46.16	1467	474
28458.37969	32259.75752	-338.95	21.03	21.03	42.06	2478	474
11823.97969	36780.75752	-305.95	16.91	16.91	33.82	5044	474
17365.37191	8696.256321	28.0209	14.44	14.44	28.87	3202	482
31914.87191	15989.95632	12.0209	18.23	18.23	36.46	1382	482
23625.97191	15982.55632	-45.9791	14.18	14.18	28.35	3800	482
27198.77191	22324.55632	-253.979	29.39	29.39	58.78	1340	482
32342.97191	26224.35632	-294.979	12.01	12.01	24.02	5296	482
30807.27191	39737.85632	-196.979	21.41	21.41	42.81	2366	482
22198.16412	3066.35512	101.992	19.45	19.45	38.90	2008	490
19893.46412	14862.55512	-1.0081	14.34	14.34	28.68	2231	490
21346.46412	15601.05512	-133.008	21.57	21.57	43.14	1453	490
31943.76412	15998.15512	-40.0081	12.83	12.83	25.67	3027	490
21180.66412	18692.25512	-46.0081	11.75	11.75	23.50	3538	490
28367.26412	20433.85512	287.992	19.97	19.97	39.94	3276	490
24524.76412	33404.95512	-299.008	12.34	12.34	24.68	5472	490
28309.96412	35340.75512	-134.008	19.00	19.00	38.01	2633	490
20917.55634	12297.75392	302.963	17.87	17.87	35.75	2540	498
26151.05634	14863.75392	-114.037	16.37	16.37	32.73	3164	498
28296.95634	20409.15392	30.9629	8.55	8.55	17.10	7809	498
24513.65634	21004.65392	210.963	22.02	22.02	44.04	1779	498
32359.15634	26220.15392	-205.037	16.34	16.34	32.69	1879	498
3068.14855	10748.25272	-50.026	19.52	19.52	39.05	1881	506
19709.04855	16521.25272	-90.026	6.85	6.85	13.71	10904	506
29948.14855	18277.95272	-133.026	19.48	19.48	38.95	2015	506
22133.94855	18676.45272	-18.026	9.04	9.04	18.09	4699	506
25599.64855	21869.25272	-161.026	15.10	15.10	30.19	3621	506
34391.24855	27826.15272	12.974	18.35	18.35	36.69	2160	506
10959.44855	37391.15272	-152.026	24.37	24.37	48.75	2126	506
19122.64076	12532.95152	92.1055	19.76	19.76	39.52	1388	514
34693.74076	17118.65152	25.1055	21.95	21.95	43.90	1937	514
25187.44076	17586.25152	185.105	15.28	15.28	30.57	2485	514
30770.44076	18858.85152	48.1055	11.33	11.33	22.66	4120	514
30958.13298	5360.350317	-232.763	24.80	24.80	49.60	2468	522
28246.83298	12236.75032	-112.763	22.89	22.89	45.78	2520	522
20287.93298	20614.85032	-133.763	11.73	11.73	23.46	4628	522
34115.13298	21902.15032	2.23699	14.95	14.95	29.91	2559	522
34300.13298	38439.45032	-50.763	24.89	24.89	49.78	1432	522
24313.32519	8609.349116	273.368	20.09	20.09	40.18	2835	530
19430.32519	9725.049116	309.368	19.45	19.45	38.90	2913	530
20987.12519	12311.64912	218.368	9.70	9.70	19.41	6750	530
28186.02519	18459.84912	-75.6315	18.77	18.77	37.54	2016	530
19529.42519	19959.54912	-373.632	30.52	30.52	61.04	1951	530
21821.72519	20002.14912	-159.632	9.47	9.47	18.93	6174	530
16604.92519	27742.34912	-140.632	11.42	11.42	22.84	5705	530
31569.22519	28178.14912	-81.6315	20.39	20.39	40.79	1218	530
19066.92519	32377.34912	31.3685	28.61	28.61	57.23	1091	530
20041.21741	581.6479148	-96.5	28.10	28.10	56.19	1397	538
25190.81741	3520.547915	309.5	31.20	31.20	62.41	1399	538
2474.317406	6584.547915	-62.5	27.67	27.67	55.34	1658	538
20358.91741	12259.14791	97.5	18.84	18.84	37.68	1502	538
28371.61741	15133.64791	-152.5	14.62	14.62	29.25	3989	538
23204.21741	17309.74791	-29.5	17.78	17.78	35.56	1927	538
19048.71741	20637.74791	-291.5	26.89	26.89	53.79	1918	538
32257.01741	28133.94791	-25.5	29.93	29.93	59.86	1214	538
27658.71741	35595.04791	-302.5	38.55	38.55	77.10	1388	538
36213.90962	2106.146714	-334.368	28.75	28.75	57.51	1681	546
24460.40962	12966.04671	-82.3685	32.66	32.66	65.33	1220	546
28394.10962	15095.74671	61.6315	10.27	10.27	20.54	6233	546
20671.40962	28228.64671	-107.368	22.37	22.37	44.74	1734	546
35223.00962	35530.94671	94.6315	31.46	31.46	62.93	1164	546
27898.80962	36914.54671	-14.3685	32.69	32.69	65.37	1095	546
25094.60183	3535.845513	173.763	21.27	21.27	42.53	2140	554
34614.10183	10516.34551	-143.237	31.06	31.06	62.12	1168	554
32886.70183	16054.44551	-301.237	30.00	30.00	60.01	1051	554
26468.10183	19392.44551	-225.237	15.50	15.50	30.99	4046	554
41317.00183	22439.44551	-18.237	18.82	18.82	37.63	1704	554
34394.60183	27792.14551	-111.237	28.05	28.05	56.10	1048	554
16375.70183	29154.04551	-332.237	42.74	42.74	85.49	1006	554
24532.40183	33458.84551	-234.237	25.98	25.98	51.95	2055	554
33962.60183	37011.34551	-44.237	24.94	24.94	49.88	1999	554
16280.69405	4715.944312	-140.105	6.01	6.01	12.01	8849	562
2510.094049	6579.544312	303.895	25.43	25.43	50.87	1273	562
14760.09405	7348.144312	-51.1054	26.38	26.38	52.75	1168	562
17617.69405	9636.344312	122.895	17.45	17.45	34.90	2087	562
3996.394049	10918.94431	-258.105	30.43	30.43	60.85	1652	562
20952.99405	12303.54431	186.895	13.56	13.56	27.13	2733	562
21235.99405	15639.14431	-177.105	22.82	22.82	45.64	1797	562
23093.99405	16374.44431	117.895	13.35	13.35	26.71	3752	562
30796.99405	18814.54431	9.89455	23.34	23.34	46.68	1006	562
28331.09405	20318.24431	-75.1054	12.32	12.32	24.63	5560	562
28494.59405	32299.74431	-149.105	15.64	15.64	31.27	3622	562
19710.59405	32509.94431	80.8946	16.91	16.91	33.82	1713	562
24539.19405	33490.04431	-146.105	18.04	18.04	36.08	3243	562
27938.89405	36978.64431	-24.1054	14.91	14.91	29.81	2857	562
29822.68626	7379.343111	384.026	30.59	30.59	61.18	1897	570
19384.28626	9769.543111	237.026	18.46	18.46	36.93	2867	570
27192.88626	13527.84311	-102.974	28.19	28.19	56.38	1016	570
23131.68626	16368.54311	291.026	24.23	24.23	48.47	1378	570
22468.28626	17567.94311	-202.974	23.67	23.67	47.34	1149	570
18287.18626	18002.84311	-270.974	21.43	21.43	42.86	3058	570
18020.08626	18553.34311	-136.974	30.24	30.24	60.48	1111	570
26560.78626	34633.74311	-67.9739	33.58	33.58	67.16	1019	570
41178.68626	38888.64311	-402.974	46.28	46.28	92.55	1095	570
17902.67848	1196.24191	15.1576	28.52	28.52	57.04	1027	578
35757.27848	4414.54191	-146.842	22.63	22.63	45.26	1714	578
2563.878477	6580.34191	37.1576	14.44	14.44	28.87	2529	578
1592.778477	9265.84191	-15.8424	23.41	23.41	46.82	1397	578
25317.07848	11109.74191	-217.842	20.04	20.04	40.08	1696	578
28746.67848	13365.94191	178.158	18.63	18.63	37.26	1647	578
20100.07848	14599.94191	68.1576	8.55	8.55	17.10	5535	578
22462.97848	17435.24191	-167.842	9.28	9.28	18.56	9020	578
23792.67848	22056.44191	-56.8424	17.85	17.85	35.70	2884	578
18151.17848	29580.34191	-57.8424	9.75	9.75	19.50	5435	578
39867.87848	29713.34191	25.1576	20.21	20.21	40.41	1756	578
11310.17848	35904.14191	312.158	24.35	24.35	48.70	1752	578
30794.07848	39750.54191	-109.842	17.95	17.95	35.89	3190	578
22257.17069	1586.540709	379.289	41.42	41.42	82.85	1138	586
31419.97069	4076.440709	-19.7109	16.41	16.41	32.83	3300	586
13856.27069	5548.840709	-325.711	22.77	22.77	45.55	2788	586
34755.77069	6625.540709	-239.711	25.88	25.88	51.76	1952	586
28235.27069	12171.54071	-103.711	12.32	12.32	24.63	4615	586
25894.07069	16150.84071	-383.711	26.64	26.64	53.27	2164	586
31970.47069	15988.54071	-37.7109	13.42	13.42	26.85	2955	586
23072.47069	16352.14071	132.289	9.35	9.35	18.70	5283	586
18730.77069	17380.94071	-96.7109	26.54	26.54	53.08	1197	586
25345.37069	17778.64071	-23.7109	13.52	13.52	27.04	3344	586
23314.87069	18203.54071	5.28909	19.48	19.48	38.95	2690	586
23119.77069	20483.54071	-81.7109	10.79	10.79	21.57	4066	586
27739.87069	24705.54071	-67.7109	10.97	10.97	21.95	4072	586
40370.67069	29589.04071	-359.711	34.19	34.19	68.39	1109	586
27364.47069	31693.84071	-346.711	30.71	30.71	61.42	1330	586
25291.66291	11483.53951	-308.579	17.92	17.92	35.84	2211	594
26156.86291	16930.73951	-401.579	29.70	29.70	59.39	1317	594
25256.06291	17699.63951	125.421	21.78	21.78	43.57	1756	594
17983.36291	18826.23951	-253.579	29.74	29.74	59.49	1598	594
18167.56291	29617.03951	-110.579	9.23	9.23	18.46	5848	594
10961.26291	37545.43951	-334.579	42.67	42.67	85.35	1277	594
28630.56291	39394.53951	-277.579	43.07	43.07	86.15	1016	594
30775.66291	39696.63951	-290.579	33.44	33.44	66.88	2039	594
17884.55512	1235.338307	-55.4479	21.01	21.01	42.01	2111	602
10781.85512	5612.838307	34.5521	20.46	20.46	40.93	2354	602
20962.35512	13348.13831	227.552	20.44	20.44	40.88	1331	602
24748.65512	16318.63831	-40.4479	16.16	16.16	32.31	3483	602
24091.45512	17402.43831	291.552	26.38	26.38	52.75	1836	602
36503.55512	17833.93831	-301.448	51.76	51.76	103.53	1088	602
25286.95512	18490.73831	91.5521	17.14	17.14	34.29	2319	602
11772.05512	36465.13831	-136.448	25.08	25.08	50.16	1370	602
8571.747334	7382.637106	-2.31638	13.42	13.42	26.85	4222	610
21682.44733	24399.03711	-390.316	23.46	23.46	46.91	2175	610
34033.84733	27628.03711	46.6836	12.34	12.34	24.68	4125	610
39876.34733	29696.63711	143.684	20.39	20.39	40.79	1929	610
10698.93955	3051.435906	-227.185	37.40	37.40	74.79	1007	618
23994.93955	4976.135906	40.8151	18.58	18.58	37.16	2419	618
12378.33955	6535.935906	-90.1849	23.46	23.46	46.91	2148	618
30007.03955	7299.935906	178.815	11.45	11.45	22.89	5453	618
29760.43955	10895.93591	112.815	22.82	22.82	45.64	1605	618
25691.73955	13536.33591	6.81513	13.75	13.75	27.51	3114	618
27571.23955	15994.23591	-168.185	19.24	19.24	38.48	2977	618
22982.13955	16331.33591	65.8151	25.53	25.53	51.06	1619	618
19762.93955	16578.13591	-178.185	8.12	8.12	16.25	7494	618
23104.63955	20463.93591	-255.185	17.19	17.19	34.38	3905	618
18145.63955	30845.33591	-46.1849	11.70	11.70	23.41	5302	618
27315.13955	31713.43591	-365.185	23.97	23.97	47.95	2749	618
28572.63955	37599.83591	-105.185	23.50	23.50	47.01	1573	618
3993.731762	10505.8347	-248.053	41.54	41.54	83.08	1209	626
24111.93176	13830.9347	149.947	16.32	16.32	32.64	3402	626
26438.13176	19402.0347	49.9466	24.75	24.75	49.50	1188	626
19698.43176	19774.6347	-209.053	16.84	16.84	33.68	2576	626
21830.53176	19916.7347	-288.053	15.52	15.52	31.04	3685	626
27742.03176	21023.9347	-156.053	19.76	19.76	39.52	1703	626
23667.53176	22737.2347	-263.053	20.72	20.72	41.45	3098	626
23386.43176	24698.2347	-88.0534	24.75	24.75	49.50	1200	626
32287.93176	26134.9347	-86.0534	10.10	10.10	20.21	6254	626
27669.93176	29391.8347	-79.0534	20.18	20.18	40.36	2035	626
39847.33176	29674.6347	-40.0534	29.60	29.60	59.20	1919	626
19219.73176	31792.9347	-233.053	24.40	24.40	48.80	2469	626
26203.43176	35997.3347	-387.053	62.27	62.27	124.53	1000	626
13708.32398	2706.233504	200.078	21.34	21.34	42.67	2207	634
4032.523976	4561.933504	-359.922	35.65	35.65	71.31	1103	634
29853.52398	10928.5335	291.078	12.46	12.46	24.92	5602	634
18020.52398	21018.2335	-281.922	30.57	30.57	61.14	1814	634
27770.22398	23182.2335	-48.9218	27.88	27.88	55.77	1077	634
27817.02398	25501.6335	-100.922	16.86	16.86	33.72	2143	634
32351.52398	26230.7335	-265.922	10.67	10.67	21.34	8480	634
27701.52398	26372.7335	-146.922	12.43	12.43	24.87	3224	634
20116.42398	27550.7335	387.078	36.22	36.22	72.44	1386	634
34137.92398	29327.6335	-35.9218	27.58	27.58	55.15	1481	634
27803.42398	30376.2335	-60.9218	9.91	9.91	19.83	5723	634
28478.12398	32391.5335	-218.922	27.88	27.88	55.77	1025	634
36369.31619	2825.532303	-0.790332	16.13	16.13	32.26	3211	642
22483.31619	3718.532303	123.21	27.55	27.55	55.11	1114	642
35722.21619	4301.332303	-136.79	14.95	14.95	29.91	3596	642
10632.51619	5626.132303	332.21	18.60	18.60	37.21	4648	642
22846.81619	8219.932303	-12.7903	22.89	22.89	45.78	1952	642
20990.21619	12291.0323	171.21	14.06	14.06	28.12	2649	642
19652.51619	13877.9323	27.2097	19.95	19.95	39.89	1059	642
23644.91619	17030.4323	-312.79	26.68	26.68	53.36	1692	642
22155.11619	18718.8323	-30.7903	18.91	18.91	37.82	1404	642
23784.91619	22067.4323	-71.7903	19.85	19.85	39.71	1390	642
30405.51619	40438.7323	48.2097	12.62	12.62	25.25	4597	642
25278.9084	11152.7311	-367.659	17.69	17.69	35.37	3484	650
29726.6084	11140.7311	-204.659	28.87	28.87	57.74	1303	650
20212.7084	12466.4311	-86.6588	23.67	23.67	47.34	1059	650
25017.2084	17338.7311	-226.659	25.88	25.88	51.76	2127	650
30766.0084	18839.3311	102.341	8.05	8.05	16.11	5941	650
26347.6084	19023.6311	-213.659	17.38	17.38	34.76	2261	650
20428.1084	20389.9311	-232.659	29.81	29.81	59.63	1251	650
34132.8084	21951.0311	81.3412	17.43	17.43	34.85	1661	650
23800.2084	22112.4311	-25.6588	13.33	13.33	26.66	2463	650
21851.0084	25216.3311	-188.659	13.19	13.19	26.38	2721	650
27615.4084	29378.3311	1.34118	21.22	21.22	42.44	1992	650
22412.70062	3743.629901	305.473	28.50	28.50	56.99	2088	658
29718.40062	4383.929901	140.473	32.24	32.24	64.48	1075	658
20987.40062	12301.2299	314.473	9.09	9.09	18.18	7134	658
28279.90062	12350.2299	-48.5273	19.62	19.62	39.23	1699	658
24760.40062	16274.7299	67.4727	34.36	34.36	68.72	1022	658
35926.30062	28768.9299	-55.5273	23.76	23.76	47.52	2231	658
27613.90062	29371.6299	-94.5273	19.90	19.90	39.80	2184	658
33268.00062	36204.8299	-286.527	51.67	51.67	103.34	1079	658
30406.50062	40453.4299	-22.5273	16.60	16.60	33.21	2024	658
26208.09283	14945.2287	-193.396	10.79	10.79	21.57	6035	666
26128.49283	16982.4287	-99.3958	15.26	15.26	30.52	3494	666
18068.69283	18894.5287	-294.396	20.77	20.77	41.54	1639	666
39060.69283	24927.8287	60.6042	29.08	29.08	58.17	1119	666
24535.09283	33413.9287	-350.396	21.57	21.57	43.14	2866	666
32529.88505	1587.527499	-251.264	30.73	30.73	61.47	1073	674
9411.385047	7120.227499	-320.264	30.69	30.69	61.37	1959	674
33206.98505	8615.427499	28.7357	29.30	29.30	58.59	1275	674
18621.28505	11112.8275	43.7357	21.38	21.38	42.77	1817	674
20030.38505	14937.9275	81.7357	7.91	7.91	15.83	6667	674
25899.48505	15881.2275	-319.264	37.33	37.33	74.65	1307	674
20110.58505	16771.8275	48.7357	14.58	14.58	29.15	2522	674
23110.58505	20557.3275	101.736	19.41	19.41	38.81	1463	674
27921.68505	25698.4275	-103.264	14.13	14.13	28.26	2855	674
36446.08505	29537.1275	-379.264	25.58	25.58	51.15	2132	674
26659.18505	31780.9275	-126.264	28.19	28.19	56.38	1054	674
20738.88505	32372.9275	-294.264	27.84	27.84	55.67	2179	674
28516.38505	32350.9275	-187.264	21.15	21.15	42.30	2178	674
9992.385047	36364.5275	-79.2643	14.55	14.55	29.11	3017	674
33984.38505	36981.2275	88.7357	20.42	20.42	40.84	2267	674
30782.18505	39744.2275	-137.264	21.93	21.93	43.85	1919	674
25262.97726	3483.826298	175.867	36.15	36.15	72.30	1006	682
7389.877261	4612.426298	93.8672	32.55	32.55	65.09	1183	682
30137.57726	5196.526298	7.86723	15.35	15.35	30.71	2317	682
19412.67726	9778.226298	29.8672	23.08	23.08	46.16	1326	682
21000.67726	12328.7263	216.867	19.05	19.05	38.10	1906	682
34827.17726	12856.3263	-134.133	22.82	22.82	45.64	1233	682
32938.37726	16735.1263	-136.133	9.99	9.99	19.97	5732	682
23977.57726	20407.3263	-4.13277	22.42	22.42	44.84	1733	682
27141.47726	21438.2263	-25.1328	18.53	18.53	37.07	2327	682
26380.37726	25172.2263	-16.1328	14.46	14.46	28.92	2551	682
26414.67726	29083.4263	-210.133	17.05	17.05	34.10	4333	682
30415.27726	40467.3263	-35.1328	10.79	10.79	21.57	3106	682
30146.96948	5225.125097	83.9987	23.48	23.48	46.96	1207	690
35255.86948	12771.7251	49.9987	30.33	30.33	60.66	1084	690
28593.36948	14820.8251	170.999	16.32	16.32	32.64	2420	690
26973.76948	15230.8251	99.9987	16.11	16.11	32.22	3372	690
18210.36948	16771.9251	-191.001	23.20	23.20	46.39	1385	690
27474.76948	17606.3251	-90.0013	19.50	19.50	39.00	2312	690
21514.96948	18395.7251	-54.0013	18.53	18.53	37.07	2483	690
22557.86948	19151.7251	202.999	14.62	14.62	29.25	3387	690
25762.56948	19449.8251	-51.0013	14.15	14.15	28.31	2552	690
23083.46948	20464.6251	-28.0013	17.78	17.78	35.56	1547	690
23811.36948	22073.2251	-49.0013	22.77	22.77	45.55	1559	690
26800.06948	26473.7251	-93.0013	12.58	12.58	25.15	3912	690
11850.16948	36411.7251	-345.001	19.10	19.10	38.20	3796	690
23796.36948	39705.6251	-391.001	34.95	34.95	69.90	1318	690
22426.86169	684.1238955	141.13	13.52	13.52	27.04	3758	698
32460.06169	1758.623895	-343.87	12.13	12.13	24.26	8725	698
36409.76169	2767.223895	-212.87	17.47	17.47	34.95	3861	698
34793.76169	6528.123895	-381.87	36.55	36.55	73.10	1002	698
18155.86169	7478.623895	329.13	33.63	33.63	67.26	1292	698
25221.86169	17682.2239	-56.8698	18.56	18.56	37.11	1709	698
21840.56169	19974.2239	-189.87	7.35	7.35	14.70	9707	698
16739.66169	28243.6239	-17.8698	21.48	21.48	42.96	1243	698
31650.86169	31838.5239	-61.8698	23.41	23.41	46.82	1132	698
19151.9539	267.1226942	-133.777	26.28	26.28	52.56	1106	706
13687.8539	2674.322694	271.223	31.53	31.53	63.07	1314	706
928.6539031	5836.622694	-154.777	21.57	21.57	43.14	1736	706
15903.4539	7980.422694	-83.7767	13.80	13.80	27.60	4622	706
27445.8539	17800.52269	-97.7767	22.89	22.89	45.78	1672	706
36587.2539	21229.72269	-19.7767	25.15	25.15	50.30	1186	706
27832.9539	25579.82269	-11.7767	10.20	10.20	20.39	5933	706
32380.4539	26336.92269	-101.777	13.26	13.26	26.52	2722	706
27684.9539	29385.22269	214.223	26.40	26.40	52.80	1363	706
34991.3539	29413.22269	-1.77669	30.12	30.12	60.24	1109	706
29991.8539	30740.62269	-171.777	25.60	25.60	51.20	1626	706
17247.6539	31667.12269	-122.777	20.56	20.56	41.12	1592	706
31628.2539	31857.22269	-143.777	23.06	23.06	46.11	1113	706
36743.1539	34809.92269	-64.7767	21.60	21.60	43.19	1570	706
33864.4539	38294.22269	226.223	30.94	30.94	61.89	1233	706
30754.4539	39732.72269	-195.777	17.71	17.71	35.42	3181	706
32480.44612	1503.821493	-392.799	42.58	42.58	85.16	1277	714
34721.94612	6582.521493	-321.799	19.05	19.05	38.10	3842	714
5398.246117	8231.221493	-118.799	21.64	21.64	43.28	1848	714
18212.74612	15296.62149	-236.799	32.31	32.31	64.62	1032	714
25965.34612	15970.12149	-136.799	29.60	29.60	59.20	1167	714
26197.24612	18629.92149	-33.799	28.40	28.40	56.80	1102	714
24862.34612	20308.22149	-112.799	15.12	15.12	30.24	2384	714
34140.94612	21936.12149	14.201	14.84	14.84	29.67	2749	714
16670.04612	28060.52149	-209.799	19.99	19.99	39.99	1799	714
24488.44612	28865.22149	-12.799	12.81	12.81	25.62	3849	714
25166.04612	34760.42149	-240.799	28.24	28.24	56.47	1251	714
2520.738331	6600.420291	256.179	21.67	21.67	43.33	1867	722
19409.33833	9840.320291	214.179	25.32	25.32	50.63	1723	722
29686.33833	11149.42029	-147.821	30.61	30.61	61.23	1322	722
18691.73833	14995.72029	0.178724	25.08	25.08	50.16	1387	722
28552.53833	18457.32029	323.179	24.40	24.40	48.80	2153	722
19733.03833	19011.82029	-195.821	18.44	18.44	36.88	3244	722
20356.23833	20425.92029	-133.821	9.63	9.63	19.26	5909	722
30440.93833	27838.82029	0.178724	25.72	25.72	51.43	1072	722
14434.43054	410.7190896	-282.844	33.18	33.18	66.36	1002	730
32374.83054	1876.21909	-184.844	31.20	31.20	62.41	1865	730
32690.53054	4143.91909	-399.844	35.51	35.51	71.03	2084	730
17653.23054	5757.91909	110.156	23.55	23.55	47.10	1393	730
31225.93054	7418.71909	-233.844	17.78	17.78	35.56	2612	730
34639.03054	10492.61909	-129.844	25.46	25.46	50.92	1359	730
29461.53054	10856.61909	-108.844	19.55	19.55	39.09	1309	730
18621.43054	11184.31909	175.156	17.03	17.03	34.05	1730	730
16634.33054	12629.91909	82.1564	22.61	22.61	45.22	1458	730
17914.23054	16461.61909	-10.8436	20.28	20.28	40.55	1700	730
19455.43054	18204.51909	-83.8436	14.62	14.62	29.25	1869	730
21624.63054	18598.11909	-54.8436	13.24	13.24	26.47	4043	730
28339.63054	18988.41909	-39.8436	20.37	20.37	40.74	1597	730
24822.53054	20256.41909	-212.844	26.23	26.23	52.47	1591	730
36751.13054	22126.31909	253.156	39.19	39.19	78.37	1064	730
27256.63054	30865.81909	-284.844	30.92	30.92	61.84	1231	730
25247.03054	34916.91909	-298.844	40.39	40.39	80.78	1361	730
2558.222758	6576.417888	-69.8659	17.45	17.45	34.90	3447	738
18529.22276	10243.11789	-390.866	17.59	17.59	35.18	4168	738
20732.42276	18043.81789	-157.866	28.33	28.33	56.66	1860	738
28575.12276	18519.41789	-26.8659	29.77	29.77	59.53	1027	738
21834.02276	19969.91789	-76.8659	8.43	8.43	16.86	7792	738
27604.52276	24758.91789	-162.866	27.58	27.58	55.15	1481	738
21724.52276	27457.11789	-397.866	34.36	34.36	68.72	1593	738
10223.92276	37292.21789	-124.866	31.79	31.79	63.59	1395	738
5518.614972	2682.916686	-172.888	33.58	33.58	67.16	1276	746
35720.71497	4327.316686	-115.888	20.44	20.44	40.88	1474	746
18234.61497	15338.81669	-139.888	17.80	17.80	35.61	1908	746
25946.21497	15900.51669	-227.888	22.91	22.91	45.83	1964	746
25450.01497	17788.71669	193.112	20.70	20.70	41.40	1915	746
18200.81497	21397.31669	-6.88815	25.95	25.95	51.90	1238	746
41093.31497	38045.01669	-23.8882	41.97	41.97	83.93	1001	746
891.4071854	6064.015484	-283.91	38.98	38.98	77.95	1249	754
9447.907185	7069.315484	-75.9104	23.67	23.67	47.34	1261	754
19253.60719	8001.615484	-29.9104	18.77	18.77	37.54	2387	754
34795.10719	12826.61548	-279.91	25.17	25.17	50.35	2516	754
27734.70719	14830.81548	50.0896	18.09	18.09	36.17	2386	754
20813.60719	20541.41548	-325.91	27.25	27.25	54.49	1945	754
27665.70719	22269.71548	-366.91	33.18	33.18	66.36	1983	754
32144.60719	22674.61548	-53.9104	25.48	25.48	50.96	1381	754
27893.20719	25702.11548	-178.91	17.26	17.26	34.52	2322	754
27309.10719	31520.81548	-387.91	30.24	30.24	60.48	1765	754
28455.70719	32423.21548	-157.91	23.01	23.01	46.02	1808	754
10009.30719	36180.91548	-305.91	38.69	38.69	77.39	1247	754
11294.10719	36240.01548	-190.91	20.51	20.51	41.02	2351	754
9428.099399	4848.514281	38.0673	22.54	22.54	45.07	1565	762
29992.7994	7195.914281	120.067	14.58	14.58	29.15	3089	762
34601.1994	10512.71428	-201.933	23.15	23.15	46.30	1734	762
29571.9994	10869.51428	-12.9327	10.74	10.74	21.48	6077	762
34775.9994	12826.41428	-359.933	27.98	27.98	55.95	1801	762
28817.4994	13381.91428	105.067	25.25	25.25	50.49	1023	762
20121.6994	16767.21428	-19.9327	11.02	11.02	22.04	4554	762
18670.6994	17478.81428	-247.933	9.82	9.82	19.64	7712	762
30805.9994	18853.71428	81.0673	11.85	11.85	23.69	3399	762
28301.7994	19705.81428	-361.933	24.80	24.80	49.60	2165	762
27551.4994	22534.31428	-222.933	16.53	16.53	33.06	3377	762
39020.8994	24876.81428	151.067	24.56	24.56	49.13	1233	762
23145.7994	25830.31428	-206.933	27.74	27.74	55.48	1413	762
26809.0994	26452.91428	-115.933	16.86	16.86	33.72	2122	762
24566.3994	33435.71428	-380.933	20.87	20.87	41.73	2317	762
7502.391612	2456.213079	42.045	22.35	22.35	44.70	1565	770
21597.29161	2720.813079	103.045	14.74	14.74	29.48	2660	770
25076.39161	3499.513079	132.045	13.85	13.85	27.69	4045	770
3224.391612	4194.313079	374.045	48.02	48.02	96.04	1139	770
31485.99161	4102.113079	-263.955	33.70	33.70	67.40	1008	770
38761.79161	6877.113079	50.045	28.28	28.28	56.57	1018	770
15908.29161	8020.613079	-76.955	18.53	18.53	37.07	2178	770
40622.39161	8721.813079	-240.955	28.64	28.64	57.27	1569	770
20263.99161	12381.91308	93.045	23.76	23.76	47.52	1167	770
20990.29161	12300.61308	167.045	9.30	9.30	18.60	6530	770
28322.39161	15134.51308	-16.955	12.51	12.51	25.01	4156	770
37743.69161	16840.51308	45.045	23.27	23.27	46.53	1782	770
18655.49161	17444.51308	-184.955	10.29	10.29	20.58	5241	770
21522.19161	18381.61308	-16.955	20.46	20.46	40.93	1556	770
23115.29161	25983.01308	-380.955	37.73	37.73	75.45	1049	770
18262.59161	31837.81308	-114.955	17.76	17.76	35.51	2890	770
24558.99161	33495.11308	-253.955	15.26	15.26	30.52	3654	770
30733.79161	39710.01308	-180.955	20.89	20.89	41.78	1799	770
4517.783825	3662.111876	-13.9773	22.75	22.75	45.50	1633	778
13993.38383	5382.411876	-306.977	40.93	40.93	81.86	1395	778
20149.48383	12379.51188	97.0227	9.63	9.63	19.26	5445	778
19186.78383	15936.71188	-1.97733	16.01	16.01	32.03	2190	778
37755.28383	16869.31188	232.023	35.18	35.18	70.37	1124	778
28573.18383	18448.91188	192.023	26.92	26.92	53.84	1074	778
27768.38383	22279.81188	-72.9773	11.21	11.21	22.42	4814	778
38072.78383	27068.21188	165.023	27.11	27.11	54.21	1532	778
18094.28383	30707.81188	-357.977	26.14	26.14	52.28	1552	778
18309.68383	31858.81188	-232.977	23.13	23.13	46.25	1891	778
21619.67604	2734.710673	76.0004	12.76	12.76	25.53	3795	786
30325.27604	3716.110673	-80.9996	17.31	17.31	34.62	2615	786
17686.87604	5681.610673	83.0004	20.30	20.30	40.60	1593	786
20442.57604	14143.91067	36.0004	11.66	11.66	23.31	4478	786
31918.57604	15970.91067	-40.9996	23.03	23.03	46.06	1284	786
23801.47604	17517.01067	-236	23.76	23.76	47.52	2075	786
26258.07604	17641.01067	32.0004	19.69	19.69	39.38	1576	786
20815.87604	20550.91067	-41.9996	13.99	13.99	27.98	1676	786
22684.37604	21308.61067	-104	21.81	21.81	43.61	1389	786
27645.77604	26930.91067	-371	18.46	18.46	36.93	3634	786
26974.67604	34864.31067	-16.9996	30.43	30.43	60.85	1545	786
25892.07604	38571.11067	-282	29.48	29.48	58.97	1611	786
31431.36825	4057.00947	-151.022	23.03	23.03	46.06	1909	794
18650.16825	11170.30947	91.9781	16.32	16.32	32.64	2898	794
27937.16825	17469.70947	108.978	11.00	11.00	22.00	5558	794
18744.16825	17583.50947	-187.022	27.34	27.34	54.68	1389	794
19383.76825	19949.30947	-237.022	19.97	19.97	39.94	2573	794
20833.56825	20500.70947	-242.022	17.50	17.50	35.00	2678	794
21385.86825	21571.60947	-119.022	29.41	29.41	58.83	1071	794
24580.06825	33482.40947	-204.022	22.63	22.63	45.26	1456	794
26243.36825	35921.30947	-166.022	20.98	20.98	41.97	2144	794
32820.06825	36336.20947	104.978	25.65	25.65	51.29	1835	794
21593.96046	2735.508267	252.956	21.12	21.12	42.25	1951	802
24299.96046	6879.908267	392.956	37.87	37.87	75.74	1428	802
39789.56046	24067.70827	208.956	38.15	38.15	76.30	1209	802
22512.76046	31397.30827	-30.0442	25.13	25.13	50.26	1747	802
33588.96046	32997.10827	15.9558	22.09	22.09	44.18	2111	802
25997.16046	33301.30827	-197.044	18.53	18.53	37.07	2369	802
7448.452677	2460.107063	-29.0665	18.84	18.84	37.68	2596	810
31238.05268	7463.607063	-317.066	16.67	16.67	33.35	3312	810
19405.55268	9727.707063	189.934	11.35	11.35	22.70	4735	810
20977.65268	12304.40706	173.934	14.29	14.29	28.59	2722	810
25409.05268	12646.70706	-81.0665	30.10	30.10	60.19	1126	810
23285.15268	17216.50706	371.934	25.88	25.88	51.76	1628	810
20657.55268	17827.70706	-73.0665	17.83	17.83	35.65	2110	810
25296.55268	18201.80706	-329.066	34.36	34.36	68.72	1541	810
22168.35268	20475.30706	-131.066	18.37	18.37	36.74	2780	810
36641.95268	22175.20706	286.934	27.60	27.60	55.20	1103	810
23119.15268	25832.60706	-319.066	24.30	24.30	48.61	1296	810
27808.65268	25686.70706	314.934	28.59	28.59	57.18	1007	810
17472.75268	29499.20706	2.9335	26.07	26.07	52.14	1431	810
25434.65268	30831.30706	-375.066	32.08	32.08	64.15	1539	810
27327.55268	31590.00706	-185.066	18.89	18.89	37.77	2456	810
24552.05268	33430.60706	-316.066	31.02	31.02	62.03	1302	810
21330.64489	5112.605859	-292.089	19.73	19.73	39.47	3251	818
31211.84489	7413.505859	-149.089	19.12	19.12	38.25	2057	818
19346.04489	9713.005859	233.911	12.39	12.39	24.77	5268	818
34599.34489	10450.20586	-139.089	19.59	19.59	39.19	2277	818
21499.54489	11823.80586	157.911	13.31	13.31	26.61	3063	818
29130.94489	12502.40586	-184.089	30.26	30.26	60.52	1471	818
25996.84489	16032.70586	-139.089	19.12	19.12	38.25	1736	818
23118.64489	20452.30586	-139.089	25.34	25.34	50.68	1176	818
18184.94489	31766.30586	-14.0888	25.91	25.91	51.81	1284	818
25676.9371	889.5046545	17.8889	29.86	29.86	59.72	1235	826
15914.7371	8047.404655	-30.1111	23.50	23.50	47.01	2004	826
17663.3371	9593.104655	34.8889	16.77	16.77	33.54	1613	826
16757.0371	13373.50465	48.8889	11.92	11.92	23.83	3506	826
20429.6371	14144.50465	69.8889	23.53	23.53	47.05	1098	826
28285.9371	15032.70465	-58.1111	17.19	17.19	34.38	2146	826
33579.1371	15311.00465	307.889	32.36	32.36	64.72	1182	826
30153.1371	15881.40465	-183.111	20.42	20.42	40.84	2021	826
28185.8371	20950.20465	-59.1111	19.92	19.92	39.85	1439	826
16830.4371	28274.10465	-156.111	25.13	25.13	50.26	1466	826
13256.82931	3164.30345	70.8666	22.96	22.96	45.92	1557	834
31422.82931	4046.40345	-77.1334	15.38	15.38	30.76	2294	834
35734.62931	4357.50345	-200.133	14.08	14.08	28.17	4442	834
29950.02931	7219.50345	135.867	18.42	18.42	36.83	2661	834
30361.92931	8954.80345	-349.133	32.64	32.64	65.28	1218	834
21257.02931	15510.70345	33.8666	12.25	12.25	24.49	4079	834
27328.82931	16267.30345	-78.1334	7.65	7.65	15.31	6932	834
25280.72931	17587.60345	-27.1334	25.03	25.03	50.07	1241	834
24183.52931	19907.90345	-205.133	27.74	27.74	55.48	1014	834
32317.22931	26070.00345	-23.1334	15.94	15.94	31.89	1297	834
16299.82931	29266.40345	-307.133	39.49	39.49	78.99	1313	834
24647.92931	30371.10345	-179.133	32.29	32.29	64.57	1028	834
39614.62931	32754.00345	-295.133	28.12	28.12	56.24	2419	834
10043.62931	36082.80345	-295.133	40.13	40.13	80.26	1051	834
11062.02931	37475.30345	73.8666	16.51	16.51	33.02	3271	834
32840.32153	4551.402245	174.844	28.38	28.38	56.76	1159	842
17706.02153	5724.802245	206.844	16.18	16.18	32.36	2632	842
32284.22153	6350.302245	178.844	25.58	25.58	51.15	1645	842
28186.12153	12028.80224	-289.156	13.78	13.78	27.55	3126	842
30280.62153	12552.80224	-245.156	25.62	25.62	51.24	2215	842
27169.32153	12830.90224	-263.156	23.50	23.50	47.01	2803	842
28718.12153	14764.50224	-48.1557	26.09	26.09	52.19	1072	842
16994.02153	16785.60224	-197.156	15.40	15.40	30.80	2658	842
23914.32153	17390.10224	-169.156	12.95	12.95	25.91	4343	842
26102.62153	18344.00224	269.844	25.76	25.76	51.53	1603	842
21834.62153	19988.70224	-97.1557	12.91	12.91	25.81	3422	842
28182.02153	20931.10224	-73.1557	19.99	19.99	39.99	1789	842
31476.12153	22428.40224	-26.1557	21.67	21.67	43.33	1443	842
38849.12153	25052.10224	-45.1557	23.50	23.50	47.01	1367	842
25570.92153	25486.90224	-201.156	15.05	15.05	30.10	4281	842
25615.91374	5571.30104	-32.178	28.47	28.47	56.94	1105	850
33864.11374	5505.60104	-90.178	33.35	33.35	66.69	1271	850
14089.81374	11048.30104	-197.178	35.30	35.30	70.60	1323	850
23343.31374	12040.30104	35.822	21.71	21.71	43.43	1483	850
19495.61374	14796.40104	51.822	13.66	13.66	27.32	3649	850
20148.51374	16801.10104	36.822	20.06	20.06	40.13	1435	850
20585.51374	17468.20104	-89.178	16.04	16.04	32.08	4712	850
18664.61374	17478.50104	-357.178	10.64	10.64	21.29	7070	850
29020.51374	18788.10104	99.822	13.87	13.87	27.74	4032	850
19701.61374	18982.20104	-199.178	18.91	18.91	37.82	2307	850
27187.31374	19199.10104	-93.178	22.21	22.21	44.42	1499	850
21646.21374	19605.70104	-213.178	28.19	28.19	56.38	1071	850
25327.71374	23721.70104	25.822	20.46	20.46	40.93	1432	850
25120.71374	29253.60104	4.82203	16.70	16.70	33.39	2716	850
18457.31374	29882.00104	199.822	21.83	21.83	43.66	1778	850
10403.51374	35482.30104	-194.178	21.41	21.41	42.81	1659	850
36977.40595	903.299834	-36.2003	33.98	33.98	67.97	1110	858
21565.20595	2784.599834	-18.2003	14.67	14.67	29.34	3069	858
35794.30595	4386.899834	-401.2	31.32	31.32	62.64	2051	858
29957.90595	7205.699834	115.8	11.89	11.89	23.79	4176	858
17988.70595	7477.499834	-121.2	25.98	25.98	51.95	1643	858
17647.10595	9617.899834	35.7997	12.72	12.72	25.43	3633	858
31783.60595	9774.899834	-176.2	40.20	40.20	80.40	1187	858
18200.60595	15397.09983	-199.2	18.18	18.18	36.36	2870	858
28212.40595	20896.69983	-198.2	16.18	16.18	32.36	3664	858
27094.90595	23287.49983	-112.2	13.89	13.89	27.79	3364	858
26487.30595	25199.19983	-23.2003	16.30	16.30	32.59	2242	858
32358.60595	26273.49983	-322.2	15.54	15.54	31.09	3643	858
19262.30595	31416.99983	-48.2003	22.96	22.96	45.92	1294	858
18200.50595	31434.29983	-370.2	42.01	42.01	84.03	1049	858
28644.10595	37686.59983	-375.2	37.21	37.21	74.42	1202	858
10764.29816	2908.898628	-361.223	41.19	41.19	82.38	1115	866
13764.49816	2741.698628	159.777	32.15	32.15	64.29	1012	866
34814.49816	6385.498628	-190.223	19.43	19.43	38.86	2311	866
21020.49816	12307.89863	384.777	21.55	21.55	43.10	1738	866
37990.79816	12727.29863	-146.223	26.52	26.52	53.03	1659	866
25793.49816	13774.49863	-80.2225	23.97	23.97	47.95	1843	866
16537.99816	16216.69863	55.7775	30.14	30.14	60.29	1199	866
23091.19816	16332.19863	100.777	19.48	19.48	38.95	1843	866
30785.09816	18837.49863	52.7775	15.68	15.68	31.37	2223	866
28274.19816	20329.39863	-14.2226	10.22	10.22	20.44	4292	866
23769.79816	22008.79863	40.7775	26.19	26.19	52.38	1351	866
27064.69816	23336.39863	-43.2225	19.83	19.83	39.66	1675	866
15583.19816	35252.99863	-117.223	35.21	35.21	70.41	1103	866
27519.89816	35223.09863	-224.223	44.65	44.65	89.30	1199	866
16070.99816	40441.99863	226.777	35.21	35.21	70.41	1189	866
18911.99037	11317.19742	-101.245	19.88	19.88	39.75	1949	874
27450.39037	12821.29742	31.7552	22.02	22.02	44.04	1852	874
34408.99037	13504.99742	30.7552	21.55	21.55	43.10	1906	874
25719.49037	13543.99742	63.7552	21.81	21.81	43.61	1010	874
25908.49037	16040.39742	-366.245	30.97	30.97	61.94	1756	874
30781.09037	18826.29742	59.7552	14.27	14.27	28.54	2532	874
23025.59037	19190.29742	-230.245	11.42	11.42	22.84	5979	874
19421.49037	19868.89742	-301.245	14.51	14.51	29.01	5480	874
20300.09037	20549.89742	-92.2448	9.02	9.02	18.04	5986	874
11811.39037	36695.79742	-292.245	15.14	15.14	30.29	6185	874
20900.68258	586.1962149	-129.267	17.69	17.69	35.37	3237	882
35767.48258	4290.396215	-189.267	16.16	16.16	32.31	3151	882
30151.08258	5189.596215	-51.2671	19.97	19.97	39.94	2451	882
13897.58258	5604.596215	-294.267	19.57	19.57	39.14	2679	882
21886.88258	6070.796215	-30.2671	19.71	19.71	39.42	1739	882
8580.282583	7451.396215	20.7329	23.22	23.22	46.44	2022	882
21158.48258	14454.99621	-42.2671	27.65	27.65	55.30	1101	882
16878.88258	14620.59621	-4.26714	14.27	14.27	28.54	3127	882
27504.68258	17506.09621	167.733	12.41	12.41	24.82	4054	882
18750.88258	17531.19621	-181.267	16.65	16.65	33.30	1916	882
40364.68258	18561.09621	63.7329	23.20	23.20	46.39	2130	882
22136.28258	20422.09621	-190.267	13.87	13.87	27.74	5449	882
39920.38258	22610.39621	-318.267	28.85	28.85	57.70	1671	882
24201.18258	24217.49621	-387.267	31.79	31.79	63.59	1529	882
16893.48258	28323.29621	-301.267	39.87	39.87	79.74	1005	882
10362.98258	35391.09621	-114.267	25.29	25.29	50.59	1540	882
30435.18258	40456.99621	-45.2671	7.28	7.28	14.55	7820	882
20912.67479	561.8950077	-106.289	20.51	20.51	41.02	2182	890
21649.37479	2742.295008	66.7106	22.96	22.96	45.92	1245	890
18759.87479	11266.79501	340.711	17.52	17.52	35.04	3692	890
26904.27479	15177.69501	-310.289	25.10	25.10	50.21	2314	890
27860.87479	15430.09501	-49.2894	14.88	14.88	29.77	3100	890
17929.17479	18607.99501	-306.289	27.32	27.32	54.64	1346	890
23648.67479	27285.69501	-305.289	28.00	28.00	56.00	2239	890
25010.57479	27742.79501	-322.289	24.07	24.07	48.14	2568	890
25818.67479	31728.29501	19.7106	20.49	20.49	40.98	2305	890
27314.67479	31550.69501	-235.289	24.99	24.99	49.97	1133	890
25708.17479	32810.29501	-239.289	31.02	31.02	62.03	1048	890
30424.47479	40454.59501	-76.2894	7.94	7.94	15.87	5412	890
17674.067	5743.7938	107.688	19.05	19.05	38.10	1899	898
29361.467	8686.5938	76.6883	29.86	29.86	59.72	1119	898
28237.967	11758.8938	-223.312	20.94	20.94	41.87	2353	898
21040.867	12357.8938	291.688	14.93	14.93	29.86	3444	898
21096.267	14682.4938	130.688	22.09	22.09	44.18	1751	898
27750.367	14861.4938	-34.3117	18.91	18.91	37.82	1883	898
37637.367	15373.4938	-287.312	36.90	36.90	73.81	1063	898
26552.067	17354.5938	-46.3117	24.54	24.54	49.08	1284	898
30769.067	18829.2938	107.688	12.34	12.34	24.68	3199	898
41306.167	22437.7938	-9.31172	17.38	17.38	34.76	2289	898
27067.967	23187.3938	-201.312	11.35	11.35	22.70	5519	898
27752.967	24697.6938	-125.312	9.40	9.40	18.79	5618	898
32060.267	30765.5938	-273.312	27.41	27.41	54.82	1416	898
13135.25921	671.5925921	-103.325	21.20	21.20	42.39	2415	906
6497.659214	1325.292592	387.675	45.10	45.10	90.20	1106	906
36295.05921	1918.792592	-98.3251	27.25	27.25	54.49	1481	906
32186.75921	5647.592592	308.675	50.28	50.28	100.56	1125	906
27755.25921	6713.092592	-332.325	35.54	35.54	71.07	1161	906
30001.15921	7272.492592	35.6749	13.99	13.99	27.98	2986	906
30077.55921	12463.09259	355.675	18.77	18.77	37.54	3187	906
22535.85921	17421.69259	-116.325	22.14	22.14	44.27	1478	906
39974.75921	17474.09259	-102.325	23.97	23.97	47.95	1168	906
27730.75921	26835.09259	-89.3251	18.96	18.96	37.92	1850	906
16617.75921	27966.89259	-141.325	24.21	24.21	48.42	1102	906
25359.45921	30855.59259	-155.325	30.52	30.52	61.04	1167	906
27308.65921	31184.29259	-384.325	28.47	28.47	56.94	1404	906
10456.45921	37401.19259	60.6749	10.97	10.97	21.95	5944	906
36407.95142	2817.791384	-323.312	27.51	27.51	55.01	2457	914
34116.95142	7553.491384	-83.3119	17.62	17.62	35.23	2466	914
15942.65142	7997.291384	6.68807	21.50	21.50	43.00	1759	914
28356.75142	15010.69138	-137.312	20.87	20.87	41.73	1692	914
26944.45142	15217.09138	-140.312	15.54	15.54	31.09	4182	914
32961.15142	16640.39138	-209.312	23.20	23.20	46.39	1767	914
22890.95142	17050.69138	18.6881	17.90	17.90	35.80	2178	914
18758.15142	17383.19138	-230.312	13.73	13.73	27.46	4316	914
26061.35142	17461.89138	126.688	14.58	14.58	29.15	2371	914
25378.65142	30913.99138	-225.312	15.47	15.47	30.94	3866	914
31664.75142	31889.39138	-153.312	14.84	14.84	29.67	3234	914
25333.15142	37295.39138	-343.312	23.60	23.60	47.19	3270	914
20890.74363	568.5901747	-126.299	21.27	21.27	42.53	2401	922
29087.94363	4037.790175	10.7013	20.49	20.49	40.98	2306	922
4080.543634	4513.690175	-340.299	43.12	43.12	86.24	1287	922
32639.94363	9192.990175	229.701	39.59	39.59	79.18	1121	922
2984.343634	10024.29017	-299.299	36.55	36.55	73.10	1023	922
34735.64363	10488.79017	54.7013	23.06	23.06	46.11	1343	922
30775.14363	18845.29017	94.7013	10.27	10.27	20.54	5126	922
26468.64363	19463.79017	13.7013	27.84	27.84	55.67	1217	922
23074.54363	20490.99017	-119.299	8.97	8.97	17.95	7860	922
30434.24363	40455.39017	-34.2987	7.23	7.23	14.46	7091	922
32199.23584	5686.988965	25.7145	37.28	37.28	74.56	1054	930
5483.635844	8223.388965	-72.2855	20.54	20.54	41.07	1822	930
19248.23584	8053.888965	-91.2855	23.41	23.41	46.82	1992	930
28253.73584	15123.58897	141.714	17.99	17.99	35.98	1646	930
27777.23584	16865.68897	7.7145	15.99	15.99	31.98	2039	930
25354.63584	17978.18897	-242.286	26.00	26.00	52.00	1431	930
30769.53584	18831.28897	20.7145	13.07	13.07	26.14	2569	930
21824.43584	20036.88897	-60.2855	8.93	8.93	17.85	6790	930
28185.83584	21871.18897	-98.2855	18.13	18.13	36.27	2080	930
24978.13584	27669.98897	-239.286	28.83	28.83	57.65	1717	930
32002.93584	28425.28897	-84.2855	13.52	13.52	27.04	2341	930
16046.33584	30081.98897	24.7145	10.15	10.15	20.30	5621	930
32080.73584	30904.88897	-195.286	29.70	29.70	59.39	1444	930
17205.53584	31342.98897	335.715	15.38	15.38	30.76	4734	930
27866.72805	6750.187755	-230.272	45.50	45.50	91.00	1013	938
28159.82805	12392.58776	119.728	15.92	15.92	31.84	2980	938
20312.62805	20595.58776	-281.272	22.80	22.80	45.59	1584	938
34770.52805	26284.58776	-198.272	37.02	37.02	74.04	1013	938
9375.320262	4856.286545	313.741	31.79	31.79	63.59	1827	946
25294.52026	11132.08655	-280.259	14.60	14.60	29.20	2707	946
26555.92026	17363.08655	-24.2591	20.25	20.25	40.51	1587	946
24119.72026	18802.08655	65.7409	20.72	20.72	41.45	1721	946
31844.92026	20754.38655	-143.259	20.32	20.32	40.65	1528	946
23097.12026	23422.18655	-290.259	35.63	35.63	71.26	1162	946
38976.32026	24987.28655	-36.2591	25.53	25.53	51.06	1814	946
16836.62026	28274.68655	-29.2591	23.13	23.13	46.25	1606	946
25347.52026	30884.48655	-93.2591	18.27	18.27	36.55	2602	946
21181.22026	31507.98655	-383.259	40.81	40.81	81.62	1131	946
38471.92026	33303.98655	325.741	32.52	32.52	65.05	1679	946
17789.31247	9714.385334	362.754	26.82	26.82	53.65	1952	954
34794.41247	12763.88533	-145.246	15.57	15.57	31.13	2718	954
39965.51247	17349.48533	-89.2459	21.97	21.97	43.94	1015	954
23777.81247	18362.18533	-3.24587	7.77	7.77	15.54	6469	954
32754.21247	21153.48533	-160.246	23.55	23.55	47.10	1458	954
2702.704679	3833.784123	-342.233	37.89	37.89	75.78	1006	962
12861.40468	3856.984123	2.76734	31.11	31.11	62.22	1273	962
31423.30468	4079.384123	-153.233	19.57	19.57	39.14	2606	962
936.0046791	5260.984123	-50.2327	20.14	20.14	40.27	2175	962
28215.20468	11792.18412	-67.2327	28.97	28.97	57.93	1113	962
20152.60468	12358.48412	387.767	26.19	26.19	52.38	1973	962
21168.30468	15450.88412	329.767	18.53	18.53	37.07	2983	962
25892.10468	15996.68412	136.767	22.58	22.58	45.17	1844	962
23987.80468	17210.48412	56.7673	10.90	10.90	21.81	2660	962
19544.00468	19827.68412	-202.233	29.74	29.74	59.49	1077	962
33172.20468	32349.18412	-61.2327	35.49	35.49	70.98	1221	962
27686.80468	35164.98412	-190.233	20.61	20.61	41.21	2614	962
27926.70468	36904.28412	-102.233	20.68	20.68	41.35	2602	962
28257.79689	11787.68291	-256.219	22.18	22.18	44.37	2856	970
28164.49689	18439.68291	6.78056	15.31	15.31	30.61	2074	970
31819.89689	20725.98291	-94.2194	13.80	13.80	27.60	3790	970
38995.79689	24929.88291	74.7806	16.70	16.70	33.39	2199	970
27603.59689	28630.08291	-159.219	11.52	11.52	23.03	6553	970
27943.19689	36917.28291	-140.219	23.57	23.57	47.15	1937	970
29928.5891	10913.9817	192.794	34.05	34.05	68.11	1046	978
20447.6891	12343.0817	139.794	10.48	10.48	20.96	4775	978
30852.8891	14624.5817	-2.20623	21.50	21.50	43.00	1495	978
24363.2891	16760.7817	6.79377	25.83	25.83	51.67	1436	978
26442.6891	19497.4817	205.794	28.00	28.00	56.00	1026	978
31436.5891	22365.6817	-32.2062	12.43	12.43	24.87	3693	978
27379.9891	22604.0817	-74.2062	17.38	17.38	34.76	2420	978
33167.7891	23963.0817	101.794	17.69	17.69	35.37	1534	978
25150.9891	29234.0817	6.79377	24.59	24.59	49.17	1106	978
34584.9891	30264.4817	-28.2062	9.89	9.89	19.78	3964	978
11924.4891	37076.3817	-20.2062	17.62	17.62	35.23	2383	978
26026.2813	2078.280485	-68.193	17.19	17.19	34.38	2858	986
19469.1813	8950.480485	93.807	23.57	23.57	47.15	1597	986
28417.8813	15119.88049	85.807	9.18	9.18	18.37	6285	986
27560.7813	17952.28049	31.807	10.74	10.74	21.48	4302	986
22032.2813	24233.48049	-121.193	14.51	14.51	29.01	3925	986
26984.0813	27405.48049	-126.193	24.33	24.33	48.65	1384	986
24518.7813	28912.38049	18.807	24.89	24.89	49.78	1518	986
25394.5813	30861.38049	-204.193	10.06	10.06	20.11	6972	986
28396.4813	32646.48049	-354.193	34.19	34.19	68.39	1072	986
25870.1813	34134.08049	23.807	23.29	23.29	46.58	1298	986
15632.27351	2230.479271	-55.1798	22.73	22.73	45.45	1311	994
23259.27351	7695.379271	-24.1798	24.42	24.42	48.84	1004	994
17937.17351	9486.679271	170.82	22.91	22.91	45.83	1936	994
18526.27351	10258.97927	-250.18	22.91	22.91	45.83	2050	994
17436.67351	16751.97927	-76.1798	26.99	26.99	53.98	1101	994
24089.37351	17283.37927	297.82	19.81	19.81	39.61	1735	994
24880.57351	19728.37927	-27.1798	15.83	15.83	31.65	3411	994
31837.47351	20717.37927	-283.18	33.77	33.77	67.54	1174	994
27500.97351	23479.67927	-121.18	15.66	15.66	31.32	2355	994
20748.27351	38130.67927	-98.1798	18.68	18.68	37.35	3158	994
30838.47351	39790.47927	-204.18	34.03	34.03	68.06	1256	994
29296.16572	4047.178057	172.833	23.95	23.95	47.90	1440	1002
12123.86572	4812.478057	-119.167	14.58	14.58	29.15	4290	1002
1877.065717	7327.378057	154.833	21.15	21.15	42.30	1156	1002
21521.56572	12761.57806	186.833	15.14	15.14	30.29	3333	1002
23786.96572	13042.07806	337.833	16.60	16.60	33.21	4161	1002
17111.86572	13253.17806	153.833	20.18	20.18	40.36	2488	1002
25222.26572	17629.67806	12.8334	10.60	10.60	21.20	5144	1002
18140.46572	29502.57806	-101.167	12.48	12.48	24.96	2797	1002
28454.16572	32333.67806	-244.167	22.04	22.04	44.09	1901	1002
33604.76572	33953.87806	-346.167	27.69	27.69	55.39	1313	1002
20792.66572	38191.17806	384.833	33.89	33.89	67.78	1212	1002
34179.65792	7313.876842	-302.153	26.42	26.42	52.85	2042	1010
18478.45792	10727.07684	-377.153	30.59	30.59	61.18	1514	1010
22284.75792	12151.87684	-11.1534	15.38	15.38	30.76	2228	1010
20181.35792	12392.87684	-72.1534	18.16	18.16	36.31	1907	1010
26174.75792	14784.77684	-234.153	11.82	11.82	23.64	5365	1010
25141.95792	17883.27684	-48.1534	20.51	20.51	41.02	2113	1010
23783.05792	22043.27684	28.8466	26.89	26.89	53.79	1215	1010
27503.65792	26980.17684	-217.153	22.73	22.73	45.45	2115	1010
30781.35792	39853.17684	-364.153	40.03	40.03	80.07	1083	1010
15595.25013	2261.575627	66.8598	17.14	17.14	34.29	3372	1018
30184.75013	3562.375627	114.86	12.29	12.29	24.59	4362	1018
20974.95013	12307.77563	216.86	20.87	20.87	41.73	1124	1018
19827.45013	15870.67563	-88.1402	13.52	13.52	27.04	4564	1018
27566.15013	16172.17563	-145.14	16.13	16.13	32.26	2648	1018
21835.35013	19774.07563	-349.14	18.32	18.32	36.64	2341	1018
29245.04234	4053.97441	237.873	26.92	26.92	53.84	1403	1026
31265.04234	7418.67441	-83.127	12.48	12.48	24.96	4407	1026
34131.74234	7518.97441	-262.127	22.87	22.87	45.73	2168	1026
8239.242336	7926.97441	239.873	16.53	16.53	33.06	3651	1026
39373.04234	8720.17441	244.873	32.38	32.38	64.76	1414	1026
20740.34234	15568.97441	71.873	20.91	20.91	41.82	2566	1026
25255.64234	17769.67441	-109.127	11.07	11.07	22.14	5410	1026
23444.44234	17910.47441	-363.127	58.33	58.33	116.67	1071	1026
34861.44234	26509.07441	-146.127	27.79	27.79	55.58	1160	1026
33331.04234	27179.87441	195.873	22.00	22.00	43.99	1676	1026
28029.14234	38770.87441	-110.127	23.93	23.93	47.85	1718	1026
32486.73454	1748.773194	-77.1137	28.78	28.78	57.56	1204	1034
32159.13454	3404.773194	-105.114	27.29	27.29	54.59	1152	1034
8603.334541	7363.573194	3.88625	21.90	21.90	43.80	1723	1034
19475.83454	8938.173194	261.886	24.12	24.12	48.23	1721	1034
22366.63454	11948.87319	-124.114	10.97	10.97	21.95	4407	1034
21002.83454	12313.77319	317.886	19.22	19.22	38.43	2311	1034
27372.43454	12627.47319	215.886	33.23	33.23	66.46	1499	1034
34682.53454	12686.07319	-212.114	27.55	27.55	55.11	1182	1034
18065.13454	13285.87319	169.886	10.90	10.90	21.81	5262	1034
26807.43454	14701.17319	0.886255	25.60	25.60	51.20	1699	1034
26115.13454	17462.77319	371.886	16.46	16.46	32.92	4485	1034
23137.43454	25933.67319	-299.114	28.05	28.05	56.10	1129	1034
38100.33454	27009.17319	-80.1137	22.73	22.73	45.45	2151	1034
33321.13454	27150.07319	196.886	22.66	22.66	45.31	1964	1034
16687.03454	28110.97319	-135.114	14.08	14.08	28.17	3942	1034
27698.43454	30385.87319	-91.1137	18.93	18.93	37.87	1970	1034
19712.43454	32478.57319	-49.1137	17.85	17.85	35.70	2764	1034
30410.03454	40459.67319	52.8863	13.14	13.14	26.28	2006	1034
21580.42675	12719.67198	185.899	10.81	10.81	21.62	5242	1042
27392.72675	12802.17198	-95.1005	27.25	27.25	54.49	1453	1042
29587.52675	13426.27198	-218.101	22.87	22.87	45.73	2655	1042
25779.62675	13763.47198	-64.1005	15.19	15.19	30.38	2784	1042
30852.32675	14622.47198	-54.1005	37.54	37.54	75.08	1020	1042
28382.32675	15190.97198	-7.10053	10.97	10.97	21.95	3538	1042
23633.12675	16743.87198	-26.1005	17.26	17.26	34.52	1829	1042
21827.12675	19965.57198	-230.101	12.86	12.86	25.72	3657	1042
28326.52675	20324.97198	98.8995	16.37	16.37	32.73	2199	1042
25941.32675	33253.77198	-88.1005	25.62	25.62	51.24	2334	1042
34119.21895	7589.570758	-209.087	29.08	29.08	58.17	1031	1050
33182.71895	8816.470758	-345.087	49.90	49.90	99.80	1099	1050
3264.218951	10434.97076	-93.0873	18.42	18.42	36.83	1813	1050
27457.81895	12789.17076	-300.087	13.26	13.26	26.52	6411	1050
29583.31895	13360.87076	-209.087	33.06	33.06	66.13	1314	1050
25055.21895	17443.37076	-167.087	14.81	14.81	29.63	4157	1050
40001.31895	17375.37076	-53.0873	16.20	16.20	32.40	1898	1050
23807.11895	18344.57076	10.9127	15.59	15.59	31.18	2528	1050
19939.41895	18420.07076	-126.087	13.52	13.52	27.04	5938	1050
27730.41895	24795.97076	-204.087	15.21	15.21	30.43	2447	1050
27529.21895	27112.37076	-246.087	29.53	29.53	59.06	1246	1050
22216.21895	29899.57076	-13.0873	23.67	23.67	47.34	1356	1050
16405.91116	3055.369539	-51.0741	15.47	15.47	30.94	3021	1058
34665.31116	6642.369539	-66.0741	13.99	13.99	27.98	4088	1058
30092.61116	7293.469539	287.926	25.34	25.34	50.68	1527	1058
23255.61116	7715.669539	4.92589	18.25	18.25	36.50	2203	1058
21330.11116	8317.269539	139.926	13.94	13.94	27.88	3653	1058
20374.71116	9012.069539	-143.074	28.61	28.61	57.23	1548	1058
37181.31116	11633.66954	-103.074	20.87	20.87	41.73	2453	1058
20990.91116	12285.06954	222.926	9.51	9.51	19.03	6388	1058
20983.41116	13327.56954	167.926	16.01	16.01	32.03	1903	1058
24699.01116	16323.86954	162.926	18.42	18.42	36.83	2592	1058
28960.11116	18839.06954	-112.074	15.64	15.64	31.27	2373	1058
24215.81116	20158.36954	-220.074	8.12	8.12	16.25	6067	1058
27723.91116	20848.46954	-72.0741	17.87	17.87	35.75	2921	1058
35825.61116	23949.36954	328.926	30.94	30.94	61.89	1396	1058
23169.51116	25950.96954	-250.074	42.06	42.06	84.12	1039	1058
18120.81116	29493.16954	-113.074	11.47	11.47	22.94	3130	1058
31674.71116	31866.86954	-325.074	19.90	19.90	39.80	2189	1058
33580.21116	33005.66954	-108.074	27.91	27.91	55.81	1645	1058
10882.81116	37478.66954	-83.0741	36.64	36.64	73.29	1039	1058
20879.30336	529.6683197	-48.0609	26.56	26.56	53.13	1495	1066
17103.00336	920.2683197	-332.061	39.94	39.94	79.88	1001	1066
24858.80336	1209.36832	110.939	24.14	24.14	48.28	1499	1066
36262.00336	1909.86832	-124.061	28.17	28.17	56.33	1354	1066
22369.30336	3751.86832	239.939	27.37	27.37	54.73	1330	1066
28283.90336	15021.66832	76.9391	27.95	27.95	55.91	1859	1066
32914.90336	16689.76832	-271.061	13.47	13.47	26.94	3778	1066
20039.00336	16992.56832	-390.061	28.61	28.61	57.23	2340	1066
22955.80336	17077.86832	19.9391	13.78	13.78	27.55	3595	1066
18015.60336	18761.46832	-183.061	16.04	16.04	32.08	3722	1066
34170.00336	21931.86832	27.9391	18.06	18.06	36.13	2374	1066
26655.80336	27773.46832	-60.0609	17.31	17.31	34.62	2156	1066
19676.70336	32468.66832	-222.061	17.14	17.14	34.29	3525	1066
27654.40336	35063.56832	-152.061	31.42	31.42	62.83	1033	1066
32876.00336	36364.76832	89.9391	23.15	23.15	46.30	2059	1066
3893.795563	5859.367099	258.952	16.08	16.08	32.17	4639	1074
34099.99556	7604.767099	-145.048	13.19	13.19	26.38	3175	1074
21648.89556	12724.8671	139.952	20.56	20.56	41.12	1760	1074
20394.79556	14144.9671	150.952	17.19	17.19	34.38	2050	1074
26838.69556	14641.9671	182.952	26.80	26.80	53.60	1217	1074
32928.69556	16761.2671	-359.048	14.46	14.46	28.92	3788	1074
24735.59556	19053.0671	-29.0477	20.65	20.65	41.31	2711	1074
21807.79556	20037.6671	-69.0477	7.25	7.25	14.51	7254	1074
28683.99556	20105.3671	-66.0477	17.07	17.07	34.15	2802	1074
24317.09556	22536.2671	45.9523	18.37	18.37	36.74	1526	1074
10426.39556	35459.3671	40.9523	13.66	13.66	27.32	4149	1074
28579.29556	37301.9671	-392.048	31.58	31.58	63.16	1434	1074
25628.18777	3339.865878	101.966	22.21	22.21	44.42	1468	1082
22713.98777	9587.165878	48.9655	22.63	22.63	45.26	2069	1082
19185.58777	12285.96588	207.966	26.49	26.49	52.99	2294	1082
20210.78777	14045.66588	235.966	8.64	8.64	17.29	8437	1082
26354.98777	17574.06588	239.966	10.57	10.57	21.15	5699	1082
23146.68777	20445.16588	-31.0345	18.93	18.93	37.87	1797	1082
39007.58777	24931.46588	20.9655	19.90	19.90	39.80	1949	1082
38075.98777	27089.86588	135.966	20.30	20.30	40.60	2363	1082
28431.18777	32302.16588	-333.034	21.55	21.55	43.10	2612	1082
28272.38777	35351.56588	-334.034	33.32	33.32	66.65	1339	1082
29564.68777	35826.96588	-264.034	27.27	27.27	54.54	1597	1082
22343.17997	11943.86466	-47.0213	18.51	18.51	37.02	2046	1090
26820.67997	14729.96466	-64.0213	11.66	11.66	23.31	6456	1090
18680.47997	14860.36466	195.979	35.61	35.61	71.22	1144	1090
23861.97997	17432.16466	173.979	18.75	18.75	37.49	1830	1090
28049.07997	17449.16466	-45.0213	17.19	17.19	34.38	3207	1090
18467.07997	19205.56466	-151.021	24.99	24.99	49.97	1024	1090
26506.77997	19467.96466	228.979	25.48	25.48	50.96	1099	1090
26776.07997	23244.46466	-335.021	21.83	21.83	43.66	2691	1090
24172.97997	23637.26466	-232.021	18.84	18.84	37.68	2359	1090
22573.07997	24947.36466	-299.021	40.93	40.93	81.86	1254	1090
19764.47997	32286.76466	-201.021	16.58	16.58	33.16	4170	1090
29184.67217	4036.463434	342.992	14.62	14.62	29.25	5880	1098
3037.572172	5203.463434	-377.008	34.88	34.88	69.76	1299	1098
22453.27217	10719.06343	102.992	10.10	10.10	20.21	5162	1098
25331.47217	11047.66343	-328.008	12.29	12.29	24.59	3728	1098
17787.17217	14575.86343	-185.008	17.92	17.92	35.84	3716	1098
32899.37217	16593.06343	-357.008	26.16	26.16	52.33	1446	1098
23811.37217	22050.36343	119.992	15.47	15.47	30.94	3795	1098
27492.27217	23460.66343	-23.008	11.89	11.89	23.79	4615	1098
26388.87217	25148.66343	96.992	21.20	21.20	42.39	1399	1098
27635.57217	29327.56343	-195.008	21.17	21.17	42.34	2003	1098
18154.47217	29621.96343	-60.008	15.45	15.45	30.90	1540	1098
11331.27217	35808.06343	-304.008	33.72	33.72	67.45	1702	1098
11805.17217	36805.46343	-365.008	22.11	22.11	44.23	2848	1098
36210.66437	2000.362211	-274.931	30.36	30.36	60.71	1433	1106
30956.16437	5373.662211	-238.931	35.54	35.54	71.07	1112	1106
9544.264374	7237.462211	236.069	27.32	27.32	54.64	1235	1106
29938.16437	7331.962211	-311.931	28.71	28.71	57.41	2029	1106
19372.36437	8892.862211	174.069	21.20	21.20	42.39	2767	1106
17655.66437	9636.862211	12.0693	11.89	11.89	23.79	3990	1106
27142.36437	12393.56221	-94.9307	15.50	15.50	30.99	4225	1106
28638.76437	14637.36221	-136.931	12.67	12.67	25.34	4589	1106
34526.66437	30549.96221	-288.931	26.64	26.64	53.27	1869	1106
29202.65658	4052.760987	179.339	17.12	17.12	34.24	2268	1114
10054.45658	8558.360987	211.339	10.62	10.62	21.24	6985	1114
28552.05658	10476.96099	99.3389	23.69	23.69	47.38	1933	1114
32887.55658	16270.26099	-385.661	19.31	19.31	38.62	2770	1114
24701.05658	16303.96099	28.3389	11.30	11.30	22.61	5036	1114
24288.45658	19445.26099	-249.661	17.12	17.12	34.24	2554	1114
23773.65658	22050.16099	18.3389	21.67	21.67	43.33	1144	1114
22142.85658	22276.56099	-43.6611	14.11	14.11	28.21	3743	1114
27702.55658	24668.86099	-242.661	12.34	12.34	24.68	3704	1114
26391.65658	25196.56099	-25.6611	25.95	25.95	51.90	1082	1114
16635.95658	28094.16099	-94.6611	17.03	17.03	34.05	1658	1114
30874.44878	6000.159762	-77.3915	24.40	24.40	48.80	1583	1122
34715.34878	6617.259762	-372.392	16.98	16.98	33.96	5132	1122
37247.44878	11591.55976	-102.392	25.08	25.08	50.16	1262	1122
20949.74878	13304.85976	337.608	35.35	35.35	70.70	1130	1122
19398.64878	14934.25976	286.608	9.42	9.42	18.84	9204	1122
18766.34878	17475.65976	-153.392	21.64	21.64	43.28	2444	1122
25155.94878	18462.75976	-101.392	14.41	14.41	28.83	2894	1122
27772.54878	19193.15976	-57.3915	16.81	16.81	33.63	2665	1122
37797.84878	22259.65976	-238.392	33.54	33.54	67.07	1143	1122
22159.24878	22369.05976	-113.392	12.25	12.25	24.49	4038	1122
25985.24878	23067.75976	-375.392	32.59	32.59	65.19	1484	1122
27707.54878	24644.75976	-290.392	19.48	19.48	38.95	1795	1122
24439.84878	28915.35976	-336.392	30.10	30.10	60.19	1144	1122
31659.94878	31906.55976	-99.3915	20.56	20.56	41.12	1844	1122
11028.84878	37389.95976	-315.392	11.19	11.19	22.37	11788	1122
28267.54098	12161.55854	-240.122	22.11	22.11	44.23	2113	1130
17976.54098	14651.05854	-145.122	12.60	12.60	25.20	4151	1130
26332.64098	20022.45854	-231.122	24.80	24.80	49.60	1839	1130
24515.24098	20958.35854	4.87807	10.95	10.95	21.90	4129	1130
27983.94098	20992.45854	110.878	16.58	16.58	33.16	2166	1130
27521.34098	22661.65854	10.8781	20.18	20.18	40.36	1673	1130
26553.54098	23784.05854	-22.1219	12.79	12.79	25.58	2930	1130
34528.14098	26824.65854	395.878	29.91	29.91	59.82	1082	1130
27753.84098	30190.25854	-141.122	21.17	21.17	42.34	1835	1130
10044.64098	36378.65854	-126.122	20.51	20.51	41.02	2954	1130
11007.94098	37448.35854	-211.122	10.36	10.36	20.72	10549	1130
30818.84098	39767.05854	-121.122	14.25	14.25	28.50	4316	1130
22979.53318	1616.45731	0.147677	26.52	26.52	53.03	1587	1138
25627.13318	3334.75731	-253.852	44.25	44.25	88.50	1026	1138
12123.13318	4804.65731	-149.852	13.71	13.71	27.41	4084	1138
36235.43318	11159.65731	-83.8523	27.58	27.58	55.15	1335	1138
35894.03318	13825.05731	-12.8523	29.44	29.44	58.88	1179	1138
32927.63318	16653.85731	-317.852	13.97	13.97	27.93	3243	1138
23140.63318	19008.85731	-355.852	17.05	17.05	34.10	4006	1138
34161.53318	21893.25731	63.1477	13.64	13.64	27.27	3665	1138
18201.83318	29632.95731	-65.8523	13.61	13.61	27.22	2651	1138
27303.53318	31065.15731	-328.852	25.32	25.32	50.63	1993	1138
37869.43318	34745.05731	-120.852	39.59	39.59	79.18	1208	1138
7341.025378	3974.756082	271.417	33.98	33.98	67.97	1235	1146
13967.72538	5345.556082	-395.583	17.62	17.62	35.23	3920	1146
29494.72538	5254.156082	5.41728	17.71	17.71	35.42	3116	1146
8215.025378	7915.356082	378.417	16.48	16.48	32.97	5009	1146
32572.82538	9199.256082	-316.583	39.75	39.75	79.50	1300	1146
19614.12538	17984.25608	-50.5827	16.04	16.04	32.08	3235	1146
26393.32538	25159.95608	70.4173	13.35	13.35	26.71	3513	1146
34571.22538	30273.45608	-43.5827	18.51	18.51	37.02	2164	1146
30963.01758	5398.554854	8.68688	25.58	25.58	51.15	1292	1154
27510.91758	5920.254854	-291.313	24.02	24.02	48.04	1328	1154
33186.41758	9260.454854	-239.313	30.26	30.26	60.52	1212	1154
18926.31758	14984.85485	285.687	27.58	27.58	55.15	1088	1154
28633.31758	14677.95485	-31.3131	9.70	9.70	19.41	7777	1154
28397.71758	19047.75485	-66.3131	27.41	27.41	54.82	1157	1154
20299.81758	20535.45485	-125.313	27.27	27.27	54.54	1162	1154
27691.81758	24518.15485	-271.313	14.15	14.15	28.31	3453	1154
20020.11758	24677.95485	-344.313	27.27	27.27	54.54	2303	1154
31959.81758	28433.05485	-110.313	8.45	8.45	16.91	6251	1154
25431.31758	37261.45485	-369.313	42.93	42.93	85.86	1203	1154
10736.60978	3188.453625	-375.044	32.22	32.22	64.43	1873	1162
12342.70978	6358.853625	-302.044	27.98	27.98	55.95	2769	1162
27571.70978	12731.95363	105.956	24.12	24.12	48.23	1519	1162
20993.70978	13327.85363	181.956	10.24	10.24	20.49	5577	1162
26688.60978	13484.85363	-169.044	12.74	12.74	25.48	5276	1162
28238.40978	15061.05363	66.9565	15.38	15.38	30.76	3366	1162
19271.30978	15861.75363	-49.0435	9.26	9.26	18.51	5601	1162
23339.50978	18062.35363	-330.044	18.84	18.84	37.68	2435	1162
26465.80978	19422.85363	-39.0435	30.00	30.00	60.01	1075	1162
21912.00978	19661.35363	-72.0435	11.37	11.37	22.75	4099	1162
27757.50978	24212.35363	-290.044	25.39	25.39	50.77	1204	1162
21739.70978	27487.85363	-51.0435	21.22	21.22	42.44	1747	1162
17492.10978	31077.15363	32.9565	27.62	27.62	55.25	1283	1162
35199.90978	35557.45363	329.956	40.69	40.69	81.39	1187	1162
37224.90197	11532.8524	-101.774	26.26	26.26	52.52	1184	1170
26159.90197	14979.6524	-288.774	17.78	17.78	35.56	3091	1170
21248.80197	15539.0524	-18.7739	16.13	16.13	32.26	2251	1170
26055.29417	2061.251164	-14.5043	19.50	19.50	39.00	2222	1178
24370.19417	3832.451164	-39.5043	24.04	24.04	48.09	1732	1178
10426.59417	5659.051164	-190.504	27.18	27.18	54.35	1663	1178
27408.49417	12801.75116	-128.504	14.25	14.25	28.50	3706	1178
22254.59417	17306.85116	-114.504	19.38	19.38	38.76	2323	1178
21006.19417	18672.65116	-92.5043	15.59	15.59	31.18	3228	1178
20314.69417	20590.45116	-136.504	14.91	14.91	29.81	2648	1178
32031.99417	21438.85116	-306.504	31.93	31.93	63.87	1510	1178
34119.29417	21920.45116	105.496	21.67	21.67	43.33	1373	1178
25718.29417	37006.85116	-380.504	36.17	36.17	72.35	1462	1178
11157.99417	37365.85116	-294.504	15.21	15.21	30.43	8287	1178
13135.98637	672.7499325	-18.2347	14.25	14.25	28.50	3650	1186
20933.68637	599.3499325	-132.235	18.02	18.02	36.03	3331	1186
35768.28637	4350.249932	-180.235	21.41	21.41	42.81	1841	1186
31247.98637	7424.949932	-142.235	13.75	13.75	27.51	3772	1186
19416.38637	8944.549932	162.765	20.21	20.21	40.41	1883	1186
26683.48637	13584.04993	-287.235	17.73	17.73	35.47	2994	1186
20002.38637	14951.24993	58.7653	12.81	12.81	25.62	3009	1186
27742.28637	15544.94993	-39.2347	10.72	10.72	21.43	5767	1186
27611.88637	16163.34993	-223.235	15.05	15.05	30.10	2889	1186
20141.68637	16769.64993	-161.235	27.37	27.37	54.73	1518	1186
26287.98637	19996.84993	-358.235	26.87	26.87	53.74	1459	1186
28805.28637	20144.74993	-300.235	31.86	31.86	63.73	1036	1186
25330.18637	23704.14993	51.7653	12.86	12.86	25.72	4205	1186
39004.98637	24932.24993	-5.2347	17.92	17.92	35.84	2515	1186
9968.78637	35958.04993	-176.235	28.14	28.14	56.28	1714	1186
20896.07857	590.9486998	-143.965	17.64	17.64	35.28	2206	1194
19393.87857	8911.7487	-24.9651	19.73	19.73	39.47	1864	1194
19378.07857	9734.7487	71.0349	20.46	20.46	40.93	1013	1194
22125.87857	12140.0487	-183.965	17.29	17.29	34.57	3549	1194
20993.77857	13326.9487	158.035	13.64	13.64	27.27	2593	1194
20482.07857	14171.3487	178.035	28.99	28.99	57.98	1068	1194
32918.37857	16635.8487	-278.965	11.73	11.73	23.46	5040	1194
26609.47857	17337.8487	65.0349	16.77	16.77	33.54	2647	1194
27563.27857	17353.8487	-143.965	21.83	21.83	43.66	1555	1194
21143.27857	18749.2487	5.0349	32.69	32.69	65.37	1294	1194
20203.27857	19256.8487	-106.965	20.68	20.68	41.35	1931	1194
24633.67857	30449.2487	-349.965	34.85	34.85	69.71	1601	1194
22627.27857	37487.3487	-88.9651	22.00	22.00	43.99	2067	1194
30417.17857	40454.9487	-25.9651	9.82	9.82	19.64	4247	1194
26018.77076	2118.547466	82.3045	20.94	20.94	41.87	1694	1202
23274.47076	2590.447466	-50.6955	15.83	15.83	31.65	2532	1202
41308.17076	5181.647466	51.3045	30.85	30.85	61.70	1206	1202
31199.47076	5312.247466	309.305	26.78	26.78	53.55	2085	1202
34667.37076	6714.147466	-116.695	24.26	24.26	48.51	1424	1202
27590.57076	7891.447466	-67.6955	32.36	32.36	64.72	1082	1202
17577.47076	7873.547466	14.3045	12.39	12.39	24.77	3329	1202
7333.570763	10685.14747	96.3045	18.37	18.37	36.74	1610	1202
25323.37076	11089.14747	-258.695	12.48	12.48	24.96	4905	1202
22107.57076	17311.74747	-71.6955	25.67	25.67	51.34	1821	1202
32060.97076	21474.64747	-36.6955	15.83	15.83	31.65	2584	1202
27843.07076	22222.64747	-46.6955	12.36	12.36	24.73	2750	1202
38289.67076	26382.24747	-16.6955	21.41	21.41	42.81	1540	1202
37986.37076	27086.44747	223.305	27.81	27.81	55.63	1236	1202
27472.57076	27309.14747	-128.695	11.61	11.61	23.22	4326	1202
16691.17076	28132.04747	-74.6955	21.60	21.60	43.19	1965	1202
18103.87076	30472.84747	-316.695	34.01	34.01	68.01	1147	1202
27265.87076	31006.34747	-361.695	43.19	43.19	86.38	1018	1202
13990.06296	5407.746232	-259.426	17.76	17.76	35.51	2754	1210
3904.862959	5833.946232	6.57411	24.23	24.23	48.47	1676	1210
31239.26296	7382.246232	-239.426	28.54	28.54	57.09	1215	1210
7909.062959	9779.446232	-90.4259	19.64	19.64	39.28	2594	1210
18467.46296	10338.84623	-162.426	28.73	28.73	57.46	1060	1210
34705.36296	10427.64623	-307.426	28.21	28.21	56.43	1774	1210
27430.16296	14801.14623	376.574	27.08	27.08	54.16	1442	1210
20129.46296	16755.84623	-117.426	21.88	21.88	43.76	1608	1210
23430.56296	17126.54623	44.5741	21.27	21.27	42.53	2058	1210
32208.36296	17150.44623	87.5741	12.48	12.48	24.96	3613	1210
35908.26296	23967.44623	-8.42589	19.50	19.50	39.00	2012	1210
16646.46296	28065.84623	-129.426	9.30	9.30	18.60	6650	1210
12142.15515	5847.144996	-237.156	37.09	37.09	74.18	1237	1218
34648.45515	10567.945	-83.1563	30.61	30.61	61.23	1078	1218
22569.55515	12102.745	-66.1563	14.98	14.98	29.96	2944	1218
21071.85515	14662.745	38.8437	25.25	25.25	50.49	1456	1218
18855.15515	14978.545	-26.1563	19.88	19.88	39.75	1694	1218
28344.95515	15018.945	259.844	23.50	23.50	47.01	1299	1218
20135.75515	16753.245	-74.1563	15.64	15.64	31.27	2916	1218
18735.35515	17483.945	-289.156	17.85	17.85	35.70	3358	1218
23169.15515	26123.145	-213.156	19.81	19.81	39.61	1964	1218
36726.15515	34766.745	-86.1563	23.64	23.64	47.29	1449	1218
10983.95515	37420.845	-136.156	14.15	14.15	28.31	4636	1218
28520.75515	37599.345	-270.156	21.45	21.45	42.91	2555	1218
4964.747349	1297.543759	46.1133	26.16	26.16	52.33	1802	1226
9372.147349	4928.643759	-88.8867	32.26	32.26	64.53	1280	1226
18473.24735	6240.543759	-218.887	29.74	29.74	59.49	1183	1226
23559.84735	6908.143759	-28.8867	12.53	12.53	25.06	3996	1226
25007.04735	17366.44376	-138.887	29.51	29.51	59.02	1227	1226
19509.04735	19682.14376	-169.887	18.27	18.27	36.55	2557	1226
34156.84735	21942.84376	120.113	23.86	23.86	47.71	1193	1226
34000.64735	25586.84376	37.1133	30.85	30.85	61.70	1389	1226
24998.44735	27725.84376	-55.8867	24.04	24.04	48.09	1356	1226
24454.94735	28843.44376	-153.887	25.46	25.46	50.92	1984	1226
24919.94735	29677.14376	24.1133	18.79	18.79	37.59	2133	1226
24576.54735	33528.14376	-248.887	32.38	32.38	64.76	1464	1226
18668.33954	3606.642522	-121.617	24.37	24.37	48.75	1068	1234
19782.03954	5708.342522	-162.617	23.50	23.50	47.01	1386	1234
13925.33954	10232.54252	-335.617	41.24	41.24	82.47	1104	1234
23800.13954	13010.24252	136.383	28.07	28.07	56.14	1508	1234
33637.03954	15317.84252	59.3829	23.22	23.22	46.44	1335	1234
19891.63954	18407.34252	-148.617	23.48	23.48	46.96	1451	1234
35043.63954	22284.14252	-134.617	18.89	18.89	37.77	1247	1234
24473.93954	28847.44252	-55.6171	24.52	24.52	49.03	1510	1234
26093.73954	29191.94252	24.3829	13.28	13.28	26.56	3337	1234
17427.63954	29421.04252	370.383	28.75	28.75	57.51	1366	1234
34527.53954	30680.14252	-67.6171	29.23	29.23	58.45	1054	1234
18192.43954	31945.54252	-363.617	31.58	31.58	63.16	1350	1234
25193.03954	37251.14252	-120.617	35.42	35.42	70.84	1267	1234
29497.03174	5317.841283	-100.347	28.99	28.99	57.98	1285	1242
34774.63174	6318.641283	-207.347	22.96	22.96	45.92	1946	1242
29812.53174	7792.941283	-17.3475	32.71	32.71	65.42	1129	1242
37306.43174	13402.04128	-183.347	27.58	27.58	55.15	1667	1242
27851.03174	15365.24128	-294.347	10.79	10.79	21.57	8685	1242
25139.43174	17449.44128	-115.347	25.27	25.27	50.54	1071	1242
27174.63174	19292.54128	-314.347	12.60	12.60	25.20	7060	1242
32063.13174	21514.64128	20.6525	21.48	21.48	42.96	1169	1242
38995.53174	24892.74128	167.653	18.42	18.42	36.83	2314	1242
18320.63174	29834.94128	-117.347	27.95	27.95	55.91	1160	1242
22642.73174	37496.04128	-129.347	16.48	16.48	32.97	3459	1242
30817.03174	39740.84128	-313.347	17.29	17.29	34.57	4693	1242
28267.32393	11704.24004	-26.0779	15.50	15.50	30.99	2729	1250
23675.22393	16070.44004	63.9221	8.81	8.81	17.62	6530	1250
34137.72393	21921.34004	65.9221	14.93	14.93	29.86	2203	1250
25720.42393	22538.04004	-147.078	22.96	22.96	45.92	1398	1250
22411.52393	24156.64004	-186.078	19.48	19.48	38.95	1482	1250
23438.62393	25160.44004	-174.078	21.45	21.45	42.91	2211	1250
25167.42393	29242.24004	-43.0779	15.90	15.90	31.79	3374	1250
26100.52393	29131.24004	-5.07787	15.33	15.33	30.66	3542	1250
29708.12393	36489.54004	-210.078	17.24	17.24	34.48	4099	1250
7582.016123	8078.538803	375.192	36.34	36.34	72.68	1096	1258
20096.71612	16752.4388	11.1917	15.85	15.85	31.70	2596	1258
20992.01612	17197.5388	-100.808	35.96	35.96	71.92	1140	1258
26499.61612	17417.6388	215.192	19.31	19.31	38.62	2787	1258
19890.41612	18423.9388	-151.808	11.33	11.33	22.66	5684	1258
21062.81612	18860.1388	269.192	32.73	32.73	65.47	1146	1258
23990.81612	18964.5388	-84.8083	24.35	24.35	48.70	1893	1258
21813.01612	19560.8388	-52.8083	14.44	14.44	28.87	2393	1258
23796.11612	22044.1388	18.1917	18.11	18.11	36.22	1587	1258
28178.31612	29982.4388	-70.8083	20.77	20.77	41.54	2055	1258
19095.41612	31395.1388	-105.808	7.84	7.84	15.68	7861	1258
22119.71612	33092.9388	-0.808267	30.07	30.07	60.15	1735	1258
22689.60832	4842.837562	356.461	30.85	30.85	61.70	1837	1266
27296.90832	13634.53756	152.461	14.60	14.60	29.20	2912	1266
20059.60832	14612.23756	-73.5387	21.50	21.50	43.00	1486	1266
28386.40832	14746.33756	-98.5387	9.96	9.96	19.92	7052	1266
16938.60832	15778.73756	-252.539	24.33	24.33	48.65	1352	1266
31388.30832	26616.73756	-111.539	30.26	30.26	60.52	1202	1266
26908.70832	31611.73756	-122.539	23.06	23.06	46.11	1642	1266
19393.20051	9735.436319	257.731	25.88	25.88	51.76	1131	1274
16453.10051	13226.63632	-135.269	38.29	38.29	76.58	1000	1274
37308.10051	13334.53632	-226.269	30.40	30.40	60.81	1586	1274
26737.90051	14592.33632	-63.2691	24.28	24.28	48.56	1711	1274
28300.60051	14887.63632	-252.269	7.32	7.32	14.65	13533	1274
23121.70051	18957.03632	-128.269	18.25	18.25	36.50	2348	1274
34161.20051	21959.53632	-60.2691	16.56	16.56	33.11	3014	1274
39816.60051	24073.03632	-69.2691	28.31	28.31	56.61	1205	1274
16379.80051	25614.03632	-335.269	41.09	41.09	82.19	1250	1274
27879.60051	25639.43632	-130.269	18.16	18.16	36.31	1962	1274
35084.00051	32749.33632	-126.269	27.46	27.46	54.92	1163	1274
19375.6927	9674.735075	113.001	10.50	10.50	21.01	3251	1282
31482.5927	14005.23508	-33.9995	19.99	19.99	39.99	1543	1282
27597.5927	16044.03508	-90.9995	11.23	11.23	22.47	4549	1282
22985.9927	16359.93508	48.0005	28.21	28.21	56.43	1212	1282
27284.7927	17319.23508	-61.9995	26.80	26.80	53.60	1137	1282
18771.0927	17569.23508	-243.999	22.82	22.82	45.64	2357	1282
32065.8927	21444.53508	70.0005	20.54	20.54	41.07	1966	1282
22159.8927	22383.83508	-301.999	24.85	24.85	49.69	2463	1282
32379.2927	26359.63508	-120.999	17.99	17.99	35.98	1349	1282
36796.7927	26673.13508	-186.999	28.92	28.92	57.84	1439	1282
29365.9927	35546.03508	-172.999	33.30	33.30	66.60	1648	1282
13920.68489	2668.83383	9.27015	15.05	15.05	30.10	2777	1290
29929.58489	7137.93383	53.2701	17.12	17.12	34.24	2585	1290
21403.48489	8819.43383	324.27	22.37	22.37	44.74	2463	1290
18614.38489	11196.93383	277.27	13.26	13.26	26.52	5172	1290
20875.08489	18698.23383	96.2701	13.61	13.61	27.22	3735	1290
24324.48489	19952.13383	-35.7299	21.85	21.85	43.71	1557	1290
25582.98489	22403.33383	-234.73	27.41	27.41	54.82	1371	1290
27329.18489	22698.53383	-221.73	16.72	16.72	33.44	3155	1290
33971.68489	25569.83383	76.2701	14.81	14.81	29.63	2601	1290
19802.38489	32262.03383	-244.73	10.20	10.20	20.39	8934	1290
11385.58489	35967.53383	-165.73	17.95	17.95	35.89	4218	1290
28579.78489	37543.73383	-93.7299	20.84	20.84	41.68	2237	1290
30513.27708	2132.732584	14.5398	17.83	17.83	35.65	2376	1298
29810.07708	10950.93258	-38.4602	32.17	32.17	64.34	1104	1298
37315.17708	13288.03258	-267.46	34.34	34.34	68.67	1287	1298
28515.57708	14198.83258	70.5397	22.28	22.28	44.56	1458	1298
28801.87708	18433.83258	-46.4602	17.69	17.69	35.37	1828	1298
27673.37708	18335.43258	-120.46	21.60	21.60	43.19	1474	1298
17938.57708	18549.83258	-250.46	17.90	17.90	35.80	3458	1298
28853.97708	20507.03258	17.5398	18.77	18.77	37.54	1195	1298
21974.77708	21273.73258	-274.46	28.40	28.40	56.80	1454	1298
19831.67708	32241.83258	-137.46	20.58	20.58	41.17	1261	1298
20900.06927	559.3313373	-54.3125	17.64	17.64	35.28	1741	1306
8258.169267	7915.931337	390.688	30.17	30.17	60.34	1284	1306
20373.36927	9028.331337	-129.313	30.26	30.26	60.52	1241	1306
30140.26927	15931.83134	-200.313	24.59	24.59	49.17	1542	1306
28875.46927	17736.23134	-58.3125	31.49	31.49	62.97	1072	1306
39818.16927	24023.53134	250.688	23.20	23.20	46.39	2340	1306
37379.66927	24746.03134	2.68751	23.41	23.41	46.82	1803	1306
23341.16927	27003.83134	-360.313	30.50	30.50	60.99	1690	1306
18679.46927	31513.83134	-9.31249	18.30	18.30	36.60	2587	1306
29707.16927	36487.83134	-289.313	22.18	22.18	44.37	2185	1306
16280.76146	4730.330089	-169.53	6.12	6.12	12.25	9803	1314
19493.76146	6509.030089	-33.5303	18.32	18.32	36.64	2333	1314
1784.161455	7796.830089	-384.53	52.85	52.85	105.69	1290	1314
20986.56146	12287.33009	222.47	12.72	12.72	25.43	4387	1314
22246.46146	14403.93009	90.4697	24.16	24.16	48.32	1121	1314
27807.76146	14828.63009	-71.5303	6.57	6.57	13.14	10020	1314
20161.26146	16780.03009	-193.53	20.56	20.56	41.12	2176	1314
17983.26146	18718.53009	-341.53	33.16	33.16	66.32	1125	1314
25738.66146	19312.63009	-342.53	31.67	31.67	63.35	1174	1314
21777.76146	19656.23009	-239.53	13.40	13.40	26.80	4333	1314
23690.96146	19812.33009	-110.53	25.27	25.27	50.54	1226	1314
35051.36146	22215.73009	29.4697	10.29	10.29	20.58	4435	1314
16908.76146	29248.73009	-361.53	41.02	41.02	82.05	1132	1314
17675.76146	31536.63009	-224.53	21.10	21.10	42.20	2549	1314
20863.36146	38281.73009	-345.53	38.06	38.06	76.11	1853	1314
15240.95364	1735.42884	34.2519	34.31	34.31	68.62	1092	1322
29301.75364	4424.62884	390.252	31.56	31.56	63.11	1090	1322
14156.85364	5215.02884	212.252	23.10	23.10	46.21	2635	1322
19509.25364	6518.22884	-18.7481	18.49	18.49	36.97	1797	1322
34399.85364	13415.22884	-264.748	32.85	32.85	65.70	1224	1322
24978.95364	16712.72884	68.2519	12.65	12.65	25.29	3780	1322
23202.75364	17403.62884	387.252	24.82	24.82	49.64	1685	1322
23975.95364	17279.02884	-70.7481	9.58	9.58	19.17	6087	1322
22324.15364	17309.12884	-192.748	29.56	29.56	59.11	1056	1322
21531.55364	20270.02884	-35.7481	20.89	20.89	41.78	2254	1322
39794.45364	24061.72884	-49.7481	21.74	21.74	43.47	1616	1322
29042.75364	24230.22884	-352.748	15.85	15.85	31.70	5552	1322
17705.25364	31532.72884	-74.7481	27.58	27.58	55.15	1119	1322
11031.55364	36949.12884	80.2519	24.92	24.92	49.83	1176	1322
28591.05364	37548.32884	-276.748	34.78	34.78	69.57	1210	1322
5763.94583	3926.827589	241.034	37.04	37.04	74.09	1013	1330
30289.24583	9199.927589	119.034	29.41	29.41	58.83	1211	1330
19389.84583	9697.127589	235.034	10.69	10.69	21.38	5958	1330
24141.24583	14854.42759	341.034	25.74	25.74	51.48	1841	1330
19878.04583	19256.22759	-327.966	25.79	25.79	51.57	1528	1330
26447.54583	19488.02759	-194.966	8.36	8.36	16.72	7937	1330
21947.94583	21108.82759	-270.966	22.87	22.87	45.73	1580	1330
29192.14583	21533.32759	-163.966	25.29	25.29	50.59	1303	1330
16715.34583	28221.42759	-28.9659	26.80	26.80	53.60	1059	1330
26098.94583	29170.92759	217.034	24.66	24.66	49.31	1807	1330
12149.54583	37245.22759	-73.9659	38.41	38.41	76.82	1185	1330
37683.63802	2020.226338	-338.184	41.59	41.59	83.18	1488	1338
25655.13802	3376.326338	14.8163	27.15	27.15	54.31	1365	1338
20980.13802	13298.12634	-10.1837	11.30	11.30	22.61	5633	1338
37339.63802	13369.42634	-15.1837	30.21	30.21	60.43	1166	1338
30145.13802	15877.92634	-136.184	13.49	13.49	26.99	3965	1338
23021.23802	19133.22634	-280.184	17.03	17.03	34.05	2783	1338
28768.83802	19797.12634	73.8163	28.66	28.66	57.32	1115	1338
21236.13802	20437.02634	-125.184	24.77	24.77	49.55	2597	1338
27451.03802	22007.12634	-13.1837	25.17	25.17	50.35	1023	1338
23121.13802	25836.42634	-190.184	21.24	21.24	42.48	2288	1338
27695.9302	2635.525085	-323.401	26.02	26.02	52.05	3302	1346
35784.6302	4315.025085	-317.401	23.62	23.62	47.24	2150	1346
34763.8302	6416.125085	-214.401	17.97	17.97	35.94	3846	1346
23563.4302	9945.825085	-39.4015	24.99	24.99	49.97	1542	1346
3072.030203	10722.62508	-106.401	17.52	17.52	35.04	2341	1346
20354.1302	12027.22508	-108.401	17.54	17.54	35.09	2009	1346
20967.5302	12272.42508	162.599	14.37	14.37	28.73	2952	1346
26598.1302	14330.92508	-58.4015	13.97	13.97	27.93	3476	1346
17968.3302	14678.42508	-47.4015	13.78	13.78	27.55	3633	1346
23582.3302	16111.62508	164.599	18.63	18.63	37.26	2096	1346
19797.0302	16586.92508	-110.401	10.24	10.24	20.49	5703	1346
32916.2302	16723.62508	-215.401	12.74	12.74	25.48	3959	1346
28760.2302	18480.42508	260.599	34.95	34.95	69.90	1043	1346
21789.2302	19948.12508	-140.401	14.72	14.72	29.44	2436	1346
24220.5302	20250.82508	-67.4015	16.91	16.91	33.82	2275	1346
27465.0302	27366.02508	-187.401	19.26	19.26	38.53	2271	1346
26569.1302	27929.42508	-201.401	28.05	28.05	56.10	1496	1346
34032.8302	28983.72508	263.599	26.96	26.96	53.93	1272	1346
18780.8302	30363.12508	71.5985	27.60	27.60	55.20	1210	1346
34624.5302	30279.22508	87.5985	23.90	23.90	47.81	1487	1346
36770.9302	31210.42508	298.599	29.65	29.65	59.30	1417	1346
25250.6302	34458.32508	-120.401	12.34	12.34	24.68	6017	1346
28540.1302	37549.22508	28.5985	26.94	26.94	53.88	1371	1346
32254.42239	676.5238308	20.3808	12.22	12.22	24.44	5157	1354
11822.62239	6936.623831	-61.6192	22.63	22.63	45.26	1390	1354
29971.92239	7134.623831	93.3808	13.73	13.73	27.46	3826	1354
23541.82239	9940.423831	237.381	20.37	20.37	40.74	2029	1354
20231.62239	12296.42383	61.3808	10.69	10.69	21.38	4225	1354
19541.02239	13926.32383	137.381	10.53	10.53	21.05	4786	1354
26629.82239	14431.42383	-236.619	23.27	23.27	46.53	2089	1354
21126.42239	14549.42383	113.381	17.76	17.76	35.51	2315	1354
20345.82239	17404.92383	-269.619	26.73	26.73	53.46	1882	1354
25259.42239	17720.92383	-23.6192	12.13	12.13	24.26	3485	1354
26265.92239	19880.42383	-203.619	25.36	25.36	50.73	1527	1354
20293.12239	20571.02383	-116.619	9.14	9.14	18.27	5969	1354
27461.02239	23442.02383	-4.61925	19.43	19.43	38.86	1840	1354
32648.02239	25075.02383	-286.619	32.08	32.08	64.15	1262	1354
25744.02239	25477.32383	-360.619	34.83	34.83	69.66	1572	1354
34129.52239	29385.32383	8.38075	22.68	22.68	45.36	1424	1354
28284.42239	32339.72383	27.3808	22.75	22.75	45.50	1554	1354
34463.92239	33823.22383	287.381	37.87	37.87	75.74	1050	1354
31420.81457	4176.422576	-311.837	32.10	32.10	64.20	1035	1362
13370.21457	8081.822576	62.163	18.51	18.51	37.02	2863	1362
30821.81457	10593.12258	-61.837	24.99	24.99	49.97	1278	1362
17514.61457	13431.42258	162.163	21.57	21.57	43.14	1457	1362
21128.31457	14579.92258	69.163	18.56	18.56	37.11	2382	1362
18661.11457	17382.12258	-128.837	8.48	8.48	16.96	8643	1362
25315.51457	18271.92258	-295.837	23.76	23.76	47.52	1635	1362
22263.31457	18744.22258	27.163	19.71	19.71	39.42	1737	1362
30079.21457	26798.12258	-37.837	20.96	20.96	41.92	1435	1362
36744.51457	34803.62258	-313.837	21.45	21.45	42.91	2538	1362
18691.80676	4082.221319	-120.055	30.21	30.21	60.43	1444	1370
30954.40676	5246.721319	-117.055	34.43	34.43	68.86	1092	1370
38610.70676	10307.62132	-189.055	18.96	18.96	37.92	1888	1370
26932.30676	15294.32132	-80.0548	12.98	12.98	25.95	4592	1370
27570.50676	16073.92132	-15.0548	17.47	17.47	34.95	2335	1370
27444.10676	17933.92132	77.9452	24.68	24.68	49.36	1236	1370
23443.10676	19146.72132	-259.055	31.30	31.30	62.60	1147	1370
26295.20676	19974.32132	-220.055	14.93	14.93	29.86	3363	1370
23988.00676	20282.32132	-74.0548	15.68	15.68	31.37	2734	1370
23125.60676	20488.52132	-32.0548	17.99	17.99	35.98	1643	1370
39170.30676	29373.22132	-133.055	31.70	31.70	63.40	1082	1370
11376.60676	36003.62132	-357.055	10.79	10.79	21.57	11446	1370
22561.20676	37447.62132	33.9452	29.84	29.84	59.68	1234	1370
22746.39894	5780.920061	44.7274	8.31	8.31	16.63	5078	1378
29895.69894	7153.320061	98.7274	14.39	14.39	28.78	2052	1378
8689.698941	9303.920061	209.727	23.71	23.71	47.43	1436	1378
21241.69894	15540.82006	71.7274	14.27	14.27	28.54	3418	1378
21753.89894	16973.02006	177.727	15.26	15.26	30.52	2558	1378
24466.19894	17230.82006	-120.273	14.15	14.15	28.31	4263	1378
25790.09894	19364.32006	-234.273	10.13	10.13	20.25	6895	1378
27823.59894	20976.02006	-74.2726	15.28	15.28	30.57	2132	1378
38997.39894	24947.72006	57.7274	21.85	21.85	43.71	1212	1378
26707.19894	28767.42006	-308.273	31.93	31.93	63.87	1144	1378
37012.09894	32908.62006	-346.273	33.70	33.70	67.40	1497	1378
35272.89894	34346.92006	-109.273	25.74	25.74	51.48	1397	1378
41297.49894	34315.62006	121.727	28.26	28.26	56.52	1098	1378
11353.79894	36109.22006	-193.273	28.87	28.87	57.74	1980	1378
12115.69894	37221.52006	202.727	23.08	23.08	46.16	1841	1378
32261.69112	721.1188023	72.5096	14.18	14.18	28.35	3534	1386
24357.19112	3864.818802	57.5096	11.85	11.85	23.69	3765	1386
29868.69112	7210.418802	116.51	15.21	15.21	30.43	4095	1386
6012.891123	7207.418802	-346.49	41.73	41.73	83.46	1312	1386
21496.39112	9094.418802	7.50958	27.93	27.93	55.86	1278	1386
34647.19112	10592.8188	-106.49	28.26	28.26	56.52	1305	1386
21115.89112	14558.7188	8.50958	15.57	15.57	31.13	3693	1386
23742.49112	17128.7188	-391.49	28.26	28.26	56.52	1771	1386
17922.89112	18517.5188	-111.49	20.56	20.56	41.12	2310	1386
23044.49112	19159.4188	-310.49	13.07	13.07	26.14	5296	1386
19931.89112	19231.3188	-210.49	28.64	28.64	57.27	1089	1386
25821.19112	19300.0188	-281.49	27.37	27.37	54.73	1251	1386
24496.39112	20830.2188	-39.4904	28.17	28.17	56.33	1087	1386
21916.09112	21284.9188	-268.49	24.09	24.09	48.18	1704	1386
38127.99112	22669.2188	235.51	27.79	27.79	55.58	1180	1386
36727.39112	34770.3188	2.50958	15.43	15.43	30.85	1984	1386
11318.39112	36087.9188	-363.49	38.34	38.34	76.68	1584	1386
30416.29112	40437.4188	-24.4904	7.42	7.42	14.84	7758	1386
9224.683305	2787.217542	-180.708	36.22	36.22	72.44	1288	1394
18726.28331	3208.317542	-321.708	41.09	41.09	82.19	1214	1394
24358.38331	3901.517542	22.2918	22.56	22.56	45.12	1365	1394
29227.68331	4843.317542	341.292	34.48	34.48	68.95	1349	1394
18970.88331	19693.11754	185.292	32.57	32.57	65.14	1007	1394
24209.58331	24272.91754	-72.7082	25.93	25.93	51.86	1163	1394
25482.68331	26431.51754	-217.708	15.78	15.78	31.56	2981	1394
38112.68331	27064.31754	225.292	28.52	28.52	57.04	1116	1394
20336.48331	29716.41754	-394.708	37.68	37.68	75.36	1490	1394
16022.18331	30077.31754	-34.7082	14.53	14.53	29.06	3320	1394
34533.18331	30670.01754	-101.708	27.18	27.18	54.35	1731	1394
25910.78331	37106.81754	-284.708	24.75	24.75	49.50	2639	1394
36091.77549	2485.816281	-166.926	28.10	28.10	56.19	1262	1402
31235.97549	7423.516281	-241.926	23.46	23.46	46.91	1904	1402
25950.67549	16191.71628	-353.926	37.00	37.00	73.99	1255	1402
32831.47549	16305.71628	-394.926	33.56	33.56	67.12	1308	1402
[truncated: 39,216 more rows]
