# Supplementary material for: Super-resolution analysis of PACSIN2 and EHD2 at caveolae
Source: PLoS One. 2022 Jul 14;17(7):e0271003. doi: 10.1371/journal.pone.0271003 (PMC9282494; doi:10.1371/journal.pone.0271003)
Supplement: S1 Data — (ZIP) [file pone.0271003.s003.zip › 405cav1polyCy3EHD2mono002driftCorr 3DdistanceR_561-647_24K_TS3D.3dlp]

9888.135165	1682.027777	-272	42.98	42.98	85.96	1129	6
27756.73517	5203.627777	-150	27.18	27.18	54.35	2168	6
2579.035165	6596.427777	-47	18.11	18.11	36.22	3482	6
34777.13517	6407.827777	-384	24.04	24.04	48.09	2987	6
9374.835165	7030.527777	-310	31.39	31.39	62.78	1680	6
25368.73517	7637.627777	-62	33.79	33.79	67.59	1025	6
30237.93517	9217.627777	-319	30.99	30.99	61.98	1514	6
2376.435165	10299.52778	328	44.56	44.56	89.11	1039	6
20390.13517	12286.32778	19	24.09	24.09	48.18	2222	6
28259.53517	12144.62778	-353	28.05	28.05	56.10	1622	6
27198.63517	21459.22778	-146	25.15	25.15	50.30	1247	6
25395.53517	37627.62778	-298	51.17	51.17	102.35	1272	6
32853.63517	38023.12778	-193	32.33	32.33	64.67	1148	6
33339.33517	39131.92778	-292	32.71	32.71	65.42	1653	6
17668.72738	5760.626576	205	16.06	16.06	32.12	3190	14
2936.62738	6911.026576	-90	29.39	29.39	58.78	1644	14
34656.72738	10511.72658	-118	16.01	16.01	32.03	2622	14
20280.92738	12382.12658	230	17.33	17.33	34.67	3554	14
28883.92738	13386.12658	36	23.69	23.69	47.38	1342	14
32866.12738	16998.62658	-176	24.19	24.19	48.37	1121	14
28677.82738	18727.72658	-62	27.32	27.32	54.64	1788	14
25882.42738	22703.82658	-284	25.81	25.81	51.62	1386	14
22625.52738	26550.12658	-226	27.79	27.79	55.58	2139	14
17003.62738	29387.32658	-227	22.58	22.58	45.17	3285	14
32311.82738	30613.12658	-242	38.06	38.06	76.11	1107	14
39792.31959	1104.825375	-241	39.96	39.96	79.93	1001	22
29636.21959	3320.725375	108	33.63	33.63	67.26	1472	22
26413.51959	4250.525375	-12	28.90	28.90	57.79	1268	22
1239.219594	6267.925375	-228	41.42	41.42	82.85	1095	22
2559.719594	6596.125375	95	26.75	26.75	53.51	1820	22
32293.51959	9332.225375	-203	36.88	36.88	73.76	1265	22
22188.91959	10470.82537	-360	19.33	19.33	38.67	4230	22
22426.71959	10703.52537	252	21.17	21.17	42.34	1862	22
21241.51959	12788.32537	-3	24.92	24.92	49.83	1271	22
24315.71959	15668.62537	134	22.18	22.18	44.37	1720	22
28895.31959	20547.52537	-33	11.47	11.47	22.94	2846	22
19076.01959	20586.52537	-219	23.76	23.76	47.52	1773	22
27875.31959	25654.62537	-1	14.65	14.65	29.30	2747	22
27263.61959	31824.42537	-215	28.28	28.28	56.57	1502	22
33871.31959	35148.52537	54	26.49	26.49	52.99	1290	22
28792.01959	36350.72537	-328	33.79	33.79	67.59	1382	22
28553.31959	37569.72537	-242	22.66	22.66	45.31	2309	22
28381.21959	40065.42537	-167	29.41	29.41	58.83	1050	22
15786.01181	1960.324174	-391	30.73	30.73	61.47	1734	30
29347.61181	8747.624174	-25	14.67	14.67	29.34	3822	30
5684.311808	12196.52417	34	23.62	23.62	47.24	1896	30
20115.31181	14561.92417	15	13.73	13.73	27.46	3939	30
27614.21181	16068.22417	-74	9.80	9.80	19.59	5456	30
27188.91181	17940.22417	93	12.18	12.18	24.35	4550	30
28777.41181	19836.32417	-59	20.39	20.39	40.79	2098	30
31449.01181	19607.22417	-102	11.23	11.23	22.47	6037	30
41374.11181	32680.72417	-11	31.75	31.75	63.49	1232	30
36763.21181	34775.02417	-105	24.37	24.37	48.75	1671	30
28288.21181	35314.72417	67	27.88	27.88	55.77	1383	30
26184.41181	35799.82417	-317	28.92	28.92	57.84	1414	30
1713.304022	6909.222973	-387	45.15	45.15	90.29	1168	38
18038.50402	7368.922973	-22	15.17	15.17	30.33	3212	38
31277.20402	7452.222973	-175	27.84	27.84	55.67	1232	38
18549.80402	8216.622973	-105	15.54	15.54	31.09	4145	38
25858.20402	9733.722973	-291	34.24	34.24	68.48	1033	38
23689.60402	10734.52297	11	22.94	22.94	45.88	1655	38
27600.80402	16047.92297	-87	17.22	17.22	34.43	3045	38
41237.90402	20387.32297	6	19.57	19.57	39.14	1593	38
20934.00402	20501.12297	-285	21.85	21.85	43.71	2162	38
28312.80402	21429.12297	-41	12.41	12.41	24.82	4536	38
27749.70402	26780.82297	-170	18.91	18.91	37.82	2644	38
34411.70402	27849.82297	70	29.20	29.20	58.40	1148	38
16446.90402	27986.82297	-362	22.80	22.80	45.59	2549	38
25219.60402	34603.12297	-224	13.07	13.07	26.14	4769	38
31105.99624	3318.621772	45	26.82	26.82	53.65	1562	46
25677.09624	3388.121772	-241	54.05	54.05	108.09	1162	46
25979.39624	16013.42177	-228	22.56	22.56	45.12	2941	46
27626.19624	16102.52177	-60	11.49	11.49	22.98	3998	46
23131.39624	20473.22177	-174	15.26	15.26	30.52	4363	46
36596.49624	22051.02177	302	22.18	22.18	44.37	2833	46
27743.39624	30409.82177	-165	27.69	27.69	55.39	1574	46
28425.79624	32212.52177	-86	21.34	21.34	42.67	1451	46
39945.19624	35177.52177	73	24.16	24.16	48.32	1751	46
28911.89624	35946.02177	-399	45.10	45.10	90.20	1205	46
2587.78845	6636.220571	92	28.66	28.66	57.32	1262	54
18572.88845	8211.320571	-13	18.89	18.89	37.77	1557	54
38662.88845	9073.020571	-123	36.06	36.06	72.11	1220	54
4096.48845	11220.82057	32	13.47	13.47	26.94	4768	54
5702.58845	12235.82057	152	29.98	29.98	59.96	1069	54
27917.98845	12605.32057	92	23.79	23.79	47.57	1314	54
28150.38845	18450.62057	-83	26.73	26.73	53.46	1141	54
23111.98845	19134.22057	28	23.34	23.34	46.68	1077	54
34878.48845	21452.82057	-53	35.25	35.25	70.51	1248	54
38980.78845	29750.52057	23	30.52	30.52	61.04	1047	54
20774.98066	292.5193703	104	13.40	13.40	26.80	4082	62
3890.480664	5878.41937	150	15.31	15.31	30.61	2868	62
29351.68066	8759.91937	-322	38.36	38.36	76.73	1044	62
30241.98066	9366.91937	228	36.43	36.43	72.86	1203	62
27877.28066	15360.31937	-15	13.42	13.42	26.85	3791	62
16528.38066	16345.31937	-242	35.82	35.82	71.64	1120	62
29665.08066	26896.61937	-29	18.04	18.04	36.08	1796	62
20754.88066	28277.11937	-168	30.33	30.33	60.66	1060	62
25246.28066	37104.21937	-143	26.28	26.28	52.56	1797	62
15418.67288	1198.218169	-153	32.15	32.15	64.29	1449	70
22611.07288	3726.318169	-102	11.19	11.19	22.37	6098	70
3905.172879	5875.318169	170	9.66	9.66	19.31	7675	70
37752.67288	10248.41817	-18	11.35	11.35	22.70	3585	70
28798.47288	13385.81817	-13	23.36	23.36	46.72	1312	70
27877.67288	15320.41817	35	13.94	13.94	27.88	2416	70
21782.67288	19617.41817	-82	15.24	15.24	30.47	2407	70
24910.67288	20308.11817	-12	20.72	20.72	41.45	1704	70
28725.27288	26383.81817	-74	23.17	23.17	46.35	1409	70
17018.37288	29791.91817	32	11.26	11.26	22.51	5020	70
27119.57288	33966.81817	-387	32.17	32.17	64.34	2170	70
11402.47288	36750.21817	-356	36.50	36.50	73.00	1658	70
33163.37288	36928.61817	-186	35.42	35.42	70.84	1482	70
21123.06509	3341.316968	39	24.04	24.04	48.09	1547	78
17703.26509	5741.316968	270	20.02	20.02	40.03	2701	78
12429.76509	6326.516968	-165	37.40	37.40	74.79	1087	78
29351.06509	8675.016968	-264	22.21	22.21	44.42	1975	78
16741.36509	11947.11697	294	28.12	28.12	56.24	1822	78
24602.16509	16822.71697	-42	29.96	29.96	59.91	1498	78
28700.56509	26347.01697	-109	21.20	21.20	42.39	1403	78
16655.46509	28044.31697	-189	12.01	12.01	24.02	5178	78
16303.06509	30108.81697	291	18.53	18.53	37.07	3482	78
13908.55731	5749.415767	-263	7.75	7.75	15.50	12126	86
34656.45731	6651.815767	3	18.77	18.77	37.54	2545	86
30067.35731	8727.015767	354	43.50	43.50	86.99	1309	86
16794.45731	11899.61577	-34	24.47	24.47	48.94	1590	86
5711.157307	12215.41577	-8	25.06	25.06	50.11	2172	86
26474.65731	18423.91577	22	20.37	20.37	40.74	1444	86
23097.05731	20588.91577	-90	16.32	16.32	32.64	1377	86
28441.65731	21470.11577	-5	14.79	14.79	29.58	3099	86
33864.75731	35140.61577	107	18.20	18.20	36.41	2909	86
29320.75731	37431.01577	-245	35.75	35.75	71.50	1570	86
17869.94952	1262.314567	-27	36.03	36.03	72.06	1042	94
24689.74952	14300.21457	275	25.95	25.95	51.90	1198	94
26240.74952	14866.61457	-133	14.37	14.37	28.73	3063	94
36784.94952	22086.91457	213	27.48	27.48	54.97	1846	94
39874.94952	22408.01457	-194	26.26	26.26	52.52	1452	94
32348.84952	26218.11457	-213	12.53	12.53	25.06	4969	94
10179.94952	36362.41457	-236	16.67	16.67	33.35	6547	94
27766.94174	5252.313366	-50	19.29	19.29	38.57	2479	102
19285.34174	19992.51337	-249	22.35	22.35	44.70	1326	102
28464.14174	21464.41337	-13	19.45	19.45	38.90	2005	102
25556.74174	33209.81337	-175	32.29	32.29	64.57	1039	102
24558.74174	34331.71337	301	26.09	26.09	52.19	2258	102
17463.73395	3487.512165	74.8491	7.30	7.30	14.60	7236	110
22503.43395	4123.212165	1.8491	21.81	21.81	43.61	1404	110
31272.33395	7401.012165	-86.1509	17.62	17.62	35.23	2116	110
19657.83395	9723.012165	179.849	23.01	23.01	46.02	1676	110
37244.63395	11703.91216	-183.151	15.85	15.85	31.70	3027	110
26237.63395	14853.41216	-93.1509	24.16	24.16	48.32	1678	110
30774.63395	18906.21216	32.8491	15.52	15.52	31.04	1660	110
20032.03395	22741.51216	-285.151	10.20	10.20	20.39	7165	110
27853.33395	25823.71216	-217.151	14.25	14.25	28.50	4035	110
25492.53395	31612.71216	-171.151	24.96	24.96	49.93	1044	110
16366.83395	35772.41216	34.8491	28.54	28.54	57.09	1148	110
35135.92616	5603.410964	-125.323	26.31	26.31	52.61	1813	118
11883.72616	6907.910964	1.67664	24.47	24.47	48.94	1483	118
31664.82616	13897.31096	186.677	19.69	19.69	39.38	2240	118
27332.82616	19426.21096	-160.323	13.75	13.75	27.51	4243	118
34127.02616	21912.61096	196.677	17.78	17.78	35.56	2566	118
31509.92616	25939.71096	-22.3234	20.32	20.32	40.65	1662	118
17791.52616	29466.71096	-145.323	25.34	25.34	50.68	1697	118
39845.42616	29664.01096	27.6766	21.97	21.97	43.94	2087	118
27327.12616	31344.71096	-221.323	38.83	38.83	77.67	1146	118
36760.12616	34760.81096	-123.323	19.92	19.92	39.85	2455	118
22520.72616	37931.81096	275.677	25.06	25.06	50.11	2077	118
2524.318378	6570.909763	39.5042	11.45	11.45	22.89	5034	126
11872.81838	6915.909763	83.5042	15.47	15.47	30.94	3188	126
18576.41838	8199.709763	-167.496	16.32	16.32	32.64	2892	126
40476.91838	13720.80976	-118.496	25.29	25.29	50.59	1302	126
28673.71838	14790.40976	-254.496	24.12	24.12	48.23	1510	126
22201.51838	22252.30976	-257.496	13.54	13.54	27.08	5966	126
33297.81838	28244.70976	-312.496	42.63	42.63	85.25	1106	126
24431.31838	29916.10976	-104.496	18.98	18.98	37.96	2494	126
12754.71059	3834.908562	50.3317	26.82	26.82	53.65	1328	134
3314.010592	4153.208562	-356.668	25.43	25.43	50.87	2897	134
27765.31059	5231.008562	5.33172	17.19	17.19	34.38	2389	134
2577.710592	8830.908562	292.332	38.25	38.25	76.49	1290	134
28256.01059	11650.90856	-78.6683	14.34	14.34	28.68	3276	134
20129.41059	15206.40856	-75.6683	8.53	8.53	17.05	3973	134
22999.11059	19055.90856	39.3317	32.57	32.57	65.14	1548	134
24146.91059	19039.90856	-61.6683	17.50	17.50	35.00	2171	134
21799.41059	20035.00856	-59.6683	17.95	17.95	35.89	1773	134
38156.01059	22673.80856	89.3317	32.00	32.00	64.01	1130	134
24584.61059	33527.60856	-128.668	14.32	14.32	28.64	4976	134
11396.41059	36657.80856	-173.668	28.50	28.50	56.99	1415	134
13041.20281	480.2073609	-264.841	22.84	22.84	45.69	2513	142
22390.20281	670.5073609	-25.8407	39.45	39.45	78.89	1008	142
19500.60281	6445.307361	37.1593	14.48	14.48	28.97	2916	142
2526.202806	6580.407361	-21.8407	9.75	9.75	19.50	5261	142
20147.80281	15191.70736	-22.8407	7.61	7.61	15.21	4854	142
24148.70281	18971.20736	-213.841	22.47	22.47	44.93	1710	142
21925.60281	21254.40736	-378.841	34.15	34.15	68.30	1790	142
32360.20281	26327.20736	-206.841	16.39	16.39	32.78	3381	142
19748.00281	32373.80736	-81.8407	19.41	19.41	38.81	2041	142
36695.60281	34735.40736	-109.841	32.33	32.33	64.67	1443	142
27674.20281	35502.10736	-117.841	21.48	21.48	42.96	2533	142
11936.70281	37076.20736	-126.841	23.57	23.57	47.15	1872	142
39099.49502	5897.10616	-28.0132	14.01	14.01	28.02	2973	150
2552.29502	6562.90616	-130.013	17.50	17.50	35.00	3677	150
29603.39502	13336.10616	-222.013	26.66	26.66	53.32	1755	150
31725.99502	13839.60616	168.987	24.68	24.68	49.36	1503	150
20139.59502	15185.00616	-9.01319	3.41	3.41	6.83	21976	150
18502.69502	30045.60616	-66.0132	16.77	16.77	33.54	3507	150
20905.58723	13924.40496	-34.1857	18.18	18.18	36.36	2044	158
19682.18723	14545.90496	80.8143	21.12	21.12	42.25	1080	158
35012.68723	15571.30496	17.8143	19.90	19.90	39.80	1387	158
27272.58723	19368.20496	-231.186	24.30	24.30	48.61	1691	158
39032.98723	24986.80496	209.814	33.56	33.56	67.12	1119	158
24588.68723	33519.10496	-306.186	19.29	19.29	38.57	2919	158
25164.68723	34595.60496	-182.186	16.51	16.51	33.02	3732	158
36412.17945	2866.603758	-49.3581	21.15	21.15	42.30	1778	166
7368.679448	4623.103758	-234.358	38.20	38.20	76.40	1026	166
23566.67945	10730.00376	91.6419	26.23	26.23	52.47	1097	166
26229.07945	14807.40376	-173.358	31.37	31.37	62.74	1273	166
20640.37945	17540.00376	-111.358	21.90	21.90	43.80	2163	166
40088.47945	25258.50376	12.6419	29.41	29.41	58.83	1203	166
22448.67945	26837.50376	-131.358	14.98	14.98	29.96	3155	166
22218.37166	3752.302557	313.469	38.50	38.50	77.01	1443	174
27740.47166	5233.102557	-35.5306	18.86	18.86	37.73	2172	174
19692.67166	14982.10256	-74.5306	20.89	20.89	41.78	1978	174
35004.87166	15549.40256	-8.53057	16.60	16.60	33.21	1745	174
23268.97166	17744.70256	-344.531	29.98	29.98	59.96	1699	174
24202.67166	20249.90256	-5.53057	21.29	21.29	42.58	1175	174
21868.37166	21222.80256	-293.531	17.52	17.52	35.04	4135	174
40095.47166	25286.30256	6.46943	24.23	24.23	48.47	1838	174
31638.77166	31869.30256	-89.5306	21.17	21.17	42.34	1423	174
25604.87166	32707.60256	-67.5306	11.99	11.99	23.97	4260	174
33900.17166	35081.70256	107.469	29.48	29.48	58.97	1130	174
10227.57166	36495.40256	-246.531	41.61	41.61	83.23	1806	174
33155.87166	37098.50256	-229.531	21.10	21.10	42.20	3036	174
30434.77166	40455.30256	-28.5306	12.81	12.81	25.62	3612	174
14405.86388	383.0013563	-308.703	29.96	29.96	59.91	2345	182
16286.46388	4709.901356	-155.703	7.80	7.80	15.59	5817	182
3925.863877	5843.301356	126.297	16.48	16.48	32.97	3510	182
23243.16388	7686.701356	-6.70303	14.72	14.72	29.44	3567	182
24149.86388	19072.00136	-86.703	18.75	18.75	37.49	2376	182
28236.76388	20413.50136	-55.703	13.66	13.66	27.32	3526	182
39809.66388	22429.50136	-165.703	27.44	27.44	54.87	1103	182
27524.36388	27027.60136	-144.703	26.85	26.85	53.69	1037	182
33964.36388	36981.90136	75.297	27.93	27.93	55.86	1227	182
14420.65609	331.3001554	-158.875	32.26	32.26	64.53	1396	190
20160.75609	12382.20016	71.1245	10.76	10.76	21.52	5622	190
27955.05609	15395.30016	154.125	21.17	21.17	42.34	1273	190
30063.55609	15400.70016	173.125	23.88	23.88	47.76	1371	190
19535.95609	37757.10016	-208.875	44.46	44.46	88.92	1039	190
30146.05609	38438.60016	43.1245	34.62	34.62	69.24	1039	190
40346.6483	2968.098954	-341.048	42.81	42.81	85.63	1197	198
19126.4483	19812.69895	-265.048	23.03	23.03	46.06	1502	198
29670.1483	26863.59895	-105.048	23.20	23.20	46.39	1524	198
18520.7483	30101.59895	-317.048	24.61	24.61	49.22	2740	198
18231.9483	31815.39895	-150.048	17.00	17.00	34.01	3832	198
36791.8483	34876.89895	-245.048	30.73	30.73	61.47	1713	198
17458.44052	3493.497753	154.78	15.24	15.24	30.47	2546	206
34665.64052	6673.997753	-133.22	19.17	19.17	38.34	1769	206
23278.54052	7686.297753	50.7796	18.63	18.63	37.26	1971	206
29830.44052	10940.39775	116.78	19.64	19.64	39.28	1599	206
33264.54052	15482.59775	140.78	25.65	25.65	51.29	1467	206
29998.84052	18274.29775	24.7796	28.00	28.00	56.00	1214	206
30783.84052	18831.19775	149.78	11.07	11.07	22.14	4612	206
11920.84052	37158.69775	-29.2204	18.91	18.91	37.82	3206	206
7159.332733	6265.096553	-70.3929	27.51	27.51	55.01	1179	214
34662.13273	6762.196553	-141.393	18.42	18.42	36.83	3875	214
3932.832733	9844.596553	-150.393	22.58	22.58	45.17	1512	214
31658.93273	31968.49655	-205.393	15.99	15.99	31.98	3369	214
6645.232733	35361.39655	-302.393	46.21	46.21	92.41	1198	214
17864.02495	1247.895352	-124.565	34.22	34.22	68.44	1265	222
39097.92495	5899.295352	-12.5653	23.95	23.95	47.90	1411	222
23272.42495	7666.495352	8.43468	11.47	11.47	22.94	3700	222
40801.42495	10392.79535	-36.5653	20.70	20.70	41.40	2098	222
36888.22495	25822.29535	221.435	39.89	39.89	79.79	1006	222
34831.52495	26437.19535	-161.565	30.40	30.40	60.81	1274	222
25157.22495	34566.79535	-120.565	28.90	28.90	57.79	1407	222
20746.01716	5683.594151	-136.738	19.03	19.03	38.06	2508	230
35155.91716	5597.194151	-87.7378	14.06	14.06	28.12	4423	230
23291.61716	7727.294151	-77.7378	20.18	20.18	40.36	1656	230
3925.917162	9879.294151	-158.738	23.55	23.55	47.10	2565	230
18370.91716	14228.79415	216.262	15.54	15.54	31.09	3812	230
28637.11716	14777.69415	-79.7378	10.53	10.53	21.05	3903	230
31432.11716	19547.89415	-133.738	20.30	20.30	40.60	1654	230
41303.91716	22447.69415	20.2622	12.86	12.86	25.72	3194	230
38222.41716	22683.19415	164.262	22.09	22.09	44.18	1974	230
21004.71716	26876.79415	-116.738	22.28	22.28	44.56	1703	230
11842.81716	36935.19415	-278.738	29.41	29.41	58.83	1968	230
17703.50938	5737.09295	128.09	8.69	8.69	17.38	5906	238
35150.00938	5711.89295	-231.91	13.71	13.71	27.41	4510	238
4590.909376	8329.89295	-77.9102	21.83	21.83	43.66	1150	238
7030.309376	8564.49295	4.08976	24.52	24.52	49.03	1883	238
28101.80938	15733.39295	-383.91	39.33	39.33	78.66	1626	238
27560.30938	16108.39295	-152.91	28.71	28.71	57.41	1248	238
17450.10938	16738.29295	-287.91	22.98	22.98	45.97	2930	238
27513.50938	17549.29295	-284.91	30.03	30.03	60.05	1477	238
17070.50938	29860.99295	355.09	34.64	34.64	69.28	1471	238
33428.30938	33794.39295	76.0898	23.93	23.93	47.85	1451	238
39943.70938	35258.29295	-108.91	33.21	33.21	66.41	1214	238
10698.90938	37342.19295	78.0898	20.37	20.37	40.74	2743	238
34729.00159	12676.49175	-323.083	24.89	24.89	49.78	1971	246
32232.40159	23623.69175	-182.083	17.99	17.99	35.98	2594	246
24312.60159	25807.59175	-305.083	30.43	30.43	60.85	1023	246
11785.20159	36833.09175	-346.083	18.16	18.16	36.31	6100	246
21544.2938	11008.79055	-39.2552	18.37	18.37	36.74	1718	254
34132.9938	21959.69055	56.7448	17.52	17.52	35.04	1752	254
18111.5938	30660.69055	-377.255	34.29	34.29	68.58	1233	254
28622.8938	37459.69055	-198.255	24.07	24.07	48.14	1830	254
13982.98602	5483.089347	-364.428	18.75	18.75	37.49	3237	262
17128.98602	6998.889347	120.572	24.61	24.61	49.22	1163	262
30824.98602	12658.78935	78.5724	21.52	21.52	43.05	1364	262
19728.28602	19053.08935	-398.428	29.65	29.65	59.30	1901	262
26235.58602	37570.38935	-356.428	50.73	50.73	101.45	1198	262
20853.98602	38149.58935	-87.4276	25.46	25.46	50.92	1826	262
32915.67823	16716.88815	-198.6	16.70	16.70	33.39	2740	270
25267.97823	17696.68815	-57.6001	18.13	18.13	36.27	1580	270
38146.47823	22659.88815	-121.6	32.97	32.97	65.94	1142	270
34834.77823	26404.58815	-258.6	17.71	17.71	35.42	3077	270
16865.17823	28414.98815	-94.6001	13.40	13.40	26.80	3543	270
23459.77823	28880.88815	-205.6	26.00	26.00	52.00	1259	270
31644.77823	31934.68815	-225.6	23.76	23.76	47.52	1645	270
33950.17823	36983.58815	3.39993	28.33	28.33	56.66	1010	270
12597.27045	4815.786945	-52.7725	32.22	32.22	64.43	1218	278
34619.17045	10475.78695	-262.773	30.71	30.71	61.42	1310	278
25136.97045	11062.08695	173.227	36.93	36.93	73.85	1001	278
28563.07045	14893.08695	114.227	19.66	19.66	39.33	1460	278
18080.27045	17759.38695	-230.773	18.42	18.42	36.83	2218	278
27575.67045	21353.68695	-118.773	19.78	19.78	39.56	1739	278
22264.37045	22278.28695	-89.7725	18.32	18.32	36.64	1918	278
41318.37045	22474.38695	12.2275	11.78	11.78	23.55	3534	278
37331.47045	24757.78695	132.227	21.97	21.97	43.94	1367	278
29647.57045	26890.48695	-42.7725	16.93	16.93	33.86	2073	278
18131.27045	30851.58695	-352.773	24.33	24.33	48.65	1644	278
24449.07045	33402.18695	-395.773	31.06	31.06	62.12	1879	278
30763.67045	39813.28695	-166.773	29.67	29.67	59.35	1272	278
25303.66266	11132.08574	-316.945	12.20	12.20	24.40	3670	286
32917.46266	16686.28574	-307.945	16.89	16.89	33.77	2964	286
29638.56266	26979.88574	-252.945	26.94	26.94	53.88	1551	286
29651.66266	36459.08574	-302.945	27.93	27.93	55.86	1776	286
11797.16266	37248.68574	-135.945	28.07	28.07	56.14	2611	286
31192.15487	7490.984543	-361.117	33.56	33.56	67.12	1201	294
18518.05487	10229.28454	-156.117	22.40	22.40	44.79	1038	294
28288.75487	11701.98454	-117.117	16.84	16.84	33.68	2924	294
21082.15487	14648.58454	163.883	22.77	22.77	45.55	1392	294
39798.45487	19416.88454	-189.117	24.89	24.89	49.78	1003	294
36707.35487	34759.38454	-71.1174	19.99	19.99	39.99	2211	294
30360.05487	40452.08454	-49.1174	13.80	13.80	27.60	2816	294
27779.44709	5213.883342	7.7101	23.41	23.41	46.82	1386	302
28317.84709	12421.08334	-262.29	21.20	21.20	42.39	2020	302
23477.64709	16114.68334	-178.29	16.67	16.67	33.35	2962	302
24484.24709	16866.18334	-287.29	32.19	32.19	64.39	1031	302
27317.64709	19320.38334	-252.29	14.91	14.91	29.81	2814	302
22319.54709	22284.18334	-283.29	19.05	19.05	38.10	2970	302
9996.447089	35942.38334	-276.29	23.67	23.67	47.34	2046	302
27590.1393	2761.082141	-218.355	18.20	18.20	36.41	3353	310
30183.9393	16434.88214	-224.355	29.48	29.48	58.97	1437	310
27288.9393	19278.18214	-199.355	13.16	13.16	26.33	4238	310
41310.9393	22459.18214	12.6452	11.70	11.70	23.41	4256	310
38069.2393	27113.08214	137.645	14.93	14.93	29.86	3749	310
26206.6393	37393.08214	-136.355	13.24	13.24	26.47	4782	310
25240.13152	3336.28094	336.616	31.84	31.84	63.68	1781	318
2830.131517	5297.08094	-149.384	39.16	39.16	78.33	1031	318
20140.03152	16741.08094	138.616	13.28	13.28	26.56	3572	318
30769.83152	18855.08094	48.6162	8.69	8.69	17.38	5305	318
29973.83152	25590.28094	-62.3838	22.49	22.49	44.98	1649	318
23112.73152	25898.58094	-41.3838	20.46	20.46	40.93	1656	318
18964.83152	33219.08094	-208.384	30.87	30.87	61.75	1073	318
11867.23152	37121.88094	-305.384	10.08	10.08	20.16	13921	318
26219.03152	37414.58094	-262.384	18.06	18.06	36.13	3358	318
23241.92373	7668.47974	36.5871	15.45	15.45	30.90	1404	326
34924.42373	12709.97974	1.58713	41.64	41.64	83.27	1004	326
16564.02373	27804.37974	-236.413	15.68	15.68	31.37	3374	326
11849.52373	36756.67974	-156.413	22.16	22.16	44.32	1758	326
25036.92373	36973.27974	-151.413	24.80	24.80	49.60	1130	326
18433.91595	2286.778539	333.558	32.66	32.66	65.33	1210	334
3892.715946	5876.178539	45.5581	22.35	22.35	44.70	1254	334
39095.91595	5881.178539	-52.4419	17.14	17.14	34.29	2479	334
19447.31595	14844.17854	-14.4419	18.84	18.84	37.68	1571	334
31945.91595	16014.37854	21.5581	17.92	17.92	35.84	1841	334
18793.11595	17461.57854	-330.442	12.60	12.60	25.20	5359	334
29960.01595	25566.07854	-282.442	34.05	34.05	68.11	1403	334
11842.71595	36767.17854	-231.442	11.99	11.99	23.97	8638	334
3938.10816	5869.677338	157.529	13.07	13.07	26.14	5630	342
31792.60816	13852.67734	243.529	15.10	15.10	30.19	3602	342
28675.90816	14821.07734	-37.4709	16.30	16.30	32.59	2157	342
24931.00816	31729.47734	-71.4709	29.51	29.51	59.02	1298	342
3896.000374	5881.276137	-3.49997	26.19	26.19	52.38	1409	350
27672.20037	9950.476137	-209.5	31.49	31.49	62.97	1198	350
34654.70037	10480.17614	-42.5	11.59	11.59	23.17	3851	350
27175.00037	20394.07614	-131.5	16.23	16.23	32.45	2811	350
22144.90037	20434.97614	-149.5	25.25	25.25	50.49	1456	350
38969.10037	24961.67614	6.50003	24.89	24.89	49.78	1471	350
32891.80037	38177.17614	-329.5	45.36	45.36	90.71	1613	350
37790.79259	10238.57494	-73.529	12.06	12.06	24.12	3701	358
28281.59259	12348.37494	-35.529	28.10	28.10	56.19	1075	358
23677.99259	17046.57494	240.471	20.63	20.63	41.26	2004	358
32745.19259	21185.87494	-70.529	21.60	21.60	43.19	1661	358
22635.59259	26534.77494	-161.529	25.69	25.69	51.39	1263	358
34496.69259	30722.67494	40.471	22.56	22.56	45.12	1966	358
31638.99259	31885.17494	-94.529	14.77	14.77	29.53	3070	358
10909.89259	37502.77494	-105.529	21.24	21.24	42.48	2577	358
11742.9848	7725.473735	161.442	27.69	27.69	55.39	1160	366
17670.4848	13477.57373	50.442	15.83	15.83	31.65	2280	366
31774.4848	13869.77373	99.442	14.81	14.81	29.63	2715	366
21283.3848	16632.87373	-77.558	33.96	33.96	67.92	1031	366
30091.2848	22250.07373	-143.558	35.68	35.68	71.36	1047	366
26804.8848	23120.97373	-278.558	13.33	13.33	26.66	3739	366
27913.2848	25624.47373	68.442	23.79	23.79	47.57	1020	366
40622.2848	26259.77373	-164.558	37.44	37.44	74.89	1135	366
31650.6848	31884.47373	-170.558	14.88	14.88	29.77	3781	366
10011.1848	36027.67373	-262.558	25.62	25.62	51.24	2248	366
32452.97702	1727.172534	-398.587	31.35	31.35	62.69	2113	374
22367.07702	11933.57253	-145.587	15.80	15.80	31.60	1978	374
18069.77702	29447.87253	-206.587	28.28	28.28	56.57	1225	374
25648.97702	32733.37253	-294.587	25.10	25.10	50.21	2077	374
24542.77702	33450.07253	-157.587	23.41	23.41	46.82	1355	374
28426.27702	40050.37253	-152.587	24.07	24.07	48.14	1870	374
31304.96923	7388.971333	-192.616	12.46	12.46	24.92	6348	382
31391.26923	13237.17133	325.384	23.83	23.83	47.67	2478	382
26789.26923	14717.77133	75.3839	17.99	17.99	35.98	1491	382
19917.36923	14951.27133	159.384	9.42	9.42	18.84	5587	382
23668.56923	17661.67133	-281.616	35.16	35.16	70.32	1002	382
27122.56923	19768.87133	-11.6161	17.59	17.59	35.18	1763	382
36569.96923	22111.27133	183.384	26.66	26.66	53.32	1577	382
26864.76923	26500.17133	-62.6161	16.70	16.70	33.39	3396	382
34950.76923	29443.97133	252.384	25.50	25.50	51.01	1421	382
10020.06923	36632.57133	-240.616	45.22	45.22	90.43	1065	382
11816.46923	37199.27133	-253.616	41.12	41.12	82.24	1143	382
11008.96923	37614.77133	-390.616	45.19	45.19	90.38	1233	382
17021.86144	208.3701321	-98.6451	36.15	36.15	72.30	1069	390
29070.16144	4395.870132	117.355	31.56	31.56	63.11	1292	390
31441.06144	13247.97013	333.355	24.87	24.87	49.74	1741	390
31087.96144	17312.87013	121.355	10.27	10.27	20.54	4506	390
21546.86144	30978.87013	-368.645	28.68	28.68	57.37	3064	390
20846.75366	638.9689311	-117.674	23.67	23.67	47.34	1705	398
29041.05366	4429.168931	24.3258	30.21	30.21	60.43	1059	398
33298.95366	8576.868931	33.3258	34.31	34.31	68.62	1154	398
24170.75366	18962.86893	-108.674	20.68	20.68	41.35	1604	398
21846.75366	19587.96893	-14.6742	19.69	19.69	39.38	1635	398
22508.15366	24151.06893	-145.674	21.57	21.57	43.14	2055	398
36292.84587	1636.76773	-167.703	37.82	37.82	75.64	1110	406
35161.54587	5680.06773	-282.703	34.81	34.81	69.61	1280	406
34625.04587	10543.16773	-53.7032	21.15	21.15	42.30	2115	406
18524.14587	18856.66773	-239.703	29.15	29.15	58.31	1425	406
30769.24587	18818.26773	73.2968	15.47	15.47	30.94	2219	406
26371.74587	25160.56773	-5.70322	14.13	14.13	28.26	3070	406
18634.94587	31531.16773	2.29678	25.39	25.39	50.77	1441	406
28447.24587	32445.66773	-240.703	24.75	24.75	49.50	1253	406
11802.64587	36834.36773	-264.703	25.53	25.53	51.06	1676	406
31407.73809	4068.966529	-16.7323	20.75	20.75	41.50	1634	414
10866.93809	5514.466529	-146.732	36.03	36.03	72.06	1394	414
1074.838087	8997.666529	-378.732	54.28	54.28	108.57	1039	414
921.5380871	12211.06653	-399.732	46.25	46.25	92.50	1285	414
22405.73809	17612.76653	-9.73226	20.42	20.42	40.84	2283	414
27306.23809	25569.16653	-205.732	24.07	24.07	48.14	1753	414
5474.630301	8125.665328	-115.761	27.32	27.32	54.64	1332	422
29808.8303	11004.06533	19.2387	25.88	25.88	51.76	1012	422
31113.3303	17329.76533	242.239	19.57	19.57	39.14	2708	422
22062.7303	24307.16533	-403.761	23.81	23.81	47.62	1695	422
31797.9303	24389.96533	-84.7613	22.51	22.51	45.03	1971	422
11772.7303	36610.56533	-246.761	25.01	25.01	50.02	1841	422
30800.1303	39778.96533	-199.761	14.44	14.44	28.87	4285	422
17543.92252	9470.464127	-14.7903	11.70	11.70	23.41	4158	430
28237.42252	11735.86413	-195.79	21.64	21.64	43.28	2040	430
38046.22252	27159.26413	-77.7903	24.59	24.59	49.17	1560	430
21542.22252	31102.36413	-170.79	33.51	33.51	67.02	1019	430
26103.32252	35760.36413	-101.79	34.90	34.90	69.80	1019	430
31844.71473	4724.562926	-235.819	35.04	35.04	70.08	1305	438
2562.01473	6583.462926	-21.8194	21.69	21.69	43.38	1348	438
27440.61473	17893.56293	-206.819	10.83	10.83	21.67	5465	438
28898.11473	18492.56293	-134.819	31.93	31.93	63.87	1071	438
23074.01473	20514.66293	-121.819	20.61	20.61	41.21	1695	438
10484.11473	35732.06293	1.18063	33.09	33.09	66.18	1463	438
17329.91473	36689.76293	-277.819	37.47	37.47	74.94	1181	438
26286.60694	20046.76173	-253.848	21.17	21.17	42.34	1828	446
20829.60694	20548.86173	-365.848	15.97	15.97	31.93	3291	446
34903.40694	26404.36173	-307.848	24.96	24.96	49.93	2105	446
16403.29916	3077.860525	0.122564	14.04	14.04	28.07	2699	454
30200.89916	3789.860525	18.1226	22.18	22.18	44.37	2277	454
2536.899158	6596.560525	20.1226	9.16	9.16	18.32	5339	454
31236.79916	7385.460525	-181.877	13.89	13.89	27.79	4287	454
5933.499158	11022.16052	-101.877	20.79	20.79	41.59	2862	454
17702.59916	13534.76052	-102.877	18.02	18.02	36.03	3075	454
25171.89916	29270.06052	3.12256	20.82	20.82	41.64	1287	454
40469.19916	29441.06052	-341.877	45.29	45.29	90.57	1151	454
36641.99916	31249.26052	-84.8774	14.27	14.27	28.54	3615	454
10259.79916	36792.36052	328.123	40.29	40.29	80.59	1063	454
25963.49916	38650.76052	-178.877	32.22	32.22	64.43	1168	454
2386.591372	10362.25932	-29.9065	29.18	29.18	58.36	1173	462
25654.09137	16068.25932	4.09353	15.99	15.99	31.98	3355	462
24455.19137	28857.35932	-30.9065	24.99	24.99	49.97	1359	462
16422.18359	3058.158123	-80.9355	16.23	16.23	32.45	3256	470
30963.28359	5317.258123	-170.936	26.42	26.42	52.85	1679	470
27816.08359	6940.358123	-164.936	25.69	25.69	51.39	2698	470
24005.38359	17205.15812	-214.936	28.57	28.57	57.13	1714	470
25792.08359	19139.75812	71.0645	19.10	19.10	38.20	1620	470
20532.98359	24885.65812	-306.936	17.87	17.87	35.75	3848	470
27726.98359	35358.35812	-355.936	35.58	35.58	71.17	1474	470
10876.38359	37431.05812	-39.9355	25.50	25.50	51.01	1149	470
28035.4758	3760.156922	2.03546	23.39	23.39	46.77	1334	478
30991.2758	5308.256922	-86.9645	23.69	23.69	47.38	1559	478
34626.2758	10526.25692	-159.965	24.75	24.75	49.50	1284	478
18552.2758	10586.15692	-264.965	28.31	28.31	56.61	1215	478
25834.7758	12421.95692	-64.9645	18.25	18.25	36.50	1823	478
17730.1758	13214.85692	41.0355	22.37	22.37	44.74	1426	478
23362.9758	14542.05692	170.035	25.46	25.46	50.92	1629	478
20305.5758	17389.65692	-118.965	20.35	20.35	40.69	2166	478
28427.5758	35448.65692	-254.965	38.69	38.69	77.39	1094	478
26912.7758	36207.25692	-209.965	20.32	20.32	40.65	2272	478
25678.4758	37119.65692	-170.965	33.63	33.63	67.26	1142	478
28677.66801	14725.55572	-132.994	10.20	10.20	20.39	5606	486
24127.86801	17728.25572	-45.9936	18.53	18.53	37.07	1880	486
21720.56801	19842.55572	-229.994	19.76	19.76	39.52	3243	486
24247.46801	20186.85572	-159.994	22.28	22.28	44.56	1976	486
27480.26801	21994.25572	26.0064	14.08	14.08	28.17	4297	486
30251.16023	3786.75452	-71.0226	15.05	15.05	30.10	3775	494
23243.86023	7699.45452	77.9774	14.53	14.53	29.06	1818	494
27067.66023	18103.15452	-27.0226	8.83	8.83	17.66	7258	494
30785.66023	18839.75452	24.9774	12.01	12.01	24.02	3533	494
27304.46023	31363.85452	-398.023	37.80	37.80	75.60	1037	494
31658.46023	31878.05452	-208.023	12.65	12.65	25.29	4285	494
38680.05244	4363.853319	-344.052	25.10	25.10	50.21	2234	502
2540.652443	6592.453319	7.94835	14.60	14.60	29.20	3013	502
20974.25244	12311.65332	280.948	18.49	18.49	36.97	1712	502
30778.15244	18858.95332	49.9483	11.54	11.54	23.08	3193	502
23139.85244	20568.85332	28.9484	20.35	20.35	40.69	1545	502
41325.05244	22461.65332	74.9483	12.10	12.10	24.21	3773	502
36651.65244	31246.55332	-3.05165	20.35	20.35	40.69	2027	502
2539.844657	6616.552118	103.04	22.66	22.66	45.31	1504	510
29895.44466	7242.452118	66.0397	13.68	13.68	27.37	4553	510
29356.24466	8687.152118	-26.9603	18.37	18.37	36.74	1587	510
17964.14466	10270.65212	49.0397	15.61	15.61	31.23	2798	510
25651.14466	32690.45212	-95.9603	12.67	12.67	25.34	2968	510
10032.94466	36714.45212	-39.9603	19.10	19.10	38.20	1706	510
34917.93687	26597.75092	-372.829	27.06	27.06	54.12	1466	518
33043.83687	39880.45092	-319.829	43.52	43.52	87.04	1286	518
32477.32909	1372.249716	-328.697	37.07	37.07	74.14	1001	526
12398.12909	6498.049716	-102.697	25.93	25.93	51.86	2143	526
33077.62909	8703.749716	22.3027	26.02	26.02	52.05	1366	526
29807.52909	10958.34972	37.3027	21.85	21.85	43.71	1846	526
4060.229085	11090.44972	-258.697	32.12	32.12	64.24	1258	526
19059.02909	12479.84972	41.3027	31.23	31.23	62.45	1033	526
19512.32909	16379.44972	-143.697	35.07	35.07	70.13	1273	526
26473.62909	19473.34972	114.303	14.41	14.41	28.83	4029	526
37453.62909	39361.34972	-212.697	26.94	26.94	53.88	1556	526
18505.8213	14075.24852	-146.566	25.93	25.93	51.86	2062	534
34000.7213	15151.44852	-64.5657	25.50	25.50	51.01	1076	534
34707.4213	17102.34852	81.4343	25.50	25.50	51.01	1164	534
23108.1213	20545.54852	-166.566	24.21	24.21	48.42	1630	534
25656.6213	21818.44852	-365.566	30.83	30.83	61.65	1167	534
25772.7213	24174.14852	-383.566	37.00	37.00	73.99	1466	534
19084.0213	32373.64852	378.434	27.93	27.93	55.86	1286	534
28535.6213	32592.04852	-344.566	32.85	32.85	65.70	1030	534
23549.9213	39749.84852	35.4343	34.10	34.10	68.20	1173	534
20108.11351	579.8473144	190.566	36.62	36.62	73.24	1053	542
23877.21351	916.4473144	-8.43423	30.10	30.10	60.19	1501	542
32510.41351	9313.647314	-178.434	28.71	28.71	57.41	1703	542
20341.71351	12284.14731	115.566	14.22	14.22	28.45	3604	542
28420.21351	21454.84731	-69.4342	27.46	27.46	54.92	1531	542
10044.01351	36286.14731	-235.434	22.58	22.58	45.17	3499	542
30431.51351	40474.84731	-55.4342	7.14	7.14	14.27	8279	542
16535.40573	13632.74611	-229.303	20.58	20.58	41.17	2401	550
27546.90573	17877.34611	99.6973	23.36	23.36	46.72	1313	550
22178.60573	18673.34611	95.6973	20.51	20.51	41.02	1625	550
19810.90573	19149.34611	-259.303	9.49	9.49	18.98	7908	550
38084.80573	27246.44611	-186.303	19.99	19.99	39.99	1730	550
24541.80573	33380.24611	-99.3027	19.99	19.99	39.99	1769	550
11757.50573	36860.44611	-255.303	29.30	29.30	58.59	1763	550
25298.99794	11099.84491	-275.171	17.78	17.78	35.56	2056	558
26756.39794	14648.24491	-67.1712	11.02	11.02	22.04	5334	558
37641.19794	15542.44491	-76.1712	31.09	31.09	62.17	1162	558
20374.89794	17585.74491	-373.171	26.94	26.94	53.88	1791	558
27171.19794	19586.64491	-247.171	14.88	14.88	29.77	3351	558
28864.69794	20532.44491	-37.1712	11.89	11.89	23.79	2611	558
11255.89794	35845.64491	180.829	31.51	31.51	63.02	1233	558
4114.490156	10945.24371	-269.04	32.05	32.05	64.10	1520	566
20975.89016	12306.94371	216.96	12.13	12.13	24.26	4125	566
21071.19016	14639.44371	195.96	13.85	13.85	27.69	3287	566
26826.99016	16038.54371	-16.0397	15.90	15.90	31.79	1869	566
27841.39016	24689.74371	6.96031	25.15	25.15	50.30	1260	566
32356.69016	26239.34371	-227.04	7.51	7.51	15.02	10382	566
16592.79016	27985.14371	-255.04	10.95	10.95	21.90	5837	566
23159.89016	28941.44371	-216.04	25.86	25.86	51.72	1131	566
22203.58237	1550.242511	372.092	27.25	27.25	54.49	1707	574
12833.18237	3869.142511	331.092	44.06	44.06	88.12	1297	574
28050.48237	3765.242511	37.0918	26.68	26.68	53.36	1108	574
31452.88237	4107.842511	-118.908	24.61	24.61	49.22	1604	574
28860.88237	10243.84251	-226.908	27.32	27.32	54.64	1509	574
34687.58237	10528.04251	-21.9082	18.58	18.58	37.16	2913	574
32944.98237	16741.04251	-255.908	21.29	21.29	42.58	1330	574
27433.68237	31877.24251	-357.908	28.21	28.21	56.43	2002	574
26642.38237	34669.74251	-139.908	23.15	23.15	46.30	1409	574
28264.47458	12237.54131	-140.777	33.06	33.06	66.13	1232	582
28769.57458	13364.04131	43.2233	15.38	15.38	30.76	2870	582
19700.37458	14889.74131	-35.7767	6.90	6.90	13.80	7218	582
24910.57458	31809.04131	-210.777	20.14	20.14	40.27	2944	582
31650.77458	31948.24131	-256.777	11.78	11.78	23.55	5535	582
32427.7668	1914.940109	-135.645	28.10	28.10	56.19	1327	590
20010.3668	6418.640109	-196.645	31.60	31.60	63.21	1495	590
22492.8668	8927.340109	-142.645	7.75	7.75	15.50	7391	590
20357.8668	17484.04011	-81.6452	15.35	15.35	30.71	2650	590
25272.9668	18413.64011	-97.6452	30.90	30.90	61.80	1281	590
27701.7668	18515.84011	-62.6452	25.08	25.08	50.16	1057	590
28433.4668	18436.84011	392.355	25.43	25.43	50.87	2582	590
32065.4668	21480.04011	-79.6452	20.49	20.49	40.98	1911	590
22470.5668	24147.84011	-231.645	14.29	14.29	28.59	3606	590
28669.7668	26260.24011	-3.64516	13.82	13.82	27.65	2680	590
17415.3668	31162.44011	-169.645	17.43	17.43	34.85	3400	590
31216.95901	7398.138908	-187.514	21.60	21.60	43.19	1761	598
21579.45901	11023.23891	-132.514	16.30	16.30	32.59	3524	598
32928.45901	16621.53891	-316.514	18.91	18.91	37.82	2276	598
19885.65901	19190.83891	-186.514	11.70	11.70	23.41	5404	598
37060.55901	24488.83891	161.486	21.12	21.12	42.25	1064	598
24927.45901	31820.33891	-330.514	25.69	25.69	51.39	2280	598
30419.95901	40429.33891	-65.5136	14.08	14.08	28.17	3744	598
11912.35123	6911.937707	28.6179	16.13	16.13	32.26	3045	606
26179.05123	18809.93771	-247.382	25.01	25.01	50.02	1240	606
36787.05123	22119.23771	84.6179	27.72	27.72	55.44	1397	606
30814.05123	39797.63771	8.61787	25.22	25.22	50.44	1615	606
27166.14344	13499.83651	11.7494	15.21	15.21	30.43	4144	614
22945.84344	19678.13651	-374.251	22.07	22.07	44.13	1815	614
20928.84344	21218.73651	-51.2506	10.34	10.34	20.68	3974	614
23637.04344	22695.53651	-119.251	14.72	14.72	29.44	3337	614
23570.64344	27222.83651	-293.251	25.58	25.58	51.15	2186	614
25604.64344	32698.73651	-343.251	31.67	31.67	63.35	1236	614
11336.54344	35882.33651	-165.251	26.61	26.61	53.22	1160	614
17857.43566	1228.935305	28.8809	20.94	20.94	41.87	1633	622
31440.03566	4073.635305	-114.119	28.19	28.19	56.38	1493	622
33153.43566	9116.035305	-312.119	19.83	19.83	39.66	4317	622
28253.23566	12263.23531	-245.119	29.56	29.56	59.11	1221	622
31741.33566	13871.83531	237.881	18.86	18.86	37.73	2289	622
23703.73566	16769.43531	-217.119	14.32	14.32	28.64	2996	622
26485.43566	19454.53531	-325.119	34.41	34.41	68.81	1104	622
24610.23566	20520.03531	20.8809	11.42	11.42	22.84	4698	622
27194.33566	21515.43531	-87.1191	26.92	26.92	53.84	1327	622
26436.52787	12370.5341	43.0124	14.86	14.86	29.72	3104	630
23685.12787	16654.2341	-273.988	21.50	21.50	43.00	2067	630
26520.12787	17263.4341	-345.988	23.69	23.69	47.38	1436	630
22423.72787	17476.1341	-58.9876	24.33	24.33	48.65	1144	630
36903.92787	19583.7341	-18.9876	13.87	13.87	27.74	2705	630
21874.22787	19611.1341	-143.988	15.47	15.47	30.94	3908	630
24399.82787	29970.1341	-146.988	13.75	13.75	27.51	4731	630
10908.22787	37394.0341	85.0124	20.44	20.44	40.88	1481	630
27769.42008	15521.2329	84.1439	24.42	24.42	48.84	1345	638
25225.42008	18461.4329	-63.8561	28.14	28.14	56.28	1264	638
20915.12008	21213.4329	-38.8561	18.65	18.65	37.30	1112	638
27346.02008	31726.6329	-351.856	19.24	19.24	38.48	3217	638
11892.62008	36552.9329	-319.856	31.91	31.91	63.82	1592	638
22247.3123	1512.331702	140.275	27.29	27.29	54.59	1551	646
9419.112298	7108.531702	-390.725	31.27	31.27	62.55	1482	646
25891.9123	16153.6317	-102.725	24.92	24.92	49.83	1033	646
30772.2123	18831.5317	75.2754	14.27	14.27	28.54	2002	646
27544.7123	22098.0317	-265.725	20.25	20.25	40.51	2719	646
27656.2123	26465.5317	7.27542	21.71	21.71	43.43	1502	646
16984.2123	29412.4317	-75.7246	15.87	15.87	31.75	3531	646
16625.6123	29604.0317	265.275	23.90	23.90	47.81	1982	646
27343.2123	31620.8317	-193.725	14.32	14.32	28.64	4093	646
22151.90451	1491.330501	56.4069	25.65	25.65	51.29	1409	654
21100.20451	3349.530501	241.407	28.73	28.73	57.46	1199	654
34754.20451	12794.0305	-258.593	26.87	26.87	53.74	1918	654
21856.80451	25270.5305	-248.593	13.89	13.89	27.79	3625	654
33648.70451	33032.6305	63.4069	23.55	23.55	47.10	1551	654
32487.69673	1700.8293	-180.462	21.48	21.48	42.96	1466	662
21097.69673	3340.6293	101.538	19.95	19.95	39.89	1646	662
10490.49673	5619.5293	-54.4616	28.83	28.83	57.65	1054	662
29794.49673	7783.0293	-97.4616	20.84	20.84	41.68	1290	662
4999.796726	11687.8293	27.5384	29.70	29.70	59.39	1180	662
26828.79673	14706.1293	160.538	14.77	14.77	29.53	4202	662
21434.39673	18436.9293	-64.4616	21.27	21.27	42.53	1393	662
26385.99673	19120.7293	-216.462	12.65	12.65	25.29	5550	662
23165.29673	20559.3293	-272.462	30.94	30.94	61.89	1365	662
19667.19673	32001.8293	-81.4616	12.34	12.34	24.68	2825	662
26595.99673	31717.2293	-46.4616	26.94	26.94	53.88	1313	662
30824.19673	39806.8293	-206.462	28.50	28.50	56.99	2133	662
19487.18894	3903.228099	94.67	24.96	24.96	49.93	1516	670
21571.68894	10944.5281	-64.33	14.84	14.84	29.67	2556	670
25235.58894	17619.3281	-97.33	8.85	8.85	17.71	6498	670
33951.78894	37096.8281	-184.33	29.18	29.18	58.36	1328	670
13706.08115	2691.826898	218.801	29.53	29.53	59.06	1647	678
25934.78115	2754.726898	-230.199	41.78	41.78	83.56	1031	678
31166.38115	5294.326898	393.801	26.45	26.45	52.89	2079	678
35171.68115	10801.8269	-369.199	40.32	40.32	80.64	1067	678
20165.18115	12442.6269	7.80147	13.47	13.47	26.94	3740	678
19520.48115	16483.5269	-94.1985	13.19	13.19	26.38	3790	678
23691.78115	16645.3269	-260.199	28.05	28.05	56.10	1142	678
23117.98115	20469.3269	-91.1985	13.26	13.26	26.52	4110	678
23775.08115	22129.1269	-109.199	15.90	15.90	31.79	3174	678
22100.88115	22345.1269	-343.199	28.68	28.68	57.37	1231	678
38976.58115	24981.0269	74.8015	25.17	25.17	50.35	1009	678
30429.38115	27826.6269	-21.1985	25.62	25.62	51.24	1076	678
32450.37337	1678.425697	-329.067	17.47	17.47	34.95	3918	686
31233.37337	7456.925697	-350.067	13.12	13.12	26.23	5657	686
18614.37337	11175.4257	26.933	15.21	15.21	30.43	3249	686
19720.47337	14970.6257	28.933	8.74	8.74	17.47	4939	686
22357.27337	34265.6257	365.933	37.59	37.59	75.17	1023	686
10046.97337	36605.2257	-248.067	36.13	36.13	72.25	1097	686
25563.07337	37134.5257	-8.06702	25.32	25.32	50.63	1089	686
33275.27337	39304.7257	-124.067	35.35	35.35	70.70	1033	686
28284.16558	11718.4245	-127.936	16.18	16.18	32.36	2829	694
21384.16558	15742.0245	-26.9355	24.28	24.28	48.56	1197	694
22140.46558	18706.0245	-56.9355	25.29	25.29	50.59	1196	694
25723.26558	19391.3245	10.0645	15.57	15.57	31.13	2369	694
28502.96558	32332.9245	-142.936	19.90	19.90	39.80	2418	694
32757.36558	38081.7245	-8.93551	25.29	25.29	50.59	1605	694
27977.06558	38854.0245	20.0645	30.00	30.00	60.01	1304	694
35632.0578	4361.923295	-198.804	27.84	27.84	55.67	1222	702
29809.6578	7811.923295	-160.804	22.04	22.04	44.09	1492	702
21694.9578	13039.02329	316.196	28.14	28.14	56.28	1091	702
29669.4578	13322.92329	-214.804	27.08	27.08	54.16	1710	702
16647.8578	27988.22329	-248.804	15.35	15.35	30.71	3726	702
30411.8578	27837.72329	-134.804	21.27	21.27	42.53	2109	702
10197.0578	35829.32329	394.196	24.99	24.99	49.97	2288	702
29412.8578	37830.62329	-224.804	22.54	22.54	45.07	1853	702
13817.45001	2691.722094	256.212	22.94	22.94	45.88	2069	710
29050.65001	4031.122094	76.2122	24.85	24.85	49.69	1042	710
2564.05001	6566.322094	-140.788	28.59	28.59	57.18	1483	710
22809.35001	8250.622094	300.212	27.72	27.72	55.44	1752	710
30778.25001	18833.02209	71.2122	11.28	11.28	22.56	3070	710
35389.85001	20738.12209	72.2122	21.27	21.27	42.53	1809	710
32394.65001	26359.62209	-96.7878	19.26	19.26	38.53	1523	710
26437.85001	29119.82209	-314.788	26.14	26.14	52.28	1754	710
21383.55001	31685.62209	-400.788	42.58	42.58	85.16	1056	710
11641.35001	37232.02209	-319.788	61.91	61.91	123.83	1137	710
29452.25001	37844.02209	-302.788	35.35	35.35	70.70	1658	710
22852.64222	8220.320892	200.19	19.88	19.88	39.75	1775	718
29516.44222	10831.92089	-235.81	27.32	27.32	54.64	1123	718
22514.44222	12080.02089	-157.81	12.86	12.86	25.72	5454	718
28806.74222	13441.22089	10.1899	25.93	25.93	51.86	1172	718
31918.94222	15993.92089	-2.81013	14.37	14.37	28.73	2957	718
30767.64222	18846.92089	53.1899	9.18	9.18	18.37	4778	718
18020.34222	32159.32089	106.19	22.30	22.30	44.60	1837	718
38067.73444	27093.01969	228.168	17.85	17.85	35.70	2812	726
9971.734438	36355.31969	-53.8324	13.94	13.94	27.88	3508	726
11886.32665	6875.618489	46.1453	26.28	26.28	52.56	1817	734
19375.92665	8947.418489	-101.855	15.10	15.10	30.19	3694	734
21698.72665	19411.81849	-154.855	23.67	23.67	47.34	1954	734
26310.02665	19954.81849	-301.855	21.08	21.08	42.15	3159	734
23971.22665	25171.01849	-69.8547	15.28	15.28	30.57	2908	734
31583.42665	31852.11849	-250.855	29.84	29.84	59.68	1040	734
21849.91887	12314.81729	-187.877	20.23	20.23	40.46	2684	742
32917.21887	16629.41729	-394.877	27.13	27.13	54.26	1472	742
20707.11887	18728.31729	-123.877	14.84	14.84	29.67	3189	742
17343.51887	28876.51729	73.123	23.13	23.13	46.25	1715	742
9984.318865	36433.11729	-272.877	13.38	13.38	26.75	7950	742
20879.41887	38183.61729	-177.877	38.13	38.13	76.25	1105	742
28991.01108	4307.016085	361.101	29.81	29.81	59.63	1801	750
40643.41108	8734.816085	-17.8993	34.34	34.34	68.67	1268	750
23633.51108	16290.81608	-400.899	26.59	26.59	53.18	2024	750
34901.11108	29447.71608	271.101	32.99	32.99	65.99	1128	750
39810.81108	29691.31608	105.101	14.39	14.39	28.78	3905	750
19683.31108	31992.81608	42.1007	10.03	10.03	20.06	4210	750
30411.80329	2075.314883	40.0784	23.86	23.86	47.71	1374	758
30151.60329	5218.114883	-27.9216	10.27	10.27	20.54	4700	758
32212.40329	17142.11488	110.078	25.22	25.22	50.44	1340	758
18809.50329	17410.71488	-269.922	27.18	27.18	54.35	1113	758
28704.50329	18492.31488	128.078	21.01	21.01	42.01	1318	758
41288.40329	22455.61488	-11.9216	22.89	22.89	45.78	1800	758
16347.10329	29072.41488	-244.922	31.67	31.67	63.35	1445	758
34884.10329	29384.51488	98.0784	35.44	35.44	70.89	1107	758
28555.60329	37495.01488	-135.922	11.54	11.54	23.08	5934	758
25851.40329	38542.21488	-63.9216	29.70	29.70	59.39	1656	758
25128.09551	3443.41368	360.056	33.23	33.23	66.46	1352	766
22499.69551	3777.41368	-45.9439	18.68	18.68	37.35	2263	766
21856.29551	6050.51368	15.0561	21.15	21.15	42.30	2243	766
9354.795505	7141.41368	-165.944	22.35	22.35	44.70	2251	766
23668.79551	13784.21368	175.056	35.54	35.54	71.07	1074	766
28112.29551	21108.31368	-304.944	26.82	26.82	53.65	1337	766
25677.99551	23053.61368	-177.944	31.25	31.25	62.50	1047	766
10571.89551	35474.01368	124.056	28.17	28.17	56.33	1009	766
11651.59551	37338.31368	-337.944	40.98	40.98	81.95	1334	766
25899.09551	38543.31368	-306.944	31.20	31.20	62.41	1977	766
30294.48772	3664.112478	123.034	25.46	25.46	50.92	1078	774
17709.58772	5720.812478	139.034	10.57	10.57	21.15	4037	774
8567.387719	7369.812478	-141.966	36.67	36.67	73.33	1139	774
17676.48772	9635.812478	28.0338	22.56	22.56	45.12	1602	774
21559.88772	10908.81248	-253.966	21.48	21.48	42.96	1857	774
21483.28772	18380.31248	-336.966	30.50	30.50	60.99	1099	774
27764.58772	25621.71248	334.034	23.69	23.69	47.38	1655	774
26803.98772	26498.41248	-165.966	16.39	16.39	32.78	2964	774
24419.58772	29970.51248	-173.966	27.46	27.46	54.92	1786	774
24559.88772	33540.91248	-354.966	15.99	15.99	31.98	4493	774
32506.87993	1366.311275	-359.988	23.48	23.48	46.96	2728	782
11361.27993	1824.411275	59.0115	27.46	27.46	54.92	1282	782
28609.27993	14376.31127	-342.988	17.19	17.19	34.38	4674	782
26179.87993	17218.31127	148.012	27.06	27.06	54.12	1014	782
22198.17993	22288.31127	-44.9885	12.72	12.72	25.43	2769	782
22061.07993	24303.51127	-323.988	28.12	28.12	56.24	1646	782
18646.57993	31559.71127	193.012	31.84	31.84	63.68	1056	782
7460.872145	2466.210072	-3.01077	19.03	19.03	38.06	2056	790
31449.17214	4080.610072	-86.0108	31.70	31.70	63.40	1288	790
16304.87214	4708.810072	-244.011	27.48	27.48	54.97	1092	790
9344.472145	7300.110072	-219.011	23.01	23.01	46.02	2448	790
28259.77214	11793.41007	-290.011	24.19	24.19	48.37	2712	790
5645.572145	12497.31007	-59.0108	19.36	19.36	38.72	2363	790
26174.57214	14938.41007	-149.011	21.60	21.60	43.19	1736	790
26256.87214	17612.11007	-52.0108	21.22	21.22	42.44	1507	790
23721.67214	18008.21007	-110.011	15.52	15.52	31.04	2798	790
23118.27214	25996.11007	-264.011	15.54	15.54	31.09	3241	790
19260.76436	5134.208868	-168.033	37.54	37.54	75.08	1266	798
23293.46436	7701.108868	-50.0331	21.85	21.85	43.71	1108	798
28206.46436	14131.60887	279.967	16.65	16.65	33.30	3534	798
26200.96436	14755.30887	-198.033	19.41	19.41	38.81	2620	798
20034.56436	14934.60887	204.967	14.25	14.25	28.50	2913	798
30783.66436	18852.00887	123.967	16.34	16.34	32.69	1711	798
39016.96436	24925.80887	165.967	20.39	20.39	40.79	2557	798
16638.96436	28404.90887	-306.033	37.49	37.49	74.98	1452	798
17124.25657	924.4076647	154.945	31.25	31.25	62.50	1061	806
33903.95657	5490.707665	45.9446	29.25	29.25	58.50	1293	806
31791.55657	9786.807665	29.9446	31.20	31.20	62.41	1233	806
20289.05657	14100.50766	364.945	11.87	11.87	23.74	6378	806
19525.95657	14821.60766	121.945	15.40	15.40	30.80	2296	806
32931.05657	16692.40766	-226.055	15.40	15.40	30.80	2942	806
31980.95657	28407.20766	-40.0554	16.67	16.67	33.35	1315	806
25967.95657	33311.00766	-97.0554	26.23	26.23	52.47	1300	806
28344.85657	35338.70766	-145.055	17.14	17.14	34.29	3097	806
31448.64878	4097.906461	-149.078	17.78	17.78	35.56	3027	814
25332.24878	11020.70646	-296.078	18.96	18.96	37.92	2131	814
29495.94878	10852.80646	-8.07765	11.23	11.23	22.47	3630	814
21691.94878	13056.90646	129.922	13.85	13.85	27.69	3533	814
26987.74878	15234.70646	-305.078	24.75	24.75	49.50	1703	814
30779.64878	18835.70646	-21.0776	12.53	12.53	25.06	3125	814
20071.54878	24667.60646	-229.078	28.85	28.85	57.70	1434	814
17399.84878	29381.40646	-79.0776	12.93	12.93	25.86	3949	814
29691.74878	30007.40646	10.9224	28.35	28.35	56.71	1373	814
16529.54878	30274.80646	248.922	22.61	22.61	45.22	1663	814
36947.541	891.9052567	-350.1	34.05	34.05	68.11	1356	822
9295.740995	2756.705257	55.9001	33.61	33.61	67.21	1224	822
31214.341	7381.505257	-117.1	22.02	22.02	44.04	1354	822
31864.841	9773.905257	-29.0999	26.56	26.56	53.13	1168	822
38985.141	24887.40526	-14.0999	22.09	22.09	44.18	1565	822
23610.441	34630.30526	-386.1	37.84	37.84	75.69	1422	822
28362.841	35362.60526	-125.1	29.48	29.48	58.97	1394	822
11218.441	35728.10526	-168.1	37.00	37.00	73.99	1073	822
32808.03321	4065.304052	-31.1222	26.00	26.00	52.00	1004	830
17701.93321	5744.304052	144.878	14.04	14.04	28.07	3427	830
31252.63321	7399.104052	-198.122	20.96	20.96	41.92	1570	830
33181.43321	8605.104052	41.8778	29.53	29.53	59.06	1040	830
17704.83321	9632.104052	69.8778	16.18	16.18	32.36	2563	830
18765.43321	17572.00405	-242.122	20.72	20.72	41.45	2092	830
11798.73321	36781.80405	-136.122	14.81	14.81	29.63	5192	830
30434.43321	40444.40405	-113.122	6.64	6.64	13.28	10368	830
6921.12542	6465.002847	306.855	41.42	41.42	82.85	1080	838
23269.52542	7715.302847	6.85547	11.52	11.52	23.03	3408	838
5760.92542	8796.602847	-140.145	28.21	28.21	56.43	1173	838
31945.02542	14291.10285	105.855	19.41	19.41	38.81	2119	838
19939.72542	14927.70285	263.855	15.80	15.80	31.60	1995	838
28152.52542	20971.90285	-125.145	20.89	20.89	41.78	1690	838
38045.52542	27159.10285	53.8555	22.35	22.35	44.70	1922	838
34248.32542	38417.60285	-297.145	19.81	19.81	39.61	3257	838
35742.01763	4340.201642	-174.167	22.40	22.40	44.79	1883	846
29901.71763	7233.301642	187.833	18.06	18.06	36.13	2515	846
31940.41763	14281.40164	85.8332	18.09	18.09	36.17	1954	846
27706.41763	15555.30164	-113.167	26.12	26.12	52.23	1644	846
18657.81763	17515.30164	-304.167	21.15	21.15	42.30	2501	846
28202.91763	20960.50164	-242.167	18.60	18.60	37.21	2898	846
38063.21763	27188.00164	-94.1668	30.17	30.17	60.34	1254	846
29583.21763	36060.90164	-380.167	46.89	46.89	93.78	1242	846
13761.70984	2697.300437	200.811	23.60	23.60	47.19	1859	854
6344.109843	8408.800437	170.811	31.18	31.18	62.36	1595	854
4628.909843	11846.00044	72.8109	26.45	26.45	52.89	1022	854
25796.70984	13826.30044	21.8109	17.99	17.99	35.98	2084	854
24862.50984	30658.00044	-138.189	32.15	32.15	64.29	1176	854
28593.20984	37491.90044	-292.189	24.56	24.56	49.13	2116	854
16858.70205	854.6992311	-59.2114	30.66	30.66	61.32	1040	862
40288.20205	3291.299231	-13.2114	30.14	30.14	60.29	1094	862
35722.30205	4384.999231	-221.211	28.00	28.00	56.00	1585	862
7357.102055	4720.099231	-217.211	34.90	34.90	69.80	1393	862
13060.40205	7130.799231	-161.211	37.87	37.87	75.74	1198	862
1867.202055	7383.299231	-11.2114	21.97	21.97	43.94	1811	862
25440.30205	11537.09923	-322.211	32.59	32.59	65.19	1568	862
20444.20205	17350.19923	-267.211	28.33	28.33	56.66	1510	862
27189.00205	21454.39923	-146.211	10.86	10.86	21.71	5311	862
25651.60205	25354.19923	-167.211	20.54	20.54	41.07	2048	862
26532.20205	25244.19923	-19.2114	18.98	18.98	37.96	1918	862
32354.20205	26141.19923	-334.211	11.78	11.78	23.55	6452	862
16632.80205	30015.69923	-288.211	26.38	26.38	52.75	2287	862
24785.10205	30558.79923	-112.211	21.38	21.38	42.77	2502	862
32825.60205	36345.89923	70.7886	15.38	15.38	30.76	2863	862
10256.50205	36687.29923	372.789	44.09	44.09	88.17	1188	862
30423.70205	40469.29923	-24.2114	9.91	9.91	19.83	2605	862
13686.39427	2689.098025	52.7663	27.34	27.34	54.68	1571	870
33884.39427	5504.998025	56.7663	24.70	24.70	49.41	1017	870
27807.49427	9363.398025	377.766	33.44	33.44	66.88	1403	870
34170.19427	38226.49802	-198.234	32.36	32.36	64.72	1320	870
31619.48648	9368.396818	-263.256	33.28	33.28	66.55	1483	878
34392.48648	13514.39682	-30.256	19.22	19.22	38.43	2564	878
21275.78648	15687.09682	95.744	21.24	21.24	42.48	1300	878
25935.78648	16043.19682	-351.256	24.19	24.19	48.37	2208	878
27358.78648	16915.69682	-118.256	14.06	14.06	28.12	3617	878
18000.08648	18647.79682	-306.256	27.44	27.44	54.87	1948	878
22156.28648	18772.09682	-36.256	24.42	24.42	48.84	1259	878
26618.48648	31656.29682	-250.256	25.34	25.34	50.68	2455	878
15670.48648	39691.99682	-183.256	36.34	36.34	72.68	1162	878
34798.67869	6386.695611	-94.2783	22.75	22.75	45.50	1373	886
38368.77869	7324.495611	74.7217	28.19	28.19	56.38	1223	886
23298.97869	7727.695611	-28.2783	11.54	11.54	23.08	4231	886
25316.77869	11121.69561	-272.278	9.37	9.37	18.75	6558	886
26934.77869	15238.39561	-35.2783	26.52	26.52	53.03	1390	886
19741.87869	32464.59561	94.7217	17.95	17.95	35.89	2525	886
9506.170899	4874.594404	120.699	20.02	20.02	40.03	2398	894
21307.3709	5130.294404	-79.3006	21.62	21.62	43.24	1431	894
34623.6709	10585.2944	-85.3006	21.97	21.97	43.94	2233	894
32914.7709	16715.8944	-297.301	19.41	19.41	38.81	2849	894
17907.3709	18620.4944	-299.301	38.53	38.53	77.06	1046	894
30020.8709	30766.0944	-391.301	36.34	36.34	72.68	1413	894
17092.36311	971.4931962	175.677	35.44	35.44	70.89	1237	902
27859.96311	3731.793196	375.677	37.84	37.84	75.69	1268	902
28201.86311	11738.7932	-107.323	18.18	18.18	36.36	1726	902
17972.56311	16540.3932	-331.323	29.41	29.41	58.83	1603	902
23779.16311	18342.5932	-88.3229	8.60	8.60	17.19	7582	902
16741.36311	28212.3932	-231.323	22.40	22.40	44.79	1842	902
32114.16311	30821.8932	-69.3229	16.20	16.20	32.40	3003	902
10966.36311	37440.3932	-99.3229	17.92	17.92	35.84	3915	902
30307.45532	3724.891988	-277.319	26.16	26.16	52.33	2123	910
22868.65532	8291.991988	362.681	28.17	28.17	56.33	1118	910
29365.35532	8693.391988	-29.3185	20.18	20.18	40.36	2615	910
19482.05532	14821.79199	-62.3185	12.48	12.48	24.96	3998	910
27686.05532	24461.29199	-251.319	19.00	19.00	38.01	2708	910
16505.05532	29665.59199	48.6815	27.58	27.58	55.15	1256	910
31647.75532	31897.49199	-360.319	30.07	30.07	60.15	1188	910
31509.35532	33096.49199	79.6815	29.04	29.04	58.07	1556	910
10358.55532	36681.99199	8.68147	20.14	20.14	40.27	3996	910
34774.24753	6561.590779	-192.305	22.44	22.44	44.89	2056	918
18470.64753	10611.69078	-180.305	24.77	24.77	49.55	1493	918
20222.54753	12396.89078	189.695	21.85	21.85	43.71	1749	918
28269.94753	12134.49078	-288.305	14.62	14.62	29.25	5353	918
23793.64753	18334.09078	-46.3053	10.29	10.29	20.58	4224	918
20290.14753	20544.69078	-136.305	10.53	10.53	21.05	4750	918
27486.44753	21945.09078	-93.3053	13.78	13.78	27.55	3578	918
10425.64753	36692.69078	-3.30532	22.37	22.37	44.74	1640	918
28659.34753	37490.19078	-194.305	31.91	31.91	63.82	1456	918
10464.54753	37548.69078	-326.305	26.80	26.80	53.60	1942	918
17858.54753	39121.29078	-376.305	48.54	48.54	97.07	1186	918
32218.03974	661.2895701	-279.292	32.59	32.59	65.19	1040	926
17695.33974	5726.38957	87.7079	11.12	11.12	22.23	3880	926
31764.53974	9749.38957	63.7079	23.95	23.95	47.90	1904	926
17981.83974	16449.88957	-238.292	16.11	16.11	32.22	3259	926
23800.43974	18247.38957	-274.292	20.49	20.49	40.98	1764	926
16815.83974	19151.58957	-336.292	35.33	35.33	70.65	1472	926
24674.73974	19149.78957	-182.292	10.29	10.29	20.58	7839	926
31861.73974	20705.78957	-215.292	19.48	19.48	38.95	2135	926
19306.63974	31349.48957	156.708	15.19	15.19	30.38	3015	926
24913.83974	31866.08957	-202.292	28.68	28.68	57.37	1305	926
17712.63195	5741.28836	114.721	9.73	9.73	19.45	5493	934
28504.33195	14473.88836	60.7211	19.33	19.33	38.67	1982	934
20052.83195	15030.78836	-66.2789	9.47	9.47	18.93	6346	934
25207.43195	18477.78836	-228.279	22.04	22.04	44.09	2443	934
23824.53195	22018.58836	-124.279	19.41	19.41	38.81	2954	934
19310.73195	31325.28836	248.721	21.34	21.34	42.67	2172	934
28450.93195	32352.48836	-190.279	14.06	14.06	28.12	4359	934
36082.83195	37393.58836	-311.279	33.44	33.44	66.88	1742	934
17542.82416	11063.28715	-326.266	28.05	28.05	56.10	1321	942
28315.32416	12329.98715	-109.266	24.54	24.54	49.08	1492	942
18589.42416	14063.78715	-310.266	38.79	38.79	77.57	1323	942
23481.42416	17144.48715	262.734	17.85	17.85	35.70	2621	942
18793.12416	17613.78715	-113.266	27.51	27.51	55.01	1193	942
23783.22416	18357.48715	15.7343	11.73	11.73	23.46	3189	942
32338.62416	26270.58715	-294.266	9.84	9.84	19.69	7957	942
24486.92416	29930.88715	-55.2657	15.83	15.83	31.65	2403	942
34037.31637	7645.78594	35.7475	15.85	15.85	31.70	2706	950
19403.01637	8895.08594	-79.2525	14.72	14.72	29.44	3949	950
20140.31637	12338.78594	212.748	19.45	19.45	38.90	1912	950
34757.31637	12763.68594	-177.252	18.02	18.02	36.03	2260	950
20094.21637	15028.98594	-126.252	10.01	10.01	20.02	6708	950
32200.81637	17163.78594	134.748	16.16	16.16	32.31	3081	950
31854.01637	20749.48594	-114.252	14.60	14.60	29.20	2870	950
27803.61637	24843.68594	-286.252	11.89	11.89	23.79	5528	950
27757.40857	3859.784728	136.761	29.98	29.98	59.96	1430	958
32184.60857	17170.88473	20.7607	12.36	12.36	24.73	4300	958
31010.20857	17310.08473	4.76074	14.04	14.04	28.07	3830	958
20866.20857	21112.78473	-217.239	21.43	21.43	42.86	1897	958
25548.20857	22182.18473	-196.239	30.31	30.31	60.62	1076	958
34701.40857	32856.68473	-136.239	27.95	27.95	55.91	1485	958
25394.60857	37444.88473	-210.239	24.94	24.94	49.88	1960	958
32521.00078	1801.583517	-223.226	27.98	27.98	55.95	1740	966
32794.40078	5280.783517	39.774	41.50	41.50	82.99	1088	966
29351.70078	8734.783517	-41.226	19.24	19.24	38.48	2127	966
20154.60078	12330.98352	153.774	19.73	19.73	39.47	1704	966
34360.10078	13449.48352	-14.226	15.64	15.64	31.27	2183	966
26186.50078	17584.08352	49.774	10.88	10.88	21.76	3120	966
11836.90078	36877.68352	-315.226	16.23	16.23	32.45	4489	966
26033.49299	2100.082304	149.787	22.28	22.28	44.56	1210	974
21610.09299	2713.582304	157.787	18.09	18.09	36.17	2366	974
34121.19299	7617.882304	-117.213	18.46	18.46	36.93	3482	974
22640.79299	19173.6823	86.7872	24.09	24.09	48.18	1492	974
31669.69299	31889.4823	-198.213	20.21	20.21	40.41	2506	974
28227.8852	11741.78109	-115.2	18.53	18.53	37.07	2670	982
38915.3852	24962.58109	23.8004	28.19	28.19	56.38	1237	982
27450.1852	25205.48109	-253.2	27.25	27.25	54.49	1101	982
25201.6852	29256.08109	-176.2	24.94	24.94	49.88	1548	982
31657.1852	31844.58109	-182.2	18.30	18.30	36.60	2418	982
11831.0852	36854.38109	-352.2	14.93	14.93	29.86	6795	982
16290.47741	4703.379878	-49.1864	15.38	15.38	30.76	2133	990
34675.47741	10497.97988	77.8136	22.35	22.35	44.70	2082	990
20237.57741	16878.67988	-63.1864	13.14	13.14	26.28	2801	990
32181.37741	17185.77988	-43.1864	21.57	21.57	43.14	1569	990
23758.47741	22053.67988	-28.1864	15.26	15.26	30.52	3372	990
27388.37741	22602.97988	-91.1864	16.77	16.77	33.54	3279	990
28749.67741	24178.87988	-177.186	34.74	34.74	69.47	1077	990
26032.47741	29225.37988	-64.1864	27.08	27.08	54.16	1253	990
11264.77741	35936.47988	-267.186	40.20	40.20	80.40	1138	990
30800.37741	39725.47988	-166.186	25.60	25.60	51.20	1458	990
26016.06961	2061.278664	133.827	21.08	21.08	42.15	1546	998
35701.66961	4383.878664	-90.1732	21.93	21.93	43.85	1640	998
28307.16961	11746.37866	-112.173	18.20	18.20	36.41	1978	998
21521.56961	12740.17866	62.8268	16.70	16.70	33.39	1943	998
24021.06961	17307.47866	251.827	19.69	19.69	39.38	2671	998
24946.36961	32002.67866	-262.173	32.83	32.83	65.66	1397	998
11346.96961	36302.57866	-3.1732	23.22	23.22	46.44	1407	998
23982.66182	5807.07745	146.84	29.84	29.84	59.68	1239	1006
30908.56182	6029.37745	-161.16	31.09	31.09	62.17	1167	1006
17767.66182	10502.87745	-8.15999	25.88	25.88	51.76	1048	1006
20075.56182	14910.97745	129.84	22.42	22.42	44.84	1036	1006
26088.26182	17548.77745	154.84	15.07	15.07	30.14	2581	1006
28845.26182	19784.77745	-57.16	29.20	29.20	58.40	1197	1006
41295.76182	22485.07745	-80.16	24.87	24.87	49.74	1910	1006
20820.56182	28889.67745	-126.16	24.99	24.99	49.97	1252	1006
27336.06182	31396.37745	-277.16	30.59	30.59	61.18	1034	1006
35758.25403	4471.176234	-172.147	20.32	20.32	40.65	2487	1014
13587.25403	5291.076234	-379.147	40.53	40.53	81.06	1016	1014
34135.75403	7474.376234	-267.147	21.74	21.74	43.47	2984	1014
23287.55403	7723.376234	24.8532	11.23	11.23	22.47	3874	1014
18530.45403	10491.87623	-318.147	36.01	36.01	72.02	1558	1014
32905.55403	16736.37623	-228.147	12.10	12.10	24.21	4444	1014
26101.65403	17505.87623	110.853	16.79	16.79	33.58	2599	1014
26413.95403	18451.67623	32.8532	12.72	12.72	25.43	3733	1014
18442.85403	19296.47623	-134.147	22.02	22.02	44.04	1746	1014
22630.25403	26419.87623	-249.147	29.67	29.67	59.35	1374	1014
21903.44623	5977.175019	-40.1336	27.01	27.01	54.02	1299	1022
29929.24623	7210.675019	75.8664	16.84	16.84	33.68	2686	1022
34182.64623	7360.775019	-308.134	27.20	27.20	54.40	2326	1022
28257.74623	12305.97502	-261.134	27.74	27.74	55.48	1085	1022
30826.34623	14602.87502	75.8664	23.71	23.71	47.43	2064	1022
22921.44623	19394.17502	-171.134	9.47	9.47	18.93	8306	1022
28655.54623	21548.47502	43.8664	24.92	24.92	49.83	1200	1022
38984.24623	24943.87502	120.866	23.74	23.74	47.48	1328	1022
25091.64623	27739.37502	16.8664	28.21	28.21	56.43	1277	1022
34647.04623	32663.87502	-346.134	43.07	43.07	86.15	1124	1022
11003.44623	36875.07502	382.866	58.07	58.07	116.15	1032	1022
26227.13844	14744.0738	-188.12	17.31	17.31	34.62	2905	1030
17072.53844	16179.7738	-261.12	38.36	38.36	76.73	1174	1030
24438.03844	16743.2738	53.8797	24.75	24.75	49.50	1367	1030
23763.53844	18260.3738	-131.12	19.15	19.15	38.29	2643	1030
27801.93844	22177.2738	-87.1204	13.02	13.02	26.05	4033	1030
27775.43844	23211.2738	-140.12	21.97	21.97	43.94	1973	1030
27064.23844	34934.1738	-27.1204	27.06	27.06	54.12	1167	1030
30415.23844	40430.5738	-130.12	21.50	21.50	43.00	1309	1030
32256.53064	708.272585	136.893	13.26	13.26	26.52	4274	1038
31662.63064	13877.17259	204.893	18.91	18.91	37.82	1784	1038
23162.23064	26006.47259	-159.107	26.38	26.38	52.75	1302	1038
25746.03064	34246.07259	-131.107	23.55	23.55	47.10	1846	1038
29845.22285	10968.37137	-87.0939	30.85	30.85	61.70	1172	1046
34244.22285	15479.27137	-115.094	19.48	19.48	38.95	2789	1046
32911.92285	16556.97137	-267.094	24.04	24.04	48.09	1343	1046
28757.82285	19962.77137	-279.094	12.74	12.74	25.48	6137	1046
31697.12285	31937.27137	-102.094	19.33	19.33	38.67	1435	1046
24608.62285	33516.37137	-96.0939	15.50	15.50	30.99	3933	1046
31260.81505	7425.370149	-135.081	22.73	22.73	45.45	1064	1054
34055.71505	7664.070149	-126.081	28.94	28.94	57.89	1355	1054
18449.71505	10711.57015	-170.081	11.54	11.54	23.08	6807	1054
30880.61505	12660.27015	26.9193	25.91	25.91	51.81	1342	1054
23701.41505	16689.27015	-85.0807	24.96	24.96	49.93	1337	1054
23782.31505	22040.67015	-57.0807	23.74	23.74	47.48	1841	1054
27715.61505	24732.57015	-276.081	15.45	15.45	30.90	2764	1054
20368.61505	39961.57015	-223.081	35.82	35.82	71.64	1403	1054
27830.60726	22202.96893	-63.0675	14.51	14.51	29.01	2382	1062
20868.69946	571.3677096	-355.054	26.96	26.96	53.93	2035	1070
3999.599461	4334.46771	-245.054	27.11	27.11	54.21	1840	1070
19504.59946	6522.16771	-52.0543	29.96	29.96	59.91	1129	1070
19107.69946	12325.76771	141.946	25.06	25.06	50.11	1571	1070
19938.09946	17028.96771	-152.054	18.06	18.06	36.13	2067	1070
24942.59946	17403.26771	-165.054	16.23	16.23	32.45	3181	1070
18076.49946	18934.46771	-337.054	22.80	22.80	45.59	1806	1070
25072.19946	27721.86771	-258.054	34.55	34.55	69.10	1316	1070
11085.79946	37034.66771	-314.054	21.48	21.48	42.96	4070	1070
30345.49166	3642.966489	147.959	21.50	21.50	43.00	1519	1078
28264.19166	15072.06649	-53.0411	15.02	15.02	30.05	3902	1078
28711.49166	20117.66649	-244.041	18.30	18.30	36.60	2617	1078
24305.09166	22571.76649	13.9589	19.24	19.24	38.48	1595	1078
27526.49166	28717.86649	-224.041	16.79	16.79	33.58	2867	1078
18005.29166	31143.26649	364.959	33.25	33.25	66.51	1178	1078
11817.49166	36780.56649	-108.041	14.81	14.81	29.63	4748	1078
32789.39166	38184.06649	-144.041	23.22	23.22	46.44	1745	1078
21109.18387	3307.565268	307.972	34.27	34.27	68.53	1153	1086
14104.28387	5139.565268	337.972	25.67	25.67	51.34	2425	1086
31275.38387	7405.165268	-188.028	15.47	15.47	30.94	4319	1086
25112.38387	9334.965268	42.9721	24.80	24.80	49.60	1543	1086
4749.883868	9950.565268	54.9721	27.44	27.44	54.87	1314	1086
37151.28387	11628.56527	-125.028	24.37	24.37	48.75	1545	1086
19532.18387	14004.96527	178.972	20.65	20.65	41.31	1761	1086
19637.78387	17945.96527	-90.0279	19.52	19.52	39.05	2507	1086
28130.48387	20955.96527	-133.028	17.78	17.78	35.56	2063	1086
33179.88387	24008.96527	45.9721	22.91	22.91	45.83	1568	1086
19805.68387	29721.66527	-68.0279	40.11	40.11	80.21	1058	1086
28283.78387	35352.76527	-41.0279	17.80	17.80	35.61	1937	1086
29192.17607	3996.164045	-41.0147	28.42	28.42	56.85	1026	1094
31966.07607	4699.864045	-353.015	26.78	26.78	53.55	1669	1094
31228.47607	14652.36405	-305.015	19.24	19.24	38.48	3116	1094
23114.57607	20493.76405	-279.015	25.13	25.13	50.26	1517	1094
26765.37607	23152.86405	-321.015	32.15	32.15	64.29	1013	1094
27416.37607	25117.56405	101.985	19.92	19.92	39.85	1536	1094
32271.96827	702.8628226	33.9986	22.37	22.37	44.74	1414	1102
10636.56827	3166.062823	-295.001	36.55	36.55	73.10	1063	1102
32794.76827	16161.46282	-223.001	19.95	19.95	39.89	1548	1102
18780.26827	17458.36282	-246.001	17.99	17.99	35.98	2736	1102
23023.86827	25833.56282	76.9986	26.71	26.71	53.41	1504	1102
15996.16827	30030.26282	18.9986	24.14	24.14	48.28	1272	1102
32091.76827	30906.56282	-127.001	25.20	25.20	50.40	1633	1102
11216.36827	35869.56282	-27.0014	24.21	24.21	48.42	1319	1102
25373.16827	37400.16282	-2.00144	37.63	37.63	75.27	1106	1102
37086.06047	540.7615989	-244.796	36.62	36.62	73.24	1219	1110
20896.66047	629.2615989	-97.7959	21.55	21.55	43.10	1548	1110
16399.86047	3050.961599	-36.7959	13.42	13.42	26.85	3512	1110
25304.96047	11057.8616	-282.796	11.66	11.66	23.31	3639	1110
16844.26047	16513.9616	-369.796	53.11	53.11	106.21	1030	1110
32899.96047	16646.3616	-230.796	22.49	22.49	44.98	1215	1110
24990.56047	17503.8616	92.2041	18.49	18.49	36.97	1955	1110
19868.16047	19233.6616	-170.796	19.26	19.26	38.53	2130	1110
22479.76047	24132.7616	-114.796	13.92	13.92	27.84	3542	1110
22464.66047	26832.6616	-88.7959	15.50	15.50	30.99	2447	1110
16739.36047	28749.4616	15.2041	29.88	29.88	59.77	1140	1110
11784.56047	36718.1616	-133.796	40.88	40.88	81.77	1156	1110
20197.35268	12358.46037	-93.5263	16.23	16.23	32.45	3467	1118
31743.25268	13858.56037	201.474	17.87	17.87	35.75	2046	1118
18868.65268	14977.16037	133.474	18.02	18.02	36.03	2195	1118
23746.55268	17534.76037	-143.526	31.65	31.65	63.30	1395	1118
27069.65268	18050.06037	270.474	8.03	8.03	16.06	10252	1118
17771.05268	19109.46037	-340.526	29.56	29.56	59.11	1081	1118
16625.25268	28055.56037	-173.526	12.03	12.03	24.07	3718	1118
11770.35268	36710.26037	-161.526	31.32	31.32	62.64	1063	1118
30812.25268	39815.96037	-250.526	16.72	16.72	33.44	4668	1118
34397.44488	13478.25915	45.7433	17.78	17.78	35.56	1570	1126
31073.34488	17307.95915	40.7433	8.38	8.38	16.77	6611	1126
26471.94488	19417.85915	103.743	29.27	29.27	58.55	1469	1126
18183.74488	30807.15915	-171.257	20.23	20.23	40.46	2127	1126
31591.84488	33052.65915	30.7433	26.19	26.19	52.38	1628	1126
3876.037078	5897.857923	134.013	17.66	17.66	35.33	2418	1134
9726.037078	6569.257923	-339.987	28.99	28.99	57.98	2727	1134
30249.73708	8959.057923	-391.987	40.03	40.03	80.07	1495	1134
21495.33708	9121.157923	177.013	28.40	28.40	56.80	1090	1134
22774.93708	9580.557923	129.013	19.12	19.12	38.25	1780	1134
22475.83708	10695.85792	267.013	17.62	17.62	35.23	2834	1134
34742.63708	12736.45792	-79.9871	19.76	19.76	39.52	1576	1134
19327.03708	14876.05792	36.0129	16.20	16.20	32.40	2562	1134
26892.33708	15200.35792	-60.9871	22.49	22.49	44.98	1465	1134
18773.43708	17429.45792	-187.987	36.93	36.93	73.85	1388	1134
23109.53708	19193.65792	-151.987	25.83	25.83	51.67	1252	1134
28138.33708	19682.15792	-5.98712	30.40	30.40	60.81	1334	1134
10150.63708	36421.65792	-269.987	20.98	20.98	41.97	3411	1134
30429.43708	40443.65792	14.0129	16.89	16.89	33.77	1498	1134
22453.92928	3761.056696	83.2825	24.68	24.68	49.36	1417	1142
23936.72928	6075.256696	358.282	45.78	45.78	91.56	1027	1142
9369.129278	7316.056696	-359.718	41.19	41.19	82.38	1472	1142
28273.62928	11848.3567	-372.718	25.43	25.43	50.87	2714	1142
20780.62928	16121.1567	-253.718	33.32	33.32	66.65	1029	1142
32941.62928	16648.0567	-222.718	13.28	13.28	26.56	3647	1142
17408.22928	16703.3567	-116.718	20.44	20.44	40.88	1952	1142
23861.32928	17520.8567	-303.718	20.06	20.06	40.13	2110	1142
21883.12928	19859.3567	-372.718	23.41	23.41	46.82	2409	1142
24380.42928	19897.9567	-69.7175	13.47	13.47	26.94	2813	1142
16082.72928	30037.2567	123.282	12.79	12.79	25.58	3283	1142
13993.62148	5350.355468	-240.448	12.10	12.10	24.21	6487	1150
27516.62148	5946.855468	-122.448	23.81	23.81	47.62	1417	1150
37269.62148	13365.55547	-12.4479	32.33	32.33	64.67	1173	1150
28520.22148	14442.15547	-238.448	27.72	27.72	55.44	1076	1150
20035.42148	14946.25547	103.552	10.93	10.93	21.85	3219	1150
19897.32148	19191.55547	-180.448	19.22	19.22	38.43	2559	1150
28120.52148	19939.45547	-225.448	32.81	32.81	65.61	1047	1150
27694.82148	24416.85547	-397.448	12.91	12.91	25.81	5205	1150
24556.22148	33508.45547	-224.448	15.38	15.38	30.76	4842	1150
9430.913676	4929.95424	34.8217	24.37	24.37	48.75	2683	1158
13967.31368	5351.15424	-253.178	14.95	14.95	29.91	4808	1158
19583.01368	10002.15424	285.822	29.65	29.65	59.30	1430	1158
38087.81368	13149.55424	227.822	31.46	31.46	62.93	1105	1158
19379.21368	14895.15424	169.822	7.94	7.94	15.87	6941	1158
21208.61368	15550.05424	63.8217	15.54	15.54	31.09	3257	1158
27052.71368	18077.75424	-12.1783	18.42	18.42	36.83	1804	1158
26390.21368	19396.55424	-195.178	26.85	26.85	53.69	1584	1158
32229.81368	24346.65424	207.822	19.69	19.69	39.38	2836	1158
39070.81368	24915.35424	171.822	24.30	24.30	48.61	1523	1158
19728.11368	32335.15424	-56.1783	23.62	23.62	47.24	1670	1158
24373.60588	3863.35301	58.0913	13.61	13.61	27.22	3198	1166
3069.805875	10681.35301	-62.9087	23.97	23.97	47.95	1243	1166
24101.60588	19495.15301	50.0913	14.81	14.81	29.63	3062	1166
22436.90588	24160.95301	-162.909	26.68	26.68	53.36	1331	1166
13856.49807	2548.05178	91.3609	22.18	22.18	44.37	2195	1174
18472.39807	10759.85178	-168.639	10.10	10.10	20.21	6338	1174
21033.59807	11602.05178	-13.6391	16.84	16.84	33.68	2053	1174
21229.99807	15542.15178	96.3609	13.97	13.97	27.93	4409	1174
38960.79807	24913.05178	15.3609	18.30	18.30	36.60	2013	1174
26382.19807	25167.35178	26.3609	15.54	15.54	31.09	2670	1174
18097.69807	30561.25178	-249.639	21.69	21.69	43.38	2580	1174
11076.29807	37050.25178	-332.639	34.19	34.19	68.39	1644	1174
35737.19027	4206.650548	-48.3695	25.36	25.36	50.73	1407	1182
22491.99027	10712.25055	225.63	18.51	18.51	37.02	2736	1182
29632.29027	13411.15055	-105.369	22.00	22.00	43.99	1901	1182
28309.69027	14890.15055	-67.3695	31.35	31.35	62.69	1100	1182
28159.99027	20164.45055	-35.3695	25.17	25.17	50.35	1176	1182
21089.99027	20551.25055	-39.3695	13.87	13.87	27.74	2992	1182
35764.89027	23936.55055	254.63	31.49	31.49	62.97	1350	1182
24571.39027	32124.55055	-247.37	19.12	19.12	38.25	3284	1182
10419.59027	35421.85055	-51.3695	19.62	19.62	39.23	2650	1182
9254.890271	35733.05055	314.63	49.08	49.08	98.16	1110	1182
11150.99027	37054.05055	-276.37	30.14	30.14	60.29	2759	1182
12088.29027	37306.15055	-35.3695	30.87	30.87	61.75	1090	1182
16277.58247	4736.049316	-183.1	5.42	5.42	10.83	12584	1190
4058.282468	10096.04932	-110.1	23.06	23.06	46.11	1728	1190
25805.78247	13841.74932	38.9001	20.84	20.84	41.68	1206	1190
27632.28247	16206.14932	-213.1	11.63	11.63	23.27	5214	1190
27769.68247	16685.94932	-164.1	20.82	20.82	41.64	1448	1190
18105.58247	17980.84932	-250.1	14.32	14.32	28.64	5143	1190
36890.68247	19644.64932	-215.1	14.55	14.55	29.11	5135	1190
27895.38247	21524.14932	-187.1	20.94	20.94	41.87	2121	1190
25826.38247	31689.44932	-207.1	24.23	24.23	48.47	1904	1190
10960.48247	37456.44932	258.9	27.93	27.93	55.86	1552	1190
32179.57466	748.6480831	214.17	26.28	26.28	52.56	1021	1198
32527.57466	1803.048083	-172.83	27.86	27.86	55.72	1624	1198
20992.57466	5583.448083	-63.8303	35.68	35.68	71.36	1251	1198
22554.47466	6674.548083	-238.83	21.67	21.67	43.33	2415	1198
34646.77466	6806.648083	-289.83	30.26	30.26	60.52	1040	1198
15894.87466	7995.348083	-0.830295	23.13	23.13	46.25	1215	1198
38043.67466	27085.64808	38.1697	23.57	23.57	47.15	1376	1198
34642.36686	6745.946849	-48.5607	20.98	20.98	41.97	2177	1206
27796.96686	7000.446849	-264.561	32.64	32.64	65.28	1024	1206
3055.266861	10719.94685	7.43931	27.25	27.25	54.49	1137	1206
19435.86686	20031.64685	-120.561	22.61	22.61	45.22	1778	1206
27314.35906	13628.64561	-27.2911	18.96	18.96	37.92	1032	1214
26175.25906	17031.94561	-343.291	36.86	36.86	73.71	1135	1214
25178.85906	17581.44561	-340.291	27.62	27.62	55.25	1530	1214
24473.35906	20942.84561	-33.2911	25.29	25.29	50.59	1380	1214
36797.35906	26772.14561	35.7089	19.15	19.15	38.29	2195	1214
24735.05906	30509.64561	-184.291	28.38	28.38	56.76	1188	1214
19248.75906	31874.14561	-161.291	28.42	28.42	56.85	1566	1214
23925.45906	40085.24561	237.709	32.88	32.88	65.75	1031	1214
9225.951252	2780.644378	6.97852	32.50	32.50	65.00	1024	1222
13935.35125	5373.044378	-145.021	25.74	25.74	51.48	1903	1222
26961.55125	14630.54438	128.979	21.88	21.88	43.76	1576	1222
18837.65125	14957.94438	208.979	13.78	13.78	27.55	3822	1222
25112.75125	17263.44438	-64.0215	13.52	13.52	27.04	3214	1222
28790.65125	18516.34438	199.979	22.54	22.54	45.07	1936	1222
26559.45125	21008.14438	4.97852	20.82	20.82	41.64	1238	1222
36710.95125	34772.44438	-6.02148	13.99	13.99	27.98	4322	1222
11145.45125	37231.14438	-323.021	16.34	16.34	32.69	6569	1222
3932.443446	9918.643141	-26.7519	18.98	18.98	37.96	2661	1230
27416.64345	11033.04314	208.248	29.56	29.56	59.11	1051	1230
28627.34345	14648.74314	-284.752	22.84	22.84	45.69	1438	1230
19872.64345	18438.04314	-28.7519	22.68	22.68	45.36	1559	1230
28040.34345	19689.74314	-130.752	19.41	19.41	38.81	2187	1230
26389.44345	25133.14314	-23.7519	14.95	14.95	29.91	2427	1230
25030.94345	27739.94314	-85.7519	21.12	21.12	42.25	2096	1230
16619.64345	28062.74314	-104.752	12.88	12.88	25.76	2971	1230
17120.74345	29466.94314	209.248	22.18	22.18	44.37	1577	1230
26813.04345	33864.44314	21.2481	31.51	31.51	63.02	1334	1230
36724.14345	34846.84314	-72.7519	22.04	22.04	44.09	2467	1230
18773.33564	14906.1419	-152.482	27.69	27.69	55.39	1330	1238
37466.03564	15984.7419	341.518	40.32	40.32	80.64	1026	1238
20317.13564	17538.0419	-103.482	20.16	20.16	40.32	2275	1238
34033.23564	21242.1419	-259.482	25.06	25.06	50.11	1501	1238
31663.73564	31902.5419	-118.482	16.60	16.60	33.21	2762	1238
28872.13564	35977.6419	-363.482	36.97	36.97	73.95	1156	1238
27019.63564	36721.9419	-254.482	46.61	46.61	93.21	1161	1238
36411.02783	2797.040664	48.7873	19.10	19.10	38.20	1642	1246
29313.42783	4337.540664	229.787	21.41	21.41	42.81	2743	1246
21203.32783	12391.54066	290.787	22.33	22.33	44.65	2658	1246
32911.02783	16641.44066	-384.213	19.12	19.12	38.25	2870	1246
28076.12783	21561.24066	-124.213	10.03	10.03	20.06	5567	1246
40529.92783	23239.24066	-77.2127	27.65	27.65	55.30	1103	1246
22389.52783	24286.74066	-147.213	24.73	24.73	49.45	1140	1246
30418.52003	2087.639424	-135.943	20.56	20.56	41.12	2276	1254
36410.42003	2796.639424	-11.9431	21.76	21.76	43.52	1476	1254
33156.22003	9218.939424	-44.9431	29.63	29.63	59.25	1191	1254
29795.52003	10942.83942	119.057	28.50	28.50	56.99	1074	1254
29993.62003	12381.03942	72.0569	17.92	17.92	35.84	2842	1254
27176.82003	19325.63942	-151.943	24.75	24.75	49.50	1615	1254
27505.62003	22006.13942	50.0569	20.87	20.87	41.73	1756	1254
33784.72003	23705.23942	-232.943	29.39	29.39	58.78	1199	1254
27457.12003	27339.03942	-84.9431	15.87	15.87	31.75	3123	1254
34179.32003	29438.63942	-96.9431	29.58	29.58	59.16	1266	1254
25453.32003	36423.93942	-172.943	45.57	45.57	91.14	1087	1254
34782.91222	6486.738183	-248.673	21.76	21.76	43.52	2388	1262
17670.91222	9630.638183	95.3265	18.44	18.44	36.88	2404	1262
36107.41222	11126.73818	-117.673	27.04	27.04	54.07	1158	1262
34186.01222	21934.73818	136.327	18.02	18.02	36.03	2119	1262
19673.01222	32439.23818	-180.673	15.66	15.66	31.32	2911	1262
10345.81222	35515.83818	-113.673	23.24	23.24	46.49	1819	1262
10999.81222	37394.83818	-123.673	11.61	11.61	23.22	6956	1262
16803.10441	888.0369404	-34.4039	24.47	24.47	48.94	1345	1270
27295.20441	13632.13694	93.5961	16.23	16.23	32.45	3326	1270
20066.90441	14740.43694	-363.404	19.12	19.12	38.25	2434	1270
32068.90441	21482.53694	-19.4039	14.60	14.60	29.20	3291	1270
27776.30441	22113.33694	-3.40386	14.91	14.91	29.81	2514	1270
12754.7966	5693.835697	-337.134	27.37	27.37	54.73	1713	1278
8484.796602	7941.435697	27.8657	25.65	25.65	51.29	1247	1278
20346.1966	9029.835697	-105.134	28.59	28.59	57.18	1380	1278
21283.1966	10663.8357	357.866	28.52	28.52	57.04	1525	1278
28227.6966	11617.6357	-13.1343	19.52	19.52	39.05	2005	1278
20384.9966	11961.2357	-39.1343	18.56	18.56	37.11	2153	1278
31046.5966	17323.9357	4.86574	16.65	16.65	33.30	1583	1278
24901.6966	32062.8357	-280.134	36.20	36.20	72.39	1358	1278
28440.2966	32313.0357	-187.134	16.53	16.53	33.06	2717	1278
12750.38879	5554.534453	-204.865	27.60	27.60	55.20	1383	1286
17973.58879	9785.234453	232.135	18.79	18.79	37.59	2248	1286
21026.28879	12279.63445	47.1353	12.88	12.88	25.76	2982	1286
31603.98879	13928.83445	-126.865	20.14	20.14	40.27	1658	1286
24283.48879	19900.43445	-51.8647	26.40	26.40	52.80	1149	1286
38016.08879	27065.93445	141.135	24.96	24.96	49.93	1463	1286
23916.68879	28883.13445	-114.865	17.31	17.31	34.62	2730	1286
24258.68879	29976.13445	-4.86465	12.60	12.60	25.20	3771	1286
16806.98879	30886.43445	-56.8647	15.75	15.75	31.51	2867	1286
25600.68879	32948.03445	-328.865	34.57	34.57	69.14	1051	1286
27562.18098	2684.933208	-108.595	24.44	24.44	48.89	1496	1294
23520.68098	16519.23321	-179.595	11.87	11.87	23.74	4357	1294
27670.08098	18341.73321	-110.595	25.48	25.48	50.96	1547	1294
16424.98098	24792.03321	-211.595	34.76	34.76	69.52	1214	1294
37391.48098	24692.83321	-159.595	21.67	21.67	43.33	2347	1294
39852.08098	29654.83321	-103.595	21.52	21.52	43.05	1750	1294
32189.17317	711.831961	-4.32545	18.60	18.60	37.21	1989	1302
26930.37317	4785.531961	217.675	22.58	22.58	45.17	1851	1302
29748.87317	10988.73196	111.675	28.59	28.59	57.18	1756	1302
28504.67317	14193.13196	-78.3254	20.44	20.44	40.88	1842	1302
21114.57317	14585.93196	145.675	16.34	16.34	32.69	3265	1302
28496.37317	14812.73196	241.675	18.58	18.58	37.16	2289	1302
23082.57317	16380.53196	344.675	30.12	30.12	60.24	1027	1302
34189.27317	21927.73196	167.675	21.93	21.93	43.85	1543	1302
24634.17317	29952.73196	-106.325	16.27	16.27	32.55	3701	1302
10977.57317	37324.13196	-309.325	40.60	40.60	81.20	1281	1302
36362.26536	2820.830713	-11.4214	18.23	18.23	36.46	2371	1310
30249.36536	3764.430713	1.57861	24.49	24.49	48.98	1138	1310
30861.86536	10709.73071	186.579	26.49	26.49	52.99	1239	1310
20014.66536	11833.13071	-183.421	10.43	10.43	20.87	6852	1310
24060.56536	17272.83071	115.579	16.77	16.77	33.54	1612	1310
34419.76536	37287.13071	-243.421	14.70	14.70	29.39	6023	1310
30829.66536	39778.93071	-203.421	22.02	22.02	44.04	2587	1310
23266.05755	7650.029465	35.3608	16.20	16.20	32.40	2342	1318
8303.157549	7914.029465	265.361	29.60	29.60	59.20	1044	1318
20278.75755	8963.729465	145.361	28.92	28.92	57.84	1033	1318
4748.357549	9297.029465	-89.6392	32.17	32.17	64.34	1267	1318
20165.85755	16809.42946	-27.6392	16.58	16.58	33.16	2948	1318
29040.55755	24216.42946	-195.639	26.33	26.33	52.66	1648	1318
39029.55755	24911.42946	137.361	25.29	25.29	50.59	1023	1318
26217.95755	35844.72946	-334.639	36.97	36.97	73.95	1167	1318
30814.05755	39730.02946	-226.639	21.83	21.83	43.66	2516	1318
19477.44974	6502.528215	-10.857	20.91	20.91	41.82	1337	1326
30760.64974	13740.12821	199.143	27.39	27.39	54.78	1820	1326
19058.04974	14689.22821	-383.857	50.37	50.37	100.75	1190	1326
27641.84974	17922.72821	312.143	16.84	16.84	33.68	3510	1326
27045.84974	23069.02821	-270.857	28.10	28.10	56.19	1674	1326
9927.449737	35894.72821	186.143	33.79	33.79	67.59	1545	1326
34393.54974	37312.12821	-239.857	15.02	15.02	30.05	4031	1326
25866.94974	38905.92821	-310.857	51.17	51.17	102.35	1126	1326
27189.14192	2250.326964	-162.075	16.32	16.32	32.64	3003	1334
20372.44192	9021.526964	-55.0748	32.05	32.05	64.10	1186	1334
28860.74192	17642.82696	-110.075	23.95	23.95	47.90	1168	1334
26451.44192	23884.32696	-148.075	28.78	28.78	57.56	1308	1334
34415.34192	37412.92696	-226.075	21.12	21.12	42.25	1588	1334
32685.94192	38274.12696	-171.075	23.43	23.43	46.86	2111	1334
32206.53411	664.5257114	-30.2926	29.77	29.77	59.53	1035	1342
1488.33411	6020.825711	-164.293	42.79	42.79	85.58	1012	1342
12693.03411	5814.325711	87.7074	17.12	17.12	34.24	3040	1342
25995.13411	17460.22571	21.7074	17.99	17.99	35.98	2107	1342
23058.23411	19074.52571	-380.293	13.94	13.94	27.88	5555	1342
27335.23411	31085.02571	-201.293	18.77	18.77	37.54	2275	1342
22511.3263	3693.024458	393.49	29.11	29.11	58.22	1470	1350
3903.426296	5834.424458	-54.5104	32.85	32.85	65.70	1946	1350
30918.8263	10689.72446	67.4896	15.26	15.26	30.52	4080	1350
20360.9263	12005.12446	-122.51	15.21	15.21	30.43	2964	1350
37756.8263	20662.62446	150.49	27.86	27.86	55.72	1068	1350
25115.9263	36695.12446	-377.51	48.37	48.37	96.74	1050	1350
30463.7263	40407.02446	-65.5104	24.33	24.33	48.65	1069	1350
31814.01848	1545.123203	-167.728	31.25	31.25	62.50	1488	1358
37636.21848	2745.523203	-109.728	26.71	26.71	53.41	1605	1358
23973.41848	4639.123203	-197.728	34.12	34.12	68.25	1032	1358
30867.11848	10671.4232	216.272	35.11	35.11	70.23	1160	1358
34374.51848	13478.2232	-113.728	11.52	11.52	23.03	5466	1358
26595.61848	14410.4232	22.2719	23.29	23.29	46.58	1503	1358
23886.71848	15356.4232	79.2719	24.82	24.82	49.64	1522	1358
23092.01848	19040.0232	-217.728	19.97	19.97	39.94	2050	1358
38504.81848	21800.7232	-223.728	26.35	26.35	52.70	1809	1358
27712.91848	24672.0232	-177.728	17.52	17.52	35.04	2040	1358
36851.41848	26769.8232	38.2719	28.45	28.45	56.90	1491	1358
39051.91067	1217.821947	189.054	33.25	33.25	66.51	1099	1366
14590.91067	1980.521947	-88.9459	32.59	32.59	65.19	1524	1366
27688.81067	2630.621947	-225.946	26.35	26.35	52.70	2112	1366
20484.41067	17532.72195	-145.946	15.78	15.78	31.56	4214	1366
19309.01067	19758.72195	-291.946	42.37	42.37	84.73	1106	1366
36453.61067	22009.32195	46.0541	13.54	13.54	27.08	3714	1366
33851.21067	24292.22195	-152.946	30.26	30.26	60.52	1326	1366
30086.31067	26799.12195	-35.9459	16.63	16.63	33.25	2051	1366
41267.01067	34282.22195	-142.946	22.89	22.89	45.78	1460	1366
36691.21067	34793.42195	18.0541	15.47	15.47	30.94	3014	1366
1144.602849	2423.82069	-236.164	30.66	30.66	61.32	1342	1374
19453.70285	6540.32069	-186.164	33.23	33.23	66.46	1385	1374
31201.30285	7459.32069	-296.164	28.92	28.92	57.84	1869	1374
28203.00285	12033.32069	-387.164	16.13	16.13	32.26	3341	1374
20922.10285	17230.12069	55.8363	28.07	28.07	56.14	1346	1374
19719.50285	17952.72069	-127.164	19.88	19.88	39.75	2284	1374
22325.90285	20649.22069	-260.164	26.12	26.12	52.23	2178	1374
38132.50285	22702.32069	173.836	26.23	26.23	52.47	1691	1374
27471.50285	27284.02069	-152.164	13.09	13.09	26.19	3720	1374
34543.00285	30276.72069	28.8363	26.85	26.85	53.69	1092	1374
25918.90285	38609.02069	-193.164	26.54	26.54	53.08	1207	1374
14410.89503	183.619432	-320.382	31.75	31.75	63.49	1447	1382
32230.99503	687.219432	-30.3815	17.95	17.95	35.89	1666	1382
29470.69503	5342.819432	-182.382	24.75	24.75	49.50	2291	1382
34821.79503	6303.619432	-74.3815	21.31	21.31	42.63	1572	1382
29967.79503	7152.019432	87.6185	23.01	23.01	46.02	1538	1382
30871.39503	10705.81943	70.6185	23.08	23.08	46.16	1748	1382
28787.59503	13423.21943	-20.3815	25.50	25.50	51.01	1231	1382
32937.29503	16731.71943	-188.382	13.12	13.12	26.23	3672	1382
26110.69503	20877.11943	-180.382	9.09	9.09	18.18	7651	1382
27828.29503	21021.91943	-42.3815	11.63	11.63	23.27	4314	1382
18195.39503	21304.41943	-365.382	26.47	26.47	52.94	3019	1382
30175.29503	22135.21943	43.6185	20.14	20.14	40.27	1895	1382
36719.39503	23546.91943	-165.382	30.59	30.59	61.18	1332	1382
20426.49503	27192.51943	-272.382	38.55	38.55	77.10	1025	1382
26770.99503	28584.71943	-149.382	19.66	19.66	39.33	1864	1382
10062.79503	36137.21943	-200.382	38.53	38.53	77.06	1264	1382
28923.59503	36102.31943	-207.382	28.10	28.10	56.19	1506	1382
3554.187214	7431.618172	0.400685	23.74	23.74	47.48	1430	1390
34644.18721	10559.91817	-63.5993	22.73	22.73	45.45	1753	1390
31745.28721	13835.01817	164.401	14.81	14.81	29.63	2890	1390
27443.98721	17891.61817	81.4007	21.83	21.83	43.66	1277	1390
24089.48721	18067.21817	-111.599	34.15	34.15	68.30	1213	1390
19470.68721	19944.11817	-260.599	27.91	27.91	55.81	1462	1390
34175.48721	21931.71817	88.4007	18.93	18.93	37.87	1607	1390
36809.58721	26818.71817	-20.5993	33.44	33.44	66.88	1149	1390
26111.78721	29204.41817	-110.599	18.93	18.93	37.87	2722	1390
36730.58721	34801.01817	-142.599	20.23	20.23	40.46	1940	1390
10010.18721	36013.11817	-139.599	24.23	24.23	48.47	1316	1390
11061.88721	36913.71817	151.401	35.82	35.82	71.64	1622	1390
40335.2794	3319.516912	55.1829	28.99	28.99	57.98	1144	1398
31083.2794	5310.916912	111.183	26.61	26.61	53.22	1722	1398
22764.4794	5755.316912	45.1829	23.55	23.55	47.10	1894	1398
3587.079396	7468.816912	72.1829	23.64	23.64	47.29	1465	1398
21254.5794	15506.21691	22.1829	10.64	10.64	21.29	4895	1398
32235.6794	17151.41691	72.1829	22.63	22.63	45.26	1513	1398
39011.9794	24940.91691	-18.8171	22.98	22.98	45.97	1535	1398
30088.6794	26822.21691	-103.817	27.91	27.91	55.81	1083	1398
38045.1794	27096.41691	331.183	19.00	19.00	38.01	3712	1398
21166.9794	31330.31691	-252.817	24.75	24.75	49.50	2021	1398
32056.57158	4196.015649	-240.035	27.11	27.11	54.21	1669	1406
1546.171577	6334.315649	-215.035	35.04	35.04	70.08	1020	1406
27186.67158	12365.11565	-262.035	25.34	25.34	50.68	1484	1406
29617.37158	12472.61565	140.965	25.08	25.08	50.16	1149	1406
31782.37158	13827.81565	159.965	11.61	11.61	23.22	5283	1406
32837.47158	16118.01565	-203.035	21.45	21.45	42.91	2195	1406
25808.77158	19080.51565	-99.0349	10.64	10.64	21.29	5044	1406
39033.67158	24941.91565	117.965	23.27	23.27	46.53	1499	1406
32393.77158	26338.61565	-76.0349	16.18	16.18	32.36	1633	1406
27647.37158	26383.31565	-296.035	26.26	26.26	52.52	1627	1406
26178.77158	35890.41565	-147.035	15.68	15.68	31.37	3486	1406
21042.27158	38105.91565	165.965	29.56	29.56	59.11	1115	1406
32757.87158	38228.51565	-125.035	25.86	25.86	51.72	1373	1406
32217.16376	677.7143859	-42.2527	12.62	12.62	25.25	4354	1414
27154.16376	12339.21439	-237.253	26.21	26.21	52.42	1142	1414
22991.16376	19175.61439	-183.253	12.06	12.06	24.12	5413	1414
39770.46376	24010.01439	-25.2527	19.88	19.88	39.75	2113	1414
30979.76376	25022.01439	-377.253	25.62	25.62	51.24	1592	1414
32296.16376	26136.31439	-34.2527	20.04	20.04	40.08	1630	1414
23757.56376	29028.41439	-323.253	23.41	23.41	46.82	2101	1414
26037.16376	29217.51439	28.7473	31.89	31.89	63.77	1146	1414
26904.96376	32332.81439	-62.2527	33.70	33.70	67.40	1014	1414
37348.45594	2372.213121	-258.47	27.88	27.88	55.77	2040	1422
3865.555937	5861.013121	352.53	29.51	29.51	59.02	1121	1422
33262.05594	8593.613121	8.52952	20.77	20.77	41.54	2241	1422
17653.75594	9637.413121	121.53	16.11	16.11	32.22	2568	1422
27168.45594	12349.81312	-249.47	13.64	13.64	27.27	4272	1422
21169.65594	24401.91312	-177.47	19.03	19.03	38.06	2462	1422
27173.64812	12482.11186	-386.688	20.39	20.39	40.79	2630	1430
26588.64812	14412.41186	20.3117	18.86	18.86	37.73	2650	1430
30191.74812	15917.71186	-292.688	44.23	44.23	88.45	1165	1430
25151.64812	18384.81186	-116.688	13.42	13.42	26.85	4525	1430
38596.74812	21889.41186	-38.6883	32.19	32.19	64.39	1070	1430
34966.04812	29489.41186	155.312	21.12	21.12	42.25	2202	1430
26337.94812	35958.11186	-21.6883	26.89	26.89	53.79	1338	1430
12088.04812	37187.11186	32.3117	17.31	17.31	34.62	2950	1430
37232.54029	11593.81059	-371.906	32.15	32.15	64.29	1187	1438
27433.74029	11970.61059	-53.9061	30.31	30.31	60.62	1427	1438
24043.74029	18235.31059	-107.906	17.87	17.87	35.75	2063	1438
27249.14029	19256.21059	-164.906	26.71	26.71	53.41	1170	1438
37786.44029	20721.71059	128.094	27.58	27.58	55.15	1125	1438
38232.94029	22737.71059	351.094	30.66	30.66	61.32	1497	1438
36235.83247	2610.809319	-311.124	40.88	40.88	81.77	1050	1446
25641.63247	3366.209319	-146.124	27.48	27.48	54.97	1439	1446
39583.13247	3812.709319	-249.124	36.03	36.03	72.06	1109	1446
13942.03247	5432.209319	-183.124	28.47	28.47	56.94	1137	1446
41222.93247	8198.309319	357.876	38.53	38.53	77.06	1399	1446
5742.532471	12474.90932	194.876	24.33	24.33	48.65	1420	1446
34439.73247	13475.20932	135.876	16.84	16.84	33.68	3226	1446
31794.63247	13826.80932	146.876	11.56	11.56	23.13	4577	1446
37425.63247	15906.90932	357.876	29.98	29.98	59.96	1846	1446
25032.73247	16836.80932	92.8761	17.45	17.45	34.90	2621	1446
25314.33247	18198.90932	324.876	24.92	24.92	49.83	1802	1446
23987.53247	18244.80932	-165.124	17.50	17.50	35.00	2335	1446
25222.43247	37369.00932	-338.124	38.60	38.60	77.20	1832	1446
10575.73247	37381.60932	-111.124	39.61	39.61	79.22	1396	1446
24966.02465	17144.80805	-295.342	28.17	28.17	56.33	1356	1454
19948.92465	19259.90805	-143.342	23.83	23.83	47.67	1177	1454
24091.22465	19413.20805	-394.342	20.06	20.06	40.13	3153	1454
27203.22465	22214.40805	-122.342	20.91	20.91	41.82	1784	1454
27465.42465	27404.80805	-65.3417	25.48	25.48	50.96	1331	1454
22434.91682	3658.706777	304.441	30.64	30.64	61.28	1033	1462
2887.316824	10380.70678	-98.5594	18.63	18.63	37.26	2411	1462
21428.61682	11813.70678	76.4406	17.17	17.17	34.34	2127	1462
18355.41682	19123.60678	-307.559	29.25	29.25	58.50	1187	1462
37762.91682	20712.00678	105.441	26.49	26.49	52.99	1450	1462
26908.91682	26405.20678	-240.559	23.95	23.95	47.90	2095	1462
31681.11682	31965.80678	-245.559	25.03	25.03	50.07	1546	1462
20127.81682	32283.10678	43.4406	20.16	20.16	40.32	2024	1462
11354.11682	35853.80678	-209.559	32.76	32.76	65.52	1110	1462
10741.81682	37667.70678	333.441	33.35	33.35	66.69	1244	1462
25302.009	11111.0055	-223.777	9.51	9.51	19.03	6000	1470
26361.109	19015.0055	-346.777	7.51	7.51	15.02	13833	1470
29207.709	21526.3055	-342.777	28.80	28.80	57.60	1224	1470
27591.609	23278.5055	147.223	23.48	23.48	46.96	1408	1470
16854.709	28260.7055	-194.777	21.12	21.12	42.25	2730	1470
41182.609	38877.8055	32.2228	21.76	21.76	43.52	1714	1470
30157.009	39440.5055	20.2228	43.92	43.92	87.84	1311	1470
30812.609	39766.5055	-175.777	22.33	22.33	44.65	1800	1470
15881.60117	2055.50423	240.005	24.75	24.75	49.50	1877	1478
21281.80117	5182.30423	-275.995	50.56	50.56	101.12	1134	1478
3834.701173	5916.70423	-156.995	27.98	27.98	55.95	1417	1478
28276.30117	11667.70423	-17.995	11.47	11.47	22.94	4947	1478
40520.60117	15890.00423	-17.995	32.76	32.76	65.52	1101	1478
32868.00117	16422.60423	-287.995	28.71	28.71	57.41	1072	1478
27681.30117	26407.40423	-113.995	15.80	15.80	31.60	2444	1478
31594.40117	33083.10423	24.005	23.76	23.76	47.52	2007	1478
7112.993347	6317.502954	-131.213	29.32	29.32	58.64	1425	1486
25934.19335	16026.60295	-345.213	18.27	18.27	36.55	5251	1486
29121.69335	17119.30295	-187.213	22.23	22.23	44.46	2089	1486
20309.39335	20581.20295	-42.2128	13.40	13.40	26.80	3103	1486
27721.89335	21840.20295	95.7872	21.67	21.67	43.33	1236	1486
35846.19335	21951.30295	11.7872	24.59	24.59	49.17	1565	1486
37997.79335	27110.20295	81.7872	20.25	20.25	40.51	2370	1486
23029.39335	27305.50295	-267.213	34.38	34.38	68.77	1051	1486
10002.39335	35998.10295	-376.213	31.79	31.79	63.59	1671	1486
28370.79335	38684.90295	-241.213	39.61	39.61	79.22	1180	1486
21918.98552	6048.501677	-23.4306	18.06	18.06	36.13	1961	1494
3107.785519	8145.401677	101.569	22.87	22.87	45.73	1308	1494
24370.08552	14479.00168	283.569	17.12	17.12	34.24	4232	1494
36840.48552	26783.40168	302.569	24.54	24.54	49.08	2097	1494
16904.98552	28305.30168	-62.4306	12.76	12.76	25.53	5707	1494
29254.48552	31677.90168	-55.4306	23.39	23.39	46.77	1768	1494
37265.97769	11672.9004	-220.648	23.29	23.29	46.58	2265	1502
27829.57769	22192.8004	-154.648	17.90	17.90	35.80	2316	1502
35665.66986	4869.499118	-391.575	36.74	36.74	73.48	1149	1510
7580.969863	7997.499118	365.425	33.94	33.94	67.87	1406	1510
30797.26986	12661.69912	296.425	27.84	27.84	55.67	1563	1510
23948.26986	18712.19912	-74.5747	24.21	24.21	48.42	1286	1510
26390.56986	19210.29912	-367.575	19.41	19.41	38.81	4334	1510
35851.56986	21884.59912	1.42532	23.50	23.50	47.01	1599	1510
41140.56986	38960.89912	-32.5747	32.45	32.45	64.90	1695	1510
30419.16986	40448.39912	-38.5747	5.98	5.98	11.96	9687	1510
7149.062033	2786.497837	-335.404	20.94	20.94	41.87	3627	1518
32596.76203	6852.497837	77.5962	9.04	9.04	18.09	7604	1518
30113.56203	22130.49784	0.596218	26.38	26.38	52.75	1613	1518
36533.16203	22059.89784	93.5962	20.82	20.82	41.64	1260	1518
33984.06203	25567.39784	82.5962	19.71	19.71	39.42	2057	1518
32375.66203	26313.39784	-134.404	8.43	8.43	16.86	8293	1518
37979.46203	27123.49784	281.596	29.84	29.84	59.68	1736	1518
10265.46203	36739.29784	347.596	27.91	27.91	55.81	1956	1518
11107.16203	36825.69784	-187.404	22.04	22.04	44.09	3201	1518
26972.4542	361.2965535	-122.233	32.81	32.81	65.61	1051	1526
39614.9542	6683.496554	98.7671	21.81	21.81	43.61	1511	1526
32561.8542	6862.796554	331.767	12.43	12.43	24.87	5572	1526
12027.6542	8564.396554	-120.233	33.16	33.16	66.32	1283	1526
4863.754203	10268.69655	-199.233	20.91	20.91	41.82	2845	1526
30771.9542	13657.39655	-270.233	25.83	25.83	51.67	1117	1526
28590.7542	14684.99655	-197.233	19.36	19.36	38.72	3045	1526
16711.7542	28142.19655	-75.2329	9.37	9.37	18.75	8104	1526
34920.6542	29439.49655	-61.2329	19.71	19.71	39.42	2235	1526
10071.7542	36124.09655	-222.233	30.69	30.69	61.37	1345	1526
36158.24637	2456.895269	-65.062	28.24	28.24	56.47	1364	1534
23619.24637	5916.595269	364.938	19.38	19.38	38.76	1968	1534
39076.94637	5935.395269	-91.062	19.69	19.69	39.38	1056	1534
34783.44637	6419.995269	-291.062	18.96	18.96	37.92	3426	1534
1240.746371	10704.79527	-156.062	24.61	24.61	49.22	2091	1534
4001.146371	11131.69527	-259.062	27.95	27.95	55.91	1589	1534
23012.94637	25386.39527	-127.062	22.16	22.16	44.32	1505	1534
38070.34637	27040.69527	73.938	26.38	26.38	52.75	1195	1534
21553.64637	30954.29527	-367.062	31.79	31.79	63.59	1648	1534
27041.84637	36540.49527	-276.062	31.27	31.27	62.55	1491	1534
29962.33854	6034.693983	170.109	32.62	32.62	65.23	1213	1542
34756.23854	6515.993983	-256.891	22.44	22.44	44.89	1570	1542
31248.53854	7499.993983	-185.891	16.58	16.58	33.16	3312	1542
23262.63854	7656.993983	59.1089	17.73	17.73	35.47	1896	1542
19344.63854	9593.593983	30.1089	18.49	18.49	36.97	1780	1542
35784.23854	21781.29398	-71.8911	29.27	29.27	58.55	1234	1542
35002.83854	29402.09398	82.1089	26.75	26.75	53.51	1295	1542
11812.93854	36786.59398	47.1089	28.57	28.57	57.13	1013	1542
28592.73854	37462.19398	-65.8911	26.31	26.31	52.61	1523	1542
17589.43854	39615.99398	7.10892	23.48	23.48	46.96	1604	1542
30825.33854	39712.89398	-210.891	31.93	31.93	63.87	1032	1542
34726.63071	6423.492695	-149.72	11.75	11.75	23.50	4941	1550
20505.83071	14131.0927	-21.7202	20.91	20.91	41.82	1982	1550
28784.03071	19809.6927	-156.72	28.21	28.21	56.43	1288	1550
24133.33071	20333.9927	-28.7202	16.39	16.39	32.78	2061	1550
35850.63071	21874.2927	29.2798	25.62	25.62	51.24	1716	1550
22245.33071	22264.4927	-303.72	21.62	21.62	43.24	2533	1550
16713.63071	28144.4927	-93.7202	14.25	14.25	28.50	4634	1550
18271.43071	31880.1927	-164.72	24.12	24.12	48.23	1844	1550
33026.83071	34770.6927	-301.72	27.95	27.95	55.91	1757	1550
33464.02287	6611.191406	-306.549	33.46	33.46	66.93	1288	1558
22478.72287	8395.491406	-127.549	14.04	14.04	28.07	5540	1558
25851.02287	10535.89141	-85.5493	15.73	15.73	31.46	3776	1558
29801.02287	10921.19141	101.451	11.89	11.89	23.79	3625	1558
4064.622873	11328.09141	-204.549	30.10	30.10	60.19	1388	1558
17994.22287	13122.29141	156.451	21.27	21.27	42.53	1861	1558
19782.32287	14135.69141	96.4507	12.79	12.79	25.58	4050	1558
20674.52287	14888.79141	189.451	17.87	17.87	35.75	1392	1558
22419.22287	16928.09141	23.4507	8.27	8.27	16.53	5972	1558
23812.62287	19208.39141	-71.5493	23.57	23.57	47.15	1337	1558
26984.32287	19761.79141	-219.549	20.09	20.09	40.18	1379	1558
30746.82287	39701.99141	-281.549	20.44	20.44	40.88	2769	1558
15251.91504	2829.790115	-183.378	26.09	26.09	52.19	1263	1566
7165.015038	6298.790115	13.6216	18.42	18.42	36.83	2518	1566
34628.31504	10437.49012	-283.378	36.48	36.48	72.96	1100	1566
21888.01504	11889.89012	-137.378	19.85	19.85	39.71	2248	1566
19765.51504	14113.99012	97.6216	16.11	16.11	32.22	3275	1566
20753.21504	14860.39012	-0.37838	10.55	10.55	21.10	4603	1566
23841.11504	17782.19012	-131.378	11.52	11.52	23.03	3816	1566
28823.91504	18482.99012	161.622	18.32	18.32	36.64	2193	1566
36834.61504	26702.19012	-79.3784	19.19	19.19	38.39	1829	1566
30083.01504	26849.19012	-70.3784	29.44	29.44	58.88	1615	1566
25121.11504	29240.99012	-291.378	28.94	28.94	57.89	1138	1566
41152.61504	38899.79012	-56.3784	19.15	19.15	38.29	2352	1566
32253.5072	686.688823	0.79252	14.98	14.98	29.96	2969	1574
18660.2072	4244.588823	-202.207	28.85	28.85	57.70	1484	1574
26146.8072	21230.68882	-59.2075	17.83	17.83	35.65	1915	1574
38949.1072	24986.78882	1.79252	24.73	24.73	49.45	1046	1574
16713.5072	28091.38882	-274.207	19.36	19.36	38.72	2061	1574
31666.9072	31958.68882	-62.2075	18.93	18.93	37.87	1464	1574
25647.19937	3365.087529	-105.037	26.47	26.47	52.94	1535	1582
23257.99937	7690.487529	-46.0366	20.51	20.51	41.02	1089	1582
29822.99937	10951.38753	115.963	12.15	12.15	24.30	4565	1582
23714.79937	15171.68753	130.963	22.02	22.02	44.04	1723	1582
27968.09937	17543.98753	-65.0366	11.82	11.82	23.64	2758	1582
16656.49937	28049.08753	-353.037	13.80	13.80	27.60	4149	1582
37531.19937	28666.28753	-39.0366	22.87	22.87	45.73	1757	1582
10451.69937	36642.78753	37.9634	21.57	21.57	43.14	3000	1582
11831.79937	36790.88753	-239.037	28.92	28.92	57.84	1302	1582
16426.89153	3065.686234	-16.8657	10.86	10.86	21.71	4798	1590
25782.99153	19278.38623	-387.866	17.66	17.66	35.33	4882	1590
29697.29153	36479.38623	-229.866	15.75	15.75	31.51	4266	1590
12164.49153	37321.08623	-79.8657	26.35	26.35	52.70	1197	1590
33245.78369	8563.484937	-117.695	31.56	31.56	63.11	1049	1598
30279.98369	8982.684937	-187.695	36.10	36.10	72.20	1185	1598
2912.283692	10275.18494	29.3052	18.27	18.27	36.55	2366	1598
4033.983692	11272.68494	-223.695	33.91	33.91	67.82	1029	1598
32885.68369	30667.58494	-111.695	21.34	21.34	42.67	1248	1598
35552.77585	4974.283638	-225.524	25.88	25.88	51.76	1800	1606
22073.07585	6773.683638	-187.524	32.45	32.45	64.90	1345	1606
37253.07585	11684.98364	-178.524	13.73	13.73	27.46	3822	1606
22362.97585	12209.48364	44.4761	17.19	17.19	34.38	1279	1606
28325.17585	32377.78364	-365.524	36.08	36.08	72.16	1081	1606
30771.57585	39678.78364	-220.524	22.04	22.04	44.09	1291	1606
8512.168013	2279.982337	56.647	24.85	24.85	49.69	1111	1614
29435.76801	4414.582337	269.647	27.34	27.34	54.68	1014	1614
35731.56801	4363.682337	-235.353	22.09	22.09	44.18	2055	1614
16278.36801	4719.282337	-188.353	6.43	6.43	12.86	9844	1614
37273.16801	11700.98234	-182.353	18.35	18.35	36.69	2250	1614
28288.06801	12171.98234	-134.353	11.78	11.78	23.55	4617	1614
18605.76801	19318.78234	-322.353	30.33	30.33	60.66	1818	1614
22948.96801	19317.28234	-108.353	7.58	7.58	15.17	9590	1614
24213.96801	24206.08234	-160.353	27.06	27.06	54.12	1416	1614
25614.36801	25393.98234	-380.353	39.66	39.66	79.32	1038	1614
34834.06801	26537.88234	-289.353	22.61	22.61	45.22	1736	1614
35748.76801	29557.88234	-209.353	25.98	25.98	51.95	1512	1614
21357.06801	29771.38234	-169.353	34.62	34.62	69.24	1005	1614
31657.46801	31964.68234	-177.353	15.43	15.43	30.85	2634	1614
12426.66017	1827.981035	-370.182	37.75	37.75	75.50	1162	1622
29756.86017	8051.081035	303.818	29.96	29.96	59.91	1173	1622
21230.46017	16717.68104	-72.1821	14.95	14.95	29.91	2861	1622
20304.16017	20593.48104	-144.182	17.05	17.05	34.10	2338	1622
35200.56017	24292.18104	-104.182	14.93	14.93	29.86	2680	1622
26845.46017	25226.88104	-79.1821	23.95	23.95	47.90	1130	1622
36848.66017	26793.98104	-19.1821	26.66	26.66	53.32	1193	1622
30420.36017	40451.88104	-71.1821	8.10	8.10	16.20	5535	1622
36359.25233	2838.779732	-114.011	10.36	10.36	20.72	5724	1630
1189.952331	7607.979732	-136.011	42.51	42.51	85.02	1006	1630
21775.35233	11232.27973	221.989	16.18	16.18	32.36	2931	1630
31772.45233	13804.27973	89.9888	8.48	8.48	16.96	6623	1630
19793.55233	16634.27973	-178.011	7.32	7.32	14.65	8529	1630
18651.75233	17303.47973	-370.011	13.59	13.59	27.18	7446	1630
27799.75233	17472.37973	106.989	26.64	26.64	53.27	1250	1630
25051.65233	17572.57973	188.989	17.36	17.36	34.71	2094	1630
19460.25233	19811.67973	-327.011	22.18	22.18	44.37	1773	1630
28267.55233	20351.87973	-301.011	25.41	25.41	50.82	1431	1630
41155.95233	38887.47973	-58.0112	22.87	22.87	45.73	1720	1630
37301.54449	11754.67843	-237.84	30.31	30.31	60.62	1371	1638
25853.74449	16152.77843	-240.84	26.99	26.99	53.98	1684	1638
37685.84449	16844.57843	185.16	20.21	20.21	40.41	1296	1638
20370.04449	29635.67843	-328.84	23.39	23.39	46.77	2295	1638
37011.44449	32789.37843	142.16	28.52	28.52	57.04	1017	1638
26071.83664	2079.877119	322.331	39.21	39.21	78.42	1017	1646
8543.236645	2332.977119	-45.6694	17.19	17.19	34.38	3153	1646
26257.83664	11062.27712	-79.6694	26.89	26.89	53.79	1333	1646
21012.93664	12286.87712	113.331	10.93	10.93	21.85	3243	1646
29972.03664	25576.07712	-7.66938	17.07	17.07	34.15	2688	1646
23121.03664	25869.77712	-194.669	19.55	19.55	39.09	2343	1646
27633.03664	27044.07712	-204.669	18.20	18.20	36.41	2241	1646
41140.93664	38952.17712	-46.6694	30.83	30.83	61.65	1258	1646
12767.2288	5844.175811	40.5015	15.45	15.45	30.90	4241	1654
34709.9288	7064.675811	340.502	42.44	42.44	84.87	1027	1654
21081.3288	11098.57581	312.502	19.83	19.83	39.66	2129	1654
28215.2288	11771.97581	-321.498	21.08	21.08	42.15	2417	1654
21714.0288	16963.37581	81.5015	11.00	11.00	22.00	4928	1654
27786.4288	18493.77581	85.5015	13.75	13.75	27.51	3262	1654
27643.5288	22578.47581	-120.498	28.61	28.61	57.23	1074	1654
20034.8288	24690.87581	-212.498	24.19	24.19	48.37	2355	1654
23214.5288	31268.97581	-158.498	32.50	32.50	65.00	1157	1654
35131.3288	35525.27581	-310.498	29.08	29.08	58.17	1288	1654
11416.6288	36169.57581	-327.498	25.98	25.98	51.95	2368	1654
20915.32096	614.5745001	-90.3276	19.57	19.57	39.14	2477	1662
26016.82096	2080.5745	-91.3276	24.63	24.63	49.27	1386	1662
20103.02096	12329.7745	173.672	24.89	24.89	49.78	1410	1662
19806.62096	16658.0745	-395.328	17.43	17.43	34.85	2784	1662
27631.42096	22385.9745	-370.328	21.57	21.57	43.14	1970	1662
38109.12096	22689.7745	296.672	36.15	36.15	72.30	1180	1662
27659.52096	23269.0745	36.6724	25.62	25.62	51.24	1248	1662
24657.52096	29942.7745	26.6724	29.98	29.98	59.96	1103	1662
32815.92096	30646.4745	-24.3276	20.61	20.61	41.21	1689	1662
9935.120955	35893.0745	-90.3276	33.02	33.02	66.03	1782	1662
26981.01311	363.7731879	-233.157	39.14	39.14	78.28	1113	1670
39040.31311	2666.573188	-344.157	32.12	32.12	64.24	1437	1670
25124.51311	3291.473188	88.8433	15.94	15.94	31.89	2886	1670
19433.51311	8921.373188	263.843	25.98	25.98	51.95	1621	1670
18424.81311	10594.37319	-325.157	39.21	39.21	78.42	1347	1670
16671.71311	28026.27319	-241.157	11.09	11.09	22.18	5237	1670
39185.31311	29322.87319	-358.157	47.41	47.41	94.81	1078	1670
29999.11311	30734.57319	-359.157	24.47	24.47	48.94	2713	1670
23794.91311	33658.17319	342.843	16.41	16.41	32.83	5273	1670
25951.31311	33872.77319	-267.157	36.62	36.62	73.24	1731	1670
34753.50526	6420.371874	-374.986	23.64	23.64	47.29	1706	1678
14085.10526	10868.77187	-110.986	19.12	19.12	38.25	3610	1678
14192.30526	11581.67187	-303.986	25.39	25.39	50.77	1972	1678
28258.70526	11698.07187	-143.986	22.94	22.94	45.88	1734	1678
25848.50526	13769.27187	-54.9858	18.18	18.18	36.36	3032	1678
17946.40526	18605.57187	-228.986	16.53	16.53	33.06	4901	1678
22494.90526	24103.17187	-94.9858	17.64	17.64	35.28	2457	1678
10650.70526	35718.57187	-287.986	34.62	34.62	69.24	1589	1678
28594.60526	37526.87187	-74.9858	19.88	19.88	39.75	2551	1678
20027.69741	764.2705582	-361.815	36.48	36.48	72.96	1222	1686
21911.59741	11966.47056	-59.8149	25.20	25.20	50.40	1290	1686
35144.29741	22085.57056	153.185	28.68	28.68	57.37	1116	1686
28915.39741	24480.37056	-209.815	12.03	12.03	24.07	5217	1686
38120.69741	32203.17056	3.18512	32.15	32.15	64.29	1113	1686
10985.69741	37322.27056	-361.815	20.44	20.44	40.88	4322	1686
30371.48956	2115.369241	8.35603	19.08	19.08	38.15	1704	1694
11879.38956	6873.869241	2.35603	17.19	17.19	34.38	2595	1694
25918.88956	9703.369241	-232.644	25.36	25.36	50.73	2081	1694
26832.58956	15142.36924	-80.644	11.61	11.61	23.22	4830	1694
18657.38956	17375.46924	-300.644	9.51	9.51	19.03	8949	1694
19902.68956	18406.76924	-307.644	23.06	23.06	46.11	2670	1694
27621.78956	22538.86924	-102.644	12.32	12.32	24.63	4573	1694
40449.08956	29364.66924	-132.644	31.35	31.35	62.69	1204	1694
19733.68956	32273.96924	-372.644	25.65	25.65	51.29	2566	1694
24894.68956	33567.26924	58.356	29.56	29.56	59.11	1196	1694
36251.58171	1785.367921	-374.473	42.84	42.84	85.67	1423	1702
30339.28171	4374.467921	7.52693	26.78	26.78	53.55	1415	1702
6887.481715	6480.667921	371.527	39.23	39.23	78.47	1338	1702
34701.48171	6632.167921	-35.4731	14.32	14.32	28.64	3222	1702
34706.88171	10532.06792	-43.4731	26.33	26.33	52.66	1393	1702
28220.58171	15106.86792	382.527	17.07	17.07	34.15	4375	1702
27957.38171	17443.26792	196.527	9.51	9.51	19.03	7598	1702
26167.78171	18473.56792	-246.473	11.80	11.80	23.60	6627	1702
29961.88171	25596.16792	-24.4731	22.09	22.09	44.18	1692	1702
25864.88171	38631.06792	-285.473	22.37	22.37	44.74	3726	1702
32122.17386	5547.8666	244.442	33.04	33.04	66.08	1245	1710
11893.47386	6910.1666	75.4422	24.40	24.40	48.80	1509	1710
17581.87386	14504.8666	-116.558	21.50	21.50	43.00	1406	1710
27912.77386	17471.7666	306.442	21.27	21.27	42.53	2225	1710
22993.67386	19198.9666	-66.5578	24.28	24.28	48.56	1171	1710
34120.57386	21958.2666	-199.558	28.42	28.42	56.85	1680	1710
37509.37386	28717.0666	-162.558	25.72	25.72	51.43	1099	1710
28497.87386	32324.6666	-178.558	16.56	16.56	33.11	3396	1710
25578.27386	32742.4666	-333.558	35.47	35.47	70.93	1154	1710
24437.66601	1538.965277	-199.728	31.51	31.51	63.02	1171	1718
35762.76601	4368.065277	-154.728	17.80	17.80	35.61	3064	1718
22536.36601	6690.465277	25.2723	25.95	25.95	51.90	1411	1718
26747.46601	14852.96528	212.272	22.47	22.47	44.93	1513	1718
28477.06601	33896.66528	-305.728	34.22	34.22	68.44	1937	1718
9802.766012	36790.76528	-238.728	33.25	33.25	66.51	1116	1718
32661.36601	38176.26528	-392.728	28.00	28.00	56.00	2446	1718
28334.66601	38020.86528	-235.728	28.73	28.73	57.46	1501	1718
11367.65816	1767.063953	28.1023	28.31	28.31	56.61	1239	1726
30403.25816	2084.163953	210.102	28.66	28.66	57.32	1374	1726
3939.858159	5912.463953	-15.8977	20.68	20.68	41.35	1703	1726
37286.55816	11518.96395	-157.898	24.47	24.47	48.94	1559	1726
28264.75816	12199.16395	-125.898	10.64	10.64	21.29	5700	1726
30427.15816	40416.06395	-11.8977	13.73	13.73	27.46	2391	1726
22192.2503	1502.162626	136.932	23.83	23.83	47.67	2330	1734
26111.1503	17025.16263	-374.068	30.33	30.33	60.66	1342	1734
27990.0503	21563.16263	-65.0676	14.98	14.98	29.96	2602	1734
23770.4503	22001.46263	12.9324	13.99	13.99	27.98	2944	1734
22125.3503	22495.56263	-250.068	24.44	24.44	48.89	2640	1734
27765.1503	24768.56263	-35.0676	19.26	19.26	38.53	1032	1734
29142.1503	29234.06263	-267.068	27.13	27.13	54.26	2186	1734
40088.6503	35076.16263	194.932	39.07	39.07	78.14	1075	1734
12316.34245	5529.161298	-168.238	34.81	34.81	69.61	1324	1742
14088.74245	5493.361298	-146.238	27.22	27.22	54.45	1060	1742
27533.64245	7922.461298	-65.2375	26.68	26.68	53.36	1397	1742
17582.14245	9753.961298	-47.2375	17.62	17.62	35.23	2644	1742
28222.34245	12247.7613	-101.238	9.96	9.96	19.92	7755	1742
20957.74245	13224.6613	346.762	34.59	34.59	69.19	1333	1742
19002.64245	23936.6613	-80.2375	28.14	28.14	56.28	1450	1742
27340.34245	25561.7613	-83.2375	23.01	23.01	46.02	1553	1742
34961.14245	29411.7613	83.7625	24.33	24.33	48.65	1330	1742
33588.84245	33995.5613	-177.238	17.33	17.33	34.67	2983	1742
32053.53459	3214.759967	-160.407	23.48	23.48	46.96	2289	1750
32242.03459	5623.559967	10.5925	34.55	34.55	69.10	1037	1750
24547.03459	13534.75997	-391.407	37.54	37.54	75.08	1199	1750
18744.43459	17538.45997	-370.407	17.24	17.24	34.48	4507	1750
26220.83459	17734.85997	-279.407	27.72	27.72	55.44	1169	1750
32410.43459	27911.65997	87.5925	37.84	37.84	75.69	1067	1750
29169.92674	4336.858635	361.423	27.53	27.53	55.06	2740	1758
33264.22674	25893.95863	142.423	21.12	21.12	42.25	1417	1758
32344.82674	26099.25863	-207.577	20.02	20.02	40.03	2078	1758
23911.02674	28947.45863	-33.5774	24.63	24.63	49.27	1075	1758
31004.61888	5353.257301	-310.747	46.16	46.16	92.32	1213	1766
34622.01888	6706.657301	61.2527	17.50	17.50	35.00	2476	1766
29520.31888	12466.4573	-71.7473	17.69	17.69	35.37	2396	1766
23102.41888	25901.1573	-33.7473	18.16	18.16	36.31	2224	1766
26692.31888	27832.2573	-147.747	20.46	20.46	40.93	2026	1766
16283.71888	29082.0573	-395.747	32.36	32.36	64.72	1446	1766
36731.01888	34827.6573	34.2527	18.60	18.60	37.21	2200	1766
39108.61102	5788.355965	67.0827	25.81	25.81	51.62	1686	1774
28283.91102	11678.85596	-26.9172	20.39	20.39	40.79	2396	1774
20908.91102	13892.65596	336.083	33.54	33.54	67.07	1033	1774
22682.31102	16454.55596	13.0828	15.33	15.33	30.66	2578	1774
27281.31102	31138.25596	-381.917	20.37	20.37	40.74	3498	1774
11076.21102	36965.85596	62.0828	21.57	21.57	43.14	2065	1774
17443.20316	171.7546269	78.9128	21.83	21.83	43.66	1007	1782
37234.40316	11667.65463	-122.087	23.36	23.36	46.72	1484	1782
28181.90316	19716.95463	128.913	15.83	15.83	31.65	3511	1782
32377.40316	26309.15463	-133.087	6.69	6.69	13.38	9454	1782
32238.20316	28087.05463	-384.087	38.93	38.93	77.86	1028	1782
33556.70316	34006.15463	-293.087	25.83	25.83	51.67	2463	1782
30425.90316	40417.15463	-21.0872	5.77	5.77	11.54	11769	1782
32485.1953	1282.253287	-303.257	26.49	26.49	52.99	1561	1790
4984.995298	6270.653287	361.743	48.21	48.21	96.41	1111	1790
15663.8953	9280.353287	-148.257	19.50	19.50	39.00	2565	1790
18660.8953	17389.35329	-237.257	14.22	14.22	28.45	3334	1790
21486.7953	18350.45329	-119.257	24.47	24.47	48.94	1157	1790
18456.4953	18977.35329	-209.257	11.63	11.63	23.27	3780	1790
27990.7953	38827.85329	-134.257	34.76	34.76	69.52	1180	1790
37509.5953	39365.55329	-170.257	38.06	38.06	76.11	1079	1790
26982.48744	434.9519451	-69.427	21.60	21.60	43.19	1829	1798
18767.98744	3882.851945	-138.427	17.10	17.10	34.19	2344	1798
35717.48744	4325.851945	-242.427	18.35	18.35	36.69	3427	1798
19301.38744	9435.551945	-250.427	39.12	39.12	78.23	1135	1798
20393.48744	14084.05195	-209.427	26.14	26.14	52.28	1063	1798
22712.28744	16535.25195	23.573	20.77	20.77	41.54	1489	1798
23808.58744	18805.25195	17.573	25.39	25.39	50.77	1269	1798
27213.18744	21398.85195	-109.427	28.47	28.47	56.94	1394	1798
31921.38744	21680.35195	-305.427	23.57	23.57	47.15	1975	1798
24554.28744	30152.55195	-367.427	12.81	12.81	25.62	8252	1798
30007.87957	10951.9506	285.403	15.90	15.90	31.79	3983	1806
27325.57957	13603.4506	-28.597	17.31	17.31	34.62	1943	1806
27774.27957	14734.9506	134.403	24.89	24.89	49.78	1152	1806
18762.97957	17676.3506	-277.597	18.89	18.89	37.77	2807	1806
37460.17957	24722.2506	110.403	28.28	28.28	56.57	1144	1806
30828.77957	39774.4506	-193.597	19.73	19.73	39.47	2020	1806
31418.87171	4214.149256	-230.767	27.79	27.79	55.58	2089	1814
29149.27171	4413.049256	260.233	30.03	30.03	60.05	1159	1814
1687.671708	10154.14926	328.233	32.08	32.08	64.15	1076	1814
20219.97171	12365.84926	15.2331	19.62	19.62	39.23	2212	1814
36284.87171	13362.04926	-377.767	48.91	48.91	97.83	1452	1814
21115.07171	14455.74926	39.2331	22.42	22.42	44.84	1165	1814
32919.37171	16712.44926	-356.767	15.50	15.50	30.99	4346	1814
28789.07171	19881.34926	-72.7669	30.24	30.24	60.48	1208	1814
34159.77171	29410.24926	18.2331	26.64	26.64	53.27	1114	1814
32109.27171	30796.84926	-95.7669	16.30	16.30	32.59	2684	1814
19660.97171	32391.74926	-256.767	20.82	20.82	41.64	2412	1814
32772.27171	36162.94926	-237.767	38.10	38.10	76.21	1112	1814
25347.17171	37290.54926	-63.7669	35.07	35.07	70.13	1286	1814
10975.77171	37269.14926	-247.767	20.75	20.75	41.50	3617	1814
28361.57171	39958.34926	-135.767	30.21	30.21	60.43	1283	1814
27993.76384	21514.74791	-131.937	14.32	14.32	28.64	2651	1822
33958.36384	25542.14791	23.0632	13.73	13.73	27.46	2979	1822
11770.16384	36783.94791	-40.9368	23.53	23.53	47.05	1856	1822
3413.155976	4135.146558	139.893	16.67	16.67	33.35	3309	1830
9385.355976	7274.046558	-365.107	29.96	29.96	59.91	1444	1830
8590.355976	7341.446558	-22.1068	13.14	13.14	26.28	4910	1830
23249.65598	7763.046558	-8.10677	32.99	32.99	65.99	1024	1830
19192.05598	9226.546558	-118.107	30.07	30.07	60.15	1158	1830
37242.45598	11701.24656	-248.107	21.78	21.78	43.57	2659	1830
21654.25598	12741.64656	95.8932	18.68	18.68	37.35	1970	1830
20572.05598	16758.74656	119.893	25.58	25.58	51.15	1229	1830
27613.35598	22749.24656	99.8932	25.74	25.74	51.48	1236	1830
26631.15598	27844.54656	-151.107	37.59	37.59	75.17	1000	1830
22723.95598	38016.04656	-340.107	36.34	36.34	72.68	1059	1830
8549.048109	7401.345206	48.7233	28.90	28.90	57.79	1793	1838
10766.14811	7053.945206	-89.2767	17.45	17.45	34.90	2631	1838
27477.54811	15567.54521	178.723	27.44	27.44	54.87	1679	1838
19424.94811	19853.24521	-155.277	18.89	18.89	37.77	2466	1838
22067.34811	24157.94521	-201.277	21.95	21.95	43.90	1531	1838
19234.24811	31523.74521	-226.277	8.55	8.55	17.10	9317	1838
8609.24024	7303.843852	-28.4466	27.41	27.41	54.82	1883	1846
37733.94024	7366.343852	-113.447	25.62	25.62	51.24	1806	1846
4006.34024	11167.34385	-261.447	13.31	13.31	26.61	5148	1846
20353.34024	11991.84385	-106.447	14.32	14.32	28.64	1793	1846
23554.84024	12712.04385	-151.447	16.60	16.60	33.21	4059	1846
26616.74024	25318.24385	-214.447	24.14	24.14	48.28	1482	1846
32268.54024	28101.74385	-50.4466	32.81	32.81	65.61	1106	1846
27325.84024	31133.64385	-359.447	28.12	28.12	56.24	1393	1846
22038.04024	33179.54385	194.553	24.77	24.77	49.55	1653	1846
25226.64024	37301.14385	-201.447	31.37	31.37	62.74	1345	1846
30967.83237	5347.842496	73.3834	30.36	30.36	60.71	1456	1854
10748.93237	7065.142496	80.3834	11.49	11.49	22.98	6002	1854
19439.83237	8871.742496	305.383	23.60	23.60	47.19	2664	1854
28326.03237	12250.1425	-313.617	21.90	21.90	43.80	2846	1854
25018.43237	16705.8425	-30.6166	22.73	22.73	45.45	1648	1854
26608.73237	25224.3425	-266.617	23.13	23.13	46.25	1298	1854
20028.33237	32153.4425	41.3834	13.38	13.38	26.75	2730	1854
30813.23237	39728.3425	-119.617	15.59	15.59	31.18	3113	1854
12448.5245	6518.141138	109.214	24.73	24.73	49.45	1450	1862
25319.9245	11108.64114	-349.786	21.20	21.20	42.39	2172	1862
3263.024499	11513.74114	-56.7865	26.66	26.66	53.32	1483	1862
17955.4245	14546.44114	-139.786	11.49	11.49	22.98	4422	1862
27576.1245	16221.84114	-6.78649	18.20	18.20	36.41	1788	1862
31044.4245	17305.64114	-5.78649	8.01	8.01	16.01	6270	1862
39013.8245	24924.14114	136.214	22.37	22.37	44.74	2181	1862
23096.7245	25987.54114	-345.786	31.56	31.56	63.11	1705	1862
16628.0245	35134.84114	-339.786	32.48	32.48	64.95	1221	1862
30406.21663	2014.339778	-69.9564	25.79	25.79	51.57	1229	1870
16947.91663	9974.139778	-249.956	28.66	28.66	57.32	1651	1870
3083.116627	10694.23978	4.04357	15.05	15.05	30.10	2738	1870
26090.61663	14681.03978	-274.956	22.66	22.66	45.31	1576	1870
32947.61663	16727.43978	-280.956	19.52	19.52	39.05	1579	1870
19384.01663	19966.13978	-396.956	21.01	21.01	42.01	3718	1870
32149.11663	30734.23978	-201.956	23.83	23.83	47.67	1706	1870
16645.41663	31110.63978	231.044	27.79	27.79	55.58	1389	1870
40188.01663	32764.33978	-3.95643	31.67	31.67	63.35	1291	1870
30716.00875	728.2384162	176.874	37.84	37.84	75.69	1172	1878
26732.50875	5969.638416	365.874	37.02	37.02	74.04	1057	1878
3079.508754	10708.93842	-51.1264	16.44	16.44	32.88	1823	1878
27529.00875	18077.33842	-278.126	24.09	24.09	48.18	1868	1878
33915.30875	25546.63842	27.8736	23.88	23.88	47.76	1143	1878
16440.40875	28227.73842	-312.126	33.58	33.58	67.16	1392	1878
35691.70875	29604.43842	-65.1264	31.39	31.39	62.78	1371	1878
19256.70875	31495.23842	-320.126	18.27	18.27	36.55	2479	1878
33528.40875	33962.23842	-5.12636	28.68	28.68	57.37	1124	1878
34143.50875	37044.73842	360.874	34.34	34.34	68.67	1066	1878
13995.40088	10037.23705	-205.296	30.83	30.83	61.65	1447	1886
28444.20088	13043.43705	-168.296	19.38	19.38	38.76	2279	1886
24589.30088	18975.83705	142.704	20.30	20.30	40.60	1217	1886
38216.80088	29747.43705	-30.2963	25.48	25.48	50.96	1579	1886
23687.393	17868.03569	-372.466	15.99	15.99	31.98	3096	1894
39837.593	29698.73569	-24.4662	23.41	23.41	46.82	1761	1894
36756.993	34826.63569	-120.466	14.18	14.18	28.35	3947	1894
28877.893	36045.33569	-150.466	34.62	34.62	69.24	1077	1894
18379.98513	2394.134317	99.3638	22.42	22.42	44.84	1903	1902
34837.68513	6259.634317	-144.636	15.52	15.52	31.04	3380	1902
34646.18513	10515.43432	-68.6362	20.68	20.68	41.35	1570	1902
34365.48513	13443.13432	-209.636	36.34	36.34	72.68	1157	1902
19466.28513	19868.53432	-178.636	20.54	20.54	41.07	2405	1902
26204.08513	23489.63432	-133.636	24.99	24.99	49.97	1811	1902
27235.38513	30838.83432	-374.636	23.39	23.39	46.77	1707	1902
24574.68513	33507.23432	289.364	29.51	29.51	59.02	1802	1902
25950.28513	34168.03432	-341.636	37.37	37.37	74.75	1210	1902
3991.177249	11157.73295	-359.623	35.63	35.63	71.26	1411	1910
20071.07725	14948.63295	114.377	11.54	11.54	23.08	2753	1910
23803.27725	17190.33295	-26.6228	17.22	17.22	34.43	3255	1910
19446.67725	20189.33295	-354.623	35.65	35.65	71.31	1065	1910
34181.77725	21928.03295	97.3772	15.52	15.52	31.04	2956	1910
39398.57725	29350.43295	348.377	29.77	29.77	59.53	1136	1910
18697.27725	31572.33295	157.377	20.28	20.28	40.55	2098	1910
33379.07725	39225.83295	252.377	32.76	32.76	65.52	1080	1910
26994.46937	377.7315738	-126.548	28.26	28.26	56.52	1152	1918
36189.86937	2448.331574	-305.548	29.04	29.04	58.07	2045	1918
17966.06937	7387.531574	-45.5484	24.85	24.85	49.69	1475	1918
8040.66937	7485.331574	-50.5484	11.33	11.33	22.66	5692	1918
20309.36937	11757.53157	-327.548	21.64	21.64	43.28	1622	1918
17876.96937	18275.93157	-277.548	31.98	31.98	63.96	1267	1918
23569.36937	26456.93157	-170.548	30.99	30.99	61.98	1146	1918
35200.56937	27392.23157	205.452	23.36	23.36	46.72	2058	1918
34839.86937	29369.83157	62.4516	20.16	20.16	40.32	1745	1918
25369.26937	30944.43157	-183.548	21.43	21.43	42.86	2073	1918
32665.66937	36751.03157	-185.548	39.05	39.05	78.09	1059	1918
10192.96937	37001.63157	-359.548	52.28	52.28	104.56	1075	1918
16289.86149	4634.030199	-195.474	16.77	16.77	33.54	1590	1926
3911.46149	5869.830199	116.526	20.49	20.49	40.98	1995	1926
20254.36149	11740.0302	-294.474	14.65	14.65	29.30	4020	1926
34749.76149	12591.5302	-118.474	29.56	29.56	59.11	1237	1926
28447.66149	14128.4302	-33.474	27.20	27.20	54.40	1034	1926
17833.56149	18487.8302	-196.474	26.68	26.68	53.36	1170	1926
26010.26149	23166.3302	-181.474	27.20	27.20	54.40	1750	1926
26789.26149	26420.8302	-77.474	17.95	17.95	35.89	2058	1926
32225.86149	26023.0302	90.526	20.18	20.18	40.36	1268	1926
17444.46149	31176.8302	161.526	25.06	25.06	50.11	1369	1926
19413.96149	31853.6302	-75.474	33.56	33.56	67.12	1148	1926
25927.16149	38622.1302	-318.474	29.51	29.51	59.02	2596	1926
32182.55361	5513.828822	-175.4	28.38	28.38	56.76	1467	1934
27011.65361	9793.428822	-202.4	36.79	36.79	73.57	1282	1934
3972.653609	11148.52882	-93.3996	21.08	21.08	42.15	1984	1934
18607.45361	11199.92882	99.6004	10.93	10.93	21.85	5873	1934
26061.75361	20753.02882	-109.4	10.10	10.10	20.21	5305	1934
23070.05361	25720.02882	-356.4	30.45	30.45	60.90	1475	1934
32373.65361	26340.32882	-310.4	8.60	8.60	17.19	9458	1934
34890.65361	29375.92882	41.6004	12.41	12.41	24.82	4552	1934
32262.45361	29735.22882	116.6	19.05	19.05	38.10	2348	1934
24564.35361	33469.22882	-394.4	63.80	63.80	127.59	1062	1934
11094.65361	37044.42882	-119.4	22.23	22.23	44.46	2490	1934
23305.74573	7731.627443	90.6749	20.98	20.98	41.97	1683	1942
19393.04573	9731.327443	128.675	17.78	17.78	35.56	2593	1942
[truncated: 22,259 more rows]
