# Supplementary material for: Super-resolution analysis of PACSIN2 and EHD2 at caveolae
Source: PLoS One. 2022 Jul 14;17(7):e0271003. doi: 10.1371/journal.pone.0271003 (PMC9282494; doi:10.1371/journal.pone.0271003)
Supplement: S1 Data — (ZIP) [file pone.0271003.s003.zip › 405cav1polyCy3EHD2mono003driftCorr 3DdistanceG_405-647_44K_TS3D.3dlp]

16181.19399	3531.958223	43	16.46	16.46	32.92	3742	2
20435.69399	4126.358223	-217	58.85	58.85	117.70	1294	2
18374.79399	4486.558223	-135	27.01	27.01	54.02	1939	2
19442.89399	5477.958223	-216	15.26	15.26	30.52	4508	2
12355.79399	5869.158223	-271	14.58	14.58	29.15	9582	2
14636.79399	6756.258223	-240	48.98	48.98	97.97	1196	2
17271.89399	6822.758223	-248	13.16	13.16	26.33	8500	2
4619.493991	7757.058223	-7	25.22	25.22	50.44	3046	2
23091.49399	8231.658223	-257	24.35	24.35	48.70	2945	2
22479.49399	10187.65822	-182	19.05	19.05	38.10	5521	2
16111.09399	10243.15822	-134	8.71	8.71	17.43	13528	2
19722.39399	11428.15822	23	12.08	12.08	24.16	9075	2
21018.99399	11385.35822	133	16.74	16.74	33.49	4421	2
12154.79399	14494.05822	-184	31.58	31.58	63.16	2356	2
27672.69399	14704.25822	-315	9.00	9.00	17.99	17755	2
17731.99399	14775.35822	-269	52.82	52.82	105.65	1193	2
3227.993991	15370.95822	-344	33.63	33.63	67.26	2717	2
1647.893991	15594.25822	-344	57.23	57.23	114.45	1260	2
28019.69399	15948.55822	-91	8.10	8.10	16.20	20165	2
23509.39399	16993.75822	15	37.54	37.54	75.08	1263	2
15649.29399	17212.15822	-47	27.08	27.08	54.16	1726	2
11713.99399	17149.95822	-395	53.91	53.91	107.81	1793	2
27159.49399	17793.85822	-210	13.05	13.05	26.09	10912	2
31396.69399	17902.45822	-143	46.96	46.96	93.92	1874	2
15632.99399	18358.75822	161	25.72	25.72	51.43	1739	2
20752.19399	18534.85822	15	26.00	26.00	52.00	1874	2
21719.29399	18993.15822	79	25.17	25.17	50.35	2278	2
19818.09399	19238.05822	-214	18.42	18.42	36.83	4797	2
10594.39399	19360.85822	-5	45.33	45.33	90.67	1276	2
14234.49399	19645.85822	-70	45.78	45.78	91.56	1064	2
31772.89399	20072.65822	144	13.75	13.75	27.51	8298	2
17154.59399	20219.15822	-247	15.99	15.99	31.98	5917	2
34413.79399	20428.25822	-181	33.63	33.63	67.26	1528	2
22474.29399	21266.45822	139	34.36	34.36	68.72	1540	2
15362.39399	21455.45822	104	15.52	15.52	31.04	3679	2
34405.79399	21654.85822	-100	16.77	16.77	33.54	5020	2
15663.09399	22329.45822	149	25.79	25.79	51.57	2160	2
22586.19399	22418.05822	340	14.01	14.01	28.02	12764	2
19837.89399	22493.35822	363	24.61	24.61	49.22	3310	2
32383.29399	22700.85822	-119	40.51	40.51	81.01	1474	2
20557.69399	23264.25822	34	45.17	45.17	90.34	1345	2
22728.49399	23142.25822	-27	42.58	42.58	85.16	1634	2
35035.29399	23939.85822	-130	39.63	39.63	79.27	1653	2
30083.79399	24233.65822	2	58.03	58.03	116.05	1115	2
19136.79399	24464.55822	175	24.21	24.21	48.42	3539	2
34471.19399	25711.65822	45	32.99	32.99	65.99	1391	2
22608.49399	25810.15822	330	19.50	19.50	39.00	5884	2
27856.29399	25952.75822	115	29.30	29.30	58.59	1752	2
11920.99399	26078.15822	-333	51.36	51.36	102.73	1511	2
26862.69399	26583.25822	13	30.94	30.94	61.89	1417	2
33546.69399	26367.85822	-209	18.18	18.18	36.36	7346	2
16951.49399	26907.35822	43	29.96	29.96	59.91	1408	2
16667.99399	28775.85822	-144	38.93	38.93	77.86	1310	2
19110.89399	29094.25822	-376	33.79	33.79	67.59	4809	2
17406.99399	29595.75822	57	31.46	31.46	62.93	1351	2
9699.293991	30647.65822	-124	23.17	23.17	46.35	2860	2
16735.69399	31011.25822	204	46.86	46.86	93.73	1344	2
33484.29399	31048.85822	-158	14.25	14.25	28.50	9328	2
34660.39399	31153.35822	17	12.06	12.06	24.12	7238	2
21342.79399	31547.05822	-159	44.86	44.86	89.73	2233	2
20316.49399	32004.15822	-43	33.54	33.54	67.07	1861	2
22556.79399	33273.25822	388	30.80	30.80	61.61	3310	2
22827.59399	33879.25822	20	26.99	26.99	53.98	3250	2
26097.59399	34331.25822	65	33.70	33.70	67.40	2293	2
17428.39399	34559.35822	-165	28.73	28.73	57.46	2182	2
14566.49399	34789.05822	-65	8.22	8.22	16.44	14179	2
28486.29399	34583.75822	279	19.99	19.99	39.99	4316	2
30952.59399	34726.15822	21	36.46	36.46	72.91	1204	2
31552.69399	34809.15822	-126	53.62	53.62	107.25	1048	2
40938.89399	35052.25822	58	35.65	35.65	71.31	1123	2
35038.19399	35956.15822	237	49.74	49.74	99.48	1091	2
16702.49399	38271.75822	181	26.09	26.09	52.19	1801	2
19627.49399	38333.85822	-144	31.35	31.35	62.69	1671	2
18301.19399	38975.55822	-73	43.24	43.24	86.48	1734	2
23200.49399	39046.75822	-25	25.08	25.08	50.16	1918	2
15662.99399	40168.35822	-72	28.78	28.78	57.56	1533	2
19633.49704	2643.060938	-326	19.66	19.66	39.33	3620	10
14960.79704	3673.160938	-20	53.67	53.67	107.34	1335	10
11686.69704	4675.360938	-241	55.18	55.18	110.36	1161	10
15799.59704	6636.560938	47	18.77	18.77	37.54	2640	10
4672.297038	7699.260938	217	28.57	28.57	57.13	2308	10
8501.097038	7953.360938	26	36.48	36.48	72.96	1123	10
23944.39704	10956.86094	-154	10.20	10.20	20.39	10849	10
14320.29704	12333.66094	-283	27.04	27.04	54.07	3376	10
10576.79704	13479.86094	-308	45.71	45.71	91.42	1305	10
18317.29704	13952.96094	-15	26.12	26.12	52.23	2354	10
14450.19704	15042.56094	-378	26.96	26.96	53.93	4013	10
25662.49704	16460.26094	155	26.71	26.71	53.41	2808	10
24055.59704	17785.16094	-220	19.76	19.76	39.52	5401	10
34999.59704	18839.56094	-244	33.91	33.91	67.82	1471	10
19742.59704	19247.46094	-145	12.60	12.60	25.20	6703	10
23313.49704	19748.46094	313	41.31	41.31	82.61	1578	10
25078.69704	20530.06094	-38	45.88	45.88	91.75	1144	10
24332.89704	20500.26094	309	24.07	24.07	48.14	2943	10
13059.49704	20338.56094	-322	38.27	38.27	76.54	1743	10
794.7970376	20695.66094	229	36.97	36.97	73.95	1662	10
15424.69704	21440.56094	303	11.00	11.00	22.00	11535	10
27677.79704	21729.56094	-219	35.18	35.18	70.37	2536	10
25036.19704	22398.76094	130	46.72	46.72	93.45	1060	10
32174.79704	23768.36094	-155	32.26	32.26	64.53	2239	10
19799.99704	25821.16094	203	27.37	27.37	54.73	2954	10
34473.49704	25731.56094	-276	41.75	41.75	83.51	1791	10
19020.69704	29070.96094	-19	20.58	20.58	41.17	3945	10
39061.59704	32012.06094	246	43.33	43.33	86.66	2374	10
26260.69704	34248.26094	-2	34.22	34.22	68.44	1755	10
32752.19704	35347.26094	-58	45.80	45.80	91.61	1748	10
38077.59704	35073.96094	48	30.64	30.64	61.28	2242	10
38989.99704	37948.26094	-226	29.01	29.01	58.03	2748	10
30772.89704	40027.26094	-110	61.47	61.47	122.93	1150	10
8897.600084	2292.263652	-316	24.33	24.33	48.65	2761	18
21142.20008	3792.263652	-381	18.27	18.27	36.55	5863	18
20639.60008	5059.163652	64	20.39	20.39	40.79	2294	18
15436.10008	5430.063652	-126	33.58	33.58	67.16	2118	18
7691.400084	6915.663652	-359	52.56	52.56	105.13	1242	18
5244.900084	7472.163652	-357	35.09	35.09	70.18	2107	18
14130.20008	11582.56365	-169	34.95	34.95	69.90	1295	18
14297.60008	12346.76365	-269	28.17	28.17	56.33	2415	18
15293.00008	12612.16365	-100	12.34	12.34	24.68	5487	18
12096.20008	14433.56365	-201	45.92	45.92	91.84	1149	18
24813.50008	15432.16365	-87	32.76	32.76	65.52	1324	18
29504.40008	15840.36365	-290	13.73	13.73	27.46	10258	18
24869.70008	16447.36365	-278	48.82	48.82	97.64	1346	18
28463.60008	16997.26365	-156	28.00	28.00	56.00	2090	18
23392.30008	18619.56365	174	20.09	20.09	40.18	3546	18
31304.30008	18773.26365	-87	43.03	43.03	86.05	2014	18
25760.10008	19342.16365	20	20.32	20.32	40.65	2531	18
18517.10008	22543.56365	315	29.63	29.63	59.25	2669	18
12065.30008	22764.26365	-358	19.99	19.99	39.99	6859	18
24402.00008	22952.46365	-147	36.93	36.93	73.85	1640	18
31010.30008	24056.46365	-148	34.41	34.41	68.81	2091	18
15905.50008	25554.96365	-279	60.62	60.62	121.24	1001	18
31744.20008	25737.76365	36	37.47	37.47	74.94	1170	18
25658.50008	25927.96365	-299	26.54	26.54	53.08	3808	18
19037.70008	26666.16365	-204	21.10	21.10	42.20	6711	18
17654.20008	27006.66365	-298	31.25	31.25	62.50	2111	18
20183.80008	28536.06365	-65	21.48	21.48	42.96	3373	18
29091.00008	29341.56365	-309	51.39	51.39	102.77	1590	18
31870.30008	29868.66365	-145	39.49	39.49	78.99	1467	18
28480.20008	32937.06365	-80	31.09	31.09	62.17	2026	18
18761.00008	35328.06365	-6	18.20	18.20	36.41	5020	18
16304.70008	36253.66365	231	31.25	31.25	62.50	2914	18
20036.40008	36306.76365	192	34.52	34.52	69.05	1385	18
17582.40008	39258.76365	299	37.07	37.07	74.14	1635	18
33592.00008	39801.76365	367	51.32	51.32	102.63	1278	18
24652.50313	5063.166366	298	45.66	45.66	91.33	1321	26
7275.70313	7571.066366	-130	11.94	11.94	23.88	7050	26
9327.90313	7345.166366	-153	24.40	24.40	48.80	3508	26
20648.40313	10115.16637	-211	13.40	13.40	26.80	9076	26
13060.70313	10300.86637	-175	42.88	42.88	85.77	1139	26
20670.60313	10404.76637	-150	24.30	24.30	48.61	2519	26
23989.20313	11017.86637	-191	52.09	52.09	104.19	1190	26
18174.40313	12044.66637	-20	11.12	11.12	22.23	7341	26
21499.60313	13282.46637	-176	37.84	37.84	75.69	1561	26
25766.70313	13447.26637	-186	32.73	32.73	65.47	2106	26
4883.80313	14946.96637	-320	55.79	55.79	111.58	1041	26
18104.80313	15781.46637	174	30.54	30.54	61.09	1482	26
21646.70313	15784.96637	-37	7.28	7.28	14.55	11343	26
20945.50313	15982.66637	136	13.99	13.99	27.98	5409	26
11556.70313	16541.56637	-205	33.44	33.44	66.88	1618	26
22397.50313	17132.66637	271	15.02	15.02	30.05	5436	26
29659.00313	17041.36637	91	15.94	15.94	31.89	3668	26
17666.90313	18292.86637	1	21.69	21.69	43.38	2146	26
20835.10313	18736.56637	-158	20.84	20.84	41.68	2811	26
17292.20313	19299.56637	30	29.56	29.56	59.11	1056	26
17091.20313	21151.56637	313	29.18	29.18	58.36	3119	26
25861.10313	21668.26637	123	17.54	17.54	35.09	5155	26
27756.40313	21539.66637	-192	31.46	31.46	62.93	1677	26
32267.60313	21659.36637	-51	47.50	47.50	95.00	1217	26
27641.30313	22381.66637	-9	27.65	27.65	55.30	1584	26
33544.70313	26419.76637	-145	13.94	13.94	27.88	7764	26
18991.60313	26633.46637	-144	19.59	19.59	39.19	3306	26
23875.10313	27160.86637	221	12.93	12.93	25.86	10151	26
32161.90313	27344.86637	245	27.25	27.25	54.49	2809	26
17837.10313	27814.96637	-368	43.71	43.71	87.42	1701	26
25800.30313	28081.16637	-31	21.10	21.10	42.20	3149	26
18086.60313	30674.56637	62	11.28	11.28	22.56	9170	26
26074.90313	30850.96637	144	23.27	23.27	46.53	2324	26
29301.90313	31556.36637	-166	41.78	41.78	83.56	1290	26
15835.20313	32298.56637	41	28.12	28.12	56.24	2851	26
24736.00313	32849.56637	370	38.39	38.39	76.77	1704	26
24969.50313	33533.26637	-356	69.24	69.24	138.47	1065	26
12846.50313	33691.66637	-76	45.78	45.78	91.56	1119	26
27816.30313	33573.26637	-45	32.62	32.62	65.23	2187	26
26008.40313	34689.46637	-170	48.28	48.28	96.55	1374	26
18542.60313	36622.46637	40	11.23	11.23	22.47	8959	26
23034.40313	38985.26637	282	52.00	52.00	104.00	1096	26
19218.50313	39588.46637	-301	44.46	44.46	88.92	1776	26
19433.00618	4798.869081	-270	24.52	24.52	49.03	2208	34
8403.706176	6193.769081	106	10.64	10.64	21.29	6898	34
16888.40618	10613.16908	-110	10.29	10.29	20.58	8077	34
21142.00618	11370.16908	-27	27.51	27.51	55.01	1702	34
17271.20618	11895.26908	-121	10.22	10.22	20.44	8576	34
19752.50618	12644.36908	-151	16.51	16.51	33.02	5810	34
21628.50618	13231.36908	175	44.46	44.46	88.92	1201	34
18347.10618	13986.16908	38	21.71	21.71	43.43	1634	34
21081.80618	14870.26908	190	16.65	16.65	33.30	3555	34
14405.10618	15070.16908	-108	29.30	29.30	58.59	1807	34
23311.40618	15301.36908	363	38.10	38.10	76.21	2049	34
15588.00618	16373.56908	31	24.85	24.85	49.69	1736	34
17705.00618	16566.76908	136	17.78	17.78	35.56	2800	34
16307.80618	16940.76908	-152	26.12	26.12	52.23	2699	34
31212.20618	17890.06908	-96	22.98	22.98	45.97	3178	34
14642.00618	17915.96908	-8	21.48	21.48	42.96	2740	34
15263.30618	18772.66908	34	36.97	36.97	73.95	1124	34
34978.50618	18941.56908	-83	19.85	19.85	39.71	2771	34
33112.00618	19998.56908	-166	40.44	40.44	80.87	1433	34
28606.40618	23548.86908	338	34.81	34.81	69.61	2345	34
18624.10618	25835.66908	-246	32.22	32.22	64.43	1568	34
33149.70618	27473.36908	-119	54.73	54.73	109.46	1116	34
19017.50618	27502.46908	-336	40.88	40.88	81.77	1588	34
20572.20618	30600.36908	204	33.77	33.77	67.54	1604	34
19624.00618	31711.16908	162	43.00	43.00	86.00	1414	34
19054.20618	31778.46908	-64	27.29	27.29	54.59	1528	34
15708.00618	32259.96908	9	43.76	43.76	87.51	1340	34
18065.40618	35975.96908	-82	26.71	26.71	53.41	2249	34
38927.60618	38096.76908	-272	35.54	35.54	71.07	1296	34
28952.10618	38668.06908	120	24.14	24.14	48.28	1444	34
23003.10618	38995.26908	347	61.21	61.21	122.41	1011	34
19543.40922	6116.371795	-306	17.47	17.47	34.95	4213	42
22362.30922	7689.171795	-343	18.70	18.70	37.40	5129	42
2463.309222	7936.071795	260	36.46	36.46	72.91	1333	42
12168.70922	8587.371795	-131	23.64	23.64	47.29	1962	42
9650.509222	9610.271795	-177	43.57	43.57	87.14	1096	42
19814.60922	10058.8718	187	11.82	11.82	23.64	6720	42
22508.80922	10880.2718	-348	9.54	9.54	19.08	16107	42
13461.80922	11853.3718	-152	34.36	34.36	68.72	1117	42
18353.80922	13985.9718	-35	11.09	11.09	22.18	6098	42
21366.30922	14063.0718	-46	33.51	33.51	67.02	1078	42
16901.30922	16411.2718	-199	12.95	12.95	25.91	9472	42
17710.00922	16597.2718	187	17.92	17.92	35.84	4681	42
33167.30922	19966.6718	-263	23.86	23.86	47.71	2155	42
10706.00922	21465.4718	-397	60.26	60.26	120.53	1174	42
16126.50922	21374.6718	316	8.27	8.27	16.53	14461	42
17633.10922	21572.4718	9	14.55	14.55	29.11	3850	42
31253.80922	21702.5718	-2	26.21	26.21	52.42	1505	42
20472.20922	21842.0718	-322	13.07	13.07	26.14	8387	42
26011.70922	21955.4718	-306	33.25	33.25	66.51	2035	42
33473.40922	22020.1718	44	12.39	12.39	24.77	8964	42
32187.80922	24770.5718	-46	24.44	24.44	48.89	3494	42
26737.00922	25285.7718	380	37.70	37.70	75.41	1821	42
33543.30922	26456.0718	-106	21.38	21.38	42.77	4111	42
27384.30922	29401.4718	-244	24.28	24.28	48.56	4476	42
32024.30922	30428.8718	-370	50.99	50.99	101.97	1612	42
31152.50922	31938.8718	-128	22.89	22.89	45.78	3038	42
15807.60922	32225.0718	60	35.07	35.07	70.13	1184	42
22551.10922	34054.8718	187	28.19	28.19	56.38	2054	42
38092.90922	35018.6718	169	26.31	26.31	52.61	2787	42
23640.90922	35259.6718	-2	28.05	28.05	56.10	1941	42
34884.00922	35360.9718	-19	44.56	44.56	89.11	1075	42
21766.70922	37003.8718	58	9.94	9.94	19.88	10109	42
24174.00922	40419.6718	18	18.49	18.49	36.97	5156	42
18239.21227	4464.17451	32	24.47	24.47	48.94	3074	50
22240.31227	6736.67451	-282	43.76	43.76	87.51	1897	50
9115.912268	6874.57451	-5	47.03	47.03	94.06	1445	50
4660.912268	7734.67451	299	23.69	23.69	47.38	3497	50
10965.11227	7618.97451	228	26.00	26.00	52.00	2198	50
24271.21227	10723.67451	-275	35.96	35.96	71.92	3019	50
23452.31227	11423.37451	-255	8.69	8.69	17.38	15302	50
23268.21227	13143.47451	-15	20.96	20.96	41.92	2887	50
15644.81227	13892.67451	-30	28.47	28.47	56.94	1318	50
27939.91227	14713.57451	-155	50.44	50.44	100.89	1188	50
19784.01227	15124.07451	209	15.99	15.99	31.98	3401	50
25584.51227	16363.87451	165	29.72	29.72	59.44	1759	50
27606.71227	16576.07451	-202	20.68	20.68	41.35	3886	50
15694.41227	17335.77451	-241	13.66	13.66	27.32	5535	50
18797.01227	17534.27451	37	33.35	33.35	66.69	1338	50
31268.11227	17891.37451	-146	42.67	42.67	85.35	1083	50
34993.41227	18922.87451	-88	19.29	19.29	38.57	3806	50
23693.31227	19654.87451	22	33.21	33.21	66.41	1777	50
20094.21227	19756.67451	22	29.74	29.74	59.49	1227	50
16199.91227	21382.37451	98	34.41	34.41	68.81	1041	50
31047.21227	22696.17451	-233	14.39	14.39	28.78	6545	50
19237.81227	23494.97451	-193	39.96	39.96	79.93	1288	50
3324.612268	23407.77451	320	44.82	44.82	89.63	1371	50
22432.61227	23783.37451	49	12.03	12.03	24.07	5910	50
28168.21227	27012.07451	-100	36.76	36.76	73.52	1350	50
17372.61227	29609.17451	327	47.03	47.03	94.06	1110	50
34874.01227	29885.67451	48	42.20	42.20	84.40	1040	50
24439.61227	30879.17451	319	51.43	51.43	102.87	1071	50
39875.91227	34494.57451	106	31.98	31.98	63.96	1161	50
30996.71227	34768.97451	191	44.60	44.60	89.21	1032	50
28607.71227	35490.67451	-44	45.17	45.17	90.34	1132	50
30889.21227	36105.67451	31	33.09	33.09	66.18	1164	50
17834.51227	39180.87451	-97	27.65	27.65	55.30	3213	50
11238.51531	5609.877224	-248	24.92	24.92	49.83	2539	58
19622.91531	6051.377224	-150	13.92	13.92	27.84	4774	58
11615.61531	7374.377224	-311	42.53	42.53	85.06	1562	58
3529.015315	7749.477224	51	12.74	12.74	25.48	5701	58
7732.815315	11200.27722	-205	48.40	48.40	96.79	1125	58
19802.11531	12649.27722	289	16.16	16.16	32.31	6243	58
18756.01531	14210.07722	-331	38.55	38.55	77.10	1403	58
21223.81531	14827.67722	-4	21.81	21.81	43.61	1765	58
26189.71531	15548.97722	58	19.41	19.41	38.81	3862	58
23623.81531	15919.37722	-377	36.24	36.24	72.49	1954	58
14453.41531	17008.17722	-179	12.32	12.32	24.63	4674	58
22300.81531	17118.17722	61	12.13	12.13	24.26	5511	58
28394.61531	17100.17722	-189	30.05	30.05	60.10	1949	58
31224.21531	17903.87722	-219	19.33	19.33	38.67	4019	58
20731.11531	18679.57722	-358	24.21	24.21	48.42	3443	58
30988.91531	19358.27722	-23	20.09	20.09	40.18	3407	58
15922.21531	20306.57722	172	26.64	26.64	53.27	1673	58
27816.91531	21619.67722	-229	21.27	21.27	42.53	5915	58
25773.51531	25090.47722	-95	20.02	20.02	40.03	3258	58
13516.41531	27260.27722	-63	13.42	13.42	26.85	6138	58
33423.81531	28086.37722	150	27.44	27.44	54.87	1869	58
27139.11531	31307.87722	378	34.59	34.59	69.19	2630	58
27333.41531	32239.87722	107	36.69	36.69	73.38	1236	58
23794.01531	32395.07722	-210	47.57	47.57	95.14	1771	58
21752.11531	37050.77722	160	30.66	30.66	61.32	1405	58
16669.81531	37536.37722	-156	51.76	51.76	103.53	1214	58
19195.81531	38769.77722	-288	58.24	58.24	116.48	1056	58
12940.11836	6589.179939	-112	28.38	28.38	56.76	1269	66
4587.018361	7771.479939	178	19.83	19.83	39.66	3104	66
2313.718361	7893.479939	-15	39.59	39.59	79.18	1026	66
21639.61836	9988.079939	-259	16.84	16.84	33.68	7201	66
16893.51836	10603.47994	-118	8.74	8.74	17.47	12493	66
18004.41836	12844.07994	-95	16.67	16.67	33.35	3395	66
16911.11836	13381.97994	-19	27.34	27.34	54.68	1389	66
23262.71836	13282.17994	75	32.33	32.33	64.67	1297	66
21430.31836	14047.27994	-79	8.34	8.34	16.67	10993	66
19819.51836	15120.47994	100	16.01	16.01	32.03	3370	66
13541.21836	16910.67994	-115	11.45	11.45	22.89	7525	66
24840.61836	20319.47994	166	19.92	19.92	39.85	1963	66
32310.61836	21007.67994	-81	28.40	28.40	56.80	1517	66
25702.91836	21623.87994	193	38.15	38.15	76.30	1021	66
19190.11836	23536.47994	-269	13.82	13.82	27.65	7123	66
34451.31836	25291.27994	-395	13.12	13.12	26.23	13077	66
13731.91836	31507.47994	-259	36.81	36.81	73.62	1335	66
21627.91836	33139.77994	301	34.76	34.76	69.52	1498	66
14383.31836	33976.47994	-78	15.57	15.57	31.13	3620	66
38082.41836	35053.27994	54	20.49	20.49	40.98	4018	66
30107.21836	37591.07994	355	42.84	42.84	85.67	1210	66
16686.81836	38236.57994	310	27.37	27.37	54.73	2762	66
10246.22141	2156.382653	232	22.30	22.30	44.60	1769	74
19440.02141	4861.382653	-199	13.26	13.26	26.52	7404	74
20041.12141	4771.882653	49	8.71	8.71	17.43	8598	74
38857.72141	7671.582653	-203	41.78	41.78	83.56	1112	74
12114.62141	14629.68265	-34	24.77	24.77	49.55	2097	74
19833.62141	15155.38265	267	15.45	15.45	30.90	5585	74
18123.72141	15789.88265	58	28.02	28.02	56.05	1019	74
5342.621407	15879.48265	-65	38.27	38.27	76.54	1135	74
26842.22141	17082.18265	-39	12.43	12.43	24.87	5632	74
28339.32141	17184.18265	-243	39.35	39.35	78.70	1499	74
21691.92141	20145.18265	-78	46.44	46.44	92.88	1195	74
27122.52141	19887.98265	-253	19.38	19.38	38.76	4332	74
25521.72141	20217.78265	380	26.47	26.47	52.94	4117	74
19126.32141	21693.98265	-264	45.45	45.45	90.90	1003	74
35189.32141	22402.78265	142	24.33	24.33	48.65	2155	74
13501.82141	27178.88265	-11	23.76	23.76	47.52	2552	74
18123.52141	28241.88265	-29	37.35	37.35	74.70	1091	74
21628.72141	28922.28265	142	32.90	32.90	65.80	1066	74
31458.02141	30369.08265	-221	41.75	41.75	83.51	1178	74
16080.92141	31216.68265	-70	21.01	21.01	42.01	3647	74
26943.22141	31272.48265	-43	20.84	20.84	41.68	4633	74
32364.42141	33940.38265	90	16.84	16.84	33.68	4211	74
36043.22141	34954.48265	-388	38.50	38.50	77.01	1643	74
24275.92141	35940.78265	-203	41.21	41.21	82.42	1475	74
16154.32141	37052.18265	-117	31.18	31.18	62.36	1147	74
15758.12141	39643.88265	-388	42.25	42.25	84.50	1572	74
10290.42445	2147.085368	317	20.61	20.61	41.21	3826	82
14618.22445	2801.185368	-276	49.57	49.57	99.15	1048	82
14166.02445	3163.185368	-146	36.53	36.53	73.05	1265	82
20895.62445	4175.585368	-317	55.27	55.27	110.54	1445	82
12940.02445	7243.485368	382	54.42	54.42	108.85	1000	82
22422.42445	7644.785368	-192	32.00	32.00	64.01	1616	82
23367.22445	11292.98537	-319	7.02	7.02	14.04	19647	82
20888.82445	11511.68537	-157	23.48	23.48	46.96	2257	82
23239.02445	13299.68537	179	29.67	29.67	59.35	1217	82
11859.62445	17168.28537	-79	25.25	25.25	50.49	1449	82
22300.42445	17107.58537	36	17.45	17.45	34.90	2180	82
27423.62445	18030.88537	117	31.23	31.23	62.45	1735	82
30769.42445	19997.08537	-169	26.26	26.26	52.52	1630	82
12011.42445	20183.28537	-202	18.86	18.86	37.73	2306	82
16568.72445	20822.48537	1	30.17	30.17	60.34	1106	82
21979.42445	21765.68537	-192	22.54	22.54	45.07	2509	82
19638.92445	22529.38537	201	19.29	19.29	38.57	2579	82
16658.42445	24263.98537	-94	15.73	15.73	31.46	4863	82
21105.12445	26336.38537	376	11.04	11.04	22.09	8770	82
14204.12445	27138.98537	-200	23.20	23.20	46.39	2800	82
13630.72445	29602.28537	-225	41.45	41.45	82.90	1223	82
23901.82445	30039.58537	-35	44.30	44.30	88.60	1041	82
19843.22445	30542.48537	-279	38.76	38.76	77.53	1613	82
39373.22445	31414.28537	-139	19.15	19.15	38.29	3623	82
15422.82445	31848.08537	-205	17.85	17.85	35.70	4232	82
27220.32445	35502.38537	-284	40.55	40.55	81.11	1673	82
29335.42445	35347.58537	35	37.56	37.56	75.12	1317	82
24172.22445	36031.28537	35	19.71	19.71	39.42	4048	82
18542.12445	36674.88537	-47	19.55	19.55	39.09	2119	82
10238.6275	2206.388082	267	29.01	29.01	58.03	1577	90
19518.7275	2410.988082	-341	17.50	17.50	35.00	3551	90
14143.5275	5186.188082	-41	32.45	32.45	64.90	1188	90
12902.7275	6594.288082	-16	38.10	38.10	76.21	1080	90
5444.127499	8074.188082	179	24.70	24.70	49.41	2438	90
17710.9275	11163.18808	43	28.14	28.14	56.28	1737	90
19861.4275	12594.28808	10	13.12	13.12	26.23	4430	90
17003.1275	13808.68808	-306	19.83	19.83	39.66	2752	90
27634.6275	14862.58808	-151	13.28	13.28	26.56	5446	90
16127.3275	16821.48808	138	11.70	11.70	23.41	6121	90
27215.5275	17870.18808	-397	18.30	18.30	36.60	8968	90
26991.2275	20161.18808	144	36.57	36.57	73.15	1401	90
20306.5275	21391.38808	-381	44.79	44.79	89.58	1790	90
33412.6275	22028.18808	-115	13.92	13.92	27.84	8062	90
16927.9275	23524.38808	7	15.97	15.97	31.93	3129	90
16650.0275	24415.78808	-72	14.70	14.70	29.39	5050	90
31954.6275	25614.98808	80	25.50	25.50	51.01	2920	90
25789.4275	26091.98808	-65	31.72	31.72	63.44	1279	90
21356.8275	26324.08808	264	8.60	8.60	17.19	14786	90
24065.7275	27539.78808	-217	26.14	26.14	52.28	1793	90
15019.1275	29491.28808	-227	22.61	22.61	45.22	3082	90
29795.1275	29620.18808	-157	46.30	46.30	92.60	1095	90
32159.0275	30852.38808	37	30.64	30.64	61.28	1797	90
31195.6275	31793.18808	-221	47.67	47.67	95.33	1263	90
32693.9275	31828.28808	-88	37.16	37.16	74.32	1082	90
9412.827499	31995.18808	-360	48.30	48.30	96.60	1189	90
18329.2275	33226.38808	-173	44.89	44.89	89.77	1086	90
14395.5275	34074.38808	-222	26.71	26.71	53.41	2731	90
41256.2275	34374.98808	21	33.63	33.63	67.26	1472	90
19071.9275	36139.48808	-59	28.61	28.61	57.23	2735	90
30013.7275	37783.18808	-16	16.16	16.16	32.31	6326	90
24908.8275	39247.88808	82	37.73	37.73	75.45	1032	90
37996.2275	40332.78808	-110	44.67	44.67	89.35	1265	90
20006.53055	2073.290797	-191	15.33	15.33	30.66	4665	98
10310.53055	5989.090797	138	30.10	30.10	60.19	1991	98
20744.63055	6554.390797	260	19.97	19.97	39.94	4826	98
7791.730545	6825.690797	-75	35.00	35.00	69.99	1173	98
22306.83055	8434.490797	-205	26.52	26.52	53.03	2756	98
23766.93055	8682.690797	-366	59.79	59.79	119.59	1096	98
19307.93055	10176.9908	278	8.17	8.17	16.34	14180	98
18839.63055	14367.2908	-40	9.47	9.47	18.93	7433	98
26008.13055	14893.3908	-76	13.14	13.14	26.28	6577	98
15643.13055	16308.9908	72	16.34	16.34	32.69	2652	98
24015.93055	17203.8908	-173	33.98	33.98	67.97	1341	98
16362.03055	17778.5908	356	19.00	19.00	38.01	4713	98
17296.23055	17807.4908	33	8.95	8.95	17.90	11075	98
18615.83055	17725.0908	-187	30.29	30.29	60.57	1286	98
26089.83055	18498.6908	335	22.30	22.30	44.60	3691	98
16358.33055	19328.8908	-133	31.23	31.23	62.45	1925	98
19850.53055	19600.7908	188	28.61	28.61	57.23	1254	98
33159.33055	19916.1908	-165	26.85	26.85	53.69	2662	98
17365.83055	21113.0908	-9	25.88	25.88	51.76	1341	98
16064.63055	21458.7908	367	34.19	34.19	68.39	1610	98
24833.73055	23654.1908	211	45.05	45.05	90.10	1561	98
20627.03055	25518.4908	-338	22.77	22.77	45.55	4645	98
28324.83055	26341.4908	-257	43.83	43.83	87.65	1296	98
14165.23055	26704.9908	-314	26.16	26.16	52.33	2212	98
29853.53055	29368.3908	15	32.12	32.12	64.24	1286	98
25125.73055	31455.1908	-5	30.59	30.59	61.18	2460	98
12362.13055	31798.1908	-286	43.97	43.97	87.94	1227	98
19910.83055	33088.9908	391	33.89	33.89	67.78	1680	98
14391.33055	34005.5908	-71	23.15	23.15	46.30	2524	98
17612.33055	34561.3908	58	48.70	48.70	97.40	1235	98
15437.83055	36538.1908	-167	31.98	31.98	63.96	1367	98
15377.43055	37715.1908	-16	21.12	21.12	42.25	1573	98
24872.93055	39486.2908	-273	38.34	38.34	76.68	2699	98
19381.63359	1585.893511	-253.041	32.10	32.10	64.20	1729	106
16136.33359	3520.193511	240.959	16.48	16.48	32.97	2903	106
9505.733592	5530.593511	-46.0414	37.89	37.89	75.78	1029	106
5415.433592	9480.793511	-279.041	41.12	41.12	82.24	1184	106
16877.63359	10589.19351	-65.0414	7.68	7.68	15.35	10297	106
23152.23359	13243.59351	195.959	24.59	24.59	49.17	1552	106
14531.43359	13385.59351	-220.041	32.40	32.40	64.81	1252	106
19031.23359	14978.09351	266.959	27.20	27.20	54.40	2314	106
20703.53359	14854.39351	43.9586	17.17	17.17	34.34	3382	106
28237.73359	15030.99351	-374.041	43.47	43.47	86.95	1763	106
20270.23359	16127.49351	-253.041	36.01	36.01	72.02	1298	106
25874.73359	18957.29351	-271.041	34.64	34.64	69.28	1537	106
23033.43359	20121.49351	325.959	23.79	23.79	47.57	3615	106
22528.73359	22311.49351	312.959	19.97	19.97	39.94	4567	106
14870.13359	22461.39351	-2.04138	14.72	14.72	29.44	5246	106
18641.03359	24325.69351	-272.041	23.39	23.39	46.77	2403	106
20538.83359	25720.09351	-105.041	23.83	23.83	47.67	3347	106
33545.93359	26330.79351	-86.0414	35.09	35.09	70.18	1203	106
24566.23359	27297.79351	-91.0414	39.99	39.99	79.98	1092	106
19158.63359	28258.79351	-222.041	25.58	25.58	51.15	2692	106
24675.43359	29141.69351	154.959	35.00	35.00	69.99	1123	106
21261.03359	30025.09351	-31.0414	41.26	41.26	82.52	1475	106
25201.53359	31429.69351	-197.041	30.80	30.80	61.61	3228	106
29829.53359	32285.99351	398.959	50.68	50.68	101.36	1404	106
37825.63359	32148.29351	-271.041	40.60	40.60	81.20	1436	106
32309.23359	33909.09351	133.959	40.74	40.74	81.48	1197	106
38895.63359	38011.59351	-344.041	33.84	33.84	67.68	1767	106
15607.73359	40239.49351	-57.0414	18.20	18.20	36.41	3707	106
20765.23359	40416.79351	57.9586	18.27	18.27	36.55	3843	106
19463.83664	5493.096226	-219.152	15.17	15.17	30.33	4612	114
8496.136638	8002.496226	348.848	49.74	49.74	99.48	1092	114
19877.03664	12506.59623	27.8483	25.46	25.46	50.92	1419	114
18443.73664	13177.99623	-322.152	55.84	55.84	111.67	1177	114
27586.13664	15116.29623	37.8483	29.91	29.91	59.82	1559	114
27246.73664	15797.19623	317.848	15.97	15.97	31.93	6175	114
29409.13664	15780.99623	-291.152	20.94	20.94	41.87	2825	114
14680.33664	17859.49623	-55.1517	14.04	14.04	28.07	4826	114
18476.53664	20382.39623	173.848	37.59	37.59	75.17	1504	114
32673.93664	20635.29623	-392.152	51.48	51.48	102.96	1368	114
22495.93664	21120.99623	-157.152	11.63	11.63	23.27	8420	114
25939.13664	21562.39623	356.848	30.57	30.57	61.14	2162	114
22546.33664	25945.29623	-217.152	13.49	13.49	26.99	6659	114
14168.13664	26708.59623	-266.152	16.58	16.58	33.16	5098	114
37127.63664	27552.39623	-66.1517	20.23	20.23	40.46	4892	114
23858.63664	27725.49623	-34.1517	30.00	30.00	60.01	1485	114
32117.53664	28604.29623	3.84827	40.58	40.58	81.15	1249	114
20458.43664	29008.79623	-105.152	15.50	15.50	30.99	5617	114
23519.33664	29144.49623	-95.1517	21.12	21.12	42.25	3601	114
25811.83664	29290.49623	76.8483	35.42	35.42	70.84	1520	114
24714.93664	29727.19623	-163.152	28.24	28.24	56.47	2260	114
27645.43664	32389.69623	70.8483	30.07	30.07	60.15	1454	114
17736.23664	36337.09623	-246.152	31.56	31.56	63.11	1973	114
13754.43664	39720.29623	-228.152	34.83	34.83	69.66	1360	114
21905.13664	39868.39623	114.848	50.44	50.44	100.89	1036	114
19506.03968	2128.59894	-194.262	30.78	30.78	61.56	1233	122
14415.93968	10225.39894	-211.262	34.67	34.67	69.33	2545	122
16878.03968	10587.59894	-133.262	9.26	9.26	18.51	11085	122
5560.839684	15756.09894	-156.262	33.94	33.94	67.87	1037	122
20365.53968	16166.19894	-123.262	15.83	15.83	31.65	3910	122
14963.23968	16703.69894	-106.262	27.48	27.48	54.97	1253	122
24784.13968	18216.29894	229.738	25.83	25.83	51.67	2168	122
11562.93968	18295.89894	-328.262	39.61	39.61	79.22	1297	122
29733.53968	19026.29894	13.7379	30.10	30.10	60.19	1062	122
30556.43968	18658.89894	-359.262	60.36	60.36	120.72	1020	122
31069.63968	19747.49894	-311.262	45.95	45.95	91.89	1255	122
16045.53968	21349.49894	332.738	16.39	16.39	32.78	3680	122
28944.63968	22388.59894	207.738	29.58	29.58	59.16	1675	122
11270.13968	22618.29894	81.7379	51.08	51.08	102.16	1088	122
14998.83968	23548.79894	77.7379	11.21	11.21	22.42	7918	122
20409.73968	24259.09894	-392.262	34.85	34.85	69.71	2315	122
27683.13968	24489.59894	126.738	35.47	35.47	70.93	1182	122
31738.73968	25535.19894	-222.262	37.16	37.16	74.32	1298	122
32628.53968	26592.39894	-78.2621	22.61	22.61	45.22	2882	122
23707.73968	27334.99894	-165.262	40.32	40.32	80.64	1069	122
30912.63968	27666.59894	290.738	41.17	41.17	82.33	1182	122
38326.13968	28961.99894	287.738	22.11	22.11	44.23	3130	122
19122.43968	30988.59894	-193.262	23.55	23.55	47.10	2298	122
34624.73968	31215.19894	-103.262	29.34	29.34	58.69	1605	122
23030.13968	31241.59894	308.738	39.35	39.35	78.70	1216	122
37997.63968	32791.49894	-97.2621	34.24	34.24	68.48	1202	122
40990.13968	35029.39894	-179.262	40.93	40.93	81.86	1025	122
28625.43968	35574.19894	351.738	54.24	54.24	108.47	1029	122
38867.83968	38209.39894	-292.262	26.85	26.85	53.69	2405	122
37984.13968	40290.49894	41.7379	21.76	21.76	43.52	2601	122
19424.54273	4923.601655	-196.372	24.75	24.75	49.50	1830	130
6103.44273	7826.001655	-233.372	39.12	39.12	78.23	1038	130
21857.24273	9381.701655	268.628	51.39	51.39	102.77	1013	130
23960.84273	10774.70165	-308.372	14.81	14.81	29.63	7110	130
18507.74273	12634.80165	349.628	30.00	30.00	60.01	2922	130
4917.44273	14602.00165	-69.3724	13.40	13.40	26.80	6104	130
29081.64273	14915.80165	-305.372	33.42	33.42	66.83	1834	130
27629.14273	14919.30165	-193.372	19.92	19.92	39.85	2861	130
25470.24273	15149.50165	115.628	34.15	34.15	68.30	1049	130
16543.34273	17747.40165	-205.372	39.96	39.96	79.93	1223	130
25708.54273	18112.30165	-271.372	38.29	38.29	76.58	1249	130
23323.74273	18524.20165	-105.372	30.40	30.40	60.81	1240	130
15657.24273	19503.90165	-0.372428	15.87	15.87	31.75	4222	130
28116.34273	20050.00165	331.628	36.57	36.57	73.15	1288	130
32125.04273	20035.00165	-94.3724	47.83	47.83	95.66	1028	130
33568.54273	21983.00165	336.628	29.32	29.32	58.64	2096	130
24389.74273	22584.60165	-151.372	38.93	38.93	77.86	1597	130
26651.74273	24932.70165	64.6276	25.86	25.86	51.72	1268	130
22584.54273	26014.60165	-358.372	20.06	20.06	40.13	5084	130
36458.54273	26761.40165	-211.372	37.16	37.16	74.32	1162	130
21474.34273	28791.70165	383.628	49.88	49.88	99.76	1370	130
19114.84273	30761.50165	-145.372	10.17	10.17	20.35	11485	130
22947.04273	31311.00165	183.628	32.66	32.66	65.33	1308	130
24489.14273	35148.20165	-107.372	32.26	32.26	64.53	1111	130
28363.44273	36363.20165	91.6276	26.73	26.73	53.46	2416	130
19631.14273	38535.50165	325.628	35.80	35.80	71.59	1316	130
14196.34578	5210.604369	-263.483	31.35	31.35	62.69	1684	138
19399.54578	8644.704369	-198.483	16.96	16.96	33.91	6825	138
20539.64578	10241.70437	-233.483	30.99	30.99	61.98	2136	138
23937.64578	11062.10437	-233.483	50.14	50.14	100.28	1091	138
20057.54578	11853.00437	385.517	26.26	26.26	52.52	3339	138
18141.04578	12046.70437	40.5172	29.84	29.84	59.68	1437	138
25344.84578	12982.40437	-32.4828	22.51	22.51	45.03	1650	138
15733.94578	13756.00437	-234.483	29.06	29.06	58.12	2793	138
25914.24578	14275.00437	-175.483	12.67	12.67	25.34	6336	138
11787.74578	17093.70437	-206.483	36.24	36.24	72.49	1218	138
19542.24578	18554.20437	100.517	13.42	13.42	26.85	3571	138
33140.74578	19869.20437	-189.483	25.58	25.58	51.15	2000	138
17144.64578	20139.90437	-40.4828	28.19	28.19	56.38	1836	138
25348.74578	20388.00437	-187.483	14.88	14.88	29.77	4485	138
26541.84578	24873.00437	-81.4828	20.58	20.58	41.17	2907	138
23179.64578	25061.30437	24.5172	41.07	41.07	82.14	1090	138
35592.44578	25349.20437	37.5172	16.06	16.06	32.12	4372	138
14214.04578	26704.50437	-200.483	26.00	26.00	52.00	2440	138
14849.84578	27611.90437	-119.483	9.61	9.61	19.22	8591	138
38200.34578	28977.50437	348.517	34.55	34.55	69.10	1476	138
32380.64578	33947.00437	-204.483	24.68	24.68	49.36	2735	138
19604.94882	6105.407083	-196.593	29.39	29.39	58.78	1471	146
12847.24882	6556.707083	5.40687	24.92	24.92	49.83	1833	146
16063.24882	10302.50708	-110.593	17.90	17.90	35.80	3382	146
21211.74882	12265.60708	-89.5931	28.38	28.38	56.76	1681	146
14563.74882	13517.10708	-43.5931	10.62	10.62	21.24	7269	146
19890.64882	15151.50708	310.407	19.50	19.50	39.00	3599	146
17651.34882	19316.20708	43.4069	22.16	22.16	44.32	1956	146
14595.04882	20419.50708	-2.59313	35.63	35.63	71.26	1374	146
35264.44882	22173.40708	-188.593	40.84	40.84	81.67	1101	146
29795.14882	24415.70708	376.407	51.97	51.97	103.95	1232	146
26556.24882	24887.70708	16.4069	21.17	21.17	42.34	2544	146
20942.64882	27244.40708	-143.593	38.76	38.76	77.53	1547	146
26143.14882	30834.40708	16.4069	26.19	26.19	52.38	1846	146
39360.84882	31499.20708	-0.593127	15.99	15.99	31.98	3865	146
29311.54882	32797.50708	254.407	29.23	29.23	58.45	2223	146
22826.44882	34365.20708	-244.593	49.31	49.31	98.63	1030	146
39842.24882	34557.00708	51.4069	17.78	17.78	35.56	3286	146
30964.14882	35487.50708	-28.5931	29.20	29.20	58.40	2091	146
28426.94882	36429.40708	-12.5931	34.01	34.01	68.01	1345	146
18973.74882	38650.90708	-90.5931	33.94	33.94	67.87	1779	146
26846.74882	39685.70708	303.407	37.80	37.80	75.60	1745	146
19454.55187	1664.409798	-385.703	25.32	25.32	50.63	3540	154
20542.65187	2894.709798	-311.703	20.32	20.32	40.65	4356	154
11279.25187	5737.209798	-363.703	38.79	38.79	77.57	1856	154
11878.35187	7412.709798	385.297	22.07	22.07	44.13	3852	154
3623.551869	7774.909798	77.2965	30.12	30.12	60.24	1048	154
16061.85187	10254.6098	-78.7035	11.37	11.37	22.75	6795	154
18120.95187	12106.3098	88.2965	8.76	8.76	17.52	9347	154
22909.95187	12071.6098	245.297	9.89	9.89	19.78	9358	154
25766.15187	13344.1098	-24.7035	11.45	11.45	22.89	7549	154
21458.85187	14155.2098	-77.7035	12.55	12.55	25.10	6929	154
15957.85187	15398.5098	-118.703	17.17	17.17	34.34	2650	154
28038.15187	15957.4098	-124.703	13.09	13.09	26.19	5472	154
23976.45187	17318.2098	-298.703	30.31	30.31	60.62	1603	154
17390.75187	17853.7098	141.297	23.36	23.36	46.72	1659	154
31882.55187	18519.3098	-80.7035	10.01	10.01	20.02	8400	154
16258.55187	19323.6098	94.2965	16.41	16.41	32.83	4068	154
31095.75187	19431.0098	12.2965	35.75	35.75	71.50	1192	154
19839.05187	19629.9098	192.297	24.94	24.94	49.88	1660	154
20215.45187	20604.5098	-78.7035	32.24	32.24	64.48	1634	154
33562.45187	21885.7098	67.2965	34.71	34.71	69.43	1053	154
33462.35187	22820.7098	-381.703	58.38	58.38	116.76	1342	154
18810.55187	24468.2098	-305.703	48.32	48.32	96.65	1130	154
16572.75187	24558.9098	54.2965	9.00	9.00	17.99	10674	154
33864.05187	24547.6098	-390.703	67.97	67.97	135.93	1106	154
12855.35187	24903.4098	-296.703	43.50	43.50	86.99	1730	154
19771.15187	26486.2098	-165.703	40.62	40.62	81.25	1143	154
34441.35187	27196.2098	-284.703	37.54	37.54	75.08	1741	154
14307.45187	27459.6098	-246.703	21.34	21.34	42.67	4022	154
23751.45187	28716.2098	-30.7035	39.16	39.16	78.33	1284	154
38542.95187	29064.4098	53.2965	14.13	14.13	28.26	4247	154
31847.25187	29906.0098	-148.703	21.67	21.67	43.33	3769	154
25170.05187	34107.9098	-367.703	36.10	36.10	72.20	1945	154
33069.05187	34083.5098	180.297	27.51	27.51	55.01	2289	154
31489.55187	35702.5098	326.297	42.93	42.93	85.86	1110	154
22728.25187	36173.9098	-260.703	27.67	27.67	55.34	2163	154
24341.55187	35848.7098	-338.703	29.88	29.88	59.77	2388	154
26324.15187	39433.0098	-374.703	35.80	35.80	71.59	3331	154
1272.454915	8215.012512	98.1862	18.46	18.46	36.93	2406	162
25286.15491	11891.31251	-74.8138	15.47	15.47	30.94	5180	162
18794.05491	12692.91251	188.186	19.29	19.29	38.57	2233	162
12052.25491	14194.91251	-344.814	25.22	25.22	50.44	2094	162
21181.15491	14916.21251	85.1862	20.87	20.87	41.73	1842	162
23065.95491	15232.41251	-44.8138	29.77	29.77	59.53	1627	162
11485.85491	16437.51251	-329.814	29.25	29.25	58.50	1699	162
18809.55491	17347.31251	168.186	27.11	27.11	54.21	1241	162
19113.35491	18005.01251	232.186	37.42	37.42	74.84	1080	162
16725.85491	18040.41251	338.186	30.83	30.83	61.65	2310	162
31906.15491	18476.31251	-99.8138	19.97	19.97	39.94	3457	162
15655.45491	19527.01251	58.1862	19.33	19.33	38.67	3352	162
28304.75491	20870.71251	375.186	48.56	48.56	97.12	1234	162
36237.85491	20579.11251	-105.814	39.07	39.07	78.14	1055	162
15719.65491	21930.61251	-266.814	36.46	36.46	72.91	1305	162
34486.25491	22149.41251	-353.814	53.46	53.46	106.92	1115	162
30532.35491	23676.61251	-274.814	55.01	55.01	110.03	1071	162
31657.95491	26015.71251	-43.8138	22.82	22.82	45.64	2068	162
30453.35491	26626.81251	153.186	17.36	17.36	34.71	4460	162
23319.05491	27180.81251	-224.814	49.81	49.81	99.62	1083	162
32341.05491	34039.21251	-52.8138	10.81	10.81	21.62	9771	162
18600.05491	37498.81251	-307.814	47.10	47.10	94.20	1114	162
18231.55796	4652.215227	-375.924	35.23	35.23	70.46	2322	170
11400.65796	6699.215227	-234.924	27.51	27.51	55.01	2671	170
3578.757961	7773.315227	362.076	18.32	18.32	36.64	4214	170
1917.457961	8064.215227	-22.9242	29.58	29.58	59.16	2264	170
20767.55796	8324.615227	82.0758	17.33	17.33	34.67	2042	170
25812.95796	13356.41523	-142.924	23.20	23.20	46.39	2337	170
16932.05796	14282.61523	-183.924	8.93	8.93	17.85	10074	170
17602.95796	14240.81523	-252.924	23.01	23.01	46.02	2343	170
15640.05796	17116.61523	-68.9242	16.91	16.91	33.82	3083	170
18609.05796	17826.61523	-143.924	35.70	35.70	71.40	1223	170
17562.95796	18186.81523	-144.924	21.17	21.17	42.34	2433	170
21745.25796	18165.01523	239.076	31.25	31.25	62.50	1498	170
24619.55796	18155.61523	177.076	37.56	37.56	75.12	1118	170
19513.35796	18559.41523	107.076	17.54	17.54	35.09	2638	170
22130.05796	18892.41523	19.0758	27.67	27.67	55.34	1599	170
20185.85796	20579.61523	-265.924	22.33	22.33	44.65	2446	170
24431.75796	20482.71523	-292.924	44.42	44.42	88.83	1238	170
25722.35796	21593.01523	-70.9242	17.14	17.14	34.29	4112	170
33666.55796	23058.01523	-100.924	36.41	36.41	72.82	1152	170
28618.35796	23616.41523	175.076	19.62	19.62	39.23	4219	170
14573.75796	23647.71523	-77.9242	8.24	8.24	16.48	10246	170
30137.85796	24277.11523	218.076	17.99	17.99	35.98	4809	170
23449.75796	25159.11523	-82.9242	47.19	47.19	94.39	1181	170
31617.95796	25259.31523	343.076	34.17	34.17	68.34	2010	170
19805.65796	25913.61523	-112.924	21.38	21.38	42.77	2654	170
16441.15796	26251.41523	-27.9242	23.62	23.62	47.24	1903	170
24703.45796	26515.61523	95.0758	18.77	18.77	37.54	3465	170
15614.15796	30957.61523	349.076	42.18	42.18	84.36	1638	170
22395.95796	31973.71523	-135.924	32.22	32.22	64.43	1569	170
37645.65796	32262.71523	378.076	43.92	43.92	87.84	1346	170
26988.85796	34154.71523	132.076	47.76	47.76	95.52	1103	170
38612.95796	34462.61523	327.076	33.54	33.54	67.07	2338	170
26157.65796	35978.11523	-362.924	60.34	60.34	120.67	1062	170
16611.75796	38209.91523	166.076	13.26	13.26	26.52	5873	170
33780.55796	38712.81523	-398.924	70.65	70.65	141.30	1017	170
11438.86101	6352.517941	-260.035	34.55	34.55	69.10	1400	178
19998.36101	6946.217941	-10.0345	32.08	32.08	64.15	1253	178
20725.46101	8318.917941	189.965	11.49	11.49	22.98	7322	178
21117.86101	11403.21794	311.965	34.83	34.83	69.66	1426	178
13725.96101	14943.01794	-211.035	26.64	26.64	53.27	1916	178
19743.46101	18561.11794	365.965	44.37	44.37	88.74	1083	178
31092.36101	19417.61794	-76.0345	22.33	22.33	44.65	2503	178
32092.46101	20455.41794	-128.035	12.15	12.15	24.30	7562	178
16154.26101	21500.11794	-6.03452	26.59	26.59	53.18	1380	178
29853.36101	21660.01794	-167.035	36.38	36.38	72.77	1242	178
32866.16101	21539.01794	-100.035	52.38	52.38	104.75	1012	178
22487.46101	22417.31794	-217.035	16.63	16.63	33.25	5411	178
14878.86101	23579.41794	213.965	21.88	21.88	43.76	3037	178
32270.26101	23647.11794	-107.035	32.19	32.19	64.39	1170	178
23291.66101	25011.11794	-70.0345	26.45	26.45	52.89	2610	178
15335.06101	26414.51794	-201.035	7.89	7.89	15.78	13222	178
19671.26101	26654.81794	-23.0345	23.06	23.06	46.11	2035	178
14173.16101	26788.71794	-100.035	34.71	34.71	69.43	1178	178
19477.86101	28558.41794	-111.035	27.81	27.81	55.63	2375	178
20774.56101	28390.91794	301.965	29.67	29.67	59.35	2549	178
22189.46101	29240.31794	-152.035	32.26	32.26	64.53	1146	178
31859.26101	29857.91794	-383.035	31.89	31.89	63.77	2224	178
20469.26101	30673.01794	73.9655	13.38	13.38	26.75	3726	178
37940.56101	40248.21794	206.965	32.97	32.97	65.94	1350	178
19487.16405	2100.720656	-98.1449	14.67	14.67	29.34	4872	186
12624.66405	5832.120656	-169.145	29.48	29.48	58.97	2807	186
18049.06405	7970.820656	-141.145	33.84	33.84	67.68	1391	186
11175.16405	8450.320656	-336.145	44.65	44.65	89.30	1524	186
14928.86405	10178.32066	247.855	32.48	32.48	64.95	1260	186
21615.26405	10265.12066	12.8551	29.39	29.39	58.78	1773	186
16346.56405	17983.12066	243.855	39.05	39.05	78.09	1062	186
30531.16405	18416.72066	-372.145	40.41	40.41	80.82	1611	186
14256.16405	20207.52066	-338.145	35.11	35.11	70.23	2250	186
15868.36405	20395.82066	-98.1449	20.42	20.42	40.84	2628	186
16098.96405	21330.12066	-19.1449	21.03	21.03	42.06	1940	186
36450.46405	26629.92066	-381.145	28.02	28.02	56.05	4142	186
17476.66405	29553.22066	-59.1449	14.74	14.74	29.48	5849	186
20719.06405	29678.42066	132.855	33.84	33.84	67.68	1888	186
15455.06405	31875.82066	-46.1449	21.88	21.88	43.76	1847	186
27344.66405	32061.42066	106.855	31.72	31.72	63.44	1825	186
24995.06405	32097.62066	305.855	42.55	42.55	85.11	1186	186
23687.66405	32803.42066	139.855	28.31	28.31	56.61	1386	186
12880.36405	33835.62066	-223.145	33.75	33.75	67.49	2758	186
34993.86405	34547.52066	-91.1449	32.33	32.33	64.67	1943	186
19257.76405	36330.22066	196.855	43.17	43.17	86.33	1079	186
16635.06405	38201.82066	43.8551	11.33	11.33	22.66	6080	186
36261.86405	38666.42066	-206.145	22.21	22.21	44.42	3207	186
32671.86405	38766.02066	321.855	33.11	33.11	66.22	2020	186
21184.3671	1216.52337	40.7448	42.65	42.65	85.30	1028	194
3240.067099	4459.92337	-177.255	44.37	44.37	88.74	1159	194
12713.5671	4870.42337	-178.255	31.02	31.02	62.03	2231	194
20976.8671	5040.12337	377.745	51.46	51.46	102.91	1324	194
20684.7671	6521.62337	-102.255	19.83	19.83	39.66	2807	194
18864.7671	9008.32337	-183.255	45.64	45.64	91.28	1100	194
16913.9671	10587.42337	-155.255	11.61	11.61	23.22	5238	194
27003.7671	15083.92337	-3.25522	29.96	29.96	59.91	1597	194
28077.5671	16043.32337	-96.2552	10.60	10.60	21.20	6497	194
25661.7671	16346.32337	95.7448	26.42	26.42	52.85	2076	194
30194.3671	16501.32337	-76.2552	16.37	16.37	32.73	2830	194
18137.6671	16662.12337	202.745	31.72	31.72	63.44	1682	194
29488.0671	17030.42337	-123.255	27.04	27.04	54.07	1390	194
34042.6671	20536.22337	-378.255	32.92	32.92	65.85	1985	194
19664.3671	22511.72337	229.745	9.00	9.00	17.99	10906	194
16982.2671	24031.62337	42.7448	10.36	10.36	20.72	5263	194
30323.4671	24209.42337	-40.2552	41.47	41.47	82.94	1364	194
25833.8671	26187.42337	-178.255	28.57	28.57	57.13	2109	194
34459.3671	27174.52337	-22.2552	27.60	27.60	55.20	2279	194
19887.2671	27494.12337	-231.255	30.38	30.38	60.76	1957	194
28570.0671	28759.42337	-45.2552	28.26	28.26	56.52	1809	194
19294.7671	29394.42337	183.745	31.91	31.91	63.82	1016	194
29536.9671	30793.72337	-58.2552	42.74	42.74	85.49	1152	194
13800.0671	31582.32337	-163.255	25.53	25.53	51.06	2215	194
15025.1671	34413.32337	-50.2552	24.99	24.99	49.97	1766	194
33954.8671	36613.52337	-260.255	45.76	45.76	91.52	1010	194
21788.2671	36973.82337	-37.2552	29.20	29.20	58.40	1463	194
16590.0671	38205.22337	0.744779	13.92	13.92	27.84	5227	194
36296.6671	38619.62337	-314.255	29.41	29.41	58.83	2894	194
18181.3671	39169.72337	64.7448	40.72	40.72	81.44	1215	194
21054.27015	3905.826085	-14.3656	14.04	14.04	28.07	6131	202
20560.67015	5200.126085	-301.366	11.75	11.75	23.50	12007	202
19502.77015	5464.826085	-287.366	20.79	20.79	41.59	3042	202
10300.77015	6193.726085	-176.366	35.04	35.04	70.08	1740	202
1280.070146	8177.126085	-185.366	29.63	29.63	59.25	1279	202
18836.87015	10095.02608	-101.366	30.40	30.40	60.81	1358	202
23176.57015	10781.52608	-145.366	6.83	6.83	13.66	18009	202
17120.47015	13518.12608	313.634	28.97	28.97	57.93	2548	202
19858.17015	15185.22608	-98.3656	14.53	14.53	29.06	5513	202
30303.47015	17271.72608	-198.366	8.05	8.05	16.11	15135	202
15827.07015	17467.52608	-323.366	49.13	49.13	98.25	1716	202
19604.47015	19655.92608	292.634	32.31	32.31	64.62	1655	202
25379.87015	20266.42608	-91.3656	29.18	29.18	58.36	1584	202
34419.37015	21558.62608	100.634	35.61	35.61	71.22	1138	202
33525.57015	21997.42608	64.6344	19.73	19.73	39.47	3804	202
20609.07015	23344.32608	10.6344	25.95	25.95	51.90	2827	202
21584.37015	23374.52608	55.6344	25.10	25.10	50.21	2403	202
35568.97015	25275.72608	48.6344	14.88	14.88	29.77	6299	202
16627.07015	28798.42608	-133.366	26.23	26.23	52.47	1091	202
30480.27015	29285.12608	-273.366	44.44	44.44	88.88	1196	202
39291.57015	29906.82608	-22.3656	13.82	13.82	27.65	3757	202
30434.97015	32111.12608	-227.366	53.55	53.55	107.11	1046	202
18394.47015	32605.02608	-269.366	24.35	24.35	48.70	3061	202
32996.77015	34100.02608	-28.3656	43.87	43.87	87.75	1172	202
18402.97015	34648.72608	217.634	8.78	8.78	17.57	13847	202
28428.07015	36373.02608	-61.3656	36.06	36.06	72.11	1321	202
22189.87015	38259.22608	-297.366	47.74	47.74	95.47	1051	202
19489.17319	5448.728799	-137.476	22.80	22.80	45.59	2084	210
11460.47319	6546.028799	-352.476	47.03	47.03	94.06	1339	210
13435.87319	9306.528799	-309.476	35.14	35.14	70.27	1501	210
26356.47319	14383.4288	269.524	27.88	27.88	55.77	1496	210
28004.07319	15887.7288	-122.476	16.84	16.84	33.68	4934	210
11524.67319	16342.1288	-301.476	25.08	25.08	50.16	2018	210
14730.67319	17870.9288	70.5241	12.48	12.48	24.96	3992	210
20410.07319	18027.4288	157.524	39.66	39.66	79.32	1144	210
20725.37319	18659.8288	-116.476	20.49	20.49	40.98	2128	210
14899.87319	21853.8288	-36.4759	35.37	35.37	70.74	1167	210
19758.37319	22496.0288	360.524	19.43	19.43	38.86	2588	210
21477.97319	23262.7288	341.524	34.50	34.50	69.00	1318	210
23254.17319	23564.4288	-312.476	22.87	22.87	45.73	5500	210
30243.27319	24246.6288	70.5241	17.64	17.64	35.28	3293	210
31046.17319	24184.2288	299.524	44.51	44.51	89.02	1087	210
21902.67319	24589.3288	360.524	34.83	34.83	69.66	1565	210
24988.27319	25786.9288	83.5241	18.13	18.13	36.27	4070	210
31682.07319	25938.8288	-197.476	24.14	24.14	48.28	4512	210
14268.87319	27519.1288	-222.476	35.33	35.33	70.65	1169	210
28141.97319	27538.5288	-36.4759	39.63	39.63	79.27	1066	210
32961.97319	28797.0288	83.5241	36.15	36.15	72.30	1327	210
37898.07319	29480.7288	159.524	34.36	34.36	68.72	1710	210
33506.37319	30835.8288	-254.476	45.90	45.90	91.80	1072	210
37269.17319	30889.3288	-175.476	23.06	23.06	46.11	4573	210
20028.67319	32697.2288	-279.476	37.16	37.16	74.32	1364	210
12913.47319	33713.9288	169.524	42.91	42.91	85.82	1097	210
32433.27319	33996.3288	-17.4759	32.00	32.00	64.01	1345	210
41160.77319	35199.1288	-140.476	36.90	36.90	73.81	1401	210
16572.57319	38226.5288	39.5241	13.52	13.52	27.04	4394	210
9522.076238	1793.831514	-334.586	43.07	43.07	86.15	1098	218
11210.67624	5517.731514	-153.586	19.31	19.31	38.62	3402	218
17984.97624	8229.631514	-371.586	32.95	32.95	65.89	2331	218
9606.076238	8705.831514	-320.586	52.47	52.47	104.94	1085	218
23226.77624	10225.83151	-311.586	9.96	9.96	19.92	13881	218
12075.87624	14348.73151	-167.586	33.89	33.89	67.78	1166	218
18100.27624	15788.93151	-49.5863	13.38	13.38	26.75	4509	218
27904.67624	15826.13151	-80.5863	33.65	33.65	67.31	1514	218
27241.37624	17664.33151	213.414	23.27	23.27	46.53	2567	218
35017.17624	18941.63151	-105.586	14.58	14.58	29.15	4872	218
26851.77624	23169.13151	-59.5863	13.19	13.19	26.38	4325	218
20994.37624	27224.73151	216.414	39.33	39.33	78.66	1255	218
28042.37624	27605.93151	-75.5863	37.09	37.09	74.18	1179	218
34577.37624	27381.43151	-65.5863	31.65	31.65	63.30	1239	218
29846.47624	28434.63151	-153.586	38.50	38.50	77.01	1291	218
32063.67624	28609.23151	179.414	44.46	44.46	88.92	1062	218
18548.37624	30158.43151	174.414	25.03	25.03	50.07	3441	218
33838.87624	30344.93151	-309.586	29.86	29.86	59.72	2764	218
10042.57624	30497.43151	-95.5863	28.99	28.99	57.98	1323	218
12265.17624	31729.93151	-210.586	35.98	35.98	71.97	1355	218
27269.87624	35586.33151	378.414	36.34	36.34	72.68	2153	218
15306.67624	36334.03151	-97.5863	13.07	13.07	26.14	6011	218
17838.07624	37501.93151	41.4137	15.28	15.28	30.57	4596	218
17199.17624	38590.43151	-115.586	27.74	27.74	55.48	1765	218
21203.97624	40466.63151	-268.586	37.09	37.09	74.18	1585	218
9429.879284	1769.334228	-126.697	37.54	37.54	75.08	1139	226
20587.87928	6410.534228	-377.697	29.20	29.20	58.40	2589	226
9365.279284	7309.234228	-377.697	44.09	44.09	88.17	1585	226
16811.67928	8598.834228	279.303	38.93	38.93	77.86	1165	226
18259.07928	12200.23423	-292.697	26.59	26.59	53.18	2843	226
15002.07928	12422.33423	-243.697	14.41	14.41	28.83	3702	226
13818.57928	14287.53423	334.303	47.29	47.29	94.58	1259	226
15717.57928	14089.83423	-225.697	18.37	18.37	36.74	3188	226
13702.07928	14907.23423	-80.6966	27.79	27.79	55.58	1314	226
20189.47928	15521.63423	-227.697	30.07	30.07	60.15	2381	226
23920.37928	16002.83423	138.303	23.83	23.83	47.67	1293	226
28063.77928	15986.03423	-119.697	30.85	30.85	61.70	1592	226
25290.97928	17254.63423	109.303	18.98	18.98	37.96	2167	226
25580.37928	18573.53423	-325.697	38.27	38.27	76.54	1380	226
20879.87928	18739.93423	-44.6966	37.09	37.09	74.18	1041	226
13299.87928	19196.43423	-260.697	46.63	46.63	93.26	1027	226
10531.07928	21427.73423	-370.697	61.84	61.84	123.68	1096	226
20581.77928	21825.83423	-64.6966	23.22	23.22	46.44	1835	226
32274.47928	24477.53423	-271.697	30.87	30.87	61.75	2023	226
34485.77928	25172.03423	-117.697	19.08	19.08	38.15	2175	226
24967.27928	25765.03423	-10.6966	13.35	13.35	26.71	5852	226
21340.97928	26338.83423	105.303	13.92	13.92	27.84	3135	226
31831.97928	28709.43423	-49.6966	37.75	37.75	75.50	1012	226
29699.77928	29721.03423	-100.697	44.79	44.79	89.58	1136	226
32726.87928	31821.13423	-197.697	32.78	32.78	65.56	1322	226
15491.77928	32066.73423	-268.697	36.43	36.43	72.86	1529	226
20014.87928	32872.83423	54.3034	38.17	38.17	76.35	1060	226
16647.27928	37578.03423	26.3034	28.75	28.75	57.51	1314	226
20722.67928	38372.23423	4.30338	18.23	18.23	36.46	3702	226
24040.17928	38486.23423	-353.697	55.46	55.46	110.92	1004	226
7795.68233	6818.036943	-306.807	37.77	37.77	75.55	1120	234
7289.78233	7636.536943	-97.807	23.83	23.83	47.67	1213	234
1300.38233	8226.136943	-35.807	14.53	14.53	29.06	4851	234
601.7823302	8522.336943	-81.807	45.71	45.71	91.42	1004	234
21593.18233	9442.036943	51.193	18.58	18.58	37.16	1687	234
23189.68233	10609.73694	-201.807	15.10	15.10	30.19	5614	234
25671.08233	12627.63694	-225.807	9.87	9.87	19.73	11285	234
15206.08233	12580.53694	-26.807	15.40	15.40	30.80	3911	234
23947.08233	14797.93694	-130.807	24.52	24.52	49.03	1868	234
29266.98233	15210.23694	-214.807	23.39	23.39	46.77	3346	234
16995.88233	16017.63694	133.193	15.35	15.35	30.71	3597	234
25580.98233	16405.43694	340.193	23.53	23.53	47.05	3922	234
28948.98233	18608.43694	57.193	33.49	33.49	66.98	1101	234
23094.78233	20064.23694	94.193	18.18	18.18	36.36	3288	234
21410.98233	20379.83694	-9.80697	17.40	17.40	34.81	3528	234
33956.58233	20317.53694	-229.807	34.92	34.92	69.85	1128	234
26459.28233	21307.93694	9.19303	20.72	20.72	41.45	3111	234
26110.38233	25618.03694	380.193	47.55	47.55	95.09	1180	234
35371.78233	26674.53694	195.193	22.47	22.47	44.93	2384	234
37927.58233	29521.63694	-13.807	29.44	29.44	58.88	1701	234
18623.68233	30023.73694	390.193	35.96	35.96	71.92	1678	234
29238.98233	31290.63694	-105.807	26.19	26.19	52.38	1380	234
31418.48233	31633.93694	-7.80697	26.00	26.00	52.00	1662	234
32379.98233	32554.93694	235.193	36.95	36.95	73.90	1029	234
24931.38233	33196.03694	-350.807	48.25	48.25	96.51	1198	234
41214.88233	37439.03694	293.193	41.87	41.87	83.74	1057	234
21674.88233	37603.83694	-137.807	41.66	41.66	83.32	1112	234
20775.58233	38337.93694	-40.807	22.25	22.25	44.51	1912	234
19524.58538	3034.839657	-364.917	9.04	9.04	18.09	11667	242
15474.58538	5406.239657	-54.9173	26.54	26.54	53.08	1906	242
23247.88538	10069.43966	-321.917	7.68	7.68	15.35	15439	242
16881.68538	10549.73966	-114.917	14.08	14.08	28.17	4278	242
18407.18538	13866.93966	-287.917	26.66	26.66	53.32	2249	242
19892.48538	15138.03966	155.083	16.48	16.48	32.97	2768	242
5500.285376	15164.83966	-375.917	24.77	24.77	49.55	3553	242
28064.28538	15280.63966	-118.917	20.02	20.02	40.03	2808	242
29286.28538	16269.53966	-97.9173	8.38	8.38	16.77	10803	242
17252.48538	17833.13966	76.0827	16.01	16.01	32.03	2559	242
16725.18538	18114.23966	-131.917	22.25	22.25	44.51	2779	242
34964.68538	18916.33966	-73.9173	30.73	30.73	61.47	1265	242
17220.78538	20301.43966	5.08268	22.54	22.54	45.07	1996	242
18047.18538	20357.43966	82.0827	16.93	16.93	33.86	2404	242
10710.28538	21735.03966	-65.9173	33.25	33.25	66.51	1300	242
31318.58538	22193.23966	-123.917	21.05	21.05	42.11	3052	242
19593.48538	22475.03966	322.083	22.77	22.77	45.55	2091	242
22616.18538	22394.03966	266.083	9.30	9.30	18.60	12204	242
16976.28538	24011.23966	-178.917	11.28	11.28	22.56	8930	242
13466.08538	27283.03966	-116.917	15.68	15.68	31.37	5498	242
28426.68538	28789.23966	-310.917	34.78	34.78	69.57	2315	242
33788.18538	29601.23966	-314.917	49.64	49.64	99.29	1239	242
32004.08538	33900.53966	11.0827	33.89	33.89	67.78	1038	242
9269.688423	7185.842371	-124.028	31.82	31.82	63.63	1106	250
19245.88842	10116.24237	296.972	17.07	17.07	34.15	3378	250
22331.08842	13085.74237	258.972	31.09	31.09	62.17	1175	250
21504.28842	15607.74237	-199.028	40.27	40.27	80.54	1193	250
25176.38842	15554.44237	99.9723	28.87	28.87	57.74	1008	250
17236.78842	16916.44237	-207.028	20.06	20.06	40.13	3227	250
16010.58842	16907.64237	218.972	24.28	24.28	48.56	1814	250
26298.88842	17255.54237	-278.028	23.01	23.01	46.02	3474	250
21875.48842	18177.74237	132.972	14.27	14.27	28.54	5424	250
24257.08842	19249.94237	-171.028	36.41	36.41	72.82	1175	250
31733.18842	20054.34237	251.972	29.48	29.48	58.97	1428	250
22674.28842	22419.34237	52.9723	10.31	10.31	20.63	8703	250
33681.28842	22622.74237	129.972	35.33	35.33	70.65	1074	250
11150.08842	23603.74237	-199.028	39.92	39.92	79.83	1720	250
23337.58842	25200.64237	118.972	18.46	18.46	36.93	5135	250
15960.88842	25480.04237	160.972	26.26	26.26	52.52	1525	250
18323.78842	29964.64237	-63.0277	22.68	22.68	45.36	1762	250
33466.38842	31014.14237	-195.028	17.00	17.00	34.01	6016	250
25074.58842	34072.34237	-393.028	38.22	38.22	76.44	2810	250
31911.08842	35431.54237	-100.028	17.69	17.69	35.37	5681	250
23314.88842	35479.64237	191.972	37.77	37.77	75.55	1410	250
27429.18842	35582.44237	242.972	44.84	44.84	89.68	1011	250
15110.08842	37274.04237	-296.028	41.52	41.52	83.04	1079	250
30611.58842	38541.84237	58.9723	19.12	19.12	38.25	3174	250
14487.09147	3941.645086	-5.13801	37.80	37.80	75.60	1097	258
18406.79147	4377.445086	-65.138	27.93	27.93	55.86	1658	258
11427.39147	6372.945086	-170.138	20.91	20.91	41.82	2976	258
5229.091469	7790.145086	-120.138	32.36	32.36	64.72	1025	258
1276.691469	8262.845086	-30.138	15.10	15.10	30.19	3858	258
7308.391469	8411.845086	-200.138	23.83	23.83	47.67	3101	258
23096.59147	9861.445086	-242.138	47.34	47.34	94.67	1165	258
16852.69147	12109.34509	-146.138	30.52	30.52	61.04	1823	258
14863.29147	13106.44509	-9.13801	19.38	19.38	38.76	2907	258
17657.09147	14563.44509	-237.138	50.89	50.89	101.78	1369	258
20322.39147	15030.14509	-159.138	18.04	18.04	36.08	3336	258
17517.19147	15818.24509	-75.138	37.61	37.61	75.22	1090	258
16688.39147	17642.84509	330.862	22.30	22.30	44.60	3223	258
24098.49147	19269.24509	199.862	36.06	36.06	72.11	1026	258
15643.49147	19518.14509	-70.138	23.06	23.06	46.11	1932	258
15819.69147	20264.34509	200.862	33.91	33.91	67.82	1017	258
12517.89147	20396.24509	-140.138	33.54	33.54	67.07	1269	258
33522.59147	21997.44509	225.862	16.98	16.98	33.96	3029	258
35183.69147	22412.54509	-25.138	38.83	38.83	77.67	1158	258
19264.09147	22520.74509	329.862	21.31	21.31	42.63	2933	258
26000.19147	22770.44509	-220.138	40.08	40.08	80.16	1064	258
30076.09147	24447.44509	-69.138	39.99	39.99	79.98	1274	258
18772.39147	25709.94509	310.862	29.37	29.37	58.73	1502	258
21174.89147	26323.34509	301.862	17.10	17.10	34.19	2821	258
35971.69147	26443.04509	389.862	27.22	27.22	54.45	2307	258
21750.19147	27274.04509	277.862	12.55	12.55	25.10	8405	258
39549.79147	29104.74509	-301.138	59.49	59.49	118.97	1106	258
25037.49147	30485.04509	-110.138	40.79	40.79	81.58	1316	258
29074.89147	31041.14509	133.862	32.40	32.40	64.81	1009	258
32802.89147	31857.24509	-74.138	21.57	21.57	43.14	3096	258
22548.39147	33284.84509	293.862	27.13	27.13	54.26	2474	258
31873.89147	35358.94509	-252.138	21.71	21.71	43.43	3938	258
16285.29147	36096.84509	319.862	24.16	24.16	48.32	2940	258
13838.09451	6757.6478	235.752	24.49	24.49	48.98	1497	266
20766.39451	8299.2478	261.752	18.70	18.70	37.40	3225	266
18794.89451	8894.6478	-274.248	20.28	20.28	40.55	3183	266
22477.59451	10194.3478	-236.248	20.72	20.72	41.45	5022	266
20093.49451	11785.8478	154.752	29.39	29.39	58.78	1378	266
15283.79451	12530.0478	-19.2484	12.13	12.13	24.26	3607	266
15633.89451	19515.4478	-98.2484	9.00	9.00	17.99	10799	266
29826.79451	19652.6478	-289.248	47.69	47.69	95.38	1077	266
17138.19451	20358.4478	42.7516	30.14	30.14	60.29	1083	266
20567.19451	21067.0478	-220.248	11.52	11.52	23.03	8361	266
13450.09451	21919.2478	-285.248	35.94	35.94	71.87	1739	266
24941.39451	22426.4478	-45.2484	25.60	25.60	51.20	1593	266
27414.19451	24138.3478	-320.248	41.31	41.31	82.61	1187	266
21260.09451	24545.7478	108.752	11.07	11.07	22.14	6022	266
19509.49451	24769.1478	372.752	34.76	34.76	69.52	1602	266
33427.29451	24644.4478	-332.248	58.05	58.05	116.10	1002	266
20209.29451	27168.5478	-41.2484	21.71	21.71	43.43	2233	266
32764.99451	27173.0478	-279.248	45.90	45.90	91.80	1224	266
26361.99451	29180.4478	151.752	27.67	27.67	55.34	1114	266
29187.09451	30938.5478	279.752	28.47	28.47	56.94	2866	266
15496.29451	32105.8478	77.7516	57.16	57.16	114.31	1031	266
25892.79451	33716.4478	245.752	38.50	38.50	77.01	1098	266
14069.19451	37301.2478	-241.248	43.69	43.69	87.37	1011	266
37829.49451	38552.2478	82.7516	38.81	38.81	77.62	1363	266
21191.29451	38999.1478	112.752	37.89	37.89	75.78	1015	266
22658.99451	39834.3478	-390.248	57.67	57.67	115.35	1154	266
29381.59451	40328.9478	6.75164	26.28	26.28	52.56	1420	266
19434.29756	5558.450515	-105.359	13.42	13.42	26.85	3694	274
18467.29756	5810.950515	-295.359	50.21	50.21	100.42	1202	274
20009.39756	10065.75051	-146.359	24.14	24.14	48.28	2284	274
23368.29756	10072.95051	-138.359	12.81	12.81	25.62	5640	274
20726.69756	10577.65051	30.6413	7.58	7.58	15.17	10676	274
22438.99756	10717.45051	-306.359	15.87	15.87	31.75	4520	274
17801.89756	11228.15051	208.641	13.92	13.92	27.84	3305	274
18156.49756	12019.25051	171.641	20.21	20.21	40.41	3703	274
15714.89756	14171.05051	-208.359	23.62	23.62	47.24	1481	274
11541.69756	16027.35051	-202.359	36.03	36.03	72.06	1029	274
27305.49756	16063.85051	-232.359	31.51	31.51	63.02	2611	274
16110.89756	16655.75051	-98.3587	18.70	18.70	37.40	3347	274
25272.99756	17265.55051	248.641	22.42	22.42	44.84	2607	274
27326.29756	18701.85051	50.6413	22.94	22.94	45.88	3573	274
22265.29756	18832.95051	-117.359	10.39	10.39	20.77	9054	274
14423.19756	20320.95051	314.641	23.10	23.10	46.21	3026	274
17166.49756	20376.55051	-210.359	33.16	33.16	66.32	1919	274
16107.19756	21290.65051	-52.3587	10.90	10.90	21.81	7050	274
34402.39756	21738.25051	-9.35871	29.34	29.34	58.69	1091	274
31914.39756	22182.75051	380.641	45.97	45.97	91.94	1244	274
30253.79756	22317.55051	308.641	14.51	14.51	29.01	7528	274
28693.29756	23726.95051	-250.359	42.13	42.13	84.26	1253	274
30212.29756	24289.85051	-87.3587	23.93	23.93	47.85	1799	274
22525.99756	26182.25051	-288.359	36.31	36.31	72.63	1418	274
25986.89756	29236.35051	279.641	13.31	13.31	26.61	6563	274
15986.79756	31168.95051	66.6413	20.32	20.32	40.65	1977	274
26968.69756	31253.65051	-115.359	23.08	23.08	46.16	2232	274
13959.39756	31476.95051	13.6413	27.53	27.53	55.06	1198	274
27908.59756	32223.05051	306.641	42.08	42.08	84.17	1175	274
13954.99756	37169.85051	49.6413	37.56	37.56	75.12	1352	274
23180.59756	38969.95051	-37.3587	21.93	21.93	43.85	1443	274
19572.50061	2764.553229	-292.469	9.23	9.23	18.46	9199	282
20632.70061	3164.653229	-53.4691	15.33	15.33	30.66	4047	282
19529.50061	3208.153229	-235.469	13.59	13.59	27.18	4700	282
4623.500607	7751.853229	328.531	14.37	14.37	28.73	6629	282
23888.40061	8627.253229	-79.4691	36.08	36.08	72.16	2054	282
9717.900607	8710.353229	-332.469	33.65	33.65	67.31	2304	282
18781.70061	8868.953229	-135.469	18.82	18.82	37.63	2633	282
22204.30061	8970.353229	395.531	30.87	30.87	61.75	1863	282
15075.00061	12516.35323	-358.469	25.76	25.76	51.53	3314	282
20642.90061	12945.95323	-222.469	16.65	16.65	33.30	4880	282
5529.500607	15207.85323	-259.469	32.66	32.66	65.33	1743	282
26227.60061	15522.65323	77.5309	20.30	20.30	40.60	2050	282
27720.60061	16805.45323	-105.469	33.30	33.30	66.60	1556	282
27199.90061	17768.75323	-227.469	23.83	23.83	47.67	2006	282
24344.70061	18910.05323	283.531	26.35	26.35	52.70	2336	282
25868.70061	19431.35323	-116.469	42.48	42.48	84.97	1064	282
13750.90061	21764.65323	-63.4691	15.80	15.80	31.60	5213	282
28740.90061	23774.45323	-69.4691	27.44	27.44	54.87	2013	282
32350.10061	23874.95323	273.531	29.56	29.56	59.11	2345	282
20374.20061	24330.85323	-342.469	43.57	43.57	87.14	1377	282
20786.50061	28429.35323	-1.46906	26.82	26.82	53.65	2019	282
20188.60061	33040.45323	-371.469	29.79	29.79	59.58	2904	282
16959.20061	34009.15323	274.531	39.82	39.82	79.65	1018	282
32792.60061	35270.55323	-48.4691	29.84	29.84	59.68	1604	282
18672.10061	35310.65323	-343.469	54.52	54.52	109.04	1236	282
16772.50365	4155.255944	-325.579	34.03	34.03	68.06	1749	290
12705.80365	4692.155944	-142.579	23.27	23.27	46.53	3671	290
20939.20365	6558.655944	299.421	17.69	17.69	35.37	3596	290
16279.70365	10965.65594	-101.579	37.96	37.96	75.93	1327	290
25278.80365	13860.15594	206.421	26.80	26.80	53.60	1555	290
23966.40365	14685.25594	121.421	15.68	15.68	31.37	3669	290
15995.50365	15709.85594	-130.579	20.65	20.65	41.31	3534	290
17030.10365	16203.55594	6.42059	13.05	13.05	26.09	3859	290
27678.40365	16821.05594	-348.579	33.98	33.98	67.97	1685	290
18599.30365	17580.35594	-91.5794	24.47	24.47	48.94	1630	290
11472.90365	18418.85594	-387.579	49.62	49.62	99.24	1268	290
31942.30365	18495.45594	-256.579	37.07	37.07	74.14	1200	290
34008.90365	20302.15594	-390.579	39.42	39.42	78.85	2252	290
18264.40365	20589.45594	210.421	27.65	27.65	55.30	1496	290
29027.10365	20629.95594	-222.579	17.12	17.12	34.24	6485	290
26473.50365	21070.65594	-269.579	41.26	41.26	82.52	1179	290
16162.50365	22634.35594	-61.5794	6.95	6.95	13.89	11031	290
20383.60365	24307.25594	-326.579	25.60	25.60	51.20	3419	290
29689.80365	24415.35594	38.4206	29.88	29.88	59.77	1145	290
15442.80365	26318.95594	243.421	15.28	15.28	30.57	3876	290
21094.30365	26309.75594	326.421	11.73	11.73	23.46	8140	290
26180.80365	30873.75594	-3.57941	30.73	30.73	61.47	1615	290
27240.60365	35486.55594	-54.5794	41.17	41.17	82.33	1087	290
29463.10365	40337.45594	246.421	28.31	28.31	56.61	2516	290
10229.8067	2205.858658	191.31	10.27	10.27	20.54	9584	298
20622.1067	3087.458658	-298.69	37.82	37.82	75.64	1214	298
19567.6067	4236.958658	-291.69	45.10	45.10	90.20	1201	298
17258.5067	6688.658658	-225.69	30.69	30.69	61.37	1337	298
20948.4067	6571.758658	226.31	22.70	22.70	45.40	2153	298
12182.1067	7860.158658	-210.69	19.64	19.64	39.28	2897	298
15251.0067	12680.35866	-98.6898	15.07	15.07	30.14	4391	298
21467.8067	13942.15866	-88.6898	32.92	32.92	65.85	1521	298
14736.8067	15447.15866	-379.69	48.51	48.51	97.03	1165	298
21012.3067	16595.75866	-270.69	29.01	29.01	58.03	2297	298
11824.6067	17049.55866	-264.69	22.07	22.07	44.13	2879	298
15631.2067	19650.15866	-163.69	31.89	31.89	63.77	1121	298
32091.7067	20577.35866	-171.69	25.79	25.79	51.57	1611	298
25724.9067	21659.45866	-39.6898	24.26	24.26	48.51	2300	298
28639.2067	23694.15866	-18.6898	30.59	30.59	61.18	1330	298
30113.6067	26828.75866	67.3102	30.61	30.61	61.23	1346	298
29838.2067	27393.25866	113.31	34.03	34.03	68.06	1591	298
35186.1067	30026.45866	-339.69	54.31	54.31	108.61	1043	298
9109.9067	31466.15866	-177.69	38.32	38.32	76.63	1182	298
29283.8067	31737.55866	-215.69	37.23	37.23	74.47	1637	298
32822.6067	31766.15866	81.3102	37.19	37.19	74.37	1101	298
33424.8067	32577.15866	375.31	38.06	38.06	76.11	1628	298
34017.5067	32652.15866	-244.69	24.52	24.52	49.03	3439	298
40786.4067	35051.85866	39.3102	31.63	31.63	63.26	1466	298
18605.9067	35523.45866	46.3102	30.03	30.03	60.05	2130	298
19568.2067	38542.25866	60.3102	34.01	34.01	68.01	1608	298
21361.70975	6036.961373	-188.811	21.15	21.15	42.30	2122	306
11706.00975	7486.961373	26.1893	31.65	31.65	63.30	1096	306
22355.80975	7675.161373	-102.811	17.31	17.31	34.62	3621	306
1264.409746	8250.961373	122.189	13.47	13.47	26.94	5261	306
21573.20975	10063.46137	-281.811	32.78	32.78	65.56	1918	306
21035.90975	11375.66137	378.189	13.26	13.26	26.52	9278	306
22612.70975	11830.76137	151.189	23.53	23.53	47.05	2491	306
15276.40975	12698.36137	-394.811	10.74	10.74	21.48	10465	306
21448.60975	14038.86137	-254.811	36.57	36.57	73.15	1040	306
4867.409746	14440.36137	-160.811	33.84	33.84	67.68	1056	306
24152.20975	15263.46137	390.189	40.11	40.11	80.21	1322	306
23148.60975	16132.06137	35.1893	38.03	38.03	76.07	1061	306
28458.40975	17669.76137	-165.811	36.62	36.62	73.24	1166	306
10963.30975	19034.66137	-29.8107	17.66	17.66	35.33	2664	306
17721.60975	19331.66137	-177.811	31.09	31.09	62.17	1257	306
29771.90975	21581.26137	-22.8107	24.00	24.00	47.99	2156	306
35138.10975	21699.06137	-88.8107	26.16	26.16	52.33	2568	306
25946.90975	22802.76137	-123.811	25.98	25.98	51.95	1375	306
16834.80975	23527.46137	-20.8107	27.34	27.34	54.68	1188	306
13458.80975	27266.06137	-102.811	20.02	20.02	40.03	4147	306
10021.80975	30468.96137	-74.8107	16.93	16.93	33.86	3850	306
33756.20975	31206.46137	219.189	41.38	41.38	82.75	1041	306
21040.81279	1466.064087	-179.964	26.47	26.47	52.94	1696	314
20744.81279	3138.964087	-164.964	23.22	23.22	46.44	2953	314
16817.21279	3820.964087	-244.964	29.81	29.81	59.63	1656	314
12387.31279	5763.164087	-259.964	16.48	16.48	32.97	5073	314
20800.51279	8276.664087	192.036	31.16	31.16	62.31	1647	314
21732.71279	9873.864087	-58.9636	11.94	11.94	23.88	9119	314
21440.61279	14023.96409	-86.9636	28.83	28.83	57.65	1334	314
25243.71279	13834.16409	111.036	19.10	19.10	38.20	4749	314
16991.91279	14290.96409	-58.9636	11.99	11.99	23.97	4701	314
4183.812792	15057.16409	-163.964	35.30	35.30	70.60	1040	314
16083.91279	16669.76409	-66.9636	16.53	16.53	33.06	3514	314
11876.11279	17163.96409	-29.9636	28.68	28.68	57.37	1225	314
24685.31279	18194.36409	30.0364	27.72	27.72	55.44	2015	314
28524.21279	19775.26409	-151.964	21.78	21.78	43.57	1547	314
17120.11279	20066.16409	-82.9636	23.43	23.43	46.86	2338	314
18141.31279	20329.26409	-64.9636	16.04	16.04	32.08	3179	314
15266.81279	21342.96409	258.036	46.79	46.79	93.59	1193	314
25185.71279	21483.16409	-284.964	45.59	45.59	91.19	1101	314
32168.51279	24765.86409	37.0364	26.47	26.47	52.94	1609	314
22527.51279	26190.46409	-200.964	14.67	14.67	29.34	4788	314
31505.91279	30435.76409	9.03643	16.32	16.32	32.64	4509	314
23274.31279	30965.06409	-32.9636	17.97	17.97	35.94	3826	314
34189.11279	35557.36409	-212.964	46.13	46.13	92.27	2015	314
16242.11279	36801.46409	20.0364	23.27	23.27	46.53	2959	314
31674.61279	37466.56409	-93.9636	28.57	28.57	57.13	1714	314
33696.21279	38728.16409	-275.964	41.92	41.92	83.84	1096	314
20557.51584	5980.166802	-187.116	22.25	22.25	44.51	2857	322
13143.31584	7075.166802	-235.116	31.56	31.56	63.11	1186	322
12200.61584	7840.466802	-320.116	25.79	25.79	51.57	3169	322
20100.21584	8454.566802	36.8836	33.63	33.63	67.26	1124	322
3486.815838	8589.066802	79.8836	28.94	28.94	57.89	1573	322
21436.51584	15534.2668	-146.116	7.61	7.61	15.21	10676	322
16093.81584	16773.5668	-7.11641	26.42	26.42	52.85	1964	322
23270.31584	19077.8668	330.884	30.00	30.00	60.01	1673	322
17690.61584	19291.5668	-45.1164	17.83	17.83	35.65	3311	322
13682.61584	19811.9668	-252.116	37.84	37.84	75.69	1824	322
20592.01584	20950.3668	-81.1164	10.74	10.74	21.48	7396	322
17414.01584	21529.1668	-231.116	25.32	25.32	50.63	1434	322
26936.51584	22263.2668	-41.1164	38.95	38.95	77.90	1072	322
20185.41584	25321.9668	201.884	24.14	24.14	48.28	2299	322
24549.41584	26043.6668	201.884	19.88	19.88	39.75	3489	322
31516.51584	27161.7668	240.884	32.12	32.12	64.24	1149	322
27194.71584	30554.8668	-245.116	39.73	39.73	79.46	1109	322
33989.51584	32499.3668	-296.116	31.72	31.72	63.44	2281	322
15517.91584	33005.9668	-68.1164	36.01	36.01	72.02	1057	322
21924.81584	33325.8668	191.884	24.63	24.63	49.27	1709	322
23072.21584	37850.4668	-21.1164	32.55	32.55	65.09	1256	322
20715.41584	40358.0668	307.884	29.37	29.37	58.73	2168	322
20020.41888	4752.269516	-60.2692	8.55	8.55	17.10	8394	330
21443.91888	5778.569516	-338.269	13.24	13.24	26.47	8427	330
11640.41888	7388.469516	-165.269	26.16	26.16	52.33	1481	330
8856.218884	7694.569516	331.731	24.73	24.73	49.45	3547	330
7164.018884	8504.569516	-120.269	35.68	35.68	71.36	1007	330
25252.81888	11908.46952	-118.269	10.41	10.41	20.82	8256	330
18682.41888	12369.46952	-200.269	10.64	10.64	21.29	11590	330
17089.11888	13756.86952	-367.269	22.11	22.11	44.23	6026	330
23944.11888	14610.66952	119.731	26.56	26.56	53.13	1433	330
21406.71888	15504.46952	-142.269	10.57	10.57	21.15	3475	330
16830.91888	16804.46952	-103.269	17.03	17.03	34.05	3946	330
20258.11888	17750.46952	-1.26924	18.70	18.70	37.40	3315	330
20970.51888	18947.26952	26.7308	14.74	14.74	29.48	3906	330
25876.91888	20320.16952	322.731	35.91	35.91	71.83	1210	330
20173.61888	20763.66952	387.731	42.11	42.11	84.21	1289	330
11114.31888	22925.26952	-152.269	38.93	38.93	77.86	1140	330
18538.71888	23439.76952	159.731	18.82	18.82	37.63	3349	330
32165.51888	25524.46952	-80.2692	23.01	23.01	46.02	1653	330
25031.91888	25954.56952	81.7308	25.03	25.03	50.07	2753	330
30926.81888	27032.96952	329.731	46.58	46.58	93.16	1163	330
17422.31888	27211.16952	-4.26924	19.50	19.50	39.00	3092	330
18465.11888	30047.76952	-296.269	26.71	26.71	53.41	2248	330
12818.01888	30707.16952	-246.269	37.70	37.70	75.41	1090	330
18986.81888	31199.16952	-18.2692	19.52	19.52	39.05	2143	330
27071.91888	31131.96952	-92.2692	39.30	39.30	78.61	1003	330
15354.81888	31515.96952	-254.269	31.82	31.82	63.63	1777	330
21911.91888	31833.56952	-46.2692	37.70	37.70	75.41	1041	330
25148.51888	32110.46952	139.731	28.42	28.42	56.85	1038	330
21306.31888	33397.06952	-249.269	61.42	61.42	122.84	1078	330
31935.61888	35440.56952	43.7308	26.52	26.52	53.03	1445	330
8374.52193	6201.972231	170.578	22.58	22.58	45.17	2014	338
7926.22193	7373.472231	344.578	35.35	35.35	70.70	1690	338
5817.02193	7695.972231	145.578	26.35	26.35	52.70	1957	338
2341.72193	8018.772231	59.5779	30.85	30.85	61.70	1827	338
12789.22193	8559.372231	-155.422	19.97	19.97	39.94	2738	338
20727.72193	10571.37223	-132.422	13.75	13.75	27.51	5149	338
21102.12193	11381.87223	-41.4221	31.77	31.77	63.54	1043	338
18208.82193	12933.57223	-257.422	17.38	17.38	34.76	4777	338
25744.02193	13274.77223	-371.422	49.57	49.57	99.15	1390	338
27805.42193	14389.77223	-62.4221	16.84	16.84	33.68	3171	338
14156.42193	15427.37223	-223.422	35.37	35.37	70.74	1199	338
16729.52193	18160.77223	-22.4221	17.62	17.62	35.23	4057	338
16261.22193	19315.77223	222.578	14.22	14.22	28.45	5940	338
34488.32193	20576.67223	-69.4221	29.30	29.30	58.59	1732	338
21963.72193	20829.37223	-362.422	42.06	42.06	84.12	1542	338
2370.12193	23511.37223	-250.422	36.06	36.06	72.11	1078	338
35047.12193	23897.77223	-11.4221	10.50	10.50	21.01	7998	338
24730.82193	26054.67223	380.578	20.16	20.16	40.32	4508	338
36550.22193	26471.27223	-383.422	30.90	30.90	61.80	1895	338
13514.92193	27209.97223	-74.4221	14.70	14.70	29.39	4697	338
17086.12193	31157.47223	205.578	13.85	13.85	27.69	5212	338
9377.32193	31455.07223	-272.422	55.41	55.41	110.83	1158	338
20244.02193	31979.57223	-110.422	22.63	22.63	45.26	2413	338
21941.52193	31794.77223	-291.422	44.23	44.23	88.45	1104	338
25109.92193	32129.37223	-286.422	40.03	40.03	80.07	1109	338
18330.72193	32622.77223	88.5779	36.81	36.81	73.62	1443	338
9214.324977	2696.474945	-348.575	44.91	44.91	89.82	1101	346
16985.82498	4499.374945	-259.575	45.71	45.71	91.42	1009	346
6741.024977	6835.074945	132.425	29.44	29.44	58.88	1572	346
16806.22498	8332.074945	-175.575	23.01	23.01	46.02	2435	346
22263.52498	8411.974945	-178.575	17.62	17.62	35.23	5276	346
4288.024977	8645.874945	-205.575	20.89	20.89	41.78	3558	346
12795.52498	8508.374945	-185.575	24.61	24.61	49.22	1942	346
25998.72498	14923.37495	-37.5749	23.29	23.29	46.58	1780	346
3763.924977	16770.67495	375.425	54.59	54.59	109.18	1100	346
14966.82498	16714.37495	120.425	16.04	16.04	32.08	2660	346
29545.62498	17019.47495	-108.575	18.58	18.58	37.16	2269	346
30304.22498	17316.47495	-270.575	11.09	11.09	22.18	10732	346
16699.82498	18160.37495	-85.5749	15.85	15.85	31.70	4302	346
16261.82498	19326.07495	-47.5749	19.48	19.48	38.95	1965	346
28568.42498	23723.37495	312.425	21.08	21.08	42.15	4069	346
33327.52498	24376.97495	-383.575	40.06	40.06	80.12	1666	346
33578.42498	24749.77495	357.425	44.34	44.34	88.69	1350	346
23610.02498	27039.57495	307.425	26.80	26.80	53.60	3061	346
19478.02498	28546.07495	-204.575	50.73	50.73	101.45	1121	346
15842.22498	31206.17495	258.425	48.72	48.72	97.45	1070	346
25081.82498	32135.97495	203.425	34.74	34.74	69.47	1270	346
39696.52498	33628.37495	98.4251	41.97	41.97	83.93	1064	346
31207.22498	34297.67495	-385.575	37.44	37.44	74.89	1817	346
19932.22498	36235.27495	293.425	26.52	26.52	53.03	2280	346
20652.02498	38049.77495	-304.575	41.73	41.73	83.46	1161	346
9930.528023	3594.577659	-136.728	16.30	16.30	32.59	4743	354
11588.22802	7405.777659	-254.728	12.95	12.95	25.91	7831	354
2413.628023	8006.577659	-195.728	22.30	22.30	44.60	2878	354
24435.72802	8722.877659	-402.728	46.68	46.68	93.35	1220	354
16173.12802	10290.87766	-74.7278	11.33	11.33	22.66	6541	354
13485.62802	11945.57766	-316.728	37.87	37.87	75.74	1407	354
23768.12802	12023.77766	-47.7278	10.93	10.93	21.85	6931	354
24342.22802	12841.67766	-111.728	20.25	20.25	40.51	3575	354
29141.02802	16385.07766	211.272	12.62	12.62	25.25	7903	354
23258.32802	17861.97766	-144.728	15.99	15.99	31.98	4753	354
31158.82802	17763.67766	-48.7278	11.85	11.85	23.69	8014	354
29298.02802	18490.87766	-163.728	41.68	41.68	83.37	1390	354
21753.62802	18934.17766	276.272	47.45	47.45	94.91	1049	354
17379.32802	20630.17766	-232.728	29.44	29.44	58.88	1711	354
29510.22802	25071.97766	-237.728	60.45	60.45	120.91	1462	354
23778.62802	27118.37766	-277.728	48.94	48.94	97.87	1125	354
32837.02802	28233.17766	-72.7278	23.15	23.15	46.30	3259	354
26489.82802	28670.07766	-100.728	20.32	20.32	40.65	2094	354
31471.62802	30430.37766	127.272	32.43	32.43	64.86	1145	354
23883.12802	31211.97766	238.272	34.12	34.12	68.25	1767	354
13903.92802	32054.27766	-110.728	26.45	26.45	52.89	1797	354
25779.42802	32114.97766	10.2722	27.88	27.88	55.77	1487	354
24501.52802	34050.97766	128.272	35.75	35.75	71.50	1172	354
18580.42802	35563.67766	387.272	29.86	29.86	59.72	2114	354
18710.32802	37462.97766	194.272	34.31	34.31	68.62	1200	354
20592.43107	4127.780374	26.1194	15.85	15.85	31.70	4348	362
20621.93107	5273.280374	-370.881	8.38	8.38	16.77	19226	362
21468.23107	5889.280374	-132.881	20.77	20.77	41.54	2771	362
12379.23107	6007.080374	-203.881	33.84	33.84	67.68	1292	362
19586.23107	6079.880374	-48.8806	25.48	25.48	50.96	1630	362
13738.63107	6752.180374	21.1194	19.22	19.22	38.43	3116	362
20282.33107	7412.080374	2.1194	11.47	11.47	22.94	7128	362
21042.73107	11348.38037	-36.8806	27.29	27.29	54.59	1242	362
21665.83107	12009.08037	46.1194	37.44	37.44	74.89	1481	362
25684.33107	12554.88037	-260.881	15.90	15.90	31.79	4923	362
14847.03107	13131.58037	-181.881	33.94	33.94	67.87	1256	362
16096.93107	16638.28037	-32.8806	27.55	27.55	55.11	2655	362
15923.43107	17659.48037	-5.8806	14.51	14.51	29.01	4981	362
26135.53107	18561.98037	64.1194	23.34	23.34	46.68	1920	362
21002.23107	18933.78037	-144.881	16.98	16.98	33.96	3348	362
22279.63107	18819.58037	2.1194	27.20	27.20	54.40	1277	362
23158.73107	19075.68037	-283.881	23.41	23.41	46.82	2115	362
15657.23107	19517.78037	84.1194	8.64	8.64	17.29	8778	362
26027.33107	22714.88037	-87.8806	19.90	19.90	39.80	2290	362
25144.53107	23697.28037	391.119	28.71	28.71	57.41	1962	362
28600.63107	23779.48037	22.1194	33.09	33.09	66.18	1251	362
32728.23107	25492.18037	-34.8806	29.53	29.53	59.06	1362	362
23992.43107	31106.88037	46.1194	26.49	26.49	52.99	1557	362
29342.63107	32801.78037	-17.8806	32.52	32.52	65.05	1316	362
19889.43107	36249.08037	273.119	23.74	23.74	47.48	1955	362
18545.73107	36538.68037	-64.8806	33.96	33.96	67.92	1034	362
27749.63107	38182.98037	-356.881	46.72	46.72	93.45	1169	362
17910.63107	39214.28037	-95.8806	18.04	18.04	36.08	3898	362
20609.63412	4176.283088	16.9666	23.27	23.27	46.53	2378	370
21333.03412	10016.98309	86.9666	14.95	14.95	29.91	2535	370
19039.63412	10161.78309	-362.033	17.57	17.57	35.14	6098	370
22533.03412	10695.98309	-137.033	18.44	18.44	36.88	3779	370
18007.93412	12812.88309	175.967	40.88	40.88	81.77	1467	370
25645.83412	12503.48309	-124.033	18.91	18.91	37.82	3723	370
30133.53412	16220.48309	-222.033	41.90	41.90	83.79	1225	370
15871.23412	17590.18309	-110.033	17.26	17.26	34.52	3366	370
31267.93412	17865.88309	-88.0334	27.81	27.81	55.63	1514	370
30877.13412	19587.18309	-161.033	28.80	28.80	57.60	1570	370
14608.73412	20480.88309	-98.0334	13.71	13.71	27.41	5353	370
20204.53412	20510.68309	-9.03343	12.34	12.34	24.68	3760	370
28379.13412	21197.18309	95.9666	19.00	19.00	38.01	3671	370
24314.43412	21489.88309	209.967	26.64	26.64	53.27	1417	370
34971.83412	23884.08309	-3.03343	27.39	27.39	54.78	1942	370
21648.43412	25024.08309	297.967	36.60	36.60	73.19	1292	370
23014.63412	25122.08309	-202.033	52.87	52.87	105.74	1229	370
35507.93412	25317.08309	161.967	11.89	11.89	23.79	6643	370
19979.63412	26394.58309	-187.033	41.33	41.33	82.66	1053	370
15369.83412	26329.38309	74.9666	10.57	10.57	21.15	6088	370
22573.83412	26226.98309	-315.033	22.75	22.75	45.50	3375	370
15927.43412	26840.48309	-205.033	35.28	35.28	70.56	1072	370
17840.23412	37434.68309	-205.033	38.34	38.34	76.68	1236	370
19997.13716	4799.885803	6.81373	42.58	42.58	85.16	1232	378
20694.93716	6615.985803	348.814	16.63	16.63	33.25	4635	378
19555.23716	7700.085803	-3.18627	8.03	8.03	16.06	10381	378
2376.837161	7975.785803	125.814	35.70	35.70	71.40	1072	378
16834.13716	8329.085803	-170.186	18.72	18.72	37.44	4399	378
12092.93716	8793.185803	-318.186	35.02	35.02	70.04	1353	378
19068.83716	9696.585803	-388.186	44.67	44.67	89.35	1521	378
23298.53716	9959.485803	-145.186	5.86	5.86	11.73	22199	378
18181.53716	12110.9858	24.8137	14.18	14.18	28.35	3560	378
14553.23716	12403.6858	-258.186	13.28	13.28	26.56	4902	378
23795.93716	14498.1858	182.814	31.89	31.89	63.77	1199	378
29569.83716	17089.1858	128.814	7.28	7.28	14.55	10056	378
17241.63716	17785.7858	48.8137	18.13	18.13	36.27	2611	378
22208.13716	18867.1858	68.8137	22.30	22.30	44.60	1435	378
21849.53716	20797.9858	-293.186	31.04	31.04	62.08	1643	378
16900.73716	22557.0858	54.8137	15.47	15.47	30.94	4560	378
29616.03716	28390.4858	-308.186	41.12	41.12	82.24	1123	378
19893.03716	30502.5858	-52.1863	30.50	30.50	60.99	1249	378
26161.33716	30906.5858	238.814	38.29	38.29	76.58	1157	378
18990.33716	31147.0858	-257.186	14.15	14.15	28.31	6975	378
16600.03716	34361.0858	368.814	38.36	38.36	76.73	1284	378
23104.23716	34684.9858	-373.186	35.56	35.56	71.12	1711	378
24399.13716	35840.7858	252.814	15.19	15.19	30.38	3831	378
17087.63716	36748.9858	311.814	40.18	40.18	80.35	1073	378
18616.03716	37457.8858	-146.186	30.21	30.21	60.43	2173	378
31111.13716	37539.6858	-189.186	36.71	36.71	73.43	1075	378
10213.34021	2230.688517	79.6609	28.90	28.90	57.79	1192	386
20842.04021	6596.488517	218.661	11.14	11.14	22.28	6456	386
19630.84021	7602.888517	91.6609	6.59	6.59	13.19	12098	386
19397.44021	8758.188517	-206.339	38.93	38.93	77.86	1016	386
20538.14021	10214.18852	132.661	22.47	22.47	44.93	2299	386
29182.04021	15106.48852	-188.339	35.40	35.40	70.79	1265	386
23745.34021	16074.88852	318.661	20.42	20.42	40.84	3448	386
16330.54021	16881.98852	328.661	22.56	22.56	45.12	3696	386
14875.04021	17869.48852	102.661	22.51	22.51	45.03	3309	386
18523.14021	18940.18852	302.661	45.50	45.50	91.00	1240	386
26628.84021	20901.48852	-170.339	22.11	22.11	44.23	3227	386
32215.44021	27468.78852	271.661	28.21	28.21	56.43	2181	386
16946.84021	31049.68852	130.661	25.91	25.91	51.81	1956	386
39343.84021	31445.18852	-101.339	23.43	23.43	46.86	2446	386
13951.74021	32096.08852	-24.3391	14.15	14.15	28.31	3318	386
31128.04021	34217.28852	-146.339	28.24	28.24	56.47	1844	386
13888.14021	34545.28852	-357.339	28.78	28.78	57.56	3777	386
27226.34021	35345.38852	-146.339	13.92	13.92	27.84	6482	386
39806.24021	37760.48852	-397.339	37.28	37.28	74.56	2574	386
38755.54021	38626.08852	-116.339	34.97	34.97	69.94	1544	386
1181.643254	7724.991231	-130.492	19.55	19.55	39.09	1612	394
16193.74325	8504.791231	-12.4919	28.12	28.12	56.24	1145	394
21433.24325	13996.39123	-103.492	29.20	29.20	58.40	1614	394
23392.64325	14523.19123	10.5081	19.10	19.10	38.20	2518	394
18140.24325	15966.99123	-266.492	33.09	33.09	66.18	1330	394
28269.54325	17154.59123	-177.492	14.25	14.25	28.50	6085	394
22820.44325	19052.99123	-235.492	32.48	32.48	64.95	2400	394
19254.04325	19696.29123	264.508	28.92	28.92	57.84	1306	394
28748.24325	20197.29123	394.508	49.67	49.67	99.33	1401	394
32936.04325	20671.99123	-271.492	37.33	37.33	74.65	1272	394
19679.64325	22574.89123	105.508	29.20	29.20	58.40	1554	394
15370.64325	26334.39123	121.508	7.23	7.23	14.46	11076	394
39212.14325	28060.59123	51.5081	17.64	17.64	35.28	4052	394
25899.44325	29266.59123	330.508	11.80	11.80	23.60	9395	394
24719.64325	29710.39123	-1.49195	29.58	29.58	59.16	1109	394
27994.24325	32216.49123	-98.4919	33.46	33.46	66.93	1046	394
13757.64325	35677.99123	-307.492	37.89	37.89	75.78	1328	394
25358.24325	37231.69123	334.508	34.03	34.03	68.06	1422	394
9363.6463	3685.593945	-232.645	36.86	36.86	73.71	1085	402
22892.1463	9516.493945	-170.645	15.33	15.33	30.66	3349	402
18897.3463	10787.99395	-381.645	38.41	38.41	76.82	2115	402
25746.7463	16426.09395	276.355	36.24	36.24	72.49	1195	402
17649.0463	16607.29395	135.355	10.53	10.53	21.05	6319	402
23173.3463	17856.69395	33.3552	33.16	33.16	66.32	1006	402
30495.6463	18131.09395	375.355	44.46	44.46	88.92	1322	402
25396.8463	20309.89395	-178.645	32.33	32.33	64.67	1807	402
32383.8463	22061.69395	260.355	20.32	20.32	40.65	4499	402
16951.0463	23498.39395	250.355	20.11	20.11	40.22	2696	402
29671.1463	24482.99395	189.355	34.43	34.43	68.86	1042	402
32221.3463	27462.79395	66.3552	40.03	40.03	80.07	1068	402
28127.1463	27646.69395	-370.645	40.29	40.29	80.59	1485	402
38393.8463	28991.79395	226.355	29.39	29.39	58.78	1154	402
10021.8463	30526.59395	-6.64478	25.43	25.43	50.87	1523	402
15654.0463	30552.99395	-374.645	53.20	53.20	106.40	1226	402
36831.6463	30411.59395	-270.645	23.69	23.69	47.38	2963	402
20479.1463	30653.59395	-15.6448	4.59	4.59	9.18	19016	402
32356.4463	33960.29395	-199.645	21.90	21.90	43.80	3539	402
35436.4463	35921.49395	146.355	34.48	34.48	68.95	1485	402
23229.5463	39035.59395	47.3552	13.00	13.00	26.00	5486	402
18015.4463	39252.39395	-158.645	35.33	35.33	70.65	1709	402
17995.7463	39771.39395	-347.645	46.77	46.77	93.54	1260	402
19606.54935	6129.896659	127.202	18.82	18.82	37.63	2155	410
11684.54935	7544.396659	-235.798	24.56	24.56	49.13	1718	410
17308.14935	11854.39666	-2.79762	31.35	31.35	62.69	1196	410
24185.84935	12165.59666	-194.798	10.53	10.53	21.05	10741	410
26111.44935	14510.29666	-134.798	21.71	21.71	43.43	3098	410
25411.94935	17129.59666	-174.798	14.81	14.81	29.63	7098	410
18669.64935	17781.49666	-79.7976	13.54	13.54	27.08	4999	410
26147.04935	18517.59666	124.202	12.81	12.81	25.62	6017	410
25837.94935	19441.49666	17.2024	31.70	31.70	63.40	1163	410
15684.84935	19538.39666	57.2024	14.20	14.20	28.40	5023	410
31600.84935	21719.69666	-286.798	46.37	46.37	92.74	1087	410
33438.04935	22780.69666	61.2024	21.64	21.64	43.28	3131	410
25975.54935	25426.49666	-288.798	39.42	39.42	78.85	1091	410
14301.04935	27461.99666	-120.798	12.93	12.93	25.86	5801	410
14948.34935	28942.69666	-196.798	19.24	19.24	38.48	3497	410
35973.64935	29621.39666	-30.7976	18.11	18.11	36.22	3110	410
20605.34935	29694.79666	135.202	23.55	23.55	47.10	2040	410
27055.44935	31188.69666	181.202	34.76	34.76	69.52	1278	410
14937.04935	35985.69666	-128.798	25.20	25.20	50.40	1428	410
32481.54935	39504.69666	-261.798	39.00	39.00	78.00	1002	410
14261.65239	4918.299374	-371.95	55.06	55.06	110.12	1120	418
11234.05239	5524.699374	-310.95	46.09	46.09	92.17	1219	418
11301.55239	5924.999374	-303.95	43.33	43.33	86.66	1134	418
8543.952393	8026.699374	313.05	30.29	30.29	60.57	1284	418
16805.25239	8349.299374	-345.95	22.00	22.00	43.99	3061	418
22014.35239	8834.399374	-15.9505	19.31	19.31	38.62	2754	418
18207.55239	12044.69937	-19.9505	13.19	13.19	26.38	4379	418
24100.75239	12213.39937	55.0495	23.90	23.90	47.81	1408	418
26387.65239	14351.29937	2.04954	23.22	23.22	46.44	1784	418
16247.25239	18928.49937	20.0495	18.13	18.13	36.27	2902	418
14491.65239	18899.69937	317.05	45.40	45.40	90.81	1036	418
18666.65239	19700.09937	-214.95	30.17	30.17	60.34	1462	418
17059.45239	23446.29937	16.0495	21.34	21.34	42.67	1754	418
21252.95239	23866.19937	190.05	44.93	44.93	89.87	1116	418
22510.55239	26139.09937	-45.9505	23.20	23.20	46.39	2131	418
18867.75239	26849.89937	-102.95	25.67	25.67	51.34	2684	418
25925.35239	29243.39937	118.05	26.66	26.66	53.32	1064	418
15506.65239	29832.29937	77.0495	11.40	11.40	22.80	6163	418
39273.15239	29856.89937	-78.9505	21.12	21.12	42.25	3417	418
36823.45239	30491.29937	-298.95	46.53	46.53	93.07	1026	418
27138.55239	35185.19937	-212.95	26.33	26.33	52.66	1775	418
18431.65239	35576.09937	245.05	34.15	34.15	68.30	1269	418
15440.75239	37755.19937	-76.9505	12.41	12.41	24.82	7966	418
10343.95544	5987.702088	18.8967	35.04	35.04	70.08	1104	426
15035.95544	9127.702088	-179.103	20.82	20.82	41.64	1682	426
13674.35544	11885.70209	-144.103	37.96	37.96	75.93	1056	426
28134.85544	15015.60209	-385.103	20.06	20.06	40.13	3561	426
18988.35544	14997.60209	70.8967	32.95	32.95	65.89	1018	426
22355.65544	15909.10209	216.897	28.35	28.35	56.71	1232	426
14130.15544	17053.80209	-381.103	54.75	54.75	109.51	1096	426
23155.55544	17992.90209	-334.103	25.29	25.29	50.59	1933	426
22816.05544	19164.80209	-388.103	58.76	58.76	117.51	1032	426
25465.35544	20334.20209	76.8967	25.15	25.15	50.30	1902	426
10730.95544	21744.00209	-89.1033	33.06	33.06	66.13	1368	426
25873.45544	21720.80209	337.897	38.25	38.25	76.49	1224	426
18764.45544	22402.00209	297.897	19.08	19.08	38.15	2542	426
32494.55544	24501.80209	-149.103	38.39	38.39	76.77	1316	426
25057.45544	25942.20209	78.8967	29.20	29.20	58.40	1249	426
23820.55544	27502.00209	-161.103	41.31	41.31	82.61	1174	426
33812.15544	28895.70209	-392.103	43.71	43.71	87.42	2186	426
19519.15544	29452.50209	94.8967	21.24	21.24	42.48	2396	426
21328.15544	29622.70209	-111.103	33.65	33.65	67.31	1610	426
31841.95544	29766.70209	-123.103	13.75	13.75	27.51	7401	426
26198.45544	30812.90209	-241.103	43.78	43.78	87.56	1197	426
19859.45544	31547.90209	-103.103	19.03	19.03	38.06	2693	426
16330.55544	32423.10209	-93.1033	40.22	40.22	80.45	1030	426
32510.75544	33645.40209	-368.103	49.76	49.76	99.52	1072	426
22915.05544	33839.90209	-197.103	27.72	27.72	55.44	2345	426
31546.65544	34976.20209	48.8967	25.34	25.34	50.68	1199	426
36122.95544	35246.50209	-60.1033	27.88	27.88	55.77	1052	426
19551.95544	38400.10209	285.897	33.28	33.28	66.55	1282	426
37761.85544	38505.80209	-80.1033	34.45	34.45	68.91	1125	426
23309.15544	39019.30209	81.8967	20.02	20.02	40.03	2938	426
24243.95849	1889.004802	-380.256	29.88	29.88	59.77	2361	434
19975.75849	2359.804802	250.744	30.03	30.03	60.05	1697	434
14670.95849	2792.504802	-244.256	35.30	35.30	70.60	1595	434
20594.95849	5366.104802	-401.256	23.41	23.41	46.82	3187	434
13692.15849	7214.004802	-181.256	35.11	35.11	70.23	1209	434
5348.058486	7678.504802	-123.256	24.52	24.52	49.03	1347	434
19590.35849	7597.504802	-15.2561	12.74	12.74	25.48	5521	434
21968.85849	8976.404802	-90.2561	25.62	25.62	51.24	1560	434
11580.35849	9507.204802	337.744	46.70	46.70	93.40	1416	434
20750.75849	10605.7048	44.7439	11.16	11.16	22.33	6067	434
18649.45849	17801.4048	-117.256	17.87	17.87	35.75	3272	434
11461.25849	18493.7048	-284.256	26.07	26.07	52.14	2492	434
30888.65849	20829.1048	-32.2561	40.77	40.77	81.53	1195	434
22495.85849	22340.9048	74.7439	14.41	14.41	28.83	4380	434
25985.85849	23091.4048	-156.256	39.33	39.33	78.66	1194	434
15132.35849	23523.9048	115.744	19.19	19.19	38.39	2752	434
32640.35849	25626.8048	288.744	29.48	29.48	58.97	1746	434
25107.85849	25922.6048	-108.256	18.32	18.32	36.64	3190	434
24947.65849	29007.2048	-118.256	28.85	28.85	57.70	1960	434
38282.65849	28951.0048	-4.25614	29.86	29.86	59.72	1319	434
22700.25849	31229.7048	359.744	34.43	34.43	68.86	1506	434
36783.75849	31098.7048	361.744	45.29	45.29	90.57	1075	434
18474.05849	32486.5048	90.7439	14.62	14.62	29.25	4670	434
35735.05849	33669.7048	-53.2561	28.40	28.40	56.80	1605	434
27166.05849	39042.3048	-135.256	36.97	36.97	73.95	1543	434
14294.66153	3948.207515	336.591	41.19	41.19	82.38	1198	442
19447.16153	5552.707515	-86.409	14.51	14.51	29.01	4024	442
21630.36153	10777.10752	-149.409	9.14	9.14	18.27	13279	442
22542.26153	12045.80752	-310.409	8.90	8.90	17.80	16252	442
16690.06153	12839.90752	-246.409	29.06	29.06	58.12	2127	442
24301.36153	14980.30752	-285.409	32.69	32.69	65.37	1567	442
29356.76153	15380.20752	-233.409	27.15	27.15	54.31	1892	442
30039.86153	17131.90752	-102.409	13.35	13.35	26.71	4882	442
29919.86153	19718.80752	-326.409	52.12	52.12	104.23	1064	442
15712.46153	21963.20752	-211.409	32.24	32.24	64.48	1231	442
27729.96153	21821.90752	-4.40897	15.28	15.28	30.57	4835	442
26736.46153	22705.10752	110.591	13.99	13.99	27.98	4494	442
19206.96153	23467.40752	-1.40897	29.44	29.44	58.88	1410	442
14996.76153	23562.90752	106.591	21.50	21.50	43.00	1444	442
14648.46153	24764.00752	-53.409	25.46	25.46	50.92	3066	442
18369.26153	25058.80752	312.591	12.32	12.32	24.63	5594	442
25948.76153	25429.20752	-66.409	20.54	20.54	41.07	3421	442
15334.96153	26317.90752	292.591	10.08	10.08	20.16	8057	442
20622.26153	26573.20752	266.591	27.48	27.48	54.97	2576	442
33869.86153	29054.00752	-301.409	41.40	41.40	82.80	1230	442
31516.86153	30427.40752	314.591	37.44	37.44	74.89	1301	442
31119.86153	31871.50752	-100.409	22.66	22.66	45.31	3370	442
14516.26153	34719.40752	263.591	26.54	26.54	53.08	2271	442
14372.56458	5106.810229	-134.562	30.59	30.59	61.18	1150	450
12419.06458	5634.610229	-128.562	19.88	19.88	39.75	2979	450
12145.16458	8691.510229	371.438	23.08	23.08	46.16	5312	450
19205.26458	9451.510229	41.4382	9.30	9.30	18.60	9124	450
11757.66458	11135.11023	-155.562	37.04	37.04	74.09	1249	450
25836.86458	12903.31023	-271.562	24.44	24.44	48.89	2079	450
18354.06458	13905.81023	-12.5618	9.80	9.80	19.59	7054	450
23952.86458	14501.41023	-156.562	19.19	19.19	38.39	3266	450
24299.36458	15173.71023	8.43819	12.08	12.08	24.16	6410	450
16798.76458	16508.01023	-264.562	26.16	26.16	52.33	1949	450
26297.86458	17087.01023	-116.562	21.97	21.97	43.94	2181	450
21711.46458	17628.11023	-156.562	30.03	30.03	60.05	1162	450
16648.96458	18153.71023	87.4382	16.79	16.79	33.58	3171	450
10992.66458	19083.11023	1.43819	20.25	20.25	40.51	2577	450
20781.06458	19207.51023	17.4382	32.03	32.03	64.06	1219	450
31152.86458	19341.71023	-51.5618	12.27	12.27	24.54	6232	450
11527.16458	19791.31023	-251.562	41.40	41.40	82.80	1475	450
14173.36458	20187.81023	314.438	31.27	31.27	62.55	2046	450
13423.56458	21622.91023	-144.562	33.13	33.13	66.27	1455	450
21820.86458	21720.21023	-259.562	32.78	32.78	65.56	1469	450
16973.36458	23512.71023	4.43819	10.08	10.08	20.16	8339	450
24850.26458	23528.41023	-370.562	60.55	60.55	121.09	1046	450
14771.56458	24710.51023	376.438	58.62	58.62	117.23	1065	450
31545.56458	24976.01023	259.438	34.12	34.12	68.25	1424	450
35940.56458	26377.31023	37.4382	17.71	17.71	35.42	3376	450
20555.66458	27141.81023	279.438	39.94	39.94	79.88	1206	450
38046.96458	28712.71023	-90.5618	31.46	31.46	62.93	1117	450
18366.46458	29890.51023	-299.562	21.60	21.60	43.19	3186	450
23176.06458	33251.51023	371.438	46.58	46.58	93.16	1272	450
31807.66458	38730.01023	-108.562	31.20	31.20	62.41	1527	450
21014.26763	5079.312943	320.285	25.36	25.36	50.73	2303	458
10256.96763	7871.412943	30.2854	22.51	22.51	45.03	2025	458
23122.56763	8283.512943	-86.7146	15.54	15.54	31.09	3702	458
19283.96763	8708.812943	-143.715	34.57	34.57	69.14	1185	458
15045.46763	9128.812943	-145.715	16.56	16.56	33.11	4397	458
18135.96763	12073.61294	28.2854	22.33	22.33	44.65	1547	458
23319.56763	13196.11294	-100.715	13.52	13.52	27.04	5251	458
18373.16763	13969.11294	33.2854	11.16	11.16	22.33	4527	458
21494.46763	14102.51294	230.285	24.35	24.35	48.70	1377	458
27271.76763	14151.61294	-269.715	29.93	29.93	59.86	1685	458
12106.06763	14442.01294	-302.715	21.17	21.17	42.34	3269	458
13905.86763	14249.41294	-380.715	25.50	25.50	51.01	2170	458
19858.36763	14559.31294	-34.7146	21.93	21.93	43.85	2211	458
23494.16763	15336.21294	175.285	13.52	13.52	27.04	5470	458
16114.16763	16733.81294	-43.7146	17.87	17.87	35.75	2881	458
28350.96763	16762.51294	-274.715	40.65	40.65	81.29	1184	458
28338.36763	17495.81294	-246.715	15.38	15.38	30.76	4906	458
23243.96763	17862.21294	313.285	20.51	20.51	41.02	3442	458
11791.86763	18991.51294	-76.7146	32.29	32.29	64.57	1423	458
16113.66763	19394.01294	343.285	30.99	30.99	61.98	1400	458
17131.76763	20328.31294	118.285	12.83	12.83	25.67	6092	458
29469.06763	21054.71294	100.285	22.63	22.63	45.26	3267	458
32716.46763	25449.01294	-21.7146	12.43	12.43	24.87	7133	458
18761.76763	26565.61294	-284.715	47.01	47.01	94.01	1084	458
23770.86763	27097.31294	-4.71465	38.10	38.10	76.21	1105	458
28822.16763	31285.61294	32.2854	15.73	15.73	31.46	4566	458
26044.66763	36463.41294	-33.7146	45.40	45.40	90.81	1042	458
16958.96763	36746.81294	-28.7146	30.29	30.29	60.57	1361	458
13984.16763	37295.01294	-60.7146	18.06	18.06	36.13	2449	458
39287.36763	37489.21294	-324.715	36.88	36.88	73.76	1372	458
10493.67067	1989.415657	-76.8675	12.76	12.76	25.53	4885	466
20015.17067	2350.715657	33.1325	13.40	13.40	26.80	3518	466
15922.47067	8361.215657	-40.8675	21.85	21.85	43.71	1263	466
21015.97067	9482.815657	9.13251	25.79	25.79	51.57	1121	466
14992.47067	12217.51566	-190.867	36.67	36.67	73.33	1028	466
15951.27067	15308.21566	-31.8675	12.20	12.20	24.40	5967	466
3701.370672	15339.11566	323.133	38.08	38.08	76.16	1117	466
22013.47067	17112.21566	347.133	40.29	40.29	80.59	1360	466
31155.87067	17758.01566	-73.8675	25.01	25.01	50.02	1913	466
16145.87067	25181.01566	-382.867	48.49	48.49	96.98	1034	466
16087.97067	26990.91566	158.133	30.31	30.31	60.62	1352	466
23800.77067	27051.21566	-210.867	47.34	47.34	94.67	1014	466
22458.37067	29860.31566	-306.867	21.62	21.62	43.24	3289	466
37317.67067	30971.81566	158.133	25.29	25.29	50.59	2001	466
19122.77067	30978.41566	-116.867	26.92	26.92	53.84	1353	466
22314.17067	31819.41566	-259.867	27.98	27.98	55.95	3015	466
16092.97067	36887.11566	-292.867	53.39	53.39	106.78	1025	466
14640.87067	38842.41566	-230.867	16.56	16.56	33.11	5196	466
23334.57067	39040.11566	313.133	35.30	35.30	70.60	1835	466
9303.673718	2722.61837	-394.02	20.70	20.70	41.40	5112	474
20534.87372	10119.01837	349.98	11.52	11.52	23.03	8057	474
22419.97372	10156.61837	-19.0203	22.77	22.77	45.55	2522	474
22401.37372	11759.31837	-317.02	15.71	15.71	31.42	5578	474
21918.17372	11925.71837	150.98	23.76	23.76	47.52	2265	474
18211.67372	12113.81837	-59.0203	20.35	20.35	40.69	1828	474
14351.07372	12501.11837	-110.02	20.72	20.72	41.45	2212	474
24555.07372	12597.31837	-214.02	11.35	11.35	22.70	9668	474
21454.37372	14078.11837	-29.0203	21.08	21.08	42.15	1550	474
24294.87372	15130.81837	-236.02	16.18	16.18	32.36	3051	474
18018.07372	15780.71837	82.9797	35.98	35.98	71.97	1328	474
23708.17372	15854.01837	-223.02	19.90	19.90	39.80	3771	474
18094.07372	16928.41837	-228.02	37.96	37.96	75.93	1192	474
14860.17372	17965.71837	29.9797	18.16	18.16	36.31	3297	474
24611.57372	19802.91837	-243.02	24.96	24.96	49.93	2066	474
21397.27372	20328.11837	-125.02	20.46	20.46	40.93	3096	474
22548.07372	21296.01837	-148.02	9.73	9.73	19.45	9375	474
21764.97372	21772.81837	284.98	33.82	33.82	67.64	1138	474
31482.87372	23417.61837	102.98	22.25	22.25	44.51	2149	474
19582.37372	26271.71837	-306.02	30.12	30.12	60.24	2438	474
20776.27372	26155.61837	-9.02032	36.01	36.01	72.02	1087	474
32082.27372	27835.61837	93.9797	28.85	28.85	57.70	2299	474
19339.27372	29344.11837	266.98	14.11	14.11	28.21	6246	474
22455.17372	29854.81837	-250.02	15.21	15.21	30.43	6052	474
28774.07372	31535.01837	-169.02	22.37	22.37	44.74	2744	474
20114.87372	32313.31837	-378.02	36.01	36.01	72.02	1521	474
14575.57372	34737.01837	49.9797	25.13	25.13	50.26	2150	474
38929.67372	38151.61837	49.9797	36.69	36.69	73.38	1027	474
24258.77677	2087.821083	-307.173	23.93	23.93	47.85	2526	482
20081.47677	4790.521083	-88.1732	22.18	22.18	44.37	3816	482
16075.47677	6123.221083	-384.173	45.80	45.80	91.61	1292	482
7313.876765	7514.221083	-34.1732	13.42	13.42	26.85	5431	482
21600.97677	10154.12108	9.82684	26.85	26.85	53.69	2082	482
24162.97677	12066.82108	-201.173	15.90	15.90	31.79	6990	482
26107.87677	15522.72108	116.827	30.71	30.71	61.42	1471	482
30200.17677	16564.82108	-179.173	16.16	16.16	32.31	5711	482
24936.87677	17752.12108	334.827	42.04	42.04	84.07	1098	482
15011.87677	18007.42108	-183.173	20.39	20.39	40.79	4065	482
21491.07677	20438.22108	-122.173	14.79	14.79	29.58	3894	482
26135.87677	20394.62108	-63.1732	40.08	40.08	80.16	1156	482
17430.77677	21118.02108	-311.173	19.19	19.19	38.39	4308	482
26070.77677	22845.52108	-135.173	34.15	34.15	68.30	1109	482
21252.67677	24551.12108	19.8268	24.73	24.73	49.45	1677	482
19987.87677	25422.02108	374.827	36.10	36.10	72.20	1559	482
20865.77677	26196.52108	-190.173	23.48	23.48	46.96	3501	482
17983.87677	27018.82108	79.8268	16.65	16.65	33.30	3264	482
13573.17677	27314.32108	-99.1732	16.67	16.67	33.35	2684	482
9355.976765	31558.52108	-16.1732	12.34	12.34	24.68	4809	482
37761.07677	32230.12108	28.8268	36.17	36.17	72.35	1815	482
39004.37677	33964.92108	-175.173	34.97	34.97	69.94	1556	482
36151.27677	35139.32108	-272.173	37.66	37.66	75.31	1761	482
16500.17677	35945.52108	-280.173	36.71	36.71	73.43	1144	482
16460.27677	38252.12108	74.8268	29.74	29.74	59.49	1474	482
31207.37677	39523.72108	-202.173	44.56	44.56	89.11	1147	482
15541.57677	40421.72108	-317.173	42.63	42.63	85.25	1018	482
19995.47981	4724.123797	98.674	28.57	28.57	57.13	1669	490
6494.779812	8560.123797	54.674	27.39	27.39	54.78	1578	490
18413.47981	13318.4238	-120.326	15.50	15.50	30.99	4017	490
21236.37981	14836.8238	176.674	28.80	28.80	57.60	1185	490
14781.77981	15562.0238	-290.326	33.91	33.91	67.82	1763	490
14824.67981	17899.3238	-18.326	18.09	18.09	36.17	3541	490
25977.47981	19321.7238	326.674	41.71	41.71	83.41	1127	490
15682.27981	19518.8238	8.674	19.00	19.00	38.01	1781	490
18692.57981	22440.0238	-17.326	24.73	24.73	49.45	1544	490
25973.77981	22745.8238	-150.326	26.31	26.31	52.61	1303	490
19228.27981	23326.6238	25.674	17.14	17.14	34.29	2486	490
30242.87981	25448.9238	-185.326	22.87	22.87	45.73	3529	490
22042.27981	25829.6238	326.674	36.67	36.67	73.33	2040	490
32142.87981	26737.4238	392.674	42.53	42.53	85.06	1550	490
14163.97981	26723.0238	-143.326	18.82	18.82	37.63	3788	490
24997.57981	27070.7238	-1.326	25.17	25.17	50.35	2279	490
20904.27981	28389.8238	50.674	14.74	14.74	29.48	4702	490
23554.67981	28919.2238	-242.326	30.54	30.54	61.09	1548	490
30418.77981	30705.1238	-125.326	40.95	40.95	81.91	1309	490
20055.87981	31177.8238	-91.326	19.71	19.71	39.42	3475	490
15590.97981	32098.5238	-382.326	30.64	30.64	61.28	2325	490
20319.97981	32015.3238	91.674	18.89	18.89	37.77	2833	490
27102.67981	34784.2238	-401.326	43.38	43.38	86.76	1421	490
37816.47981	38485.6238	-57.326	35.63	35.63	71.26	1123	490
9466.582859	1018.12651	364.521	37.84	37.84	75.69	1250	498
21551.18286	9942.32651	260.521	15.14	15.14	30.29	3672	498
23258.58286	9989.52651	-211.479	13.38	13.38	26.75	5524	498
17358.78286	11903.62651	-213.479	23.08	23.08	46.16	2457	498
28059.88286	15380.52651	-203.479	8.78	8.78	17.57	14159	498
17291.98286	17878.82651	193.521	9.54	9.54	19.08	9375	498
23657.38286	17938.22651	171.521	25.46	25.46	50.92	1677	498
22666.88286	18878.22651	200.521	28.78	28.78	57.56	1797	498
11853.18286	19025.02651	10.5212	28.99	28.99	57.98	1688	498
31071.78286	19386.22651	73.5212	17.52	17.52	35.04	3921	498
22610.28286	21370.72651	-92.4788	25.22	25.22	50.44	2527	498
20325.98286	23992.62651	-372.479	11.54	11.54	23.08	12288	498
25033.88286	24036.22651	22.5212	13.16	13.16	26.33	5232	498
23828.38286	27226.02651	-48.4788	13.66	13.66	27.32	6990	498
29700.88286	28476.32651	-25.4788	17.36	17.36	34.71	4235	498
15162.78286	29859.32651	-50.4788	32.83	32.83	65.66	1576	498
13860.78286	31467.12651	-89.4788	17.52	17.52	35.04	4107	498
27966.78286	32279.52651	105.521	32.55	32.55	65.09	1136	498
21686.78286	33309.42651	32.5212	34.31	34.31	68.62	1038	498
18692.88286	35520.02651	-130.479	30.80	30.80	61.61	2041	498
20294.48591	4976.529223	-161.605	21.60	21.60	43.19	2298	506
19552.08591	6146.529223	-33.6051	19.08	19.08	38.15	3119	506
19996.98591	6981.729223	132.395	13.26	13.26	26.52	6548	506
9365.685905	7249.129223	-349.605	42.93	42.93	85.86	1387	506
19570.18591	7633.429223	-145.605	20.98	20.98	41.97	2409	506
20985.58591	7345.429223	23.3949	24.54	24.54	49.08	2607	506
22880.38591	9471.829223	-272.605	17.54	17.54	35.09	6536	506
22505.38591	11688.72922	-265.605	10.79	10.79	21.57	12116	506
21437.78591	12133.82922	84.3949	8.57	8.57	17.14	7130	506
21504.48591	13968.52922	-344.605	33.96	33.96	67.92	1482	506
19822.38591	15139.92922	-38.6051	12.46	12.46	24.92	4703	506
15966.78591	15540.92922	-269.605	25.36	25.36	50.73	2265	506
12498.18591	15935.42922	-333.605	39.66	39.66	79.32	1159	506
25641.98591	16366.52922	54.3949	15.24	15.24	30.47	3744	506
23515.78591	18871.22922	98.3949	26.47	26.47	52.94	2166	506
21962.18591	20379.82922	101.395	24.85	24.85	49.69	1236	506
19444.08591	22490.72922	223.395	19.48	19.48	38.95	1947	506
31195.68591	22646.02922	-26.6051	19.41	19.41	38.81	1638	506
33623.78591	23034.42922	-131.605	22.73	22.73	45.45	1730	506
20265.28591	23937.82922	-371.605	31.79	31.79	63.59	1822	506
21005.38591	24959.82922	133.395	18.77	18.77	37.54	2355	506
29562.88591	25095.02922	-269.605	28.47	28.47	56.94	2826	506
33524.28591	26081.52922	-356.605	33.13	33.13	66.27	2013	506
18727.28591	26991.62922	74.3949	26.49	26.49	52.99	2175	506
13493.28591	27353.52922	-52.6051	9.47	9.47	18.93	8293	506
36912.08591	27510.92922	232.395	31.58	31.58	63.16	1088	506
20467.28591	30657.92922	-6.60508	4.50	4.50	9.00	21206	506
34062.88591	32586.32922	-111.605	22.54	22.54	45.07	2143	506
38996.58591	33878.32922	-164.605	34.59	34.59	69.19	1349	506
14941.38591	35847.72922	-154.605	16.65	16.65	33.30	4905	506
19216.78591	36191.02922	-71.6051	30.66	30.66	61.32	1212	506
15289.48591	36356.82922	54.3949	23.48	23.48	46.96	2651	506
29325.28591	40306.72922	36.3949	39.99	39.99	79.98	1101	506
19492.48895	4120.431936	-154.652	16.84	16.84	33.68	4163	514
19509.18895	7752.731936	-388.652	13.12	13.12	26.23	6068	514
10232.18895	7969.731936	-112.652	27.01	27.01	54.02	1162	514
23031.08895	8343.831936	-229.652	42.70	42.70	85.39	1056	514
16043.98895	10264.13194	-114.652	14.37	14.37	28.73	4964	514
13984.98895	12212.53194	-313.652	42.96	42.96	85.91	1217	514
20402.78895	15182.13194	211.348	15.94	15.94	31.89	3411	514
21441.98895	15631.23194	-124.652	19.57	19.57	39.14	2994	514
23348.78895	17871.53194	232.348	33.96	33.96	67.92	1132	514
23663.58895	17853.43194	339.348	15.52	15.52	31.04	5660	514
17835.68895	18337.93194	226.348	43.17	43.17	86.33	1243	514
31939.58895	18470.33194	-123.652	19.50	19.50	39.00	2145	514
30239.48895	19544.03194	64.3485	23.83	23.83	47.67	2642	514
12060.68895	20604.13194	-340.652	50.04	50.04	100.09	1089	514
20265.48895	21722.93194	163.348	27.65	27.65	55.30	1857	514
14964.58895	21827.33194	-63.6515	14.25	14.25	28.50	4956	514
16192.18895	22563.03194	-397.652	10.06	10.06	20.11	11739	514
33527.98895	22923.93194	-53.6515	34.22	34.22	68.44	1024	514
26879.68895	23217.83194	67.3485	10.62	10.62	21.24	6035	514
20660.28895	23297.63194	-13.6515	25.43	25.43	50.87	2422	514
25900.48895	23831.83194	119.348	37.89	37.89	75.78	1043	514
18996.18895	24910.53194	22.3485	11.73	11.73	23.46	5610	514
13804.58895	26566.83194	55.3485	17.71	17.71	35.42	3812	514
19218.08895	28661.53194	-368.652	35.89	35.89	71.78	1531	514
33857.08895	28829.33194	19.3485	32.66	32.66	65.33	1039	514
27848.38895	32333.13194	-102.652	29.34	29.34	58.69	1421	514
22881.18895	33864.43194	23.3485	22.07	22.07	44.13	2552	514
24022.48895	34425.93194	-357.652	53.62	53.62	107.25	1080	514
18388.78895	35503.53194	-246.652	26.26	26.26	52.52	2087	514
35933.88895	36495.23194	24.3485	36.57	36.57	73.15	1191	514
19595.992	6073.734649	110.302	16.23	16.23	32.45	3394	522
17172.692	6636.034649	-99.698	23.22	23.22	46.44	1827	522
13193.192	6966.134649	-22.698	15.64	15.64	31.27	4618	522
23094.292	8253.734649	-204.698	17.24	17.24	34.48	4308	522
17257.892	16962.03465	297.302	31.91	31.91	63.82	2484	522
28313.392	17448.33465	-125.698	15.54	15.54	31.09	5593	522
14161.792	20219.53465	45.302	23.53	23.53	47.05	2094	522
25369.192	22585.63465	-33.698	39.66	39.66	79.32	1202	522
19078.592	23361.03465	186.302	22.98	22.98	45.97	1551	522
15510.092	24475.53465	-96.698	33.65	33.65	67.31	1219	522
35227.092	26034.03465	-178.698	56.03	56.03	112.05	1215	522
22523.092	26067.03465	-181.698	27.27	27.27	54.54	1945	522
37876.292	29578.93465	102.302	33.56	33.56	67.12	1476	522
9399.591999	31756.93465	-334.698	41.12	41.12	82.24	1062	522
20278.892	32057.33465	-155.698	25.32	25.32	50.63	1940	522
38985.492	33881.63465	2.30202	35.68	35.68	71.36	1042	522
19153.992	36230.83465	-79.698	18.44	18.44	36.88	5645	522
17901.392	39182.03465	358.302	34.08	34.08	68.15	2401	522
21327.492	39129.93465	103.302	34.97	34.97	69.94	1468	522
25985.092	39325.63465	-325.698	38.93	38.93	77.86	1290	522
19973.39505	2145.537362	-365.744	39.21	39.21	78.42	1172	530
9830.395046	3119.537362	59.2556	30.26	30.26	60.52	1509	530
19546.59505	6131.037362	-57.7444	12.41	12.41	24.82	5271	530
22445.39505	11690.23736	-271.744	18.18	18.18	36.36	2828	530
13308.49505	12105.13736	-315.744	32.71	32.71	65.42	2237	530
16973.79505	14259.93736	24.2556	20.46	20.46	40.93	1888	530
25354.59505	15261.33736	-89.7444	42.34	42.34	84.69	1172	530
18971.39505	15238.93736	-215.744	28.02	28.02	56.05	2077	530
17700.59505	19752.93736	-83.7444	21.12	21.12	42.25	2411	530
16082.89505	21443.03736	363.256	26.71	26.71	53.41	2108	530
17440.39505	21226.93736	-91.7444	14.18	14.18	28.35	4863	530
35101.59505	22489.13736	-357.744	41.38	41.38	82.75	1399	530
31149.89505	22628.53736	-12.7444	31.63	31.63	63.26	1180	530
32437.09505	23862.33736	140.256	17.26	17.26	34.52	3012	530
14520.79505	24734.93736	-100.744	17.92	17.92	35.84	3172	530
23428.49505	25960.63736	-121.744	31.70	31.70	63.40	1531	530
18044.99505	26271.23736	268.256	35.02	35.02	70.04	1518	530
15136.19505	26875.23736	-327.744	37.47	37.47	74.94	1444	530
27146.69505	26863.23736	265.256	39.49	39.49	78.99	1459	530
23776.09505	27346.93736	-293.744	34.31	34.31	68.62	1617	530
18433.29505	29803.43736	-136.744	26.68	26.68	53.36	1606	530
20574.19505	29686.13736	-65.7444	31.06	31.06	62.12	1023	530
20495.79505	30655.73736	-33.7444	6.08	6.08	12.15	12402	530
36031.69505	32974.13736	-13.7444	19.12	19.12	38.25	2484	530
38399.49505	36481.93736	-158.744	40.67	40.67	81.34	1515	530
27607.69505	36950.23736	-365.744	56.47	56.47	112.95	1036	530
15566.19505	40272.43736	-81.7444	25.60	25.60	51.20	1751	530
10235.69809	2200.440074	180.209	26.21	26.21	52.42	1585	538
14699.29809	2654.740074	-304.791	29.77	29.77	59.53	2265	538
20086.69809	4829.940074	-107.791	13.40	13.40	26.80	8082	538
20971.89809	7255.640074	13.2091	39.07	39.07	78.14	1312	538
12057.39809	8570.340074	-226.791	20.96	20.96	41.92	4102	538
12814.29809	8451.940074	7.20912	21.48	21.48	42.96	2003	538
18873.79809	10092.44007	-268.791	9.77	9.77	19.55	10375	538
22420.79809	10237.54007	-324.791	31.91	31.91	63.82	1850	538
23314.09809	10077.14007	-390.791	15.52	15.52	31.04	6828	538
25252.19809	11756.24007	-371.791	30.47	30.47	60.95	2651	538
18138.39809	12073.04007	89.2091	27.60	27.60	55.20	1434	538
24279.09809	12330.84007	-235.791	9.44	9.44	18.89	11923	538
15929.79809	15379.24007	-162.791	24.85	24.85	49.69	1285	538
25032.49809	15765.94007	-274.791	23.60	23.60	47.19	3061	538
30253.39809	16536.04007	-97.7909	20.63	20.63	41.26	2025	538
11862.29809	17214.74007	-154.791	18.46	18.46	36.93	2385	538
16797.29809	17718.94007	-66.7909	10.67	10.67	21.34	7526	538
24171.39809	18572.14007	188.209	38.48	38.48	76.96	1006	538
29725.69809	19698.34007	4.20912	27.44	27.44	54.87	1588	538
12080.59809	20249.14007	-240.791	43.50	43.50	86.99	1015	538
29410.39809	22772.84007	258.209	16.67	16.67	33.35	4748	538
19143.39809	23556.64007	-149.791	25.86	25.86	51.72	1938	538
22419.59809	23802.44007	63.2091	6.83	6.83	13.66	10393	538
15325.89809	26514.94007	-310.791	26.61	26.61	53.22	2254	538
29918.69809	27957.44007	-397.791	27.72	27.72	55.44	4081	538
20405.89809	29013.04007	-40.7909	23.39	23.39	46.77	1800	538
27503.79809	35558.54007	211.209	25.58	25.58	51.15	3177	538
16937.79809	36803.14007	-25.7909	33.82	33.82	67.64	1366	538
21647.89809	37095.14007	-176.791	52.59	52.59	105.17	1217	538
31986.79809	37470.04007	-37.7909	38.29	38.29	76.58	1411	538
23236.09809	39012.44007	-82.7909	28.17	28.17	56.33	1637	538
19262.90114	750.7427865	-390.837	38.43	38.43	76.87	1200	546
16735.30114	4284.642787	26.1627	31.23	31.23	62.45	1406	546
15936.80114	8444.742787	-51.8373	16.67	16.67	33.35	2692	546
14613.10114	9717.942787	15.1627	21.81	21.81	43.61	2751	546
15229.30114	12577.34279	-73.8373	12.79	12.79	25.58	5374	546
27576.70114	14908.44279	-304.837	32.33	32.33	64.67	2584	546
19666.70114	15111.24279	-396.837	58.36	58.36	116.71	1014	546
26963.70114	15650.84279	-69.8373	29.98	29.98	59.96	1595	546
27994.10114	15884.54279	-243.837	9.18	9.18	18.37	13367	546
16067.50114	17470.04279	55.1627	20.68	20.68	41.35	3299	546
15681.70114	19512.94279	-49.8373	15.14	15.14	30.29	5007	546
28596.00114	19916.84279	168.163	21.43	21.43	42.86	1650	546
23761.00114	20067.34279	295.163	33.86	33.86	67.73	1371	546
25270.80114	20407.64279	24.1627	21.85	21.85	43.71	1714	546
26562.10114	21280.74279	225.163	28.33	28.33	56.66	1269	546
12265.40114	21772.94279	-134.837	26.00	26.00	52.00	2396	546
16815.80114	23655.34279	-303.837	42.67	42.67	85.35	1054	546
30511.70114	26580.44279	-84.8373	32.57	32.57	65.14	1878	546
15173.50114	29336.54279	-379.837	50.40	50.40	100.79	1076	546
20419.70114	30662.64279	-337.837	12.69	12.69	25.39	7660	546
17979.50114	37520.24279	370.163	40.65	40.65	81.29	1786	546
24886.00114	39605.04279	-88.8373	17.97	17.97	35.94	3651	546
20453.20419	4161.645499	-394.884	28.52	28.52	57.04	1991	554
18394.70419	5191.145499	-60.8838	37.99	37.99	75.97	1416	554
22285.60419	8335.145499	-227.884	43.40	43.40	86.81	1001	554
23280.00419	13109.4455	359.116	29.65	29.65	59.30	1747	554
27642.70419	14740.0455	-339.884	11.26	11.26	22.51	14569	554
21441.60419	15651.1455	-52.8838	19.10	19.10	38.20	2093	554
17799.40419	19348.7455	-87.8838	31.42	31.42	62.83	1066	554
21505.80419	20379.6455	-146.884	12.72	12.72	25.43	5560	554
24373.90419	21445.7455	121.116	20.63	20.63	41.26	1865	554
22575.40419	22279.8455	200.116	28.75	28.75	57.51	1758	554
26829.60419	23206.0455	57.1162	10.34	10.34	20.68	7094	554
14476.60419	23599.1455	-156.884	19.92	19.92	39.85	3142	554
22429.80419	23774.4455	164.116	8.36	8.36	16.72	11941	554
28250.80419	25763.6455	-220.884	39.89	39.89	79.79	1045	554
17992.30419	26205.0455	-233.884	33.70	33.70	67.40	1337	554
36678.50419	26536.7455	-209.884	39.40	39.40	78.80	1586	554
16934.70419	26775.8455	-172.884	30.54	30.54	61.09	1128	554
32702.30419	27499.8455	-136.884	32.19	32.19	64.39	1536	554
22257.00419	29212.2455	-37.8838	31.16	31.16	62.31	1477	554
24988.20419	29666.9455	-3.88379	17.33	17.33	34.67	5444	554
15543.50419	29922.8455	-182.884	30.12	30.12	60.24	1169	554
28630.30419	34685.8455	300.116	23.41	23.41	46.82	4421	554
18585.40419	35273.4455	-332.884	30.76	30.76	61.51	2862	554
19072.90419	36131.8455	89.1162	24.63	24.63	49.27	1787	554
15341.30419	36326.0455	47.1162	10.97	10.97	21.95	6214	554
17859.70419	36280.6455	-269.884	37.07	37.07	74.14	1876	554
26250.80419	36627.0455	-257.884	50.89	50.89	101.78	1193	554
19450.90724	5514.348211	-169.93	19.50	19.50	39.00	2916	562
5335.707235	7489.948211	-259.93	20.35	20.35	40.69	3221	562
10243.90724	7882.748211	-218.93	30.61	30.61	61.23	1809	562
13807.90724	14467.74821	-236.93	23.88	23.88	47.76	2780	562
27724.60724	14612.24821	-351.93	10.27	10.27	20.54	12822	562
13751.40724	14885.94821	-197.93	23.41	23.41	46.82	2250	562
27119.10724	15053.84821	-47.9302	24.61	24.61	49.22	1788	562
14817.90724	17805.04821	141.07	18.75	18.75	37.49	2624	562
26027.50724	18662.84821	46.0698	17.24	17.24	34.48	3555	562
29175.40724	18748.64821	33.0698	28.31	28.31	56.61	1541	562
19775.70724	19134.34821	-20.9302	14.51	14.51	29.01	3223	562
32850.60724	19991.54821	-145.93	24.49	24.49	48.98	1315	562
22333.00724	21140.34821	-361.93	29.70	29.70	59.39	2755	562
26452.60724	21245.64821	202.07	34.48	34.48	68.95	1516	562
20419.20724	21682.34821	51.0698	15.43	15.43	30.85	3699	562
12269.20724	21752.84821	-227.93	25.34	25.34	50.68	2201	562
30582.60724	22641.64821	-40.9302	19.57	19.57	39.14	2092	562
16910.90724	23526.64821	167.07	22.56	22.56	45.12	2882	562
32340.40724	23800.14821	-135.93	28.52	28.52	57.04	1560	562
18658.60724	26525.54821	-66.9302	30.73	30.73	61.47	1003	562
24985.40724	27061.24821	28.0698	17.99	17.99	35.98	2515	562
23495.80724	29972.64821	7.06976	13.47	13.47	26.94	3536	562
13917.90724	32062.74821	-212.93	23.90	23.90	47.81	2872	562
30305.80724	35577.14821	-97.9302	34.22	34.22	68.44	1333	562
26867.70724	39799.64821	-303.93	51.72	51.72	103.43	1128	562
35659.00724	39840.24821	130.07	33.23	33.23	66.46	1304	562
37910.50724	40207.74821	-50.9302	20.44	20.44	40.88	2547	562
27480.70724	40428.74821	6.06976	44.20	44.20	88.41	1035	562
10458.61028	5017.350923	-374.977	34.31	34.31	68.62	1644	570
12670.51028	5583.050923	-246.977	37.21	37.21	74.42	1846	570
11439.01028	6096.150923	-183.977	36.17	36.17	72.35	1611	570
5305.710283	7693.450923	-235.977	29.63	29.63	59.25	1722	570
24185.51028	10754.45092	17.0233	29.96	29.96	59.91	1170	570
18346.01028	13851.25092	-196.977	31.79	31.79	63.59	1434	570
26801.81028	13988.75092	63.0233	11.26	11.26	22.51	7561	570
19843.11028	15153.15092	161.023	14.51	14.51	29.01	3845	570
30178.91028	16509.75092	-113.977	13.09	13.09	26.19	4436	570
16108.41028	16880.55092	-243.977	11.07	11.07	22.14	8307	570
15039.41028	17923.85092	-108.977	29.51	29.51	59.02	1879	570
30412.61028	18331.65092	186.023	32.73	32.73	65.47	1110	570
26044.91028	18581.95092	256.023	30.19	30.19	60.38	1692	570
21580.61028	23622.35092	15.0233	20.72	20.72	41.45	2807	570
34554.61028	25926.35092	-333.977	41.80	41.80	83.60	1624	570
21554.81028	26567.15092	49.0233	28.75	28.75	57.51	1376	570
20267.61028	27090.75092	15.0233	31.60	31.60	63.21	1134	570
39046.81028	29696.55092	-99.9767	33.32	33.32	66.65	1028	570
13202.21028	30408.35092	-383.977	43.83	43.83	87.65	1189	570
31531.31028	31043.75092	179.023	31.20	31.20	62.41	1460	570
16979.31028	31089.15092	325.023	25.13	25.13	50.26	3211	570
33053.31028	34011.35092	29.0233	28.24	28.24	56.47	1078	570
30952.21028	34782.75092	32.0233	23.22	23.22	46.44	2753	570
13888.31028	37182.95092	-392.977	53.15	53.15	106.30	1024	570
23220.61028	39069.65092	-158.977	36.24	36.24	72.49	1352	570
20798.21333	6545.053635	112.977	27.18	27.18	54.35	1091	578
24522.31333	9329.953635	-290.023	39.00	39.00	78.00	1412	578
23272.31333	13147.35363	-104.023	37.82	37.82	75.64	1103	578
18336.21333	13849.05363	-203.023	23.08	23.08	46.16	1744	578
17602.91333	14371.25363	-48.0231	28.07	28.07	56.14	1129	578
18392.51333	15143.15363	-39.0231	22.89	22.89	45.78	2119	578
26205.81333	15506.45363	99.9769	24.70	24.70	49.41	1857	578
29478.71333	15720.15363	-296.023	24.89	24.89	49.78	3301	578
27939.81333	17355.35363	-187.023	25.74	25.74	51.48	1664	578
21674.91333	17551.75363	-164.023	24.80	24.80	49.60	2366	578
23204.01333	17875.35363	234.977	29.74	29.74	59.49	1766	578
24263.31333	19443.35363	-90.0231	24.35	24.35	48.70	1680	578
18654.91333	19634.05363	-267.023	33.04	33.04	66.08	1283	578
22335.01333	21064.45363	-297.023	23.01	23.01	46.02	4042	578
[truncated: 41,537 more rows]
