# Supplementary material for: Super-resolution analysis of PACSIN2 and EHD2 at caveolae
Source: PLoS One. 2022 Jul 14;17(7):e0271003. doi: 10.1371/journal.pone.0271003 (PMC9282494; doi:10.1371/journal.pone.0271003)
Supplement: S1 Data — (ZIP) [file pone.0271003.s003.zip › 405cav1polyCy3EHD2mono003driftCorr 3DdistanceR_561-647_28K_TS3D.3dlp]

14114.79551	3095.35958	-43	23.36	23.36	46.72	2463	6
20625.89551	3058.15958	-72	25.34	25.34	50.68	1814	6
16161.79551	3533.15958	96	13.61	13.61	27.22	5800	6
14881.19551	9518.85958	204	41.00	41.00	82.00	1349	6
22441.09551	10226.55958	-215	12.55	12.55	25.10	11704	6
8344.895515	11991.45958	31	43.66	43.66	87.32	1160	6
13556.99551	14124.05958	206	28.52	28.52	57.04	2138	6
24311.69551	15157.75958	-5	20.44	20.44	40.88	2462	6
29010.29551	15163.85958	-136	15.78	15.78	31.56	8189	6
23781.89551	15343.55958	210	34.36	34.36	68.72	2050	6
3140.595515	15346.75958	11	32.24	32.24	64.48	1277	6
24627.19551	16399.75958	111	21.95	21.95	43.90	3151	6
13551.99551	16960.95958	-331	13.94	13.94	27.88	9667	6
10913.99551	19102.75958	-69	25.25	25.25	50.49	1769	6
25200.19551	20394.15958	-70	27.55	27.55	55.11	2178	6
17338.39551	21149.95958	55	25.17	25.17	50.35	3374	6
15307.39551	21492.65958	192	14.91	14.91	29.81	5032	6
28519.69551	22723.65958	-10	35.54	35.54	71.07	1369	6
24559.89551	23116.95958	-393	105.95	105.95	211.90	1007	6
22910.49551	24035.65958	-132	43.14	43.14	86.29	1235	6
29713.49551	26235.75958	251	38.90	38.90	77.81	1917	6
14172.69551	26698.05958	-301	38.13	38.13	76.25	2038	6
24062.09551	27657.65958	-375	25.86	25.86	51.72	4297	6
21282.69551	29114.15958	-152	16.74	16.74	33.49	4817	6
33965.39551	29565.65958	-390	43.99	43.99	87.98	2140	6
18103.29551	30641.95958	-239	20.42	20.42	40.84	3365	6
37805.89551	30821.85958	244	41.17	41.17	82.33	1499	6
31660.19551	31004.25958	-112	48.54	48.54	97.07	1226	6
17722.59551	31501.45958	-72	13.05	13.05	26.09	8111	6
1311.795515	31663.45958	-355	56.97	56.97	113.93	1165	6
30483.09551	32112.25958	-223	50.61	50.61	101.22	1189	6
18307.49551	32668.55958	-204	24.21	24.21	48.42	2552	6
35958.49551	33055.25958	-127	46.04	46.04	92.08	1054	6
22587.19551	33261.75958	24	22.07	22.07	44.13	4377	6
26207.99551	34191.65958	-123	57.46	57.46	114.92	1017	6
20427.49551	34998.65958	163	17.90	17.90	35.80	4916	6
16766.39551	36672.75958	315	57.37	57.37	114.74	1269	6
22094.49551	37958.25958	-289	46.25	46.25	92.50	1261	6
38938.99551	38043.35958	-220	19.50	19.50	39.00	4477	6
16535.89551	38223.95958	267	19.38	19.38	38.76	4670	6
23617.99551	38315.95958	-9	18.84	18.84	37.68	3113	6
34312.79551	39403.95958	189	46.32	46.32	92.65	1259	6
19244.59551	40182.75958	28	43.94	43.94	87.89	1340	6
9077.698561	349.8622948	20	28.75	28.75	57.51	1362	14
9997.798561	1427.962295	-112	37.49	37.49	74.98	1024	14
14246.49856	3125.162295	-72	32.43	32.43	64.86	1994	14
19443.19856	4857.762295	-299	10.34	10.34	20.68	12800	14
10246.09856	6103.162295	-243	18.86	18.86	37.73	5921	14
3824.198561	7371.262295	379	53.39	53.39	106.78	1119	14
2423.798561	7945.662295	-38	12.43	12.43	24.87	8931	14
8504.598561	7928.062295	16	27.79	27.79	55.58	2215	14
19385.89856	8732.262295	-173	25.72	25.72	51.43	2734	14
24381.89856	9448.162295	318	57.96	57.96	115.91	1095	14
15116.99856	12490.86229	-51	19.90	19.90	39.80	2850	14
10834.49856	14362.16229	-191	17.29	17.29	34.57	2634	14
16014.39856	15157.96229	-206	31.56	31.56	63.11	2079	14
18483.39856	18832.66229	49	33.28	33.28	66.55	1330	14
18230.09856	19852.16229	0	20.98	20.98	41.97	1966	14
33157.29856	19833.26229	-202	31.46	31.46	62.93	1939	14
33962.99856	20679.36229	-159	38.25	38.25	76.49	1171	14
5878.498561	21282.06229	19	31.49	31.49	62.97	1148	14
12252.09856	27749.56229	-245	24.99	24.99	49.97	2773	14
27284.79856	27676.96229	205	29.01	29.01	58.03	2494	14
22327.29856	29134.66229	-243	21.76	21.76	43.52	6267	14
32802.79856	29290.66229	-74	27.98	27.98	55.95	2214	14
29699.49856	29456.46229	101	26.45	26.45	52.89	2540	14
35058.19856	30008.06229	-348	45.19	45.19	90.38	1654	14
12271.09856	31591.76229	-73	46.30	46.30	92.60	1037	14
38022.89856	32912.26229	38	38.55	38.55	77.10	1863	14
31516.59856	34858.46229	-92	40.95	40.95	81.91	1148	14
33359.09856	38440.06229	-217	45.07	45.07	90.15	2459	14
24172.59856	40041.96229	-391	61.11	61.11	122.22	1381	14
21145.40161	3879.765009	-127	16.08	16.08	32.17	3366	22
16507.00161	4085.965009	-92	16.20	16.20	32.40	4772	22
10285.50161	6030.965009	-78	39.38	39.38	78.75	1120	22
7592.801607	6806.965009	-297	42.84	42.84	85.67	1238	22
9380.801607	7422.865009	-225	30.87	30.87	61.75	3004	22
14988.40161	9209.865009	-30	23.43	23.43	46.86	2342	22
18207.90161	10083.46501	-209	28.38	28.38	56.76	1958	22
19961.80161	10025.86501	243	12.74	12.74	25.48	6243	22
18306.10161	12193.76501	-209	23.41	23.41	46.82	3245	22
25140.20161	12337.76501	-103	18.60	18.60	37.21	3229	22
26544.10161	13636.46501	-191	15.19	15.19	30.38	4988	22
17071.50161	15282.16501	127	29.13	29.13	58.26	1149	22
24169.50161	15118.86501	7	22.58	22.58	45.17	1630	22
29270.60161	16338.26501	-152	28.80	28.80	57.60	2018	22
15691.30161	17198.36501	4	22.23	22.23	44.46	3069	22
22043.10161	18068.56501	-296	25.93	25.93	51.86	2178	22
11263.70161	18517.36501	296	41.54	41.54	83.08	1802	22
32133.00161	20774.16501	-258	46.21	46.21	92.41	1251	22
29224.90161	21098.86501	183	17.97	17.97	35.94	5050	22
33457.50161	22623.76501	-331	37.11	37.11	74.23	3605	22
34437.10161	25290.66501	-133	17.12	17.12	34.24	5058	22
15232.40161	26784.16501	-131	25.62	25.62	51.24	2674	22
24591.00161	27685.26501	366	53.88	53.88	107.76	1294	22
25796.60161	28027.26501	-40	21.90	21.90	43.80	3530	22
21251.20161	28851.36501	-70	23.90	23.90	47.81	3027	22
22255.30161	28976.26501	194	21.43	21.43	42.86	2922	22
25885.90161	29223.16501	251	23.06	23.06	46.11	2455	22
18446.90161	29968.36501	-40	43.64	43.64	87.28	1023	22
39263.50161	29897.96501	-45	15.35	15.35	30.71	4347	22
18353.10161	31895.66501	201	29.72	29.72	59.44	1344	22
23140.60161	32420.76501	284	32.36	32.36	64.72	3011	22
23557.70161	32891.76501	-75	35.98	35.98	71.97	1315	22
25754.90161	33745.36501	113	37.96	37.96	75.93	1044	22
28698.30161	34613.36501	246	33.61	33.61	67.21	1736	22
23588.30161	35391.56501	250	39.30	39.30	78.61	1323	22
18122.70161	35852.96501	274	31.96	31.96	63.91	2173	22
24311.00161	37243.06501	-51	43.26	43.26	86.52	1353	22
22876.70161	37696.46501	258	46.42	46.42	92.83	1140	22
19012.80161	38737.26501	-367	40.18	40.18	80.35	1912	22
23037.80161	39095.66501	305	35.89	35.89	71.78	1587	22
18028.80161	39429.36501	-110	31.16	31.16	62.31	2294	22
24883.50161	39378.16501	-98	29.98	29.98	59.96	2378	22
8962.304653	2049.767724	-255	16.51	16.51	33.02	6773	30
14143.00465	2964.567724	-346	50.28	50.28	100.56	1309	30
10329.10465	3232.567724	-61	21.95	21.95	43.90	2087	30
8423.304653	6243.267724	75	21.08	21.08	42.15	2217	30
17336.90465	6621.267724	-234	30.99	30.99	61.98	1428	30
3470.204653	7731.967724	96	24.66	24.66	49.31	2311	30
4600.904653	7789.767724	50	18.72	18.72	37.44	2559	30
16819.10465	8354.567724	-224	26.82	26.82	53.65	3212	30
23120.00465	8320.367724	-71	15.66	15.66	31.32	4785	30
12121.00465	8620.267724	283	39.00	39.00	78.00	1528	30
19392.50465	8687.467724	-29	14.98	14.98	29.96	5012	30
13153.00465	9871.567724	356	44.79	44.79	89.58	1144	30
20054.70465	10687.36772	19	25.48	25.48	50.96	1469	30
17397.10465	12401.36772	-63	22.14	22.14	44.27	2169	30
15551.70465	16328.36772	-33	20.79	20.79	41.59	1917	30
17683.80465	16584.76772	191	27.20	27.20	54.40	2052	30
12397.50465	17245.86772	-279	46.49	46.49	92.98	1606	30
18113.30465	17844.76772	49	23.10	23.10	46.21	1891	30
14130.00465	20170.06772	167	17.59	17.59	35.18	5154	30
16232.30465	21386.86772	89	15.40	15.40	30.80	4069	30
31366.10465	21707.36772	61	35.42	35.42	70.84	1203	30
14788.90465	22441.96772	-7	20.23	20.23	40.46	3378	30
28479.90465	22794.06772	389	36.57	36.57	73.15	2490	30
28298.20465	25057.96772	-49	28.31	28.31	56.61	1692	30
21163.90465	26337.36772	306	17.66	17.66	35.33	3345	30
31830.20465	26536.06772	-206	50.61	50.61	101.22	1377	30
33101.90465	28097.06772	-200	61.09	61.09	122.18	1018	30
38040.00465	29585.86772	73	27.60	27.60	55.20	1882	30
9187.804653	31606.06772	-38	34.29	34.29	68.58	1242	30
31482.80465	35681.26772	117	25.13	25.13	50.26	1947	30
30575.00465	38590.36772	-68	21.88	21.88	43.76	3671	30
10252.5077	3120.970438	-399	25.55	25.55	51.10	4395	38
20688.9077	5049.370438	340	12.29	12.29	24.59	9470	38
13231.2077	7133.270438	-157	37.04	37.04	74.09	1372	38
1177.407699	7675.870438	51	29.53	29.53	59.06	1417	38
17617.9077	11079.47044	-240	44.70	44.70	89.40	1336	38
23424.6077	11367.57044	-232	15.97	15.97	31.93	4007	38
13466.1077	11763.57044	-64	46.32	46.32	92.65	1060	38
21097.4077	14862.77044	133	22.44	22.44	44.89	1463	38
17985.1077	15744.87044	323	26.19	26.19	52.38	1790	38
16821.9077	16752.07044	-375	35.75	35.75	71.50	2202	38
29782.9077	19306.77044	-235	24.80	24.80	49.60	3150	38
21215.3077	19582.27044	224	28.73	28.73	57.46	2025	38
17573.5077	21580.67044	49	27.08	27.08	54.16	2034	38
21811.2077	25055.27044	352	30.69	30.69	61.37	2165	38
32766.8077	25407.67044	28	14.22	14.22	28.45	8083	38
30522.0077	26650.17044	61	18.42	18.42	36.83	4402	38
19621.2077	26747.97044	-174	19.64	19.64	39.28	4141	38
23370.0077	29164.07044	291	31.82	31.82	63.63	1582	38
35306.0077	29075.97044	-38	37.47	37.47	74.94	1244	38
27816.5077	32321.87044	174	23.03	23.03	46.06	3255	38
41271.4077	34349.07044	-255	33.02	33.02	66.03	1559	38
17401.9077	34664.67044	-12	26.99	26.99	53.98	1443	38
36130.1077	35221.47044	-97	27.44	27.44	54.87	2795	38
28936.3077	35518.67044	352	60.38	60.38	120.76	1018	38
16347.0077	36136.47044	94	18.70	18.70	37.40	3973	38
19903.0077	36324.37044	371	48.61	48.61	97.21	1324	38
30148.7077	36606.97044	-293	43.78	43.78	87.56	1412	38
36370.0077	38570.37044	178	32.38	32.38	64.76	1737	38
34218.5077	40214.87044	-168	31.58	31.58	63.16	1261	38
11477.91075	6287.273153	-386	10.62	10.62	21.24	12995	46
5071.510745	7017.473153	-232	32.99	32.99	65.99	1679	46
3022.610745	7228.773153	388	39.42	39.42	78.85	1551	46
1131.910745	7631.673153	-54	38.13	38.13	76.25	1289	46
4658.510745	7793.973153	211	34.95	34.95	69.90	1501	46
23135.51075	8275.873153	-7	29.56	29.56	59.11	1416	46
7190.510745	8562.673153	-146	40.65	40.65	81.29	1015	46
18657.91075	12322.07315	98	11.68	11.68	23.36	6654	46
21462.21075	14127.47315	-150	43.69	43.69	87.37	1042	46
3195.510745	15295.47315	-333	51.15	51.15	102.30	1126	46
5415.410745	15875.47315	-393	46.70	46.70	93.40	1239	46
11452.01075	16258.47315	-193	27.53	27.53	55.06	1877	46
30981.71075	19390.07315	101	14.01	14.01	28.02	5881	46
18356.81075	19814.67315	330	35.56	35.56	71.12	1466	46
17153.41075	20347.07315	-40	35.63	35.63	71.26	1143	46
30130.61075	22305.27315	-142	36.90	36.90	73.81	1418	46
21641.31075	23649.47315	-158	26.66	26.66	53.32	1886	46
21862.01075	25077.97315	78	38.60	38.60	77.20	1533	46
19000.91075	26632.87315	-223	26.54	26.54	53.08	2676	46
15205.81075	26820.47315	38	17.29	17.29	34.57	4108	46
22496.71075	27329.27315	-72	11.63	11.63	23.27	7250	46
29143.21075	29384.67315	-80	43.45	43.45	86.90	1188	46
31825.61075	29988.17315	-274	51.06	51.06	102.11	1429	46
18807.41075	30058.67315	258	46.37	46.37	92.74	1130	46
28732.41075	31350.57315	-142	29.74	29.74	59.49	1694	46
33570.81075	31124.17315	273	53.55	53.55	107.11	1560	46
29241.91075	32900.37315	156	35.30	35.30	70.60	1193	46
16726.01075	33674.17315	214	43.17	43.17	86.33	1260	46
16087.81075	33828.57315	30	12.91	12.91	25.81	6089	46
26287.81075	33967.47315	255	49.38	49.38	98.77	1237	46
15593.31075	35170.87315	-59	31.06	31.06	62.12	1099	46
13728.11075	35678.47315	-98	23.69	23.69	47.38	2501	46
23160.71075	38799.07315	-354	59.20	59.20	118.41	1126	46
19930.01075	40303.87315	233	34.12	34.12	68.25	1411	46
3014.013792	7120.675867	-84	29.25	29.25	58.50	1115	54
5111.513792	7034.375867	46	34.19	34.19	68.39	1176	54
3585.613792	7760.175867	254	27.27	27.27	54.54	1760	54
15285.41379	7993.475867	-222	30.66	30.66	61.32	3115	54
18781.91379	8763.075867	-321	27.32	27.32	54.64	3179	54
20667.71379	9432.575867	-131	17.87	17.87	35.75	2934	54
19792.71379	12633.67587	-7	23.93	23.93	47.85	1885	54
25948.51379	15073.47587	-326	44.89	44.89	89.77	1498	54
23500.11379	15403.87587	47	18.06	18.06	36.13	4254	54
27253.51379	15980.07587	-17	14.15	14.15	28.31	6158	54
11454.61379	16234.37587	-59	35.30	35.30	70.60	1101	54
17851.11379	16570.37587	384	36.46	36.46	72.91	1572	54
11821.11379	17153.87587	-260	27.95	27.95	55.91	1619	54
15760.11379	17358.57587	-31	16.65	16.65	33.30	3488	54
22193.41379	18841.97587	141	13.52	13.52	27.04	3926	54
20018.31379	19878.17587	-333	43.38	43.38	86.76	1300	54
15947.31379	20304.37587	198	18.20	18.20	36.41	2545	54
32585.91379	20568.77587	-133	42.86	42.86	85.72	1345	54
29565.31379	21056.87587	97	27.88	27.88	55.77	1567	54
30229.21379	23603.87587	107	27.37	27.37	54.73	1382	54
25960.41379	23773.67587	-175	27.88	27.88	55.77	1627	54
33602.81379	26446.77587	-89	24.87	24.87	49.74	2807	54
20440.91379	30336.87587	-165	32.62	32.62	65.23	3050	54
14933.21379	35814.57587	-254	20.28	20.28	40.55	4390	54
18604.51379	36621.37587	359	23.55	23.55	47.10	2545	54
15567.21379	36632.17587	328	23.74	23.74	47.48	4024	54
33025.41379	37573.27587	-189	29.37	29.37	58.73	2455	54
8997.916838	2015.178582	-96	23.86	23.86	47.71	1407	62
10402.81684	2072.978582	-81	36.53	36.53	73.05	1119	62
19524.51684	4652.778582	-282	48.14	48.14	96.27	1060	62
19334.81684	8700.678582	-154	19.85	19.85	39.71	4350	62
23435.81684	11311.87858	-190	14.55	14.55	29.11	4203	62
29020.01684	15154.07858	-280	11.54	11.54	23.08	13410	62
27336.51684	15801.77858	197	27.91	27.91	55.81	1576	62
15671.71684	17129.97858	40	15.97	15.97	31.93	2834	62
22093.01684	19858.77858	135	37.04	37.04	74.09	1167	62
35335.81684	22216.67858	-125	30.36	30.36	60.71	1395	62
19224.61684	23541.07858	-262	38.62	38.62	77.24	1264	62
25949.61684	23814.27858	-48	24.35	24.35	48.70	2976	62
25461.11684	24434.07858	-88	24.73	24.73	49.45	2658	62
21923.21684	25057.57858	292	34.90	34.90	69.80	2098	62
19674.51684	26695.97858	-199	15.71	15.71	31.42	8272	62
24938.61684	27061.87858	41	17.90	17.90	35.80	3566	62
28149.21684	27211.77858	-47	19.69	19.69	39.38	4824	62
23398.51684	29260.17858	302	39.28	39.28	78.56	1143	62
19148.91684	30588.47858	-122	18.39	18.39	36.79	3470	62
15363.41684	31721.77858	-98	22.80	22.80	45.59	4637	62
28554.41684	33000.07858	-94	25.65	25.65	51.29	3157	62
22941.11684	34471.47858	-394	40.91	40.91	81.81	2017	62
28833.81684	34623.97858	164	33.58	33.58	67.16	1025	62
14816.21684	35800.97858	-290	18.32	18.32	36.64	4152	62
24306.21684	35838.77858	182	26.16	26.16	52.33	1600	62
19052.41684	36067.67858	-215	46.28	46.28	92.55	1004	62
13911.01684	37248.07858	-183	21.27	21.27	42.53	2555	62
25791.21684	37416.07858	-143	47.95	47.95	95.90	1308	62
613.9198839	3302.981296	-77	41.99	41.99	83.98	1085	70
21429.41988	5696.081296	-258	24.87	24.87	49.74	2384	70
4670.519884	7793.481296	398	16.93	16.93	33.86	6292	70
19044.81988	9566.481296	-2	17.45	17.45	34.90	4045	70
18161.21988	10134.9813	-92	32.64	32.64	65.28	1336	70
19870.91988	10049.0813	190	10.86	10.86	21.71	9057	70
21503.81988	13257.9813	-204	18.98	18.98	37.96	3018	70
22824.51988	14781.9813	161	25.79	25.79	51.57	1156	70
16048.41988	15175.2813	-91	22.35	22.35	44.70	1788	70
30307.41988	16537.3813	-129	16.44	16.44	32.88	4704	70
27632.21988	16586.4813	-181	27.25	27.25	54.49	1734	70
22271.81988	17149.1813	116	12.08	12.08	24.16	4259	70
29649.91988	17110.6813	353	34.76	34.76	69.52	1665	70
24655.21988	18279.5813	-280	35.98	35.98	71.97	1544	70
15612.41988	18348.9813	-82	14.27	14.27	28.54	4926	70
23224.31988	20020.9813	-1	29.25	29.25	58.50	1807	70
18452.71988	20281.0813	-398	45.19	45.19	90.38	1528	70
20550.21988	21757.1813	64	11.02	11.02	22.04	8295	70
13458.21988	21884.9813	-268	34.71	34.71	69.43	1793	70
21648.71988	22589.8813	-147	24.40	24.40	48.80	3062	70
14204.01988	26850.8813	-317	14.70	14.70	29.39	8683	70
19106.41988	30464.1813	-371	41.85	41.85	83.70	1538	70
32785.41988	31891.8813	-158	21.67	21.67	43.33	4672	70
28519.51988	32956.5813	-243	27.29	27.29	54.59	2107	70
12856.11988	33761.0813	287	45.50	45.50	91.00	1076	70
14629.81988	34773.6813	-202	28.28	28.28	56.57	1730	70
14655.81988	35183.5813	-223	38.08	38.08	76.16	1161	70
29259.01988	40354.4813	-153	51.55	51.55	103.10	1188	70
10433.22293	2047.884011	-393	38.48	38.48	76.96	1981	78
19884.42293	7040.284011	-192	18.77	18.77	37.54	3772	78
1124.52293	7785.984011	381	24.68	24.68	49.36	3791	78
14998.02293	9152.384011	-185	18.79	18.79	37.59	4565	78
18116.12293	10137.78401	-76	29.86	29.86	59.72	1609	78
21595.92293	10010.08401	-150	21.05	21.05	42.11	3733	78
17270.62293	12155.28401	-351	23.53	23.53	47.05	2873	78
25777.62293	13417.28401	-352	21.74	21.74	43.47	6071	78
18319.72293	13720.08401	-166	35.80	35.80	71.59	1192	78
27885.52293	14399.98401	-257	22.44	22.44	44.89	2655	78
29026.22293	15182.98401	-138	22.61	22.61	45.22	3211	78
19860.32293	16426.98401	239	35.28	35.28	70.56	1115	78
25497.82293	16438.78401	339	18.91	18.91	37.82	6700	78
33207.62293	20061.18401	-350	17.92	17.92	35.84	5990	78
18067.12293	20306.18401	-16	24.68	24.68	49.36	2141	78
17357.02293	21123.38401	114	18.79	18.79	37.59	3607	78
21447.32293	23326.48401	-13	41.19	41.19	82.38	1023	78
22467.02293	23839.28401	331	37.42	37.42	74.84	1313	78
32363.92293	24778.58401	178	36.57	36.57	73.15	1239	78
31767.82293	26832.18401	147	46.91	46.91	93.82	1023	78
14185.52293	26921.38401	-293	19.15	19.15	38.29	4755	78
13451.72293	29295.18401	-197	63.89	63.89	127.78	1039	78
29936.02293	29254.68401	222	23.01	23.01	46.02	2574	78
23872.52293	30076.28401	-271	65.78	65.78	131.55	1308	78
20352.92293	31937.28401	-68	26.56	26.56	53.13	1803	78
18146.32293	32598.78401	-212	39.00	39.00	78.00	1085	78
39358.12293	33177.48401	52	31.13	31.13	62.27	1889	78
18849.92293	33827.28401	-118	18.35	18.35	36.69	4237	78
20530.32293	34866.18401	-243	42.13	42.13	84.26	1203	78
15546.12293	35110.38401	-50	22.04	22.04	44.09	2223	78
18691.62293	35266.18401	-237	48.04	48.04	96.08	1429	78
10213.22598	2183.386725	151	19.10	19.10	38.20	2715	86
14673.72598	2882.086725	-229	21.83	21.83	43.66	3623	86
14964.92598	3797.586725	-39	33.63	33.63	67.26	1020	86
12934.92598	6609.986725	-126	21.57	21.57	43.14	2280	86
10251.42598	7732.986725	163	24.44	24.44	48.89	2094	86
16003.52598	10346.48672	-381	56.21	56.21	112.43	1154	86
11525.62598	16249.78672	-398	21.55	21.55	43.10	3146	86
16150.62598	16762.88672	74	13.89	13.89	27.79	3005	86
11402.52598	18267.78672	8	14.18	14.18	28.35	4678	86
20704.22598	18617.08672	-241	15.78	15.78	31.56	4721	86
20069.32598	19740.28672	-123	28.78	28.78	57.56	1856	86
26280.42598	21987.98672	103	22.11	22.11	44.23	2686	86
24948.72598	22264.28672	-208	39.47	39.47	78.94	1314	86
16825.62598	25422.18672	4	18.02	18.02	36.03	2716	86
14196.62598	27344.98672	-209	44.58	44.58	89.16	1012	86
39400.72598	31451.08672	-89	12.34	12.34	24.68	8245	86
27732.12598	32293.88672	243	23.71	23.71	47.43	3153	86
13909.72598	33386.08672	-388	53.11	53.11	106.21	1143	86
26153.62598	34599.38672	-153	37.59	37.59	75.17	1433	86
14590.32598	34904.38672	-296	9.87	9.87	19.73	16017	86
19629.82598	35114.08672	154	44.16	44.16	88.31	1017	86
14839.62598	35795.28672	-192	23.24	23.24	46.49	3686	86
24157.82598	36027.98672	166	24.92	24.92	49.83	3476	86
38877.82598	38239.58672	-160	31.39	31.39	62.78	1961	86
20088.32902	4788.089439	157	14.58	14.58	29.15	4787	94
20664.82902	10459.28944	-273	25.20	25.20	50.40	2950	94
17699.92902	11131.38944	318	43.87	43.87	87.75	1071	94
28057.62902	15317.88944	-52	34.43	34.43	68.86	1968	94
17092.52902	16305.48944	379	16.46	16.46	32.92	3543	94
14461.92902	16914.68944	-230	17.62	17.62	35.23	3293	94
23237.62902	17775.18944	-265	12.65	12.65	25.29	8969	94
17305.62902	20434.08944	-383	38.76	38.76	77.53	1515	94
29238.62902	21087.58944	111	32.05	32.05	64.10	1782	94
15634.02902	21697.08944	-237	42.37	42.37	84.73	1274	94
16942.52902	23518.38944	-1	10.29	10.29	20.58	6577	94
20585.72902	26356.38944	382	44.49	44.49	88.97	1532	94
30350.02902	27196.08944	-342	56.76	56.76	113.51	1148	94
22402.12902	27209.18944	141	15.38	15.38	30.76	4876	94
33826.62902	30680.88944	-263	29.70	29.70	59.39	2171	94
20206.62902	31063.18944	-308	35.30	35.30	70.60	1726	94
26903.32902	31276.98944	336	33.04	33.04	66.08	1710	94
39416.22902	31475.88944	-85	12.29	12.29	24.59	5763	94
15393.62902	31707.58944	-10	22.14	22.14	44.27	2327	94
34117.12902	32536.88944	-396	19.41	19.41	38.81	6620	94
22572.92902	33276.48944	12	24.19	24.19	48.37	3330	94
12992.22902	33789.68944	40	27.27	27.27	54.54	1569	94
31496.62902	34829.08944	62	12.58	12.58	25.15	6053	94
5017.132069	7005.192154	-250	25.20	25.20	50.40	2492	102
15182.63207	7972.692154	-59	36.62	36.62	73.24	1040	102
9682.232069	8548.992154	-126	31.93	31.93	63.87	1131	102
10304.03207	10510.39215	-87	34.97	34.97	69.94	1577	102
22421.83207	11701.99215	-176	29.88	29.88	59.77	1407	102
18500.83207	12380.39215	-43	28.85	28.85	57.70	1281	102
4883.632069	14723.49215	-142	18.27	18.27	36.55	2728	102
26172.43207	15506.19215	34	13.14	13.14	26.28	4444	102
25600.63207	16344.19215	200	28.61	28.61	57.23	1311	102
14648.13207	17844.29215	-37	10.43	10.43	20.87	6891	102
30831.43207	20049.59215	-87	30.29	30.29	60.57	1525	102
22470.43207	22272.69215	208	42.53	42.53	85.06	1475	102
31053.93207	22661.19215	-143	11.09	11.09	22.18	7172	102
31095.03207	24181.59215	382	57.27	57.27	114.55	1127	102
19794.33207	26535.29215	-134	40.32	40.32	80.64	1081	102
35479.53207	26726.29215	-330	41.02	41.02	82.05	1762	102
19158.73207	28173.69215	-198	37.40	37.40	74.79	1055	102
27601.13207	28657.49215	-5	29.06	29.06	58.12	2365	102
38100.23207	29548.09215	275	35.14	35.14	70.27	1564	102
28630.63207	30722.19215	-384	71.80	71.80	143.61	1055	102
14367.83207	34047.19215	-216	21.10	21.10	42.20	3509	102
28392.23207	34644.29215	307	33.32	33.32	66.65	1506	102
18533.53207	36680.19215	102	20.23	20.23	40.46	4140	102
19850.33207	36818.89215	-364	86.43	86.43	172.86	1087	102
17256.73511	12353.19487	48.9034	18.65	18.65	37.30	4975	110
29048.93511	22321.09487	280.903	31.75	31.75	63.49	1572	110
28667.73511	23139.29487	0.903445	40.93	40.93	81.86	1022	110
16926.53511	23496.69487	199.903	17.26	17.26	34.52	4664	110
32352.33511	23891.29487	-40.0966	26.02	26.02	52.05	2619	110
23977.33511	24126.39487	-163.097	23.15	23.15	46.30	4668	110
16613.53511	24444.09487	-130.097	22.21	22.21	44.42	2076	110
19542.23511	25595.79487	-261.097	40.77	40.77	81.53	1194	110
31897.73511	25652.19487	-45.0966	34.15	34.15	68.30	1019	110
22554.13511	25836.09487	-272.097	38.50	38.50	77.01	1375	110
19352.33511	29386.59487	-30.0966	17.71	17.71	35.42	1840	110
21271.73511	29986.09487	339.903	55.81	55.81	111.63	1015	110
14392.43511	34054.39487	-222.097	26.09	26.09	52.19	2397	110
32381.83511	33986.19487	-217.097	25.79	25.79	51.57	3316	110
24827.63511	34394.09487	-91.0966	31.20	31.20	62.41	2325	110
14814.23511	35905.59487	-72.0966	20.91	20.91	41.82	2592	110
15250.83511	36369.79487	-0.0965555	40.32	40.32	80.64	1202	110
26424.93511	39036.89487	-252.097	44.30	44.30	88.60	1341	110
20575.73816	2890.997583	-228.207	29.96	29.96	59.91	2213	118
14426.63816	3946.997583	68.7931	14.41	14.41	28.83	5305	118
9497.538161	7442.197583	-268.207	36.79	36.79	73.57	1614	118
18143.43816	10155.59758	10.7931	25.32	25.32	50.63	1349	118
20753.93816	12023.69758	-260.207	44.56	44.56	89.11	1019	118
17018.13816	13749.49758	-251.207	21.90	21.90	43.80	4095	118
13500.03816	14136.69758	157.793	32.45	32.45	64.90	1960	118
18822.73816	14333.49758	109.793	28.61	28.61	57.23	1117	118
29383.43816	15734.19758	-217.207	12.98	12.98	25.95	5878	118
28760.83816	17774.59758	215.793	31.86	31.86	63.73	1330	118
23285.93816	17915.89758	-234.207	17.54	17.54	35.09	5764	118
15703.53816	20055.99758	-188.207	33.68	33.68	67.35	1217	118
17767.83816	21850.69758	-92.2069	27.58	27.58	55.15	1951	118
15034.43816	23400.29758	-190.207	37.37	37.37	74.75	1045	118
20484.23816	25623.99758	-69.2069	13.33	13.33	26.66	6277	118
38318.03816	28990.19758	216.793	30.64	30.64	61.28	1529	118
23900.83816	30238.59758	307.793	26.45	26.45	52.89	3244	118
15444.93816	30919.39758	294.793	39.56	39.56	79.13	1206	118
20510.73816	30649.99758	-17.2069	11.14	11.14	22.28	3671	118
34576.53816	31187.69758	50.7931	25.34	25.34	50.68	1717	118
32772.43816	31811.39758	-86.2069	14.18	14.18	28.35	5016	118
15845.93816	32374.39758	-92.2069	22.91	22.91	45.83	2825	118
14560.43816	34760.49758	46.7931	26.33	26.33	52.66	1298	118
37418.63816	36012.99758	-96.2069	30.99	30.99	61.98	1042	118
36334.23816	38665.19758	-50.2069	34.19	34.19	68.39	1824	118
7267.241207	7578.700297	-120.317	25.62	25.62	51.24	1637	126
19376.84121	10210.1003	-0.317254	31.63	31.63	63.26	1264	126
25841.74121	13365.2003	68.6827	32.76	32.76	65.52	1144	126
14505.74121	13635.3003	41.6827	29.13	29.13	58.26	1337	126
27981.74121	17314.7003	131.683	17.87	17.87	35.75	4670	126
17314.54121	17880.4003	208.683	26.80	26.80	53.60	2050	126
18662.44121	19721.8003	-159.317	26.80	26.80	53.60	1419	126
21601.44121	20367.0003	-86.3173	20.65	20.65	41.31	2286	126
29635.84121	20953.5003	-77.3173	27.69	27.69	55.39	2123	126
30368.14121	22320.2003	179.683	42.70	42.70	85.39	1054	126
31445.04121	23465.5003	30.6827	34.59	34.59	69.19	1117	126
28652.94121	25047.0003	-159.317	38.86	38.86	77.72	1003	126
22550.04121	25869.7003	-143.317	25.67	25.67	51.34	2016	126
33546.04121	26488.2003	-120.317	30.33	30.33	60.66	1720	126
39091.94121	27985.5003	239.683	28.73	28.73	57.46	1360	126
28549.14121	30796.1003	77.6827	27.53	27.53	55.06	2334	126
13878.24121	31543.0003	-18.3173	32.40	32.40	64.81	1254	126
31327.84121	31769.5003	-246.317	33.70	33.70	67.40	2620	126
28527.74121	34497.8003	330.683	40.46	40.46	80.92	1273	126
28963.64121	35246.0003	-102.317	32.15	32.15	64.29	1658	126
14846.74121	35843.4003	102.683	21.22	21.22	42.44	1635	126
25113.04121	36721.7003	384.683	22.23	22.23	44.46	3406	126
41209.24121	37454.1003	-322.317	46.18	46.18	92.36	1002	126
27668.94121	40415.2003	71.6827	33.63	33.63	67.26	1858	126
13181.94425	5132.403012	-340.428	37.70	37.70	75.41	1494	134
10772.74425	7009.103012	53.5724	12.39	12.39	24.77	4594	134
9456.844253	7556.403012	-112.428	23.06	23.06	46.11	2287	134
20831.94425	8267.803012	294.572	10.27	10.27	20.54	11701	134
7202.744253	8508.303012	36.5724	26.45	26.45	52.89	1894	134
12451.94425	8656.003012	-336.428	32.62	32.62	65.23	2694	134
21229.04425	12803.80301	152.572	25.91	25.91	51.81	2524	134
11569.04425	15982.70301	-190.428	33.09	33.09	66.18	1062	134
24056.84425	17130.00301	-244.428	16.39	16.39	32.78	5320	134
28431.04425	17719.60301	258.572	25.55	25.55	51.10	1874	134
31932.44425	18487.80301	-62.4276	23.57	23.57	47.15	1919	134
25326.24425	20404.10301	-163.428	13.47	13.47	26.94	4737	134
31132.74425	22516.10301	5.5724	17.71	17.71	35.42	4369	134
26811.44425	22805.70301	48.5724	40.29	40.29	80.59	1163	134
35761.64425	25330.10301	396.572	17.54	17.54	35.09	5592	134
22590.34425	25936.60301	-245.428	12.29	12.29	24.59	7339	134
23752.14425	27350.30301	-41.4276	37.26	37.26	74.51	1169	134
17685.74425	30161.90301	-25.4276	22.02	22.02	44.04	2626	134
21139.74425	30444.10301	248.572	32.52	32.52	65.05	1490	134
29350.64425	32854.00301	-164.428	29.63	29.63	59.25	2639	134
22562.74425	33242.70301	47.5724	29.91	29.91	59.82	1809	134
40539.74425	33838.70301	-40.4276	39.28	39.28	78.56	1446	134
17925.54425	37582.90301	-57.4276	17.64	17.64	35.28	5241	134
34365.74425	39896.90301	-122.428	30.14	30.14	60.29	1662	134
23201.2473	10616.80573	164.462	39.54	39.54	79.08	1003	142
11649.2473	12842.70573	-107.538	43.57	43.57	87.14	1130	142
20629.7473	12878.90573	-134.538	14.13	14.13	28.26	5772	142
26568.8473	13664.10573	-128.538	17.87	17.87	35.75	3433	142
18868.0473	14350.50573	-95.5379	19.73	19.73	39.47	2529	142
18124.8473	15829.50573	-88.5379	22.94	22.94	45.88	2535	142
23462.3473	16134.50573	9.46205	28.99	28.99	57.98	1051	142
13516.9473	16821.40573	-47.538	11.49	11.49	22.98	5361	142
34992.6473	18903.30573	-85.5379	13.75	13.75	27.51	3863	142
17652.2473	19304.40573	-107.538	30.00	30.00	60.01	1476	142
10386.7473	19303.90573	-97.5379	23.03	23.03	46.06	3535	142
27977.9473	20014.90573	20.462	22.68	22.68	45.36	3144	142
25704.5473	21561.20573	-11.538	20.89	20.89	41.78	2959	142
23708.1473	21694.40573	-23.538	39.05	39.05	78.09	1031	142
20483.6473	21778.40573	-4.53795	19.03	19.03	38.06	1638	142
27677.1473	21887.00573	-250.538	16.72	16.72	33.44	6374	142
31269.8473	22103.30573	-114.538	45.31	45.31	90.62	1019	142
10169.1473	23490.90573	-358.538	47.85	47.85	95.71	1112	142
20536.0473	25674.10573	-273.538	48.63	48.63	97.26	1439	142
24966.0473	25790.40573	106.462	16.23	16.23	32.45	5027	142
24748.7473	26542.00573	98.4621	31.89	31.89	63.77	1322	142
27066.3473	27761.90573	-81.5379	41.75	41.75	83.51	1234	142
29665.8473	28407.60573	293.462	13.64	13.64	27.27	8456	142
24952.1473	28768.80573	-351.538	50.16	50.16	100.32	1102	142
18484.0473	30102.20573	-107.538	33.75	33.75	67.49	1275	142
20171.2473	30969.70573	-131.538	29.51	29.51	59.02	2183	142
37349.3473	30999.80573	0.462048	20.51	20.51	41.02	2435	142
30079.8473	37654.00573	-375.538	27.29	27.29	54.59	4935	142
38916.3473	37975.90573	-387.538	50.66	50.66	101.31	1233	142
23066.1473	38839.80573	169.462	43.59	43.59	87.18	1073	142
21942.35035	985.7084407	-240.648	51.36	51.36	102.73	1025	150
18450.65035	5709.208441	0.351699	33.94	33.94	67.87	1489	150
12925.85035	6606.408441	-2.6483	21.48	21.48	42.96	1566	150
7709.150346	7200.208441	-147.648	17.57	17.57	35.14	4401	150
12403.45035	8867.308441	282.352	35.37	35.37	70.74	1316	150
13299.45035	14501.20844	-114.648	11.66	11.66	23.31	5459	150
24082.95035	17915.80844	-14.6483	35.37	35.37	70.74	1332	150
16648.35035	18116.80844	-13.6483	32.90	32.90	65.80	1693	150
32529.35035	19129.10844	-189.648	23.46	23.46	46.91	1834	150
24824.55035	20735.90844	-145.648	35.80	35.80	71.59	1236	150
20523.85035	21771.10844	27.3517	8.97	8.97	17.95	9042	150
24847.55035	27092.40844	169.352	19.41	19.41	38.81	4000	150
20733.25035	28354.80844	99.3517	27.41	27.41	54.82	1289	150
18535.25035	30204.90844	157.352	27.04	27.04	54.07	1288	150
16430.75035	31228.40844	156.352	32.08	32.08	64.15	1077	150
29440.25035	31686.50844	319.352	36.29	36.29	72.58	2154	150
24403.25035	35023.30844	-360.648	40.98	40.98	81.95	1773	150
15496.35035	35140.80844	30.3517	17.66	17.66	35.33	3066	150
23844.65035	36945.20844	41.3517	44.51	44.51	89.02	1016	150
13850.55035	37094.60844	-111.648	22.56	22.56	45.12	2636	150
21200.65035	37244.60844	-19.6483	27.81	27.81	55.63	1589	150
29239.65035	38583.60844	45.3517	45.66	45.66	91.33	1393	150
10235.45339	6029.111155	-319.759	69.76	69.76	139.51	1000	158
17778.35339	9182.311155	-21.7586	22.70	22.70	45.40	1439	158
16164.15339	11864.71116	-103.759	12.98	12.98	25.95	6463	158
21161.15339	12348.21116	-2.75865	32.36	32.36	64.72	1421	158
21467.25339	15532.91116	-167.759	15.71	15.71	31.42	3017	158
22281.25339	17144.21116	84.2413	9.40	9.40	18.79	7995	158
23147.85339	18188.81116	-289.759	29.93	29.93	59.86	1813	158
17660.75339	19275.31116	105.241	28.12	28.12	56.24	1475	158
24022.55339	24267.11116	-103.759	33.96	33.96	67.92	1126	158
16566.45339	28840.41116	-113.759	36.38	36.38	72.77	1182	158
32735.45339	31789.61116	-147.759	13.24	13.24	26.47	6943	158
21580.05339	31831.21116	-318.759	42.23	42.23	84.45	1404	158
13803.95339	35646.11116	-245.759	29.20	29.20	58.40	2454	158
31683.25339	37509.21116	-39.7587	18.11	18.11	36.22	5166	158
29087.75339	38538.01116	-77.7587	32.50	32.50	65.00	1866	158
36289.75339	38630.41116	-87.7587	26.64	26.64	53.27	1645	158
29005.35339	40414.41116	364.241	47.81	47.81	95.61	1126	158
9003.456438	1934.91387	-139.869	22.44	22.44	44.89	3299	166
11326.75644	5596.11387	-177.869	40.95	40.95	81.91	1421	166
3607.256438	7764.31387	70.131	22.00	22.00	43.99	2355	166
22983.65644	8129.11387	-391.869	27.91	27.91	55.81	2461	166
21603.25644	10204.91387	-117.869	14.39	14.39	28.78	6662	166
17892.35644	12041.71387	51.131	32.17	32.17	64.34	1889	166
24177.85644	12275.51387	-60.869	11.66	11.66	23.31	8670	166
25790.35644	13360.91387	-85.869	18.89	18.89	37.77	1985	166
3200.456438	15053.71387	-284.869	31.30	31.30	62.60	2206	166
19935.95644	15565.11387	-237.869	30.45	30.45	60.90	2192	166
28947.35644	17651.11387	292.131	41.94	41.94	83.89	1233	166
28114.35644	18515.61387	342.131	38.36	38.36	76.73	1200	166
25601.35644	21642.01387	-178.869	27.53	27.53	55.06	2195	166
13389.15644	21914.01387	-265.869	32.85	32.85	65.70	2569	166
10202.65644	24460.01387	-156.869	52.70	52.70	105.41	1122	166
33861.65644	24261.31387	-183.869	46.16	46.16	92.32	1553	166
31329.85644	25349.81387	254.131	21.78	21.78	43.57	3238	166
32706.05644	25493.61387	139.131	26.40	26.40	52.80	2224	166
20485.25644	26326.71387	8.131	26.96	26.96	53.93	1738	166
17637.15644	26763.91387	-195.869	39.78	39.78	79.55	1142	166
18306.35644	28242.31387	62.131	27.01	27.01	54.02	1296	166
31776.35644	29824.21387	-226.869	34.24	34.24	68.48	1574	166
18632.05644	30565.71387	-246.869	31.11	31.11	62.22	2321	166
28008.05644	33657.31387	-323.869	27.72	27.72	55.44	3322	166
36308.05644	38568.51387	-201.869	19.78	19.78	39.56	4790	166
23230.75644	38864.81387	-378.869	44.46	44.46	88.92	1469	166
22403.95948	7734.716584	-91.9793	11.68	11.68	23.36	5052	174
17570.45948	14244.71658	-228.979	33.30	33.30	66.60	1325	174
18324.25948	15135.61658	-119.979	27.04	27.04	54.07	1653	174
17672.85948	19754.31658	69.0207	30.61	30.61	61.23	1013	174
35151.15948	21791.51658	-109.979	15.66	15.66	31.32	4320	174
30437.25948	22334.21658	337.021	37.61	37.61	75.22	1656	174
15838.75948	25561.11658	-274.979	34.62	34.62	69.24	1690	174
26038.25948	26755.91658	135.021	22.25	22.25	44.51	3576	174
38385.45948	29026.91658	311.021	26.28	26.28	52.56	1850	174
15156.15948	29154.21658	188.021	42.79	42.79	85.58	1055	174
25160.05948	29439.81658	353.021	35.96	35.96	71.92	2166	174
19183.65948	30626.21658	-160.979	32.99	32.99	65.99	1359	174
15970.45948	31192.71658	-185.979	26.35	26.35	52.70	2870	174
13933.85948	32933.41658	-172.979	30.90	30.90	61.80	1187	174
32292.75948	33996.61658	143.021	25.10	25.10	50.21	1438	174
38620.45948	34412.51658	228.021	21.31	21.31	42.63	2800	174
13772.25948	35745.11658	-110.979	37.73	37.73	75.45	1631	174
16335.35948	36077.31658	201.021	33.89	33.89	67.78	2111	174
11261.46253	5382.819299	-246.09	27.08	27.08	54.16	2220	182
11966.66253	7423.419299	244.91	26.45	26.45	52.89	1463	182
800.7625302	13615.1193	-225.09	44.04	44.04	88.08	1342	182
24390.86253	16752.2193	241.91	25.81	25.81	51.62	1533	182
21643.96253	17744.1193	-12.0897	30.14	30.14	60.29	1319	182
12013.36253	19981.7193	-124.09	32.43	32.43	64.86	1149	182
25507.96253	20311.2193	-4.0897	15.94	15.94	31.89	5219	182
34430.86253	21679.2193	44.9103	33.94	33.94	67.87	1272	182
16136.36253	22547.1193	-103.09	18.18	18.18	36.36	2373	182
24883.76253	23262.5193	-53.0897	20.65	20.65	41.31	3017	182
14840.36253	23630.4193	241.91	32.40	32.40	64.81	1391	182
19099.46253	24463.1193	125.91	41.57	41.57	83.13	1114	182
25839.36253	26192.8193	-121.09	33.79	33.79	67.59	1968	182
17895.56253	27065.6193	-34.0897	33.96	33.96	67.92	1088	182
37394.16253	31016.1193	-17.0897	20.23	20.23	40.46	3603	182
15517.46253	32016.3193	-292.09	21.64	21.64	43.28	5584	182
37845.56253	32891.7193	-122.09	40.55	40.55	81.11	1759	182
22572.06253	33250.0193	161.91	13.31	13.31	26.61	8258	182
19323.96253	39723.6193	-54.0897	31.25	31.25	62.50	1590	182
20760.46558	5084.922013	171.8	21.01	21.01	42.01	1816	190
19578.16558	6310.822013	-314.2	40.79	40.79	81.58	1453	190
19903.76558	10048.12201	389.8	10.64	10.64	21.29	12430	190
23845.06558	12670.62201	-77.2001	13.52	13.52	27.04	4898	190
17595.06558	14301.82201	-95.2001	13.21	13.21	26.42	4816	190
27790.86558	14452.32201	-213.2	17.83	17.83	35.65	3447	190
18189.06558	16728.72201	-54.2	22.87	22.87	45.73	2272	190
24252.06558	16851.12201	234.8	19.24	19.24	38.48	2863	190
25331.76558	17283.52201	145.8	12.06	12.06	24.12	7116	190
27169.56558	18879.62201	-169.2	34.95	34.95	69.90	1272	190
31100.56558	19419.52201	63.8	22.61	22.61	45.22	1524	190
20578.56558	26508.82201	219.8	34.24	34.24	68.48	1090	190
36711.66558	28990.32201	391.8	49.57	49.57	99.15	1022	190
31873.96558	29925.72201	-327.2	20.63	20.63	41.26	5986	190
23735.66558	32702.12201	298.8	26.05	26.05	52.09	2537	190
24955.56558	33361.12201	-109.2	49.93	49.93	99.85	1633	190
38606.26558	34455.02201	21.8	11.70	11.70	23.41	7821	190
14933.16862	3484.024727	-304.31	37.37	37.37	74.75	1812	198
1897.068622	8127.424727	172.69	25.06	25.06	50.11	2439	198
14626.76862	8641.824727	-13.3104	17.36	17.36	34.71	4140	198
20240.46862	8348.624727	391.69	25.72	25.72	51.43	2427	198
14950.66862	10128.82473	31.6896	38.25	38.25	76.49	1011	198
16843.86862	11945.52473	-368.31	38.90	38.90	77.81	1477	198
24209.76862	12190.72473	40.6896	9.18	9.18	18.37	7530	198
28443.96862	12944.32473	-357.31	46.16	46.16	92.32	1010	198
26651.66862	13864.72473	-78.3104	29.39	29.39	58.78	1736	198
21120.16862	14851.82473	349.69	24.09	24.09	48.18	2617	198
18645.76862	17478.12473	-193.31	19.57	19.57	39.14	2793	198
25356.86862	17247.42473	237.69	22.75	22.75	45.50	1992	198
16226.86862	19347.22473	191.69	23.39	23.39	46.77	1520	198
19711.36862	19606.92473	75.6896	14.74	14.74	29.48	3143	198
18297.96862	19965.02473	-297.31	50.56	50.56	101.12	1005	198
34022.06862	20347.22473	-154.31	27.01	27.01	54.02	1929	198
20601.06862	21789.32473	204.69	9.77	9.77	19.55	9032	198
11780.56862	23818.32473	-125.31	33.58	33.58	67.16	1554	198
23553.46862	25136.52473	-199.31	49.62	49.62	99.24	1110	198
18973.36862	26764.02473	-8.3104	27.60	27.60	55.20	2050	198
21700.66862	28700.52473	-293.31	52.59	52.59	105.17	1004	198
26038.46862	29274.82473	340.69	44.74	44.74	89.49	1174	198
39534.76862	30787.62473	-65.3104	21.03	21.03	42.06	1883	198
34554.36862	31184.62473	85.6896	13.73	13.73	27.46	5410	198
15273.16862	31881.22473	-366.31	54.45	54.45	108.90	1452	198
27293.86862	32072.42473	69.6896	33.96	33.96	67.92	1091	198
23377.76862	32713.52473	-5.3104	21.41	21.41	42.81	1643	198
21281.66862	33248.92473	332.69	31.60	31.60	63.21	2353	198
34827.86862	34209.62473	304.69	37.82	37.82	75.64	1320	198
19214.27167	817.9274419	-132.421	27.32	27.32	54.64	1190	206
20915.17167	5064.427442	365.579	19.90	19.90	39.80	4615	206
20611.97167	6041.227442	-231.421	40.44	40.44	80.87	1175	206
22178.67167	6747.227442	-207.421	27.44	27.44	54.87	2530	206
3586.671669	7756.027442	252.579	15.14	15.14	30.29	5660	206
9731.771669	8586.027442	-324.421	32.48	32.48	64.95	2173	206
22417.17167	10259.82744	-361.421	34.01	34.01	68.01	2046	206
25212.47167	11265.52744	-264.421	43.97	43.97	87.94	1014	206
21470.37167	13972.02744	-316.421	22.49	22.49	44.98	2916	206
20386.87167	17914.22744	-366.421	50.42	50.42	100.84	1126	206
20201.37167	20475.42744	12.5793	12.32	12.32	24.63	4514	206
20584.97167	21785.72744	121.579	10.83	10.83	21.67	4571	206
20105.37167	22363.42744	-260.421	16.06	16.06	32.12	4730	206
11765.87167	22531.12744	386.579	30.21	30.21	60.43	2836	206
30037.17167	22660.12744	-379.421	62.83	62.83	125.66	1191	206
23119.87167	23638.72744	11.5793	44.70	44.70	89.40	1406	206
30867.17167	24191.72744	269.579	41.61	41.61	83.23	1087	206
17081.17167	25692.22744	-174.421	25.93	25.93	51.86	1802	206
19086.77167	25550.52744	-162.421	30.03	30.03	60.05	1810	206
21415.47167	26394.22744	4.57926	13.45	13.45	26.89	4928	206
22166.07167	29031.92744	347.579	28.71	28.71	57.41	2951	206
27453.67167	31645.22744	-177.421	23.31	23.31	46.63	2207	206
24888.67167	32821.72744	279.579	34.97	34.97	69.94	1160	206
37906.17167	33068.12744	-230.421	38.08	38.08	76.16	1412	206
27919.27167	33641.82744	116.579	39.38	39.38	78.75	1211	206
29538.17167	35375.12744	278.579	32.71	32.71	65.42	1295	206
31847.17167	35532.32744	-40.4207	25.62	25.62	51.24	2527	206
38545.27167	36163.12744	-383.421	38.46	38.46	76.91	1484	206
19484.47471	5499.330156	-21.5311	34.81	34.81	69.61	1265	214
20902.87471	6575.430156	-173.531	37.82	37.82	75.64	1116	214
20088.77471	7282.130156	337.469	39.94	39.94	79.88	1744	214
14540.87471	7459.730156	-142.531	20.25	20.25	40.51	2952	214
7462.574715	8350.830156	-140.531	14.22	14.22	28.45	7080	214
13488.47471	9332.630156	-250.531	29.46	29.46	58.92	2065	214
9474.174715	10239.63016	-183.531	29.74	29.74	59.49	1966	214
20585.77471	12895.33016	288.469	32.24	32.24	64.48	1285	214
21121.17471	14902.43016	170.469	24.16	24.16	48.32	1869	214
24126.97471	16904.43016	14.4689	15.90	15.90	31.79	3365	214
26401.67471	17397.63016	90.4689	14.88	14.88	29.77	3236	214
15286.67471	17544.73016	206.469	18.72	18.72	37.44	2298	214
28545.87471	17734.03016	80.4689	12.51	12.51	25.01	5898	214
20793.27471	18832.43016	-115.531	33.09	33.09	66.18	1222	214
19815.07471	19604.63016	161.469	19.29	19.29	38.57	3035	214
10741.37471	21791.63016	86.4689	23.83	23.83	47.67	2508	214
33498.37471	22015.03016	156.469	59.16	59.16	118.32	1173	214
22384.97471	23785.73016	93.4689	24.75	24.75	49.50	1867	214
33897.77471	23860.83016	-75.5311	33.86	33.86	67.73	1116	214
16649.47471	24379.23016	-270.531	14.46	14.46	28.92	7005	214
23434.47471	29922.13016	262.469	18.98	18.98	37.96	4463	214
39381.07471	31439.93016	-271.531	31.91	31.91	63.82	1699	214
36161.57471	32331.73016	-71.5311	31.89	31.89	63.77	1436	214
31360.07471	34580.03016	-383.531	43.83	43.83	87.65	1543	214
25183.67471	36670.53016	104.469	20.63	20.63	41.26	1461	214
20080.67776	2175.932871	-34.6414	31.13	31.13	62.27	1328	222
19430.57776	4769.432871	-204.641	42.70	42.70	85.39	1129	222
21423.07776	5656.032871	-264.641	16.23	16.23	32.45	5349	222
17966.47776	8117.332871	-343.641	52.09	52.09	104.19	1064	222
19049.27776	9418.232871	-50.6414	10.93	10.93	21.85	9728	222
20495.77776	12838.33287	32.3586	30.69	30.69	61.37	1692	222
22863.97776	14783.63287	-178.641	35.42	35.42	70.84	1581	222
26193.27776	15508.03287	30.3586	13.59	13.59	27.18	5444	222
30482.77776	18687.13287	-250.641	40.60	40.60	81.20	1014	222
26594.67776	19755.43287	-33.6414	33.02	33.02	66.03	1690	222
18126.07776	20073.93287	-379.641	21.01	21.01	42.01	3417	222
12513.17776	22828.23287	394.359	31.91	31.91	63.82	1797	222
26862.47776	23162.93287	-52.6414	9.40	9.40	18.79	9321	222
25472.87776	23932.53287	382.359	50.99	50.99	101.97	1246	222
31269.47776	25320.23287	20.3586	26.40	26.40	52.80	2306	222
23859.17776	27753.23287	-224.641	20.94	20.94	41.87	4192	222
25888.27776	28001.63287	129.359	20.11	20.11	40.22	3567	222
29689.47776	29657.73287	23.3586	39.92	39.92	79.83	1015	222
10072.17776	30491.83287	194.359	23.06	23.06	46.11	2062	222
20494.17776	30619.53287	-29.6414	7.44	7.44	14.88	10431	222
18960.97776	30934.83287	-234.641	38.17	38.17	76.35	1408	222
15492.77776	31889.03287	-237.641	26.52	26.52	53.03	2680	222
30872.07776	32834.33287	389.359	54.59	54.59	109.18	1130	222
32343.17776	34021.53287	-29.6414	15.99	15.99	31.98	4779	222
20053.97776	35082.33287	-360.641	35.75	35.75	71.50	1959	222
38046.87776	35025.93287	-46.6414	17.24	17.24	34.48	5330	222
10405.98081	4776.035585	-95.7518	39.00	39.00	78.00	1348	230
1834.380807	7840.435585	-115.752	36.79	36.79	73.57	1096	230
23040.38081	8328.035585	-142.752	16.48	16.48	32.97	3978	230
15445.78081	9734.835585	97.2482	37.63	37.63	75.27	1394	230
19926.38081	10067.43559	226.248	14.62	14.62	29.25	5659	230
12010.08081	10879.13559	42.2482	37.49	37.49	74.98	1018	230
25255.68081	12972.33559	-305.752	34.29	34.29	68.58	1514	230
26938.08081	14198.03559	120.248	28.45	28.45	56.90	1804	230
31172.18081	17757.03559	121.248	26.96	26.96	53.93	1396	230
31533.68081	23352.73559	-20.7518	26.68	26.68	53.36	2436	230
33876.08081	24210.23559	-98.7518	28.28	28.28	56.57	1974	230
21337.88081	24576.93559	167.248	21.31	21.31	42.63	3061	230
28277.18081	26506.03559	-121.752	28.02	28.02	56.05	1646	230
25730.48081	28096.83559	119.248	33.06	33.06	66.13	1306	230
26339.98081	29204.53559	159.248	22.73	22.73	45.45	1445	230
25157.68081	29416.23559	175.248	32.10	32.10	64.20	1216	230
37940.58081	29517.73559	253.248	28.42	28.42	56.85	2264	230
33456.98081	31021.23559	-180.752	30.19	30.19	60.38	1900	230
23297.48081	32781.23559	-122.752	15.83	15.83	31.65	5828	230
21102.28081	33312.83559	-263.752	50.42	50.42	100.84	1001	230
22575.48081	33225.33559	184.248	24.82	24.82	49.64	1466	230
21191.38081	33856.33559	100.248	23.71	23.71	47.43	3384	230
32326.48081	33965.03559	169.248	23.93	23.93	47.85	3111	230
17320.78081	34653.13559	258.248	37.61	37.61	75.22	1047	230
36059.08081	35088.43559	-15.7518	34.19	34.19	68.39	1188	230
24362.58081	38611.83559	254.248	46.79	46.79	93.59	1113	230
7978.483853	7372.6383	23.1379	36.95	36.95	73.90	1065	238
20100.08385	8260.4383	-148.862	24.23	24.23	48.47	1615	238
22917.68385	9469.4383	-173.862	9.54	9.54	19.08	7406	238
26804.68385	12748.3383	-36.8621	24.47	24.47	48.94	2294	238
25795.28385	13318.4383	58.1379	29.06	29.06	58.12	1224	238
28183.08385	14962.3383	-251.862	22.02	22.02	44.04	2575	238
18126.38385	20297.6383	228.138	18.37	18.37	36.74	2971	238
17462.28385	21214.4383	30.1379	22.82	22.82	45.64	1625	238
35156.88385	23959.8383	64.1379	13.05	13.05	26.09	6023	238
27738.98385	25840.4383	212.138	37.00	37.00	73.99	1620	238
28153.68385	27756.4383	-178.862	24.30	24.30	48.61	2663	238
14452.78385	28338.8383	-382.862	40.79	40.79	81.58	2655	238
26208.48385	30824.7383	259.138	28.45	28.45	56.90	1671	238
30649.08385	32739.5383	110.138	32.69	32.69	65.37	1480	238
28428.98385	35811.8383	-362.862	39.40	39.40	78.80	2215	238
19401.2869	1738.641014	-80.9725	41.50	41.50	82.99	1056	246
8282.286899	6289.241014	-137.972	39.14	39.14	78.28	1294	246
20895.1869	7350.641014	231.028	31.63	31.63	63.26	1609	246
5820.586899	7689.841014	55.0275	12.86	12.86	25.72	3485	246
20617.8869	12909.54101	-166.972	11.16	11.16	22.33	4908	246
26242.3869	14418.14101	112.028	14.32	14.32	28.64	5106	246
12094.7869	14420.84101	-269.973	23.29	23.29	46.58	3578	246
26791.8869	17161.94101	-23.9725	17.64	17.64	35.28	3903	246
26119.1869	18567.04101	67.0275	14.93	14.93	29.86	4494	246
18605.7869	20442.74101	-19.9725	15.43	15.43	30.85	4094	246
27041.7869	22596.04101	-107.972	26.56	26.56	53.13	2432	246
33605.8869	22951.84101	-387.973	32.52	32.52	65.05	2112	246
22556.1869	26348.24101	-285.973	31.58	31.58	63.16	1778	246
32087.1869	28589.14101	-261.973	43.94	43.94	87.89	1211	246
24588.9869	29080.84101	371.027	35.33	35.33	70.65	2255	246
35233.6869	29170.64101	57.0275	27.81	27.81	55.63	2329	246
15098.3869	30244.74101	-168.972	21.20	21.20	42.39	3474	246
16894.5869	31114.04101	340.027	26.61	26.61	53.22	2879	246
37810.9869	32109.94101	365.027	39.07	39.07	78.14	1926	246
15419.6869	32199.74101	116.028	10.48	10.48	20.96	9737	246
16621.9869	33649.34101	283.027	29.63	29.63	59.25	2048	246
29404.8869	40363.24101	-148.972	32.85	32.85	65.70	1348	246
10185.98995	2214.543729	256.917	12.34	12.34	24.68	7960	254
12395.18995	5891.543729	-257.083	36.20	36.20	72.39	1282	254
19490.78995	6025.143729	-203.083	24.77	24.77	49.55	1933	254
14747.48995	9659.843729	186.917	29.84	29.84	59.68	2372	254
19966.68995	10050.64373	80.9172	16.70	16.70	33.39	3196	254
17237.68995	16939.54373	-4.08284	13.59	13.59	27.18	4913	254
24094.68995	16997.64373	-81.0828	22.37	22.37	44.74	1824	254
21534.18995	17203.24373	125.917	23.88	23.88	47.76	2383	254
23296.58995	17700.14373	-338.083	21.08	21.08	42.15	2636	254
22577.28995	21337.64373	-294.083	41.50	41.50	82.99	1079	254
21375.98995	26387.94373	-69.0828	13.16	13.16	26.33	4219	254
32893.18995	28373.34373	-304.083	62.36	62.36	124.72	1031	254
15441.88995	29204.64373	371.917	46.91	46.91	93.82	1094	254
39317.48995	29892.44373	-49.0828	13.33	13.33	26.66	6937	254
31817.58995	30961.14373	364.917	49.76	49.76	99.52	1218	254
32155.88995	30922.94373	309.917	48.11	48.11	96.23	1013	254
18271.68995	33345.54373	-265.083	38.46	38.46	76.91	1250	254
39374.48995	33396.94373	-384.083	52.78	52.78	105.55	1200	254
36096.98995	34972.34373	-363.083	51.62	51.62	103.24	1204	254
12816.79299	7238.446443	165.807	32.55	32.55	65.09	1430	262
9676.692992	8586.446443	-57.1932	41.38	41.38	82.75	1462	262
15033.39299	9142.346443	-178.193	24.09	24.09	48.18	1631	262
16951.19299	13629.44644	-168.193	11.47	11.47	22.94	8354	262
15566.89299	16252.74644	-161.193	26.99	26.99	53.98	1919	262
24153.79299	17090.24644	-16.1932	23.06	23.06	46.11	1702	262
26538.29299	21301.04644	-111.193	19.50	19.50	39.00	4900	262
34404.29299	21704.94644	86.8068	13.66	13.66	27.32	5611	262
19248.39299	22541.34644	99.8068	25.01	25.01	50.02	1065	262
33528.09299	26407.54644	-123.193	36.34	36.34	72.68	1982	262
24879.39299	27043.54644	-32.1932	24.68	24.68	49.36	1738	262
20466.69299	30472.24644	-170.193	32.78	32.78	65.56	1340	262
30285.29299	31040.04644	-72.1932	41.61	41.61	83.23	1086	262
20218.59299	32176.04644	-177.193	29.98	29.98	59.96	1288	262
13852.99299	33023.94644	-384.193	30.14	30.14	60.29	2990	262
32009.19299	33895.74644	-28.1932	34.22	34.22	68.44	1112	262
15343.29299	36392.54644	10.8068	23.60	23.60	47.19	1924	262
40417.59299	37656.24644	280.807	30.71	30.71	61.42	1917	262
21377.19299	39210.34644	53.8068	31.63	31.63	63.26	2205	262
3656.996038	7330.049158	348.696	25.88	25.88	51.76	2705	270
20141.09604	11746.74916	41.6965	27.95	27.95	55.91	1753	270
31091.89604	19358.64916	-109.304	22.89	22.89	45.78	2823	270
25663.79604	21459.04916	-338.304	27.67	27.67	55.34	2171	270
27596.19604	21891.24916	171.696	27.51	27.51	55.01	1939	270
33469.79604	22058.84916	128.696	24.37	24.37	48.75	1829	270
14317.99604	24162.24916	-272.304	41.14	41.14	82.28	1026	270
33209.29604	24855.74916	257.696	46.56	46.56	93.12	1225	270
23017.89604	28314.64916	-306.304	43.52	43.52	87.04	1155	270
24875.19604	28664.74916	-387.304	58.92	58.92	117.84	1089	270
35238.79604	29094.34916	-245.304	39.73	39.73	79.46	1835	270
31843.09604	29699.14916	-92.3035	35.54	35.54	71.07	1114	270
15274.79604	29865.34916	332.696	33.58	33.58	67.16	1244	270
28522.49604	30757.04916	46.6965	33.25	33.25	66.51	1057	270
33596.49604	34313.44916	127.696	26.59	26.59	53.18	1300	270
40936.29604	37076.14916	-227.304	27.72	27.72	55.44	2763	270
31682.99604	38174.14916	-389.304	61.02	61.02	122.04	1002	270
20986.79604	40084.14916	229.696	37.19	37.19	74.37	1229	270
19353.19908	1660.951872	-237.414	35.33	35.33	70.65	1269	278
19571.79908	2609.751872	-281.414	9.75	9.75	19.50	8805	278
22549.29908	10942.95187	-374.414	13.28	13.28	26.56	8159	278
21504.99908	13662.75187	-132.414	40.60	40.60	81.20	1363	278
28060.29908	15322.55187	-73.4139	12.20	12.20	24.40	6103	278
29425.99908	15618.45187	-219.414	16.41	16.41	32.83	5364	278
27498.89908	16630.75187	138.586	42.11	42.11	84.21	1405	278
11859.49908	17160.65187	-46.4139	26.94	26.94	53.88	1657	278
16658.69908	17969.95187	323.586	39.82	39.82	79.65	1100	278
15647.59908	19646.55187	-156.414	24.19	24.19	48.37	2497	278
16436.09908	20073.95187	99.5861	30.97	30.97	61.94	1428	278
31959.19908	22668.55187	-332.414	34.88	34.88	69.76	2351	278
28648.89908	23696.45187	125.586	32.52	32.52	65.05	1592	278
16565.39908	24248.15187	-299.414	26.96	26.96	53.93	1570	278
19476.49908	24731.45187	73.5861	23.24	23.24	46.49	2389	278
25082.69908	25917.45187	-86.4139	19.03	19.03	38.06	3649	278
23474.89908	26142.35187	-209.414	42.18	42.18	84.36	1522	278
20798.59908	29602.75187	-25.4139	21.31	21.31	42.63	2970	278
25070.99908	29558.55187	105.586	37.16	37.16	74.32	1158	278
30446.19908	31881.45187	140.586	31.16	31.16	62.31	1308	278
37566.89908	32232.15187	-311.414	41.00	41.00	82.00	1174	278
24366.39908	32535.65187	-138.414	48.54	48.54	97.07	1582	278
16524.49908	34422.25187	23.5861	38.98	38.98	77.95	1421	278
14533.69908	34641.65187	-280.414	38.25	38.25	76.49	1178	278
18116.29908	35768.55187	284.586	35.91	35.91	71.83	1249	278
27724.09908	37021.45187	-121.414	30.69	30.69	61.37	2294	278
35383.99908	37367.15187	-48.4139	33.75	33.75	67.49	1116	278
20718.29908	38352.45187	-103.414	18.13	18.13	36.27	3720	278
25767.10213	13319.65459	23.4758	23.86	23.86	47.71	2069	286
23981.90213	13989.15459	-268.524	40.58	40.58	81.15	1217	286
26183.20213	15494.95459	0.475764	21.81	21.81	43.61	2042	286
15029.90213	17917.35459	-6.52424	35.47	35.47	70.93	1277	286
26531.00213	21273.75459	-41.5242	30.57	30.57	61.14	1364	286
24171.50213	22331.75459	52.4758	36.34	36.34	72.68	1051	286
30254.50213	22286.75459	288.476	24.66	24.66	49.31	4331	286
22786.60213	27209.55459	78.4758	31.49	31.49	62.97	1076	286
15733.60213	32204.45459	63.4758	19.76	19.76	39.52	3188	286
34001.30213	32415.75459	-134.524	31.27	31.27	62.55	1209	286
27060.40213	34794.65459	-153.524	39.14	39.14	78.28	1151	286
29801.00213	37000.55459	-9.52424	24.59	24.59	49.17	1085	286
25148.70213	37212.75459	266.476	29.27	29.27	58.55	1696	286
29413.00213	40292.05459	325.476	33.58	33.58	67.16	1420	286
20596.00518	3032.557301	-377.635	37.04	37.04	74.09	1471	294
11469.30518	6354.757301	-375.635	9.56	9.56	19.12	15839	294
21238.00518	6717.357301	-356.635	27.34	27.34	54.68	2036	294
12138.80518	7858.957301	-144.635	22.82	22.82	45.64	1836	294
22849.20518	10716.4573	362.365	29.79	29.79	59.58	2378	294
22999.50518	10741.6573	260.365	16.27	16.27	32.55	6317	294
722.2051765	13189.0573	-296.635	57.27	57.27	114.55	1101	294
26417.10518	14312.2573	79.3654	26.66	26.66	53.32	1354	294
26213.40518	15514.5573	154.365	12.51	12.51	25.01	6178	294
13525.40518	16774.4573	-114.635	16.77	16.77	33.54	2904	294
27239.40518	17727.7573	175.365	19.66	19.66	39.33	2317	294
23270.30518	17692.7573	-217.635	28.31	28.31	56.61	1464	294
25859.40518	19365.8573	5.36541	20.82	20.82	41.64	3025	294
28476.70518	19858.9573	82.3654	15.59	15.59	31.18	4839	294
35094.10518	21745.4573	-100.635	46.75	46.75	93.49	1246	294
20118.20518	22604.9573	-231.635	31.32	31.32	62.64	1963	294
25716.50518	23660.7573	368.365	42.96	42.96	85.91	1274	294
20757.40518	26325.0573	280.365	20.14	20.14	40.27	3367	294
16642.70518	26576.4573	-120.635	14.51	14.51	29.01	3230	294
13459.70518	27280.9573	-87.6346	13.68	13.68	27.37	5709	294
21644.00518	28741.8573	299.365	25.32	25.32	50.63	2745	294
20696.10518	28873.9573	-113.635	36.50	36.50	73.00	1719	294
33816.00518	30695.8573	-378.635	44.91	44.91	89.82	2124	294
32758.20518	35149.1573	-129.635	30.07	30.07	60.15	1525	294
20426.00518	34850.0573	-334.635	29.44	29.44	58.88	2845	294
29533.70518	35507.3573	-219.635	56.54	56.54	113.09	1050	294
20009.00518	36236.9573	253.365	35.89	35.89	71.78	1532	294
11260.70822	5529.360016	-191.745	47.48	47.48	94.95	1227	302
19907.30822	7988.960016	343.255	33.54	33.54	67.07	1614	302
21546.90822	10662.36002	-214.745	22.82	22.82	45.64	2928	302
18029.50822	11995.06002	-250.745	23.31	23.31	46.63	3157	302
26577.70822	14310.66002	216.255	35.16	35.16	70.32	1015	302
11857.00822	17089.06002	-234.745	19.29	19.29	38.57	3430	302
24412.60822	17445.36002	108.255	27.27	27.27	54.54	1400	302
27285.70822	17739.96002	-31.7449	23.81	23.81	47.62	2257	302
31919.30822	18466.56002	-76.7449	41.52	41.52	83.04	1050	302
31963.10822	20105.56002	293.255	25.08	25.08	50.16	2571	302
17429.80822	21182.36002	-170.745	17.26	17.26	34.52	3042	302
27691.10822	21839.86002	115.255	19.24	19.24	38.48	3193	302
14546.10822	23618.26002	232.255	37.66	37.66	75.31	1407	302
28596.60822	23638.76002	181.255	20.89	20.89	41.78	2686	302
18656.40822	23860.06002	-13.7449	44.77	44.77	89.54	1077	302
16823.90822	25327.56002	-67.7449	24.47	24.47	48.94	1832	302
22540.70822	26179.26002	-163.745	15.71	15.71	31.42	3224	302
32894.10822	29152.36002	-184.745	36.50	36.50	73.00	1808	302
22470.10822	30701.06002	106.255	25.27	25.27	50.54	1509	302
31302.30822	31650.36002	11.2551	25.32	25.32	50.63	1959	302
22375.00822	32116.76002	-114.745	28.42	28.42	56.85	1662	302
20422.21127	4569.16273	-246.887	34.62	34.62	69.24	1289	310
11225.81127	5440.96273	-122.887	23.46	23.46	46.91	2635	310
22374.41127	7543.46273	-259.887	20.77	20.77	41.54	3697	310
20219.71127	7584.56273	-335.887	26.33	26.33	52.66	2489	310
19755.21127	10143.56273	166.113	10.88	10.88	21.76	5696	310
21238.31127	12808.06273	77.1128	28.07	28.07	56.14	1197	310
15680.11127	13814.06273	-242.887	29.13	29.13	58.26	2022	310
10676.81127	13984.06273	-274.887	43.94	43.94	87.89	1341	310
5559.711269	15632.26273	-98.8872	23.22	23.22	46.44	1942	310
24466.41127	17357.46273	379.113	34.81	34.81	69.61	1442	310
20679.81127	18051.76273	-219.887	31.75	31.75	63.49	1244	310
26142.01127	18553.66273	108.113	19.24	19.24	38.48	2445	310
32108.01127	20411.26273	-376.887	25.06	25.06	50.11	2369	310
17380.31127	21104.26273	-218.887	13.56	13.56	27.13	4153	310
20513.51127	21938.96273	-199.887	14.74	14.74	29.48	5193	310
34380.51127	29455.06273	-190.887	34.81	34.81	69.61	1255	310
39283.51127	29865.46273	-12.8871	11.00	11.00	22.00	8139	310
13813.71127	31488.96273	-359.887	37.26	37.26	74.51	1473	310
32239.61127	33982.56273	194.113	21.60	21.60	43.19	2712	310
14932.81127	35910.26273	-135.887	23.64	23.64	47.29	2598	310
15366.61127	36471.36273	-140.887	26.80	26.80	53.60	1867	310
24141.31127	37439.16273	252.113	38.90	38.90	77.81	1412	310
38953.51127	38048.76273	-105.887	26.66	26.66	53.32	2616	310
8638.514315	7840.065444	-66.04	46.49	46.49	92.98	1005	318
15307.91431	7907.865444	-286.04	32.66	32.66	65.33	1821	318
20846.01431	8350.565444	-89.04	22.56	22.56	45.12	2513	318
19355.51431	8697.565444	94.96	23.74	23.74	47.48	1792	318
22875.91431	9493.665444	-193.04	12.01	12.01	24.02	5326	318
23327.21431	11224.16544	-313.04	10.83	10.83	21.67	9422	318
21137.81431	14919.06544	265.96	31.25	31.25	62.50	1051	318
19813.11431	15139.56544	131.96	13.38	13.38	26.75	5351	318
24234.51431	15264.96544	128.96	22.98	22.98	45.97	2677	318
23339.31431	19105.26544	201.96	28.42	28.42	56.85	1391	318
21678.01431	20829.46544	-186.04	20.68	20.68	41.35	2379	318
26417.21431	21266.46544	70.96	39.07	39.07	78.14	1029	318
13789.51431	21805.16544	-50.04	17.10	17.10	34.19	3024	318
21610.91431	23412.96544	-79.04	19.12	19.12	38.25	4148	318
20618.21431	26487.76544	144.96	17.40	17.40	34.81	4184	318
33915.51431	28082.26544	-276.04	22.02	22.02	44.04	5240	318
20561.61431	29736.56544	-341.04	36.83	36.83	73.66	1696	318
14933.81431	31689.66544	-256.04	36.57	36.57	73.15	1869	318
26525.91431	32790.76544	20.96	48.18	48.18	96.37	1101	318
16587.91431	33649.36544	41.96	26.99	26.99	53.98	1400	318
31580.31431	34876.96544	61.96	22.11	22.11	44.23	1893	318
14910.01431	35901.86544	-221.04	32.17	32.17	64.34	1443	318
21449.21736	5761.368159	-353.193	34.31	34.31	68.62	1645	326
12189.21736	7750.968159	-253.193	37.49	37.49	74.98	1207	326
17437.01736	10908.86816	-151.193	38.95	38.95	77.90	1068	326
25109.91736	12159.96816	-117.193	15.57	15.57	31.13	5039	326
24024.21736	14682.86816	-10.1928	28.54	28.54	57.09	1764	326
16793.61736	16770.76816	-237.193	17.78	17.78	35.56	3575	326
26131.21736	18531.86816	-347.193	43.05	43.05	86.10	1228	326
22053.11736	18984.26816	-34.1928	41.28	41.28	82.57	1169	326
34971.81736	18959.26816	130.807	30.24	30.24	60.48	1078	326
11801.31736	19129.66816	5.80717	32.45	32.45	64.90	1666	326
20528.81736	21985.36816	-167.193	19.29	19.29	38.57	2494	326
22551.11736	26105.86816	-317.193	24.73	24.73	49.45	2232	326
31498.81736	30488.06816	146.807	22.33	22.33	44.65	4138	326
23204.31736	30920.76816	-213.193	28.71	28.71	57.41	1338	326
28815.91736	33636.36816	-50.1928	35.35	35.35	70.70	1574	326
23145.41736	34789.16816	-274.193	40.01	40.01	80.02	1266	326
12754.41736	37197.96816	-398.193	48.63	48.63	97.26	1036	326
15345.31736	37690.46816	-64.1928	22.21	22.21	44.42	3339	326
16958.82041	4398.370873	-151.346	33.51	33.51	67.02	1058	334
20862.72041	7206.770873	-213.346	36.31	36.31	72.63	1187	334
22493.32041	9969.570873	173.654	27.65	27.65	55.30	1243	334
19891.92041	10053.17087	313.654	14.77	14.77	29.53	4748	334
23529.52041	11763.27087	-153.346	21.24	21.24	42.48	2098	334
14582.32041	14058.07087	-269.346	40.39	40.39	80.78	1285	334
26739.12041	14036.27087	-155.346	12.51	12.51	25.01	5407	334
29102.62041	15049.57087	-290.346	23.36	23.36	46.72	2353	334
11490.22041	15909.37087	-343.346	24.77	24.77	49.55	1976	334
13780.92041	21782.47087	-57.3457	16.67	16.67	33.35	4319	334
25811.42041	26160.27087	-86.3457	11.73	11.73	23.46	6317	334
39150.22041	28027.27087	71.6543	28.83	28.83	57.65	1408	334
28939.12041	28473.87087	-262.346	30.31	30.31	60.62	2849	334
18786.62041	29093.37087	-125.346	25.53	25.53	51.06	1714	334
25730.32041	32072.87087	44.6543	38.83	38.83	77.67	1063	334
16287.42041	36159.77087	-213.346	15.00	15.00	30.00	5505	334
39168.42041	36555.17087	-163.346	39.56	39.56	79.13	1147	334
15321.42041	37683.07087	-29.3457	20.68	20.68	41.35	2546	334
24995.12041	38582.67087	-205.346	30.17	30.17	60.34	2585	334
15072.72041	38778.67087	-332.346	45.05	45.05	90.10	1022	334
14634.32041	38760.07087	-187.346	24.16	24.16	48.32	2139	334
16199.22345	3502.973588	-53.4985	31.20	31.20	62.41	1013	342
22447.82345	7637.773588	-142.499	23.13	23.13	46.25	2136	342
23221.72345	8297.973588	-45.4985	34.50	34.50	69.00	1371	342
21879.42345	11916.47359	263.501	27.98	27.98	55.95	2337	342
15326.32345	12901.07359	-256.499	26.02	26.02	52.05	1858	342
25755.72345	16335.67359	74.5015	17.12	17.12	34.24	3241	342
20969.62345	18863.37359	-73.4985	27.13	27.13	54.26	1131	342
32111.32345	20537.37359	-283.499	33.63	33.63	67.26	1398	342
34308.82345	21717.57359	-200.499	33.42	33.42	66.83	1149	342
15644.42345	21795.87359	-274.499	13.26	13.26	26.52	7062	342
19249.02345	23373.87359	252.501	33.16	33.16	66.32	1104	342
22458.82345	23774.47359	371.501	21.83	21.83	43.66	2467	342
11898.42345	24303.37359	-284.499	45.52	45.52	91.04	1045	342
32185.72345	25569.27359	-264.499	48.18	48.18	96.37	1196	342
25825.32345	32072.77359	-51.4985	28.52	28.52	57.04	1664	342
30702.72345	32861.07359	165.501	27.55	27.55	55.11	1721	342
38983.92345	33917.87359	394.501	45.69	45.69	91.37	1297	342
40858.72345	35138.87359	77.5015	25.32	25.32	50.63	1519	342
20430.1265	10146.2763	285.349	7.56	7.56	15.12	18050	350
12030.7265	10767.8763	246.349	43.57	43.57	87.14	1111	350
13187.3265	10553.4763	-202.651	30.61	30.61	61.23	1126	350
20654.9265	14799.1763	-154.651	20.42	20.42	40.84	3149	350
19016.2265	15080.2763	-92.6513	20.87	20.87	41.73	2918	350
12497.7265	15992.2763	-253.651	27.79	27.79	55.58	1380	350
28991.9265	16375.5763	-159.651	29.67	29.67	59.35	1495	350
21172.9265	16667.9763	-391.651	27.08	27.08	54.16	3528	350
21237.8265	16872.1763	-326.651	37.42	37.42	74.84	1380	350
28432.2265	18434.1763	355.349	34.34	34.34	68.67	1222	350
19645.8265	20048.2763	162.349	15.50	15.50	30.99	3267	350
25140.1265	23726.5763	-361.651	62.60	62.60	125.19	1355	350
27766.3265	24461.1763	170.349	40.98	40.98	81.95	1299	350
32616.5265	25495.9763	270.349	32.40	32.40	64.81	1422	350
17546.1265	26217.4763	-207.651	25.83	25.83	51.67	1845	350
28199.9265	27421.2763	-341.651	40.20	40.20	80.40	1295	350
25890.0265	29230.3763	189.349	21.62	21.62	43.24	1574	350
24028.3265	31105.7763	-84.6513	27.08	27.08	54.16	1705	350
19800.9265	31500.0763	-89.6513	30.87	30.87	61.75	1913	350
12994.1265	33795.2763	-250.651	35.09	35.09	70.18	1383	350
20295.8265	35049.3763	340.349	32.95	32.95	65.89	1679	350
18728.0265	35438.8763	-199.651	48.14	48.14	96.27	1173	350
5279.229546	7602.879017	-99.8042	21.15	21.15	42.30	1929	358
22424.22955	7519.179017	-50.8042	17.95	17.95	35.89	4103	358
29072.22955	15047.27902	-250.804	19.64	19.64	39.28	4446	358
19890.02955	16499.77902	10.1958	17.80	17.80	35.61	2365	358
29604.32955	16959.87902	64.1958	24.73	24.73	49.45	1389	358
27426.52955	18775.77902	22.1958	24.07	24.07	48.14	2147	358
22384.02955	23771.77902	53.1958	15.61	15.61	31.23	2573	358
32151.22955	25550.07902	-104.804	16.98	16.98	33.96	5908	358
31836.02955	29695.77902	-72.8042	43.76	43.76	87.51	1120	358
20488.92955	30701.97902	-37.8042	7.54	7.54	15.07	7752	358
20539.52955	33332.37902	119.196	13.28	13.28	26.56	4694	358
19838.02955	36255.07902	376.196	43.26	43.26	86.52	1192	358
29822.52955	37025.57902	-186.804	34.34	34.34	68.67	1317	358
15438.82955	37736.47902	-52.8042	16.25	16.25	32.50	4523	358
19675.53259	6525.881731	-175.957	31.79	31.79	63.59	1226	366
17597.23259	6928.481731	-252.957	32.26	32.26	64.53	2689	366
24125.03259	9842.381731	-254.957	50.30	50.30	100.61	1000	366
21514.33259	12142.38173	352.043	49.34	49.34	98.67	1031	366
23156.63259	17583.58173	-362.957	25.67	25.67	51.34	2096	366
11630.73259	20661.68173	-53.957	22.82	22.82	45.64	1823	366
12556.53259	24199.28173	-263.957	38.43	38.43	76.87	1161	366
29373.93259	25011.48173	344.043	30.17	30.17	60.34	2980	366
23472.63259	26988.88173	280.043	30.99	30.99	61.98	2181	366
15818.13259	28114.38173	-187.957	31.39	31.39	62.78	1879	366
21974.53259	31842.88173	-29.957	24.63	24.63	49.27	2091	366
31422.53259	31671.78173	33.043	34.03	34.03	68.06	1911	366
19511.93564	3347.784445	-1.10985	13.56	13.56	27.13	3646	374
20004.43564	6911.584445	76.8901	10.67	10.67	21.34	6854	374
8871.435638	7769.384445	275.89	35.73	35.73	71.45	1089	374
19593.23564	7675.984445	41.8901	13.99	13.99	27.98	3940	374
15705.43564	13756.48445	-86.1099	28.02	28.02	56.05	1761	374
19797.93564	15110.18445	191.89	22.58	22.58	45.17	2283	374
20648.73564	14871.18445	-234.11	21.34	21.34	42.67	2585	374
5543.935638	15175.18445	-159.11	30.36	30.36	60.71	1307	374
26218.63564	15555.08445	-1.10985	20.65	20.65	41.31	2423	374
23682.93564	15993.58445	-128.11	32.99	32.99	65.99	1027	374
15642.13564	16322.88445	-23.1099	34.31	34.31	68.62	1149	374
21251.03564	17168.18445	-337.11	51.76	51.76	103.53	1500	374
22272.83564	17156.68445	120.89	8.45	8.45	16.91	7148	374
24593.23564	18090.18445	170.89	36.41	36.41	72.82	1222	374
31886.33564	18468.98445	-236.11	30.50	30.50	60.99	1302	374
22187.83564	18955.88445	-37.1099	17.66	17.66	35.33	2917	374
34435.43564	21644.88445	-171.11	38.06	38.06	76.11	1120	374
24564.93564	25888.58445	-359.11	48.30	48.30	96.60	1238	374
22538.33564	26194.08445	-189.11	20.04	20.04	40.08	2869	374
16636.53564	27847.08445	16.8901	19.29	19.29	38.57	2415	374
24766.73564	27826.18445	71.8901	28.28	28.28	56.57	1389	374
39349.33564	31457.88445	-149.11	16.01	16.01	32.03	5372	374
26432.83564	32664.18445	85.8901	41.09	41.09	82.19	1205	374
16691.73564	33566.48445	334.89	22.56	22.56	45.12	4296	374
33701.33564	34361.58445	65.8901	39.78	39.78	79.55	1197	374
24419.43564	35884.28445	370.89	16.70	16.70	33.39	4981	374
14643.33564	38780.68445	-105.11	25.72	25.72	51.43	1220	374
26228.63564	38706.98445	-91.1099	37.92	37.92	75.83	1117	374
29131.03564	38602.88445	-300.11	41.75	41.75	83.51	1393	374
17307.53868	6806.68716	-82.2627	30.57	30.57	61.14	1143	382
7094.438684	8577.88716	-58.2627	32.33	32.33	64.67	1468	382
18933.93868	10585.38716	-231.263	25.41	25.41	50.82	2771	382
24459.13868	10520.18716	-151.263	25.32	25.32	50.63	3155	382
17945.63868	11165.88716	304.737	28.24	28.24	56.47	1960	382
18189.03868	12181.48716	-145.263	20.51	20.51	41.02	2505	382
13524.03868	14054.08716	-170.263	31.13	31.13	62.27	1017	382
16926.53868	14406.38716	-302.263	19.24	19.24	38.48	3111	382
17238.83868	17800.28716	39.7373	16.72	16.72	33.44	2586	382
24234.33868	21448.58716	224.737	26.40	26.40	52.80	2154	382
26741.43868	23591.28716	130.737	22.44	22.44	44.89	2938	382
20339.63868	23965.38716	-234.263	25.32	25.32	50.63	1767	382
33318.43868	24522.98716	-220.263	44.30	44.30	88.60	1067	382
36305.83868	26448.18716	379.737	42.30	42.30	84.59	1392	382
32469.73868	26494.98716	-132.263	30.33	30.33	60.66	1497	382
19967.23868	26871.28716	-203.263	23.34	23.34	46.68	3435	382
23867.43868	27455.58716	-98.2627	22.09	22.09	44.18	2155	382
33494.43868	31133.38716	33.7373	29.79	29.79	59.58	1314	382
20267.63868	32063.68716	-78.2627	16.04	16.04	32.08	3534	382
24982.73868	34083.88716	-10.2627	44.09	44.09	88.17	1013	382
27247.23868	35274.58716	-1.26269	31.72	31.72	63.44	1207	382
24369.53868	35845.98716	260.737	9.70	9.70	19.41	11936	382
37203.83868	36434.18716	-339.263	19.57	19.57	39.14	6422	382
23566.63868	38309.98716	-14.2627	27.20	27.20	54.40	1306	382
9424.041731	1492.789874	-136.416	40.06	40.06	80.12	1244	390
11291.14173	5639.389874	-151.416	37.02	37.02	74.04	1032	390
3289.341731	7395.889874	-58.4155	17.05	17.05	34.10	3313	390
5831.741731	7685.589874	-237.416	25.69	25.69	51.39	1697	390
1242.641731	8171.789874	-377.416	19.81	19.81	39.61	5308	390
15004.64173	12346.18987	-58.4155	19.48	19.48	38.95	1441	390
14167.24173	12256.38987	-341.416	42.25	42.25	84.50	1090	390
21593.44173	14302.38987	-262.416	31.04	31.04	62.08	1263	390
27659.24173	14909.28987	-337.416	27.72	27.72	55.44	1944	390
23524.64173	16186.68987	369.584	35.58	35.58	71.17	1489	390
27580.54173	23251.58987	166.584	31.13	31.13	62.27	1201	390
22524.54173	26171.68987	-228.416	13.42	13.42	26.85	6518	390
24869.54173	27842.18987	341.584	34.38	34.38	68.77	1397	390
21372.74173	28410.48987	-252.416	62.74	62.74	125.47	1079	390
36793.94173	28545.88987	-149.416	42.81	42.81	85.63	1138	390
24608.44173	29060.48987	59.5845	36.93	36.93	73.85	1146	390
17519.04173	29611.58987	213.584	24.09	24.09	48.18	2215	390
33515.04173	31132.78987	-283.416	27.04	27.04	54.07	3592	390
30952.94173	30758.38987	-344.416	41.66	41.66	83.32	1319	390
25020.24173	32088.68987	214.584	40.29	40.29	80.59	1019	390
37407.84173	32238.58987	-329.416	43.73	43.73	87.46	1463	390
18323.14173	33275.48987	-2.41553	21.27	21.27	42.53	2342	390
17962.74173	37430.78987	235.584	29.51	29.51	59.02	1301	390
23247.14173	39045.38987	16.5845	17.05	17.05	34.10	3371	390
27037.64173	39142.78987	106.584	28.26	28.26	56.52	1383	390
9323.444777	2839.992588	-170.568	29.27	29.27	58.55	2030	398
17889.74478	11196.19259	294.432	18.27	18.27	36.55	3513	398
26293.34478	16999.69259	-95.5684	24.56	24.56	49.13	1925	398
25465.74478	17184.69259	144.432	20.63	20.63	41.26	2988	398
16996.84478	17732.39259	35.4316	29.81	29.81	59.63	1271	398
30364.64478	22310.59259	154.432	31.65	31.65	63.30	1225	398
14870.24478	22848.69259	-384.568	25.55	25.55	51.10	2920	398
19958.54478	22919.99259	-323.568	38.65	38.65	77.29	1344	398
30940.84478	23869.49259	146.432	25.88	25.88	51.76	1497	398
22513.04478	26128.19259	-197.568	16.39	16.39	32.78	4638	398
18931.14478	26841.69259	-193.568	28.57	28.57	57.13	1693	398
26402.64478	28576.69259	-314.568	48.54	48.54	97.07	1099	398
27760.34478	28696.69259	37.4316	33.51	33.51	67.02	1075	398
38267.64478	30969.49259	-345.568	42.15	42.15	84.31	1153	398
22616.64478	31138.69259	-168.568	42.72	42.72	85.44	1065	398
21282.64478	33244.69259	291.432	33.61	33.61	67.21	1115	398
15649.54478	36558.49259	229.432	37.61	37.61	75.22	1135	398
20564.74782	6607.795302	-196.721	27.84	27.84	55.67	1567	406
23111.64782	8224.095302	22.2788	19.55	19.55	39.09	3286	406
24202.74782	12070.9953	-339.721	20.79	20.79	41.59	2683	406
15281.94782	12610.0953	-319.721	29.08	29.08	58.17	1704	406
15662.04782	14122.0953	-205.721	20.25	20.25	40.51	2293	406
4948.647823	14631.4953	-19.7212	30.78	30.78	61.56	1136	406
24306.74782	15171.1953	-324.721	23.39	23.39	46.77	3872	406
16793.54782	17831.0953	-349.721	44.42	44.42	88.83	1078	406
31700.44782	20092.0953	222.279	14.20	14.20	28.40	5843	406
18858.84782	22462.5953	391.279	29.15	29.15	58.31	2227	406
19123.84782	23738.1953	-242.721	49.86	49.86	99.71	1147	406
30266.84782	24341.4953	-243.721	16.04	16.04	32.08	6411	406
33445.14782	26101.3953	56.2788	22.44	22.44	44.89	2541	406
26492.24782	28606.2953	-285.721	31.35	31.35	62.69	1912	406
28239.84782	31215.6953	109.279	29.58	29.58	59.16	1072	406
27076.84782	34749.7953	-291.721	31.75	31.75	63.49	2862	406
38883.44782	38076.0953	-96.7212	27.06	27.06	54.12	1412	406
11679.35087	7529.398016	-317.874	32.76	32.76	65.52	1329	414
27315.95087	14449.29802	-115.874	18.39	18.39	36.79	3374	414
29616.05087	16993.89802	-42.874	35.07	35.07	70.13	1194	414
23196.65087	19139.59802	76.126	29.93	29.93	59.86	1034	414
25986.95087	19366.39802	382.126	27.18	27.18	54.35	2651	414
31964.45087	22082.59802	320.126	35.00	35.00	69.99	1196	414
30238.35087	24412.29802	-361.874	42.48	42.48	84.97	1422	414
31841.85087	25738.29802	-299.874	54.42	54.42	108.85	1032	414
18000.65087	26259.39802	-36.874	25.01	25.01	50.02	1781	414
13437.25087	27325.39802	-262.874	26.73	26.73	53.46	1651	414
25959.85087	29232.69802	87.126	23.17	23.17	46.35	1447	414
15537.25087	29756.99802	89.126	21.34	21.34	42.67	1548	414
38617.35087	31841.19802	-96.874	29.51	29.51	59.02	1181	414
33769.15087	34461.99802	-80.874	40.29	40.29	80.59	1024	414
18368.05087	35737.29802	-15.874	38.95	38.95	77.90	1050	414
18040.65087	39784.79802	-78.874	32.66	32.66	65.33	1701	414
14368.35392	3897.300731	-199.027	41.05	41.05	82.10	1256	422
9743.953916	5036.100731	-393.027	37.11	37.11	74.23	1474	422
23576.15392	11874.80073	-222.027	21.08	21.08	42.15	3228	422
11436.05392	16068.70073	-235.027	22.61	22.61	45.22	1925	422
16726.75392	17444.70073	-220.027	29.06	29.06	58.12	1755	422
26055.75392	19347.10073	-80.0269	25.36	25.36	50.73	2207	422
30737.75392	19473.00073	210.973	42.63	42.63	85.25	1133	422
31700.15392	20092.80073	117.973	23.15	23.15	46.30	1740	422
16917.45392	22625.50073	-78.0269	23.62	23.62	47.24	2068	422
20962.95392	22750.00073	-77.0269	33.16	33.16	66.32	1402	422
32334.15392	24684.20073	-383.027	27.27	27.27	54.54	3550	422
16923.05392	24868.10073	-57.0269	25.43	25.43	50.87	1480	422
22516.15392	26211.10073	-308.027	30.61	30.61	61.23	1803	422
31702.05392	25893.80073	-266.027	25.15	25.15	50.30	2612	422
20462.05392	27145.90073	280.973	23.20	23.20	46.39	2699	422
20366.95392	30493.90073	196.973	25.79	25.79	51.57	1709	422
31755.45392	31648.50073	-144.027	49.78	49.78	99.57	1071	422
36356.05392	31864.00073	-46.0269	35.80	35.80	71.59	1410	422
34304.95392	38156.60073	-10.0269	51.67	51.67	103.34	1133	422
14242.35696	5185.503445	-392.18	23.36	23.36	46.72	5117	430
18965.05696	10499.30344	-215.18	24.02	24.02	48.04	2088	430
22943.05696	14880.30344	-353.18	31.37	31.37	62.74	2012	430
28036.45696	16003.90344	-85.1797	17.05	17.05	34.10	4186	430
22954.45696	18088.60344	364.82	25.03	25.03	50.07	2903	430
22217.65696	18907.50344	-292.18	23.95	23.95	47.90	2810	430
33981.15696	20208.00344	-95.1797	17.92	17.92	35.84	2758	430
35125.45696	21771.30344	-247.18	26.99	26.99	53.98	2801	430
28576.75696	23724.10344	63.8203	28.02	28.02	56.05	1553	430
26582.65696	25137.70344	-47.1797	36.27	36.27	72.53	1055	430
35928.55696	26390.40344	181.82	21.71	21.71	43.43	1638	430
28138.55696	27774.70344	-92.1797	41.52	41.52	83.04	1224	430
22158.05696	28927.30344	7.82028	33.72	33.72	67.45	1176	430
25990.55696	29255.00344	323.82	19.10	19.10	38.20	2758	430
20560.15696	29606.80344	-90.1797	32.69	32.69	65.37	1114	430
15405.25696	31835.60344	-311.18	39.85	39.85	79.69	1825	430
23025.55696	35243.10344	-373.18	47.95	47.95	95.90	1197	430
20086.35696	36076.10344	-137.18	32.81	32.81	65.61	1031	430
24195.26001	1729.806158	-341.333	34.59	34.59	69.19	1270	438
4786.960009	8476.206158	-71.3326	35.02	35.02	70.04	1059	438
15045.36001	9175.806158	-210.333	15.66	15.66	31.32	5190	438
21409.06001	10040.50616	-71.3326	21.03	21.03	42.06	2316	438
11725.86001	11301.30616	-387.333	19.10	19.10	38.20	4831	438
20995.36001	11341.10616	300.667	12.48	12.48	24.96	7271	438
14322.06001	12454.60616	-236.333	33.32	33.32	66.65	1034	438
821.4600089	13206.70616	-151.333	29.08	29.08	58.17	1498	438
18298.26001	13882.90616	-54.3326	25.29	25.29	50.59	1594	438
21138.56001	14895.30616	70.6674	9.49	9.49	18.98	8678	438
29557.46001	16963.50616	100.667	15.57	15.57	31.13	3331	438
11828.66001	17115.40616	-187.333	14.29	14.29	28.59	5969	438
22819.16001	19068.20616	-301.333	22.42	22.42	44.84	2891	438
26717.26001	19641.80616	-44.3326	31.13	31.13	62.27	1782	438
23366.46001	20474.20616	-386.333	56.00	56.00	112.00	1106	438
17371.26001	22255.40616	-98.3326	33.77	33.77	67.54	1192	438
31140.46001	22560.20616	-43.3326	13.40	13.40	26.80	4248	438
19135.16001	23772.40616	21.6674	34.17	34.17	68.34	1318	438
22873.86001	24230.30616	-141.333	30.99	30.99	61.98	1882	438
32663.96001	25715.30616	-94.3326	25.25	25.25	50.49	2496	438
26078.56001	29222.40616	278.667	16.06	16.06	32.12	5003	438
22810.06001	31189.60616	32.6674	33.21	33.21	66.41	1003	438
22656.16001	33334.00616	-152.333	37.30	37.30	74.61	1163	438
15045.76001	34439.60616	-12.3326	20.06	20.06	40.13	2978	438
24580.16001	34928.50616	17.6674	31.37	31.37	62.74	1649	438
29456.06001	40376.60616	145.667	32.73	32.73	65.47	1319	438
14462.16306	4851.508872	392.515	39.82	39.82	79.65	1276	446
11635.46306	7544.208872	-278.485	31.04	31.04	62.08	2079	446
19599.26306	7621.508872	69.5146	8.90	8.90	17.80	7314	446
4634.563055	7807.908872	392.515	28.59	28.59	57.18	2835	446
23183.06306	8298.608872	-65.4854	14.88	14.88	29.77	5407	446
24527.96306	10521.20887	-109.485	32.50	32.50	65.00	2410	446
17727.26306	11167.20887	56.5146	19.17	19.17	38.34	2831	446
27634.76306	16668.50887	-104.485	17.90	17.90	35.80	3469	446
20709.06306	18547.30887	-79.4854	23.74	23.74	47.48	2077	446
27323.16306	18795.90887	59.5146	28.99	28.99	57.98	1250	446
22788.66306	19077.90887	-291.485	25.39	25.39	50.77	3050	446
23444.46306	18991.10887	103.515	34.45	34.45	68.91	1104	446
31920.06306	18979.20887	-248.485	37.47	37.47	74.94	1262	446
25434.96306	20196.80887	-137.485	23.64	23.64	47.29	1321	446
35256.76306	21749.70887	-154.485	44.25	44.25	88.50	1548	446
22453.46306	22292.10887	41.5146	17.43	17.43	34.85	2163	446
21651.96306	22527.50887	-115.485	38.43	38.43	76.87	1051	446
29742.26306	22835.00887	89.5146	31.58	31.58	63.16	1017	446
19671.46306	24736.50887	-151.485	30.73	30.73	61.47	1684	446
18948.66306	24897.60887	-183.485	15.38	15.38	30.76	5425	446
18354.86306	25090.60887	54.5146	10.48	10.48	20.96	6878	446
21492.36306	25022.50887	-168.485	46.75	46.75	93.49	1096	446
29547.16306	26228.50887	-130.485	48.98	48.98	97.97	1192	446
34509.86306	27015.30887	-226.485	43.03	43.03	86.05	1026	446
19849.66306	28264.50887	128.515	28.73	28.73	57.46	1106	446
15148.56306	29844.50887	389.515	34.76	34.76	69.52	1399	446
20971.26306	30455.10887	316.515	20.63	20.63	41.26	3860	446
31432.16306	30440.10887	216.515	15.24	15.24	30.47	5883	446
29403.66306	32613.10887	-233.485	28.64	28.64	57.27	2847	446
33377.76306	32711.10887	-128.485	32.78	32.78	65.56	1212	446
31046.16306	32845.40887	114.515	27.51	27.51	55.01	1624	446
16925.66306	36801.30887	-252.485	42.04	42.04	84.07	1033	446
29812.86306	38509.20887	217.515	28.38	28.38	56.76	2052	446
19512.9661	2149.311586	-41.6382	23.17	23.17	46.35	1281	454
14383.6661	5005.211586	-212.638	27.74	27.74	55.48	1606	454
11489.9661	6359.011586	-234.638	12.18	12.18	24.35	7946	454
22384.2661	7685.511586	-57.6382	18.82	18.82	37.63	2617	454
27668.9661	14470.31159	378.362	32.17	32.17	64.34	2506	454
21433.5661	15529.11159	-24.6382	25.55	25.55	51.10	1274	454
21013.8661	15987.31159	69.3618	35.02	35.02	70.04	1049	454
21802.4661	15996.01159	37.3618	35.25	35.25	70.51	1042	454
18753.3661	17854.01159	28.3618	23.53	23.53	47.05	1926	454
15698.7661	19773.41159	-313.638	41.31	41.31	82.61	1118	454
30891.4661	20881.01159	-33.6382	38.25	38.25	76.49	1201	454
17723.5661	26775.31159	-322.638	30.31	30.31	60.62	1364	454
36365.4661	29939.01159	388.362	42.34	42.34	84.69	2025	454
21374.7661	31934.91159	317.362	39.66	39.66	79.32	1035	454
30542.0661	32916.51159	316.362	31.63	31.63	63.26	1669	454
39730.9661	33658.71159	-228.638	35.00	35.00	69.99	1869	454
36465.3661	35978.71159	-312.638	26.59	26.59	53.18	1668	454
35619.0661	35997.61159	-368.638	62.43	62.43	124.86	1209	454
22103.7661	37635.71159	-182.638	23.41	23.41	46.82	2698	454
14693.5661	38683.91159	-397.638	20.09	20.09	40.18	4704	454
12485.56915	5730.5143	-67.7911	27.65	27.65	55.30	1303	462
19603.76915	5445.5143	333.209	42.46	42.46	84.92	1292	462
23061.16915	8287.9143	-216.791	16.46	16.46	32.92	4833	462
22398.16915	10156.1143	-293.791	16.39	16.39	32.78	6800	462
21666.26915	10731.0143	-147.791	23.83	23.83	47.67	2089	462
11460.26915	16177.8143	-119.791	26.87	26.87	53.74	2227	462
27173.26915	17655.6143	-76.7911	26.02	26.02	52.05	1274	462
11498.86915	23432.6143	388.209	62.31	62.31	124.63	1121	462
16655.46915	24556.0143	98.2089	16.91	16.91	33.82	2732	462
23796.86915	27257.3143	-327.791	19.00	19.00	38.01	4293	462
30089.76915	29225.7143	213.209	33.04	33.04	66.08	1098	462
20020.66915	29571.6143	-179.791	17.78	17.78	35.56	3702	462
33495.46915	31075.7143	-80.7911	25.72	25.72	51.43	1389	462
14571.06915	34770.7143	-99.7911	34.57	34.57	69.14	1512	462
26930.36915	36305.8143	-225.791	40.44	40.44	80.87	1188	462
36072.06915	36635.8143	179.209	44.77	44.77	89.54	1132	462
20673.5722	9133.317013	169.056	19.78	19.78	39.56	2982	470
23169.6722	11013.71701	-64.9439	18.68	18.68	37.35	2521	470
14471.4722	12415.41701	43.0561	36.41	36.41	72.82	1420	470
28034.1722	14843.51701	-8.9439	32.17	32.17	64.34	1104	470
28090.4722	15259.51701	-327.944	21.20	21.20	42.39	2670	470
23875.0722	17870.41701	355.056	26.05	26.05	52.09	3246	470
16962.2722	18706.41701	-151.944	19.05	19.05	38.10	4245	470
25083.9722	18932.61701	103.056	26.31	26.31	52.61	1777	470
27096.2722	19349.91701	-214.944	13.05	13.05	26.09	8220	470
14174.8722	20218.91701	333.056	16.96	16.96	33.91	5474	470
17413.4722	21163.51701	-227.944	18.37	18.37	36.74	3630	470
26739.2722	22735.91701	123.056	27.04	27.04	54.07	1454	470
23839.3722	27634.81701	-164.944	30.94	30.94	61.89	1528	470
18340.5722	32538.61701	43.0561	24.85	24.85	49.69	1199	470
31061.2722	34737.61701	-394.944	36.43	36.43	72.86	1722	470
36047.6722	35160.81701	-62.9439	29.01	29.01	58.03	1790	470
9446.875242	2894.119727	91.9033	37.77	37.77	75.55	1157	478
20549.47524	5148.219727	-68.0967	18.82	18.82	37.63	2887	478
11633.57524	7435.119727	-306.097	27.60	27.60	55.20	1726	478
19439.77524	10144.41973	226.903	24.44	24.44	48.89	1472	478
23373.87524	11308.31973	-184.097	7.02	7.02	14.04	19216	478
18357.97524	13369.71973	-66.0967	16.11	16.11	32.22	2401	478
25938.47524	14986.41973	-243.097	19.19	19.19	38.39	4071	478
29107.37524	16351.91973	373.903	42.63	42.63	85.25	1354	478
15707.47524	17252.51973	-86.0967	11.00	11.00	22.00	7248	478
16607.27524	17710.81973	345.903	15.99	15.99	31.98	6442	478
30810.27524	23709.71973	-183.097	33.28	33.28	66.55	1243	478
18925.27524	24979.31973	-46.0967	25.48	25.48	50.96	1810	478
28876.97524	28466.21973	-21.0967	30.73	30.73	61.47	2105	478
18333.87524	29944.31973	189.903	22.02	22.02	44.04	3547	478
39296.77524	29849.71973	10.9033	16.96	16.96	33.91	2930	478
20469.47524	30660.01973	27.9033	7.72	7.72	15.45	7296	478
28762.87524	31354.31973	-273.097	18.32	18.32	36.64	4594	478
27980.07524	32339.61973	68.9033	27.37	27.37	54.73	1568	478
34025.77524	32636.51973	39.9033	18.35	18.35	36.69	3030	478
26181.07524	32962.01973	-178.097	34.45	34.45	68.91	1621	478
41004.27524	34487.51973	163.903	31.20	31.20	62.41	1526	478
28704.37524	34620.81973	371.903	35.30	35.30	70.60	1540	478
19959.07829	2489.62244	-194.25	24.61	24.61	49.22	1581	486
19591.37829	2885.82244	-59.2496	10.34	10.34	20.68	6626	486
17254.77829	6695.22244	-80.2496	19.55	19.55	39.09	2426	486
21573.47829	6814.02244	389.75	35.40	35.40	70.79	1351	486
13161.77829	6895.92244	-177.25	22.96	22.96	45.92	1939	486
3706.678288	8502.72244	45.7504	26.80	26.80	53.60	1183	486
18142.67829	12941.92244	-34.2496	12.67	12.67	25.34	6643	486
27327.87829	14301.72244	-178.25	16.32	16.32	32.64	4388	486
4349.678288	15166.72244	-192.25	22.91	22.91	45.83	3642	486
21392.57829	15939.82244	313.75	45.10	45.10	90.20	1005	486
15672.27829	18377.82244	-2.24958	15.61	15.61	31.23	3769	486
31752.57829	20097.52244	84.7504	14.15	14.15	28.31	3455	486
21447.67829	20458.02244	-64.2496	21.10	21.10	42.20	2445	486
16577.57829	24204.72244	-165.25	20.44	20.44	40.88	2928	486
15366.07829	26408.62244	232.75	32.33	32.33	64.67	1045	486
23036.27829	27211.32244	-253.25	16.93	16.93	33.86	3829	486
28220.17829	27913.82244	-372.25	60.38	60.38	120.76	1035	486
32388.47829	27972.92244	99.7504	36.74	36.74	73.48	1152	486
31567.77829	28895.02244	159.75	33.58	33.58	67.16	1287	486
26163.37829	30754.52244	172.75	35.33	35.33	70.65	1038	486
17232.87829	31069.42244	114.75	29.39	29.39	58.78	2047	486
22319.97829	31915.52244	-24.2496	31.91	31.91	63.82	1636	486
13943.97829	32091.02244	-64.2496	22.73	22.73	45.45	1601	486
26108.67829	32891.32244	-46.2496	37.73	37.73	75.45	1415	486
29457.17829	35342.62244	-91.2496	41.52	41.52	83.04	1168	486
19782.77829	39705.92244	65.7504	27.98	27.98	55.95	1685	486
19568.58134	2908.025153	-157.402	10.31	10.31	20.63	7771	494
21573.48134	6808.425153	242.598	25.01	25.01	50.02	1946	494
22444.28134	10131.32515	-260.402	17.59	17.59	35.18	2716	494
22416.48134	11710.72515	-191.402	9.47	9.47	18.93	8566	494
18141.78134	12905.22515	391.598	12.65	12.65	25.29	8881	494
20028.68134	16567.72515	202.598	17.12	17.12	34.24	2715	494
20156.68134	17841.62515	40.5976	19.71	19.71	39.42	2947	494
25218.48134	18896.12515	50.5976	26.35	26.35	52.70	2378	494
10679.38134	21619.72515	-151.402	28.83	28.83	57.65	1469	494
28973.68134	22409.32515	-301.402	40.62	40.62	81.25	1205	494
30439.78134	23834.22515	326.598	25.62	25.62	51.24	1731	494
18962.68134	24914.22515	35.5976	16.16	16.16	32.31	3483	494
29246.18134	25005.92515	365.598	48.44	48.44	96.88	1104	494
35641.38134	26030.22515	-369.402	63.37	63.37	126.75	1494	494
19687.28134	28192.12515	-1.40242	26.66	26.66	53.32	1895	494
15043.58134	29340.22515	-137.402	23.93	23.93	47.85	2233	494
15852.08134	30868.72515	-267.402	32.55	32.55	65.09	2063	494
39724.18134	33565.22515	-142.402	46.58	46.58	93.16	1180	494
27782.68134	36964.12515	18.5976	34.34	34.34	68.67	1182	494
32575.88134	38729.82515	221.598	39.89	39.89	79.79	1181	494
19176.98134	40246.12515	-357.402	51.43	51.43	102.87	1093	494
20899.88438	3317.627867	156.445	19.41	19.41	38.81	3088	502
26363.98438	14355.22787	-8.55526	24.00	24.00	47.99	1647	502
25690.88438	16372.92787	48.4447	35.49	35.49	70.98	1082	502
14878.38438	16693.72787	-244.555	31.06	31.06	62.12	1163	502
24990.68438	16763.42787	-226.555	42.77	42.77	85.53	1291	502
15843.08438	17336.62787	-301.555	29.96	29.96	59.91	1861	502
33368.98438	20012.12787	-54.5553	33.04	33.04	66.08	1167	502
19513.08438	22522.52787	262.445	16.23	16.23	32.45	3412	502
25928.68438	23012.32787	-275.555	47.36	47.36	94.72	1029	502
17593.28438	23240.72787	262.445	26.09	26.09	52.19	1367	502
18990.98438	24875.22787	6.44474	18.46	18.46	36.93	2237	502
36684.38438	26600.42787	-180.555	34.64	34.64	69.28	1367	502
19847.58438	28169.52787	143.445	17.76	17.76	35.51	3571	502
23525.88438	29007.82787	-293.555	26.02	26.02	52.05	3217	502
20439.08438	30653.92787	-15.5553	12.32	12.32	24.63	4719	502
17282.68438	31212.82787	383.445	39.35	39.35	78.70	1289	502
20039.18438	33296.52787	-176.555	30.92	30.92	61.84	1115	502
13040.08438	33903.82787	-297.555	45.78	45.78	91.56	1384	502
35384.38438	35889.02787	376.445	34.41	34.41	68.81	2624	502
14633.68438	38925.52787	-61.5553	27.37	27.37	54.73	1382	502
41196.78438	39094.62787	30.4447	36.74	36.74	73.48	1623	502
2540.987429	3975.13058	-115.628	39.66	39.66	79.32	1073	510
3535.787429	7746.63058	58.3717	24.92	24.92	49.83	1061	510
4512.387429	7868.33058	-10.6283	20.82	20.82	41.64	1300	510
3489.687429	8491.83058	-208.628	48.77	48.77	97.54	1065	510
22838.88743	14906.43058	-13.6283	34.95	34.95	69.90	1469	510
25672.28743	16373.33058	120.372	21.64	21.64	43.28	2578	510
20670.58743	16828.93058	-8.6283	27.67	27.67	55.34	1411	510
15785.08743	17178.33058	-199.628	20.70	20.70	41.40	3163	510
20872.28743	17697.33058	-51.6283	26.73	26.73	53.46	1490	510
26075.78743	18508.53058	87.3717	12.13	12.13	24.26	6598	510
22524.58743	18884.13058	297.372	25.93	25.93	51.86	2170	510
23477.88743	18859.33058	83.3717	22.04	22.04	44.09	2442	510
18536.18743	19960.63058	-313.628	40.03	40.03	80.07	1306	510
32159.58743	24804.63058	-24.6283	19.24	19.24	38.48	3376	510
23427.58743	25895.63058	-325.628	51.48	51.48	102.96	1153	510
33464.98743	26046.43058	10.3717	28.35	28.35	56.71	2193	510
15283.28743	29836.43058	75.3717	20.09	20.09	40.18	2467	510
18450.98743	29929.83058	-255.628	27.67	27.67	55.34	2450	510
23288.08743	33209.33058	-95.6283	27.93	27.93	55.86	2767	510
17608.68743	34442.23058	322.372	35.18	35.18	70.37	2140	510
9482.790476	1014.133292	172.325	19.95	19.95	39.89	2929	518
19512.49048	3211.133292	-400.675	17.10	17.10	34.19	3711	518
20495.39048	5347.433292	95.3252	25.41	25.41	50.82	1538	518
11375.99048	5829.133292	-375.675	35.33	35.33	70.65	1790	518
12605.49048	5722.533292	-351.675	38.90	38.90	77.81	1510	518
9784.090476	6111.033292	-195.675	36.50	36.50	73.00	1003	518
9727.790476	6936.633292	-250.675	38.50	38.50	77.01	1053	518
4563.790476	7841.433292	203.325	14.32	14.32	28.64	4799	518
7159.690476	8589.833292	-186.675	41.64	41.64	83.27	1266	518
18799.09048	8996.933292	-286.675	29.67	29.67	59.35	2541	518
14615.39048	9592.033292	-79.6748	21.31	21.31	42.63	2530	518
21793.39048	12128.03329	84.3252	27.72	27.72	55.44	1361	518
26215.09048	15550.83329	-61.6748	25.34	25.34	50.68	2327	518
23227.79048	16230.03329	205.325	28.00	28.00	56.00	1075	518
22258.49048	17165.53329	48.3252	7.82	7.82	15.64	10357	518
33223.59048	22068.13329	-269.675	41.35	41.35	82.71	1044	518
28459.29048	22877.23329	-318.675	29.34	29.34	58.69	2545	518
33584.49048	23038.23329	-60.6748	22.68	22.68	45.36	1652	518
31532.89048	23267.03329	-169.675	28.94	28.94	57.89	2139	518
25977.39048	23812.63329	-97.6748	36.01	36.01	72.02	1505	518
21136.09048	24566.83329	211.325	24.30	24.30	48.61	2020	518
32191.69048	24821.33329	-108.675	28.42	28.42	56.85	1555	518
31955.59048	29688.73329	-48.6748	25.46	25.46	50.92	2053	518
22720.19048	31232.53329	97.3252	26.64	26.64	53.27	1576	518
21342.09048	33776.03329	191.325	38.17	38.17	76.35	1505	518
21766.49048	36997.93329	41.3252	10.74	10.74	21.48	6019	518
21142.29352	3812.836005	-204.721	25.81	25.81	51.62	1811	526
10064.99352	7788.236005	29.2788	35.63	35.63	71.26	1319	526
15217.09352	10915.63601	58.2788	39.52	39.52	79.03	1219	526
29167.79352	15036.33601	-200.721	37.40	37.40	74.79	1041	526
12413.79352	15552.53601	-233.721	33.16	33.16	66.32	1230	526
30207.39352	17296.63601	-287.721	10.10	10.10	20.21	12911	526
29549.09352	19550.03601	336.279	50.99	50.99	101.97	1022	526
23002.69352	22491.53601	-130.721	28.17	28.17	56.33	1776	526
33563.79352	22992.33601	-236.721	18.96	18.96	37.92	3566	526
16013.39352	25442.03601	-68.7212	22.04	22.04	44.09	2262	526
32119.39352	26715.43601	161.279	22.66	22.66	45.31	3027	526
19919.49352	28158.33601	118.279	16.63	16.63	33.25	2967	526
20910.99352	28373.23601	300.279	28.14	28.14	56.28	2573	526
15258.29352	29878.23601	134.279	22.02	22.02	44.04	1660	526
39347.69352	31452.23601	-50.7212	30.47	30.47	60.95	1328	526
15386.89352	31690.43601	-142.721	34.83	34.83	69.66	1067	526
9512.49657	955.4387178	297.232	36.08	36.08	72.16	1016	534
17226.89657	6692.238718	309.232	33.89	33.89	67.78	1213	534
27159.39657	12235.93872	297.232	41.64	41.64	83.27	1410	534
18375.89657	13449.53872	-134.768	19.55	19.55	39.09	1714	534
4912.69657	14915.83872	-230.768	36.86	36.86	73.71	1488	534
26962.49657	15343.73872	-392.768	25.20	25.20	50.40	3797	534
25679.99657	16363.33872	218.232	27.44	27.44	54.87	1966	534
29507.19657	16908.43872	-213.768	17.10	17.10	34.19	4245	534
35008.69657	18979.63872	-89.7677	21.74	21.74	43.47	1792	534
30894.29657	19442.63872	122.232	16.56	16.56	33.11	4124	534
25208.29657	20471.13872	-120.768	27.41	27.41	54.82	1259	534
10714.49657	21807.53872	-130.768	34.08	34.08	68.15	1055	534
19451.99657	22435.73872	102.232	36.43	36.43	72.86	1135	534
15494.09657	26293.23872	321.232	26.75	26.75	53.51	1661	534
13849.69657	31999.83872	-329.768	41.19	41.19	82.38	1286	534
22494.79657	33960.53872	-35.7677	39.52	39.52	79.03	1342	534
18426.39657	35512.93872	37.2323	23.55	23.55	47.10	3119	534
20817.59657	39803.13872	-359.768	30.52	30.52	61.04	1733	534
392.799617	3140.54143	-313.814	36.60	36.60	73.19	1171	542
10294.79962	7836.94143	-251.814	32.66	32.66	65.33	1571	542
2412.199617	7997.24143	-22.8141	21.71	21.71	43.43	1729	542
23069.09962	8328.44143	-166.814	26.42	26.42	52.85	2181	542
20672.89962	10247.44143	-386.814	13.45	13.45	26.89	7599	542
23117.89962	13081.14143	245.186	17.90	17.90	35.80	3400	542
20686.69962	14874.14143	-95.8141	25.08	25.08	50.16	1216	542
22254.99962	17152.64143	50.1859	5.96	5.96	11.92	13713	542
29327.29962	19754.04143	390.186	36.48	36.48	72.96	1450	542
34255.59962	20728.84143	368.186	43.64	43.64	87.28	1118	542
29422.29962	21144.14143	31.1859	31.86	31.86	63.73	1225	542
32315.39962	22047.64143	220.186	27.20	27.20	54.40	2852	542
33525.99962	22964.74143	-141.814	14.37	14.37	28.73	7344	542
15408.19962	29870.54143	176.186	12.46	12.46	24.92	5993	542
20228.59962	31029.04143	-24.8141	14.39	14.39	28.78	3314	542
35936.29962	31554.84143	-308.814	35.42	35.42	70.84	1990	542
21848.19962	33129.14143	-196.814	35.00	35.00	69.99	1411	542
20448.49962	34216.54143	-17.8141	45.31	45.31	90.62	1027	542
14528.19962	34726.74143	175.186	28.10	28.10	56.19	1086	542
26021.09962	37682.54143	-341.814	38.86	38.86	77.72	1400	542
19399.90266	8535.544143	-392.861	44.13	44.13	88.27	1473	550
16206.60266	8793.444143	-172.861	56.03	56.03	112.05	1039	550
21522.10266	8869.244143	9.13944	21.17	21.17	42.34	2680	550
21328.00266	10708.54414	99.1394	21.03	21.03	42.06	1873	550
17372.00266	10569.24414	-319.861	43.85	43.85	87.70	1154	550
24305.90266	13483.54414	-243.861	22.23	22.23	44.46	2548	550
21439.30266	14038.74414	-161.861	14.51	14.51	29.01	4966	550
20684.50266	14869.64414	-71.8606	10.81	10.81	21.62	6777	550
20618.20266	21062.14414	-115.861	23.55	23.55	47.10	2249	550
34143.20266	21629.44414	230.139	39.28	39.28	78.56	1015	550
29409.40266	22746.64414	131.139	18.35	18.35	36.69	1815	550
33671.90266	23147.84414	-193.861	31.63	31.63	63.26	1556	550
23819.10266	23212.34414	-21.8606	24.54	24.54	49.08	2117	550
19531.00266	24918.94414	-52.8606	30.00	30.00	60.01	1491	550
20069.70266	29600.54414	-97.8606	21.60	21.60	43.19	1559	550
20456.40266	30596.84414	-146.861	10.64	10.64	21.29	6138	550
16639.20266	33644.94414	234.139	14.79	14.79	29.58	4908	550
32403.90266	34022.04414	263.139	30.43	30.43	60.85	1776	550
31517.40266	34948.34414	-29.8606	24.68	24.68	49.36	1366	550
21745.00266	37034.94414	-29.8606	11.47	11.47	22.94	7900	550
18194.00266	37496.14414	382.139	35.82	35.82	71.64	1489	550
21057.90571	3887.846855	-22.907	20.25	20.25	40.51	2456	558
13738.90571	6796.146855	105.093	21.85	21.85	43.71	2037	558
15220.40571	12522.84685	-74.907	9.51	9.51	19.03	8550	558
24384.80571	13531.74685	274.093	35.87	35.87	71.73	1066	558
13471.60571	14246.64685	172.093	32.24	32.24	64.48	1010	558
11773.90571	15559.14685	-262.907	32.57	32.57	65.14	1611	558
17758.80571	16556.94685	264.093	33.06	33.06	66.13	1182	558
15655.50571	17191.54685	65.093	9.49	9.49	18.98	7098	558
17011.70571	17811.14685	379.093	39.96	39.96	79.93	1179	558
17704.40571	19702.94685	-359.907	18.32	18.32	36.64	4536	558
31582.70571	20110.64685	54.093	14.60	14.60	29.20	3483	558
25370.30571	20330.34685	333.093	28.12	28.12	56.24	2217	558
26618.20571	21255.84685	341.093	37.92	37.92	75.83	1597	558
24365.10571	21432.74685	352.093	19.12	19.12	38.25	3512	558
34587.80571	21662.84685	201.093	28.85	28.85	57.70	1416	558
12692.70571	22929.74685	-391.907	46.04	46.04	92.08	1238	558
15378.00571	26396.74685	-64.907	31.89	31.89	63.77	1038	558
17776.40571	26667.14685	-112.907	28.28	28.28	56.57	1109	558
30592.60571	26656.14685	-100.907	29.86	29.86	59.72	1404	558
23063.70571	27122.34685	-162.907	32.15	32.15	64.29	1855	558
24949.50571	27077.04685	-47.907	26.16	26.16	52.33	2068	558
13544.80571	27244.74685	-121.907	10.55	10.55	21.10	7778	558
21410.00571	30920.94685	-73.907	34.24	34.24	68.48	1152	558
38926.30571	31831.34685	-197.907	38.69	38.69	77.39	1246	558
24840.60571	32245.84685	-6.90701	26.23	26.23	52.47	2030	558
36119.60571	35068.34685	-330.907	17.83	17.83	35.65	5553	558
13016.10876	5024.349567	127.047	36.27	36.27	72.53	1073	566
19487.20876	5637.449567	-378.953	16.70	16.70	33.39	5778	566
19086.00876	10098.84957	167.047	12.18	12.18	24.35	6448	566
23296.30876	11261.64957	150.047	18.23	18.23	36.46	3226	566
10486.80876	12394.04957	223.047	33.06	33.06	66.13	1121	566
25409.40876	16821.34957	-37.9535	25.20	25.20	50.40	2234	566
14784.00876	17809.84957	329.047	17.24	17.24	34.48	4919	566
18076.90876	20544.84957	52.0465	33.18	33.18	66.36	1263	566
22365.60876	21081.04957	-291.953	17.36	17.36	34.71	5326	566
33684.20876	21737.74957	-98.9535	56.26	56.26	112.52	1102	566
22593.90876	22262.54957	279.047	25.53	25.53	51.06	3517	566
20712.90876	23376.94957	-53.9535	17.19	17.19	34.38	4604	566
30637.40876	26755.84957	-252.953	15.68	15.68	31.37	7841	566
38990.30876	28059.44957	345.047	36.57	36.57	73.15	1744	566
19343.60876	29276.14957	-301.953	44.25	44.25	88.50	1251	566
22303.50876	30563.84957	-139.953	15.00	15.00	30.00	5895	566
33979.20876	32532.24957	-82.9535	26.47	26.47	52.94	1632	566
22913.90876	36225.94957	-402.953	39.94	39.94	79.88	1497	566
38885.70876	38133.54957	-37.9535	19.81	19.81	39.61	2975	566
8903.411806	2584.952279	-394	45.64	45.64	91.28	1181	574
19440.21181	5573.552279	-313	23.97	23.97	47.95	2205	574
4563.211806	7774.052279	291	12.88	12.88	25.76	6529	574
23070.41181	8342.652279	-136	18.35	18.35	36.69	3541	574
12621.51181	8571.052279	-343	47.05	47.05	94.11	1029	574
13874.21181	14575.85228	-364	16.46	16.46	32.92	6214	574
28126.11181	15283.15228	-220	30.76	30.76	61.51	1354	574
16294.81181	16071.95228	49.0001	6.66	6.66	13.33	11579	574
18673.21181	19576.25228	-88.9999	23.41	23.41	46.82	1765	574
27332.71181	20052.15228	-225	40.41	40.41	80.82	1270	574
31809.81181	20106.25228	302	36.48	36.48	72.96	1143	574
21556.91181	20663.25228	241	50.73	50.73	101.45	1023	574
32566.81181	20580.85228	-83.9999	25.48	25.48	50.96	1649	574
35101.71181	21690.05228	-306	31.56	31.56	63.11	1855	574
35583.01181	26147.95228	-350	52.38	52.38	104.75	1110	574
30679.21181	26820.75228	-309	31.53	31.53	63.07	2664	574
24594.41181	27708.75228	367	38.25	38.25	76.49	1851	574
34711.91181	31071.45228	-154	37.84	37.84	75.69	1068	574
32629.51181	31852.75228	-235	37.99	37.99	75.97	1232	574
16667.41181	33611.05228	-77.9999	44.96	44.96	89.91	1690	574
25963.31181	34427.15228	231	21.08	21.08	42.15	3800	574
25738.21181	35089.45228	82.0001	23.36	23.36	46.72	2152	574
22907.21181	36196.85228	-258	43.87	43.87	87.75	1065	574
15391.01181	36361.85228	187	12.51	12.51	25.01	6932	574
39858.01181	37823.05228	37.0001	23.90	23.90	47.81	1854	574
20653.21181	38363.65228	102	24.35	24.35	48.70	1383	574
27036.61181	39185.55228	31.0001	33.06	33.06	66.13	1530	574
20689.91181	40341.85228	217	26.05	26.05	52.09	1405	574
20649.51485	6610.25499	107.954	29.13	29.13	58.26	1401	582
6116.914854	7739.75499	-192.046	33.70	33.70	67.40	1089	582
14619.01485	8627.05499	-172.046	16.84	16.84	33.68	4982	582
18908.71485	10070.15499	-298.046	11.00	11.00	22.00	9984	582
17525.11485	12317.05499	-116.046	15.64	15.64	31.27	3570	582
13865.81485	14553.25499	-194.046	21.62	21.62	43.24	2181	582
26086.71485	14469.55499	-59.0464	22.35	22.35	44.70	1547	582
3554.414854	15236.05499	-201.046	32.12	32.12	64.24	1289	582
27419.01485	15738.05499	-103.046	25.98	25.98	51.95	1469	582
24402.31485	16829.95499	292.954	27.34	27.34	54.68	2279	582
15633.11485	18424.25499	-111.046	20.98	20.98	41.97	3606	582
31900.71485	18505.05499	-3.04637	15.05	15.05	30.10	6370	582
24263.11485	19477.15499	-208.046	16.74	16.74	33.49	4781	582
19685.21485	20054.05499	111.954	9.56	9.56	19.12	8335	582
30915.21485	20840.95499	-35.0464	15.57	15.57	31.13	3364	582
22328.51485	20971.15499	-138.046	20.44	20.44	40.88	2544	582
34468.41485	21671.45499	291.954	16.86	16.86	33.72	4744	582
37242.41485	25666.45499	-28.0464	37.37	37.37	74.75	1278	582
13909.41485	26475.55499	16.9536	39.78	39.78	79.55	1262	582
25996.01485	29215.35499	350.954	20.96	20.96	41.92	3948	582
19070.51485	30939.15499	-218.046	18.30	18.30	36.60	4470	582
13848.41485	31362.75499	-282.046	42.98	42.98	85.96	1071	582
15823.21485	32295.35499	253.954	34.50	34.50	69.00	1106	582
17594.31485	34297.25499	-210.046	32.00	32.00	64.01	1589	582
15355.71485	37728.05499	-52.0464	23.71	23.71	47.43	2026	582
12347.2179	5813.557702	-97.0928	37.52	37.52	75.03	1016	590
17259.3179	6761.557702	-370.093	34.74	34.74	69.47	1451	590
14720.1179	8727.257702	-153.093	26.64	26.64	53.27	2663	590
21676.9179	9388.957702	-126.093	11.78	11.78	23.55	7999	590
18775.1179	12633.8577	159.907	38.27	38.27	76.54	1154	590
20603.4179	12970.8577	-315.093	18.39	18.39	36.79	2551	590
25365.8179	12913.5577	-276.093	27.44	27.44	54.87	1660	590
14333.5179	16071.7577	-94.0928	39.12	39.12	78.23	1028	590
26900.9179	17155.3577	-25.0928	17.17	17.17	34.34	2627	590
16254.1179	17421.9577	-35.0928	27.67	27.67	55.34	1758	590
17079.0179	17850.0577	275.907	23.62	23.62	47.24	1529	590
20927.2179	18948.9577	-3.09282	22.09	22.09	44.18	2088	590
30974.8179	19376.8577	43.9072	24.61	24.61	49.22	1670	590
29729.6179	20301.3577	-108.093	31.63	31.63	63.26	1326	590
16709.9179	20892.4577	26.9072	18.86	18.86	37.73	1997	590
33304.1179	22085.8577	-141.093	34.03	34.03	68.06	1741	590
24317.7179	22608.9577	-80.0928	28.90	28.90	57.79	1454	590
34935.2179	24024.4577	-391.093	17.76	17.76	35.51	8354	590
15352.3179	24315.5577	-99.0928	30.38	30.38	60.76	1475	590
17050.4179	26638.5577	110.907	19.15	19.15	38.29	1466	590
33146.8179	26850.6577	-359.093	37.33	37.33	74.65	1636	590
18794.3179	27052.2577	254.907	30.97	30.97	61.94	1527	590
17812.5179	29838.1577	-63.0928	28.47	28.47	56.94	1458	590
9149.517902	30860.2577	-40.0928	37.28	37.28	74.56	1007	590
35989.6179	32958.3577	-169.093	27.46	27.46	54.92	1613	590
38549.1179	34428.5577	-89.0928	28.19	28.19	56.38	1794	590
19976.3179	36251.5577	12.9072	20.70	20.70	41.40	3074	590
31217.6179	37442.7577	-51.0928	47.81	47.81	95.61	1129	590
34481.4179	38456.3577	170.907	32.00	32.00	64.01	1550	590
19130.22095	9568.160413	-151.139	12.62	12.62	25.25	7408	598
13848.12095	14551.36041	-293.139	16.16	16.16	32.31	4438	598
21045.52095	14865.96041	378.861	19.52	19.52	39.05	2428	598
26354.52095	17055.06041	-97.1393	19.41	19.41	38.81	3979	598
15566.22095	17277.56041	20.8607	44.42	44.42	88.83	1300	598
28915.92095	20376.26041	-118.139	35.58	35.58	71.17	1564	598
21894.92095	21709.36041	-72.1393	17.33	17.33	34.67	2920	598
32146.92095	24905.66041	-78.1393	29.58	29.58	59.16	1872	598
18997.32095	24987.26041	261.861	20.87	20.87	41.73	2842	598
26857.52095	25065.96041	-296.139	50.51	50.51	101.03	1059	598
14059.32095	26409.86041	-314.139	37.96	37.96	75.93	1662	598
31977.22095	26620.56041	-43.1393	30.52	30.52	61.04	1151	598
15817.92095	27982.06041	-20.1393	36.13	36.13	72.25	1372	598
19853.42095	30407.06041	6.86073	29.77	29.77	59.53	1259	598
23312.22095	32704.96041	-32.1393	16.79	16.79	33.58	4287	598
31017.82095	33978.66041	-3.13927	32.31	32.31	64.62	1041	598
18440.52095	35466.06041	-269.139	26.21	26.21	52.42	2251	598
15402.02095	37731.46041	170.861	20.18	20.18	40.36	3680	598
19546.424	7742.263125	-226.186	16.60	16.60	33.21	3159	606
5506.523997	8431.163125	35.8143	31.67	31.67	63.35	1256	606
20643.824	10114.56312	-119.186	12.60	12.60	25.20	7197	606
14781.224	13183.06312	-8.18572	28.45	28.45	56.90	1637	606
22233.824	17172.16312	54.8143	6.69	6.69	13.38	15986	606
20396.324	17879.26312	-47.1857	30.83	30.83	61.65	1172	606
16319.524	19316.06312	-21.1857	22.58	22.58	45.17	1763	606
30746.424	19433.46312	153.814	36.29	36.29	72.58	1406	606
14716.724	20786.66312	-183.186	33.18	33.18	66.36	1055	606
20900.224	21517.06312	160.814	21.85	21.85	43.71	2311	606
30834.924	21755.36312	-363.186	23.50	23.50	47.01	3513	606
22564.824	22374.86312	178.814	22.16	22.16	44.32	2112	606
24740.824	29709.06312	248.814	28.38	28.38	56.76	1342	606
34968.524	30526.96312	-7.18572	25.13	25.13	50.26	2050	606
24042.524	34566.76312	149.814	17.12	17.12	34.24	4704	606
18132.924	37504.86312	371.814	21.74	21.74	43.47	3165	606
26028.224	38686.46312	47.8143	13.71	13.71	27.41	6229	606
17318.224	39120.56312	-387.186	38.46	38.46	76.91	1585	606
21115.22704	3830.065836	-54.2322	19.99	19.99	39.99	1891	614
19449.52704	4145.465836	30.7678	17.80	17.80	35.61	2614	614
2475.927045	7943.665836	-164.232	35.07	35.07	70.13	1528	614
1260.027045	8188.365836	-137.232	21.05	21.05	42.11	2573	614
14598.62704	8640.165836	-174.232	23.22	23.22	46.44	1894	614
26102.82704	14569.16584	-145.232	16.51	16.51	33.02	4550	614
21089.92704	14872.46584	106.768	13.52	13.52	27.04	4657	614
17301.02704	16995.56584	220.768	21.31	21.31	42.63	2920	614
29966.72704	17058.36584	-179.232	23.88	23.88	47.76	1808	614
16518.62704	17704.76584	-79.2322	29.08	29.08	58.17	1812	614
34987.62704	18952.36584	-181.232	23.43	23.43	46.86	1837	614
20822.52704	28272.56584	116.768	31.32	31.32	62.64	1905	614
22462.32704	29616.16584	-323.232	43.26	43.26	86.52	1325	614
38021.12704	33065.36584	63.7678	34.55	34.55	69.10	1431	614
15296.12704	37708.26584	50.7678	37.89	37.89	75.78	1022	614
18781.72704	38742.96584	-45.2322	37.26	37.26	74.51	1079	614
18439.03009	4355.368546	-163.279	18.16	18.16	36.31	4239	622
12416.23009	5857.268546	-196.279	16.23	16.23	32.45	4399	622
16109.93009	10274.16855	-161.279	20.89	20.89	41.78	2498	622
20840.33009	10687.26855	-164.279	22.51	22.51	45.03	3188	622
18438.53009	13449.36855	-222.279	16.04	16.04	32.08	4856	622
30058.83009	17178.86855	-290.279	19.00	19.00	38.01	3621	622
23598.33009	18802.06855	-309.279	30.36	30.36	60.71	1696	622
29443.53009	19563.96855	-58.2786	41.75	41.75	83.51	1195	622
14654.83009	20653.26855	-133.279	16.20	16.20	32.40	5812	622
22804.43009	21244.66855	-41.2786	23.22	23.22	46.44	2274	622
35032.63009	23880.36855	82.7214	16.11	16.11	32.22	3456	622
27865.53009	25836.26855	266.721	38.06	38.06	76.11	1197	622
32140.93009	26658.86855	-194.279	37.16	37.16	74.32	1141	622
14305.73009	27503.46855	-192.279	17.14	17.14	34.29	3374	622
14906.73009	27788.86855	-162.279	32.45	32.45	64.90	1460	622
28049.93009	27915.96855	-231.279	46.89	46.89	93.78	1015	622
17520.53009	31604.46855	-381.279	45.73	45.73	91.47	1214	622
27375.73009	31641.96855	-235.279	28.05	28.05	56.10	2545	622
21133.13009	32819.56855	-102.279	16.51	16.51	33.02	5218	622
25752.43009	34384.46855	133.721	37.47	37.47	74.94	1080	622
31603.33009	34928.76855	-7.27863	14.46	14.46	28.92	6090	622
13816.73009	39128.16855	-373.279	40.18	40.18	80.35	1380	622
21501.03314	5782.371257	-140.325	40.81	40.81	81.62	1711	630
14661.03314	6556.971257	389.675	47.15	47.15	94.29	1024	630
22308.23314	7079.271257	-355.325	51.76	51.76	103.53	1070	630
9303.033141	7303.371257	-396.325	30.94	30.94	61.89	2892	630
18433.83314	13362.77126	-220.325	8.50	8.50	17.00	11951	630
17818.93314	14861.87126	13.6749	23.06	23.06	46.11	1186	630
27636.53314	14973.17126	21.6749	32.69	32.69	65.37	1037	630
18010.53314	16694.37126	-52.3251	34.81	34.81	69.61	1067	630
16208.23314	17067.87126	8.67492	32.45	32.45	64.90	1252	630
23440.63314	18876.97126	388.675	30.19	30.19	60.38	2672	630
22632.83314	22399.27126	391.675	10.17	10.17	20.35	11009	630
24417.13314	22599.57126	328.675	34.31	34.31	68.62	1383	630
14999.73314	25885.17126	-348.325	39.54	39.54	79.08	1334	630
22352.43314	27154.37126	9.67492	26.73	26.73	53.46	1473	630
25909.23314	29115.27126	246.675	46.25	46.25	92.50	1205	630
22209.93314	29379.77126	112.675	13.89	13.89	27.79	6039	630
15723.73314	30444.67126	-299.325	30.94	30.94	61.89	1804	630
20479.63314	30690.77126	-30.3251	9.56	9.56	19.12	5352	630
31120.93314	31958.07126	-394.325	49.10	49.10	98.20	1763	630
21779.63314	33280.87126	339.675	14.22	14.22	28.45	7629	630
21772.83314	37081.17126	-42.3251	26.02	26.02	52.05	1626	630
17851.53314	37415.27126	180.675	29.27	29.27	58.55	1891	630
15319.63314	37626.77126	-70.3251	26.61	26.61	53.22	1321	630
11264.13619	5463.373967	-260.372	28.78	28.78	57.56	2409	638
13751.73619	6717.373967	-105.372	41.52	41.52	83.04	1076	638
4362.736189	8585.873967	290.628	19.99	19.99	39.99	3272	638
21534.33619	10732.47397	-236.372	31.60	31.60	63.21	1456	638
23657.23619	15397.37397	338.628	22.94	22.94	45.88	2965	638
17799.53619	19342.97397	82.6285	30.76	30.76	61.51	1376	638
31709.63619	20084.27397	112.628	9.40	9.40	18.79	7482	638
24684.03619	22469.87397	-69.3715	47.01	47.01	94.01	1123	638
30609.73619	23865.07397	103.628	43.92	43.92	87.84	1444	638
19010.23619	24977.17397	-226.372	20.82	20.82	41.64	2634	638
22957.73619	24880.27397	113.628	31.86	31.86	63.73	1151	638
20449.33619	26426.87397	-86.3715	37.75	37.75	75.50	1027	638
22575.93619	26031.47397	-283.372	20.70	20.70	41.40	2417	638
20329.33619	27537.87397	-222.372	19.85	19.85	39.71	5334	638
32134.33619	27724.97397	-47.3715	40.34	40.34	80.68	1311	638
15375.13619	29927.07397	-127.372	38.36	38.36	76.73	1101	638
35116.93619	30272.97397	-277.372	35.07	35.07	70.13	1389	638
9758.436189	30634.67397	0.62847	15.97	15.97	31.93	2479	638
20488.33619	30660.17397	-41.3715	13.02	13.02	26.05	2833	638
27926.53619	32272.47397	29.6285	22.82	22.82	45.64	1662	638
22349.63619	33259.27397	-19.3715	39.59	39.59	79.18	1166	638
17945.83619	33573.47397	106.628	31.96	31.96	63.91	1290	638
24675.63619	34669.77397	276.628	34.55	34.55	69.10	1330	638
15709.43619	38593.57397	131.628	28.61	28.61	57.23	1223	638
21526.93619	39952.07397	-362.372	57.20	57.20	114.41	1046	638
3223.439237	7420.576677	23.582	21.48	21.48	42.96	2591	646
23086.33924	8270.576677	-199.418	16.63	16.63	33.25	4983	646
4263.739237	8560.776677	205.582	25.50	25.50	51.01	1807	646
23728.03924	12038.37668	77.582	28.59	28.59	57.18	1376	646
17506.93924	17988.27668	11.582	22.51	22.51	45.03	1871	646
34918.73924	22401.37668	-371.418	57.09	57.09	114.17	1046	646
25108.33924	23447.37668	-141.418	35.61	35.61	71.22	1738	646
34982.03924	23847.87668	-16.418	28.10	28.10	56.19	1791	646
25244.53924	24561.87668	325.582	49.53	49.53	99.05	1203	646
29261.03924	24673.87668	370.582	45.45	45.45	90.90	1194	646
32172.53924	24723.17668	-165.418	37.30	37.30	74.61	1049	646
16067.83924	25365.47668	-234.418	24.23	24.23	48.47	2511	646
17689.23924	26757.37668	-119.418	17.24	17.24	34.48	2903	646
19936.23924	30414.07668	36.582	28.02	28.02	56.05	1030	646
22730.03924	31335.47668	-29.418	28.35	28.35	56.71	2000	646
39882.83924	33530.67668	-202.418	46.06	46.06	92.13	1280	646
36110.83924	35133.87668	54.582	25.25	25.25	50.49	1229	646
14865.63924	35870.37668	-62.418	23.79	23.79	47.57	2272	646
26896.24229	13176.17939	-239.464	39.59	39.59	79.18	1231	654
18362.14229	13892.37939	-122.464	11.99	11.99	23.97	4203	654
23757.04229	15964.67939	-12.4644	41.71	41.71	83.41	1065	654
16805.44229	17733.17939	90.5356	36.83	36.83	73.66	1185	654
20893.84229	19109.87939	-291.464	29.79	29.79	59.58	1495	654
33859.94229	20603.77939	-214.464	20.56	20.56	41.12	2456	654
19004.34229	24493.97939	-56.4644	21.10	21.10	42.20	2015	654
22661.54229	25298.17939	-24.4644	28.40	28.40	56.80	1123	654
17748.84229	30305.97939	-179.464	52.23	52.23	104.47	1040	654
28498.54229	34576.17939	186.536	28.26	28.26	56.52	2524	654
36127.24229	35076.47939	-231.464	29.79	29.79	59.58	1349	654
13881.74229	37195.47939	-89.4644	18.37	18.37	36.74	3648	654
31667.44229	37479.47939	-188.464	37.75	37.75	75.50	1490	654
17915.64229	37509.27939	-30.4644	61.25	61.25	122.51	1013	654
14880.94533	3848.682097	-97.5109	35.28	35.28	70.56	1133	662
19444.44533	5582.082097	-59.5109	15.85	15.85	31.70	2992	662
16037.24533	6208.782097	-132.511	25.27	25.27	50.54	2056	662
4310.445334	8463.182097	-75.5109	33.65	33.65	67.31	1222	662
19851.54533	10060.3821	160.489	10.27	10.27	20.54	6638	662
25016.84533	12759.2821	308.489	38.60	38.60	77.20	1192	662
15940.74533	15309.7821	-237.511	25.60	25.60	51.20	1664	662
11400.64533	16138.6821	-252.511	26.52	26.52	53.03	1895	662
22047.94533	18203.3821	-191.511	19.17	19.17	38.34	3915	662
23563.54533	18807.2821	-68.5109	35.98	35.98	71.97	1229	662
19352.64533	22186.1821	-109.511	39.40	39.40	78.80	1059	662
23461.94533	22259.7821	233.489	20.56	20.56	41.12	3150	662
30531.84533	26676.7821	356.489	52.45	52.45	104.89	1119	662
22268.74533	30526.3821	-36.5109	17.36	17.36	34.71	2352	662
23436.44533	32461.5821	-7.51088	44.32	44.32	88.64	1354	662
29319.04533	32788.4821	-339.511	40.67	40.67	81.34	2560	662
16647.24533	34393.3821	225.489	31.04	31.04	62.08	1843	662
21760.64533	37068.2821	-114.511	16.06	16.06	32.12	5403	662
40973.94533	37055.1821	79.4891	23.62	23.62	47.24	2000	662
26065.14533	38493.1821	23.4891	34.97	34.97	69.94	1046	662
15579.54533	40285.4821	-113.511	26.92	26.92	53.84	2150	662
7390.248383	7779.184807	-301.557	25.50	25.50	51.01	2833	670
21498.44838	10547.58481	-220.557	22.49	22.49	44.98	2514	670
16959.94838	13635.08481	-223.557	20.30	20.30	40.60	2977	670
3858.748383	15269.38481	56.4427	24.44	24.44	48.89	1409	670
17400.34838	16220.88481	241.443	11.87	11.87	23.74	4642	670
16032.24838	16877.08481	16.4427	24.80	24.80	49.60	1863	670
28304.84838	16621.08481	-377.557	37.99	37.99	75.97	2398	670
26269.24838	18324.58481	17.4427	31.84	31.84	63.68	1666	670
16895.44838	18812.08481	-296.557	43.92	43.92	87.84	1058	670
35114.54838	21707.08481	16.4427	36.20	36.20	72.39	1125	670
20688.84838	24764.68481	-380.557	31.65	31.65	63.30	1914	670
32963.54838	31953.48481	-294.557	33.25	33.25	66.51	1392	670
31112.94838	31982.68481	20.4427	34.52	34.52	69.05	1356	670
14847.24838	35829.98481	33.4427	15.85	15.85	31.70	2891	670
14263.14838	36245.48481	-153.557	26.80	26.80	53.60	1713	670
25640.94838	36120.58481	-14.5573	35.14	35.14	70.27	1367	670
19223.44838	38572.08481	-195.557	42.60	42.60	85.20	1022	670
18586.94838	39592.18481	-90.5573	45.15	45.15	90.29	1044	670
13186.65143	6946.987516	114.396	22.89	22.89	45.78	1732	678
5284.651432	7607.587516	-72.6038	23.81	23.81	47.62	2026	678
13382.45143	9423.787516	-200.604	34.57	34.57	69.14	1312	678
19247.25143	12429.18752	45.3962	18.23	18.23	36.46	3115	678
21659.95143	18960.18752	26.3962	26.12	26.12	52.23	1620	678
32500.35143	20070.28752	243.396	32.73	32.73	65.47	1342	678
25076.75143	23955.98752	-87.6038	15.26	15.26	30.52	5625	678
20611.35143	24758.08752	-120.604	35.28	35.28	70.56	1114	678
19340.35143	24833.18752	178.396	32.03	32.03	64.06	1514	678
15885.35143	25491.68752	363.396	24.82	24.82	49.64	2449	678
30668.75143	29138.58752	111.396	19.64	19.64	39.28	3915	678
34783.65143	30936.58752	-207.604	31.35	31.35	62.69	1296	678
23046.25143	32550.08752	-59.6038	28.94	28.94	57.89	1373	678
24088.95143	36032.18752	-142.604	29.48	29.48	58.97	1820	678
10010.45448	1518.790225	-284.65	34.01	34.01	68.01	1361	686
20483.85448	4207.090225	-250.65	31.30	31.30	62.60	1667	686
25487.45448	12579.19023	-144.65	29.11	29.11	58.22	1618	686
714.1544806	13121.59023	-348.65	41.78	41.78	83.56	1752	686
15591.25448	17254.49023	-30.6502	36.41	36.41	72.82	1610	686
15587.45448	18400.39023	-96.6502	32.59	32.59	65.19	1226	686
21430.75448	20340.59023	-286.65	40.67	40.67	81.34	1040	686
34462.95448	21683.09023	43.3498	23.71	23.71	47.43	1179	686
30267.65448	22344.29023	251.35	35.56	35.56	71.12	1674	686
15079.55448	23551.49023	89.3498	13.94	13.94	27.88	4761	686
24002.95448	23952.99023	-403.65	36.83	36.83	73.66	1671	686
22655.25448	25380.19023	-119.65	14.72	14.72	29.44	4424	686
15050.15448	25920.89023	-322.65	18.51	18.51	37.02	4716	686
36614.05448	26528.19023	-326.65	38.79	38.79	77.57	2391	686
23741.55448	27191.59023	-67.6502	18.70	18.70	37.40	4312	686
24762.85448	27751.69023	85.3498	26.94	26.94	53.88	1443	686
28112.45448	27709.69023	-59.6502	34.36	34.36	68.72	1566	686
21409.95448	33020.19023	0.349761	31.13	31.13	62.27	1379	686
31059.75448	33925.69023	-281.65	37.40	37.40	74.79	1421	686
27768.75448	36972.29023	29.3498	21.81	21.81	43.61	2584	686
15564.85448	40307.89023	-127.65	30.69	30.69	61.37	1350	686
9152.35753	2643.092934	-199.697	29.96	29.96	59.91	1406	694
4385.25753	7112.592934	8.30331	33.70	33.70	67.40	1107	694
16831.65753	8387.492934	-275.697	14.53	14.53	29.06	6117	694
18804.25753	12659.19293	257.303	12.27	12.27	24.54	8002	694
24194.25753	14703.09293	-365.697	24.28	24.28	48.56	2869	694
22902.75753	14760.49293	14.3033	19.57	19.57	39.14	2296	694
24294.75753	15021.49293	-352.697	19.78	19.78	39.56	3208	694
29282.95753	16251.89293	-127.697	20.11	20.11	40.22	2020	694
14794.05753	17905.39293	178.303	12.34	12.34	24.68	5282	694
23186.95753	18975.99293	-213.697	24.12	24.12	48.23	1798	694
25928.25753	21540.69293	208.303	27.08	27.08	54.16	1308	694
25025.45753	23906.09293	-123.697	15.59	15.59	31.18	6738	694
23998.35753	24042.89293	-18.6967	34.59	34.59	69.19	1215	694
30303.55753	24971.19293	27.3033	30.33	30.33	60.66	1903	694
20385.45753	25680.49293	-206.697	17.05	17.05	34.10	4570	694
15496.15753	26331.99293	173.303	30.61	30.61	61.23	1124	694
29685.55753	29549.09293	-188.697	43.05	43.05	86.10	1391	694
15432.85753	29884.59293	155.303	18.89	18.89	37.77	2367	694
28570.65753	30804.49293	-90.6967	35.35	35.35	70.70	1561	694
20244.95753	31092.49293	-101.697	15.66	15.66	31.32	4787	694
19795.15753	32581.89293	-72.6967	25.88	25.88	51.76	1109	694
34617.85753	34304.79293	-80.6967	30.17	30.17	60.34	1748	694
20316.25753	35088.49293	22.3033	30.03	30.03	60.05	1455	694
16261.65753	36074.19293	-9.69669	19.22	19.22	38.43	2631	694
13723.35753	39406.59293	-187.697	30.21	30.21	60.43	1792	694
9390.260579	6508.395642	-35.7431	15.85	15.85	31.70	3923	702
19412.36058	8651.595642	-329.743	26.61	26.61	53.22	3456	702
13314.16058	11513.09564	-384.743	48.68	48.68	97.36	1159	702
14810.06058	13213.09564	-315.743	32.59	32.59	65.19	2141	702
30214.06058	16568.59564	87.2569	37.49	37.49	74.98	1031	702
11848.56058	17189.19564	-78.7431	20.54	20.54	41.07	2096	702
28580.86058	17630.89564	-71.7431	19.71	19.71	39.42	3167	702
13388.56058	23496.19564	-112.743	30.14	30.14	60.29	1125	702
33706.36058	23452.99564	-307.743	25.15	25.15	50.30	2955	702
28040.46058	23807.09564	-397.743	43.97	43.97	87.94	1283	702
29770.06058	28309.89564	-185.743	28.17	28.17	56.33	1721	702
16003.86058	33922.49564	260.257	25.22	25.22	50.44	3077	702
19356.46058	36370.39564	18.2569	26.64	26.64	53.27	2658	702
38891.26058	38705.39564	-36.7431	38.32	38.32	76.63	1286	702
11275.06363	5618.198351	-316.69	25.32	25.32	50.63	1991	710
11342.46363	5988.198351	-397.69	19.43	19.43	38.86	3347	710
3686.363628	8545.798351	235.31	38.88	38.88	77.76	1135	710
21070.86363	9413.798351	313.31	28.94	28.94	57.89	2323	710
17472.56363	11029.89835	-243.69	11.30	11.30	22.61	9197	710
22911.96363	12067.39835	-4.68959	18.30	18.30	36.60	2342	710
23142.26363	13048.39835	18.3104	16.16	16.16	32.31	4361	710
26724.56363	13993.59835	-60.6896	29.30	29.30	58.59	1063	710
22138.36363	16709.19835	-300.69	15.50	15.50	30.99	6370	710
28419.76363	16796.59835	-96.6896	24.49	24.49	48.98	2555	710
20257.16363	17819.29835	-140.69	26.38	26.38	52.75	2008	710
27147.76363	17751.99835	-298.69	24.47	24.47	48.94	3247	710
20712.06363	19055.29835	-26.6896	17.14	17.14	34.29	2987	710
22288.76363	20564.49835	-393.69	41.35	41.35	82.71	1463	710
25229.76363	23553.69835	-271.69	50.35	50.35	100.70	1129	710
34440.76363	27263.79835	340.31	40.81	40.81	81.62	1988	710
23769.96363	28862.39835	47.3104	23.88	23.88	47.76	2857	710
18865.26363	29003.29835	-67.6896	12.25	12.25	24.49	6046	710
20732.96363	29521.99835	-238.69	40.22	40.22	80.45	1297	710
[truncated: 26,269 more rows]
