# Supplementary material for: Super-resolution analysis of PACSIN2 and EHD2 at caveolae
Source: PLoS One. 2022 Jul 14;17(7):e0271003. doi: 10.1371/journal.pone.0271003 (PMC9282494; doi:10.1371/journal.pone.0271003)
Supplement: S1 Data — (ZIP) [file pone.0271003.s003.zip › 405cav1polyCy3EHD2mono004driftCorr 3DdistanceG_405-647_61K_TS3D.3dlp]

4839.039728	1721.487457	141	24.21	24.21	48.42	2871	2
15657.23973	3127.587457	-221	33.39	33.39	66.79	1533	2
18297.23973	3180.487457	-317	33.06	33.06	66.13	2160	2
35059.63973	3348.887457	-383	62.53	62.53	125.05	1090	2
17833.43973	4721.287457	-112	23.06	23.06	46.11	1502	2
632.5397275	6686.787457	-303	18.82	18.82	37.63	4894	2
16423.43973	6875.987457	-279	42.37	42.37	84.73	3159	2
4562.239728	6996.887457	-132	32.08	32.08	64.15	1140	2
6920.339728	7593.887457	-263	16.93	16.93	33.86	4611	2
17320.13973	8280.987457	220	51.10	51.10	102.21	1179	2
24741.63973	8604.487457	-341	32.92	32.92	65.85	2906	2
15278.93973	11806.38746	-315	27.32	27.32	54.64	4222	2
16534.33973	11790.08746	21	47.43	47.43	94.86	1087	2
34543.73973	12571.28746	-5	27.67	27.67	55.34	4536	2
5728.039728	12972.88746	220	44.42	44.42	88.83	1328	2
37869.63973	13023.18746	-154	24.16	24.16	48.32	4554	2
12449.03973	15415.98746	-306	13.73	13.73	27.46	9132	2
18138.33973	15327.88746	79	19.76	19.76	39.52	2505	2
9115.839728	15806.38746	-158	26.61	26.61	53.22	2089	2
27097.53973	16324.28746	125	13.80	13.80	27.60	3646	2
28371.53973	16306.48746	325	18.44	18.44	36.88	3521	2
15341.73973	16259.68746	398	15.97	15.97	31.93	8285	2
22689.53973	16557.68746	-123	23.79	23.79	47.57	2079	2
10907.23973	16798.68746	-162	9.84	9.84	19.69	10777	2
20682.83973	16860.68746	6	9.58	9.58	19.17	8286	2
18663.13973	17252.68746	209	22.23	22.23	44.46	2072	2
28858.63973	17309.78746	-70	9.91	9.91	19.83	12355	2
12335.73973	17678.68746	-69	12.48	12.48	24.96	6775	2
14485.83973	18677.98746	-138	27.04	27.04	54.07	2635	2
25607.33973	18675.48746	159	28.12	28.12	56.24	2451	2
40021.33973	18622.28746	264	34.17	34.17	68.34	1926	2
27894.23973	18878.18746	-56	15.75	15.75	31.51	3027	2
18341.23973	19057.38746	7	15.80	15.80	31.60	4293	2
34392.33973	19344.48746	134	14.08	14.08	28.17	6444	2
10434.43973	19515.08746	-274	11.37	11.37	22.75	9737	2
13203.93973	19538.98746	-121	20.04	20.04	40.08	4430	2
20880.23973	19578.68746	359	11.28	11.28	22.56	14299	2
13996.43973	20100.38746	67	14.13	14.13	28.26	8470	2
31532.13973	20199.68746	-92	16.70	16.70	33.39	4457	2
23606.33973	20313.98746	128	25.74	25.74	51.48	2174	2
10769.43973	20434.18746	-199	16.81	16.81	33.63	4328	2
10174.33973	20769.08746	-224	16.27	16.27	32.55	6808	2
21657.93973	20740.98746	218	17.59	17.59	35.18	4373	2
12411.63973	21096.28746	35	10.43	10.43	20.87	7479	2
38696.13973	21312.48746	356	25.34	25.34	50.68	2733	2
15169.63973	21384.98746	-72	25.27	25.27	50.54	2340	2
16848.63973	21477.88746	-81	18.11	18.11	36.22	4533	2
29907.13973	21721.48746	16	15.24	15.24	30.47	4080	2
13950.93973	21700.68746	-96	31.20	31.20	62.41	2376	2
33543.43973	21866.78746	-215	39.28	39.28	78.56	1586	2
25922.23973	22368.08746	-111	30.03	30.03	60.05	2334	2
31744.63973	22553.78746	-337	25.69	25.69	51.39	3140	2
16497.93973	22924.98746	-303	10.81	10.81	21.62	15009	2
40803.13973	23806.68746	-271	14.53	14.53	29.06	8258	2
19874.03973	24456.38746	-231	44.39	44.39	88.78	1533	2
21907.53973	25195.98746	-183	29.63	29.63	59.25	2711	2
18855.13973	25625.48746	11	14.81	14.81	29.63	5999	2
35671.03973	26161.68746	-41	41.75	41.75	83.51	1296	2
31644.23973	26357.18746	-92	16.46	16.46	32.92	6290	2
16148.33973	27238.78746	-288	25.01	25.01	50.02	4473	2
29353.53973	27061.28746	35	58.05	58.05	116.10	1019	2
39549.33973	28802.38746	71	10.76	10.76	21.52	8669	2
18835.43973	29268.18746	-18	26.12	26.12	52.23	2271	2
24142.43973	29370.28746	-275	52.23	52.23	104.47	1678	2
20659.13973	30006.78746	-183	26.99	26.99	53.98	2688	2
24828.53973	30758.98746	-82	30.69	30.69	61.37	1607	2
32267.23973	30910.58746	-249	14.60	14.60	29.20	9469	2
20110.83973	31814.88746	240	35.84	35.84	71.69	1775	2
38807.93973	32013.08746	-134	13.54	13.54	27.08	4904	2
31016.53973	32678.88746	396	23.76	23.76	47.52	5900	2
38741.73973	32571.08746	130	25.25	25.25	50.49	2840	2
24504.53973	32931.18746	323	28.59	28.59	57.18	3946	2
32926.53973	33173.88746	73	24.16	24.16	48.32	3985	2
13674.63973	33421.28746	-366	15.75	15.75	31.51	9792	2
15414.23973	33742.88746	-356	41.64	41.64	83.27	1519	2
37913.13973	33766.38746	324	18.18	18.18	36.36	3459	2
20639.53973	34484.28746	-159	11.61	11.61	23.22	15266	2
22185.33973	34557.48746	234	51.90	51.90	103.81	1154	2
13084.13973	35594.58746	-348	35.51	35.51	71.03	2189	2
35742.73973	35238.88746	-245	18.53	18.53	37.07	5255	2
21985.23973	36021.28746	-96	13.38	13.38	26.75	9350	2
26934.23973	36290.48746	290	50.54	50.54	101.08	1334	2
17227.33973	36437.48746	-340	12.41	12.41	24.82	10413	2
36246.23973	37096.58746	-136	24.09	24.09	48.18	2140	2
31847.43973	37785.08746	398	35.70	35.70	71.40	2642	2
28686.13973	38290.58746	-20	15.66	15.66	31.32	5707	2
18242.33973	38999.48746	-135	38.15	38.15	76.30	1120	2
33959.63973	38999.58746	-315	36.71	36.71	73.43	1936	2
22098.33973	39803.68746	-45	21.43	21.43	42.86	5094	2
5803.948105	3319.48499	-16	39.42	39.42	78.85	1063	10
589.7481053	4389.88499	124	11.63	11.63	23.27	7388	10
8211.948105	6099.88499	-362	41.47	41.47	82.94	2566	10
12757.74811	6484.78499	-170	41.78	41.78	83.56	1211	10
6933.848105	7655.98499	-187	19.38	19.38	38.76	3712	10
31333.94811	7880.78499	-95	40.15	40.15	80.31	1369	10
39367.84811	14330.88499	-131	55.79	55.79	111.58	1369	10
38022.74811	15395.18499	-294	13.68	13.68	27.37	13336	10
13940.64811	17743.38499	-69	12.48	12.48	24.96	6066	10
13440.44811	19478.58499	-149	33.39	33.39	66.79	1402	10
31379.14811	19459.18499	-83	15.68	15.68	31.37	5803	10
20812.04811	19498.98499	177	18.63	18.63	37.26	5572	10
21696.24811	20738.58499	288	19.85	19.85	39.71	5576	10
17674.24811	21251.28499	-91	19.22	19.22	38.43	2452	10
31819.14811	22610.98499	-346	39.30	39.30	78.61	2302	10
39589.24811	26102.48499	-375	35.70	35.70	71.40	2240	10
39744.54811	26441.98499	-198	41.40	41.40	82.80	1310	10
31994.24811	28351.88499	-60	38.03	38.03	76.07	1587	10
28788.64811	30128.48499	99	31.51	31.51	63.02	2117	10
19728.24811	30607.18499	-31	37.54	37.54	75.08	1462	10
27064.24811	31246.68499	347	40.20	40.20	80.40	2006	10
27083.84811	31892.88499	-70	33.21	33.21	66.41	1357	10
36959.34811	32163.38499	-48	41.12	41.12	82.24	1666	10
19729.54811	32968.58499	-112	16.25	16.25	32.50	6784	10
23598.54811	33020.28499	94	48.58	48.58	97.17	1207	10
32914.54811	33088.98499	306	49.48	49.48	98.96	1462	10
34828.04811	33267.08499	-383	31.16	31.16	62.31	3160	10
34698.14811	34523.18499	-80	39.96	39.96	79.93	1563	10
18640.44811	35118.08499	-327	35.75	35.75	71.50	2330	10
12981.44811	35497.48499	-232	35.84	35.84	71.69	1613	10
23787.54811	35890.88499	236	47.26	47.26	94.53	1435	10
19938.64811	37881.78499	-332	46.30	46.30	92.60	1769	10
18103.24811	39085.98499	-185	33.61	33.61	67.21	1359	10
21838.85648	2011.282523	-61	23.64	23.64	47.29	1232	18
12224.15648	6044.182523	-179	50.04	50.04	100.09	1048	18
1932.356483	6067.582523	-334	23.93	23.93	47.85	3991	18
8202.756483	6304.782523	-300	28.78	28.78	57.56	2513	18
35855.05648	6581.082523	-55	28.19	28.19	56.38	1634	18
13872.65648	7625.182523	-219	31.06	31.06	62.12	2575	18
28112.85648	8733.782523	-285	37.26	37.26	74.51	2049	18
29473.15648	8955.882523	-339	18.16	18.16	36.31	4789	18
14511.05648	10517.68252	-382	15.00	15.00	30.00	10336	18
7204.356483	11415.48252	15	29.04	29.04	58.07	2269	18
29885.85648	12712.58252	-137	29.53	29.53	59.06	3555	18
31782.55648	13306.68252	11	15.73	15.73	31.46	4513	18
14874.65648	13616.48252	-323	27.48	27.48	54.97	2348	18
30210.95648	13748.38252	-277	17.52	17.52	35.04	7739	18
6354.956483	14097.98252	-92	68.70	68.70	137.39	1013	18
21033.45648	14525.68252	-252	27.60	27.60	55.20	2175	18
38957.35648	15706.28252	-88	20.72	20.72	41.45	4835	18
32569.05648	17875.58252	-141	19.19	19.19	38.39	3921	18
12727.65648	18727.58252	55	37.33	37.33	74.65	1349	18
11399.55648	19623.48252	-124	31.35	31.35	62.69	1245	18
14037.85648	20069.28252	156	17.40	17.40	34.81	4978	18
23995.05648	20337.88252	-179	48.30	48.30	96.60	1008	18
19639.25648	20310.18252	-374	12.29	12.29	24.59	12716	18
13805.15648	21260.28252	-305	18.63	18.63	37.26	5286	18
17704.15648	21375.18252	318	29.56	29.56	59.11	2407	18
19905.85648	22037.48252	23	23.67	23.67	47.34	2605	18
3952.856483	23495.08252	-385	42.79	42.79	85.58	1698	18
25192.55648	24023.58252	-3	32.05	32.05	64.10	1805	18
16163.15648	27134.08252	-113	26.26	26.26	52.52	3289	18
24942.65648	27188.88252	-216	43.52	43.52	87.04	1625	18
35953.45648	27561.28252	-285	27.69	27.69	55.39	3688	18
14348.55648	27967.48252	-180	24.49	24.49	48.98	2075	18
20859.65648	29522.88252	-341	29.56	29.56	59.11	2698	18
38721.65648	31170.08252	-341	25.53	25.53	51.06	3175	18
19497.75648	32254.68252	-298	38.48	38.48	76.96	2248	18
28494.65648	32933.08252	-163	19.36	19.36	38.72	6390	18
37100.55648	35590.68252	-138	30.57	30.57	61.14	1707	18
25999.95648	37076.48252	194	23.27	23.27	46.53	3703	18
26922.85648	38152.28252	-182	27.41	27.41	54.82	2762	18
34406.25648	38896.58252	-278	19.59	19.59	39.19	3263	18
34127.85648	39809.68252	-307	23.15	23.15	46.30	2997	18
27286.85648	40051.88252	-200	57.58	57.58	115.16	1308	18
20261.16486	495.8800554	-100	21.27	21.27	42.53	2462	26
2040.064861	851.0800554	-80	36.67	36.67	73.33	1501	26
8274.964861	1351.880055	172	44.11	44.11	88.22	1939	26
5851.564861	3144.180055	13	27.25	27.25	54.49	1693	26
17752.16486	4639.080055	-232	42.04	42.04	84.07	1802	26
5631.164861	4881.780055	-247	23.86	23.86	47.71	2843	26
7801.664861	6551.980055	-177	26.28	26.28	52.56	2166	26
12691.26486	6430.880055	15	26.71	26.71	53.41	1369	26
26686.46486	7026.980055	180	25.43	25.43	50.87	2931	26
37268.46486	10277.78006	-289	54.07	54.07	108.14	1899	26
11614.96486	11486.28006	-314	38.43	38.43	76.87	2581	26
15322.56486	11909.28006	-97	20.42	20.42	40.84	3301	26
37820.96486	12201.28006	-268	52.70	52.70	105.41	1631	26
29859.86486	12685.38006	-247	22.40	22.40	44.79	4337	26
12503.66486	12923.78006	-110	19.00	19.00	38.01	4004	26
30730.26486	16403.78006	-134	40.34	40.34	80.68	1535	26
19951.16486	17146.68006	-277	23.55	23.55	47.10	2452	26
18356.96486	19129.18006	347	23.41	23.41	46.82	3693	26
32527.86486	21896.58006	-231	18.20	18.20	36.41	5690	26
13851.66486	23424.08006	307	41.99	41.99	83.98	1262	26
9638.164861	24228.18006	-14	46.35	46.35	92.69	1222	26
32302.26486	25246.28006	-58	42.72	42.72	85.44	1325	26
20510.16486	26409.48006	195	35.61	35.61	71.22	1882	26
8222.064861	27275.88006	-110	45.03	45.03	90.06	1217	26
16188.06486	27561.18006	-136	36.43	36.43	72.86	1240	26
35272.16486	28044.28006	-395	41.75	41.75	83.51	2024	26
36893.46486	28669.78006	144	47.81	47.81	95.61	1123	26
35455.36486	30023.58006	-80	46.11	46.11	92.22	1071	26
10810.96486	30554.58006	-273	40.65	40.65	81.29	1578	26
11828.56486	30896.68006	259	37.19	37.19	74.37	1365	26
11861.76486	33668.08006	-234	33.25	33.25	66.51	1838	26
18723.36486	35005.38006	-281	27.27	27.27	54.54	2672	26
12987.06486	35435.38006	256	46.94	46.94	93.87	1369	26
15388.36486	35518.58006	-31	21.85	21.85	43.71	2189	26
31762.36486	35566.68006	-141	29.74	29.74	59.49	2170	26
23774.16486	37489.18006	-222	45.73	45.73	91.47	1112	26
8977.573239	3763.277588	-154	32.52	32.52	65.05	1168	34
891.3732387	7709.477588	-220	30.26	30.26	60.52	2978	34
20460.07324	8310.377588	-269	50.89	50.89	101.78	1410	34
25962.37324	8453.077588	-139	38.79	38.79	77.57	1121	34
30561.97324	8871.277588	-346	26.19	26.19	52.38	2812	34
32422.77324	10143.17759	201	35.87	35.87	71.73	1999	34
27925.27324	11337.97759	-318	24.02	24.02	48.04	4065	34
27405.47324	11909.57759	25	22.49	22.49	44.98	2388	34
26175.17324	13095.67759	-159	8.62	8.62	17.24	12354	34
27081.27324	13174.57759	-173	24.40	24.40	48.80	2849	34
19853.77324	14815.97759	382	26.47	26.47	52.94	2831	34
17032.77324	15119.67759	35	17.71	17.71	35.42	4407	34
20489.77324	15711.27759	-15	14.22	14.22	28.45	6570	34
15257.07324	16141.87759	-362	33.35	33.35	66.69	2074	34
25983.37324	16586.97759	-129	23.08	23.08	46.16	1885	34
25104.57324	17128.37759	245	22.77	22.77	45.55	2809	34
15817.47324	17718.77759	-209	33.72	33.72	67.45	1265	34
11565.87324	18514.77759	-286	28.47	28.47	56.94	2031	34
12438.47324	18725.17759	62	28.28	28.28	56.57	1257	34
13198.47324	20394.27759	-58	30.03	30.03	60.05	1130	34
9466.273239	20681.97759	-371	52.59	52.59	105.17	1300	34
21266.17324	22410.07759	-227	14.70	14.70	29.39	7249	34
33567.07324	22851.17759	-160	46.42	46.42	92.83	1043	34
21540.57324	23346.77759	-355	21.62	21.62	43.24	3817	34
36504.67324	23849.87759	-184	50.87	50.87	101.74	1075	34
34643.87324	24363.77759	-289	44.51	44.51	89.02	1581	34
10758.17324	26004.87759	-321	43.21	43.21	86.43	1330	34
24483.87324	26617.97759	257	23.97	23.97	47.95	4138	34
35916.67324	27744.77759	-240	19.50	19.50	39.00	3993	34
28861.27324	28414.87759	-363	65.21	65.21	130.42	1069	34
37846.27324	28826.77759	-217	40.06	40.06	80.12	1349	34
20798.37324	29813.37759	-298	19.90	19.90	39.80	3782	34
17193.47324	30112.27759	78	18.44	18.44	36.88	2718	34
15939.67324	31167.27759	-135	31.16	31.16	62.31	1803	34
18639.27324	33474.47759	54	26.31	26.31	52.61	1895	34
20195.87324	34052.97759	96	31.86	31.86	63.73	1834	34
29898.67324	34302.27759	-68	34.83	34.83	69.66	1243	34
28580.77324	35217.47759	235	17.80	17.80	35.61	6253	34
20733.57324	35894.97759	390	47.12	47.12	94.25	2126	34
29771.27324	35666.57759	-262	22.40	22.40	44.79	5010	34
35777.87324	37400.37759	-234	11.80	11.80	23.60	10901	34
35208.77324	38625.77759	-325	27.95	27.95	55.91	3857	34
21692.87324	39113.67759	-399	67.89	67.89	135.79	1347	34
1357.681616	1085.575121	40	26.26	26.26	52.52	1913	42
16286.98162	2591.575121	-142	35.35	35.35	70.70	1057	42
17794.18162	4624.675121	-134	25.55	25.55	51.10	1221	42
21676.08162	7218.175121	-119	33.42	33.42	66.83	1023	42
13904.88162	7634.975121	-338	44.32	44.32	88.64	2177	42
25955.88162	8499.275121	-9	25.34	25.34	50.68	2885	42
15167.28162	9560.775121	-222	26.78	26.78	53.55	2713	42
30461.88162	10424.57512	-35	32.66	32.66	65.33	1451	42
23955.68162	10756.67512	-298	46.46	46.46	92.93	1011	42
29653.98162	11964.87512	-17	22.80	22.80	45.59	2694	42
6508.981616	13886.77512	-284	36.71	36.71	73.43	1387	42
24716.88162	13843.97512	-160	22.96	22.96	45.92	3234	42
32768.18162	14107.07512	-316	21.45	21.45	42.91	7834	42
27396.88162	14306.27512	-133	8.57	8.57	17.14	18542	42
33361.98162	16414.47512	-355	31.96	31.96	63.91	2478	42
1293.081616	17244.87512	47	42.06	42.06	84.12	1108	42
35212.58162	17847.27512	223	33.79	33.79	67.59	1731	42
18366.68162	19122.37512	258	20.77	20.77	41.54	2281	42
13107.98162	19265.37512	-224	15.83	15.83	31.65	4659	42
41175.38162	19328.97512	-45	28.07	28.07	56.14	1944	42
18974.58162	19602.27512	-333	44.70	44.70	89.40	1387	42
29232.08162	20352.67512	373	11.14	11.14	22.28	12327	42
21763.28162	20630.97512	46	23.43	23.43	46.86	2343	42
17877.68162	20846.57512	-142	28.97	28.97	57.93	1194	42
19657.88162	21056.87512	289	15.43	15.43	30.85	5430	42
15642.98162	21672.37512	-3	17.14	17.14	34.29	3025	42
21255.08162	22428.27512	-44	16.20	16.20	32.40	3786	42
22589.18162	22805.07512	163	11.28	11.28	22.56	6429	42
32740.98162	22812.37512	20	38.46	38.46	76.91	1245	42
37354.48162	24130.17512	-165	35.07	35.07	70.13	2177	42
13552.48162	24655.27512	-243	33.13	33.13	66.27	1691	42
19545.18162	25718.57512	227	35.94	35.94	71.87	1763	42
26507.18162	26138.57512	118	33.82	33.82	67.64	1065	42
19539.88162	28296.17512	13	20.09	20.09	40.18	2966	42
16558.78162	28380.67512	355	36.67	36.67	73.33	1540	42
21184.28162	28502.47512	-312	31.46	31.46	62.93	2129	42
18973.18162	29028.77512	-255	22.00	22.00	43.99	3869	42
28725.48162	31074.47512	30	50.28	50.28	100.56	1031	42
36036.98162	30938.77512	144	31.06	31.06	62.12	2397	42
16764.18162	34541.57512	-75	25.62	25.62	51.24	1478	42
20283.78162	35088.57512	82	31.63	31.63	63.26	1177	42
27198.18162	36432.77512	-380	42.55	42.55	85.11	2815	42
33729.28162	37193.07512	-24	18.39	18.39	36.79	4742	42
16713.18162	39584.07512	-159	16.04	16.04	32.08	3775	42
16097.48999	7018.672654	-311	37.61	37.61	75.22	1760	50
26600.68999	7069.972654	53	27.88	27.88	55.77	1682	50
16316.68999	10791.77265	-348	19.08	19.08	38.15	6515	50
32590.58999	10946.37265	-197	35.21	35.21	70.41	1929	50
34281.08999	11260.57265	-350	33.58	33.58	67.16	3266	50
32280.38999	11723.27265	-45	50.66	50.66	101.31	1168	50
27072.08999	16272.67265	353	6.22	6.22	12.43	24713	50
32514.38999	17382.27265	-389	30.57	30.57	61.14	3973	50
40332.58999	17152.87265	-308	37.14	37.14	74.28	1932	50
12937.38999	18097.47265	-5	13.45	13.45	26.89	3903	50
29311.38999	20299.47265	265	10.48	10.48	20.96	11425	50
33573.98999	20329.27265	67	28.35	28.35	56.71	1655	50
21252.28999	20881.97265	312	23.03	23.03	46.06	3175	50
36787.38999	21228.07265	-151	29.15	29.15	58.31	2154	50
32537.68999	21981.27265	-170	12.43	12.43	24.87	6722	50
29595.78999	22971.67265	-298	28.35	28.35	56.71	3416	50
27416.58999	24779.77265	36	18.23	18.23	36.46	4916	50
22810.38999	26526.57265	88	26.26	26.26	52.52	2340	50
19371.38999	27504.07265	-131	35.11	35.11	70.23	1036	50
37259.88999	28207.67265	83	33.11	33.11	66.22	2029	50
19475.48999	28290.67265	-264	41.92	41.92	83.84	1206	50
39547.38999	28866.27265	182	30.24	30.24	60.48	2143	50
14667.78999	28889.97265	-308	17.83	17.83	35.65	5543	50
19842.18999	29299.87265	-179	10.06	10.06	20.11	14541	50
29436.28999	31513.57265	-203	38.13	38.13	76.25	1580	50
31235.38999	32460.87265	-106	22.30	22.30	44.60	2243	50
18219.98999	35745.57265	-262	30.03	30.03	60.05	1630	50
29846.98999	35707.17265	-261	23.64	23.64	47.29	2753	50
23529.08999	38759.27265	-307	39.38	39.38	78.75	1653	50
23058.58999	39220.07265	134	33.49	33.49	66.98	1595	50
20209.89837	425.0701864	-306	24.00	24.00	47.99	2595	58
28810.39837	4600.070186	-154	32.78	32.78	65.56	1996	58
2381.098372	5240.170186	-371	39.56	39.56	79.13	1520	58
14567.09837	5297.570186	-307	45.26	45.26	90.53	1258	58
5399.798372	6060.770186	-399	37.37	37.37	74.75	1735	58
24736.29837	8905.770186	-317	35.77	35.77	71.54	1931	58
36241.29837	10966.17019	-104	69.90	69.90	139.79	1040	58
15929.49837	11156.97019	-218	33.46	33.46	66.93	1338	58
3028.998372	11299.47019	-308	41.21	41.21	82.42	1136	58
28357.09837	12170.57019	-321	34.95	34.95	69.90	1988	58
19939.89837	14778.97019	337	9.18	9.18	18.37	11200	58
15270.39837	14793.17019	49	42.11	42.11	84.21	1351	58
13296.59837	15527.47019	-292	8.76	8.76	17.52	18543	58
17610.19837	15636.47019	-251	34.05	34.05	68.11	1350	58
28341.29837	15556.97019	-66	14.22	14.22	28.45	5663	58
14867.19837	15716.77019	35	8.76	8.76	17.52	8901	58
38903.69837	15667.47019	-77	25.29	25.29	50.59	2587	58
9317.498372	17128.87019	-318	18.23	18.23	36.46	6119	58
6636.598372	17942.47019	-242	19.41	19.41	38.81	5129	58
3647.698372	18067.47019	-241	36.41	36.41	72.82	1692	58
22534.89837	18408.67019	32	18.02	18.02	36.03	2313	58
11384.59837	19509.37019	-152	31.42	31.42	62.83	1474	58
33453.29837	20439.27019	-74	35.30	35.30	70.60	1732	58
26852.79837	21793.87019	-68	26.99	26.99	53.98	1676	58
25463.39837	22749.87019	-26	36.13	36.13	72.25	1380	58
29837.99837	22689.57019	-233	37.26	37.26	74.51	1550	58
17565.89837	24473.97019	-205	32.73	32.73	65.47	1486	58
24297.89837	24846.17019	-4	26.96	26.96	53.93	1639	58
26197.99837	24677.77019	-81	41.12	41.12	82.24	1175	58
15091.39837	26068.47019	55	10.15	10.15	20.30	9581	58
22677.19837	26414.77019	60	24.12	24.12	48.23	2207	58
39730.19837	26428.77019	12	17.73	17.73	35.47	4451	58
24149.29837	27187.77019	348	54.66	54.66	109.32	1191	58
25913.29837	27911.87019	-323	48.42	48.42	96.84	1451	58
24715.79837	29968.87019	-286	45.64	45.64	91.28	1376	58
31416.19837	30841.47019	69	25.95	25.95	51.90	1872	58
29642.29837	31567.57019	-127	37.42	37.42	74.84	1167	58
31003.19837	32681.47019	82	51.01	51.01	102.02	1011	58
15600.29837	32877.07019	-321	26.31	26.31	52.61	2741	58
19852.19837	32974.57019	-16	33.06	33.06	66.13	1440	58
32899.29837	33215.87019	-365	49.48	49.48	98.96	1645	58
13059.29837	34183.57019	-84	46.61	46.61	93.21	1192	58
20338.19837	34134.37019	-19	31.67	31.67	63.35	2155	58
31711.59837	35539.57019	335	27.13	27.13	54.26	2501	58
31702.89837	37694.07019	55	43.45	43.45	86.90	1149	58
28687.99837	38209.27019	103	14.48	14.48	28.97	5645	58
26072.29837	39870.97019	-11	35.68	35.68	71.36	1300	58
10504.60675	3863.167719	-218	32.81	32.81	65.61	1808	66
486.7067499	4011.167719	-375	23.46	23.46	46.91	3960	66
19464.90675	4265.267719	-306	6.59	6.59	13.19	17531	66
17851.00675	4872.167719	-96	14.22	14.22	28.45	3716	66
19310.40675	9853.667719	-362	46.79	46.79	93.59	1246	66
28643.70675	10095.66772	-243	23.22	23.22	46.44	2516	66
27280.40675	10225.36772	-48	27.91	27.91	55.81	1772	66
34779.20675	12402.66772	-134	46.09	46.09	92.17	1300	66
36175.90675	12705.36772	11	25.36	25.36	50.73	2327	66
6482.60675	13778.36772	-252	40.11	40.11	80.21	1634	66
33718.00675	14042.06772	250	13.49	13.49	26.99	8549	66
20817.50675	15326.96772	76	31.16	31.16	62.31	1220	66
13353.90675	15520.16772	-374	19.24	19.24	38.48	3997	66
12377.40675	15635.76772	-206	32.64	32.64	65.28	1637	66
21835.90675	17202.96772	-268	13.26	13.26	26.52	8790	66
30752.10675	17140.26772	-303	47.52	47.52	95.05	1205	66
6629.70675	18137.96772	-192	23.39	23.39	46.77	1782	66
14489.30675	19255.16772	-49	36.31	36.31	72.63	1383	66
18920.70675	19734.56772	-175	26.42	26.42	52.85	1851	66
40017.60675	20694.96772	-126	31.09	31.09	62.17	1590	66
26064.40675	21268.06772	-17	14.37	14.37	28.73	5082	66
32576.70675	21926.46772	-218	22.07	22.07	44.13	2544	66
10718.50675	22261.96772	-272	22.02	22.02	44.04	3529	66
12748.80675	22608.06772	-80	18.32	18.32	36.64	3608	66
11794.90675	23712.06772	-239	44.16	44.16	88.31	1124	66
32432.00675	25359.16772	-60	34.31	34.31	68.62	2041	66
15101.40675	26024.46772	-131	28.66	28.66	57.32	1796	66
37867.60675	29321.96772	-372	60.92	60.92	121.85	1174	66
38902.50675	29558.86772	199	13.40	13.40	26.80	6351	66
28668.20675	30157.16772	270	46.21	46.21	92.41	1205	66
13196.70675	30632.36772	-115	34.12	34.12	68.25	1569	66
12025.00675	30885.36772	-108	43.57	43.57	87.14	1074	66
19213.60675	32356.86772	-118	39.52	39.52	79.03	1074	66
28510.30675	32855.26772	-179	37.44	37.44	74.89	1472	66
19835.20675	33317.86772	-372	26.47	26.47	52.94	4915	66
22337.20675	34482.56772	-298	43.43	43.43	86.85	1607	66
19914.40675	36931.46772	59	19.45	19.45	38.90	3652	66
25946.80675	37040.06772	244	29.13	29.13	58.26	1637	66
29037.50675	38121.76772	331	47.83	47.83	95.66	1230	66
31160.10675	39259.26772	123	13.42	13.42	26.85	6391	66
1368.315128	647.4652519	-113	34.64	34.64	69.28	1218	74
12189.91513	5988.165252	-343	15.71	15.71	31.42	5590	74
22988.31513	6106.465252	-89	34.38	34.38	68.77	1541	74
1380.415128	6918.565252	-92	33.89	33.89	67.78	1827	74
15915.81513	7177.565252	-241	43.12	43.12	86.24	1095	74
17561.01513	10804.46525	-199	40.81	40.81	81.62	1242	74
39252.81513	10778.46525	-7	36.93	36.93	73.85	1599	74
18892.51513	11323.96525	-152	9.54	9.54	19.08	8113	74
18180.31513	12485.76525	-353	45.19	45.19	90.38	1286	74
19376.71513	13460.06525	-73	12.69	12.69	25.39	5144	74
24562.11513	14090.76525	-13	17.85	17.85	35.70	2205	74
16224.11513	15734.36525	-116	19.57	19.57	39.14	2268	74
40088.81513	16075.26525	-187	7.44	7.44	14.88	24755	74
18685.21513	17251.76525	149	18.72	18.72	37.44	2888	74
20604.41513	17396.96525	-34	27.58	27.58	55.15	1889	74
24035.91513	18171.86525	26	18.84	18.84	37.68	3088	74
39693.01513	18491.96525	148	10.97	10.97	21.95	7559	74
18367.31513	19005.76525	-95	14.98	14.98	29.96	5654	74
39969.71513	19949.36525	223	25.88	25.88	51.76	2467	74
16840.61513	20238.46525	14	28.00	28.00	56.00	1073	74
30011.71513	21522.36525	-136	33.49	33.49	66.98	1603	74
20656.21513	23103.36525	-53	23.81	23.81	47.62	1923	74
11576.31513	23560.66525	94	26.54	26.54	53.08	1668	74
40775.71513	23750.86525	-99	25.83	25.83	51.67	2880	74
25886.31513	24022.26525	69	11.33	11.33	22.66	8839	74
38921.01513	24449.46525	130	25.53	25.53	51.06	2315	74
14646.91513	28901.46525	-88	14.88	14.88	29.77	4370	74
33811.61513	30137.46525	-189	35.42	35.42	70.84	2302	74
17049.71513	30572.76525	47	29.39	29.39	58.78	1584	74
40176.41513	30603.36525	-275	48.75	48.75	97.50	1202	74
23899.31513	31286.46525	-361	40.79	40.79	81.58	1603	74
31062.41513	31326.96525	296	42.34	42.34	84.69	1467	74
29532.71513	31556.96525	-167	20.72	20.72	41.45	4598	74
15584.91513	33825.66525	360	28.38	28.38	56.76	2501	74
33839.51513	34455.86525	261	35.35	35.35	70.70	2186	74
34765.61513	34477.66525	-137	39.99	39.99	79.98	1076	74
37901.51513	36115.46525	-311	40.65	40.65	81.29	1581	74
21761.01513	37708.76525	-209	32.19	32.19	64.39	1367	74
31123.61513	39237.66525	60	19.10	19.10	38.20	4089	74
16629.41513	39514.46525	4	14.72	14.72	29.44	3732	74
34130.81513	39852.46525	-192	13.73	13.73	27.46	7444	74
25445.31513	40476.46525	-45	31.72	31.72	63.44	1174	74
18201.42351	3131.962785	-81	20.56	20.56	41.12	1896	82
37362.52351	5157.162785	-285	32.55	32.55	65.09	2556	82
15866.52351	7157.762785	-351	54.16	54.16	108.33	1344	82
36196.82351	10971.46278	-181	49.69	49.69	99.38	1275	82
17420.82351	11324.86278	-294	24.28	24.28	48.56	1956	82
25290.12351	12026.86278	-209	24.37	24.37	48.75	1776	82
31776.02351	13381.56278	-22	25.13	25.13	50.26	1752	82
22535.02351	13705.36278	-86	12.83	12.83	25.67	5709	82
16249.32351	15800.26278	-205	16.58	16.58	33.16	3954	82
22731.02351	16743.86278	-208	16.37	16.37	32.73	5325	82
24998.12351	17264.26278	146	32.26	32.26	64.53	1093	82
23988.92351	18250.46278	-88	32.26	32.26	64.53	1800	82
27972.92351	18967.86278	-41	32.31	32.31	64.62	1293	82
33442.92351	19821.46278	-318	49.05	49.05	98.11	1103	82
15170.12351	21194.56278	-102	33.28	33.28	66.55	1509	82
32518.02351	21770.76278	-350	25.91	25.91	51.81	3427	82
28139.32351	23339.76278	-161	30.43	30.43	60.85	1547	82
20752.12351	23864.76278	-142	14.93	14.93	29.86	4765	82
24388.92351	24960.76278	-174	39.33	39.33	78.66	1737	82
20897.82351	27290.76278	253	26.47	26.47	52.94	2926	82
16173.12351	28130.26278	-125	28.61	28.61	57.23	1168	82
16863.72351	28430.66278	72	26.64	26.64	53.27	1815	82
31292.82351	30365.16278	-249	36.74	36.74	73.48	2384	82
21724.32351	31177.16278	399	41.97	41.97	83.93	1508	82
32962.12351	31214.56278	-32	26.02	26.02	52.05	1963	82
12528.42351	33238.26278	-282	47.08	47.08	94.15	1346	82
32880.82351	33265.16278	252	33.44	33.44	66.88	1249	82
22493.32351	35712.96278	298	44.56	44.56	89.11	1366	82
16441.82351	38318.56278	-249	41.64	41.64	83.27	1037	82
17842.62351	38225.96278	-38	13.73	13.73	27.46	6279	82
34091.02351	39809.36278	-288	13.40	13.40	26.80	8958	82
18497.33188	1086.860317	-385	46.61	46.61	93.21	1060	90
1481.231883	2439.860317	-246	34.08	34.08	68.15	1681	90
12286.83188	3846.060317	-50	33.82	33.82	67.64	1218	90
23548.43188	9229.260317	-367	40.67	40.67	81.34	1983	90
16007.93188	11695.76032	-299	45.78	45.78	91.56	1215	90
31998.63188	12464.46032	-285	35.04	35.04	70.08	2120	90
25438.13188	13827.76032	-133	15.61	15.61	31.23	4157	90
6427.331883	13928.96032	49	38.01	38.01	76.02	1042	90
35262.03188	15211.76032	26	24.80	24.80	49.60	2952	90
27626.13188	16142.46032	228	24.30	24.30	48.61	1901	90
23785.73188	18593.46032	58	18.37	18.37	36.74	4099	90
21203.73188	18995.86032	21	19.66	19.66	39.33	2478	90
27946.93188	19735.56032	-26	29.15	29.15	58.31	1055	90
40635.43188	20482.16032	-333	33.35	33.35	66.69	2549	90
27878.53188	21463.36032	-136	20.32	20.32	40.65	2853	90
18446.33188	21520.86032	6	9.77	9.77	19.55	5259	90
32539.23188	21804.86032	-379	25.55	25.55	51.10	3477	90
39502.23188	23278.76032	114	25.27	25.27	50.54	2009	90
11608.53188	23536.36032	2	16.81	16.81	33.63	4028	90
37520.53188	23663.46032	-137	20.02	20.02	40.03	4154	90
31257.73188	23907.06032	27	32.08	32.08	64.15	1610	90
33073.33188	23923.96032	279	35.16	35.16	70.32	1315	90
37170.03188	24738.86032	191	17.19	17.19	34.38	6669	90
23851.63188	25803.26032	5	23.81	23.81	47.62	2419	90
24852.23188	25691.36032	-239	23.10	23.10	46.21	2937	90
21113.83188	28102.66032	102	24.68	24.68	49.36	1288	90
36944.33188	28780.16032	-299	30.43	30.43	60.85	4124	90
33858.03188	30062.36032	-135	17.43	17.43	34.85	4580	90
14752.33188	31000.36032	-6	28.07	28.07	56.14	1738	90
24027.33188	32408.46032	-137	32.71	32.71	65.42	1179	90
16210.53188	34340.66032	222	18.93	18.93	37.87	3611	90
13871.73188	34942.26032	-132	17.40	17.40	34.81	3131	90
32063.43188	38006.66032	46	35.30	35.30	70.60	1285	90
28732.73188	38282.66032	71	12.86	12.86	25.72	6088	90
23574.93188	38531.56032	-233	47.83	47.83	95.66	1099	90
19282.23188	39762.86032	294	32.10	32.10	64.20	2363	90
1416.940261	1956.35785	-212	22.63	22.63	45.26	3490	98
20399.94026	2771.55785	-276	12.86	12.86	25.72	6054	98
2457.340261	5136.65785	-351	41.90	41.90	83.79	1155	98
20482.84026	8220.05785	-132	26.35	26.35	52.70	1591	98
12672.44026	10291.25785	-355	16.18	16.18	32.36	7182	98
31497.54026	11000.85785	-163	40.01	40.01	80.02	1190	98
28359.54026	12466.35785	49	41.80	41.80	83.60	1053	98
25990.24026	13150.05785	375	31.86	31.86	63.73	1787	98
34705.64026	13094.55785	-295	36.79	36.79	73.57	2462	98
24394.94026	14034.35785	110	21.08	21.08	42.15	2229	98
27358.24026	14354.75785	121	15.47	15.47	30.94	4509	98
21608.34026	15357.55785	-76	20.56	20.56	41.12	2333	98
9222.740261	17177.15785	48	22.18	22.18	44.37	2250	98
23451.84026	17198.95785	-347	33.30	33.30	66.60	1691	98
18122.74026	18264.05785	185	15.50	15.50	30.99	3139	98
22488.84026	18324.65785	6	28.45	28.45	56.90	1206	98
19740.74026	18992.05785	-58	6.24	6.24	12.48	15002	98
19286.34026	21134.15785	-121	29.56	29.56	59.11	1204	98
18432.04026	21488.65785	-9	12.65	12.65	25.29	4240	98
36711.94026	22305.85785	94	27.48	27.48	54.97	1580	98
9041.240261	25108.85785	-291	36.17	36.17	72.35	1372	98
16608.74026	25671.25785	-43	29.98	29.98	59.96	1395	98
20839.54026	25719.95785	167	36.74	36.74	73.48	1179	98
18155.04026	26469.65785	-66	12.86	12.86	25.72	6172	98
33608.64026	27229.25785	-163	35.82	35.82	71.64	1124	98
40730.94026	29090.35785	59	32.08	32.08	64.15	1459	98
19595.14026	29239.45785	94	21.85	21.85	43.71	2571	98
40288.24026	29320.35785	-139	31.39	31.39	62.78	1738	98
32760.74026	31323.45785	-257	38.22	38.22	76.44	1554	98
17861.34026	33199.65785	-363	66.15	66.15	132.30	1011	98
22223.34026	34455.45785	56	30.26	30.26	60.52	1513	98
32297.24026	34932.95785	-40	37.07	37.07	74.14	1432	98
22480.14026	37297.75785	-235	28.59	28.59	57.18	2475	98
22989.44026	37894.55785	-9	27.27	27.27	54.54	1566	98
28000.24026	39587.35785	376	33.13	33.13	66.27	2189	98
5039.848639	398.2553828	2.96512	46.70	46.70	93.40	1006	106
27886.84864	1479.955383	-369.035	53.25	53.25	106.49	1065	106
28740.44864	4430.055383	-169.035	26.75	26.75	53.51	1706	106
16905.94864	7022.855383	-268.035	18.56	18.56	37.11	4664	106
12714.14864	10060.35538	-378.035	31.42	31.42	62.83	2771	106
25117.04864	11225.45538	-102.035	7.61	7.61	15.21	12061	106
32280.64864	11702.25538	-297.035	42.67	42.67	85.35	1585	106
16593.14864	12095.45538	-253.035	25.95	25.95	51.90	3308	106
36184.64864	12756.65538	-34.0349	20.02	20.02	40.03	4732	106
31651.54864	13574.95538	0.965121	20.44	20.44	40.88	2126	106
12554.34864	14981.65538	-345.035	34.22	34.22	68.44	1743	106
16217.74864	15716.65538	-52.0349	16.91	16.91	33.82	2062	106
29909.24864	16063.05538	-179.035	27.39	27.39	54.78	1603	106
20667.64864	16827.25538	146.965	23.13	23.13	46.25	2053	106
10135.34864	16907.05538	68.9651	28.59	28.59	57.18	1390	106
23380.74864	17113.15538	-377.035	43.73	43.73	87.46	1372	106
30414.04864	17552.05538	-128.035	30.99	30.99	61.98	1224	106
34410.14864	19383.25538	280.965	13.75	13.75	27.51	6639	106
15158.24864	21317.85538	-319.035	9.28	9.28	18.56	13936	106
35085.94864	22733.45538	-367.035	45.17	45.17	90.34	1356	106
24433.84864	22822.85538	283.965	19.00	19.00	38.01	4993	106
26610.64864	23638.35538	-32.0349	19.73	19.73	39.47	2966	106
31145.64864	24583.45538	83.9651	10.90	10.90	21.81	8406	106
36068.74864	26367.65538	-188.035	48.35	48.35	96.70	1519	106
9608.648639	26926.45538	-207.035	19.19	19.19	38.39	2783	106
20217.44864	27188.75538	-152.035	39.00	39.00	78.00	1104	106
38064.24864	31026.75538	97.9651	8.76	8.76	17.52	8967	106
35130.54864	31630.95538	119.965	33.94	33.94	67.87	1381	106
14893.94864	32096.45538	-78.0349	29.11	29.11	58.22	1811	106
28442.24864	32904.45538	-65.0349	30.07	30.07	60.15	1858	106
19844.64864	33304.75538	-285.035	32.15	32.15	64.29	1773	106
20133.84864	34040.05538	200.965	31.02	31.02	62.03	2165	106
22196.84864	34249.65538	-124.035	44.63	44.63	89.25	1049	106
37149.94864	35504.25538	-288.035	16.70	16.70	33.39	4500	106
17286.04864	36306.65538	163.965	21.67	21.67	43.33	2611	106
30709.34864	37631.15538	-77.0349	22.47	22.47	44.93	4369	106
19699.64864	37861.45538	-94.0349	33.96	33.96	67.92	2165	106
31106.24864	39270.65538	354.965	22.70	22.70	45.40	4372	106
25114.14864	40308.45538	159.965	36.31	36.31	72.63	1145	106
19421.05702	4182.852916	-350.128	7.91	7.91	15.83	13362	114
37767.35702	4983.352916	1.87211	27.18	27.18	54.35	1070	114
2523.657017	5283.252916	-111.128	15.31	15.31	30.61	4385	114
27869.35702	6033.752916	-227.128	29.56	29.56	59.11	1856	114
2674.957017	6739.652916	-193.128	37.75	37.75	75.50	1015	114
25065.95702	6866.852916	-189.128	46.13	46.13	92.27	1079	114
16947.45702	7145.852916	-257.128	35.73	35.73	71.45	1652	114
14557.05702	10703.55292	69.8721	32.57	32.57	65.14	1536	114
24889.65702	11252.65292	-167.128	27.51	27.51	55.01	1859	114
27498.35702	12598.85292	172.872	24.75	24.75	49.50	2616	114
28891.25702	13045.35292	74.8721	19.95	19.95	39.89	3406	114
29961.65702	13923.15292	70.8721	13.45	13.45	26.89	10060	114
36049.05702	14355.05292	20.8721	22.75	22.75	45.50	2361	114
22186.05702	14873.15292	-344.128	40.65	40.65	81.29	1923	114
38322.15702	15390.65292	59.8721	36.79	36.79	73.57	1838	114
28332.75702	16360.25292	327.872	24.09	24.09	48.18	2525	114
30019.05702	16276.95292	260.872	11.85	11.85	23.69	6959	114
20642.95702	17376.25292	108.872	23.06	23.06	46.11	1901	114
25716.25702	18899.95292	26.8721	26.52	26.52	53.03	2388	114
33216.65702	19112.85292	146.872	25.86	25.86	51.72	1963	114
27397.05702	19798.25292	-219.128	30.69	30.69	61.37	1337	114
17618.95702	20047.65292	-244.128	12.18	12.18	24.35	6171	114
29157.35702	20606.15292	-219.128	28.28	28.28	56.57	2957	114
4881.557017	20735.55292	-290.128	37.92	37.92	75.83	1307	114
6846.257017	21447.15292	-265.128	24.63	24.63	49.27	2860	114
15311.05702	21397.75292	48.8721	20.32	20.32	40.65	2478	114
32464.75702	21603.35292	-236.128	28.33	28.33	56.66	2395	114
17446.95702	22130.15292	75.8721	33.35	33.35	66.69	1107	114
25444.35702	23439.65292	266.872	30.78	30.78	61.56	2044	114
40772.15702	24069.05292	-140.128	17.33	17.33	34.67	3974	114
27502.25702	24724.95292	239.872	39.21	39.21	78.42	1564	114
12962.65702	25295.75292	119.872	12.22	12.22	24.44	4018	114
39748.05702	26343.35292	34.8721	30.99	30.99	61.98	1131	114
28279.05702	26541.65292	94.8721	24.63	24.63	49.27	2004	114
17798.95702	26810.65292	-224.128	27.81	27.81	55.63	1781	114
24975.25702	27918.05292	43.8721	48.16	48.16	96.32	1222	114
21321.75702	28045.55292	-292.128	35.11	35.11	70.23	1662	114
39595.85702	28864.25292	125.872	15.92	15.92	31.84	3842	114
31347.75702	30406.85292	-46.1279	35.40	35.40	70.79	1769	114
32321.25702	30641.95292	-24.1279	33.77	33.77	67.54	2404	114
36635.45702	30687.85292	-65.1279	28.57	28.57	57.13	1430	114
38722.15702	31354.25292	-293.128	20.72	20.72	41.45	3950	114
20691.65702	32448.85292	31.8721	49.17	49.17	98.34	1217	114
11419.15702	35258.85292	-159.128	29.77	29.77	59.53	1429	114
10469.46539	786.6504483	-385.221	53.51	53.51	107.01	1566	122
21671.26539	1474.550448	-244.221	37.00	37.00	73.99	1252	122
1019.865394	3894.050448	-243.221	36.17	36.17	72.35	1059	122
8951.965394	3820.550448	-103.221	20.06	20.06	40.13	3482	122
420.2653944	4464.450448	-158.221	30.12	30.12	60.24	1510	122
32671.46539	9410.850448	-335.221	33.86	33.86	67.73	2422	122
27232.46539	13579.15045	-184.221	21.10	21.10	42.20	4205	122
26536.86539	13801.45045	277.779	12.62	12.62	25.25	7545	122
15212.66539	14135.65045	-98.2209	20.63	20.63	41.26	2030	122
15610.66539	15097.05045	-156.221	22.02	22.02	44.04	2538	122
14626.86539	16214.55045	-188.221	25.88	25.88	51.76	2090	122
25330.86539	19816.05045	-70.2209	26.31	26.31	52.61	1363	122
29132.86539	20693.05045	-67.2209	31.39	31.39	62.78	1396	122
2871.265394	21839.45045	-343.221	34.52	34.52	69.05	1612	122
15768.46539	22291.75045	309.779	12.29	12.29	24.59	7626	122
12601.06539	22552.95045	-154.221	40.81	40.81	81.62	1064	122
13229.46539	22531.05045	-3.2209	14.32	14.32	28.64	3006	122
5695.065394	23167.15045	-270.221	40.29	40.29	80.59	1323	122
24469.56539	22940.35045	299.779	33.98	33.98	67.97	1433	122
30385.86539	23234.95045	322.779	22.47	22.47	44.93	4162	122
10505.76539	23830.45045	-66.2209	16.81	16.81	33.63	3832	122
33838.66539	23814.75045	314.779	19.22	19.22	38.43	6225	122
12932.96539	25326.25045	279.779	10.34	10.34	20.68	8334	122
38308.56539	26594.25045	235.779	31.11	31.11	62.22	1478	122
14408.16539	27944.95045	-98.2209	26.75	26.75	53.51	1791	122
11843.56539	28373.05045	88.7791	31.09	31.09	62.17	1092	122
18088.86539	28809.25045	-28.2209	19.55	19.55	39.09	4142	122
38756.96539	31287.95045	-342.221	30.52	30.52	61.04	1892	122
19724.26539	35334.45045	141.779	26.89	26.89	53.79	1640	122
11972.36539	37345.35045	-335.221	47.97	47.97	95.94	1056	122
35834.56539	37852.75045	92.7791	28.12	28.12	56.24	1115	122
21613.46539	39079.05045	-29.2209	26.14	26.14	52.28	1510	122
18652.17377	173.6479811	-2.31391	15.45	15.45	30.90	2194	130
2761.873772	2100.347981	-206.314	24.54	24.54	49.08	1661	130
12189.57377	3135.747981	-76.3139	33.21	33.21	66.41	1407	130
2555.973772	4619.647981	-348.314	42.86	42.86	85.72	1145	130
18908.37377	11297.14798	-339.314	13.71	13.71	27.41	6320	130
25483.07377	13068.34798	-323.314	16.27	16.27	32.55	4355	130
29735.37377	13340.04798	-348.314	11.54	11.54	23.08	7142	130
26404.87377	13811.14798	-46.3139	15.92	15.92	31.84	3760	130
27448.07377	14306.54798	-38.3139	8.38	8.38	16.77	16182	130
38006.47377	15351.24798	-231.314	8.95	8.95	17.90	18832	130
17841.67377	16453.24798	-231.314	10.08	10.08	20.16	6234	130
38450.77377	16836.04798	-117.314	27.04	27.04	54.07	2840	130
12361.27377	17657.64798	-61.3139	8.85	8.85	17.71	7971	130
33972.07377	17648.94798	220.686	20.61	20.61	41.21	4181	130
18205.17377	18258.44798	155.686	21.36	21.36	42.72	1650	130
28609.77377	19535.54798	-63.3139	14.48	14.48	28.97	5324	130
18720.57377	20179.54798	-178.314	9.99	9.99	19.97	9122	130
23695.47377	20388.54798	-42.3139	15.57	15.57	31.13	5058	130
9547.073772	20798.24798	38.6861	19.41	19.41	38.81	3251	130
19822.87377	21057.54798	73.6861	12.27	12.27	24.54	4148	130
11725.27377	21568.24798	-21.3139	21.90	21.90	43.80	1512	130
25573.47377	22699.34798	-373.314	34.43	34.43	68.86	1826	130
14353.07377	22937.54798	-20.3139	15.17	15.17	30.33	4176	130
20787.47377	23138.34798	-75.3139	22.54	22.54	45.07	2072	130
35989.27377	26484.34798	-330.314	42.58	42.58	85.16	1598	130
40669.67377	26378.84798	27.6861	10.53	10.53	21.05	8089	130
38914.47377	27091.24798	-128.314	36.76	36.76	73.52	1533	130
33118.87377	27781.94798	369.686	26.40	26.40	52.80	3758	130
19510.07377	28325.44798	23.6861	25.48	25.48	50.96	1524	130
38863.67377	28702.34798	-43.3139	27.06	27.06	54.12	2117	130
24330.57377	29640.84798	-35.3139	28.33	28.33	56.66	1683	130
17103.97377	30267.84798	-225.314	22.61	22.61	45.22	3789	130
37778.97377	30042.54798	-122.314	39.92	39.92	79.83	1059	130
22571.77377	30899.74798	317.686	24.49	24.49	48.98	2902	130
24019.47377	30854.44798	-168.314	17.12	17.12	34.24	5629	130
16302.87377	31832.64798	-83.3139	30.90	30.90	61.80	1120	130
27057.47377	34255.94798	369.686	34.27	34.27	68.53	1656	130
34964.67377	35095.34798	-200.314	44.32	44.32	88.64	1236	130
20306.77377	36087.54798	-80.3139	28.87	28.87	57.74	2837	130
25388.37377	40361.24798	144.686	15.35	15.35	30.71	5102	130
16212.88215	2464.145514	-222.407	27.01	27.01	54.02	1775	138
5558.38215	5916.445514	-257.407	30.78	30.78	61.56	1251	138
12805.98215	6198.245514	-142.407	26.82	26.82	53.65	2009	138
24978.08215	7621.045514	-246.407	55.63	55.63	111.25	1260	138
28903.78215	8155.845514	-298.407	49.81	49.81	99.62	1110	138
32519.78215	9700.545514	-302.407	26.71	26.71	53.41	4913	138
12644.58215	10186.74551	-360.407	40.86	40.86	81.72	1840	138
30599.48215	11395.74551	-178.407	32.15	32.15	64.29	1266	138
18875.68215	11259.44551	-182.407	12.55	12.55	25.10	6342	138
36168.18215	12698.04551	-198.407	25.36	25.36	50.73	3024	138
29767.88215	13245.04551	-272.407	11.56	11.56	23.13	5884	138
24847.68215	13596.14551	-147.407	14.04	14.04	28.07	5540	138
28304.48215	15350.74551	135.593	27.06	27.06	54.12	1437	138
27132.48215	16240.34551	248.593	9.70	9.70	19.41	8105	138
11903.28215	16412.04551	-274.407	31.75	31.75	63.49	1306	138
10112.78215	16965.64551	-245.407	21.15	21.15	42.30	2954	138
22626.58215	18534.04551	191.593	14.39	14.39	28.78	5044	138
25369.58215	19694.74551	-287.407	35.07	35.07	70.13	1386	138
39932.78215	19911.84551	111.593	33.79	33.79	67.59	1100	138
11462.48215	22346.94551	-234.407	23.15	23.15	46.30	2657	138
28658.48215	25476.74551	-61.4069	18.56	18.56	37.11	3776	138
33284.28215	25699.74551	-31.4069	24.89	24.89	49.78	1334	138
21427.78215	28126.84551	-65.4069	32.40	32.40	64.81	1894	138
20711.38215	32383.54551	-137.407	16.74	16.74	33.49	5081	138
33495.28215	35474.34551	102.593	37.42	37.42	74.84	1131	138
1389.990528	1091.743047	-135.5	22.00	22.00	43.99	2661	146
19401.39053	4131.443047	-312.5	15.75	15.75	31.51	3246	146
5454.990528	6098.243047	-169.5	17.57	17.57	35.14	3501	146
17572.39053	10834.14305	-197.5	19.29	19.29	38.57	3031	146
18862.19053	11241.84305	-183.5	21.29	21.29	42.58	2202	146
31399.29053	12007.64305	-265.5	36.62	36.62	73.24	1881	146
22673.49053	12571.34305	-337.5	27.27	27.27	54.54	4092	146
20681.69053	12975.34305	-72.4999	11.92	11.92	23.83	5394	146
35524.89053	15099.14305	190.5	17.64	17.64	35.28	5851	146
32858.09053	15331.24305	35.5001	40.84	40.84	81.67	1611	146
12396.89053	15407.74305	-345.5	12.32	12.32	24.63	7465	146
27100.29053	16260.34305	223.5	19.71	19.71	39.42	1850	146
11928.59053	16984.54305	-117.5	37.37	37.37	74.75	1002	146
30424.09053	17562.14305	148.5	32.43	32.43	64.86	1519	146
22673.39053	18578.74305	338.5	21.34	21.34	42.67	3142	146
27883.09053	18848.44305	-11.4999	12.22	12.22	24.44	3064	146
19739.29053	19052.64305	85.5001	6.92	6.92	13.85	7465	146
31341.99053	19452.84305	282.5	19.52	19.52	39.05	4788	146
18686.39053	20192.04305	-269.5	29.77	29.77	59.53	1414	146
29261.69053	20505.24305	-168.5	17.43	17.43	34.85	3938	146
10657.39053	22149.64305	-161.5	22.68	22.68	45.36	1689	146
36823.49053	22323.94305	249.5	41.50	41.50	82.99	1079	146
26027.99053	24745.94305	397.5	41.73	41.73	83.46	1470	146
10404.39053	25553.84305	-284.5	42.34	42.34	84.69	1013	146
2005.090528	25768.94305	-223.5	39.61	39.61	79.22	2109	146
31564.19053	26482.14305	-110.5	17.26	17.26	34.52	4325	146
22658.59053	26518.74305	-35.4999	11.82	11.82	23.64	7110	146
41190.79053	26375.34305	-132.5	38.39	38.39	76.77	1138	146
24850.39053	26868.54305	-235.5	24.44	24.44	48.89	3797	146
21240.79053	27375.54305	-105.5	20.87	20.87	41.73	3874	146
15000.79053	27935.24305	-181.5	17.71	17.71	35.42	3689	146
13299.59053	30238.04305	179.5	29.30	29.30	58.59	1062	146
21698.89053	30498.34305	-20.4999	25.27	25.27	50.54	2467	146
18275.99053	30815.74305	-187.5	14.74	14.74	29.48	5346	146
12007.19053	31021.24305	-382.5	17.50	17.50	35.00	5175	146
39679.39053	31888.54305	51.5001	30.50	30.50	60.99	2792	146
36497.99053	32224.64305	-8.49993	30.90	30.90	61.80	1996	146
23164.99053	32520.34305	4.50007	29.41	29.41	58.83	1024	146
35804.59053	33071.34305	-193.5	40.20	40.20	80.40	1099	146
19741.69053	33329.64305	107.5	25.17	25.17	50.35	2239	146
26960.89053	35453.64305	-203.5	44.98	44.98	89.96	1112	146
18993.19053	36886.64305	67.5001	39.12	39.12	78.23	1331	146
30731.19053	37694.64305	-211.5	28.42	28.42	56.85	2790	146
18484.69053	39491.84305	-67.4999	42.93	42.93	85.86	1138	146
31907.19053	40174.94305	295.5	51.69	51.69	103.38	1015	146
1344.898906	1071.240579	106.407	50.82	50.82	101.64	1086	154
17748.49891	1339.940579	-40.5929	15.35	15.35	30.71	4552	154
19416.39891	4170.340579	-322.593	11.42	11.42	22.84	6554	154
36190.09891	12840.14058	-365.593	32.85	32.85	65.70	2602	154
25500.69891	13068.14058	-350.593	18.30	18.30	36.60	3677	154
23335.59891	15543.54058	-60.5929	11.30	11.30	22.61	6889	154
25170.79891	15708.84058	-181.593	14.20	14.20	28.40	6123	154
27182.29891	16278.94058	146.407	21.50	21.50	43.00	1924	154
38596.09891	16762.24058	32.4071	37.23	37.23	74.47	1270	154
19639.99891	17819.14058	-13.5929	23.39	23.39	46.77	1970	154
17128.89891	20147.14058	-344.593	31.58	31.58	63.16	1765	154
31936.49891	20227.54058	-137.593	41.68	41.68	83.37	1005	154
32549.99891	21906.24058	-30.5929	16.13	16.13	32.26	3861	154
26526.79891	23612.74058	195.407	33.21	33.21	66.41	1263	154
15876.09891	25490.54058	-125.593	16.46	16.46	32.92	3091	154
20999.49891	25791.54058	97.4071	24.54	24.54	49.08	2091	154
36445.49891	26622.94058	-116.593	41.61	41.61	83.23	1278	154
35923.59891	28846.04058	338.407	29.13	29.13	58.26	2435	154
32161.29891	30938.14058	-354.593	71.24	71.24	142.48	1128	154
24404.39891	32938.94058	250.407	32.78	32.78	65.56	1613	154
32866.29891	33225.64058	-4.59294	18.18	18.18	36.36	3680	154
37115.79891	35402.64058	-349.593	35.37	35.37	70.74	1481	154
33712.29891	37135.24058	197.407	19.78	19.78	39.56	3472	154
35776.49891	37474.74058	-326.593	36.57	36.57	73.15	1387	154
20282.50728	470.538112	-219.686	20.32	20.32	40.65	3025	162
2741.307283	2181.838112	-215.686	16.84	16.84	33.68	4522	162
16641.90728	4820.338112	-113.686	34.10	34.10	68.20	1170	162
5148.607283	4782.538112	-272.686	47.38	47.38	94.77	1005	162
11932.70728	7512.938112	-196.686	21.97	21.97	43.94	3451	162
26587.10728	7110.038112	96.314	20.49	20.49	40.98	2986	162
22820.10728	9774.538112	-364.686	18.32	18.32	36.64	5983	162
27373.70728	10369.53811	-366.686	17.90	17.90	35.80	5427	162
21878.30728	11156.63811	-323.686	34.12	34.12	68.25	1366	162
18896.20728	11332.23811	-157.686	9.23	9.23	18.46	6342	162
39936.30728	11923.43811	-399.686	63.59	63.59	127.17	1252	162
39688.00728	12846.83811	-336.686	83.08	83.08	166.17	1243	162
25470.90728	13539.03811	-202.686	23.55	23.55	47.10	1627	162
19732.50728	15768.23811	38.314	7.77	7.77	15.54	8582	162
25145.10728	15793.13811	-349.686	17.43	17.43	34.85	5331	162
3455.507283	15884.63811	-321.686	37.23	37.23	74.47	1145	162
40104.20728	16089.73811	-362.686	11.28	11.28	22.56	14006	162
30707.10728	16295.03811	-119.686	37.89	37.89	75.78	1343	162
16642.50728	16601.13811	-233.686	21.62	21.62	43.24	1618	162
12413.60728	19746.03811	-347.686	41.45	41.45	82.90	1941	162
19837.60728	21039.43811	-74.686	39.47	39.47	78.94	1163	162
12349.10728	22398.03811	-52.686	24.82	24.82	49.64	1626	162
12789.30728	23767.83811	-334.686	50.59	50.59	101.17	1073	162
17943.40728	23752.93811	4.31405	27.62	27.62	55.25	1805	162
4036.307283	25869.53811	-326.686	43.97	43.97	87.94	1118	162
38555.10728	26648.23811	80.314	28.71	28.71	57.41	1076	162
9598.907283	27018.63811	-317.686	26.54	26.54	53.08	1566	162
38891.80728	27145.63811	-63.686	18.16	18.16	36.31	4496	162
33250.20728	28562.63811	-225.686	28.50	28.50	56.99	1954	162
13318.20728	30209.93811	77.314	19.73	19.73	39.47	2465	162
39281.70728	30505.43811	-96.686	41.57	41.57	83.13	1028	162
35626.30728	31540.23811	-246.686	50.07	50.07	100.13	1029	162
24010.80728	32037.03811	-79.686	22.25	22.25	44.51	2664	162
26988.10728	34189.73811	-34.686	22.54	22.54	45.07	2624	162
39442.30728	34142.33811	-360.686	45.07	45.07	90.15	1133	162
29824.20728	35645.93811	-159.686	48.09	48.09	96.18	1406	162
21820.00728	37677.63811	-218.686	40.01	40.01	80.02	1332	162
32571.50728	39141.03811	59.314	13.49	13.49	26.99	7491	162
31114.20728	40093.03811	113.314	32.12	32.12	64.24	1410	162
7486.215661	2330.535645	266.221	59.46	59.46	118.93	1073	170
2141.115661	6270.435645	-36.779	27.62	27.62	55.25	1880	170
16044.91566	7340.435645	-257.779	53.13	53.13	106.26	1096	170
22924.81566	7188.835645	-260.779	47.38	47.38	94.77	1062	170
18483.41566	9663.735645	-227.779	42.84	42.84	85.67	1148	170
32054.61566	12277.83564	-86.779	13.66	13.66	27.32	5594	170
41034.51566	12622.43564	-283.779	63.51	63.51	127.03	1085	170
29698.61566	13321.73564	-288.779	12.91	12.91	25.81	5496	170
32866.81566	13217.63564	278.221	62.15	62.15	124.30	1042	170
10712.41566	14332.93564	-158.779	35.33	35.33	70.65	1128	170
16727.61566	14852.13564	1.22104	13.97	13.97	27.93	5240	170
28479.81566	15465.43564	1.22104	12.10	12.10	24.21	5975	170
24132.31566	16674.23564	43.221	25.62	25.62	51.24	1474	170
19948.11566	17532.93564	-111.779	7.44	7.44	14.88	11517	170
31552.01566	18130.13564	177.221	32.22	32.22	64.43	1179	170
29893.21566	19708.33564	-150.779	31.67	31.67	63.35	2331	170
25392.31566	19896.43564	-288.779	45.90	45.90	91.80	1003	170
36720.31566	19758.83564	22.221	28.38	28.38	56.76	1534	170
29116.01566	21649.03564	55.221	32.99	32.99	65.99	1104	170
14058.11566	21779.53564	-118.779	20.14	20.14	40.27	2403	170
27617.11566	21974.03564	-72.779	34.45	34.45	68.91	1113	170
17532.61566	22150.63564	178.221	31.84	31.84	63.68	1115	170
14239.61566	22509.63564	-340.779	38.39	38.39	76.77	1393	170
29417.61566	23103.03564	20.221	32.22	32.22	64.43	1236	170
33731.01566	23825.23564	108.221	16.41	16.41	32.83	3980	170
28604.11566	24072.23564	44.221	24.77	24.77	49.55	1838	170
36215.71566	24294.63564	-174.779	25.86	25.86	51.72	1417	170
32017.51566	24464.53564	229.221	41.52	41.52	83.04	1045	170
30062.81566	24926.63564	-24.779	21.31	21.31	42.63	2238	170
15866.91566	25462.83564	-138.779	30.07	30.07	60.15	1104	170
28292.31566	27017.83564	-361.779	61.47	61.47	122.93	1470	170
40132.91566	26991.93564	-31.779	40.91	40.91	81.81	1078	170
38874.41566	27199.93564	-108.779	25.74	25.74	51.48	2155	170
25362.91566	28973.33564	-46.779	26.61	26.61	53.22	2447	170
24663.61566	29002.63564	133.221	16.67	16.67	33.35	3616	170
31401.41566	29417.13564	-141.779	39.02	39.02	78.04	1578	170
32886.91566	30277.43564	-21.779	39.82	39.82	79.65	1155	170
7284.015661	30811.83564	-383.779	47.43	47.43	94.86	1184	170
33394.41566	32233.13564	-210.779	42.34	42.34	84.69	1364	170
23205.81566	32496.43564	-345.779	46.58	46.58	93.16	1357	170
31009.21566	32664.73564	314.221	19.81	19.81	39.61	3765	170
35304.01566	34053.03564	76.221	25.01	25.01	50.02	1689	170
37138.61566	35465.93564	-245.779	22.42	22.42	44.84	1852	170
21000.71566	37330.03564	-133.779	18.56	18.56	37.11	4566	170
30716.81566	38157.23564	-267.779	44.60	44.60	89.21	1113	170
17240.82404	3232.133178	-45.872	21.17	21.17	42.34	1769	178
14055.32404	5553.633178	-217.872	26.49	26.49	52.99	1395	178
16740.72404	6048.833178	-287.872	23.83	23.83	47.67	2655	178
21260.62404	6677.233178	-367.872	20.51	20.51	41.02	4136	178
39520.82404	9896.733178	-258.872	37.00	37.00	73.99	1130	178
26438.52404	13803.23318	167.128	11.16	11.16	22.33	5839	178
11247.22404	14201.03318	-211.872	9.82	9.82	19.64	7771	178
39150.42404	14594.13318	-200.872	34.62	34.62	69.24	1470	178
26332.72404	15040.13318	323.128	41.28	41.28	82.57	1163	178
23414.72404	15526.43318	-75.872	16.81	16.81	33.63	2973	178
3682.524039	16324.53318	-108.872	37.80	37.80	75.60	1375	178
25715.12404	19143.83318	-79.872	24.07	24.07	48.14	1945	178
36721.22404	22306.43318	-49.872	24.66	24.66	49.31	1998	178
28812.42404	22767.13318	-131.872	35.18	35.18	70.37	1101	178
30157.02404	22790.43318	271.128	39.99	39.99	79.98	1436	178
23066.42404	23360.83318	-53.872	14.20	14.20	28.40	3498	178
22886.22404	27630.93318	-28.872	37.70	37.70	75.41	1441	178
19946.02404	28585.33318	-17.872	20.37	20.37	40.74	3224	178
32919.22404	30196.63318	-144.872	30.50	30.50	60.99	1487	178
36780.62404	31095.23318	21.128	34.88	34.88	69.76	1343	178
14928.52404	32469.93318	-352.872	12.08	12.08	24.16	8225	178
20505.22404	33192.03318	8.12803	28.47	28.47	56.94	1749	178
35761.92404	35116.33318	-288.872	18.46	18.46	36.93	6313	178
20330.92404	36124.53318	-93.872	25.32	25.32	50.63	2127	178
24265.82404	36643.33318	-256.872	34.71	34.71	69.43	1522	178
12762.92404	37047.03318	16.128	30.38	30.38	60.76	1048	178
16158.43242	2461.63071	-158.965	32.64	32.64	65.28	1164	186
812.9324168	4770.23071	-310.965	16.39	16.39	32.78	6290	186
27592.53242	5074.33071	-335.965	45.24	45.24	90.48	1892	186
22867.93242	9696.13071	-325.965	36.36	36.36	72.72	1892	186
32686.63242	13082.73071	-174.965	28.10	28.10	56.19	2102	186
12493.93242	13004.33071	-162.965	8.64	8.64	17.29	8442	186
20249.03242	16146.13071	-288.965	36.36	36.36	72.72	1096	186
15655.43242	16469.63071	171.035	25.72	25.72	51.43	1129	186
27136.33242	18664.13071	77.035	16.37	16.37	32.73	3177	186
15282.83242	18965.63071	-29.965	28.42	28.42	56.85	1577	186
14262.43242	20169.83071	-133.965	42.58	42.58	85.16	1014	186
19701.93242	20434.63071	21.035	8.50	8.50	17.00	10928	186
30849.43242	21192.73071	105.035	19.59	19.59	39.19	2849	186
11435.63242	22224.93071	-386.965	22.56	22.56	45.12	3505	186
14190.93242	22395.83071	-46.965	11.68	11.68	23.36	5014	186
16661.63242	23523.33071	8.03502	30.38	30.38	60.76	1002	186
15850.83242	25472.63071	-159.965	23.34	23.34	46.68	1407	186
9210.132417	25613.63071	-211.965	24.96	24.96	49.93	1421	186
39676.03242	26292.83071	-121.965	36.48	36.48	72.96	1503	186
38941.63242	27186.83071	-71.965	22.14	22.14	44.27	2798	186
34665.33242	27636.53071	359.035	44.58	44.58	89.16	1128	186
17918.13242	30883.73071	-190.965	28.85	28.85	57.70	2477	186
38824.03242	31999.53071	-281.965	20.87	20.87	41.73	3386	186
19471.93242	32539.93071	-57.965	30.87	30.87	61.75	1194	186
17053.23242	33883.53071	-46.965	35.21	35.21	70.41	1484	186
36715.23242	34413.03071	-222.965	40.81	40.81	81.62	1250	186
16365.33242	35446.53071	38.035	30.66	30.66	61.32	1202	186
30765.73242	37704.23071	-198.965	28.57	28.57	57.13	1529	186
5025.040795	554.128243	-123.058	38.27	38.27	76.54	1406	194
2130.240795	6627.428243	-128.058	29.93	29.93	59.86	1137	194
14475.24079	6659.728243	-124.058	46.16	46.16	92.32	1074	194
9552.440795	10493.82824	-370.058	42.34	42.34	84.69	1393	194
37332.64079	10392.62824	-355.058	36.74	36.74	73.48	2089	194
31456.24079	11073.82824	-240.058	16.72	16.72	33.44	5059	194
35104.04079	12052.82824	-118.058	26.92	26.92	53.84	2647	194
18175.84079	12629.42824	-257.058	35.73	35.73	71.45	1722	194
33372.94079	13170.02824	270.942	30.10	30.10	60.19	2135	194
22671.54079	13483.12824	-217.058	16.06	16.06	32.12	2789	194
33680.74079	13957.22824	-153.058	45.50	45.50	91.00	2012	194
32453.84079	14061.42824	89.942	36.17	36.17	72.35	1193	194
36483.84079	14275.52824	-138.058	22.58	22.58	45.17	4191	194
19325.04079	15788.92824	-40.058	23.60	23.60	47.19	1363	194
27186.04079	16244.82824	296.942	6.15	6.15	12.29	18262	194
25257.34079	16870.42824	-56.058	31.75	31.75	63.49	1379	194
36203.34079	18875.82824	90.942	12.95	12.95	25.91	5425	194
21820.44079	20543.92824	31.942	26.54	26.54	53.08	1710	194
7393.940795	20748.82824	-186.058	34.95	34.95	69.90	1223	194
40694.54079	20891.92824	-121.058	31.06	31.06	62.12	1835	194
32548.84079	21949.32824	-112.058	10.97	10.97	21.95	7568	194
10644.74079	22127.92824	-180.058	20.09	20.09	40.18	2191	194
31052.64079	25203.92824	323.942	29.41	29.41	58.83	3454	194
9227.440795	25823.02824	-366.058	24.49	24.49	48.98	3279	194
39785.34079	26446.42824	289.942	32.26	32.26	64.53	2089	194
35935.74079	27671.02824	-247.058	10.57	10.57	21.15	11331	194
26094.84079	29443.82824	38.942	13.64	13.64	27.27	5412	194
19265.94079	30359.72824	71.942	29.70	29.70	59.39	1034	194
35305.14079	32864.22824	-238.058	26.68	26.68	53.36	2666	194
26957.74079	34140.42824	-196.058	39.47	39.47	78.94	1253	194
35771.04079	34962.12824	86.942	30.52	30.52	61.04	2060	194
19490.84079	35365.92824	330.942	17.33	17.33	34.67	4457	194
37123.64079	35359.02824	-397.058	19.83	19.83	39.66	4128	194
10483.44917	664.9257758	49.849	31.13	31.13	62.27	1386	202
17188.74917	2360.025776	53.849	17.97	17.97	35.94	2505	202
15680.24917	3271.925776	-90.151	17.66	17.66	35.33	3735	202
19460.14917	4047.025776	-343.151	23.86	23.86	47.71	2239	202
5503.249172	5989.325776	-219.151	23.81	23.81	47.62	2646	202
13937.64917	7374.925776	-148.151	26.92	26.92	53.84	1731	202
28118.84917	8917.225776	-276.151	54.68	54.68	109.37	1004	202
30565.84917	8794.025776	-81.151	36.60	36.60	73.19	1452	202
38547.64917	10693.42578	-337.151	24.87	24.87	49.74	5928	202
32611.24917	10937.12578	-388.151	19.24	19.24	38.48	9337	202
21831.04917	11172.52578	-301.151	9.99	9.99	19.97	9293	202
6545.249172	11442.12578	324.849	34.92	34.92	69.85	1046	202
13018.04917	12383.82578	-258.151	29.18	29.18	58.36	1797	202
25543.04917	12900.22578	-260.151	23.60	23.60	47.19	1695	202
6483.449172	13426.02578	-310.151	37.73	37.73	75.45	1184	202
32474.84917	14096.52578	181.849	42.20	42.20	84.40	1072	202
17465.54917	14346.92578	49.849	26.89	26.89	53.79	1223	202
33701.34917	15233.52578	216.849	16.72	16.72	33.44	4569	202
37015.24917	15843.22578	-135.151	30.26	30.26	60.52	1775	202
39319.54917	16406.72578	93.849	24.85	24.85	49.69	2008	202
1364.749172	17591.82578	-332.151	44.32	44.32	88.64	1154	202
38838.44917	17701.22578	-67.151	29.41	29.41	58.83	1719	202
25784.54917	17693.92578	-298.151	13.47	13.47	26.94	7927	202
14143.74917	18336.82578	-241.151	39.26	39.26	78.52	1085	202
10051.84917	18679.52578	-101.151	12.98	12.98	25.95	3804	202
19231.94917	19809.52578	305.849	21.01	21.01	42.01	2594	202
19715.74917	21869.72578	366.849	30.36	30.36	60.71	2153	202
32547.84917	21927.32578	-88.151	14.27	14.27	28.54	4420	202
17309.64917	22685.42578	55.849	8.36	8.36	16.72	7639	202
23605.04917	23419.12578	83.849	26.26	26.26	52.52	1250	202
15990.34917	24841.52578	-58.151	25.93	25.93	51.86	1961	202
15956.04917	25924.12578	-19.151	25.62	25.62	51.24	1503	202
17445.74917	28322.02578	246.849	28.05	28.05	56.10	1260	202
19928.84917	28520.92578	-195.151	22.91	22.91	45.83	2460	202
36918.14917	28920.02578	-229.151	43.21	43.21	86.43	1458	202
40788.54917	29054.72578	11.849	31.60	31.60	63.21	1009	202
39965.54917	31945.22578	-196.151	37.75	37.75	75.50	1593	202
35257.74917	32950.32578	-21.151	24.70	24.70	49.41	1692	202
17281.84917	34054.82578	-83.151	11.59	11.59	23.17	5450	202
27485.34917	37050.52578	353.849	28.02	28.02	56.05	2635	202
32606.34917	39633.62578	-144.151	39.85	39.85	79.69	1099	202
11805.45755	586.6233085	85.756	41.00	41.00	82.00	1096	210
1487.75755	1648.223308	-329.244	36.43	36.43	72.86	1504	210
18959.95755	1903.723308	-376.244	26.42	26.42	52.85	2074	210
20273.45755	3467.423308	-365.244	11.42	11.42	22.84	7235	210
35130.65755	5051.723308	-95.244	33.18	33.18	66.36	1008	210
28736.15755	7292.823308	-121.244	36.71	36.71	73.43	1272	210
10380.55755	10905.12331	-362.244	51.08	51.08	102.16	1067	210
34355.75755	11151.22331	-358.244	17.76	17.76	35.51	7111	210
29934.45755	12516.72331	258.756	31.16	31.16	62.31	1656	210
34575.45755	12618.22331	82.756	35.98	35.98	71.97	1088	210
36244.75755	12764.32331	-134.244	15.59	15.59	31.18	6969	210
19503.05755	13082.12331	249.756	23.39	23.39	46.77	2212	210
8080.65755	13771.22331	-199.244	21.45	21.45	42.91	3028	210
14642.55755	16185.12331	-59.244	20.04	20.04	40.08	2019	210
22684.55755	16892.22331	-386.244	44.13	44.13	88.27	1395	210
30756.35755	16797.22331	-318.244	32.43	32.43	64.86	2396	210
11235.35755	18722.82331	-141.244	41.31	41.31	82.61	1003	210
19594.95755	18897.72331	37.756	19.88	19.88	39.75	1953	210
14888.75755	19312.12331	-223.244	17.73	17.73	35.47	3109	210
29087.45755	21100.22331	102.756	29.51	29.51	59.02	1127	210
23671.25755	22807.22331	-368.244	41.82	41.82	83.65	1497	210
20778.95755	23160.72331	96.756	11.49	11.49	22.98	4811	210
17782.05755	23738.12331	-239.244	18.58	18.58	37.16	3704	210
15099.35755	23974.92331	373.756	27.98	27.98	55.95	2651	210
19739.25755	24610.52331	87.756	27.46	27.46	54.92	1286	210
19968.45755	28418.82331	-286.244	35.21	35.21	70.41	1270	210
25958.95755	29335.02331	315.756	38.27	38.27	76.54	1347	210
38662.25755	31134.12331	-184.244	32.69	32.69	65.37	1634	210
23177.45755	32354.92331	-43.244	37.33	37.33	74.65	1027	210
20851.85755	33963.82331	139.756	31.93	31.93	63.87	2153	210
18815.45755	39692.32331	2.75599	28.64	28.64	57.27	1073	210
5090.365928	2945.220841	-126.337	44.51	44.51	89.02	1154	218
35108.86593	5209.320841	-62.337	32.90	32.90	65.80	1240	218
1357.165928	6992.620841	-108.337	28.68	28.68	57.37	2061	218
6961.165928	7669.720841	-203.337	19.59	19.59	39.19	2141	218
26917.36593	10991.22084	-302.337	21.41	21.41	42.81	2486	218
19949.36593	12941.02084	-16.337	16.16	16.16	32.31	3471	218
24403.36593	13023.02084	-31.337	24.23	24.23	48.47	2398	218
25679.16593	13268.72084	-38.337	12.51	12.51	25.01	5497	218
6467.865928	13776.62084	-144.337	31.30	31.30	62.60	1183	218
8097.865928	13793.02084	-42.337	20.21	20.21	40.41	3050	218
26770.96593	14522.02084	-61.337	14.01	14.01	28.02	4070	218
28437.86593	15477.22084	24.663	15.10	15.10	30.19	3289	218
10758.26593	16850.32084	-88.337	27.15	27.15	54.31	1474	218
34295.46593	16824.02084	225.663	29.27	29.27	58.55	2166	218
28029.86593	17144.52084	320.663	30.00	30.00	60.01	1969	218
33255.36593	17046.22084	-253.337	36.43	36.43	72.86	1341	218
12352.26593	17631.72084	54.663	30.31	30.31	60.62	1032	218
15847.36593	17640.32084	-134.337	14.70	14.70	29.39	4774	218
27121.46593	18653.62084	-29.337	13.82	13.82	27.65	5106	218
27895.16593	18825.12084	-27.337	6.59	6.59	13.19	6908	218
26611.96593	19410.72084	-382.337	50.84	50.84	101.69	1286	218
20926.86593	19657.32084	-83.337	27.37	27.37	54.73	2211	218
32429.36593	20639.82084	-103.337	19.95	19.95	39.89	2202	218
30073.06593	21823.42084	-47.337	12.86	12.86	25.72	7238	218
18898.26593	25721.12084	-37.337	18.65	18.65	37.30	3026	218
33825.46593	27602.72084	44.663	25.83	25.83	51.67	1919	218
18965.06593	28365.92084	285.663	23.03	23.03	46.06	1957	218
37329.56593	29029.02084	197.663	33.49	33.49	66.98	1323	218
29522.16593	31385.72084	20.663	17.31	17.31	34.62	3798	218
25971.76593	34207.62084	-295.337	32.64	32.64	65.28	2480	218
28019.66593	35089.22084	62.663	32.29	32.29	64.57	1012	218
25855.76593	35530.92084	-89.337	15.50	15.50	30.99	4865	218
15388.06593	35550.32084	-94.337	26.96	26.96	53.93	1360	218
24772.56593	35465.32084	189.663	23.53	23.53	47.05	2930	218
31741.56593	35526.32084	131.663	19.31	19.31	38.62	2692	218
20401.26593	36093.22084	273.663	21.08	21.08	42.15	3141	218
25398.06593	40387.02084	120.663	12.76	12.76	25.53	7303	218
4958.074306	429.318374	-270.43	38.43	38.43	76.87	1745	226
11740.77431	506.818374	9.56997	25.15	25.15	50.30	1436	226
40079.87431	1878.518374	-60.43	32.26	32.26	64.53	1328	226
18971.37431	1962.818374	-251.43	27.34	27.34	54.68	1485	226
5707.374306	4201.118374	-236.43	23.62	23.62	47.24	2191	226
16654.37431	4819.318374	-163.43	21.36	21.36	42.72	3175	226
15536.47431	5105.918374	-254.43	18.75	18.75	37.49	3335	226
19471.97431	9948.618374	-235.43	30.47	30.47	60.95	2685	226
17523.07431	10824.41837	-195.43	21.97	21.97	43.94	3194	226
37358.67431	11293.21837	-50.43	40.13	40.13	80.26	1716	226
16572.07431	12168.51837	-269.43	40.88	40.88	81.77	1203	226
36145.67431	14490.31837	-189.43	26.28	26.28	52.56	2911	226
19644.57431	14841.11837	373.57	11.30	11.30	22.61	6190	226
29810.07431	15223.91837	-88.43	21.34	21.34	42.67	1963	226
20728.27431	15465.71837	-18.43	28.61	28.61	57.23	1624	226
28397.47431	15522.21837	-4.43003	24.82	24.82	49.64	1612	226
30087.47431	16221.81837	-155.43	11.07	11.07	22.14	8451	226
28413.67431	16348.01837	302.57	31.30	31.30	62.60	1528	226
30705.57431	16300.31837	-354.43	17.78	17.78	35.56	5356	226
10402.07431	19484.31837	-76.43	9.58	9.58	19.17	7430	226
24671.07431	19384.61837	-265.43	35.82	35.82	71.64	1169	226
13760.07431	20207.91837	30.57	24.82	24.82	49.64	1609	226
31012.67431	21196.21837	108.57	9.75	9.75	19.50	9276	226
15144.17431	21432.71837	-143.43	18.02	18.02	36.03	2391	226
17593.77431	22044.51837	53.57	26.64	26.64	53.27	1323	226
35409.57431	22209.81837	-207.43	38.39	38.39	76.77	1434	226
28098.47431	22318.81837	-82.43	22.04	22.04	44.09	1495	226
21535.87431	23060.01837	-24.43	16.81	16.81	33.63	4054	226
15781.17431	24149.21837	165.57	21.03	21.03	42.06	2354	226
9372.174306	26318.71837	-170.43	26.64	26.64	53.27	1182	226
16911.27431	27628.61837	310.57	26.19	26.19	52.38	1491	226
40949.77431	28027.71837	34.57	38.53	38.53	77.06	1275	226
39496.07431	28812.61837	-74.43	25.79	25.79	51.57	2295	226
8018.474306	31268.41837	-284.43	39.61	39.61	79.22	1064	226
26991.37431	34204.41837	-88.43	11.09	11.09	22.18	10391	226
35713.87431	35079.81837	-57.43	26.16	26.16	52.33	1958	226
25500.07431	37055.91837	326.57	43.71	43.71	87.42	1591	226
17137.28268	386.3159067	-129.523	22.07	22.07	44.13	2739	234
26749.28268	2183.515907	-12.523	38.48	38.48	76.96	1019	234
27918.88268	6207.715907	-378.523	21.62	21.62	43.24	4279	234
16802.08268	7875.315907	-22.523	32.08	32.08	64.15	1394	234
25223.78268	11256.31591	-297.523	11.85	11.85	23.69	7043	234
34371.78268	11408.51591	-222.523	31.20	31.20	62.41	2106	234
36202.88268	12819.21591	-141.523	24.75	24.75	49.50	2712	234
20367.18268	13230.51591	-363.523	22.30	22.30	44.60	2672	234
27254.78268	13773.41591	-222.523	25.43	25.43	50.87	2096	234
29562.28268	14387.61591	-104.523	8.69	8.69	17.38	14328	234
27237.48268	14864.21591	-323.523	22.33	22.33	44.65	2692	234
30748.68268	16256.61591	-163.523	16.65	16.65	33.30	3232	234
11907.38268	17675.01591	-389.523	31.65	31.65	63.30	1912	234
32583.18268	17857.31591	-85.523	21.34	21.34	42.67	1931	234
27109.48268	18672.51591	-21.523	18.98	18.98	37.96	2528	234
23493.78268	21705.71591	37.477	25.03	25.03	50.07	1696	234
37474.38268	22110.41591	168.477	24.33	24.33	48.65	1382	234
21566.28268	23079.11591	-258.523	48.70	48.70	97.40	1018	234
34572.78268	23000.61591	180.477	36.53	36.53	73.05	1134	234
24544.88268	23502.81591	-354.523	29.60	29.60	59.20	2638	234
26825.08268	23830.01591	222.477	17.26	17.26	34.52	4013	234
13384.28268	23845.61591	-218.523	30.57	30.57	61.14	2203	234
32029.28268	26114.81591	-328.523	28.59	28.59	57.18	2811	234
39822.08268	26460.91591	31.477	17.36	17.36	34.71	2879	234
30059.88268	26757.01591	46.477	25.98	25.98	51.95	1617	234
9618.082684	26883.31591	-185.523	18.84	18.84	37.68	1714	234
21191.68268	27991.41591	68.477	13.05	13.05	26.09	7043	234
24977.28268	29710.11591	-92.523	26.94	26.94	53.88	1630	234
30464.58268	29843.01591	-153.523	23.88	23.88	47.76	2974	234
20531.38268	30088.71591	-299.523	15.05	15.05	30.10	9148	234
22121.58268	30407.31591	96.477	39.61	39.61	79.22	1340	234
16189.28268	31844.61591	211.477	14.53	14.53	29.06	5142	234
15477.28268	31973.71591	1.47696	11.61	11.61	23.22	6039	234
19852.78268	32992.61591	-58.523	15.38	15.38	30.76	4249	234
24768.98268	35459.91591	65.477	13.85	13.85	27.69	3941	234
19413.98268	37606.31591	-348.523	30.21	30.21	60.43	2182	234
35212.98268	38593.91591	-386.523	32.00	32.00	64.01	1594	234
13954.18268	39046.91591	-223.523	45.62	45.62	91.23	1008	234
30988.48268	39058.11591	-126.523	41.54	41.54	83.08	1635	234
17859.59106	4895.313439	-139.616	14.77	14.77	29.53	4042	242
19240.19106	6694.013439	-363.616	60.62	60.62	121.24	1403	242
28776.19106	8253.913439	-220.616	41.54	41.54	83.08	1050	242
12768.59106	10529.61344	-16.6161	38.43	38.43	76.87	1208	242
8229.191061	11108.91344	-45.6161	14.51	14.51	29.01	6402	242
26188.79106	13214.01344	-201.616	18.27	18.27	36.55	2572	242
6437.091061	13690.91344	-118.616	26.35	26.35	52.70	1089	242
30272.09106	15293.61344	-222.616	29.88	29.88	59.77	2474	242
38633.79106	15608.11344	108.384	27.11	27.11	54.21	2573	242
24904.79106	17188.71344	313.384	9.37	9.37	18.75	9889	242
4370.591061	21327.61344	-307.616	38.20	38.20	76.40	1640	242
22576.19106	22800.41344	317.384	15.78	15.78	31.56	3602	242
28095.79106	23631.61344	-86.6161	24.35	24.35	48.70	2380	242
15259.69106	24236.51344	-200.616	24.40	24.40	48.80	2014	242
18955.39106	25611.71344	147.384	15.68	15.68	31.37	4144	242
9591.191061	26921.11344	-237.616	12.83	12.83	25.67	6758	242
29504.89106	27704.11344	-236.616	43.69	43.69	87.37	1441	242
26184.69106	29416.91344	-68.6161	13.21	13.21	26.42	3986	242
22651.19106	30906.51344	101.384	17.64	17.64	35.28	2723	242
32205.09106	30969.91344	110.384	14.32	14.32	28.64	6814	242
29561.29106	31479.91344	-70.6161	30.87	30.87	61.75	1640	242
35264.49106	31662.61344	284.384	42.06	42.06	84.12	1079	242
13114.99106	32077.51344	-68.6161	28.40	28.40	56.80	1460	242
14929.39106	34149.11344	-11.6161	25.34	25.34	50.68	1664	242
29823.49106	34490.31344	-263.616	36.93	36.93	73.85	1344	242
19654.29106	35356.61344	115.384	25.06	25.06	50.11	1231	242
26659.49106	37873.51344	-140.616	27.86	27.86	55.72	1876	242
19331.69106	39714.61344	100.384	19.26	19.26	38.53	2080	242
28532.79106	39603.81344	-5.61605	39.47	39.47	78.94	1448	242
2202.999439	552.7109722	-107.709	30.97	30.97	61.94	1335	250
38216.09944	1360.010972	-115.709	35.47	35.47	70.93	1317	250
34475.09944	1897.910972	-95.7091	32.05	32.05	64.10	1787	250
15762.39944	3323.910972	-80.7091	23.06	23.06	46.11	2530	250
5686.699439	4924.110972	-250.709	26.68	26.68	53.36	2172	250
28860.99944	7967.510972	-246.709	33.28	33.28	66.55	1686	250
25993.89944	8597.310972	-210.709	33.02	33.02	66.03	1187	250
24758.39944	9419.710972	-293.709	29.39	29.39	58.78	2494	250
31940.19944	9483.610972	-128.709	27.88	27.88	55.77	1866	250
36190.89944	10648.51097	-122.709	41.57	41.57	83.13	1456	250
15987.59944	11042.01097	-99.7091	13.92	13.92	27.84	5725	250
26893.89944	11057.21097	-161.709	29.18	29.18	58.36	1202	250
18919.89944	11321.91097	-50.7091	28.94	28.94	57.89	1053	250
28432.19944	11834.91097	-240.709	14.72	14.72	29.44	6890	250
36247.59944	12755.21097	-87.7091	27.44	27.44	54.87	2408	250
40568.79944	12612.71097	315.291	40.67	40.67	81.34	1324	250
20362.09944	13641.31097	-128.709	7.65	7.65	15.31	9538	250
17720.49944	14836.01097	-8.70906	24.92	24.92	49.83	1800	250
15416.29944	14860.11097	-75.7091	22.35	22.35	44.70	1514	250
30691.39944	16452.11097	-175.709	16.46	16.46	32.92	4067	250
26421.59944	17400.21097	130.291	12.20	12.20	24.40	5132	250
13295.19944	18374.71097	-306.709	35.07	35.07	70.13	1434	250
18305.79944	18307.31097	193.291	22.14	22.14	44.27	2028	250
25622.99944	18706.21097	21.2909	25.86	25.86	51.72	1905	250
28057.49944	18962.11097	-272.709	37.54	37.54	75.08	1312	250
17774.59944	19235.81097	288.291	17.59	17.59	35.18	4161	250
34410.79944	19438.81097	-75.7091	19.90	19.90	39.80	1992	250
31498.09944	20342.11097	360.291	30.61	30.61	61.23	1617	250
13068.89944	22582.81097	317.291	30.78	30.78	61.56	1460	250
14434.09944	22975.31097	-233.709	26.49	26.49	52.99	1697	250
21851.99944	25077.11097	-183.709	8.90	8.90	17.80	10809	250
9285.499439	25901.01097	-363.709	24.02	24.02	48.04	2092	250
21872.59944	25970.71097	-189.709	32.57	32.57	65.14	2366	250
14921.19944	26545.31097	-126.709	35.07	35.07	70.13	1014	250
38935.59944	27804.31097	255.291	21.48	21.48	42.96	4256	250
16818.99944	28458.21097	-93.7091	11.28	11.28	22.56	6824	250
19064.49944	28305.91097	-148.709	34.34	34.34	68.67	1592	250
20536.89944	29886.81097	-126.709	23.57	23.57	47.15	1917	250
24865.59944	32612.11097	223.291	33.65	33.65	67.31	1725	250
33779.39944	34234.01097	-296.709	21.74	21.74	43.47	3956	250
18000.89944	34401.81097	-271.709	41.45	41.45	82.90	1139	250
25760.59944	37080.21097	361.291	36.62	36.62	73.24	1365	250
26819.39944	38164.51097	-125.709	26.99	26.99	53.98	2253	250
34083.99944	39944.71097	-249.709	17.26	17.26	34.52	3925	250
25390.89944	40405.51097	12.2909	23.15	23.15	46.30	2229	250
19624.30782	4491.908505	-228.802	28.71	28.71	57.41	1105	258
16938.60782	7113.108505	-254.802	33.86	33.86	67.73	1491	258
6893.307817	7684.908505	-235.802	22.14	22.14	44.27	2041	258
23413.00782	9380.108505	-70.8021	21.43	21.43	42.86	2281	258
16577.00782	10070.9085	-372.802	21.03	21.03	42.06	5200	258
14563.70782	10712.8085	-309.802	37.33	37.33	74.65	1836	258
40491.60782	12545.1085	42.1979	20.04	20.04	40.08	5170	258
30920.80782	12491.3085	19.1979	27.27	27.27	54.54	1776	258
41147.50782	12822.9085	-62.8021	35.23	35.23	70.46	1364	258
11354.60782	14976.1085	-202.802	32.48	32.48	64.95	1169	258
27047.90782	16253.0085	179.198	16.53	16.53	33.06	2919	258
40739.20782	19120.6085	-143.802	26.19	26.19	52.38	2294	258
34377.30782	19329.8085	107.198	14.55	14.55	29.11	3676	258
14830.70782	19360.3085	-171.802	12.29	12.29	24.59	7293	258
16701.60782	20627.9085	-140.802	31.42	31.42	62.83	1305	258
32549.30782	21912.3085	-168.802	16.23	16.23	32.45	5495	258
37656.80782	23011.9085	-396.802	30.83	30.83	61.65	2047	258
25388.20782	23373.2085	-175.802	14.22	14.22	28.45	7799	258
24541.00782	23504.6085	-244.802	25.43	25.43	50.87	2803	258
36159.50782	24324.2085	-128.802	12.29	12.29	24.59	8576	258
33666.80782	27104.7085	11.1979	26.02	26.02	52.05	1554	258
20551.80782	32977.2085	-60.8021	32.40	32.40	64.81	1013	258
18024.40782	34350.9085	-251.802	35.94	35.94	71.87	1112	258
15398.00782	35402.1085	-201.802	19.64	19.64	39.28	3307	258
19635.50782	35365.9085	229.198	9.84	9.84	19.69	10151	258
25328.20782	37047.5085	309.198	38.53	38.53	77.06	1379	258
29131.30782	40417.8085	290.198	36.03	36.03	72.06	1736	258
1878.916195	6196.406038	-331.895	41.54	41.54	83.08	1102	266
2772.916195	6737.006038	-296.895	24.96	24.96	49.93	2799	266
13245.01619	9345.106038	-368.895	35.28	35.28	70.56	1762	266
31917.51619	9880.106038	18.1049	35.68	35.68	71.36	1368	266
28621.91619	10314.00604	-327.895	27.04	27.04	54.07	2960	266
32593.71619	10866.20604	-274.895	58.19	58.19	116.38	1129	266
40916.81619	11313.40604	-188.895	46.65	46.65	93.31	1027	266
18577.81619	13100.00604	-288.895	29.37	29.37	58.73	2250	266
6523.516195	13634.00604	-306.895	29.93	29.93	59.86	1391	266
32682.61619	14057.60604	235.105	51.08	51.08	102.16	1085	266
34397.81619	14858.80604	130.105	9.21	9.21	18.42	16515	266
35597.91619	15113.30604	120.105	12.62	12.62	25.25	8461	266
17048.61619	15045.60604	-116.895	9.82	9.82	19.64	10273	266
16254.51619	15812.90604	-199.895	13.09	13.09	26.19	7940	266
24090.51619	16661.50604	28.1049	26.09	26.09	52.19	1363	266
11196.01619	18579.60604	-252.895	45.71	45.71	91.42	1088	266
41157.51619	19281.30604	-139.895	46.89	46.89	93.78	1039	266
34419.11619	19346.40604	14.1049	19.90	19.90	39.80	2532	266
10458.61619	19574.90604	-70.8951	12.79	12.79	25.58	5039	266
30964.61619	21169.60604	256.105	13.14	13.14	26.28	4577	266
24490.51619	23720.00604	350.105	32.52	32.52	65.05	1543	266
26349.61619	23930.10604	306.105	26.75	26.75	53.51	1907	266
38216.61619	26538.20604	287.105	29.79	29.79	59.58	2125	266
14590.61619	28898.00604	-342.895	27.60	27.60	55.20	1818	266
23360.51619	29655.00604	135.105	42.70	42.70	85.39	1099	266
39243.61619	30490.80604	-16.8951	25.53	25.53	51.06	1542	266
27751.91619	30407.20604	-140.895	19.64	19.64	39.28	3678	266
38094.21619	30980.50604	58.1049	11.54	11.54	23.08	8086	266
16227.81619	31809.60604	69.1049	15.59	15.59	31.18	2580	266
17610.71619	32308.30604	-336.895	35.63	35.63	71.26	2334	266
32097.21619	33683.90604	7.10492	36.53	36.53	73.05	1509	266
19700.51619	35369.80604	378.105	27.04	27.04	54.07	1950	266
20304.31619	36076.80604	-27.8951	14.27	14.27	28.54	5363	266
16748.01619	37205.30604	-35.8951	41.00	41.00	82.00	1071	266
21015.91619	37574.70604	-90.8951	24.61	24.61	49.22	3571	266
26792.11619	38040.20604	-226.895	39.21	39.21	78.42	1892	266
16422.02457	1448.80357	-73.9881	24.07	24.07	48.14	1723	274
15759.32457	3307.60357	-110.988	12.88	12.88	25.76	5732	274
5697.924573	4341.00357	-261.988	17.14	17.14	34.29	3277	274
14665.12457	5233.60357	-334.988	34.38	34.38	68.77	1229	274
25947.02457	8504.40357	-324.988	13.14	13.14	26.28	7379	274
18381.82457	9791.90357	-223.988	18.39	18.39	36.79	2968	274
14434.12457	10593.80357	-241.988	29.08	29.08	58.17	1979	274
18940.82457	11289.30357	-63.9881	17.40	17.40	34.81	2602	274
25470.62457	13032.90357	-328.988	15.31	15.31	30.61	3867	274
24848.52457	13602.00357	-178.988	17.62	17.62	35.23	3207	274
29989.32457	13824.10357	369.012	16.16	16.16	32.31	5326	274
26262.42457	15035.90357	-114.988	22.14	22.14	44.27	3521	274
13935.52457	15209.00357	-291.988	42.74	42.74	85.49	1058	274
13330.32457	15734.80357	-309.988	10.17	10.17	20.35	13715	274
26137.92457	16009.50357	59.0119	22.23	22.23	44.46	2398	274
24944.72457	17138.90357	37.0119	14.48	14.48	28.97	4300	274
31325.22457	19442.10357	-2.9881	12.08	12.08	24.16	5108	274
34986.22457	20543.80357	-179.988	27.37	27.37	54.73	1180	274
12277.32457	22395.50357	30.0119	16.74	16.74	33.49	2303	274
20825.82457	23039.20357	173.012	21.10	21.10	42.20	3049	274
24396.82457	23595.20357	-142.988	10.97	10.97	21.95	9426	274
33507.82457	23990.80357	-121.988	41.80	41.80	83.60	1064	274
10639.72457	24147.00357	-76.9881	30.07	30.07	60.15	1161	274
20339.52457	24279.10357	-53.9881	24.54	24.54	49.08	1404	274
17242.82457	24628.80357	327.012	39.59	39.59	79.18	1055	274
19020.02457	25597.40357	161.012	16.16	16.16	32.31	3829	274
35391.32457	26212.30357	154.012	27.34	27.34	54.68	1115	274
9619.824573	26938.20357	-209.988	18.37	18.37	36.74	2459	274
31382.72457	27656.60357	333.012	42.39	42.39	84.78	1141	274
15244.72457	31259.70357	-108.988	12.25	12.25	24.49	6173	274
23215.22457	33025.20357	-310.988	41.61	41.61	83.23	1212	274
18845.22457	39999.90357	-290.988	37.14	37.14	74.28	1272	274
2199.73295	549.6011032	-202.081	27.39	27.39	54.78	1837	282
5690.83295	4309.601103	-154.081	16.89	16.89	33.77	1904	282
551.6329503	4470.001103	318.919	14.93	14.93	29.86	4899	282
14566.33295	5344.801103	-181.081	23.39	23.39	46.77	1818	282
8956.83295	10152.8011	-244.081	44.25	44.25	88.50	1278	282
39280.13295	10900.0011	-271.081	54.90	54.90	109.79	1045	282
32592.93295	10842.0011	-121.081	27.06	27.06	54.12	1909	282
28417.13295	11788.1011	-251.081	22.09	22.09	44.18	2459	282
14477.13295	12591.8011	-230.081	10.43	10.43	20.87	9325	282
31681.43295	13482.0011	-348.081	12.69	12.69	25.39	10081	282
27285.93295	14447.8011	-362.081	6.97	6.97	13.94	26535	282
38631.03295	15511.5011	-298.081	27.65	27.65	55.30	2885	282
22941.63295	15536.8011	25.9189	16.74	16.74	33.49	2301	282
14842.93295	15858.5011	-103.081	19.50	19.50	39.00	2952	282
30726.13295	16770.0011	-220.081	36.74	36.74	73.48	1194	282
34196.43295	16850.7011	56.9189	12.55	12.55	25.10	4894	282
26284.43295	17117.7011	77.9189	9.99	9.99	19.97	8370	282
10036.13295	18640.3011	-89.0811	27.98	27.98	55.95	1295	282
36176.93295	18948.4011	-242.081	36.88	36.88	73.76	1205	282
29259.43295	19125.0011	323.919	37.80	37.80	75.60	1018	282
17218.33295	19278.0011	23.9189	7.72	7.72	15.45	8320	282
27949.93295	19789.2011	-4.08111	12.36	12.36	24.73	5498	282
35036.03295	20593.1011	-245.081	31.13	31.13	62.27	1292	282
14051.93295	21120.8011	136.919	30.12	30.12	60.24	1370	282
15940.13295	22700.8011	-191.081	16.67	16.67	33.35	3540	282
22561.03295	22768.4011	321.919	14.70	14.70	29.39	3624	282
25912.93295	24267.6011	-123.081	27.79	27.79	55.58	1564	282
34980.83295	24508.6011	296.919	38.79	38.79	77.57	1267	282
21881.23295	25068.4011	-83.0811	8.55	8.55	17.10	7957	282
21954.63295	26641.6011	315.919	37.73	37.73	75.45	1166	282
35921.53295	27733.6011	-48.0811	13.56	13.56	27.13	4314	282
35512.43295	28344.9011	-283.081	49.17	49.17	98.34	1279	282
38145.53295	31025.2011	141.919	13.45	13.45	26.89	5105	282
16801.43295	31164.7011	27.9189	25.95	25.95	51.90	1650	282
23181.03295	32633.8011	-285.081	25.72	25.72	51.43	3631	282
28450.13295	35239.3011	389.919	19.17	19.17	38.34	4899	282
23087.23295	36827.1011	-117.081	22.87	22.87	45.73	2996	282
24570.03295	37623.6011	353.919	44.72	44.72	89.44	1309	282
26133.13295	38208.6011	-339.081	42.81	42.81	85.63	1268	282
6631.73295	39704.6011	-305.081	46.51	46.51	93.02	1023	282
2187.641328	470.6986359	66.8259	27.88	27.88	55.77	1331	290
20137.74133	385.4986359	-229.174	35.47	35.47	70.93	1654	290
17324.24133	4674.798636	-304.174	39.87	39.87	79.74	1355	290
6913.641328	7695.898636	-264.174	14.13	14.13	28.26	5281	290
25999.54133	8580.098636	271.826	42.51	42.51	85.02	1030	290
19335.04133	9783.298636	-137.174	30.76	30.76	61.51	1418	290
15805.24133	11147.89864	-298.174	30.26	30.26	60.52	1740	290
25238.94133	11253.89864	-107.174	33.61	33.61	67.21	1556	290
25531.34133	13339.99864	-18.1741	15.90	15.90	31.79	4527	290
29734.14133	13261.79864	-205.174	6.95	6.95	13.89	18689	290
16470.14133	13674.69864	-191.174	12.15	12.15	24.30	6885	290
37158.24133	13569.99864	-245.174	28.10	28.10	56.19	2708	290
25611.64133	13879.99864	122.826	11.52	11.52	23.03	6821	290
18562.64133	14614.39864	-113.174	22.42	22.42	44.84	1579	290
11273.64133	16600.99864	-96.1741	10.13	10.13	20.25	9112	290
18638.74133	17275.69864	129.826	14.34	14.34	28.68	3309	290
40352.84133	17366.09864	-130.174	29.88	29.88	59.77	1543	290
24528.24133	18307.59864	133.826	16.98	16.98	33.96	3690	290
19708.44133	18725.59864	-220.174	26.45	26.45	52.89	2250	290
19566.64133	20429.49864	86.8259	21.31	21.31	42.63	1940	290
20375.64133	21092.09864	191.826	20.39	20.39	40.79	2291	290
33257.14133	20908.99864	-251.174	47.05	47.05	94.11	1206	290
18462.64133	21531.69864	378.826	25.06	25.06	50.11	2147	290
17512.14133	22051.19864	-65.1741	11.26	11.26	22.51	6683	290
26012.44133	22183.29864	-100.174	12.22	12.22	24.44	6662	290
28330.04133	22507.79864	-7.17412	24.77	24.77	49.55	1413	290
24279.34133	22744.29864	25.8259	25.88	25.88	51.76	1765	290
26541.54133	23757.69864	256.826	38.08	38.08	76.16	1245	290
10659.94133	24253.49864	-202.174	34.64	34.64	69.28	1207	290
27701.24133	24494.59864	-388.174	43.64	43.64	87.28	1407	290
33211.84133	25610.49864	-246.174	44.04	44.04	88.08	1229	290
16147.34133	26244.49864	347.826	48.98	48.98	97.97	1110	290
20332.94133	26371.59864	5.82588	17.78	17.78	35.56	3103	290
17341.74133	26949.69864	-172.174	15.66	15.66	31.32	5217	290
28377.44133	27046.19864	161.826	32.38	32.38	64.76	1100	290
16079.34133	27251.89864	-65.1741	20.98	20.98	41.97	2767	290
19724.94133	27248.29864	-11.1741	24.89	24.89	49.78	1721	290
14407.14133	27352.89864	129.826	29.58	29.58	59.16	1244	290
14337.44133	27925.89864	-315.174	30.31	30.31	60.62	1766	290
40075.14133	27974.09864	96.8259	8.50	8.50	17.00	10638	290
14652.94133	29027.69864	-193.174	18.06	18.06	36.13	2753	290
17188.04133	30124.09864	-15.1741	20.54	20.54	41.07	2559	290
18582.04133	30654.99864	-337.174	43.57	43.57	87.14	1194	290
25168.94133	30624.69864	215.826	36.88	36.88	73.76	1171	290
29939.54133	32545.89864	-347.174	42.96	42.96	85.91	1622	290
34934.04133	34575.69864	-83.1741	32.17	32.17	64.34	1157	290
11469.54133	35342.49864	-72.1741	32.83	32.83	65.66	1021	290
20350.04133	36024.29864	-50.1741	33.94	33.94	67.87	1398	290
33757.94133	37108.29864	236.826	27.77	27.77	55.53	1744	290
23239.94133	37988.69864	275.826	38.17	38.17	76.35	1186	290
24537.04133	38822.79864	-324.174	53.84	53.84	107.67	1038	290
1362.549706	2079.396169	-258.267	24.52	24.52	49.03	3088	298
4853.749706	1790.896169	355.733	28.85	28.85	57.70	1740	298
9019.349706	3805.396169	-157.267	17.87	17.87	35.75	3336	298
28784.94971	4615.496169	-119.267	39.54	39.54	79.08	1402	298
30706.24971	5167.896169	-69.2671	34.31	34.31	68.62	1494	298
12209.04971	6174.696169	-340.267	40.58	40.58	81.15	1362	298
6892.249706	7688.396169	-31.2671	22.89	22.89	45.78	1459	298
19843.34971	9675.796169	-102.267	17.10	17.10	34.19	3587	298
25216.14971	11192.29617	-255.267	14.44	14.44	28.87	5692	298
14113.04971	11309.39617	-384.267	23.67	23.67	47.34	2655	298
16447.94971	13632.69617	-287.267	24.99	24.99	49.97	2090	298
25501.24971	13716.99617	-184.267	18.04	18.04	36.08	4614	298
38484.04971	13982.69617	69.7329	38.50	38.50	77.01	1213	298
15095.34971	15958.89617	-39.2671	25.55	25.55	51.10	1531	298
30914.34971	17085.29617	-215.267	28.99	28.99	57.98	2459	298
35620.74971	17476.39617	-351.267	11.04	11.04	22.09	17409	298
32522.04971	18048.89617	-345.267	15.14	15.14	30.29	5928	298
18179.94971	18284.89617	184.733	14.34	14.34	28.68	4718	298
40777.24971	18514.19617	-335.267	51.27	51.27	102.54	1349	298
16902.54971	21387.99617	-30.2671	22.82	22.82	45.64	1847	298
13108.94971	22341.39617	114.733	13.71	13.71	27.41	5666	298
26536.24971	23641.29617	215.733	25.93	25.93	51.86	2615	298
18894.24971	25613.09617	77.7329	15.14	15.14	30.29	5515	298
29966.04971	26753.09617	268.733	45.95	45.95	91.89	1344	298
27277.44971	27718.69617	-355.267	23.01	23.01	46.02	2743	298
36913.64971	28634.59617	-284.267	25.36	25.36	50.73	1972	298
31124.84971	29144.89617	-58.2671	30.54	30.54	61.09	2223	298
38153.04971	30955.79617	31.7329	26.42	26.42	52.85	1084	298
36739.54971	33915.59617	26.7329	20.82	20.82	41.64	2406	298
27762.34971	34811.49617	-21.2671	40.60	40.60	81.20	1109	298
31858.04971	35548.59617	256.733	44.37	44.37	88.74	1009	298
31736.64971	37639.39617	224.733	36.46	36.46	72.91	1389	298
35860.94971	37576.19617	-162.267	33.42	33.42	66.83	1410	298
32544.15808	517.9937014	-182.345	24.42	24.42	48.84	1610	306
19206.75808	1308.193701	-216.345	24.75	24.75	49.50	1261	306
10574.15808	3645.993701	-93.3453	29.79	29.79	59.58	1911	306
9016.958084	3828.393701	-80.3453	29.58	29.58	59.16	1587	306
9005.258084	6754.593701	-18.3453	30.99	30.99	61.98	1056	306
15107.05808	9389.993701	-203.345	38.22	38.22	76.44	1168	306
9608.358084	10537.7937	-296.345	49.88	49.88	99.76	1089	306
36125.65808	10812.8937	-245.345	44.89	44.89	89.77	1216	306
18920.45808	11331.4937	-163.345	15.02	15.02	30.05	3788	306
17926.55808	12073.9937	-288.345	13.02	13.02	26.05	6701	306
18740.95808	12282.5937	61.6547	30.00	30.00	60.01	1140	306
13890.25808	13233.2937	-279.345	35.11	35.11	70.23	1196	306
13180.95808	15794.6937	-318.345	27.53	27.53	55.06	2152	306
18490.35808	18217.2937	112.655	18.37	18.37	36.74	2658	306
14238.15808	18534.2937	-61.3453	29.51	29.51	59.02	1311	306
11584.75808	18622.8937	-50.3453	19.85	19.85	39.71	1548	306
16963.35808	20800.2937	142.655	14.25	14.25	28.50	4377	306
15189.35808	21412.1937	-226.345	36.93	36.93	73.85	1048	306
32426.85808	21791.8937	-96.3453	36.93	36.93	73.85	1109	306
11548.65808	22251.6937	-147.345	24.07	24.07	48.14	1964	306
15286.55808	25173.4937	-82.3453	9.61	9.61	19.22	7316	306
13626.75808	25199.3937	-110.345	16.37	16.37	32.73	3642	306
14096.45808	26244.1937	0.654661	17.03	17.03	34.05	2916	306
9627.958084	26975.3937	-191.345	26.99	26.99	53.98	1885	306
40871.55808	29020.3937	89.6547	17.87	17.87	35.75	3937	306
25040.35808	29488.7937	-210.345	26.80	26.80	53.60	2196	306
37066.95808	29647.3937	-11.3453	40.65	40.65	81.29	1135	306
27197.05808	32226.8937	284.655	40.60	40.60	81.20	1167	306
27024.15808	34193.3937	25.6547	16.13	16.13	32.26	4140	306
27201.25808	36307.4937	-103.345	21.17	21.17	42.34	3309	306
28652.15808	38346.7937	-141.345	30.14	30.14	60.29	1408	306
10462.86646	651.6912342	236.621	33.18	33.18	66.36	1492	314
2627.166462	6743.791234	-86.3792	25.34	25.34	50.68	2076	314
12735.96646	10156.39123	-131.379	11.96	11.96	23.93	8412	314
39323.66646	10919.09123	-175.379	36.97	36.97	73.95	1728	314
36774.86646	10905.49123	-237.379	52.59	52.59	105.17	1065	314
28239.76646	12546.39123	-165.379	25.43	25.43	50.87	3685	314
12496.56646	13041.69123	-169.379	22.23	22.23	44.46	2402	314
23923.66646	13162.79123	-208.379	16.56	16.56	33.11	5097	314
33628.66646	14653.69123	-231.379	71.24	71.24	142.48	1059	314
16700.26646	14780.29123	-319.379	23.74	23.74	47.48	2251	314
19574.36646	14936.99123	144.621	7.96	7.96	15.92	9481	314
17816.76646	15186.59123	-41.3792	16.27	16.27	32.55	2475	314
13362.26646	15394.99123	-397.379	31.53	31.53	63.07	2261	314
28472.76646	15489.59123	101.621	16.20	16.20	32.40	3082	314
21733.16646	15779.79123	-198.379	40.51	40.51	81.01	1426	314
35065.06646	15844.79123	-123.379	25.58	25.58	51.15	2145	314
38830.56646	17689.69123	-24.3792	12.86	12.86	25.72	5289	314
28178.26646	17919.79123	48.6208	34.59	34.59	69.19	1059	314
14151.26646	18435.19123	-25.3792	17.50	17.50	35.00	2774	314
27268.36646	20376.99123	117.621	21.83	21.83	43.66	2046	314
20440.96646	21059.39123	317.621	24.23	24.23	48.47	2739	314
18465.26646	21942.79123	-7.37916	28.94	28.94	57.89	1012	314
28159.36646	22353.89123	144.621	26.42	26.42	52.85	1107	314
41377.36646	24035.29123	10.6208	17.38	17.38	34.76	3713	314
15021.76646	24041.49123	-31.3792	32.05	32.05	64.10	1065	314
12020.26646	24313.79123	-119.379	32.73	32.73	65.47	1313	314
19838.26646	24491.79123	232.621	26.75	26.75	53.51	1476	314
32257.56646	25247.19123	-274.379	27.27	27.27	54.54	4089	314
15649.36646	25720.29123	96.6208	24.14	24.14	48.28	2109	314
25732.96646	25772.79123	37.6208	22.30	22.30	44.60	2560	314
16799.46646	25888.69123	-249.379	50.40	50.40	100.79	1017	314
11266.16646	25969.19123	-130.379	14.44	14.44	28.87	4276	314
16110.26646	27162.09123	-102.379	25.15	25.15	50.30	1354	314
37804.36646	27782.49123	54.6208	20.49	20.49	40.98	2279	314
18993.56646	28341.39123	110.621	23.90	23.90	47.81	1994	314
9877.666462	29038.79123	-165.379	31.93	31.93	63.87	1666	314
12209.46646	30345.89123	-261.379	43.69	43.69	87.37	1368	314
29701.36646	30375.69123	-108.379	27.41	27.41	54.82	1318	314
24062.86646	30729.19123	234.621	36.43	36.43	72.86	1068	314
36722.16646	33899.89123	21.6208	15.38	15.38	30.76	3402	314
27050.56646	34232.99123	66.6208	15.26	15.26	30.52	5556	314
11800.96646	34484.39123	-191.379	34.88	34.88	69.76	1045	314
16785.56646	37286.19123	-215.379	29.91	29.91	59.82	2593	314
31721.36646	37660.29123	352.621	34.31	34.31	68.62	1867	314
29142.66646	39259.59123	-382.379	42.27	42.27	84.54	1464	314
5014.974839	417.6887669	-92.413	38.62	38.62	77.24	1239	322
36936.37484	437.8887669	-265.413	43.78	43.78	87.56	1204	322
14585.47484	5395.188767	-253.413	12.34	12.34	24.68	5203	322
12715.87484	10181.08877	-293.413	8.95	8.95	17.90	13981	322
14518.07484	10496.98877	-378.413	13.02	13.02	26.05	11461	322
21849.97484	11246.08877	-88.413	28.97	28.97	57.93	1287	322
25314.57484	12018.28877	-272.413	12.74	12.74	25.48	8667	322
37721.47484	12206.88877	-291.413	29.93	29.93	59.86	3229	322
34830.67484	12451.28877	-53.413	17.59	17.59	35.18	4523	322
37258.17484	13522.58877	164.587	29.96	29.96	59.91	1818	322
32546.97484	13950.18877	197.587	36.95	36.95	73.90	1646	322
18302.37484	15836.18877	6.58702	18.02	18.02	36.03	2693	322
36753.47484	16046.48877	123.587	40.29	40.29	80.59	1074	322
30268.67484	16255.38877	309.587	44.09	44.09	88.17	1228	322
32484.67484	17454.58877	-313.413	30.21	30.21	60.43	2018	322
40835.97484	19904.58877	-55.413	10.76	10.76	21.52	8229	322
14074.17484	20058.38877	196.587	11.89	11.89	23.79	6701	322
25134.37484	21520.78877	-141.413	33.32	33.32	66.65	1602	322
30249.97484	23209.38877	126.587	17.12	17.12	34.24	1949	322
14386.77484	28215.18877	-380.413	26.49	26.49	52.99	2989	322
11795.27484	28372.68877	-120.413	9.14	9.14	18.27	7812	322
24373.47484	28935.78877	81.587	34.62	34.62	69.24	1496	322
20763.27484	30284.58877	-268.413	33.82	33.82	67.64	1736	322
25225.47484	30641.88877	-96.413	25.06	25.06	50.11	1510	322
14016.67484	30844.78877	9.58702	16.58	16.58	33.16	3782	322
29626.87484	31475.28877	-30.413	31.82	31.82	63.63	1652	322
12990.87484	31980.38877	-168.413	33.61	33.61	67.21	1434	322
32867.87484	33462.38877	-118.413	39.21	39.21	78.42	1159	322
27019.97484	34210.58877	16.587	14.34	14.34	28.68	5332	322
33847.17484	34264.98877	-389.413	24.56	24.56	49.13	2909	322
32381.27484	34915.18877	133.587	31.27	31.27	62.55	1681	322
28513.37484	35233.98877	273.587	16.81	16.81	33.63	4501	322
5050.983217	355.0862996	-370.447	39.07	39.07	78.14	1862	330
18712.78322	3286.3863	-119.447	10.67	10.67	21.34	5761	330
16523.98322	3505.4863	-358.447	62.10	62.10	124.20	1003	330
22545.28322	5874.7863	-258.447	42.11	42.11	84.21	1563	330
28699.98322	8368.1863	-386.447	36.34	36.34	72.68	1787	330
24759.08322	8774.8863	-194.447	30.99	30.99	61.98	1250	330
31688.58322	10440.2863	22.5532	26.85	26.85	53.69	2695	330
17530.08322	11115.2863	-241.447	24.26	24.26	48.51	1612	330
8149.683217	11059.4863	-55.4468	20.89	20.89	41.78	2318	330
24802.48322	11347.8863	-232.447	11.89	11.89	23.79	8568	330
36760.98322	12701.0863	-201.447	56.50	56.50	112.99	1418	330
24756.48322	13791.8863	-82.4468	28.33	28.33	56.66	1328	330
15271.98322	14286.3863	-79.4468	16.04	16.04	32.08	3232	330
31162.48322	14514.7863	-57.4468	27.51	27.51	55.01	1973	330
31940.28322	14674.6863	-256.447	21.12	21.12	42.25	5244	330
22949.78322	14728.4863	-141.447	17.52	17.52	35.04	3399	330
12403.58322	15385.6863	-40.4468	23.01	23.01	46.02	1852	330
17572.88322	15276.2863	35.5532	19.92	19.92	39.85	2740	330
14986.48322	15612.2863	-317.447	34.76	34.76	69.52	1501	330
27884.98322	18853.6863	60.5532	11.96	11.96	23.93	2889	330
13112.48322	19618.2863	-258.447	41.14	41.14	82.28	1010	330
35620.18322	20123.1863	232.553	33.11	33.11	66.22	1552	330
20196.58322	21045.8863	357.553	17.73	17.73	35.47	4187	330
20603.78322	21784.7863	-198.447	58.97	58.97	117.94	1065	330
36898.38322	21951.4863	51.5532	29.70	29.70	59.39	1470	330
13085.88322	22367.0863	128.553	14.84	14.84	29.67	3388	330
17711.58322	23053.4863	-13.4468	35.47	35.47	70.93	1076	330
21997.68322	24873.8863	-282.447	47.81	47.81	95.61	1436	330
31061.08322	25660.5863	55.5532	26.16	26.16	52.33	2458	330
24985.58322	26254.4863	-119.447	13.64	13.64	27.27	5726	330
10565.48322	27150.4863	-192.447	35.21	35.21	70.41	1357	330
23019.58322	27705.4863	-158.447	25.69	25.69	51.39	1288	330
35731.08322	28812.8863	-279.447	31.98	31.98	63.96	2077	330
29749.18322	30368.1863	105.553	35.98	35.98	71.97	1027	330
36557.28322	30574.3863	-72.4468	28.47	28.47	56.94	2192	330
29519.08322	31468.7863	-277.447	32.64	32.64	65.28	2235	330
30417.98322	33454.3863	-97.4468	19.38	19.38	38.76	2981	330
27213.08322	36295.7863	306.553	19.64	19.64	39.28	4854	330
31648.68322	36592.1863	-281.447	37.70	37.70	75.41	2114	330
16745.18322	37234.6863	69.5532	40.08	40.08	80.16	1131	330
28707.98322	38287.8863	-23.4468	17.59	17.59	35.18	3261	330
20830.58322	38487.8863	110.553	20.91	20.91	41.82	3224	330
24809.68322	39743.1863	-98.4468	32.92	32.92	65.85	1348	330
8278.991595	2063.783832	-5.48062	44.39	44.39	88.78	1183	338
15761.79159	3300.783832	-370.481	29.81	29.81	59.63	1751	338
16568.99159	3308.883832	-399.481	44.32	44.32	88.64	1189	338
28790.19159	3617.883832	-268.481	36.57	36.57	73.15	2558	338
30762.59159	5138.483832	49.5194	30.90	30.90	61.80	1111	338
31953.09159	8482.383832	-327.481	27.67	27.67	55.34	3721	338
14921.79159	8931.283832	-254.481	20.51	20.51	41.02	4168	338
16359.59159	10754.58383	-290.481	33.63	33.63	67.26	1211	338
32694.69159	11004.88383	-76.4806	41.54	41.54	83.08	1422	338
8192.791595	11077.18383	-87.4806	22.80	22.80	45.59	2274	338
18932.29159	11287.78383	-155.481	25.20	25.20	50.40	1523	338
23934.29159	12861.08383	-251.481	13.28	13.28	26.56	7024	338
11280.09159	14159.08383	-160.481	10.13	10.13	20.25	7578	338
15292.99159	14254.08383	-114.481	11.28	11.28	22.56	5144	338
28740.39159	14566.38383	-100.481	23.36	23.36	46.72	2187	338
15320.09159	14807.28383	30.5194	31.09	31.09	62.17	1016	338
13230.99159	15455.28383	-370.481	17.69	17.69	35.37	3740	338
35007.59159	15823.88383	-44.4806	12.48	12.48	24.96	8221	338
27660.99159	16311.58383	268.519	9.40	9.40	18.79	9216	338
25936.89159	16555.68383	222.519	38.39	38.39	76.77	1715	338
20144.49159	16874.98383	95.5194	33.61	33.61	67.21	1186	338
19939.79159	17384.68383	-144.481	12.10	12.10	24.21	5458	338
25676.99159	18700.08383	-12.4806	20.14	20.14	40.27	2365	338
26457.99159	19450.18383	-158.481	23.03	23.03	46.06	2001	338
19979.69159	21836.88383	30.5194	29.96	29.96	59.91	1399	338
14822.49159	21838.18383	41.5194	38.34	38.34	76.68	1217	338
15931.39159	22710.58383	-213.481	33.86	33.86	67.73	1491	338
30509.09159	23232.68383	320.519	20.11	20.11	40.22	3600	338
37305.29159	24312.48383	-170.481	28.47	28.47	56.94	1829	338
30994.79159	24659.28383	-342.481	44.58	44.58	89.16	1273	338
24981.79159	26240.78383	-132.481	15.97	15.97	31.93	4139	338
27105.09159	26602.18383	-219.481	40.84	40.84	81.67	1281	338
9577.991595	26876.98383	-121.481	18.23	18.23	36.46	2534	338
38978.89159	27170.48383	48.5194	21.62	21.62	43.24	2440	338
20717.29159	27413.28383	278.519	40.39	40.39	80.78	1111	338
37767.69159	27870.88383	-352.481	42.46	42.46	84.92	1289	338
39136.19159	30532.98383	26.5194	32.19	32.19	64.39	1611	338
25237.39159	30621.18383	73.5194	37.19	37.19	74.37	1128	338
18408.99159	32707.38383	393.519	41.75	41.75	83.51	1347	338
37298.59159	32857.28383	50.5194	28.80	28.80	57.60	1352	338
35723.49159	34991.48383	-160.481	44.30	44.30	88.60	1096	338
14006.39159	35186.18383	-337.481	22.49	22.49	44.98	2497	338
19697.69159	35272.28383	48.5194	20.70	20.70	41.40	1861	338
28558.19159	35244.58383	172.519	16.89	16.89	33.77	3720	338
21160.89159	35396.98383	-99.4806	17.90	17.90	35.80	4039	338
35702.59159	35292.98383	-173.481	20.70	20.70	41.40	4716	338
36413.59159	36662.68383	-50.4806	25.43	25.43	50.87	1167	338
32940.19159	37034.48383	-146.481	41.12	41.12	82.24	1136	338
35205.19159	38583.68383	-167.481	16.41	16.41	32.83	5294	338
10194.79159	38982.48383	-170.481	46.16	46.16	92.32	1151	338
5021.799973	479.5813651	-88.5144	25.46	25.46	50.92	3033	346
3580.499973	931.2813651	233.486	16.58	16.58	33.16	4375	346
15828.99997	1359.281365	-229.514	35.54	35.54	71.07	1176	346
27981.99997	6102.781365	-392.514	60.34	60.34	120.67	1116	346
3319.899973	6660.181365	-167.514	35.47	35.47	70.93	1149	346
33235.89997	8980.281365	-125.514	22.30	22.30	44.60	2370	346
28595.19997	10280.78137	-401.514	58.33	58.33	116.67	1249	346
14692.79997	10924.88137	-76.5144	22.28	22.28	44.56	2626	346
37860.89997	12179.98137	33.4856	33.51	33.51	67.02	1474	346
14418.49997	12505.28137	-243.514	22.07	22.07	44.13	1695	346
25454.09997	13020.88137	-272.514	17.12	17.12	34.24	3285	346
32632.89997	14646.28137	-56.5144	21.78	21.78	43.57	3222	346
15447.69997	14832.98137	-169.514	24.26	24.26	48.51	2017	346
24749.89997	14991.58137	-237.514	36.86	36.86	73.71	1326	346
38721.59997	17870.58137	209.486	44.70	44.70	89.40	1003	346
19574.59997	20140.68137	-392.514	27.91	27.91	55.81	3086	346
12494.89997	23390.88137	-303.514	48.56	48.56	97.12	1163	346
20833.19997	24156.08137	268.486	41.68	41.68	83.37	1117	346
31177.89997	25823.88137	-51.5144	27.51	27.51	55.01	1665	346
38297.49997	26593.88137	238.486	42.27	42.27	84.54	1079	346
23996.79997	27375.18137	312.486	36.41	36.41	72.82	1782	346
27368.39997	27797.08137	8.48556	17.54	17.54	35.09	4110	346
14779.59997	28536.68137	83.4856	25.46	25.46	50.92	2003	346
35865.09997	28922.18137	-96.5144	14.60	14.60	29.20	5473	346
12677.09997	28992.68137	-374.514	26.89	26.89	53.79	1790	346
26171.29997	29806.78137	-318.514	50.26	50.26	100.51	1170	346
32246.49997	31069.48137	376.486	27.74	27.74	55.48	2934	346
38685.59997	31270.28137	-333.514	27.06	27.06	54.12	1912	346
16189.69997	31838.78137	295.486	9.35	9.35	18.70	7909	346
31669.39997	36414.38137	-233.514	42.86	42.86	85.72	1163	346
17218.00835	2409.578898	84.4517	29.01	29.01	58.03	1056	354
20416.40835	2626.678898	-386.548	8.53	8.53	17.05	9697	354
28767.20835	4373.678898	-272.548	30.07	30.07	60.15	2266	354
12088.00835	8531.378898	-217.548	35.87	35.87	71.73	1183	354
14077.00835	9678.578898	-243.548	15.97	15.97	31.93	5729	354
19399.40835	9895.778898	-216.548	21.60	21.60	43.19	2064	354
37117.70835	10218.7789	-11.5483	43.87	43.87	87.75	1120	354
8206.308351	11073.2789	-45.5483	17.92	17.92	35.84	3404	354
27269.60835	11885.6789	-150.548	22.80	22.80	45.59	1638	354
25412.70835	13065.8789	-214.548	11.47	11.47	22.94	6171	354
34708.90835	13078.6789	-162.548	16.96	16.96	33.91	6479	354
29750.10835	13292.3789	-281.548	5.96	5.96	11.92	28479	354
8122.608351	13703.7789	-234.548	26.42	26.42	52.85	2278	354
15000.30835	15052.7789	-344.548	31.39	31.39	62.78	1812	354
11246.90835	16461.6789	-306.548	25.06	25.06	50.11	2316	354
38753.90835	17707.7789	-9.54827	24.85	24.85	49.69	1853	354
19640.20835	20041.0789	-246.548	25.93	25.93	51.86	1600	354
22768.80835	21888.8789	247.452	27.15	27.15	54.31	2112	354
18556.40835	22000.2789	142.452	26.85	26.85	53.69	1149	354
14181.90835	22424.5789	-60.5483	24.85	24.85	49.69	1219	354
35352.70835	22821.3789	261.452	39.59	39.59	79.18	1054	354
30843.90835	23091.9789	386.452	51.88	51.88	103.76	1020	354
37711.40835	23263.3789	-141.548	30.17	30.17	60.34	1960	354
14782.80835	23300.1789	-221.548	30.19	30.19	60.38	1462	354
17121.10835	25075.6789	304.452	38.20	38.20	76.40	1204	354
32224.10835	25281.8789	-118.548	39.33	39.33	78.66	1358	354
11230.00835	25925.6789	-271.548	21.71	21.71	43.43	1929	354
17739.20835	26880.8789	-59.5483	33.06	33.06	66.13	1278	354
16831.90835	28659.5789	-113.548	25.76	25.76	51.53	1648	354
27706.10835	31879.2789	-183.548	31.37	31.37	62.74	1498	354
19295.40835	32722.9789	251.452	21.17	21.17	42.34	3718	354
35816.50835	33156.5789	-362.548	38.01	38.01	76.02	2661	354
31766.30835	33512.1789	-208.548	35.84	35.84	71.69	2044	354
15512.50835	37328.3789	-278.548	41.87	41.87	83.74	1030	354
34534.40835	37223.1789	82.4517	17.69	17.69	35.37	5133	354
35205.40835	38568.8789	-151.548	16.18	16.18	32.36	3652	354
28793.51673	3673.876431	-285.582	25.25	25.25	50.49	3358	362
30662.71673	5897.076431	-312.582	39.96	39.96	79.93	1734	362
17950.91673	10009.67643	-260.582	24.35	24.35	48.70	1939	362
14041.01673	11374.47643	-356.582	21.85	21.85	43.71	4272	362
27981.81673	12344.27643	-12.5821	32.83	32.83	65.66	1510	362
37649.91673	13826.27643	-269.582	46.68	46.68	93.35	1438	362
21219.11673	13893.27643	99.4179	26.23	26.23	52.47	1596	362
24833.41673	15321.47643	-366.582	35.70	35.70	71.40	1560	362
13251.81673	15600.17643	-279.582	17.78	17.78	35.56	3090	362
12332.81673	15924.37643	-333.582	23.79	23.79	47.57	2271	362
15329.21673	16323.57643	68.4179	13.12	13.12	26.23	4506	362
17825.11673	16430.17643	-173.582	9.99	9.99	19.97	6338	362
24754.01673	17316.47643	-168.582	14.88	14.88	29.77	3885	362
38272.01673	18466.77643	-197.582	20.25	20.25	40.51	2345	362
27803.41673	18872.47643	39.4179	14.62	14.62	29.25	3114	362
19070.71673	19174.47643	-87.5821	25.65	25.65	51.29	2328	362
24708.01673	19638.07643	-361.582	30.43	30.43	60.85	1818	362
28047.51673	21057.37643	-138.582	14.58	14.58	29.15	3291	362
32573.41673	21997.37643	-65.5821	25.41	25.41	50.82	1236	362
19242.01673	22342.67643	-141.582	26.12	26.12	52.23	1270	362
20011.21673	23406.87643	-152.582	27.62	27.62	55.25	1209	362
26654.21673	23780.27643	329.418	31.98	31.98	63.96	1740	362
11226.61673	26067.47643	-302.582	13.07	13.07	26.14	4974	362
14045.41673	26195.97643	73.4179	24.85	24.85	49.69	1168	362
26523.51673	26079.17643	218.418	29.81	29.81	59.63	1462	362
35361.01673	26157.07643	-47.5821	21.81	21.81	43.61	2652	362
27413.11673	26763.77643	-329.582	24.85	24.85	49.69	2770	362
34492.61673	27630.47643	-13.5821	34.55	34.55	69.10	1329	362
15039.61673	27920.57643	-207.582	20.14	20.14	40.27	1682	362
21632.81673	29235.27643	389.418	23.17	23.17	46.35	3820	362
9644.016728	29476.87643	-231.582	32.90	32.90	65.80	2346	362
23438.41673	29595.47643	-102.582	31.70	31.70	63.40	1362	362
19068.51673	29727.27643	39.4179	16.89	16.89	33.77	4208	362
38111.31673	30998.77643	32.4179	16.04	16.04	32.08	3174	362
26205.41673	32563.77643	36.4179	47.69	47.69	95.38	1054	362
27050.21673	34212.77643	-85.5821	29.06	29.06	58.12	1779	362
13950.11673	34963.37643	-292.582	31.39	31.39	62.78	2025	362
25316.91673	37054.07643	-139.582	36.43	36.43	72.86	1082	362
16844.91673	38715.57643	-42.5821	30.64	30.64	61.28	1741	362
20434.22511	2784.373963	-361.616	7.23	7.23	14.46	15306	370
24645.52511	6609.373963	-60.6159	22.02	22.02	44.04	2758	370
18783.62511	6540.573963	-11.6159	37.66	37.66	75.31	1024	370
26759.52511	8811.173963	-401.616	20.54	20.54	41.07	5063	370
32203.72511	11694.07396	-128.616	22.16	22.16	44.32	3375	370
25580.72511	12047.27396	-44.6159	22.73	22.73	45.45	2333	370
23284.32511	13074.87396	-57.6159	20.77	20.77	41.54	2321	370
37886.82511	13119.47396	-23.6159	27.29	27.29	54.59	1604	370
25412.42511	13239.77396	-54.6159	17.17	17.17	34.34	2952	370
19350.92511	13494.17396	-43.6159	19.50	19.50	39.00	2285	370
31107.02511	14536.87396	10.3841	34.59	34.59	69.19	1233	370
23081.22511	14776.07396	199.384	14.20	14.20	28.40	6124	370
13252.12511	15235.87396	-395.616	8.38	8.38	16.77	15434	370
14855.82511	15760.57396	137.384	27.44	27.44	54.87	1336	370
17830.32511	16364.87396	-224.616	9.21	9.21	18.42	7825	370
17233.22511	17279.87396	1.38409	29.81	29.81	59.63	1104	370
38234.72511	18481.57396	-264.616	16.04	16.04	32.08	5560	370
14196.82511	18495.17396	41.3841	17.59	17.59	35.18	3056	370
34693.42511	19700.77396	236.384	30.45	30.45	60.90	1834	370
12856.92511	19925.37396	8.38409	13.68	13.68	27.37	4172	370
26770.12511	21261.07396	-170.616	20.16	20.16	40.32	2297	370
35003.82511	21368.37396	-273.616	22.66	22.66	45.31	3076	370
22586.12511	22769.27396	260.384	13.19	13.19	26.38	3461	370
12085.92511	24329.87396	-340.616	17.95	17.95	35.89	3973	370
21924.42511	24988.87396	-84.6159	12.48	12.48	24.96	8206	370
23647.22511	25553.27396	149.384	9.28	9.28	18.56	8244	370
11221.32511	26003.17396	-242.616	17.92	17.92	35.84	3136	370
24991.82511	26392.87396	-401.616	62.76	62.76	125.52	1591	370
16944.92511	28748.47396	12.3841	15.61	15.61	31.23	2606	370
37822.52511	28975.67396	-71.6159	23.17	23.17	46.35	2112	370
14026.72511	30742.97396	43.3841	10.43	10.43	20.87	7346	370
26013.32511	38915.77396	-200.616	26.02	26.02	52.05	3084	370
5800.533484	3269.371496	-87.6497	27.37	27.37	54.73	1109	378
28666.13348	3340.771496	-386.65	36.53	36.53	73.05	1498	378
10570.13348	3913.771496	-355.65	57.18	57.18	114.36	1204	378
17250.63348	7113.771496	-392.65	38.01	38.01	76.02	1855	378
27401.53348	10419.7715	-340.65	40.20	40.20	80.40	1954	378
36113.13348	10374.7715	-306.65	69.12	69.12	138.24	1078	378
27355.33348	11797.1715	-238.65	22.35	22.35	44.70	2279	378
23188.93348	12663.0715	-357.65	36.10	36.10	72.20	1469	378
12472.43348	12927.0715	-163.65	27.37	27.37	54.73	1632	378
26050.03348	13001.4715	-70.6497	12.41	12.41	24.82	6311	378
33593.53348	14043.4715	139.35	26.96	26.96	53.93	1435	378
26604.93348	14609.2715	-101.65	28.21	28.21	56.43	1316	378
8650.333484	17040.9715	59.3503	46.61	46.61	93.21	1118	378
18668.43348	17386.1715	6.35027	18.89	18.89	37.77	2279	378
33906.23348	17659.2715	54.3503	21.31	21.31	42.63	2260	378
18350.93348	18213.1715	111.35	15.35	15.35	30.71	4456	378
34407.43348	18534.7715	33.3503	30.90	30.90	61.80	1140	378
11251.13348	18618.3715	-172.65	24.70	24.70	49.41	2941	378
38843.03348	18814.4715	377.35	15.10	15.10	30.19	9451	378
26732.03348	21074.9715	-161.65	24.02	24.02	48.04	2207	378
10630.73348	24116.6715	-150.65	33.96	33.96	67.92	1233	378
40439.53348	24843.9715	-89.6497	30.21	30.21	60.43	1188	378
26844.53348	25112.0715	135.35	24.68	24.68	49.36	1968	378
36816.03348	25993.8715	336.35	34.74	34.74	69.47	1856	378
33758.23348	26353.5715	214.35	43.57	43.57	87.14	1073	378
24104.13348	26895.7715	-41.6497	27.11	27.11	54.21	2207	378
14556.13348	28483.5715	297.35	13.00	13.00	26.00	7168	378
23642.73348	35822.5715	-122.65	29.81	29.81	59.63	1315	378
27169.13348	36255.6715	-29.6497	30.71	30.71	61.42	1009	378
33598.13348	37173.2715	286.35	30.83	30.83	61.65	1420	378
26091.73348	38964.4715	-390.65	47.01	47.01	94.01	1360	378
1469.941862	2390.169029	-228.684	24.30	24.30	48.61	2771	386
3321.141862	5568.069029	30.3165	34.01	34.01	68.01	1311	386
18873.24186	11269.76903	-203.684	15.35	15.35	30.71	4213	386
11611.24186	11416.86903	-22.6835	15.45	15.45	30.90	3079	386
28356.64186	11825.66903	-174.684	28.97	28.97	57.93	1993	386
18198.24186	12464.86903	9.31645	24.89	24.89	49.78	1614	386
26134.34186	13092.06903	-184.684	12.20	12.20	24.40	7156	386
22678.84186	13534.56903	-209.684	16.93	16.93	33.86	3947	386
18495.64186	13789.96903	-79.6835	21.12	21.12	42.25	1713	386
29845.34186	13848.56903	354.316	32.17	32.17	64.34	2539	386
37667.64186	13943.96903	-286.684	27.60	27.60	55.20	3378	386
40682.54186	14117.06903	61.3165	48.68	48.68	97.36	1183	386
37894.14186	15590.66903	-149.684	29.88	29.88	59.77	2263	386
18789.54186	17647.56903	-30.6835	12.34	12.34	24.68	5686	386
24495.44186	17622.96903	-267.684	37.16	37.16	74.32	1255	386
20899.24186	18178.16903	267.316	18.56	18.56	37.11	3578	386
20671.54186	19571.36903	8.31645	17.69	17.69	35.37	2904	386
27893.64186	19753.96903	368.316	38.43	38.43	76.87	1324	386
40129.74186	19918.66903	-56.6835	26.56	26.56	53.13	1746	386
16632.84186	20656.66903	-8.68355	12.03	12.03	24.07	5822	386
28684.44186	21182.36903	208.316	19.15	19.15	38.29	3322	386
17512.34186	22163.46903	-7.68355	14.34	14.34	28.68	5678	386
22551.34186	22774.06903	178.316	13.26	13.26	26.52	3643	386
37596.94186	23116.86903	-344.684	32.17	32.17	64.34	1622	386
29066.54186	23830.36903	69.3165	29.51	29.51	59.02	1026	386
17472.54186	24569.76903	67.3165	16.04	16.04	32.08	3524	386
13161.24186	25181.56903	-385.684	38.65	38.65	77.29	1452	386
16282.64186	27009.96903	-104.684	30.36	30.36	60.71	1558	386
24909.04186	26991.56903	-71.6835	27.65	27.65	55.30	1324	386
37027.24186	28662.66903	-258.684	30.59	30.59	61.18	1666	386
15938.64186	31141.86903	-119.684	24.00	24.00	47.99	1559	386
27591.34186	34769.86903	-322.684	42.13	42.13	84.26	1539	386
37073.54186	35236.96903	-164.684	39.30	39.30	78.61	1177	386
32246.44186	35637.76903	274.316	42.55	42.55	85.11	1119	386
28702.65024	3676.866562	-169.717	43.28	43.28	86.57	1052	394
19644.65024	4368.266562	-259.717	35.87	35.87	71.73	1193	394
6942.650239	7706.766562	-84.7174	30.87	30.87	61.75	1297	394
13785.75024	7798.566562	-277.717	36.57	36.57	73.15	1407	394
29373.65024	9162.066562	-137.717	35.35	35.35	70.70	1280	394
33447.55024	9473.066562	-120.717	25.81	25.81	51.62	3264	394
28140.25024	9946.466562	-240.717	20.28	20.28	40.55	3598	394
18027.35024	10548.66656	-150.717	14.70	14.70	29.39	3781	394
18879.25024	11244.76656	-383.717	12.29	12.29	24.59	7767	394
24153.25024	11741.56656	-143.717	29.91	29.91	59.82	1607	394
27390.75024	11909.56656	-119.717	18.53	18.53	37.07	3237	394
24451.95024	13005.16656	9.28263	21.90	21.90	43.80	2141	394
26106.35024	13035.06656	-121.717	19.24	19.24	38.48	2269	394
25490.25024	13171.36656	-167.717	13.92	13.92	27.84	4989	394
24755.05024	13814.16656	-168.717	11.85	11.85	23.69	7652	394
19202.25024	15023.76656	-50.7174	7.91	7.91	15.83	11702	394
28492.25024	15436.16656	34.2826	15.57	15.57	31.13	4424	394
38862.25024	15535.66656	123.283	36.22	36.22	72.44	1342	394
10251.35024	16012.96656	-40.7174	30.29	30.29	60.57	1262	394
25073.65024	15924.36656	167.283	9.94	9.94	19.88	7873	394
40057.05024	16036.16656	-243.717	7.32	7.32	14.65	21585	394
15443.85024	16268.56656	17.2826	14.65	14.65	29.30	3472	394
37125.05024	18417.56656	150.283	19.85	19.85	39.71	1813	394
25332.45024	19835.96656	-151.717	19.99	19.99	39.99	2701	394
15241.55024	21959.96656	-196.717	25.29	25.29	50.59	1306	394
18365.75024	21836.06656	-239.717	28.12	28.12	56.24	2362	394
37879.55024	22044.76656	316.283	33.32	33.32	66.65	1248	394
20806.05024	23980.16656	-194.717	20.09	20.09	40.18	2226	394
21489.45024	25984.06656	21.2826	20.21	20.21	40.41	1820	394
19922.85024	26288.26656	-252.717	14.79	14.79	29.58	5587	394
40997.45024	27682.56656	-225.717	40.15	40.15	80.31	2013	394
13716.25024	28163.46656	35.2826	28.92	28.92	57.84	1537	394
17055.05024	28861.96656	214.283	16.60	16.60	33.21	3896	394
37810.75024	29005.16656	-315.717	36.90	36.90	73.81	1350	394
38728.85024	29522.76656	203.283	35.68	35.68	71.36	1224	394
27871.95024	30408.56656	-401.717	55.27	55.27	110.54	1141	394
28793.55024	31123.36656	-99.7174	27.46	27.46	54.92	2477	394
15298.85024	31304.06656	-84.7174	28.19	28.19	56.38	1066	394
16294.65024	31812.36656	-5.71737	17.69	17.69	35.37	2305	394
38745.25024	32568.66656	-120.717	28.57	28.57	57.13	1095	394
32907.65024	33606.26656	6.28263	21.45	21.45	42.91	2922	394
20344.45024	34157.06656	373.283	41.28	41.28	82.57	2107	394
19864.05024	36911.06656	252.283	31.82	31.82	63.63	1292	394
34248.55024	37151.46656	348.283	35.07	35.07	70.13	1356	394
30467.05024	38385.56656	-184.717	45.36	45.36	90.71	1656	394
23652.75024	38485.96656	179.283	28.05	28.05	56.10	1458	394
7410.458617	2330.164094	-112.751	41.90	41.90	83.79	1111	402
18145.15862	3044.264094	-85.7512	9.99	9.99	19.97	5674	402
14669.25862	5168.864094	-307.751	27.13	27.13	54.26	1531	402
30587.05862	8776.164094	-327.751	30.94	30.94	61.89	2686	402
27161.35862	9941.664094	-267.751	28.40	28.40	56.80	2414	402
12622.35862	10309.66409	-266.751	33.23	33.23	66.46	1703	402
18033.25862	10616.26409	-242.751	15.02	15.02	30.05	5704	402
32556.25862	10764.26409	-265.751	27.62	27.62	55.25	2133	402
40536.35862	12555.16409	333.249	38.65	38.65	77.29	1526	402
20518.85862	12878.26409	-266.751	25.03	25.03	50.07	1957	402
21188.15862	13893.86409	-94.7512	11.21	11.21	22.42	7267	402
29373.65862	14596.86409	-117.751	12.76	12.76	25.53	4659	402
17064.95862	15177.56409	-70.7512	29.60	29.60	59.20	1154	402
18316.25862	18255.96409	298.249	10.22	10.22	20.44	7644	402
14138.55862	18463.86409	-35.7512	19.10	19.10	38.20	2799	402
31762.15862	18459.26409	85.2488	33.94	33.94	67.87	1562	402
11927.55862	18918.46409	-153.751	25.81	25.81	51.62	2434	402
18691.75862	20241.06409	-170.751	16.06	16.06	32.12	4096	402
35002.15862	20508.26409	-53.7512	17.85	17.85	35.70	2793	402
15328.05862	25223.66409	-193.751	23.17	23.17	46.35	2941	402
14989.45862	27567.36409	-397.751	26.92	26.92	53.84	4082	402
37695.55862	27609.46409	-250.751	29.86	29.86	59.72	1541	402
21664.65862	29260.06409	141.249	20.37	20.37	40.74	2650	402
38774.75862	29557.06409	74.2488	49.97	49.97	99.95	1029	402
13430.95862	30218.86409	-27.7512	23.31	23.31	46.63	1778	402
37468.55862	30782.16409	382.249	36.10	36.10	72.20	1422	402
15226.55862	31275.86409	-148.751	18.16	18.16	36.31	2347	402
35734.95862	32998.26409	-352.751	30.76	30.76	61.51	2057	402
35950.25862	34035.36409	108.249	30.24	30.24	60.48	1159	402
36518.85862	36601.86409	4.24881	15.19	15.19	30.38	4049	402
22986.55862	37919.96409	-37.7512	33.35	33.35	66.69	1001	402
17206.567	2362.461627	79.215	11.37	11.37	22.75	3530	410
8434.366995	3285.561627	126.215	24.59	24.59	49.17	1424	410
24689.267	8628.461627	-87.785	34.74	34.74	69.47	1610	410
17401.967	12952.46163	92.215	21.78	21.78	43.57	2031	410
29745.467	13298.66163	-218.785	7.23	7.23	14.46	12744	410
15465.367	14826.36163	-38.785	14.51	14.51	29.01	4210	410
33570.267	14611.86163	-163.785	29.65	29.65	59.30	1934	410
11771.667	17156.06163	-59.785	27.22	27.22	54.45	1762	410
10467.867	17918.26163	-84.785	11.52	11.52	23.03	6031	410
38192.467	18379.66163	-147.785	26.96	26.96	53.93	1617	410
22330.267	18967.56163	300.215	24.04	24.04	48.09	2705	410
31402.967	19418.96163	237.215	30.87	30.87	61.75	1073	410
15618.667	21627.66163	-131.785	29.08	29.08	58.17	1659	410
34238.467	21583.76163	6.21499	18.02	18.02	36.03	3395	410
12298.667	22382.36163	-40.785	10.79	10.79	21.57	5641	410
27112.567	22634.66163	300.215	21.10	21.10	42.20	3659	410
16497.167	24049.86163	60.215	21.41	21.41	42.81	2186	410
14950.567	24268.96163	0.214987	23.79	23.79	47.57	2504	410
37742.467	27736.66163	-2.78501	21.27	21.27	42.53	3176	410
33149.467	28663.46163	5.21499	23.27	23.27	46.53	1738	410
19697.167	29264.76163	-69.785	28.40	28.40	56.80	1114	410
20727.367	29258.86163	135.215	22.37	22.37	44.74	2465	410
24023.167	30812.46163	-20.785	43.43	43.43	86.85	1046	410
28593.367	31057.76163	193.215	19.73	19.73	39.47	3330	410
15211.867	31264.66163	-203.785	16.74	16.74	33.49	3779	410
35147.167	31698.96163	-226.785	31.91	31.91	63.82	1412	410
33818.067	34078.06163	-175.785	37.96	37.96	75.93	1677	410
4601.675373	1942.759159	-23.8188	27.91	27.91	55.81	1848	418
18309.57537	2577.359159	-348.819	28.19	28.19	56.38	1380	418
20415.27537	2767.159159	-329.819	19.19	19.19	38.39	2630	418
17871.37537	4861.059159	-105.819	17.10	17.10	34.19	3788	418
27680.07537	5880.259159	-228.819	19.19	19.19	38.39	5407	418
29404.77537	8993.559159	-2.81883	31.75	31.75	63.49	1650	418
25615.57537	13254.35916	-147.819	30.43	30.43	60.85	1927	418
19270.37537	13436.45916	-161.819	23.57	23.57	47.15	1386	418
17442.57537	14402.25916	-171.819	30.66	30.66	61.32	1168	418
29443.77537	14487.55916	-254.819	15.45	15.45	30.90	4695	418
14741.07537	15625.75916	-185.819	25.10	25.10	50.21	1363	418
38602.47537	15513.15916	273.181	24.54	24.54	49.08	1917	418
16276.17537	15829.15916	-274.819	20.39	20.39	40.79	3533	418
35825.17537	15972.25916	-155.819	39.02	39.02	78.04	1547	418
11158.57537	16510.25916	-287.819	12.36	12.36	24.73	7322	418
36140.67537	16531.05916	-5.81883	14.81	14.81	29.63	8053	418
31904.77537	17555.75916	-21.8188	21.71	21.71	43.43	1741	418
18380.57537	18215.45916	190.181	19.59	19.59	39.19	1518	418
35391.57537	19447.05916	-346.819	27.11	27.11	54.21	1748	418
9481.275373	20937.05916	-88.8188	19.05	19.05	38.10	2770	418
30468.27537	21857.55916	-52.8188	21.15	21.15	42.30	2138	418
17317.47537	22673.75916	163.181	26.42	26.42	52.85	1656	418
20743.37537	23071.35916	-348.819	16.30	16.30	32.59	5773	418
24290.87537	24812.35916	127.181	16.86	16.86	33.72	4275	418
27118.47537	26486.75916	40.1812	35.47	35.47	70.93	1466	418
33635.67537	26553.75916	-25.8188	15.57	15.57	31.13	3518	418
38910.17537	27213.65916	164.181	22.73	22.73	45.45	2912	418
14572.77537	28704.55916	-345.819	14.37	14.37	28.73	5748	418
38843.97537	32034.05916	-69.8188	29.27	29.27	58.55	1255	418
36533.37537	36643.75916	-13.8188	17.59	17.59	35.18	2954	418
30576.47537	38276.25916	-237.819	34.31	34.31	68.62	1755	418
27646.97537	39724.35916	393.181	34.24	34.24	68.48	2379	418
11760.48375	548.9566909	42.1473	14.41	14.41	28.83	4267	426
4596.183752	1821.856691	-243.853	20.02	20.02	40.03	3844	426
1895.083752	6066.656691	-317.853	30.80	30.80	61.61	1377	426
26210.08375	6625.256691	-132.853	27.79	27.79	55.58	1428	426
30214.88375	10564.75669	-52.8527	27.20	27.20	54.40	2395	426
30110.88375	12278.55669	-363.853	38.41	38.41	76.82	2181	426
41075.98375	12945.75669	-105.853	12.83	12.83	25.67	9869	426
22806.58375	13351.75669	-227.853	10.50	10.50	21.01	12077	426
24755.48375	13793.05669	-382.853	18.23	18.23	36.46	3973	426
22580.48375	13733.05669	58.1473	23.15	23.15	46.30	1259	426
11293.38375	14139.45669	-286.853	15.19	15.19	30.38	6431	426
33632.18375	14060.45669	64.1473	30.19	30.19	60.38	1780	426
15283.38375	14365.85669	-117.853	25.22	25.22	50.44	2639	426
20599.58375	15592.25669	-20.8527	14.13	14.13	28.26	3154	426
4507.883752	15847.55669	-242.853	32.59	32.59	65.19	1101	426
[truncated: 59,066 more rows]
