# Supplementary material for: Super-resolution analysis of PACSIN2 and EHD2 at caveolae
Source: PLoS One. 2022 Jul 14;17(7):e0271003. doi: 10.1371/journal.pone.0271003 (PMC9282494; doi:10.1371/journal.pone.0271003)
Supplement: S1 Data — (ZIP) [file pone.0271003.s003.zip › 405cav1polyCy3EHD2mono004driftCorr 3DdistanceR_561-647_43K_TS3D.3dlp]

19114.24392	1255.986224	154	30.52	30.52	61.04	1143	6
4991.343916	1915.386224	-313	44.46	44.46	88.92	1717	6
21727.84392	1966.586224	-179	30.40	30.40	60.81	1497	6
12754.64392	6669.586224	-101	40.51	40.51	81.01	1020	6
2732.043916	6756.886224	186	36.97	36.97	73.95	1328	6
33497.64392	7058.486224	15	41.66	41.66	83.32	1125	6
29905.54392	7455.886224	177	56.36	56.36	112.71	1087	6
22397.34392	11462.08622	-188	52.26	52.26	104.51	1055	6
32253.54392	11759.28622	-175	17.83	17.83	35.65	6925	6
16503.54392	12041.78622	-146	52.56	52.56	105.13	1072	6
22655.64392	13663.78622	-11	29.60	29.60	59.20	2167	6
8019.143916	13908.58622	-39	33.65	33.65	67.31	1083	6
29968.74392	15234.88622	368	42.70	42.70	85.39	2340	6
14604.74392	16247.48622	-180	29.81	29.81	59.63	2310	6
19901.94392	17400.78622	-241	13.82	13.82	27.65	7691	6
32565.14392	17859.58622	8	13.05	13.05	26.09	6342	6
14119.04392	18479.48622	-70	27.01	27.01	54.02	1634	6
22970.14392	18645.88622	190	19.95	19.95	39.89	2232	6
23798.14392	18495.28622	-37	34.71	34.71	69.43	1851	6
12645.34392	18795.08622	79	20.16	20.16	40.32	3326	6
27898.74392	18840.68622	28	7.11	7.11	14.22	10730	6
27008.34392	19631.58622	167	29.81	29.81	59.63	2080	6
31546.34392	20183.78622	-37	17.45	17.45	34.90	2878	6
32112.94392	20926.58622	-35	29.15	29.15	58.31	1746	6
15541.24392	21549.58622	217	16.86	16.86	33.72	4495	6
41144.64392	21734.28622	-257	24.21	24.21	48.42	3095	6
29106.64392	21724.88622	-173	47.52	47.52	95.05	1103	6
30046.44392	21715.98622	355	29.27	29.27	58.55	2200	6
27731.74392	22088.18622	189	39.89	39.89	79.79	1606	6
4408.443916	22775.08622	-391	57.06	57.06	114.12	1277	6
29370.04392	24382.38622	105	16.39	16.39	32.78	5277	6
31023.24392	24634.98622	-125	18.98	18.98	37.96	5784	6
12878.34392	28274.98622	-252	24.59	24.59	49.17	2880	6
11836.44392	28310.58622	-278	17.80	17.80	35.61	3753	6
33903.54392	28865.58622	-107	19.36	19.36	38.72	6020	6
12631.24392	29089.08622	-340	26.96	26.96	53.93	4178	6
20718.54392	29914.58622	-125	30.94	30.94	61.89	2995	6
20028.04392	30784.28622	200	46.65	46.65	93.31	1857	6
35928.64392	31713.78622	-212	51.88	51.88	103.76	1178	6
13188.84392	32052.18622	-134	38.88	38.88	77.76	1078	6
27222.24392	33367.28622	341	38.98	38.98	77.95	1946	6
33191.64392	33921.18622	-282	47.52	47.52	95.05	1458	6
19645.04392	35323.38622	219	12.79	12.79	25.58	8225	6
25830.94392	35527.08622	-219	50.68	50.68	101.36	1352	6
15446.14392	37180.38622	-264	31.20	31.20	62.41	2646	6
9024.443916	38085.98622	313	66.98	66.98	133.95	1111	6
20015.54392	38075.08622	-98	31.96	31.96	63.91	1583	6
18110.24392	38965.08622	-170	26.87	26.87	53.74	2827	6
32664.95229	3978.483756	362	49.48	49.48	98.96	1030	14
17845.85229	4754.383756	-222	29.84	29.84	59.68	1485	14
4578.752294	6909.783756	-260	14.91	14.91	29.81	7102	14
22984.85229	9544.183756	293	42.86	42.86	85.72	1228	14
24900.55229	9702.283756	-203	28.10	28.10	56.19	1910	14
21127.25229	10798.98376	-194	19.08	19.08	38.15	3146	14
24335.15229	13094.08376	-5	39.99	39.99	79.98	1050	14
41059.55229	12959.88376	-79	14.34	14.34	28.68	10815	14
38502.35229	13229.38376	32	63.07	63.07	126.13	1057	14
22590.05229	18414.38376	56	11.16	11.16	22.33	7865	14
16364.55229	20077.08376	22	39.73	39.73	79.46	1170	14
19584.55229	20449.98376	74	32.15	32.15	64.29	1453	14
16912.25229	21429.48376	-17	18.56	18.56	37.11	3180	14
22547.25229	22811.18376	68	12.20	12.20	24.40	6410	14
14775.45229	23289.38376	-54	19.59	19.59	39.19	3469	14
26925.35229	23895.18376	257	20.49	20.49	40.98	3271	14
29466.05229	25270.68376	-101	43.69	43.69	87.37	1032	14
24844.05229	25613.28376	-171	22.16	22.16	44.32	4135	14
18857.45229	25639.68376	65	12.06	12.06	24.12	7358	14
15792.65229	25993.88376	-68	20.87	20.87	41.73	2450	14
35616.75229	26175.58376	304	19.88	19.88	39.75	4475	14
34992.35229	26206.78376	-27	54.24	54.24	108.47	1208	14
22942.75229	27815.78376	-288	37.37	37.37	74.75	1848	14
15060.95229	27949.18376	-253	34.17	34.17	68.34	1694	14
30850.45229	31278.38376	-144	22.66	22.66	45.31	3998	14
28851.55229	32200.78376	-145	55.04	55.04	110.07	1535	14
38864.85229	32569.98376	-26	31.44	31.44	62.88	1427	14
17798.15229	33027.48376	-125	40.67	40.67	81.34	1390	14
20009.35229	34086.38376	226	28.92	28.92	57.84	2014	14
11292.75229	34489.28376	-248	43.83	43.83	87.65	1023	14
12894.35229	35545.28376	-122	24.14	24.14	48.28	1501	14
32631.65229	39163.18376	-264	20.96	20.96	41.92	4764	14
27356.75229	39952.78376	30	15.68	15.68	31.37	4723	14
33115.96067	1100.381289	354	32.00	32.00	64.01	2343	22
6595.060672	1915.181289	85	20.98	20.98	41.97	2767	22
8095.460672	2550.681289	-39	40.18	40.18	80.35	1322	22
836.060672	3884.581289	32	30.85	30.85	61.70	1466	22
15389.36067	7052.081289	-185	23.20	23.20	46.39	3187	22
32704.26067	7415.481289	179	35.73	35.73	71.45	1519	22
30504.46067	8782.781289	-296	13.26	13.26	26.52	9808	22
10566.86067	10772.98129	381	65.47	65.47	130.94	1063	22
35965.16067	10964.18129	187	38.72	38.72	77.43	1506	22
41102.46067	12946.58129	-191	14.70	14.70	29.39	8083	22
20393.96067	13657.28129	-97	26.61	26.61	53.22	1478	22
22063.86067	13797.28129	360	10.29	10.29	20.58	14611	22
14922.96067	14218.18129	-379	51.76	51.76	103.53	1195	22
21567.36067	14895.98129	-350	53.93	53.93	107.86	1198	22
38754.36067	15595.08129	395	22.47	22.47	44.93	4436	22
23720.46067	18604.28129	-45	26.75	26.75	53.51	2353	22
31399.26067	19041.78129	-104	40.51	40.51	81.01	1185	22
18286.46067	19093.08129	-9	19.08	19.08	38.15	2692	22
19601.86067	19977.08129	-113	35.96	35.96	71.92	1170	22
11084.66067	21012.28129	-283	29.20	29.20	58.40	2189	22
17722.66067	21299.78129	-327	50.54	50.54	101.08	1121	22
37493.76067	22054.38129	87	21.01	21.01	42.01	2660	22
10657.86067	22151.18129	46	30.14	30.14	60.29	1520	22
33472.06067	22458.78129	-198	37.14	37.14	74.28	1801	22
25511.86067	22547.08129	304	37.33	37.33	74.65	1856	22
38977.86067	27212.78129	91	17.22	17.22	34.43	3658	22
32011.06067	27653.98129	-135	48.68	48.68	97.36	1657	22
11884.76067	28363.68129	-83	19.33	19.33	38.67	4689	22
19643.26067	28254.38129	63	15.05	15.05	30.10	7656	22
5516.160672	28849.18129	-287	45.38	45.38	90.76	1062	22
22589.26067	30895.38129	154	14.95	14.95	29.91	6597	22
13939.66067	32256.28129	-28	34.38	34.38	68.77	1749	22
16707.36067	34898.28129	6	37.59	37.59	75.17	1041	22
37126.06067	35565.88129	-131	21.08	21.08	42.15	2842	22
21983.26067	35984.08129	-214	38.41	38.41	76.82	2517	22
23659.16067	36994.28129	45	38.95	38.95	77.90	1240	22
27483.96067	37119.38129	-56	21.15	21.15	42.30	3358	22
31599.56067	37586.58129	-277	78.52	78.52	157.03	1076	22
28667.16067	38242.28129	310	26.92	26.92	53.84	3442	22
2424.760672	38877.58129	230	44.82	44.82	89.63	1093	22
22738.56067	39168.68129	366	47.99	47.99	95.99	1513	22
20060.56067	39650.48129	-62	32.08	32.08	64.15	1583	22
25956.66067	39622.58129	-233	63.59	63.59	127.17	1063	22
29259.76067	39479.68129	10	24.12	24.12	48.23	3323	22
34042.36067	39910.08129	-82	22.91	22.91	45.83	1779	22
25448.26067	40344.78129	-21	27.65	27.65	55.30	1964	22
6693.56905	1899.078822	273	24.12	24.12	48.23	2584	30
4594.16905	2230.178822	-314	44.70	44.70	89.40	1215	30
11566.66905	2554.978822	-351	52.49	52.49	104.99	1374	30
37859.86905	6700.978822	-64	20.89	20.89	41.78	3042	30
6944.96905	7700.178822	-295	17.10	17.10	34.19	4700	30
24879.06905	9617.578822	-208	25.83	25.83	51.67	3380	30
28599.86905	10007.27882	-214	16.84	16.84	33.68	5571	30
9460.76905	10270.67882	36	34.67	34.67	69.33	1130	30
27370.26905	10235.87882	-335	39.23	39.23	78.47	1818	30
8820.26905	10724.07882	25	38.57	38.57	77.15	1299	30
32685.86905	10975.27882	-37	28.31	28.31	56.61	2326	30
18947.06905	11293.47882	-99	16.63	16.63	33.25	3693	30
32314.96905	11676.27882	-335	29.44	29.44	58.88	3078	30
23954.46905	12861.37882	-348	12.32	12.32	24.63	10705	30
40438.26905	12605.77882	-111	21.69	21.69	43.38	4046	30
25474.96905	13004.67882	-135	16.18	16.18	32.36	4095	30
37908.56905	12933.07882	-194	29.72	29.72	59.44	3167	30
32611.36905	13927.17882	-297	60.12	60.12	120.25	1400	30
37067.96905	18402.37882	185	14.20	14.20	28.40	4938	30
21632.76905	20732.17882	128	25.03	25.03	50.07	1546	30
28037.86905	20928.57882	-104	12.93	12.93	25.86	5095	30
37986.86905	22056.27882	365	37.89	37.89	75.78	1494	30
15250.76905	23926.67882	118	14.79	14.79	29.58	4967	30
19313.76905	24535.17882	362	31.89	31.89	63.77	1847	30
25346.96905	25209.17882	144	39.75	39.75	79.50	1003	30
32285.56905	25265.17882	-352	35.04	35.04	70.08	2230	30
23951.86905	25415.57882	-326	40.79	40.79	81.58	1499	30
27007.46905	26886.77882	-307	48.28	48.28	96.55	1245	30
21137.66905	28019.77882	-271	27.81	27.81	55.63	3025	30
19043.66905	28333.07882	129	28.35	28.35	56.71	1404	30
21175.76905	28398.47882	-320	62.24	62.24	124.49	1076	30
35822.56905	28845.37882	230	28.54	28.54	57.09	2105	30
12606.76905	29256.17882	-118	16.18	16.18	32.36	4958	30
37613.16905	30139.47882	137	29.18	29.18	58.36	2327	30
16320.36905	31896.07882	-74	16.56	16.56	33.11	3147	30
18567.26905	33810.67882	-83	37.40	37.40	74.79	1263	30
29927.46905	34260.97882	100	56.33	56.33	112.66	1004	30
14014.96905	35082.57882	-274	23.06	23.06	46.11	2316	30
35824.26905	37466.37882	-261	18.35	18.35	36.69	4539	30
16705.56905	37686.87882	-179	29.06	29.06	58.12	2165	30
32612.66905	39401.27882	-228	33.91	33.91	67.82	1602	30
20994.26905	40030.07882	79	42.32	42.32	84.64	1227	30
21793.57743	1983.076355	-297	32.19	32.19	64.39	1030	38
18707.47743	3344.376355	-56	19.95	19.95	39.89	2859	38
8982.477428	3861.276355	-213	54.59	54.59	109.18	1339	38
37290.27743	10237.57635	-124	19.24	19.24	38.48	4034	38
29865.47743	12784.37635	-260	33.94	33.94	67.87	2378	38
30225.27743	13732.77635	-298	7.68	7.68	15.35	25651	38
40717.37743	14576.57635	157	32.31	32.31	64.62	1500	38
27035.07743	16252.07635	315	8.31	8.31	16.63	12378	38
25155.17743	17108.37635	302	17.64	17.64	35.28	3748	38
15278.77743	21930.37635	-116	15.38	15.38	30.76	4797	38
19665.87743	24516.17635	286	12.74	12.74	25.48	8290	38
21368.87743	27470.27635	-24	32.48	32.48	64.95	2110	38
18832.47743	29300.07635	197	32.95	32.95	65.89	2014	38
39914.57743	32006.87635	-70	29.23	29.23	58.45	1815	38
34843.77743	33451.27635	-48	37.21	37.21	74.42	1611	38
18714.17743	35065.47635	-396	29.46	29.46	58.92	2757	38
15891.97743	38196.47635	-118	33.28	33.28	66.55	1804	38
19982.07743	38147.57635	-146	37.02	37.02	74.04	1704	38
34104.67743	39890.97635	-144	17.78	17.78	35.56	3581	38
31211.07743	40075.77635	331	31.13	31.13	62.27	2027	38
17189.18581	2316.573887	52	16.93	16.93	33.86	3167	46
8343.085805	3147.373887	-159	38.10	38.10	76.21	1358	46
591.9858054	6745.373887	-123	29.39	29.39	58.78	1312	46
27933.38581	8328.873887	-291	39.40	39.40	78.80	1710	46
15202.98581	9430.773887	-223	30.31	30.31	60.62	1630	46
15201.28581	9566.673887	-248	22.11	22.11	44.23	3167	46
15299.08581	11853.97389	-315	19.99	19.99	39.99	5171	46
32292.88581	12017.97389	-349	40.03	40.03	80.07	2344	46
34886.48581	12318.27389	-121	42.08	42.08	84.17	1417	46
20629.58581	12876.57389	-237	7.51	7.51	15.02	15719	46
34722.28581	12942.27389	-383	41.78	41.78	83.56	2760	46
27169.58581	13564.67389	-191	20.21	20.21	40.41	2875	46
11435.48581	13795.57389	-1	31.32	31.32	62.64	1337	46
17477.88581	14364.47389	-189	20.68	20.68	41.35	3170	46
21160.68581	14790.97389	189	16.81	16.81	33.63	3181	46
15368.48581	15150.87389	-351	19.15	19.15	38.29	4369	46
20385.68581	15778.87389	387	30.76	30.76	61.51	2497	46
16632.58581	16515.97389	-253	32.66	32.66	65.33	1437	46
20672.38581	17358.17389	364	23.10	23.10	46.21	3178	46
33582.78581	18183.47389	66	31.30	31.30	62.60	1709	46
32701.38581	18351.17389	-55	21.45	21.45	42.91	1658	46
17854.98581	19251.57389	209	9.23	9.23	18.46	11853	46
10450.58581	19558.87389	-133	16.27	16.27	32.55	3263	46
18724.28581	19978.67389	-120	9.44	9.44	18.89	11267	46
35021.58581	20524.37389	-113	26.94	26.94	53.88	1889	46
17898.58581	20818.87389	-80	13.85	13.85	27.69	6548	46
25074.68581	21722.37389	-181	21.97	21.97	43.94	2746	46
37919.88581	22029.77389	395	14.60	14.60	29.20	10005	46
25938.48581	22249.97389	21	20.23	20.23	40.46	2107	46
38760.58581	24472.77389	311	30.31	30.31	60.62	1633	46
16582.48581	25475.17389	-32	30.40	30.40	60.81	2036	46
15695.48581	25847.17389	-28	13.66	13.66	27.32	7846	46
16221.98581	27286.27389	-149	52.47	52.47	104.94	1032	46
33610.48581	27881.97389	-105	23.48	23.48	46.96	4546	46
35903.68581	27883.47389	-232	29.34	29.34	58.69	1911	46
25502.08581	28865.67389	-196	42.77	42.77	85.53	1345	46
3984.285805	28940.57389	-59	38.69	38.69	77.39	1000	46
15255.38581	31284.27389	-130	24.96	24.96	49.93	2259	46
13385.98581	31675.57389	-381	46.28	46.28	92.55	2008	46
28503.78581	32966.87389	-131	40.13	40.13	80.26	1584	46
22175.18581	34445.97389	262	27.60	27.60	55.20	2054	46
29220.18581	37383.67389	257	42.04	42.04	84.07	1151	46
30807.68581	37505.97389	-86	39.75	39.75	79.50	1077	46
22924.38581	37831.87389	-55	36.60	36.60	73.19	1080	46
20020.18581	38171.47389	-83	17.76	17.76	35.51	4057	46
24443.68581	38587.57389	-133	47.78	47.78	95.57	1208	46
6376.194183	1187.57142	-173	38.79	38.79	77.57	1434	54
19123.69418	1258.17142	-19	17.69	17.69	35.37	2858	54
15673.99418	4407.77142	-399	32.57	32.57	65.14	3054	54
41391.89418	5983.27142	-164	36.06	36.06	72.11	1562	54
38267.19418	6059.27142	-216	34.41	34.41	68.81	1313	54
8152.894183	13764.17142	-306	26.16	26.16	52.33	3989	54
14879.59418	13610.97142	-132	23.83	23.83	47.67	2319	54
18365.29418	13632.47142	-294	25.15	25.15	50.30	2892	54
20458.69418	13919.37142	-189	34.83	34.83	69.66	1348	54
10876.39418	14284.57142	79	28.02	28.02	56.05	2308	54
33614.69418	15261.87142	279	17.92	17.92	35.84	6406	54
25949.39418	16614.27142	-33	26.16	26.16	52.33	2294	54
38376.49418	16956.37142	251	38.81	38.81	77.62	1404	54
35463.79418	17314.67142	-81	27.08	27.08	54.16	2648	54
12967.29418	18129.37142	-5	11.00	11.00	22.00	10643	54
22693.99418	18543.87142	198	24.68	24.68	49.36	2243	54
19813.59418	18757.77142	-174	22.28	22.28	44.56	2540	54
32665.39418	19592.37142	-315	41.17	41.17	82.33	1337	54
16866.99418	20278.77142	127	22.54	22.54	45.07	2241	54
21255.89418	20904.67142	93	28.17	28.17	56.33	1428	54
39046.29418	24378.47142	92	31.70	31.70	63.40	1327	54
40749.09418	24113.27142	-183	11.16	11.16	22.33	8978	54
24185.19418	24993.67142	-53	38.22	38.22	76.44	1153	54
24806.09418	25727.17142	-295	27.93	27.93	55.86	2953	54
35338.89418	26243.77142	28	32.78	32.78	65.56	1196	54
37554.59418	26958.57142	286	29.53	29.53	59.06	2006	54
25026.39418	27100.97142	-186	47.31	47.31	94.62	1005	54
37890.89418	27738.37142	232	17.36	17.36	34.71	4610	54
26179.19418	29432.37142	-99	19.26	19.26	38.53	2737	54
17966.69418	29769.47142	166	18.58	18.58	37.16	3432	54
31996.29418	30990.37142	322	55.13	55.13	110.26	1016	54
38716.59418	31371.57142	-191	36.62	36.62	73.24	1102	54
24966.39418	32727.27142	-72	39.80	39.80	79.60	1528	54
35779.09418	33015.67142	-215	24.42	24.42	48.84	4280	54
37096.79418	35503.57142	-221	28.00	28.00	56.00	1992	54
27522.59418	37108.67142	-41	43.94	43.94	87.89	1050	54
17837.49418	38117.37142	-88	14.81	14.81	29.63	3281	54
22364.09418	38446.47142	112	44.01	44.01	88.03	1151	54
24536.09418	38653.57142	-353	34.64	34.64	69.28	2955	54
16690.59418	39572.67142	-162	17.87	17.87	35.75	3769	54
18461.39418	39489.37142	-207	25.36	25.36	50.73	2062	54
20508.79418	39439.47142	-32	31.75	31.75	63.49	1426	54
7258.802561	1773.868953	235	53.15	53.15	106.30	1173	62
384.802561	4390.968953	99	28.07	28.07	56.14	1248	62
11527.20256	7236.168953	323	48.98	48.98	97.97	1053	62
39271.10256	10786.96895	-386	36.10	36.10	72.20	2381	62
24973.90256	11348.76895	-77	29.18	29.18	58.36	1497	62
24105.90256	11811.66895	-172	39.16	39.16	78.33	1016	62
25255.70256	11962.76895	-135	24.56	24.56	49.13	2244	62
31172.40256	12356.06895	128	20.32	20.32	40.65	2854	62
25498.70256	12989.46895	-298	17.76	17.76	35.51	3523	62
22585.20256	13603.06895	-164	16.72	16.72	33.44	4343	62
24386.50256	13953.36895	286	11.92	11.92	23.83	7475	62
13792.80256	14350.76895	-336	41.52	41.52	83.04	1356	62
33664.60256	15235.26895	121	10.76	10.76	21.52	11281	62
30688.80256	16439.56895	-87	20.65	20.65	41.31	2822	62
16751.30256	17469.56895	-90	25.48	25.48	50.96	1627	62
34392.30256	19362.16895	139	12.51	12.51	25.01	6810	62
31372.40256	20225.16895	16	33.51	33.51	67.02	1492	62
12512.70256	20705.06895	-202	40.69	40.69	81.39	1004	62
32055.30256	20873.56895	6	33.91	33.91	67.82	1119	62
36806.80256	21155.26895	-65	18.79	18.79	37.59	2946	62
16933.90256	21338.96895	67	19.26	19.26	38.53	2368	62
30010.50256	21732.36895	-72	13.56	13.56	27.13	5009	62
15204.50256	22373.26895	199	45.38	45.38	90.76	1005	62
24484.20256	22889.86895	45	13.82	13.82	27.65	4169	62
24404.10256	23493.86895	-195	23.22	23.22	46.44	3071	62
22713.80256	26427.36895	-42	16.30	16.30	32.59	3838	62
33801.30256	26379.06895	38	35.91	35.91	71.83	2609	62
38975.90256	27162.46895	25	30.19	30.19	60.38	1259	62
24219.20256	28806.66895	248	41.17	41.17	82.33	1298	62
16323.20256	31812.26895	113	36.69	36.69	73.38	1031	62
25015.70256	32689.56895	-51	33.23	33.23	66.46	1939	62
31091.80256	33582.46895	14	43.47	43.47	86.95	1217	62
37124.00256	35564.36895	-112	21.50	21.50	43.00	2486	62
19953.60256	36947.76895	-36	20.75	20.75	41.50	3553	62
21485.60256	39128.86895	334	21.48	21.48	42.96	4704	62
28436.40256	39728.26895	-278	59.63	59.63	119.26	1256	62
34113.70256	39835.66895	-278	14.34	14.34	28.68	7850	62
10682.21094	2369.266485	-360	42.06	42.06	84.12	1957	70
37608.81094	5033.466485	303	22.66	22.66	45.31	3663	70
30799.81094	5231.566485	81	28.24	28.24	56.47	2448	70
37832.61094	5883.066485	15	37.49	37.49	74.98	1402	70
870.7109388	7738.466485	-135	24.73	24.73	49.45	2443	70
18264.41094	9469.466485	-207	27.37	27.37	54.73	1606	70
15244.11094	11777.26649	-212	21.64	21.64	43.28	2238	70
25419.41094	14025.56649	-158	36.22	36.22	72.44	1823	70
34347.81094	14927.96649	140	8.24	8.24	16.48	18783	70
10876.01094	16812.56649	-182	16.65	16.65	33.30	3350	70
19377.21094	17277.76649	136	30.64	30.64	61.28	1454	70
35526.11094	17398.06649	-59	24.63	24.63	49.27	2834	70
19917.21094	17637.76649	-378	29.04	29.04	58.07	3068	70
20956.71094	18137.66649	-217	43.31	43.31	86.62	1164	70
16970.11094	18794.86649	-383	44.67	44.67	89.35	1322	70
13439.91094	20615.96649	-221	25.83	25.83	51.67	1896	70
9856.610939	22169.96649	-298	44.39	44.39	88.78	1084	70
31792.51094	22921.66649	-366	27.84	27.84	55.67	2415	70
16573.01094	23972.26649	14	19.69	19.69	39.38	2832	70
11275.91094	25899.76649	-98	18.18	18.18	36.36	3808	70
15761.21094	25749.96649	-41	23.50	23.50	47.01	3625	70
41297.71094	26428.66649	-137	51.39	51.39	102.77	1001	70
38954.11094	27144.86649	78	13.59	13.59	27.18	6488	70
35937.31094	27353.66649	-224	39.23	39.23	78.47	1293	70
37879.21094	27820.56649	-110	33.61	33.61	67.21	1566	70
14740.41094	28488.46649	-13	32.31	32.31	64.62	1059	70
19637.01094	29136.76649	-86	16.77	16.77	33.54	3581	70
39240.11094	30546.36649	-1	20.23	20.23	40.46	1768	70
31476.61094	31039.56649	-184	56.76	56.76	113.51	1032	70
38864.21094	32050.16649	-145	25.69	25.69	51.39	2808	70
20635.01094	32419.86649	-77	33.68	33.68	67.35	1188	70
33321.01094	32357.96649	-62	19.76	19.76	39.52	3973	70
24983.41094	32656.76649	-10	21.95	21.95	43.90	2810	70
35790.31094	33296.26649	-140	44.20	44.20	88.41	1168	70
16422.61094	33478.26649	-18	23.06	23.06	46.11	2588	70
37100.01094	35493.66649	-185	19.69	19.69	39.38	2825	70
18683.21094	36514.06649	359	47.22	47.22	94.44	1286	70
25992.51094	37151.76649	-51	34.69	34.69	69.38	1123	70
27548.41094	37087.56649	36	34.95	34.95	69.90	1482	70
30722.51094	37598.46649	-256	41.02	41.02	82.05	2957	70
30038.41094	37945.66649	-294	60.74	60.74	121.47	1070	70
31793.81094	40142.36649	-10	38.25	38.25	76.49	1273	70
5772.419317	1900.764018	-45	36.29	36.29	72.58	1115	78
23123.11932	6039.964018	396	40.53	40.53	81.06	1459	78
2619.319317	6858.464018	-348	47.62	47.62	95.24	1299	78
21560.41932	7433.864018	-397	35.82	35.82	71.64	2444	78
33364.31932	9125.764018	-165	45.45	45.45	90.90	1716	78
18270.81932	9460.064018	-36	27.06	27.06	54.12	1470	78
25158.31932	11245.36402	-187	24.33	24.33	48.65	1494	78
30937.21932	12464.66402	75	12.74	12.74	25.48	7250	78
8007.319317	13696.86402	-314	18.09	18.09	36.17	6056	78
20302.81932	13666.36402	-195	30.99	30.99	61.98	1422	78
22460.71932	13721.66402	237	20.18	20.18	40.36	2946	78
31918.71932	14625.16402	319	25.03	25.03	50.07	2656	78
21570.61932	15197.86402	-143	34.59	34.59	69.19	1102	78
15269.51932	15871.96402	16	18.86	18.86	37.73	3285	78
22682.91932	16785.36402	-143	24.23	24.23	48.47	1915	78
28944.31932	17321.06402	-133	30.87	30.87	61.75	1122	78
13082.91932	19225.16402	92	25.88	25.88	51.76	1675	78
17637.11932	20070.36402	-147	18.11	18.11	36.22	2377	78
2313.019317	20269.26402	-142	44.23	44.23	88.45	1075	78
15864.41932	25564.46402	-293	15.99	15.99	31.98	7644	78
20405.71932	26383.36402	20	16.65	16.65	33.30	5344	78
25011.91932	27477.26402	-123	29.79	29.79	59.58	1512	78
28019.61932	27979.96402	386	36.38	36.38	72.77	1822	78
22408.01932	28848.86402	379	44.34	44.34	88.69	1276	78
35256.41932	29835.06402	-44	37.94	37.94	75.88	1452	78
32097.91932	33624.76402	132	53.01	53.01	106.02	1011	78
29780.41932	35596.16402	-132	42.46	42.46	84.92	1260	78
21613.91932	39102.86402	-160	35.96	35.96	71.92	1784	78
35127.91932	38940.86402	-294	29.60	29.60	59.20	1776	78
27786.42769	6087.261551	-260	37.16	37.16	74.32	1409	86
582.6276944	6636.661551	-283	29.11	29.11	58.22	2246	86
37332.92769	10285.56155	-274	20.75	20.75	41.50	3853	86
16030.52769	11088.26155	-282	38.22	38.22	76.44	1444	86
17898.02769	11871.86155	-88	20.30	20.30	40.60	2114	86
31493.92769	12284.36155	358	32.52	32.52	65.05	2635	86
41081.22769	12965.56155	-53	18.91	18.91	37.82	4552	86
31680.22769	13332.46155	-149	15.33	15.33	30.66	6421	86
34994.92769	14651.46155	-104	28.94	28.94	57.89	3583	86
13286.72769	15594.76155	13	29.70	29.70	59.39	1670	86
16273.02769	15770.66155	-304	20.21	20.21	40.41	4128	86
40105.72769	16081.26155	-228	8.85	8.85	17.71	16491	86
21859.52769	17031.26155	-46	17.62	17.62	35.23	1759	86
1474.827694	17461.46155	-271	44.96	44.96	89.91	1160	86
40757.32769	19329.66155	-161	21.34	21.34	42.67	3081	86
14209.52769	20177.26155	186	25.53	25.53	51.06	1367	86
16768.22769	20279.26155	178	21.08	21.08	42.15	2176	86
23485.32769	21677.56155	55	21.43	21.43	42.86	1826	86
28085.42769	23343.96155	-197	24.56	24.56	49.13	2450	86
25846.62769	24668.66155	8	20.75	20.75	41.50	4605	86
37198.32769	24768.76155	127	31.04	31.04	62.08	1102	86
9563.127694	27007.16155	-235	24.00	24.00	47.99	2483	86
28432.52769	29415.96155	-55	49.17	49.17	98.34	1020	86
13152.82769	30448.56155	-227	30.03	30.03	60.05	1308	86
31100.42769	32678.56155	251	23.62	23.62	47.24	4576	86
35754.12769	35052.76155	-79	28.64	28.64	57.27	1321	86
18202.63607	3121.959084	54	25.36	25.36	50.73	1228	94
15519.73607	4198.359084	-219	15.12	15.12	30.24	6352	94
21781.83607	5319.459084	-278	56.85	56.85	113.70	1189	94
37784.83607	5862.859084	-45	40.27	40.27	80.54	1546	94
41312.83607	6193.159084	-199	32.76	32.76	65.52	1722	94
16939.63607	6841.459084	-387	49.64	49.64	99.29	1400	94
26663.93607	7116.959084	98	22.16	22.16	44.32	2357	94
16356.53607	10640.75908	-194	23.50	23.50	47.01	1614	94
19890.83607	11559.55908	-142	29.30	29.30	58.59	1580	94
15185.83607	11775.05908	-344	38.48	38.48	76.96	2107	94
29705.53607	13301.35908	-260	20.98	20.98	41.97	3218	94
17073.83607	13807.85908	-169	23.69	23.69	47.38	2050	94
18774.43607	13983.75908	-292	46.77	46.77	93.54	1029	94
15381.53607	14785.55908	-65	16.79	16.79	33.58	5005	94
36998.73607	15889.35908	52	29.37	29.37	58.73	2510	94
10193.23607	16954.55908	-274	30.31	30.31	60.62	1949	94
20596.83607	17362.55908	274	12.79	12.79	25.58	7407	94
13296.83607	18283.15908	-133	20.14	20.14	40.27	3654	94
19738.63607	19017.75908	25	5.72	5.72	11.45	9958	94
6497.236072	19653.75908	-163	31.25	31.25	62.50	1848	94
24884.93607	19685.95908	-238	40.11	40.11	80.21	1768	94
19590.23607	20401.95908	8	12.39	12.39	24.77	7767	94
34028.13607	20245.35908	339	40.86	40.86	81.72	1148	94
16882.43607	21440.15908	-27	20.94	20.94	41.87	1987	94
21692.63607	21383.95908	32	10.22	10.22	20.44	7396	94
28223.43607	22395.65908	43	36.31	36.31	72.63	1192	94
12392.63607	23356.05908	38	30.17	30.17	60.34	1259	94
34695.43607	24472.45908	-260	18.58	18.58	37.16	7806	94
21899.33607	25063.05908	-115	14.20	14.20	28.40	3809	94
17873.53607	25553.05908	190	30.47	30.47	60.95	1472	94
39816.43607	26542.25908	-281	18.56	18.56	37.11	6018	94
9642.836072	26933.85908	-264	17.07	17.07	34.15	3871	94
36631.73607	30754.85908	-99	27.53	27.53	55.06	2052	94
16653.63607	32418.35908	374	41.78	41.78	83.56	1105	94
29935.83607	32461.15908	-255	46.42	46.42	92.83	1117	94
25835.93607	34264.95908	-202	42.48	42.48	84.97	1482	94
16776.93607	34527.15908	216	30.43	30.43	60.85	1339	94
28484.33607	35210.85908	382	13.94	13.94	27.88	10410	94
20664.33607	39330.05908	324	38.57	38.57	77.15	1378	94
11614.64445	490.0566165	-242	45.36	45.36	90.71	1101	102
20265.34445	3410.756616	-378	32.03	32.03	64.06	1553	102
20490.24445	8175.556616	-141	23.10	23.10	46.21	2710	102
8780.54445	10879.55662	-135	24.21	24.21	48.42	3761	102
28987.54445	11289.45662	-297	30.87	30.87	61.75	2979	102
27404.94445	14252.95662	-99	19.12	19.12	38.25	2351	102
12587.84445	14925.55662	-190	13.49	13.49	26.99	4881	102
32361.34445	17265.55662	-141	41.33	41.33	82.66	1106	102
35446.34445	17362.05662	399	13.28	13.28	26.56	11292	102
23824.24445	18595.65662	72	14.51	14.51	29.01	4282	102
16535.24445	18807.55662	54	27.81	27.81	55.63	2653	102
19176.84445	19747.95662	341	16.27	16.27	32.55	4636	102
877.44445	21246.75662	112	42.13	42.13	84.26	1069	102
33269.94445	21894.95662	117	31.89	31.89	63.77	1224	102
31628.24445	22242.85662	67	42.48	42.48	84.97	1049	102
24407.44445	22755.85662	105	18.13	18.13	36.27	3683	102
25548.04445	22965.55662	-163	34.29	34.29	68.58	1317	102
23773.44445	23135.15662	-216	46.30	46.30	92.60	1091	102
29358.44445	23459.25662	-125	38.34	38.34	76.68	1167	102
40790.44445	23857.65662	-131	28.19	28.19	56.38	1581	102
37290.64445	24476.95662	-319	45.85	45.85	91.70	1132	102
21896.14445	25059.95662	-94	15.71	15.71	31.42	2953	102
35408.44445	26133.05662	326	32.05	32.05	64.10	1886	102
23681.54445	27943.55662	280	42.01	42.01	84.03	1332	102
16128.54445	28055.55662	-281	28.45	28.45	56.90	2678	102
20738.84445	32420.15662	-62	22.02	22.02	44.04	2906	102
13755.84445	33930.85662	-390	36.24	36.24	72.49	2949	102
34098.34445	34455.55662	384	40.39	40.39	80.78	1698	102
18548.64445	36138.35662	-24	37.89	37.89	75.78	1135	102
29525.14445	39841.95662	-140	37.87	37.87	75.74	1087	102
39346.55283	605.5541492	-124.081	39.21	39.21	78.42	1130	110
41246.15283	4500.154149	-21.0814	44.79	44.79	89.58	1179	110
26840.55283	6036.654149	-97.0814	35.02	35.02	70.04	1277	110
38326.55283	6160.254149	-21.0814	30.66	30.66	61.32	1479	110
33441.95283	9368.954149	-63.0814	40.13	40.13	80.26	1188	110
35907.35283	9615.054149	-332.081	72.37	72.37	144.74	1045	110
36183.55283	9975.554149	81.9186	33.23	33.23	66.46	1649	110
37147.35283	13629.95415	-116.081	16.72	16.72	33.44	5004	110
6452.952828	13755.25415	-109.081	32.55	32.55	65.09	1859	110
38024.55283	15327.75415	-34.0814	39.89	39.89	79.79	1129	110
37044.45283	15862.95415	10.9186	21.95	21.95	43.90	3470	110
32463.75283	17491.15415	-383.081	40.51	40.51	81.01	1774	110
18092.35283	20355.25415	-13.0814	24.09	24.09	48.18	1121	110
29346.45283	20301.95415	218.919	30.19	30.19	60.38	1999	110
16597.05283	20564.95415	-337.081	37.66	37.66	75.31	1310	110
12433.45283	21068.95415	-46.0814	15.68	15.68	31.37	4333	110
22793.55283	21317.85415	-380.081	37.09	37.09	74.18	1561	110
20576.15283	21903.35415	-147.081	21.90	21.90	43.80	2693	110
26867.15283	21773.25415	-220.081	34.95	34.95	69.90	1329	110
15894.25283	22344.35415	331.919	24.56	24.56	49.13	1926	110
23862.75283	23350.25415	-357.081	52.47	52.47	104.94	1349	110
34721.25283	24510.85415	-201.081	30.73	30.73	61.47	1551	110
15302.15283	25243.25415	-165.081	14.58	14.58	29.15	4660	110
22668.55283	26313.45415	-219.081	17.17	17.17	34.34	4391	110
19357.75283	27283.55415	122.919	14.91	14.91	29.81	5350	110
34542.35283	27703.55415	278.919	41.24	41.24	82.47	1138	110
15032.35283	27972.85415	-14.0814	25.91	25.91	51.81	2215	110
19539.35283	28328.65415	-68.0814	18.27	18.27	36.55	4748	110
31753.85283	29503.65415	-126.081	38.74	38.74	77.48	1025	110
13981.55283	29693.45415	64.9186	10.10	10.10	20.21	5865	110
33830.15283	30057.55415	-319.081	34.81	34.81	69.61	1749	110
23997.05283	30942.15415	7.91862	33.70	33.70	67.40	1520	110
38697.25283	31354.05415	-112.081	14.58	14.58	29.15	4127	110
35140.05283	31701.95415	-93.0814	62.57	62.57	125.14	1270	110
29272.95283	32997.75415	197.919	24.70	24.70	49.41	2892	110
17115.25283	33144.95415	233.919	22.63	22.63	45.26	2972	110
31898.65283	33500.95415	290.919	36.46	36.46	72.91	1491	110
13626.35283	33449.05415	-137.081	34.97	34.97	69.94	1429	110
25843.05283	35523.35415	-159.081	16.37	16.37	32.73	6123	110
21774.55283	37637.45415	-199.081	29.01	29.01	58.03	1589	110
31688.45283	40073.75415	271.919	31.63	31.63	63.26	2341	110
16440.76121	1234.851682	-104.174	30.83	30.83	61.65	1536	118
20386.66121	2740.451682	-342.174	10.46	10.46	20.91	7121	118
17241.76121	3275.951682	6.82561	23.50	23.50	47.01	1426	118
1790.961206	5954.251682	-11.1744	31.39	31.39	62.78	1644	118
27412.06121	11914.45168	250.826	34.05	34.05	68.11	1246	118
18001.26121	12351.85168	-87.1744	29.01	29.01	58.03	1340	118
31103.86121	12380.05168	337.826	20.77	20.77	41.54	3117	118
26294.16121	13532.55168	-228.174	20.87	20.87	41.73	2290	118
8064.361206	13723.65168	-257.174	20.98	20.98	41.97	4083	118
36125.46121	14453.15168	270.826	52.87	52.87	105.74	1364	118
35949.46121	15179.05168	-34.1744	30.45	30.45	60.90	1598	118
38971.76121	15729.95168	-187.174	23.20	23.20	46.39	4714	118
30878.46121	16272.85168	171.826	39.54	39.54	79.08	1057	118
33346.56121	16716.65168	-285.174	40.36	40.36	80.73	2002	118
19862.36121	17411.55168	-252.174	30.26	30.26	60.52	2425	118
22729.86121	18604.25168	131.826	26.07	26.07	52.14	2131	118
11069.66121	18704.95168	-45.1744	24.89	24.89	49.78	2064	118
18282.26121	19051.45168	173.826	19.69	19.69	39.38	3159	118
25412.36121	19644.85168	-240.174	20.37	20.37	40.74	3325	118
27333.06121	19859.95168	-289.174	38.29	38.29	76.58	1168	118
19701.46121	21066.15168	256.826	14.74	14.74	29.48	5904	118
22056.36121	23388.75168	337.826	40.06	40.06	80.12	1297	118
19779.06121	24572.75168	259.826	11.14	11.14	22.28	8051	118
37186.66121	24640.35168	119.826	30.12	30.12	60.24	1952	118
13497.36121	24871.65168	-218.174	38.20	38.20	76.40	1053	118
31253.06121	25221.95168	-82.1744	50.42	50.42	100.84	1090	118
15906.56121	25604.65168	-204.174	36.64	36.64	73.29	1057	118
33236.86121	25628.15168	163.826	34.03	34.03	68.06	1085	118
31748.86121	31679.95168	-316.174	41.28	41.28	82.57	2031	118
15541.36121	31936.55168	182.826	31.37	31.37	62.74	1666	118
37149.76121	35537.45168	-131.174	13.35	13.35	26.71	3932	118
18397.36121	36199.05168	-68.1744	25.39	25.39	50.77	1696	118
22471.36121	37217.65168	-224.174	34.41	34.41	68.81	1253	118
12835.56958	6345.149215	-141.267	22.58	22.58	45.17	2250	126
14023.76958	9675.949215	21.7326	31.06	31.06	62.12	1166	126
21893.46958	11264.94921	-341.267	16.67	16.67	33.35	6926	126
25406.16958	13595.04921	-228.267	19.88	19.88	39.75	2170	126
19690.26958	15661.44921	-303.267	20.98	20.98	41.97	4880	126
20429.66958	15765.44921	-144.267	24.21	24.21	48.42	1794	126
33290.96958	16754.94921	-40.2674	17.66	17.66	35.33	3726	126
14232.06958	18488.84921	170.733	30.73	30.73	61.47	1153	126
28192.66958	19257.74921	30.7326	32.71	32.71	65.42	1079	126
13198.06958	19600.54921	-119.267	24.16	24.16	48.32	2658	126
14481.86958	20085.54921	71.7326	39.05	39.05	78.09	1047	126
5129.269583	20162.74921	-269.267	44.77	44.77	89.54	1192	126
11163.86958	21161.64921	-371.267	19.05	19.05	38.10	4239	126
22774.66958	21306.54921	-191.267	10.36	10.36	20.72	8896	126
32513.36958	21854.54921	-145.267	20.14	20.14	40.27	3111	126
36435.36958	25343.44921	295.733	43.47	43.47	86.95	1604	126
33252.76958	25697.74921	93.7326	19.29	19.29	38.57	3167	126
16105.76958	27266.14921	98.7326	20.44	20.44	40.88	3168	126
20840.96958	27237.74921	-253.267	28.07	28.07	56.14	3223	126
35887.56958	28779.34921	225.733	32.52	32.52	65.05	2129	126
37812.16958	28955.24921	-96.2674	33.89	33.89	67.78	1052	126
19542.96958	29081.14921	-30.2674	18.06	18.06	36.13	3814	126
24795.96958	30782.24921	147.733	28.24	28.24	56.47	1914	126
20688.86958	32399.14921	-135.267	27.62	27.62	55.25	2316	126
27928.96958	32943.44921	-244.267	59.93	59.93	119.87	1025	126
28619.26958	35210.34921	364.733	30.50	30.50	60.99	1827	126
19682.36958	35320.04921	212.733	12.76	12.76	25.53	6914	126
1365.677961	1089.246747	-234.36	12.29	12.29	24.59	10975	134
18287.27796	2448.946747	-172.36	24.54	24.54	49.08	1084	134
15508.57796	4189.646747	-169.36	10.57	10.57	21.15	5455	134
698.3779611	4450.046747	-0.360415	35.33	35.33	70.65	1064	134
24657.77796	8633.346747	-85.3604	46.82	46.82	93.63	1004	134
18181.67796	10473.04675	-212.36	36.62	36.62	73.24	1960	134
16307.87796	10493.44675	-224.36	17.78	17.78	35.56	2742	134
34638.97796	13217.24675	372.64	29.06	29.06	58.12	2817	134
15781.37796	17714.94675	-299.36	43.28	43.28	86.57	1379	134
19543.77796	20308.74675	-141.36	16.65	16.65	33.30	4238	134
19853.47796	21015.34675	65.6396	19.05	19.05	38.10	2089	134
26862.17796	21375.94675	-287.36	29.27	29.27	58.55	1789	134
14135.37796	22454.84675	-69.3604	13.00	13.00	26.00	5415	134
12467.97796	23287.34675	190.64	26.66	26.66	53.32	2696	134
29304.87796	24880.14675	-373.36	60.01	60.01	120.01	1070	134
25110.27796	26694.64675	-297.36	36.06	36.06	72.11	1674	134
11339.17796	27288.84675	-228.36	35.68	35.68	71.36	1350	134
32117.57796	28392.24675	211.64	36.76	36.76	73.52	1723	134
37001.37796	28485.94675	-157.36	36.50	36.50	73.00	1113	134
9840.077961	29021.24675	-206.36	39.16	39.16	78.33	1223	134
18104.97796	28810.34675	263.64	27.86	27.86	55.72	2667	134
36847.17796	29350.14675	-387.36	50.75	50.75	101.50	1284	134
14189.07796	30786.44675	123.64	22.82	22.82	45.64	2277	134
23367.47796	33143.04675	87.6396	38.62	38.62	77.24	1021	134
17822.27796	33456.84675	-134.36	36.01	36.01	72.02	1169	134
30814.47796	37600.24675	-176.36	42.88	42.88	85.77	1247	134
10535.98634	749.9442802	9.54657	34.88	34.88	69.76	1124	142
33867.58634	1831.64428	-355.453	47.97	47.97	95.94	1112	142
40934.98634	10009.84428	-42.4534	41.14	41.14	82.28	1091	142
34608.88634	12498.14428	-126.453	38.43	38.43	76.87	2491	142
24369.68634	12925.14428	-31.4534	16.08	16.08	32.17	3690	142
8067.286339	13771.24428	-245.453	16.06	16.06	32.12	6515	142
10531.28634	16982.74428	17.5466	37.11	37.11	74.23	1057	142
24018.58634	17152.04428	26.5466	25.15	25.15	50.30	1299	142
13109.78634	19284.64428	-114.453	11.07	11.07	22.14	8466	142
37812.98634	19518.84428	-7.45342	18.75	18.75	37.49	3024	142
6812.386339	19725.44428	-36.4534	31.39	31.39	62.78	1106	142
4956.386339	20513.34428	-377.453	37.37	37.37	74.75	2673	142
19857.48634	21072.04428	117.547	13.19	13.19	26.38	4300	142
18461.48634	22027.54428	364.547	28.73	28.73	57.46	2186	142
28756.68634	22658.64428	6.54658	29.79	29.79	59.58	1844	142
37526.58634	23904.04428	-318.453	37.30	37.30	74.61	1221	142
23326.88634	24436.54428	6.54658	17.12	17.12	34.24	5082	142
20852.68634	25763.74428	93.5466	24.14	24.14	48.28	1775	142
11279.38634	25976.54428	-91.4534	20.94	20.94	41.87	2151	142
26089.28634	26577.54428	-48.4534	27.95	27.95	55.91	2035	142
35935.08634	27560.24428	-295.453	17.62	17.62	35.23	5935	142
35115.38634	27785.24428	176.547	31.09	31.09	62.17	1135	142
18402.18634	27832.84428	162.547	26.80	26.80	53.60	1138	142
13935.28634	28114.44428	109.547	24.68	24.68	49.36	2850	142
20686.58634	30091.44428	-135.453	39.82	39.82	79.65	1062	142
19589.68634	32513.44428	-56.4534	23.95	23.95	47.90	3418	142
23198.38634	32366.64428	-21.4534	24.40	24.40	48.80	2153	142
31866.18634	33515.94428	-21.4534	36.24	36.24	72.49	1323	142
13712.38634	33702.84428	-353.453	36.06	36.06	72.11	1399	142
28677.68634	38256.34428	169.547	18.70	18.70	37.40	4319	142
21743.98634	39026.94428	8.54657	42.51	42.51	85.02	1362	142
27381.98634	40044.04428	-73.4534	12.25	12.25	24.49	4419	142
1950.194717	4184.641813	-151.546	35.04	35.04	70.08	1475	150
10515.19472	9338.241813	-5.54644	28.78	28.78	57.56	2496	150
37287.99472	10238.54181	-208.546	17.66	17.66	35.33	5440	150
30191.39472	10489.34181	-205.546	28.00	28.00	56.00	1466	150
14642.39472	10483.04181	-286.546	36.97	36.97	73.95	1438	150
38535.69472	10602.84181	-181.546	22.07	22.07	44.13	4318	150
18900.19472	11268.34181	-336.546	15.43	15.43	30.85	4843	150
27222.09472	13814.14181	-266.546	22.73	22.73	45.45	2725	150
24730.79472	13801.74181	-219.546	19.43	19.43	38.86	2762	150
3594.994717	15745.64181	-351.546	36.50	36.50	73.00	2091	150
15999.79472	16790.84181	-135.546	15.47	15.47	30.94	3513	150
28614.99472	17091.24181	99.4536	19.36	19.36	38.72	2774	150
18715.79472	17655.14181	-321.546	30.94	30.94	61.89	2732	150
11130.59472	18803.44181	54.4536	27.41	27.41	54.82	1265	150
25967.59472	22255.24181	-257.546	8.55	8.55	17.10	14729	150
24268.59472	22696.24181	-296.546	45.73	45.73	91.47	1171	150
17792.09472	23451.14181	-301.546	44.93	44.93	89.87	1060	150
29394.69472	24420.44181	2.45356	20.37	20.37	40.74	2707	150
20142.39472	26165.04181	394.454	31.58	31.58	63.16	1828	150
18723.69472	28310.04181	-0.546435	32.90	32.90	65.80	1011	150
37826.09472	28969.64181	-183.546	21.67	21.67	43.33	2516	150
12668.19472	29244.64181	-259.546	31.32	31.32	62.64	1547	150
17813.99472	30781.14181	297.454	28.45	28.45	56.90	1486	150
26945.29472	31135.34181	5.45356	27.69	27.69	55.39	2364	150
27484.49472	33632.34181	338.454	30.54	30.54	61.09	1753	150
20894.59472	33899.34181	-260.546	40.46	40.46	80.92	1256	150
25794.39472	39056.24181	-297.546	39.87	39.87	79.74	1324	150
10301.69472	39527.14181	-189.546	46.42	46.42	92.83	1270	150
12173.50309	3089.839346	-180.639	40.44	40.44	80.87	1060	158
750.6030945	4679.139346	-5.63945	30.71	30.71	61.42	1057	158
17844.30309	4791.339346	-140.639	19.90	19.90	39.80	1838	158
30831.30309	5216.539346	-173.639	26.78	26.78	53.55	1868	158
37657.10309	5946.139346	-336.639	24.68	24.68	49.36	4859	158
624.5030945	6742.539346	-154.639	29.04	29.04	58.07	1435	158
20411.70309	8139.339346	-314.639	45.85	45.85	91.70	1021	158
15193.30309	9530.339346	-232.639	32.64	32.64	65.28	1433	158
41071.40309	12970.23935	-59.6394	23.55	23.55	47.10	2915	158
27241.60309	13744.83935	-377.639	13.07	13.07	26.14	5760	158
32873.80309	14034.03935	-141.639	19.52	19.52	39.05	4447	158
38877.80309	17715.93935	-189.639	34.05	34.05	68.11	1506	158
14239.30309	18553.83935	132.361	18.16	18.16	36.31	2278	158
36211.20309	18870.33935	-21.6394	28.24	28.24	56.47	1502	158
13198.50309	19488.93935	-238.639	32.90	32.90	65.80	1250	158
23608.40309	20241.63935	-29.6394	32.24	32.24	64.48	1423	158
4848.103095	20601.83935	-144.639	29.93	29.93	59.86	1051	158
18347.40309	22013.73935	-51.6394	22.89	22.89	45.78	1723	158
40216.60309	22812.63935	-385.639	6.71	6.71	13.42	25258	158
37140.50309	24423.13935	-353.639	36.22	36.22	72.44	1447	158
30209.80309	25413.23935	-313.639	39.66	39.66	79.32	1361	158
33215.70309	25781.73935	-108.639	29.56	29.56	59.11	2741	158
18748.60309	26499.83935	338.361	39.19	39.19	78.37	1873	158
25089.10309	29965.53935	-353.639	32.22	32.22	64.43	2125	158
18837.00309	30363.63935	32.3606	27.86	27.86	55.72	1979	158
28613.50309	35234.13935	174.361	14.77	14.77	29.53	4270	158
19940.60309	36961.03935	-34.6394	13.54	13.54	27.08	6259	158
26820.10309	37867.63935	226.361	35.40	35.40	70.79	2036	158
32559.40309	39150.03935	146.361	24.73	24.73	49.45	1989	158
20443.31147	2972.636878	-185.732	19.71	19.71	39.42	1822	166
16617.31147	4815.836878	-180.732	27.58	27.58	55.15	2244	166
14588.91147	5249.536878	-201.732	18.27	18.27	36.55	2968	166
6990.211472	5541.936878	-361.732	46.46	46.46	92.93	1024	166
12190.81147	6038.236878	-300.732	34.41	34.41	68.81	1349	166
29313.81147	6255.636878	-360.732	27.46	27.46	54.92	2790	166
20297.41147	7192.236878	-24.7325	36.79	36.79	73.57	1007	166
19662.91147	8592.536878	-256.732	24.54	24.54	49.08	2191	166
33333.51147	8840.236878	-399.732	39.26	39.26	78.52	2425	166
29438.51147	9018.336878	-330.732	19.83	19.83	39.66	2751	166
33621.71147	12260.93688	385.268	50.56	50.56	101.12	1566	166
41074.61147	12963.23688	-109.732	16.70	16.70	33.39	4315	166
34603.21147	13145.43688	-297.732	48.25	48.25	96.51	1566	166
18467.41147	13781.33688	-85.7325	20.61	20.61	41.21	2999	166
14178.41147	14104.13688	-376.732	21.85	21.85	43.71	3462	166
28274.21147	14150.33688	-253.732	54.00	54.00	108.00	1001	166
22963.51147	14756.53688	193.268	11.02	11.02	22.04	6192	166
25867.41147	16978.23688	60.2675	12.72	12.72	25.43	5459	166
15873.21147	18783.53688	43.2675	23.24	23.24	46.49	1612	166
40798.41147	18888.03688	-122.732	20.39	20.39	40.79	2074	166
19749.41147	19065.33688	54.2675	7.11	7.11	14.22	5017	166
13840.11147	21123.83688	386.268	45.73	45.73	91.47	1093	166
16647.01147	21929.63688	-113.732	29.67	29.67	59.35	1536	166
28209.61147	22463.73688	249.268	18.65	18.65	37.30	5011	166
22560.01147	22815.63688	261.268	10.90	10.90	21.81	9082	166
12362.71147	23289.33688	-68.7325	20.37	20.37	40.74	2609	166
23082.21147	23383.13688	322.268	29.96	29.96	59.91	1618	166
30042.21147	24942.43688	-41.7325	31.30	31.30	62.60	1353	166
28618.11147	25859.73688	-26.7325	31.04	31.04	62.08	1240	166
18936.31147	26644.33688	-48.7325	30.87	30.87	61.75	1075	166
24902.31147	26825.73688	-54.7325	36.60	36.60	73.19	1224	166
27323.61147	27839.33688	0.267544	24.37	24.37	48.75	3026	166
31256.61147	29368.33688	173.268	45.45	45.45	90.90	1190	166
23231.71147	32338.33688	-7.73246	30.07	30.07	60.15	1297	166
31270.11147	32592.53688	265.268	24.80	24.80	49.60	3396	166
35711.51147	35190.43688	-324.732	27.11	27.11	54.21	3002	166
37150.71147	35484.33688	-238.732	18.35	18.35	36.69	2979	166
25855.81147	35536.53688	-163.732	20.58	20.58	41.17	3372	166
25290.61147	37002.23688	293.268	34.01	34.01	68.01	1274	166
35753.21147	37406.83688	-350.732	20.06	20.06	40.13	4042	166
15705.81985	3324.434411	-345.825	31.89	31.89	63.77	2256	174
2354.91985	3477.134411	13.1745	33.79	33.79	67.59	1048	174
9020.11985	3774.234411	-90.8255	23.79	23.79	47.57	1941	174
30403.01985	6792.134411	383.175	26.68	26.68	53.36	2946	174
785.7198501	7760.034411	-80.8255	39.85	39.85	79.69	1120	174
6903.71985	7727.434411	-327.825	19.78	19.78	39.56	3047	174
31448.61985	11049.33441	-279.825	22.84	22.84	45.69	2395	174
34404.91985	11448.93441	-294.825	25.76	25.76	51.53	3097	174
14437.91985	12612.73441	-304.825	8.31	8.31	16.63	13917	174
18473.71985	13760.63441	-74.8255	21.64	21.64	43.28	1815	174
15393.81985	14952.73441	-303.825	45.07	45.07	90.15	1151	174
23368.61985	15563.13441	-36.8255	13.35	13.35	26.71	3331	174
31053.71985	15700.43441	219.175	19.55	19.55	39.09	3140	174
19700.61985	15753.03441	66.1745	21.45	21.45	42.91	2966	174
10618.71985	16194.53441	-187.825	20.23	20.23	40.46	2786	174
13125.11985	16561.93441	-36.8255	23.08	23.08	46.16	1323	174
36912.91985	16836.03441	-144.825	25.91	25.91	51.81	2649	174
17558.11985	17176.63441	72.1745	14.01	14.01	28.02	2005	174
27216.21985	18692.13441	32.1745	21.34	21.34	42.67	3480	174
9035.51985	19324.03441	-338.825	57.13	57.13	114.26	1013	174
16244.91985	20011.23441	-3.82547	17.90	17.90	35.80	3470	174
24500.61985	22067.13441	-398.825	41.52	41.52	83.04	1485	174
25813.31985	22271.73441	156.175	25.53	25.53	51.06	1464	174
35409.31985	22341.33441	-372.825	26.85	26.85	53.69	2963	174
28065.71985	22503.43441	-228.825	42.74	42.74	85.49	1096	174
17755.91985	22709.73441	-177.825	12.41	12.41	24.82	6109	174
32865.01985	22745.83441	-23.8255	16.86	16.86	33.72	3190	174
22595.91985	22801.73441	292.175	7.42	7.42	14.84	13449	174
24608.91985	23349.73441	-344.825	61.56	61.56	123.12	1635	174
19962.81985	23396.53441	236.175	30.19	30.19	60.38	1252	174
30069.91985	24902.23441	86.1745	28.52	28.52	57.04	1271	174
9096.61985	25427.83441	-304.825	34.85	34.85	69.71	1113	174
29241.31985	26132.63441	-99.8255	32.24	32.24	64.48	1466	174
11313.01985	25951.63441	-68.8255	17.57	17.57	35.14	2809	174
41173.81985	26352.63441	177.175	17.40	17.40	34.81	4178	174
33165.31985	28682.83441	-1.82547	29.86	29.86	59.72	1958	174
33781.51985	30296.63441	-110.825	21.85	21.85	43.71	2746	174
25198.21985	30641.83441	-36.8255	41.40	41.40	82.80	1057	174
15899.81985	31246.53441	-17.8255	16.27	16.27	32.55	3553	174
29304.61985	33542.43441	335.175	56.80	56.80	113.61	1001	174
15570.41985	34762.73441	344.175	32.10	32.10	64.20	1232	174
13061.21985	35398.73441	188.175	29.25	29.25	58.50	2038	174
15517.71985	35587.43441	7.17453	29.70	29.70	59.39	1468	174
24861.11985	38365.63441	-142.825	44.23	44.23	88.45	1126	174
19295.91985	39741.23441	88.1745	23.83	23.83	47.67	2023	174
1472.028228	1778.331944	-265.918	38.01	38.01	76.02	1265	182
4624.028228	1722.731944	-27.9185	18.32	18.32	36.64	2942	182
2771.028228	2174.531944	-189.918	24.70	24.70	49.41	2003	182
19545.22823	4522.031944	-313.918	25.10	25.10	50.21	1739	182
722.4282279	4639.131944	-151.918	18.89	18.89	37.77	4271	182
17883.52823	4926.531944	-146.918	17.99	17.99	35.98	2997	182
30564.92823	8788.931944	-148.918	19.64	19.64	39.28	3854	182
31771.12823	13509.33194	335.082	35.58	35.58	71.17	1657	182
17075.12823	13719.13194	-228.918	31.30	31.30	62.60	1183	182
38988.22823	15544.33194	-340.918	62.55	62.55	125.10	1338	182
24969.02823	17073.73194	185.082	28.42	28.42	56.85	1056	182
19880.72823	17531.43194	-244.918	13.07	13.07	26.14	7149	182
28213.62823	18048.03194	-208.918	26.66	26.66	53.32	2108	182
13816.22823	18545.13194	180.082	27.51	27.51	55.01	1501	182
40140.12823	18622.83194	-92.9185	27.29	27.29	54.59	2355	182
15201.82823	21440.33194	-76.9185	15.21	15.21	30.43	3472	182
25978.32823	22108.53194	-215.918	22.18	22.18	44.37	2708	182
25314.02823	23380.13194	-10.9185	23.83	23.83	47.67	1908	182
9245.228228	25625.53194	-345.918	48.89	48.89	97.78	1070	182
16098.22823	27292.83194	-102.918	26.54	26.54	53.08	1655	182
20806.52823	27279.63194	-236.918	25.76	25.76	51.53	2789	182
23543.72823	27335.63194	-275.918	37.89	37.89	75.78	1192	182
40986.72823	27658.73194	-300.918	65.73	65.73	131.46	1029	182
27333.12823	27756.83194	-11.9185	17.14	17.14	34.29	3025	182
37688.62823	27663.43194	-53.9185	29.65	29.65	59.30	1255	182
33143.22823	28682.43194	55.0815	21.38	21.38	42.77	2740	182
14322.62823	33204.33194	-1.91848	22.49	22.49	44.98	2175	182
17783.72823	38140.53194	-83.9185	13.75	13.75	27.51	4358	182
20414.33661	2637.429477	-243.011	7.94	7.94	15.87	10361	190
19588.93661	4620.529477	-372.011	25.48	25.48	50.96	2565	190
2477.036606	5288.329477	-386.011	36.41	36.41	72.82	1342	190
3552.136606	5475.729477	216.989	44.25	44.25	88.50	1133	190
28622.53661	10016.42948	-399.011	43.78	43.78	87.56	2275	190
25286.53661	9872.029477	-331.011	39.19	39.19	78.37	1301	190
14133.93661	11056.82948	-283.011	17.24	17.24	34.48	3884	190
28457.83661	11874.52948	-178.011	11.96	11.96	23.93	7663	190
22667.83661	13405.12948	-138.011	20.96	20.96	41.92	3333	190
25548.13661	14096.82948	55.9885	24.40	24.40	48.80	1455	190
16247.93661	14440.72948	-185.011	24.37	24.37	48.75	2194	190
38345.73661	14720.82948	-49.0115	40.08	40.08	80.16	1100	190
15447.03661	14820.72948	-111.011	15.33	15.33	30.66	3797	190
38142.63661	15447.52948	314.989	14.18	14.18	28.35	7723	190
23846.43661	18624.92948	105.989	13.16	13.16	26.33	3247	190
33373.13661	19109.92948	46.9885	22.11	22.11	44.23	2432	190
13881.93661	20195.32948	24.9885	21.17	21.17	42.34	2347	190
22693.03661	26420.92948	-317.011	11.07	11.07	22.14	11141	190
22892.63661	27658.12948	-25.0115	27.55	27.55	55.11	1624	190
23798.03661	28219.92948	280.989	29.08	29.08	58.17	2400	190
19968.53661	28579.02948	-140.011	26.38	26.38	52.75	1699	190
13656.93661	28616.12948	-51.0115	15.28	15.28	30.57	1719	190
33105.03661	28714.52948	310.989	33.28	33.28	66.55	1529	190
34973.93661	29086.92948	18.9885	24.70	24.70	49.41	1536	190
27849.23661	30547.72948	-350.011	43.31	43.31	86.62	1217	190
39261.43661	30474.02948	-54.0115	19.45	19.45	38.90	4047	190
14932.33661	32454.92948	-224.011	11.56	11.56	23.13	4498	190
19528.03661	32580.52948	-66.0115	35.11	35.11	70.23	1789	190
31004.13661	32657.62948	348.989	37.28	37.28	74.56	1531	190
21499.53661	32724.82948	-204.011	22.87	22.87	45.73	3989	190
27216.13661	33411.82948	-363.011	45.05	45.05	90.10	1389	190
31050.73661	34550.52948	-192.011	32.66	32.66	65.33	1576	190
27936.33661	34868.42948	287.989	46.72	46.72	93.45	1002	190
34093.13661	39902.82948	-373.011	29.65	29.65	59.30	2603	190
20418.34498	2605.627009	-317.104	9.07	9.07	18.13	9236	198
14019.54498	7381.327009	8.8955	29.01	29.01	58.03	1389	198
19188.44498	8517.727009	-17.1045	20.14	20.14	40.27	2612	198
11370.04498	9572.127009	-314.104	20.84	20.84	41.68	2740	198
17863.34498	12471.12701	-135.104	25.15	25.15	50.30	2232	198
35340.14498	12913.22701	-370.104	61.84	61.84	123.68	1234	198
39246.44498	14644.52701	137.896	37.96	37.96	75.93	1055	198
40267.74498	16892.42701	-22.1045	27.15	27.15	54.31	1403	198
14038.34498	18434.82701	-161.104	24.99	24.99	49.97	1802	198
40072.74498	18565.72701	284.896	29.56	29.56	59.11	2490	198
19240.14498	21433.02701	-123.104	27.95	27.95	55.91	1327	198
28824.14498	22545.52701	-213.104	29.67	29.67	59.35	1831	198
24609.24498	23388.92701	-194.104	30.87	30.87	61.75	1501	198
39749.34498	26393.42701	-50.1045	27.60	27.60	55.20	1696	198
24877.14498	26973.32701	-28.1045	27.65	27.65	55.30	1155	198
14949.34498	27892.12701	-254.104	34.50	34.50	69.00	1318	198
16808.84498	28036.62701	-169.104	21.50	21.50	43.00	1693	198
30895.14498	28721.12701	383.896	26.49	26.49	52.99	1824	198
38084.34498	31062.72701	-3.1045	28.40	28.40	56.80	1293	198
29513.94498	31358.52701	-31.1045	28.24	28.24	56.47	1259	198
33071.54498	33048.72701	67.8955	58.33	58.33	116.67	1043	198
35309.14498	32871.82701	63.8955	38.62	38.62	77.24	1362	198
19607.34498	35376.82701	166.896	10.79	10.79	21.57	7032	198
31744.44498	35574.62701	314.896	23.29	23.29	46.58	3342	198
21313.54498	36880.52701	-260.104	40.48	40.48	80.96	1090	198
16646.94498	39552.82701	-98.1045	25.60	25.60	51.20	1766	198
32667.25336	2133.124542	-317.198	41.50	41.50	82.99	1624	206
20229.95336	3632.224542	-368.198	22.30	22.30	44.60	2574	206
16018.65336	6958.224542	-115.198	30.71	30.71	61.42	1362	206
11874.55336	7561.624542	-279.198	38.62	38.62	77.24	1843	206
6927.953361	7633.024542	-296.198	12.69	12.69	25.39	5488	206
26941.65336	11511.92454	-360.198	25.93	25.93	51.86	2002	206
25729.45336	11797.02454	-274.198	23.24	23.24	46.49	1589	206
22894.35336	14727.72454	79.8025	12.43	12.43	24.87	5214	206
38986.05336	15578.62454	-336.198	62.38	62.38	124.77	1289	206
13300.45336	15621.22454	-230.198	8.97	8.97	17.95	8920	206
36052.75336	15634.22454	-105.198	28.50	28.50	56.99	1758	206
1332.953361	17593.62454	-299.198	32.29	32.29	64.57	1765	206
24494.75336	17605.22454	-9.19751	25.83	25.83	51.67	1343	206
38256.45336	18521.02454	-222.198	11.16	11.16	22.33	6725	206
18967.15336	19152.32454	-76.1975	18.32	18.32	36.64	2083	206
41127.15336	19496.02454	-179.198	30.83	30.83	61.65	1854	206
10580.45336	22042.32454	-65.1975	19.19	19.19	38.39	2807	206
16818.25336	28212.22454	-287.198	32.26	32.26	64.53	1381	206
16228.05336	28220.72454	-210.198	43.43	43.43	86.85	1045	206
37797.55336	29124.72454	-260.198	37.70	37.70	75.41	1217	206
31162.65336	29633.52454	-358.198	35.80	35.80	71.59	1580	206
33826.45336	30200.02454	-112.198	22.73	22.73	45.45	2657	206
38972.55336	33799.62454	-392.198	53.88	53.88	107.76	1013	206
29795.15336	34364.42454	-151.198	43.47	43.47	86.95	1106	206
14877.55336	34829.12454	-38.1975	27.32	27.32	54.64	1352	206
18708.15336	35240.42454	-280.198	33.58	33.58	67.16	1559	206
21022.95336	37724.82454	-137.198	22.54	22.54	45.07	2687	206
27410.25336	40016.82454	296.802	36.50	36.50	73.00	1176	206
31089.05336	40107.32454	199.802	29.48	29.48	58.97	1329	206
7328.061739	2307.322075	-244.291	33.58	33.58	67.16	2220	214
27118.76174	2992.622075	-394.291	55.86	55.86	111.72	1070	214
28772.56174	3701.922075	-363.291	43.97	43.97	87.94	1206	214
8175.361739	4494.122075	-317.291	47.90	47.90	95.80	1250	214
3563.161739	5497.922075	312.709	40.27	40.27	80.54	1243	214
601.9617391	6816.722075	-188.291	28.78	28.78	57.56	1809	214
11929.46174	8329.022075	-390.291	58.55	58.55	117.09	1561	214
31419.86174	11013.82207	-125.291	14.86	14.86	29.72	5928	214
17770.96174	12330.72207	-338.291	35.02	35.02	70.04	1955	214
32574.76174	12823.92207	-245.291	62.74	62.74	125.47	1104	214
41097.46174	12926.22207	-297.291	30.64	30.64	61.28	2056	214
14207.16174	15314.82207	-141.291	15.83	15.83	31.65	3875	214
25145.46174	15542.82207	-77.2905	17.10	17.10	34.19	2735	214
27169.86174	16272.52207	314.709	16.39	16.39	32.78	2565	214
28338.26174	17031.82207	-368.291	35.09	35.09	70.18	2297	214
14910.16174	19334.12207	-397.291	17.57	17.57	35.14	3422	214
9756.261739	19715.32207	-394.291	44.79	44.79	89.58	1218	214
18133.96174	20346.02207	45.7095	24.70	24.70	49.41	1463	214
9549.661739	20613.62207	-344.291	42.91	42.91	85.82	1155	214
26009.76174	21943.82207	-374.291	19.66	19.66	39.33	4608	214
32548.26174	21981.52207	-125.291	13.54	13.54	27.08	4954	214
38598.76174	23364.82207	381.709	31.02	31.02	62.03	1680	214
13269.66174	24195.32207	-340.291	50.66	50.66	101.31	1044	214
27868.76174	24935.92207	-189.291	30.80	30.80	61.61	1308	214
34031.06174	25649.92207	-308.291	23.31	23.31	46.63	4930	214
36859.76174	29659.52207	-188.291	40.93	40.93	81.86	1205	214
38063.06174	31038.52207	165.709	25.29	25.29	50.59	2241	214
29620.16174	31417.92207	353.709	23.10	23.10	46.21	4227	214
13665.76174	33449.82207	-217.291	33.75	33.75	67.49	1025	214
30402.36174	33530.72207	1.70948	30.80	30.80	61.61	1763	214
35801.86174	37442.02207	-226.291	16.77	16.77	33.54	4649	214
22440.86174	38429.42207	32.7095	41.75	41.75	83.51	1083	214
32605.36174	39138.82207	-150.291	20.23	20.23	40.46	4235	214
16664.86174	39569.52207	-310.291	30.31	30.31	60.62	1586	214
30907.56174	40103.42207	348.709	51.67	51.67	103.34	1139	214
11841.57012	628.2196076	-43.3835	24.47	24.47	48.94	2357	222
16445.87012	1113.419608	-225.384	26.99	26.99	53.98	1315	222
4702.170117	1925.419608	356.616	41.99	41.99	83.98	1225	222
597.0701169	6146.019608	-367.384	45.07	45.07	90.15	1001	222
33358.97012	9026.019608	-170.384	36.24	36.24	72.49	1186	222
29377.47012	9438.019608	-382.384	49.64	49.64	99.29	1140	222
28048.97012	9795.519608	-201.384	25.01	25.01	50.02	2315	222
15945.37012	11063.91961	-82.3835	23.79	23.79	47.57	2432	222
21840.37012	11242.51961	-193.384	24.94	24.94	49.88	1795	222
31430.97012	11069.21961	-188.384	18.98	18.98	37.96	3544	222
15141.07012	11864.11961	-115.384	24.77	24.77	49.55	2019	222
9714.370117	13612.81961	-175.384	34.50	34.50	69.00	1176	222
13397.67012	15240.61961	-209.384	12.46	12.46	24.92	5511	222
39384.27012	16469.11961	-115.384	20.89	20.89	41.78	3720	222
25789.17012	17878.41961	165.616	17.40	17.40	34.81	2522	222
28219.27012	17942.21961	-56.3835	32.81	32.81	65.61	1345	222
33467.67012	18110.71961	-123.384	32.12	32.12	64.24	1981	222
35320.27012	23806.81961	-27.3835	36.06	36.06	72.11	1002	222
28563.87012	23868.71961	-303.384	51.67	51.67	103.34	1107	222
9366.570117	26302.01961	-348.384	30.40	30.40	60.81	1582	222
40746.37012	29093.01961	221.616	37.68	37.68	75.36	1042	222
13641.87012	29286.61961	108.616	22.70	22.70	45.40	1493	222
15258.67012	31336.91961	-215.384	17.19	17.19	34.38	2927	222
19550.37012	37768.81961	203.616	33.28	33.28	66.55	1354	222
11818.77849	530.4171404	145.523	19.66	19.66	39.33	2645	230
2381.178495	3593.81714	-384.477	32.71	32.71	65.42	1644	230
30545.47849	8779.91714	-188.477	31.06	31.06	62.12	1658	230
34326.07849	11305.81714	-132.477	20.14	20.14	40.27	3159	230
16608.97849	12136.81714	-137.477	19.00	19.00	38.01	2962	230
23961.57849	13058.21714	-98.4765	23.15	23.15	46.30	2268	230
17437.87849	14389.21714	-113.477	9.89	9.89	19.78	5768	230
19697.87849	14856.01714	303.523	17.78	17.78	35.56	3079	230
18458.87849	18226.71714	314.523	31.30	31.30	62.60	1223	230
24802.67849	18688.81714	-50.4765	15.90	15.90	31.79	4093	230
27076.57849	18640.11714	-268.477	26.80	26.80	53.60	2344	230
2990.978495	20195.81714	-122.477	49.62	49.62	99.24	1031	230
38986.27849	20839.51714	-280.477	48.44	48.44	96.88	1028	230
17643.47849	22128.71714	-160.477	22.21	22.21	44.42	2356	230
40711.37849	24066.71714	-124.477	28.33	28.33	56.66	1296	230
11966.77849	24461.51714	-117.477	15.57	15.57	31.13	4570	230
13529.37849	24977.61714	-257.477	25.32	25.32	50.63	2632	230
37763.37849	29015.71714	-177.477	35.73	35.73	71.45	1022	230
14345.57849	30165.51714	-246.477	32.17	32.17	64.34	1722	230
23138.57849	32420.31714	204.523	29.53	29.53	59.06	1802	230
7521.778495	33645.71714	-105.477	44.11	44.11	88.22	1033	230
20927.27849	33891.21714	-303.477	20.89	20.89	41.78	5325	230
28333.17849	37317.41714	298.523	56.19	56.19	112.38	1008	230
24530.97849	38785.01714	-365.477	45.59	45.59	91.19	1362	230
27550.27849	39923.81714	-17.4765	30.24	30.24	60.48	1795	230
3581.686872	955.9146731	371.43	14.37	14.37	28.73	8874	238
18750.08687	3400.314673	-183.57	23.90	23.90	47.81	1321	238
668.9868725	4517.714673	121.43	23.27	23.27	46.53	1353	238
17839.58687	4955.414673	-204.57	33.75	33.75	67.49	1464	238
10135.58687	12665.81467	-180.57	20.87	20.87	41.73	3460	238
26177.38687	13105.71467	-202.57	34.97	34.97	69.94	1103	238
18667.18687	13053.51467	-395.57	50.47	50.47	100.94	1052	238
34732.28687	13089.21467	56.4305	29.48	29.48	58.97	1485	238
22309.28687	13788.31467	283.43	35.61	35.61	71.22	1369	238
30244.38687	13902.51467	-142.57	10.39	10.39	20.77	7941	238
34961.28687	14565.01467	-127.57	24.49	24.49	48.98	3270	238
11297.18687	16481.01467	-0.569549	30.36	30.36	60.71	1001	238
13104.88687	16368.71467	-276.57	21.27	21.27	42.53	3707	238
32635.98687	17789.41467	-265.57	24.21	24.21	48.42	2467	238
18974.68687	19199.51467	88.4305	10.83	10.83	21.67	6812	238
25330.18687	19914.21467	30.4305	21.10	21.10	42.20	2658	238
23512.48687	21705.51467	78.4305	10.17	10.17	20.35	6220	238
11501.98687	22379.11467	-128.57	15.33	15.33	30.66	4952	238
13185.38687	22574.31467	-20.5695	15.47	15.47	30.94	3594	238
32909.68687	22673.11467	208.43	23.43	23.43	46.86	1550	238
13505.58687	24873.21467	-148.57	15.02	15.02	30.05	5276	238
15292.38687	25178.61467	-49.5695	14.25	14.25	28.50	3444	238
24986.38687	26261.31467	-291.57	23.10	23.10	46.21	3847	238
28213.38687	26609.01467	-371.57	37.94	37.94	75.88	2231	238
30043.88687	26763.51467	376.43	20.56	20.56	41.12	3645	238
40944.28687	27987.21467	5.43045	23.79	23.79	47.57	2445	238
25104.98687	29207.31467	-328.57	15.64	15.64	31.27	6629	238
37823.78687	29059.41467	392.43	39.21	39.21	78.42	1502	238
34965.98687	29032.71467	-96.5695	24.21	24.21	48.42	2210	238
14013.98687	29780.21467	-41.5695	33.89	33.89	67.78	1115	238
31889.48687	31837.91467	110.43	39.09	39.09	78.19	1373	238
37350.78687	32958.51467	-192.57	54.21	54.21	108.42	1153	238
16453.28687	33621.11467	-114.57	33.98	33.98	67.97	1044	238
20909.98687	33906.81467	40.4305	28.57	28.57	57.13	1445	238
14809.68687	34746.21467	-167.57	21.81	21.81	43.61	2149	238
21164.58687	35267.41467	-326.57	39.59	39.59	79.18	1407	238
34974.78687	35170.71467	-172.57	28.40	28.40	56.80	2199	238
28552.08687	35207.81467	116.43	18.89	18.89	37.77	2846	238
27011.08687	39255.21467	363.43	45.17	45.17	90.34	1142	238
19464.89525	382.3122058	-304.663	34.17	34.17	68.34	1080	246
26804.79525	5076.612206	-277.663	40.01	40.01	80.02	1368	246
12228.69525	6061.212206	-299.663	43.99	43.99	87.98	1098	246
597.2952503	6823.412206	-224.663	32.36	32.36	64.72	1253	246
29799.79525	7440.012206	11.3374	46.96	46.96	93.92	1221	246
6974.79525	7683.612206	-294.663	21.74	21.74	43.47	1756	246
11946.29525	7768.112206	-286.663	30.33	30.33	60.66	1804	246
25973.69525	8564.212206	-284.663	16.51	16.51	33.02	6182	246
15183.79525	9519.712206	-112.663	24.04	24.04	48.09	1712	246
32486.49525	10139.91221	-201.663	38.48	38.48	76.96	1322	246
37456.19525	11523.81221	355.337	39.28	39.28	78.56	1642	246
40612.49525	12558.11221	-64.6626	37.40	37.40	74.79	1977	246
29512.49525	14481.71221	-251.663	33.79	33.79	67.59	2084	246
36042.39525	14399.31221	85.3374	18.84	18.84	37.68	2772	246
35013.49525	14649.31221	230.337	22.07	22.07	44.13	2677	246
30108.49525	15304.31221	77.3374	36.24	36.24	72.49	1003	246
21695.99525	16122.81221	-183.663	35.75	35.75	71.50	1401	246
11861.49525	16277.01221	-127.663	22.63	22.63	45.26	1688	246
36174.39525	16412.51221	-212.663	24.70	24.70	49.41	3473	246
18964.19525	19166.81221	46.3374	10.17	10.17	20.35	7173	246
13828.59525	20150.31221	31.3374	17.59	17.59	35.18	3576	246
25676.69525	20633.11221	290.337	35.63	35.63	71.26	1050	246
31061.79525	21174.71221	162.337	10.13	10.13	20.25	8914	246
15157.19525	21286.41221	-300.663	23.34	23.34	46.68	1993	246
23536.19525	21718.01221	127.337	23.60	23.60	47.19	1710	246
26910.29525	21863.51221	127.337	31.18	31.18	62.36	1563	246
22583.29525	22783.51221	92.3374	10.27	10.27	20.54	3812	246
24553.29525	22936.51221	-78.6626	26.09	26.09	52.19	1806	246
21216.79525	26035.41221	32.3374	26.21	26.21	52.42	1774	246
24996.69525	26346.11221	-222.663	21.34	21.34	42.67	3198	246
26678.49525	26804.71221	243.337	35.82	35.82	71.64	1102	246
15908.69525	27323.31221	254.337	35.09	35.09	70.18	1170	246
39824.29525	28099.91221	185.337	23.71	23.71	47.43	1875	246
37031.49525	29741.91221	-309.663	31.89	31.89	63.77	2307	246
17917.09525	33016.31221	119.337	30.69	30.69	61.37	1308	246
25940.89525	33954.81221	-25.6626	23.22	23.22	46.44	2333	246
33863.09525	34149.81221	-153.663	25.81	25.81	51.62	1760	246
21740.79525	37599.91221	79.3374	37.19	37.19	74.37	1319	246
412.3036281	1533.509739	-71.7556	27.51	27.51	55.01	1760	254
28092.40363	6897.109739	-298.756	44.74	44.74	89.49	1054	254
590.5036281	6902.209739	-301.756	41.92	41.92	83.84	1150	254
22696.90363	10720.90974	-258.756	20.75	20.75	41.50	2885	254
30872.00363	14060.50974	0.244431	40.44	40.44	80.87	1100	254
22909.50363	14742.30974	-88.7556	12.15	12.15	24.30	6270	254
20782.90363	15499.70974	-230.756	28.87	28.87	57.74	1195	254
17738.80363	15754.40974	14.2444	29.27	29.27	58.55	1637	254
16240.00363	15764.10974	-138.756	15.45	15.45	30.90	5050	254
19136.00363	15932.10974	212.244	18.93	18.93	37.87	3164	254
13034.20363	16319.70974	-287.756	27.69	27.69	55.39	1676	254
17220.60363	16636.90974	-76.7556	13.68	13.68	27.37	2546	254
21361.80363	17397.70974	-68.7556	18.18	18.18	36.36	4095	254
15784.50363	17505.60974	-264.756	37.26	37.26	74.51	1269	254
38834.90363	17716.40974	-87.7556	24.23	24.23	48.47	1567	254
14937.70363	19449.90974	-159.756	25.03	25.03	50.07	1767	254
16728.80363	20771.70974	-117.756	16.86	16.86	33.72	3017	254
14738.00363	20879.00974	112.244	23.27	23.27	46.53	2204	254
40721.50363	20715.20974	-225.756	35.89	35.89	71.78	1361	254
32560.80363	21913.90974	-159.756	17.38	17.38	34.76	2542	254
15376.50363	25143.70974	-195.756	26.61	26.61	53.22	1668	254
9532.703628	26841.80974	-106.756	17.50	17.50	35.00	3912	254
41007.80363	27971.60974	369.244	61.96	61.96	123.92	1318	254
9699.503628	29690.00974	-219.756	32.95	32.95	65.89	1127	254
39205.10363	30529.90974	-143.756	19.33	19.33	38.67	3727	254
16266.00363	31867.20974	-36.7556	13.12	13.12	26.23	4153	254
14893.60363	34238.20974	-169.756	28.14	28.14	56.28	1888	254
28527.70363	35229.80974	228.244	29.44	29.44	58.88	1219	254
31696.60363	37726.80974	-22.7556	23.50	23.50	47.01	3138	254
28870.41201	7513.907271	-122.849	30.76	30.76	61.51	1252	262
14508.61201	10513.40727	-210.849	63.75	63.75	127.50	1154	262
6457.412006	13662.60727	-167.849	24.82	24.82	49.64	2055	262
15202.91201	14201.10727	-328.849	21.38	21.38	42.77	3826	262
32506.51201	13947.90727	-301.849	46.89	46.89	93.78	2358	262
40067.61201	16088.20727	-371.849	15.61	15.61	31.23	8023	262
13101.51201	16455.80727	-379.849	17.31	17.31	34.62	5563	262
32539.51201	17789.20727	-210.849	12.29	12.29	24.59	8338	262
25200.01201	19015.20727	365.151	42.58	42.58	85.16	1115	262
19646.61201	20442.40727	172.151	26.33	26.33	52.66	1470	262
33274.71201	20818.20727	-102.849	18.04	18.04	36.08	3687	262
30945.71201	21186.40727	348.151	15.83	15.83	31.65	4197	262
16944.51201	21384.90727	137.151	14.84	14.84	29.67	3496	262
12795.01201	22557.10727	319.151	29.67	29.67	59.35	2155	262
22566.71201	22782.50727	150.151	9.02	9.02	18.04	7743	262
33877.31201	25111.00727	-300.849	56.43	56.43	112.85	1294	262
27321.01201	26766.30727	-297.849	40.32	40.32	80.64	1297	262
13665.11201	28560.80727	-118.849	31.98	31.98	63.96	1597	262
28757.01201	29464.10727	-45.8486	18.58	18.58	37.16	3830	262
19550.01201	30604.10727	-185.849	29.32	29.32	58.64	1425	262
30834.21201	31342.00727	-60.8486	31.67	31.67	63.35	1308	262
30119.31201	31453.60727	294.151	32.33	32.33	64.67	1978	262
31904.01201	35220.80727	-200.849	32.08	32.08	64.15	1537	262
23473.41201	38040.60727	1.15142	30.52	30.52	61.04	1748	262
3937.212006	38309.90727	104.151	38.43	38.43	76.87	1078	262
26961.21201	39445.60727	-224.849	45.71	45.71	91.42	2221	262
18898.52038	6252.904804	-208.942	36.38	36.38	72.77	1095	270
2745.320384	6721.804804	-327.942	42.13	42.13	84.26	1074	270
25966.22038	8492.604804	-234.942	28.57	28.57	57.13	1923	270
30536.52038	8829.104804	-156.942	15.99	15.99	31.98	3736	270
32856.42038	13106.9048	-371.942	37.42	37.42	74.84	2445	270
26334.92038	13776.0048	-138.942	5.46	5.46	10.93	19797	270
29800.92038	13718.3048	-378.942	13.28	13.28	26.56	10109	270
40253.72038	17182.2048	-353.942	33.28	33.28	66.55	1870	270
22309.82038	18985.6048	156.058	22.18	22.18	44.37	1936	270
34984.62038	20665.9048	-88.9416	28.94	28.94	57.89	1019	270
4339.520384	21247.7048	-278.942	31.93	31.93	63.87	1757	270
15224.12038	21260.7048	18.0584	17.17	17.17	34.34	3334	270
23780.92038	21284.0048	79.0584	37.02	37.02	74.04	1246	270
31007.02038	21166.1048	334.058	12.29	12.29	24.59	8102	270
29085.72038	21552.7048	-298.942	37.80	37.80	75.60	2005	270
16720.92038	22822.6048	70.0584	26.80	26.80	53.60	1538	270
39160.82038	24424.4048	80.0584	30.90	30.90	61.80	1222	270
19360.92038	24720.1048	91.0584	22.73	22.73	45.45	2545	270
27421.72038	26320.7048	-337.942	41.59	41.59	83.18	1345	270
33673.52038	27142.9048	230.058	33.75	33.75	67.49	1307	270
27307.82038	27810.4048	-160.942	16.48	16.48	32.97	3724	270
36941.62038	28650.6048	-331.942	23.95	23.95	47.90	3039	270
24002.82038	31217.5048	-99.9416	27.55	27.55	55.11	1907	270
36983.42038	33207.4048	61.0584	40.51	40.51	81.01	1034	270
19845.32038	35497.2048	108.058	27.53	27.53	55.06	1071	270
26790.22038	38116.9048	-134.942	35.09	35.09	70.18	1579	270
20740.22038	38290.2048	-254.942	42.74	42.74	85.49	1085	270
31220.12038	40077.8048	-101.942	30.69	30.69	61.37	1082	270
28779.02876	3865.702337	-381.035	51.36	51.36	102.73	1128	278
2346.328761	5110.702337	-397.035	34.78	34.78	69.57	1957	278
11806.12876	6948.702337	-346.035	41.45	41.45	82.90	1333	278
17573.52876	11408.40234	-40.0346	32.08	32.08	64.15	1095	278
32316.62876	11553.40234	-113.035	32.48	32.48	64.95	1572	278
33675.82876	12268.60234	-310.035	25.83	25.83	51.67	3251	278
36762.22876	12551.30234	-363.035	47.67	47.67	95.33	1727	278
27025.72876	13229.40234	-348.035	55.91	55.91	111.82	1083	278
32672.62876	13061.30234	113.965	42.55	42.55	85.11	1330	278
31821.42876	13370.90234	-153.035	35.23	35.23	70.46	1579	278
34917.42876	14569.60234	-129.035	43.85	43.85	87.70	1165	278
19762.82876	18059.20234	94.9654	25.29	25.29	50.59	1921	278
13144.42876	19452.00234	31.9654	30.31	30.31	60.62	1351	278
15179.62876	21282.80234	-53.0346	11.96	11.96	23.93	6805	278
32590.52876	21950.40234	-318.035	21.24	21.24	42.48	3160	278
11538.52876	22386.20234	-67.0346	19.10	19.10	38.20	4012	278
35217.62876	22797.70234	-231.035	38.74	38.74	77.48	1126	278
10714.02876	24172.20234	-67.0346	34.69	34.69	69.38	1063	278
39820.32876	26461.10234	101.965	17.40	17.40	34.81	3236	278
14631.92876	29033.00234	-179.035	21.88	21.88	43.76	2913	278
30722.52876	31366.00234	282.965	31.30	31.30	62.60	1401	278
24038.52876	32259.40234	30.9654	33.42	33.42	66.83	1147	278
14865.32876	32418.80234	-179.035	13.35	13.35	26.71	6608	278
27240.72876	33400.20234	-351.035	35.91	35.91	71.83	1665	278
21000.12876	33947.20234	-14.0346	27.67	27.67	55.34	1488	278
24599.42876	37314.60234	-95.0346	42.08	42.08	84.17	1078	278
38515.13714	1266.49987	348.872	41.59	41.59	83.18	1012	286
16419.03714	1420.79987	-334.128	28.71	28.71	57.41	2336	286
21822.23714	1972.69987	-212.128	12.32	12.32	24.63	4584	286
14659.93714	4942.29987	-236.128	25.72	25.72	51.43	1420	286
5680.337139	5001.29987	24.8724	19.17	19.17	38.34	2978	286
27657.33714	7154.49987	-382.128	31.42	31.42	62.83	2266	286
21346.33714	7161.09987	-291.128	34.71	34.71	69.43	1560	286
30557.13714	8805.69987	-326.128	19.55	19.55	39.09	3760	286
40441.83714	12566.59987	-47.1276	18.68	18.68	37.35	4298	286
8048.837139	13751.59987	-228.128	17.43	17.43	34.85	5485	286
28729.53714	14289.09987	330.872	42.08	42.08	84.17	1116	286
32732.63714	14719.29987	-36.1276	25.34	25.34	50.68	3316	286
12571.03714	14931.99987	-162.128	17.31	17.31	34.62	2209	286
34386.33714	19315.19987	156.872	22.61	22.61	45.22	1916	286
23929.33714	20071.39987	-294.128	49.17	49.17	98.34	1284	286
3135.437139	20959.69987	-296.128	48.47	48.47	96.93	1345	286
26178.23714	21797.29987	-216.128	43.17	43.17	86.33	1098	286
19989.03714	23384.19987	182.872	19.08	19.08	38.15	2955	286
23366.73714	24466.59987	331.872	18.02	18.02	36.03	5730	286
9709.337139	29652.49987	-225.128	47.05	47.05	94.11	1006	286
28772.43714	29552.79987	-257.128	27.67	27.67	55.34	3151	286
37020.23714	29647.99987	-81.1276	30.17	30.17	60.34	1300	286
24429.43714	32894.99987	320.872	50.80	50.80	101.59	1037	286
14877.63714	34186.09987	-263.128	23.10	23.10	46.21	2644	286
30135.63714	35278.79987	261.872	30.61	30.61	61.23	2614	286
25846.13714	35474.19987	49.8724	35.75	35.75	71.50	1220	286
18279.73714	35717.69987	-208.128	36.95	36.95	73.90	1121	286
20723.23714	37766.49987	148.872	24.66	24.66	49.31	1765	286
28701.23714	38308.49987	-167.128	22.30	22.30	44.60	3585	286
11907.24552	637.0974023	-51.2206	25.43	25.43	50.87	2482	294
5663.045517	4339.697402	-269.221	33.68	33.68	67.35	1036	294
1850.045517	6403.397402	-221.221	41.75	41.75	83.51	1115	294
14677.64552	6556.397402	-277.221	35.70	35.70	71.40	1453	294
11877.74552	7001.497402	-346.221	27.74	27.74	55.48	2429	294
8224.945517	11049.6974	-207.221	12.53	12.53	25.06	9150	294
37830.04552	12261.1974	-185.221	23.93	23.93	47.85	3574	294
40434.64552	12561.7974	35.7794	27.20	27.20	54.40	2270	294
36526.94552	14341.3974	-368.221	20.23	20.23	40.46	4756	294
15086.24552	14632.1974	-307.221	37.47	37.47	74.94	1143	294
15521.34552	15808.2974	192.779	18.39	18.39	36.79	4648	294
27666.74552	16331.7974	225.779	11.07	11.07	22.14	6856	294
20308.94552	16482.5974	-384.221	33.11	33.11	66.22	1906	294
21945.34552	17021.3974	290.779	15.87	15.87	31.75	3817	294
31414.44552	19467.7974	67.7794	15.90	15.90	31.79	4458	294
38610.84552	19525.9974	-356.221	48.42	48.42	96.84	1424	294
41045.14552	19797.2974	19.7794	16.63	16.63	33.25	6920	294
37482.84552	22064.0974	259.779	8.76	8.76	17.52	12629	294
19285.04552	22952.1974	-72.2206	28.26	28.26	56.52	1518	294
24454.24552	23659.2974	0.779379	23.08	23.08	46.16	2788	294
36137.84552	24392.8974	-20.2206	12.69	12.69	25.39	5545	294
24940.74552	27274.4974	-158.221	36.31	36.31	72.63	1641	294
37787.54552	27582.3974	-192.221	37.89	37.89	75.78	1314	294
16893.64552	27622.6974	159.779	35.49	35.49	70.98	1296	294
20334.84552	36044.8974	-89.2206	30.14	30.14	60.29	1223	294
21710.54552	37540.6974	38.7794	21.64	21.64	43.28	2996	294
38233.95389	1389.094935	-167.314	31.11	31.11	62.22	1695	302
24876.55389	7540.894935	-22.3136	32.08	32.08	64.15	1370	302
25985.15389	9135.694935	-272.314	48.44	48.44	96.88	1146	302
14637.45389	10945.59494	-51.3136	30.10	30.10	60.19	1562	302
18958.95389	11402.19494	-181.314	21.97	21.97	43.94	2141	302
15246.65389	11848.59494	-263.314	27.77	27.77	55.53	2243	302
36848.75389	12556.09494	-95.3136	28.61	28.61	57.23	1630	302
29724.35389	13244.39494	-279.314	11.70	11.70	23.41	8137	302
31844.15389	14697.69494	253.686	28.61	28.61	57.23	3128	302
32492.35389	18051.49494	-149.314	15.12	15.12	30.24	4868	302
28017.65389	18903.69494	142.686	22.44	22.44	44.89	2837	302
21676.95389	20184.69494	-253.314	32.55	32.55	65.09	1450	302
14943.25389	23931.89494	141.686	20.42	20.42	40.84	1500	302
36180.45389	24372.69494	-157.314	15.05	15.05	30.10	4820	302
15325.55389	25139.19494	-74.3136	24.47	24.47	48.94	1550	302
14037.35389	26216.19494	-92.3136	21.69	21.69	43.38	1753	302
17312.65389	26984.29494	-33.3136	20.42	20.42	40.84	2435	302
32640.15389	32031.19494	323.686	36.62	36.62	73.24	1269	302
14930.95389	32229.29494	-332.314	19.10	19.10	38.20	3740	302
20961.45389	33936.99494	-114.314	41.61	41.61	83.23	1085	302
14720.35389	34711.89494	-19.3136	25.69	25.69	51.39	1522	302
37176.75389	35532.09494	-187.314	14.37	14.37	28.73	4204	302
7402.562273	2131.192468	-25.3622	28.12	28.12	56.24	2039	310
17010.06227	2764.892468	333.638	34.85	34.85	69.71	1159	310
5720.962273	4172.292468	-180.362	24.23	24.23	48.47	1142	310
1985.662273	6096.892468	-263.362	29.20	29.20	58.40	1247	310
15828.46227	6200.292468	-298.362	30.24	30.24	60.48	2076	310
15046.16227	8991.892468	-131.362	36.50	36.50	73.00	1283	310
14110.66227	9737.192468	-162.362	32.10	32.10	64.20	1432	310
29829.36227	12647.69247	-106.362	19.03	19.03	38.06	2437	310
32493.26227	14090.79247	106.638	26.66	26.66	53.32	2706	310
19423.46227	14916.39247	91.6377	11.23	11.23	22.47	4788	310
30034.66227	15280.29247	-75.3623	8.01	8.01	16.01	15056	310
27655.36227	15719.19247	-168.362	27.48	27.48	54.97	1633	310
28944.56227	17413.19247	-207.362	31.06	31.06	62.12	2165	310
40133.06227	18767.79247	-384.362	35.23	35.23	70.46	2130	310
12379.26227	18925.79247	-110.362	28.52	28.52	57.04	1262	310
29951.86227	19299.09247	56.6377	21.17	21.17	42.34	1664	310
14693.96227	19429.79247	-344.362	32.00	32.00	64.01	2688	310
38519.16227	19869.99247	-197.362	33.04	33.04	66.08	1508	310
17212.46227	22201.29247	302.638	19.97	19.97	39.94	3265	310
20903.36227	22246.89247	-280.362	21.31	21.31	42.63	3474	310
17724.76227	23115.29247	-208.362	15.97	15.97	31.93	5369	310
13014.16227	23441.89247	185.638	28.47	28.47	56.94	1038	310
28375.06227	25910.29247	268.638	25.67	25.67	51.34	2260	310
29608.86227	26438.79247	-175.362	29.63	29.63	59.25	2005	310
21118.66227	28019.39247	150.638	22.80	22.80	45.59	2865	310
40910.16227	27964.09247	185.638	24.37	24.37	48.75	1505	310
16805.36227	28544.99247	-369.362	19.08	19.08	38.15	4880	310
14052.66227	29712.59247	-332.362	31.04	31.04	62.08	1599	310
20569.66227	30008.79247	-127.362	23.24	23.24	46.49	2191	310
17622.66227	30620.29247	230.638	19.97	19.97	39.94	3538	310
29567.86227	30425.69247	-143.362	44.18	44.18	88.36	1026	310
39936.66227	31811.19247	-346.362	48.80	48.80	97.59	1119	310
35422.36227	32868.09247	-119.362	48.04	48.04	96.08	1080	310
30392.76227	33348.89247	-213.362	32.00	32.00	64.01	1388	310
36025.46227	34097.49247	17.6378	26.31	26.31	52.61	1670	310
27054.36227	34258.69247	121.638	22.25	22.25	44.51	1918	310
27595.76227	34884.19247	-370.362	44.23	44.23	88.45	1522	310
35791.96227	37404.09247	-254.362	28.17	28.17	56.33	2266	310
10457.57065	668.6900005	75.6039	21.31	21.31	42.63	1690	318
21833.17065	2028.790001	-195.396	24.00	24.00	47.99	1113	318
18719.87065	3327.390001	32.6039	25.60	25.60	51.20	1047	318
34046.57065	6937.190001	-313.396	44.13	44.13	88.27	1063	318
25974.97065	8573.190001	-167.396	25.10	25.10	50.21	1439	318
13281.47065	9916.590001	-277.396	32.97	32.97	65.94	1545	318
25233.77065	11352.59	-401.396	39.49	39.49	78.99	1406	318
20338.97065	13126.69	-391.396	11.37	11.37	22.75	7842	318
28195.57065	14105.99	-275.396	28.05	28.05	56.10	2254	318
33729.47065	15111.79	-80.3961	22.91	22.91	45.83	1983	318
18991.67065	16451.89	-124.396	31.60	31.60	63.21	1261	318
15012.07065	17290.59	376.604	36.31	36.31	72.63	1776	318
33904.27065	17623.39	-176.396	47.67	47.67	95.33	1110	318
32597.67065	17715.79	36.6039	28.75	28.75	57.51	1093	318
18346.07065	18212.99	261.604	12.95	12.95	25.91	6046	318
38531.37065	18910.89	335.604	23.74	23.74	47.48	2612	318
35040.27065	20590.29	-25.3961	9.94	9.94	19.88	7764	318
16654.07065	21859.79	-32.3961	16.98	16.98	33.96	3590	318
36808.57065	21915.69	-275.396	40.74	40.74	81.48	1384	318
21663.87065	23371.09	-386.396	27.11	27.11	54.21	2718	318
3981.47065	23528.79	-338.396	38.43	38.43	76.87	1838	318
37333.77065	24305.39	-123.396	15.05	15.05	30.10	6815	318
26835.37065	25078.69	33.6039	23.88	23.88	47.76	2264	318
28332.57065	26971.19	77.6039	40.93	40.93	81.86	1063	318
16093.57065	27215.99	-107.396	21.60	21.60	43.19	2737	318
10593.47065	27445.79	-182.396	29.91	29.91	59.82	1051	318
14070.97065	29664.49	41.6039	17.78	17.78	35.56	2200	318
29658.47065	30318.49	-77.3961	31.70	31.70	63.40	2263	318
39183.17065	30544.59	19.6039	29.04	29.04	58.07	1367	318
18232.17065	32218.09	-399.396	53.76	53.76	107.53	1175	318
19043.07065	34119.89	-116.396	34.19	34.19	68.39	1211	318
35807.07065	36679.69	83.6039	35.70	35.70	71.40	1067	318
25210.97065	37090.79	-7.39607	39.96	39.96	79.93	1235	318
28634.37065	38250.59	-80.3961	31.79	31.79	63.59	1322	318
33763.97065	39066.89	-133.396	42.37	42.37	84.73	1076	318
38249.97903	1518.187533	-168.43	29.27	29.27	58.55	1626	326
41376.07903	6158.987533	-286.43	49.22	49.22	98.44	1006	326
32860.97903	7233.987533	-111.43	29.58	29.58	59.16	1647	326
24736.77903	8465.687533	-146.43	37.33	37.33	74.65	1107	326
15278.67903	14321.08753	-263.43	34.05	34.05	68.11	1717	326
31942.07903	14670.48753	10.5701	34.57	34.57	69.14	1077	326
29780.57903	15365.48753	316.57	27.86	27.86	55.72	1693	326
38503.97903	16952.28753	-30.4299	24.14	24.14	48.28	3389	326
5785.479028	17225.78753	-250.43	32.55	32.55	65.09	2136	326
24611.57903	18276.98753	213.57	26.35	26.35	52.70	1609	326
24657.87903	19339.38753	-86.4299	26.19	26.19	52.38	1449	326
20241.37903	21080.38753	391.57	17.85	17.85	35.70	3946	326
18429.37903	21885.98753	-306.43	26.26	26.26	52.52	3188	326
12952.77903	22434.28753	248.57	23.53	23.53	47.05	2528	326
37683.87903	23162.68753	-163.43	20.56	20.56	41.12	2758	326
20187.17903	24649.18753	48.5701	13.78	13.78	27.55	5044	326
33349.67903	26150.78753	-375.43	34.92	34.92	69.85	1741	326
12583.17903	26170.18753	-294.43	27.84	27.84	55.67	2129	326
10635.27903	27450.58753	-110.43	32.99	32.99	65.99	1587	326
38966.87903	27746.68753	148.57	29.51	29.51	59.02	1162	326
27332.07903	27800.98753	-110.43	17.31	17.31	34.62	3477	326
15118.87903	28984.88753	95.5701	25.65	25.65	51.29	1340	326
14863.07903	29562.18753	154.57	30.17	30.17	60.34	1393	326
12204.57903	30261.78753	-117.43	37.84	37.84	75.69	1014	326
17723.17903	30496.48753	-127.43	17.66	17.66	35.33	3161	326
16157.67903	31845.98753	262.57	28.28	28.28	56.57	1813	326
21267.17903	31945.48753	307.57	36.46	36.46	72.91	1138	326
15627.37903	32905.58753	-259.43	23.55	23.55	47.10	2393	326
18717.77903	33858.78753	393.57	46.56	46.56	93.12	1028	326
18405.97903	33921.18753	311.57	34.62	34.62	69.24	1120	326
34923.27903	34558.28753	-226.43	49.43	49.43	98.86	1021	326
13994.67903	35304.98753	-397.43	33.82	33.82	67.64	1842	326
17840.67903	35993.48753	311.57	36.67	36.67	73.33	1122	326
21727.17903	39129.98753	-290.43	13.40	13.40	26.80	9405	326
3414.987406	2153.585066	295.536	36.34	36.34	72.68	1117	334
14578.98741	5332.385066	-290.464	17.76	17.76	35.51	2767	334
24318.28741	5976.585066	-401.464	48.63	48.63	97.26	1236	334
26062.88741	10171.78507	-259.464	38.34	38.34	76.68	1056	334
34352.68741	11030.38507	-271.464	17.03	17.03	34.05	7690	334
13791.58741	12885.68507	-247.464	44.60	44.60	89.21	1352	334
15286.28741	14286.38507	-182.464	29.48	29.48	58.97	1879	334
33763.78741	14024.18507	336.536	14.95	14.95	29.91	10509	334
31915.88741	14737.88507	-61.4637	22.37	22.37	44.74	2346	334
15423.78741	14866.28507	-41.4637	29.65	29.65	59.30	1386	334
8176.687406	15823.48507	366.536	49.67	49.67	99.33	1252	334
25074.18741	15887.88507	167.536	18.89	18.89	37.77	2805	334
38873.38741	17786.28507	26.5363	39.80	39.80	79.60	1095	334
23660.58741	18731.98507	15.5363	16.58	16.58	33.16	4789	334
29339.48741	19124.78507	73.5363	29.15	29.15	58.31	1369	334
13118.58741	19559.98507	-104.464	24.68	24.68	49.36	2275	334
14233.28741	20730.08507	-0.463713	19.10	19.10	38.20	2411	334
20357.28741	21055.48507	349.536	17.95	17.95	35.89	2844	334
37659.08741	23084.88507	-167.464	41.38	41.38	82.75	1065	334
20173.38741	23373.28507	335.536	14.22	14.22	28.45	5830	334
9633.887406	26952.38507	-160.464	26.45	26.45	52.89	1218	334
27366.68741	27832.38507	98.5363	16.74	16.74	33.49	4292	334
24433.48741	28860.48507	47.5363	18.46	18.46	36.93	2416	334
19638.38741	29154.38507	-237.464	14.95	14.95	29.91	5488	334
26164.98741	29452.68507	-227.464	27.25	27.25	54.49	1802	334
13426.48741	29435.48507	-93.4637	21.41	21.41	42.81	2096	334
32865.08741	30182.08507	157.536	25.53	25.53	51.06	2224	334
25262.18741	30608.48507	-283.464	21.43	21.43	42.86	3693	334
13043.58741	31002.28507	-234.464	38.57	38.57	77.15	1074	334
16013.18741	31902.58507	207.536	20.30	20.30	40.60	2359	334
27434.78741	39906.78507	116.536	15.97	15.97	31.93	5079	334
18234.79578	3282.082599	-173.498	21.20	21.20	42.39	1706	342
27730.39578	7043.382599	-117.498	40.69	40.69	81.39	1035	342
33348.79578	8874.382599	-280.498	37.92	37.92	75.83	1500	342
14511.09578	10514.4826	-147.498	21.05	21.05	42.11	3149	342
33286.09578	10971.1826	269.502	43.05	43.05	86.10	1134	342
24859.69578	11412.4826	-181.498	19.19	19.19	38.39	3069	342
18932.79578	11318.0826	-154.498	19.36	19.36	38.72	2142	342
8073.995784	13732.6826	-68.4975	24.28	24.28	48.56	1949	342
32666.79578	14682.3826	-85.4975	16.74	16.74	33.49	3884	342
26224.49578	15044.9826	-113.498	27.06	27.06	54.12	2063	342
12592.39578	15212.9826	-173.498	30.07	30.07	60.15	1646	342
37991.79578	15301.3826	-126.498	22.61	22.61	45.22	2648	342
15652.19578	16458.4826	20.5025	11.42	11.42	22.84	4728	342
11309.79578	16608.2826	-380.498	41.71	41.71	83.41	1376	342
38499.49578	18970.0826	-152.498	21.03	21.03	42.06	2720	342
27584.39578	18906.1826	-31.4975	17.90	17.90	35.80	2270	342
33272.89578	19296.9826	-23.4975	40.01	40.01	80.02	1126	342
26428.59578	19578.7826	-378.498	38.22	38.22	76.44	1412	342
32533.29578	21932.6826	-90.4975	11.68	11.68	23.36	6202	342
14147.09578	22395.2826	2.50247	9.14	9.14	18.27	5798	342
25910.99578	23070.4826	-26.4975	19.76	19.76	39.52	3345	342
18118.89578	23864.3826	-235.498	17.92	17.92	35.84	4280	342
14664.29578	29310.7826	-198.498	53.46	53.46	106.92	1014	342
25176.69578	30661.6826	364.502	19.95	19.95	39.89	5714	342
36580.49578	30738.6826	-265.498	54.75	54.75	109.51	1011	342
34775.19578	32685.2826	-222.498	22.18	22.18	44.37	4242	342
15413.79578	35564.7826	21.5025	16.51	16.51	33.02	2737	342
37554.60416	4907.480132	231.469	27.65	27.65	55.30	1603	350
22503.70416	6158.880132	375.469	44.96	44.96	89.91	1521	350
29501.20416	6668.580132	50.4686	32.15	32.15	64.29	1561	350
18298.90416	9454.480132	-369.531	37.82	37.82	75.64	1251	350
31509.50416	10795.08013	-212.531	44.91	44.91	89.82	1415	350
28458.40416	11859.48013	-216.531	17.00	17.00	34.01	7234	350
36373.40416	14688.08013	-210.531	78.99	78.99	157.97	1151	350
13040.10416	16048.18013	-307.531	21.22	21.22	42.44	3486	350
30400.70416	17659.08013	-366.531	31.65	31.65	63.30	1948	350
27838.90416	18905.68013	150.469	23.50	23.50	47.01	1216	350
15941.10416	19332.68013	-384.531	52.80	52.80	105.60	1041	350
6842.604162	21365.98013	-221.531	30.12	30.12	60.24	1164	350
38821.60416	21989.78013	-352.531	56.38	56.38	112.76	1006	350
28169.50416	22412.98013	319.469	24.37	24.37	48.75	1883	350
31480.70416	23786.38013	320.469	23.15	23.15	46.30	2006	350
36205.10416	26747.68013	-163.531	22.49	22.49	44.98	2414	350
13837.40416	28288.28013	-277.531	27.48	27.48	54.97	2058	350
19634.30416	29222.68013	-142.531	16.27	16.27	32.55	3448	350
14619.80416	29093.78013	-239.531	21.93	21.93	43.85	2298	350
21554.90416	29240.18013	244.469	17.40	17.40	34.81	3530	350
32303.60416	31073.48013	197.469	35.82	35.82	71.64	1561	350
13079.10416	31580.08013	-229.531	35.25	35.25	70.51	1301	350
37354.30416	31611.18013	-65.5314	26.82	26.82	53.65	1664	350
16903.40416	34982.08013	-142.531	26.66	26.66	53.32	1613	350
32355.30416	35604.58013	279.469	37.26	37.26	74.51	1352	350
24541.70416	36156.88013	-150.531	43.14	43.14	86.29	1090	350
30155.10416	39883.38013	-290.531	51.95	51.95	103.90	1017	350
34062.90416	39927.48013	-262.531	18.82	18.82	37.63	3780	350
18342.61254	932.9776642	-41.5652	9.04	9.04	18.09	7106	358
12278.41254	5886.277664	-231.565	36.62	36.62	73.24	1570	358
26164.91254	6597.177664	-307.565	37.94	37.94	75.88	1133	358
12847.61254	6445.577664	-384.565	25.69	25.69	51.39	2978	358
33241.71254	8928.677664	-299.565	49.95	49.95	99.90	1407	358
26949.01254	11030.77766	-105.565	38.10	38.10	76.21	1111	358
21862.41254	11252.87766	-130.565	18.27	18.27	36.55	2586	358
11523.81254	11502.57766	-221.565	35.04	35.04	70.08	1161	358
37636.11254	13667.77766	-155.565	17.50	17.50	35.00	4362	358
6423.812539	13779.17766	-180.565	38.36	38.36	76.73	1017	358
27251.81254	13801.87766	-255.565	15.31	15.31	30.61	3142	358
11185.51254	16740.77766	-261.565	13.33	13.33	26.66	7684	358
24132.11254	16769.37766	-310.565	28.17	28.17	56.33	2316	358
7958.912539	18307.27766	-368.565	43.31	43.31	86.62	1055	358
17536.11254	20586.17766	-5.56518	17.03	17.03	34.05	3329	358
15215.11254	21424.87766	-123.565	14.58	14.58	29.15	3714	358
32735.31254	22750.37766	11.4348	21.12	21.12	42.25	2281	358
13504.91254	23889.97766	-105.565	17.10	17.10	34.19	3225	358
23370.21254	24437.67766	145.435	23.24	23.24	46.49	2143	358
32248.61254	25335.87766	-199.565	33.18	33.18	66.36	1418	358
19044.71254	25668.67766	301.435	26.35	26.35	52.70	1627	358
29906.81254	25452.87766	-374.565	49.74	49.74	99.48	1090	358
21640.81254	29303.47766	46.4348	24.52	24.52	49.03	2045	358
35826.21254	33087.27766	-232.565	38.06	38.06	76.11	1808	358
17457.91254	33838.47766	-65.5652	42.39	42.39	84.78	1158	358
20974.31254	33834.97766	356.435	36.34	36.34	72.68	1375	358
10225.11254	38821.17766	-217.565	39.05	39.05	78.09	1484	358
16424.32092	1312.075197	-75.599	28.80	28.80	57.60	1083	366
16636.72092	4757.275197	-105.599	22.82	22.82	45.64	1915	366
27717.12092	5802.575197	-216.599	41.45	41.45	82.90	1227	366
616.5209172	6840.575197	-55.599	27.60	27.60	55.20	1318	366
29544.02092	9072.675197	-260.599	29.30	29.30	58.59	1925	366
15920.92092	11127.2752	-318.599	23.67	23.67	47.34	2322	366
39693.52092	13245.3752	-227.599	25.48	25.48	50.96	3227	366
6427.820917	13744.6752	-238.599	24.44	24.44	48.89	2395	366
28493.52092	15474.4752	-24.599	17.22	17.22	34.43	1580	366
37933.82092	15454.5752	353.401	47.59	47.59	95.19	1164	366
38773.42092	15531.9752	352.401	19.15	19.15	38.29	4956	366
12323.82092	16064.1752	-120.599	14.06	14.06	28.12	4190	366
34108.52092	16848.4752	-72.599	31.32	31.32	62.64	1893	366
28991.22092	17302.5752	53.401	16.25	16.25	32.50	2797	366
28348.12092	19215.7752	53.401	16.37	16.37	32.73	4233	366
15195.52092	21402.0752	-146.599	14.22	14.22	28.45	4597	366
21766.82092	21386.4752	210.401	22.35	22.35	44.70	2151	366
11446.72092	22188.5752	-181.599	26.82	26.82	53.65	1742	366
14103.92092	22653.1752	-243.599	36.74	36.74	73.48	1076	366
22595.32092	22767.5752	363.401	13.14	13.14	26.28	4147	366
17724.12092	23140.5752	-368.599	21.83	21.83	43.66	3272	366
10562.92092	23991.6752	-272.599	12.79	12.79	25.58	6441	366
18853.82092	25688.5752	-36.599	24.85	24.85	49.69	1815	366
35356.02092	26209.3752	27.401	20.16	20.16	40.32	4684	366
14034.82092	26219.0752	9.401	8.83	8.83	17.66	7498	366
18815.52092	28389.9752	393.401	37.84	37.84	75.69	1297	366
12733.12092	29012.0752	-395.599	20.94	20.94	41.87	2788	366
14629.62092	30987.4752	86.401	34.78	34.78	69.57	1233	366
29507.32092	31407.9752	-29.599	22.18	22.18	44.37	2529	366
35778.12092	33227.7752	25.401	24.19	24.19	48.37	1985	366
18544.72092	39513.3752	30.401	17.71	17.71	35.42	3049	366
16339.82929	4114.47273	-212.633	23.69	23.69	47.38	1531	374
30532.82929	8899.97273	-190.633	14.91	14.91	29.81	6173	374
30247.12929	10458.47273	-231.633	15.83	15.83	31.65	4827	374
23937.92929	13201.77273	21.3672	15.47	15.47	30.94	3777	374
38439.82929	14331.37273	-109.633	39.38	39.38	78.75	1486	374
21076.92929	14771.47273	202.367	10.86	10.86	21.71	6864	374
36548.02929	15408.27273	-87.6328	29.60	29.60	59.20	1540	374
22529.42929	16532.47273	-94.6328	21.55	21.55	43.10	2456	374
27011.42929	17557.47273	124.367	22.89	22.89	45.78	1993	374
36814.52929	17798.87273	38.3672	28.42	28.42	56.85	1020	374
33404.82929	17683.97273	-352.633	36.62	36.62	73.24	1633	374
38273.92929	18486.07273	-391.633	22.70	22.70	45.40	3251	374
27255.82929	20258.87273	-226.633	35.37	35.37	70.74	1135	374
14240.82929	20798.37273	-372.633	23.34	23.34	46.68	2259	374
20483.02929	20979.07273	-69.6328	14.77	14.77	29.53	5063	374
11174.02929	21108.87273	-117.633	9.04	9.04	18.09	8407	374
29223.62929	22412.97273	141.367	25.48	25.48	50.96	1965	374
31871.62929	24338.37273	-378.633	59.75	59.75	119.49	1032	374
30153.72929	26729.87273	53.3672	25.43	25.43	50.87	2989	374
39463.42929	27573.27273	153.367	29.01	29.01	58.03	1070	374
18930.32929	28343.07273	358.367	14.67	14.67	29.34	5703	374
14513.12929	28449.97273	88.3672	19.95	19.95	39.89	2495	374
25266.22929	30595.17273	-58.6328	32.66	32.66	65.33	1118	374
32939.02929	33506.97273	-174.633	34.41	34.41	68.81	1662	374
13943.02929	34719.77273	-298.633	29.60	29.60	59.20	1323	374
21773.52929	37593.67273	-88.6328	34.15	34.15	68.30	1217	374
22303.82929	39596.47273	178.367	36.90	36.90	73.81	1142	374
1371.737673	1079.570262	-22.6666	21.67	21.67	43.33	1629	382
37159.53767	6411.970262	115.333	30.73	30.73	61.47	1104	382
8225.237673	11091.17026	-225.667	22.23	22.23	44.46	3248	382
11588.43767	11473.17026	95.3334	37.07	37.07	74.14	1041	382
25953.03767	13998.37026	83.3334	20.70	20.70	41.40	1506	382
33617.83767	14042.27026	66.3334	16.53	16.53	33.06	3009	382
31977.73767	14649.97026	-71.6666	18.84	18.84	37.68	2643	382
21093.13767	14802.87026	307.333	15.26	15.26	30.52	4488	382
34508.63767	14808.57026	117.333	30.21	30.21	60.43	1473	382
36492.13767	15492.57026	221.333	22.68	22.68	45.36	2439	382
6970.637673	15933.77026	-223.667	19.81	19.81	39.61	2700	382
24103.13767	16786.47026	-380.667	39.07	39.07	78.14	1663	382
32509.43767	18066.77026	-90.6666	21.05	21.05	42.11	2335	382
33291.03767	20614.27026	-249.667	44.32	44.32	88.64	1040	382
15227.23767	21893.37026	33.3334	17.31	17.31	34.62	1601	382
16374.03767	22254.77026	-53.6666	28.33	28.33	56.66	1475	382
22594.93767	22778.27026	215.333	8.93	8.93	17.85	6788	382
30462.13767	23211.27026	352.333	15.71	15.71	31.42	4672	382
23531.73767	23424.17026	228.333	28.14	28.14	56.28	1938	382
18177.53767	24095.27026	-83.6666	22.77	22.77	45.55	1835	382
21895.33767	25011.27026	-53.6666	14.79	14.79	29.58	3180	382
22629.93767	26336.97026	-5.66664	21.78	21.78	43.57	3115	382
36145.23767	26563.27026	-202.667	41.14	41.14	82.28	1050	382
19624.93767	29300.67026	-70.6666	25.48	25.48	50.96	2086	382
26405.73767	29644.57026	17.3334	25.17	25.17	50.35	2959	382
20598.13767	30040.47026	-160.667	35.04	35.04	70.08	1099	382
39308.53767	30482.57026	-122.667	33.13	33.13	66.27	2129	382
19661.13767	35320.27026	136.333	8.08	8.08	16.16	12007	382
31713.13767	37576.77026	317.333	49.24	49.24	98.49	1064	382
17785.53767	38198.67026	-86.6666	26.09	26.09	52.19	1683	382
35224.73767	38554.97026	-142.667	19.99	19.99	39.99	3280	382
26092.53767	38911.97026	148.333	33.72	33.72	67.45	1242	382
17287.24605	355.1677952	-233.7	28.33	28.33	56.66	2003	390
17604.84605	1172.567795	-128.7	23.86	23.86	47.71	1501	390
37772.24605	5014.367795	-109.7	29.27	29.27	58.55	2107	390
37122.84605	10220.9678	182.3	34.50	34.50	69.00	1903	390
20519.04605	10923.6678	-227.7	34.57	34.57	69.14	1394	390
27322.14605	12045.7678	-344.7	33.37	33.37	66.74	1773	390
26217.94605	12625.2678	-315.7	32.36	32.36	64.72	2373	390
12530.54605	12897.2678	-309.7	16.08	16.08	32.17	5360	390
18510.44605	13769.1678	98.2995	19.12	19.12	38.25	2724	390
34398.54605	14917.3678	-95.7005	18.30	18.30	36.60	2967	390
37984.74605	15587.2678	260.3	37.77	37.77	75.55	1752	390
15358.44605	16211.4678	-157.7	31.49	31.49	62.97	1103	390
38257.74605	18482.8678	-292.7	9.73	9.73	19.45	13487	390
17602.94605	20055.9678	-211.7	21.10	21.10	42.20	2522	390
29067.54605	21656.1678	-116.7	26.64	26.64	53.27	1465	390
28643.44605	22387.2678	367.3	39.45	39.45	78.89	1220	390
37621.24605	23127.6678	-384.7	45.38	45.38	90.76	1162	390
30986.84605	23601.8678	-150.7	37.19	37.19	74.37	1174	390
24554.24605	24866.1678	294.3	13.56	13.56	27.13	5205	390
21879.84605	25017.4678	-134.7	26.61	26.61	53.22	1845	390
34107.94605	26108.2678	-230.7	47.17	47.17	94.34	1120	390
26516.64605	29588.9678	170.3	32.10	32.10	64.20	1162	390
25239.34605	30630.1678	-70.7005	19.26	19.26	38.53	3536	390
29538.44605	31471.5678	-91.7005	17.76	17.76	35.51	3228	390
34780.04605	36391.0678	182.3	14.77	14.77	29.53	4309	390
32437.84605	38872.8678	-282.7	44.37	44.37	88.74	1038	390
31150.34605	39317.8678	-34.7005	29.51	29.51	59.02	1054	390
33629.54605	39285.0678	-205.7	39.12	39.12	78.23	1112	390
3027.954428	1077.365328	98.2657	24.04	24.04	48.09	2228	398
18724.55443	4217.665328	-57.7343	20.42	20.42	40.84	2237	398
36341.65443	4885.365328	54.2657	24.12	24.12	48.23	1181	398
18770.35443	6383.665328	1.26572	33.11	33.11	66.22	1045	398
29076.65443	8412.565328	-21.7343	59.49	59.49	118.97	1027	398
35963.35443	10910.76533	-23.7343	36.76	36.76	73.52	1014	398
26316.05443	12482.26533	-177.734	18.82	18.82	37.63	2973	398
37694.05443	12998.86533	-290.734	53.98	53.98	107.95	1073	398
20622.05443	13059.76533	-118.734	32.00	32.00	64.01	1191	398
22190.35443	14843.36533	-124.734	27.84	27.84	55.67	1439	398
28681.25443	14762.36533	306.266	50.23	50.23	100.46	1068	398
30327.05443	15640.46533	-245.734	36.06	36.06	72.11	1606	398
34639.35443	15749.16533	-122.734	55.95	55.95	111.91	1685	398
10242.15443	15974.06533	-113.734	19.52	19.52	39.05	2567	398
37701.65443	16984.86533	-43.7343	19.57	19.57	39.14	2037	398
12881.15443	17823.16533	-310.734	13.42	13.42	26.85	5219	398
27907.45443	18921.46533	-58.7343	14.74	14.74	29.48	2965	398
27377.85443	19815.06533	-384.734	31.42	31.42	62.83	1886	398
38454.75443	19915.36533	-125.734	55.58	55.58	111.16	1028	398
12665.45443	23640.86533	-28.7343	13.64	13.64	27.27	5305	398
37259.15443	24446.26533	-231.734	44.06	44.06	88.12	1617	398
9122.454428	25387.56533	-174.734	18.79	18.79	37.59	3822	398
1976.154428	25729.96533	-92.7343	41.94	41.94	83.89	1300	398
3347.054428	25708.46533	339.266	39.00	39.00	78.00	1666	398
10770.95443	27614.26533	-340.734	36.83	36.83	73.66	1297	398
38092.25443	31034.26533	88.2657	16.34	16.34	32.69	3175	398
38705.45443	31322.86533	-104.734	17.52	17.52	35.04	2893	398
14956.05443	32084.46533	-95.7343	35.04	35.04	70.08	1070	398
23595.55443	35516.36533	-311.734	34.57	34.57	69.14	1853	398
31706.55443	36307.06533	55.2657	43.54	43.54	87.09	1240	398
34792.85443	36400.26533	122.266	13.85	13.85	27.69	4513	398
19558.95443	37187.56533	-186.734	34.57	34.57	69.14	1387	398
32682.05443	40092.36533	-233.734	43.80	43.80	87.61	1008	398
18754.06281	4204.96286	-48.7681	15.61	15.61	31.23	3261	406
26046.46281	10365.76286	-266.768	22.91	22.91	45.83	2364	406
30252.56281	15254.56286	-204.768	31.16	31.16	62.31	1629	406
38821.16281	15522.36286	343.232	39.16	39.16	78.33	1419	406
22439.56281	15598.56286	-222.768	36.97	36.97	73.95	1562	406
17831.96281	16501.86286	-194.768	16.16	16.16	32.31	2844	406
37812.36281	19427.96286	101.232	26.33	26.33	52.66	1169	406
19623.66281	20378.16286	277.232	22.98	22.98	45.97	2638	406
9541.362806	20861.86286	-93.7681	13.64	13.64	27.27	4678	406
40738.66281	20935.06286	-248.768	33.79	33.79	67.59	1388	406
11189.66281	21146.26286	-330.768	14.65	14.65	29.30	6213	406
22794.76281	21599.36286	-155.768	26.99	26.99	53.98	1472	406
23669.26281	22781.36286	-224.768	42.32	42.32	84.64	1531	406
31885.26281	23107.16286	-199.768	33.39	33.39	66.79	1194	406
8717.362806	23409.06286	-92.7681	29.98	29.98	59.96	1556	406
38252.66281	23492.66286	335.232	36.90	36.90	73.81	1126	406
17452.56281	24600.36286	86.2319	30.73	30.73	61.47	1993	406
23519.26281	24532.86286	-138.768	27.60	27.60	55.20	1557	406
30190.16281	26768.06286	325.232	37.52	37.52	75.03	1074	406
35729.46281	26861.06286	256.232	30.29	30.29	60.57	1421	406
35254.76281	27709.16286	-239.768	32.03	32.03	64.06	1459	406
23921.66281	28252.86286	277.232	38.39	38.39	76.77	1486	406
39574.76281	28822.86286	-159.768	40.86	40.86	81.72	1108	406
39306.56281	30472.86286	49.2319	18.02	18.02	36.03	3538	406
20557.86281	33020.66286	-92.7681	12.32	12.32	24.63	7414	406
29838.96281	34323.16286	-79.7681	27.27	27.27	54.54	2448	406
30710.66281	36252.56286	-191.768	48.56	48.56	97.12	1011	406
34441.56281	37133.76286	-204.768	36.81	36.81	73.62	1079	406
32383.16281	38571.56286	-347.768	46.11	46.11	92.22	1212	406
28707.67118	4411.660393	-291.802	26.09	26.09	52.19	2470	414
21380.27118	7151.260393	-282.802	43.71	43.71	87.42	1536	414
13716.67118	10296.96039	-279.802	47.76	47.76	95.52	1198	414
27378.67118	10424.56039	-297.802	43.71	43.71	87.42	1084	414
16565.77118	12172.86039	-283.802	22.75	22.75	45.50	3209	414
41181.07118	14982.56039	-283.802	48.49	48.49	96.98	1290	414
13240.77118	15252.06039	-215.802	12.69	12.69	25.39	4879	414
39383.47118	16515.96039	86.1981	22.47	22.47	44.93	2832	414
32070.67118	17584.26039	242.198	33.30	33.30	66.60	1182	414
13654.77118	21052.96039	221.198	16.46	16.46	32.92	3417	414
17588.07118	22102.76039	85.1981	21.83	21.83	43.66	3456	414
16936.77118	22993.76039	32.1981	21.01	21.01	42.01	1943	414
8797.871184	23392.16039	-48.8019	34.41	34.41	68.81	1307	414
30327.27118	23288.56039	381.198	34.67	34.67	69.33	1333	414
14759.87118	24420.26039	375.198	37.04	37.04	74.09	1383	414
30105.37118	26766.86039	230.198	19.62	19.62	39.23	2775	414
30683.67118	31341.96039	281.198	45.29	45.29	90.57	1240	414
19552.27118	32324.66039	-114.802	34.01	34.01	68.01	1228	414
19751.17118	33014.56039	-193.802	34.69	34.69	69.38	1707	414
19922.47118	33941.26039	301.198	43.78	43.78	87.56	1032	414
16123.57118	34310.56039	29.1981	26.16	26.16	52.33	1729	414
18874.67118	36453.56039	-89.8019	23.24	23.24	46.49	3936	414
36528.57118	36617.96039	-69.8019	21.08	21.08	42.15	1926	414
23142.17118	37882.46039	113.198	26.87	26.87	53.74	1808	414
16005.97956	1376.657925	318.164	46.53	46.53	93.07	1448	422
14691.67956	5187.257925	-203.836	26.42	26.42	52.85	1200	422
39424.67956	10010.75792	-274.836	25.20	25.20	50.40	2570	422
12606.07956	10516.45792	-197.836	37.77	37.77	75.55	1190	422
6184.579562	10765.75792	-386.836	42.55	42.55	85.11	1254	422
40504.87956	12581.45792	-211.836	37.59	37.59	75.17	1414	422
22750.97956	13354.65792	-268.836	16.98	16.98	33.96	3730	422
19294.37956	13440.95792	-203.836	23.57	23.57	47.15	1560	422
25449.77956	13724.25792	-55.8357	14.44	14.44	28.87	4798	422
14760.47956	15572.05792	21.1643	11.87	11.87	23.74	5074	422
15253.77956	16363.85792	198.164	18.46	18.46	36.93	2967	422
22662.37956	17024.75792	-205.836	24.56	24.56	49.13	2347	422
22267.47956	18982.55792	143.164	21.01	21.01	42.01	2777	422
26660.17956	19591.05792	-385.836	50.82	50.82	101.64	1326	422
27190.17956	21616.85792	-162.836	23.79	23.79	47.57	2398	422
35552.97956	24929.75792	383.164	40.46	40.46	80.92	1384	422
33617.87956	25098.55792	143.164	28.35	28.35	56.71	1627	422
33705.87956	26408.15792	311.164	37.33	37.33	74.65	1120	422
33126.67956	28730.65792	42.1643	25.29	25.29	50.59	2171	422
12634.47956	29125.85792	-146.836	20.68	20.68	41.35	2813	422
15438.67956	29755.25792	-135.836	34.36	34.36	68.72	1593	422
32231.27956	31051.65792	0.164255	25.67	25.67	51.34	2186	422
27107.27956	33207.25792	-64.8357	28.45	28.45	56.90	1529	422
3843.987941	1001.355457	333.13	37.56	37.56	75.12	2126	430
23014.78794	6597.555457	-81.8696	56.59	56.59	113.18	1034	430
12501.58794	15458.15546	-66.8696	28.94	28.94	57.89	1124	430
22370.58794	15565.45546	-48.8696	30.73	30.73	61.47	1211	430
35180.38794	15643.45546	-76.8696	25.27	25.27	50.54	2200	430
17761.68794	16264.55546	-154.87	7.37	7.37	14.74	10979	430
9145.487941	17243.75546	-167.87	22.96	22.96	45.92	3389	430
38783.38794	17793.65546	119.13	20.14	20.14	40.27	1469	430
20071.98794	17779.65546	-316.87	33.18	33.18	66.36	1785	430
18342.78794	18240.75546	258.13	28.45	28.45	56.90	1978	430
14447.88794	18604.05546	164.13	14.48	14.48	28.97	4065	430
19789.98794	19399.75546	362.13	33.58	33.58	67.16	1664	430
9480.487941	20876.65546	-145.87	23.67	23.67	47.34	2117	430
30419.18794	21846.25546	-7.86957	34.19	34.19	68.39	1341	430
12283.78794	22453.15546	-42.8696	18.18	18.18	36.36	3744	430
33165.48794	23684.55546	221.13	34.95	34.95	69.90	1062	430
19298.18794	24786.15546	-234.87	35.18	35.18	70.37	1515	430
39336.48794	30444.35546	-85.8696	23.74	23.74	47.48	3555	430
19556.18794	32213.85546	-69.8696	25.36	25.36	50.73	1168	430
37952.98794	33779.15546	141.13	27.69	27.69	55.39	1085	430
18734.88794	34783.15546	-387.87	28.45	28.45	56.90	3016	430
25859.28794	35476.05546	-129.87	18.56	18.56	37.11	3937	430
17218.68794	36328.45546	-221.87	19.36	19.36	38.72	3160	430
36512.88794	36656.85546	-175.87	18.72	18.72	37.44	3395	430
11841.79632	567.4529883	3.09661	22.23	22.23	44.46	2251	438
28738.59632	3537.852988	-384.903	50.02	50.02	100.04	1151	438
30601.69632	8919.252988	-282.903	40.18	40.18	80.35	1163	438
30078.09632	12239.35299	2.09661	39.38	39.38	78.75	1054	438
19319.09632	13529.05299	-77.9034	5.37	5.37	10.74	18896	438
24637.19632	14030.85299	-135.903	14.39	14.39	28.78	3967	438
37733.09632	13941.25299	-233.903	37.00	37.00	73.99	1495	438
20687.79632	14093.85299	40.0966	15.14	15.14	30.29	2722	438
34289.89632	14902.65299	250.097	9.99	9.99	19.97	12414	438
20649.89632	15573.15299	181.097	17.57	17.57	35.14	3041	438
23008.19632	15469.45299	77.0966	23.20	23.20	46.39	1373	438
13261.89632	15554.95299	-213.903	11.35	11.35	22.70	7694	438
19743.59632	15780.15299	80.0966	20.37	20.37	40.74	2167	438
33232.59632	16228.35299	137.097	20.94	20.94	41.87	3607	438
10185.09632	16928.95299	-166.903	16.20	16.20	32.40	5057	438
14140.59632	18101.25299	-245.903	36.13	36.13	72.25	1449	438
24718.49632	19282.35299	-367.903	27.48	27.48	54.97	1851	438
16667.29632	20250.35299	274.097	12.13	12.13	24.26	6687	438
13728.39632	21089.85299	-326.903	34.45	34.45	68.91	1261	438
28157.99632	21176.15299	-134.903	47.24	47.24	94.48	1319	438
22606.59632	22801.05299	395.097	15.40	15.40	30.80	5113	438
28101.69632	23615.15299	-218.903	37.04	37.04	74.09	2001	438
25468.99632	23377.35299	-304.903	44.86	44.86	89.73	1116	438
38304.99632	26504.95299	235.097	23.79	23.79	47.57	2237	438
19349.19632	26675.55299	-26.9034	15.90	15.90	31.79	3656	438
24379.79632	28172.65299	164.097	26.40	26.40	52.80	1964	438
31344.79632	29130.85299	-192.903	32.48	32.48	64.95	2279	438
36861.89632	28933.75299	-28.9034	27.81	27.81	55.63	1394	438
39323.29632	30471.85299	-25.9034	20.35	20.35	40.69	2345	438
18124.09632	34117.05299	-98.9034	43.73	43.73	87.46	1157	438
30235.99632	35323.85299	114.097	17.62	17.62	35.23	4296	438
33409.39632	35814.95299	349.097	47.71	47.71	95.42	1016	438
29136.49632	36419.05299	122.097	41.97	41.97	83.93	1015	438
32609.19632	37340.35299	-202.903	44.20	44.20	88.41	1189	438
27741.09632	39722.75299	290.097	47.67	47.67	95.33	1203	438
24718.4047	8726.850519	-340.937	26.26	26.26	52.52	2746	446
23126.4047	8979.550519	-246.937	41.02	41.02	82.05	1422	446
29367.9047	9181.450519	-190.937	29.81	29.81	59.63	2252	446
16226.9047	11274.35052	-93.9372	19.64	19.64	39.28	2575	446
33909.0047	12036.95052	-328.937	38.25	38.25	76.49	2205	446
29795.8047	12286.65052	-173.937	21.90	21.90	43.80	2435	446
40459.9047	12536.05052	-129.937	29.37	29.37	58.73	1428	446
30747.0047	14471.85052	346.063	10.46	10.46	20.91	10575	446
36193.2047	16451.05052	67.0628	26.99	26.99	53.98	1848	446
39524.3047	16514.35052	-71.9372	30.90	30.90	61.80	1559	446
37772.9047	17144.65052	-346.937	31.09	31.09	62.17	2313	446
38816.4047	17695.75052	-116.937	24.52	24.52	49.03	2405	446
24684.5047	19551.55052	-308.937	32.08	32.08	64.15	1229	446
27212.2047	20331.45052	218.063	18.70	18.70	37.40	3754	446
24055.1047	20818.95052	-159.937	24.70	24.70	49.41	1993	446
14004.3047	21233.65052	316.063	32.76	32.76	65.52	1347	446
26016.5047	22244.25052	-75.9372	28.17	28.17	56.33	1104	446
25723.6047	22884.75052	-17.9372	32.88	32.88	65.75	1205	446
14662.6047	28763.25052	-290.937	36.90	36.90	73.81	1140	446
40931.7047	28973.75052	6.06279	13.52	13.52	27.04	5179	446
18028.9047	29824.45052	130.063	30.12	30.12	60.24	1653	446
21010.4047	33793.75052	-69.9372	27.65	27.65	55.30	1910	446
20046.1047	33846.95052	-375.937	42.65	42.65	85.30	1395	446
29854.6047	34357.25052	-185.937	28.61	28.61	57.23	2101	446
15467.5047	35557.75052	-96.9372	41.92	41.92	83.84	1061	446
18953.0047	36283.25052	-11.9372	25.81	25.81	51.62	1654	446
18813.21308	4077.24805	-99.971	30.24	30.24	60.48	1421	454
37668.01308	4891.44805	305.029	36.62	36.62	73.24	1371	454
1342.613077	6865.94805	-236.971	28.61	28.61	57.23	2997	454
6928.713077	7685.54805	-201.971	17.22	17.22	34.43	3613	454
18997.21308	11235.64805	-124.971	17.12	17.12	34.24	2915	454
36156.11308	12771.74805	29.029	36.10	36.10	72.20	1304	454
24877.41308	13445.24805	-102.971	27.91	27.91	55.81	1195	454
38480.21308	14497.04805	307.029	33.61	33.61	67.21	1761	454
14788.31308	15574.64805	36.029	10.36	10.36	20.72	7600	454
17734.01308	16128.54805	-253.971	10.74	10.74	21.48	7221	454
38805.41308	17754.04805	-103.971	27.69	27.69	55.39	2184	454
37090.91308	18463.84805	224.029	37.37	37.37	74.75	1063	454
4857.513077	20709.04805	-253.971	16.74	16.74	33.49	4716	454
27216.21308	21192.34805	-371.971	18.82	18.82	37.63	5143	454
40710.71308	22212.24805	386.029	13.33	13.33	26.66	5776	454
4384.613077	22641.24805	-378.971	43.54	43.54	87.09	1099	454
25668.31308	22918.64805	194.029	17.03	17.03	34.05	5599	454
20731.81308	23123.44805	-127.971	31.09	31.09	62.17	1364	454
40742.01308	24279.44805	-302.971	22.30	22.30	44.60	3610	454
25008.71308	26436.44805	-133.971	25.25	25.25	50.49	1850	454
34452.21308	27493.14805	-54.971	22.35	22.35	44.70	2810	454
12623.61308	29125.24805	-54.971	25.32	25.32	50.63	1290	454
37429.01308	31595.24805	-65.971	29.32	29.32	58.64	1433	454
710.1214561	4394.94558	99.9951	29.41	29.41	58.83	1415	462
1235.121456	5204.24558	376.995	35.21	35.21	70.41	1745	462
8102.321456	6006.54558	-292.005	27.79	27.79	55.58	1234	462
19908.92146	9665.94558	-243.005	12.03	12.03	24.07	6510	462
37315.12146	11355.54558	-170.005	26.49	26.49	52.99	4369	462
12535.62146	12855.64558	-265.005	18.56	18.56	37.11	3500	462
6387.821456	13837.24558	-207.005	32.08	32.08	64.15	1396	462
16315.52146	14646.84558	-305.005	21.67	21.67	43.33	3135	462
36922.42146	15981.54558	-360.005	34.85	34.85	69.71	2308	462
33283.22146	16332.24558	161.995	32.24	32.24	64.48	1021	462
8044.621456	17453.14558	-324.005	44.18	44.18	88.36	1220	462
10603.02146	17982.04558	-116.005	13.09	13.09	26.19	6685	462
37225.22146	18477.44558	63.9951	30.03	30.03	60.05	1324	462
24031.92146	20113.24558	12.9951	27.95	27.95	55.91	1244	462
24214.32146	20849.84558	125.995	34.41	34.41	68.81	1195	462
26126.72146	22395.74558	-265.005	41.99	41.99	83.98	1081	462
25756.52146	22882.84558	255.995	40.55	40.55	81.11	1138	462
20458.42146	26202.04558	-275.005	35.00	35.00	69.99	1184	462
24363.02146	28179.14558	24.9951	21.90	21.90	43.80	2431	462
23759.42146	28284.84558	354.995	44.01	44.01	88.03	1013	462
37484.02146	30872.94558	-176.005	28.19	28.19	56.38	1898	462
31699.32146	35577.74558	199.995	34.69	34.69	69.38	1241	462
35822.62146	37339.84558	-67.0049	10.83	10.83	21.67	7066	462
33134.42146	37937.54558	-210.005	46.49	46.49	92.98	1057	462
1099.329836	5314.44311	-284.039	34.34	34.34	68.67	1314	470
14561.42984	5548.94311	-226.039	37.14	37.14	74.28	1029	470
5475.729836	6115.14311	-355.039	26.73	26.73	53.46	1641	470
19308.52984	9837.34311	-166.039	29.01	29.01	58.03	2486	470
28065.82984	10039.04311	-401.039	59.09	59.09	118.17	1240	470
21839.92984	11293.34311	-167.039	21.76	21.76	43.52	2274	470
30080.02984	12346.04311	50.9613	21.15	21.15	42.30	2395	470
28211.12984	13841.24311	-190.039	9.28	9.28	18.56	11996	470
38524.42984	14224.74311	-259.039	44.86	44.86	89.73	1249	470
21656.52984	14678.14311	-33.0387	21.57	21.57	43.14	1495	470
19667.02984	14935.04311	256.961	12.08	12.08	24.16	6391	470
31200.02984	15224.14311	347.961	11.30	11.30	22.61	13987	470
38718.12984	15666.94311	-153.039	43.92	43.92	87.84	1204	470
10549.22984	16113.44311	12.9613	15.43	15.43	30.85	4792	470
22501.92984	16477.84311	-60.0387	18.56	18.56	37.11	3150	470
37733.42984	17998.94311	-171.039	38.72	38.72	77.43	1116	470
11502.52984	18671.84311	123.961	33.58	33.58	67.16	1129	470
24197.12984	20914.14311	-387.039	53.41	53.41	106.82	1040	470
35459.42984	21925.34311	-166.039	40.67	40.67	81.34	1500	470
17797.82984	22722.84311	-189.039	36.57	36.57	73.15	1116	470
22588.82984	22787.14311	241.961	5.91	5.91	11.82	16846	470
19018.72984	24079.64311	-76.0387	21.34	21.34	42.67	3210	470
9127.229836	25427.24311	-299.039	34.95	34.95	69.90	1114	470
19641.22984	25810.94311	59.9613	25.93	25.93	51.86	1826	470
21571.82984	27270.24311	-368.039	48.98	48.98	97.97	1183	470
24191.02984	28235.54311	351.961	25.53	25.53	51.06	1916	470
35617.32984	31537.74311	-111.039	31.63	31.63	63.26	1006	470
31571.12984	32038.04311	-103.039	38.79	38.79	77.57	1351	470
31192.02984	32612.44311	117.961	19.73	19.73	39.47	3301	470
16171.62984	32995.34311	-383.039	37.11	37.11	74.23	1714	470
36409.32984	33658.94311	-198.039	37.28	37.28	74.56	1134	470
29843.22984	34392.54311	-266.039	19.62	19.62	39.23	5443	470
15827.82984	34568.64311	-157.039	41.66	41.66	83.32	1283	470
31722.62984	35641.34311	-311.039	24.89	24.89	49.78	5778	470
25193.42984	36630.54311	-182.039	40.27	40.27	80.54	1280	470
15942.52984	38218.74311	-8.03867	18.42	18.42	36.83	2820	470
3278.738216	6484.640638	-308.072	35.40	35.40	70.79	1205	478
30666.83822	8956.040638	-393.072	39.71	39.71	79.41	2363	478
33503.73822	9439.140638	-211.072	45.55	45.55	91.09	1096	478
4419.838216	10759.34064	-222.072	41.61	41.61	83.23	1097	478
16019.13822	10969.84064	-79.0725	20.02	20.02	40.03	2547	478
24131.93822	12415.94064	-319.072	46.63	46.63	93.26	1246	478
32219.93822	12463.54064	230.928	26.87	26.87	53.74	2530	478
34721.63822	13092.24064	-206.072	10.29	10.29	20.58	13985	478
37650.93822	13588.44064	-121.072	19.10	19.10	38.20	3979	478
11272.63822	14207.24064	-221.072	20.87	20.87	41.73	2845	478
39986.23822	15708.64064	-271.072	45.50	45.50	91.00	1488	478
4523.538216	15788.44064	-209.072	27.27	27.27	54.54	2254	478
19205.13822	15997.74064	-98.0725	26.73	26.73	53.46	1582	478
25126.53822	15863.14064	66.9275	15.19	15.19	30.38	3318	478
18371.63822	18204.64064	217.928	13.02	13.02	26.05	5645	478
39899.53822	20837.44064	242.928	13.42	13.42	26.85	5610	478
10181.83822	20909.84064	-146.072	24.30	24.30	48.61	1573	478
15066.03822	23796.04064	-79.0725	23.08	23.08	46.16	1836	478
20269.43822	24541.64064	-362.072	40.34	40.34	80.68	1509	478
19266.63822	24786.24064	13.9275	14.25	14.25	28.50	4211	478
12608.73822	29070.44064	-220.072	11.28	11.28	22.56	7147	478
17118.13822	30367.14064	-399.072	33.58	33.58	67.16	1723	478
15232.33822	31223.74064	-138.072	15.80	15.80	31.60	3747	478
20341.03822	34244.64064	117.928	32.24	32.24	64.48	1015	478
34431.73822	34671.14064	236.928	38.57	38.57	77.15	1079	478
15905.53822	38224.54064	5.92751	17.80	17.80	35.61	2697	478
20403.8466	2681.738167	-306.106	20.25	20.25	40.51	1902	486
26209.4466	6549.638167	-280.106	40.55	40.55	81.11	1439	486
6925.846596	7746.238167	-282.106	17.76	17.76	35.51	3242	486
12724.0466	10176.53817	-292.106	25.83	25.83	51.67	2206	486
22085.0466	13785.23817	304.894	22.23	22.23	44.46	2000	486
38569.5466	14455.63817	-85.1063	43.71	43.71	87.42	1317	486
40103.3466	14688.03817	-37.1063	30.94	30.94	61.89	2240	486
31082.9466	15536.53817	-76.1063	33.98	33.98	67.97	1397	486
32624.2466	19535.53817	120.894	36.08	36.08	72.16	1233	486
35354.8466	19478.73817	-132.106	18.25	18.25	36.50	3342	486
34798.8466	19687.73817	-52.1063	26.42	26.42	52.85	1601	486
25678.7466	20349.43817	181.894	31.13	31.13	62.27	1242	486
2873.646596	23207.73817	-119.106	36.50	36.50	73.00	1317	486
20366.4466	24092.23817	-151.106	17.45	17.45	34.90	2785	486
35176.8466	25070.03817	234.894	40.58	40.58	81.15	1355	486
16654.5466	25538.43817	-243.106	41.45	41.45	82.90	1126	486
24686.1466	25447.53817	93.8937	40.72	40.72	81.44	1100	486
15153.1466	25894.53817	24.8937	28.52	28.52	57.04	1101	486
25078.8466	26628.83817	-103.106	37.87	37.87	75.74	1086	486
40189.6466	29402.73817	-233.106	16.53	16.53	33.06	5534	486
17839.9466	29933.33817	44.8937	32.33	32.33	64.67	1264	486
20287.2466	31692.53817	9.89369	12.01	12.01	24.02	4756	486
14869.1466	32723.93817	-394.106	21.08	21.08	42.15	3269	486
30520.2466	33151.33817	-372.106	34.10	34.10	68.20	1833	486
23519.4466	34244.23817	41.8937	32.50	32.50	65.00	1065	486
16969.4466	35097.43817	-184.106	34.15	34.15	68.30	1051	486
18237.05498	2559.035694	-236.14	34.45	34.45	68.91	1017	494
27715.85498	5653.335694	-242.14	37.63	37.63	75.27	1199	494
19889.25498	9610.435694	-243.14	26.89	26.89	53.79	1339	494
17929.95498	11909.63569	-161.14	19.69	19.69	39.38	2797	494
23924.75498	13004.13569	-387.14	15.00	15.00	30.00	4308	494
16630.05498	14926.33569	-215.14	26.56	26.56	53.13	1625	494
20863.55498	15458.63569	-9.14013	11.47	11.47	22.94	4801	494
35982.15498	15804.73569	-173.14	49.95	49.95	99.90	1342	494
27019.75498	17603.03569	12.8599	18.13	18.13	36.27	1836	494
20400.95498	21038.73569	132.86	11.75	11.75	23.50	4764	494
30669.05498	23084.93569	-59.1401	12.39	12.39	24.77	6574	494
14080.75498	23410.73569	-279.14	38.25	38.25	76.49	1467	494
12646.05498	29205.83569	-317.14	24.56	24.56	49.13	1808	494
18004.35498	29817.73569	-103.14	32.17	32.17	64.34	1403	494
36493.75498	30575.43569	252.86	22.82	22.82	45.64	2998	494
32263.15498	30802.73569	-73.1401	17.92	17.92	35.84	4075	494
22544.65498	30983.83569	380.86	27.84	27.84	55.67	1988	494
30741.45498	31402.63569	271.86	47.29	47.29	94.58	1108	494
23117.55498	31894.93569	54.8599	36.83	36.83	73.66	1247	494
16276.15498	32275.43569	-318.14	20.84	20.84	41.68	2761	494
23297.75498	33273.83569	-252.14	36.62	36.62	73.24	1249	494
25905.35498	35468.93569	-10.1401	18.56	18.56	37.11	4460	494
27289.05498	36256.33569	174.86	34.43	34.43	68.86	1113	494
424.6633579	1583.233221	-90.174	13.89	13.89	27.79	6675	502
28654.46336	7525.933221	-242.174	37.19	37.19	74.37	1665	502
12647.56336	10429.83322	-192.174	21.55	21.55	43.10	2553	502
37923.16336	12313.53322	-293.174	28.17	28.17	56.33	2036	502
19784.66336	14909.03322	-218.174	9.07	9.07	18.13	8865	502
25987.46336	16040.43322	208.826	38.76	38.76	77.53	1412	502
38858.86336	17759.13322	-144.174	18.27	18.27	36.55	3258	502
22789.56336	18491.73322	100.826	20.63	20.63	41.26	2152	502
12011.26336	19078.73322	-169.174	23.10	23.10	46.21	1619	502
39594.66336	20291.63322	143.826	24.47	24.47	48.94	2100	502
15100.66336	23817.13322	-112.174	27.29	27.29	54.59	1335	502
28391.56336	24037.03322	-111.174	25.15	25.15	50.30	1937	502
25818.16336	24135.13322	24.826	15.94	15.94	31.89	2731	502
16081.86336	26322.03322	200.826	29.34	29.34	58.69	1341	502
39679.66336	28946.03322	-103.174	23.79	23.79	47.57	2204	502
18392.76336	30695.83322	37.826	30.17	30.17	60.34	1142	502
27111.56336	33465.73322	-327.174	47.29	47.29	94.58	1075	502
33828.66336	34287.13322	-136.174	41.50	41.50	82.99	1106	502
34540.56336	34684.23322	-16.174	20.39	20.39	40.79	3864	502
26343.46336	37524.63322	-350.174	47.26	47.26	94.53	1000	502
22745.16336	39677.43322	175.826	41.17	41.17	82.33	1006	502
11873.57174	7483.130746	-270.259	26.78	26.78	53.55	2290	510
12624.37174	10340.83075	-287.259	10.81	10.81	21.62	8893	510
17571.47174	10305.43075	-236.259	49.34	49.34	98.67	1059	510
32626.17174	10937.03075	-114.259	42.93	42.93	85.86	1205	510
34364.07174	11310.83075	-151.259	32.05	32.05	64.10	1556	510
37360.67174	11375.23075	-184.259	36.43	36.43	72.86	1831	510
39367.27174	13960.63075	-299.259	60.36	60.36	120.72	1164	510
17449.47174	14357.63075	-76.2586	6.76	6.76	13.52	11003	510
21852.37174	17506.73075	-83.2586	23.76	23.76	47.52	1805	510
17130.37174	19201.93075	-210.259	11.28	11.28	22.56	8430	510
30528.07174	19481.83075	-135.259	27.81	27.81	55.63	1893	510
24077.27174	20105.33075	94.7414	15.87	15.87	31.75	3527	510
32581.77174	22007.63075	-113.259	28.38	28.38	56.76	1507	510
24499.57174	22881.83075	-205.259	34.92	34.92	69.85	1632	510
22228.77174	24000.93075	13.7414	54.26	54.26	108.52	1007	510
9079.97174	25420.43075	-310.259	18.68	18.68	37.35	5382	510
19986.87174	25803.63075	298.741	27.08	27.08	54.16	1464	510
33270.27174	25898.03075	-341.259	49.78	49.78	99.57	1115	510
11267.07174	26067.13075	-240.259	12.36	12.36	24.73	5360	510
19128.57174	26721.13075	276.741	33.58	33.58	67.16	1069	510
20849.87174	26951.53075	-189.259	25.62	25.62	51.24	2274	510
37747.87174	28912.53075	-4.25865	24.96	24.96	49.93	2347	510
14770.67174	31066.43075	248.741	32.95	32.95	65.89	1062	510
13734.07174	34140.63075	-255.259	36.86	36.86	73.71	1105	510
26967.37174	36299.43075	-91.2586	27.91	27.91	55.81	1537	510
22543.37174	36829.13075	75.7414	17.64	17.64	35.28	2606	510
33664.97174	37142.23075	-19.2586	37.59	37.59	75.17	1058	510
21559.47174	37511.83075	255.741	34.85	34.85	69.71	1198	510
35118.07174	38577.43075	-346.259	25.88	25.88	51.76	2605	510
11725.48012	440.728271	-42.3603	33.32	33.32	66.65	1405	518
4516.780122	1881.228271	-93.3603	28.10	28.10	56.19	1191	518
10963.18012	5816.328271	-74.3603	25.32	25.32	50.63	1820	518
28197.58012	10044.42827	-72.3603	29.39	29.39	58.78	1553	518
32638.68012	10997.92827	-211.36	17.90	17.90	35.80	4565	518
19764.08012	12951.32827	313.64	18.39	18.39	36.79	3796	518
26119.08012	13061.32827	-192.36	25.50	25.50	51.01	1483	518
17908.88012	13110.02827	-39.3603	29.46	29.46	58.92	1075	518
41102.58012	12906.82827	-74.3603	26.38	26.38	52.75	2280	518
39505.68012	16673.62827	-60.3603	23.79	23.79	47.57	1639	518
14258.38012	17124.32827	-83.3603	29.56	29.56	59.11	1097	518
30744.28012	23039.82827	296.64	18.32	18.32	36.64	4093	518
21688.78012	23691.22827	-315.36	22.23	22.23	44.46	2271	518
34598.18012	24236.82827	-315.36	41.59	41.59	83.18	1250	518
33792.78012	26318.12827	3.63971	23.97	23.97	47.95	2740	518
[truncated: 40,661 more rows]
