# Supplementary material for: Super-resolution analysis of PACSIN2 and EHD2 at caveolae
Source: PLoS One. 2022 Jul 14;17(7):e0271003. doi: 10.1371/journal.pone.0271003 (PMC9282494; doi:10.1371/journal.pone.0271003)
Supplement: S1 Data — (ZIP) [file pone.0271003.s003.zip › 405cav1polyCy3EHD2mono005driftCorr 3DdistanceG_405-647_131K_TS3D.3dlp]

1606.429556	479.0329636	-135	11.54	11.54	23.08	6218	2
35022.12956	574.8329636	112	7.89	7.89	15.78	12994	2
14045.62956	1053.032964	-230	8.55	8.55	17.10	19530	2
29432.22956	1307.032964	71	20.14	20.14	40.27	3931	2
7920.229556	1858.932964	-332	12.72	12.72	25.43	11000	2
21272.32956	1760.832964	8	32.12	32.12	64.24	2002	2
39332.92956	1883.332964	210	44.13	44.13	88.27	1466	2
32036.22956	2412.232964	-113	33.77	33.77	67.54	1833	2
20686.92956	2777.932964	-91	29.34	29.34	58.69	4401	2
7650.529556	2828.432964	-180	24.30	24.30	48.61	2780	2
3786.129556	3303.332964	242	10.79	10.79	21.57	10321	2
15691.52956	3466.032964	261	11.23	11.23	22.47	19477	2
12042.12956	4125.632964	-240	15.68	15.68	31.37	6006	2
26621.02956	4213.232964	63	11.96	11.96	23.93	9048	2
20868.42956	4570.932964	84	14.98	14.98	29.96	6228	2
3493.829556	4699.032964	-248	8.64	8.64	17.29	19397	2
32214.62956	5309.932964	-174	34.10	34.10	68.20	1733	2
40953.42956	5353.732964	-51	30.54	30.54	61.09	2097	2
26369.22956	6095.632964	215	42.79	42.79	85.58	1278	2
30793.82956	6067.732964	-103	9.66	9.66	19.31	11214	2
24275.62956	6308.032964	-113	9.58	9.58	19.17	10890	2
33280.92956	6539.132964	303	17.80	17.80	35.61	5311	2
18753.92956	6695.432964	-50	7.11	7.11	14.22	22579	2
29741.22956	6626.432964	345	26.14	26.14	52.28	3398	2
12941.52956	7067.832964	-81	23.31	23.31	46.63	3455	2
30534.22956	7236.432964	15	25.13	25.13	50.26	1700	2
26836.42956	7535.132964	115	14.01	14.01	28.02	6947	2
10410.62956	7866.332964	-261	34.15	34.15	68.30	2715	2
13400.62956	8160.232964	-106	8.27	8.27	16.53	17928	2
39455.92956	8390.732964	-150	58.47	58.47	116.95	1192	2
1208.629556	8609.332964	140	15.66	15.66	31.32	5908	2
22094.72956	8829.232964	89	8.36	8.36	16.72	16644	2
23620.22956	9237.032964	257	16.18	16.18	32.36	6014	2
2601.129556	10215.53296	140	26.05	26.05	52.09	2128	2
21771.22956	10507.23296	-319	16.63	16.63	33.25	6677	2
14750.12956	10742.53296	91	8.55	8.55	17.10	14127	2
2786.029556	11573.03296	-82	17.99	17.99	35.98	5293	2
10646.42956	11736.63296	-230	15.35	15.35	30.71	7536	2
14073.92956	11909.53296	-145	14.62	14.62	29.25	9994	2
36744.92956	11971.33296	-4	22.98	22.98	45.97	4315	2
2591.229556	12360.43296	225	21.15	21.15	42.30	5655	2
10586.32956	12967.33296	-21	10.79	10.79	21.57	11748	2
16675.32956	12987.53296	15	15.66	15.66	31.32	5552	2
19927.72956	12994.13296	121	67.59	67.59	135.18	1205	2
15924.92956	13315.33296	-5	16.93	16.93	33.86	3882	2
27424.82956	13242.03296	-127	14.18	14.18	28.35	4914	2
30811.32956	13241.53296	-99	21.85	21.85	43.71	2052	2
23757.52956	13618.03296	151	9.54	9.54	19.08	7871	2
16862.92956	13831.93296	86	6.52	6.52	13.05	21843	2
20898.22956	13826.23296	-195	9.47	9.47	18.93	12199	2
1897.829556	14568.43296	182	41.64	41.64	83.27	1595	2
25044.92956	14444.53296	-232	10.93	10.93	21.85	9620	2
2286.929556	14674.93296	398	24.49	24.49	48.98	5178	2
16994.72956	14905.73296	56	28.31	28.31	56.61	1695	2
23249.82956	15189.23296	142	6.22	6.22	12.43	16640	2
28568.32956	16021.33296	121	29.11	29.11	58.22	1763	2
39934.22956	16135.53296	-3	26.96	26.96	53.93	1709	2
17957.92956	16278.33296	144	26.82	26.82	53.65	2937	2
19581.12956	16334.73296	74	19.62	19.62	39.23	2252	2
23459.02956	16634.63296	225	22.28	22.28	44.56	2104	2
8102.329556	16749.83296	-45	12.72	12.72	25.43	6961	2
40498.62956	17032.13296	-302	39.61	39.61	79.22	2194	2
22779.92956	17345.53296	326	41.66	41.66	83.32	1404	2
25158.12956	17531.23296	255	18.86	18.86	37.73	2965	2
12978.32956	17637.63296	-91	14.46	14.46	28.92	6296	2
20231.32956	17743.43296	100	10.50	10.50	21.01	7893	2
11454.92956	20275.53296	-339	26.99	26.99	53.98	4406	2
12304.82956	20361.93296	-239	33.35	33.35	66.69	1974	2
22485.82956	20471.03296	292	16.72	16.72	33.44	6297	2
10035.42956	20725.63296	-368	20.68	20.68	41.35	8203	2
35572.62956	21352.03296	381	9.07	9.07	18.13	17799	2
34262.12956	21464.23296	-122	58.10	58.10	116.20	1563	2
40490.72956	21762.63296	-321	36.01	36.01	72.02	2474	2
6570.529556	22227.73296	-158	16.44	16.44	32.88	5940	2
12382.02956	22366.53296	55	24.61	24.61	49.22	2215	2
19032.42956	23006.33296	-294	18.04	18.04	36.08	5598	2
9557.629556	24395.83296	-67	12.60	12.60	25.20	11592	2
7887.529556	24702.03296	336	13.59	13.59	27.18	10716	2
30549.42956	25001.73296	235	47.90	47.90	95.80	1352	2
9761.029556	25730.63296	76	24.35	24.35	48.70	1902	2
36216.82956	25873.73296	252	15.05	15.05	30.10	4927	2
14492.22956	26110.73296	276	33.28	33.28	66.55	1801	2
27661.42956	28426.83296	293	26.73	26.73	53.46	5321	2
23708.42956	28820.53296	242	7.51	7.51	15.02	19246	2
34532.42956	28900.53296	-164	30.71	30.71	61.42	2309	2
12059.02956	29851.33296	253	6.24	6.24	12.48	29925	2
23558.92956	29885.13296	112	11.12	11.12	22.23	11069	2
21661.02956	30171.03296	-22	12.60	12.60	25.20	12786	2
22291.52956	30592.43296	-109	13.14	13.14	26.28	11061	2
33744.82956	30416.73296	28	11.35	11.35	22.70	10423	2
22530.92956	31285.63296	-154	43.45	43.45	86.90	1633	2
40995.62956	32049.93296	-17	22.33	22.33	44.65	4415	2
20880.42956	32191.83296	194	23.03	23.03	46.06	2827	2
35586.62956	32225.63296	-345	18.68	18.68	37.35	8243	2
2000.129556	33042.23296	-19	26.19	26.19	52.38	3696	2
25963.62956	33297.83296	-96	35.77	35.77	71.54	2170	2
16273.52956	33347.83296	-192	57.67	57.67	115.35	1180	2
15774.62956	34308.73296	-264	16.60	16.60	33.21	6454	2
41367.22956	34332.93296	-119	22.80	22.80	45.59	2042	2
7814.229556	35240.43296	332	14.06	14.06	28.12	12577	2
17027.52956	35182.03296	5	26.49	26.49	52.99	2420	2
24265.52956	35654.13296	321	16.18	16.18	32.36	7748	2
36293.12956	35859.03296	-355	15.00	15.00	30.00	9020	2
29971.92956	36220.23296	297	21.62	21.62	43.24	6345	2
3242.029556	36566.13296	60	30.66	30.66	61.32	3626	2
13010.72956	37064.13296	-339	8.27	8.27	16.53	22742	2
24187.02956	37100.23296	-112	12.81	12.81	25.62	11066	2
17378.22956	38436.73296	194	58.43	58.43	116.86	1110	2
36860.92956	38325.53296	-160	63.42	63.42	126.84	1403	2
26501.72956	38951.63296	-150	48.56	48.56	97.12	1575	2
920.1295564	38962.03296	330	36.88	36.88	73.76	2131	2
22180.02956	39008.33296	120	53.74	53.74	107.48	1250	2
6637.229556	39324.23296	-195	53.65	53.65	107.29	1315	2
13251.22956	40011.13296	-46	8.93	8.93	17.85	15874	2
36402.22666	289.6328369	1	21.62	21.62	43.24	3042	10
38612.92666	1537.432837	-145	30.66	30.66	61.32	2193	10
23371.92666	1676.832837	-362	28.78	28.78	57.56	5441	10
1077.626664	3195.932837	21	21.29	21.29	42.58	3035	10
25511.02666	3137.832837	291	37.02	37.02	74.04	2097	10
39936.62666	3443.432837	-123	38.32	38.32	76.63	1685	10
7374.026664	4183.032837	-261	10.31	10.31	20.63	15885	10
26509.62666	4222.932837	305	29.88	29.88	59.77	2716	10
10942.32666	4556.632837	181	13.66	13.66	27.32	9957	10
7432.426664	4510.032837	-289	26.56	26.56	53.13	3315	10
24606.12666	4979.632837	-12	28.10	28.10	56.19	3420	10
40900.12666	5258.632837	-280	63.49	63.49	126.98	1060	10
36220.92666	6672.732837	-177	44.74	44.74	89.49	1306	10
26066.52666	7057.032837	201	29.72	29.72	59.44	2353	10
34819.12666	7368.632837	-210	7.02	7.02	14.04	23442	10
26853.22666	7547.732837	220	11.09	11.09	22.18	10813	10
7500.426664	7863.132837	321	27.98	27.98	55.95	3036	10
18699.42666	7857.832837	222	15.85	15.85	31.70	3821	10
13377.92666	9100.132837	-345	9.89	9.89	19.78	12317	10
15604.92666	9449.432837	148	24.92	24.92	49.83	3073	10
939.4266644	9541.132837	119	24.66	24.66	49.31	1831	10
39446.62666	9830.132837	35	45.29	45.29	90.57	1101	10
32885.22666	9925.832837	-260	21.10	21.10	42.20	4351	10
33748.52666	10020.53284	145	10.55	10.55	21.10	9289	10
4634.326664	10339.33284	293	21.60	21.60	43.19	4151	10
7639.326664	10993.83284	-326	14.04	14.04	28.07	12351	10
12878.12666	11337.43284	-203	13.05	13.05	26.09	9489	10
22891.32666	11305.33284	113	18.25	18.25	36.50	2074	10
24041.32666	12275.43284	-98	28.12	28.12	56.24	1570	10
25564.92666	12669.03284	67	28.21	28.21	56.43	1020	10
15298.82666	12963.33284	-212	28.14	28.14	56.28	2815	10
11779.22666	13719.03284	270	13.12	13.12	26.23	9831	10
26518.42666	13538.73284	-33	21.69	21.69	43.38	1946	10
30710.22666	14086.63284	-1	19.99	19.99	39.99	2812	10
16207.52666	14304.13284	311	24.35	24.35	48.70	3059	10
29109.52666	14434.03284	-91	18.58	18.58	37.16	2937	10
11017.62666	14532.73284	192	17.76	17.76	35.51	2902	10
20451.02666	15498.23284	-231	30.85	30.85	61.70	1742	10
15189.02666	16450.93284	188	7.87	7.87	15.73	15733	10
23339.72666	17312.43284	-344	36.48	36.48	72.96	1833	10
36491.92666	17545.13284	227	21.27	21.27	42.53	2325	10
23122.72666	18608.33284	276	43.73	43.73	87.46	1087	10
18055.12666	19360.33284	-237	30.83	30.83	61.65	1733	10
20485.92666	20358.43284	240	23.50	23.50	47.01	2159	10
9672.226664	20698.33284	283	22.56	22.56	45.12	3119	10
23588.02666	27510.03284	43	13.40	13.40	26.80	8191	10
1123.626664	28222.73284	-180	32.05	32.05	64.10	2852	10
7581.826664	28244.83284	-261	53.13	53.13	106.26	1498	10
27708.42666	28408.53284	234	18.09	18.09	36.17	6062	10
32265.12666	30229.53284	-301	25.98	25.98	51.95	3794	10
10944.92666	31608.63284	52	21.17	21.17	42.34	2386	10
11598.32666	31439.83284	149	35.18	35.18	70.37	1208	10
4798.026664	31612.23284	-220	46.72	46.72	93.45	1281	10
23910.52666	32561.63284	176	13.31	13.31	26.61	7992	10
37035.72666	32938.83284	199	34.36	34.36	68.72	1763	10
23800.42666	33820.03284	-248	55.39	55.39	110.78	1231	10
38009.22666	34604.33284	-58	45.26	45.26	90.53	1091	10
16157.92666	35354.83284	-364	23.60	23.60	47.19	4338	10
23492.52666	36112.83284	-255	17.66	17.66	35.33	8728	10
3162.726664	36333.53284	-52	34.97	34.97	69.94	1584	10
27594.82666	36271.73284	166	33.56	33.56	67.12	1478	10
14422.32666	38379.13284	183	32.12	32.12	64.24	1564	10
18368.32666	39310.83284	247	35.18	35.18	70.37	2481	10
24900.82377	1181.53271	-109	52.07	52.07	104.14	1048	18
26645.72377	2040.83271	27	27.88	27.88	55.77	2017	18
10081.62377	2604.43271	-146	10.72	10.72	21.43	10986	18
11881.72377	2657.03271	-128	26.64	26.64	53.27	3153	18
29748.82377	3955.03271	68	37.47	37.47	74.94	1398	18
33340.42377	4275.03271	-307	39.59	39.59	79.18	1796	18
30693.72377	7865.53271	-175	39.26	39.26	78.52	1201	18
7799.223772	7884.03271	386	17.95	17.95	35.89	8369	18
15871.92377	7838.93271	8	28.17	28.17	56.33	1670	18
14056.52377	8213.03271	-154	8.74	8.74	17.47	9459	18
17119.12377	8107.93271	-106	29.53	29.53	59.06	2051	18
5335.623772	9607.23271	369	35.82	35.82	71.64	2357	18
4409.923772	9537.93271	-297	26.38	26.38	52.75	3923	18
33764.72377	10019.83271	163	13.09	13.09	26.19	5785	18
18039.52377	10975.73271	289	36.69	36.69	73.38	1700	18
36638.42377	10898.43271	-335	35.96	35.96	71.92	2605	18
17006.02377	12781.53271	-73	30.29	30.29	60.57	2650	18
22963.82377	12807.63271	351	53.06	53.06	106.12	1085	18
20824.72377	13948.03271	-314	19.99	19.99	39.99	5524	18
19715.02377	14932.03271	-214	30.78	30.78	61.56	1688	18
6162.523772	16595.73271	-117	52.66	52.66	105.32	1139	18
12226.62377	16731.83271	17	15.57	15.57	31.13	6227	18
23493.22377	16666.43271	164	23.90	23.90	47.81	2331	18
8065.023772	16791.43271	-92	12.67	12.67	25.34	7102	18
27740.02377	17324.03271	166	34.22	34.22	68.44	1224	18
3598.823772	17785.43271	-197	31.20	31.20	62.41	2731	18
7439.823772	22219.93271	186	26.02	26.02	52.05	1946	18
30368.42377	22987.43271	-253	26.28	26.28	52.56	2653	18
34578.32377	24147.03271	-177	36.34	36.34	72.68	2232	18
4170.023772	25668.13271	-50	51.46	51.46	102.91	1023	18
22022.32377	26944.03271	-81	45.71	45.71	91.42	1719	18
14809.72377	27735.53271	118	29.84	29.84	59.68	1427	18
28369.22377	27663.03271	-200	22.98	22.98	45.97	2921	18
22825.92377	28851.13271	53	28.19	28.19	56.38	1944	18
24904.92377	29009.33271	-187	57.82	57.82	115.63	1673	18
21706.22377	30132.73271	186	13.38	13.38	26.75	9621	18
38921.32377	31139.83271	102	24.42	24.42	48.84	1725	18
25902.62377	33141.83271	139	19.69	19.69	39.38	5897	18
4310.223772	33462.43271	-247	57.86	57.86	115.72	1189	18
3286.223772	33753.43271	174	40.60	40.60	81.20	1286	18
11438.42377	33926.93271	86	31.51	31.51	63.02	1909	18
15776.32377	34286.83271	-381	18.79	18.79	37.59	5843	18
27471.22377	34421.03271	-277	20.98	20.98	41.97	6459	18
13056.02377	35061.43271	-276	51.79	51.79	103.57	1587	18
40839.12377	35214.43271	101	36.38	36.38	72.77	1072	18
4702.623772	36531.13271	-289	42.20	42.20	84.40	2489	18
16246.32377	36481.43271	-240	8.69	8.69	17.38	15595	18
29702.12377	36789.53271	61	26.78	26.78	53.55	2212	18
6155.123772	37128.13271	-236	16.25	16.25	32.50	6097	18
13007.62377	37049.93271	-185	11.04	11.04	22.09	9593	18
27470.82377	39046.33271	-384	75.81	75.81	151.61	1457	18
31652.82088	1211.332583	-257	11.92	11.92	23.83	14950	26
37916.42088	1057.632583	390	31.23	31.23	62.45	2652	26
27339.42088	1294.932583	67	29.08	29.08	58.17	2464	26
39684.42088	1224.032583	-55	14.27	14.27	28.54	7349	26
12135.32088	1754.432583	360	26.07	26.07	52.14	3915	26
6133.12088	1906.932583	-173	18.65	18.65	37.30	2943	26
31524.72088	1928.032583	-239	39.02	39.02	78.04	1878	26
20630.52088	2710.132583	381	16.65	16.65	33.30	8132	26
21421.92088	3271.532583	-139	47.36	47.36	94.72	1088	26
25799.32088	3149.832583	-96	47.97	47.97	95.94	1513	26
19762.32088	3712.832583	-199	22.94	22.94	45.88	3230	26
25104.82088	3893.432583	-59	35.84	35.84	71.69	1805	26
27883.62088	3759.532583	-254	41.71	41.71	83.41	1477	26
30200.72088	3935.232583	152	28.50	28.50	56.99	1920	26
33259.72088	4305.832583	31	29.20	29.20	58.40	2228	26
19854.72088	4777.732583	-150	8.31	8.31	16.63	19467	26
26436.52088	5978.332583	-159	35.54	35.54	71.07	1250	26
25519.92088	6127.232583	360	26.31	26.31	52.61	2682	26
14400.92088	6213.532583	386	25.27	25.27	50.54	3026	26
11558.62088	6592.832583	-289	18.91	18.91	37.82	3963	26
6919.32088	7366.832583	118	13.92	13.92	27.84	5183	26
7522.22088	7879.032583	215	18.18	18.18	36.36	4736	26
1257.42088	8640.732583	-156	19.81	19.81	39.61	4172	26
23243.02088	8757.832583	95	14.01	14.01	28.02	5249	26
372.6208803	9334.332583	309	32.76	32.76	65.52	1905	26
4700.42088	10384.73258	201	43.12	43.12	86.24	1187	26
546.2208803	12973.33258	-97	34.45	34.45	68.91	2058	26
23867.02088	14723.93258	236	7.89	7.89	15.78	10408	26
12238.32088	15053.83258	-145	7.25	7.25	14.51	15854	26
14380.22088	15476.13258	77	11.89	11.89	23.79	6742	26
18930.02088	15549.13258	-315	8.48	8.48	16.96	14678	26
25679.92088	16032.33258	283	15.21	15.21	30.43	3851	26
20835.42088	16646.33258	-202	25.36	25.36	50.73	1960	26
14274.82088	16632.53258	226	34.90	34.90	69.80	1937	26
27827.02088	17355.33258	310	27.62	27.62	55.25	1679	26
21100.62088	18272.03258	-184	29.98	29.98	59.96	1428	26
6911.12088	19152.43258	-372	13.49	13.49	26.99	7209	26
28107.92088	19946.93258	151	9.68	9.68	19.36	10711	26
37608.22088	20441.73258	220	38.48	38.48	76.96	1260	26
38539.32088	20909.63258	-64	16.06	16.06	32.12	6206	26
19246.82088	21098.83258	259	28.02	28.02	56.05	1772	26
23715.52088	21499.73258	-3	14.51	14.51	29.01	3131	26
7231.22088	21603.13258	-15	23.55	23.55	47.10	2276	26
37392.32088	22076.83258	373	39.09	39.09	78.19	2569	26
14099.32088	23145.53258	-203	25.20	25.20	50.40	3343	26
16081.32088	23374.43258	-219	8.78	8.78	17.57	15941	26
19059.22088	23225.03258	-258	12.95	12.95	25.91	4879	26
23771.92088	25133.03258	372	10.93	10.93	21.85	9166	26
8070.92088	25346.93258	20	20.63	20.63	41.26	4434	26
17787.92088	26505.93258	334	22.37	22.37	44.74	2877	26
25426.82088	26903.93258	381	9.80	9.80	19.59	13855	26
30912.52088	26942.93258	35	15.52	15.52	31.04	6151	26
36182.82088	26986.73258	1	11.42	11.42	22.84	9578	26
6522.72088	27403.63258	49	41.40	41.40	82.80	1110	26
39721.62088	28485.63258	-193	25.67	25.67	51.34	2514	26
32234.12088	29900.03258	-183	21.41	21.41	42.81	2963	26
6233.12088	29923.63258	-153	24.49	24.49	48.98	3714	26
4419.32088	30080.23258	102	27.29	27.29	54.59	2175	26
29971.32088	30872.43258	153	20.87	20.87	41.73	4042	26
32802.82088	31670.13258	131	13.40	13.40	26.80	6348	26
23941.82088	32581.43258	155	43.64	43.64	87.28	1453	26
4297.62088	33393.03258	-204	22.21	22.21	44.42	4777	26
862.6208803	34253.23258	16	29.65	29.65	59.30	1603	26
15658.72088	35912.23258	-49	29.30	29.30	58.59	1696	26
7189.72088	36455.03258	-84	17.99	17.99	35.98	4607	26
3303.22088	37362.63258	15	38.88	38.88	77.76	1219	26
31567.22088	37422.63258	92	41.19	41.19	82.38	1439	26
32893.32088	37314.53258	-112	40.81	40.81	81.62	1504	26
14011.22088	39703.83258	-75	37.84	37.84	75.69	1262	26
12576.52088	40105.33258	-336	24.42	24.42	48.84	4523	26
34716.52088	40250.73258	-67	30.05	30.05	60.10	1550	26
2822.217988	370.2324567	-292	13.78	13.78	27.55	8242	34
4518.717988	1151.132457	-70	34.52	34.52	69.05	1125	34
38760.51799	1501.332457	-217	34.22	34.22	68.44	1700	34
19093.71799	1899.232457	137	24.12	24.12	48.23	2841	34
16727.51799	2263.732457	-45	26.54	26.54	53.08	2272	34
10126.81799	2408.132457	-174	11.56	11.56	23.13	9796	34
39882.21799	2593.332457	272	47.59	47.59	95.19	1159	34
11812.71799	3303.432457	169	26.31	26.31	52.61	1783	34
21434.51799	3452.332457	-394	59.16	59.16	118.32	1620	34
36849.21799	4499.832457	-243	24.04	24.04	48.09	4250	34
9284.617988	4917.232457	-224	17.03	17.03	34.05	6512	34
5583.217988	5284.232457	2	47.50	47.50	95.00	1013	34
25974.81799	6094.932457	-182	47.62	47.62	95.24	1223	34
17846.81799	6395.732457	19	11.30	11.30	22.61	10384	34
8712.117988	6611.932457	-94	44.44	44.44	88.88	1380	34
11436.01799	6746.032457	153	10.72	10.72	21.43	6125	34
12978.71799	7086.332457	87	21.57	21.57	43.14	1494	34
28463.91799	7425.132457	71	24.21	24.21	48.42	1481	34
15727.11799	7875.132457	356	32.10	32.10	64.20	2033	34
25083.51799	9423.632457	97	31.06	31.06	62.12	1254	34
2570.417988	10127.83246	-182	12.27	12.27	24.54	12243	34
2805.317988	11686.13246	-242	20.98	20.98	41.97	2909	34
16460.11799	11974.83246	-133	21.41	21.41	42.81	4670	34
14075.71799	12184.23246	-176	15.50	15.50	30.99	4565	34
637.5179883	12919.73246	-342	25.03	25.03	50.07	4486	34
28636.11799	12748.13246	-71	11.02	11.02	22.04	5746	34
10598.71799	12958.53246	2	12.06	12.06	24.12	6038	34
2493.317988	13218.63246	135	27.58	27.58	55.15	1724	34
2486.717988	14752.83246	379	26.80	26.80	53.60	2734	34
9941.617988	14750.33246	326	10.10	10.10	20.21	9634	34
40681.01799	16020.93246	-61	29.58	29.58	59.16	1939	34
27581.91799	16217.73246	-394	15.07	15.07	30.14	8643	34
12251.11799	16717.03246	39	19.88	19.88	39.75	2580	34
13211.21799	16958.13246	306	5.84	5.84	11.68	25851	34
9869.417988	17621.53246	-226	40.84	40.84	81.67	1396	34
38586.71799	18007.83246	238	17.05	17.05	34.10	4296	34
29014.71799	19297.73246	-59	34.85	34.85	69.71	1379	34
24796.11799	19769.33246	87	14.70	14.70	29.39	3654	34
4559.917988	20135.33246	-11	13.64	13.64	27.27	8700	34
23736.51799	21445.53246	-140	39.19	39.19	78.37	1003	34
34157.81799	21429.03246	180	41.00	41.00	82.00	1596	34
27059.41799	21817.23246	-232	24.23	24.23	48.47	5382	34
27835.41799	21917.03246	309	49.31	49.31	98.63	1288	34
32740.11799	23033.13246	-145	35.61	35.61	71.22	1557	34
32149.81799	23201.63246	-240	21.45	21.45	42.91	2387	34
7981.717988	23490.53246	332	54.14	54.14	108.28	1153	34
11058.61799	23557.03246	124	18.86	18.86	37.73	2883	34
14067.11799	25422.63246	-361	23.27	23.27	46.53	3264	34
5138.317988	25828.13246	-263	32.10	32.10	64.20	2291	34
28698.91799	25946.73246	-8	31.70	31.70	63.40	1660	34
15452.31799	25886.13246	32	11.04	11.04	22.09	8546	34
25362.41799	26890.83246	352	7.39	7.39	14.79	16612	34
7764.717988	27037.13246	-38	21.85	21.85	43.71	3387	34
6420.917988	27369.83246	-116	22.94	22.94	45.88	3820	34
16294.01799	27303.03246	-163	38.01	38.01	76.02	1347	34
5221.917988	27599.03246	44	35.91	35.91	71.83	1160	34
19036.61799	27802.63246	-269	38.93	38.93	77.86	2477	34
449.2179883	28078.83246	161	42.65	42.65	85.30	1282	34
23982.31799	27981.33246	-81	27.72	27.72	55.44	2477	34
31330.51799	28748.63246	-398	31.67	31.67	63.35	3675	34
28545.71799	29100.93246	262	38.76	38.76	77.53	1298	34
27748.71799	29384.33246	-239	56.17	56.17	112.33	1354	34
22301.01799	29517.03246	357	34.43	34.43	68.86	2078	34
8911.317988	30771.53246	14	14.98	14.98	29.96	5342	34
22535.81799	31233.53246	250	18.98	18.98	37.96	6091	34
15966.21799	31464.53246	-127	34.27	34.27	68.53	1537	34
39862.31799	32595.43246	163	26.33	26.33	52.66	2634	34
37044.41799	32935.23246	-25	19.59	19.59	39.19	3312	34
36980.21799	34238.63246	8	34.76	34.76	69.52	1106	34
32075.51799	34510.73246	338	52.26	52.26	104.51	1140	34
5888.017988	34638.83246	302	44.70	44.70	89.40	1631	34
25190.01799	34579.53246	373	24.82	24.82	49.64	4168	34
1534.517988	37333.93246	379	34.34	34.34	68.67	3565	34
31632.81799	37435.33246	94	37.28	37.28	74.56	1154	34
6377.817988	38470.43246	286	35.73	35.73	71.45	1790	34
28163.01799	38398.53246	397	20.98	20.98	41.97	7200	34
28942.21799	39543.03246	-286	23.27	23.27	46.53	3081	34
13994.31799	39669.23246	-306	24.61	24.61	49.22	3377	34
10118.6151	2411.53233	-171	17.47	17.47	34.95	4421	42
6723.115096	3400.13233	43	29.88	29.88	59.77	1523	42
9715.615096	3496.03233	-308	20.21	20.21	40.41	2884	42
25125.7151	3938.33233	36	23.90	23.90	47.81	4359	42
16077.6151	4089.43233	-317	19.55	19.55	39.09	4117	42
34801.5151	4457.93233	-241	36.36	36.36	72.72	1540	42
17855.7151	6333.63233	-126	23.39	23.39	46.77	3382	42
23539.9151	6553.13233	300	15.31	15.31	30.61	5844	42
34826.6151	7320.03233	-215	8.03	8.03	16.06	14681	42
7486.915096	7887.33233	172	30.40	30.40	60.81	2149	42
12110.5151	7992.03233	-146	41.45	41.45	82.90	1110	42
23374.6151	8863.23233	-330	57.91	57.91	115.82	1105	42
21441.5151	8941.83233	-90	35.47	35.47	70.93	2031	42
25061.8151	9439.83233	29	31.98	31.98	63.96	1089	42
38531.6151	9552.43233	-384	43.80	43.80	87.61	2092	42
5040.915096	9377.93233	-73	17.26	17.26	34.52	3654	42
14859.8151	10933.53233	-367	28.57	28.57	57.13	2825	42
17729.9151	10710.83233	-288	23.31	23.31	46.63	3150	42
12101.7151	11617.13233	-74	25.91	25.91	51.81	2542	42
20272.6151	12342.23233	-104	19.97	19.97	39.94	2414	42
669.9150962	12819.83233	-124	28.07	28.07	56.14	2375	42
1520.115096	12885.93233	-173	21.69	21.69	43.38	3128	42
24113.0151	13659.33233	104	30.69	30.69	61.37	1076	42
18834.8151	13969.53233	-165	5.02	5.02	10.03	25355	42
12258.7151	15051.13233	-188	25.32	25.32	50.63	2692	42
18135.9151	15229.33233	-133	18.84	18.84	37.68	3196	42
22935.7151	15823.43233	-166	30.99	30.99	61.98	1482	42
38724.1151	16140.53233	209	18.06	18.06	36.13	3983	42
19605.9151	16319.43233	1	7.47	7.47	14.93	9285	42
37183.7151	16387.93233	329	30.10	30.10	60.19	1823	42
37869.1151	16910.53233	-65	29.13	29.13	58.26	1752	42
20927.0151	16958.03233	-226	17.36	17.36	34.71	4500	42
28688.0151	17502.83233	-270	19.88	19.88	39.75	4805	42
10390.0151	18977.43233	50	31.18	31.18	62.36	1162	42
17746.7151	20284.73233	172	34.43	34.43	68.86	1284	42
27653.9151	20484.13233	36	8.36	8.36	16.72	10580	42
19721.9151	21575.93233	-213	24.80	24.80	49.60	2108	42
31739.6151	21769.83233	-213	37.11	37.11	74.23	1505	42
15520.1151	23113.53233	-21	26.56	26.56	53.13	1956	42
13700.7151	23956.93233	277	7.56	7.56	15.12	18837	42
8920.115096	25350.23233	-5	23.39	23.39	46.77	1512	42
40306.9151	26967.03233	-202	41.64	41.64	83.27	1275	42
17514.9151	27022.23233	-152	22.51	22.51	45.03	2546	42
29078.7151	27066.23233	-75	36.01	36.01	72.02	1097	42
8261.015096	27940.03233	-367	34.59	34.59	69.19	2312	42
7470.515096	28002.93233	0	16.65	16.65	33.30	5083	42
33251.8151	27949.43233	-269	36.03	36.03	72.06	1843	42
38100.4151	28893.53233	374	54.40	54.40	108.80	1375	42
14414.8151	29953.93233	-123	61.65	61.65	123.31	1007	42
19826.5151	30843.13233	-152	23.69	23.69	47.38	3171	42
38639.1151	31039.03233	106	22.28	22.28	44.56	2409	42
12283.1151	32271.93233	-311	40.81	40.81	81.62	1908	42
20910.5151	32190.13233	309	16.25	16.25	32.50	8099	42
14250.0151	32827.53233	361	9.37	9.37	18.75	12938	42
6251.915096	33492.23233	399	50.77	50.77	101.55	1497	42
9260.215096	34224.73233	-301	23.62	23.62	47.24	2837	42
18565.2151	35969.63233	251	30.43	30.43	60.85	2184	42
36709.0151	39027.23233	-214	56.31	56.31	112.62	1200	42
13980.8151	39706.53233	-179	18.39	18.39	36.79	6334	42
29684.1151	39609.83233	147	31.98	31.98	63.96	2003	42
20515.1151	40180.83233	-94	55.37	55.37	110.73	1116	42
18057.5151	40462.33233	353	28.71	28.71	57.41	2744	42
40621.8122	793.1322032	-27	41.82	41.82	83.65	1710	50
21975.9122	1887.532203	-340	19.83	19.83	39.66	6802	50
23846.9122	2526.532203	-132	40.74	40.74	81.48	1332	50
19626.9122	2637.832203	30	42.48	42.48	84.97	1251	50
16847.2122	3101.632203	-121	49.95	49.95	99.90	1041	50
5992.512204	3681.632203	-370	28.75	28.75	57.51	2945	50
26730.4122	4014.032203	-77	33.46	33.46	66.93	1737	50
7816.012204	4339.132203	-289	25.88	25.88	51.76	2551	50
26010.4122	5049.532203	-341	13.85	13.85	27.69	10217	50
30796.3122	6192.832203	-347	25.65	25.65	51.29	2761	50
9406.212204	6653.832203	-277	19.57	19.57	39.14	5558	50
29562.6122	7476.632203	141	35.16	35.16	70.32	1041	50
14759.0122	10620.2322	-222	45.43	45.43	90.86	1179	50
20502.2122	11408.9322	-69	31.51	31.51	63.02	1386	50
40776.0122	11706.4322	315	46.32	46.32	92.65	1809	50
14705.9122	12113.7322	-208	13.05	13.05	26.09	6708	50
28535.7122	12219.2322	-386	40.91	40.91	81.81	1319	50
19730.9122	12225.6322	-185	25.79	25.79	51.57	2249	50
3278.812204	12574.5322	289	31.86	31.86	63.73	2660	50
22312.9122	12460.5322	6	22.09	22.09	44.18	1801	50
10647.7122	12948.1322	-66	23.27	23.27	46.53	2235	50
658.8122042	13442.2322	-113	29.63	29.63	59.25	1611	50
22075.8122	15727.8322	202	24.49	24.49	48.98	1257	50
26110.5122	16036.0322	1	15.50	15.50	30.99	3911	50
16687.0122	16358.7322	-172	23.83	23.83	47.67	1678	50
1907.712204	17272.3322	-191	42.32	42.32	84.64	1239	50
23409.4122	17459.6322	162	34.12	34.12	68.25	1167	50
27788.1122	17897.9322	217	38.72	38.72	77.43	1005	50
38461.4122	18001.1322	358	27.39	27.39	54.78	2160	50
27983.9122	19340.0322	10	21.36	21.36	42.72	3410	50
11653.0122	19331.2322	227	22.04	22.04	44.09	2806	50
3075.712204	19589.2322	-101	54.02	54.02	108.05	1008	50
7860.212204	19939.5322	308	62.95	62.95	125.90	1506	50
23937.1122	20482.6322	-189	30.52	30.52	61.04	1535	50
40397.0122	21619.3322	-159	24.12	24.12	48.23	2918	50
2288.812204	22224.3322	-148	33.54	33.54	67.07	2707	50
25571.3122	22881.9322	227	14.84	14.84	29.67	4479	50
14189.0122	23624.3322	-7	14.34	14.34	28.68	3164	50
34674.5122	24122.9322	-274	16.51	16.51	33.02	7083	50
8468.312204	24798.2322	39	41.12	41.12	82.24	1108	50
19659.1122	25810.3322	13	11.94	11.94	23.88	7551	50
7084.812204	26021.8322	66	31.32	31.32	62.64	1421	50
15605.8122	25856.8322	313	32.59	32.59	65.19	1684	50
29945.2122	25720.1322	-142	25.25	25.25	50.49	2130	50
37240.7122	26118.1322	123	27.01	27.01	54.02	1751	50
23676.8122	27426.0322	144	17.83	17.83	35.65	7278	50
16884.9122	27693.9322	-164	38.83	38.83	77.67	1343	50
459.3122042	27986.7322	-142	20.39	20.39	40.79	4377	50
36096.5122	28306.9322	-116	30.00	30.00	60.01	2589	50
12584.5122	28373.5322	-364	14.86	14.86	29.72	7302	50
15990.6122	28949.8322	-118	33.68	33.68	67.35	1136	50
2761.312204	29453.6322	-171	28.21	28.21	56.43	2562	50
11977.0122	29870.4322	-58	16.32	16.32	32.64	4447	50
21685.9122	30099.4322	96	12.51	12.51	25.01	5401	50
15450.5122	30778.7322	-186	11.35	11.35	22.70	10677	50
8905.312204	30761.8322	-197	45.40	45.40	90.81	1400	50
23939.8122	32619.7322	74	31.79	31.79	63.59	1399	50
2996.212204	33758.9322	53	23.13	23.13	46.25	1792	50
15832.2122	34303.0322	-247	15.87	15.87	31.75	6061	50
2511.512204	34623.3322	-56	34.97	34.97	69.94	1582	50
3137.912204	35212.8322	-112	27.98	27.98	55.95	2756	50
9253.412204	35036.9322	5	20.44	20.44	40.88	4265	50
36294.7122	35734.8322	13	23.27	23.27	46.53	2563	50
3305.212204	36616.2322	-117	25.20	25.20	50.40	4050	50
13994.2122	39673.4322	-350	20.46	20.46	40.93	5819	50
19145.5122	39838.1322	-166	14.34	14.34	28.68	7849	50
13240.7122	39991.6322	-139	10.43	10.43	20.87	13550	50
12567.1122	40128.5322	-145	24.02	24.02	48.04	4287	50
7301.109312	544.5320765	330	50.37	50.37	100.75	1273	58
26530.40931	554.2320765	-37	13.97	13.97	27.93	8077	58
10790.60931	1329.132076	128	24.66	24.66	49.31	3658	58
24913.80931	1396.832076	-312	49.20	49.20	98.39	1617	58
11904.30931	1966.732076	-279	13.40	13.40	26.80	11770	58
12810.10931	2481.832076	38	20.94	20.94	41.87	3171	58
31974.20931	2338.932076	-229	35.28	35.28	70.56	1522	58
20828.90931	4478.632076	-153	48.54	48.54	97.07	1113	58
14355.90931	5094.132076	203	19.36	19.36	38.72	3799	58
26053.10931	4963.132076	-218	22.75	22.75	45.50	3607	58
9880.009312	6044.232076	41	10.76	10.76	21.52	7891	58
7854.009312	6421.032076	-38	33.89	33.89	67.78	1755	58
9440.209312	6518.932076	-272	37.99	37.99	75.97	1562	58
26304.60931	7182.032076	223	13.33	13.33	26.66	5314	58
21070.60931	7786.832076	-157	16.48	16.48	32.97	4442	58
30681.10931	7888.732076	-270	32.15	32.15	64.29	1795	58
13446.70931	8139.732076	-208	22.16	22.16	44.32	2216	58
10367.00931	8455.832076	28	14.25	14.25	28.50	4957	58
23668.30931	8982.832076	231	30.50	30.50	60.99	1723	58
16720.30931	10397.63208	383	17.73	17.73	35.47	6100	58
5997.809312	10457.03208	-141	64.24	64.24	128.49	1054	58
27564.40931	10616.23208	-129	22.00	22.00	43.99	2194	58
40800.00931	11679.73208	240	47.55	47.55	95.09	1008	58
17138.10931	11843.73208	148	13.07	13.07	26.14	9281	58
14712.60931	12149.13208	-60	14.67	14.67	29.34	4602	58
24067.60931	12257.13208	-296	41.42	41.42	82.85	1586	58
2625.409312	12358.43208	-192	45.97	45.97	91.94	1027	58
3908.809312	12669.03208	110	20.63	20.63	41.26	3384	58
30564.30931	13786.73208	-202	29.23	29.23	58.45	1167	58
16027.00931	14322.53208	311	29.77	29.77	59.53	1668	58
25084.40931	14453.63208	68	17.95	17.95	35.89	2611	58
7057.009312	14477.73208	290	28.33	28.33	56.66	2139	58
5353.109312	14718.73208	-233	14.51	14.51	29.01	8033	58
11505.20931	15389.13208	-56	16.67	16.67	33.35	3604	58
24285.60931	15407.93208	90	24.52	24.52	49.03	1598	58
20905.00931	16669.23208	-216	25.65	25.65	51.29	1703	58
28940.00931	19270.93208	145	23.64	23.64	47.29	1578	58
14797.00931	19283.73208	60	20.51	20.51	41.02	3130	58
37720.80931	19936.13208	20	33.02	33.02	66.03	1069	58
34253.40931	20287.03208	-153	24.30	24.30	48.61	3053	58
40414.20931	21688.23208	-257	31.93	31.93	63.87	2682	58
16465.30931	21757.43208	116	13.78	13.78	27.55	3552	58
36884.40931	22078.53208	4	23.31	23.31	46.63	2716	58
4737.909312	23494.03208	-152	15.75	15.75	31.51	6340	58
41351.90931	23726.63208	359	41.24	41.24	82.47	1253	58
10043.10931	24040.63208	21	40.39	40.39	80.78	1259	58
16754.00931	24441.13208	282	12.43	12.43	24.87	7359	58
19392.30931	24916.63208	155	36.31	36.31	72.63	1178	58
23662.30931	25155.53208	374	12.10	12.10	24.21	11046	58
22535.80931	25527.53208	-147	22.09	22.09	44.18	4484	58
6513.809312	28173.03208	84	38.81	38.81	77.62	1066	58
23384.00931	28113.43208	26	19.22	19.22	38.43	3872	58
14423.50931	28638.83208	201	20.98	20.98	41.97	2558	58
22655.00931	28853.23208	-123	36.24	36.24	72.49	1364	58
23711.30931	29997.23208	-181	48.65	48.65	97.31	1283	58
10907.30931	31633.73208	-118	22.00	22.00	43.99	2311	58
20946.20931	32184.13208	-74	22.80	22.80	45.59	2156	58
357.6093122	32877.23208	79	26.14	26.14	52.28	2380	58
27083.80931	32926.43208	78	12.69	12.69	25.39	8067	58
12225.90931	33451.03208	335	10.08	10.08	20.16	14038	58
9102.909312	33553.63208	277	37.56	37.56	75.12	1471	58
27508.60931	34350.33208	-298	31.93	31.93	63.87	2326	58
40166.00931	34504.33208	-212	22.14	22.14	44.27	4229	58
16076.40931	35237.73208	-216	30.00	30.00	60.01	1809	58
27562.00931	36254.93208	120	33.21	33.21	66.41	1418	58
24104.20931	36934.43208	-339	49.41	49.41	98.82	1803	58
12995.00931	37013.43208	-164	22.00	22.00	43.99	3486	58
14020.90931	39655.73208	-375	16.63	16.63	33.25	8166	58
7621.109312	39996.03208	-17	34.92	34.92	69.85	2060	58
37976.90931	40441.23208	374	12.86	12.86	25.72	8401	58
25363.70642	750.5319497	-321	50.04	50.04	100.09	1494	66
28544.90642	1005.83195	-179	47.71	47.71	95.42	1359	66
3060.90642	1510.13195	-209	27.41	27.41	54.82	1952	66
9297.40642	1948.73195	236	21.10	21.10	42.20	3679	66
10882.30642	1870.73195	-147	12.53	12.53	25.06	8193	66
5970.30642	2907.63195	-52	17.38	17.38	34.76	5866	66
11835.60642	3225.33195	-38	18.77	18.77	37.54	4259	66
14433.20642	5072.23195	204	19.95	19.95	39.89	2942	66
24259.60642	6263.23195	-150	10.03	10.03	20.06	8567	66
29839.40642	6668.83195	229	10.31	10.31	20.63	12955	66
20063.50642	7411.63195	343	9.94	9.94	19.88	9592	66
32168.50642	7636.63195	-64	11.19	11.19	22.37	6399	66
5568.90642	7845.63195	-121	32.50	32.50	65.00	1860	66
7582.10642	7899.43195	295	9.56	9.56	19.12	10191	66
18714.90642	7885.83195	326	20.09	20.09	40.18	2740	66
6666.80642	8149.13195	-159	38.81	38.81	77.62	1469	66
17212.50642	8070.13195	-108	20.30	20.30	40.60	2681	66
39184.50642	8762.43195	279	36.43	36.43	72.86	1612	66
13298.10642	9057.53195	-277	8.67	8.67	17.33	14763	66
14752.00642	9750.03195	-104	12.48	12.48	24.96	8165	66
16829.00642	11083.23195	-143	25.20	25.20	50.40	2378	66
22713.30642	12807.93195	101	7.32	7.32	14.65	9435	66
28464.30642	13524.13195	275	28.10	28.10	56.19	1787	66
16847.20642	13787.13195	261	8.90	8.90	17.80	15792	66
10104.50642	14734.93195	179	18.02	18.02	36.03	2596	66
4346.00642	15313.23195	-290	9.68	9.68	19.36	11687	66
18875.40642	15539.13195	-294	8.36	8.36	16.72	12620	66
17994.30642	16296.13195	-50	24.44	24.44	48.89	1944	66
14937.60642	16500.63195	208	4.66	4.66	9.33	27421	66
12985.00642	17586.43195	-126	13.80	13.80	27.60	6446	66
32763.30642	17542.43195	-28	25.10	25.10	50.21	2177	66
14455.20642	18014.33195	-125	40.27	40.27	80.54	1224	66
23593.10642	18109.33195	220	23.74	23.74	47.48	2737	66
5756.60642	18150.23195	257	25.25	25.25	50.49	2804	66
6898.20642	18284.53195	-381	19.12	19.12	38.25	5903	66
19200.40642	18485.43195	229	26.45	26.45	52.89	1399	66
22264.20642	19078.93195	81	16.08	16.08	32.17	1913	66
27982.80642	19271.63195	55	27.44	27.44	54.87	1955	66
12689.00642	20541.53195	157	30.78	30.78	61.56	1609	66
26554.60642	21362.73195	288	13.31	13.31	26.61	6248	66
14248.10642	21578.33195	-374	14.51	14.51	29.01	8210	66
5697.40642	21706.33195	215	19.26	19.26	38.53	4011	66
20710.70642	21954.53195	-395	17.38	17.38	34.76	7477	66
36443.50642	22534.23195	-351	31.27	31.27	62.55	2483	66
10994.50642	23570.73195	139	24.42	24.42	48.84	2222	66
27063.90642	24095.93195	-242	9.21	9.21	18.42	12636	66
6894.30642	24264.93195	-231	53.60	53.60	107.20	1297	66
6069.80642	25511.83195	-75	17.95	17.95	35.89	5092	66
31324.30642	26075.83195	-146	26.31	26.31	52.61	2358	66
26753.20642	26840.83195	116	13.24	13.24	26.47	6603	66
13273.00642	27983.43195	369	12.39	12.39	24.77	11088	66
12730.70642	28089.33195	94	22.91	22.91	45.83	1642	66
16590.70642	28012.53195	-184	26.82	26.82	53.65	1958	66
16001.00642	29078.33195	-164	27.13	27.13	54.26	1705	66
23721.20642	28801.73195	300	9.07	9.07	18.13	15003	66
25498.20642	28903.53195	-59	26.42	26.42	52.85	1696	66
26398.60642	29002.53195	2	24.68	24.68	49.36	2467	66
7288.80642	29458.93195	-277	47.71	47.71	95.42	1364	66
36005.20642	30221.93195	-80	14.95	14.95	29.91	9618	66
2614.70642	31363.43195	-311	32.03	32.03	64.06	2019	66
5250.90642	31348.73195	-349	10.74	10.74	21.48	13149	66
14226.60642	32830.53195	291	11.52	11.52	23.03	5464	66
38565.80642	32844.23195	-129	35.68	35.68	71.36	1235	66
6535.50642	33406.53195	178	31.93	31.93	63.87	1513	66
24828.30642	34553.23195	179	13.52	13.52	27.04	6895	66
18694.90642	36005.33195	62	37.09	37.09	74.18	1558	66
37923.40642	37146.93195	-221	27.72	27.72	55.44	2041	66
12410.60642	38057.13195	-133	29.93	29.93	59.86	1736	66
3038.20642	38856.53195	-173	34.36	34.36	68.72	1883	66
5655.403528	433.531823	-289	15.05	15.05	30.10	6725	74
37968.90353	1030.031823	-161	25.32	25.32	50.63	2219	74
39649.20353	1149.731823	307	34.43	34.43	68.86	2427	74
17820.50353	2730.931823	-221	27.27	27.27	54.54	2314	74
40731.90353	3199.531823	-93	23.53	23.53	47.05	2912	74
35079.70353	3435.131823	245	24.21	24.21	48.42	1953	74
21242.40353	3549.131823	-126	33.96	33.96	67.92	3464	74
33689.70353	5060.631823	-173	14.22	14.22	28.45	5204	74
38990.70353	6273.731823	-60	43.71	43.71	87.42	1076	74
26271.30353	7188.731823	218	19.57	19.57	39.14	2313	74
9399.703528	7466.231823	-210	35.54	35.54	71.07	1614	74
25338.20353	7476.231823	-120	25.41	25.41	50.82	3143	74
33533.30353	8610.831823	-155	20.02	20.02	40.03	2687	74
14609.20353	10017.03182	-163	29.93	29.93	59.86	1448	74
18459.90353	10007.93182	10	7.91	7.91	15.83	14626	74
17983.10353	10879.23182	-77	10.76	10.76	21.52	8034	74
16804.00353	11024.03182	-265	16.32	16.32	32.64	5107	74
10703.70353	11715.33182	-342	17.76	17.76	35.51	6747	74
17159.40353	11766.43182	119	37.33	37.33	74.65	1311	74
32349.50353	12285.43182	-361	27.60	27.60	55.20	2897	74
17032.10353	12807.33182	163	12.79	12.79	25.58	7991	74
15282.30353	12834.63182	-162	19.57	19.57	39.14	4036	74
11461.60353	14304.13182	-86	26.92	26.92	53.84	2105	74
9253.103528	15181.33182	-172	13.33	13.33	26.66	8002	74
16375.60353	15210.23182	365	48.94	48.94	97.87	1179	74
30172.50353	15530.33182	238	33.89	33.89	67.78	1879	74
27588.40353	16297.93182	39	15.24	15.24	30.47	3646	74
15107.10353	16486.73182	342	9.30	9.30	18.60	7148	74
2022.003528	17604.53182	-92	17.90	17.90	35.80	4225	74
11057.80353	17719.83182	208	19.31	19.31	38.62	3447	74
6870.003528	18152.33182	-250	19.22	19.22	38.43	4731	74
23735.00353	18083.13182	168	16.20	16.20	32.40	3519	74
23057.10353	18600.83182	35	15.94	15.94	31.89	2898	74
18085.10353	18684.13182	-271	17.50	17.50	35.00	4242	74
16795.00353	18878.13182	269	28.40	28.40	56.80	1507	74
28052.30353	19402.43182	41	13.09	13.09	26.19	6407	74
8083.603528	20030.93182	171	15.07	15.07	30.14	6062	74
17698.60353	20253.33182	-20	15.02	15.02	30.05	4553	74
34214.70353	20291.33182	21	18.84	18.84	37.68	3563	74
33383.40353	20885.03182	-75	15.14	15.14	30.29	4151	74
16489.30353	21723.13182	235	15.57	15.57	31.13	3750	74
19608.50353	21894.43182	-154	38.25	38.25	76.49	1032	74
24418.40353	21953.43182	-99	24.73	24.73	49.45	1457	74
32934.90353	21623.23182	-333	17.05	17.05	34.10	5874	74
30593.20353	23994.83182	380	25.39	25.39	50.77	3492	74
8319.203528	25430.13182	-40	24.73	24.73	49.45	2573	74
33302.50353	26679.33182	244	24.42	24.42	48.84	1958	74
23156.00353	26887.33182	-23	19.08	19.08	38.15	2660	74
31995.50353	27050.13182	-381	58.22	58.22	116.43	1377	74
15743.60353	27427.93182	304	30.10	30.10	60.19	1788	74
33292.40353	27834.03182	-291	27.32	27.32	54.64	2470	74
31435.50353	28370.63182	-185	28.54	28.54	57.09	2202	74
23697.20353	28767.63182	259	8.64	8.64	17.29	16512	74
6337.803528	29374.43182	248	26.82	26.82	53.65	2614	74
34326.20353	29305.03182	181	52.96	52.96	105.93	1136	74
39836.50353	29959.43182	-102	44.56	44.56	89.11	1074	74
20908.80353	30503.83182	-18	24.63	24.63	49.27	2983	74
16735.80353	30504.53182	83	28.12	28.12	56.24	1373	74
22323.60353	30567.83182	18	9.04	9.04	18.09	14009	74
8868.603528	30784.93182	-171	19.76	19.76	39.52	3750	74
1710.603528	31432.33182	-146	31.32	31.32	62.64	1779	74
35522.00353	32213.83182	-72	52.85	52.85	105.69	1135	74
12477.10353	32631.03182	-143	17.71	17.71	35.42	5714	74
14222.20353	32829.83182	388	6.22	6.22	12.43	22676	74
33521.40353	34382.63182	-236	54.47	54.47	108.94	1126	74
24877.30353	34512.13182	24	36.55	36.55	73.10	1414	74
36165.40353	34803.93182	-341	9.87	9.87	19.73	14705	74
34749.90353	35100.03182	52	11.16	11.16	22.33	9211	74
14152.60353	36996.43182	296	45.50	45.50	91.00	1073	74
37082.50353	40072.93182	237	27.53	27.53	55.06	2053	74
27980.40064	588.4316962	-115	29.70	29.70	59.39	1769	82
14025.10064	1043.931696	-239	10.10	10.10	20.21	11412	82
30728.50064	1424.831696	-328	71.85	71.85	143.70	1002	82
21921.20064	1910.131696	-124	39.85	39.85	79.69	1281	82
15853.80064	3540.931696	-104	13.52	13.52	27.04	3939	82
23941.70064	3985.431696	-351	32.33	32.33	64.67	3797	82
35066.30064	6559.531696	168	31.79	31.79	63.59	1648	82
24448.10064	7645.931696	215	17.76	17.76	35.51	3600	82
29548.50064	7630.631696	-172	57.53	57.53	115.07	1117	82
284.7006361	7926.531696	100	6.38	6.38	12.76	14176	82
13309.60064	8274.431696	-183	7.89	7.89	15.78	11484	82
22406.60064	8471.131696	193	16.74	16.74	33.49	3115	82
32093.10064	8415.931696	-307	10.53	10.53	21.05	12530	82
15611.10064	9558.231696	340	23.17	23.17	46.35	2399	82
18407.60064	9935.131696	-26	14.29	14.29	28.59	4931	82
29074.70064	10608.6317	218	19.88	19.88	39.75	2476	82
28230.10064	10715.7317	174	26.71	26.71	53.41	1116	82
23094.10064	10808.7317	89	18.13	18.13	36.27	3000	82
7596.200636	10957.9317	-144	11.99	11.99	23.97	6158	82
17168.90064	11861.6317	362	35.77	35.77	71.54	1735	82
17180.50064	12908.8317	153	27.34	27.34	54.68	1630	82
11727.60064	13655.1317	318	45.78	45.78	91.56	1125	82
15741.20064	13542.9317	-372	21.27	21.27	42.53	5804	82
4358.400636	15266.4317	-165	25.15	25.15	50.30	2425	82
24236.80064	16343.3317	342	29.08	29.08	58.17	1416	82
40471.50064	16975.5317	-72	43.87	43.87	87.75	1353	82
28651.30064	17715.3317	160	18.72	18.72	37.44	2546	82
23820.20064	18108.0317	287	19.85	19.85	39.71	2996	82
16822.20064	18926.9317	252	9.11	9.11	18.23	9197	82
11712.20064	19379.3317	40	17.85	17.85	35.70	2656	82
16080.50064	19555.5317	139	16.37	16.37	32.73	3105	82
24621.60064	19943.6317	-96	41.05	41.05	82.10	1040	82
21582.70064	20266.6317	13	17.24	17.24	34.48	3392	82
25313.60064	20571.9317	-143	16.79	16.79	33.58	2037	82
1039.900636	21944.5317	-305	29.25	29.25	58.50	2268	82
7341.800636	21997.3317	-188	27.60	27.60	55.20	2739	82
22557.50064	22115.9317	-70	23.90	23.90	47.81	1586	82
17584.00064	22387.5317	-8	9.89	9.89	19.78	5835	82
28776.00064	23403.4317	45	12.81	12.81	25.62	5661	82
7843.800636	23901.0317	91	41.57	41.57	83.13	1060	82
15606.40064	23778.2317	-347	46.13	46.13	92.27	1269	82
25259.60064	24134.0317	282	9.54	9.54	19.08	12786	82
28672.60064	24131.2317	-125	19.92	19.92	39.85	3196	82
34651.50064	24014.2317	-213	12.29	12.29	24.59	9459	82
8163.000636	26147.9317	365	40.36	40.36	80.73	1316	82
36241.20064	25908.3317	339	12.58	12.58	25.15	10014	82
35199.70064	27287.5317	15	26.02	26.02	52.05	3067	82
37764.80064	28317.8317	-152	15.00	15.00	30.00	5593	82
40805.90064	28092.7317	-119	41.94	41.94	83.89	1116	82
7234.800636	28667.8317	-77	15.35	15.35	30.71	5203	82
38425.20064	28936.3317	329	9.82	9.82	19.64	14708	82
26366.90064	28968.8317	-75	13.24	13.24	26.47	8851	82
11154.70064	29209.5317	228	9.96	9.96	19.92	11170	82
25734.20064	29614.6317	-83	22.40	22.40	44.79	1981	82
26546.60064	29773.1317	-348	14.53	14.53	29.06	7976	82
5311.200636	30817.3317	-24	36.15	36.15	72.30	1073	82
8928.100636	30818.2317	-133	21.74	21.74	43.47	3854	82
5620.400636	33901.2317	-142	34.92	34.92	69.85	1644	82
16304.80064	34307.7317	387	36.71	36.71	73.43	1755	82
23439.50064	36527.5317	-49	33.77	33.77	67.54	1601	82
8464.200636	38057.6317	234	42.51	42.51	85.02	1017	82
12418.10064	38071.1317	-141	15.57	15.57	31.13	4623	82
21992.90064	38860.4317	-38	36.90	36.90	73.81	1590	82
22417.30064	39914.5317	-290	51.39	51.39	102.77	1383	82
5636.497744	585.1315695	-283	31.84	31.84	63.68	1665	90
29505.49774	964.5315695	-98	21.01	21.01	42.01	3134	90
37965.79774	993.6315695	-49	21.95	21.95	43.90	2327	90
2419.897744	1260.631569	-183	15.02	15.02	30.05	4195	90
31070.09774	1547.831569	84	45.59	45.59	91.19	1045	90
17617.69774	2022.731569	-171	48.56	48.56	97.12	1436	90
1721.397744	3793.831569	-381	21.36	21.36	42.72	6303	90
3456.297744	4713.331569	-171	7.98	7.98	15.97	19267	90
32920.39774	4990.831569	197	33.30	33.30	66.60	1193	90
18343.79774	5453.331569	291	33.25	33.25	66.51	1896	90
7961.697744	5671.231569	76	32.45	32.45	64.90	1096	90
25515.59774	6089.531569	243	39.59	39.59	79.18	1147	90
15661.79774	6194.831569	317	22.47	22.47	44.93	2796	90
14316.69774	6240.231569	50	8.05	8.05	16.11	13443	90
36234.19774	6772.331569	-162	56.87	56.87	113.75	1131	90
15043.29774	7012.031569	-146	14.72	14.72	29.44	3893	90
13012.09774	7226.331569	-198	9.33	9.33	18.65	10816	90
33411.19774	7492.531569	-102	30.17	30.17	60.34	1315	90
13298.99774	8275.931569	-151	15.64	15.64	31.27	3860	90
28311.49774	9435.931569	-131	22.18	22.18	44.37	2134	90
14009.69774	11786.03157	-122	6.03	6.03	12.06	20117	90
29435.09774	12251.13157	18	23.88	23.88	47.76	1668	90
21974.99774	12669.53157	-110	32.33	32.33	64.67	1538	90
15295.09774	12766.03157	-169	42.01	42.01	84.03	1123	90
29615.29774	13903.23157	155	21.27	21.27	42.53	2886	90
12142.69774	14127.23157	24	16.84	16.84	33.68	2076	90
27801.19774	14767.83157	-235	22.89	22.89	45.78	2092	90
24986.19774	15750.53157	117	14.62	14.62	29.25	3103	90
17198.49774	15858.63157	219	22.23	22.23	44.46	2191	90
215.5977441	16161.43157	93	26.85	26.85	53.69	1684	90
6995.297744	16026.33157	-139	34.76	34.76	69.52	1645	90
15214.19774	16459.73157	-90	4.66	4.66	9.33	26317	90
22079.69774	16533.83157	350	29.48	29.48	58.97	1648	90
28217.59774	17097.03157	21	18.32	18.32	36.64	2507	90
8739.697744	19476.73157	-232	11.49	11.49	22.98	7606	90
24076.09774	19214.43157	-156	8.50	8.50	17.00	9617	90
16196.39774	19608.93157	270	14.39	14.39	28.78	4697	90
10100.49774	20475.33157	-393	37.42	37.42	74.84	2095	90
23900.19774	20483.13157	-316	29.44	29.44	58.88	1807	90
5685.897744	21573.63157	-145	18.27	18.27	36.55	4576	90
17630.39774	21623.03157	374	13.19	13.19	26.38	6038	90
21699.59774	23706.63157	-167	35.89	35.89	71.78	2131	90
16205.29774	23593.63157	-223	42.13	42.13	84.26	1159	90
14072.79774	23846.33157	20	26.56	26.56	53.13	1351	90
31644.29774	23746.93157	201	37.82	37.82	75.64	1337	90
32779.09774	24547.53157	-125	39.78	39.78	79.55	1251	90
8302.197744	24803.33157	359	30.21	30.21	60.43	1914	90
6076.397744	25462.03157	113	15.87	15.87	31.75	4098	90
35318.29774	25812.43157	165	27.48	27.48	54.97	1470	90
13883.89774	25982.63157	-86	34.88	34.88	69.76	1225	90
1229.797744	26078.93157	-162	33.89	33.89	67.78	2052	90
27253.69774	26108.23157	-283	26.07	26.07	52.14	2709	90
22243.29774	26245.63157	-131	37.59	37.59	75.17	1799	90
28267.09774	27674.23157	-248	29.01	29.01	58.03	1947	90
38363.89774	28915.83157	85	16.06	16.06	32.12	5619	90
8694.297744	29068.83157	-351	25.13	25.13	50.26	3854	90
25073.39774	29737.03157	-162	10.97	10.97	21.95	9670	90
23497.99774	29960.43157	176	7.84	7.84	15.68	15809	90
33646.19774	30486.93157	92	11.99	11.99	23.97	8130	90
32776.69774	31681.23157	203	24.87	24.87	49.74	1829	90
25748.19774	33039.93157	-296	48.47	48.47	96.93	1426	90
37879.99774	34584.03157	-142	36.46	36.46	72.91	1137	90
15117.19774	35001.53157	341	47.43	47.43	94.86	1237	90
4007.197744	35546.83157	238	26.87	26.87	53.74	2872	90
16843.19774	39626.33157	-58	34.48	34.48	68.95	1701	90
4219.897744	39923.03157	280	49.55	49.55	99.10	1097	90
9312.197744	39719.73157	349	10.53	10.53	21.05	13987	90
26522.69774	39761.93157	200	51.81	51.81	103.62	1113	90
19106.79774	39931.33157	-247	39.16	39.16	78.33	1512	90
560.8977441	40417.23157	-39	47.85	47.85	95.71	1190	90
10924.99485	2175.931443	-385	17.64	17.64	35.28	4729	98
5216.194852	3023.731443	228	10.20	10.20	20.39	13163	98
1081.794852	3274.031443	63	22.94	22.94	45.88	2272	98
22557.49485	3152.331443	-66	21.50	21.50	43.00	2759	98
14435.09485	5042.331443	285	18.09	18.09	36.17	4207	98
34880.79485	4927.931443	-385	45.38	45.38	90.76	1573	98
16078.49485	5401.431443	257	13.92	13.92	27.84	6329	98
34281.89485	6008.631443	-129	25.32	25.32	50.63	2093	98
10003.69485	6105.431443	159	17.31	17.31	34.62	2432	98
28084.39485	6291.131443	320	19.31	19.31	38.62	2940	98
8065.994852	6785.031443	-314	34.57	34.57	69.14	2447	98
26306.29485	7023.031443	310	31.02	31.02	62.03	1636	98
25444.49485	7232.631443	93	28.97	28.97	57.93	1574	98
1665.394852	7655.431443	-54	20.63	20.63	41.26	3575	98
36388.89485	7929.931443	-94	34.17	34.17	68.34	1894	98
32681.99485	8839.131443	-93	34.08	34.08	68.15	1261	98
37608.99485	9079.631443	-112	46.09	46.09	92.17	1016	98
963.994852	9517.131443	-107	29.04	29.04	58.07	3083	98
23012.09485	9563.631443	329	36.67	36.67	73.33	1175	98
34432.09485	10073.43144	-307	45.71	45.71	91.42	1317	98
6245.794852	10629.63144	-82	10.03	10.03	20.06	11411	98
18111.09485	12483.43144	297	23.46	23.46	46.91	3564	98
10145.59485	13730.63144	9	29.48	29.48	58.97	1092	98
27739.79485	14856.03144	-45	25.29	25.29	50.59	1209	98
6973.594852	15142.63144	63	11.92	11.92	23.83	8114	98
11520.69485	15475.63144	-208	21.24	21.24	42.48	2995	98
18897.19485	15401.23144	-180	9.11	9.11	18.23	8655	98
29923.49485	15520.33144	331	35.61	35.61	71.22	1013	98
40079.79485	16708.03144	344	36.79	36.79	73.57	2546	98
9263.394852	18994.83144	252	35.04	35.04	70.08	1300	98
10894.89485	19097.13144	-191	9.02	9.02	18.04	11726	98
8764.394852	19796.13144	-278	20.61	20.61	41.21	3218	98
37898.19485	20186.93144	-218	29.32	29.32	58.64	1869	98
335.094852	20399.23144	54	36.79	36.79	73.57	1253	98
30508.09485	20427.53144	-254	47.36	47.36	94.72	1313	98
15954.19485	21249.63144	-399	14.20	14.20	28.40	6339	98
33676.99485	21688.03144	95	26.66	26.66	53.32	1307	98
22629.99485	22045.53144	326	18.16	18.16	36.31	3000	98
16326.69485	22195.73144	-195	42.63	42.63	85.25	1076	98
18217.09485	22232.43144	19	14.55	14.55	29.11	5490	98
34654.19485	22723.03144	-394	36.43	36.43	72.86	2345	98
30261.29485	22658.53144	320	24.09	24.09	48.18	2080	98
34667.69485	23371.53144	-219	35.35	35.35	70.70	1452	98
22957.49485	24498.13144	311	24.49	24.49	48.98	2780	98
29115.89485	24823.73144	220	38.83	38.83	77.67	1092	98
23693.19485	25199.83144	388	6.41	6.41	12.81	29046	98
5464.594852	26632.53144	19	31.67	31.67	63.35	1842	98
36208.69485	27096.43144	-265	29.08	29.08	58.17	2127	98
10154.59485	27141.73144	173	33.11	33.11	66.22	1661	98
24699.89485	28574.73144	-256	21.48	21.48	42.96	5170	98
16070.89485	29146.13144	-42	30.31	30.31	60.62	1296	98
4318.494852	31002.43144	124	34.19	34.19	68.39	1901	98
20127.79485	31002.93144	114	18.18	18.18	36.36	3069	98
18334.69485	31065.53144	372	8.03	8.03	16.06	19220	98
28713.59485	32404.73144	-209	24.26	24.26	48.51	2737	98
24771.09485	33583.23144	252	55.32	55.32	110.64	1035	98
7824.094852	35139.93144	362	51.83	51.83	103.67	1114	98
5223.194852	35367.13144	-86	26.00	26.00	52.00	2714	98
36274.29485	35816.93144	-391	16.44	16.44	32.88	6591	98
16200.69485	36459.43144	-306	32.55	32.55	65.09	1954	98
6143.094852	37264.63144	-220	25.22	25.22	50.44	1944	98
19210.59485	37186.53144	-170	44.56	44.56	89.11	1044	98
25058.89485	37223.93144	-142	17.43	17.43	34.85	6064	98
35014.89485	37678.73144	-40	40.29	40.29	80.59	1051	98
23669.99485	39807.53144	-364	66.95	66.95	133.91	1282	98
24354.19485	40250.83144	-44	56.00	56.00	112.00	1290	98
40109.69196	419.831316	396.902	43.10	43.10	86.19	1663	106
8087.19196	514.731316	-38.0984	30.73	30.73	61.47	1003	106
10886.99196	1205.231316	-167.098	15.97	15.97	31.93	5102	106
37931.59196	1111.731316	-56.0984	13.92	13.92	27.84	7734	106
9229.89196	1903.731316	-53.0984	10.46	10.46	20.91	10764	106
24169.99196	1804.931316	-167.098	31.06	31.06	62.12	1788	106
15471.79196	2586.931316	-264.098	22.84	22.84	45.69	3176	106
36409.69196	2481.131316	41.9016	23.15	23.15	46.30	2748	106
13639.69196	2777.431316	-212.098	25.76	25.76	51.53	3290	106
5912.19196	2871.831316	-62.0984	12.34	12.34	24.68	6867	106
8350.29196	3244.331316	-184.098	27.39	27.39	54.78	1668	106
27721.79196	3584.531316	-123.098	39.00	39.00	78.00	1081	106
36435.99196	4323.231316	-224.098	58.03	58.03	116.05	1011	106
33161.09196	4061.231316	-344.098	53.88	53.88	107.76	1072	106
20901.59196	4542.331316	181.902	33.28	33.28	66.55	1338	106
13012.69196	4896.631316	136.902	37.30	37.30	74.61	1120	106
13703.99196	5044.331316	-180.098	35.75	35.75	71.50	1489	106
29805.99196	5049.831316	-105.098	53.25	53.25	106.49	1003	106
23797.99196	5496.631316	-30.0984	20.30	20.30	40.60	2205	106
7115.29196	6078.131316	-3.09845	23.71	23.71	47.43	1949	106
30811.49196	6074.131316	-4.09845	13.21	13.21	26.42	4480	106
17870.29196	6412.731316	68.9016	15.24	15.24	30.47	4507	106
19744.69196	6376.831316	138.902	21.95	21.95	43.90	2491	106
35053.19196	6496.931316	22.9016	29.41	29.41	58.83	2224	106
15018.39196	6977.831316	-117.098	18.75	18.75	37.49	3566	106
28590.29196	7500.531316	359.902	25.69	25.69	51.39	2579	106
30670.89196	7692.231316	-318.098	25.48	25.48	50.96	2335	106
33892.69196	8247.431316	-179.098	16.91	16.91	33.82	5010	106
24453.19196	8695.831316	162.902	33.70	33.70	67.40	1160	106
29988.39196	9141.731316	-220.098	31.09	31.09	62.17	1166	106
14184.99196	9527.031316	-191.098	27.13	27.13	54.26	1749	106
38245.89196	9838.331316	59.9016	28.80	28.80	57.60	2464	106
15483.69196	10540.83132	182.902	17.31	17.31	34.62	3950	106
30767.39196	10409.33132	-172.098	20.82	20.82	41.64	2320	106
20657.49196	11182.63132	-80.0984	11.96	11.96	23.93	4598	106
1751.89196	12149.33132	-2.09845	26.28	26.28	52.56	2451	106
14710.59196	12137.83132	-159.098	9.11	9.11	18.23	9498	106
324.79196	12252.33132	-65.0984	21.55	21.55	43.10	2926	106
17565.39196	14282.73132	184.902	19.83	19.83	39.66	2327	106
38552.49196	15468.73132	300.902	24.26	24.26	48.51	3107	106
22111.69196	15769.83132	83.9016	19.73	19.73	39.47	2131	106
11079.09196	17723.23132	290.902	11.04	11.04	22.09	8550	106
5613.69196	18151.23132	162.902	30.83	30.83	61.65	1587	106
40312.89196	19195.43132	-44.0984	13.61	13.61	27.22	6657	106
28696.39196	20715.53132	59.9016	8.50	8.50	17.00	10909	106
16129.09196	21985.33132	-195.098	24.40	24.40	48.80	2572	106
17676.99196	22525.83132	71.9016	17.73	17.73	35.47	1933	106
36157.59196	22617.13132	204.902	17.31	17.31	34.62	4361	106
20561.29196	22991.13132	115.902	15.54	15.54	31.09	3529	106
30087.19196	24689.13132	-188.098	16.86	16.86	33.72	5901	106
34128.79196	25104.13132	269.902	36.67	36.67	73.33	1426	106
25267.29196	25637.73132	229.902	33.61	33.61	67.21	1569	106
22932.89196	28864.73132	83.9016	24.04	24.04	48.09	3216	106
12886.69196	28966.93132	65.9016	33.65	33.65	67.31	1108	106
16071.09196	29125.83132	-255.098	10.76	10.76	21.52	10892	106
27108.19196	29676.33132	248.902	15.31	15.31	30.61	6744	106
23486.29196	29929.93132	196.902	7.89	7.89	15.78	11726	106
32790.39196	31683.33132	164.902	19.81	19.81	39.61	2924	106
2819.39196	32481.53132	-1.09845	28.26	28.26	56.52	2407	106
35657.69196	33973.13132	148.902	22.61	22.61	45.22	3301	106
22430.99196	34504.43132	182.902	54.92	54.92	109.84	1157	106
33745.29196	34831.23132	-391.098	59.77	59.77	119.54	1309	106
23479.09196	36075.13132	-77.0984	22.84	22.84	45.69	1788	106
26092.99196	37694.23132	-5.09845	29.06	29.06	58.12	1935	106
28155.59196	38464.23132	115.902	28.66	28.66	57.32	1411	106
10474.69196	38465.93132	23.9016	24.85	24.85	49.69	2548	106
22265.09196	40096.43132	7.90155	36.95	36.95	73.90	1087	106
5550.289068	475.7311893	-265.361	13.87	13.87	27.74	5776	114
24917.98907	1557.931189	-159.361	19.95	19.95	39.89	4626	114
10901.58907	1910.031189	-387.361	14.93	14.93	29.86	8369	114
24783.18907	2401.231189	-177.361	13.92	13.92	27.84	8004	114
31947.58907	2457.131189	74.639	28.71	28.71	57.41	2280	114
14696.78907	2417.331189	-231.361	12.08	12.08	24.16	9790	114
35765.88907	3471.031189	127.639	20.79	20.79	41.59	2709	114
26712.28907	4117.831189	-54.361	18.68	18.68	37.35	3525	114
9283.989068	4829.131189	-117.361	7.68	7.68	15.35	15279	114
37976.48907	5483.331189	-111.361	49.60	49.60	99.19	1240	114
29393.78907	5834.531189	144.639	18.23	18.23	36.46	2743	114
40475.58907	6051.031189	-183.361	41.66	41.66	83.32	1775	114
20809.78907	7028.831189	154.639	17.07	17.07	34.15	3258	114
19753.18907	8193.031189	145.639	20.09	20.09	40.18	2663	114
22286.38907	8337.931189	318.639	21.10	21.10	42.20	3293	114
22299.58907	9500.431189	163.639	14.22	14.22	28.45	6177	114
17840.48907	9763.931189	329.639	15.45	15.45	30.90	6687	114
29214.08907	10571.53119	-66.361	15.83	15.83	31.65	2480	114
11461.38907	11057.13119	-272.361	9.33	9.33	18.65	16189	114
10860.78907	11337.03119	5.63903	40.86	40.86	81.72	1085	114
13380.88907	13863.73119	396.639	32.36	32.36	64.72	1899	114
6478.989068	14079.83119	283.639	15.80	15.80	31.60	8323	114
1275.689068	14276.43119	270.639	15.12	15.12	30.24	5046	114
19704.18907	14410.83119	230.639	30.97	30.97	61.94	1139	114
2387.689068	14695.23119	323.639	9.30	9.30	18.60	15708	114
38689.08907	16099.83119	-9.36097	16.30	16.30	32.59	3787	114
10935.28907	17742.53119	337.639	17.19	17.19	34.38	4094	114
12924.68907	17570.83119	3.63903	12.65	12.65	25.29	8544	114
16888.08907	18886.53119	252.639	10.31	10.31	20.63	7571	114
21093.28907	18744.63119	-391.361	21.88	21.88	43.76	3025	114
16802.58907	20284.23119	12.639	8.95	8.95	17.90	8133	114
21689.68907	20309.53119	4.63903	20.89	20.89	41.78	1670	114
5306.489068	21509.33119	-40.361	22.18	22.18	44.37	2569	114
7221.289068	21646.13119	-224.361	18.20	18.20	36.41	3611	114
1784.889068	22315.93119	286.639	30.19	30.19	60.38	1929	114
6321.989068	22665.13119	178.639	27.86	27.86	55.72	1661	114
30710.78907	25088.93119	-138.361	33.28	33.28	66.55	1916	114
14092.08907	25280.23119	-169.361	32.76	32.76	65.52	1589	114
25147.28907	25516.73119	-59.361	21.34	21.34	42.67	2457	114
33512.88907	25233.93119	-359.361	67.38	67.38	134.75	1112	114
18018.88907	25665.33119	-111.361	8.97	8.97	17.95	6627	114
19664.88907	25722.03119	-207.361	17.95	17.95	35.89	5452	114
33347.28907	26589.93119	154.639	30.26	30.26	60.52	1635	114
18988.58907	27632.03119	25.639	24.12	24.12	48.23	1460	114
12629.78907	28192.83119	-105.361	27.25	27.25	54.49	1248	114
28094.38907	28370.63119	-172.361	43.69	43.69	87.37	1552	114
38484.38907	28900.03119	303.639	22.18	22.18	44.37	3292	114
17655.08907	28948.03119	-224.361	25.15	25.15	50.30	2147	114
26412.68907	28954.23119	-16.361	27.37	27.37	54.73	2509	114
31074.98907	29275.33119	213.639	15.73	15.73	31.46	4503	114
23525.28907	29915.83119	240.639	21.34	21.34	42.67	2274	114
12608.88907	29964.13119	213.639	20.32	20.32	40.65	2021	114
28400.88907	29971.53119	-342.361	39.33	39.33	78.66	1828	114
35859.78907	30197.63119	-117.361	39.54	39.54	79.08	1117	114
2739.089068	30679.03119	195.639	18.86	18.86	37.73	3132	114
2739.789068	31432.93119	23.639	35.28	35.28	70.56	1236	114
28706.48907	32444.13119	-346.361	69.71	69.71	139.42	1220	114
2784.589068	32821.53119	-255.361	27.04	27.04	54.07	3267	114
760.489068	34069.73119	-10.361	33.77	33.77	67.54	1097	114
31992.98907	36428.73119	232.639	51.57	51.57	103.15	1169	114
16879.98907	39608.33119	51.639	13.99	13.99	27.98	4933	114
26483.08618	746.7310625	-183.624	13.21	13.21	26.42	9149	122
24917.98618	1589.831063	-23.6235	19.73	19.73	39.47	2937	122
24773.38618	2406.131063	-119.624	9.94	9.94	19.88	11212	122
36325.38618	2490.331063	29.3765	29.67	29.67	59.35	1970	122
22046.68618	3670.531063	-25.6235	11.04	11.04	22.09	6888	122
31278.98618	3756.331063	319.376	41.12	41.12	82.24	1133	122
25169.58618	4612.731063	85.3765	9.75	9.75	19.50	9811	122
6222.986176	6004.331063	-138.624	22.80	22.80	45.59	2630	122
14691.68618	6211.931063	73.3765	22.35	22.35	44.70	2150	122
10431.48618	6489.831063	146.376	40.98	40.98	81.95	1095	122
21846.68618	6991.531063	-299.624	25.72	25.72	51.43	2426	122
24474.58618	7581.231063	38.3765	27.98	27.98	55.95	1005	122
18490.58618	7697.331063	31.3765	14.91	14.91	29.81	3233	122
38164.48618	8063.631063	-115.624	11.42	11.42	22.84	10084	122
23989.08618	8382.631063	-77.6235	26.16	26.16	52.33	2307	122
23831.38618	9157.031063	356.376	14.51	14.51	29.01	6971	122
38225.28618	9842.231063	119.376	20.51	20.51	41.02	2214	122
28129.68618	11076.03106	73.3765	14.72	14.72	29.44	3536	122
11491.98618	11067.83106	-117.624	11.16	11.16	22.33	8065	122
13500.78618	12852.93106	-303.624	34.88	34.88	69.76	1571	122
2449.986176	13285.03106	-142.624	45.26	45.26	90.53	1138	122
22378.58618	13620.53106	89.3765	22.35	22.35	44.70	1992	122
22492.78618	14760.73106	177.376	11.35	11.35	22.70	4723	122
980.0861759	16189.73106	-295.624	33.58	33.58	67.16	1766	122
1910.786176	17097.73106	-149.624	48.82	48.82	97.64	1338	122
24071.58618	17773.23106	-268.624	30.90	30.90	61.80	1203	122
39928.78618	18121.73106	-90.6235	35.28	35.28	70.56	1822	122
27072.28618	18999.23106	-394.624	41.68	41.68	83.37	2005	122
3037.286176	19606.83106	240.376	15.90	15.90	31.79	3023	122
15196.38618	20158.83106	-242.624	13.49	13.49	26.99	8771	122
37899.28618	20312.03106	-225.624	16.11	16.11	32.22	7156	122
16403.58618	21749.03106	257.376	13.66	13.66	27.32	4248	122
8815.886176	22066.43106	-131.624	27.06	27.06	54.12	2160	122
22521.98618	22075.43106	58.3765	7.21	7.21	14.41	12016	122
34766.98618	23188.63106	-238.624	26.96	26.96	53.93	1922	122
3744.786176	23524.63106	223.376	34.83	34.83	69.66	1657	122
3396.786176	26888.43106	282.376	40.58	40.58	81.15	1009	122
24375.48618	27963.83106	-128.624	42.39	42.39	84.78	1084	122
9267.986176	29497.63106	-234.624	21.24	21.24	42.48	3326	122
23528.38618	29878.73106	269.376	8.22	8.22	16.44	13324	122
9820.986176	30420.53106	-254.624	34.59	34.59	69.19	2351	122
23384.48618	30454.23106	3.3765	29.41	29.41	58.83	1639	122
4239.886176	31049.73106	398.376	26.96	26.96	53.93	3367	122
23079.48618	32302.63106	263.376	49.22	49.22	98.44	1058	122
18468.68618	34268.83106	-128.624	28.87	28.87	57.74	1994	122
6135.886176	37120.23106	-135.624	21.62	21.62	43.24	2758	122
14839.78618	37888.83106	55.3765	30.59	30.59	61.18	1370	122
25740.38618	37818.43106	103.376	45.62	45.62	91.23	1069	122
36152.78618	38098.93106	-294.624	27.37	27.37	54.73	3652	122
6268.986176	38380.13106	315.376	48.09	48.09	96.18	1110	122
9283.086176	39746.13106	263.376	7.75	7.75	15.50	23460	122
25489.58618	40039.63106	-268.624	10.93	10.93	21.85	15702	122
21041.88328	1779.030936	-63.886	27.67	27.67	55.34	2240	130
9309.283284	1994.430936	-140.886	33.72	33.72	67.45	1235	130
31220.58328	5315.930936	35.114	22.56	22.56	45.12	1795	130
33387.88328	6489.730936	264.114	30.43	30.43	60.85	1980	130
18533.08328	7701.330936	-231.886	29.23	29.23	58.45	1986	130
38168.38328	8058.630936	-161.886	21.36	21.36	42.72	3953	130
6263.883284	10586.23094	-93.886	13.82	13.82	27.65	5389	130
18369.48328	10971.53094	365.114	27.95	27.95	55.91	2112	130
2750.183284	11096.73094	-64.886	26.92	26.92	53.84	1552	130
19946.68328	11268.43094	-182.886	16.13	16.13	32.26	5765	130
14137.88328	12253.73094	222.114	31.20	31.20	62.41	1158	130
19695.38328	12257.53094	-260.886	16.13	16.13	32.26	5210	130
36047.98328	12789.03094	249.114	42.67	42.67	85.35	1015	130
19894.78328	13739.63094	73.114	16.93	16.93	33.86	2260	130
20859.08328	15027.83094	-107.886	22.18	22.18	44.37	2049	130
14407.38328	15582.63094	-126.886	25.41	25.41	50.82	2514	130
8159.383284	16283.53094	-380.886	11.04	11.04	22.09	12988	130
25425.78328	16609.53094	64.114	26.02	26.02	52.05	1313	130
20913.98328	16985.23094	-223.886	13.64	13.64	27.27	5826	130
1937.183284	17144.23094	37.114	30.05	30.05	60.10	1373	130
13013.78328	17605.33094	83.114	20.65	20.65	41.31	2432	130
28779.98328	17662.43094	284.114	19.69	19.69	39.38	3739	130
2586.383284	17997.93094	-366.886	66.15	66.15	132.30	1064	130
32102.58328	18299.33094	-298.886	29.51	29.51	59.02	1803	130
24046.88328	18588.63094	-32.886	29.93	29.93	59.86	1220	130
31252.98328	20380.83094	63.114	16.11	16.11	32.22	5486	130
28096.78328	21341.43094	-188.886	38.43	38.43	76.87	1093	130
31805.58328	21750.63094	-140.886	16.72	16.72	33.44	3049	130
2827.083284	22941.73094	-148.886	25.72	25.72	51.43	2196	130
12732.98328	23365.83094	353.114	44.09	44.09	88.17	1165	130
34668.18328	24001.23094	-273.886	11.14	11.14	22.28	11892	130
5345.983284	24172.53094	-274.886	35.61	35.61	71.22	1481	130
38439.78328	24275.23094	377.114	15.94	15.94	31.89	6521	130
23755.38328	25155.63094	295.114	10.55	10.55	21.10	9230	130
14686.98328	25987.23094	122.114	22.33	22.33	44.65	2311	130
15341.48328	25983.13094	92.114	18.30	18.30	36.60	2632	130
23750.48328	27411.63094	204.114	22.68	22.68	45.36	3045	130
12364.78328	28565.23094	-223.886	30.61	30.61	61.23	3062	130
38363.18328	28982.93094	235.114	22.30	22.30	44.60	3106	130
26597.78328	29736.23094	-128.886	31.37	31.37	62.74	2067	130
32442.38328	30986.73094	72.114	13.71	13.71	27.41	4501	130
26856.58328	31889.03094	-225.886	16.96	16.96	33.91	6058	130
9407.283284	33397.43094	-113.886	39.33	39.33	78.66	1040	130
2949.083284	33722.43094	34.114	22.25	22.25	44.51	3091	130
25351.58328	35781.33094	106.114	15.85	15.85	31.70	4439	130
9061.183284	36156.33094	345.114	31.06	31.06	62.12	1694	130
3999.783284	36682.43094	98.114	21.76	21.76	43.52	2636	130
13005.98328	37038.73094	-130.886	16.58	16.58	33.16	3986	130
3920.783284	37614.63094	101.114	25.62	25.62	51.24	2620	130
14883.78328	37861.03094	241.114	21.31	21.31	42.63	2835	130
6630.983284	39548.73094	-198.886	41.38	41.38	82.75	1411	130
21501.68328	40107.33094	355.114	42.98	42.98	85.96	1412	130
36823.08039	653.1308091	166.851	32.52	32.52	65.05	1170	138
28449.18039	1972.630809	-393.149	59.91	59.91	119.82	1154	138
30967.58039	1616.630809	-32.1486	20.58	20.58	41.17	5334	138
24813.58039	2404.330809	-160.149	12.76	12.76	25.53	6294	138
14674.08039	2513.430809	-194.149	7.68	7.68	15.35	18842	138
25529.88039	2998.330809	362.851	34.12	34.12	68.25	2366	138
7847.680392	4649.830809	-205.149	12.25	12.25	24.49	7797	138
11102.48039	6215.830809	154.851	19.52	19.52	39.05	2136	138
28007.08039	6297.030809	199.851	14.48	14.48	28.97	4743	138
9456.480392	6610.730809	-299.149	20.11	20.11	40.22	3577	138
38160.18039	6880.530809	244.851	42.74	42.74	85.49	1116	138
34796.78039	7360.030809	-110.149	13.42	13.42	26.85	4772	138
25394.58039	8685.930809	247.851	8.05	8.05	16.11	10600	138
2510.580392	10133.63081	-211.149	15.85	15.85	31.70	5284	138
15609.48039	10515.23081	336.851	31.93	31.93	63.87	2055	138
8050.180392	10813.53081	-122.149	6.17	6.17	12.34	27790	138
29773.28039	10701.93081	-368.149	32.03	32.03	64.06	1573	138
18026.98039	10983.53081	33.8514	14.25	14.25	28.50	5421	138
9600.480392	11322.53081	-247.149	6.95	6.95	13.89	28748	138
20563.18039	11180.43081	-52.1486	23.88	23.88	47.76	1321	138
18318.88039	12538.13081	-116.149	16.39	16.39	32.78	3565	138
25021.28039	14629.73081	-7.14856	14.32	14.32	28.64	3109	138
38549.48039	15446.53081	146.851	19.10	19.10	38.20	3661	138
811.7803919	15963.93081	8.85144	26.45	26.45	52.89	2518	138
10778.78039	16624.43081	-312.149	5.20	5.20	10.41	29692	138
19163.68039	17111.03081	-163.149	10.72	10.72	21.43	7185	138
22458.68039	18163.73081	44.8514	12.25	12.25	24.49	4628	138
13561.08039	18176.93081	118.851	15.73	15.73	31.46	3540	138
26251.18039	18426.23081	203.851	22.80	22.80	45.59	2642	138
24045.08039	18633.33081	-135.149	24.82	24.82	49.64	2250	138
5770.780392	18852.53081	-77.1486	38.86	38.86	77.72	1266	138
31945.58039	18815.23081	26.8514	10.90	10.90	21.81	5487	138
8119.180392	19560.73081	-392.149	18.16	18.16	36.31	5818	138
28120.78039	19377.43081	284.851	17.47	17.47	34.95	3373	138
25336.18039	20299.53081	-368.149	18.46	18.46	36.93	3344	138
17605.78039	21670.73081	50.8514	6.85	6.85	13.71	12010	138
35554.38039	22277.93081	360.851	53.88	53.88	107.76	1282	138
18700.98039	22107.53081	-209.149	43.07	43.07	86.15	1262	138
12236.28039	24757.13081	-207.149	23.71	23.71	47.43	2370	138
23122.98039	26656.73081	85.8514	56.61	56.61	113.23	1001	138
5226.480392	27633.33081	-104.149	18.63	18.63	37.26	3704	138
34619.78039	27740.73081	-361.149	67.31	67.31	134.61	1052	138
8335.680392	27975.63081	-86.1486	15.38	15.38	30.76	4967	138
1356.280392	28153.83081	286.851	42.20	42.20	84.40	1134	138
17449.48039	28202.73081	113.851	14.06	14.06	28.12	4443	138
25591.98039	28828.13081	-29.1486	23.57	23.57	47.15	2257	138
7221.280392	29191.23081	-257.149	37.68	37.68	75.36	1176	138
24167.48039	29855.73081	365.851	21.20	21.20	42.39	4248	138
24879.88039	29897.23081	202.851	42.44	42.44	84.87	1076	138
32811.08039	31692.23081	159.851	23.57	23.57	47.15	2426	138
3982.880392	31984.73081	-357.149	41.54	41.54	83.08	1386	138
6797.780392	31928.33081	-267.149	54.45	54.45	108.90	1046	138
17602.18039	33699.13081	319.851	51.10	51.10	102.21	1030	138
2858.680392	33812.93081	305.851	35.16	35.16	70.32	1469	138
791.8803919	33898.83081	-291.149	38.72	38.72	77.43	1494	138
24873.88039	34548.33081	171.851	15.10	15.10	30.19	5309	138
14327.58039	36202.13081	-247.149	18.72	18.72	37.44	5122	138
7272.880392	36346.93081	-116.149	25.95	25.95	51.90	1286	138
3984.280392	36648.53081	74.8514	28.92	28.92	57.84	1545	138
22053.88039	38578.23081	-203.149	31.67	31.67	63.35	2561	138
4555.3775	924.9306823	-316.411	37.09	37.09	74.18	2073	146
16107.4775	1231.130682	-321.411	31.39	31.39	62.78	2294	146
2411.3775	1279.230682	-128.411	20.58	20.58	41.17	1799	146
13765.6775	1988.430682	-230.411	33.32	33.32	66.65	1990	146
16567.9775	2149.730682	-121.411	30.07	30.07	60.15	1488	146
20734.4775	2927.330682	47.5889	22.30	22.30	44.60	3311	146
36988.0775	3794.130682	307.589	43.07	43.07	86.15	1213	146
19520.6775	4293.530682	6.58892	13.89	13.89	27.79	5172	146
9222.5775	4877.930682	-62.4111	14.44	14.44	28.87	4554	146
26064.9775	4975.230682	-145.411	18.09	18.09	36.17	3847	146
6151.9775	5453.430682	-122.411	8.10	8.10	16.20	14936	146
24324.0775	5681.830682	-188.411	28.45	28.45	56.90	1410	146
11135.5775	6215.530682	140.589	14.41	14.41	28.83	4497	146
33220.3775	6529.530682	242.589	7.98	7.98	15.97	12494	146
18829.7775	6759.430682	111.589	14.91	14.91	29.81	3807	146
26009.6775	7036.830682	196.589	25.25	25.25	50.49	2276	146
19728.4775	8177.630682	122.589	18.37	18.37	36.74	4277	146
27978.6775	8063.730682	302.589	9.99	9.99	19.97	9592	146
19536.8775	9250.630682	280.589	29.41	29.41	58.83	1760	146
26440.2775	10068.93068	-170.411	17.90	17.90	35.80	2996	146
1209.3775	10957.53068	125.589	28.66	28.66	57.32	1389	146
30168.4775	11583.73068	-151.411	18.46	18.46	36.93	3370	146
26891.1775	11879.23068	33.5889	20.30	20.30	40.60	1924	146
21519.4775	12747.43068	191.589	15.92	15.92	31.84	4208	146
28587.7775	12749.13068	-104.411	14.11	14.11	28.21	2058	146
27485.5775	13542.93068	-58.4111	16.93	16.93	33.86	2340	146
8170.3775	16205.23068	-32.4111	20.35	20.35	40.69	1476	146
23461.2775	16624.83068	-62.4111	16.32	16.32	32.64	2913	146
23480.9775	17434.93068	-220.411	18.96	18.96	37.92	3064	146
819.0774999	19371.63068	-382.411	61.91	61.91	123.83	1336	146
40760.4775	19472.13068	-219.411	49.31	49.31	98.63	1176	146
16474.1775	21727.63068	100.589	11.59	11.59	23.17	5239	146
33637.7775	21779.63068	-178.411	25.13	25.13	50.26	3020	146
25724.7775	22183.23068	-398.411	28.05	28.05	56.10	2804	146
29094.5775	22476.23068	139.589	17.19	17.19	34.38	2252	146
35469.8775	22393.83068	296.589	25.17	25.17	50.35	3971	146
29052.1775	24701.33068	-163.411	42.72	42.72	85.44	1764	146
20962.8775	25207.73068	109.589	26.85	26.85	53.69	1364	146
27128.4775	25651.63068	-299.411	18.30	18.30	36.60	3493	146
25657.4775	25840.73068	-23.4111	20.06	20.06	40.13	2966	146
11076.5775	26572.33068	305.589	25.72	25.72	51.43	2433	146
27681.6775	27081.53068	288.589	27.39	27.39	54.78	2209	146
15101.0775	28002.53068	-89.4111	38.62	38.62	77.24	1245	146
5135.7775	27820.03068	-222.411	28.57	28.57	57.13	2039	146
12570.3775	28239.73068	-49.4111	9.70	9.70	19.41	8926	146
6508.2775	28051.43068	-10.4111	26.54	26.54	53.08	2738	146
23298.9775	28136.63068	-49.4111	31.53	31.53	63.07	1128	146
17622.1775	29089.23068	-45.4111	30.03	30.03	60.05	1178	146
25757.1775	29583.83068	-96.4111	20.11	20.11	40.22	4654	146
13636.1775	32207.53068	-20.4111	31.35	31.35	62.69	1308	146
35547.4775	32358.13068	81.5889	30.31	30.31	60.62	2119	146
5277.3775	32656.33068	19.5889	20.11	20.11	40.22	2882	146
24676.8775	33084.93068	-10.4111	28.26	28.26	56.52	1764	146
30977.1775	35082.43068	222.589	37.54	37.54	75.08	1143	146
25357.8775	35831.93068	67.5889	11.82	11.82	23.64	8290	146
13009.9775	37009.43068	-342.411	11.80	11.80	23.60	12498	146
30803.6775	37257.93068	-259.411	34.27	34.27	68.53	2229	146
19887.2775	37763.13068	198.589	27.04	27.04	54.07	1851	146
12818.97461	417.2305556	-320.674	22.47	22.47	44.93	3916	154
10841.27461	585.9305556	-13.6736	30.29	30.29	60.57	1337	154
10161.97461	2513.230556	-203.674	25.81	25.81	51.62	2076	154
14654.97461	2230.930556	-163.674	32.08	32.08	64.15	3125	154
19420.47461	2566.530556	-11.6736	26.92	26.92	53.84	2202	154
17667.87461	3462.130556	-245.674	12.69	12.69	25.39	7035	154
21440.07461	3407.630556	-270.674	44.93	44.93	89.87	1170	154
26907.77461	3980.030556	264.326	33.63	33.63	67.26	1379	154
11556.57461	5168.130556	344.326	31.44	31.44	62.88	1590	154
22850.67461	5441.230556	253.326	18.13	18.13	36.27	2769	154
41097.07461	6538.430556	-179.674	34.03	34.03	68.06	1823	154
38139.27461	6828.230556	94.3264	44.13	44.13	88.27	1077	154
4951.574608	7303.830556	-150.674	33.13	33.13	66.27	1950	154
15421.07461	7605.030556	350.326	20.21	20.21	40.41	2957	154
4991.374608	7943.230556	-310.674	62.88	62.88	125.76	1345	154
40973.97461	8046.330556	338.326	58.88	58.88	117.75	1043	154
18635.67461	8488.830556	327.326	21.97	21.97	43.94	2572	154
24161.17461	9323.430556	68.3264	21.64	21.64	43.28	1685	154
25956.87461	9731.330556	242.326	16.46	16.46	32.92	2885	154
1333.874608	9913.230556	174.326	30.00	30.00	60.01	1163	154
2803.174608	11563.63056	-77.6736	11.45	11.45	22.89	9888	154
28564.77461	11509.13056	-100.674	14.32	14.32	28.64	4468	154
18142.17461	12836.13056	76.3264	14.32	14.32	28.64	3467	154
10550.07461	12934.03056	-65.6736	29.98	29.98	59.96	1124	154
30051.37461	13294.73056	214.326	18.46	18.46	36.93	4060	154
23731.77461	13635.83056	111.326	17.78	17.78	35.56	2727	154
37114.77461	13600.43056	152.326	18.25	18.25	36.50	3680	154
16859.47461	13793.53056	-11.6736	7.70	7.70	15.40	14337	154
30714.77461	14138.23056	-35.6736	29.67	29.67	59.35	1559	154
1327.874608	14332.03056	266.326	25.67	25.67	51.34	2888	154
14308.77461	15655.23056	-91.6736	12.95	12.95	25.91	5632	154
4221.974608	16923.03056	-51.6736	32.52	32.52	65.05	1141	154
23423.47461	17423.33056	3.32639	8.48	8.48	16.96	10552	154
9729.374608	19454.33056	-45.6736	12.18	12.18	24.35	3113	154
8860.074608	19679.53056	-62.6736	28.17	28.17	56.33	1295	154
24700.17461	19959.23056	16.3264	26.00	26.00	52.00	1195	154
19315.97461	20238.93056	333.326	39.63	39.63	79.27	1161	154
12862.87461	20443.23056	73.3264	38.53	38.53	77.06	1117	154
15288.07461	20486.03056	199.326	19.99	19.99	39.99	2028	154
37910.27461	20217.53056	-286.674	26.19	26.19	52.38	1797	154
19326.47461	21000.63056	60.3264	6.59	6.59	13.19	12513	154
30572.77461	21809.73056	175.326	11.85	11.85	23.69	6242	154
20859.67461	22094.83056	37.3264	9.80	9.80	19.59	7256	154
26100.87461	22777.93056	60.3264	18.53	18.53	37.07	2519	154
28672.67461	23576.53056	89.3264	26.23	26.23	52.47	2181	154
4262.574608	25586.33056	-189.674	16.44	16.44	32.88	4443	154
7577.974608	26707.73056	-181.674	15.19	15.19	30.38	6315	154
25366.67461	26914.23056	395.326	5.23	5.23	10.46	27172	154
4553.874608	28529.13056	-151.674	35.51	35.51	71.03	1781	154
6295.374608	29228.23056	-339.674	47.22	47.22	94.44	1269	154
33486.07461	29260.23056	26.3264	26.00	26.00	52.00	1389	154
12652.57461	30046.03056	198.326	20.79	20.79	41.59	2680	154
9880.774608	30383.33056	45.3264	29.79	29.79	59.58	1384	154
36524.27461	30268.93056	-215.674	45.55	45.55	91.09	1671	154
13054.37461	31526.63056	331.326	21.64	21.64	43.28	3825	154
11091.57461	32774.33056	-33.6736	30.80	30.80	61.61	1357	154
14213.27461	32806.93056	169.326	10.08	10.08	20.16	6464	154
25303.07461	35820.13056	187.326	13.49	13.49	26.99	8092	154
23457.47461	36084.03056	-86.6736	17.07	17.07	34.15	3519	154
24754.57461	36184.33056	56.3264	29.91	29.91	59.82	1728	154
19932.07461	37779.53056	393.326	12.86	12.86	25.72	10733	154
3456.571716	1318.530429	-341.936	30.50	30.50	60.99	3065	162
10109.57172	976.1304288	-184.936	13.12	13.12	26.23	6359	162
16210.57172	1738.330429	-227.936	34.27	34.27	68.53	1825	162
33009.67172	1875.730429	-361.936	31.70	31.70	63.40	2159	162
9077.071716	2406.530429	-153.936	27.29	27.29	54.59	1415	162
19427.67172	2485.830429	-110.936	15.14	15.14	30.29	6227	162
37679.87172	2744.330429	-360.936	56.36	56.36	112.71	1182	162
17009.87172	3459.330429	-96.9361	15.43	15.43	30.85	4409	162
35021.27172	3441.230429	50.0639	13.71	13.71	27.41	5905	162
23158.37172	4641.330429	-158.936	27.72	27.72	55.44	1535	162
17253.07172	5280.430429	163.064	11.92	11.92	23.83	7720	162
15911.57172	5397.930429	306.064	9.89	9.89	19.78	14514	162
22869.67172	5435.930429	302.064	11.63	11.63	23.27	8230	162
29422.17172	5772.430429	96.0639	34.67	34.67	69.33	1213	162
36553.77172	5709.330429	-187.936	33.98	33.98	67.97	1628	162
40594.67172	6080.530429	-52.9361	37.56	37.56	75.12	1469	162
24212.47172	6237.230429	-153.936	12.76	12.76	25.53	6773	162
33363.07172	7443.930429	-174.936	35.65	35.65	71.31	1135	162
20494.27172	8809.430429	293.064	30.50	30.50	60.99	2386	162
21112.57172	9640.330429	219.064	30.07	30.07	60.15	1185	162
17808.67172	9754.230429	396.064	15.66	15.66	31.32	6457	162
11442.57172	10500.43043	-250.936	10.55	10.55	21.10	15100	162
14414.07172	10741.53043	-216.936	10.41	10.41	20.82	9556	162
7680.171716	11011.93043	-162.936	31.02	31.02	62.03	2013	162
37987.57172	11629.43043	8.06386	37.49	37.49	74.98	1105	162
19116.47172	11764.03043	-186.936	19.66	19.66	39.33	3929	162
5202.471716	11882.73043	-238.936	11.04	11.04	22.09	13276	162
19121.77172	13703.13043	133.064	21.22	21.22	42.44	2373	162
21230.77172	13666.93043	299.064	24.99	24.99	49.97	2165	162
12854.97172	14528.93043	310.064	34.83	34.83	69.66	1271	162
5933.271716	14684.63043	-303.936	41.99	41.99	83.98	1555	162
11806.47172	15897.33043	380.064	38.34	38.34	76.68	1462	162
28698.07172	17546.53043	-370.936	15.80	15.80	31.60	6747	162
11925.37172	17562.23043	-294.936	51.46	51.46	102.91	1025	162
6703.071716	18147.43043	68.0639	23.97	23.97	47.95	1696	162
19541.77172	18163.43043	-163.936	20.30	20.30	40.60	2325	162
22493.87172	18173.03043	-37.9361	13.24	13.24	26.47	4948	162
5694.071716	18229.13043	-28.9361	23.53	23.53	47.05	2138	162
15414.37172	18156.13043	228.064	30.90	30.90	61.80	1814	162
16936.57172	18837.13043	384.064	15.43	15.43	30.85	4987	162
11598.27172	19592.73043	-38.9361	32.97	32.97	65.94	1192	162
31956.47172	22453.63043	-243.936	27.15	27.15	54.31	3112	162
10838.97172	22831.73043	346.064	11.45	11.45	22.89	6164	162
34620.67172	23724.13043	-244.936	41.05	41.05	82.10	1291	162
3315.771716	23736.53043	15.0639	12.39	12.39	24.77	5769	162
41251.77172	24868.83043	307.064	20.02	20.02	40.03	5656	162
19589.07172	25521.53043	-134.936	24.26	24.26	48.51	1977	162
33455.87172	26527.13043	48.0639	19.48	19.48	38.95	2812	162
23179.67172	26792.33043	-140.936	18.35	18.35	36.69	4993	162
15810.87172	27486.43043	165.064	26.80	26.80	53.60	2183	162
37745.77172	28402.93043	-44.9361	34.43	34.43	68.86	1004	162
30085.47172	29374.93043	-162.936	13.09	13.09	26.19	4173	162
26577.07172	29757.73043	-359.936	11.94	11.94	23.88	10706	162
35983.97172	30273.23043	17.0639	15.99	15.99	31.98	4600	162
10475.27172	31017.93043	161.064	39.66	39.66	79.32	1049	162
15424.47172	32420.03043	-242.936	38.62	38.62	77.24	1257	162
17537.97172	32393.53043	264.064	10.79	10.79	21.57	8784	162
21236.87172	34489.43043	251.064	46.98	46.98	93.96	1040	162
7750.371716	35183.33043	123.064	30.52	30.52	61.04	1501	162
29911.87172	36250.43043	313.064	21.29	21.29	42.58	4568	162
3986.371716	36736.93043	21.0639	27.37	27.37	54.73	1899	162
13036.47172	37012.73043	-327.936	13.38	13.38	26.75	8166	162
17834.37172	37153.23043	368.064	26.12	26.12	52.23	3051	162
16798.77172	38002.13043	303.064	34.64	34.64	69.28	1403	162
2819.168824	328.9303021	-248.199	21.20	21.20	42.39	2503	170
21438.76882	752.8303021	2.80134	23.13	23.13	46.25	2879	170
31013.96882	1627.130302	-106.199	18.27	18.27	36.55	4679	170
7785.168824	1864.230302	-190.199	23.46	23.46	46.91	2328	170
11861.56882	2006.030302	-172.199	16.96	16.96	33.91	4409	170
16810.56882	3104.830302	-354.199	43.85	43.85	87.70	1387	170
11237.66882	3065.130302	-70.1987	52.94	52.94	105.88	1071	170
23979.86882	3769.730302	-303.199	48.54	48.54	97.07	1752	170
36878.96882	4405.030302	-302.199	42.70	42.70	85.39	1245	170
18974.16882	4862.030302	-77.1987	14.29	14.29	28.59	4996	170
9531.168824	5292.230302	-21.1987	10.41	10.41	20.82	8284	170
22258.46882	6427.730302	327.801	39.85	39.85	79.69	1271	170
32140.76882	7656.030302	37.8013	10.86	10.86	21.71	6403	170
1258.468824	8645.230302	-225.199	18.77	18.77	37.54	5572	170
5237.068824	8765.230302	-187.199	21.52	21.52	43.05	4073	170
17788.76882	9754.230302	198.801	18.79	18.79	37.59	3248	170
27598.46882	10538.0303	34.8013	23.29	23.29	46.58	1670	170
16832.06882	11072.8303	-188.199	21.34	21.34	42.67	1921	170
14005.56882	11880.4303	-256.199	32.38	32.38	64.76	1619	170
25421.96882	12771.9303	248.801	26.96	26.96	53.93	1261	170
19607.76882	13729.2303	354.801	30.38	30.38	60.76	2106	170
28314.76882	14521.9303	124.801	10.79	10.79	21.57	6937	170
39209.86882	16632.8303	159.801	29.65	29.65	59.30	1805	170
20178.76882	17303.1303	27.8013	20.79	20.79	41.59	2037	170
18372.46882	17915.2303	173.801	11.54	11.54	23.08	5444	170
23173.36882	19527.9303	-193.199	27.06	27.06	54.12	1698	170
22129.86882	19664.4303	-93.1987	9.51	9.51	19.03	7727	170
5903.868824	21214.2303	-239.199	46.06	46.06	92.13	1001	170
20968.26882	22177.3303	347.801	6.85	6.85	13.71	17244	170
32013.16882	22545.7303	243.801	33.98	33.98	67.97	1192	170
22373.16882	24002.9303	311.801	9.02	9.02	18.04	15960	170
26968.56882	24247.4303	-399.199	10.10	10.10	20.21	18064	170
24505.26882	24286.4303	198.801	31.46	31.46	62.93	1949	170
16508.26882	25115.5303	119.801	15.05	15.05	30.10	4280	170
7109.568824	25486.7303	-133.199	28.17	28.17	56.33	1834	170
27143.06882	25760.0303	-353.199	29.32	29.32	58.64	1926	170
9827.968824	25695.2303	334.801	14.62	14.62	29.25	5791	170
18713.46882	25907.8303	201.801	10.55	10.55	21.10	7106	170
7637.968824	26833.6303	-397.199	28.83	28.83	57.65	2416	170
17580.96882	27193.4303	12.8013	21.88	21.88	43.76	1920	170
13381.56882	27946.7303	284.801	19.76	19.76	39.52	3006	170
12560.06882	28278.6303	-388.199	10.62	10.62	21.24	13646	170
17577.56882	28092.6303	-113.199	12.39	12.39	24.77	6931	170
7215.468824	28705.7303	-147.199	31.44	31.44	62.88	1554	170
2817.368824	29397.0303	-94.1987	15.02	15.02	30.05	5265	170
21560.66882	29460.0303	318.801	27.27	27.27	54.54	2467	170
27796.06882	29398.0303	-105.199	29.70	29.70	59.39	1484	170
18265.16882	31070.3303	371.801	17.62	17.62	35.23	5639	170
31387.66882	32268.4303	314.801	33.11	33.11	66.22	1261	170
7044.168824	32983.0303	-78.1987	36.50	36.50	73.00	1271	170
27061.36882	32954.5303	163.801	13.59	13.59	27.18	4499	170
25363.46882	35829.4303	213.801	14.53	14.53	29.06	5733	170
14343.16882	36255.7303	-154.199	24.37	24.37	48.75	1898	170
20545.56882	40125.8303	-105.199	41.52	41.52	83.04	1023	170
36711.46882	40240.8303	-317.199	37.02	37.02	74.04	1632	170
7813.965932	1769.530175	-91.4612	27.27	27.27	54.54	1188	178
31958.96593	2364.930175	-351.461	31.53	31.53	63.07	1756	178
17663.66593	3474.430175	-301.461	13.59	13.59	27.18	9217	178
40055.36593	3528.130175	-369.461	40.41	40.41	80.82	1455	178
23913.86593	3790.130175	-223.461	21.55	21.55	43.10	2778	178
17810.76593	4462.630175	-243.461	12.91	12.91	25.81	8328	178
19545.76593	5694.830175	221.539	50.42	50.42	100.84	1135	178
7033.365932	6034.130175	-3.46119	17.52	17.52	35.04	4160	178
7831.965932	6806.230175	-158.461	33.89	33.89	67.78	1336	178
10149.86593	7435.630175	43.5388	29.60	29.60	59.20	1316	178
18502.66593	8387.830175	379.539	31.44	31.44	62.88	1600	178
26406.26593	9181.930175	120.539	17.87	17.87	35.75	2387	178
6388.265932	9898.230175	-22.4612	23.50	23.50	47.01	1449	178
34081.16593	10214.23018	209.539	37.14	37.14	74.28	1191	178
16561.56593	10380.83018	-64.4612	18.89	18.89	37.77	3493	178
755.8659317	11097.33018	161.539	32.00	32.00	64.01	1380	178
9642.365932	11526.43018	-288.461	16.70	16.70	33.39	5893	178
6275.565932	11967.23018	-375.461	21.10	21.10	42.20	3231	178
15908.86593	12232.33018	105.539	28.40	28.40	56.80	1396	178
18094.66593	12905.83018	-62.4612	21.34	21.34	42.67	2132	178
29580.96593	14637.63018	-35.4612	18.39	18.39	36.79	2653	178
18013.86593	15690.33018	-169.461	25.13	25.13	50.26	3334	178
25036.36593	15811.33018	220.539	39.30	39.30	78.61	1128	178
16880.96593	16159.03018	-369.461	27.18	27.18	54.35	2025	178
13142.06593	16978.53018	302.539	17.19	17.19	34.38	3855	178
16724.36593	19003.23018	305.539	25.76	25.76	51.53	2914	178
24651.26593	19968.83018	59.5388	15.61	15.61	31.23	3428	178
29551.46593	20051.23018	-315.461	17.59	17.59	35.18	4971	178
30570.36593	20321.83018	-262.461	15.97	15.97	31.93	4438	178
16000.36593	20669.93018	-189.461	17.05	17.05	34.10	4014	178
28696.56593	20714.03018	64.5388	9.47	9.47	18.93	6273	178
22581.86593	21550.63018	-151.461	10.43	10.43	20.87	5241	178
17240.56593	22188.13018	58.5388	24.89	24.89	49.78	1542	178
12369.46593	22413.43018	-115.461	19.50	19.50	39.00	2487	178
24695.56593	23727.53018	-282.461	14.34	14.34	28.68	6969	178
35857.76593	24424.63018	357.539	32.26	32.26	64.53	2412	178
40315.46593	25254.03018	-0.461191	28.10	28.10	56.19	2178	178
6059.765932	25453.33018	92.5388	28.35	28.35	56.71	1477	178
18435.76593	26908.83018	75.5388	20.14	20.14	40.27	2780	178
35982.46593	27070.83018	-237.461	26.47	26.47	52.94	4084	178
15269.96593	27517.03018	363.539	21.48	21.48	42.96	4452	178
12633.56593	28193.73018	-77.4612	24.28	24.28	48.56	1634	178
31352.66593	28527.13018	2.53881	28.47	28.47	56.94	1726	178
30594.06593	29264.63018	388.539	21.88	21.88	43.76	5271	178
16838.36593	30387.03018	198.539	18.89	18.89	37.77	2248	178
32826.86593	31656.93018	10.5388	38.41	38.41	76.82	1481	178
6518.965932	31717.53018	-83.4612	31.20	31.20	62.41	1733	178
17521.26593	32374.63018	335.539	9.94	9.94	19.88	11526	178
15659.66593	33645.03018	-319.461	46.65	46.65	93.31	1160	178
29894.66593	34819.83018	-74.4612	36.10	36.10	72.20	1151	178
5279.965932	35454.83018	-30.4612	28.78	28.78	57.56	1298	178
25412.46593	35863.93018	11.5388	13.87	13.87	27.74	5813	178
14285.56593	36237.23018	-97.4612	13.68	13.68	27.37	5250	178
28941.56593	37508.23018	-332.461	39.02	39.02	78.04	1498	178
9573.965932	37519.63018	16.5388	23.67	23.67	47.34	1709	178
18552.06593	38020.33018	-121.461	44.63	44.63	89.25	1326	178
32378.16304	5363.130049	-140.724	15.66	15.66	31.32	4816	186
10556.76304	5571.830049	-255.724	33.46	33.46	66.93	1544	186
22799.16304	6659.330049	64.2763	10.50	10.50	21.01	6910	186
21071.46304	7916.130049	57.2763	11.21	11.21	22.42	6402	186
5176.16304	8504.830049	-179.724	32.73	32.73	65.47	1168	186
34362.46304	9967.730049	-135.724	24.56	24.56	49.13	1666	186
40391.16304	10914.63005	-82.7237	21.22	21.22	42.44	4225	186
20459.46304	11245.93005	-401.724	53.39	53.39	106.78	1079	186
19216.36304	11725.13005	-152.724	18.49	18.49	36.97	3461	186
26875.16304	11881.43005	60.2763	22.11	22.11	44.23	1892	186
27431.26304	13445.03005	32.2763	18.20	18.20	36.41	2116	186
1233.36304	14311.93005	178.276	16.65	16.65	33.30	3338	186
32498.06304	14647.83005	204.276	36.53	36.53	73.05	1031	186
27156.16304	15454.03005	223.276	26.64	26.64	53.27	1293	186
6170.16304	15570.23005	-49.7237	12.22	12.22	24.44	5487	186
20277.86304	15536.23005	-149.724	27.69	27.69	55.39	2158	186
18044.36304	16285.13005	-285.724	26.31	26.31	52.61	1993	186
21766.06304	17348.43005	-30.7237	32.62	32.62	65.23	1014	186
15332.46304	18316.03005	87.2763	22.80	22.80	45.59	2170	186
21926.66304	18613.73005	154.276	38.25	38.25	76.49	1040	186
16805.36304	18885.13005	389.276	25.43	25.43	50.87	3109	186
14425.76304	19296.83005	10.2763	22.70	22.70	45.40	2292	186
8737.96304	19523.93005	-276.724	18.82	18.82	37.63	4129	186
37795.76304	20310.33005	-16.7237	19.41	19.41	38.81	2981	186
1551.86304	21104.63005	-393.724	26.96	26.96	53.93	3694	186
30611.26304	21798.43005	51.2763	9.11	9.11	18.23	6101	186
23179.36304	22335.23005	-166.724	27.18	27.18	54.35	1350	186
36506.46304	22597.43005	121.276	30.21	30.21	60.43	1247	186
24137.66304	24432.63005	-275.724	24.37	24.37	48.75	3075	186
35858.26304	24483.93005	-136.724	15.45	15.45	30.90	4629	186
35021.06304	25201.13005	58.2763	34.64	34.64	69.28	1585	186
25419.76304	26920.13005	394.276	9.89	9.89	19.78	10202	186
17518.96304	28124.93005	-63.7237	16.20	16.20	32.40	4249	186
19976.66304	28968.43005	-25.7237	17.64	17.64	35.28	5760	186
30075.16304	29441.43005	-39.7237	13.09	13.09	26.19	7050	186
1759.96304	29501.53005	146.276	17.33	17.33	34.67	4285	186
8291.16304	30054.53005	272.276	31.02	31.02	62.03	1397	186
8806.66304	30686.93005	-71.7237	33.49	33.49	66.98	1040	186
12541.06304	30807.13005	-95.7237	26.78	26.78	53.55	2521	186
32466.16304	31127.73005	-54.7237	34.31	34.31	68.62	1034	186
10209.06304	31476.83005	-118.724	22.54	22.54	45.07	2704	186
5226.16304	31455.43005	-137.724	11.26	11.26	22.51	5915	186
35621.86304	33937.03005	149.276	14.15	14.15	28.31	6104	186
23850.86304	34212.03005	186.276	28.40	28.40	56.80	1259	186
2483.66304	34706.93005	88.2763	20.32	20.32	40.65	3099	186
40068.56304	35335.33005	-317.724	37.49	37.49	74.98	2025	186
14388.26304	36130.53005	-259.724	21.03	21.03	42.06	4832	186
29808.56304	36188.03005	244.276	29.84	29.84	59.68	2357	186
19963.46304	37808.93005	255.276	10.74	10.74	21.48	7575	186
482.0601477	227.5299219	-201.986	40.62	40.62	81.25	1290	194
40787.76015	458.9299219	-315.986	48.35	48.35	96.70	1178	194
33655.76015	596.2299219	260.014	23.46	23.46	46.91	2725	194
14943.36015	1360.929922	-367.986	16.13	16.13	32.26	8719	194
37852.46015	1546.629922	-288.986	34.55	34.55	69.10	2279	194
10154.36015	1441.729922	-315.986	17.95	17.95	35.89	5609	194
19851.86015	1802.329922	-235.986	22.00	22.00	43.99	5685	194
37130.46015	2146.329922	-384.986	26.05	26.05	52.09	3614	194
16226.56015	1807.029922	-206.986	24.56	24.56	49.13	3523	194
8988.960148	2532.129922	-2.98625	28.26	28.26	56.52	1287	194
21369.76015	3484.029922	-132.986	31.18	31.18	62.36	1486	194
16095.26015	4102.329922	-3.98625	14.27	14.27	28.54	5652	194
32364.66015	5372.529922	-105.986	14.41	14.41	28.83	3996	194
30736.16015	6751.129922	101.014	33.79	33.79	67.59	1200	194
15304.56015	7595.929922	131.014	9.26	9.26	18.51	7919	194
25569.16015	8656.929922	255.014	11.63	11.63	23.27	7751	194
5059.660148	9335.629922	-164.986	12.03	12.03	24.07	6482	194
24275.36015	9356.429922	98.0138	21.48	21.48	42.96	2305	194
17790.46015	9745.129922	250.014	20.96	20.96	41.92	2101	194
32922.46015	9793.729922	-204.986	16.98	16.98	33.96	3757	194
31225.46015	9860.729922	-385.986	17.78	17.78	35.56	4556	194
37551.76015	11591.72992	362.014	20.09	20.09	40.18	4366	194
25532.36015	12660.52992	20.0138	28.99	28.99	57.98	1303	194
33785.56015	12591.12992	351.014	32.90	32.90	65.80	1268	194
30875.96015	13271.32992	-26.9862	30.26	30.26	60.52	1100	194
21287.36015	14856.22992	116.014	11.85	11.85	23.69	7199	194
18150.86015	15156.92992	-224.986	57.74	57.74	115.49	1192	194
22772.86015	15567.52992	205.014	37.94	37.94	75.88	1168	194
9991.460148	15997.82992	-120.986	27.72	27.72	55.44	2389	194
11766.06015	15849.42992	-18.9862	13.54	13.54	27.08	5581	194
28847.86015	15974.02992	173.014	22.80	22.80	45.59	1850	194
8189.660148	16219.52992	-231.986	21.05	21.05	42.11	2212	194
13644.46015	17017.12992	-178.986	31.67	31.67	63.35	2030	194
36438.86015	17579.22992	240.014	21.03	21.03	42.06	2205	194
24522.66015	17764.12992	289.014	7.91	7.91	15.83	11703	194
30159.56015	19530.42992	-134.986	21.93	21.93	43.85	3153	194
15100.66015	20594.32992	210.014	18.51	18.51	37.02	3557	194
38587.26015	20741.12992	-221.986	37.80	37.80	75.60	1606	194
9152.160148	21638.42992	-90.9862	25.74	25.74	51.48	1513	194
33578.56015	22117.72992	-230.986	54.24	54.24	108.47	1039	194
20603.36015	22959.92992	211.014	9.89	9.89	19.78	7580	194
21212.76015	23043.42992	180.014	33.58	33.58	67.16	1027	194
11293.56015	23515.62992	327.014	29.93	29.93	59.86	1922	194
36063.56015	23747.12992	-375.986	9.44	9.44	18.89	16750	194
35896.66015	24533.82992	-188.986	39.21	39.21	78.42	1109	194
26754.96015	24448.02992	-286.986	36.15	36.15	72.30	1702	194
32459.06015	25558.12992	-145.986	12.46	12.46	24.92	6938	194
5608.060148	26329.82992	-172.986	48.56	48.56	97.12	1686	194
16592.76015	26375.62992	25.0138	13.07	13.07	26.14	4039	194
31493.06015	26209.02992	-267.986	16.89	16.89	33.77	4255	194
5657.460148	27159.52992	43.0138	30.57	30.57	61.14	1031	194
15421.36015	27568.52992	390.014	26.19	26.19	52.38	3175	194
13287.26015	27981.52992	150.014	22.23	22.23	44.46	2031	194
38842.86015	28928.42992	381.014	19.78	19.78	39.56	4344	194
30098.36015	30758.22992	-261.986	42.23	42.23	84.45	1161	194
41022.86015	31996.82992	126.014	21.10	21.10	42.20	2242	194
13812.96015	33686.52992	281.014	17.45	17.45	34.90	5002	194
5211.960148	35468.42992	-58.9862	37.80	37.80	75.60	1127	194
16216.96015	36527.02992	-72.9862	19.76	19.76	39.52	3287	194
24223.66015	37005.52992	-392.986	23.69	23.69	47.38	4436	194
29245.46015	38051.72992	10.0138	15.47	15.47	30.94	5382	194
2390.260148	38505.42992	38.0138	30.59	30.59	61.18	1018	194
41298.76015	38888.62992	64.0138	41.87	41.87	83.74	1005	194
7288.457256	439.9297951	125.751	36.43	36.43	72.86	1182	202
6743.657256	1346.829795	-103.249	24.40	24.40	48.80	1184	202
8944.157256	2509.129795	174.751	29.06	29.06	58.12	1182	202
5984.157256	2903.129795	-114.249	29.18	29.18	58.36	1629	202
8513.657256	2753.229795	-80.2488	17.76	17.76	35.51	2610	202
35064.85726	3320.329795	-227.249	30.38	30.38	60.76	1554	202
24526.95726	4397.029795	-52.2488	14.37	14.37	28.73	5507	202
3468.257256	4942.829795	-175.249	23.55	23.55	47.10	1619	202
5078.257256	5530.229795	154.751	29.44	29.44	58.88	1511	202
7636.457256	6665.929795	132.751	39.42	39.42	78.85	1363	202
13889.05726	6966.329795	-113.249	28.05	28.05	56.10	1888	202
15012.05726	6854.929795	-370.249	35.04	35.04	70.08	1646	202
3127.757256	7238.829795	-254.249	18.65	18.65	37.30	4442	202
16906.45726	7485.829795	-128.249	21.81	21.81	43.61	2163	202
32079.95726	7680.929795	186.751	14.91	14.91	29.81	5401	202
10431.15726	7916.429795	98.7512	29.84	29.84	59.68	1932	202
27997.05726	8103.329795	274.751	25.88	25.88	51.76	1452	202
13488.35726	8014.929795	-172.249	23.55	23.55	47.10	1689	202
23266.55726	8785.229795	166.751	19.15	19.15	38.29	2747	202
16232.85726	9403.929795	350.751	17.12	17.12	34.24	5606	202
24230.65726	9373.329795	364.751	12.51	12.51	25.01	7801	202
12920.95726	11310.2298	-188.249	10.15	10.15	20.30	10728	202
39671.85726	11286.6298	3.75123	17.24	17.24	34.48	3740	202
10587.25726	12885.6298	-39.2488	36.06	36.06	72.11	1295	202
37129.05726	13000.1298	154.751	26.16	26.16	52.33	2143	202
25877.35726	13247.0298	-122.249	15.85	15.85	31.70	3436	202
678.8572556	13428.3298	-163.249	35.54	35.54	71.07	1000	202
30827.45726	13276.3298	-365.249	43.99	43.99	87.98	1041	202
13591.85726	14962.0298	-69.2488	17.29	17.29	34.57	2968	202
20579.65726	15064.6298	110.751	29.20	29.20	58.40	1215	202
21794.15726	15612.6298	46.7512	21.74	21.74	43.47	1717	202
16651.25726	16010.0298	-360.249	23.22	23.22	46.44	2577	202
1975.457256	17157.3298	-104.249	35.35	35.35	70.70	1316	202
35855.65726	18571.3298	79.7512	20.14	20.14	40.27	2205	202
16781.95726	18911.2298	134.751	16.98	16.98	33.96	3293	202
22150.95726	19660.1298	33.7512	23.13	23.13	46.25	1338	202
28072.75726	19990.9298	245.751	24.82	24.82	49.64	1687	202
17572.15726	21638.1298	94.7512	17.64	17.64	35.28	3203	202
14618.85726	21835.2298	-316.249	12.60	12.60	25.20	9660	202
30266.25726	22662.5298	160.751	18.02	18.02	36.03	2390	202
12453.85726	23358.1298	-295.249	21.55	21.55	43.10	3381	202
14975.75726	24705.9298	40.7512	9.28	9.28	18.56	5041	202
9924.957256	25730.6298	194.751	33.68	33.68	67.35	1010	202
18668.05726	25909.0298	178.751	8.64	8.64	17.29	9055	202
17104.45726	26362.4298	-265.249	18.42	18.42	36.83	3251	202
8697.357256	26875.5298	345.751	21.12	21.12	42.25	4279	202
19843.75726	27183.9298	-92.2488	27.46	27.46	54.92	2335	202
9784.757256	28354.8298	-88.2488	38.03	38.03	76.07	1068	202
13211.75726	29735.2298	149.751	15.83	15.83	31.65	3576	202
26588.45726	29678.8298	-142.249	19.88	19.88	39.75	2856	202
14408.15726	29974.7298	-75.2488	23.22	23.22	46.44	1927	202
16001.35726	31430.0298	63.7512	28.99	28.99	57.98	1098	202
24828.15726	33731.9298	108.751	24.04	24.04	48.09	1900	202
23466.45726	34798.5298	56.7512	19.95	19.95	39.89	4128	202
5120.957256	35559.9298	-252.249	67.78	67.78	135.55	1103	202
36775.15726	35793.6298	382.751	32.69	32.69	65.37	2089	202
18731.05726	36119.9298	-212.249	30.05	30.05	60.10	2538	202
23471.45726	36040.2298	-230.249	28.61	28.61	57.23	1697	202
22356.15726	36932.7298	-25.2488	30.57	30.57	61.14	1448	202
36071.05726	38155.9298	384.751	34.24	34.24	68.48	2009	202
15783.25726	38492.3298	-233.249	12.62	12.62	25.25	7825	202
19120.15726	39794.7298	-151.249	13.66	13.66	27.32	6885	202
25307.05436	820.7296684	0.4887	30.14	30.14	60.29	2011	210
37127.95436	2198.529668	-98.5113	21.22	21.22	42.44	3096	210
32473.05436	3468.929668	-17.5113	40.27	40.27	80.54	1032	210
34827.55436	4503.129668	-356.511	31.06	31.06	62.12	1891	210
7868.954364	4824.529668	-77.5113	23.13	23.13	46.25	2017	210
17154.25436	5254.929668	259.489	28.10	28.10	56.19	1651	210
4930.154364	5991.729668	103.489	27.95	27.95	55.91	1288	210
38098.95436	6005.129668	-123.511	48.56	48.56	97.12	1354	210
3500.254364	6390.929668	9.4887	6.45	6.45	12.91	14260	210
31946.45436	7098.729668	-221.511	33.86	33.86	67.73	1672	210
32099.75436	7644.929668	78.4887	22.42	22.42	44.84	3430	210
13464.15436	8027.329668	-62.5113	16.86	16.86	33.72	2378	210
19119.55436	7976.729668	334.489	17.19	17.19	34.38	3076	210
38173.65436	8180.129668	-74.5113	35.07	35.07	70.13	1271	210
17082.25436	8532.429668	-96.5113	9.02	9.02	18.04	12024	210
6567.154364	8749.429668	256.489	32.29	32.29	64.57	1794	210
8653.354364	9545.529668	371.489	30.71	30.71	61.42	1939	210
29283.35436	10519.02967	-242.511	48.91	48.91	97.83	1019	210
14897.25436	10814.72967	218.489	14.06	14.06	28.12	6674	210
40468.75436	10804.62967	-130.511	47.01	47.01	94.01	1102	210
16801.75436	11087.52967	-216.511	9.63	9.63	19.26	8843	210
10550.35436	12876.62967	318.489	12.13	12.13	24.26	7790	210
2491.054364	14022.82967	-143.511	38.46	38.46	76.91	1226	210
6613.654364	14032.52967	115.489	27.84	27.84	55.67	1315	210
9756.854364	14534.92967	-215.511	41.19	41.19	82.38	1390	210
11783.55436	15752.82967	384.489	31.13	31.13	62.27	1758	210
15219.65436	17488.52967	200.489	21.55	21.55	43.10	1774	210
11201.85436	17659.02967	61.4887	21.29	21.29	42.58	2039	210
13003.05436	18716.52967	-346.511	20.37	20.37	40.74	3957	210
9724.254364	19439.92967	22.4887	7.65	7.65	15.31	7311	210
28958.85436	19317.52967	97.4887	17.71	17.71	35.42	2546	210
16362.65436	19633.82967	277.489	41.35	41.35	82.71	1844	210
3760.454364	19663.72967	-74.5113	5.51	5.51	11.02	17148	210
7117.754364	19529.02967	-383.511	8.81	8.81	17.62	12535	210
17905.55436	21289.12967	-230.511	33.09	33.09	66.18	1820	210
35756.85436	21337.02967	316.489	23.17	23.17	46.35	2793	210
27157.35436	21700.92967	-325.511	15.26	15.26	30.52	5185	210
13103.25436	22161.82967	40.4887	25.93	25.93	51.86	2046	210
30303.85436	22633.82967	282.489	24.56	24.56	49.13	1683	210
25534.05436	23170.12967	-26.5113	34.45	34.45	68.91	1125	210
7195.654364	26113.52967	-14.5113	8.67	8.67	17.33	9889	210
17097.15436	26221.42967	-312.511	35.14	35.14	70.27	1540	210
10915.65436	29873.12967	96.4887	10.76	10.76	21.52	7198	210
14458.85436	31333.12967	300.489	43.76	43.76	87.51	1054	210
10592.55436	32848.82967	388.489	27.15	27.15	54.31	2177	210
15770.65436	34381.62967	-388.511	25.72	25.72	51.43	2600	210
14359.35436	36181.12967	-112.511	23.13	23.13	46.25	2262	210
7171.554364	36420.92967	-2.5113	12.72	12.72	25.43	7800	210
4618.554364	37252.72967	176.489	34.41	34.41	68.81	2037	210
24258.75436	37106.72967	-366.511	49.69	49.69	99.38	1409	210
41095.05436	38186.52967	-126.511	24.75	24.75	49.50	2565	210
33599.85147	581.5295417	201.226	14.44	14.44	28.87	7431	218
33044.25147	1648.829542	-54.7738	30.66	30.66	61.32	2026	218
33983.05147	3417.929542	-348.774	39.14	39.14	78.28	1314	218
9302.251472	4947.929542	-277.774	7.49	7.49	14.98	15941	218
14558.65147	5030.829542	232.226	28.80	28.80	57.60	1664	218
9454.751472	5235.929542	-108.774	16.51	16.51	33.02	2795	218
9497.551472	6558.529542	-204.774	12.18	12.18	24.35	6224	218
33218.85147	6568.829542	66.2262	12.55	12.55	25.10	4876	218
15017.35147	6957.629542	-307.774	23.27	23.27	46.53	3279	218
20760.25147	6981.329542	-157.774	25.72	25.72	51.43	2093	218
21851.45147	6953.629542	123.226	25.65	25.65	51.29	1635	218
33367.15147	7353.729542	-227.774	26.49	26.49	52.99	1668	218
23233.65147	8776.729542	-25.7738	43.57	43.57	87.14	1154	218
31455.85147	10314.02954	-347.774	36.41	36.41	72.82	1300	218
22548.55147	11536.32954	85.2262	15.75	15.75	31.51	2704	218
39953.35147	13232.62954	253.226	30.26	30.26	60.52	1624	218
21880.75147	16313.52954	245.226	20.56	20.56	41.12	2907	218
24379.85147	17723.12954	88.2262	18.11	18.11	36.22	2797	218
38603.15147	17956.42954	203.226	21.60	21.60	43.19	2131	218
15167.05147	18896.42954	-7.77383	12.22	12.22	24.44	3833	218
13909.75147	21320.52954	-196.774	8.34	8.34	16.67	12910	218
23763.15147	22035.02954	-276.774	18.04	18.04	36.08	5385	218
4224.651472	22740.32954	-106.774	21.38	21.38	42.77	1761	218
20527.95147	22935.62954	-52.7738	34.24	34.24	68.48	1025	218
24044.25147	24467.22954	-100.774	10.69	10.69	21.38	9539	218
16505.35147	25077.42954	188.226	17.38	17.38	34.76	3778	218
31485.75147	24861.02954	-59.7738	10.86	10.86	21.71	8257	218
4225.451472	25537.22954	-343.774	54.40	54.40	108.80	1060	218
25233.85147	25431.92954	-20.7738	16.84	16.84	33.68	4087	218
22118.75147	25675.62954	28.2262	17.87	17.87	35.75	2958	218
19555.35147	26391.42954	285.226	26.71	26.71	53.41	2588	218
23246.15147	26295.52954	223.226	17.97	17.97	35.94	3346	218
21118.15147	26904.22954	169.226	24.54	24.54	49.08	1470	218
22360.15147	27455.62954	168.226	29.51	29.51	59.02	1702	218
2769.251472	27782.02954	-104.774	24.75	24.75	49.50	1818	218
40877.05147	28180.42954	92.2262	28.47	28.47	56.94	1905	218
9872.351472	28355.82954	265.226	24.37	24.37	48.75	2206	218
26782.85147	28535.52954	-25.7738	18.42	18.42	36.83	2174	218
25558.35147	28782.72954	-26.7738	20.70	20.70	41.40	3910	218
7771.651472	30133.72954	89.2262	40.84	40.84	81.67	1526	218
25845.35147	30207.82954	-177.774	23.39	23.39	46.77	3350	218
5119.351472	30419.72954	-155.774	29.27	29.27	58.55	1878	218
35202.95147	31501.72954	-1.77383	23.48	23.48	46.96	2123	218
21787.65147	31885.42954	92.2262	19.78	19.78	39.56	2816	218
19120.15147	32266.52954	249.226	10.20	10.20	20.39	11235	218
25922.65147	33193.62954	0.226173	28.24	28.24	56.47	1800	218
27528.45147	34404.02954	-162.774	33.28	33.28	66.55	2060	218
23440.55147	36057.42954	-29.7738	17.69	17.69	35.37	2692	218
9270.951472	37375.22954	-19.7738	20.54	20.54	41.07	1815	218
28940.65147	39207.12954	-102.774	29.48	29.48	58.97	1292	218
3169.851472	39827.32954	-142.774	39.47	39.47	78.94	1716	218
25600.64858	1664.229415	-256.036	33.51	33.51	67.02	1693	226
10692.84858	3480.729415	-300.036	22.56	22.56	45.12	3943	226
23789.14858	3735.529415	31.9636	21.74	21.74	43.47	3615	226
37293.44858	5904.829415	-301.036	15.59	15.59	31.18	7532	226
26517.54858	6157.429415	61.9636	33.35	33.35	66.69	1125	226
34167.54858	6141.129415	275.964	21.93	21.93	43.85	2161	226
3528.44858	6423.829415	-33.0364	21.93	21.93	43.85	2182	226
10319.14858	6357.229415	-174.036	25.69	25.69	51.39	1726	226
34846.84858	7477.029415	195.964	28.02	28.02	56.05	1393	226
32199.84858	7629.329415	-44.0364	12.69	12.69	25.39	5671	226
7490.84858	7755.229415	-12.0364	24.61	24.61	49.22	1366	226
25545.24858	8478.829415	-341.036	38.03	38.03	76.07	1307	226
38287.54858	9840.329415	26.9636	26.28	26.28	52.56	1882	226
40515.44858	9979.029415	-90.0364	16.16	16.16	32.31	4578	226
11524.74858	11092.62941	-124.036	12.76	12.76	25.53	7243	226
1772.44858	12331.62941	-315.036	34.52	34.52	69.05	1953	226
3564.84858	12997.62941	254.964	21.64	21.64	43.28	3206	226
27509.24858	13619.62941	5.96365	19.83	19.83	39.66	1871	226
33085.34858	13463.12941	-60.0364	31.27	31.27	62.55	1090	226
25448.74858	13638.52941	291.964	22.68	22.68	45.36	2397	226
1310.64858	14336.62941	182.964	18.79	18.79	37.59	2573	226
9848.74858	14742.82941	240.964	13.85	13.85	27.69	4776	226
12253.84858	15064.22941	-77.0364	14.70	14.70	29.39	5019	226
28778.84858	16007.92941	134.964	14.44	14.44	28.87	3787	226
13605.14858	16293.42941	-259.036	12.91	12.91	25.81	3676	226
40404.04858	16763.82941	-117.036	57.91	57.91	115.82	1042	226
14372.84858	19394.82941	262.964	29.60	29.60	59.20	1398	226
22136.44858	19654.22941	-79.0364	10.27	10.27	20.54	7365	226
23075.54858	19668.42941	64.9636	15.73	15.73	31.46	2259	226
21420.44858	21026.22941	134.964	32.52	32.52	65.05	1372	226
18269.14858	21616.72941	21.9636	14.46	14.46	28.92	4431	226
7229.44858	21789.32941	-394.036	20.37	20.37	40.74	3647	226
20739.14858	21999.62941	36.9636	21.24	21.24	42.48	2072	226
23377.34858	22431.42941	394.964	21.43	21.43	42.86	2665	226
23853.94858	22613.42941	-48.0364	10.76	10.76	21.52	5791	226
4649.44858	23427.52941	-188.036	14.27	14.27	28.54	8559	226
10286.54858	23994.32941	216.964	24.82	24.82	49.64	1764	226
14970.64858	24672.42941	-8.03635	15.47	15.47	30.94	2215	226
34075.24858	25030.62941	172.964	25.36	25.36	50.73	2472	226
25800.54858	25713.52941	-60.0364	24.07	24.07	48.14	3177	226
20245.74858	26156.22941	199.964	42.98	42.98	85.96	1011	226
25379.64858	26900.62941	305.964	5.53	5.53	11.07	25037	226
27743.84858	26983.42941	341.964	16.51	16.51	33.02	4462	226
13435.54858	27999.92941	263.964	24.56	24.56	49.13	2010	226
17057.14858	29524.02941	-66.0364	35.94	35.94	71.87	1479	226
19805.94858	30818.82941	-107.036	30.05	30.05	60.10	2218	226
5265.04858	31557.42941	-389.036	20.49	20.49	40.98	4546	226
15319.04858	32380.82941	-183.036	28.78	28.78	57.56	1984	226
14206.44858	32781.62941	315.964	11.45	11.45	22.89	5102	226
34754.74858	33231.82941	-332.036	8.81	8.81	17.62	14656	226
5616.74858	33945.52941	-125.036	41.35	41.35	82.71	1504	226
23404.74858	34768.02941	53.9636	12.34	12.34	24.68	5566	226
12948.04858	35059.72941	-259.036	23.06	23.06	46.11	3192	226
11461.44858	35526.22941	-7.03635	29.48	29.48	58.97	1078	226
8852.34858	36347.02941	19.9636	29.63	29.63	59.25	1591	226
23049.94858	38125.32941	-298.036	34.10	34.10	68.20	2060	226
39733.14858	38262.12941	-118.036	35.11	35.11	70.23	1972	226
781.3485796	39165.02941	-286.036	28.80	28.80	57.60	1812	226
5287.04858	38959.42941	-301.036	35.40	35.40	70.79	1690	226
31512.74858	40455.52941	157.964	27.41	27.41	54.82	1277	226
30643.94569	476.7292882	-256.299	26.12	26.12	52.23	2355	234
31617.54569	1386.629288	-174.299	42.53	42.53	85.06	1287	234
37996.44569	1589.229288	125.701	27.53	27.53	55.06	1737	234
9290.545688	2094.829288	-353.299	19.48	19.48	38.95	4839	234
26608.84569	2089.629288	-271.299	18.37	18.37	36.74	5485	234
10169.24569	2393.429288	-254.299	22.80	22.80	45.59	2780	234
4692.945688	2705.929288	-308.299	45.12	45.12	90.24	1004	234
18264.14569	2947.029288	212.701	40.98	40.98	81.95	1137	234
33338.44569	3061.929288	-320.299	34.31	34.31	68.62	2700	234
28689.74569	3551.829288	235.701	14.41	14.41	28.83	4579	234
16143.64569	6061.129288	374.701	13.38	13.38	26.75	8123	234
30831.94569	6054.729288	24.7011	25.17	25.17	50.35	1282	234
246.7456875	7955.529288	153.701	14.88	14.88	29.77	3039	234
38253.54569	8259.529288	-329.299	17.03	17.03	34.05	5575	234
4998.145688	9277.629288	-156.299	22.75	22.75	45.50	2049	234
12077.84569	9823.829288	-126.299	20.54	20.54	41.07	2647	234
20311.54569	10492.62929	-143.299	34.62	34.62	69.24	1394	234
1221.345688	10947.32929	192.701	32.64	32.64	65.28	2047	234
11483.84569	10991.92929	-325.299	18.42	18.42	36.83	5578	234
37833.34569	11572.72929	17.7011	34.31	34.31	68.62	1206	234
13182.34569	12530.72929	158.701	6.59	6.59	13.19	16709	234
35190.94569	12519.72929	-111.299	21.97	21.97	43.94	2768	234
25501.24569	12940.02929	258.701	30.38	30.38	60.76	1011	234
216.2456875	13058.62929	290.701	24.52	24.52	49.03	1814	234
11915.34569	13736.02929	-148.299	26.45	26.45	52.89	2546	234
12269.14569	15029.92929	-113.299	18.20	18.20	36.41	3233	234
14259.24569	15765.92929	-122.299	8.17	8.17	16.34	11028	234
25691.64569	15998.02929	129.701	17.17	17.17	34.34	2403	234
31538.44569	16600.92929	-211.299	24.16	24.16	48.32	2819	234
30491.24569	16845.32929	337.701	15.10	15.10	30.19	5612	234
14791.94569	17145.62929	133.701	7.91	7.91	15.83	11439	234
40228.64569	19251.12929	2.70112	24.85	24.85	49.69	1758	234
1567.445688	21044.22929	-177.299	12.67	12.67	25.34	6799	234
2357.545688	21762.92929	-196.299	45.12	45.12	90.24	1162	234
29674.44569	22316.62929	-32.2989	27.15	27.15	54.31	1779	234
19173.64569	22750.82929	-127.299	20.75	20.75	41.50	3115	234
5337.345688	24671.62929	-325.299	18.68	18.68	37.35	4000	234
4199.345688	25644.42929	-226.299	12.83	12.83	25.67	7773	234
5824.445688	26914.02929	-155.299	59.77	59.77	119.54	1165	234
36079.44569	27013.42929	-245.299	45.59	45.59	91.19	1305	234
40164.44569	28504.42929	-385.299	54.68	54.68	109.37	1185	234
17341.64569	28752.52929	98.7011	22.66	22.66	45.31	1716	234
28426.54569	29252.82929	-112.299	27.11	27.11	54.21	2753	234
17799.14569	30975.12929	243.701	38.98	38.98	77.95	1787	234
32550.54569	31037.42929	-116.299	14.70	14.70	29.39	4358	234
33360.84569	31497.72929	-252.299	29.30	29.30	58.59	2132	234
17468.74569	32375.02929	237.701	14.98	14.98	29.96	4836	234
19116.44569	32268.02929	258.701	29.25	29.25	58.50	2478	234
18328.5428	2355.629161	-248.561	19.76	19.76	39.52	3910	242
8473.942796	2860.729161	-285.561	14.46	14.46	28.92	6996	242
9708.742796	3396.629161	-201.561	11.92	11.92	23.83	7320	242
27598.0428	3693.129161	320.439	39.35	39.35	78.70	1385	242
36870.4428	3802.329161	-330.561	21.24	21.24	42.48	3794	242
3334.442796	4714.929161	9.43859	22.91	22.91	45.83	3498	242
26066.0428	4937.129161	-143.561	17.80	17.80	35.61	2879	242
32270.7428	4919.429161	-177.561	33.32	33.32	66.65	1619	242
15800.9428	6217.529161	233.439	27.93	27.93	55.86	1406	242
24199.7428	6321.829161	-380.561	22.37	22.37	44.74	3041	242
14384.1428	6309.929161	-76.5614	16.32	16.32	32.64	2960	242
32216.1428	7636.529161	-268.561	26.56	26.56	53.13	1560	242
17202.8428	8027.029161	3.43859	12.65	12.65	25.29	5883	242
27982.7428	8059.029161	241.439	28.47	28.47	56.94	1194	242
17185.3428	8340.129161	-390.561	23.22	23.22	46.44	3372	242
25504.2428	8664.929161	271.439	24.42	24.42	48.84	1401	242
33660.5428	8705.329161	-1.56141	20.79	20.79	41.59	2179	242
24238.9428	9375.429161	386.439	11.92	11.92	23.83	7431	242
6025.942796	10558.52916	158.439	44.34	44.34	88.69	1039	242
21714.5428	10983.42916	-166.561	25.53	25.53	51.06	1714	242
29501.6428	11159.32916	-61.5614	17.29	17.29	34.57	3558	242
39718.1428	11349.52916	15.4386	16.81	16.81	33.63	4353	242
23887.8428	11483.72916	48.4386	25.74	25.74	51.48	1401	242
13312.0428	12473.72916	182.439	14.98	14.98	29.96	3004	242
27818.9428	14400.32916	-116.561	19.00	19.00	38.01	1842	242
9958.042796	14746.92916	247.439	16.77	16.77	33.54	2806	242
26523.2428	14905.42916	232.439	21.20	21.20	42.39	2086	242
25426.1428	15055.22916	70.4386	10.88	10.88	21.76	4897	242
14787.8428	15260.12916	378.439	16.84	16.84	33.68	5916	242
19068.9428	15294.52916	-269.561	24.89	24.89	49.78	1988	242
11875.8428	15379.42916	-17.5614	24.37	24.37	48.75	1741	242
41297.6428	15507.62916	65.4386	34.83	34.83	69.66	1672	242
31540.0428	16430.62916	-352.561	37.07	37.07	74.14	1185	242
38328.4428	16317.42916	78.4386	35.87	35.87	71.73	1077	242
11375.6428	16830.22916	291.439	30.43	30.43	60.85	1472	242
12359.7428	18715.62916	-357.561	49.31	49.31	98.63	1075	242
10008.4428	20537.52916	366.439	26.12	26.12	52.23	2137	242
11525.8428	20454.22916	43.4386	16.96	16.96	33.91	2926	242
15217.4428	20599.32916	192.439	14.58	14.58	29.15	3545	242
17631.6428	21628.92916	197.439	33.37	33.37	66.74	1125	242
31816.7428	21685.32916	-219.561	15.64	15.64	31.27	5028	242
16400.1428	21728.02916	89.4386	21.24	21.24	42.48	2214	242
22157.6428	21806.52916	-52.5614	27.81	27.81	55.63	1181	242
4188.242796	22725.82916	-60.5614	11.40	11.40	22.80	8710	242
17740.6428	23573.82916	118.439	25.27	25.27	50.54	2064	242
30044.7428	23734.82916	-35.5614	19.83	19.83	39.66	3103	242
10487.4428	24021.42916	374.439	29.25	29.25	58.50	1912	242
13968.6428	24710.32916	390.439	18.44	18.44	36.88	4515	242
35852.7428	24602.92916	-365.561	16.56	16.56	33.11	6485	242
32513.4428	25468.82916	-136.561	27.53	27.53	55.06	2095	242
2623.442796	27844.72916	39.4386	23.17	23.17	46.35	2115	242
21184.3428	28588.32916	229.439	15.12	15.12	30.24	3734	242
32466.7428	30569.32916	-370.561	27.20	27.20	54.40	2543	242
10100.3428	31232.32916	-201.561	45.03	45.03	90.06	1012	242
22583.8428	33139.42916	391.439	9.96	9.96	19.92	12337	242
9363.242796	33415.92916	149.439	15.10	15.10	30.19	4165	242
30890.6428	36337.02916	-140.561	17.59	17.59	35.18	4872	242
23317.6428	38765.72916	50.4386	18.58	18.58	37.16	3721	242
9240.642796	39758.62916	179.439	6.64	6.64	13.28	20065	242
15789.9399	324.2290347	-335.824	30.17	30.17	60.34	2286	250
26509.1399	715.0290347	-238.824	13.24	13.24	26.47	8795	250
16065.9399	1348.729035	-38.8239	29.56	29.56	59.11	1645	250
31714.4399	1337.629035	-298.824	47.43	47.43	94.86	1535	250
16622.3399	2182.729035	3.17606	20.11	20.11	40.22	3344	250
10116.2399	2503.029035	-66.8239	15.78	15.78	31.56	3643	250
2490.439903	2997.429035	-88.8239	13.64	13.64	27.27	3975	250
26719.1399	4143.329035	-39.8239	21.29	21.29	42.58	1874	250
30351.6399	3943.629035	-198.824	27.60	27.60	55.20	2023	250
29333.8399	4900.829035	-288.824	47.59	47.59	95.19	1507	250
3388.339903	6378.729035	-258.824	36.79	36.79	73.57	1707	250
4961.339903	7091.129035	-297.824	30.29	30.29	60.57	1917	250
15313.0399	7628.229035	130.176	16.06	16.06	32.12	4169	250
9440.439903	8657.629035	11.1761	18.27	18.27	36.55	5169	250
24992.3399	9422.829035	333.176	10.17	10.17	20.35	8996	250
2789.839903	11575.12903	74.1761	10.15	10.15	20.30	6599	250
35037.4399	14068.22903	211.176	17.87	17.87	35.75	3673	250
19053.3399	15312.02903	-265.824	18.27	18.27	36.55	5054	250
30553.3399	16834.92903	222.176	14.37	14.37	28.73	4539	250
27818.3399	17915.92903	301.176	18.75	18.75	37.49	2766	250
13407.2399	18160.52903	266.176	20.70	20.70	41.40	3365	250
12971.2399	18713.22903	-187.824	10.15	10.15	20.30	8459	250
2925.039903	19582.72903	158.176	24.87	24.87	49.74	2267	250
3777.539903	19703.72903	-195.824	13.19	13.19	26.38	6739	250
15890.8399	19683.82903	-76.8239	20.18	20.18	40.36	2945	250
16786.6399	19851.12903	121.176	37.87	37.87	75.74	1263	250
18478.5399	22251.62903	-250.824	29.70	29.70	59.39	1745	250
34099.1399	22317.42903	-201.824	38.74	38.74	77.48	1372	250
12384.8399	23090.32903	-304.824	14.55	14.55	29.11	8442	250
32594.2399	24106.42903	-384.824	28.54	28.54	57.09	2355	250
13915.7399	24675.42903	104.176	20.42	20.42	40.84	1999	250
4171.239903	25846.72903	-248.824	41.17	41.17	82.33	1181	250
15733.3399	25858.62903	2.17606	18.75	18.75	37.49	3694	250
19206.0399	27736.02903	294.176	29.44	29.44	58.88	2154	250
33231.0399	27688.82903	-14.8239	30.52	30.52	61.04	2123	250
11364.5399	28352.42903	-50.8239	16.04	16.04	32.08	4108	250
15609.4399	28353.52903	-254.824	40.22	40.22	80.45	1269	250
24816.5399	29747.12903	110.176	17.31	17.31	34.62	2726	250
36083.9399	30421.22903	-32.8239	32.17	32.17	64.34	1454	250
22247.4399	30892.92903	-194.824	45.55	45.55	91.09	1012	250
33346.5399	31455.62903	-71.8239	19.36	19.36	38.72	3956	250
12240.6399	33444.32903	-218.824	36.97	36.97	73.95	1040	250
777.6399035	33941.12903	-127.824	18.44	18.44	36.88	3385	250
6258.939903	34754.52903	-200.824	27.06	27.06	54.12	2390	250
11445.7399	35573.62903	106.176	23.97	23.97	47.95	1194	250
24214.5399	36968.12903	-144.824	35.73	35.73	71.45	1127	250
2457.239903	38379.62903	-14.8239	46.51	46.51	93.02	1055	250
23313.9399	38790.22903	-139.824	33.44	33.44	66.88	2475	250
9416.337011	1124.428908	-125.086	32.24	32.24	64.48	1008	258
39195.13701	2108.328908	373.914	42.53	42.53	85.06	1409	258
15804.63701	3403.228908	-151.086	38.65	38.65	77.29	1341	258
28958.53701	3818.228908	-151.086	16.86	16.86	33.72	4510	258
10707.73701	4196.828908	-272.086	30.47	30.47	60.95	1493	258
7845.537011	4747.628908	-153.086	13.49	13.49	26.99	5759	258
34193.23701	6076.328908	11.9135	10.34	10.34	20.68	6326	258
[truncated: 129,255 more rows]
