# Supplementary material for: Super-resolution analysis of PACSIN2 and EHD2 at caveolae
Source: PLoS One. 2022 Jul 14;17(7):e0271003. doi: 10.1371/journal.pone.0271003 (PMC9282494; doi:10.1371/journal.pone.0271003)
Supplement: S1 Data — (ZIP) [file pone.0271003.s003.zip › 405cav1polyCy3EHD2mono005driftCorr 3DdistanceR_561-647_93K_TS3D.3dlp]

37966.72811	384.2329003	105	15.59	15.59	31.18	8088	6
21455.02811	780.4329003	190	22.14	22.14	44.27	6238	6
3076.52811	1420.2329	-187	13.28	13.28	26.56	8509	6
7904.82811	1784.7329	-246	8.20	8.20	16.39	23791	6
10129.22811	2389.0329	-373	23.67	23.67	47.34	4141	6
28449.42811	2614.8329	317	43.61	43.61	87.23	1583	6
39071.82811	3211.2329	-279	45.45	45.45	90.90	1575	6
33022.62811	3694.7329	28	37.26	37.26	74.51	1117	6
18257.12811	5582.1329	378	15.43	15.43	30.85	9578	6
27345.62811	6565.5329	241	31.58	31.58	63.16	2095	6
33264.32811	6498.1329	292	16.27	16.27	32.55	7050	6
36199.82811	6763.0329	31	22.23	22.23	44.46	3905	6
17180.82811	8056.3329	-110	10.60	10.60	21.20	12783	6
30962.02811	7998.2329	-348	48.68	48.68	97.36	1613	6
32915.02811	9959.3329	-161	18.06	18.06	36.13	5463	6
29251.42811	10620.8329	86	23.48	23.48	46.96	2007	6
17952.52811	10839.7329	347	31.02	31.02	62.03	2928	6
36290.82811	11022.5329	251	57.23	57.23	114.45	1088	6
22817.52811	11309.1329	-97	22.14	22.14	44.27	2183	6
6512.62811	12111.7329	157	12.48	12.48	24.96	11349	6
22167.52811	12614.4329	179	21.76	21.76	43.52	3143	6
30651.62811	14103.3329	-116	33.75	33.75	67.49	2045	6
22348.22811	14566.6329	23	12.55	12.55	25.10	8477	6
38883.02811	14460.4329	128	37.35	37.35	74.70	2039	6
20607.82811	15026.0329	91	13.42	13.42	26.85	4167	6
21680.42811	15578.7329	-94	25.76	25.76	51.53	1728	6
21672.12811	16875.6329	-248	24.92	24.92	49.83	2759	6
5216.82811	17824.7329	391	26.02	26.02	52.05	3645	6
29822.52811	17929.8329	-66	30.50	30.50	60.99	1169	6
4747.32811	17947.5329	379	29.37	29.37	58.73	4598	6
13471.62811	18153.3329	-184	39.49	39.49	78.99	1680	6
27252.22811	18953.9329	-169	40.53	40.53	81.06	1092	6
19304.62811	19128.9329	-95	32.83	32.83	65.66	1609	6
30870.52811	20194.6329	260	11.96	11.96	23.93	11937	6
12394.42811	20577.1329	263	30.52	30.52	61.04	2165	6
34297.72811	21381.2329	-28	30.38	30.38	60.76	1838	6
40368.52811	21540.4329	-102	28.68	28.68	57.37	3254	6
20120.72811	22097.5329	130	34.38	34.38	68.77	1610	6
20778.52811	22112.2329	366	9.61	9.61	19.22	14630	6
22434.22811	22016.8329	158	19.08	19.08	38.15	2644	6
19556.42811	22857.3329	265	22.49	22.49	44.98	3227	6
4179.42811	25678.3329	142	25.36	25.36	50.73	3406	6
8213.92811	25576.6329	-240	40.98	40.98	81.95	1731	6
31354.62811	26127.8329	-329	20.72	20.72	41.45	4971	6
11727.62811	27138.8329	-124	30.73	30.73	61.47	2303	6
4733.12811	28453.9329	-264	34.52	34.52	69.05	2497	6
1690.72811	29546.6329	-50	45.97	45.97	91.94	1103	6
27220.52811	29699.5329	150	21.81	21.81	43.61	2910	6
6931.92811	29901.1329	-113	34.69	34.69	69.38	2117	6
8927.72811	30778.4329	-154	18.23	18.23	36.46	4677	6
12956.52811	30855.4329	334	21.22	21.22	42.44	6344	6
16118.32811	31392.7329	-110	36.81	36.81	73.62	1447	6
22597.62811	31264.8329	379	13.24	13.24	26.47	10939	6
19169.62811	32193.4329	-98	31.53	31.53	63.07	2576	6
12259.82811	32504.8329	-113	51.65	51.65	103.29	1026	6
38430.02811	32555.3329	-244	27.93	27.93	55.86	3460	6
37730.82811	33116.2329	285	49.62	49.62	99.24	1078	6
7105.52811	33278.5329	-51	36.81	36.81	73.62	1572	6
17852.22811	33579.7329	138	39.45	39.45	78.89	1232	6
5221.72811	35376.3329	-16	38.06	38.06	76.11	1369	6
4709.92811	36540.7329	-35	30.90	30.90	61.80	1872	6
16702.92811	37876.3329	50	33.79	33.79	67.59	1866	6
6258.22811	39485.0329	112	50.75	50.75	101.50	1565	6
35954.22811	39512.8329	257	52.89	52.89	105.79	1030	6
19891.12522	1459.032774	358	108.12	108.12	216.24	1007	14
34439.22522	1983.432774	37	29.34	29.34	58.69	1741	14
23563.62522	2336.632774	-277	39.71	39.71	79.41	2295	14
40041.92522	2652.532774	-58	37.33	37.33	74.65	1409	14
3702.225218	3318.532774	-58	31.37	31.37	62.74	1868	14
36849.12522	3956.332774	-293	20.30	20.30	40.60	7657	14
39864.22522	3516.432774	32	27.58	27.58	55.15	2361	14
13632.92522	5210.332774	-36	23.57	23.57	47.15	2637	14
36611.42522	5986.432774	-367	47.52	47.52	95.05	2012	14
19058.72522	6415.332774	204	27.06	27.06	54.12	2116	14
26062.32522	6982.732774	40	29.37	29.37	58.73	2011	14
33475.22522	7589.232774	-252	18.27	18.27	36.55	5905	14
15654.12522	9491.932774	252	20.84	20.84	41.68	4288	14
27901.02522	9396.132774	-1	18.39	18.39	36.79	2301	14
38388.52522	9657.332774	-39	33.11	33.11	66.22	2182	14
14662.32522	9848.932774	-100	25.86	25.86	51.72	3468	14
40536.62522	9977.032774	212	18.35	18.35	36.69	7263	14
20797.82522	10187.53277	-189	39.28	39.28	78.56	1495	14
13175.72522	10421.43277	-277	12.39	12.39	24.77	7525	14
2869.725218	11502.03277	97	32.88	32.88	65.75	1283	14
28604.92522	11489.33277	-107	17.29	17.29	34.57	3109	14
12127.02522	12040.93277	-253	33.56	33.56	67.12	1926	14
29560.92522	12144.93277	-32	24.87	24.87	49.74	2879	14
39191.92522	13227.63277	149	43.71	43.71	87.42	1117	14
13798.32522	14734.43277	-231	29.56	29.56	59.11	2031	14
20652.22522	14974.63277	210	25.32	25.32	50.63	1803	14
4336.825218	15347.73277	-374	16.20	16.20	32.40	8207	14
8127.925218	15452.13277	32	13.45	13.45	26.89	5511	14
40004.72522	16831.03277	63	27.29	27.29	54.59	1695	14
23436.82522	17233.03277	-91	21.03	21.03	42.06	1582	14
36501.72522	17554.23277	285	9.40	9.40	18.79	15228	14
27815.02522	17979.63277	47	16.23	16.23	32.45	4902	14
8258.025218	19506.63277	-90	40.29	40.29	80.59	1256	14
20061.02522	19996.13277	-370	9.91	9.91	19.83	17019	14
7507.825218	22198.23277	179	22.61	22.61	45.22	3198	14
31638.22522	22256.23277	-62	28.14	28.14	56.28	2067	14
23846.82522	22539.13277	-259	19.38	19.38	38.76	4027	14
36595.92522	22674.83277	-27	31.30	31.30	62.60	1496	14
34674.22522	23323.73277	-179	20.37	20.37	40.74	5475	14
26687.22522	24621.43277	22	28.78	28.78	57.56	1663	14
4200.125218	25625.43277	-283	19.38	19.38	38.76	6641	14
2359.625218	25687.13277	-51	29.72	29.72	59.44	2262	14
19089.02522	29227.13277	383	28.75	28.75	57.51	3045	14
17980.92522	29907.33277	132	6.38	6.38	12.76	23961	14
6267.525218	30009.13277	-303	32.57	32.57	65.14	2141	14
11655.52522	31671.03277	-102	34.81	34.81	69.61	1554	14
13668.62522	32245.63277	-273	20.51	20.51	41.02	5393	14
20949.72522	32203.63277	238	13.09	13.09	26.19	9482	14
6984.625218	33300.83277	-32	34.48	34.48	68.95	1617	14
25277.62522	34547.53277	347	28.00	28.00	56.00	2858	14
2466.625218	34767.43277	-23	27.81	27.81	55.63	2244	14
5786.925218	34636.23277	121	30.05	30.05	60.10	1807	14
11460.12522	35612.23277	33	29.60	29.60	59.20	1681	14
25339.92522	35811.53277	213	9.51	9.51	19.03	11734	14
23265.22522	37236.23277	-135	41.97	41.97	83.93	1321	14
18381.52522	39432.13277	398	41.75	41.75	83.51	1898	14
37925.92233	353.3326468	101	17.03	17.03	34.05	5962	22
6851.222326	961.0326468	-159	21.69	21.69	43.38	3352	22
29485.92233	1320.232647	310	27.72	27.72	55.44	3533	22
26630.12233	2017.732647	-273	32.38	32.38	64.76	2384	22
22525.42233	3142.332647	-5	14.46	14.46	28.92	5637	22
12506.32233	3638.932647	-303	37.16	37.16	74.32	2345	22
11826.32233	4877.332647	64	17.24	17.24	34.48	3801	22
25996.72233	5023.532647	-282	29.25	29.25	58.50	2447	22
10485.82233	6551.832647	-131	13.97	13.97	27.93	5408	22
7089.022326	7378.232647	142	14.74	14.74	29.48	5648	22
7442.422326	7917.432647	157	32.24	32.24	64.48	1455	22
33638.72233	8530.632647	-260	10.48	10.48	20.96	15197	22
13361.42233	9070.032647	-294	10.31	10.31	20.63	11183	22
15648.52233	9480.932647	135	35.94	35.94	71.87	1814	22
38385.12233	9734.632647	369	28.42	28.42	56.85	3252	22
40473.02233	9965.232647	186	14.58	14.58	29.15	8185	22
23919.42233	11494.93265	158	36.57	36.57	73.15	1023	22
29490.72233	12236.93265	163	27.93	27.93	55.86	1720	22
32287.72233	14779.23265	-168	24.73	24.73	49.45	2397	22
31081.02233	15503.63265	297	21.31	21.31	42.63	2026	22
8122.122326	16123.53265	-240	71.80	71.80	143.61	1315	22
22835.32233	16668.73265	-129	10.93	10.93	21.85	8892	22
29921.62233	18983.83265	-237	26.52	26.52	53.03	2087	22
11697.42233	19313.93265	-34	37.96	37.96	75.93	1320	22
21384.82233	20121.03265	38	27.81	27.81	55.63	1244	22
37715.42233	20497.53265	-378	40.95	40.95	81.91	2904	22
40297.42233	21524.43265	-70	22.77	22.77	45.55	2649	22
4610.122326	21501.53265	78	35.75	35.75	71.50	1308	22
16458.22233	21732.63265	219	7.47	7.47	14.93	13997	22
33536.42233	21649.43265	-290	60.45	60.45	120.91	1109	22
29730.12233	22430.43265	260	21.69	21.69	43.38	3052	22
34636.42233	24063.73265	-127	49.71	49.71	99.43	1156	22
35830.62233	24620.33265	-290	15.24	15.24	30.47	6677	22
9526.222326	24564.73265	-315	48.77	48.77	97.54	1824	22
11275.82233	24827.03265	202	43.26	43.26	86.52	1844	22
4167.422326	25640.23265	-240	18.72	18.72	37.44	7133	22
15659.82233	25565.93265	127	33.18	33.18	66.36	1598	22
34164.12233	26114.03265	222	40.34	40.34	80.68	1280	22
17938.82233	26509.03265	372	19.90	19.90	39.80	4899	22
25440.82233	26914.53265	254	11.47	11.47	22.94	6563	22
14881.12233	27637.83265	-394	22.58	22.58	45.17	5540	22
18936.42233	28490.73265	101	40.01	40.01	80.02	1276	22
22351.52233	29571.63265	237	26.92	26.92	53.84	1992	22
27188.42233	29679.53265	149	15.75	15.75	31.51	5897	22
3703.422326	29899.83265	47	46.32	46.32	92.65	1141	22
9210.622326	29934.83265	306	14.27	14.27	28.54	10358	22
36610.12233	30299.43265	-50	29.27	29.27	58.55	1872	22
38491.52233	30968.23265	26	35.09	35.09	70.18	1351	22
2659.722326	31428.43265	-160	28.10	28.10	56.19	2394	22
29969.02233	32123.43265	-259	66.55	66.55	133.10	1171	22
6127.722326	35621.23265	-249	48.80	48.80	97.59	1289	22
4719.622326	36510.33265	-113	33.54	33.54	67.07	1955	22
17830.52233	36613.13265	-129	49.88	49.88	99.76	1005	22
37952.72233	37136.33265	-99	44.93	44.93	89.87	2126	22
15121.02233	37259.53265	386	61.84	61.84	123.68	1251	22
1585.622326	37334.03265	93	30.07	30.07	60.15	1432	22
34204.42233	38302.53265	-101	59.82	59.82	119.63	1663	22
20824.82233	39744.53265	-293	47.90	47.90	95.80	1739	22
13241.72233	39982.23265	-98	11.02	11.02	22.04	9893	22
7572.322326	39983.93265	-27	17.95	17.95	35.89	5975	22
32325.11943	1202.63252	369	51.34	51.34	102.68	1461	30
25703.51943	1500.83252	-62	26.85	26.85	53.69	2368	30
10101.31943	2486.13252	-89	14.55	14.55	29.11	5146	30
20606.21943	2711.33252	218	13.82	13.82	27.65	9305	30
21401.01943	3197.83252	-35	19.81	19.81	39.61	3294	30
10243.21943	3428.93252	-281	34.36	34.36	68.72	1901	30
25097.71943	3980.43252	108	30.59	30.59	61.18	2223	30
16089.41943	4112.03252	-128	9.04	9.04	18.09	8189	30
23234.51943	4510.53252	-35	22.04	22.04	44.09	3425	30
39297.91943	6359.83252	304	43.45	43.45	86.90	1538	30
10359.81943	8449.33252	-48	16.37	16.37	32.73	4027	30
671.1194343	9352.03252	320	49.55	49.55	99.10	1170	30
2750.819434	11653.13252	-32	20.58	20.58	41.17	2207	30
14649.61943	12179.13252	39	18.77	18.77	37.54	2056	30
8099.419434	12647.73252	-353	23.22	23.22	46.44	3280	30
16528.21943	13309.43252	210	51.57	51.57	103.15	1077	30
650.1194343	13335.33252	78	36.57	36.57	73.15	1143	30
17796.71943	14072.93252	12	32.38	32.38	64.76	1813	30
269.2194343	14651.93252	-266	27.98	27.98	55.95	2372	30
7113.219434	14509.13252	177	22.37	22.37	44.74	2148	30
38949.21943	14427.53252	270	38.17	38.17	76.35	1604	30
14214.11943	16658.83252	105	20.14	20.14	40.27	2410	30
8135.519434	16832.13252	-69	9.14	9.14	18.27	13763	30
37977.71943	16930.23252	206	12.32	12.32	24.63	8209	30
25168.61943	17577.93252	184	36.24	36.24	72.49	1428	30
11863.01943	17676.93252	191	37.02	37.02	74.04	1089	30
12958.51943	17687.33252	-9	22.14	22.14	44.27	2053	30
8843.019434	18275.33252	-120	22.96	22.96	45.92	2541	30
19484.61943	18625.23252	-34	41.40	41.40	82.80	1034	30
13142.11943	18642.13252	-317	61.21	61.21	122.41	1079	30
22903.51943	18628.23252	158	41.59	41.59	83.18	1592	30
29815.11943	19044.43252	111	9.47	9.47	18.93	8680	30
3050.719434	19604.43252	332	22.51	22.51	45.03	3150	30
41102.81943	20116.53252	343	48.72	48.72	97.45	1380	30
36853.71943	22034.63252	-170	35.51	35.51	71.03	1545	30
4135.819434	22791.63252	-92	22.02	22.02	44.04	4034	30
14094.81943	23145.33252	-132	17.14	17.14	34.29	5649	30
25485.51943	23463.73252	-101	19.57	19.57	39.14	2623	30
6932.519434	24385.13252	-133	17.73	17.73	35.47	6341	30
34799.61943	24897.03252	-268	25.72	25.72	51.43	4457	30
5890.519434	25452.13252	-16	35.80	35.80	71.59	1075	30
5159.319434	25818.93252	-108	29.46	29.46	58.92	3013	30
27228.11943	26083.53252	-294	15.59	15.59	31.18	9735	30
13967.91943	26067.23252	-260	20.35	20.35	40.69	4601	30
16729.41943	26487.93252	136	28.80	28.80	57.60	2165	30
14492.11943	27241.13252	-121	19.78	19.78	39.56	4146	30
15450.41943	27429.53252	297	42.58	42.58	85.16	1304	30
12647.21943	28124.93252	-80	13.38	13.38	26.75	7180	30
6102.719434	29390.43252	-64	23.55	23.55	47.10	4111	30
22372.01943	29424.53252	-38	33.32	33.32	66.65	1292	30
14582.71943	30096.43252	264	33.75	33.75	67.49	1483	30
835.2194343	31777.53252	-300	52.07	52.07	104.14	1253	30
23156.21943	32238.83252	-107	37.21	37.21	74.42	1574	30
16463.11943	33268.33252	88	25.74	25.74	51.48	1449	30
6863.719434	33332.93252	336	48.56	48.56	97.12	1469	30
31426.01943	33868.93252	-273	47.81	47.81	95.61	1275	30
39435.71943	34962.33252	-319	49.03	49.03	98.06	1347	30
26211.31943	35828.53252	190	44.39	44.39	88.78	1042	30
18284.41943	35931.23252	349	45.43	45.43	90.86	1580	30
18619.81943	35976.53252	90	40.41	40.41	80.82	1222	30
28838.11943	37540.63252	-164	50.02	50.02	100.04	1032	30
30836.31943	37424.53252	-276	50.35	50.35	100.70	1372	30
27365.31943	37622.43252	46	39.21	39.21	78.42	1134	30
28182.91943	38425.23252	361	20.06	20.06	40.13	6084	30
36666.61943	39060.73252	-369	33.21	33.21	66.41	3976	30
1723.819434	39865.53252	-50	48.18	48.18	96.37	1172	30
33305.21654	642.1323933	336	36.06	36.06	72.11	1873	38
21821.71654	870.1323933	-378	81.95	81.95	163.91	1117	38
24897.31654	1337.532393	-350	27.13	27.13	54.26	3019	38
35183.01654	1712.732393	51	29.23	29.23	58.45	1717	38
13956.01654	3012.432393	-112	47.74	47.74	95.47	1449	38
11734.21654	3283.532393	-3	35.30	35.30	70.60	1533	38
19760.41654	3725.432393	-218	24.94	24.94	49.88	3545	38
19600.81654	4466.532393	-263	20.16	20.16	40.32	4978	38
40436.41654	4344.232393	113	17.10	17.10	34.19	5429	38
41009.71654	5284.732393	158	42.65	42.65	85.30	1001	38
40844.51654	5843.832393	-22	50.42	50.42	100.84	1007	38
25645.11654	5871.232393	-200	41.64	41.64	83.27	1375	38
14224.21654	7280.032393	-53	26.16	26.16	52.33	2015	38
14234.61654	9160.332393	-252	26.33	26.33	52.66	2208	38
5072.516542	9405.932393	-103	16.53	16.53	33.06	3783	38
25091.61654	9411.932393	70	26.66	26.66	53.32	1574	38
31097.91654	10060.33239	345	31.72	31.72	63.44	1423	38
29440.21654	10280.43239	-228	15.99	15.99	31.98	5096	38
30713.31654	10518.83239	-214	30.14	30.14	60.29	1224	38
11450.31654	10899.63239	-18	29.41	29.41	58.83	1714	38
29462.91654	11199.33239	-36	29.06	29.06	58.12	1198	38
5208.816542	11459.93239	-223	27.67	27.67	55.34	2998	38
2797.416542	11617.23239	-92	11.85	11.85	23.69	10219	38
6720.216542	11842.53239	-150	33.51	33.51	67.02	1498	38
29457.91654	12179.23239	-206	20.65	20.65	41.31	3549	38
14036.01654	12020.23239	-387	7.68	7.68	15.35	16419	38
20940.81654	13133.63239	-257	28.71	28.71	57.41	2292	38
16085.91654	13287.63239	103	19.22	19.22	38.43	3023	38
10128.61654	13902.23239	-312	23.03	23.03	46.06	2699	38
23899.81654	14714.43239	214	17.52	17.52	35.04	1749	38
21307.51654	14831.23239	81	15.12	15.12	30.24	3449	38
27597.61654	16301.33239	-194	10.24	10.24	20.49	9601	38
15009.61654	16508.93239	389	8.97	8.97	17.95	13372	38
17682.21654	17956.43239	242	63.26	63.26	126.51	1144	38
29730.31654	19098.23239	-159	18.39	18.39	36.79	2272	38
40195.11654	19278.03239	-383	23.34	23.34	46.68	3642	38
8112.016542	19987.53239	-92	14.84	14.84	29.67	4740	38
28099.21654	19949.53239	60	20.23	20.23	40.46	2260	38
11963.61654	20166.33239	211	17.78	17.78	35.56	2247	38
29561.41654	19923.83239	-253	29.77	29.77	59.53	1645	38
30794.21654	20235.33239	371	19.05	19.05	38.10	4690	38
35095.91654	20599.53239	-193	18.11	18.11	36.22	5038	38
19458.51654	21083.83239	229	19.26	19.26	38.53	2494	38
14128.61654	23092.03239	-179	13.78	13.78	27.55	5751	38
8980.116542	23807.23239	2	31.09	31.09	62.17	3034	38
12993.81654	23693.13239	-246	33.65	33.65	67.31	1756	38
28667.81654	24094.13239	-9	27.98	27.98	55.95	1854	38
793.1165423	24535.73239	35	24.96	24.96	49.93	3135	38
16813.01654	24422.03239	115	12.46	12.46	24.92	6353	38
12041.71654	24956.93239	139	24.04	24.04	48.09	2185	38
32463.01654	24936.33239	38	14.88	14.88	29.77	6115	38
30594.71654	25016.33239	-306	58.76	58.76	117.51	1171	38
3070.616542	25687.83239	-52	40.34	40.34	80.68	1101	38
17721.01654	26537.23239	287	23.08	23.08	46.16	2379	38
10203.61654	27133.03239	129	15.64	15.64	31.27	4720	38
34942.11654	28255.33239	19	37.44	37.44	74.89	1259	38
37795.91654	28220.43239	-91	16.60	16.60	33.21	4575	38
13291.31654	29793.83239	359	31.53	31.53	63.07	2631	38
38596.21654	31035.23239	346	23.13	23.13	46.25	3297	38
16574.51654	32295.23239	364	13.12	13.12	26.23	6243	38
12383.71654	34133.13239	42	37.30	37.30	74.61	1066	38
34751.71654	35115.33239	84	15.26	15.26	30.52	5586	38
26246.11654	35643.83239	178	39.14	39.14	78.28	1003	38
23402.31654	36513.33239	101	29.23	29.23	58.45	2163	38
24163.81654	37083.23239	-243	17.50	17.50	35.00	6482	38
7244.116542	37332.93239	24	15.90	15.90	31.79	4366	38
15355.41654	37338.93239	-191	44.53	44.53	89.07	1457	38
26090.51654	37741.63239	3	23.22	23.22	46.44	2599	38
3964.616542	38236.73239	-196	45.19	45.19	90.38	2188	38
25489.31654	40005.73239	-266	10.55	10.55	21.10	18849	38
10851.61365	690.8322666	-15	18.65	18.65	37.30	2587	46
6925.41365	881.4322666	-185	30.21	30.21	60.43	1698	46
16671.91365	977.2322666	-247	29.01	29.01	58.03	2264	46
25689.81365	1493.632267	149	26.19	26.19	52.38	1692	46
33269.11365	1521.932267	-343	18.89	18.89	37.77	5157	46
21348.11365	3096.032267	-125	46.11	46.11	92.22	1108	46
27926.31365	3681.332267	219	39.45	39.45	78.89	1228	46
36876.01365	3869.732267	-113	32.83	32.83	65.66	1308	46
38343.41365	3717.332267	322	29.86	29.86	59.72	3281	46
14110.11365	5724.832267	-64	28.21	28.21	56.43	2474	46
10029.01365	6083.732267	116	14.98	14.98	29.96	4502	46
20260.71365	7391.932267	153	26.47	26.47	52.94	1733	46
4596.51365	7560.032267	89	36.38	36.38	72.77	1586	46
13406.11365	8168.432267	-241	9.51	9.51	19.03	14149	46
30759.71365	8123.832267	-274	37.40	37.40	74.79	1513	46
14208.31365	9027.932267	-339	25.98	25.98	51.95	2643	46
34950.51365	9249.732267	-51	24.52	24.52	49.03	2289	46
823.9136502	9441.332267	87	29.86	29.86	59.72	1380	46
32900.81365	9980.232267	-53	15.80	15.80	31.60	5738	46
1068.61365	10724.73227	-278	38.98	38.98	77.95	1534	46
15431.21365	10577.63227	-15	17.07	17.07	34.15	4722	46
7968.41365	10884.23227	-113	24.49	24.49	48.98	3203	46
19280.81365	11431.83227	184	13.40	13.40	26.80	6939	46
39691.41365	11318.03227	-193	48.30	48.30	96.60	1247	46
37896.41365	11586.53227	329	29.74	29.74	59.49	3449	46
2815.11365	11737.03227	-294	24.40	24.40	48.80	2800	46
29407.91365	12244.43227	-44	24.19	24.19	48.37	1386	46
1430.81365	12805.43227	102	35.30	35.30	70.60	1252	46
11957.31365	13713.53227	-170	23.34	23.34	46.68	2659	46
1301.41365	14351.33227	238	20.28	20.28	40.55	3650	46
23877.01365	14704.03227	187	6.81	6.81	13.61	9754	46
13446.81365	15096.53227	-12	13.45	13.45	26.89	5716	46
16497.01365	15496.23227	125	16.53	16.53	33.06	4543	46
22893.01365	15854.93227	90	24.14	24.14	48.28	1864	46
38758.51365	16124.73227	358	14.70	14.70	29.39	8830	46
27557.61365	16317.03227	-61	11.02	11.02	22.04	5580	46
30220.11365	17068.63227	-99	26.05	26.05	52.09	3218	46
14288.51365	17415.33227	-69	38.90	38.90	77.81	1037	46
12944.71365	17759.23227	-336	39.61	39.61	79.22	1566	46
10812.81365	18347.43227	-120	42.23	42.23	84.45	1082	46
8122.21365	19996.83227	282	38.41	38.41	76.82	1641	46
27182.31365	21942.43227	-34	16.30	16.30	32.59	4278	46
12353.81365	22201.83227	-65	41.00	41.00	82.00	1002	46
34065.11365	22519.53227	-113	37.52	37.52	75.03	1202	46
16235.01365	23496.93227	-339	5.82	5.82	11.63	29876	46
18495.11365	23717.93227	-155	29.91	29.91	59.82	2457	46
22862.01365	24032.53227	-327	58.43	58.43	116.86	1643	46
2504.61365	24296.43227	-58	33.09	33.09	66.18	1215	46
6974.11365	24428.43227	-4	22.28	22.28	44.56	2481	46
7852.51365	24578.83227	354	55.84	55.84	111.67	1018	46
34794.71365	24763.73227	-344	30.78	30.78	61.56	3580	46
23742.41365	25133.73227	328	13.07	13.07	26.14	6136	46
4206.21365	25656.63227	-289	22.51	22.51	45.03	3218	46
31765.01365	26932.73227	-221	58.69	58.69	117.37	1121	46
6437.61365	27418.03227	-127	25.83	25.83	51.67	2847	46
37795.21365	28328.73227	-391	25.39	25.39	50.77	5499	46
14072.71365	28402.93227	3	11.78	11.78	23.55	7189	46
7198.71365	28651.03227	-181	16.39	16.39	32.78	6134	46
29041.11365	30110.93227	361	42.08	42.08	84.17	1590	46
29283.71365	30985.33227	88	34.90	34.90	69.80	1206	46
10787.01365	31250.03227	-205	46.61	46.61	93.21	1057	46
24041.81365	32606.73227	292	29.65	29.65	59.30	1852	46
37038.51365	32971.03227	-176	23.81	23.81	47.62	4431	46
1378.31365	32816.53227	-246	48.14	48.14	96.27	1311	46
11246.01365	33941.23227	75	33.72	33.72	67.45	1117	46
9272.81365	34167.03227	-256	25.10	25.10	50.21	3509	46
5789.31365	34701.23227	227	21.38	21.38	42.77	4548	46
30979.31365	35091.03227	-27	44.04	44.04	88.08	1426	46
11491.51365	35516.43227	14	13.78	13.78	27.55	6392	46
12994.31365	37050.73227	-165	11.37	11.37	22.75	7782	46
31630.31365	37403.03227	76	31.39	31.39	62.78	2056	46
16861.61365	37971.63227	4	50.23	50.23	100.46	1425	46
2805.410758	353.7321398	-167	21.71	21.71	43.43	2044	54
16470.81076	469.4321398	-191	45.80	45.80	91.61	2262	54
28549.41076	733.5321398	-319	41.80	41.80	83.60	1755	54
39644.21076	1221.83214	-20	34.15	34.15	68.30	2189	54
3025.910758	1568.33214	-239	34.10	34.10	68.20	1678	54
21182.51076	1606.53214	180	19.15	19.15	38.29	3686	54
19177.91076	1885.53214	-35	48.32	48.32	96.65	1011	54
25870.31076	3206.03214	-15	29.34	29.34	58.69	2411	54
39015.81076	3230.43214	-178	44.58	44.58	89.16	1315	54
8348.410758	3176.13214	-202	11.12	11.12	22.23	9223	54
25065.61076	4032.53214	191	20.14	20.14	40.27	3263	54
14126.31076	5843.03214	121	21.29	21.29	42.58	3198	54
39642.41076	6295.43214	285	15.05	15.05	30.10	6955	54
23394.31076	6570.63214	316	16.39	16.39	32.78	4768	54
11475.11076	6706.93214	115	11.66	11.66	23.31	6227	54
4713.210758	7415.53214	312	30.80	30.80	61.61	2557	54
30747.91076	7686.33214	-386	52.75	52.75	105.50	1355	54
10405.81076	7932.43214	-337	12.86	12.86	25.72	9498	54
35986.51076	7856.73214	370	48.72	48.72	97.45	1441	54
27941.11076	8151.43214	297	19.24	19.24	38.48	2493	54
19312.81076	8499.53214	158	33.18	33.18	66.36	1408	54
2993.210758	8853.53214	389	6.24	6.24	12.48	24340	54
18396.31076	9966.33214	345	11.92	11.92	23.83	10620	54
14639.31076	10046.43214	-340	25.98	25.98	51.95	2680	54
7919.710758	10997.43214	-185	41.80	41.80	83.60	2083	54
7274.110758	12159.63214	393	34.29	34.29	68.58	1851	54
4932.710758	12226.33214	-193	41.31	41.31	82.61	2547	54
28604.51076	12740.03214	-93	12.83	12.83	25.67	3104	54
2404.910758	14638.63214	189	23.34	23.34	46.68	2139	54
30226.41076	14992.73214	-120	26.40	26.40	52.80	1918	54
11123.01076	15239.53214	-180	46.25	46.25	92.50	1143	54
6871.710758	15354.73214	-269	27.86	27.86	55.72	3300	54
18100.51076	16144.23214	-212	27.74	27.74	55.48	1986	54
5349.310758	16694.53214	64	17.50	17.50	35.00	4936	54
4399.910758	16900.93214	-4	14.18	14.18	28.35	6726	54
5852.710758	18145.73214	369	31.51	31.51	63.02	2223	54
10890.11076	19194.63214	-194	14.53	14.53	29.06	6708	54
3133.910758	19619.73214	290	16.86	16.86	33.72	3853	54
11989.21076	20204.43214	36	24.47	24.47	48.94	2010	54
23887.71076	20469.93214	-312	15.64	15.64	31.27	5257	54
40433.11076	21560.13214	230	35.82	35.82	71.64	1608	54
31632.81076	22220.43214	-216	25.43	25.43	50.87	3312	54
13819.51076	23920.33214	175	16.56	16.56	33.11	4592	54
18049.21076	25105.33214	-365	42.44	42.44	84.87	1726	54
23205.21076	26347.73214	15	47.57	47.57	95.14	2493	54
22984.31076	26901.43214	208	7.56	7.56	15.12	17418	54
25355.91076	26912.53214	329	6.95	6.95	13.89	20064	54
13321.31076	27935.43214	300	26.00	26.00	52.00	3294	54
30327.71076	27837.43214	89	15.59	15.59	31.18	6212	54
12629.11076	28290.93214	-319	12.20	12.20	24.40	11355	54
15562.01076	28033.73214	-349	33.25	33.25	66.51	2144	54
23836.61076	29672.53214	-148	43.00	43.00	86.00	2069	54
4547.410758	30115.33214	-56	33.79	33.79	67.59	1475	54
18596.51076	30923.83214	394	11.89	11.89	23.79	10288	54
20071.21076	31029.93214	235	26.56	26.56	53.13	1953	54
10194.71076	31971.23214	-192	33.32	33.32	66.65	2552	54
30026.71076	32474.43214	-118	20.32	20.32	40.65	2641	54
14951.01076	33243.53214	-27	41.59	41.59	83.18	1346	54
20451.81076	33837.53214	344	17.64	17.64	35.28	4347	54
9346.610758	34852.63214	-193	36.20	36.20	72.39	1547	54
26130.51076	37674.93214	108	12.46	12.46	24.92	8324	54
22019.11076	38778.73214	-174	45.22	45.22	90.43	1071	54
14036.51076	39708.13214	-129	41.28	41.28	82.57	1569	54
38073.41076	40454.93214	348	14.72	14.72	29.44	8914	54
36459.70787	394.7320131	-166	37.84	37.84	75.69	1652	62
32554.00787	978.2320131	-151	29.34	29.34	58.69	2597	62
3021.407866	1555.632013	-277	16.67	16.67	33.35	5730	62
939.9078662	2283.432013	1	25.43	25.43	50.87	1621	62
19450.20787	2642.232013	37	33.06	33.06	66.13	1437	62
39036.40787	3194.832013	82	42.88	42.88	85.77	1717	62
27869.60787	3612.532013	35	24.42	24.42	48.84	2367	62
33087.40787	3474.232013	-21	36.60	36.60	73.19	1039	62
38452.30787	3802.832013	236	45.10	45.10	90.20	1060	62
20067.30787	4808.632013	-93	19.88	19.88	39.75	4716	62
37227.30787	6014.532013	-197	12.81	12.81	25.62	10696	62
26402.60787	6432.732013	192	27.98	27.98	55.95	1485	62
40902.90787	6349.632013	241	39.94	39.94	79.88	1454	62
10414.80787	6530.932013	-229	39.47	39.47	78.94	1594	62
21791.60787	6879.932013	-2	31.79	31.79	63.59	1415	62
13027.60787	7160.632013	-52	16.98	16.98	33.96	3713	62
25424.70787	7393.132013	-112	26.28	26.28	52.56	2274	62
18670.80787	8484.232013	234	20.84	20.84	41.68	3934	62
21196.00787	8955.732013	-250	47.41	47.41	94.81	1549	62
28290.90787	9490.432013	-48	22.11	22.11	44.23	2702	62
16740.90787	10399.23201	258	13.45	13.45	26.89	8811	62
12048.90787	11278.93201	-136	17.90	17.90	35.80	4330	62
14724.00787	12220.23201	-158	25.10	25.10	50.21	2956	62
692.2078662	13137.53201	-361	79.72	79.72	159.43	1003	62
20194.90787	15457.13201	-244	33.96	33.96	67.92	1645	62
27399.40787	15605.23201	-356	23.93	23.93	47.85	2730	62
37412.10787	16398.63201	399	31.72	31.72	63.44	2026	62
6450.207866	16566.93201	-152	21.27	21.27	42.53	3575	62
40347.60787	18978.63201	374	31.18	31.18	62.36	2415	62
8771.207866	19379.13201	-178	27.93	27.93	55.86	1904	62
11669.00787	19357.13201	97	25.81	25.81	51.62	1281	62
18683.30787	19507.03201	-55	18.93	18.93	37.87	1807	62
38545.80787	20878.13201	-302	17.00	17.00	34.01	7353	62
28038.20787	21048.43201	306	32.78	32.78	65.56	2078	62
6619.307866	22081.23201	137	41.02	41.02	82.05	1276	62
8708.207866	22085.03201	-235	39.23	39.23	78.47	2051	62
1538.007866	22346.43201	-5	37.37	37.37	74.75	1165	62
5551.807866	22323.83201	171	27.04	27.04	54.07	1886	62
6356.907866	22641.53201	90	17.07	17.07	34.15	4205	62
15447.70787	22806.73201	14	37.82	37.82	75.64	1047	62
25582.30787	22930.13201	22	11.94	11.94	23.88	8956	62
30607.00787	23945.43201	306	16.56	16.56	33.11	5078	62
6186.007866	25380.63201	-361	35.37	35.37	70.74	2312	62
27086.40787	25715.73201	-332	37.02	37.02	74.04	1755	62
29992.40787	25757.43201	122	22.37	22.37	44.74	2921	62
7574.607866	26666.93201	-170	16.60	16.60	33.21	5821	62
5343.607866	27518.53201	27	21.08	21.08	42.15	3511	62
32285.50787	29640.43201	-135	74.63	74.63	149.26	1029	62
17232.30787	30324.03201	-29	30.05	30.05	60.10	1428	62
27125.80787	30977.33201	44	13.05	13.05	26.09	6374	62
5250.007866	31321.63201	-388	18.96	18.96	37.92	5956	62
31750.80787	32283.23201	-133	37.33	37.33	74.65	1091	62
1526.607866	32316.03201	18	23.06	23.06	46.11	2347	62
14229.20787	32818.03201	370	9.04	9.04	18.09	11732	62
24934.60787	33761.63201	-83	44.37	44.37	88.74	1010	62
330.1078662	35617.03201	291	67.14	67.14	134.28	1276	62
3341.007866	35430.33201	302	34.36	34.36	68.72	2873	62
26125.70787	37713.53201	178	25.81	25.81	51.62	2483	62
6639.507866	39380.03201	-66	34.22	34.22	68.44	1331	62
6194.107866	39663.33201	-186	43.99	43.99	87.98	1183	62
2812.804974	345.7318863	-348	21.90	21.90	43.80	3861	70
26484.90497	620.1318863	-381	20.91	20.91	41.82	6400	70
34165.50497	1469.931886	-177	24.16	24.16	48.32	2855	70
7840.004974	1711.731886	-267	21.48	21.48	42.96	2841	70
30789.70497	1880.431886	-89	34.69	34.69	69.38	1500	70
10058.00497	2481.231886	-379	43.99	43.99	87.98	1793	70
13434.40497	2499.531886	228	34.31	34.31	68.62	1886	70
32877.00497	3673.131886	-220	36.90	36.90	73.81	1184	70
36997.10497	3844.331886	-375	57.49	57.49	114.97	1788	70
25062.40497	4067.031886	63	18.32	18.32	36.64	3508	70
39510.30497	4625.031886	-138	25.86	25.86	51.72	2215	70
340.1049741	7936.031886	148	5.93	5.93	11.87	19695	70
5040.404974	9346.431886	-223	14.34	14.34	28.68	7868	70
28308.50497	9405.031886	-211	27.37	27.37	54.73	1355	70
32806.70497	9986.531886	-245	34.38	34.38	68.77	1528	70
33613.00497	10391.43189	-259	34.67	34.67	69.33	1598	70
39512.30497	11857.73189	157	21.60	21.60	43.19	2058	70
19773.90497	13102.03189	380	42.37	42.37	84.73	1315	70
12829.30497	13659.03189	175	12.10	12.10	24.21	6310	70
26151.70497	14696.13189	73	27.95	27.95	55.91	1652	70
21355.80497	14872.53189	283	25.10	25.10	50.21	2393	70
4350.704974	15333.03189	-209	6.43	6.43	12.86	20127	70
38629.60497	15393.03189	133	25.39	25.39	50.77	2619	70
30691.10497	16056.23189	171	30.52	30.52	61.04	1160	70
5346.004974	16657.13189	248	29.74	29.74	59.49	1541	70
25413.10497	16641.03189	-202	26.73	26.73	53.46	2650	70
8083.604974	17203.53189	-170	28.61	28.61	57.23	1810	70
10817.40497	19104.63189	-109	12.27	12.27	24.54	8457	70
12387.50497	19391.83189	-51	28.99	28.99	57.98	1654	70
28039.30497	19400.73189	-184	20.21	20.21	40.41	3397	70
8054.804974	20034.23189	24	15.21	15.21	30.43	3704	70
20392.20497	20253.03189	244	34.64	34.64	69.28	1337	70
1552.404974	21000.13189	-281	11.47	11.47	22.94	12067	70
7462.504974	21110.13189	119	24.23	24.23	48.47	1396	70
1640.904974	22286.23189	262	20.06	20.06	40.13	4491	70
20837.60497	22176.43189	328	15.19	15.19	30.38	3773	70
3560.204974	23552.23189	270	40.27	40.27	80.54	1258	70
16740.80497	24454.73189	256	10.60	10.60	21.20	10312	70
35685.50497	26020.03189	318	44.46	44.46	88.92	1612	70
30308.30497	27893.63189	107	20.91	20.91	41.82	2782	70
17468.00497	28209.53189	289	33.56	33.56	67.12	1489	70
14432.70497	28605.23189	19	15.59	15.59	31.18	2366	70
13583.20497	31451.73189	297	14.62	14.62	29.25	6849	70
37884.30497	34548.63189	-305	41.21	41.21	82.42	1574	70
20175.80497	35324.83189	193	28.21	28.21	56.43	2123	70
41071.50497	35198.13189	264	28.66	28.66	57.32	1526	70
24202.80497	37007.13189	55	26.38	26.38	52.75	2127	70
36767.30497	37068.53189	-17	50.96	50.96	101.92	1020	70
14895.70497	37880.33189	-143	25.48	25.48	50.96	1876	70
6305.004974	38408.23189	6	20.68	20.68	41.35	1885	70
33524.10497	40446.13189	14	27.65	27.65	55.30	1672	70
31713.50208	1132.03176	-207	26.19	26.19	52.38	2501	78
9342.202082	1912.43176	292	17.31	17.31	34.62	4049	78
39288.80208	1917.03176	174	33.54	33.54	67.07	1599	78
40177.80208	1854.63176	-280	60.92	60.92	121.85	1113	78
29758.30208	2059.53176	33	33.16	33.16	66.32	1203	78
35072.20208	3453.13176	277	12.55	12.55	25.10	9866	78
22959.60208	3632.73176	-157	40.62	40.62	81.25	1323	78
29910.00208	3810.33176	352	33.11	33.11	66.22	2262	78
18543.00208	5584.13176	210	31.11	31.11	62.22	1692	78
19065.60208	6403.63176	240	24.42	24.42	48.84	2245	78
10447.60208	6510.23176	-154	12.55	12.55	25.10	6420	78
33601.80208	8617.23176	-128	18.39	18.39	36.79	3546	78
33813.30208	12530.03176	-202	34.05	34.05	68.11	1233	78
21873.40208	12732.83176	173	24.63	24.63	49.27	1418	78
22407.20208	13630.93176	66	12.81	12.81	25.62	5492	78
16988.80208	13768.73176	198	10.69	10.69	21.38	11732	78
1436.502082	14332.03176	294	30.07	30.07	60.15	1891	78
39142.30208	14423.23176	328	52.92	52.92	105.83	1509	78
9955.302082	14743.03176	343	20.42	20.42	40.84	2856	78
17699.30208	15339.83176	339	28.12	28.12	56.24	2613	78
1948.802082	16048.43176	-224	41.66	41.66	83.32	1283	78
16709.30208	16173.43176	-332	22.94	22.94	45.88	2825	78
25691.70208	16050.93176	242	26.23	26.23	52.47	1419	78
11638.10208	15973.43176	-142	29.51	29.51	59.02	1258	78
38778.90208	16172.13176	191	25.48	25.48	50.96	2018	78
24171.30208	16389.73176	45	17.73	17.73	35.47	1842	78
1152.802082	16635.83176	-35	38.74	38.74	77.48	1280	78
6299.002082	16654.63176	-32	32.38	32.38	64.76	1936	78
26566.20208	17203.73176	-292	19.83	19.83	39.66	5648	78
31368.80208	17625.93176	-42	28.05	28.05	56.10	1050	78
10755.90208	18259.73176	-324	31.60	31.60	63.21	1754	78
19387.30208	18591.83176	-63	11.28	11.28	22.56	7775	78
17032.50208	18825.43176	312	26.52	26.52	53.03	1860	78
13538.80208	19042.73176	233	21.95	21.95	43.90	3022	78
29762.50208	19064.13176	135	23.83	23.83	47.67	1465	78
11713.60208	19403.93176	347	39.52	39.52	79.03	1416	78
38620.40208	20658.93176	-98	16.63	16.63	33.25	3358	78
1567.802082	21094.43176	-183	12.88	12.88	25.76	5123	78
25505.40208	21595.83176	-189	12.43	12.43	24.87	6933	78
16020.50208	21713.83176	-80	39.59	39.59	79.18	1080	78
16524.70208	21740.53176	55	9.26	9.26	18.51	9649	78
34003.50208	22252.43176	-59	20.56	20.56	41.12	4405	78
30341.70208	23011.43176	-253	27.51	27.51	55.01	1782	78
9777.002082	25729.53176	180	17.43	17.43	34.85	4608	78
21926.20208	25920.93176	8	37.19	37.19	74.37	1075	78
36275.80208	25879.13176	198	16.58	16.58	33.16	4250	78
11664.10208	26164.33176	77	27.44	27.44	54.87	1439	78
23270.90208	26464.03176	-233	22.04	22.04	44.09	3965	78
8782.702082	26861.13176	-53	23.86	23.86	47.71	2868	78
32634.80208	26498.03176	-125	37.09	37.09	74.18	1364	78
2206.702082	26896.23176	197	32.33	32.33	64.67	1928	78
34654.20208	27479.23176	-81	33.13	33.13	66.27	1436	78
15547.90208	27530.03176	384	12.25	12.25	24.49	7795	78
3932.102082	30212.93176	-256	55.65	55.65	111.30	1007	78
9995.302082	30477.23176	58	25.53	25.53	51.06	2827	78
6359.202082	30931.33176	-85	45.80	45.80	91.61	1079	78
10479.80208	33783.63176	-247	46.96	46.96	93.92	1106	78
41392.40208	33909.73176	-257	28.73	28.73	57.46	1718	78
11307.00208	33980.03176	261	35.61	35.61	71.22	1277	78
24823.90208	34573.23176	-159	47.52	47.52	95.05	1407	78
4056.802082	35483.93176	-4	30.05	30.05	60.10	1640	78
14349.70208	36014.33176	-21	36.29	36.29	72.58	1313	78
41045.30208	36288.53176	-213	42.39	42.39	84.78	1182	78
7208.502082	36389.73176	-224	46.02	46.02	92.03	1261	78
24169.00208	37109.93176	8	25.69	25.69	51.39	2757	78
8398.602082	38000.43176	-45	20.35	20.35	40.69	3501	78
41124.50208	38188.73176	-365	51.76	51.76	103.53	1452	78
7634.702082	40153.13176	-215	48.30	48.30	96.60	1402	78
14786.70208	40315.53176	-70	34.83	34.83	69.66	2035	78
2820.39919	310.2316329	-311	22.70	22.70	45.40	3103	86
29619.89919	931.3316329	266	39.14	39.14	78.28	1468	86
16017.59919	1159.031633	34	26.68	26.68	53.36	2282	86
9247.99919	2230.831633	-139	35.58	35.58	71.17	1262	86
28288.69919	2563.231633	-27	25.22	25.22	50.44	3134	86
22597.09919	4380.731633	-93	35.89	35.89	71.78	1111	86
14414.89919	5076.031633	80	25.34	25.34	50.68	2217	86
29693.39919	5194.131633	25	38.53	38.53	77.06	1072	86
9540.99919	5308.931633	105	26.80	26.80	53.60	2004	86
17268.09919	5380.131633	-50	30.17	30.17	60.34	1430	86
22467.39919	5363.431633	-252	47.71	47.71	95.42	1267	86
4936.99919	7058.031633	-272	18.16	18.16	36.31	4393	86
25302.49919	7624.931633	341	24.12	24.12	48.23	3366	86
36327.89919	7921.231633	-54	36.95	36.95	73.90	1387	86
18797.19919	8422.731633	11	26.28	26.28	52.56	1746	86
18418.09919	10004.73163	50	9.26	9.26	18.51	9672	86
36790.99919	11934.53163	256	19.83	19.83	39.66	4275	86
14740.59919	12201.03163	-93	6.17	6.17	12.34	17958	86
32330.19919	12335.13163	-149	28.75	28.75	57.51	1637	86
18115.99919	12585.63163	386	36.13	36.13	72.25	1945	86
28146.29919	13573.13163	291	30.07	30.07	60.15	1441	86
4699.09919	13706.43163	228	17.10	17.10	34.19	3098	86
15720.79919	13697.33163	262	15.71	15.71	31.42	4773	86
16996.09919	13796.13163	155	10.06	10.06	20.11	10458	86
20910.99919	13963.83163	-202	12.08	12.08	24.16	7910	86
12875.59919	14537.03163	94	15.59	15.59	31.18	3263	86
21258.99919	14817.13163	326	19.85	19.85	39.71	3447	86
33007.19919	14856.93163	79	36.74	36.74	73.48	1101	86
1489.59919	15007.03163	359	49.71	49.71	99.43	1295	86
37533.29919	16472.93163	-19	18.89	18.89	37.77	2936	86
21334.09919	17770.83163	1	22.02	22.02	44.04	1849	86
23712.69919	18062.83163	303	30.66	30.66	61.32	1209	86
38558.99919	20940.43163	-194	25.17	25.17	50.35	1794	86
1578.99919	21025.83163	-144	13.45	13.45	26.89	5270	86
17665.79919	22535.23163	-140	16.58	16.58	33.16	4167	86
23227.09919	22332.23163	108	28.45	28.45	56.90	1335	86
29683.39919	22348.03163	11	31.25	31.25	62.50	1133	86
32142.89919	23280.63163	-161	14.18	14.18	28.35	4294	86
10889.69919	25223.63163	-365	38.39	38.39	76.77	2399	86
3258.19919	25728.63163	299	36.10	36.10	72.20	1449	86
25475.49919	26104.13163	348	36.31	36.31	72.63	2009	86
25945.59919	26092.53163	276	13.12	13.12	26.23	5850	86
19092.59919	26717.13163	235	40.67	40.67	81.34	1158	86
9404.49919	27022.63163	360	27.32	27.32	54.64	3932	86
36685.39919	27038.63163	227	16.08	16.08	32.17	5083	86
2046.49919	28221.03163	-133	38.36	38.36	76.73	1044	86
22909.29919	28846.93163	86	25.03	25.03	50.07	1904	86
25791.39919	29615.23163	-230	19.55	19.55	39.09	3937	86
24304.29919	29830.63163	256	16.18	16.18	32.36	2974	86
1632.89919	30353.93163	-372	26.05	26.05	52.09	5213	86
33429.59919	31488.33163	37	33.32	33.32	66.65	1616	86
39717.19919	31656.83163	-399	33.30	33.30	66.60	2239	86
32802.89919	31671.83163	257	20.82	20.82	41.64	2533	86
21781.09919	31994.13163	170	39.21	39.21	78.42	1142	86
37056.49919	32965.03163	-59	14.91	14.91	29.81	8179	86
39237.49919	33638.83163	-291	34.50	34.50	69.00	1577	86
34740.19919	35097.33163	113	30.76	30.76	61.51	1358	86
27564.19919	36314.73163	121	22.63	22.63	45.26	2021	86
3261.29919	36571.03163	141	23.27	23.27	46.53	3119	86
23394.69919	36475.63163	-194	39.89	39.89	79.79	1460	86
22439.29919	37007.33163	88	22.77	22.77	45.55	1708	86
15856.79919	38501.53163	-320	7.56	7.56	15.12	23345	86
952.9991901	39242.33163	-72	34.64	34.64	69.28	2171	86
32299.69919	39230.63163	-372	63.87	63.87	127.74	1299	86
2188.99919	39844.63163	-353	52.78	52.78	105.55	1453	86
37172.3963	2185.431506	-102	20.84	20.84	41.68	3499	94
36383.6963	2447.131506	40	17.57	17.57	35.14	3053	94
28296.3963	2527.331506	-16	27.60	27.60	55.20	2252	94
8426.596298	2757.431506	-99	11.70	11.70	23.41	7987	94
2554.496298	3033.531506	14	14.58	14.58	29.15	5840	94
13999.9963	3023.131506	-147	9.04	9.04	18.09	14270	94
13584.8963	2938.031506	-364	43.52	43.52	87.04	2473	94
6438.996298	3287.331506	389	46.06	46.06	92.13	1505	94
3607.696298	4165.031506	-247	45.05	45.05	90.10	1294	94
39561.1963	4299.631506	-84	30.71	30.71	61.42	1630	94
36805.2963	4308.731506	-97	39.87	39.87	79.74	1286	94
24520.8963	4435.431506	-105	28.21	28.21	56.43	1417	94
14463.8963	5005.431506	357	22.47	22.47	44.93	3768	94
28597.0963	4888.531506	338	46.65	46.65	93.31	1205	94
37878.6963	5385.931506	-116	41.02	41.02	82.05	1047	94
18504.0963	5528.031506	56	39.87	39.87	79.74	1665	94
9996.696298	6077.531506	132	16.60	16.60	33.21	3976	94
939.896298	6095.631506	-263	17.31	17.31	34.62	4824	94
20632.8963	6284.331506	127	19.64	19.64	39.28	2962	94
7779.196298	6441.731506	378	11.00	11.00	22.00	12953	94
40973.7963	7033.331506	92	31.16	31.16	62.31	2291	94
15369.2963	7697.831506	-88	26.00	26.00	52.00	1780	94
280.296298	7914.931506	50	6.64	6.64	13.28	13969	94
25896.0963	7859.831506	311	25.22	25.22	50.44	2306	94
33637.6963	8444.931506	-332	16.32	16.32	32.64	5775	94
1231.196298	8598.931506	6	26.52	26.52	53.03	1362	94
9231.196298	9152.131506	-182	34.43	34.43	68.86	1608	94
16215.3963	9419.131506	227	23.43	23.43	46.86	2831	94
38955.9963	10491.73151	-248	41.24	41.24	82.47	1598	94
856.996298	11091.43151	262	46.77	46.77	93.54	1537	94
17069.8963	11800.53151	-81	29.04	29.04	58.07	1813	94
2556.596298	14212.03151	-274	30.14	30.14	60.29	1979	94
15673.9963	14569.33151	13	23.83	23.83	47.67	1784	94
378.896298	14958.93151	-397	51.24	51.24	102.49	1439	94
4364.996298	15329.13151	-196	9.47	9.47	18.93	11740	94
17156.3963	15822.53151	119	27.74	27.74	55.48	1520	94
977.896298	16226.83151	-163	23.48	23.48	46.96	1952	94
14153.5963	16829.83151	-398	67.31	67.31	134.61	1036	94
39993.7963	16760.13151	112	18.96	18.96	37.92	3848	94
8024.496298	17091.33151	-35	19.12	19.12	38.25	2848	94
24425.5963	17796.63151	160	16.84	16.84	33.68	4811	94
34168.2963	20310.33151	-93	33.79	33.79	67.59	1401	94
19307.0963	21008.63151	58	13.47	13.47	26.94	5426	94
17714.0963	21634.73151	259	24.63	24.63	49.27	1665	94
6333.296298	24685.83151	9	29.39	29.39	58.78	1400	94
10870.7963	24794.53151	-339	64.24	64.24	128.49	1298	94
32529.9963	24778.03151	60	15.75	15.75	31.51	3657	94
7144.696298	26158.93151	-170	11.07	11.07	22.14	10929	94
8169.296298	26102.33151	107	42.70	42.70	85.39	1380	94
13597.1963	26144.43151	26	12.15	12.15	24.30	9587	94
35993.8963	30224.13151	15	14.13	14.13	28.26	5803	94
6533.796298	30841.23151	298	48.30	48.30	96.60	1068	94
18272.0963	31073.13151	375	13.07	13.07	26.14	9211	94
23243.6963	31328.43151	256	10.76	10.76	21.52	10996	94
20868.7963	32209.63151	189	12.32	12.32	24.63	6546	94
5586.696298	32711.13151	125	34.59	34.59	69.19	1144	94
24657.4963	32999.23151	37	26.89	26.89	53.79	1362	94
4116.496298	35399.73151	-57	33.11	33.11	66.22	1642	94
29908.5963	36209.43151	-11	23.69	23.69	47.38	2173	94
34258.6963	38396.73151	142	26.19	26.19	52.38	2103	94
4119.996298	38706.33151	-241	37.37	37.37	74.75	1263	94
32626.5963	38958.53151	-390	41.24	41.24	82.47	2115	94
21333.89341	498.2313794	87	36.46	36.46	72.91	1662	102
582.093406	1036.131379	-319	20.77	20.77	41.54	4173	102
22096.19341	2950.431379	-347	29.58	29.58	59.16	2440	102
34978.49341	3399.031379	354	21.12	21.12	42.25	3826	102
37000.89341	3824.631379	-140	37.11	37.11	74.23	1153	102
25877.49341	4069.231379	128	28.12	28.12	56.24	1285	102
33623.39341	4015.831379	-170	22.28	22.28	44.56	2374	102
29775.99341	5168.731379	99	20.58	20.58	41.17	2840	102
16069.59341	5412.031379	289	18.72	18.72	37.44	5059	102
24373.99341	5969.131379	-317	9.58	9.58	19.17	12256	102
21937.19341	6988.431379	79	17.07	17.07	34.15	6486	102
41067.69341	7158.431379	-159	38.06	38.06	76.11	1150	102
9214.293406	7825.131379	20	19.41	19.41	38.81	4839	102
10699.39341	11774.13138	-269	13.80	13.80	27.60	8347	102
14096.39341	11754.43138	-98	13.40	13.40	26.80	3571	102
6383.693406	11990.63138	-67	12.95	12.95	25.91	7203	102
14184.09341	13315.03138	-129	34.08	34.08	68.15	1136	102
21934.99341	13351.73138	-139	12.67	12.67	25.34	4886	102
12780.79341	13688.83138	148	7.47	7.47	14.93	11546	102
20824.49341	13758.23138	-217	15.50	15.50	30.99	2552	102
11463.79341	14152.73138	-189	19.90	19.90	39.80	4129	102
17507.29341	14212.63138	-9	20.72	20.72	41.45	2700	102
22070.59341	15741.83138	173	21.27	21.27	42.53	2009	102
13554.99341	16266.33138	-7	18.25	18.25	36.50	2986	102
15147.69341	16567.53138	50	44.23	44.23	88.45	1382	102
1097.893406	16612.73138	61	29.15	29.15	58.31	1904	102
40447.39341	16917.83138	-63	36.69	36.69	73.38	1103	102
6115.993406	17632.43138	-117	30.87	30.87	61.75	1467	102
23908.89341	20543.23138	-228	10.20	10.20	20.39	6806	102
38534.09341	20869.23138	-226	34.29	34.29	68.58	2254	102
35527.29341	21347.93138	346	13.99	13.99	27.98	4369	102
26595.69341	22598.13138	117	24.54	24.54	49.08	1898	102
31057.29341	24338.93138	84	10.27	10.27	20.54	5136	102
37235.09341	24299.53138	66	25.95	25.95	51.90	1699	102
16937.89341	24426.53138	26	12.83	12.83	25.67	5305	102
22307.19341	26309.83138	-60	18.51	18.51	37.02	4085	102
3474.993406	26868.93138	16	41.68	41.68	83.37	1049	102
9545.893406	27067.43138	223	40.29	40.29	80.59	1199	102
22924.79341	26934.83138	329	18.42	18.42	36.83	4051	102
519.693406	28069.43138	-330	29.67	29.67	59.35	3318	102
6404.593406	28094.03138	250	31.25	31.25	62.50	2430	102
13931.79341	28041.73138	327	41.40	41.40	82.80	1164	102
9745.993406	28307.83138	352	29.08	29.08	58.17	2841	102
39649.79341	28534.93138	-90	25.53	25.53	51.06	1532	102
25794.49341	29519.23138	-8	27.27	27.27	54.54	2519	102
23513.69341	29950.13138	201	13.33	13.33	26.66	4818	102
31501.49341	30418.03138	100	29.27	29.27	58.55	1790	102
20644.59341	30643.73138	236	36.69	36.69	73.38	1382	102
23343.29341	30466.93138	2	34.15	34.15	68.30	1377	102
40481.89341	31375.83138	-99	36.64	36.64	73.29	1126	102
22897.69341	31830.33138	352	35.11	35.11	70.23	1917	102
20674.79341	32222.13138	357	36.83	36.83	73.66	1487	102
39736.69341	32628.03138	-52	12.98	12.98	25.95	7846	102
41392.59341	33807.53138	-182	33.13	33.13	66.27	1322	102
22703.79341	34201.43138	-305	27.20	27.20	54.40	2558	102
29987.29341	36285.13138	-16	30.00	30.00	60.01	2079	102
33189.29341	37723.63138	-64	39.94	39.94	79.88	1915	102
13370.49341	37854.63138	131	29.91	29.91	59.82	1225	102
12439.59341	38037.23138	-37	14.65	14.65	29.30	4580	102
26288.39341	39606.33138	106	30.54	30.54	61.09	1290	102
2792.390514	350.0312526	-369.23	28.78	28.78	57.56	2156	110
34962.39051	585.2312526	33.7703	28.47	28.47	56.94	2089	110
10880.99051	1174.731253	-324.23	18.09	18.09	36.17	6317	110
15013.79051	1169.831253	-244.23	8.48	8.48	16.96	20383	110
37139.29051	2217.131253	-7.22971	21.57	21.57	43.14	3749	110
40725.29051	3074.231253	-244.23	29.67	29.67	59.35	2112	110
11113.59051	2992.231253	82.7703	34.05	34.05	68.11	2501	110
19090.19051	3652.031253	-366.23	35.63	35.63	71.26	2019	110
32961.59051	3712.731253	74.7703	25.76	25.76	51.53	1937	110
7775.090514	4720.931253	-349.23	15.66	15.66	31.32	4907	110
33709.29051	5036.831253	-166.23	19.03	19.03	38.06	3115	110
15518.89051	5399.031253	-10.2297	24.23	24.23	48.47	2255	110
33879.59051	6277.731253	306.77	19.99	19.99	39.99	4238	110
8763.190514	7342.531253	-98.2297	21.03	21.03	42.06	2758	110
13468.79051	9324.531253	197.77	17.87	17.87	35.75	3731	110
22376.19051	9493.331253	0.770289	17.52	17.52	35.04	2658	110
20154.09051	10158.53125	263.77	35.58	35.58	71.17	1253	110
29154.89051	10626.33125	163.77	27.25	27.25	54.49	1239	110
14130.89051	11705.83125	186.77	29.44	29.44	58.88	1545	110
17077.89051	11663.93125	-202.23	25.74	25.74	51.48	2310	110
18217.99051	12686.03125	-193.23	18.23	18.23	36.46	3698	110
19938.29051	13099.43125	-25.2297	22.82	22.82	45.64	1932	110
15662.19051	13645.53125	-154.23	10.95	10.95	21.90	12257	110
13379.79051	13838.93125	123.77	28.97	28.97	57.93	1272	110
7066.790514	14570.23125	62.7703	9.18	9.18	18.37	10006	110
381.690514	15350.33125	61.7703	33.16	33.16	66.32	1401	110
39927.99051	16200.13125	-270.23	15.57	15.57	31.13	7651	110
14403.49051	18100.73125	390.77	25.25	25.25	50.49	2131	110
23319.59051	18041.03125	366.77	36.62	36.62	73.24	1354	110
18144.29051	18627.43125	-174.23	13.16	13.16	26.33	4860	110
14865.29051	19308.93125	-151.23	11.54	11.54	23.08	5905	110
35464.19051	21348.23125	317.77	22.33	22.33	44.65	2475	110
2884.790514	21869.23125	324.77	52.35	52.35	104.70	1036	110
12358.09051	22491.83125	369.77	20.09	20.09	40.18	5395	110
36028.39051	23647.03125	-238.23	23.88	23.88	47.76	1951	110
28677.59051	24163.83125	52.7703	11.59	11.59	23.17	7225	110
34631.39051	24105.13125	-61.2297	33.37	33.37	66.74	1198	110
17453.79051	24539.33125	96.7703	27.91	27.91	55.81	1216	110
35851.29051	24783.33125	-310.23	18.09	18.09	36.17	3281	110
25181.29051	25620.03125	99.7703	25.08	25.08	50.16	2688	110
33400.19051	25517.13125	56.7703	16.46	16.46	32.92	3850	110
27073.19051	26230.33125	301.77	39.92	39.92	79.83	1471	110
10537.99051	26823.93125	90.7703	21.27	21.27	42.53	2431	110
5258.690514	27536.63125	267.77	35.21	35.21	70.41	1500	110
4764.790514	28243.53125	-190.23	21.81	21.81	43.61	2265	110
9540.390514	28390.43125	-55.2297	31.56	31.56	63.11	1087	110
38313.09051	28938.63125	-73.2297	37.44	37.44	74.89	1384	110
29200.79051	29508.73125	246.77	12.81	12.81	25.62	7156	110
31665.59051	29335.33125	-178.23	61.11	61.11	122.22	1030	110
8504.790514	29996.23125	-16.2297	16.04	16.04	32.08	4123	110
17725.89051	30446.83125	383.77	24.37	24.37	48.75	3028	110
40491.79051	31538.43125	-133.23	29.56	29.56	59.11	1991	110
505.090514	32941.73125	31.7703	19.66	19.66	39.33	4728	110
35703.49051	33963.33125	239.77	27.11	27.11	54.21	1917	110
1659.490514	35515.93125	-325.23	60.78	60.78	121.57	1045	110
36260.89051	35837.53125	-366.23	20.16	20.16	40.32	4676	110
12959.29051	37041.23125	-109.23	39.40	39.40	78.80	1155	110
36133.99051	38176.73125	-48.2297	19.29	19.29	38.57	5823	110
23677.39051	39944.53125	99.7703	41.66	41.66	83.32	1049	110
33280.79051	40402.83125	-74.2297	28.83	28.83	57.65	1481	110
28522.48762	662.9311259	-184.492	37.16	37.16	74.32	1528	118
35981.18762	790.8311259	-220.492	45.17	45.17	90.34	1041	118
22539.18762	3121.531126	150.508	14.74	14.74	29.48	5391	118
32105.98762	4414.131126	-52.4922	45.36	45.36	90.71	1256	118
36554.88762	5670.731126	-163.492	31.35	31.35	62.69	1795	118
14833.18762	6277.031126	-229.492	40.95	40.95	81.91	1308	118
20805.08762	7001.731126	150.508	29.20	29.20	58.40	1175	118
19800.38762	8189.131126	24.5078	29.88	29.88	59.77	1621	118
29196.48762	10555.53113	-125.492	12.32	12.32	24.63	5759	118
16810.38762	11025.23113	-218.492	20.56	20.56	41.12	3377	118
21067.28762	11727.93113	250.508	12.18	12.18	24.35	6843	118
38767.78762	16160.03113	211.508	33.37	33.37	66.74	1484	118
22816.48762	16613.63113	-268.492	17.95	17.95	35.89	5495	118
15441.38762	18210.33113	-260.492	41.47	41.47	82.94	1301	118
40309.38762	19185.83113	-147.492	11.45	11.45	22.89	11976	118
14469.78762	19364.63113	202.508	15.38	15.38	30.76	4626	118
8084.387622	20034.63113	117.508	7.98	7.98	15.97	10526	118
29581.58762	19982.43113	-192.492	22.75	22.75	45.50	1940	118
12929.98762	20448.53113	379.508	43.05	43.05	86.10	1542	118
27604.58762	20465.73113	130.508	10.39	10.39	20.77	6516	118
25347.88762	20472.23113	-193.492	19.03	19.03	38.06	2073	118
29783.98762	20758.53113	-36.4922	20.02	20.02	40.03	2430	118
4068.287622	21079.63113	38.5078	21.78	21.78	43.57	3331	118
16068.28762	21842.13113	-245.492	31.16	31.16	62.31	1394	118
32058.88762	23247.43113	-108.492	29.81	29.81	59.63	1178	118
16365.98762	23805.73113	-82.4922	21.62	21.62	43.24	2081	118
12453.98762	24714.83113	31.5078	16.58	16.58	33.16	4799	118
22657.98762	25359.83113	50.5078	27.01	27.01	54.02	2785	118
3227.087622	25761.83113	147.508	43.71	43.71	87.42	1052	118
33288.68762	28067.13113	-238.492	43.83	43.83	87.65	1116	118
2049.187622	28749.73113	-16.4922	22.66	22.66	45.31	3092	118
23224.38762	31282.23113	186.508	14.91	14.91	29.81	3850	118
1543.787622	32417.53113	-357.492	41.12	41.12	82.24	1539	118
11699.28762	35077.83113	172.508	21.97	21.97	43.94	3384	118
23521.48762	36124.73113	-25.4922	27.44	27.44	54.87	1410	118
37934.68762	37262.53113	-70.4922	31.96	31.96	63.91	1413	118
2423.187622	38438.83113	168.508	17.31	17.31	34.62	4873	118
25497.98762	40009.13113	-180.492	16.48	16.48	32.97	5138	118
11974.98473	221.2309992	-187.755	9.28	9.28	18.56	11700	126
33625.68473	577.4309992	134.245	11.99	11.99	23.97	7900	126
9358.78473	1292.830999	-380.755	27.11	27.11	54.21	2289	126
3073.68473	1509.130999	-180.755	19.22	19.22	38.43	4097	126
8446.38473	2769.030999	-68.7548	13.71	13.71	27.41	4776	126
13943.08473	2965.830999	-129.755	28.90	28.90	57.79	2642	126
10370.18473	3971.430999	-233.755	43.61	43.61	87.23	1020	126
40919.48473	4021.930999	109.245	28.71	28.71	57.41	1647	126
17750.18473	5480.930999	163.245	28.42	28.42	56.85	1336	126
34660.48473	5471.730999	-263.755	45.24	45.24	90.48	1108	126
39752.78473	5654.130999	250.245	36.06	36.06	72.11	1360	126
18502.58473	7745.330999	145.245	30.64	30.64	61.28	1247	126
1325.58473	8624.130999	-78.7548	34.36	34.36	68.72	1012	126
16310.88473	10225.931	308.245	26.19	26.19	52.38	2672	126
13205.18473	10396.431	-261.755	8.90	8.90	17.80	11160	126
14088.38473	12096.731	-168.755	20.58	20.58	41.17	2475	126
1528.88473	12804.931	-75.7548	14.51	14.51	29.01	6924	126
40742.68473	13371.131	7.24523	41.40	41.40	82.80	1013	126
15694.38473	13723.031	-41.7548	21.03	21.03	42.06	2775	126
20795.58473	13757.931	-155.755	20.16	20.16	40.32	1921	126
20673.48473	14372.731	70.2452	22.63	22.63	45.26	1197	126
7086.88473	14745.731	-237.755	43.76	43.76	87.51	1257	126
27585.78473	16297.631	-33.7548	12.74	12.74	25.48	5037	126
6425.88473	16702.631	-1.75477	22.00	22.00	43.99	2327	126
30159.98473	17236.431	-110.755	22.40	22.40	44.79	2232	126
24424.38473	17757.531	123.245	11.61	11.61	23.22	3945	126
40704.38473	17822.631	-222.755	39.45	39.45	78.89	1775	126
15383.78473	18348.031	29.2452	15.92	15.92	31.84	3266	126
5638.38473	18857.831	-240.755	24.94	24.94	49.88	2812	126
8067.58473	20061.431	91.2452	12.81	12.81	25.62	5355	126
25342.88473	20229.131	-326.755	19.31	19.31	38.62	3759	126
8743.08473	20214.131	-308.755	23.13	23.13	46.25	3623	126
5287.48473	21015.431	-216.755	54.38	54.38	108.75	1075	126
4035.08473	21080.331	-45.7548	32.22	32.22	64.43	1875	126
26759.58473	22436.931	-129.755	13.66	13.66	27.32	4606	126
2455.98473	24203.431	89.2452	29.91	29.91	59.82	1421	126
37106.38473	25123.031	-260.755	28.94	28.94	57.89	1943	126
19783.78473	26465.631	298.245	28.19	28.19	56.38	1757	126
28753.88473	27107.731	380.245	25.76	25.76	51.53	3123	126
30356.88473	27840.231	196.245	16.16	16.16	32.31	5173	126
27358.78473	28052.231	-88.7548	32.40	32.40	64.81	1548	126
31065.38473	28598.331	-224.755	35.68	35.68	71.36	1638	126
16093.58473	29322.731	145.245	36.97	36.97	73.95	1547	126
13187.58473	29978.731	265.245	36.55	36.55	73.10	1944	126
33949.78473	29836.031	-105.755	27.81	27.81	55.63	1787	126
7679.48473	30285.831	11.2452	30.85	30.85	61.70	1292	126
1606.88473	30517.931	-380.755	55.27	55.27	110.54	1182	126
23164.38473	32380.431	168.245	33.79	33.79	67.59	1222	126
24712.88473	32980.731	-181.755	30.36	30.36	60.71	2057	126
15071.08473	33174.731	-63.7548	31.77	31.77	63.54	1424	126
37133.08473	34416.831	143.245	43.31	43.31	86.62	1015	126
18715.08473	35896.131	161.245	34.57	34.57	69.14	1742	126
25335.28473	35794.231	142.245	17.76	17.76	35.51	2890	126
1391.38473	38453.831	-0.754765	41.57	41.57	83.13	1364	126
3017.481838	1574.830872	-329.017	13.49	13.49	26.99	11629	134
18204.58184	2914.730872	86.9827	15.02	15.02	30.05	5986	134
35084.18184	3491.230872	177.983	25.20	25.20	50.40	1804	134
9667.881838	3389.230872	-223.017	30.85	30.85	61.70	1448	134
12124.08184	4744.930872	-291.017	39.47	39.47	78.94	1181	134
14426.58184	5121.930872	51.9827	19.97	19.97	39.94	3710	134
33727.08184	5047.730872	-114.017	20.61	20.61	41.21	2426	134
9483.381838	6543.530872	-294.017	26.42	26.42	52.85	2394	134
29912.18184	6542.130872	-385.017	40.65	40.65	81.29	1731	134
38205.18184	6873.630872	71.9827	40.34	40.34	80.68	1170	134
13496.78184	7822.730872	-118.017	35.00	35.00	69.99	1292	134
19696.38184	7596.430872	238.983	26.05	26.05	52.09	1805	134
33603.78184	8563.230872	-399.017	37.99	37.99	75.97	1784	134
21636.28184	9778.030872	179.983	25.43	25.43	50.87	1323	134
37445.18184	11520.43087	4.98271	42.04	42.04	84.07	1400	134
31880.28184	12127.93087	-340.017	47.05	47.05	94.11	1080	134
19452.78184	13268.13087	80.9827	31.84	31.84	63.68	1149	134
22374.78184	13612.53087	168.983	16.39	16.39	32.78	3071	134
12922.68184	14522.73087	-108.017	28.90	28.90	57.79	1387	134
16325.78184	15190.13087	-302.017	10.06	10.06	20.11	11380	134
17445.38184	15014.33087	-253.017	41.85	41.85	83.70	1298	134
7034.381838	16033.83087	22.9827	19.48	19.48	38.95	3999	134
26132.28184	16668.53087	-244.017	26.47	26.47	52.94	1353	134
26065.98184	17373.13087	-37.0173	15.66	15.66	31.32	3628	134
33969.38184	19293.83087	278.983	28.10	28.10	56.19	1439	134
6639.381838	22020.03087	-171.017	18.96	18.96	37.92	5174	134
14247.08184	22039.43087	-268.017	20.42	20.42	40.84	4508	134
23316.88184	22395.83087	348.983	22.80	22.80	45.59	3484	134
33621.48184	24458.63087	-362.017	11.87	11.87	23.74	9802	134
23259.58184	26338.43087	-203.017	24.28	24.28	48.56	3638	134
36729.88184	27070.93087	0.982708	11.45	11.45	22.89	7198	134
23667.28184	27426.33087	77.9827	35.42	35.42	70.84	1152	134
8218.981838	28094.73087	-114.017	28.75	28.75	57.51	1376	134
36084.38184	28061.03087	-259.017	27.93	27.93	55.86	2032	134
6572.681838	28069.73087	70.9827	26.99	26.99	53.98	1612	134
8621.181838	30246.53087	-139.017	71.38	71.38	142.76	1037	134
14625.68184	30564.23087	375.983	19.38	19.38	38.76	4891	134
1717.981838	31449.03087	1.98271	28.47	28.47	56.94	1389	134
22793.18184	31250.03087	105.983	37.82	37.82	75.64	1026	134
15805.98184	34313.03087	-137.017	29.77	29.77	59.53	1380	134
22726.08184	34464.03087	-218.017	30.00	30.00	60.01	2437	134
31243.08184	34995.23087	254.983	35.91	35.91	71.83	1646	134
1604.981838	37509.63087	126.983	23.24	23.24	46.49	2007	134
5647.378946	442.2307457	-233.28	13.45	13.45	26.89	5480	142
25260.87895	822.4307457	-72.2798	47.74	47.74	95.47	1023	142
37095.07895	1943.930746	-106.28	34.76	34.76	69.52	1131	142
28603.87895	3494.330746	-142.28	35.37	35.37	70.74	1281	142
34772.17895	4367.030746	-263.28	27.44	27.44	54.87	2338	142
40728.67895	5445.330746	-390.28	30.26	30.26	60.52	2543	142
36302.47895	6697.030746	71.7202	16.06	16.06	32.12	4620	142
3177.678946	7223.230746	-392.28	11.68	11.68	23.36	16206	142
14024.97895	7024.030746	-207.28	36.41	36.41	72.82	1501	142
18304.77895	7315.030746	-95.2798	19.00	19.00	38.01	2534	142
34475.07895	9778.030746	-115.28	27.58	27.58	55.15	1513	142
10625.27895	11767.63075	27.7202	22.82	22.82	45.64	1612	142
18294.37895	12465.63075	-135.28	13.87	13.87	27.74	5831	142
22077.57895	12529.33075	396.72	46.06	46.06	92.13	1030	142
17448.87895	13119.13075	-95.2798	24.02	24.02	48.04	2615	142
16677.57895	16001.23075	-263.28	20.35	20.35	40.69	2913	142
20910.37895	16881.83075	-186.28	28.85	28.85	57.70	1448	142
6047.678946	17461.03075	361.72	14.84	14.84	29.67	5988	142
28090.67895	19399.93075	-65.2798	18.79	18.79	37.59	3670	142
6034.278946	19654.63075	260.72	39.26	39.26	78.52	1077	142
27935.07895	20010.23075	323.72	34.31	34.31	68.62	1434	142
5077.078946	20875.43075	-228.28	42.84	42.84	85.67	1053	142
30266.87895	22721.43075	91.7202	13.94	13.94	27.88	5485	142
34743.77895	23243.23075	-361.28	14.15	14.15	28.31	10528	142
10422.17895	24018.73075	225.72	35.35	35.35	70.70	1231	142
30107.07895	24665.23075	-89.2798	17.83	17.83	35.65	3865	142
19254.27895	25029.13075	327.72	17.38	17.38	34.76	3364	142
21711.27895	24954.03075	70.7202	20.11	20.11	40.22	1952	142
33465.97895	25588.93075	-153.28	36.93	36.93	73.85	1117	142
40456.67895	25422.73075	-327.28	53.95	53.95	107.91	1325	142
13273.97895	27996.13075	280.72	27.20	27.20	54.40	1739	142
30300.27895	27854.93075	16.7202	15.38	15.38	30.76	6123	142
36868.77895	28330.73075	-100.28	21.03	21.03	42.06	3340	142
19763.67895	28215.73075	-138.28	33.11	33.11	66.22	1429	142
39644.77895	28558.23075	-172.28	10.93	10.93	21.85	8098	142
33556.97895	29233.43075	289.72	41.00	41.00	82.00	1226	142
24961.07895	29884.53075	-86.2798	33.13	33.13	66.27	1441	142
12623.87895	30001.73075	265.72	16.13	16.13	32.26	3038	142
23552.17895	29894.43075	373.72	19.15	19.15	38.29	3224	142
39563.97895	29621.13075	-272.28	42.37	42.37	84.73	1295	142
8844.578946	30758.73075	-185.28	35.47	35.47	70.93	1280	142
20060.27895	30967.73075	117.72	21.69	21.69	43.38	2610	142
39567.57895	31509.73075	-94.2798	32.62	32.62	65.23	1014	142
20866.07895	32257.03075	134.72	26.94	26.94	53.88	1741	142
17296.57895	33037.93075	260.72	35.84	35.84	71.69	1239	142
5651.378946	33949.43075	280.72	30.43	30.43	60.85	2940	142
27506.97895	34377.13075	-367.28	28.94	28.94	57.89	2349	142
16165.17895	35427.23075	397.72	50.28	50.28	100.56	1420	142
17391.37895	37178.33075	145.72	26.73	26.73	53.46	2556	142
3888.678946	37549.53075	-311.28	46.30	46.30	92.60	1257	142
16860.87895	39623.93075	29.7202	12.18	12.18	24.35	7049	142
19129.67895	39875.43075	-112.28	16.93	16.93	33.86	5383	142
23606.27605	525.130619	-81.5423	42.20	42.20	84.40	1181	150
6517.176054	3035.130619	-214.542	35.35	35.35	70.70	1421	150
39213.27605	3382.730619	204.458	20.30	20.30	40.60	4171	150
40056.67605	3510.630619	21.4577	35.18	35.18	70.37	1831	150
38474.67605	3803.130619	98.4577	24.89	24.89	49.78	2576	150
24470.47605	4543.330619	-41.5423	34.22	34.22	68.44	1114	150
2709.576054	4997.530619	-134.542	43.78	43.78	87.56	1132	150
17809.47605	5449.230619	239.458	11.49	11.49	22.98	9647	150
34917.37605	6250.130619	-143.542	37.63	37.63	75.27	1270	150
28218.27605	6343.130619	385.458	13.07	13.07	26.14	7200	150
26010.67605	7116.830619	97.4577	23.76	23.76	47.52	1983	150
18628.97605	8483.230619	348.458	15.52	15.52	31.04	5251	150
1240.976054	8841.330619	-202.542	29.41	29.41	58.83	1966	150
33593.57605	9925.130619	-307.542	27.44	27.44	54.87	2519	150
28358.77605	10698.63062	294.458	13.28	13.28	26.56	3798	150
25599.17605	12647.33062	295.458	24.28	24.28	48.56	1351	150
15704.07605	13695.03062	61.4577	17.78	17.78	35.56	2676	150
20592.87605	13594.03062	77.4577	15.26	15.26	30.52	3021	150
27472.77605	13481.03062	-2.54235	10.74	10.74	21.48	5522	150
4789.176054	13677.13062	254.458	36.46	36.46	72.91	1296	150
33977.37605	14362.33062	-43.5423	18.89	18.89	37.77	3347	150
11129.47605	14459.43062	69.4577	17.00	17.00	34.01	3131	150
23881.47605	14732.23062	24.4577	16.13	16.13	32.26	3367	150
14834.57605	15272.33062	362.458	33.11	33.11	66.22	1419	150
30026.67605	15552.43062	173.458	40.34	40.34	80.68	1173	150
33128.67605	15726.73062	-226.542	34.83	34.83	69.66	1695	150
39976.07605	16159.63062	-216.542	22.23	22.23	44.46	3473	150
36666.17605	16290.23062	328.458	44.72	44.72	89.44	1043	150
12806.07605	16607.93062	-259.542	25.65	25.65	51.29	1913	150
40401.67605	17036.53062	-149.542	38.90	38.90	77.81	1707	150
22105.37605	17259.53062	-262.542	36.24	36.24	72.49	1451	150
8705.776054	17381.23062	-30.5423	8.10	8.10	16.20	9273	150
34147.67605	20324.83062	196.458	26.49	26.49	52.99	1759	150
31707.37605	21541.43062	-151.542	34.71	34.71	69.43	1032	150
14084.47605	22982.53062	-138.542	17.43	17.43	34.85	3025	150
28743.27605	23652.33062	322.458	37.80	37.80	75.60	1315	150
20580.17605	23913.63062	-71.5423	32.38	32.38	64.76	1631	150
20805.17605	25201.83062	-49.5423	36.06	36.06	72.11	1036	150
40538.27605	25385.53062	319.458	41.75	41.75	83.51	1148	150
9853.276054	25704.93062	64.4577	15.47	15.47	30.94	4129	150
25368.97605	26931.03062	320.458	6.83	6.83	13.66	15009	150
16847.87605	27673.93062	267.458	23.88	23.88	47.76	1607	150
19815.67605	28193.53062	306.458	41.82	41.82	83.65	1219	150
22874.67605	28814.83062	214.458	19.83	19.83	39.66	2279	150
5728.576054	29742.03062	64.4577	35.14	35.14	70.27	1320	150
23464.77605	29908.43062	397.458	17.52	17.52	35.04	5289	150
32352.87605	29942.83062	-352.542	40.60	40.60	81.20	1567	150
9847.676054	30386.73062	66.4577	35.00	35.00	69.99	1713	150
28699.37605	32426.23062	88.4577	23.60	23.60	47.19	1869	150
23275.87605	33577.33062	-33.5423	34.76	34.76	69.52	1272	150
35311.97605	33693.83062	-63.5423	36.31	36.31	72.63	1457	150
30205.97605	34175.63062	-17.5423	17.07	17.07	34.15	4178	150
3171.376054	35321.53062	350.458	44.01	44.01	88.03	1147	150
29729.47605	36172.63062	-62.5423	36.43	36.43	72.86	1190	150
23259.77605	38806.53062	-192.542	37.02	37.02	74.04	1405	150
20342.37605	38685.33062	-386.542	64.10	64.10	128.21	1073	150
33344.37605	40457.63062	96.4577	26.64	26.64	53.27	1462	150
14881.17605	40385.13062	38.4577	11.85	11.85	23.69	8711	150
679.7731618	956.4304922	-162.805	36.90	36.90	73.81	1019	158
39601.27316	1146.530492	130.195	23.36	23.36	46.72	2493	158
965.5731618	2396.630492	214.195	23.83	23.83	47.67	2182	158
13336.67316	2825.930492	-166.805	25.98	25.98	51.95	2424	158
20715.07316	2976.030492	48.1951	18.37	18.37	36.74	3047	158
17005.87316	3462.830492	-234.805	27.91	27.91	55.81	2895	158
35679.47316	4319.230492	-159.805	27.22	27.22	54.45	2667	158
5632.673162	5029.330492	154.195	33.56	33.56	67.12	1619	158
22858.87316	5444.030492	366.195	12.60	12.60	25.20	5225	158
12213.37316	7582.830492	-121.805	9.42	9.42	18.84	7052	158
31819.77316	7993.830492	-156.805	34.88	34.88	69.76	1417	158
34983.77316	9163.830492	-139.805	31.20	31.20	62.41	1086	158
15764.87316	9641.430492	378.195	27.86	27.86	55.72	2204	158
26412.87316	10101.03049	105.195	8.27	8.27	16.53	7203	158
11964.47316	10371.93049	-83.8049	16.44	16.44	32.88	3387	158
5655.873162	10370.83049	-27.8049	19.52	19.52	39.05	3284	158
21037.17316	11728.53049	139.195	10.79	10.79	21.57	8267	158
390.7731618	12069.33049	-254.805	27.81	27.81	55.63	2786	158
18209.57316	12765.43049	-78.8049	13.99	13.99	27.98	7090	158
34083.87316	12566.13049	351.195	25.72	25.72	51.43	2558	158
28600.07316	12727.53049	-186.805	20.65	20.65	41.31	1673	158
4742.473162	13664.23049	33.1951	20.72	20.72	41.45	2282	158
2521.773162	14065.03049	-139.805	12.43	12.43	24.87	7931	158
38228.17316	14623.93049	306.195	46.77	46.77	93.54	1146	158
6445.973162	16222.43049	-129.805	37.35	37.35	74.70	1035	158
10732.27316	16588.63049	-271.805	10.27	10.27	20.54	10559	158
13089.97316	16994.93049	284.195	11.54	11.54	23.08	6828	158
6123.673162	17418.33049	302.195	26.68	26.68	53.36	3000	158
6917.873162	18481.83049	-397.805	24.68	24.68	49.36	3558	158
13038.27316	18759.93049	-339.805	29.06	29.06	58.12	1928	158
16845.87316	18879.53049	216.195	26.40	26.40	52.80	1343	158
40392.07316	18887.33049	-125.805	34.67	34.67	69.33	1082	158
28358.87316	18882.83049	-247.805	40.65	40.65	81.29	1647	158
21028.27316	19361.73049	-222.805	12.76	12.76	25.53	7086	158
29627.07316	19516.33049	318.195	40.69	40.69	81.39	1119	158
9785.573162	20063.93049	-377.805	12.88	12.88	25.76	9715	158
1562.673162	21045.93049	-208.805	14.81	14.81	29.63	4696	158
36971.87316	22077.13049	23.1951	24.56	24.56	49.13	2209	158
26979.77316	24316.63049	-161.805	14.27	14.27	28.54	5847	158
15407.87316	25906.23049	-177.805	22.89	22.89	45.78	2990	158
15033.87316	28084.63049	111.195	17.69	17.69	35.37	3819	158
12310.67316	28580.03049	-112.805	14.06	14.06	28.12	3477	158
18378.37316	28455.03049	380.195	38.46	38.46	76.91	1305	158
39657.47316	28589.83049	-60.8049	14.93	14.93	29.86	6193	158
20023.27316	28959.63049	-218.805	33.89	33.89	67.78	1711	158
29176.07316	29508.03049	60.1951	24.73	24.73	49.45	1629	158
39678.37316	29874.83049	287.195	27.65	27.65	55.30	2986	158
9908.673162	30395.63049	9.19513	29.63	29.63	59.25	1543	158
21527.37316	30811.83049	328.195	22.00	22.00	43.99	4204	158
5323.673162	31461.93049	-142.805	33.61	33.61	67.21	1025	158
10235.27316	32899.53049	-9.80487	34.45	34.45	68.91	1046	158
24756.77316	33041.03049	-113.805	33.72	33.72	67.45	1275	158
29097.17316	33283.33049	278.195	33.96	33.96	67.92	1893	158
11250.77316	33730.53049	391.195	37.14	37.14	74.28	1756	158
39385.07316	33318.53049	-350.805	53.08	53.08	106.16	1022	158
27449.67316	34376.53049	-377.805	38.36	38.36	76.73	2515	158
23428.47316	36025.43049	-156.805	39.78	39.78	79.55	1143	158
4495.773162	39970.23049	297.195	53.46	53.46	106.92	1031	158
13236.67316	40027.53049	-148.805	19.29	19.29	38.57	5016	158
10098.47027	998.2303655	-242.067	11.82	11.82	23.64	8974	166
9243.17027	1923.730365	-77.0674	30.12	30.12	60.24	1129	166
24728.27027	1706.730365	250.933	36.22	36.22	72.44	1507	166
37147.67027	2267.230365	-95.0674	16.06	16.06	32.12	4884	166
25631.17027	3065.930365	-336.067	38.79	38.79	77.57	1567	166
39370.77027	3324.030365	337.933	46.13	46.13	92.27	1112	166
16099.27027	4107.330365	-340.067	17.54	17.54	35.09	5846	166
22929.57027	5408.830365	264.933	11.49	11.49	22.98	7047	166
956.6702698	6215.130365	-328.067	16.06	16.06	32.12	7432	166
4957.17027	7055.930365	-108.067	29.81	29.81	59.63	1643	166
16535.07027	9161.530365	-74.0674	35.63	35.63	71.26	1122	166
23764.77027	9228.430365	329.933	21.78	21.78	43.57	2397	166
17792.57027	9746.730365	226.933	19.22	19.22	38.43	2325	166
32933.57027	10346.43037	-106.067	10.08	10.08	20.16	5657	166
13235.27027	10643.53037	-358.067	22.96	22.96	45.92	3295	166
26024.47027	11658.93037	56.9326	15.19	15.19	30.38	3007	166
29435.27027	12143.33037	15.9326	30.50	30.50	60.99	1219	166
10019.27027	14736.63037	245.933	17.78	17.78	35.56	4099	166
13476.57027	14892.63037	-225.067	16.65	16.65	33.30	2670	166
19580.87027	15123.43037	165.933	25.62	25.62	51.24	1713	166
38695.67027	16080.53037	161.933	9.07	9.07	18.13	10431	166
2007.07027	17047.43037	-237.067	40.62	40.62	81.25	1387	166
30184.37027	17241.23037	-45.0674	19.95	19.95	39.89	1902	166
26085.47027	17404.13037	23.9326	31.11	31.11	62.22	1349	166
36483.77027	17614.23037	189.933	16.91	16.91	33.82	4190	166
21026.87027	18319.43037	-385.067	13.21	13.21	26.42	6591	166
21026.67027	18623.73037	-275.067	15.05	15.05	30.10	4040	166
8743.17027	19420.43037	-152.067	14.11	14.11	28.21	5858	166
12158.57027	19330.83037	292.933	25.55	25.55	51.10	2508	166
23189.97027	19447.03037	-79.0674	29.72	29.72	59.44	1149	166
29572.17027	19606.63037	-67.0674	15.97	15.97	31.93	3428	166
16083.97027	19575.63037	340.933	17.73	17.73	35.47	5358	166
31600.07027	21253.33037	-391.067	27.22	27.22	54.45	3688	166
35759.57027	21342.73037	363.933	24.99	24.99	49.97	2446	166
16511.67027	21722.03037	275.933	11.59	11.59	23.17	7917	166
17517.67027	22323.63037	5.9326	6.59	6.59	13.19	10248	166
30306.87027	23047.83037	-276.067	16.79	16.79	33.58	4685	166
34675.17027	24350.93037	-237.067	31.58	31.58	63.16	1698	166
37025.07027	25091.43037	-382.067	36.50	36.50	73.00	1643	166
4196.87027	25723.43037	-299.067	15.31	15.31	30.61	6894	166
5175.97027	25990.83037	-249.067	27.62	27.62	55.25	2387	166
10042.67027	25921.63037	5.9326	14.58	14.58	29.15	2331	166
20195.27027	26186.23037	-154.067	31.58	31.58	63.16	1907	166
31216.77027	26851.73037	-206.067	45.17	45.17	90.34	1144	166
33226.37027	27996.23037	-298.067	13.89	13.89	27.79	7395	166
21050.27027	28619.43037	313.933	11.85	11.85	23.69	8495	166
23716.57027	28734.83037	183.933	11.96	11.96	23.93	6335	166
30080.77027	29392.13037	-106.067	19.26	19.26	38.53	2258	166
25775.87027	29515.43037	-98.0674	23.24	23.24	46.49	3315	166
15517.77027	31046.33037	-260.067	33.30	33.30	66.60	1443	166
1747.97027	31535.33037	-394.067	24.63	24.63	49.27	2798	166
7825.47027	35217.83037	-23.0674	17.26	17.26	34.52	4283	166
25513.17027	39947.33037	-309.067	15.52	15.52	31.04	9573	166
14866.87027	40396.23037	306.933	20.70	20.70	41.40	4364	166
23784.17027	40440.83037	351.933	67.40	67.40	134.80	1040	166
31795.36738	1373.930239	-370.33	53.86	53.86	107.72	1245	174
9087.767378	1759.730239	-78.3299	23.39	23.39	46.77	1622	174
7864.367378	1884.930239	-45.3299	21.97	21.97	43.94	2301	174
16338.26738	1923.130239	-55.3299	21.81	21.81	43.61	3611	174
28560.46738	1875.530239	-116.33	21.67	21.67	43.33	2548	174
31991.76738	2396.030239	-60.3299	24.68	24.68	49.36	1362	174
13857.66738	2803.830239	212.67	31.75	31.75	63.49	1516	174
8331.867378	3259.330239	-49.3299	19.55	19.55	39.09	2758	174
28347.16738	4222.030239	-97.3299	15.78	15.78	31.56	4579	174
17845.06738	5461.130239	320.67	31.04	31.04	62.08	1559	174
7070.867378	6097.730239	-113.33	31.23	31.23	62.45	1644	174
17979.76738	6057.330239	-79.3299	17.24	17.24	34.48	3816	174
37311.56738	6026.830239	-129.33	30.14	30.14	60.29	1316	174
11423.06738	6727.930239	88.6701	10.15	10.15	20.30	7808	174
18793.36738	6740.130239	-40.3299	29.65	29.65	59.30	1969	174
39900.56738	7258.830239	-306.33	39.38	39.38	78.75	1581	174
40874.16738	7979.730239	-98.3299	33.82	33.82	67.64	1289	174
5077.067378	9400.530239	-17.3299	17.78	17.78	35.56	1659	174
25984.76738	9718.930239	137.67	17.69	17.69	35.37	2406	174
30748.86738	10468.63024	-146.33	34.48	34.48	68.95	1197	174
19952.06738	11205.13024	-11.3299	17.36	17.36	34.71	2471	174
13426.26738	15090.63024	-45.3299	17.85	17.85	35.70	1595	174
1015.467378	16496.13024	-227.33	39.38	39.38	78.75	1166	174
11143.16738	17717.93024	345.67	23.41	23.41	46.82	3162	174
38686.96738	17965.53024	261.67	23.36	23.36	46.72	2550	174
40295.56738	19244.33024	-40.3299	17.36	17.36	34.71	5780	174
38252.56738	19404.93024	-178.33	26.56	26.56	53.13	2645	174
22587.36738	21498.83024	-58.3299	7.61	7.61	15.21	6864	174
16451.56738	21745.73024	72.6701	16.77	16.77	33.54	2408	174
35370.86738	22326.93024	193.67	58.55	58.55	117.09	1058	174
36036.16738	23675.23024	-232.33	17.92	17.92	35.84	2852	174
6233.367378	24565.63024	-278.33	36.31	36.31	72.63	1455	174
22491.46738	25357.43024	-1.32993	23.93	23.93	47.85	1817	174
10941.96738	25968.73024	86.6701	27.81	27.81	55.63	2035	174
19653.26738	25897.43024	44.6701	29.20	29.20	58.40	1005	174
40316.16738	26753.13024	-251.33	46.68	46.68	93.35	1089	174
15253.46738	27552.63024	369.67	22.35	22.35	44.70	3443	174
20464.46738	27991.43024	307.67	22.14	22.14	44.27	3679	174
18750.46738	29209.43024	295.67	36.34	36.34	72.68	1215	174
23515.36738	29948.53024	190.67	7.58	7.58	15.17	12920	174
33664.06738	30489.43024	378.67	37.80	37.80	75.60	1632	174
25623.26738	32925.13024	234.67	36.38	36.38	72.77	1181	174
22538.16738	33117.93024	383.67	8.85	8.85	17.71	13095	174
15771.46738	33920.83024	-245.33	34.41	34.41	68.81	1317	174
15832.56738	34395.53024	-311.33	20.39	20.39	40.79	3824	174
6150.167378	35409.03024	-105.33	21.03	21.03	42.06	3371	174
28951.46738	39391.33024	-280.33	25.06	25.06	50.11	2553	174
16894.66738	39613.93024	97.6701	27.48	27.48	54.97	1880	174
39382.26449	2002.530112	288.408	29.63	29.63	59.25	2327	182
34297.76449	2441.430112	-200.592	23.29	23.29	46.58	3079	182
10128.76449	2496.130112	-276.592	14.15	14.15	28.31	8366	182
11099.76449	2985.730112	239.408	31.27	31.27	62.55	1961	182
25402.16449	2973.130112	87.4075	31.65	31.65	63.30	1231	182
28691.66449	3534.930112	120.408	24.63	24.63	49.27	1539	182
19094.96449	4191.030112	-236.592	33.13	33.13	66.27	1689	182
21444.16449	4253.030112	-125.592	12.86	12.86	25.72	9002	182
26456.06449	4289.630112	386.408	44.20	44.20	88.41	1386	182
36922.76449	4437.430112	-186.592	23.93	23.93	47.85	2700	182
14417.76449	5116.830112	189.408	11.14	11.14	22.28	7989	182
17214.86449	5290.630112	328.408	19.03	19.03	38.06	4276	182
10016.96449	6174.230112	163.408	20.04	20.04	40.08	2755	182
27993.26449	8113.130112	340.408	9.11	9.11	18.23	13411	182
21896.06449	9164.230112	293.408	31.67	31.67	63.35	1259	182
13128.06449	10344.53011	-92.5925	27.48	27.48	54.97	2658	182
24120.26449	12301.63011	-158.592	26.33	26.33	52.66	1138	182
13575.56449	12422.73011	364.408	21.97	21.97	43.94	2748	182
33969.06449	12553.43011	150.408	23.15	23.15	46.30	2425	182
2946.564486	12981.03011	-176.592	22.82	22.82	45.64	4216	182
15704.06449	13613.83011	-169.592	15.78	15.78	31.56	5560	182
17451.46449	13245.13011	-366.592	26.78	26.78	53.55	2717	182
18066.96449	16197.03011	-331.592	19.10	19.10	38.20	3856	182
886.3644857	16587.03011	114.408	30.52	30.52	61.04	1816	182
13108.36449	16982.43011	279.408	16.72	16.72	33.44	4250	182
15481.16449	17027.93011	66.4075	31.04	31.04	62.08	1111	182
11200.86449	17690.03011	279.408	14.91	14.91	29.81	5151	182
23240.96449	17958.33011	43.4075	25.79	25.79	51.57	2208	182
12155.96449	19308.03011	280.408	20.23	20.23	40.46	3898	182
16504.36449	19726.03011	319.408	12.29	12.29	24.59	6583	182
15292.36449	20582.43011	329.408	40.67	40.67	81.34	1083	182
13639.86449	21954.93011	-24.5925	18.68	18.68	37.35	2184	182
20703.76449	21980.03011	-16.5925	9.00	9.00	17.99	8981	182
35205.26449	22371.93011	-143.592	43.40	43.40	86.81	1511	182
12419.96449	22358.03011	-139.592	21.57	21.57	43.14	2448	182
30799.56449	22441.83011	-15.5925	17.95	17.95	35.89	3548	182
26074.06449	25520.63011	61.4075	17.95	17.95	35.89	4391	182
28820.96449	25757.53011	-0.592455	31.89	31.89	63.77	1068	182
10841.46449	25906.73011	96.4075	25.98	25.98	51.95	2201	182
35935.96449	30331.93011	-17.5925	18.06	18.06	36.13	4599	182
23233.36449	31298.13011	180.408	8.15	8.15	16.30	10303	182
13714.46449	34733.33011	2.40755	16.01	16.01	32.03	4766	182
6206.064486	37082.43011	-129.592	28.12	28.12	56.24	1341	182
7506.664486	40000.43011	356.408	36.41	36.41	72.82	1464	182
2753.961594	252.1299853	-277.855	36.83	36.83	73.66	1100	190
29450.76159	1342.229985	360.145	18.39	18.39	36.79	6166	190
19573.06159	4275.929985	-91.855	20.35	20.35	40.69	2782	190
28385.36159	4186.129985	79.145	11.96	11.96	23.93	6139	190
2615.161594	4470.129985	113.145	34.31	34.31	68.62	1759	190
20694.06159	4504.029985	-46.855	27.93	27.93	55.86	1913	190
24421.56159	4897.329985	91.145	9.94	9.94	19.88	6088	190
10574.96159	5601.729985	-278.855	22.58	22.58	45.17	2854	190
34016.76159	6189.829985	366.145	33.39	33.39	66.79	1515	190
3458.861594	6412.529985	-28.855	20.96	20.96	41.92	1904	190
29758.16159	6694.029985	55.145	29.25	29.25	58.50	1129	190
25295.56159	7434.629985	-187.855	29.23	29.23	58.45	1310	190
26280.66159	9065.229985	-19.855	23.29	23.29	46.58	2004	190
32912.36159	9777.529985	-298.855	19.38	19.38	38.76	3567	190
12058.36159	9813.529985	-313.855	34.50	34.50	69.00	1654	190
17807.46159	9755.529985	214.145	19.36	19.36	38.72	2615	190
21704.86159	9815.929985	221.145	20.58	20.58	41.17	1746	190
23197.76159	10025.42999	89.145	18.09	18.09	36.17	2231	190
17916.16159	10542.32999	-216.855	28.90	28.90	57.79	1497	190
14723.76159	10780.32999	234.145	28.71	28.71	57.41	1379	190
21721.96159	11041.02999	-68.855	14.22	14.22	28.45	2014	190
12095.06159	11542.32999	-345.855	19.24	19.24	38.48	3423	190
26062.96159	11700.62999	231.145	28.87	28.87	57.74	1658	190
36902.06159	11935.92999	-394.855	51.67	51.67	103.34	2064	190
22474.46159	12524.02999	-315.855	35.87	35.87	71.73	1307	190
33438.36159	13462.32999	297.145	34.74	34.74	69.47	1037	190
10256.36159	14914.82999	-273.855	36.69	36.69	73.38	1742	190
16465.16159	14985.22999	234.145	31.75	31.75	63.49	1315	190
33179.86159	14884.52999	155.145	30.31	30.31	60.62	1763	190
40353.16159	15077.72999	-149.855	39.73	39.73	79.46	1286	190
38735.16159	16099.32999	142.145	13.33	13.33	26.66	4824	190
40400.46159	18899.32999	-220.855	29.04	29.04	58.07	2263	190
28134.16159	19968.62999	135.145	8.03	8.03	16.06	6894	190
16316.86159	21096.42999	-237.855	28.35	28.35	56.71	1404	190
32798.86159	21247.92999	-277.855	40.46	40.46	80.92	1324	190
25558.16159	21766.22999	-396.855	11.89	11.89	23.79	12438	190
31701.76159	22015.22999	-219.855	28.68	28.68	57.37	1504	190
16092.46159	23329.12999	-72.855	11.09	11.09	22.18	6449	190
28679.76159	25820.32999	250.145	31.91	31.91	63.82	1236	190
10870.26159	25942.72999	38.145	24.19	24.19	48.37	1572	190
13231.46159	26671.92999	-253.855	24.33	24.33	48.65	3223	190
23607.76159	27452.52999	-45.855	21.78	21.78	43.57	1667	190
34570.86159	28724.62999	-392.855	27.27	27.27	54.54	3679	190
38893.76159	28955.32999	144.145	28.17	28.17	56.33	1073	190
8489.461594	29994.22999	261.145	30.03	30.03	60.05	1316	190
23219.36159	31303.32999	188.145	9.84	9.84	19.69	7395	190
18449.86159	34133.92999	-53.855	37.63	37.63	75.27	1392	190
18067.46159	35000.82999	-220.855	39.26	39.26	78.52	1084	190
39655.6587	1129.829859	86.8825	41.87	41.87	83.74	1074	198
10101.4587	1360.429859	-365.118	15.43	15.43	30.85	4548	198
10162.8587	2547.629859	-316.118	36.69	36.69	73.38	1533	198
15270.8587	2674.929859	361.882	29.72	29.72	59.44	3134	198
35923.7587	3439.029859	83.8825	14.15	14.15	28.31	6239	198
12034.2587	4059.129859	-142.118	26.94	26.94	53.88	1800	198
2542.058702	4366.129859	24.8825	18.11	18.11	36.22	3147	198
26564.6587	4272.729859	350.882	36.27	36.27	72.53	1378	198
9284.758702	4932.529859	-165.118	9.80	9.80	19.59	9310	198
16511.5587	5299.829859	125.882	19.99	19.99	39.99	1881	198
19415.6587	5816.429859	-345.118	31.84	31.84	63.68	4555	198
27260.3587	6540.029859	141.882	34.78	34.78	69.57	1314	198
35897.3587	7903.329859	-83.1175	15.00	15.00	30.00	5444	198
33597.8587	8640.829859	136.882	32.83	32.83	65.66	1059	198
5639.358702	10369.72986	277.882	35.65	35.65	71.31	1448	198
13028.7587	10844.52986	-162.118	38.01	38.01	76.02	1221	198
29468.3587	11210.32986	-215.118	13.99	13.99	27.98	5023	198
37447.0587	11620.82986	37.8825	28.52	28.52	57.04	1387	198
10628.6587	11823.82986	-371.118	12.32	12.32	24.63	10011	198
17054.3587	12742.32986	-135.118	33.61	33.61	67.21	1234	198
21939.2587	13524.82986	201.882	10.95	10.95	21.90	5905	198
15895.6587	14420.52986	258.882	26.54	26.54	53.08	2003	198
22499.6587	14687.82986	74.8825	26.52	26.52	53.03	1495	198
18094.8587	15181.02986	-316.118	16.18	16.18	32.36	4582	198
16283.5587	15254.02986	-198.118	23.50	23.50	47.01	1840	198
533.6587017	15564.32986	-22.1175	33.16	33.16	66.32	1588	198
8189.158702	16208.82986	-168.118	19.81	19.81	39.61	1852	198
12468.7587	17261.52986	97.8825	17.80	17.80	35.61	2856	198
37892.9587	20288.42986	-211.118	25.50	25.50	51.01	1912	198
38605.0587	21021.42986	-217.118	43.94	43.94	87.89	1087	198
35726.3587	21357.52986	95.8825	21.78	21.78	43.57	3003	198
18685.8587	21371.42986	4.88249	12.06	12.06	24.12	5819	198
13252.1587	23565.52986	104.882	37.40	37.40	74.79	1068	198
25802.3587	24397.82986	-86.1175	24.40	24.40	48.80	1569	198
11232.7587	24819.92986	285.882	37.49	37.49	74.98	1096	198
25622.5587	25778.02986	-100.118	31.42	31.42	62.83	1066	198
31572.8587	26369.22986	-165.118	24.04	24.04	48.09	1694	198
3444.258702	26681.92986	-263.118	28.17	28.17	56.33	1593	198
23667.4587	27598.42986	-358.118	31.51	31.51	63.02	1978	198
28257.9587	27640.02986	-241.118	27.18	27.18	54.35	2088	198
9778.758702	28405.12986	105.882	21.52	21.52	43.05	2308	198
33533.2587	29235.02986	178.882	26.12	26.12	52.23	2507	198
6393.958702	31012.22986	364.882	42.44	42.44	84.87	1147	198
34808.7587	31069.52986	147.882	37.52	37.52	75.03	1363	198
22647.1587	31940.72986	-83.1175	41.97	41.97	83.93	1165	198
32789.6587	32460.02986	-280.118	7.23	7.23	14.46	22003	198
23648.0587	33122.42986	80.8825	33.04	33.04	66.08	1095	198
33899.7587	33199.82986	-182.118	39.21	39.21	78.42	1264	198
24854.1587	33750.02986	68.8825	24.28	24.28	48.56	2208	198
23468.1587	34751.32986	213.882	22.02	22.02	44.04	2514	198
3091.158702	37569.72986	-304.118	43.64	43.64	87.28	1178	198
16882.0587	39657.22986	61.8825	30.03	30.03	60.05	1530	198
13993.2587	39660.82986	-248.118	11.63	11.63	23.27	11787	198
25564.1587	39882.62986	-9.11751	12.98	12.98	25.95	6156	198
16354.95581	529.4297318	326.62	51.76	51.76	103.53	1048	206
7442.35581	4146.529732	369.62	54.87	54.87	109.74	1003	206
34750.85581	4475.829732	-387.38	24.16	24.16	48.32	2507	206
23655.55581	4846.729732	-65.38	14.18	14.18	28.35	5856	206
25443.65581	5175.629732	-164.38	39.07	39.07	78.14	1050	206
25157.05581	6160.529732	297.62	33.77	33.77	67.54	1234	206
13958.35581	6974.829732	-179.38	28.71	28.71	57.41	1411	206
16506.85581	7700.429732	123.62	19.29	19.29	38.57	1940	206
25846.85581	7814.829732	238.62	9.99	9.99	19.97	6677	206
35978.45581	7926.429732	300.62	28.80	28.80	57.60	2444	206
13528.35581	7997.229732	-227.38	20.96	20.96	41.92	2506	206
32670.75581	8759.029732	-138.38	17.24	17.24	34.48	4016	206
16446.25581	9286.029732	-217.38	25.76	25.76	51.53	2686	206
25921.15581	9731.329732	112.62	12.22	12.22	24.44	4281	206
35958.45581	10185.12973	9.61996	34.19	34.19	68.39	1237	206
6815.05581	10389.42973	3.61996	30.97	30.97	61.94	1057	206
15313.65581	10641.42973	164.62	28.38	28.38	56.76	1173	206
36091.25581	11079.82973	277.62	35.49	35.49	70.98	1143	206
12142.55581	11615.62973	-352.38	19.73	19.73	39.47	4663	206
2794.55581	12178.22973	-57.38	27.86	27.86	55.72	1386	206
19435.45581	13258.72973	38.62	11.54	11.54	23.08	5189	206
20636.05581	14991.52973	228.62	31.06	31.06	62.12	1473	206
10401.85581	15112.52973	-248.38	18.46	18.46	36.93	2513	206
8122.15581	16358.82973	-365.38	25.69	25.69	51.39	2180	206
14990.45581	16488.32973	256.62	8.15	8.15	16.30	10291	206
16406.45581	18612.92973	-169.38	21.22	21.22	42.44	2116	206
35902.15581	18485.82973	351.62	30.97	30.97	61.94	2062	206
13027.45581	18671.42973	-330.38	18.46	18.46	36.93	3989	206
4090.85581	21034.22973	91.62	16.70	16.70	33.39	3347	206
29864.45581	21254.72973	-384.38	22.04	22.04	44.09	3819	206
35820.15581	21418.52973	-121.38	26.94	26.94	53.88	2407	206
20319.45581	22010.52973	343.62	15.07	15.07	30.14	3548	206
36930.95581	22072.72973	88.62	31.67	31.67	63.35	1107	206
4849.45581	25047.82973	242.62	33.70	33.70	67.40	1268	206
8579.75581	26887.32973	238.62	40.51	40.51	81.01	1025	206
27831.05581	27037.62973	381.62	23.60	23.60	47.19	2617	206
27309.25581	28025.32973	-137.38	17.76	17.76	35.51	5318	206
4214.35581	28953.82973	-23.38	35.54	35.54	71.07	1123	206
20312.65581	28546.12973	-388.38	38.06	38.06	76.11	2002	206
22647.15581	31240.12973	291.62	22.73	22.73	45.45	2109	206
15843.15581	34325.62973	-244.38	28.33	28.33	56.66	2351	206
36288.85581	35836.72973	-321.38	14.53	14.53	29.06	7454	206
18685.15581	36031.22973	205.62	32.26	32.26	64.53	1673	206
35995.75581	38180.32973	-40.38	38.46	38.46	76.91	1028	206
25521.35581	39935.52973	-96.38	22.28	22.28	44.56	1774	206
24503.55581	40286.52973	41.62	31.89	31.89	63.77	1357	206
23328.85292	1645.829605	60.3574	52.42	52.42	104.84	1122	214
15421.95292	2466.929605	-355.643	25.60	25.60	51.20	2993	214
24770.25292	2401.929605	-131.643	12.67	12.67	25.34	6841	214
3759.752918	3247.129605	230.357	22.66	22.66	45.31	1975	214
8322.452918	3294.829605	-144.643	8.76	8.76	17.52	9236	214
12910.25292	4820.429605	276.357	30.92	30.92	61.84	1886	214
40989.75292	5358.229605	127.357	32.10	32.10	64.20	1078	214
22408.95292	6603.329605	386.357	20.21	20.21	40.41	3975	214
28520.25292	7450.129605	131.357	35.28	35.28	70.56	1053	214
1617.452918	7670.129605	-101.643	24.12	24.12	48.23	1460	214
24469.15292	7663.929605	62.3574	12.72	12.72	25.43	4709	214
1212.752918	8617.429605	175.357	19.08	19.08	38.15	3894	214
9212.452918	9531.129605	-263.643	27.37	27.37	54.73	1589	214
11512.65292	11120.82961	-17.6426	17.69	17.69	35.37	2787	214
19985.25292	11169.32961	-259.643	15.94	15.94	31.89	5359	214
32833.25292	11713.12961	-95.6426	38.83	38.83	77.67	1105	214
31770.65292	12587.42961	-301.643	37.37	37.37	74.75	1237	214
29908.55292	21213.12961	-56.6426	27.95	27.95	55.91	1268	214
23735.85292	21938.62961	-4.64256	29.56	29.56	59.11	1114	214
12380.95292	23128.52961	-281.643	25.76	25.76	51.53	2660	214
16191.65292	23534.02961	-297.643	17.80	17.80	35.61	3937	214
23974.55292	24505.02961	-121.643	22.16	22.16	44.32	3549	214
31486.95292	24792.22961	-244.643	34.64	34.64	69.28	1355	214
20175.85292	26189.32961	-312.643	35.73	35.73	71.45	2358	214
13361.85292	26647.42961	-288.643	33.54	33.54	67.07	1884	214
38076.95292	26505.52961	311.357	47.88	47.88	95.75	1162	214
1712.252918	27354.42961	-263.643	43.52	43.52	87.04	1154	214
4822.652918	27662.72961	219.357	27.18	27.18	54.35	2274	214
36905.55292	28284.12961	-107.643	30.29	30.29	60.57	1754	214
17311.95292	28712.22961	240.357	30.69	30.69	61.37	1638	214
24300.65292	29840.02961	134.357	19.05	19.05	38.10	1981	214
17551.15292	30934.92961	149.357	14.65	14.65	29.30	2625	214
18671.65292	30934.62961	-171.643	29.08	29.08	58.17	1725	214
23926.75292	32585.72961	124.357	26.23	26.23	52.47	1415	214
23768.15292	34210.22961	371.357	31.51	31.51	63.02	2007	214
24819.35292	34506.82961	323.357	31.96	31.96	63.91	1698	214
20522.95292	39382.42961	353.357	47.08	47.08	94.15	1188	214
14949.05003	1330.729478	-226.905	19.90	19.90	39.80	5054	222
26656.15003	2006.429478	-106.905	32.71	32.71	65.42	1769	222
30434.85003	2657.929478	-291.905	48.75	48.75	97.50	1106	222
8339.950026	3174.529478	-382.905	25.65	25.65	51.29	2241	222
26900.45003	4068.929478	388.095	22.30	22.30	44.60	3584	222
5045.750026	5250.229478	43.0949	27.27	27.27	54.54	1883	222
32351.15003	5314.929478	-240.905	29.27	29.27	58.55	1586	222
18170.85003	5522.829478	377.095	21.78	21.78	43.57	3127	222
7116.450026	6206.529478	-282.905	17.83	17.83	35.65	5625	222
36276.05003	7893.429478	347.095	23.90	23.90	47.81	3471	222
39890.45003	7961.629478	352.095	40.91	40.91	81.81	1201	222
37652.85003	8690.229478	-153.905	28.12	28.12	56.24	1616	222
23883.45003	9231.529478	211.095	30.31	30.31	60.62	1257	222
5742.750026	10441.22948	19.0949	29.25	29.25	58.50	1066	222
18602.55003	11039.62948	177.095	24.33	24.33	48.65	1610	222
20621.85003	11208.82948	-214.905	22.91	22.91	45.83	2453	222
6611.050026	11973.12948	-21.9051	41.45	41.45	82.90	1052	222
24521.05003	12018.32948	-83.9051	24.56	24.56	49.13	1450	222
21285.05003	13608.52948	177.095	16.04	16.04	32.08	3227	222
2382.050026	14680.62948	301.095	11.45	11.45	22.89	8028	222
20143.55003	14954.82948	105.095	31.98	31.98	63.96	1293	222
20763.75003	16212.32948	-224.905	22.51	22.51	45.03	2199	222
21515.45003	16660.02948	-50.9051	12.55	12.55	25.10	5143	222
40017.95003	16868.02948	-196.905	32.10	32.10	64.20	2365	222
27014.15003	17284.32948	313.095	31.46	31.46	62.93	1217	222
14001.25003	17618.12948	87.0949	24.23	24.23	48.47	2162	222
22112.35003	19569.52948	298.095	35.65	35.65	71.31	1770	222
28141.85003	19981.72948	198.095	12.34	12.34	24.68	4604	222
2669.950026	21465.32948	-367.905	38.27	38.27	76.54	1555	222
1128.950026	21957.52948	-164.905	31.79	31.79	63.59	2375	222
17481.75003	22382.92948	281.095	17.52	17.52	35.04	3544	222
36429.45003	22530.72948	216.095	39.82	39.82	79.65	1148	222
25574.95003	23166.42948	43.0949	21.67	21.67	43.33	2173	222
4642.750026	23450.82948	110.095	24.14	24.14	48.28	1773	222
7555.550026	25477.12948	-204.905	40.20	40.20	80.40	1350	222
30292.55003	27848.92948	40.0949	15.10	15.10	30.19	2767	222
12535.25003	28332.32948	-313.905	18.23	18.23	36.46	3726	222
36908.25003	28260.82948	-90.9051	17.12	17.12	34.24	2997	222
22887.55003	28755.12948	-161.905	38.46	38.46	76.91	1141	222
15546.45003	29166.32948	-162.905	28.94	28.94	57.89	1576	222
12069.85003	29733.02948	268.095	26.73	26.73	53.46	1339	222
8852.950026	30748.72948	-307.905	20.68	20.68	41.35	3912	222
1762.750026	31422.12948	-244.905	15.57	15.57	31.13	5536	222
30117.65003	32408.02948	-150.905	18.93	18.93	37.87	5168	222
540.2500256	32911.92948	-215.905	35.58	35.58	71.17	1373	222
32194.75003	32966.62948	48.0949	39.49	39.49	78.99	1374	222
22431.55003	36911.32948	379.095	31.11	31.11	62.22	2122	222
35524.75003	37020.22948	-221.905	19.81	19.81	39.61	4405	222
14861.15003	39550.52948	-193.905	34.59	34.59	69.19	1917	222
12779.14713	842.2293516	154.832	47.41	47.41	94.81	1191	230
5157.947134	1767.829352	-385.168	39.47	39.47	78.94	1319	230
19764.94713	1865.029352	-199.168	37.66	37.66	75.31	1344	230
12803.74713	2170.829352	-111.168	19.59	19.59	39.19	2453	230
8430.247134	2927.629352	-340.168	19.52	19.52	39.05	5660	230
41358.14713	2479.829352	-340.168	54.73	54.73	109.46	1277	230
2479.747134	2952.029352	-151.168	9.68	9.68	19.36	9094	230
28513.54713	4218.029352	-14.1676	30.90	30.90	61.80	1381	230
7792.947134	4830.229352	-125.168	15.80	15.80	31.60	5426	230
34786.94713	4685.729352	-298.168	34.69	34.69	69.38	1353	230
32374.74713	5232.229352	-156.168	21.67	21.67	43.33	4567	230
31166.24713	5330.529352	-7.16762	14.29	14.29	28.59	4588	230
6319.147134	7083.629352	314.832	43.17	43.17	86.33	1334	230
34803.84713	7450.329352	18.8324	19.95	19.95	39.89	2972	230
26835.34713	7606.529352	-53.1676	15.00	15.00	30.00	5737	230
4316.247134	8000.329352	-159.168	41.99	41.99	83.98	1760	230
226.0471335	8005.229352	40.8324	14.39	14.39	28.78	2673	230
26008.44713	7895.829352	316.832	22.56	22.56	45.12	2694	230
38214.44713	8111.129352	-347.168	20.30	20.30	40.60	3491	230
22110.04713	8240.829352	137.832	30.21	30.21	60.43	1188	230
37595.04713	9287.929352	-189.168	15.02	15.02	30.05	4423	230
18707.54713	11119.92935	357.832	18.70	18.70	37.40	3754	230
19958.44713	11148.52935	-148.168	22.09	22.09	44.18	1777	230
10770.14713	11911.72935	-121.168	14.72	14.72	29.44	5995	230
11857.24713	13735.32935	-319.168	30.52	30.52	61.04	1670	230
25666.54713	16061.92935	226.832	25.60	25.60	51.20	1415	230
20941.24713	17206.12935	-54.1676	23.67	23.67	47.34	1908	230
26093.04713	17362.52935	-80.1676	23.29	23.29	46.58	2184	230
29788.74713	20716.92935	-142.168	27.67	27.67	55.34	1519	230
1591.547134	21090.22935	-209.168	16.74	16.74	33.49	4159	230
36070.44713	21372.52935	241.832	32.10	32.10	64.20	1297	230
28147.94713	21782.62935	-242.168	38.29	38.29	76.58	1190	230
19162.14713	22739.22935	66.8324	16.34	16.34	32.69	2728	230
20553.24713	22932.62935	267.832	19.12	19.12	38.25	3378	230
34777.94713	24300.72935	-403.168	16.77	16.77	33.54	7347	230
22520.64713	25370.62935	-75.1676	16.06	16.06	32.12	4442	230
7091.047134	25994.72935	-331.168	19.22	19.22	38.43	4986	230
9867.647134	26723.02935	-92.1676	28.07	28.07	56.14	1167	230
20180.54713	27911.02935	84.8324	31.70	31.70	63.40	1112	230
16659.64713	28087.02935	-21.1676	32.36	32.36	64.72	1209	230
36873.94713	28442.32935	-355.168	20.30	20.30	40.60	3734	230
6070.247134	29915.72935	34.8324	29.96	29.96	59.91	1690	230
17288.64713	30318.62935	96.8324	20.06	20.06	40.13	2307	230
20671.84713	30626.22935	332.832	22.94	22.94	45.88	2924	230
16189.94713	30727.72935	138.832	16.13	16.13	32.26	2528	230
26527.04713	30856.72935	315.832	19.57	19.57	39.14	2967	230
7510.347134	31437.62935	383.832	45.83	45.83	91.66	1126	230
28369.44713	31563.02935	315.832	21.55	21.55	43.10	2864	230
6125.547134	31746.72935	212.832	32.17	32.17	64.34	1085	230
34781.94713	33277.62935	-256.168	6.88	6.88	13.75	23464	230
40088.84713	35294.92935	-241.168	32.99	32.99	65.99	1441	230
22464.24713	36866.52935	207.832	20.87	20.87	41.73	2958	230
22147.04713	38453.92935	-401.168	66.32	66.32	132.63	1001	230
27320.54424	1108.729225	-175.43	28.85	28.85	57.70	1412	238
18216.64424	2940.529225	170.57	13.85	13.85	27.69	6486	238
2493.844242	2946.929225	-211.43	11.21	11.21	22.42	7796	238
5598.244242	4798.029225	-221.43	28.31	28.31	56.61	1809	238
30322.74424	4501.929225	-87.4301	45.05	45.05	90.10	1036	238
24169.24424	6427.729225	-389.43	18.37	18.37	36.74	5529	238
15702.24424	6282.829225	3.56986	20.89	20.89	41.78	2208	238
28669.04424	6424.129225	161.57	32.92	32.92	65.85	1210	238
15091.64424	6631.229225	114.57	25.88	25.88	51.76	1231	238
13971.34424	6912.929225	-399.43	19.10	19.10	38.20	4912	238
1291.144242	8617.629225	167.57	19.52	19.52	39.05	4328	238
4996.744242	9335.729225	-201.43	18.42	18.42	36.83	3213	238
13508.24424	9604.229225	-375.43	51.03	51.03	102.07	1667	238
22347.94424	9534.229225	49.5699	16.58	16.58	33.16	3186	238
2776.444242	11582.72922	83.5699	11.26	11.26	22.51	6061	238
30803.94424	13398.82922	-290.43	32.62	32.62	65.23	1218	238
7179.044242	14084.92922	-286.43	36.10	36.10	72.20	1362	238
13606.14424	15802.32922	-182.43	15.90	15.90	31.79	2944	238
38694.64424	16131.42922	65.5699	17.52	17.52	35.04	3649	238
6373.944242	16580.02922	-96.4301	27.27	27.27	54.54	1959	238
2056.344242	17201.22922	-321.43	36.81	36.81	73.62	1521	238
18591.04424	17484.92922	256.57	30.47	30.47	60.95	1713	238
38006.04424	17920.32922	152.57	36.71	36.71	73.43	1310	238
8204.444242	18799.32922	42.5699	19.90	19.90	39.80	3337	238
40277.74424	19229.62922	-153.43	28.40	28.40	56.80	2463	238
25069.44424	19753.22922	-255.43	29.34	29.34	58.69	2088	238
5567.244242	22358.02922	240.57	14.04	14.04	28.07	3618	238
19107.24424	22736.12922	-43.4301	9.63	9.63	19.26	8974	238
20519.64424	22946.72922	117.57	16.86	16.86	33.72	3383	238
33610.34424	24295.32922	-277.43	12.20	12.20	24.40	6439	238
12246.94424	24768.42922	-36.4301	27.08	27.08	54.16	1061	238
4074.944242	24807.92922	-8.43014	21.15	21.15	42.30	3465	238
30674.34424	25160.22922	-278.43	26.40	26.40	52.80	1877	238
25160.64424	25628.82922	175.57	30.38	30.38	60.76	2069	238
3303.044242	25920.92922	304.57	27.86	27.86	55.72	1889	238
20213.64424	26104.92922	185.57	13.35	13.35	26.71	6190	238
4530.144242	26288.82922	222.57	31.96	31.96	63.91	1200	238
25427.44424	26915.32922	360.57	7.54	7.54	15.07	15102	238
24159.54424	27916.32922	-199.43	44.13	44.13	88.27	1011	238
6216.244242	28111.52922	-48.4301	27.58	27.58	55.15	2286	238
12546.24424	28251.22922	30.5699	10.76	10.76	21.52	6676	238
37697.04424	28381.92922	122.57	14.46	14.46	28.92	4137	238
10410.64424	29524.82922	-168.43	50.11	50.11	100.23	1090	238
33630.74424	30453.62922	280.57	34.90	34.90	69.80	1529	238
26561.44424	30842.02922	200.57	24.35	24.35	48.70	3022	238
13167.94424	31558.12922	382.57	19.69	19.69	39.38	4551	238
39482.44424	31538.52922	-264.43	41.87	41.87	83.74	1149	238
6427.644242	31721.22922	246.57	37.30	37.30	74.61	1659	238
14201.74424	32785.42922	394.57	10.13	10.13	20.25	9743	238
7150.244242	33018.22922	-260.43	41.00	41.00	82.00	1348	238
24908.64424	33746.62922	376.57	38.60	38.60	77.20	1469	238
38387.34424	33829.92922	-343.43	47.29	47.29	94.58	1157	238
27426.54424	34280.72922	335.57	25.76	25.76	51.53	2869	238
6216.744242	35301.72922	-386.43	39.35	39.35	78.70	2203	238
26206.24424	35538.62922	195.57	28.83	28.83	57.65	1323	238
6177.744242	37114.12922	-243.43	31.56	31.56	63.11	1597	238
25950.44424	37690.32922	-155.43	31.04	31.04	62.08	1556	238
10240.94424	38481.52922	212.57	67.33	67.33	134.66	1014	238
21837.84424	38272.32922	267.57	43.59	43.59	87.18	1047	238
10787.64135	552.1290981	-241.693	11.40	11.40	22.80	10210	246
10098.74135	1442.029098	-223.693	15.02	15.02	30.05	3331	246
11594.94135	1404.429098	-360.693	33.16	33.16	66.32	2631	246
13851.64135	2258.729098	-396.693	12.74	12.74	25.48	13541	246
36774.74135	3984.829098	-384.693	46.61	46.61	93.21	1350	246
10826.44135	3938.829098	-67.6927	32.10	32.10	64.20	1026	246
7812.341349	4714.229098	-193.693	14.91	14.91	29.81	6568	246
6213.941349	5968.529098	-395.693	25.46	25.46	50.92	3291	246
34984.74135	6509.129098	-289.693	29.79	29.79	59.58	1853	246
18612.84135	7817.629098	184.307	8.50	8.50	17.00	11028	246
37020.84135	8748.829098	-190.693	56.43	56.43	112.85	1004	246
16086.54135	8615.229098	-80.6927	27.25	27.25	54.49	1905	246
33232.04135	8809.529098	328.307	20.30	20.30	40.60	3505	246
28350.94135	9100.629098	231.307	17.14	17.14	34.29	3828	246
17826.94135	9700.829098	158.307	14.27	14.27	28.54	3750	246
27153.24135	11595.0291	32.3073	17.64	17.64	35.28	2803	246
41228.64135	15191.5291	-289.693	39.68	39.68	79.36	2292	246
16611.84135	15790.8291	-139.693	25.25	25.25	50.49	1739	246
18797.84135	16575.5291	-104.693	20.61	20.61	41.21	2063	246
6368.541349	16637.7291	-164.693	25.86	25.86	51.72	1319	246
7125.441349	16848.2291	61.3073	12.72	12.72	25.43	4084	246
13081.74135	16989.9291	343.307	16.32	16.32	32.64	4398	246
15544.14135	17519.6291	260.307	33.46	33.46	66.93	1699	246
19457.34135	18697.7291	-170.693	16.41	16.41	32.83	3732	246
41081.74135	19025.2291	-391.693	32.66	32.66	65.33	2813	246
10028.14135	20549.9291	41.3073	19.48	19.48	38.95	4391	246
14713.94135	21079.0291	45.3073	10.36	10.36	20.72	7050	246
21164.34135	21149.7291	70.3073	23.43	23.43	46.86	1454	246
13237.74135	21360.7291	300.307	46.09	46.09	92.17	1094	246
11880.54135	21604.6291	192.307	21.95	21.95	43.90	2830	246
36899.04135	21941.6291	-342.693	45.17	45.17	90.34	1109	246
14164.94135	22168.0291	-359.693	58.40	58.40	116.81	1024	246
7025.841349	22383.6291	-36.6927	31.02	31.02	62.03	1128	246
23283.04135	22356.9291	183.307	10.17	10.17	20.35	7153	246
35248.54135	22525.5291	255.307	37.00	37.00	73.99	1353	246
14278.44135	22751.4291	-37.6927	17.54	17.54	35.09	2947	246
28997.94135	24187.3291	-46.6927	32.08	32.08	64.15	1262	246
24324.34135	26203.3291	275.307	13.87	13.87	27.74	7203	246
22191.54135	26410.2291	-391.693	34.52	34.52	69.05	3414	246
16123.54135	27601.9291	-3.69267	33.42	33.42	66.83	1482	246
21177.54135	28571.8291	337.307	12.88	12.88	25.76	6631	246
26652.04135	28695.5291	210.307	19.64	19.64	39.28	3871	246
33683.54135	30439.1291	244.307	17.33	17.33	34.67	4926	246
8812.341349	31131.2291	371.307	43.73	43.73	87.46	1145	246
13667.34135	32197.5291	-250.693	13.09	13.09	26.19	7562	246
4632.841349	32515.5291	-347.693	45.03	45.03	90.06	1230	246
14404.34135	36235.4291	-196.693	38.98	38.98	77.95	1114	246
18665.04135	36207.6291	31.3073	40.03	40.03	80.07	1019	246
8446.241349	38006.2291	142.307	25.08	25.08	50.16	2274	246
4659.041349	39918.7291	244.307	39.52	39.52	79.03	1142	246
24907.43846	1559.628971	-174.955	34.45	34.45	68.91	1489	254
16142.23846	1748.328971	-222.955	28.05	28.05	56.10	2909	254
20040.93846	1758.828971	-263.955	48.82	48.82	97.64	1144	254
10161.73846	2494.128971	-136.955	8.05	8.05	16.11	14146	254
39135.83846	3233.928971	-188.955	35.87	35.87	71.73	1041	254
20077.23846	5150.928971	50.0448	35.47	35.47	70.93	1246	254
26588.23846	6027.628971	24.0448	28.47	28.47	56.94	1791	254
33972.63846	6227.228971	184.045	17.43	17.43	34.85	2936	254
3426.438457	6496.328971	-369.955	33.04	33.04	66.08	2216	254
1544.538457	7758.028971	-96.9552	32.31	32.31	64.62	1131	254
7319.438457	7919.328971	172.045	26.92	26.92	53.84	1275	254
23781.53846	9141.528971	-21.9552	23.69	23.69	47.38	2117	254
27748.53846	9219.928971	50.0448	38.46	38.46	76.91	1099	254
11311.43846	10223.42897	-183.955	24.94	24.94	49.88	2734	254
12182.63846	10371.12897	93.0448	29.58	29.58	59.16	1660	254
3781.538457	10680.22897	-265.955	12.39	12.39	24.77	5975	254
11466.73846	11142.92897	-355.955	33.02	33.02	66.03	2127	254
11367.93846	11916.02897	-19.9552	25.36	25.36	50.73	1516	254
21234.03846	13629.02897	87.0448	12.01	12.01	24.02	4617	254
18648.53846	14141.72897	94.0448	19.05	19.05	38.10	3376	254
8366.038457	14867.42897	-31.9552	25.65	25.65	51.29	2143	254
26066.13846	16070.42897	295.045	25.06	25.06	50.11	1314	254
28738.33846	16041.12897	138.045	20.25	20.25	40.51	1859	254
21879.83846	16321.82897	-16.9552	10.41	10.41	20.82	6019	254
772.1384575	16628.82897	137.045	21.93	21.93	43.85	2955	254
6365.338457	16672.72897	11.0448	18.23	18.23	36.46	3445	254
20974.43846	16920.12897	-393.955	24.77	24.77	49.55	2420	254
37637.93846	20233.22897	-268.955	33.75	33.75	67.49	1456	254
5363.538457	20848.02897	-15.9552	32.26	32.26	64.53	1723	254
1653.038457	22333.62897	180.045	28.92	28.92	57.84	1281	254
8693.038457	22469.02897	-309.955	29.70	29.70	59.39	2412	254
33268.33846	22808.42897	-9.9552	25.01	25.01	50.02	1614	254
31556.23846	24331.72897	-234.955	41.99	41.99	83.98	1280	254
34756.03846	24158.22897	-302.955	29.11	29.11	58.22	2067	254
13878.53846	24688.02897	235.045	11.68	11.68	23.36	8012	254
26832.63846	24899.42897	-193.955	45.71	45.71	91.42	1034	254
8179.538457	25274.72897	99.0448	25.06	25.06	50.11	1263	254
7257.938457	26197.62897	-142.955	32.76	32.76	65.52	1219	254
20531.03846	26468.32897	159.045	27.72	27.72	55.44	2342	254
7544.338457	26636.22897	94.0448	32.66	32.66	65.33	1113	254
21055.63846	27728.82897	136.045	12.74	12.74	25.48	5338	254
22267.63846	28233.82897	190.045	33.06	33.06	66.13	1291	254
12626.93846	30733.02897	-58.9552	29.06	29.06	58.12	2045	254
19768.23846	30870.72897	-242.955	39.71	39.71	79.41	1097	254
28754.73846	37662.52897	-62.9552	37.28	37.28	74.56	1380	254
28995.83846	39203.12897	-238.955	21.05	21.05	42.11	3326	254
26976.63846	39670.72897	-35.9552	34.92	34.92	69.85	1367	254
13254.73846	40058.52897	-198.955	18.75	18.75	37.49	3931	254
14922.03846	40354.92897	225.045	16.30	16.30	32.59	4754	254
16674.03557	835.0288446	-334.218	34.03	34.03	68.06	1673	262
3034.735565	1404.228845	-104.218	13.99	13.99	27.98	4682	262
547.3355654	2146.128845	-323.218	29.53	29.53	59.06	2295	262
33120.93557	3432.228845	37.7823	34.17	34.17	68.34	1911	262
12448.33557	3460.028845	-364.218	20.51	20.51	41.02	3303	262
26038.63557	4587.328845	-194.218	34.83	34.83	69.66	1280	262
27170.43557	4798.728845	203.782	18.23	18.23	36.46	3790	262
17689.83557	6309.628845	-126.218	33.96	33.96	67.92	1869	262
18983.53557	6342.328845	266.782	22.02	22.02	44.04	3308	262
9909.835565	7366.428845	11.7823	20.37	20.37	40.74	3589	262
40725.93557	7393.928845	-312.218	44.84	44.84	89.68	1270	262
8777.435565	7400.028845	-205.218	9.80	9.80	19.59	11633	262
17687.13557	7780.928845	232.782	24.52	24.52	49.03	1829	262
27985.73557	8050.728845	333.782	14.44	14.44	28.87	4673	262
14967.63557	8924.828845	-277.218	28.38	28.38	56.76	2498	262
5037.335565	9368.428845	-86.2177	32.31	32.31	64.62	1150	262
21617.53557	9783.928845	237.782	25.27	25.27	50.54	1415	262
34045.33557	10194.32884	152.782	14.04	14.04	28.07	4286	262
39020.63557	10697.32884	-51.2177	48.87	48.87	97.73	1046	262
29489.43557	11161.72884	-93.2177	15.35	15.35	30.71	3829	262
10757.93557	11862.12884	-150.218	26.87	26.87	53.74	1547	262
23115.83557	12336.92884	222.782	38.90	38.90	77.81	1180	262
29967.93557	13238.52884	-51.2177	22.25	22.25	44.51	1536	262
30877.73557	13408.72884	-307.218	26.35	26.35	52.70	2695	262
33173.63557	13560.52884	-180.218	34.03	34.03	68.06	1251	262
4161.435565	13492.52884	8.78227	36.48	36.48	72.96	1350	262
13553.53557	14446.02884	226.782	30.05	30.05	60.10	1044	262
17947.53557	15808.42884	-401.218	33.35	33.35	66.69	1666	262
9672.135565	17181.12884	-2.21773	13.99	13.99	27.98	4765	262
18271.83557	17300.62884	-192.218	33.79	33.79	67.59	1281	262
22739.93557	17403.02884	120.782	20.75	20.75	41.50	1832	262
17624.63557	17873.62884	-126.218	17.10	17.10	34.19	3220	262
15504.13557	18271.42884	131.782	28.17	28.17	56.33	1522	262
24789.43557	18471.52884	-136.218	21.55	21.55	43.10	1957	262
2984.635565	19559.62884	12.7823	12.46	12.46	24.92	4470	262
18575.83557	19808.22884	-114.218	25.17	25.17	50.35	2731	262
10094.93557	20532.92884	91.7823	23.22	23.22	46.44	1562	262
35750.23557	21335.72884	-99.2177	11.96	11.96	23.93	6223	262
5719.735565	22515.32884	-139.218	15.07	15.07	30.14	2771	262
19121.23557	22754.42884	46.7823	8.78	8.78	17.57	7925	262
24721.43557	23546.02884	-16.2177	14.98	14.98	29.96	4300	262
18439.53557	23732.82884	-2.21773	12.29	12.29	24.59	4389	262
34804.73557	25120.42884	-339.218	34.52	34.52	69.05	1804	262
6045.135565	25418.92884	18.7823	26.42	26.42	52.85	2063	262
22581.43557	25141.22884	-225.218	25.88	25.88	51.76	2033	262
31028.03557	25584.62884	198.782	25.15	25.15	50.30	1764	262
27132.83557	25820.62884	-379.218	26.56	26.56	53.13	2622	262
14737.43557	26075.02884	228.782	17.99	17.99	35.98	3117	262
22974.73557	26094.72884	392.782	15.17	15.17	30.33	6108	262
6225.835565	28110.32884	-250.218	42.39	42.39	84.78	1932	262
26767.93557	28583.82884	-77.2177	16.41	16.41	32.83	2398	262
9197.035565	29451.82884	-23.2177	22.91	22.91	45.83	1981	262
12037.73557	29762.62884	213.782	12.60	12.60	25.20	7301	262
6174.235565	29928.82884	196.782	36.24	36.24	72.49	1171	262
19825.23557	30759.12884	25.7823	23.86	23.86	47.71	2727	262
38407.03557	32340.92884	56.7823	23.27	23.27	46.53	2018	262
4810.335565	33172.02884	385.782	44.96	44.96	89.91	1371	262
13203.93557	33000.72884	-194.218	19.90	19.90	39.80	4226	262
5710.935565	34697.22884	-17.2177	28.92	28.92	57.84	3066	262
16128.03557	35219.02884	-275.218	10.08	10.08	20.16	11367	262
24291.93557	36801.42884	-248.218	37.80	37.80	75.60	1321	262
6161.335565	37182.32884	-300.218	29.23	29.23	58.45	2362	262
13415.53557	37760.52884	59.7823	21.24	21.24	42.48	1807	262
19893.83557	37832.12884	309.782	10.10	10.10	20.21	13293	262
12918.43557	39031.12884	177.782	32.17	32.17	64.34	1660	262
16599.13267	2255.628718	-185.48	44.79	44.79	89.58	1007	270
11077.73267	3047.428718	144.52	17.66	17.66	35.33	2477	270
26648.83267	4164.428718	353.52	47.76	47.76	95.52	1113	270
26035.63267	5070.728718	-324.48	28.00	28.00	56.00	1905	270
3483.332673	6384.028718	-103.48	16.74	16.74	33.49	4750	270
20003.23267	7382.928718	262.52	11.99	11.99	23.97	7244	270
33203.33267	7625.628718	-395.48	47.41	47.41	94.81	1030	270
321.6326734	7924.928718	342.52	8.55	8.55	17.10	15057	270
19804.83267	8145.928718	320.52	23.10	23.10	46.21	2480	270
14893.63267	9376.528718	-180.48	12.06	12.06	24.12	7603	270
13328.73267	13678.72872	71.5197	11.56	11.56	23.13	5650	270
13732.73267	14574.72872	75.5197	28.10	28.10	56.19	1107	270
30653.53267	14972.02872	44.5197	25.41	25.41	50.82	1442	270
25722.63267	16014.72872	178.52	22.54	22.54	45.07	1687	270
30034.73267	16413.52872	-175.48	34.85	34.85	69.71	1138	270
33807.33267	17403.52872	-161.48	17.07	17.07	34.15	4004	270
39888.73267	18124.52872	175.52	37.94	37.94	75.88	1438	270
29540.53267	19888.02872	-221.48	23.69	23.69	47.38	2089	270
33413.93267	20994.42872	-83.4803	13.38	13.38	26.75	6133	270
38564.63267	20889.42872	-315.48	15.02	15.02	30.05	7246	270
15792.23267	21040.12872	-224.48	12.67	12.67	25.34	5110	270
10093.63267	21478.12872	21.5197	27.41	27.41	54.82	1513	270
34045.23267	22326.22872	-27.4803	14.01	14.01	28.02	6231	270
30743.13267	22861.92872	-192.48	31.65	31.65	63.30	1020	270
4165.332673	25700.62872	-221.48	18.27	18.27	36.55	5250	270
8909.032673	25410.42872	-63.4803	33.37	33.37	66.74	1564	270
18131.33267	26634.12872	202.52	19.41	19.41	38.81	3378	270
27759.93267	29578.82872	-374.48	38.53	38.53	77.06	2234	270
18791.83267	30447.52872	252.52	23.15	23.15	46.30	2491	270
16767.43267	30479.52872	179.52	31.20	31.20	62.41	1101	270
37253.03267	31421.52872	56.5197	20.42	20.42	40.84	2190	270
5976.332673	31741.82872	-65.4803	12.76	12.76	25.53	5535	270
14241.83267	32781.02872	307.52	11.02	11.02	22.04	4813	270
16149.83267	35216.82872	-151.48	20.16	20.16	40.32	2524	270
28237.03267	35379.02872	62.5197	25.01	25.01	50.02	1835	270
31421.43267	40452.82872	228.52	28.73	28.73	57.46	2106	270
16655.02978	752.4285911	-261.743	33.35	33.35	66.69	1307	278
28640.12978	935.4285911	-96.7428	21.45	21.45	42.91	2544	278
8471.129781	2720.128591	-272.743	19.78	19.78	39.56	2971	278
15927.22978	3326.928591	-327.743	31.44	31.44	62.88	2097	278
28891.92978	3745.228591	-64.7428	25.55	25.55	51.10	2403	278
32359.32978	5378.228591	-238.743	36.08	36.08	72.16	1336	278
16063.52978	5450.728591	175.257	28.00	28.00	56.00	1546	278
24302.82978	5785.628591	-118.743	15.92	15.92	31.84	3582	278
28469.12978	6513.128591	116.257	23.34	23.34	46.68	1419	278
31737.42978	6452.128591	-350.743	30.47	30.47	60.95	2801	278
23978.82978	6747.528591	85.2572	30.36	30.36	60.71	1319	278
1114.829781	7176.328591	-316.743	54.61	54.61	109.22	1040	278
32154.92978	8487.628591	-176.743	22.09	22.09	44.18	1683	278
17793.52978	9740.328591	365.257	28.59	28.59	57.18	1944	278
13292.92978	13655.22859	62.2572	18.37	18.37	36.74	2425	278
20666.72978	13536.62859	-50.7428	14.48	14.48	28.97	3991	278
37035.52978	13646.82859	-354.743	49.20	49.20	98.39	1078	278
6568.729781	14052.92859	43.2572	17.33	17.33	34.67	3791	278
27134.12978	15395.92859	233.257	12.98	12.98	25.95	4848	278
26226.02978	15760.42859	-63.7428	22.91	22.91	45.83	1389	278
8131.629781	17220.32859	-227.743	26.05	26.05	52.09	1965	278
17547.62978	17562.52859	-176.743	22.58	22.58	45.17	3277	278
11876.22978	17831.02859	19.2572	21.20	21.20	42.39	1999	278
12945.92978	18748.92859	-136.743	21.29	21.29	42.58	1955	278
16004.22978	18826.42859	11.2572	24.54	24.54	49.08	1701	278
25314.42978	20425.12859	-213.743	13.07	13.07	26.14	4803	278
35069.42978	20459.12859	96.2572	31.20	31.20	62.41	1078	278
27368.42978	21173.72859	-338.743	29.60	29.60	59.20	1780	278
10626.72978	23604.52859	-115.743	39.75	39.75	79.50	1439	278
23950.72978	23994.92859	-146.743	34.78	34.78	69.57	1444	278
20425.42978	24500.12859	147.257	28.80	28.80	57.60	1166	278
25378.02978	24226.22859	172.257	37.47	37.47	74.94	1343	278
25375.32978	26906.62859	313.257	13.28	13.28	26.56	4319	278
27857.02978	27025.72859	187.257	12.91	12.91	25.81	6508	278
18393.12978	27246.52859	-399.743	25.58	25.58	51.15	2205	278
4868.729781	27679.92859	356.257	24.26	24.26	48.51	3014	278
12541.62978	28273.72859	20.2572	14.20	14.20	28.40	2898	278
22878.42978	28839.32859	293.257	25.69	25.69	51.39	1887	278
18805.72978	30460.22859	-165.743	27.98	27.98	55.95	2097	278
13201.52978	33087.92859	-78.7428	34.90	34.90	69.80	1833	278
33558.02978	34125.42859	-243.743	39.45	39.45	78.89	1763	278
31412.22978	35000.52859	302.257	36.86	36.86	73.71	1232	278
25386.92978	35837.92859	264.257	23.46	23.46	46.91	2713	278
10321.22689	553.9284644	227.995	23.88	23.88	47.76	1915	286
27352.42689	1067.528464	-142.005	20.23	20.23	40.46	4244	286
16693.42689	1072.328464	-346.005	19.41	19.41	38.81	5471	286
10101.92689	1368.128464	-265.005	10.17	10.17	20.35	10288	286
10027.92689	6230.828464	245.995	27.65	27.65	55.30	1637	286
30598.12689	6710.728464	350.995	29.01	29.01	58.03	2340	286
17138.62689	8503.828464	37.9947	20.09	20.09	40.18	3131	286
13427.12689	9033.128464	-119.005	25.81	25.81	51.62	1994	286
14274.92689	10782.82846	368.995	35.37	35.37	70.74	1526	286
29467.52689	13427.02846	-391.005	34.64	34.64	69.28	1279	286
7255.126889	14066.42846	-95.0053	33.96	33.96	67.92	1779	286
21300.12689	14866.42846	283.995	21.36	21.36	42.72	1775	286
24155.52689	16403.72846	-348.005	28.45	28.45	56.90	1553	286
24168.92689	16753.32846	-166.005	23.46	23.46	46.91	1290	286
38522.02689	18005.22846	119.995	27.32	27.32	54.64	1001	286
25496.22689	20952.02846	-97.0053	22.30	22.30	44.60	2079	286
16426.62689	21810.42846	-2.00531	19.66	19.66	39.33	1837	286
38732.12689	21694.82846	179.995	35.58	35.58	71.17	1179	286
39467.12689	22115.72846	-305.005	17.17	17.17	34.34	4161	286
24882.92689	23151.92846	-165.005	23.81	23.81	47.62	1759	286
18461.52689	23759.62846	321.995	30.92	30.92	61.84	1794	286
9155.026889	24189.82846	216.995	36.29	36.29	72.58	1435	286
33915.02689	25029.12846	45.9947	35.91	35.91	71.83	1045	286
37074.72689	25193.92846	-277.005	43.00	43.00	86.00	1045	286
14004.62689	25711.92846	-389.005	34.81	34.81	69.61	1785	286
31498.92689	26246.22846	-305.005	15.61	15.61	31.23	5593	286
35200.42689	27207.22846	-60.0053	34.71	34.71	69.43	1492	286
21272.22689	28654.12846	351.995	11.61	11.61	23.22	9136	286
7215.926889	29516.72846	-43.0053	19.08	19.08	38.15	2857	286
5248.926889	31474.62846	-263.005	22.91	22.91	45.83	2127	286
12926.72689	31658.72846	-129.005	40.55	40.55	81.11	1344	286
14349.52689	32817.52846	324.995	12.08	12.08	24.16	6013	286
23760.22689	34164.92846	105.995	36.48	36.48	72.96	1010	286
12365.32689	37618.42846	-362.005	51.88	51.88	103.76	1047	286
24360.22689	39905.92846	-68.0053	33.35	33.35	66.69	1036	286
24819.224	1731.928338	-319.268	10.41	10.41	20.82	14805	294
40213.324	1922.028338	384.732	41.07	41.07	82.14	1965	294
9338.623997	2001.328338	-105.268	25.10	25.10	50.21	1951	294
24807.224	2508.928338	-60.2678	26.54	26.54	53.08	1281	294
18233.224	2949.928338	348.732	11.68	11.68	23.36	7800	294
30060.724	3351.528338	205.732	14.60	14.60	29.20	5128	294
36787.824	3556.928338	-282.268	39.19	39.19	78.37	1080	294
1068.823997	4675.428338	-102.268	11.54	11.54	23.08	12698	294
9496.223997	5258.728338	-291.268	18.27	18.27	36.55	3066	294
36237.924	6693.428338	-114.268	11.89	11.89	23.79	6893	294
13406.124	9051.728338	-58.2678	23.13	23.13	46.25	1563	294
15675.824	9473.528338	388.732	24.52	24.52	49.03	4287	294
11613.924	11078.02834	120.732	31.42	31.42	62.83	1787	294
14953.624	12472.82834	-169.268	24.73	24.73	49.45	1946	294
37065.424	12967.62834	98.7322	22.51	22.51	45.03	2319	294
14939.524	15277.22834	0.732166	27.67	27.67	55.34	1666	294
7558.623997	16250.42834	112.732	16.20	16.20	32.40	2567	294
14954.924	16548.92834	172.732	6.22	6.22	12.43	13428	294
38743.324	17934.72834	253.732	35.28	35.28	70.56	1118	294
3042.923997	18359.42834	-251.268	40.32	40.32	80.64	1012	294
31877.724	18815.62834	179.732	11.66	11.66	23.31	5842	294
40313.024	19082.12834	-352.268	28.19	28.19	56.38	2450	294
29741.424	19034.32834	56.7322	22.04	22.04	44.09	1559	294
24614.824	23708.42834	63.7322	16.30	16.30	32.59	3061	294
13572.624	23938.62834	27.7322	20.11	20.11	40.22	2014	294
26954.724	24270.42834	-295.268	21.71	21.71	43.43	2373	294
37015.624	25268.42834	-23.2678	34.17	34.17	68.34	1090	294
13642.524	26477.72834	-198.268	39.38	39.38	78.75	1611	294
9548.623997	28435.42834	-244.268	40.58	40.58	81.15	1704	294
37770.024	28626.42834	-115.268	30.21	30.21	60.43	1384	294
30091.124	29409.92834	-225.268	13.66	13.66	27.32	6790	294
25776.024	29478.32834	-178.268	29.77	29.77	59.53	2742	294
26586.224	29669.72834	-268.268	51.93	51.93	103.86	1070	294
12588.524	29815.52834	-275.268	20.46	20.46	40.93	4691	294
23680.224	31964.32834	372.732	48.58	48.58	97.17	1166	294
34618.624	32700.92834	-186.268	9.49	9.49	18.98	11844	294
14341.924	32832.32834	288.732	16.39	16.39	32.78	4349	294
29354.524	33213.22834	282.732	37.66	37.66	75.31	1257	294
11201.624	33990.82834	-100.268	46.28	46.28	92.55	1367	294
17844.124	36130.02834	80.7322	16.06	16.06	32.12	3115	294
22703.324	36877.12834	124.732	19.88	19.88	39.75	3552	294
4781.323997	37276.02834	99.7322	24.09	24.09	48.18	2016	294
28663.42111	906.8282109	-206.53	32.62	32.62	65.23	1455	302
2037.421105	2217.728211	-265.53	23.10	23.10	46.21	2829	302
10169.02111	2411.928211	-42.5304	11.49	11.49	22.98	6601	302
33012.72111	2655.128211	-333.53	49.88	49.88	99.76	1044	302
[truncated: 91,183 more rows]
