# Supplementary material for: Super-resolution analysis of PACSIN2 and EHD2 at caveolae
Source: PLoS One. 2022 Jul 14;17(7):e0271003. doi: 10.1371/journal.pone.0271003 (PMC9282494; doi:10.1371/journal.pone.0271003)
Supplement: S1 Data — (ZIP) [file pone.0271003.s003.zip › 405cav1polyCy3PACSIN2mono001driftCorr 3DdistanceG_405-647_81K_TS3D.3dlp]

34963.24448	7439.935873	-259	17.83	17.83	35.65	3052	2
27497.14448	8259.735873	-260	28.21	28.21	56.43	1458	2
22068.74448	9561.735873	104.813	12.03	12.03	24.07	4452	2
25971.94448	11345.13587	-202	12.55	12.55	25.10	4523	2
14868.24448	11943.83587	-39	18.16	18.16	36.31	1885	2
16671.34448	11960.33587	19.335	20.87	20.87	41.73	1179	2
19478.74448	13373.83587	-107	12.60	12.60	25.20	3852	2
14323.04448	13433.73587	38.985	23.95	23.95	47.90	1454	2
34941.64448	13568.83587	168.675	21.03	21.03	42.06	2396	2
16030.84448	14259.13587	192.255	6.81	6.81	13.61	11734	2
19767.74448	15391.73587	-190	13.73	13.73	27.46	3726	2
15742.24448	15937.53587	154.92	25.72	25.72	51.43	2015	2
10046.34448	17659.23587	-93	30.31	30.31	60.62	1213	2
25092.34448	17535.83587	141.165	16.72	16.72	33.44	1638	2
23121.44448	18370.03587	-249	32.99	32.99	65.99	1430	2
11919.14448	18453.73587	-20	7.80	7.80	15.59	5188	2
14169.54448	18867.13587	-331	16.53	16.53	33.06	3765	2
16974.74448	19307.03587	85.1625	7.04	7.04	14.08	10859	2
13574.84448	19427.43587	-33	11.49	11.49	22.98	4138	2
19777.74448	19577.03587	71.4075	33.02	33.02	66.03	1204	2
12392.24448	20908.83587	58.635	14.11	14.11	28.21	2865	2
17827.94448	21242.83587	215.835	15.17	15.17	30.33	2556	2
10655.14448	22251.73587	-163	10.64	10.64	21.29	5541	2
25354.24448	22630.43587	182.43	22.70	22.70	45.40	1666	2
18576.94448	22862.43587	121.515	14.22	14.22	28.45	3985	2
34754.74448	23131.53587	-137	25.01	25.01	50.02	1818	2
26505.64448	23582.83587	158.85	28.42	28.42	56.85	1211	2
11883.34448	24518.63587	-32	20.56	20.56	41.12	1701	2
36413.14448	26260.63587	135.27	20.54	20.54	41.07	1877	2
13958.04448	26393.03587	314.085	37.26	37.26	74.51	1191	2
16407.94448	27386.23587	94.9875	27.11	27.11	54.21	1134	2
17824.34448	27741.93587	-113	12.79	12.79	25.58	4854	2
29234.04448	28178.83587	-152	24.21	24.21	48.42	1669	2
22136.04448	28725.43587	-31	27.11	27.11	54.21	1145	2
17581.24448	30063.43587	-162	20.68	20.68	41.35	1474	2
27801.74448	31234.53587	11.475	23.50	23.50	47.01	1008	2
21187.34448	32519.63587	-351	19.22	19.22	38.43	3694	2
24926.34448	32829.63587	339.63	25.39	25.39	50.77	2193	2
27883.14448	33134.33587	131.34	33.56	33.56	67.12	1050	2
33040.64448	34445.73587	274.785	31.67	31.67	63.35	1366	2
33574.74793	312.7365585	-68	9.96	9.96	19.92	5904	10
29039.44793	2818.436558	-210	11.35	11.35	22.70	5162	10
32637.84793	4407.136558	-249	26.35	26.35	52.70	1678	10
26779.74793	9585.736558	-286	24.61	24.61	49.22	1610	10
23490.64793	9995.036558	-305	18.18	18.18	36.36	3635	10
34901.54793	13530.13656	68.46	27.20	27.20	54.40	1462	10
37425.94793	13689.23656	-50	24.04	24.04	48.09	1771	10
11741.94793	14925.23656	-372	21.83	21.83	43.66	1801	10
41249.54793	15194.43656	-143	20.30	20.30	40.60	2189	10
35977.54793	15577.43656	76.32	9.82	9.82	19.64	4411	10
15879.24793	15894.53656	88.11	16.89	16.89	33.77	3118	10
11570.14793	18984.83656	-251	19.10	19.10	38.20	2113	10
2395.447932	21370.23656	-125	25.88	25.88	51.76	1843	10
18762.74793	21593.03656	-362	38.69	38.69	77.39	1018	10
3212.447932	23173.43656	-157	13.92	13.92	27.84	4046	10
24572.54793	23773.93656	21.3	24.61	24.61	49.22	1319	10
15338.84793	24058.83656	-130	19.88	19.88	39.75	1650	10
17852.04793	27761.43656	-169	33.21	33.21	66.41	1013	10
16836.54793	28300.83656	312.12	28.02	28.02	56.05	1564	10
25450.24793	29081.93656	-28	18.06	18.06	36.13	2107	10
28499.44793	32268.63656	-245	25.83	25.83	51.67	2234	10
29029.95139	2809.437244	-256	12.91	12.91	25.81	4033	18
29973.55139	4547.437244	-104	21.10	21.10	42.20	1934	18
19535.65139	12639.43724	95.97	16.01	16.01	32.03	2143	18
18113.65139	13641.63724	-91	18.70	18.70	37.40	1819	18
7136.251386	14725.73724	-294	13.16	13.16	26.33	3917	18
11680.95139	15453.23724	-147	14.29	14.29	28.59	3979	18
32586.85139	17578.03724	-147	20.04	20.04	40.08	2416	18
597.4513863	19659.03724	-38	29.67	29.67	59.35	1303	18
9127.051386	19967.73724	-278	25.17	25.17	50.35	2642	18
24583.85139	23764.03724	49.7925	20.77	20.77	41.54	1762	18
23536.75139	27314.03724	-6.21	26.54	26.54	53.08	1257	18
22168.15139	31515.13724	-125	12.27	12.27	24.54	4041	18
38635.75484	3176.937929	-53	29.04	29.04	58.07	1059	26
22840.05484	7985.837929	21.3	17.73	17.73	35.47	2325	26
22064.55484	9578.537929	69.4425	12.88	12.88	25.76	3870	26
31227.45484	9653.737929	182.43	26.54	26.54	53.08	1937	26
21839.75484	19758.53793	269.872	20.84	20.84	41.68	1598	26
18351.35484	20937.33793	-182	22.80	22.80	45.59	2249	26
21633.95484	25867.93793	253.17	24.16	24.16	48.32	2283	26
40096.85829	3272.838614	10.4925	24.89	24.89	49.78	1362	34
34371.25829	7116.938614	-179	27.15	27.15	54.31	1873	34
23222.85829	8034.638614	-42	15.43	15.43	30.85	2603	34
12369.35829	22784.63861	-254	12.25	12.25	24.49	5313	34
34674.15829	25678.13861	-51	22.49	22.49	44.98	1969	34
30096.35829	27514.73861	-75	31.77	31.77	63.54	1025	34
21482.96175	8219.539299	62.565	22.91	22.91	45.83	1237	42
15457.36175	11459.3393	-143	27.13	27.13	54.26	1161	42
27536.66175	12697.0393	146.077	30.19	30.19	60.38	1307	42
17863.56175	15041.0393	78.285	14.18	14.18	28.35	3162	42
9850.661748	23708.6393	-332	21.10	21.10	42.20	2954	42
22142.46175	28702.4393	-110	24.02	24.02	48.04	1022	42
36040.46175	34180.6393	-90	30.92	30.92	61.84	1164	42
30104.5652	2131.139984	-79	15.85	15.85	31.70	2067	50
19413.3652	11221.23998	-271	22.73	22.73	45.45	1545	50
39363.7652	13251.63998	-170	18.77	18.77	37.54	2969	50
31674.3652	13939.93998	345.525	26.28	26.28	52.56	1955	50
26234.5652	16164.23998	277.733	28.47	28.47	56.94	1412	50
20908.3652	17719.63998	-13.0875	21.50	21.50	43.00	1355	50
26256.2652	18813.03998	137.235	17.19	17.19	34.38	1205	50
20944.4652	24096.53998	-87	28.61	28.61	57.23	1098	50
13538.6652	26081.33998	-233	13.75	13.75	27.51	4643	50
20301.76866	10504.74067	-115	13.85	13.85	27.69	3585	58
23135.06866	12478.04067	-1.2975	26.64	26.64	53.27	1062	58
1604.068656	14942.04067	79.2675	11.47	11.47	22.94	3608	58
19889.46866	17381.44067	-216	27.20	27.20	54.40	1013	58
7298.868656	17756.94067	-186	23.64	23.64	47.29	1086	58
9468.968656	18026.84067	-168	22.96	22.96	45.92	1800	58
2262.668656	18836.94067	-187	18.06	18.06	36.13	1658	58
19348.66866	23766.84067	-198	29.27	29.27	58.55	1138	58
10100.06866	25439.44067	-369	27.15	27.15	54.31	2388	58
33067.46866	34536.24067	155.902	18.32	18.32	36.64	2939	58
37209.57211	493.8413549	-97	29.41	29.41	58.83	1586	66
39133.07211	16799.84135	-101	32.43	32.43	64.86	1105	66
33967.37211	17683.24135	-405	32.26	32.26	64.53	1342	66
496.4721098	18714.84135	9.51	22.94	22.94	45.88	1293	66
3708.07211	18911.94135	-103	14.62	14.62	29.25	2828	66
12838.97211	19963.94135	-264	29.11	29.11	58.22	1108	66
16163.17211	20679.44135	86.145	25.72	25.72	51.43	1457	66
9416.77211	22308.04135	-304	26.64	26.64	53.27	1421	66
16541.37211	25070.64135	328.823	21.27	21.27	42.53	2148	66
17644.17211	28500.54135	-106	11.56	11.56	23.13	3737	66
33007.07556	2744.44204	-129	20.61	20.61	41.21	1864	74
23225.77556	8010.34204	-95	18.27	18.27	36.55	2322	74
22115.87556	9544.64204	42.915	23.86	23.86	47.71	1319	74
17045.47556	12705.34204	79.2675	24.37	24.37	48.75	1375	74
13787.87556	15199.84204	-69	14.46	14.46	28.92	1531	74
8262.775564	16046.44204	-207	25.60	25.60	51.20	1247	74
15160.87556	16329.84204	-90	18.89	18.89	37.77	2579	74
2632.675564	16887.14204	147.06	28.97	28.97	57.93	1032	74
481.3755637	18701.24204	8.5275	19.99	19.99	39.99	1730	74
3708.375564	18916.24204	-132	15.07	15.07	30.14	2493	74
12831.17556	19882.84204	-204	28.97	28.97	57.93	1222	74
17336.67556	24690.84204	227.625	19.26	19.26	38.53	3021	74
28987.77902	10533.14273	304.26	34.03	34.03	68.06	1167	82
26753.07902	13669.44273	294.435	32.10	32.10	64.20	1237	82
25396.07902	14216.54273	128.393	28.47	28.47	56.94	1083	82
26430.27902	15669.54273	220.747	15.10	15.10	30.19	3278	82
16345.57902	16093.24273	136.253	16.37	16.37	32.73	3230	82
21174.47902	20702.34273	-101	30.87	30.87	61.75	1187	82
14944.67902	22935.54273	-33	13.80	13.80	27.60	3019	82
17301.77902	24706.94273	200.115	21.48	21.48	42.96	1911	82
18272.57902	25647.44273	-1.2975	24.44	24.44	48.89	1308	82
35862.58247	1858.44341	-55	25.72	25.72	51.43	1298	90
40148.58247	3218.44341	-42	25.65	25.65	51.29	1546	90
22542.98247	5496.74341	-219	38.39	38.39	76.77	1315	90
9537.382472	14373.94341	-236	30.59	30.59	61.18	1225	90
6447.882472	15355.24341	-281	32.36	32.36	64.72	1377	90
11701.08247	19930.94341	-247	13.73	13.73	27.46	4180	90
17800.78247	27721.74341	-144	11.75	11.75	23.50	3935	90
16227.68247	32305.04341	-142	21.29	21.29	42.58	1635	90
23929.28593	2736.044096	-401	22.51	22.51	45.03	3500	98
17801.98593	27706.4441	-115	18.77	18.77	37.54	1144	98
21970.78593	32325.9441	-78	19.95	19.95	39.89	2113	98
20530.78593	32429.9441	3.615	20.65	20.65	41.31	1522	98
38629.38938	4535.044781	-169.949	16.11	16.11	32.22	4019	106
25325.48938	8586.144781	-52.9486	19.90	19.90	39.80	2594	106
18437.58938	18229.94478	115.671	17.71	17.71	35.42	1773	106
10435.78938	24361.54478	-246.949	24.89	24.89	49.78	1532	106
22145.88938	28671.64478	-83.9486	23.48	23.48	46.96	1835	106
33884.98938	31504.04478	-67.9486	28.66	28.66	57.32	1511	106
20053.08938	32044.64478	-103.949	17.31	17.31	34.62	2934	106
30706.18938	31948.74478	17.4214	37.82	37.82	75.64	1108	106
23754.19283	6593.345466	-141.812	26.38	26.38	52.75	1860	114
17842.39283	15049.24547	100.089	16.91	16.91	33.82	2845	114
15299.59283	15993.34547	-183.812	16.39	16.39	32.78	3205	114
12309.59283	20727.54547	-265.811	29.60	29.60	59.20	1444	114
10498.09283	24298.94547	-188.812	21.27	21.27	42.53	1796	114
29988.19283	27390.54547	-44.8115	15.90	15.90	31.79	2706	114
33837.49283	31494.34547	-33.8115	24.00	24.00	47.99	1444	114
23761.39283	32612.94547	-175.812	24.35	24.35	48.70	1209	114
33834.79629	2020.446151	-339.674	26.52	26.52	53.03	1817	122
38626.19629	4529.646151	-88.6744	14.06	14.06	28.12	3373	122
40538.79629	6256.646151	-240.674	26.07	26.07	52.14	1666	122
24026.89629	10815.94615	177.843	12.74	12.74	25.48	3496	122
33781.59629	12768.74615	-140.674	27.46	27.46	54.92	1440	122
6657.796287	14947.14615	-355.674	32.05	32.05	64.10	1041	122
23255.89629	19047.34615	217.143	20.82	20.82	41.64	1846	122
15254.49629	20568.94615	-167.674	19.48	19.48	38.95	2236	122
15118.89629	28971.14615	-151.674	32.26	32.26	64.53	1251	122
2122.396287	35886.14615	-264.674	30.26	30.26	60.52	1084	122
14343.89974	18194.44684	-14.5898	13.35	13.35	26.71	3506	130
12926.89974	18887.04684	-91.5373	13.68	13.68	27.37	3258	130
17814.99974	21206.84684	88.5727	19.69	19.69	39.38	1695	130
18585.69974	22848.74684	143.593	9.26	9.26	18.51	5402	130
40236.80319	4986.447522	-166.4	27.27	27.27	54.54	1426	138
14135.60319	12811.44752	-292.4	13.66	13.66	27.32	4446	138
16237.10319	14978.84752	168.292	30.03	30.03	60.05	1018	138
15154.10319	16301.84752	-152.4	15.64	15.64	31.27	2980	138
25516.60319	16442.24752	152.572	33.75	33.75	67.49	1020	138
9350.303195	17633.64752	-338.4	40.46	40.46	80.92	1179	138
3919.903195	20041.04752	-212.4	27.22	27.22	54.45	1338	138
15753.80319	31342.14752	-132.4	13.78	13.78	27.55	2943	138
36902.10665	2456.548207	-275.263	31.06	31.06	62.12	1622	146
30082.70665	4602.048207	-292.263	41.73	41.73	83.46	1215	146
21414.20665	7604.548207	-341.263	27.72	27.72	55.44	1635	146
17025.20665	9763.848207	-329.263	25.69	25.69	51.39	1140	146
26575.90665	13438.04821	-337.263	18.39	18.39	36.79	1983	146
18885.00665	20342.24821	129.129	13.75	13.75	27.51	3355	146
7244.006649	24738.54821	-373.263	34.76	34.76	69.52	1107	146
11850.90665	24499.54821	123.234	20.35	20.35	40.69	1662	146
30012.80665	27409.24821	-18.2631	27.39	27.39	54.78	1195	146
33080.4101	2803.448892	-225.126	21.48	21.48	42.96	2269	154
30325.2101	10497.14889	-134.126	23.90	23.90	47.81	2045	154
34457.0101	10769.54889	-26.1261	26.02	26.02	52.05	1225	154
20323.3101	13002.04889	280.571	23.20	23.20	46.39	2418	154
14504.8101	17249.14889	290.396	13.68	13.68	27.37	4915	154
19019.8101	17702.04889	147.934	25.01	25.01	50.02	2078	154
3692.010103	18899.84889	-259.126	18.98	18.98	37.96	1668	154
10384.4101	23696.64889	-103.126	19.00	19.00	38.01	2171	154
30009.8101	27444.74889	-77.1261	16.96	16.96	33.91	2645	154
20112.4101	28028.34889	-29.1261	14.29	14.29	28.59	2187	154
19748.5101	30333.34889	22.1739	16.79	16.79	33.58	3512	154
34796.21356	5532.649577	-150.989	34.45	34.45	68.91	1065	162
17635.31356	11614.94958	-75.989	12.25	12.25	24.49	4964	162
15896.11356	14123.34958	130.386	12.88	12.88	25.76	3453	162
20020.11356	16499.04958	79.296	17.52	17.52	35.04	2582	162
17159.01356	18211.74958	-107.989	28.87	28.87	57.74	1111	162
36402.91356	26250.74958	87.156	19.97	19.97	39.94	1495	162
17808.31356	27752.04958	-164.989	20.49	20.49	40.98	1611	162
2096.213557	35913.34958	-118.989	16.56	16.56	33.11	2603	162
30026.31701	4527.550263	-212.852	26.59	26.59	53.18	1690	170
25488.71701	10848.95026	-355.852	29.18	29.18	58.36	1244	170
15156.41701	16310.85026	-127.852	24.09	24.09	48.18	1064	170
9207.117011	17577.45026	-109.852	9.68	9.68	19.36	6384	170
3713.917011	18887.45026	-137.852	15.43	15.43	30.85	2681	170
26202.61701	18832.05026	166.876	20.30	20.30	40.60	2501	170
33830.71701	19697.15026	38.1681	21.36	21.36	42.72	2011	170
8877.817011	23239.85026	-108.852	28.40	28.40	56.80	1281	170
16302.71701	25398.95026	197.333	18.37	18.37	36.74	2942	170
15336.31701	25425.35026	-231.852	11.52	11.52	23.03	3953	170
39658.51701	25496.35026	73.5381	16.65	16.65	33.30	1579	170
18258.61701	29210.15026	-71.8519	24.87	24.87	49.74	1467	170
19991.51701	29539.55026	71.5731	18.02	18.02	36.03	2270	170
20594.01701	31777.35026	-72.8519	18.32	18.32	36.64	2051	170
25079.41701	31974.25026	-129.852	23.03	23.03	46.06	1257	170
39424.12046	3882.150948	330.108	29.44	29.44	58.88	1408	178
38645.22046	4511.350948	-159.715	26.61	26.61	53.22	1294	178
20888.42046	11626.85095	-233.715	14.51	14.51	29.01	3580	178
12727.12046	16255.95095	343.863	14.51	14.51	29.01	5231	178
17069.32046	16836.65095	-129.715	28.71	28.71	57.41	1450	178
33803.72046	19759.15095	48.1302	25.62	25.62	51.24	1152	178
9140.620465	19963.35095	-133.715	17.29	17.29	34.57	2829	178
13589.72046	24553.45095	150.31	36.08	36.08	72.16	1132	178
23617.22046	28299.15095	277.053	27.88	27.88	55.77	2007	178
34248.72046	33229.55095	87.4302	31.04	31.04	62.08	1106	178
29966.12392	4288.751633	-134.578	32.62	32.62	65.23	1275	186
23263.32392	5642.051633	-129.578	15.38	15.38	30.76	1970	186
34781.42392	5621.551633	-291.578	24.99	24.99	49.97	1877	186
23352.32392	7350.551633	-129.578	23.46	23.46	46.91	1699	186
17625.82392	11588.85163	-40.5777	13.19	13.19	26.38	4726	186
35607.12392	13216.15163	24.6873	18.72	18.72	37.44	2210	186
13654.42392	23485.55163	-255.578	20.23	20.23	40.46	3128	186
13601.52392	24508.65163	-16.5777	23.81	23.81	47.62	1784	186
30010.92392	27422.05163	-38.5777	18.25	18.25	36.50	2495	186
23801.02392	33071.15163	-359.578	38.06	38.06	76.11	1362	186
33455.02737	9136.152318	-186.441	30.31	30.31	60.62	1437	194
37691.02737	10324.45232	-57.4406	29.37	29.37	58.73	1187	194
21490.22737	13385.85232	129.952	18.02	18.02	36.03	2138	194
7172.227372	13865.65232	-316.441	18.04	18.04	36.08	2958	194
21223.82737	14223.75232	-161.441	38.08	38.08	76.16	1054	194
13581.02737	15020.35232	20.8944	13.75	13.75	27.51	2163	194
31778.72737	17344.75232	43.4919	18.20	18.20	36.41	2506	194
2149.627372	21436.55232	-161.441	24.00	24.00	47.99	1893	194
25113.32737	31998.35232	-283.441	12.10	12.10	24.21	6892	194
33059.13083	2757.253003	-248.304	19.55	19.55	39.09	2984	202
21417.33083	9666.053003	-153.304	16.13	16.13	32.26	2601	202
16036.73083	13659.953	123.211	17.57	17.57	35.14	1763	202
10398.53083	15031.153	-24.3035	20.77	20.77	41.54	1145	202
3736.830826	18900.253	-87.3035	16.16	16.16	32.31	1546	202
14756.03083	21008.053	66.2265	22.18	22.18	44.37	1010	202
14750.13083	23170.153	-5.49601	16.89	16.89	33.77	3211	202
17370.53083	31532.953	-131.304	18.37	18.37	36.74	3132	202
31268.43083	33522.853	-269.303	34.19	34.19	68.39	1013	202
36896.03428	3333.653689	-375.166	41.90	41.90	83.79	1145	210
40202.83428	4976.453689	-171.166	23.57	23.57	47.15	1343	210
21403.23428	9722.653689	-372.166	27.93	27.93	55.86	1507	210
17616.53428	11627.95369	21.1686	15.07	15.07	30.14	2853	210
31665.03428	13942.95369	343.429	35.51	35.51	71.03	1068	210
32849.83428	17940.95369	-62.1664	35.09	35.09	70.18	1031	210
23252.23773	5615.154374	-132.029	21.50	21.50	43.00	1885	218
23032.83773	10675.75437	-183.029	15.94	15.94	31.89	2146	218
17625.03773	11640.85437	-17.0293	14.44	14.44	28.87	3667	218
14972.33773	23178.15437	242.368	22.00	22.00	43.99	1422	218
7255.737734	25121.25437	-228.029	21.71	21.71	43.43	1981	218
24831.83773	32871.85437	-30.0293	17.43	17.43	34.85	2385	218
34147.73773	33239.45437	67.4832	19.83	19.83	39.66	2424	218
25827.44119	496.4550589	-357.892	36.60	36.60	73.19	1560	226
30414.54119	9084.655059	341.738	15.19	15.19	30.38	5077	226
21505.24119	11107.65506	-101.892	25.08	25.08	50.16	1338	226
12592.34119	15077.95506	168.818	22.16	22.16	44.32	1364	226
14235.34119	19541.15506	-245.892	20.82	20.82	41.64	3032	226
23562.34119	28287.55506	-81.8922	28.45	28.45	56.90	1460	226
18268.84119	29254.75506	-94.8922	21.10	21.10	42.20	2095	226
30419.74119	31679.45506	-369.892	41.82	41.82	83.65	1192	226
34169.74119	33245.25506	148.185	16.11	16.11	32.22	2753	226
32080.04119	34609.65506	-170.892	39.54	39.54	79.08	1009	226
15626.64464	12145.05574	-241.755	24.70	24.70	49.41	1412	234
19069.04464	12109.25574	-144.755	9.09	9.09	18.18	6450	234
8589.644642	17522.45574	-153.755	16.79	16.79	33.58	1418	234
31510.04464	19498.15574	-257.755	20.63	20.63	41.26	3474	234
8174.844642	20434.35574	-269.755	22.23	22.23	44.46	2072	234
12424.84464	20895.15574	110.005	11.23	11.23	22.47	3711	234
2124.744642	21491.65574	11.7548	26.56	26.56	53.13	1288	234
24897.84464	32816.75574	-274.755	32.95	32.95	65.89	1221	234
32581.7481	10758.35643	-166.618	32.62	32.62	65.23	1385	242
19901.3481	19519.35643	-331.618	26.19	26.19	52.38	1651	242
7155.248096	21629.15643	-232.618	14.13	14.13	28.26	4727	242
22181.9481	31481.05643	-19.6181	27.60	27.60	55.20	1048	242
38625.45155	4493.757115	-160.481	17.38	17.38	34.76	2255	250
15522.85155	11496.05711	-202.481	16.60	16.60	33.21	3173	250
30916.95155	11588.75711	338.219	35.65	35.65	71.31	1228	250
17345.35155	14100.95711	-138.481	16.01	16.01	32.03	2154	250
11715.75155	16543.85711	-133.481	24.52	24.52	49.03	1387	250
35384.35155	19068.65711	260.602	34.64	34.64	69.28	1360	250
22541.855	5583.1578	6.27112	27.11	27.11	54.21	1136	258
16120.055	10500.9578	-185.344	19.38	19.38	38.76	2220	258
9408.455004	24072.3578	-153.344	29.74	29.74	59.49	1018	258
15287.455	25507.1578	-168.344	7.58	7.58	15.17	7059	258
18971.755	28870.6578	-273.344	24.73	24.73	49.45	1729	258
19648.35846	9875.358485	-179.207	24.00	24.00	47.99	1622	266
15470.55846	11433.05848	-219.207	27.39	27.39	54.78	1290	266
17654.65846	11659.75848	63.3932	16.96	16.96	33.91	2836	266
9360.158457	22804.25848	-217.207	17.52	17.52	35.04	2847	266
15519.15846	32336.05848	-166.207	23.08	23.08	46.16	1679	266
20406.56191	12671.65917	-141.07	15.40	15.40	30.80	2559	274
12289.76191	18159.95917	-59.0697	9.47	9.47	18.93	4691	274
17204.86191	19456.65917	265.925	9.28	9.28	18.56	7029	274
19905.36191	27211.45917	-140.07	22.42	22.42	44.84	1313	274
40826.26191	36895.75917	333.718	43.05	43.05	86.10	1017	274
25965.86537	11297.15986	-78.9326	11.19	11.19	22.37	2817	282
24415.46537	11962.65986	-86.9326	26.16	26.16	52.33	1609	282
35673.56537	13221.35986	307.327	21.17	21.17	42.34	2118	282
17845.56537	15030.05986	253.29	27.37	27.37	54.73	1304	282
32947.16537	15046.55986	148.162	18.51	18.51	37.02	2476	282
28426.36537	18498.55986	-210.933	31.51	31.51	63.02	1328	282
14220.16537	18821.55986	-146.933	16.20	16.20	32.40	2501	282
35359.06537	19142.95986	3.73489	18.35	18.35	36.69	2593	282
23108.16537	21437.65986	93.1424	25.03	25.03	50.07	1214	282
28631.16537	29521.45986	340.732	27.93	27.93	55.86	2090	282
29086.96537	31108.35986	-83.9326	19.81	19.81	39.61	1754	282
36564.76882	12357.36054	-328.796	31.27	31.27	62.55	1066	290
9580.068819	14318.96054	-161.796	23.50	23.50	47.01	1465	290
33886.16882	17588.06054	138.474	31.32	31.32	62.64	1044	290
15529.47227	11523.76123	-236.658	27.98	27.98	55.95	1275	298
35674.97227	13220.36123	314.479	17.80	17.80	35.61	4357	298
11462.27227	13933.66123	81.6266	20.77	20.77	41.54	1734	298
13114.07227	14326.66123	-3.85093	12.86	12.86	25.72	3156	298
15050.37227	14572.96123	-256.658	23.06	23.06	46.11	2319	298
14684.07227	23133.06123	-26.6584	23.15	23.15	46.30	1537	298
20532.07227	30483.66123	247.669	19.12	19.12	38.25	2272	298
36136.87573	11272.06191	112.184	23.08	23.08	46.16	1278	306
20291.57573	12232.86191	176.047	21.03	21.03	42.06	1457	306
17805.27573	21301.56191	-11.6109	18.72	18.72	37.44	2043	306
20648.57573	22102.86191	280.192	41.45	41.45	82.90	1330	306
12123.77573	24997.66191	-130.558	22.70	22.70	45.40	1925	306
8046.675727	37593.36191	-203.558	26.23	26.23	52.47	1331	306
20860.17918	10863.1626	13.9228	20.23	20.23	40.46	1150	314
29099.37918	19467.1626	80.7328	16.60	16.60	33.21	2178	314
718.279181	21246.5626	-196.57	18.23	18.23	36.46	2449	314
17240.07918	31318.3626	-148.57	19.22	19.22	38.43	3017	314
33384.17918	34502.8626	-17.5697	24.73	24.73	49.45	1331	314
25179.58263	11182.16328	265.432	17.43	17.43	34.85	2585	322
38558.08263	11430.86328	-396.581	33.16	33.16	66.32	1870	322
24456.58263	11904.76328	26.6841	20.77	20.77	41.54	1176	322
15139.88263	13573.16328	-404.581	37.23	37.23	74.47	1510	322
12693.58263	17064.06328	-1.80844	13.52	13.52	27.04	2590	322
33541.38609	320.7639665	-52.5922	21.34	21.34	42.67	1671	330
33678.08609	5712.163967	-144.592	21.50	21.50	43.00	1647	330
19467.58609	8757.363967	-271.592	11.89	11.89	23.79	5117	330
27158.18609	22571.66397	-128.592	22.44	22.44	44.89	1441	330
17302.78609	31490.86397	-56.5922	27.53	27.53	55.06	1207	330
31479.08609	34745.26397	-287.592	37.21	37.21	74.42	1248	330
39551.08954	1930.264652	342.044	24.42	24.42	48.84	1411	338
23253.18954	5649.864652	-183.603	23.20	23.20	46.39	1526	338
28459.68954	8944.264652	-248.603	27.41	27.41	54.82	1060	338
25502.68954	14223.76465	353.834	17.47	17.47	34.95	4412	338
28186.28954	18299.96465	-37.6035	26.68	26.68	53.36	1349	338
28535.58954	29502.66465	357.764	37.11	37.11	74.23	1235	338
17733.58954	30662.66465	-354.603	32.05	32.05	64.10	1027	338
26044.48954	32455.06465	-169.603	15.14	15.14	30.29	3978	338
15361.193	5234.865337	-371.615	34.95	34.95	69.90	1310	346
22658.393	8129.665337	-182.615	20.04	20.04	40.08	2415	346
24082.593	10225.56534	-166.615	10.72	10.72	21.43	6206	346
15498.393	11500.36534	-148.615	17.31	17.31	34.62	2124	346
15897.793	12741.16534	-199.615	30.24	30.24	60.48	1017	346
7461.992997	12751.76534	-337.615	29.84	29.84	59.68	1714	346
10781.793	14617.06534	-214.615	13.14	13.14	26.28	3416	346
2078.192997	15879.76534	220.203	34.03	34.03	68.06	1046	346
9500.292997	17956.86534	-236.615	19.36	19.36	38.72	2098	346
10773.593	40173.26534	-361.615	24.82	24.82	49.64	2012	346
35827.49645	1842.566022	-413.626	33.44	33.44	66.88	1133	354
35477.99645	3818.766022	-159.626	19.69	19.69	39.38	2014	354
15509.59645	11539.06602	-213.626	20.94	20.94	41.87	2310	354
17674.29645	11629.26602	96.3965	22.25	22.25	44.51	1542	354
12445.09645	21268.86602	-17.626	18.98	18.98	37.96	1527	354
27123.99645	22581.26602	-78.626	26.31	26.31	52.61	1017	354
21725.89645	23399.46602	-123.626	16.16	16.16	32.31	2963	354
29986.39645	27428.16602	-59.626	15.59	15.59	31.18	3327	354
15133.29645	29051.46602	-285.626	34.43	34.43	68.86	1049	354
22958.9999	12969.26671	176.95	18.49	18.49	36.97	2939	362
25456.3999	14235.46671	136.668	26.89	26.89	53.79	1078	362
27176.1999	17002.26671	187.758	22.40	22.40	44.79	1090	362
33915.4999	17538.16671	-106.637	28.85	28.85	57.70	1167	362
17806.8999	21251.56671	27.6103	24.26	24.26	48.51	1401	362
26347.9999	31731.96671	-218.637	23.17	23.17	46.35	1570	362
33081.8999	34520.46671	67.8928	18.23	18.23	36.46	2624	362
25939.80336	1853.167393	-332.648	29.67	29.67	59.35	1690	370
19509.50336	9116.967393	-385.648	25.83	25.83	51.67	1228	370
17562.20336	11576.76739	5.98403	21.95	21.95	43.90	1387	370
20287.50336	12235.66739	93.4265	18.60	18.60	37.21	1881	370
16255.90336	18353.26739	35.459	15.43	15.43	30.85	2378	370
12187.10336	19133.36739	-26.6485	23.31	23.31	46.63	1168	370
36402.50336	26277.56739	49.214	16.89	16.89	33.77	1935	370
31432.10336	29129.46739	70.829	18.56	18.56	37.11	2615	370
18804.30336	31265.06739	52.1615	11.78	11.78	23.55	2970	370
41026.70336	32492.36739	-120.648	33.91	33.91	67.82	1039	370
33031.50681	12088.26808	-4.83473	15.00	15.00	30.00	3163	378
29532.20681	13105.96808	10.8853	10.67	10.67	21.34	4912	378
9320.206812	17623.06808	-228.66	23.01	23.01	46.02	1201	378
7177.506812	21617.56808	-148.66	11.73	11.73	23.46	3986	378
33210.80681	32872.36808	102.258	22.87	22.87	45.73	1768	378
9474.110266	17877.56876	-182.671	21.78	21.78	43.57	1918	386
4027.410266	20285.46876	43.2965	16.18	16.18	32.36	3379	386
7145.410266	21573.36876	-241.671	10.83	10.83	21.67	5791	386
23140.81027	28635.86876	-110.671	20.89	20.89	41.78	1658	386
18997.61027	28961.56876	-388.671	30.45	30.45	60.90	1631	386
23381.31027	31697.26876	64.9115	16.70	16.70	33.39	2405	386
30659.91372	2919.269448	-321.682	29.30	29.30	58.59	1021	394
25530.01372	14240.36945	313.473	12.88	12.88	25.76	2534	394
28170.21372	15629.76945	171.01	19.92	19.92	39.85	1988	394
9564.91372	15766.46945	-263.682	28.10	28.10	56.19	1406	394
19021.21372	18118.36945	35.4253	17.31	17.31	34.62	2922	394
20936.71372	19302.96945	179.853	16.06	16.06	32.12	2302	394
17855.91372	21230.96945	288.91	10.97	10.97	21.95	7027	394
35044.71372	28897.36945	219.153	33.89	33.89	67.78	1330	394
30895.41372	29821.56945	284.98	25.36	25.36	50.73	2199	394
26210.81372	31702.66945	-240.682	29.53	29.53	59.06	1814	394
36203.41372	33388.76945	-267.682	22.84	22.84	45.69	1646	394
27518.11717	8386.170133	-163.693	31.63	31.63	63.26	1290	402
28417.61717	8931.770133	7.90401	28.28	28.28	56.57	1078	402
28502.51717	11344.67013	-18.6935	26.59	26.59	53.18	1782	402
25425.51717	14236.37013	-98.6935	28.21	28.21	56.43	1356	402
28212.81717	15645.47013	291.847	14.55	14.55	29.11	4202	402
9561.317174	15795.97013	-183.693	18.93	18.93	37.87	2519	402
11497.61717	16545.17013	-262.693	27.60	27.60	55.20	1232	402
16237.41717	18334.07013	90.434	9.91	9.91	19.83	5175	402
18573.71717	19297.07013	-145.693	17.97	17.97	35.94	2137	402
7415.217174	22645.07013	-122.693	27.34	27.34	54.68	1001	402
28469.92063	8913.870819	-206.705	23.01	23.01	46.02	1526	410
21264.42063	12854.37082	304.608	23.13	23.13	46.25	1258	410
17349.62063	14074.97082	-203.705	19.97	19.97	39.94	2545	410
9913.820628	14243.37082	-183.705	12.58	12.58	25.15	3808	410
14208.92063	18880.87082	-200.705	21.62	21.62	43.24	1776	410
17628.62408	11652.7715	96.3065	15.35	15.35	30.71	2870	418
20438.72408	13022.5715	-66.716	9.47	9.47	18.93	6564	418
4047.124082	20322.9715	144.449	22.28	22.28	44.56	1117	418
23063.42408	21477.6715	269.227	9.16	9.16	18.32	7498	418
7395.824082	22533.1715	-191.716	26.19	26.19	52.38	1271	418
14831.42408	24661.7715	-234.716	30.97	30.97	61.94	1443	418
26153.82408	28126.9715	-285.716	20.63	20.63	41.26	1396	418
5739.727536	16114.37219	-380.727	24.85	24.85	49.69	2145	426
34938.42754	16989.87219	-192.727	19.26	19.26	38.53	2135	426
19929.92754	17205.77219	-25.7273	13.14	13.14	26.28	2229	426
18571.82754	19818.27219	-299.727	22.94	22.94	45.88	1413	426
14703.12754	23139.57219	23.5902	18.84	18.84	37.68	1978	426
17138.43099	16871.97287	-114.739	27.67	27.67	55.34	1241	434
31728.43099	17340.67287	219.096	14.98	14.98	29.96	3752	434
10780.13099	23027.47287	-144.739	23.03	23.03	46.06	1248	434
21462.03099	27891.37287	-146.739	17.83	17.83	35.65	2817	434
24343.43444	14326.27356	-44.7498	15.94	15.94	31.89	2594	442
17658.23444	27784.87356	126.73	27.81	27.81	55.63	1043	442
34893.23444	28845.27356	292.773	36.83	36.83	73.66	1113	442
12297.1379	13395.37424	-22.761	16.13	16.13	32.26	2006	450
19885.8379	17470.77424	225.951	22.47	22.47	44.93	1524	450
11813.0379	24525.27424	334.026	26.75	26.75	53.51	1233	450
23219.8379	25289.67424	-48.761	14.15	14.15	28.31	2777	450
22167.4379	31475.27424	5.87148	20.91	20.91	41.82	2113	450
38762.3379	31718.47424	53.0315	25.34	25.34	50.68	1434	450
37927.84135	2072.57493	-149.772	15.35	15.35	30.71	3057	458
15636.44135	11854.67493	-398.772	35.61	35.61	71.22	1039	458
7958.041351	16855.87493	-101.772	15.75	15.75	31.51	2168	458
21452.94135	29144.97493	-308.772	16.30	16.30	32.59	3099	458
2167.941351	35926.87493	-153.772	23.06	23.06	46.11	1867	458
14273.84481	15221.97561	24.5165	8.36	8.36	16.72	4836	466
11675.64481	16036.47561	-320.784	17.12	17.12	34.24	4608	466
14228.94481	18806.07561	-136.784	14.95	14.95	29.91	3291	466
18544.04481	19307.27561	-68.7835	17.73	17.73	35.47	2094	466
15150.74481	22581.97561	2.90147	15.14	15.14	30.29	3694	466
13488.24481	24514.17561	138.486	28.52	28.52	57.04	1160	466
20900.04481	31610.57561	88.379	20.82	20.82	41.64	1554	466
41032.14481	36891.87561	243.614	29.37	29.37	58.73	1588	466
39327.44826	1150.9763	280.938	29.13	29.13	58.26	1165	474
34394.14826	10850.8763	85.4202	16.37	16.37	32.73	2057	474
23989.84826	13332.6763	271.113	14.48	14.48	28.97	4365	474
7116.348259	13782.3763	-252.795	22.44	22.44	44.89	1994	474
12412.94826	21009.9763	-379.795	13.21	13.21	26.42	5177	474
7238.748259	25108.1763	-272.795	24.68	24.68	49.36	2618	474
2170.148259	35899.9763	-208.795	22.51	22.51	45.03	1987	474
38636.05171	4447.276985	-155.806	25.48	25.48	50.96	1078	482
12336.35171	12559.07699	-301.806	21.60	21.60	43.19	1855	482
10646.55171	19065.57699	-73.806	28.73	28.73	57.46	1015	482
19993.45171	22568.17699	224.924	16.51	16.51	33.02	2534	482
13136.95171	27741.77699	-229.806	21.95	21.95	43.90	1937	482
29978.85517	4459.177671	-248.817	24.89	24.89	49.78	1561	490
21662.95517	4723.377671	-70.8173	20.72	20.72	41.45	1580	490
20888.25517	12674.97767	131.575	19.26	19.26	38.53	1842	490
32846.25517	31570.07767	-111.817	17.90	17.90	35.80	1785	490
2183.955167	35927.07767	-133.817	24.77	24.77	49.55	1888	490
37976.15862	1997.378356	-139.829	16.30	16.30	32.59	2678	498
24357.25862	11011.67836	179.706	10.34	10.34	20.68	4727	498
35799.35862	13273.17836	177.741	19.97	19.97	39.94	2792	498
27575.75862	15329.67836	121.739	21.71	21.71	43.43	1208	498
11661.25862	16028.97836	-98.8286	18.51	18.51	37.02	1232	498
31771.35862	17320.27836	156.126	23.57	23.57	47.15	1728	498
17594.65862	17815.17836	81.4565	20.51	20.51	41.02	1568	498
11052.75862	19469.17836	179.706	35.28	35.28	70.56	1010	498
15099.35862	20023.97836	-224.829	11.82	11.82	23.64	3911	498
28705.85862	29473.47836	298.589	39.05	39.05	78.09	1106	498
15751.35862	31343.47836	-210.829	15.21	15.21	30.43	3386	498
16070.76207	11340.67904	-196.887	24.16	24.16	48.32	1234	506
35039.06207	11650.57904	241.545	33.02	33.02	66.03	1048	506
35683.76207	13239.27904	315.233	26.05	26.05	52.09	1912	506
19925.36207	21410.27904	-174.887	15.83	15.83	31.65	2377	506
12318.06207	22977.17904	-37.8871	22.44	22.44	44.89	1226	506
11939.66207	24630.27904	-204.887	25.36	25.36	50.73	1550	506
15779.76207	25275.07904	370.253	11.26	11.26	22.51	6441	506
40232.36553	4945.179726	-230.087	34.92	34.92	69.85	1197	514
28388.46553	9047.579726	-367.087	32.78	32.78	65.56	1092	514
30560.16553	9177.679726	77.2675	36.93	36.93	73.85	1012	514
34357.96553	10847.97973	50.74	25.39	25.39	50.77	1209	514
8986.565529	12737.87973	-308.087	21.83	21.83	43.66	2297	514
17642.66553	13795.37973	158.815	10.72	10.72	21.43	5512	514
15519.86553	14714.67973	-7.22749	16.72	16.72	33.44	2165	514
31528.46553	19469.27973	-211.087	18.68	18.68	37.35	3436	514
40269.66898	2075.380411	-374.288	33.86	33.86	67.73	1850	522
16910.26898	12290.08041	-338.288	25.86	25.86	51.72	1303	522
25458.66898	14257.38041	178.265	17.66	17.66	35.33	1715	522
19292.36898	14539.28041	213.635	22.91	22.91	45.83	1664	522
17128.06898	16893.58041	-274.288	23.55	23.55	47.10	1703	522
15068.46898	20195.88041	-275.288	28.10	28.10	56.19	1031	522
13516.46898	23828.08041	-404.288	15.21	15.21	30.43	3246	522
16167.96898	24630.28041	-300.288	26.47	26.47	52.94	1404	522
34155.06898	25769.68041	-139.288	31.37	31.37	62.74	1520	522
15739.26898	31353.38041	-203.288	12.55	12.55	25.10	3973	522
37951.87244	1964.281097	-91.4883	22.80	22.80	45.59	1893	530
37533.97244	11050.4811	13.9867	15.71	15.71	31.42	2297	530
16970.47244	12902.2811	-53.4883	16.39	16.39	32.78	2742	530
13092.37244	14341.5811	-58.4883	17.66	17.66	35.33	1931	530
19995.57244	17226.4811	-285.488	10.22	10.22	20.44	6359	530
36371.87244	26265.7811	102.412	16.84	16.84	33.68	2026	530
15736.77244	31354.3811	-129.488	20.28	20.28	40.55	1550	530
38745.17244	31683.2811	125.992	23.34	23.34	46.68	1359	530
39276.27589	1093.081782	-20.6887	27.08	27.08	54.16	1620	538
11460.37589	13652.98178	-91.6887	10.15	10.15	20.30	4755	538
25511.17589	14230.88178	251.551	13.80	13.80	27.60	3567	538
17689.47589	18276.78178	-58.6887	11.99	11.99	23.97	4816	538
30023.27934	4444.382467	-141.889	22.58	22.58	45.17	2008	546
35750.27934	9806.882467	-225.889	12.41	12.41	24.82	4952	546
12301.37934	15267.28247	-3.11656	19.05	19.05	38.10	2191	546
21842.27934	16005.48247	-338.889	26.99	26.99	53.98	1589	546
39460.67934	16275.68247	-144.889	24.77	24.77	49.55	1582	546
14235.27934	18858.88247	-148.889	25.06	25.06	50.11	1432	546
13133.67934	19677.48247	6.70844	23.22	23.22	46.44	1084	546
7173.179344	21600.58247	-233.889	26.99	26.99	53.98	1303	546
13512.47934	24513.08247	261.176	17.31	17.31	34.62	3226	546
24346.1828	11024.38315	151.918	7.65	7.65	15.31	7225	554
8325.682798	12975.28315	-120.089	24.96	24.96	49.93	1658	554
21139.8828	13518.48315	194.166	19.05	19.05	38.10	2294	554
13026.9828	14909.38315	39.913	14.01	14.01	28.02	3066	554
12089.9828	15987.88315	-79.0895	18.23	18.23	36.46	1876	554
13276.7828	16200.18315	41.878	9.04	9.04	18.09	5285	554
36367.7828	26279.38315	90.0205	17.80	17.80	35.61	1093	554
32834.8828	31562.48315	-149.089	18.44	18.44	36.88	1600	554
38926.7828	31643.48315	333.681	36.76	36.76	73.52	1218	554
37982.38625	2039.083837	-128.29	19.41	19.41	38.81	2160	562
31079.18625	9590.683837	365.903	22.98	22.98	45.97	2646	562
34507.78625	11150.58384	-172.29	31.16	31.16	62.31	1150	562
20440.48625	12977.68384	-56.2898	13.78	13.78	27.55	2522	562
19071.28625	15095.38384	-28.2899	28.02	28.02	56.05	1346	562
522.2862521	18679.88384	13.1852	13.54	13.54	27.08	3461	562
9144.486252	19949.38384	-266.29	22.30	22.30	44.60	1874	562
22178.78625	20025.28384	329.55	14.41	14.41	28.83	3933	562
13495.38625	24504.38384	59.3626	22.66	22.66	45.31	1210	562
13633.48625	27811.18384	-17.2899	22.28	22.28	44.56	2051	562
15103.88625	29074.48384	-264.29	18.72	18.72	37.44	2346	562
37976.28971	2068.484523	-261.49	23.79	23.79	47.57	1984	570
29039.98971	2763.884523	-262.49	27.53	27.53	55.06	1481	570
40118.78971	3303.984523	-13.5427	24.99	24.99	49.97	1142	570
15183.98971	16422.48452	-182.49	11.07	11.07	22.14	4388	570
17782.38971	21250.98452	77.8298	20.46	20.46	40.93	1253	570
13479.28971	24494.18452	278.26	23.86	23.86	47.71	1774	570
14147.08971	26000.38452	-46.4902	24.28	24.28	48.56	1662	570
28672.28971	29562.98452	243.872	32.29	32.29	64.57	1034	570
29055.78971	32932.08452	-155.49	33.65	33.65	67.31	1106	570
29988.29316	4378.585208	-314.691	27.41	27.41	54.82	1715	578
12142.09316	13967.68521	-36.6906	11.30	11.30	22.61	4345	578
38403.99316	14654.18521	-94.6906	18.18	18.18	36.36	2060	578
9117.69316	19971.18521	-99.6906	18.25	18.25	36.50	2438	578
13541.29316	24538.28521	96.2969	17.78	17.78	35.56	2231	578
12800.19316	25187.38521	110.052	18.79	18.79	37.59	1689	578
38790.69316	31698.28521	52.0844	22.21	22.21	44.42	1760	578
36117.29316	34151.88521	-169.691	21.88	21.88	43.76	2855	578
409.0966138	15719.98589	22.409	28.10	28.10	56.19	1085	586
20016.39661	21333.68589	-361.891	31.56	31.56	63.11	1002	586
18128.59661	26803.28589	-184.891	25.32	25.32	50.63	1459	586
23581.09661	28249.08589	333.861	31.16	31.16	62.31	1341	586
3996.200068	20338.58658	280.606	29.04	29.04	58.07	1415	594
9574.100068	21305.68658	-288.091	20.63	20.63	41.26	1928	594
23594.90007	27327.58658	66.4211	25.36	25.36	50.73	1224	594
28944.00007	32991.18658	271.764	33.72	33.72	67.45	1160	594
30931.00352	3989.687263	-396.292	27.13	27.13	54.26	2456	602
32130.40352	4565.187263	-231.292	10.90	10.90	21.81	4822	602
23253.50352	5689.987263	-216.292	29.18	29.18	58.36	1252	602
24338.10352	11007.98726	173.313	9.94	9.94	19.88	3843	602
17349.80352	14055.08726	-341.292	25.13	25.13	50.26	1689	602
21074.80352	13874.78726	201.806	23.10	23.10	46.21	1094	602
25485.30352	14251.28726	347.216	19.43	19.43	38.86	1702	602
3740.403522	18932.98726	-179.292	13.40	13.40	26.80	2138	602
19969.90352	21591.38726	-250.292	28.19	28.19	56.38	1040	602
13474.50352	22018.08726	-249.292	28.92	28.92	57.84	1044	602
20104.40352	28051.58726	-16.3093	21.17	21.17	42.34	1130	602
16980.80698	12360.38795	-336.492	17.05	17.05	34.10	3112	610
20672.00698	14220.78795	-41.4922	26.68	26.68	53.36	1215	610
9335.206976	17583.48795	-73.4922	15.19	15.19	30.38	1698	610
13515.60698	21430.68795	-242.492	20.51	20.51	41.02	1570	610
18092.20698	26841.48795	-10.6147	13.05	13.05	26.09	2854	610
39325.40698	29661.68795	-292.492	32.31	32.31	64.62	1346	610
30507.91043	9210.288634	-65.6926	33.65	33.65	67.31	1049	618
18970.61043	17753.18863	24.5549	29.48	29.48	58.97	1341	618
9504.510429	21168.68863	-316.693	23.46	23.46	46.91	1659	618
36418.31043	26258.88863	111.015	21.95	21.95	43.90	1298	618
33840.81388	1997.189319	-241.893	30.03	30.03	60.05	1317	626
40098.11388	4652.289319	-301.893	26.14	26.14	52.28	1559	626
23129.31388	5716.689319	10.5995	7.80	7.80	15.59	6464	626
22725.41388	8166.389319	-208.893	25.10	25.10	50.21	1562	626
22684.51388	10071.08932	67.5845	17.43	17.43	34.85	1994	626
17700.51388	10757.78932	-138.893	13.45	13.45	26.89	2964	626
31471.21388	19393.88932	-179.893	24.09	24.09	48.18	1867	626
17640.61388	19469.08932	181.554	12.32	12.32	24.63	3463	626
30683.71388	30814.98932	-83.893	32.99	32.99	65.99	1361	626
30809.91388	32278.18932	-402.893	33.49	33.49	66.98	1045	626
24855.71388	32280.88932	-51.893	19.19	19.19	38.39	2569	626
29067.81734	2725.690004	-137.093	11.26	11.26	22.51	4269	634
17069.31734	18570.79	291.394	19.08	19.08	38.15	2863	634
5180.317337	19724.89	-128.093	17.90	17.90	35.80	2003	634
18449.81734	19882.49	17.2766	22.84	22.84	45.69	1787	634
22320.01734	21377.89	107.667	22.73	22.73	45.45	1319	634
19946.91734	21447.69	-176.093	9.00	9.00	17.99	6276	634
16636.91734	24535.19	299.254	11.75	11.75	23.50	4865	634
19898.61734	27235.89	-239.093	19.38	19.38	38.76	1981	634
23537.91734	27310.79	25.1366	20.58	20.58	41.17	1843	634
24321.51734	28297.09	6.46911	24.94	24.94	49.88	1252	634
22938.51734	33110.69	-230.093	25.53	25.53	51.06	1762	634
2855.320791	16329.69069	-11.4163	20.79	20.79	41.59	1748	642
3920.820791	20356.99069	185.084	30.90	30.90	61.80	1025	642
23409.32079	28338.09069	62.2712	17.57	17.57	35.14	1622	642
28853.12079	32313.29069	-98.2938	19.52	19.52	39.05	2385	642
22866.62079	33163.39069	-276.294	37.70	37.70	75.41	1149	642
32927.72425	2424.891375	-282.494	32.73	32.73	65.47	1284	650
13087.52425	14329.69137	-129.494	17.97	17.97	35.94	2021	650
850.9242451	20435.99137	-126.494	12.79	12.79	25.58	3362	650
3996.324245	22831.19137	225.166	25.36	25.36	50.73	1527	650
14603.22425	23232.09137	-71.4942	19.62	19.62	39.23	2241	650
11227.92425	38836.19137	-219.494	30.54	30.54	61.09	1148	650
38592.2277	864.9920598	67.7654	19.55	19.55	39.09	1683	658
21396.0277	7364.69206	111.978	24.66	24.66	49.31	1286	658
20311.2277	12299.39206	-370.695	23.97	23.97	47.95	1467	658
17445.3277	13817.49206	-249.695	26.54	26.54	53.08	1592	658
7985.827699	14487.29206	-249.695	23.67	23.67	47.34	2270	658
14579.5277	18357.99206	137.523	13.56	13.56	27.13	3329	658
16676.3277	24528.89206	283.915	17.90	17.90	35.80	2546	658
10404.3277	24398.49206	-111.695	20.35	20.35	40.69	1459	658
36246.8277	29449.99206	-78.6946	20.21	20.21	40.41	1930	658
25882.53115	11210.99274	-355.895	31.96	31.96	63.91	1133	666
20297.63115	12875.79274	-102.895	20.32	20.32	40.65	1746	666
13169.53115	13548.29274	-107.895	20.72	20.72	41.45	2404	666
14903.83115	15459.59274	69.53	14.29	14.29	28.59	2830	666
17157.83115	16926.39274	-355.895	24.19	24.19	48.37	1971	666
7194.631153	17218.89274	-379.895	28.45	28.45	56.90	1437	666
27177.63115	17962.69274	-5.13997	13.24	13.24	26.47	4118	666
23209.93115	18305.69274	83.285	20.04	20.04	40.08	1854	666
23570.23115	21477.19274	-111.895	16.89	16.89	33.77	2387	666
15258.33115	24282.29274	34.16	18.04	18.04	36.08	1767	666
22576.73115	27429.49274	64.6175	12.60	12.60	25.20	4172	666
17345.63115	31569.59274	-17.9125	22.75	22.75	45.50	1358	666
18973.53115	31731.69274	-112.895	15.19	15.19	30.38	3381	666
38560.43461	842.1934302	277.62	31.20	31.20	62.41	1216	674
18174.03461	12995.79343	200.002	25.01	25.01	50.02	1402	674
3361.934607	14859.59343	-245.095	23.03	23.03	46.06	2237	674
13412.83461	15815.19343	-132.095	22.40	22.40	44.79	1194	674
7153.834607	17321.39343	-195.095	20.25	20.25	40.51	2219	674
11071.13461	24064.09343	-92.0954	15.64	15.64	31.27	1894	674
31836.63461	24669.99343	125.332	24.66	24.66	49.31	1357	674
15750.13461	31368.59343	-309.095	18.46	18.46	36.93	2203	674
22277.63806	6863.894115	58.3217	23.31	23.31	46.63	1334	682
21409.63806	8240.894115	-53.2958	11.70	11.70	23.41	2385	682
27212.03806	8581.294115	-149.296	27.79	27.79	55.58	1239	682
13105.23806	14343.99412	60.2867	14.60	14.60	29.20	2494	682
15097.93806	15013.89412	-17.3308	19.45	19.45	38.90	1656	682
8356.438061	16886.59412	-271.296	13.54	13.54	27.08	4038	682
8477.338061	22788.49412	-325.296	24.04	24.04	48.09	2518	682
10344.53806	24322.59412	-249.296	14.81	14.81	29.63	3051	682
15309.93806	25425.49412	-198.296	9.28	9.28	18.56	5985	682
36278.83806	29485.49412	-87.2958	29.34	29.34	58.69	1126	682
38782.13806	31677.79412	-69.2958	33.21	33.21	66.41	1292	682
32950.23806	32162.49412	176.222	15.75	15.75	31.51	2001	682
23276.54151	3383.094801	-209.496	9.16	9.16	18.32	6843	690
38616.14151	4448.494801	-160.496	17.43	17.43	34.85	2941	690
20457.94151	10106.9948	-303.496	30.03	30.03	60.05	1237	690
20011.84151	11440.5948	-385.496	22.00	22.00	43.99	2854	690
21144.64151	16147.9948	38.4714	19.90	19.90	39.80	1764	690
11309.84151	19248.0948	-402.496	16.32	16.32	32.64	4328	690
32890.94151	33085.1948	-59.4961	19.73	19.73	39.47	1550	690
2238.641515	36452.6948	-373.496	33.21	33.21	66.41	1348	690
32635.84497	5094.495486	-168.697	23.08	23.08	46.16	1634	698
22273.54497	6875.995486	13.7085	19.19	19.19	38.39	2303	698
37421.44497	11073.59549	304.528	34.17	34.17	68.34	1221	698
22650.54497	13214.89549	175.821	27.13	27.13	54.26	1285	698
13825.44497	14149.79549	-18.714	10.95	10.95	21.90	3261	698
19348.24497	14610.39549	-73.6965	14.46	14.46	28.92	2744	698
13329.74497	16235.59549	17.6385	21.05	21.05	42.11	1433	698
15628.94497	16903.29549	39.2535	19.88	19.88	39.75	1432	698
14067.24497	16989.39549	-206.697	27.04	27.04	54.07	1511	698
27109.94497	17052.59549	-135.697	27.44	27.44	54.87	1060	698
15907.34497	18465.59549	-100.697	17.24	17.24	34.48	1736	698
31533.74497	19598.69549	-356.697	25.55	25.55	51.10	2043	698
16380.64497	20412.99549	77.571	22.18	22.18	44.37	2075	698
13026.14497	21400.79549	-134.697	23.06	23.06	46.11	1542	698
18700.24497	22858.69549	-122.697	26.87	26.87	53.74	1151	698
13127.34497	24304.09549	-194.697	23.39	23.39	46.77	1718	698
23381.24497	29727.69549	-112.697	19.52	19.52	39.05	1590	698
24935.74497	30974.09549	315.336	31.27	31.27	62.55	1650	698
36716.94497	35934.29549	-4.95904	14.04	14.04	28.07	2607	698
23277.84842	3425.496171	-285.822	19.71	19.71	39.42	2056	706
22371.84842	6902.196171	31.2683	12.81	12.81	25.62	3673	706
20346.24842	12161.89617	-279.822	18.65	18.65	37.30	2503	706
17050.04842	12731.59617	-14.9092	18.98	18.98	37.96	1791	706
7752.648422	16254.69617	-140.822	19.90	19.90	39.80	1727	706
41313.44842	19193.99617	303.421	35.58	35.58	71.17	1157	706
19944.74842	21471.69617	-237.822	10.81	10.81	21.62	4563	706
28145.14842	23392.29617	-35.8217	17.31	17.31	34.62	1554	706
26210.84842	31728.49617	-155.822	28.99	28.99	57.98	1003	706
26742.05188	1695.396856	-203.721	24.40	24.40	48.80	1264	714
29071.15188	8775.496856	-20.7211	22.00	22.00	43.99	1658	714
9458.551876	13027.29686	-309.721	33.09	33.09	66.18	1282	714
7409.751876	13311.69686	-329.721	26.49	26.49	52.99	1398	714
29522.85188	13073.59686	244.571	25.25	25.25	50.49	2398	714
21159.45188	13558.79686	24.4914	21.88	21.88	43.76	1113	714
12262.55188	15885.49686	-172.721	14.41	14.41	28.83	3151	714
526.6518764	18713.39686	114.881	15.66	15.66	31.32	1983	714
12554.25188	22381.69686	-164.721	19.90	19.90	39.80	1651	714
13357.65188	26386.39686	-164.721	16.11	16.11	32.22	3883	714
32665.95533	6682.197541	-23.6205	23.83	23.83	47.67	1308	722
15474.45533	14173.29754	29.5045	13.85	13.85	27.69	3058	722
7754.05533	16159.69754	-159.62	19.59	19.59	39.19	1639	722
8921.25533	16523.19754	-230.62	27.41	27.41	54.82	1062	722
14049.75533	17830.29754	107.122	11.09	11.09	22.18	4667	722
21299.65533	25068.99754	139.545	14.46	14.46	28.92	3012	722
32969.75533	34533.99754	1.01204	18.86	18.86	37.73	1585	722
36679.35533	35920.19754	19.6795	14.13	14.13	28.26	3155	722
36790.25878	2040.198227	22.7277	30.92	30.92	61.84	1288	730
23310.25878	3451.798227	-376.52	22.75	22.75	45.50	2193	730
32665.95878	6692.198227	-156.52	26.66	26.66	53.32	1246	730
35841.05878	8441.998227	-363.52	34.34	34.34	68.67	1504	730
23248.95878	12952.89823	274.248	30.43	30.43	60.85	1014	730
10217.75878	14278.19823	-127.52	12.41	12.41	24.82	4783	730
11189.25878	15354.49823	-10.6773	13.40	13.40	26.80	2994	730
31527.75878	19444.19823	-94.5198	18.60	18.60	37.21	1751	730
21917.45878	19844.19823	-108.52	23.50	23.50	47.01	1421	730
17598.25878	20239.49823	63.9927	14.86	14.86	29.72	2847	730
22821.56224	14418.59891	-61.4192	16.74	16.74	33.49	2278	738
11525.66224	16890.09891	-352.419	11.21	11.21	22.42	7097	738
15804.16224	31560.89891	-236.419	9.91	9.91	19.83	5748	738
32733.26224	34239.09891	-229.419	21.38	21.38	42.77	2764	738
2161.862238	35912.69891	-210.419	17.78	17.78	35.56	2964	738
22210.26569	7046.899597	2.29639	16.65	16.65	33.30	1822	746
22409.16569	12487.5996	333.399	20.61	20.61	41.21	2469	746
25475.16569	14208.2996	163.426	20.42	20.42	40.84	1603	746
17830.66569	15121.0996	-3.59861	11.63	11.63	23.27	3825	746
19409.76569	17888.5996	33.7364	12.46	12.46	24.92	3529	746
739.265692	21263.9996	-101.319	28.28	28.28	56.57	1376	746
21701.66569	21964.4996	-42.3186	12.58	12.58	25.15	4324	746
2580.565692	23063.3996	109.389	25.27	25.27	50.54	1422	746
10140.36569	25442.8996	-270.319	15.87	15.87	31.75	3968	746
28665.76569	29527.7996	243.991	17.80	17.80	35.61	3377	746
35210.26915	4120.600282	-151.218	29.46	29.46	58.92	1386	754
18897.06915	7994.500282	-355.218	33.79	33.79	67.59	1329	754
28482.36915	8966.000282	-296.218	31.13	31.13	62.27	1326	754
25962.76915	11296.00028	-40.218	5.25	5.25	10.50	7667	754
10095.16915	14247.90028	-347.218	17.64	17.64	35.28	4189	754
15251.16915	15549.80028	-204.218	30.78	30.78	61.56	1199	754
17203.56915	16599.70028	98.682	13.75	13.75	27.51	2632	754
26045.46915	32989.70028	-33.218	20.04	20.04	40.08	2202	754
2194.069146	35874.50028	-99.218	26.23	26.23	52.47	1442	754
31575.0726	4612.400967	-288.117	32.99	32.99	65.99	1043	762
11356.3726	9370.800967	-333.117	32.29	32.29	64.57	1645	762
17071.6726	12705.80097	39.8326	10.64	10.64	21.29	4294	762
19712.3726	13144.70097	360.128	18.42	18.42	36.83	2970	762
21178.3726	13552.90097	263.843	23.79	23.79	47.57	2035	762
19854.6726	17425.10097	6.42762	25.43	25.43	50.87	1050	762
14869.3726	17992.10097	-321.117	25.22	25.22	50.44	2216	762
13937.2726	19833.00097	116.468	15.21	15.21	30.43	3227	762
16474.7726	22780.40097	80.1151	21.57	21.57	43.14	2193	762
20057.8726	32031.70097	4.46262	19.50	19.50	39.00	1287	762
19636.2726	32657.90097	-79.1174	23.15	23.15	46.30	1403	762
26102.0726	33016.20097	149.873	26.35	26.35	52.70	1201	762
36749.8726	35893.40097	26.0776	16.70	16.70	33.39	2002	762
25478.57605	14233.30165	104.778	13.33	13.33	26.66	3122	770
12418.97605	14638.10165	-169.017	22.04	22.04	44.09	1971	770
18577.47605	19290.60165	-84.0168	15.92	15.92	31.84	2869	770
15017.37605	20700.70165	-218.017	28.52	28.52	57.04	1291	770
12418.47605	21176.70165	57.6182	14.67	14.67	29.34	3005	770
14667.17605	21458.00165	-235.017	20.21	20.21	40.41	2157	770
9546.676054	21340.20165	-193.017	26.49	26.49	52.99	1264	770
36405.97605	26257.90165	113.621	16.18	16.18	32.36	3251	770
16172.07951	11285.20234	-415.916	20.14	20.14	40.27	3104	778
25972.37951	11308.20234	-30.9162	4.05	4.05	8.10	15553	778
38443.17951	11742.80234	-109.916	12.76	12.76	25.53	3832	778
25465.77951	14223.10234	74.4213	18.42	18.42	36.83	1481	778
14430.27951	15768.90234	5.64635	10.10	10.10	20.21	5208	778
13923.87951	19025.40234	88.1763	15.50	15.50	30.99	2418	778
29491.67951	19151.20234	202.146	31.13	31.13	62.27	1073	778
9927.479508	20092.50234	-185.916	18.39	18.39	36.79	2534	778
23624.67951	27293.50234	-104.916	14.46	14.46	28.92	3194	778
22976.08296	5351.003023	-131.816	18.46	18.46	36.93	2147	786
32852.98296	6452.603023	-311.816	45.15	45.15	90.29	1107	786
16128.48296	12409.90302	-72.8155	12.69	12.69	25.39	3876	786
31781.08296	12988.50302	-316.816	39.96	39.96	79.93	1117	786
17784.38296	15027.60302	94.172	18.09	18.09	36.17	1657	786
18455.78296	17190.70302	180.632	19.76	19.76	39.52	2256	786
13305.58296	20194.60302	-258.816	20.56	20.56	41.12	1832	786
34733.18296	22299.40302	26.3795	31.86	31.86	63.73	1069	786
20271.38296	24230.90302	89.2595	17.33	17.33	34.67	2100	786
22615.68296	26499.40302	19.502	18.98	18.98	37.96	2013	786
18193.98296	26824.20302	347.657	25.53	25.53	51.06	1117	786
17329.98296	31475.80302	-65.8155	21.38	21.38	42.77	2802	786
37648.28296	34828.60302	60.767	21.88	21.88	43.76	1578	786
23722.58642	880.9037082	-37.7149	19.64	19.64	39.28	1706	794
22284.68642	6420.203708	0.935076	15.90	15.90	31.79	2061	794
28236.28642	9781.703708	82.4826	18.89	18.89	37.77	2522	794
37348.08642	11563.10371	78.5526	25.06	25.06	50.11	1024	794
17338.88642	14098.00371	-189.715	21.12	21.12	42.25	1568	794
14497.68642	15724.70371	15.6726	13.07	13.07	26.14	2692	794
9059.086415	16066.50371	-89.7149	17.92	17.92	35.84	1717	794
13957.48642	19068.70371	-155.715	21.22	21.22	42.44	1550	794
16571.98642	19745.30371	295.685	23.97	23.97	47.95	1242	794
15222.28642	22515.20371	-180.715	21.29	21.29	42.58	1783	794
28474.48642	30440.20371	102.133	28.85	28.85	57.70	1153	794
32050.18987	3218.204393	-172.614	28.68	28.68	57.37	1587	802
39277.58987	4320.104393	-35.6143	25.58	25.58	51.15	1433	802
32622.78987	5024.004393	-96.6143	29.39	29.39	58.78	1081	802
17438.48987	13878.40439	-195.614	18.16	18.16	36.31	3524	802
16797.08987	13882.50439	-66.6143	30.54	30.54	61.09	1185	802
7739.889869	16193.20439	-314.614	10.86	10.86	21.71	5591	802
15967.58987	16228.00439	-223.614	32.00	32.00	64.01	1093	802
14854.88987	24376.60439	115.988	26.33	26.33	52.66	1475	802
15842.78987	26921.40439	206.378	21.22	21.22	42.44	1169	802
23551.99332	7768.405079	-174.514	29.60	29.60	59.20	1185	810
15323.29332	14838.20508	64.9988	6.97	6.97	13.94	8770	810
7181.693323	17259.80508	-206.514	15.17	15.17	30.33	3958	810
15592.29332	18198.80508	-156.514	27.65	27.65	55.30	1032	810
18813.49332	19019.50508	-136.514	16.79	16.79	33.58	2175	810
26226.19332	19780.80508	-192.514	13.75	13.75	27.51	4750	810
717.0933233	21344.30508	-165.514	23.95	23.95	47.90	2090	810
9954.193323	23353.60508	-46.5137	22.07	22.07	44.13	2003	810
14670.09332	23875.40508	-49.5137	15.85	15.85	31.70	2577	810
27372.79332	30073.30508	-147.514	25.60	25.60	51.20	1319	810
17355.09678	14086.70576	367.709	29.65	29.65	59.30	1382	818
31692.49678	14804.40576	32.6769	15.59	15.59	31.18	2113	818
710.8967772	21283.50576	-199.413	27.88	27.88	55.77	1200	818
13955.59678	25591.10576	51.3444	28.52	28.52	57.04	1147	818
19225.59678	28354.70576	-0.728081	27.74	27.74	55.48	1138	818
13418.49678	28778.40576	-94.4131	17.43	17.43	34.85	2409	818
34084.69678	33271.10576	140.752	27.32	27.32	54.64	1208	818
32959.40023	1956.306449	-102.312	23.69	23.69	47.38	1796	826
18160.30023	8971.806449	-358.312	30.94	30.94	61.89	1717	826
35658.50023	13162.60645	-8.48747	24.68	24.68	49.36	1996	826
9038.700231	16050.20645	-129.312	10.17	10.17	20.35	4287	826
13514.90023	24374.00645	-251.312	38.32	38.32	76.63	1225	826
19088.60023	25297.70645	297.07	13.59	13.59	27.18	6134	826
22026.90369	9582.707134	245.098	13.42	13.42	26.85	4292	834
37466.80369	11019.30713	156.673	22.66	22.66	45.31	2026	834
7923.503685	11816.90713	-6.42185	31.67	31.67	63.35	1203	834
15611.10369	12566.50713	-206.212	9.68	9.68	19.36	6464	834
21366.10369	12619.10713	63.3356	22.18	22.18	44.37	1195	834
31760.70369	13072.20713	-315.212	25.53	25.53	51.06	1295	834
13954.60369	14093.60713	320.751	28.38	28.38	56.76	1662	834
15064.30369	14386.50713	-0.526852	14.32	14.32	28.64	2575	834
19582.30369	15323.00713	131.128	21.22	21.22	42.44	1383	834
20320.70369	18761.20713	-68.2119	25.93	25.93	51.86	1526	834
12463.00369	22274.60713	-45.2119	21.36	21.36	42.72	1247	834
16485.00369	22799.00713	-103.212	12.15	12.15	24.30	5265	834
15808.30369	24675.00713	119.338	17.12	17.12	34.24	2754	834
32858.90369	25715.30713	-51.2119	15.78	15.78	31.56	2914	834
22934.80369	27836.60713	-36.2119	30.43	30.43	60.85	1214	834
20599.70369	28461.10713	-180.212	28.85	28.85	57.70	1275	834
27400.70369	28877.80713	-183.212	29.48	29.48	58.97	1003	834
31891.80369	31358.80713	-194.212	23.88	23.88	47.76	1350	834
19891.20369	31874.70713	-39.2119	17.83	17.83	35.65	2438	834
33722.60714	4667.207819	-185.111	24.61	24.61	49.22	1999	842
26504.30714	8514.807819	-151.111	31.16	31.16	62.31	1020	842
28195.90714	9400.907819	-134.111	12.76	12.76	25.53	3402	842
26479.90714	9348.707819	-354.111	47.48	47.48	94.95	1114	842
17606.70714	11613.70782	-52.1112	27.01	27.01	54.02	1381	842
7923.807139	11884.70782	-111.111	30.59	30.59	61.18	1379	842
30379.20714	12565.30782	-154.111	20.58	20.58	41.17	2203	842
17348.20714	14044.90782	-210.111	16.34	16.34	32.69	2242	842
18371.60714	14461.80782	-339.111	14.93	14.93	29.86	5552	842
19271.30714	14547.80782	12.3463	16.98	16.98	33.96	1849	842
9084.107139	15809.50782	-84.1112	15.59	15.59	31.18	2785	842
18978.90714	17719.30782	-30.1112	18.27	18.27	36.55	2385	842
20498.80714	18941.50782	29.0488	25.15	25.15	50.30	1319	842
1462.207139	21002.40782	-120.111	23.29	23.29	46.58	1692	842
25569.50714	27220.80782	319.869	34.15	34.15	68.30	1430	842
13138.40714	28024.10782	-209.111	20.87	20.87	41.73	1966	842
27386.90714	28808.30782	-161.111	20.23	20.23	40.46	1834	842
28727.90714	29511.70782	338.536	32.52	32.52	65.05	1626	842
21404.91059	6402.108505	-194.011	24.40	24.40	48.80	1384	850
23431.41059	11550.3085	272.809	18.79	18.79	37.59	3728	850
30368.71059	12603.8085	-130.011	17.95	17.95	35.89	3216	850
18359.31059	14520.5085	-400.011	21.64	21.64	43.28	2850	850
15137.71059	16324.3085	24.2369	17.40	17.40	34.81	1827	850
19346.81059	25253.7085	-44.0106	20.46	20.46	40.93	2271	850
18286.51059	29209.1085	-54.0106	27.08	27.08	54.16	1186	850
27363.21059	30078.6085	-5.23812	13.59	13.59	27.18	4180	850
15464.11059	32121.6085	-335.011	33.63	33.63	67.26	1681	850
29058.61059	32975.4085	-156.011	27.04	27.04	54.07	1327	850
41105.41059	36868.7085	71.3969	35.07	35.07	70.13	1034	850
40266.01405	5057.80919	-144.91	22.80	22.80	45.59	1916	858
10224.41405	13789.20919	-301.91	36.60	36.60	73.19	1182	858
13124.61405	14311.50919	66.585	20.23	20.23	40.46	1106	858
20351.71405	15680.50919	-385.91	17.99	17.99	35.98	4259	858
19162.31405	17660.80919	300.42	24.28	24.28	48.56	1917	858
12201.91405	18798.20919	-20.91	17.62	17.62	35.23	1873	858
13720.31405	19665.00919	-158.91	25.81	25.81	51.62	1047	858
17782.01405	21206.70919	69.5325	15.17	15.17	30.33	2207	858
9684.514047	21569.10919	-226.91	27.27	27.27	54.54	1051	858
14489.91405	22762.80919	-232.91	26.42	26.42	52.85	1011	858
10433.41405	23980.90919	-372.91	14.29	14.29	28.59	3947	858
16864.01405	27104.70919	-110.91	11.96	11.96	23.93	4048	858
18296.31405	29179.50919	-313.91	33.91	33.91	67.82	1468	858
19280.2175	14562.90988	23.4556	17.03	17.03	34.05	2163	866
17646.4175	18487.00988	-95.8094	11.59	11.59	23.17	3961	866
15003.1175	19665.80988	69.6331	23.46	23.46	46.91	1251	866
15357.6175	21116.50988	343.751	23.24	23.24	46.49	2711	866
13226.1175	22140.40988	-82.8094	19.48	19.48	38.95	1665	866
11854.6175	22778.50988	-45.8094	17.47	17.47	34.95	2326	866
10439.8175	23860.20988	-224.809	12.91	12.91	25.81	3794	866
21268.0175	25097.80988	105.003	20.14	20.14	40.27	1936	866
28812.8175	29494.30988	279.888	31.53	31.53	63.07	1811	866
18934.2175	32052.70988	-383.809	25.69	25.69	51.39	1424	866
23904.0175	32825.50988	335.891	15.57	15.57	31.13	3997	866
36123.3175	34129.10988	-37.8094	24.54	24.54	49.08	1360	866
9420.920955	13734.11056	-301.709	19.45	19.45	38.90	2811	874
15852.32095	14125.11056	103.139	17.69	17.69	35.37	2137	874
26569.02095	15400.31056	-196.709	24.73	24.73	49.45	1386	874
25418.92095	17428.71056	111.981	17.59	17.59	35.18	1967	874
15117.32095	19997.11056	-216.709	12.60	12.60	25.20	4385	874
9360.020955	22720.91056	-130.709	16.65	16.65	33.30	3113	874
10672.72095	27757.31056	-104.709	30.21	30.21	60.43	1137	874
16018.12095	27906.21056	-178.709	18.02	18.02	36.03	2397	874
31068.32095	33917.01056	22.5737	25.86	25.86	51.72	1065	874
27880.72441	7975.011245	-147.608	14.62	14.62	29.25	2965	882
27259.72441	10185.21125	47.2368	14.62	14.62	29.25	2574	882
16527.12441	13756.51125	-395.608	45.73	45.73	91.47	1097	882
13870.72441	14138.31125	66.8868	13.42	13.42	26.85	3373	882
5468.024408	15156.11125	-233.608	30.38	30.38	60.76	1550	882
12608.12441	18090.71125	-215.608	14.22	14.22	28.45	3383	882
36365.62441	26271.41125	269.282	29.46	29.46	58.92	1412	882
14122.52441	28014.51125	-354.608	37.47	37.47	74.94	1427	882
21448.02441	31600.71125	28.5693	25.93	25.93	51.86	1004	882
14577.72441	31943.31125	-210.608	16.51	16.51	33.02	2692	882
29101.92441	32910.21125	-150.608	20.18	20.18	40.36	3163	882
25918.52786	10373.11193	51.2675	14.18	14.18	28.35	3434	890
31751.22786	13219.81193	-81.5076	22.11	22.11	44.23	2116	890
5512.127862	15319.01193	-204.508	33.11	33.11	66.22	1471	890
7730.427862	16152.41193	-173.508	13.16	13.16	26.33	3655	890
10801.02786	16063.91193	166.22	26.07	26.07	52.14	1333	890
19633.22786	16847.61193	-138.508	7.77	7.77	15.54	6517	890
21436.52786	19131.71193	-38.5075	18.93	18.93	37.87	1490	890
16214.92786	19445.71193	-170.508	21.43	21.43	42.86	1661	890
15315.42786	24963.11193	-407.508	35.63	35.63	71.26	1046	890
12176.92786	25111.31193	-409.508	28.99	28.99	57.98	1894	890
22252.72786	29673.31193	214.362	22.63	22.63	45.26	1485	890
33015.82786	34564.61193	-139.508	17.03	17.03	34.05	3373	890
38584.43132	4455.012616	-312.407	23.97	23.97	47.95	2766	898
17990.33132	12740.01262	-63.4069	21.93	21.93	43.85	1344	898
9475.631316	13373.51262	-192.407	22.56	22.56	45.12	1088	898
25024.53132	13687.51262	-368.407	31.98	31.98	63.96	1059	898
12593.53132	16370.91262	73.9656	10.06	10.06	20.11	4953	898
7185.131316	17241.91262	-185.407	19.92	19.92	39.85	2246	898
13705.53132	17422.11262	-4.63444	18.37	18.37	36.74	2337	898
1397.131316	20970.31262	-202.407	31.37	31.37	62.74	1388	898
21567.33132	24025.41262	78.8781	11.70	11.70	23.41	5300	898
13985.63132	25213.41262	24.8406	30.66	30.66	61.32	1035	898
31799.03477	3576.713301	-298.33	37.42	37.42	74.84	1172	906
39223.83477	3671.113301	-302.33	32.19	32.19	64.39	1068	906
14248.73477	11241.1133	-248.33	15.21	15.21	30.43	3493	906
21796.23477	11434.2133	13.1272	11.37	11.37	22.75	4143	906
16120.03477	13707.1133	98.6047	26.42	26.42	52.85	1050	906
13379.43477	15257.4133	59.3047	17.33	17.33	34.67	1467	906
11668.83477	15407.1133	-174.33	16.41	16.41	32.83	3600	906
21799.63477	19276.4133	-251.33	22.21	22.21	44.42	2054	906
17167.13477	26552.3133	52.4272	24.37	24.37	48.75	1718	906
26499.93822	1486.113986	-404.326	54.45	54.45	108.90	1025	914
40094.03822	4441.113986	-125.326	32.26	32.26	64.53	1059	914
23729.33822	10274.81399	-223.326	16.01	16.01	32.03	2443	914
14224.33822	11221.31399	-312.326	23.86	23.86	47.71	1269	914
24522.33822	12281.01399	-198.326	24.63	24.63	49.27	1458	914
11245.03822	15164.01399	-279.326	25.43	25.43	50.87	1222	914
24189.03822	21058.61399	34.7467	11.14	11.14	22.28	5497	914
17712.13822	24512.11399	16.0792	10.36	10.36	20.72	4436	914
25078.33822	31939.71399	-269.326	19.95	19.95	39.89	2805	914
16199.13822	32283.51399	-352.326	29.91	29.91	59.82	1693	914
12403.24168	14607.21467	-311.321	13.85	13.85	27.69	4438	922
17790.94168	14990.81467	141.844	22.40	22.40	44.79	1606	922
39814.84168	14987.41467	5.27627	14.53	14.53	29.06	3970	922
21874.14168	18756.11467	-40.3212	12.79	12.79	25.58	4411	922
9509.341678	21190.21467	-274.321	22.91	22.91	45.83	1122	922
7945.841678	25476.31467	-94.3212	20.91	20.91	41.82	1832	922
36300.84168	29484.41467	-126.321	28.10	28.10	56.19	1163	922
27365.94168	30089.01467	-189.321	21.17	21.17	42.34	1817	922
18941.54168	31810.81467	-209.321	12.91	12.91	25.81	3545	922
36693.64168	35898.21467	304.939	23.86	23.86	47.71	1689	922
11271.54168	38226.41467	69.1388	21.78	21.78	43.57	1689	922
14909.84513	14167.21536	-316.317	22.66	22.66	45.31	2240	930
38365.34513	14616.41536	-77.3167	26.33	26.33	52.66	1709	930
12548.34513	15059.01536	168.376	21.20	21.20	42.39	2194	930
33597.34513	16254.81536	270.556	18.49	18.49	36.97	2157	930
19933.24513	17447.91536	88.7933	11.47	11.47	22.94	4859	930
12121.74513	20292.21536	-124.317	19.48	19.48	38.95	2025	930
23388.34513	29724.11536	-71.3167	17.07	17.07	34.15	3059	930
32667.64859	1216.716042	-141.312	22.70	22.70	45.40	1874	938
30112.84859	2139.916042	-315.312	33.56	33.56	67.12	1423	938
40131.64859	4657.616042	-374.312	30.64	30.64	61.28	1857	938
32941.14859	5918.116042	-142.312	29.48	29.48	58.97	1311	938
28422.54859	8816.416042	-241.312	24.26	24.26	48.51	1356	938
31740.94859	9318.016042	-276.312	21.57	21.57	43.14	1760	938
27658.94859	10189.21604	64.2354	26.54	26.54	53.08	1313	938
20256.44859	12236.51604	126.133	25.25	25.25	50.49	1137	938
9488.348586	13274.01604	-318.312	27.84	27.84	55.67	1561	938
14306.14859	17083.21604	-67.3121	19.41	19.41	38.81	1766	938
19899.64859	17443.11604	141.853	12.74	12.74	25.48	3541	938
20293.84859	19487.31604	65.2179	14.84	14.84	29.67	3264	938
16042.64859	20871.11604	43.6029	25.79	25.79	51.57	1586	938
19045.34859	22559.51604	282.35	24.99	24.99	49.97	1817	938
10063.34859	22997.01604	-219.312	22.44	22.44	44.89	1870	938
32246.74859	28765.21604	48.5154	20.42	20.42	40.84	1683	938
25429.54859	29847.71604	-337.312	34.01	34.01	68.01	1069	938
17326.14859	31562.91604	-50.3121	11.14	11.14	22.28	4676	938
21967.54859	32288.61604	-234.312	32.29	32.29	64.57	1547	938
28377.74859	32257.91604	201.785	23.67	23.67	47.34	1374	938
34557.94859	34510.71604	-359.312	35.51	35.51	71.03	1495	938
37136.25204	890.216727	-48.3076	25.93	25.93	51.86	1750	946
19349.75204	9709.316727	-238.308	8.29	8.29	16.58	5290	946
20461.75204	10045.51673	-281.308	22.30	22.30	44.60	2154	946
17391.95204	14336.31673	-96.3076	28.75	28.75	57.51	1022	946
2734.85204	15777.71673	-32.3076	15.94	15.94	31.89	3218	946
15614.15204	17539.71673	-273.308	30.14	30.14	60.29	1717	946
34767.05204	23111.31673	-294.308	35.96	35.96	71.92	1342	946
18569.45204	25592.61673	362.92	28.94	28.94	57.89	1650	946
23105.95204	27917.11673	138.91	17.29	17.29	34.57	2464	946
19719.75204	30147.71673	230.282	28.61	28.61	57.23	1092	946
34301.15204	30744.01673	-190.308	22.30	22.30	44.60	2870	946
35194.05549	861.3174122	-372.303	38.90	38.90	77.81	1030	954
38632.55549	4464.417412	-113.303	21.95	21.95	43.90	2200	954
22463.85549	6837.717412	192.952	27.93	27.93	55.86	1140	954
31725.35549	9325.417412	-99.303	20.84	20.84	41.68	1315	954
22107.05549	9575.917412	-13.373	19.62	19.62	39.23	1501	954
15902.85549	10521.31741	-178.303	25.50	25.50	51.01	1192	954
15578.55549	18095.01741	-264.303	30.17	30.17	60.34	1646	954
20589.75549	28550.81741	114.352	23.55	23.55	47.10	1267	954
30757.35549	31559.71741	21.0145	15.02	15.02	30.05	3256	954
35326.45895	9340.618097	-148.298	27.88	27.88	55.77	1588	962
12018.05895	11329.7181	-272.298	29.04	29.04	58.07	1379	962
20273.65895	12243.9181	109.444	13.87	13.87	27.74	3417	962
24405.55895	12328.6181	79.969	25.60	25.60	51.20	1805	962
9547.958948	13001.3181	-386.298	38.36	38.36	76.73	1322	962
16213.95895	13895.0181	239.134	11.09	11.09	22.18	4883	962
13841.85895	14135.6181	23.9665	11.00	11.00	22.00	3208	962
8636.758948	17491.6181	-91.2985	19.22	19.22	38.43	2047	962
6470.158948	18661.4181	-322.298	30.36	30.36	60.71	1899	962
10299.85895	19239.6181	-109.298	18.32	18.32	36.64	1572	962
9425.158948	22887.1181	-28.2985	27.11	27.11	54.21	1420	962
10101.45895	25473.3181	-310.298	31.39	31.39	62.78	1005	962
16593.95895	28910.5181	122.217	12.20	12.20	24.40	4004	962
22929.6624	10343.41878	-354.294	24.07	24.07	48.14	1745	970
14976.3624	12235.81878	-318.294	22.23	22.23	44.46	2128	970
14277.5624	15384.21878	95.6936	13.31	13.31	26.61	3033	970
19906.1624	17347.81878	141.871	31.23	31.23	62.45	1006	970
8061.862401	17901.71878	-226.294	40.18	40.18	80.35	1158	970
12500.3624	19279.61878	-137.294	15.02	15.02	30.05	2493	970
9539.962401	21369.41878	-167.294	20.70	20.70	41.40	1443	970
14387.4624	22155.11878	-65.2939	19.00	19.00	38.01	2628	970
22870.7624	23423.11878	25.9361	26.16	26.16	52.33	1305	970
13978.5624	25970.71878	-228.294	26.59	26.59	53.18	1633	970
32252.3624	28802.71878	-146.294	33.98	33.98	67.97	1232	970
27150.4624	29456.11878	-150.294	21.22	21.22	42.44	1773	970
20862.6624	32295.91878	-201.294	20.84	20.84	41.68	1256	970
36834.06586	3320.319468	-399.289	28.68	28.68	57.37	2141	978
14942.56586	13342.31947	-45.2894	17.40	17.40	34.81	3148	978
13407.36586	14981.31947	-175.289	11.85	11.85	23.69	5107	978
7184.365855	17240.91947	-150.289	19.88	19.88	39.75	2420	978
25220.76586	18080.11947	-146.289	14.72	14.72	29.44	3143	978
16459.56586	19301.21947	-14.3419	11.23	11.23	22.47	4213	978
21579.46586	25575.71947	216.546	13.21	13.21	26.42	3539	978
24049.86586	26658.11947	-220.289	12.72	12.72	25.43	4374	978
20083.96586	28039.31947	-11.3944	26.66	26.66	53.32	1015	978
21726.26586	28685.61947	339.358	13.35	13.35	26.71	5671	978
22278.06586	29684.71947	353.113	17.90	17.90	35.80	2687	978
28457.86586	30433.81947	126.156	18.32	18.32	36.64	2593	978
23225.36586	30626.31947	34.7831	17.05	17.05	34.10	2653	978
25078.86586	31891.11947	-245.289	19.78	19.78	39.56	2410	978
22550.56931	8773.520153	-72.2848	26.31	26.31	52.61	1702	986
27835.06931	13272.52015	-104.285	22.56	22.56	45.12	1723	986
13401.26931	14993.62015	-184.285	17.43	17.43	34.85	4157	986
28077.36931	15629.92015	300.063	21.38	21.38	42.77	3037	986
10798.76931	15850.82015	-91.2848	13.56	13.56	27.13	3192	986
19572.06931	19250.42015	9.24267	15.14	15.14	30.29	2388	986
15907.16931	19560.82015	-102.285	10.13	10.13	20.25	5211	986
13301.46931	22090.22015	-145.285	10.76	10.76	21.52	4117	986
18890.66931	22153.12015	-132.285	18.27	18.27	36.55	1986	986
2948.569309	22742.72015	126.16	20.87	20.87	41.73	1780	986
12821.16931	24064.62015	-256.285	29.13	29.13	58.26	1037	986
29671.16931	24960.72015	155.635	29.20	29.20	58.40	1286	986
24047.36931	26626.12015	-227.285	36.76	36.76	73.52	1079	986
17209.76931	29897.52015	55.4202	15.73	15.73	31.46	3316	986
23485.66931	31607.02015	300.063	31.60	31.60	63.21	1018	986
34908.87276	2248.220838	-113.28	31.60	31.60	63.21	1165	994
38624.67276	4393.020838	-154.28	21.45	21.45	42.91	2391	994
30411.77276	9204.720838	174.307	12.39	12.39	24.77	3331	994
18567.97276	11184.92084	-207.28	14.22	14.22	28.45	3841	994
12718.87276	12598.12084	-159.28	16.16	16.16	32.31	2893	994
23085.87276	18276.32084	23.9847	12.69	12.69	25.39	2839	994
31529.57276	19527.32084	-12.3678	17.97	17.97	35.94	2051	994
26613.87276	19788.72084	-12.3678	11.49	11.49	22.98	4150	994
16171.87276	20609.92084	-59.2803	13.99	13.99	27.98	4263	994
18461.67276	25473.72084	323.647	27.44	27.44	54.87	2027	994
39307.27276	29586.72084	-176.28	23.24	23.24	46.49	2101	994
25110.47276	30321.82084	349.192	25.79	25.79	51.57	2196	994
22095.57276	32241.62084	-125.28	12.65	12.65	25.29	5487	994
21434.47622	9722.921523	-75.2757	16.65	16.65	33.30	2091	1002
13360.77622	13305.72152	-283.276	18.53	18.53	37.07	2638	1002
13255.27622	13788.72152	-401.276	15.52	15.52	31.04	5578	1002
14897.77622	14903.92152	94.7293	11.35	11.35	22.70	4016	1002
19007.07622	17708.32152	-402.276	23.95	23.95	47.90	1716	1002
4555.276217	19482.22152	-330.276	44.96	44.96	89.91	1003	1002
31661.27622	19877.32152	-195.276	25.62	25.62	51.24	1560	1002
15321.97622	25513.42152	-192.276	23.53	23.53	47.05	1275	1002
24446.17622	29792.62152	-70.2757	16.58	16.58	33.16	2582	1002
24752.67967	3050.422209	-333.271	38.17	38.17	76.35	1136	1010
20285.17967	9559.922209	-231.271	16.39	16.39	32.78	1659	1010
15919.07967	10494.42221	-71.2712	20.79	20.79	41.59	1650	1010
26970.57967	11748.82221	48.5563	26.14	26.14	52.28	1115	1010
26567.97967	13386.32221	-274.271	24.68	24.68	49.36	1467	1010
10716.87967	14261.32221	-208.271	18.96	18.96	37.92	2689	1010
40177.27967	15610.12221	-33.2712	27.58	27.58	55.15	1348	1010
19097.57967	16165.72221	216.564	23.24	23.24	46.49	1516	1010
539.579671	18694.42221	-68.2712	20.56	20.56	41.12	1850	1010
12017.57967	20427.82221	1.39633	10.64	10.64	21.29	4057	1010
20336.87967	23330.22221	129.121	17.22	17.22	34.43	2324	1010
36368.47967	26271.72221	241.126	28.92	28.92	57.84	1015	1010
28106.67967	27332.82221	-92.2712	25.06	25.06	50.11	1210	1010
35260.28312	3479.722894	-199.267	27.25	27.25	54.49	1181	1018
40722.48312	3800.222894	-159.267	29.93	29.93	59.86	1504	1018
24768.88312	10684.82289	84.9134	22.40	22.40	44.79	1472	1018
20743.78312	11019.12289	88.8434	24.94	24.94	49.88	1514	1018
20237.28312	12183.92289	102.598	14.58	14.58	29.15	2566	1018
13834.48312	14130.02289	-8.42412	9.96	9.96	19.92	4040	1018
10078.38312	16216.52289	-337.267	15.38	15.38	30.76	3304	1018
21153.38312	16213.72289	241.131	15.00	15.00	30.00	4721	1018
19903.58312	17394.22289	39.7184	16.18	16.18	32.36	3436	1018
16796.88312	18733.72289	120.283	21.60	21.60	43.19	1845	1018
12033.78312	20438.92289	-71.2666	13.82	13.82	27.65	2699	1018
34377.38312	23378.52289	294.186	20.51	20.51	41.02	1620	1018
17525.18312	24851.82289	-212.267	28.19	28.19	56.38	1140	1018
36239.58312	29569.02289	-172.267	25.32	25.32	50.63	1662	1018
16427.88312	32343.12289	-21.2666	31.02	31.02	62.03	1117	1018
39980.98658	3391.223579	-149.262	29.93	29.93	59.86	1151	1026
22688.38658	3487.523579	-137.262	16.23	16.23	32.45	2340	1026
31086.28658	5035.523579	-301.262	37.35	37.35	74.70	1103	1026
19604.78658	17328.52358	295.173	15.05	15.05	30.10	4718	1026
6478.086579	18924.02358	-206.262	39.66	39.66	79.32	1076	1026
31534.08658	19465.72358	-193.262	16.60	16.60	33.21	2514	1026
12030.88658	22029.02358	-282.262	8.31	8.31	16.63	9265	1026
9694.986579	23171.32358	-118.262	24.61	24.61	49.22	1026	1026
15246.18658	23966.32358	67.2329	11.54	11.54	23.08	3574	1026
36387.58658	26276.32358	138.955	19.81	19.81	39.61	1412	1026
15202.18658	26874.12358	45.6179	12.43	12.43	24.87	3595	1026
28452.99003	2842.524264	-90.2575	28.45	28.45	56.90	1191	1034
36867.79003	3161.424264	-205.258	30.92	30.92	61.84	1508	1034
33128.69003	5080.524264	-187.258	28.75	28.75	57.51	1167	1034
21558.89003	11499.52426	238.192	20.82	20.82	41.64	1823	1034
17047.29003	12687.12426	-94.2575	18.27	18.27	36.55	1687	1034
7261.990033	14031.42426	-266.258	11.40	11.40	22.80	5980	1034
8235.890033	15117.32426	-79.2575	16.44	16.44	32.88	2591	1034
31753.89003	17332.62426	138.96	32.17	32.17	64.34	1069	1034
17623.89003	19485.42426	121.275	16.37	16.37	32.73	1813	1034
7607.290033	19900.02426	-291.258	24.89	24.89	49.78	2070	1034
17794.19003	20980.12426	-205.258	13.59	13.59	27.18	5291	1034
12036.99003	21705.42426	-387.258	18.63	18.63	37.26	3422	1034
12021.49003	22125.12426	-238.258	14.27	14.27	28.54	3543	1034
14667.99003	23233.22426	361.005	35.63	35.63	71.26	1031	1034
15348.89003	23933.82426	367.883	26.14	26.14	52.28	1382	1034
38001.69349	1070.824949	-30.253	31.18	31.18	62.36	1206	1042
22237.39349	6882.024949	-122.253	22.91	22.91	45.83	1241	1042
16381.79349	10956.62495	-217.253	15.12	15.12	30.24	2973	1042
25927.69349	11299.32495	-25.253	11.40	11.40	22.80	2248	1042
17170.79349	12429.42495	75.102	16.11	16.11	32.22	1632	1042
8367.293487	12937.32495	-214.253	19.59	19.59	39.19	2063	1042
22303.09349	13827.22495	153.702	22.07	22.07	44.13	1692	1042
9963.493487	14555.02495	-249.253	20.61	20.61	41.21	2365	1042
12585.79349	14638.52495	-172.253	13.19	13.19	26.38	4313	1042
12010.79349	17075.62495	-374.253	34.62	34.62	69.24	1048	1042
20897.19349	18965.92495	62.3295	20.79	20.79	41.59	2108	1042
11858.29349	20134.62495	-19.253	16.20	16.20	32.40	2526	1042
16079.89349	23798.82495	178.265	22.23	22.23	44.46	1442	1042
21768.59349	26379.42495	-68.253	17.17	17.17	34.34	3453	1042
22941.39349	28087.62495	167.457	9.33	9.33	18.65	3697	1042
21652.29349	28690.82495	202.827	36.08	36.08	72.16	1023	1042
18957.39349	31901.22495	-322.253	8.01	8.01	16.01	11398	1042
34042.59694	4122.225635	-158.248	22.40	22.40	44.79	1636	1050
28905.39694	4350.925635	-397.248	46.58	46.58	93.16	1100	1050
34247.69694	8873.325635	-56.2484	18.86	18.86	37.73	2228	1050
35144.39694	9703.625635	-158.248	24.37	24.37	48.75	1820	1050
35875.59694	13232.32563	352.172	29.11	29.11	58.22	1688	1050
19302.09694	14544.02563	-24.2484	14.48	14.48	28.97	2609	1050
13077.99694	14886.42563	-18.2484	13.02	13.02	26.05	4215	1050
3132.896941	15361.62563	-130.248	29.56	29.56	59.11	1044	1050
11741.29694	15394.02563	-117.248	13.47	13.47	26.94	3583	1050
17885.79694	21218.42563	171.392	17.05	17.05	34.10	2568	1050
19034.09694	25585.62563	-216.248	15.28	15.28	30.57	3841	1050
10765.49694	26055.72563	-150.248	30.43	30.43	60.85	1162	1050
18308.09694	29196.02563	-81.2484	20.63	20.63	41.26	1955	1050
11652.39694	29523.22563	-236.248	28.66	28.66	57.32	1478	1050
25962.10039	11286.52632	-37.2439	3.41	3.41	6.83	20274	1058
22288.30039	13798.12632	-68.2439	26.89	26.89	53.79	1304	1058
25483.00039	14221.82632	344.316	23.31	23.31	46.63	1972	1058
40072.70039	14800.52632	-37.2439	34.90	34.90	69.80	1135	1058
17793.50039	15005.92632	249.996	15.21	15.21	30.43	3274	1058
31783.00039	17335.52632	60.3736	19.03	19.03	38.06	1462	1058
24738.90039	21697.42632	-284.244	11.66	11.66	23.31	5765	1058
21835.80039	26327.52632	123.254	24.35	24.35	48.70	1145	1058
25575.00039	29287.62632	-10.3664	19.71	19.71	39.42	1874	1058
40054.60385	3274.027005	-48.2393	15.24	15.24	30.47	2953	1066
34207.80385	8912.427005	-131.239	17.71	17.71	35.42	2844	1066
15830.20385	10338.32701	-303.239	22.73	22.73	45.45	2249	1066
35072.80385	13184.12701	216.596	30.33	30.33	60.66	1336	1066
12946.60385	15011.52701	-30.2393	18.13	18.13	36.27	1514	1066
15460.40385	15960.02701	-18.2393	13.47	13.47	26.94	2440	1066
12426.10385	21225.92701	-81.2393	13.59	13.59	27.18	2841	1066
20351.10385	23469.82701	-42.2393	22.28	22.28	44.56	1954	1066
10432.80385	23937.42701	-314.239	19.43	19.43	38.86	2028	1066
19106.50385	28965.52701	-166.239	16.06	16.06	32.12	2804	1066
18931.40385	30906.02701	-149.239	31.11	31.11	62.22	1316	1066
38724.50385	31687.52701	-115.239	29.77	29.77	59.53	1133	1066
18953.30385	31864.32701	-286.239	14.20	14.20	28.40	4030	1066
19692.70385	31998.12701	-12.3268	10.81	10.81	21.62	3993	1066
29023.20385	32942.22701	-85.2393	32.38	32.38	64.76	1221	1066
33096.60385	34519.02701	-141.239	27.55	27.55	55.11	1059	1066
36468.3073	9963.42769	-350.235	34.76	34.76	69.52	1454	1074
21692.9073	10528.02769	-147.235	24.54	24.54	49.08	1907	1074
27174.8073	10610.82769	-156.235	23.74	23.74	47.48	1879	1074
21186.9073	12157.22769	80.0327	17.90	17.90	35.80	1797	1074
33008.7073	12348.42769	-81.2348	26.33	26.33	52.66	1261	1074
16653.1073	12504.82769	363.975	17.90	17.90	35.80	3068	1074
35729.3073	13241.12769	159.615	19.97	19.97	39.94	1972	1074
30125.0073	16694.72769	-94.2348	12.98	12.98	25.95	4873	1074
469.5073023	18694.42769	24.0302	12.25	12.25	24.49	3271	1074
15980.3073	19114.32769	83.9627	12.60	12.60	25.20	2670	1074
33854.8073	19682.52769	32.8727	19.31	19.31	38.62	1731	1074
20340.2073	23472.62769	-132.235	14.06	14.06	28.12	4020	1074
31215.2073	24907.82769	105.578	18.75	18.75	37.49	1861	1074
12135.4073	27612.82769	-303.235	23.55	23.55	47.10	1713	1074
35767.6073	28744.32769	-132.235	34.10	34.10	68.20	1079	1074
36643.91076	6519.528375	-380.23	47.85	47.85	95.71	1092	1082
28219.81076	9376.228375	138.987	25.01	25.01	50.02	1037	1082
23184.81076	12647.32838	120.32	18.20	18.20	36.41	2889	1082
19172.71076	14584.92838	89.8623	13.35	13.35	26.71	2827	1082
17688.31076	15125.22838	99.6873	16.01	16.01	32.03	1652	1082
16410.01076	16307.52838	78.0723	12.22	12.22	24.44	4309	1082
18877.61076	16254.42838	267.695	18.96	18.96	37.92	2287	1082
7160.410756	17270.52838	-192.23	21.36	21.36	42.72	3210	1082
20671.21076	18972.12838	-136.23	20.30	20.30	40.60	1460	1082
19923.71076	20461.02838	289.31	22.77	22.77	45.55	1869	1082
9594.410756	21420.62838	-321.23	36.06	36.06	72.11	1010	1082
24439.21076	22195.32838	-188.23	14.27	14.27	28.54	2900	1082
22878.81076	24226.02838	143.9	16.11	16.11	32.22	2399	1082
11709.61076	26062.22838	-365.23	37.11	37.11	74.23	1080	1082
26121.01076	27667.22838	106.565	19.45	19.45	38.90	1796	1082
17709.51076	30376.32838	-298.23	26.92	26.92	53.84	1129	1082
18908.01076	32198.62838	-173.23	12.69	12.69	25.39	3332	1082
29941.01421	4157.029061	-216.226	30.10	30.10	60.19	1420	1090
12852.61421	14690.02906	-14.2782	25.06	25.06	50.11	1068	1090
12610.71421	15832.02906	151.764	13.82	13.82	27.65	3210	1090
18068.11421	16614.02906	136.044	29.84	29.84	59.68	1071	1090
3804.31421	19357.92906	-186.226	17.19	17.19	34.38	3155	1090
15897.11421	20812.12906	-54.2257	19.69	19.69	39.38	1482	1090
9655.51421	24988.82906	-377.226	18.46	18.46	36.93	3003	1090
21265.31421	25108.12906	50.5668	19.31	19.31	38.62	1738	1090
21805.41421	26696.42906	-173.226	23.93	23.93	47.85	2525	1090
19876.01421	26889.92906	306.017	21.76	21.76	43.52	1924	1090
13151.91421	28030.62906	-134.226	30.97	30.97	61.94	1123	1090
23475.81421	28995.72906	-172.226	26.94	26.94	53.88	1612	1090
41242.61766	7493.029746	-355.221	24.80	24.80	49.60	1840	1098
25289.81766	9926.229746	-65.2211	10.97	10.97	21.95	5117	1098
24639.71766	10393.32975	-179.221	23.36	23.36	46.72	1812	1098
31156.91766	10578.82975	178.296	27.81	27.81	55.63	1193	1098
20840.11766	11913.82975	-245.221	20.75	20.75	41.50	2543	1098
18627.71766	18990.02975	-329.221	37.37	37.37	74.75	1092	1098
21350.81766	20462.92975	-180.221	12.53	12.53	25.06	4734	1098
22265.21766	22935.92975	-172.221	25.86	25.86	51.72	1100	1098
21819.61766	26716.52975	-284.221	15.26	15.26	30.52	5422	1098
17766.41766	30663.72975	-342.221	16.41	16.41	32.83	2977	1098
31569.31766	31390.72975	30.9214	30.14	30.14	60.29	1497	1098
15874.51766	31598.62975	-210.221	23.01	23.01	46.02	2122	1098
31981.12112	3137.630431	-184.208	23.34	23.34	46.68	2256	1106
24004.52112	10176.03043	292.28	28.12	28.12	56.24	1542	1106
36770.92112	12045.33043	319.79	31.30	31.30	62.60	1393	1106
23465.72112	13046.13043	-178.208	31.98	31.98	63.96	1545	1106
18469.02112	15877.63043	-320.208	39.35	39.35	78.70	1051	1106
18906.92112	18104.33043	-55.2076	26.42	26.42	52.85	1478	1106
9158.821118	19974.63043	-212.208	20.84	20.84	41.68	1889	1106
3131.721118	21479.73043	-310.208	26.71	26.71	53.41	2129	1106
13458.52112	28705.23043	-340.208	28.24	28.24	56.47	1704	1106
19126.02112	28883.33043	-174.208	12.13	12.13	24.26	4043	1106
20322.02112	31756.73043	-32.2076	11.30	11.30	22.61	5373	1106
23365.12112	31686.13043	61.3924	20.32	20.32	40.65	2277	1106
36560.02457	1606.831116	-319.167	41.33	41.33	82.66	1241	1114
37568.52457	11041.83112	139.05	12.22	12.22	24.44	4020	1114
12122.92457	13916.63112	-191.167	12.13	12.13	24.26	4901	1114
14738.62457	15128.13112	44.7302	18.02	18.02	36.03	1782	1114
16742.92457	15837.53112	-95.1673	12.81	12.81	25.62	3060	1114
12401.32457	16109.03112	-219.167	13.92	13.92	27.84	3042	1114
14568.32457	23541.13112	-241.167	11.54	11.54	23.08	5768	1114
29699.22457	24909.13112	0.517739	37.59	37.59	75.17	1068	1114
18339.32457	29260.73112	343.41	38.67	38.67	77.34	1139	1114
3168.624572	29705.43112	-337.167	42.41	42.41	84.83	1120	1114
39188.92803	3481.031801	-51.1269	16.60	16.60	33.21	2180	1122
8352.728026	13021.3318	-114.127	19.73	19.73	39.47	1457	1122
14762.42803	15781.9318	22.1731	11.02	11.02	22.04	3114	1122
18646.02803	16320.9318	149.898	7.14	7.14	14.27	8285	1122
18040.62803	16536.1318	165.618	10.46	10.46	20.91	5692	1122
12968.92803	17058.4318	13.3306	14.93	14.93	29.86	1805	1122
20143.52803	17235.0318	373.908	23.60	23.60	47.19	2285	1122
3604.628026	18517.2318	-221.127	20.44	20.44	40.88	1789	1122
13908.22803	20034.5318	-2.38941	14.46	14.46	28.92	2464	1122
16757.42803	21039.1318	348.363	26.73	26.73	53.46	1701	1122
21742.52803	21311.5318	8.41809	21.34	21.34	42.67	1998	1122
29692.22803	24911.9318	208.848	20.42	20.42	40.84	2606	1122
18932.22803	32231.2318	-223.127	23.62	23.62	47.24	2158	1122
31416.92803	33563.5318	-267.127	23.71	23.71	47.43	2330	1122
20764.13148	7287.232487	171.553	13.12	13.12	26.23	3149	1130
25746.03148	10662.93249	237.381	23.27	23.27	46.53	1871	1130
10038.33148	14585.83249	-335.087	13.68	13.68	27.37	5608	1130
14279.13148	14715.73249	-13.1566	19.33	19.33	38.67	1430	1130
12312.03148	15171.33249	-195.087	29.60	29.60	59.20	1171	1130
14763.63148	15803.53249	114.568	22.49	22.49	44.98	1557	1130
11921.83148	16604.93249	-48.0866	20.21	20.21	40.41	1638	1130
28515.93148	16923.03249	-164.087	31.32	31.32	62.64	1220	1130
14973.43148	22883.83249	-139.087	24.94	24.94	49.88	1390	1130
29259.23148	28194.53249	-96.0866	23.03	23.03	46.06	1547	1130
23434.33148	31672.53249	91.9709	15.64	15.64	31.27	2675	1130
41145.53493	3041.633172	-47.0462	33.58	33.58	67.16	1030	1138
24886.63493	5794.533172	-392.046	33.13	33.13	66.27	1316	1138
32494.33493	6238.333172	-148.046	31.25	31.25	62.50	1067	1138
26710.73493	8661.333172	-364.046	23.13	23.13	46.25	2750	1138
30312.63493	10666.63317	-115.046	22.80	22.80	45.59	2013	1138
16991.13493	11188.23317	-35.0462	8.93	8.93	17.85	5874	1138
18740.13493	11790.43317	-139.046	28.02	28.02	56.05	1005	1138
8218.934934	12212.03317	-326.046	36.71	36.71	73.43	1209	1138
17037.93493	12695.33317	68.4313	11.80	11.80	23.60	5096	1138
5783.334934	15983.53317	-339.046	33.02	33.02	66.03	1862	1138
28270.23493	19110.73317	-163.046	21.38	21.38	42.77	2447	1138
11200.33493	21392.43317	19.3063	22.84	22.84	45.69	1655	1138
12371.53493	21168.63317	-84.0462	21.22	21.22	42.44	1073	1138
20526.63493	21982.53317	84.1513	19.29	19.29	38.57	1212	1138
11098.73493	23737.23317	-164.046	16.81	16.81	33.63	2501	1138
28124.23493	24262.03317	371.041	37.89	37.89	75.78	1009	1138
33531.23493	24084.83317	-140.046	28.57	28.57	57.13	1533	1138
10490.43493	24238.03317	-400.046	29.93	29.93	59.86	1403	1138
17432.73493	24860.63317	-193.046	22.44	22.44	44.89	1961	1138
23574.73493	27314.73317	-110.046	17.59	17.59	35.18	2937	1138
28553.13493	29517.53317	156.856	13.89	13.89	27.79	3046	1138
20703.73493	31719.93317	236.439	21.24	21.24	42.48	1275	1138
25517.63493	32265.03317	-31.0462	11.37	11.37	22.75	3688	1138
35030.23839	154.2338571	-299.006	45.07	45.07	90.15	1099	1146
32313.83839	1321.033857	-44.0059	20.44	20.44	40.88	1852	1146
26421.63839	2796.633857	-277.006	26.40	26.40	52.80	1549	1146
21599.23839	13556.93386	-321.006	16.30	16.30	32.59	3441	1146
23968.43839	13812.03386	117.597	19.45	19.45	38.90	1883	1146
17340.43839	14043.83386	-194.006	9.70	9.70	19.41	5277	1146
16007.33839	15279.33386	51.7691	10.88	10.88	21.76	3180	1146
18020.43839	16497.03386	-259.006	23.43	23.43	46.86	1988	1146
13231.03839	21830.23386	-10.1284	17.38	17.38	34.76	1839	1146
12479.33839	23491.23386	30.1541	19.99	19.99	39.99	1623	1146
28019.53839	27887.43386	275.779	29.01	29.01	58.03	1434	1146
24823.73839	28151.23386	351.432	18.58	18.58	37.16	3039	1146
29241.33839	28235.13386	30.1541	15.64	15.64	31.27	2722	1146
36555.84184	1669.334542	-138.965	35.16	35.16	70.32	1006	1154
34945.24184	2271.734542	-168.965	33.72	33.72	67.45	1116	1154
31787.94184	3636.834542	-213.965	24.68	24.68	49.36	2355	1154
19267.84184	13705.33454	-341.966	27.34	27.34	54.68	1544	1154
12578.34184	18131.93454	-156.965	14.60	14.60	29.20	2932	1154
8861.441841	18997.73454	-240.965	20.68	20.68	41.35	2518	1154
41223.74184	19245.13454	120.585	23.39	23.39	46.77	1455	1154
22052.84184	22394.33454	-183.965	19.83	19.83	39.66	1945	1154
24958.64184	22814.13454	-27.9655	11.28	11.28	22.56	6116	1154
9227.841841	23980.83454	-342.966	31.30	31.30	62.60	1049	1154
17305.34184	25093.73454	191.324	25.34	25.34	50.68	1485	1154
32623.54184	25549.53454	165.779	11.61	11.61	23.22	5134	1154
16098.14184	25862.23454	132.374	10.55	10.55	21.10	3394	1154
22391.84184	28127.03454	-103.965	24.35	24.35	48.70	1374	1154
20231.5453	9531.235227	-214.925	13.99	13.99	27.98	3125	1162
18886.3453	9862.935227	-317.925	28.99	28.99	57.98	1048	1162
17718.5453	10181.53523	-121.925	24.16	24.16	48.32	1468	1162
25661.0453	10655.43523	-6.11765	18.98	18.98	37.96	1866	1162
5794.045295	15890.43523	-255.925	28.59	28.59	57.18	1065	1162
16490.0453	17066.33523	250.315	21.36	21.36	42.72	1690	1162
10821.3453	19186.63523	-11.0301	15.78	15.78	31.56	2613	1162
23783.6453	23300.83523	-362.925	27.44	27.44	54.87	2028	1162
36048.1453	34235.63523	66.5873	23.86	23.86	47.71	1634	1162
37469.64875	9979.035913	-72.8848	28.35	28.35	56.71	1688	1170
18991.54875	10154.83591	-338.885	16.39	16.39	32.78	2734	1170
35703.14875	13227.73591	375.133	20.06	20.06	40.13	3257	1170
16766.44875	13961.93591	110.84	14.95	14.95	29.91	2296	1170
14019.74875	15222.53591	22.4152	9.09	9.09	18.18	5692	1170
23041.44875	15855.93591	-31.8848	20.21	20.21	40.41	1974	1170
11988.84875	16554.43591	-59.8848	11.73	11.73	23.46	3098	1170
9336.348749	17638.93591	-192.885	9.68	9.68	19.36	4622	1170
21793.24875	19076.23591	5.7127	14.81	14.81	29.63	2662	1170
12395.84875	20966.03591	-206.885	21.88	21.88	43.76	1540	1170
17818.14875	21209.43591	29.2927	17.54	17.54	35.09	2012	1170
19961.54875	21478.83591	-152.885	15.90	15.90	31.79	2130	1170
30146.34875	23067.93591	140.315	25.83	25.83	51.67	1639	1170
36390.24875	26275.43591	129.508	20.21	20.21	40.41	1569	1170
39180.2522	3472.236598	-228.844	15.12	15.12	30.24	4312	1178
21184.6522	6614.236598	-211.844	21.74	21.74	43.47	1993	1178
22087.5522	12523.1366	250.396	25.65	25.65	51.29	1436	1178
13866.7522	15188.9366	69.6156	16.51	16.51	33.02	1408	1178
11410.6522	15550.9366	-269.844	26.09	26.09	52.19	1279	1178
13176.0522	15866.6366	-346.844	33.37	33.37	66.74	1241	1178
11977.4522	16593.7366	47.0181	9.80	9.80	19.59	3427	1178
15952.3522	18700.9366	34.2456	16.20	16.20	32.40	2384	1178
15009.0522	20354.0366	-121.844	25.29	25.29	50.59	1194	1178
13097.4522	21432.7366	87.3006	14.29	14.29	28.59	2506	1178
16411.6522	23378.3366	-268.844	18.16	18.16	36.31	3002	1178
25024.1522	27224.1366	-258.844	23.22	23.22	46.44	1221	1178
14581.6522	29297.9366	-387.844	38.50	38.50	77.01	1579	1178
26247.8522	29772.2366	-274.844	28.83	28.83	57.65	1628	1178
16899.6522	29870.0366	-212.844	25.76	25.76	51.53	1558	1178
21620.9522	31414.1366	105.968	12.39	12.39	24.77	1947	1178
35498.05566	7713.237283	-125.804	22.73	22.73	45.45	2129	1186
21680.35566	7874.537283	-296.804	26.31	26.31	52.61	1445	1186
27232.35566	9979.337283	-57.8041	21.22	21.22	42.44	1859	1186
23374.75566	10287.83728	162.993	20.87	20.87	41.73	1000	1186
27694.35566	11513.33728	-350.804	37.73	37.73	75.45	1286	1186
11592.75566	12721.83728	-219.804	25.46	25.46	50.92	1390	1186
21663.55566	14912.23728	337.878	23.67	23.67	47.34	3026	1186
11997.65566	16120.33728	-116.804	11.19	11.19	22.37	5616	1186
11713.65566	18948.03728	-172.804	25.50	25.50	51.01	1902	1186
12382.55566	20804.33728	185.591	28.00	28.00	56.00	1041	1186
17831.05566	21224.03728	94.2184	12.65	12.65	25.29	3625	1186
1966.255657	22026.73728	-301.804	40.46	40.46	80.92	1130	1186
10657.85566	22294.23728	-285.804	23.71	23.71	47.43	1808	1186
9378.255657	22699.23728	-246.804	16.60	16.60	33.21	3784	1186
9651.055657	25069.63728	-175.804	22.14	22.14	44.27	1140	1186
29269.85566	28181.63728	-147.804	17.10	17.10	34.19	2459	1186
28930.45911	10454.63797	205.281	24.61	24.61	49.22	1129	1194
10744.25911	15314.63797	-20.7637	19.62	19.62	39.23	1551	1194
14692.55911	16352.53797	-193.764	12.51	12.51	25.01	5315	1194
25488.15911	18892.83797	-297.764	28.50	28.50	56.99	1504	1194
9454.459111	20727.03797	-233.764	26.42	26.42	52.85	1561	1194
17787.85911	20484.23797	-218.764	19.33	19.33	38.67	2345	1194
9421.759111	22678.03797	-103.764	21.95	21.95	43.90	2551	1194
15275.75911	26565.13797	-230.764	21.69	21.69	43.38	1456	1194
10844.75911	27166.43797	-108.764	29.20	29.20	58.40	1095	1194
27936.55911	27916.23797	373.289	19.19	19.19	38.39	3280	1194
24880.55911	28206.83797	300.584	18.39	18.39	36.79	3637	1194
33934.06256	4432.338653	-365.723	43.71	43.71	87.42	1155	1202
17020.66256	7224.038653	-284.723	30.66	30.66	61.32	2110	1202
21520.76256	7724.638653	130.652	23.13	23.13	46.25	1380	1202
28919.16256	8604.938653	-185.723	22.16	22.16	44.32	2276	1202
35027.66256	10237.93865	-103.723	26.59	26.59	53.18	1737	1202
26004.06256	11436.33865	-15.7409	16.70	16.70	33.39	1927	1202
34146.46256	13198.63865	169.952	11.40	11.40	22.80	4264	1202
8236.162565	15158.93865	-266.723	15.92	15.92	31.84	4149	1202
9577.162565	18507.23865	-127.723	17.12	17.12	34.24	3593	1202
16170.66256	24507.93865	66.7891	18.93	18.93	37.87	2409	1202
23519.36256	27280.43865	-42.7234	18.04	18.04	36.08	2051	1202
21748.76256	28682.73865	290.799	20.02	20.02	40.03	2028	1202
20085.16256	31993.83865	-193.723	10.81	10.81	21.62	6418	1202
23304.26602	12746.13934	58.9695	29.70	29.70	59.39	1107	1210
26068.86602	14041.53934	108.094	10.15	10.15	20.30	5973	1210
10744.46602	14275.53934	-142.683	19.73	19.73	39.47	1715	1210
8215.566019	15131.23934	-209.683	15.83	15.83	31.65	3584	1210
16100.56602	25826.83934	237.784	20.28	20.28	40.55	2031	1210
17274.06602	27027.93934	-96.683	10.88	10.88	21.76	4557	1210
15792.46602	31400.93934	-183.683	16.56	16.56	33.11	3114	1210
35737.46947	1781.940024	-194.643	26.12	26.12	52.23	1205	1218
21667.66947	5712.140024	-49.6427	15.92	15.92	31.84	2045	1218
24006.86947	13581.94002	264.352	34.74	34.74	69.47	1199	1218
20256.46947	23198.14002	227.017	17.07	17.07	34.15	3288	1218
19724.26947	25531.34002	-5.83519	14.84	14.84	29.67	2252	1218
13901.16947	25929.74002	-129.643	8.64	8.64	17.29	6976	1218
15999.26947	27893.64002	-146.643	21.69	21.69	43.38	1581	1218
22912.76947	27890.64002	264.352	26.64	26.64	53.27	2482	1218
35054.77293	2284.440709	-79.6023	24.14	24.14	48.28	1368	1226
39389.47293	2673.840709	-70.6023	19.31	19.31	38.62	2911	1226
22324.47293	6437.340709	-55.6023	25.58	25.58	51.15	1107	1226
15981.47293	13657.44071	161.23	15.05	15.05	30.10	2617	1226
8309.872927	14679.14071	-163.602	24.09	24.09	48.18	1876	1226
10945.67293	15130.74071	-230.602	22.91	22.91	45.83	1203	1226
10263.37293	15699.04071	-351.602	35.47	35.47	70.93	1105	1226
25710.47293	15841.34071	-260.602	17.97	17.97	35.94	3474	1226
7295.572927	17842.34071	-115.602	27.91	27.91	55.81	1046	1226
21081.27293	21544.84071	-115.602	12.48	12.48	24.96	3637	1226
17327.97293	24810.14071	72.8052	20.98	20.98	41.97	1257	1226
33404.77293	26299.64071	19.7502	17.52	17.52	35.04	1936	1226
11842.67293	26629.94071	-133.602	20.98	20.98	41.97	1644	1226
39259.57638	1591.741394	-70.562	23.29	23.29	46.58	1801	1234
21333.37638	7727.841394	101.338	19.15	19.15	38.29	1845	1234
26209.27638	8642.641394	-311.562	33.32	33.32	66.65	1023	1234
28497.57638	8926.041394	-122.562	23.93	23.93	47.85	1961	1234
19323.57638	14562.44139	18.808	16.60	16.60	33.21	1921	1234
13911.37638	15036.34139	-112.562	42.13	42.13	84.26	1115	1234
25706.47638	15856.54139	-166.562	23.97	23.97	47.95	1847	1234
20631.17638	17628.34139	9.96552	16.20	16.20	32.40	1646	1234
12091.87638	18409.34139	-16.562	13.14	13.14	26.28	3192	1234
2214.67638	19226.44139	164.218	34.97	34.97	69.94	1297	1234
10805.77638	21689.54139	-138.562	18.91	18.91	37.82	1799	1234
28034.67638	27902.44139	229.063	16.63	16.63	33.25	3569	1234
39302.77638	29587.94139	-127.562	25.41	25.41	50.82	2032	1234
22190.47983	6802.042079	-17.5216	14.32	14.32	28.64	3106	1242
33321.27983	7789.842079	-233.522	30.40	30.40	60.81	1475	1242
20681.47983	11912.94208	46.3584	20.02	20.02	40.03	2323	1242
13840.37983	14156.84208	-103.522	11.16	11.16	22.33	3741	1242
19308.77983	14600.34208	150.503	26.99	26.99	53.98	1215	1242
4139.879834	20318.14208	74.8509	17.05	17.05	34.10	2295	1242
12429.57983	20939.94208	122.993	18.58	18.58	37.16	2279	1242
9476.079834	22565.44208	-103.522	20.58	20.58	41.17	1450	1242
13798.37983	23027.74208	55.2009	20.11	20.11	40.22	1376	1242
17504.97983	30871.44208	96.4659	27.86	27.86	55.72	1239	1242
35061.08329	2231.842765	-157.481	19.26	19.26	38.53	2537	1250
21157.18329	7722.642765	-340.481	21.64	21.64	43.28	3412	1250
18617.18329	11244.34276	-304.481	10.74	10.74	21.48	7033	1250
29742.28329	11228.74276	114.191	20.46	20.46	40.93	2023	1250
15816.78329	12593.74276	-181.481	24.00	24.00	47.99	2346	1250
17413.68329	13798.94276	-307.481	10.62	10.62	21.24	7389	1250
19967.88329	16188.64276	357.851	39.92	39.92	79.83	1144	1250
18592.08329	19279.44276	-138.481	15.07	15.07	30.14	2093	1250
15025.08329	21617.74276	-197.481	28.05	28.05	56.10	1444	1250
16398.28329	22423.54276	-165.481	10.93	10.93	21.85	5519	1250
30677.38329	24223.74276	171.176	17.59	17.59	35.18	2041	1250
10146.68329	25915.34276	-160.481	30.03	30.03	60.05	1303	1250
15733.58329	31391.14276	-109.481	20.68	20.68	41.35	1352	1250
23455.98674	4191.24345	-242.441	13.26	13.26	26.52	3734	1258
22288.48674	6407.84345	10.0866	22.63	22.63	45.26	1082	1258
34126.48674	11935.54345	268.484	29.79	29.79	59.58	1270	1258
15835.88674	12527.64345	-26.4409	27.39	27.39	54.78	1225	1258
9345.986742	13655.44345	-284.441	17.69	17.69	35.37	3165	1258
16259.58674	13887.04345	-55.4409	13.99	13.99	27.98	3642	1258
15124.38674	16699.74345	-342.441	35.91	35.91	71.83	1044	1258
13651.78674	17392.74345	2.22657	12.22	12.22	24.44	4571	1258
4132.086742	20329.24345	56.2641	14.27	14.27	28.54	2168	1258
7573.386742	20720.64345	-208.441	22.11	22.11	44.23	1162	1258
29888.78674	23573.74345	7.13907	31.20	31.20	62.41	1037	1258
13623.38674	26170.24345	-401.441	35.65	35.65	71.31	1877	1258
10726.48674	27706.94345	-287.441	32.33	32.33	64.67	1264	1258
27960.98674	27876.34345	326.452	26.33	26.33	52.66	1531	1258
21709.18674	28702.14345	139.777	25.88	25.88	51.76	1122	1258
17689.48674	30287.74345	-259.441	22.91	22.91	45.83	1560	1258
28243.78674	32591.44345	326.452	37.89	37.89	75.78	1354	1258
27131.7902	1358.644135	-198.401	30.24	30.24	60.48	1304	1266
20471.8902	10152.24414	-174.401	19.05	19.05	38.10	2239	1266
17617.4902	11636.34414	-4.61058	24.99	24.99	49.97	1307	1266
36699.9902	12269.94414	-143.401	26.64	26.64	53.27	1908	1266
23076.0902	12697.24414	109.359	27.08	27.08	54.16	1125	1266
17374.7902	13972.44414	-373.401	15.83	15.83	31.65	3584	1266
17893.2902	15786.24414	-353.401	23.29	23.29	46.58	2191	1266
24218.0902	16769.14414	42.5494	15.52	15.52	31.04	2907	1266
8885.890196	18679.04414	-116.401	11.49	11.49	22.98	4204	1266
12365.3902	20931.24414	17.9869	16.86	16.86	33.72	2045	1266
11637.2902	21058.04414	-2.64558	7.80	7.80	15.59	7186	1266
36685.1902	21414.14414	-274.401	24.99	24.99	49.97	1634	1266
8456.690196	21754.74414	-274.401	37.70	37.70	75.41	1043	1266
13611.1902	24916.64414	-293.401	26.71	26.71	53.41	1191	1266
29718.7902	24923.24414	120.167	18.91	18.91	37.82	1990	1266
27984.8902	27944.24414	295.052	26.07	26.07	52.14	1913	1266
31127.5902	29843.74414	206.627	20.77	20.77	41.54	2224	1266
22128.3902	31507.84414	-85.4006	26.07	26.07	52.14	1333	1266
24033.5902	32902.44414	44.5144	24.92	24.92	49.83	2240	1266
20049.19365	6472.54482	253.827	10.01	10.01	20.02	7167	1274
20440.69365	8353.24482	-64.3602	14.74	14.74	29.48	2705	1274
33082.09365	11391.44482	-405.36	34.08	34.08	68.15	1777	1274
8402.99365	12902.14482	-174.36	21.50	21.50	43.00	1696	1274
28678.39365	13378.94482	315.725	33.30	33.30	66.60	1468	1274
12323.59365	14857.74482	231.23	16.93	16.93	33.86	2122	1274
11040.89365	16236.34482	200.772	25.27	25.27	50.54	1427	1274
19977.79365	17295.04482	-203.36	18.23	18.23	36.46	1950	1274
33895.69365	19686.64482	-59.3602	23.62	23.62	47.24	1332	1274
12338.69365	24388.34482	-407.36	26.59	26.59	53.18	1713	1274
27060.89365	33208.84482	293.127	35.89	35.89	71.78	1477	1274
24049.7971	10457.44551	-209.32	9.47	9.47	18.93	6834	1282
21566.9971	13509.24551	-168.32	18.79	18.79	37.59	1893	1282
19947.5971	13777.44551	185.093	16.13	16.13	32.26	2922	1282
18772.0971	18631.84551	69.1576	20.51	20.51	41.02	1590	1282
11733.9971	19872.74551	-227.32	15.94	15.94	31.89	2515	1282
35043.4971	21504.44551	-363.32	54.59	54.59	109.18	1103	1282
12735.3971	22281.24551	55.4026	16.30	16.30	32.59	1883	1282
14073.7971	23103.84551	193.935	16.18	16.18	32.36	2402	1282
18200.3971	23279.64551	204.743	29.96	29.96	59.91	1042	1282
30299.0971	25793.94551	142.845	34.55	34.55	69.10	1288	1282
33553.7971	26285.64551	-269.32	19.81	19.81	39.61	2733	1282
18641.4971	27268.84551	85.8601	11.19	11.19	22.37	4074	1282
22102.8971	32545.54551	-197.32	30.21	30.21	60.43	1127	1282
38507.8971	36182.54551	-255.32	37.40	37.40	74.79	1153	1282
40520.90056	2210.146191	-291.28	38.60	38.60	77.20	1209	1290
23473.70056	4103.746191	-282.28	23.81	23.81	47.62	1412	1290
21319.40056	6762.946191	66.2505	17.85	17.85	35.70	2212	1290
18600.60056	11257.04619	-163.28	19.24	19.24	38.48	1978	1290
21603.40056	13471.24619	-238.28	10.60	10.60	21.20	6532	1290
12435.90056	16309.44619	-42.2795	25.10	25.10	50.21	1182	1290
14384.10056	18108.04619	151.728	14.41	14.41	28.83	2287	1290
10800.00056	19380.24619	-266.28	42.58	42.58	85.16	1170	1290
20708.80056	24534.24619	31.863	22.35	22.35	44.70	1541	1290
33547.20056	26327.54619	-203.28	28.61	28.61	57.23	1408	1290
19518.50056	26865.44619	-189.28	23.17	23.17	46.35	2102	1290
25493.00056	27500.34619	22.038	22.98	22.98	45.97	1976	1290
31022.40056	29814.24619	28.9155	27.11	27.11	54.21	1326	1290
22364.90401	6857.146876	128.188	18.89	18.89	37.77	1619	1298
17534.40401	11568.14688	304.056	39.92	39.92	79.83	1175	1298
34401.60401	11908.04688	-63.2392	22.18	22.18	44.37	1541	1298
21601.30401	13460.54688	-174.239	23.13	23.13	46.25	1301	1298
12037.90401	18550.74688	11.2708	25.69	25.69	51.39	1226	1298
9612.904012	21394.94688	-199.239	27.01	27.01	54.02	1057	1298
21343.10401	24727.54688	106.573	14.62	14.62	29.25	3629	1298
23501.60401	27282.44688	-37.2392	27.39	27.39	54.78	1183	1298
16484.00401	27929.24688	-81.2392	30.26	30.26	60.52	1123	1298
13068.80401	29604.94688	-215.239	16.20	16.20	32.40	3134	1298
20494.90401	30123.34688	-29.2392	12.10	12.10	24.21	4671	1298
29076.60401	31108.64688	-136.239	21.88	21.88	43.76	2553	1298
17270.60401	31230.64688	-88.2392	9.09	9.09	18.18	5625	1298
23740.70401	32728.84688	-400.239	31.09	31.09	62.17	1289	1298
40085.10747	4597.447561	-284.212	37.49	37.49	74.98	1271	1306
30152.50747	10599.14756	257.905	21.85	21.85	43.71	1946	1306
26068.60747	11294.84756	-197.212	12.18	12.18	24.35	3700	1306
14886.60747	12890.04756	21.1226	17.57	17.57	35.14	1697	1306
34415.30747	13185.44756	78.1076	18.23	18.23	36.46	2070	1306
15136.30747	16354.44756	-14.2474	11.42	11.42	22.84	2881	1306
8825.007466	18835.74756	-34.2124	14.44	14.44	28.87	2240	1306
15475.10747	20963.04756	96.7751	24.77	24.77	49.55	1319	1306
21368.60747	21898.54756	-218.212	18.60	18.60	37.21	3386	1306
21658.50747	27950.84756	84.0026	15.54	15.54	31.09	2579	1306
20969.10747	29206.94756	-28.2124	22.77	22.77	45.55	1326	1306
33560.70747	30738.44756	-56.2124	20.37	20.37	40.74	1911	1306
20022.81092	6651.148246	14.2309	13.19	13.19	26.38	2453	1314
36473.41092	11943.84825	247.083	36.55	36.55	73.10	1093	1314
33145.01092	11971.44825	-217.227	20.21	20.21	40.41	2415	1314
12759.71092	13036.64825	-267.227	18.84	18.84	37.68	2643	1314
38179.81092	13426.04825	319.788	35.73	35.73	71.45	1420	1314
22459.31092	13583.74825	-130.227	23.29	23.29	46.58	1438	1314
40320.91092	14340.04825	-257.227	44.82	44.82	89.63	1112	1314
33319.61092	16737.14825	-96.2266	15.57	15.57	31.13	2556	1314
17334.41092	21476.04825	248.066	22.23	22.23	44.46	2026	1314
17356.11092	24761.94825	139.008	13.14	13.14	26.28	4082	1314
15305.91092	24955.74825	-199.227	21.64	21.64	43.28	1593	1314
21608.61092	28001.64825	232.346	15.24	15.24	30.47	3630	1314
27529.11092	28656.14825	216.626	35.30	35.30	70.60	1059	1314
17318.61092	30502.44825	18.1609	8.93	8.93	17.85	4921	1314
16403.71092	32381.54825	-240.227	29.13	29.13	58.26	1098	1314
23784.51092	32849.94825	-21.2266	26.71	26.71	53.41	1186	1314
13876.01437	14406.44893	220.542	31.16	31.16	62.31	1317	1322
16485.91437	16302.24893	99.6943	7.65	7.65	15.31	7528	1322
705.8143734	21331.64893	-122.241	19.00	19.00	38.01	3162	1322
18151.91437	23287.04893	233.314	11.09	11.09	22.18	5353	1322
14097.71437	27473.64893	-263.241	15.75	15.75	31.51	3362	1322
13086.61437	29559.04893	-86.2407	19.05	19.05	38.10	2348	1322
15487.41437	31584.44893	-136.241	24.28	24.28	48.56	1101	1322
27877.81437	33209.24893	349.249	27.55	27.55	55.11	1766	1322
34884.91783	528.8496171	-168.255	26.71	26.71	53.41	2282	1330
33211.21783	8961.349617	-228.255	25.06	25.06	50.11	1566	1330
26726.21783	10327.94962	-5.44733	28.33	28.33	56.66	1364	1330
8371.417827	12939.14962	-183.255	21.43	21.43	42.86	1624	1330
41251.81783	15318.84962	-222.255	32.19	32.19	64.39	1319	1330
10822.21783	15875.34962	-109.255	13.14	13.14	26.28	5031	1330
25727.71783	16030.84962	97.7152	15.52	15.52	31.04	2841	1330
15280.21783	17876.84962	25.9927	22.35	22.35	44.70	1476	1330
20953.91783	17874.94962	69.2227	10.22	10.22	20.44	5252	1330
21521.51783	18596.84962	42.6952	18.11	18.11	36.22	2321	1330
34053.31783	18533.84962	71.1877	22.82	22.82	45.64	1459	1330
21905.01783	19518.34962	-110.255	16.34	16.34	32.69	1629	1330
23332.31783	20287.44962	-0.534832	21.76	21.76	43.52	1560	1330
12591.91783	21523.74962	211.685	26.56	26.56	53.13	1345	1330
10641.71783	22284.64962	-211.255	24.07	24.07	48.14	1689	1330
10228.71783	24261.44962	-44.2548	28.05	28.05	56.10	1452	1330
34610.21783	25678.34962	-104.255	19.10	19.10	38.20	2090	1330
24472.01783	28835.64962	-177.255	18.20	18.20	36.41	3311	1330
33611.51783	30775.14962	-186.255	23.20	23.20	46.39	1653	1330
23662.91783	31135.14962	-153.255	24.85	24.85	49.69	1390	1330
34509.61783	34421.64962	-218.255	29.81	29.81	59.63	1095	1330
40666.32128	2021.450302	235.251	31.02	31.02	62.03	1138	1338
27456.52128	10415.0503	-7.42646	11.96	11.96	23.93	1846	1338
13926.72128	13325.4503	38.751	18.49	18.49	36.97	1599	1338
12280.92128	14767.0503	-340.269	22.07	22.07	44.13	1604	1338
25795.92128	15993.6503	22.0485	26.12	26.12	52.23	1529	1338
14545.62128	16227.6503	87.876	15.17	15.17	30.33	2596	1338
14028.92128	18245.8503	119.316	9.61	9.61	19.22	5803	1338
20630.02128	19138.9503	-322.269	35.51	35.51	71.03	1457	1338
12428.12128	20962.8503	19.101	21.34	21.34	42.67	1518	1338
23228.72128	21160.3503	44.646	15.43	15.43	30.85	2968	1338
17425.92128	24704.4503	34.821	33.23	33.23	66.46	1009	1338
28666.32128	29552.2503	27.9435	25.41	25.41	50.82	1532	1338
29057.62128	31097.5503	-145.269	30.31	30.31	60.62	1005	1338
31300.22128	32881.1503	-354.269	11.92	11.92	23.83	8499	1338
33068.82128	34502.6503	-14.304	13.94	13.94	27.88	3509	1338
41202.22473	728.7509877	117.337	32.92	32.92	65.85	1432	1346
38503.22473	3096.550988	-176.283	29.23	29.23	58.45	1655	1346
37899.62473	6187.050988	-351.283	35.58	35.58	71.17	1126	1346
41182.72473	6981.250988	-149.283	31.13	31.13	62.27	1439	1346
30937.82473	8047.950988	26.9469	8.64	8.64	17.29	5273	1346
24509.72473	8438.350988	111.442	25.27	25.27	50.54	1603	1346
15942.12473	10496.85099	-110.283	20.96	20.96	41.92	1943	1346
12649.72473	11900.55099	-213.283	35.75	35.75	71.50	1047	1346
36391.72473	11843.65099	311.872	37.75	37.75	75.50	1271	1346
12440.02473	14877.45099	-11.3706	28.38	28.38	56.76	1010	1346
14015.62473	18232.35099	166.462	10.24	10.24	20.49	5858	1346
19939.52473	21487.45099	-195.283	15.38	15.38	30.76	2164	1346
9611.024735	21393.65099	-213.283	26.38	26.38	52.75	1405	1346
20496.02473	30195.85099	-64.2831	26.64	26.64	53.27	1230	1346
24693.92473	32396.45099	203.797	26.05	26.05	52.09	1565	1346
25788.92473	32860.85099	41.6844	30.69	30.69	61.37	1242	1346
2159.324735	36286.85099	-409.283	37.26	37.26	74.51	1428	1346
38057.12819	11217.05167	-71.2972	17.54	17.54	35.09	2126	1354
22233.32819	11374.75167	-210.297	31.13	31.13	62.27	1282	1354
26523.62819	13794.65167	-150.297	11.59	11.59	23.17	5594	1354
12324.72819	15115.95167	-282.297	19.83	19.83	39.66	2384	1354
546.0281889	15874.15167	-256.297	14.62	14.62	29.25	5250	1354
5746.228189	15945.15167	-242.297	16.56	16.56	33.11	4088	1354
9575.928189	21432.55167	-402.297	18.46	18.46	36.93	4194	1354
11305.32819	22598.55167	-52.2972	20.54	20.54	41.07	1003	1354
17403.22819	24746.55167	73.1103	15.35	15.35	30.71	2574	1354
14086.72819	27538.75167	-110.297	17.50	17.50	35.00	2012	1354
16313.22819	27884.35167	139.92	29.46	29.46	58.92	1105	1354
18280.42819	29240.15167	-69.2972	21.03	21.03	42.06	1927	1354
27681.42819	29574.95167	-131.297	28.80	28.80	57.60	1402	1354
29995.02819	29900.45167	-33.2972	17.87	17.87	35.75	1569	1354
20252.52819	31758.55167	4.33527	9.94	9.94	19.88	3686	1354
21041.12819	32155.65167	242.1	14.60	14.60	29.20	3682	1354
22246.03164	6575.352359	-352.311	32.43	32.43	64.86	1141	1362
34432.63164	9170.652359	-45.3114	19.64	19.64	39.28	2202	1362
28367.73164	9434.752359	107.484	17.92	17.92	35.84	2211	1362
32123.63164	11763.25236	175.276	41.64	41.64	83.27	1009	1362
25502.13164	14223.65236	176.259	12.98	12.98	25.95	4122	1362
21184.93164	16836.95236	-19.3114	7.58	7.58	15.17	5574	1362
24315.43164	17493.95236	-399.311	38.15	38.15	76.30	1428	1362
19095.63164	17730.05236	295.141	33.51	33.51	67.02	1409	1362
20858.03164	22614.55236	-227.311	26.54	26.54	53.08	1144	1362
11036.13164	24035.85236	-157.311	17.99	17.99	35.98	2331	1362
9612.831643	25072.85236	-304.311	25.27	25.27	50.54	1375	1362
22244.03164	26751.15236	195.909	19.19	19.19	38.39	2440	1362
16025.63164	27886.85236	-94.3114	18.16	18.16	36.31	2591	1362
18248.73164	29114.05236	-346.311	20.37	20.37	40.74	4227	1362
36492.6351	1754.153044	-42.3255	27.04	27.04	54.07	1394	1370
40075.4351	3259.753044	-184.325	34.88	34.88	69.76	1066	1370
25096.1351	10331.35304	-103.325	17.92	17.92	35.84	1527	1370
18267.6351	10743.45304	-155.325	11.45	11.45	22.89	3335	1370
16136.2351	12413.05304	0.37701	17.83	17.83	35.65	2689	1370
10426.2351	13169.85304	-229.325	23.13	23.13	46.25	1854	1370
12303.4351	14610.55304	-194.325	21.95	21.95	43.90	1888	1370
13140.5351	16063.35304	7.25451	16.46	16.46	32.92	2512	1370
17454.6351	16403.65304	-185.325	16.30	16.30	32.59	2210	1370
13875.3351	17749.45304	139.892	13.35	13.35	26.71	3304	1370
22963.8351	27867.45304	-1.58799	21.27	21.27	42.53	1610	1370
29969.63855	4274.653729	-150.34	18.91	18.91	37.82	1177	1378
25075.33855	10260.45373	-132.34	15.52	15.52	31.04	1475	1378
33424.73855	10985.25373	-119.34	9.33	9.33	18.65	6347	1378
36143.83855	11220.35373	-93.3396	33.75	33.75	67.49	1249	1378
33348.23855	11759.75373	-406.34	39.78	39.78	79.55	1674	1378
7358.83855	15578.65373	-327.34	23.90	23.90	47.81	1859	1378
22563.23855	16789.65373	-64.3396	25.50	25.50	51.01	1062	1378
26702.93855	16939.95373	145.773	19.78	19.78	39.56	2102	1378
27291.13855	17013.15373	349.15	29.51	29.51	59.02	1040	1378
21459.33855	18596.85373	75.0329	16.37	16.37	32.73	2239	1378
13344.13855	18894.95373	92.7179	9.84	9.84	19.69	4462	1378
15824.43855	24710.65373	113.35	16.93	16.93	33.86	2839	1378
14279.13855	25926.65373	-220.34	37.54	37.54	75.08	1009	1378
16360.63855	28542.45373	-360.34	31.16	31.16	62.31	1624	1378
2200.73855	35976.25373	-363.34	21.38	21.38	42.77	3490	1378
23328.042	3571.354415	-196.354	16.89	16.89	33.77	2799	1386
16028.642	10547.15441	-74.3538	29.84	29.84	59.68	1123	1386
25670.042	10671.45441	112.354	19.05	19.05	38.10	2028	1386
32446.842	10839.25441	331.451	25.13	25.13	50.26	2080	1386
10401.542	13197.65441	-201.354	14.39	14.39	28.78	3499	1386
11595.342	13344.85441	-67.3538	15.99	15.99	31.98	3049	1386
5763.942004	16007.45441	-264.354	24.54	24.54	49.08	2294	1386
7221.442004	17222.45441	-275.354	24.49	24.49	48.98	1702	1386
14478.742	22829.75441	101.546	9.87	9.87	19.73	4342	1386
20103.942	31356.75441	-272.354	14.62	14.62	29.25	4127	1386
22751.142	32738.05441	-167.354	19.90	19.90	39.80	2237	1386
30649.04546	2603.955101	144.762	32.95	32.95	65.89	1129	1394
23306.24546	3513.355101	-194.368	13.56	13.56	27.13	3709	1394
22548.84546	5275.655101	-123.368	41.90	41.90	83.79	1030	1394
16655.74546	12567.9551	-3.59538	8.57	8.57	17.14	7731	1394
15423.54546	13760.8551	76.9696	7.68	7.68	15.35	7764	1394
12539.34546	16563.7551	-254.368	29.72	29.72	59.44	1042	1394
21967.94546	22735.9551	-14.4029	10.67	10.67	21.34	4994	1394
36063.24546	23722.5551	-314.368	33.65	33.65	67.31	1849	1394
13542.54546	24520.7551	-194.368	33.49	33.49	66.98	1073	1394
22032.64546	24826.8551	-195.368	16.56	16.56	33.11	2209	1394
7966.645458	25466.5551	-208.368	28.45	28.45	56.90	1455	1394
24608.54546	32311.2551	-158.368	22.75	22.75	45.50	1780	1394
35994.64546	32507.7551	363.86	46.32	46.32	92.65	1122	1394
34455.14891	9138.755786	-93.382	12.10	12.10	24.21	4938	1402
28333.14891	10458.85579	-68.382	11.12	11.12	22.23	4077	1402
26489.64891	15438.45579	172.258	22.35	22.35	44.70	1814	1402
10760.04891	15847.55579	-141.382	12.34	12.34	24.68	5170	1402
12378.84891	16304.05579	108.395	22.70	22.70	45.40	1710	1402
27221.54891	16986.35579	142.783	21.45	21.45	42.91	1111	1402
19137.84891	20446.35579	-205.382	21.50	21.50	43.00	1907	1402
7178.748912	21672.85579	-253.382	18.18	18.18	36.36	2534	1402
36411.14891	26281.45579	190.925	24.87	24.87	49.74	1315	1402
14828.44891	32397.95579	-170.382	24.99	24.99	49.97	1210	1402
22099.45237	8805.056472	-26.3961	20.54	20.54	41.07	1532	1410
24054.95237	10422.35647	-361.396	16.25	16.25	32.50	2607	1410
22862.85237	11923.45647	210.561	23.01	23.01	46.02	1574	1410
39214.65237	13832.95647	306.846	34.88	34.88	69.76	1223	1410
11734.65237	19791.25647	-110.396	21.17	21.17	42.34	2645	1410
12863.05237	24121.45647	-300.396	22.63	22.63	45.26	1998	1410
11881.95237	24292.95647	34.6939	16.08	16.08	32.17	2692	1410
11776.85237	26163.55647	-120.396	21.62	21.62	43.24	1780	1410
28746.95237	29521.85647	256.739	30.78	30.78	61.56	1357	1410
22262.15237	29698.85647	300.951	20.84	20.84	41.68	2293	1410
40024.05582	3329.657157	-59.4103	29.04	29.04	58.07	1136	1418
18672.95582	9245.657157	-368.41	21.34	21.34	42.67	1665	1418
18097.35582	12519.75716	-80.4103	22.54	22.54	45.07	1146	1418
7064.355819	13532.75716	-184.41	20.04	20.04	40.08	1789	1418
14064.25582	13658.85716	13.0647	27.29	27.29	54.59	1473	1418
10324.95582	17010.55716	26.8197	16.48	16.48	32.97	2277	1418
15785.45582	21190.05716	135.877	19.31	19.31	38.62	1370	1418
7175.855819	21618.75716	-152.41	15.71	15.71	31.42	2503	1418
16334.15582	29536.65716	5.20472	19.83	19.83	39.66	1949	1418
38724.95927	2028.857843	-203.424	33.98	33.98	67.97	1103	1426
15925.35927	10470.35784	-113.424	22.00	22.00	43.99	1895	1426
17749.15927	18469.55784	-409.424	23.79	23.79	47.57	1548	1426
11747.45927	19767.65784	-82.4244	14.44	14.44	28.87	3213	1426
26929.75927	30633.85784	-130.424	28.02	28.02	56.05	1395	1426
22610.66273	3060.658529	-241.439	27.88	27.88	55.77	1590	1434
20327.96273	12931.05853	127.989	22.94	22.94	45.88	1983	1434
12377.46273	16246.15853	46.4415	15.14	15.14	30.29	2508	1434
11531.06273	16983.55853	-390.439	27.55	27.55	55.11	1496	1434
12459.06273	17504.65853	-13.491	15.35	15.35	30.71	2136	1434
11732.96273	19858.05853	14.019	24.12	24.12	48.23	1146	1434
11914.26273	24541.75853	242.941	36.50	36.50	73.00	1022	1434
15721.66273	24699.35853	144.691	21.90	21.90	43.80	1353	1434
12047.06273	25707.55853	-61.4385	17.38	17.38	34.76	2041	1434
17065.06618	7245.459215	-166.453	27.72	27.72	55.44	1670	1442
21718.76618	9786.359215	-5.64517	14.39	14.39	28.78	2733	1442
27168.36618	9999.459215	140.747	20.54	20.54	41.07	2309	1442
25076.66618	10295.85921	3.19733	14.18	14.18	28.35	1961	1442
22125.76618	12636.15921	312.685	17.26	17.26	34.52	4227	1442
7047.466181	13705.75921	-141.453	27.62	27.62	55.25	1000	1442
32397.26618	13765.05921	-6.62767	24.63	24.63	49.27	1192	1442
17173.06618	14733.45921	-131.453	14.41	14.41	28.83	2454	1442
11103.26618	24045.05921	-79.4527	25.01	25.01	50.02	1215	1442
16520.56618	25678.35921	-249.453	20.94	20.94	41.87	2701	1442
25737.16618	27601.45921	-392.453	17.59	17.59	35.18	4321	1442
36728.66963	2016.959901	-381.467	24.92	24.92	49.83	2390	1450
21020.36963	7195.359901	252.738	24.26	24.26	48.51	1637	1450
32415.36963	10959.2599	76.8707	16.79	16.79	33.58	2358	1450
16986.46963	11220.9599	-34.4668	14.15	14.15	28.31	2631	1450
38759.86963	12419.4599	-257.467	30.47	30.47	60.95	2130	1450
23552.96963	13181.7599	-7.62431	13.54	13.54	27.08	3583	1450
26563.06963	13801.7599	-169.467	24.96	24.96	49.93	1746	1450
37613.66963	15087.5599	-149.467	24.02	24.02	48.04	1342	1450
1359.369634	16976.9599	95.5382	17.29	17.29	34.57	2200	1450
11753.16963	19724.1599	4.1657	13.97	13.97	27.93	2920	1450
12702.76963	21688.3599	107.328	11.23	11.23	22.47	4058	1450
10099.96963	24224.6599	-349.467	23.57	23.57	47.15	2619	1450
17935.36963	28545.5599	-372.467	17.85	17.85	35.70	3761	1450
34718.86963	30459.8599	24.7982	19.08	19.08	38.15	1895	1450
12250.67309	12497.86059	-176.481	20.04	20.04	40.08	2234	1458
20357.17309	12963.26059	158.404	19.64	19.64	39.28	2299	1458
23547.27309	13192.26059	-29.4809	10.97	10.97	21.95	4609	1458
21307.27309	14656.56059	249.777	23.69	23.69	47.38	1812	1458
13032.87309	14874.46059	32.6441	9.30	9.30	18.60	5387	1458
12565.17309	20602.46059	-114.481	21.27	21.27	42.53	1304	1458
756.3730881	21377.16059	-142.481	19.15	19.15	38.29	2309	1458
21518.97309	21162.56059	-298.481	15.75	15.75	31.51	2614	1458
7170.073088	21612.86059	-168.481	15.68	15.68	31.37	2499	1458
7972.173088	25475.46059	-218.481	18.35	18.35	36.69	2585	1458
12042.17309	25715.86059	-142.481	14.22	14.22	28.45	3633	1458
36059.57309	34065.06059	-144.481	37.61	37.61	75.22	1048	1458
22097.27654	12567.66127	185.9	21.03	21.03	42.06	2125	1466
25805.47654	14125.76127	154.46	17.99	17.99	35.98	2334	1466
26301.77654	18824.56127	11.9974	19.66	19.66	39.33	1078	1466
734.8765418	21372.56127	-72.4951	14.39	14.39	28.78	3238	1466
32550.57654	21529.76127	175.092	15.73	15.73	31.46	3136	1466
16165.07654	21736.16127	126.95	19.15	19.15	38.29	1544	1466
14522.97654	26086.66127	233.06	24.26	24.26	48.51	1478	1466
15685.27654	31342.66127	-113.495	22.96	22.96	45.92	1562	1466
30573.48	965.9619588	-325.509	31.75	31.75	63.49	1938	1474
38833.98	3151.861959	-79.5092	16.16	16.16	32.31	3381	1474
27202.38	10008.16196	92.5483	25.17	25.17	50.35	1449	1474
19867.08	14982.36196	-13.5617	14.18	14.18	28.35	2496	1474
31789.18	17336.16196	92.5483	20.23	20.23	40.46	1755	1474
13296.48	25116.96196	-107.509	27.93	27.93	55.86	1121	1474
8028.479996	25417.16196	-344.509	38.62	38.62	77.24	1061	1474
15977.08	27872.96196	-320.509	28.02	28.02	56.05	1804	1474
13723.58	30211.36196	-193.509	23.22	23.22	46.44	1649	1474
27372.08	30758.76196	45.3883	29.44	29.44	58.88	1124	1474
22766.18345	10312.36264	-281.523	17.47	17.47	34.95	3917	1482
19991.38345	15742.36264	235.979	28.02	28.02	56.05	1304	1482
15673.58345	17522.06264	142.642	20.51	20.51	41.02	1369	1482
737.6834492	21306.76264	-168.523	27.58	27.58	55.15	1021	1482
15134.78345	23097.06264	292.964	10.24	10.24	20.49	6075	1482
17053.68345	27396.66264	296.894	14.22	14.22	28.45	4301	1482
21106.68345	28759.26264	261.524	24.35	24.35	48.70	1575	1482
20022.18345	31248.66264	-190.523	25.22	25.22	50.44	1453	1482
22800.8869	10370.26333	-266.537	28.57	28.57	57.13	1683	1490
19308.2869	14585.66333	56.1675	10.06	10.06	20.11	5735	1490
14722.5869	15090.26333	77.7825	12.15	12.15	24.30	3750	1490
11875.8869	22029.26333	7.04254	19.69	19.69	39.38	2335	1490
14684.7869	23159.96333	78.765	9.51	9.51	19.03	5859	1490
9695.586903	24690.36333	-392.537	11.40	11.40	22.80	5302	1490
18025.6869	31740.76333	-90.5375	26.94	26.94	53.88	1367	1490
18437.3869	32566.06333	-229.537	24.75	24.75	49.50	1250	1490
30435.89036	9120.964017	-144.552	26.28	26.28	52.56	1363	1498
19953.39036	11804.26402	125.911	15.97	15.97	31.93	2207	1498
13531.39036	13912.16402	-128.552	16.16	16.16	32.31	3655	1498
9846.690356	14166.86402	-213.552	28.42	28.42	56.85	1016	1498
16891.59036	15394.06402	-221.552	17.22	17.22	34.43	2703	1498
41276.99036	15247.46402	-214.552	30.85	30.85	61.70	1104	1498
11978.89036	16518.66402	-336.552	23.41	23.41	46.82	1505	1498
31817.19036	17364.66402	39.4509	18.25	18.25	36.50	2312	1498
26292.19036	18817.36402	177.001	14.79	14.79	29.58	2818	1498
14673.29036	23170.36402	84.6459	11.52	11.52	23.03	4162	1498
15260.59036	23543.56402	-181.552	15.26	15.26	30.52	3147	1498
10386.79036	24398.36402	-294.552	25.62	25.62	51.24	2245	1498
19396.69036	24738.56402	-116.552	19.03	19.03	38.06	2289	1498
17338.19036	31344.06402	-180.552	24.59	24.59	49.17	1375	1498
40706.89381	1940.764704	-295.618	41.47	41.47	82.94	1073	1506
38908.49381	3148.664704	-280.618	22.82	22.82	45.64	2769	1506
24620.29381	10513.4647	-329.618	17.29	17.29	34.57	3194	1506
21205.19381	12532.3647	160.232	28.52	28.52	57.04	1018	1506
13697.89381	14934.9647	-221.618	15.14	15.14	30.29	3247	1506
12365.49381	16275.7647	193.637	10.50	10.50	21.01	6087	1506
25382.49381	17119.1647	86.5449	15.45	15.45	30.90	2620	1506
18519.09381	17525.3647	54.1224	30.29	30.29	60.57	1194	1506
13503.49381	24498.1647	279.115	24.96	24.96	49.93	2147	1506
9490.99381	26145.8647	-153.618	27.01	27.01	54.02	1704	1506
33300.59381	27466.9647	-5.81012	24.44	24.44	48.89	1780	1506
30446.59726	9240.06539	39.1632	18.91	18.91	37.82	1997	1514
32747.19726	10579.36539	-145.839	25.08	25.08	50.16	1485	1514
35744.09726	13246.36539	119.728	19.76	19.76	39.52	1843	1514
11401.29726	14757.56539	-251.839	26.85	26.85	53.69	1415	1514
10803.09726	15849.06539	-113.839	12.34	12.34	24.68	3999	1514
18021.99726	19498.96539	-220.839	29.77	29.77	59.53	1345	1514
35916.39726	21798.16539	-4.06681	30.61	30.61	61.23	1119	1514
24488.99726	28797.26539	-229.839	31.25	31.25	62.50	1018	1514
18273.69726	29195.56539	-184.839	18.09	18.09	36.17	1937	1514
40858.89726	35706.96539	223.873	23.17	23.17	46.35	2127	1514
27483.60072	315.7660767	-52.061	34.38	34.38	68.77	1282	1522
30017.80072	4416.366077	-211.061	22.89	22.89	45.78	2036	1522
27893.60072	10570.66608	157.824	19.73	19.73	39.47	2063	1522
13932.90072	10773.46608	-330.061	38.25	38.25	76.49	1366	1522
37308.50072	11749.46608	-34.061	19.97	19.97	39.94	1881	1522
23519.80072	16898.96608	191.229	15.43	15.43	30.85	3684	1522
9761.800717	21521.46608	-238.061	16.79	16.79	33.58	2686	1522
28325.00072	25459.86608	-40.061	24.44	24.44	48.89	1020	1522
18121.80072	26816.06608	126.384	26.71	26.71	53.41	1026	1522
30124.00072	32489.66608	-32.061	25.36	25.36	50.73	1481	1522
18413.50072	32492.96608	-295.061	13.59	13.59	27.18	5133	1522
29972.60417	4208.666763	-131.283	23.81	23.81	47.62	1397	1530
22236.30417	6905.466763	-45.2827	16.48	16.48	32.97	2492	1530
30537.00417	8488.866763	-218.283	37.56	37.56	75.12	1294	1530
19321.50417	9720.166763	-190.283	10.27	10.27	20.54	3998	1530
20745.90417	11031.46676	20.0523	19.05	19.05	38.10	1479	1530
19584.80417	11890.46676	-33.2827	17.07	17.07	34.15	2768	1530
12322.20417	14897.66676	-353.283	29.18	29.18	58.36	1199	1530
7312.904171	17736.26676	-256.283	17.59	17.59	35.18	2628	1530
28741.50417	20697.66676	-81.2827	29.30	29.30	58.59	1019	1530
4550.404171	20839.66676	25.9473	23.41	23.41	46.82	1223	1530
32452.00417	21508.76676	213.605	13.64	13.64	27.27	2476	1530
17460.90417	24802.76676	167.427	19.38	19.38	38.76	2450	1530
30075.40417	27450.06676	-102.283	34.59	34.59	69.19	1088	1530
40100.70762	4536.86745	-140.504	11.37	11.37	22.75	5139	1538
22297.80762	6454.66745	-160.504	17.17	17.17	34.34	2723	1538
17665.90762	11610.26745	110.221	17.10	17.10	34.19	3235	1538
19701.60762	12110.06745	-258.504	26.71	26.71	53.41	1584	1538
19133.10762	12644.66745	284.123	25.03	25.03	50.07	1622	1538
15115.00762	14624.56745	-325.504	22.23	22.23	44.46	1701	1538
13791.00762	15163.76745	2.14562	12.22	12.22	24.44	2795	1538
21295.40762	16161.46745	3.12812	16.84	16.84	33.68	1821	1538
17210.00762	20445.56745	-96.5044	26.96	26.96	53.93	1269	1538
28722.90762	20641.46745	-97.5044	26.82	26.82	53.65	1329	1538
9364.207624	22710.26745	-180.504	26.45	26.45	52.89	1120	1538
17338.10762	23073.26745	36.5331	21.97	21.97	43.94	1158	1538
12516.60762	23168.16745	78.7806	18.25	18.25	36.50	1788	1538
[truncated: 79,072 more rows]
