# Supplementary material for: Super-resolution analysis of PACSIN2 and EHD2 at caveolae
Source: PLoS One. 2022 Jul 14;17(7):e0271003. doi: 10.1371/journal.pone.0271003 (PMC9282494; doi:10.1371/journal.pone.0271003)
Supplement: S1 Data — (ZIP) [file pone.0271003.s003.zip › 405cav1polyCy3PACSIN2mono001driftCorr 3DdistanceR_561-647_60K_TS3D.3dlp]

30088.84621	2138.236216	-86	13.26	13.26	26.52	4110	6
25966.14621	11305.03622	-62	6.03	6.03	12.06	7993	6
19983.74621	11403.63622	-150	20.96	20.96	41.92	1707	6
14854.64621	11930.63622	-89	9.91	9.91	19.83	4909	6
31764.44621	11979.63622	358.297	36.29	36.29	72.58	1332	6
27904.24621	12221.73622	-98	24.77	24.77	49.55	1158	6
39359.34621	13242.53622	-237	18.53	18.53	37.07	4050	6
11504.14621	18949.73622	-58	34.41	34.41	68.81	1120	6
18386.64621	20360.63622	-364	14.79	14.79	29.58	4431	6
12423.14621	20872.63622	119.55	20.96	20.96	41.92	2112	6
10187.14621	23664.73622	-379	29.51	29.51	59.02	2230	6
25593.54621	27191.03622	139.2	27.65	27.65	55.30	1033	6
16365.04621	27372.73622	129.375	10.60	10.60	21.20	4735	6
17671.24621	28534.03622	-71	11.26	11.26	22.51	5056	6
27050.24621	28939.33622	297.383	29.23	29.23	58.45	1076	6
15809.34621	32368.83622	-4.245	31.20	31.20	62.41	1108	6
23241.64966	4722.636901	3.615	22.94	22.94	45.88	1066	14
21498.34966	7296.336901	-411	39.21	39.21	78.42	1064	14
28955.64966	11985.6369	199.133	32.38	32.38	64.76	1326	14
41228.44966	15186.5369	-346	17.97	17.97	35.94	6080	14
12004.94966	16044.2369	-122	16.25	16.25	32.50	3141	14
385.5496594	18711.3369	256.117	36.29	36.29	72.58	1256	14
12400.24966	22991.0369	-238	16.18	16.18	32.36	2658	14
19274.94966	23701.7369	68.46	11.33	11.33	22.66	4359	14
10333.94966	23879.2369	-227	19.92	19.92	39.85	2034	14
15336.44966	24040.8369	-107	27.13	27.13	54.26	1225	14
20936.94966	24102.1369	-62	23.03	23.03	46.06	2090	14
26352.14966	32856.4369	-247	31.13	31.13	62.27	1134	14
38184.74966	36120.9369	-267	35.47	35.47	70.93	1473	14
30422.35311	3866.537586	-211	24.56	24.56	49.13	1511	22
29999.15311	4602.637586	-196	22.33	22.33	44.65	1613	22
22491.85311	6208.537586	71.4075	21.34	21.34	42.67	1246	22
28207.75311	9833.537586	60.6	24.33	24.33	48.65	1358	22
17638.65311	11563.53759	-188	14.25	14.25	28.50	4661	22
19494.25311	11628.03759	-268	8.93	8.93	17.85	8035	22
33771.75311	12766.33759	-35	21.31	21.31	42.63	2094	22
39412.95311	13172.33759	-126	28.14	28.14	56.28	1010	22
22627.85311	14527.93759	83.1975	23.95	23.95	47.90	1097	22
21668.05311	15279.43759	1.65	11.87	11.87	23.74	3981	22
17791.55311	16409.03759	-31	16.18	16.18	32.36	2410	22
12336.55311	17423.13759	-50	14.84	14.84	29.67	2594	22
739.1531133	21375.93759	-57	22.02	22.02	44.04	1452	22
12421.25311	26227.93759	-415	26.31	26.31	52.61	2225	22
17621.65311	28568.73759	-120	28.10	28.10	56.19	1056	22
17175.35311	29708.33759	212.887	14.04	14.04	28.07	2485	22
30356.15657	9072.438271	52.74	28.19	28.19	56.38	1132	30
22705.15657	10282.43827	-322	28.10	28.10	56.19	1545	30
12310.05657	14520.83827	-280	29.56	29.56	59.11	1286	30
12896.35657	18907.43827	-22	14.72	14.72	29.44	2562	30
26193.45657	18820.03827	120.533	15.92	15.92	31.84	2819	30
21210.95657	20607.13827	-79	15.59	15.59	31.18	2383	30
18561.05657	22849.83827	192.255	9.75	9.75	19.50	6393	30
8579.356567	25216.13827	-170	37.28	37.28	74.56	1222	30
16379.05657	27383.53827	118.567	14.39	14.39	28.78	2725	30
15290.66002	13511.03896	142.148	24.87	24.87	49.74	1183	38
13442.86002	15915.63896	-79	20.79	20.79	41.59	2140	38
20725.96002	17990.53896	-119	22.84	22.84	45.69	1194	38
450.2600211	18709.33896	62.565	18.11	18.11	36.22	2663	38
4237.460021	20315.43896	112.673	24.00	24.00	47.99	1423	38
18376.86002	20389.13896	-101	22.80	22.80	45.59	1458	38
15283.46002	20507.73896	-248	25.17	25.17	50.35	1709	38
13601.46002	24606.73896	-266	26.21	26.21	52.42	1782	38
38646.86348	4468.539642	-195	19.24	19.24	38.48	2082	46
15846.46348	14285.13964	-245	22.70	22.70	45.40	1382	46
9561.763475	14384.53964	-185	14.11	14.11	28.21	4053	46
8271.063475	16103.23964	-324	28.31	28.31	56.61	1677	46
11584.16348	18992.83964	-270	14.01	14.01	28.02	4440	46
34635.06348	25675.13964	-94	27.29	27.29	54.59	1036	46
16363.56348	27378.53964	255.135	9.91	9.91	19.83	6661	46
17652.46348	28511.83964	-55	26.16	26.16	52.33	1597	46
27968.16693	11068.14033	-195	18.77	18.77	37.54	1966	54
23044.26693	12394.04033	-315	25.20	25.20	50.40	1715	54
31666.46693	13980.14033	163.762	20.02	20.02	40.03	2032	54
22666.66693	14576.04033	-148	20.79	20.79	41.59	2285	54
13441.66693	15868.14033	-299	19.10	19.10	38.20	3113	54
9793.866929	16139.14033	71.4075	20.72	20.72	41.45	1579	54
11597.66693	18910.24033	-175	12.58	12.58	25.15	3390	54
26193.96693	18853.74033	124.463	26.85	26.85	53.69	1246	54
10515.56693	24415.04033	-302	15.54	15.54	31.09	3601	54
15861.26693	25265.84033	370.087	20.75	20.75	41.50	2838	54
17605.76693	30151.04033	-301	20.28	20.28	40.55	2089	54
27267.76693	32466.94033	164.745	23.74	23.74	47.48	2049	54
30012.77038	4612.141012	-333	29.11	29.11	58.22	1255	62
23746.97038	6503.941012	-331	37.96	37.96	75.93	1055	62
21847.47038	12212.64101	352.402	37.04	37.04	74.09	1286	62
17245.27038	13616.54101	20.3175	11.16	11.16	22.33	4989	62
21579.67038	14313.84101	8.5275	22.33	22.33	44.65	1142	62
9592.270383	14395.64101	-180	18.79	18.79	37.59	2170	62
17817.87038	15076.64101	-26	25.79	25.79	51.57	1365	62
23188.97038	15248.94101	69.4425	22.89	22.89	45.78	1940	62
25169.47038	15718.44101	-332	27.81	27.81	55.63	1690	62
31759.97038	17398.74101	43.8975	31.86	31.86	63.73	1106	62
26298.37038	18828.34101	171.622	13.40	13.40	26.80	3353	62
11360.37038	19494.44101	42.915	11.14	11.14	22.28	3950	62
9824.570383	23788.84101	-149	20.14	20.14	40.27	2335	62
13533.07038	26098.04101	-192	15.10	15.10	30.19	3375	62
12846.07384	19887.1417	-222	20.21	20.21	40.41	1947	70
9440.973837	22252.9417	-317	37.75	37.75	75.50	1400	70
7212.573837	25040.9417	-314	25.88	25.88	51.76	1857	70
16588.57384	25022.7417	261.03	22.91	22.91	45.83	1906	70
19773.37384	28880.8417	20.3175	21.83	21.83	43.66	1661	70
23427.77384	29647.0417	8.5275	23.43	23.43	46.86	1256	70
17720.67384	30428.9417	-330	16.46	16.46	32.92	4000	70
25218.97384	32897.6417	-31	24.47	24.47	48.94	1232	70
29979.17729	4560.642383	-123	12.20	12.20	24.40	4328	78
22955.97729	7982.942383	318.015	11.63	11.63	23.27	6093	78
22087.17729	9589.542383	164.745	17.85	17.85	35.70	1515	78
13811.17729	12707.04238	-113	12.27	12.27	24.54	3620	78
39279.27729	13116.84238	-34	30.87	30.87	61.75	1069	78
13686.67729	16357.24238	-97	11.19	11.19	22.37	4932	78
20768.17729	17228.74238	352.402	30.76	30.76	61.51	1463	78
31504.47729	19501.74238	-115	22.16	22.16	44.32	1815	78
12390.07729	22749.94238	-307	24.02	24.02	48.04	2049	78
22895.68074	7968.843068	146.077	10.69	10.69	21.38	4302	86
33581.28074	9871.743068	-285	22.11	22.11	44.23	1540	86
37255.58074	11262.74307	247.275	17.78	17.78	35.56	2484	86
20408.68074	13033.14307	-99	12.72	12.72	25.43	4026	86
13188.08074	13658.84307	151.973	18.68	18.68	37.35	1134	86
15833.78074	14127.24307	-6.21	12.72	12.72	25.43	3463	86
30809.88074	13943.84307	217.8	31.46	31.46	62.93	1135	86
36650.38074	14622.74307	-96	17.00	17.00	34.01	2343	86
8365.180745	16032.14307	-124	11.14	11.14	22.28	4629	86
20240.78074	17366.34307	242.363	24.54	24.54	49.08	1466	86
31770.98074	17366.54307	-21	38.72	38.72	77.43	1034	86
9322.780745	17617.54307	-200	14.06	14.06	28.12	2453	86
17003.08074	17753.84307	-38	10.22	10.22	20.44	4499	86
21212.98074	20944.44307	-399	24.26	24.26	48.51	2306	86
14767.18074	23091.34307	50.775	23.24	23.24	46.49	1836	86
10146.48074	25462.04307	-305	20.32	20.32	40.65	2477	86
17803.58074	27727.54307	-77	25.10	25.10	50.21	1272	86
24331.18074	31373.84307	183.413	18.60	18.60	37.21	2247	86
19343.18074	31708.74307	-17.0175	17.52	17.52	35.04	2324	86
17639.6842	11657.94375	-48	17.47	17.47	34.95	2589	94
24424.5842	11955.84375	-413	26.31	26.31	52.61	2665	94
28448.6842	12883.04375	28.1775	13.71	13.71	27.41	3153	94
21135.5842	13524.64375	356.332	34.48	34.48	68.95	1332	94
18549.7842	19296.64375	-55	17.64	17.64	35.28	2413	94
18578.5842	22852.94375	101.865	12.65	12.65	25.29	3364	94
15747.6842	23040.04375	43.8975	11.45	11.45	22.89	5160	94
19328.4842	31679.64375	-41	14.91	14.91	29.81	2885	94
21416.78765	7575.244438	-180	32.85	32.85	65.70	1122	102
24470.08765	11893.94444	-86	16.74	16.74	33.49	2492	102
34497.48765	13183.14444	275.767	28.05	28.05	56.10	1653	102
13912.88765	17287.04444	-321	39.30	39.30	78.61	1126	102
9156.087652	19857.14444	-184	24.77	24.77	49.55	1014	102
21248.48765	20598.24444	1.65	23.27	23.27	46.53	1029	102
9605.887652	23176.74444	-123	19.81	19.81	39.61	1710	102
18305.68765	25698.64444	-77	25.81	25.81	51.62	1339	102
29076.78765	32906.14444	-13.0875	25.06	25.06	50.11	1011	102
33775.69111	12760.24512	-137.88	20.32	20.32	40.65	2638	110
25516.69111	14204.24512	165.847	14.15	14.15	28.31	2258	110
17789.49111	15037.74512	163.882	18.86	18.86	37.73	1532	110
15163.59111	16281.74512	-152.88	11.19	11.19	22.37	4213	110
27267.99111	16992.54512	253.29	26.26	26.26	52.52	1505	110
12199.19111	20387.84512	-150.88	27.46	27.46	54.92	1258	110
15286.29111	20641.14512	-378.88	27.84	27.84	55.67	1755	110
10698.79111	27727.84512	-207.88	26.66	26.66	53.32	1708	110
17276.09111	31389.64512	105.915	27.13	27.13	54.26	1229	110
38815.89111	31676.24512	22.4025	23.62	23.62	47.24	1721	110
19307.49111	31721.94512	-126.88	37.02	37.02	74.04	1003	110
30093.59456	2162.345809	-79.743	24.19	24.19	48.37	1578	118
37051.99456	11265.14581	72.647	18.13	18.13	36.27	2694	118
35739.69456	13263.24581	235.742	19.73	19.73	39.47	2621	118
23231.99456	16163.54581	-312.743	18.06	18.06	36.13	3419	118
3709.89456	18879.74581	-122.743	12.36	12.36	24.73	4594	118
15849.39456	21116.84581	51.032	36.93	36.93	73.85	1215	118
12396.99456	22754.64581	-289.743	14.34	14.34	28.68	4670	118
12069.29456	25674.64581	-257.743	28.90	28.90	57.79	1211	118
24414.69456	28798.74581	-380.743	32.12	32.12	64.24	1589	118
29063.89456	32909.24581	-127.743	22.96	22.96	45.92	1953	118
37166.59801	482.8464939	-63.6059	34.67	34.67	69.33	1040	126
15912.79801	14123.64649	302.689	23.50	23.50	47.01	1931	126
14254.59801	18302.24649	-136.606	16.30	16.30	32.59	2207	126
4008.098014	21315.34649	-20.6059	17.87	17.87	35.75	1911	126
36351.09801	26274.84649	160.227	15.92	15.92	31.84	3071	126
23523.09801	31868.14649	-138.606	24.87	24.87	49.74	1604	126
33041.29801	34506.04649	-5.81587	20.89	20.89	41.78	1369	126
21485.20147	6689.347179	80.7812	15.99	15.99	31.98	2204	134
20644.50147	7190.647179	-56.4688	15.92	15.92	31.84	2017	134
31027.60147	7982.147179	-141.469	16.93	16.93	33.86	2435	134
19167.00147	14514.24718	47.3762	15.45	15.45	30.90	2472	134
25174.90147	15598.94718	-262.469	24.37	24.37	48.75	1812	134
17462.70147	16559.44718	113.204	10.48	10.48	20.96	5005	134
15104.30147	19413.24718	-139.469	26.45	26.45	52.89	1260	134
12406.10147	20883.14718	135.801	11.40	11.40	22.80	4578	134
28396.90147	25317.44718	233.069	28.83	28.83	57.65	1429	134
22138.60147	28644.94718	-48.4688	26.02	26.02	52.05	1113	134
18251.40147	29295.84718	-166.469	22.35	22.35	44.70	1448	134
33506.70147	29476.54718	43.4462	21.60	21.60	43.19	2275	134
40273.10492	5061.047864	-188.332	32.48	32.48	64.95	1166	142
16530.80492	12409.24786	-243.332	23.67	23.67	47.34	1371	142
15922.10492	14118.84786	201.766	17.64	17.64	35.28	2956	142
17829.50492	15058.04786	76.9883	24.59	24.59	49.17	1204	142
18559.50492	22849.14786	140.851	14.01	14.01	28.02	3280	142
10146.30492	25393.64786	-362.332	31.77	31.77	63.54	1438	142
17812.90492	27677.04786	-76.3317	10.55	10.55	21.10	3191	142
27540.80492	32405.94786	17.0558	23.69	23.69	47.38	1397	142
14609.10838	15678.14855	-232.195	15.50	15.50	30.99	2386	150
3721.008376	18891.44855	-125.195	19.57	19.57	39.14	1675	150
16019.10838	19064.34855	209.763	16.84	16.84	33.68	2470	150
12956.60838	20983.44855	-47.1946	16.65	16.65	33.30	1623	150
12387.70838	22813.24855	-219.195	32.29	32.29	64.57	1305	150
22505.00838	24058.74855	0.490404	22.58	22.58	45.17	1094	150
28473.90838	25321.64855	124.285	23.15	23.15	46.30	1387	150
14569.30838	26931.84855	197.973	21.95	21.95	43.90	1037	150
19732.80838	30360.94855	-9.3346	22.75	22.75	45.50	1024	150
27975.31183	9829.249235	-353.057	39.30	39.30	78.61	1139	158
21509.11183	9866.449235	-345.057	26.59	26.59	53.18	2004	158
10658.41183	15343.94923	-201.058	22.58	22.58	45.17	1328	158
11741.91183	15822.84923	-312.057	12.98	12.98	25.95	4440	158
15140.91183	16318.84923	-64.0575	10.48	10.48	20.96	4040	158
17188.01183	18145.04923	-311.057	17.71	17.71	35.42	2558	158
26267.21183	18822.04923	181.407	19.12	19.12	38.25	2326	158
12441.01183	20883.54923	82.175	13.64	13.64	27.27	3064	158
34834.81528	5638.74992	-270.92	22.75	22.75	45.50	2514	166
21485.51528	8105.14992	-330.92	29.65	29.65	59.30	1736	166
22413.11528	11170.34992	35.1521	16.30	16.30	32.59	2124	166
35774.61528	13266.84992	282.742	25.13	25.13	50.26	1788	166
31778.91528	17302.84992	2.72958	16.84	16.84	33.68	2498	166
18916.21528	20374.64992	219.862	18.89	18.89	37.77	2331	166
12430.61528	20882.44992	79.3646	12.83	12.83	25.67	3496	166
13542.71528	22257.74992	219.862	26.61	26.61	53.22	1245	166
11822.71528	24541.54992	-94.9204	25.17	25.17	50.35	1167	166
19893.41528	26924.94992	-196.92	15.66	15.66	31.32	3103	166
21469.71528	27950.44992	-199.92	26.02	26.02	52.05	1195	166
40396.01874	2224.550605	-372.783	27.48	27.48	54.97	2024	174
33104.41874	2860.550605	-349.783	22.37	22.37	44.74	3199	174
22161.61874	8195.750605	241.614	27.53	27.53	55.06	1491	174
35748.71874	13236.75061	345.759	29.98	29.98	59.96	1542	174
39677.91874	25478.25061	39.2192	16.51	16.51	33.02	1301	174
17793.11874	27678.45061	-85.7833	13.40	13.40	26.80	2786	174
31256.81874	33225.55061	-296.783	28.78	28.78	57.56	2478	174
20205.12219	12243.45129	90.4463	21.36	21.36	42.72	1955	182
15292.82219	15974.45129	-324.646	21.08	21.08	42.15	1669	182
33816.02219	19707.15129	-20.6462	18.13	18.13	36.27	2368	182
22517.62219	24063.85129	116.974	20.51	20.51	41.02	1482	182
18298.52219	25709.35129	-56.6462	16.25	16.25	32.50	2645	182
18031.82219	30639.45129	-77.6462	21.52	21.52	43.05	1819	182
37288.22565	11828.35198	52.2659	20.37	20.37	40.74	1571	190
17265.42565	13603.05198	71.9159	14.70	14.70	29.39	2020	190
9580.925645	14343.35198	-312.509	16.96	16.96	33.91	3638	190
17840.92565	15017.25198	32.6159	18.13	18.13	36.27	2044	190
8693.525645	15458.25198	-174.509	16.96	16.96	33.91	2054	190
33864.12565	19682.25198	53.2484	21.29	21.29	42.58	2785	190
21184.42565	20630.75198	-188.509	26.89	26.89	53.79	1297	190
7138.125645	21653.05198	-172.509	20.32	20.32	40.65	1635	190
12760.92565	24763.55198	-192.509	15.05	15.05	30.10	2611	190
22624.6291	2934.552661	-155.372	26.16	26.16	52.33	1454	198
30328.2291	10520.75266	-242.372	25.17	25.17	50.35	2128	198
26580.1291	13457.95266	-410.372	11.35	11.35	22.70	7758	198
7171.629099	13833.45266	-354.372	17.22	17.22	34.43	3815	198
6405.129099	15297.85266	-169.372	27.65	27.65	55.30	1198	198
11789.0291	26160.75266	-114.372	19.83	19.83	39.66	1452	198
20625.9291	30519.55266	-176.372	29.32	29.32	58.64	1561	198
26509.83255	1769.353346	-192.235	20.42	20.42	40.84	2041	206
32180.53255	9878.153346	-74.235	22.33	22.33	44.65	1479	206
26579.63255	13350.55335	-201.235	8.20	8.20	16.39	5954	206
15304.53255	13474.65335	-55.235	12.08	12.08	24.16	3791	206
15853.13255	14125.75335	28.96	16.51	16.51	33.02	1742	206
16753.53255	21291.35335	227.425	26.71	26.71	53.41	1422	206
23591.43255	21423.85335	-56.235	11.56	11.56	23.13	3464	206
7141.632553	21614.65335	-212.235	18.79	18.79	37.59	2774	206
19329.03255	25657.75335	197.95	31.37	31.37	62.74	1161	206
38336.33255	36251.55335	226.443	20.61	20.61	41.21	2905	206
40136.13601	3355.254031	-128.098	24.85	24.85	49.69	1753	214
17256.63601	13580.55403	109.662	15.47	15.47	30.94	2709	214
2053.936007	15890.75403	77.2396	21.64	21.64	43.28	2310	214
39166.63601	16762.45403	87.0646	27.81	27.81	55.63	1133	214
19994.33601	17556.05403	304.197	38.25	38.25	76.49	1281	214
7156.036007	21639.85403	-292.098	20.11	20.11	40.22	2841	214
36003.03601	35508.35403	-196.098	31.84	31.84	63.68	1457	214
19479.83946	6515.854716	-95.9608	10.22	10.22	20.44	5186	222
9658.339461	11119.85472	-351.961	46.39	46.39	92.79	1035	222
12961.23946	21016.85472	-34.9608	13.28	13.28	26.56	2577	222
17786.53946	26583.85472	375.074	40.69	40.69	81.39	1145	222
24260.34291	1058.955402	61.7938	21.20	21.20	42.39	1601	230
22379.34291	2341.455402	61.7938	8.74	8.74	17.47	4283	230
22527.64291	11192.4554	186.571	16.67	16.67	33.35	2007	230
1619.142915	14966.8554	38.2138	14.46	14.46	28.92	1433	230
22231.84291	16443.8554	-94.8237	15.83	15.83	31.65	2027	230
17826.74291	21226.9554	125.656	18.56	18.56	37.11	1172	230
7161.242915	21574.6554	-232.824	23.60	23.60	47.19	1424	230
11470.34291	22032.0554	-93.8237	16.67	16.67	33.35	1930	230
14319.24291	22185.8554	-337.824	13.54	13.54	27.08	5095	230
11926.74291	29297.4554	-238.824	21.05	21.05	42.11	2175	230
32932.94291	32181.2554	152.184	9.99	9.99	19.97	5709	230
20213.74637	12972.25609	61.9309	26.19	26.19	52.38	1047	238
31701.24637	13967.05609	178.848	20.68	20.68	41.35	2035	238
9575.946369	14378.85609	-191.687	22.04	22.04	44.09	1620	238
20554.44637	18927.05609	-316.687	27.44	27.44	54.87	1194	238
14355.74637	20320.15609	-177.687	23.27	23.27	46.53	2117	238
37629.14637	31350.65609	-161.687	39.63	39.63	79.27	1012	238
35800.24982	1809.756772	-182.55	17.54	17.54	35.09	2789	246
38659.04982	4444.356772	-329.55	28.80	28.80	57.60	1456	246
19601.14982	9581.156772	-308.55	25.72	25.72	51.43	1496	246
31796.34982	17323.65677	120.035	15.12	15.12	30.24	2455	246
504.0498227	18701.05677	25.7155	16.74	16.74	33.49	2599	246
2993.049823	22768.75677	301.798	38.08	38.08	76.16	1220	246
10097.34982	25469.55677	-351.55	25.88	25.88	51.76	2714	246
24260.75328	1004.457457	45.5026	21.67	21.67	43.33	1347	254
13256.55328	13130.95746	-34.4124	8.64	8.64	17.29	5604	254
15844.75328	14149.05746	41.5726	10.10	10.10	20.21	4866	254
21222.55328	15191.55746	-68.4124	15.47	15.47	30.94	1882	254
12839.85328	20941.45746	-114.412	15.31	15.31	30.61	2408	254
26672.35328	23541.15746	-240.412	29.30	29.30	58.59	1540	254
39687.15328	25487.85746	210.563	19.76	19.76	39.52	1701	254
17060.85328	25707.55746	-245.412	25.25	25.25	50.49	1334	254
27703.55328	30087.95746	169.298	15.75	15.75	31.51	3031	254
21517.75328	30506.05746	-139.412	12.88	12.88	25.76	3253	254
23243.55673	5677.058142	-87.2753	27.46	27.46	54.92	1078	262
17245.75673	13622.25814	60.3772	13.59	13.59	27.18	3704	262
2958.156731	22766.45814	203.822	15.68	15.68	31.37	2665	262
18374.75673	26122.95814	-205.275	30.54	30.54	61.09	1202	262
27704.45673	30079.75814	212.665	17.45	17.45	34.90	2829	262
28454.66018	8915.258828	-327.138	16.53	16.53	33.06	4421	270
33410.56018	9035.458828	-231.138	25.83	25.83	51.67	1793	270
38422.66018	13199.05883	-16.1382	26.12	26.12	52.23	1159	270
19930.86018	17259.85883	-194.138	30.00	30.00	60.01	1239	270
14224.56018	18819.95883	-220.138	19.99	19.99	39.99	2218	270
9564.060184	25396.45883	-359.138	28.68	28.68	57.37	1883	270
21471.66018	27924.35883	-127.138	20.09	20.09	40.18	2461	270
2152.560184	35936.25883	-147.138	22.96	22.96	45.92	2211	270
28460.16364	12895.75951	0.718843	15.38	15.38	30.76	2127	278
33835.16364	19758.65951	13.4913	26.26	26.26	52.52	1032	278
20380.36364	20066.75951	-197.001	23.69	23.69	47.38	1479	278
14317.76364	22142.45951	-365.001	25.43	25.43	50.87	1294	278
17293.36364	31519.25951	-294.001	25.41	25.41	50.82	1643	278
25087.06364	32041.15951	-190.001	14.58	14.58	29.15	2933	278
38766.46364	34670.55951	-196.001	13.40	13.40	26.80	2830	278
36536.26709	12651.4602	-71.8641	31.18	31.18	62.36	1029	286
35772.06709	13263.5602	313.291	30.61	30.61	61.23	1032	286
9666.967092	14329.5602	-104.864	25.20	25.20	50.40	1567	286
17806.86709	15060.6602	144.301	18.53	18.53	37.07	2080	286
9554.267092	25423.3602	-276.864	26.78	26.78	53.55	1261	286
17722.86709	30233.8602	-219.864	21.93	21.93	43.85	2068	286
20509.16709	30480.9602	212.093	14.98	14.98	29.96	3049	286
27329.06709	32439.7602	-217.864	28.99	28.99	57.98	1673	286
38611.87055	4491.160883	-172.727	18.56	18.56	37.11	1684	294
28465.57055	8859.160883	-122.727	17.19	17.19	34.38	2604	294
18450.57055	9466.760883	-198.727	21.43	21.43	42.86	1712	294
11506.97055	13968.26088	-324.727	31.20	31.20	62.41	1084	294
9608.970546	14280.66088	-256.727	24.42	24.42	48.84	2391	294
15329.97055	16539.46088	-90.727	21.05	21.05	42.11	1363	294
5011.870546	16773.16088	-395.727	27.60	27.60	55.20	2417	294
17120.67055	16878.86088	-62.727	18.70	18.70	37.40	2352	294
12610.47055	18077.56088	-234.727	19.59	19.59	39.19	1716	294
11122.87055	20277.36088	-71.727	13.40	13.40	26.80	3198	294
2157.770546	21429.96088	7.87052	23.48	23.48	46.96	1161	294
3001.170546	22741.76088	134.613	12.98	12.98	25.95	3531	294
25546.07055	29732.56088	-378.727	34.76	34.76	69.52	1065	294
24036.174	10697.76157	52.2201	22.21	22.21	44.42	1903	302
20367.674	12959.36157	37.4826	26.09	26.09	52.19	1155	302
20344.474	20079.26157	-235.59	23.43	23.43	46.86	2088	302
22513.174	24116.06157	133.768	20.49	20.49	40.98	1800	302
28702.77745	4215.162254	-143.564	26.99	26.99	53.98	1284	310
40214.67745	5075.062254	-161.564	17.33	17.33	34.67	2780	310
36178.87745	11322.36225	240.886	25.50	25.50	51.01	1683	310
21240.67745	13861.16225	-81.5641	30.14	30.14	60.29	1185	310
9617.877454	14370.76225	-278.564	15.90	15.90	31.79	3685	310
9801.077454	23721.96225	-213.564	28.33	28.33	56.66	1324	310
16053.57745	23700.26225	-290.564	24.56	24.56	49.13	2052	310
11920.47745	24583.26225	-245.564	18.53	18.53	37.07	2898	310
15967.17745	26781.96225	-226.564	22.30	22.30	44.60	1497	310
15090.67745	28995.56225	-174.564	23.27	23.27	46.53	1013	310
38658.48091	4477.162939	-157.575	22.37	22.37	44.74	1595	318
40229.28091	4989.862939	-317.575	22.37	22.37	44.74	2337	318
24592.48091	11919.06294	170.135	22.37	22.37	44.74	1551	318
28337.18091	17138.36294	-130.575	30.10	30.10	60.19	1007	318
24927.78091	17654.06294	198.627	19.78	19.78	39.56	1731	318
18305.88091	25662.06294	-132.575	20.63	20.63	41.26	2191	318
24674.98091	27155.86294	-138.575	19.33	19.33	38.67	1816	318
25101.18091	31977.56294	-169.575	28.35	28.35	56.71	1239	318
32929.38091	32164.06294	88.5872	14.62	14.62	29.25	1640	318
36106.38091	34161.26294	-126.575	29.27	29.27	58.55	1149	318
33611.68436	5750.063624	-368.587	33.98	33.98	67.97	1459	326
36514.68436	12577.16362	17.8359	16.67	16.67	33.35	2041	326
8434.384362	12883.06362	-19.5866	15.17	15.17	30.33	3193	326
17338.68436	14175.46362	-147.587	18.27	18.27	36.55	2778	326
10383.98436	23898.86362	-275.587	27.41	27.41	54.82	1382	326
30987.08782	7889.964309	-127.598	10.20	10.20	20.39	5325	334
36158.58782	11275.26431	-16.5978	20.02	20.02	40.03	2432	334
38587.48782	12640.36431	-36.5978	30.21	30.21	60.43	1106	334
30732.48782	13888.16431	-23.5978	28.33	28.33	56.66	1100	334
15832.78782	14133.06431	148.497	11.26	11.26	22.51	4700	334
19306.98782	14556.46431	81.6872	17.50	17.50	35.00	1769	334
15391.98782	17659.86431	-114.598	32.99	32.99	65.99	1156	334
17233.58782	19449.86431	328.295	8.95	8.95	17.90	8877	334
2189.587816	21390.96431	0.139678	25.20	25.20	50.40	1846	334
13546.28782	27481.96431	-217.598	31.84	31.84	63.68	1234	334
39412.09127	5498.364994	-175.609	13.56	13.56	27.13	5103	342
30984.09127	7915.164994	-135.609	13.12	13.12	26.23	3029	342
8401.19127	12972.46499	-119.609	23.71	23.71	47.43	1476	342
9580.29127	14289.46499	-283.609	31.46	31.46	62.93	1560	342
31650.39127	13996.06499	249.683	25.20	25.20	50.40	1629	342
15790.49127	14172.86499	62.0259	11.54	11.54	23.08	4919	342
17707.89127	14489.46499	127.853	15.68	15.68	31.37	2519	342
11646.79127	19908.16499	-209.609	14.74	14.74	29.48	3420	342
20419.39127	24565.56499	69.8859	24.85	24.85	49.69	1126	342
36417.09127	26267.96499	114.098	14.13	14.13	28.26	2863	342
30051.59127	27468.56499	-18.6091	15.21	15.21	30.43	2032	342
31237.19127	33839.16499	-332.609	23.53	23.53	47.05	2640	342
32150.29127	34676.86499	-85.6091	30.40	30.40	60.81	1141	342
22646.09472	16483.66568	-178.62	26.56	26.56	53.13	1251	350
17138.99472	16865.96568	-232.62	9.04	9.04	18.09	6818	350
9345.194724	17345.76568	-67.6203	16.51	16.51	33.02	2135	350
31829.59472	17365.26568	3.06467	27.60	27.60	55.20	1183	350
32901.09472	25825.96568	-150.62	24.07	24.07	48.14	1222	350
23672.19472	28242.06568	221.18	17.64	17.64	35.28	3068	350
28645.39472	29543.46568	200.547	32.83	32.83	65.66	1139	350
18355.89818	8534.766365	-249.632	17.14	17.14	34.29	2075	358
19009.89818	12549.36636	238.853	30.26	30.26	60.52	1213	358
38518.89818	12641.86636	4.03591	20.91	20.91	41.82	2055	358
39287.49818	13340.66636	-17.6316	22.04	22.04	44.09	1653	358
21160.19818	13546.16636	326.296	26.38	26.38	52.75	1541	358
15602.09818	19133.56636	-132.632	23.39	23.39	46.77	1503	358
38774.70163	3146.76705	-180.643	34.31	34.31	68.62	1147	366
21510.90163	9784.66705	-246.643	20.56	20.56	41.12	2174	366
27703.40163	10112.06705	251.615	32.12	32.12	64.24	1018	366
8390.401631	12915.36705	-206.643	22.70	22.70	45.40	1943	366
19453.00163	13130.96705	-212.643	21.62	21.62	43.24	2213	366
11160.10163	16286.76705	-247.643	25.53	25.53	51.06	1089	366
19961.30163	21457.76705	-174.643	9.28	9.28	18.56	5015	366
2539.101631	22709.56705	-386.643	28.99	28.99	57.98	1265	366
10137.60163	25502.66705	-278.643	19.50	19.50	39.00	2399	366
16767.70163	28430.06705	-303.643	36.81	36.81	73.62	1180	366
21981.40163	30091.06705	286.002	13.07	13.07	26.14	5471	366
17648.60509	11641.76774	2.0484	24.75	24.75	49.50	1223	374
5755.305085	16051.16774	-197.654	24.59	24.59	49.17	2272	374
15135.70509	16365.66774	-37.6541	13.31	13.31	26.61	3379	374
15263.70509	17456.16774	133.703	32.00	32.00	64.01	1043	374
12208.20509	20875.56774	10.8909	15.33	15.33	30.66	2688	374
23075.90509	21492.56774	176.933	16.25	16.25	32.50	1919	374
21295.60509	26158.56774	118.966	26.00	26.00	52.00	1180	374
27976.70509	31213.96774	303.676	24.66	24.66	49.31	2117	374
20422.60854	13005.86842	-101.665	14.39	14.39	28.78	2627	382
14200.10854	18861.16842	-141.665	19.78	19.78	39.56	1653	382
18291.00854	25950.66842	-301.665	24.70	24.70	49.41	1331	382
17272.70854	31481.06842	-167.665	14.46	14.46	28.92	4135	382
28069.20854	32645.76842	-238.665	28.87	28.87	57.74	1724	382
24215.50854	32972.06842	-206.665	22.33	22.33	44.65	2183	382
24295.51199	1064.669106	128.768	31.84	31.84	63.68	1060	390
26972.61199	12570.96911	-4.85161	31.79	31.79	63.59	1088	390
17381.51199	14504.36911	-153.677	19.05	19.05	38.10	1969	390
33552.11545	339.8697907	-145.688	17.38	17.38	34.76	2477	398
30001.81545	4449.169791	-107.688	17.26	17.26	34.52	2417	398
18253.31545	10314.36979	-264.688	22.75	22.75	45.50	1089	398
28881.11545	10486.86979	119.915	23.74	23.74	47.48	1572	398
7569.015447	14085.26979	-145.688	19.78	19.78	39.56	2148	398
518.615447	18747.36979	8.89214	16.98	16.98	33.96	2245	398
7160.415447	21624.76979	-267.688	14.22	14.22	28.45	3292	398
15923.11545	23856.96979	53.1046	23.15	23.15	46.30	1401	398
11869.81545	24586.76979	-160.688	24.02	24.02	48.04	1749	398
7208.715447	25121.36979	-262.688	20.56	20.56	41.12	2024	398
35800.4189	1795.070476	-208.699	23.50	23.50	47.01	1794	406
21500.9189	7464.270476	-146.699	22.89	22.89	45.78	1746	406
13435.3189	11654.07048	-134.699	24.99	24.99	49.97	1349	406
22910.0189	11718.57048	55.0584	9.63	9.63	19.26	4965	406
28506.8189	21006.67048	57.0234	14.67	14.67	29.34	3528	406
7419.418901	22535.17048	-163.699	25.27	25.27	50.54	1160	406
19825.3189	24522.97048	273.173	26.28	26.28	52.56	1055	406
23254.52235	7015.671161	126.77	12.53	12.53	25.06	3541	414
33409.42235	9053.671161	-87.7104	18.96	18.96	37.92	2341	414
27850.12235	9522.871161	65.8546	21.60	21.60	43.19	1943	414
24738.32235	9576.171161	-74.7104	16.60	16.60	33.21	2862	414
21096.12235	20707.57116	366.5	24.59	24.59	49.17	2522	414
12975.92235	21001.17116	-90.7104	12.79	12.79	25.58	2305	414
23135.62235	21513.97116	274.145	24.96	24.96	49.93	1179	414
40207.02581	4941.871846	-238.722	27.93	27.93	55.86	1017	422
22217.32581	8129.271846	239.746	14.70	14.70	29.39	4376	422
15845.32581	14126.17185	55.0359	19.88	19.88	39.75	1505	422
19881.02581	17468.37185	354.698	25.67	25.67	51.34	1813	422
12104.72581	19882.97185	-135.722	19.99	19.99	39.99	2018	422
21045.22581	20777.17185	235.816	26.47	26.47	52.94	1593	422
11887.02581	21953.87185	-143.722	17.73	17.73	35.47	2319	422
7232.225809	25159.67185	-336.722	25.58	25.58	51.15	1417	422
36402.32581	26289.47185	61.9134	13.59	13.59	27.18	3538	422
30021.92581	27406.87185	-143.722	27.25	27.25	54.49	1368	422
18264.92581	29202.97185	-97.7216	28.87	28.87	57.74	1289	422
19215.52581	31078.97185	-243.722	22.63	22.63	45.26	1107	422
24746.62926	9513.472532	-302.733	25.98	25.98	51.95	1597	430
21154.32926	13505.67253	151.31	24.19	24.19	48.37	1406	430
14778.72926	14290.07253	-112.733	18.96	18.96	37.92	2065	430
5740.829263	16099.97253	-207.733	30.10	30.10	60.19	1140	430
10996.02926	16077.67253	-115.733	21.85	21.85	43.71	1560	430
17168.32926	16924.47253	-182.733	26.09	26.09	52.19	1318	430
9139.329263	19994.77253	-167.733	16.77	16.77	33.54	2878	430
18720.22926	21639.17253	111.027	18.63	18.63	37.26	1788	430
18118.62926	22711.37253	259.385	30.52	30.52	61.04	1283	430
2189.529263	36409.37253	-252.733	38.93	38.93	77.86	1112	430
17653.33272	11668.57322	-150.744	19.24	19.24	38.48	2271	438
19954.93272	17173.77322	-39.7441	12.13	12.13	24.26	3894	438
3727.132717	18955.87322	-197.744	17.71	17.71	35.42	1805	438
9568.532717	21228.27322	-338.744	23.01	23.01	46.02	1798	438
15296.83272	25458.57322	-158.744	10.55	10.55	21.10	4332	438
34250.23272	33197.97322	1.95836	28.42	28.42	56.85	1161	438
31632.23617	17321.9739	327.155	18.18	18.18	36.36	3233	446
12961.53617	21031.9739	-90.7554	17.36	17.36	34.71	1560	446
10148.03617	25539.8739	-266.755	22.35	22.35	44.70	2049	446
15310.63617	25487.3739	-147.755	9.18	9.18	18.37	5204	446
37924.53962	2100.474587	-306.767	21.81	21.81	43.61	2303	454
22174.13962	8160.774587	375.286	27.08	27.08	54.16	2208	454
31457.73962	11634.37459	252.473	33.68	33.68	67.35	1260	454
22627.13962	16616.87459	-331.767	38.79	38.79	77.57	1159	454
17117.13962	16751.97459	-284.767	25.93	25.93	51.86	1379	454
9489.739624	17946.87459	-76.7666	14.55	14.55	29.11	2612	454
14171.43962	18851.87459	-104.767	16.41	16.41	32.83	1985	454
15563.53962	22918.37459	252.473	24.23	24.23	48.47	1384	454
13512.33962	24495.67459	-19.7667	24.89	24.89	49.78	1535	454
30918.44308	7801.475272	12.7321	11.68	11.68	23.36	3851	462
12415.34308	12965.67527	-148.778	20.79	20.79	41.59	1998	462
24665.54308	13321.57527	2.90709	13.64	13.64	27.27	2571	462
13538.54308	15930.27527	79.5421	13.61	13.61	27.22	1890	462
27213.54308	16983.57527	82.4896	24.99	24.99	49.97	1472	462
21429.74308	29111.27527	-320.778	31.39	31.39	62.78	1366	462
32292.84653	493.9759576	-24.7892	25.60	25.60	51.20	1404	470
30962.14653	9535.775958	183.676	34.50	34.50	69.00	1023	470
23564.34653	10276.27596	18.6158	15.90	15.90	31.79	3079	470
9343.346532	17649.27596	-247.789	23.06	23.06	46.11	1204	470
35246.44653	20228.37596	-68.7892	22.21	22.21	44.42	2381	470
20593.24653	28559.77596	-125.789	20.06	20.06	40.13	1170	470
23142.14653	28628.87596	-81.7892	19.76	19.76	39.52	2312	470
23575.44653	31789.97596	-72.7892	26.05	26.05	52.09	1579	470
39390.34653	32462.27596	204.308	32.76	32.76	65.52	1182	470
19636.34653	32726.87596	-101.789	19.92	19.92	39.85	2155	470
29219.84653	33447.67596	-49.7892	25.62	25.62	51.24	1452	470
40214.44999	5007.976643	-163.8	14.04	14.04	28.07	3969	478
15982.14999	11078.87664	-265.8	24.66	24.66	49.31	1694	478
25534.14999	14241.17664	43.1671	13.45	13.45	26.89	2594	478
14263.14999	15222.97664	21.5521	18.09	18.09	36.17	1092	478
9331.049986	16002.17664	-276.8	13.45	13.45	26.89	4355	478
525.9499861	18711.37664	-150.8	29.23	29.23	58.45	1206	478
12566.34999	21982.27664	35.3071	15.66	15.66	31.32	2166	478
20133.24999	24538.27664	162.05	16.67	16.67	33.35	2796	478
25878.54999	27589.67664	-210.8	32.59	32.59	65.19	1158	478
23125.74999	28632.27664	-31.8004	17.17	17.17	34.34	2259	478
22346.15344	6920.277328	-3.02167	16.18	16.18	32.36	3101	486
12307.35344	12447.77733	-411.812	33.04	33.04	66.08	1526	486
14966.15344	12989.17733	63.7883	28.68	28.68	57.37	1131	486
7470.15344	20020.67733	-405.812	27.15	27.15	54.31	2345	486
17331.65344	31465.47733	-170.812	30.78	30.78	61.56	1530	486
29966.35689	4359.878013	-132.823	18.68	18.68	37.35	1838	494
33875.35689	4588.578013	-111.823	19.26	19.26	38.53	2138	494
21515.45689	10054.37801	-166.823	26.59	26.59	53.18	1037	494
37297.95689	11220.27801	-159.823	17.95	17.95	35.89	2832	494
16369.15689	13029.87801	-249.823	23.34	23.34	46.68	1104	494
12082.25689	14184.87801	-79.8229	10.93	10.93	21.85	4780	494
27188.85689	16984.47801	172.835	19.83	19.83	39.66	1061	494
11122.05689	20254.47801	-61.8229	18.96	18.96	37.92	2120	494
36428.65689	26284.87801	253.4	25.34	25.34	50.68	1499	494
22769.86035	8324.278698	-261.834	26.31	26.31	52.61	1419	502
21708.46035	8522.978698	-326.834	34.08	34.08	68.15	1265	502
22210.96035	16426.4787	-55.8342	11.16	11.16	22.33	3647	502
19947.06035	21444.3787	-244.834	20.51	20.51	41.02	1626	502
36061.06035	23979.7787	-126.834	25.55	25.55	51.10	1158	502
36418.96035	26261.9787	189.526	16.34	16.34	32.69	2582	502
22462.16035	29476.2787	81.4508	25.88	25.88	51.76	1501	502
38286.26035	36258.9787	-273.834	33.30	33.30	66.60	1096	502
33870.2638	4541.179384	-140.987	18.60	18.60	37.21	2139	510
15489.1638	11460.17938	-92.9873	21.74	21.74	43.47	1709	510
13250.0638	16200.17938	94.0702	11.12	11.12	22.23	5189	510
15111.6638	29014.87938	-148.987	23.55	23.55	47.10	1038	510
30298.76726	10662.38007	-91.1877	23.95	23.95	47.90	1433	518
15462.16726	11433.08007	-28.1877	21.60	21.60	43.19	1403	518
38755.16726	12514.78007	-365.188	27.04	27.04	54.07	1816	518
15138.06726	16308.68007	-161.188	17.17	17.17	34.34	2203	518
11251.06726	38810.68007	-363.188	33.32	33.32	66.65	1182	518
22940.97071	7383.380754	-61.3881	17.50	17.50	35.00	1531	526
37638.57071	10297.28075	-244.388	29.84	29.84	59.68	1193	526
8422.07071	12894.38075	-80.3881	10.06	10.06	20.11	6179	526
14792.37071	13790.98075	6.22692	8.55	8.55	17.10	5785	526
15263.47071	17535.48075	-149.388	21.55	21.55	43.10	1351	526
11970.57071	22072.58075	-297.388	32.33	32.33	64.67	1693	526
18267.27416	10413.88144	-202.588	31.65	31.65	63.30	1138	534
24424.77416	11889.08144	-55.5885	15.40	15.40	30.80	3092	534
10044.17416	14071.78144	-181.588	19.55	19.55	39.09	2822	534
21019.77416	16262.08144	-187.588	12.60	12.60	25.20	3694	534
17139.17416	16902.68144	-189.588	13.09	13.09	26.19	4067	534
37984.37762	2025.682124	-86.7889	12.51	12.51	25.01	2991	542
39555.67762	1947.882124	-84.7889	11.00	11.00	22.00	4104	542
22433.67762	3200.782124	-42.7889	26.52	26.52	53.03	1197	542
27193.97762	10037.08212	-152.789	32.40	32.40	64.81	1220	542
15486.57762	11446.38212	-187.789	17.43	17.43	34.85	3230	542
21480.97762	13195.08212	20.5636	15.19	15.19	30.38	1354	542
15796.87762	15497.68212	-33.7889	17.43	17.43	34.85	1728	542
7984.077617	16920.08212	-214.789	29.51	29.51	59.02	1385	542
11291.07762	19482.48212	-69.7889	19.24	19.24	38.48	2503	542
22205.97762	20031.88212	139.446	10.46	10.46	20.91	5104	542
7161.877617	21552.48212	-146.789	25.74	25.74	51.48	1343	542
22014.17762	32465.08212	-149.789	18.58	18.58	37.16	2536	542
11650.18107	12813.38281	-247.989	27.41	27.41	54.82	1790	550
516.0810713	18707.78281	129.421	16.56	16.56	33.11	3265	550
19593.78107	26881.28281	351.466	28.47	28.47	56.94	2359	550
15117.58107	29015.68281	-122.989	16.11	16.11	32.22	2375	550
26109.18107	32413.28281	-97.9893	31.65	31.65	63.30	1073	550
22476.78453	5561.483495	148.87	22.23	22.23	44.46	1533	558
25460.78453	14217.68349	236.313	12.20	12.20	24.40	3423	558
12516.68453	21478.08349	-135.19	13.42	13.42	26.85	3836	558
36304.78453	26274.98349	141.01	29.70	29.70	59.39	1150	558
25600.98453	27206.38349	227.47	28.66	28.66	57.32	1091	558
32927.88453	32153.78349	104.658	7.49	7.49	14.98	7430	558
15439.98798	11211.08418	-317.39	14.34	14.34	28.68	4313	566
12530.78798	21438.98418	-127.39	17.22	17.22	34.43	2163	566
11989.78798	24678.78418	-195.39	23.31	23.31	46.63	1853	566
13548.48798	24502.88418	188.952	23.55	23.55	47.10	1465	566
15335.68798	25483.38418	-184.39	18.68	18.68	37.35	1355	566
28670.68798	29509.18418	367.767	29.18	29.18	58.36	1634	566
17536.98798	30029.98418	-253.39	31.42	31.42	62.83	1281	566
14480.39143	25134.28487	-291.59	36.71	36.71	73.43	1233	574
36409.89143	26277.08487	176.962	18.44	18.44	36.88	1982	574
24381.19489	10984.28555	258.309	9.96	9.96	19.92	5174	582
12802.29489	25205.38555	48.0542	24.96	24.96	49.93	1317	582
18349.79489	26076.78555	-354.791	22.91	22.91	45.83	2778	582
16798.79489	29397.68555	-2.05333	12.69	12.69	25.39	3438	582
14637.59489	31873.98555	-40.7908	26.80	26.80	53.60	1163	582
16116.09489	31986.88555	-173.791	23.17	23.17	46.35	1328	582
21486.19834	9753.986236	-287.991	27.20	27.20	54.40	1368	590
36154.89834	11232.08624	303.304	26.80	26.80	53.60	1008	590
18096.59834	22703.38624	44.9063	22.54	22.54	45.07	1430	590
18245.19834	29193.38624	-98.9912	15.97	15.97	31.93	2907	590
40006.90179	4437.286921	215.661	27.11	27.11	54.21	1157	598
40228.90179	5040.386921	-10.3141	30.76	30.76	61.51	1034	598
24372.00179	11006.88692	128.218	15.21	15.21	30.43	2050	598
17622.70179	11642.08692	-16.2091	20.11	20.11	40.22	1675	598
28994.90179	11894.18692	-63.1916	19.00	19.00	38.01	2206	598
9855.401795	17009.58692	-76.1916	20.94	20.94	41.87	1219	598
17279.70179	31369.58692	-67.1916	19.50	19.50	39.00	1566	598
8417.505249	13066.38761	-57.392	24.44	24.44	48.89	1134	606
19020.10525	13635.78761	231.18	21.17	21.17	42.34	1273	606
13815.60525	14337.78761	-354.392	22.58	22.58	45.17	2251	606
9516.005249	21271.88761	-232.392	27.20	27.20	54.40	1080	606
23605.30525	21426.58761	-61.392	15.78	15.78	31.56	2551	606
18100.70525	26846.58761	-49.392	25.86	25.86	51.72	1112	606
23518.50525	27248.68761	35.663	25.15	25.15	50.30	1065	606
37978.5087	2003.088291	-94.5924	17.19	17.19	34.38	1726	614
28921.3087	10522.28829	364.6	19.90	19.90	39.80	2685	614
17261.6087	13640.18829	-27.5924	13.05	13.05	26.09	3003	614
22737.4087	23865.18829	-327.592	30.24	30.24	60.48	1153	614
14492.2087	25190.18829	-69.5924	22.37	22.37	44.74	2158	614
15806.0087	25274.08829	114.063	18.02	18.02	36.03	1911	614
25569.6087	29730.68829	38.4101	24.87	24.87	49.74	1091	614
39564.41216	1932.388976	-23.7928	11.28	11.28	22.56	3081	622
28475.91216	8906.088976	-156.793	18.53	18.53	37.07	2658	622
24340.31216	11011.58898	79.4747	17.57	17.57	35.14	1252	622
28600.11216	21541.48898	-415.793	44.70	44.70	89.40	1323	622
36408.31216	26259.98898	112.88	21.64	21.64	43.28	1548	622
26013.31216	27788.18898	149.232	35.37	35.37	70.74	1059	622
40009.41561	4334.589662	-45.9932	13.33	13.33	26.66	3465	630
41292.91561	5877.989662	-181.993	30.94	30.94	61.89	1543	630
24328.41561	10985.88966	126.434	18.11	18.11	36.22	2015	630
15841.51561	14120.78966	5.5868	15.92	15.92	31.84	2900	630
31507.91561	19492.68966	-109.993	21.29	21.29	42.58	1467	630
2934.51561	22729.08966	263.002	21.90	21.90	43.80	2160	630
21231.91561	25100.68966	366.164	25.03	25.03	50.07	1907	630
18315.21561	25689.58966	-205.993	26.05	26.05	52.09	1510	630
39295.11561	29693.18966	-193.993	30.64	30.64	61.28	1264	630
34367.01906	10819.29035	-82.1936	33.65	33.65	67.31	1078	638
23175.41906	12932.89035	-89.1936	37.11	37.11	74.23	1067	638
14444.11906	20424.99035	142.936	20.44	20.44	40.88	1807	638
17840.11906	21241.89035	154.726	8.22	8.22	16.44	7472	638
20512.61906	26236.59035	-308.194	13.47	13.47	26.94	5873	638
15519.11906	32240.99035	-231.194	27.58	27.58	55.15	1193	638
23680.42252	9665.191032	-193.394	16.11	16.11	32.22	2813	646
29092.92252	13554.49103	-200.394	34.64	34.64	69.28	1164	646
17793.32252	15030.49103	296.006	25.95	25.95	51.90	1155	646
13125.82252	15248.59103	74.9435	17.80	17.80	35.61	1821	646
9520.522518	17973.79103	-233.394	26.09	26.09	52.19	1740	646
5941.822518	19748.39103	-362.394	39.45	39.45	78.89	1295	646
12431.92252	23473.99103	-35.394	26.71	26.71	53.41	1023	646
19329.52252	31702.69103	74.9435	13.16	13.16	26.33	3218	646
22126.12252	31574.29103	-124.394	23.17	23.17	46.35	1200	646
32941.72252	32174.69103	121.121	7.63	7.63	15.26	8249	646
32383.42597	10163.49172	78.6731	31.70	31.70	63.40	1069	654
16168.92597	11234.89172	-208.594	8.85	8.85	17.71	6943	654
3724.025972	18919.69172	-141.594	15.66	15.66	31.32	2593	654
7123.625972	21510.49172	-23.5944	30.61	30.61	61.23	1046	654
14171.92597	28252.69172	-134.594	21.88	21.88	43.76	1468	654
23530.82943	7768.692402	-152.795	18.39	18.39	36.79	1973	662
36231.22943	11899.9924	72.5777	20.63	20.63	41.26	1545	662
22768.82943	13096.0924	136.44	14.84	14.84	29.67	2827	662
15825.42943	14148.0924	83.3852	10.39	10.39	20.77	4497	662
13017.62943	14802.5924	-8.96977	15.21	15.21	30.43	2319	662
11963.82943	24484.3924	-79.7948	16.04	16.04	32.08	3453	662
21452.22943	25055.1924	273.008	18.77	18.77	37.54	2777	662
18764.02943	27259.5924	134.475	19.15	19.15	38.29	1783	662
16774.92943	29343.0924	64.7177	22.00	22.00	43.99	1555	662
39686.73288	3978.293088	-88.9952	23.13	23.13	46.25	1140	670
28464.93288	8853.793088	-258.995	22.23	22.23	44.46	2055	670
23683.23288	9621.693088	-193.995	26.56	26.56	53.13	1352	670
17132.53288	16966.19309	-240.995	25.60	25.60	51.20	1312	670
31761.13288	17367.39309	120.52	27.88	27.88	55.77	1184	670
23610.73288	21423.39309	-104.995	26.59	26.59	53.18	1067	670
10666.53288	22230.59309	-170.995	23.90	23.90	47.81	1295	670
19556.53288	24451.79309	-348.995	22.11	22.11	44.23	2146	670
28153.83288	25008.89309	-304.995	31.58	31.58	63.16	1243	670
26640.43633	203.1937728	-312.196	40.13	40.13	80.26	1031	678
40092.03633	3271.993773	-44.1956	16.65	16.65	33.30	3149	678
33891.73633	4485.593773	-349.196	23.81	23.81	47.62	2339	678
12636.03633	9970.993773	-268.196	23.60	23.60	47.19	1770	678
18257.93633	13018.49377	-22.1956	12.39	12.39	24.77	3530	678
15087.33633	14359.29377	-153.196	18.49	18.49	36.97	1339	678
19147.83633	14637.39377	13.2269	19.62	19.62	39.23	1725	678
13379.73633	15612.79377	-377.196	10.74	10.74	21.48	8594	678
13189.63633	17237.29377	-0.528059	12.34	12.34	24.68	3617	678
13999.83633	21013.49377	65.2994	13.73	13.73	27.46	2950	678
33748.63979	319.294458	-95.396	41.05	41.05	82.10	1106	686
23247.83979	3328.794458	-363.396	21.34	21.34	42.67	1900	686
24062.53979	10483.79446	-228.396	19.76	19.76	39.52	1358	686
26647.03979	11636.79446	-197.396	11.92	11.92	23.83	3313	686
9465.139788	13348.19446	-274.396	19.59	19.59	39.19	1975	686
20883.43979	20819.19446	169.244	21.12	21.12	42.25	1622	686
10640.83979	22179.69446	-200.396	21.03	21.03	42.06	1124	686
14607.93979	23221.99446	107.347	24.35	24.35	48.70	1392	686
15545.83979	26558.89446	-199.396	30.03	30.03	60.05	1204	686
21487.03979	30822.79446	233.107	30.38	30.38	60.76	1111	686
32913.53979	32136.19446	130.927	16.86	16.86	33.72	1415	686
38523.64324	8120.895143	-32.5963	28.92	28.92	57.84	1085	694
28449.84324	8916.595143	-104.596	15.19	15.19	30.38	2497	694
19351.64324	9786.895143	-266.596	17.31	17.31	34.62	2278	694
20441.54324	10109.49514	-314.596	13.47	13.47	26.94	5441	694
29262.74324	10644.19514	142.516	27.53	27.53	55.06	1024	694
17569.94324	11658.49514	-58.5963	14.60	14.60	29.20	4081	694
8374.343242	12965.79514	-251.596	24.28	24.28	48.56	1582	694
35844.24324	13279.89514	230.941	24.61	24.61	49.22	2437	694
17153.34324	13777.39514	19.7037	20.91	20.91	41.82	1226	694
15850.24324	14144.09514	-14.6838	19.85	19.85	39.71	1011	694
9477.143242	17825.09514	-328.596	39.00	39.00	78.00	1571	694
20303.04324	18953.89514	35.4237	10.88	10.88	21.76	3707	694
10637.84324	22219.19514	-212.596	9.42	9.42	18.84	6660	694
10345.74324	24379.29514	-283.596	18.84	18.84	37.68	2675	694
38286.24324	36318.99514	70.7937	21.27	21.27	42.53	1521	694
23285.6467	3465.795828	-360.797	20.56	20.56	41.12	2641	702
28102.6467	8029.495828	-225.797	24.14	24.14	48.28	1719	702
20288.0467	12976.29583	299.516	31.42	31.42	62.83	1191	702
6882.146696	20727.79583	-186.797	26.28	26.28	52.56	1513	702
12982.5467	21460.79583	-196.797	23.41	23.41	46.82	1330	702
13155.6467	24197.19583	-342.797	27.69	27.69	55.39	1203	702
31287.4467	32886.89583	-191.797	24.94	24.94	49.88	2134	702
2151.446696	35921.09583	-305.797	23.50	23.50	47.01	3056	702
32624.45015	5085.696514	-58.7714	19.64	19.64	39.28	1737	710
28441.55015	8909.596514	-183.771	19.48	19.48	38.95	2402	710
7683.850149	14288.19651	-394.771	29.77	29.77	59.53	1192	710
7755.050149	16155.19651	-281.771	17.22	17.22	34.43	2997	710
31796.45015	17361.69651	84.3736	11.47	11.47	22.94	4030	710
19024.65015	17715.39651	-46.7714	26.33	26.33	52.66	1415	710
9151.650149	19989.69651	-219.771	22.61	22.61	45.22	1439	710
17815.45015	21235.19651	81.4261	12.55	12.55	25.10	2364	710
9355.350149	22716.79651	-193.771	20.61	20.61	41.21	2389	710
27400.95015	30124.69651	-2.08638	15.02	15.02	30.05	3629	710
27476.1536	8455.497199	-266.671	19.45	19.45	38.90	3224	718
19275.4536	13670.3972	333.047	9.18	9.18	18.37	9154	718
12380.2536	14390.0972	57.9467	16.67	16.67	33.35	1960	718
21175.8536	16164.2972	-1.98576	24.44	24.44	48.89	1186	718
11209.7536	17039.4972	-314.671	26.14	26.14	52.28	1966	718
21327.0536	25093.3972	206.304	24.94	24.94	49.88	1690	718
17647.9536	27877.5972	115.914	24.26	24.26	48.51	1086	718
30077.9536	32589.3972	307.502	33.39	33.39	66.79	1925	718
23628.45706	4210.197884	-412.57	36.31	36.31	72.63	1160	726
17628.55706	11617.19788	-53.5701	29.46	29.46	58.92	1018	726
20278.45706	12263.29788	328.235	25.53	25.53	51.06	1244	726
8380.357057	12988.09788	-96.5701	26.89	26.89	53.79	1254	726
9475.757057	13116.99788	-264.57	15.05	15.05	30.10	3118	726
19940.75706	17509.79788	49.2049	21.71	21.71	43.43	1067	726
32682.26051	4980.298569	-403.47	19.50	19.50	39.00	3025	734
16132.46051	11148.39857	-348.47	31.51	31.51	63.02	1073	734
17066.46051	12696.39857	49.3055	20.77	20.77	41.54	1075	734
18615.46051	24011.49857	138.713	23.95	23.95	47.90	1744	734
20292.26051	29489.19857	270.368	12.18	12.18	24.35	5161	734
31370.46397	8152.699254	-52.3689	19.92	19.92	39.85	2209	742
19054.96397	11861.09925	111.304	16.48	16.48	32.97	2448	742
17326.36397	14438.79925	-96.3689	28.99	28.99	57.98	1035	742
3762.363965	18916.69925	-30.3689	18.53	18.53	37.07	1339	742
23588.06397	27197.49925	-82.3689	31.18	31.18	62.36	1005	742
31093.46742	9625.39994	196.882	24.73	24.73	49.45	1192	750
37606.86742	10285.19994	-108.268	25.34	25.34	50.68	1840	750
20370.66742	11858.39994	-44.2683	11.52	11.52	23.03	4314	750
12249.86742	12837.59994	-67.2683	10.83	10.83	21.67	4173	750
21518.46742	13530.59994	6.2767	13.35	13.35	26.71	3151	750
15827.46742	14129.99994	52.4542	15.38	15.38	30.76	2605	750
16181.56742	15641.99994	-77.2683	8.55	8.55	17.10	6253	750
11324.46742	21899.39994	-136.268	18.68	18.68	37.35	1214	750
35835.07087	1766.700625	-210.168	22.61	22.61	45.22	2132	758
8337.070873	12918.70062	-267.168	15.75	15.75	31.51	3313	758
15821.57087	14001.00062	-182.168	7.72	7.72	15.45	8442	758
17367.37087	14283.40062	-182.168	22.94	22.94	45.88	1027	758
16533.87087	15140.00062	-143.168	12.18	12.18	24.35	3774	758
15280.87087	15756.50062	-270.168	21.31	21.31	42.63	1572	758
31793.47087	17338.40062	157.682	32.48	32.48	64.95	1078	758
17818.57087	21188.00062	308.987	27.39	27.39	54.78	1143	758
18355.87087	25704.30062	-131.168	21.38	21.38	42.77	2035	758
15870.07087	31691.10062	-208.168	15.57	15.57	31.13	2872	758
35229.77433	953.50131	-358.067	28.26	28.26	56.52	1974	766
35443.07433	6546.20131	-304.067	35.37	35.37	70.74	1252	766
18138.37433	10555.50131	-234.067	18.42	18.42	36.83	2101	766
33735.77433	12844.40131	-261.067	33.68	33.68	67.35	1117	766
27264.67433	16974.40131	199.048	27.65	27.65	55.30	1284	766
9509.374327	17888.30131	-313.067	24.09	24.09	48.18	2367	766
29442.87433	19136.40131	270.77	29.27	29.27	58.55	1395	766
774.0743268	21376.60131	-258.067	22.84	22.84	45.69	2194	766
10658.47433	22220.80131	-219.067	13.35	13.35	26.71	3600	766
36702.67433	35925.80131	-23.0671	14.58	14.58	29.15	3673	766
32637.47778	5031.601995	-346.966	23.81	23.81	47.62	1968	774
20994.77778	10584.802	-233.966	24.56	24.56	49.13	1421	774
23220.47778	18085.202	267.924	32.59	32.59	65.19	1335	774
20022.87778	21407.002	-186.966	10.20	10.20	20.39	7721	774
10661.17778	22271.402	-284.966	13.49	13.49	26.99	4856	774
14650.67778	23158.802	55.7035	23.31	23.31	46.63	1908	774
28465.17778	30411.102	136.269	22.61	22.61	45.22	1168	774
32662.58123	5074.90268	-105.866	29.72	29.72	59.44	1224	782
23523.88123	7766.00268	-256.866	23.36	23.36	46.72	1853	782
22201.98123	8659.60268	261.147	18.13	18.13	36.27	2949	782
15864.18123	14122.10268	-16.9008	15.00	15.00	30.00	2314	782
7787.381235	16115.30268	-160.866	24.40	24.40	48.80	1120	782
19171.58123	16267.70268	-238.866	25.22	25.22	50.44	1102	782
25845.58123	23644.90268	-405.866	20.75	20.75	41.50	3162	782
19842.08123	26754.60268	-413.866	36.76	36.76	73.52	1045	782
21431.68123	29133.90268	-128.866	19.92	19.92	39.85	2398	782
23437.98123	29845.10268	-19.8658	22.35	22.35	44.70	2161	782
38647.28469	4443.403366	-141.765	20.87	20.87	41.73	1701	790
13212.88469	10405.60337	-265.765	23.95	23.95	47.90	2511	790
24141.28469	12343.70337	362.445	26.40	26.40	52.80	1956	790
15959.28469	16213.60337	-70.7652	9.09	9.09	18.18	5388	790
19928.88469	20591.80337	-121.765	32.73	32.73	65.47	1048	790
14275.98469	25719.60337	-352.765	40.34	40.34	80.68	1176	790
35060.18469	28804.30337	326.092	47.76	47.76	95.52	1033	790
19615.18469	30962.60337	-233.765	15.90	15.90	31.79	3600	790
29546.38469	31429.80337	219	23.62	23.62	47.24	2098	790
21970.68469	32248.40337	-155.765	25.32	25.32	50.63	1618	790
23011.78814	6371.504051	69.7604	20.44	20.44	40.88	1369	798
15919.38814	16203.50405	-33.6646	21.93	21.93	43.85	1296	798
688.6881424	16464.10405	274.12	37.42	37.42	74.84	1070	798
12281.28814	16404.60405	36.3554	8.50	8.50	17.00	7090	798
15657.18814	18081.00405	-20.6646	30.47	30.47	60.95	1076	798
9080.188142	19009.00405	-100.665	15.66	15.66	31.32	3023	798
21857.88814	19227.80405	-264.665	25.01	25.01	50.02	1430	798
18942.08814	22238.40405	-74.6646	17.31	17.31	34.62	2348	798
26200.28814	29781.80405	-185.665	29.01	29.01	58.03	1752	798
34133.08814	33273.90405	223.03	24.09	24.09	48.18	2202	798
38323.98814	36261.40405	189.625	27.53	27.53	55.06	1214	798
36437.08814	37047.20405	-247.665	32.62	32.62	65.23	1148	798
32268.7916	919.504736	-119.564	23.20	23.20	46.39	1531	806
38627.5916	1705.904736	-28.564	30.85	30.85	61.70	1388	806
39927.9916	3939.304736	-305.564	25.48	25.48	50.96	1782	806
37669.7916	10304.80474	-170.564	28.10	28.10	56.19	1829	806
15874.6916	14145.60474	57.0885	18.98	18.98	37.96	1670	806
22962.4916	14355.60474	-238.564	30.40	30.40	60.81	1534	806
7212.091596	17281.00474	-172.564	20.68	20.68	41.35	1718	806
9081.391596	18996.30474	-186.564	16.65	16.65	33.30	2839	806
16619.2916	19763.90474	319.416	22.80	22.80	45.59	1367	806
16144.2916	20830.50474	286.011	20.70	20.70	41.40	2063	806
9503.791596	21349.00474	-139.564	20.89	20.89	41.78	1212	806
34035.0916	21344.40474	-237.564	22.61	22.61	45.22	1511	806
23571.3916	21415.20474	-19.564	12.95	12.95	25.91	3367	806
18901.0916	22309.40474	-386.564	17.12	17.12	34.24	4356	806
10716.0916	22866.70474	-288.564	14.22	14.22	28.45	3683	806
23583.1916	27325.70474	-259.564	25.67	25.67	51.34	1826	806
38651.39505	1758.805421	-334.463	39.63	39.63	79.27	1051	814
15723.79505	9203.305421	-70.4634	31.49	31.49	62.97	1023	814
20148.09505	13510.90542	-278.463	36.38	36.38	72.77	1616	814
18679.79505	14681.20542	-44.4634	12.65	12.65	25.29	3458	814
9049.29505	16078.90542	-182.463	17.47	17.47	34.95	2255	814
31508.29505	19457.50542	-137.463	26.47	26.47	52.94	1471	814
19840.59505	20216.40542	-146.463	11.04	11.04	22.09	4053	814
16058.59505	20807.50542	2.16911	17.73	17.73	35.47	2660	814
8956.29505	23172.20542	-180.463	16.16	16.16	32.31	2807	814
17397.99505	23828.50542	139.719	26.80	26.80	53.60	1256	814
10152.79505	25464.20542	-249.463	26.31	26.31	52.61	1403	814
16810.49505	29342.00542	77.8216	17.36	17.36	34.71	2356	814
39261.49505	29850.60542	-245.463	38.36	38.36	76.73	1257	814
34333.49505	35231.90542	-155.463	42.30	42.30	84.59	1147	814
40573.8985	3113.906106	155.54	16.91	16.91	33.82	3217	822
38623.3985	4500.506106	-102.363	25.17	25.17	50.35	1159	822
24497.8985	8453.606106	16.0247	11.30	11.30	22.61	2451	822
23374.8985	13220.20611	184.032	13.26	13.26	26.52	4288	822
18664.9985	13451.70611	75.9572	30.03	30.03	60.05	1115	822
31632.2985	13903.40611	85.7822	29.25	29.25	58.50	1286	822
25508.8985	14221.50611	294.072	23.43	23.43	46.86	1703	822
18907.9985	22069.20611	-222.363	26.42	26.42	52.85	1885	822
10660.4985	27653.70611	-95.3628	21.48	21.48	42.96	2305	822
23515.80196	7747.906792	-111.262	17.12	17.12	34.24	2227	830
19570.80196	8735.006792	-405.262	37.42	37.42	74.84	1219	830
19326.60196	9702.006792	-166.262	21.62	21.62	43.24	1143	830
33824.30196	12790.80679	-216.262	27.39	27.39	54.78	1678	830
15938.10196	14165.30679	161.535	13.61	13.61	27.22	3319	830
25497.50196	14208.80679	205.748	15.68	15.68	31.37	2479	830
28169.50196	15628.80679	267.645	13.52	13.52	27.04	4631	830
8249.201958	15847.10679	-318.262	32.69	32.69	65.37	1030	830
9723.201958	16187.40679	-161.262	21.05	21.05	42.11	1734	830
20011.30196	16701.30679	-368.262	16.89	16.89	33.77	4176	830
12491.30196	21431.90679	-163.262	13.73	13.73	27.46	3391	830
10804.40196	22871.60679	-268.262	25.48	25.48	50.96	1183	830
15753.50196	24685.90679	367.86	30.80	30.80	61.61	1519	830
35262.10196	26358.80679	219.503	30.59	30.59	61.18	1186	830
19198.50196	30971.00679	-191.262	23.81	23.81	47.62	1137	830
30843.50196	32085.20679	-63.2622	29.32	29.32	58.64	1039	830
22767.00541	5085.007477	9.34846	25.32	25.32	50.63	1091	838
40226.50541	5015.807477	-178.162	20.35	20.35	40.69	1536	838
21745.60541	8547.807477	-218.162	24.21	24.21	48.42	1683	838
26523.00541	8731.207477	-410.162	18.37	18.37	36.74	4172	838
22485.60541	11198.20748	155.741	13.14	13.14	26.28	3372	838
21287.40541	12623.10748	318.836	22.37	22.37	44.74	2631	838
11040.50541	14461.40748	-87.1615	9.96	9.96	19.92	5009	838
12672.50541	14869.90748	-55.1615	8.15	8.15	16.30	5580	838
15351.50541	15964.70748	-213.162	12.51	12.51	25.01	5047	838
16479.80541	17694.60748	-150.162	24.07	24.07	48.14	1192	838
14404.70541	20419.00748	-139.162	11.87	11.87	23.74	5005	838
15546.70541	23323.30748	-119.162	9.35	9.35	18.70	5289	838
23141.60541	27844.80748	174.408	17.43	17.43	34.85	2782	838
15870.90541	30181.90748	-385.162	26.16	26.16	52.33	2264	838
29635.70887	715.708162	-168.061	33.68	33.68	67.35	1283	846
35282.00887	3962.408162	-240.061	25.41	25.41	50.82	1604	846
20069.70887	11165.10816	152.894	10.13	10.13	20.25	4804	846
21492.50887	13210.50816	-31.0609	6.33	6.33	12.67	7558	846
38174.10887	13344.60816	-143.061	24.85	24.85	49.69	1286	846
16569.20887	15093.80816	-142.061	11.89	11.89	23.79	5131	846
15451.30887	16631.90816	-195.061	24.80	24.80	49.60	1241	846
16129.30887	20815.50816	222.652	22.37	22.37	44.74	1721	846
804.3088659	21425.40816	-160.061	34.41	34.41	68.81	1018	846
13071.20887	22169.70816	152.894	24.99	24.99	49.97	1118	846
14793.80887	22354.40816	-185.061	7.54	7.54	15.07	8286	846
36425.70887	26289.00816	271.777	24.14	24.14	48.28	1562	846
32250.50887	28739.40816	14.3616	15.94	15.94	31.89	2274	846
18901.40887	32193.10816	-145.061	22.09	22.09	44.18	1546	846
33434.10887	33006.30816	-102.061	31.46	31.46	62.93	1338	846
33960.01232	10936.90885	-18.9603	22.80	22.80	45.59	1815	854
14543.01232	16235.70885	69.4822	14.22	14.22	28.45	2210	854
15952.81232	16243.20885	-111.96	14.86	14.86	29.72	2911	854
7230.61232	16735.40885	-290.96	23.48	23.48	46.96	1383	854
22248.51232	22852.50885	-73.9603	13.47	13.47	26.94	3273	854
11364.71232	23153.00885	-105.96	30.38	30.38	60.76	1353	854
9434.21232	26524.40885	-298.96	18.68	18.68	37.35	2466	854
29137.31232	32963.30885	-152.96	18.70	18.70	37.40	1627	854
32311.81232	34171.80885	-191.96	26.68	26.68	53.36	1086	854
23819.51577	8761.209532	-9.9997	10.17	10.17	20.35	4650	862
13696.21577	13783.10953	-62.8597	17.03	17.03	34.05	1834	862
25512.01577	14233.00953	316.19	14.55	14.55	29.11	4055	862
11233.31577	19240.30953	-340.86	13.24	13.24	26.47	5481	862
18854.21577	22104.00953	-147.86	9.02	9.02	18.04	5961	862
10426.41577	23834.00953	-362.86	11.63	11.63	23.27	6476	862
36411.51577	26255.20953	83.3378	16.63	16.63	33.25	2648	862
19695.41577	32636.40953	-124.86	20.42	20.42	40.84	2308	862
37640.71577	34785.70953	-46.8597	22.68	22.68	45.36	1772	862
16192.11923	11202.41022	-236.759	18.84	18.84	37.68	1601	870
36189.01923	11225.01022	-59.7591	24.87	24.87	49.74	1556	870
22736.11923	11385.61022	-49.7591	26.85	26.85	53.69	1058	870
15838.11923	14141.11022	-58.7591	19.41	19.41	38.81	1619	870
17291.31923	14425.31022	41.1909	17.59	17.59	35.18	1932	870
18982.71923	17719.81022	60.8409	15.97	15.97	31.93	2608	870
22163.41923	20017.91022	222.953	10.13	10.13	20.25	6312	870
20650.51923	20380.41022	231.796	25.06	25.06	50.11	1151	870
17080.81923	20976.01022	-388.759	24.44	24.44	48.89	2079	870
9541.719228	21335.61022	-366.759	13.80	13.80	27.60	4897	870
13233.81923	22153.01022	-47.7591	12.41	12.41	24.82	3585	870
10653.31923	22233.01022	-169.759	18.89	18.89	37.77	1708	870
29082.31923	32897.21022	-150.759	23.27	23.27	46.53	1698	870
40846.51923	35653.91022	282.886	16.77	16.77	33.54	3935	870
40499.22268	2239.010903	-196.658	27.81	27.81	55.63	1442	878
36465.82268	3372.910903	-94.6585	22.63	22.63	45.26	1423	878
30456.92268	6810.110903	-407.658	33.02	33.02	66.03	1562	878
30603.32268	8588.410903	-134.658	16.74	16.74	33.49	2607	878
21498.02268	9871.610903	-324.658	27.81	27.81	55.63	1054	878
21629.92268	11759.0109	-109.658	14.70	14.70	29.39	2921	878
18905.32268	12201.6109	-24.6585	13.12	13.12	26.23	3387	878
26593.72268	15401.4109	-180.658	13.21	13.21	26.42	4382	878
18107.22268	17397.2109	56.029	17.47	17.47	34.95	1737	878
20402.92268	24572.3109	183.754	33.25	33.25	66.51	1321	878
21234.82268	25108.6109	112.032	19.48	19.48	38.95	2614	878
10060.32268	25793.9109	-280.658	11.54	11.54	23.08	5116	878
23008.52268	27911.1109	97.294	17.36	17.36	34.71	2768	878
14147.62268	28244.0109	-226.658	16.25	16.25	32.50	3104	878
21686.22268	28660.3109	313.444	16.23	16.23	32.45	4073	878
37662.02268	31240.2109	-128.658	35.30	35.30	70.60	1037	878
32930.52268	32145.3109	21.6415	18.56	18.56	37.11	1980	878
33472.42268	32936.6109	36.379	21.76	21.76	43.52	2691	878
40849.52268	35662.8109	136.594	18.13	18.13	36.27	1600	878
35828.72614	410.211588	-87.5579	36.88	36.88	73.76	1012	886
40204.72614	4997.211588	-190.558	18.79	18.79	37.59	2957	886
30620.22614	8603.411588	-102.558	13.09	13.09	26.19	4388	886
16187.32614	11235.31159	-116.558	7.94	7.94	15.87	6812	886
14983.82614	13002.21159	-135.558	10.90	10.90	21.81	3927	886
18258.32614	13030.71159	-218.558	24.56	24.56	49.13	2447	886
21510.52614	13209.21159	3.07464	8.15	8.15	16.30	5327	886
12701.92614	13554.81159	29.6021	22.00	22.00	43.99	1304	886
34007.72614	21364.11159	-154.558	19.00	19.00	38.01	2636	886
20118.32614	21286.81159	-31.5579	13.92	13.92	27.84	2944	886
22590.72614	22847.61159	320.422	21.17	21.17	42.34	3397	886
17401.82614	23902.71159	237.892	25.01	25.01	50.02	1744	886
32250.92614	28761.81159	-68.5579	20.77	20.77	41.54	2181	886
23650.52959	4112.812273	-379.457	18.77	18.77	37.54	4129	894
18934.82959	8034.512273	-261.457	23.53	23.53	47.05	1108	894
35561.32959	10593.01227	268.45	18.42	18.42	36.83	3265	894
18903.92959	12299.91227	-114.457	11.16	11.16	22.33	4115	894
9315.729589	13656.91227	-385.457	24.63	24.63	49.27	1576	894
39265.52959	13876.41227	42.4753	31.02	31.02	62.03	1714	894
11037.82959	14481.31227	-89.4572	8.05	8.05	16.11	6609	894
39785.22959	14935.31227	106.338	22.02	22.02	44.04	1793	894
16183.32959	19472.61227	-290.457	26.38	26.38	52.75	1047	894
17838.92959	21231.41227	311.68	18.89	18.89	37.77	2451	894
20111.42959	21271.81227	-220.457	20.89	20.89	41.78	1806	894
23595.02959	21396.21227	-113.457	21.03	21.03	42.06	1364	894
15822.02959	21984.01227	197.71	18.98	18.98	37.96	2455	894
10430.32959	23534.51227	-210.457	22.56	22.56	45.12	1361	894
18618.12959	24035.91227	340.173	28.05	28.05	56.10	1883	894
20419.42959	25044.61227	-69.4572	24.70	24.70	49.41	1028	894
7948.129589	25494.71227	-397.457	24.44	24.44	48.89	2346	894
10843.82959	26736.81227	-275.457	37.44	37.44	74.89	1096	894
22259.82959	29669.81227	204.588	17.52	17.52	35.04	2481	894
23438.52959	29862.81227	-197.457	20.68	20.68	41.35	2194	894
25223.92959	32884.01227	32.6503	23.01	23.01	46.02	2033	894
33098.73304	11641.41296	-188.357	30.12	30.12	60.24	1116	902
10331.33304	13081.81296	-385.357	30.92	30.92	61.84	1815	902
19276.63304	14542.51296	70.0859	15.64	15.64	31.27	2113	902
12098.73304	14854.51296	-39.3566	13.97	13.97	27.93	2586	902
11617.13304	17753.71296	-27.3566	20.32	20.32	40.65	1517	902
21749.93304	19397.21296	-76.3566	21.10	21.10	42.20	1227	902
5190.433043	19834.61296	-247.357	22.96	22.96	45.92	2506	902
10414.83304	23879.51296	-386.357	24.61	24.61	49.22	1719	902
22286.43304	29711.21296	293.113	28.99	28.99	57.98	1156	902
18886.6365	8076.213644	-416.328	32.10	32.10	64.20	1367	910
14242.4365	11320.61364	-343.328	21.76	21.76	43.52	2103	910
16129.0365	13742.01364	162.469	24.70	24.70	49.41	1166	910
7176.636497	14697.81364	-276.328	19.99	19.99	39.99	1941	910
2577.736497	16854.51364	71.0969	20.06	20.06	40.13	1824	910
25429.2365	17441.81364	69.1319	9.07	9.07	18.13	4679	910
9551.836497	21370.11364	-251.328	22.73	22.73	45.45	1432	910
18763.1365	21585.51364	214.542	22.98	22.98	45.97	1174	910
39565.23995	1939.014329	24.924	8.05	8.05	16.11	4842	918
32920.43995	5734.514329	-358.324	32.52	32.52	65.05	1669	918
20654.03995	7272.214329	170.334	17.07	17.07	34.15	2243	918
34735.83995	9590.114329	-94.3235	29.98	29.98	59.96	1505	918
21481.63995	9762.714329	-264.324	24.21	24.21	48.42	1432	918
16412.03995	10953.81433	-158.324	14.27	14.27	28.54	3091	918
22555.73995	11187.81433	172.299	15.66	15.66	31.32	2948	918
8383.639951	13002.81433	-308.324	18.25	18.25	36.50	3250	918
23849.83995	13216.11433	-42.3235	15.19	15.19	30.38	3096	918
15837.93995	14149.11433	23.9415	13.24	13.24	26.47	2650	918
23798.13995	15459.11433	-8.48101	15.33	15.33	30.66	2340	918
39458.63995	16256.91433	-132.324	21.69	21.69	43.38	1574	918
14482.73995	18694.21433	-62.3235	18.04	18.04	36.08	1669	918
11101.23995	20259.61433	-108.324	13.92	13.92	27.84	3237	918
12131.33995	20359.21433	-322.324	30.87	30.87	61.75	1936	918
25780.53995	23623.71433	-123.324	26.99	26.99	53.98	1237	918
26744.63995	28617.11433	-247.324	10.57	10.57	21.15	5643	918
23363.23995	29679.71433	58.329	14.70	14.70	29.39	2073	918
12314.03995	30720.71433	-342.324	27.25	27.25	54.49	1646	918
23967.73995	31857.01433	-141.324	16.27	16.27	32.55	2165	918
33801.13995	34870.81433	-61.3235	26.52	26.52	53.03	1305	918
29043.1434	2746.315014	-294.319	17.26	17.26	34.52	3104	926
30593.7434	8574.215014	-122.319	19.62	19.62	39.23	2238	926
17745.5434	11660.01501	-255.319	29.48	29.48	58.97	1061	926
38680.0434	12509.31501	3.31354	26.28	26.28	52.56	1505	926
19088.7434	14617.61501	-5.52896	16.01	16.01	32.03	2367	926
36912.4434	17430.61501	227.324	35.11	35.11	70.23	1210	926
11006.2434	19443.31501	265.641	24.35	24.35	48.70	1576	926
18901.7434	22143.81501	-127.319	16.96	16.96	33.91	2226	926
16797.5434	24715.41501	272.519	24.56	24.56	49.13	1785	926
27384.1434	30095.61501	-24.319	27.98	27.98	55.95	1178	926
35565.2434	31053.71501	-249.319	31.70	31.70	63.40	1334	926
14578.6434	31954.31501	-287.319	22.16	22.16	44.32	1925	926
15445.7434	32083.41501	-46.319	28.42	28.42	56.85	1106	926
41375.84686	740.0156992	88.7956	26.07	26.07	52.14	1199	934
38560.34686	1635.815699	-231.314	32.64	32.64	65.28	1318	934
24189.94686	11003.2157	76.0231	21.71	21.71	43.43	1425	934
22496.04686	11207.3157	278.418	22.98	22.98	45.97	1407	934
22948.04686	11345.7157	-121.314	12.55	12.55	25.10	3576	934
24314.14686	12471.9157	-177.314	15.68	15.68	31.37	3860	934
18843.84686	21548.9157	140.868	26.00	26.00	52.00	1633	934
3148.446859	22818.1157	177.221	22.82	22.82	45.64	1218	934
9954.046859	23377.8157	-266.314	16.30	16.30	32.59	2569	934
18274.54686	29240.6157	-218.314	24.35	24.35	48.70	1590	934
9210.146859	30412.3157	-300.314	36.74	36.74	73.48	1026	934
25085.54686	31965.2157	-297.314	26.99	26.99	53.98	1014	934
28884.05031	10650.01638	329.513	22.96	22.96	45.92	2719	942
36172.85031	11212.11638	91.7476	16.65	16.65	33.30	3168	942
18384.65031	13127.61638	256.808	20.11	20.11	40.22	2152	942
11912.65031	14109.91638	-59.3099	13.71	13.71	27.41	2988	942
12807.05031	15634.01638	-41.3099	17.36	17.36	34.71	1992	942
15111.15031	16309.01638	-43.3099	9.87	9.87	19.73	7273	942
15625.45031	17610.31638	-373.31	11.99	11.99	23.97	6644	942
26577.05031	19757.01638	27.8851	16.89	16.89	33.77	2098	942
20490.65031	20272.31638	-257.31	14.22	14.22	28.45	5050	942
10700.55031	22249.01638	-121.31	22.40	22.40	44.79	1311	942
18915.15031	32072.01638	-252.31	12.81	12.81	25.62	5089	942
23092.95031	32592.61638	-252.31	20.84	20.84	41.68	1418	942
31265.95031	32803.31638	-366.31	29.20	29.20	58.40	1936	942
22520.45377	7495.61707	127.122	26.64	26.64	53.27	1342	950
15884.05377	10463.91707	-280.305	30.45	30.45	60.90	1097	950
17854.45377	15705.31707	-220.305	23.31	23.31	46.63	2016	950
17505.35377	16552.31707	58.3472	19.97	19.97	39.94	1457	950
601.3537667	18693.51707	349.167	13.40	13.40	26.80	6140	950
11756.45377	21189.81707	-168.305	11.80	11.80	23.60	5972	950
22043.85377	21102.21707	9.22219	15.59	15.59	31.18	2368	950
36079.45377	23878.01707	-170.305	29.51	29.51	59.02	1494	950
36368.45377	26266.11707	171.335	14.79	14.79	29.58	3714	950
24165.95377	33029.41707	-65.3053	16.98	16.98	33.96	2738	950
20419.55722	8361.017755	-91.3008	9.96	9.96	19.92	5219	958
15956.35722	10535.21775	-147.301	22.49	22.49	44.98	1932	958
22498.05722	11261.61775	-101.301	4.99	4.99	9.99	15684	958
11214.45722	13687.21775	-162.301	10.24	10.24	20.49	5252	958
9906.057221	14122.01775	-327.301	31.18	31.18	62.36	1145	958
9989.057221	14537.91775	-242.301	31.42	31.42	62.83	1531	958
17824.15722	15690.41775	-166.301	13.47	13.47	26.94	3618	958
33168.35722	15668.11775	-119.301	30.61	30.61	61.23	1117	958
15152.45722	16348.81775	-40.3008	15.05	15.05	30.10	2177	958
7175.057221	17207.71775	-213.301	25.50	25.50	51.01	1756	958
11685.25722	17785.91775	-354.301	13.75	13.75	27.51	2943	958
18430.55722	21022.91775	-13.3708	10.13	10.13	20.25	5410	958
3812.257221	22327.01775	-140.301	19.03	19.03	38.06	2756	958
33250.25722	23863.11775	-98.3008	31.70	31.70	63.40	1472	958
14450.45722	24682.21775	18.0692	17.64	17.64	35.28	1912	958
15311.45722	25481.91775	-145.301	7.65	7.65	15.31	6700	958
13973.05722	25713.01775	-106.301	22.11	22.11	44.23	1453	958
18845.75722	26828.71775	-206.301	23.15	23.15	46.30	2208	958
17355.75722	28054.31775	35.7542	9.37	9.37	18.75	5684	958
30424.65722	33043.51775	-91.3008	24.14	24.14	48.28	1246	958
29010.45722	32936.21775	-21.3008	34.81	34.81	69.61	1300	958
29245.56067	13366.11844	-355.296	39.35	39.35	78.70	1281	966
39855.96067	14942.11844	97.6563	19.08	19.08	38.15	2598	966
17728.96067	15050.91844	176.256	33.54	33.54	67.07	1033	966
2814.060675	15789.31844	-100.296	20.72	20.72	41.45	1677	966
11699.86067	16839.31844	-211.296	24.92	24.92	49.83	1861	966
21527.76067	17464.21844	-69.2962	26.82	26.82	53.65	1446	966
29434.46067	18122.21844	67.1988	17.50	17.50	35.00	2113	966
26569.06067	19677.51844	-10.4187	23.97	23.97	47.95	1281	966
9135.460675	19941.41844	-159.296	30.97	30.97	61.94	1321	966
15291.26067	25501.71844	-251.296	13.33	13.33	26.66	3891	966
20593.66067	28614.01844	175.274	17.47	17.47	34.95	3076	966
30728.46067	31537.51844	84.8838	21.03	21.03	42.06	1927	966
20185.66413	9581.719125	-280.292	43.33	43.33	86.66	1029	974
19274.06413	10450.71913	-370.292	30.10	30.10	60.19	1115	974
14956.26413	10703.91913	-94.2917	11.92	11.92	23.83	4723	974
7184.864128	17184.61913	-373.292	32.88	32.88	65.75	1535	974
11339.36413	19284.81913	-336.292	16.08	16.08	32.17	3390	974
33847.56413	19663.81913	149.733	25.95	25.95	51.90	1422	974
12388.16413	20942.41913	14.1483	26.92	26.92	53.84	1300	974
16107.96413	20832.41913	142.856	27.15	27.15	54.31	1125	974
7148.164128	21552.81913	-226.292	17.99	17.99	35.98	2250	974
14112.46413	27087.91913	27.9033	21.50	21.50	43.00	1265	974
39272.06413	29516.01913	-79.2917	16.27	16.27	32.55	2846	974
24947.06413	31069.61913	15.1308	24.09	24.09	48.18	1304	974
23673.86758	447.3198104	-108.287	33.84	33.84	67.68	1101	982
25206.26758	1038.11981	-236.287	30.19	30.19	60.38	1610	982
39158.56758	1145.51981	8.2579	30.29	30.29	60.57	1044	982
20218.26758	12208.01981	133.035	19.10	19.10	38.20	1729	982
15587.56758	17478.31981	-228.287	21.81	21.81	43.61	1366	982
21875.46758	17744.11981	-119.287	29.30	29.30	58.59	1083	982
13152.36758	20537.21981	-165.287	21.48	21.48	42.96	1014	982
17249.06758	23432.41981	330.518	24.02	24.02	48.04	1380	982
12086.86758	23447.51981	-318.287	30.83	30.83	61.65	1466	982
18640.96758	23555.01981	115.35	18.98	18.98	37.96	2367	982
35964.36758	23401.51981	-203.287	36.24	36.24	72.49	1234	982
20868.46758	32534.41981	-134.287	17.52	17.52	35.04	2399	982
22939.07104	10335.4205	-370.283	27.44	27.44	54.87	1170	990
15872.57104	14147.0205	88.8274	20.54	20.54	41.07	1279	990
15140.37104	14553.7205	38.7199	16.13	16.13	32.26	1697	990
15354.27104	16421.9205	-241.283	19.64	19.64	39.28	2586	990
9072.271036	19003.5205	-96.2826	17.66	17.66	35.33	2057	990
15915.97104	19828.0205	-144.283	16.37	16.37	32.73	2545	990
33876.77104	19753.1205	22.9999	26.09	26.09	52.19	1523	990
15808.27104	22019.5205	0.402448	19.08	19.08	38.15	2800	990
10423.07104	23202.2205	-174.283	10.93	10.93	21.85	5235	990
11882.97104	24361.2205	-71.2826	16.41	16.41	32.83	3174	990
15298.87104	25512.8205	-131.283	8.55	8.55	17.10	5571	990
25516.67104	29337.4205	-158.283	31.96	31.96	63.91	1182	990
22297.47104	29677.8205	356.067	16.06	16.06	32.12	3964	990
25053.57104	31928.1205	-207.283	13.31	13.31	26.61	5224	990
32223.57104	32826.8205	-148.283	32.24	32.24	64.48	1057	990
32012.47449	3091.521181	-403.278	31.27	31.27	62.55	1174	998
28534.77449	9607.621181	-22.278	27.81	27.81	55.63	1531	998
32872.47449	12184.42118	139.922	20.46	20.46	40.93	2032	998
20430.37449	12996.72118	-101.278	13.12	13.12	26.23	4632	998
13342.77449	13440.32118	-145.278	14.91	14.91	29.81	3308	998
13970.47449	14903.72118	-91.278	10.95	10.95	21.90	4196	998
13670.17449	18961.62118	-60.278	14.65	14.65	29.30	2577	998
11328.07449	19539.52118	106.517	23.01	23.01	46.02	1627	998
9089.47449	19960.82118	-161.278	32.66	32.66	65.33	1269	998
24044.97449	26632.72118	-239.278	17.07	17.07	34.15	2269	998
23539.67449	27278.02118	-104.278	23.64	23.64	47.29	1518	998
20088.57449	28016.32118	-15.313	14.51	14.51	29.01	1864	998
32067.67794	8201.321866	-57.2734	18.44	18.44	36.88	1194	1006
24524.67794	11950.82187	296.144	12.15	12.15	24.30	5043	1006
15811.67794	12493.32187	20.0616	17.26	17.26	34.52	2261	1006
17053.87794	12752.92187	-199.273	17.87	17.87	35.75	2246	1006
23553.27794	14296.52187	210.667	31.60	31.60	63.21	1334	1006
2270.977944	15357.72187	-39.2734	16.70	16.70	33.39	3929	1006
2389.677944	17592.42187	101.609	20.63	20.63	41.26	2163	1006
20971.97794	18137.82187	102.592	19.31	19.31	38.62	2019	1006
7810.177944	19202.42187	-268.273	15.94	15.94	31.89	3431	1006
18542.87794	19748.22187	254.879	34.34	34.34	68.67	1518	1006
4150.177944	20330.22187	-138.273	21.69	21.69	43.38	1748	1006
16559.57794	24355.22187	-96.2735	17.10	17.10	34.19	2292	1006
24332.97794	32953.72187	-133.273	16.20	16.20	32.40	2856	1006
38716.8814	3218.522551	-339.269	28.73	28.73	57.46	1668	1014
21468.7814	9882.322551	-181.269	15.73	15.73	31.46	3494	1014
30239.1814	10603.42255	65.2611	17.85	17.85	35.70	2664	1014
25370.0814	10970.32255	-204.269	30.52	30.52	61.04	1535	1014
20420.8814	12997.92255	4.3461	10.81	10.81	21.62	4897	1014
19118.3814	16163.32255	109.474	12.46	12.46	24.92	4847	1014
2597.081398	16843.72255	324.641	43.94	43.94	87.89	1113	1014
511.681398	18685.02255	48.5586	13.52	13.52	27.04	3488	1014
11520.1814	23783.52255	-48.2689	23.10	23.10	46.21	1444	1014
16142.8814	23814.22255	239.164	27.04	27.04	54.07	1919	1014
17455.1814	23955.42255	-348.269	18.35	18.35	36.69	2593	1014
22973.3814	25055.72255	-326.269	32.24	32.24	64.48	1567	1014
16970.8814	26700.22255	-156.269	11.54	11.54	23.08	4323	1014
16221.8814	27590.82255	174.319	27.04	27.04	54.07	1164	1014
31381.1814	34626.82255	-257.269	27.22	27.22	54.45	2218	1014
25223.98485	1435.423236	-397.264	18.65	18.65	37.30	4297	1022
23344.08485	7689.123236	-191.264	20.42	20.42	40.84	1755	1022
22785.68485	8946.123236	-159.264	15.05	15.05	30.10	3353	1022
20269.38485	9541.023236	-166.264	11.82	11.82	23.64	3072	1022
21462.88485	9837.723236	-242.264	14.27	14.27	28.54	4552	1022
7260.684852	13999.52324	-247.264	16.32	16.32	32.64	2824	1022
8203.984852	15131.32324	-169.264	15.26	15.26	30.52	3598	1022
15900.08485	20618.62324	107.513	17.80	17.80	35.61	2584	1022
26411.78485	28159.42324	13.1932	18.16	18.16	36.31	2305	1022
15131.68485	29067.72324	-325.264	26.78	26.78	53.55	1569	1022
40465.68831	3113.323922	339.388	34.57	34.57	69.14	1033	1030
22773.48831	8982.123922	-173.26	15.28	15.28	30.57	2399	1030
34512.78831	11683.62392	144.853	22.94	22.94	45.88	2396	1030
10004.28831	14655.52392	-68.2598	19.41	19.41	38.81	1792	1030
21244.58831	16122.22392	312.86	26.49	26.49	52.99	2019	1030
11941.98831	19257.22392	303.035	9.87	9.87	19.73	8258	1030
16256.68831	20606.92392	-225.26	23.43	23.43	46.86	1702	1030
11843.48831	22810.22392	-113.26	14.86	14.86	29.72	2767	1030
9650.988306	23114.62392	-158.26	24.66	24.66	49.31	1154	1030
34662.78831	23205.22392	-254.26	33.13	33.13	66.27	1005	1030
21221.68831	25139.12392	58.3927	31.06	31.06	62.12	1335	1030
22504.78831	26622.42392	-221.26	23.55	23.55	47.10	1607	1030
25119.88831	30323.02392	225.418	16.41	16.41	32.83	3884	1030
34292.38831	33488.12392	98.6752	26.28	26.28	52.56	1360	1030
31934.99176	3052.824607	-251.255	32.59	32.59	65.19	1428	1038
25493.19176	10894.12461	-291.255	33.51	33.51	67.02	1423	1038
19176.49176	13692.72461	329.567	12.43	12.43	24.87	6161	1038
14695.79176	14794.92461	3.37725	12.60	12.60	25.20	4139	1038
19766.29176	14761.82461	-238.255	27.18	27.18	54.35	1010	1038
3104.29176	15369.82461	-98.2552	21.67	21.67	43.33	1833	1038
22804.59176	16835.52461	-52.2552	12.91	12.91	25.81	4023	1038
483.1917597	18733.12461	-72.2552	35.89	35.89	71.78	1028	1038
6469.89176	18728.62461	-287.255	30.12	30.12	60.24	1448	1038
11160.59176	18784.02461	-179.255	17.71	17.71	35.42	3016	1038
12899.79176	24019.22461	-346.255	9.68	9.68	19.36	8589	1038
17513.99176	24751.22461	-196.255	21.67	21.67	43.33	1645	1038
36420.39176	26282.82461	147.805	11.92	11.92	23.83	5022	1038
18834.79176	27570.72461	334.48	19.36	19.36	38.72	2935	1038
18932.29176	31852.62461	-176.255	16.60	16.60	33.21	2050	1038
23065.79176	32081.42461	-288.255	30.94	30.94	61.89	1381	1038
26387.99521	2491.825292	-177.251	20.75	20.75	41.50	2406	1046
36841.89521	3182.925292	-390.251	46.18	46.18	92.36	1107	1046
40023.69521	3290.025292	-20.2507	17.22	17.22	34.43	3678	1046
26338.19521	9733.025292	65.2793	14.18	14.18	28.35	3513	1046
14815.89521	13804.72529	127.177	11.49	11.49	22.98	4535	1046
28039.09521	13837.02529	364.942	30.83	30.83	61.65	1649	1046
12980.69521	15657.42529	28.9268	16.37	16.37	32.73	1884	1046
11111.49521	18793.72529	-352.251	11.99	11.99	23.97	7608	1046
20741.09521	19068.02529	-157.251	30.17	30.17	60.34	1052	1046
8405.295214	21457.42529	-104.251	20.96	20.96	41.92	1209	1046
687.5952136	21565.42529	-332.251	29.58	29.58	59.16	1556	1046
36399.59521	26313.42529	109.492	20.09	20.09	40.18	2104	1046
22263.99521	29686.22529	173.354	11.37	11.37	22.75	4559	1046
35541.49867	784.1259773	22.0539	23.01	23.01	46.02	1483	1054
41204.79867	7309.525977	-349.246	27.34	27.34	54.68	1498	1054
14973.29867	10681.02598	-92.2461	12.76	12.76	25.53	3527	1054
23232.09867	12786.82598	-385.246	37.02	37.02	74.04	1163	1054
8249.298668	15047.92598	-138.246	19.43	19.43	38.86	2386	1054
21853.09867	15740.42598	-45.2461	14.58	14.58	29.15	3096	1054
24716.99867	15957.42598	72.1614	18.89	18.89	37.77	1919	1054
1350.498668	16959.12598	80.0214	24.44	24.44	48.89	1587	1054
8722.598668	17459.92598	-249.246	18.30	18.30	36.60	2483	1054
19018.39867	20014.62598	60.3714	24.23	24.23	48.47	1546	1054
17880.29867	21241.02598	119.321	12.83	12.83	25.67	3962	1054
12487.69867	21497.42598	-230.246	19.64	19.64	39.28	2832	1054
22245.89867	22880.22598	-145.246	16.51	16.51	33.02	2804	1054
17324.79867	27658.62598	2.40386	13.66	13.66	27.32	3562	1054
14692.99867	27807.22598	-303.246	14.67	14.67	29.34	4311	1054
34320.19867	30732.32598	-230.246	36.03	36.03	72.06	1309	1054
36844.59867	36598.72598	-183.246	23.15	23.15	46.30	2843	1054
38615.50212	4468.126662	-215.242	24.68	24.68	49.36	1404	1062
23093.90212	9885.526662	57.4284	6.74	6.74	13.47	7420	1062
20452.00212	10234.62666	-382.242	36.86	36.86	73.71	1073	1062
14975.60212	10695.72666	-110.242	11.12	11.12	22.23	4497	1062
16903.70212	11688.72666	-182.242	23.39	23.39	46.77	1598	1062
23518.00212	15518.82666	-196.242	24.35	24.35	48.70	1334	1062
18087.30212	16595.62666	-27.2416	26.00	26.00	52.00	1143	1062
8690.502121	17419.82666	-224.242	25.20	25.20	50.40	1394	1062
17975.20212	19567.92666	-249.242	35.14	35.14	70.27	1110	1062
21933.40212	19848.92666	-95.2416	11.40	11.40	22.80	3743	1062
20910.50212	21431.72666	-23.2416	22.70	22.70	45.40	1060	1062
12363.50212	22726.32666	-205.242	19.69	19.69	39.38	1809	1062
14417.00212	23281.22666	199.891	21.34	21.34	42.67	1241	1062
30344.60212	26405.22666	42.6909	32.26	32.26	64.53	1031	1062
25182.70212	27445.82666	-329.242	18.75	18.75	37.49	4507	1062
19750.40212	29982.52666	-135.242	20.16	20.16	40.32	1622	1062
23183.70558	2643.727348	-6.42954	14.46	14.46	28.92	2899	1070
30051.20558	6568.127348	-269.237	32.81	32.81	65.61	1344	1070
28862.90558	10521.22735	172.385	30.71	30.71	61.42	1072	1070
11742.20558	15057.52735	-138.237	17.03	17.03	34.05	2274	1070
17808.90558	15055.22735	91.8205	9.89	9.89	19.78	4952	1070
24711.30558	15939.92735	12.238	11.75	11.75	23.50	4209	1070
14009.50558	16897.32735	-154.237	40.34	40.34	80.68	1003	1070
19016.10558	17781.12735	-116.237	28.71	28.71	57.41	1416	1070
12385.40558	19299.72735	-13.307	15.61	15.61	31.23	1909	1070
20647.10558	19866.32735	153.718	10.41	10.41	20.82	7496	1070
9576.505575	21384.92735	-305.237	11.75	11.75	23.50	5954	1070
16076.30558	24331.42735	-225.237	23.79	23.79	47.57	1661	1070
36399.80558	26269.22735	160.595	14.11	14.11	28.21	4108	1070
22157.90558	31533.72735	-88.237	21.45	21.45	42.91	1762	1070
19639.90903	5270.928033	-43.2325	15.38	15.38	30.76	2134	1078
25168.50903	6359.928033	-141.232	28.40	28.40	56.80	1458	1078
24513.90903	8494.528033	68.245	19.69	19.69	39.38	1249	1078
32425.10903	13658.82803	-41.2325	34.19	34.19	68.39	1002	1078
14223.70903	14695.52803	53.5075	13.38	13.38	26.75	3657	1078
15928.50903	19237.02803	-230.232	13.61	13.61	27.22	3950	1078
12716.70903	21528.62803	341.38	28.64	28.64	57.27	1259	1078
7133.109029	21600.32803	-171.232	16.58	16.58	33.16	3485	1078
14083.90903	23365.22803	-317.232	31.63	31.63	63.26	1107	1078
27899.00903	23666.72803	-224.232	22.30	22.30	44.60	1937	1078
13759.00903	25214.52803	-133.232	22.42	22.42	44.84	1421	1078
34710.20903	25701.42803	24.0325	30.54	30.54	61.09	1165	1078
36385.00903	26287.92803	217.585	17.00	17.00	34.01	2941	1078
13826.00903	26643.62803	-88.2325	16.58	16.58	33.16	2695	1078
34904.80903	28740.52803	305.028	35.70	35.70	71.40	1241	1078
13720.60903	30356.22803	-59.2325	22.49	22.49	44.98	1617	1078
23592.20903	31781.42803	-47.2325	22.54	22.54	45.07	1588	1078
20745.51248	7300.528718	73.1621	13.05	13.05	26.09	3846	1086
30317.31248	10592.12872	-325.228	28.10	28.10	56.19	1485	1086
16650.11248	12516.02872	346.297	21.62	21.62	43.24	1932	1086
33177.71248	15597.32872	162.57	34.59	34.59	69.19	1111	1086
18990.01248	17747.32872	24.0371	18.56	18.56	37.11	2089	1086
17864.61248	21260.02872	281.452	19.97	19.97	39.94	1701	1086
19610.91248	22158.22872	229.38	22.73	22.73	45.45	1187	1086
23929.21248	29866.62872	140.955	21.74	21.74	43.47	2367	1086
36891.81248	36573.62872	-171.228	28.38	28.38	56.76	1350	1086
31978.41594	3198.429403	-147.223	31.75	31.75	63.49	1329	1094
22546.91594	5493.429403	-69.2234	28.83	28.83	57.65	1321	1094
28238.81594	9204.829403	-139.223	24.26	24.26	48.51	1486	1094
31721.01594	9336.429403	-168.223	12.20	12.20	24.40	3691	1094
17127.31594	9859.829403	-187.223	34.41	34.41	68.81	1117	1094
17342.81594	14092.4294	-199.223	8.10	8.10	16.20	6625	1094
20654.81594	14180.8294	-42.2234	16.13	16.13	32.26	2042	1094
25394.81594	14249.1294	97.7291	24.61	24.61	49.22	1369	1094
11762.21594	15021.5294	-401.223	14.91	14.91	29.81	3055	1094
11003.11594	15015.6294	-67.2234	17.92	17.92	35.84	1912	1094
7191.615937	17304.4294	-319.223	23.79	23.79	47.57	1263	1094
9237.515937	18984.8294	-162.223	18.20	18.20	36.41	1827	1094
31255.31594	24911.5294	266.719	16.74	16.74	33.49	3818	1094
14162.71594	25318.2294	-14.2759	18.18	18.18	36.36	2240	1094
10750.21594	26048.1294	-257.223	20.39	20.39	40.79	2386	1094
11706.41594	26124.6294	-148.223	19.24	19.24	38.48	1956	1094
13858.71594	26616.5294	-100.223	25.72	25.72	51.43	1092	1094
36301.71594	29676.2294	-155.223	32.05	32.05	64.10	1043	1094
22884.31939	1300.730088	-65.2188	28.85	28.85	57.70	1230	1102
33112.51939	2989.430088	-165.219	45.00	45.00	90.01	1047	1102
21156.11939	7936.730088	339.429	28.87	28.87	57.74	1250	1102
23072.91939	8905.730088	-217.219	25.81	25.81	51.62	1266	1102
17603.61939	11663.33009	-48.2188	20.75	20.75	41.50	1853	1102
15456.11939	19206.93009	178.299	23.64	23.64	47.29	1657	1102
12435.71939	21137.43009	-326.219	24.14	24.14	48.28	1516	1102
4311.719391	21398.43009	-107.219	19.76	19.76	39.52	3086	1102
16975.51939	21454.33009	195.984	25.15	25.15	50.30	1632	1102
18100.21939	22711.53009	-253.219	22.68	22.68	45.36	1623	1102
22231.01939	22874.23009	-168.219	13.52	13.52	27.04	2896	1102
34386.01939	23413.53009	222.511	17.64	17.64	35.28	1592	1102
9645.119391	24603.33009	-363.219	18.13	18.13	36.27	3254	1102
29714.01939	24899.33009	15.2037	25.91	25.91	51.81	1187	1102
19728.41939	25193.23009	-69.2188	23.41	23.41	46.82	1946	1102
10767.11939	39876.13009	-144.219	32.97	32.97	65.94	1052	1102
20725.52284	5441.730774	-138.187	17.99	17.99	35.98	2480	1110
16025.12284	12964.83077	7.37506	8.57	8.57	17.14	5310	1110
21524.62284	13225.73077	-77.1874	9.63	9.63	19.26	4242	1110
35767.62284	13248.53077	212.718	21.43	21.43	42.86	1826	1110
18969.82284	17750.13077	-100.187	28.83	28.83	57.65	1001	1110
730.0228449	21450.93077	-210.187	26.61	26.61	53.22	1380	1110
10657.02284	22224.83077	-206.187	13.54	13.54	27.08	4467	1110
19247.72284	24086.73077	350.268	30.38	30.38	60.76	1276	1110
17748.32284	30305.53077	-99.1874	24.96	24.96	49.93	1168	1110
33531.22284	32175.93077	60.4301	21.83	21.83	43.66	1915	1110
30679.32284	33601.53077	89.9051	16.56	16.56	33.11	2933	1110
36770.12284	35919.73077	-13.2574	34.31	34.31	68.62	1043	1110
37950.92284	36278.23077	322.758	28.10	28.10	56.19	2092	1110
21821.9263	3400.331459	-133.147	32.03	32.03	64.06	1052	1118
41230.1263	7262.731459	-229.147	23.50	23.50	47.01	1431	1118
33357.1263	8285.531459	-193.147	26.05	26.05	52.09	1570	1118
24499.5263	8477.231459	29.0304	18.27	18.27	36.55	1328	1118
34204.9263	11933.13146	-18.1471	26.26	26.26	52.52	1620	1118
36817.1263	12052.53146	331.64	23.93	23.93	47.85	2207	1118
15571.6263	12651.93146	-41.1471	23.97	23.97	47.95	1632	1118
18980.7263	16196.53146	213.74	22.04	22.04	44.09	1781	1118
31519.2263	19468.93146	-119.147	15.71	15.71	31.42	2848	1118
20729.5263	19861.13146	-8.30459	9.16	9.16	18.32	7169	1118
19144.6263	20441.63146	-17.1471	13.05	13.05	26.09	3443	1118
21329.7263	20515.03146	-181.147	18.75	18.75	37.49	1522	1118
12458.3263	20929.83146	180.335	20.70	20.70	41.40	1813	1118
22516.4263	21623.23146	-211.147	32.48	32.48	64.95	1081	1118
15311.3263	22507.93146	64.4004	22.80	22.80	45.59	1872	1118
15324.5263	25476.53146	-177.147	6.33	6.33	12.67	9439	1118
37590.7263	26431.53146	-13.2171	26.31	26.31	52.61	1188	1118
28927.92975	2867.732144	-219.107	25.41	25.41	50.82	1688	1126
22808.62975	9007.032144	43.8083	11.42	11.42	22.84	4231	1126
29988.02975	11574.03214	-182.107	23.20	23.20	46.39	2066	1126
8376.229753	12991.83214	-132.107	12.81	12.81	25.62	4243	1126
7202.029753	13977.83214	-267.107	35.23	35.23	70.46	1282	1126
9858.029753	16010.63214	-315.107	16.56	16.56	33.11	3964	1126
13906.52975	20112.03214	14.3333	16.70	16.70	33.39	1528	1126
16767.52975	21025.93214	121.426	11.66	11.66	23.31	4539	1126
20529.02975	22005.03214	72.3008	6.66	6.66	13.33	8071	1126
34338.92975	23396.43214	145.988	9.68	9.68	19.36	6390	1126
21239.92975	25726.43214	-310.107	24.61	24.61	49.22	2145	1126
32313.12975	30894.83214	247.186	23.15	23.15	46.30	1898	1126
20916.72975	31653.63214	138.128	12.53	12.53	25.06	3593	1126
22643.52975	32200.83214	-289.107	21.17	21.17	42.34	2130	1126
23949.02975	32707.43214	-20.1067	18.60	18.60	37.21	2731	1126
34438.52975	35515.93214	-184.107	43.10	43.10	86.19	1045	1126
23537.23321	359.7328293	-294.066	28.66	28.66	57.32	1188	1134
31659.03321	8508.732829	-227.066	23.20	23.20	46.39	2333	1134
33178.43321	15664.23283	-28.0664	27.22	27.22	54.45	1850	1134
5784.033207	16028.43283	-261.066	27.46	27.46	54.92	1592	1134
16792.23321	15917.03283	18.3036	24.04	24.04	48.09	1204	1134
7158.833207	17261.53283	-192.066	16.11	16.11	32.22	3125	1134
31779.33321	17334.93283	46.7961	20.51	20.51	41.02	1726	1134
18441.73321	17527.43283	27.1461	19.66	19.66	39.33	1824	1134
17336.33321	17723.73283	-99.0664	15.85	15.85	31.70	2355	1134
14186.33321	18680.43283	-87.0664	14.41	14.41	28.83	3364	1134
18888.53321	22177.03283	-111.066	14.18	14.18	28.35	3283	1134
20530.73321	23019.63283	-52.0664	19.73	19.73	39.47	2175	1134
17706.13321	30422.83283	-366.066	26.75	26.75	53.51	1894	1134
14115.43321	30928.73283	-212.066	19.38	19.38	38.76	1949	1134
18696.73666	6978.433514	-7.20103	24.66	24.66	49.31	1603	1142
38044.23666	11209.53351	-60.026	11.68	11.68	23.36	4264	1142
32129.03666	11988.43351	-46.026	18.39	18.39	36.79	2402	1142
28792.63666	13098.33351	277.724	28.85	28.85	57.70	1492	1142
21534.83666	13300.93351	-119.026	7.25	7.25	14.51	6748	1142
12414.53666	14106.03351	-397.026	33.46	33.46	66.93	1519	1142
10808.53666	15858.93351	-150.026	11.99	11.99	23.97	4086	1142
15110.13666	16291.73351	-150.026	20.87	20.87	41.73	1335	1142
4500.93666	20640.13351	26.204	23.67	23.67	47.34	1890	1142
18392.33666	27903.03351	273.794	14.86	14.86	29.72	3822	1142
15702.33666	31359.83351	-153.026	21.48	21.48	42.96	1640	1142
16482.54011	344.7341997	-173.986	36.55	36.55	73.10	1302	1150
23352.44011	8655.2342	-14.0382	16.51	16.51	33.02	2310	1150
38056.14011	11217.1342	-180.986	23.83	23.83	47.67	1241	1150
29983.14011	11554.8342	-82.9857	23.29	23.29	46.58	2091	1150
25555.74011	12895.0342	-15.0207	13.54	13.54	27.08	2902	1150
12514.04011	14603.2342	-88.9857	12.18	12.18	24.35	3856	1150
23401.34011	15861.8342	-160.986	36.46	36.46	72.91	1044	1150
19946.74011	17448.5342	341.627	18.32	18.32	36.64	3219	1150
840.6401144	20437.5342	-391.986	30.33	30.33	60.66	1282	1150
15010.04011	21582.4342	-119.986	21.03	21.03	42.06	1350	1150
8687.540114	22809.7342	-106.986	34.74	34.74	69.47	1039	1150
22164.84011	22739.1342	-297.986	20.11	20.11	40.22	1716	1150
23783.64011	23310.9342	-366.986	38.22	38.22	76.44	1037	1150
23763.84011	25705.2342	148.074	11.09	11.09	22.18	4953	1150
17549.54011	26178.0342	328.854	33.09	33.09	66.18	1375	1150
28034.04011	27910.0342	197.199	17.38	17.38	34.76	2436	1150
24837.94011	28160.4342	238.464	12.62	12.62	25.25	5163	1150
15896.64357	10459.53488	-155.945	17.43	17.43	34.85	3009	1158
25688.04357	10642.83488	42.9872	25.74	25.74	51.48	1421	1158
25211.94357	11788.23488	170.712	20.30	20.30	40.60	2395	1158
20576.84357	12212.83488	247.347	29.91	29.91	59.82	1269	1158
16476.34357	17055.23488	293.525	18.72	18.72	37.44	2222	1158
18323.94357	20143.03488	166.782	12.74	12.74	25.48	3806	1158
9454.143568	20564.43488	-229.945	7.80	7.80	15.59	8803	1158
12928.14357	21393.03488	174.642	27.08	27.08	54.16	1646	1158
14939.54357	22786.83488	-345.945	27.79	27.79	55.58	1542	1158
11088.54357	23759.23488	-95.9453	12.03	12.03	24.07	3840	1158
9591.043568	25100.43488	-388.945	31.53	31.53	63.07	1158	1158
24107.04357	26167.03488	311.21	31.37	31.37	62.74	1685	1158
19015.74357	31690.43488	-188.945	12.13	12.13	24.26	5463	1158
18989.44702	10178.83557	-135.905	19.33	19.33	38.67	1660	1166
26129.74702	10257.53557	-108.905	20.91	20.91	41.82	2042	1166
9688.247022	11238.33557	-73.905	30.69	30.69	61.37	1453	1166
24457.64702	11828.33557	-82.905	16.23	16.23	32.45	1927	1166
16989.04702	12703.13557	-16.905	18.70	18.70	37.40	1905	1166
6716.547022	14473.73557	-358.905	24.47	24.47	48.94	2499	1166
16699.84702	16190.33557	213.983	17.95	17.95	35.89	2731	1166
14812.24702	18602.83557	57.765	23.06	23.06	46.11	1020	1166
11960.84702	20566.63557	-160.905	18.20	18.20	36.41	2210	1166
24652.04702	21965.53557	330.9	16.11	16.11	32.22	5016	1166
36411.54702	26277.53557	287.67	24.63	24.63	49.27	1806	1166
20895.34702	32119.83557	-62.905	21.64	21.64	43.28	1542	1166
31925.65048	3122.336255	-402.865	32.22	32.22	64.43	2066	1174
24700.75048	9540.136255	-165.865	26.21	26.21	52.42	1742	1174
18965.85048	10074.53626	-382.865	29.04	29.04	58.07	1245	1174
23541.65048	11327.83626	44.0504	24.66	24.66	49.31	1460	1174
12773.45048	18687.93626	-280.865	12.72	12.72	25.43	4760	1174
15452.85048	20978.23626	95.1404	20.77	20.77	41.54	1484	1174
14344.95048	21331.93626	-35.8646	18.75	18.75	37.49	1682	1174
23586.55048	21466.63626	-95.8646	14.53	14.53	29.06	2677	1174
20563.35048	26109.53626	42.0854	12.41	12.41	24.82	2307	1174
36373.35048	26272.53626	138.37	14.65	14.65	29.30	3065	1174
18182.85048	27007.33626	-90.8646	8.81	8.81	17.62	4918	1174
25036.45048	27273.23626	-386.865	20.46	20.46	40.93	2818	1174
32987.15048	34557.43626	15.5579	22.35	22.35	44.70	1311	1174
29086.35393	2838.63694	-349.824	18.49	18.49	36.97	2506	1182
23635.05393	4199.53694	-262.824	18.02	18.02	36.03	2862	1182
36827.45393	5861.83694	-183.824	22.73	22.73	45.45	1888	1182
20206.45393	9549.63694	-226.824	17.10	17.10	34.19	1694	1182
36997.85393	12090.93694	113.848	28.42	28.42	56.85	1170	1182
10312.65393	14561.63694	-325.824	34.48	34.48	68.95	1264	1182
11734.15393	15015.43694	-86.8243	12.36	12.36	24.73	4889	1182
11948.65393	16440.23694	-263.824	16.65	16.65	33.30	2058	1182
12072.85393	17788.03694	-176.824	11.59	11.59	23.17	4516	1182
20539.65393	19014.83694	-285.824	18.06	18.06	36.13	2159	1182
41244.55393	19214.83694	-30.8243	23.10	23.10	46.21	2069	1182
18835.95393	22092.03694	-203.824	26.47	26.47	52.94	1050	1182
27147.35393	22589.13694	-146.824	22.42	22.42	44.84	1984	1182
25946.75393	25179.23694	-24.8243	15.31	15.31	30.61	3431	1182
12547.15393	28112.63694	-283.824	24.49	24.49	48.98	1497	1182
17305.25393	28254.33694	294.628	24.66	24.66	49.31	1616	1182
31055.35393	29888.13694	365.368	38.01	38.01	76.02	1715	1182
31398.45393	33878.83694	-16.8243	20.75	20.75	41.50	2118	1182
31611.15738	1437.537626	-313.784	30.87	30.87	61.75	1557	1190
22745.55738	5087.137626	2.86608	17.62	17.62	35.23	2564	1190
36791.45738	5823.137626	-329.784	11.99	11.99	23.97	5559	1190
30265.45738	8109.137626	-95.7839	29.51	29.51	59.02	1165	1190
22793.55738	8997.237626	-42.7839	15.10	15.10	30.19	2097	1190
38045.95738	11172.63763	-72.7839	18.13	18.13	36.27	1541	1190
35781.95738	13250.63763	368.356	19.05	19.05	38.10	4186	1190
19291.45738	14562.63763	200.349	20.35	20.35	40.69	1840	1190
39215.65738	14558.33763	-46.7839	27.88	27.88	55.77	1516	1190
11440.55738	17077.53763	-214.784	12.03	12.03	24.07	5408	1190
15415.75738	18328.73763	-45.7839	19.62	19.62	39.23	1948	1190
33841.25738	19690.73763	-99.7839	20.82	20.82	41.64	2513	1190
7229.257384	21645.93763	-277.784	17.62	17.62	35.23	3271	1190
20503.65738	21907.93763	-45.7839	29.48	29.48	58.97	1318	1190
3896.257384	22646.33763	252.421	16.86	16.86	33.72	3014	1190
27597.45738	24707.83763	101.116	18.84	18.84	37.68	1794	1190
15238.45738	26454.93763	-359.784	27.34	27.34	54.68	1297	1190
25608.95738	27299.13763	-165.784	21.95	21.95	43.90	2889	1190
18890.65738	32244.03763	-196.784	18.63	18.63	37.26	2268	1190
22354.86084	6846.838311	-243.744	18.89	18.89	37.77	2670	1198
30307.16084	8147.738311	1.92393	17.12	17.12	34.24	2733	1198
20272.06084	9578.138311	-243.744	25.13	25.13	50.26	1091	1198
23165.96084	12896.33831	46.1364	12.76	12.76	25.53	4507	1198
26017.86084	14041.73831	93.2964	16.60	16.60	33.21	2029	1198
15376.16084	18303.13831	-39.7436	14.27	14.27	28.54	2442	1198
25452.96084	18927.03831	-246.744	21.60	21.60	43.19	2368	1198
33863.36084	19677.73831	272.111	33.72	33.72	67.45	1239	1198
7272.060838	21562.23831	-385.744	23.64	23.64	47.29	2783	1198
37535.96084	26555.63831	39.2589	24.77	24.77	49.55	1260	1198
37693.66084	34890.53831	31.3989	28.35	28.35	56.71	1638	1198
26620.46429	1142.738996	-319.703	27.60	27.60	55.20	2404	1206
23531.86429	3587.838996	-66.7032	15.28	15.28	30.57	2290	1206
34884.86429	5474.938996	-307.703	23.48	23.48	46.96	2264	1206
8438.464292	13075.139	-289.703	14.70	14.70	29.39	4894	1206
8567.164292	13437.739	-180.703	28.02	28.02	56.05	1142	1206
7217.464292	17196.939	-408.703	33.42	33.42	66.83	1337	1206
8474.464292	18700.539	-87.7032	21.36	21.36	42.72	1370	1206
12839.36429	20539.739	3.92929	11.28	11.28	22.56	3528	1206
22428.26429	25070.939	-173.703	18.98	18.98	37.96	2064	1206
16250.76429	27534.739	32.4218	22.77	22.77	45.55	1477	1206
15604.06429	28666.039	-182.703	21.76	21.76	43.52	1939	1206
24570.26429	29040.039	269.204	39.07	39.07	78.14	1115	1206
36650.26775	1732.239681	-46.6629	26.59	26.59	53.18	1253	1214
23501.46775	3566.339681	-60.6629	18.49	18.49	36.97	1977	1214
22807.36775	8995.839681	-94.6629	22.09	22.09	44.18	1345	1214
25081.26775	10259.23968	-1.92536	12.86	12.86	25.72	1996	1214
15268.26775	14862.13968	25.5846	23.57	23.57	47.15	1275	1214
11033.36775	16162.63968	-334.663	27.32	27.32	54.64	2190	1214
11727.56775	19732.93968	-144.663	14.41	14.41	28.83	3178	1214
36696.86775	21360.23968	-288.663	24.94	24.94	49.88	1908	1214
9520.367746	21345.63968	-400.663	29.20	29.20	58.40	1832	1214
22126.26775	23896.03968	-188.663	13.28	13.28	26.56	4624	1214
22574.06775	24074.33968	134.642	26.61	26.61	53.22	1565	1214
13378.36775	28706.23968	-149.663	29.27	29.27	58.55	1042	1214
36229.66775	29523.23968	-164.663	30.78	30.78	61.56	1361	1214
29048.96775	32837.93968	-166.663	14.22	14.22	28.45	4950	1214
33529.36775	32799.33968	44.2521	17.45	17.45	34.90	3138	1214
34440.86775	34582.73968	-257.663	26.19	26.19	52.38	1778	1214
25847.5712	320.3403665	-141.623	18.46	18.46	36.93	2451	1222
29373.1712	2921.240366	-116.623	32.85	32.85	65.70	1128	1222
36490.5712	9993.240366	-172.623	23.06	23.06	46.11	2412	1222
29971.9712	11507.84037	-133.623	14.51	14.51	29.01	2470	1222
24834.2712	12967.94037	-1.88501	12.98	12.98	25.95	2580	1222
27153.9712	17042.74037	102.26	24.89	24.89	49.78	1706	1222
481.8711996	18713.64037	72.785	32.88	32.88	65.75	1079	1222
21794.1712	19042.74037	290.9	26.87	26.87	53.74	1312	1222
19839.6712	20149.24037	-134.623	16.11	16.11	32.22	2420	1222
9121.7712	20100.24037	-360.622	33.82	33.82	67.64	1428	1222
21530.9712	20536.24037	338.06	24.23	24.23	48.47	2255	1222
13839.4712	26584.04037	-92.6225	21.17	21.17	42.34	1328	1222
23289.87465	11245.94105	-360.582	33.28	33.28	66.55	1491	1230
15438.87465	11879.64105	-55.5822	23.15	23.15	46.30	1065	1230
15849.17465	19640.04105	-131.582	23.34	23.34	46.68	1424	1230
22337.67465	22345.64105	291.923	28.14	28.14	56.28	1329	1230
14655.87465	23129.14105	-85.5822	30.29	30.29	60.57	1223	1230
16065.07465	24420.14105	-263.582	12.60	12.60	25.20	4292	1230
11482.37465	28278.94105	-211.582	33.16	33.16	66.32	1112	1230
23867.57465	28369.94105	-148.582	31.70	31.70	63.40	1023	1230
18238.77465	29239.34105	-188.582	22.47	22.47	44.93	1537	1230
36219.87465	29443.54105	-95.5822	22.94	22.94	45.88	1587	1230
22501.27465	31498.44105	354.803	35.16	35.16	70.32	1317	1230
29053.77811	2790.641737	-100.542	16.32	16.32	32.64	3114	1238
30925.57811	14040.14174	-397.542	45.52	45.52	91.04	1245	1238
39472.37811	15413.34174	-163.542	33.18	33.18	66.36	1240	1238
24241.87811	16756.64174	-107.542	30.05	30.05	60.10	1156	1238
19891.97811	19786.64174	-245.542	15.19	15.19	30.38	3656	1238
773.6781074	21390.84174	-25.5418	23.86	23.86	47.71	1408	1238
12500.17811	21693.04174	-58.5418	13.02	13.02	26.05	3607	1238
19493.27811	26835.74174	-292.542	28.12	28.12	56.24	1583	1238
3217.278107	29566.44174	-61.5418	32.78	32.78	65.56	1078	1238
34526.87811	34401.64174	-172.542	34.08	34.08	68.15	1194	1238
32096.07811	34686.14174	-289.542	39.02	39.02	78.04	1207	1238
28805.68156	11272.74242	-15.519	18.63	18.63	37.26	3176	1246
36795.48156	12057.44242	257.616	18.11	18.11	36.22	2359	1246
17419.68156	13772.84242	-331.501	14.41	14.41	28.83	3642	1246
12457.98156	13973.24242	-128.501	20.04	20.04	40.08	2073	1246
11199.28156	14620.84242	-288.501	14.37	14.37	28.73	4626	1246
12678.68156	15042.44242	24.7635	16.67	16.67	33.35	1271	1246
37446.78156	18229.64242	-162.501	28.64	28.64	57.27	1138	1246
17755.78156	21248.84242	79.7835	26.89	26.89	53.79	1103	1246
810.3815613	21424.14242	-327.501	38.60	38.60	77.20	1609	1246
15299.78156	31508.54242	-203.501	28.66	28.66	57.32	1115	1246
22388.68502	3148.443107	-95.4611	21.97	21.97	43.94	1643	1254
18165.58502	8559.743107	-387.461	39.30	39.30	78.61	1150	1254
28224.48502	9772.043107	-8.6011	24.96	24.96	49.93	1744	1254
8390.985015	12905.94311	-117.461	14.93	14.93	29.86	3597	1254
9334.385015	13693.54311	-213.461	19.62	19.62	39.23	1927	1254
13969.38502	14828.24311	-131.461	24.26	24.26	48.51	1374	1254
35399.98502	19135.64311	5.1539	19.17	19.17	38.34	2474	1254
9738.385015	20127.24311	-213.461	19.62	19.62	39.23	2150	1254
7923.285015	25524.94311	-164.461	19.73	19.73	39.47	2675	1254
39279.28502	29678.24311	-288.461	23.43	23.43	46.86	2859	1254
33616.08502	30808.14311	-49.4611	28.26	28.26	56.52	1061	1254
33100.58847	3018.243792	-201.421	16.11	16.11	32.22	4313	1262
23562.28847	3689.643792	-175.421	11.96	11.96	23.93	4148	1262
18548.78847	11064.64379	-269.421	16.32	16.32	32.64	2990	1262
20455.48847	11680.84379	-0.700752	17.52	17.52	35.04	1908	1262
7236.988469	15764.94379	-236.421	31.63	31.63	63.26	1343	1262
1226.788469	17707.94379	247.872	27.41	27.41	54.82	1179	1262
15142.58847	25091.44379	128.989	18.68	18.68	37.35	2444	1262
15842.38847	27522.64379	-50.4208	16.86	16.86	33.72	2581	1262
27961.58847	27941.34379	221.344	22.68	22.68	45.36	1843	1262
15652.48847	30695.94379	168.289	21.36	21.36	42.72	1332	1262
31097.99192	2898.744478	-231.38	35.82	35.82	71.64	1172	1270
40113.19192	3270.044478	-65.3804	18.35	18.35	36.69	3204	1270
22811.39192	9016.344478	-8.5204	18.09	18.09	36.17	1605	1270
19042.99192	9117.044478	-222.38	16.25	16.25	32.50	1889	1270
29042.99192	9665.644478	331.425	31.02	31.02	62.03	1048	1270
38029.19192	11181.94448	-62.3804	16.56	16.56	33.11	3224	1270
34393.79192	13199.14448	148.68	12.22	12.22	24.44	5572	1270
21584.29192	13485.34448	-199.38	16.86	16.86	33.72	3019	1270
26534.39192	13778.44448	-165.38	17.73	17.73	35.47	2760	1270
29625.99192	14367.94448	-245.38	23.03	23.03	46.06	1800	1270
26062.79192	16944.94448	-141.38	26.61	26.61	53.22	1182	1270
17422.19192	24787.64448	188.962	22.54	22.54	45.07	1169	1270
25425.29192	27390.54448	319.635	29.65	29.65	59.30	2477	1270
18259.39192	29243.14448	-110.38	17.38	17.38	34.76	2782	1270
17020.69538	7195.145163	-398.34	55.30	55.30	110.59	1004	1278
25967.79538	11394.24516	5.27495	16.25	16.25	32.50	2455	1278
8405.995377	12925.24516	17.065	13.40	13.40	26.80	3389	1278
6390.595377	18648.24516	-110.34	26.59	26.59	53.18	1234	1278
15199.19538	18875.24516	-242.34	26.45	26.45	52.89	1741	1278
10427.39538	19336.24516	-142.34	20.30	20.30	40.60	2123	1278
11635.19538	20028.14516	-237.34	13.42	13.42	26.85	3978	1278
19225.49538	21525.54516	-128.34	19.12	19.12	38.25	2968	1278
26733.69538	28608.44516	-225.34	13.26	13.26	26.52	4234	1278
35117.39883	2366.945848	-394.3	38.69	38.69	77.39	1100	1286
20152.79883	6411.745848	308.908	25.79	25.79	51.57	1512	1286
25071.99883	10271.64585	-29.2997	8.41	8.41	16.81	4017	1286
15896.99883	10458.84585	-163.3	16.63	16.63	33.25	3220	1286
18012.19883	12807.04585	-117.3	25.34	25.34	50.68	1280	1286
9591.898831	21392.24585	-289.3	26.54	26.54	53.08	1046	1286
13432.19883	21531.44585	46.5803	31.58	31.58	63.16	1046	1286
18747.69883	22206.54585	-256.3	35.89	35.89	71.78	1104	1286
18194.59883	23297.14585	131.075	21.05	21.05	42.11	1102	1286
15298.39883	25452.54585	-178.3	7.23	7.23	14.46	7444	1286
21839.19883	26871.44585	-338.3	24.52	24.52	49.03	2066	1286
15876.89883	27512.54585	-134.3	19.15	19.15	38.29	2794	1286
22066.79883	31340.74585	-47.2997	26.26	26.26	52.52	1309	1286
25852.19883	32706.94585	79.0028	21.60	21.60	43.19	1406	1286
29021.70228	2743.046533	-179.259	9.91	9.91	19.83	5507	1294
25536.60228	11214.04653	190.066	24.16	24.16	48.32	1307	1294
13919.20228	13316.24653	46.6207	20.25	20.25	40.51	1847	1294
17354.20228	14038.24653	-397.259	16.30	16.30	32.59	2772	1294
12301.10228	14652.74653	-273.259	20.68	20.68	41.35	1477	1294
15474.70228	19450.04653	99.6757	15.31	15.31	30.61	3443	1294
14709.70228	23160.84653	-274.259	27.81	27.81	55.63	1947	1294
22756.50228	24948.24653	295.193	30.36	30.36	60.71	1382	1294
12091.40228	25692.54653	-123.259	17.36	17.36	34.71	2102	1294
18893.30228	31864.04653	-320.259	22.51	22.51	45.03	2878	1294
22808.30574	8989.547219	-52.219	12.79	12.79	25.58	3596	1302
30568.00574	9133.247219	-248.219	18.32	18.32	36.64	2707	1302
15948.00574	10493.14722	-171.219	19.55	19.55	39.09	2423	1302
24528.90574	10961.94722	71.2235	11.28	11.28	22.56	4680	1302
36830.90574	12050.94722	168.491	25.88	25.88	51.76	1649	1302
19456.40574	15119.24722	253.969	17.66	17.66	35.33	2431	1302
15784.80574	15516.84722	93.821	15.35	15.35	30.71	2483	1302
17098.40574	16020.14722	9.32601	16.72	16.72	33.44	3246	1302
15151.10574	16349.74722	-42.219	13.16	13.16	26.33	2205	1302
10704.80574	16826.54722	151.789	21.27	21.27	42.53	1826	1302
19357.50574	18710.64722	270.671	32.08	32.08	64.15	1241	1302
21585.50574	21503.04722	-167.219	20.21	20.21	40.41	1272	1302
15325.70574	22465.44722	105.611	16.46	16.46	32.92	2970	1302
16980.70574	23879.24722	223.511	23.64	23.64	47.29	1659	1302
15284.90574	24971.54722	-364.219	21.83	21.83	43.66	1718	1302
20115.90574	26972.64722	-54.219	15.21	15.21	30.43	2523	1302
22275.10919	6635.347904	-7.377	20.77	20.77	41.54	1475	1310
35558.30919	7751.047904	-364.22	22.35	22.35	44.70	3238	1310
33236.90919	8857.347904	-213.219	26.66	26.66	53.32	1506	1310
8394.709193	12949.3479	-141.219	13.99	13.99	27.98	3538	1310
30222.60919	13122.2479	-20.2195	24.28	24.28	48.56	1446	1310
17452.40919	13723.1479	-292.22	11.94	11.94	23.88	5199	1310
26554.20919	13795.3479	-93.2195	12.79	12.79	25.58	4971	1310
25486.00919	14221.6479	214.668	12.51	12.51	25.01	2963	1310
12840.10919	14673.5479	-8.3595	14.32	14.32	28.64	2860	1310
13696.00919	14663.2479	30.9405	21.43	21.43	42.86	1352	1310
23522.80919	15854.5479	254.951	36.57	36.57	73.15	1027	1310
8939.109193	16592.7479	-317.22	18.39	18.39	36.79	2146	1310
10537.20919	19249.4479	131.156	17.52	17.52	35.04	2206	1310
9594.109193	21385.2479	-196.219	18.98	18.98	37.96	1989	1310
9322.109193	22740.1479	-104.22	14.04	14.04	28.07	3349	1310
36421.30919	26302.0479	338.463	31.20	31.20	62.41	1114	1310
21740.90919	28692.3479	323.725	23.71	23.71	47.43	1874	1310
39273.40919	29653.3479	-44.2195	24.89	24.89	49.78	1209	1310
20920.80919	32133.2479	-5.412	21.52	21.52	43.05	1323	1310
31082.91265	9637.848589	108.544	27.06	27.06	54.12	1404	1318
17639.81265	11606.84859	85.9464	27.88	27.88	55.77	1446	1318
12240.51265	20142.34859	-61.2336	15.57	15.57	31.13	3272	1318
4166.212646	21234.04859	-27.2336	20.72	20.72	41.45	1636	1318
15865.51265	21350.54859	-178.234	24.96	24.96	49.93	1326	1318
9571.912646	21388.14859	-202.234	12.91	12.91	25.81	3151	1318
23574.51265	27297.34859	29.9439	31.02	31.02	62.03	1168	1318
20910.41265	32117.14859	4.39887	27.86	27.86	55.72	1013	1318
29759.7161	2820.449274	-265.248	30.36	30.36	60.71	1517	1326
36137.4161	2734.849274	-325.248	33.35	33.35	66.69	1375	1326
40113.3161	3291.549274	-5.44027	17.64	17.64	35.28	2520	1326
30111.3161	10617.44927	263.765	20.89	20.89	41.78	2242	1326
17575.8161	11605.34927	-17.2478	23.13	23.13	46.25	1720	1326
21557.2161	13404.64927	-167.248	15.75	15.75	31.51	2777	1326
2151.8161	16715.44927	247.062	23.86	23.86	47.71	1636	1326
24244.1161	16768.74927	-30.2478	24.73	24.73	49.45	1105	1326
10691.1161	22163.14927	-321.248	31.46	31.46	62.93	1064	1326
12743.1161	24204.04927	-168.248	16.81	16.81	33.63	1780	1326
22604.2161	26054.74927	-133.248	16.39	16.39	32.78	2584	1326
33531.8161	30752.54927	-199.248	23.57	23.57	47.15	1669	1326
22361.31955	3888.84996	-155.262	24.26	24.26	48.51	1286	1334
40241.51955	4508.94996	-71.2619	16.01	16.01	32.03	3464	1334
24489.21955	8473.34996	-10.3669	10.60	10.60	21.20	3631	1334
25075.01955	10277.94996	-64.2619	3.56	3.56	7.11	16334	1334
28966.81955	10510.54996	15.1781	32.08	32.08	64.15	1084	1334
11398.81955	13600.34996	-212.262	16.08	16.08	32.17	2881	1334
39429.01955	16296.64996	-135.262	17.19	17.19	34.38	2428	1334
27180.41955	16983.54996	341.368	14.88	14.88	29.77	5534	1334
18849.21955	18210.34996	86.9006	13.00	13.00	26.00	4715	1334
12546.91955	21529.04996	287.331	25.13	25.13	50.26	1497	1334
23555.91955	21424.64996	-99.2619	20.11	20.11	40.22	1745	1334
18108.21955	23337.24996	292.243	22.63	22.63	45.26	2480	1334
12382.31955	24619.04996	-212.262	13.49	13.49	26.99	6386	1334
28188.41955	27826.84996	291.261	21.71	21.71	43.43	2488	1334
20090.51955	28023.74996	9.2831	20.11	20.11	40.22	1951	1334
21597.81955	28666.14996	230.346	24.80	24.80	49.60	1126	1334
22269.31955	29673.94996	195.958	11.12	11.12	22.23	5582	1334
22719.71955	32031.94996	152.728	27.44	27.44	54.87	1237	1334
29044.61955	32903.94996	249.996	23.55	23.55	47.10	2000	1334
22605.52301	2986.250645	-167.276	20.96	20.96	41.92	2338	1342
35578.22301	7834.050645	-197.276	28.35	28.35	56.71	1285	1342
22799.02301	8966.550645	-97.276	22.73	22.73	45.45	1436	1342
23848.12301	11943.35065	167.451	16.98	16.98	33.96	2911	1342
25827.52301	12567.35065	31.8665	28.07	28.07	56.14	1047	1342
17476.42301	13713.65065	-251.276	9.99	9.99	19.97	9020	1342
4152.223008	20333.45065	73.1315	13.89	13.89	27.79	3131	1342
19971.12301	21472.35065	-380.276	20.68	20.68	41.35	2016	1342
14069.02301	23554.55065	-111.276	13.73	13.73	27.46	3669	1342
7958.923008	25509.75065	-389.276	35.02	35.02	70.04	1080	1342
34604.52301	25640.65065	-88.276	14.48	14.48	28.97	3202	1342
21809.12301	26810.95065	-290.276	23.34	23.34	46.68	2190	1342
27802.12301	33167.75065	34.814	10.74	10.74	21.48	4515	1342
29020.22646	2741.25133	-246.29	17.57	17.57	35.14	2508	1350
41176.02646	7109.45133	-233.29	26.00	26.00	52.00	1758	1350
22797.22646	8981.25133	-94.2902	18.53	18.53	37.07	1768	1350
25643.12646	10668.65133	51.5023	15.38	15.38	30.76	2947	1350
17381.72646	13912.65133	-275.29	11.16	11.16	22.33	4287	1350
37620.32646	26512.65133	23.0098	30.78	30.78	61.56	1321	1350
17282.32646	31295.45133	-207.29	10.55	10.55	21.10	5202	1350
20016.52646	31260.25133	-79.2902	27.44	27.44	54.87	1391	1350
36504.32992	1723.052016	-19.3043	26.02	26.02	52.05	1210	1358
40042.02992	3216.652016	-66.3043	29.58	29.58	59.16	1043	1358
39046.92992	3841.752016	-49.3043	14.81	14.81	29.63	3899	1358
32872.12992	6340.052016	-290.304	22.84	22.84	45.69	2720	1358
33147.72992	9147.052016	-93.3043	28.45	28.45	56.90	1415	1358
8666.029916	14859.05202	-382.304	19.22	19.22	38.43	3908	1358
22329.02992	15592.35202	105.526	19.90	19.90	39.80	2040	1358
10030.92992	25966.65202	-213.304	31.53	31.53	63.07	1036	1358
21745.72992	28671.05202	362.941	20.58	20.58	41.17	3183	1358
26928.92992	31265.75202	-68.3043	23.06	23.06	46.11	1299	1358
31874.23337	4880.452701	-348.318	37.19	37.19	74.37	1475	1366
22616.83337	5919.752701	48.5266	21.31	21.31	42.63	1617	1366
22792.63337	8995.352701	-103.318	16.41	16.41	32.83	1637	1366
33224.73337	13141.0527	174.287	35.40	35.40	70.79	1015	1366
19971.53337	14745.2527	-292.318	11.02	11.02	22.04	5974	1366
23586.53337	21407.9527	-53.3184	16.81	16.81	33.63	2406	1366
14749.63337	22786.9527	-136.318	20.11	20.11	40.22	1511	1366
17549.83337	24822.3527	-240.318	16.89	16.89	33.77	1691	1366
12065.33337	25696.6527	-78.3184	14.88	14.88	29.77	2855	1366
15114.63337	29031.4527	-89.3184	12.51	12.51	25.01	4685	1366
38680.33682	1903.453387	-247.333	32.50	32.50	65.00	1115	1374
21431.73682	12167.25339	-341.333	15.40	15.40	30.80	2706	1374
17450.93682	13610.55339	-153.333	9.75	9.75	19.50	5637	1374
19108.03682	15195.65339	-246.333	21.81	21.81	43.61	1222	1374
12310.93682	15140.15339	-298.333	31.91	31.91	63.82	1032	1374
13104.53682	16150.15339	-81.3326	15.90	15.90	31.79	3757	1374
13816.03682	20663.65339	-71.3326	22.33	22.33	44.65	1469	1374
11481.63682	21235.65339	-346.333	15.57	15.57	31.13	3492	1374
23619.23682	21422.85339	-67.3326	20.70	20.70	41.40	1157	1374
13458.83682	23534.35339	162.482	24.66	24.66	49.31	1238	1374
20248.83682	24605.45339	-256.333	12.55	12.55	25.10	4719	1374
9587.636823	24945.55339	-399.333	15.10	15.10	30.19	5592	1374
12050.83682	25698.55339	-80.3326	13.78	13.78	27.55	3182	1374
34172.33682	31802.05339	-241.333	36.15	36.15	72.30	1164	1374
14858.93682	32021.95339	-181.333	22.80	22.80	45.59	1665	1374
32153.44028	11764.35407	10.1808	22.14	22.14	44.27	1465	1382
26473.94028	15437.85407	90.7458	21.38	21.38	42.77	1344	1382
18034.94028	16578.25407	-13.3992	21.45	21.45	42.91	2328	1382
22518.44028	16732.05407	285.281	18.20	18.20	36.41	3015	1382
26917.64028	16962.05407	284.298	24.02	24.02	48.04	1749	1382
13863.74028	18129.05407	-158.347	19.62	19.62	39.23	2210	1382
11294.14028	22482.55407	-139.347	7.09	7.09	14.18	7528	1382
35542.64373	3746.954758	-139.361	25.29	25.29	50.59	1806	1390
29961.54373	4320.754758	-412.361	22.96	22.96	45.92	1786	1390
22466.94373	6295.954758	-81.3608	21.22	21.22	42.44	2096	1390
22825.04373	8997.654758	63.2217	20.23	20.23	40.46	1258	1390
20067.44373	10105.35476	-397.361	21.69	21.69	43.38	2961	1390
24036.24373	10506.05476	-80.3608	12.65	12.65	25.29	2666	1390
20906.84373	11736.85476	192.912	17.69	17.69	35.37	2948	1390
25556.84373	14251.85476	371.727	24.54	24.54	49.08	1629	1390
18551.74373	19687.75476	347.164	17.76	17.76	35.51	3440	1390
20717.24373	19896.55476	-86.3608	13.47	13.47	26.94	3172	1390
14820.94373	20920.45476	204.702	8.78	8.78	17.57	6178	1390
20303.84373	21936.75476	368.779	23.06	23.06	46.11	2595	1390
12203.74373	22399.85476	35.7117	28.10	28.10	56.19	1192	1390
4092.843731	22477.25476	-157.361	18.30	18.30	36.60	2744	1390
3351.443731	23064.55476	-398.361	53.08	53.08	106.16	1015	1390
25602.74373	32149.65476	-405.361	33.39	33.39	66.79	1290	1390
24603.34373	32274.15476	-384.361	36.55	36.55	73.10	1546	1390
33720.34718	271.6554433	-237.375	36.76	36.76	73.52	1418	1398
37644.54718	3618.555443	-230.375	24.37	24.37	48.75	1716	1398
10411.54718	13309.55544	-344.375	19.85	19.85	39.71	1744	1398
19315.04718	14562.65544	87.7701	19.00	19.00	38.01	1917	1398
21173.74718	16155.65544	314.728	14.32	14.32	28.64	4834	1398
24190.04718	16846.25544	33.7325	22.70	22.70	45.40	1377	1398
21899.94718	17544.85544	-146.375	20.11	20.11	40.22	1790	1398
7154.847185	21668.35544	-329.375	17.19	17.19	34.38	2862	1398
4144.447185	22459.45544	-50.375	23.81	23.81	47.62	1098	1398
7969.547185	25472.35544	-321.375	25.69	25.69	51.39	2776	1398
21037.74718	28792.05544	34.715	23.81	23.81	47.62	1104	1398
33593.24718	30740.35544	-232.375	24.28	24.28	48.56	2041	1398
22972.54718	31106.25544	-360.375	35.87	35.87	71.73	1288	1398
38777.44718	31644.95544	-113.375	28.68	28.68	57.37	1645	1398
15800.04718	32326.75544	-287.375	25.88	25.88	51.76	2014	1398
39788.35064	4155.956129	-263.389	26.47	26.47	52.94	1139	1406
22807.35064	8984.956129	13.0859	11.21	11.21	22.42	3427	1406
13353.95064	10315.75613	-287.389	27.41	27.41	54.82	1297	1406
28852.95064	10467.95613	303.906	30.92	30.92	61.84	1035	1406
14982.35064	13005.85613	-26.3891	12.20	12.20	24.40	3269	1406
13886.25064	18194.15613	13.0859	11.75	11.75	23.50	4117	1406
14058.65064	18891.55613	-11.4766	19.97	19.97	39.94	1699	1406
4118.950639	20346.85613	15.0509	13.19	13.19	26.38	2955	1406
10679.75064	22274.75613	-326.389	22.70	22.70	45.40	1450	1406
15779.65064	24681.25613	190.918	15.38	15.38	30.76	2506	1406
20221.65064	24515.75613	-126.389	11.45	11.45	22.89	4046	1406
19109.35064	29038.15613	326.503	20.61	20.61	41.21	2622	1406
18212.35064	29149.55613	-369.389	28.73	28.73	57.46	1778	1406
26265.45064	31428.25613	-34.3891	20.96	20.96	41.92	1965	1406
19240.65409	10395.25681	-157.403	19.66	19.66	39.33	1545	1414
30205.85409	10614.65681	112.304	22.02	22.02	44.04	1511	1414
20746.65409	11026.25681	3.24679	19.00	19.00	38.01	1709	1414
25441.25409	14264.25681	211.537	13.33	13.33	26.66	3487	1414
13495.85409	15562.35681	-17.4032	13.99	13.99	27.98	3022	1414
16249.55409	19710.95681	6.19429	29.60	29.60	59.20	1184	1414
18466.35409	21830.45681	-170.403	10.17	10.17	20.35	5858	1414
20422.25409	21957.25681	339.262	13.85	13.85	27.69	4144	1414
23339.45409	23444.45681	374.632	53.91	53.91	107.81	1124	1414
20306.35409	24612.55681	-315.403	9.77	9.77	19.55	8650	1414
15736.15409	24698.85681	174.202	29.67	29.67	59.35	1207	1414
17439.45409	24780.95681	145.709	14.20	14.20	28.40	1556	1414
21580.75409	28676.15681	328.454	23.93	23.93	47.85	1368	1414
33586.85409	30721.45681	-127.403	19.55	19.55	39.09	2134	1414
20102.25409	31369.95681	-331.403	28.73	28.73	57.46	1665	1414
14904.45409	31974.35681	-285.403	22.18	22.18	44.37	2713	1414
18903.45409	32097.95681	-383.403	12.53	12.53	25.06	6825	1414
25471.05409	32409.85681	-336.403	31.02	31.02	62.03	1703	1414
31827.35755	2425.6575	-237.417	23.29	23.29	46.58	1809	1422
18124.45755	14275.2575	-102.417	16.11	16.11	32.22	1945	1422
21228.25755	16160.2575	187.943	17.14	17.14	34.29	2525	1422
18558.85755	19250.2575	-129.417	11.73	11.73	23.46	2828	1422
22071.45755	20163.9575	-15.4348	16.65	16.65	33.30	2438	1422
12430.05755	20881.8575	157.485	18.09	18.09	36.17	2143	1422
18480.65755	21848.4575	-149.417	9.42	9.42	18.84	7258	1422
14134.75755	25758.0575	43.5152	16.18	16.18	32.36	3419	1422
24045.85755	31892.0575	-124.417	15.21	15.21	30.43	4054	1422
18884.55755	32189.7575	-247.417	24.70	24.70	49.41	1248	1422
37238.75755	36473.7575	229.208	38.88	38.88	77.76	1181	1422
30004.861	4315.658186	-113.431	20.39	20.39	40.79	1163	1430
18442.961	11284.85819	-230.431	10.29	10.29	20.58	5923	1430
9379.861	13646.85819	-386.431	17.43	17.43	34.85	3478	1430
7083.261	13744.25819	-275.431	15.07	15.07	30.14	3286	1430
31805.561	17352.75819	88.696	16.32	16.32	32.64	2805	1430
7356.661	17792.05819	-358.431	31.25	31.25	62.50	1099	1430
15804.461	21198.55819	171.226	16.93	16.93	33.86	2317	1430
23772.861	23376.15819	-250.431	22.73	22.73	45.45	2676	1430
36758.06445	2001.458872	-371.446	31.96	31.96	63.91	1590	1438
30286.36445	8124.158872	-292.446	18.77	18.77	37.54	3029	1438
18292.86445	8315.858872	-192.446	11.35	11.35	22.70	4509	1438
22848.76445	12689.25887	84.7519	7.44	7.44	14.88	4907	1438
12201.16445	12889.15887	-219.446	14.20	14.20	28.40	2909	1438
15643.76445	15810.75887	-58.4456	12.74	12.74	25.48	4315	1438
8839.864454	18022.85887	-71.4456	12.06	12.06	24.12	4210	1438
13006.56445	20024.55887	254.724	18.13	18.13	36.27	3108	1438
10928.96445	20675.35887	-222.446	10.95	10.95	21.90	6249	1438
13549.06445	23536.65887	48.3994	25.76	25.76	51.53	1426	1438
19419.76445	24801.15887	-174.446	12.88	12.88	25.76	3433	1438
23522.36445	27318.85887	-2.69061	17.05	17.05	34.10	2575	1438
14284.36445	29291.95887	-361.446	41.78	41.78	83.56	1269	1438
28164.36445	32978.45887	359.852	36.34	36.34	72.68	1343	1438
22816.46791	9032.459558	-61.4597	17.10	17.10	34.19	1806	1446
23497.86791	10116.65956	-271.46	23.08	23.08	46.16	1884	1446
20307.46791	12941.55956	220.323	31.25	31.25	62.50	1287	1446
23692.76791	14460.45956	-60.4597	17.80	17.80	35.61	2429	1446
38318.96791	16671.45956	298.923	31.63	31.63	63.26	1365	1446
1401.767908	16964.25956	182.005	13.94	13.94	27.88	2236	1446
7231.267908	17169.85956	-215.46	18.82	18.82	37.63	2779	1446
17772.96791	18538.05956	-140.46	18.35	18.35	36.69	2287	1446
13061.36791	20116.45956	-99.4597	19.69	19.69	39.38	1958	1446
8418.967908	21466.15956	-214.46	13.45	13.45	26.89	4727	1446
36412.06791	26262.25956	288.115	13.52	13.52	27.04	4672	1446
15037.26791	29115.05956	-284.46	31.96	31.96	63.91	1291	1446
27443.16791	28944.05956	-133.46	18.79	18.79	37.59	2723	1446
28737.06791	29474.95956	86.7028	27.51	27.51	55.01	1020	1446
22498.87136	6673.560244	363.754	24.26	24.26	48.51	1590	1454
30198.57136	7552.260244	-87.4739	32.78	32.78	65.56	1023	1454
27192.37136	9954.460244	137.779	24.30	24.30	48.61	1154	1454
28825.87136	11806.96024	-207.474	22.00	22.00	43.99	1404	1454
11481.47136	12346.16024	-149.474	19.78	19.78	39.56	1754	1454
17385.97136	17159.06024	133.849	14.67	14.67	29.34	2386	1454
7191.671361	17119.66024	-287.474	28.66	28.66	57.32	1145	1454
22427.57136	18012.36024	83.7411	28.10	28.10	56.19	1248	1454
10632.97136	20784.86024	-203.474	16.56	16.56	33.11	2199	1454
21510.17136	21178.16024	-268.474	12.58	12.58	25.15	3750	1454
8438.471361	21438.46024	27.7386	21.85	21.85	43.71	1077	1454
3508.671361	21971.86024	-179.474	21.31	21.31	42.63	2300	1454
11855.67136	24499.66024	106.339	21.90	21.90	43.80	2218	1454
9594.171361	25050.76024	-219.474	17.24	17.24	34.48	2937	1454
16188.97136	27602.26024	58.1961	28.52	28.52	57.04	1227	1454
32178.57136	28551.66024	-95.4739	15.21	15.21	30.43	3571	1454
28643.27136	29524.46024	83.7411	29.04	29.04	58.07	1245	1454
23997.07136	30513.06024	86.6886	19.95	19.95	39.89	2114	1454
23182.47481	4394.76093	-135.488	14.53	14.53	29.06	3405	1462
25639.87481	10683.26093	14.952	19.10	19.10	38.20	1779	1462
14338.97481	12337.86093	-98.488	18.58	18.58	37.16	2129	1462
37655.37481	15132.46093	-100.488	31.02	31.02	62.03	1191	1462
22034.77481	15707.46093	226.189	13.59	13.59	27.18	4122	1462
12016.67481	17708.66093	-255.488	19.69	19.69	39.38	1708	1462
14470.57481	18279.16093	131.869	15.52	15.52	31.04	2787	1462
17732.57481	18515.66093	-153.488	15.97	15.97	31.93	3115	1462
19432.67481	24742.86093	-175.488	25.06	25.06	50.11	1484	1462
18869.47481	31912.86093	-258.488	21.22	21.22	42.44	2336	1462
38544.57827	1574.861616	28.6929	24.09	24.09	48.18	1029	1470
30463.37827	9169.761616	123.995	23.29	23.29	46.58	1888	1470
32094.87827	9999.861616	-154.502	27.81	27.81	55.63	1104	1470
20751.87827	12869.96162	-275.502	8.71	8.71	17.43	8191	1470
34441.27827	13183.56162	65.0454	22.66	22.66	45.31	1645	1470
8789.778269	14830.16162	-414.502	36.83	36.83	73.66	1783	1470
12961.67827	15772.36162	67.0104	12.51	12.51	25.01	2975	1470
7239.478269	17772.26162	29.6754	25.62	25.62	51.24	1292	1470
16155.37827	21689.06162	14.9379	15.28	15.28	30.57	2957	1470
18027.47827	22721.76162	122.03	17.78	17.78	35.56	1663	1470
16764.27827	24642.26162	58.1679	12.34	12.34	24.68	3669	1470
15317.57827	25477.06162	-98.5021	6.64	6.64	13.28	8057	1470
14464.97827	26105.06162	183.928	12.43	12.43	24.87	4489	1470
25272.17827	28974.66162	-65.5021	9.37	9.37	18.75	7206	1470
22935.57827	30715.86162	-98.5021	26.40	26.40	52.80	1612	1470
15725.77827	31317.56162	-155.502	11.68	11.68	23.36	5085	1470
30178.77827	32459.56162	-59.5021	20.89	20.89	41.78	1914	1470
12472.47827	34604.96162	-32.5021	24.49	24.49	48.98	2466	1470
27260.98172	9974.462302	-29.5163	19.66	19.66	39.33	2318	1478
21397.58172	10458.0623	-216.516	20.75	20.75	41.50	1943	1478
25691.88172	10650.8623	52.2587	18.98	18.98	37.96	1586	1478
19722.88172	11894.0623	77.8037	22.21	22.21	44.42	1192	1478
12213.48172	12828.0623	-168.516	12.93	12.93	25.86	3670	1478
6054.081722	14043.2623	-218.516	27.51	27.51	55.01	1246	1478
22502.68172	14504.6623	255.636	36.79	36.79	73.57	1241	1478
12026.48172	16331.4623	-353.516	18.32	18.32	36.64	2377	1478
20403.18172	19114.0623	-347.516	20.11	20.11	40.22	2739	1478
7931.281722	25475.7623	-354.516	28.28	28.28	56.57	1114	1478
16255.08172	27560.1623	304.761	30.45	30.45	60.90	1376	1478
24936.58172	28159.6623	149.526	17.71	17.71	35.42	2192	1478
33618.68172	30679.2623	-246.516	20.18	20.18	40.36	2266	1478
29052.38518	2783.562988	-170.53	10.22	10.22	20.44	5866	1486
39176.68518	3630.962988	28.6646	31.20	31.20	62.41	1121	1486
23174.48518	12475.06299	-97.5304	15.71	15.71	31.42	2225	1486
12217.88518	12854.16299	-84.5304	14.72	14.72	29.44	2416	1486
10340.28518	13281.56299	-401.53	28.05	28.05	56.10	1668	1486
34482.18518	13177.76299	341.1	15.14	15.14	30.29	6277	1486
8280.185176	13724.96299	-112.53	24.33	24.33	48.65	1161	1486
12747.48518	18682.26299	-142.53	24.19	24.19	48.37	1452	1486
18599.58518	19695.56299	309.66	23.41	23.41	46.82	1156	1486
14766.68518	23152.46299	226.147	18.32	18.32	36.64	2499	1486
24844.18518	28237.06299	228.112	19.73	19.73	39.47	2927	1486
18240.18518	29254.36299	-94.5304	16.27	16.27	32.55	3236	1486
22921.18518	30654.56299	60.1046	26.12	26.12	52.23	1218	1486
[truncated: 57,567 more rows]
