# Supplementary material for: Super-resolution analysis of PACSIN2 and EHD2 at caveolae
Source: PLoS One. 2022 Jul 14;17(7):e0271003. doi: 10.1371/journal.pone.0271003 (PMC9282494; doi:10.1371/journal.pone.0271003)
Supplement: S1 Data — (ZIP) [file pone.0271003.s003.zip › 405cav1polyCy3PACSIN2mono002driftCorr 3DdistanceG_405-647_11K_TS3D.3dlp]

6394.490645	9928.07649	-257	41.61	41.61	83.23	1162	2
32195.99065	19951.77649	-167	40.11	40.11	80.21	1083	2
7660.890645	24102.47649	338	34.76	34.76	69.52	1762	2
33657.99065	25225.27649	-136	19.29	19.29	38.57	2903	2
22784.19065	26489.57649	-184	46.44	46.44	92.88	1047	2
13655.19065	30217.47649	-191	32.40	32.40	64.81	1207	2
10936.09605	22840.77734	-253	39.00	39.00	78.00	1017	10
31033.90145	14535.47819	-63	32.05	32.05	64.10	1252	18
30767.40145	15626.17819	-12	35.02	35.02	70.04	1237	18
4568.501448	19631.47819	360	38.43	38.43	76.87	1113	18
24089.80145	24392.07819	-322	42.98	42.98	85.96	2176	18
20547.40145	28135.37819	263	32.66	32.66	65.33	1112	18
31593.10685	6287.97904	-157	30.47	30.47	60.95	1265	26
30720.10685	19911.77904	-41	35.73	35.73	71.45	1097	26
3289.806849	21306.77904	-23	30.12	30.12	60.24	1012	26
30585.10685	21765.77904	30	22.33	22.33	44.65	1256	26
23811.40685	22744.27904	-348	56.12	56.12	112.24	1196	26
4119.31225	22715.87989	-45	43.54	43.54	87.09	1162	34
25509.61225	24434.87989	-300	54.71	54.71	109.41	1077	34
28957.61225	24936.57989	-130	20.37	20.37	40.74	1577	34
23986.01225	29417.07989	-64	31.84	31.84	63.68	1159	34
16723.71765	2460.980739	365	35.14	35.14	70.27	1376	42
25334.41765	16608.68074	-368	56.19	56.19	112.38	1047	42
34131.61765	17362.28074	-278	28.31	28.31	56.61	1972	42
12405.81765	18602.68074	-294	37.02	37.02	74.04	1129	42
32245.91765	19760.88074	-271	30.71	30.71	61.42	2146	42
8042.917652	26937.18074	286	39.12	39.12	78.23	1028	42
20746.91765	30874.88074	338	52.68	52.68	105.36	1154	42
29600.82305	21731.78159	148	12.32	12.32	24.63	10094	50
1934.823053	21907.78159	-63	23.08	23.08	46.16	2063	50
23650.32305	26427.18159	5	40.25	40.25	80.49	1069	50
21681.52305	27244.58159	313	32.73	32.73	65.47	1520	50
3464.923053	29579.88159	-23	31.60	31.60	63.21	1464	50
22741.02305	35068.68159	253	28.21	28.21	56.43	1296	50
25852.62845	23206.68244	-18	35.18	35.18	70.37	1379	58
28216.22845	24070.48244	-381	37.40	37.40	74.79	1671	58
9875.728454	30617.78244	-76	23.74	23.74	47.48	1991	58
17407.72845	31069.68244	144	36.48	36.48	72.96	1170	58
27920.83386	11823.88329	-125	47.38	47.38	94.77	1016	66
11120.03386	17962.48329	-382	46.51	46.51	93.02	1003	66
30734.73386	19974.68329	-274	39.35	39.35	78.70	1347	66
20777.13386	26750.38329	123	32.10	32.10	64.20	1250	66
29370.53386	26659.18329	5	37.49	37.49	74.98	1015	66
14258.03386	27100.78329	302	43.05	43.05	86.10	1162	66
21896.93386	36341.78329	-112	35.49	35.49	70.98	1226	66
25196.53926	14877.58414	-82	37.94	37.94	75.88	1009	74
2231.339257	20889.08414	341	34.57	34.57	69.14	1168	74
28941.64466	8275.284988	387	37.68	37.68	75.36	1943	82
34167.04466	17683.08499	-381	27.51	27.51	55.01	3562	82
29268.94466	18769.28499	-395	28.99	28.99	57.98	2233	82
24371.64466	26326.78499	-174	22.35	22.35	44.70	3110	82
2766.744658	27746.08499	-324	22.11	22.11	44.23	2451	82
21977.44466	36782.18499	24	29.13	29.13	58.26	1087	82
26350.25006	11484.48584	-172	41.99	41.99	83.98	1099	90
24196.05006	17299.98584	115	42.30	42.30	84.59	1025	90
2964.150059	23859.68584	-373	40.81	40.81	81.62	1256	90
23830.45006	27245.18584	-379	53.79	53.79	107.58	1306	90
17253.95006	30189.78584	285	38.08	38.08	76.16	1021	90
20222.95006	36892.08584	393	36.22	36.22	72.44	1996	90
22304.95546	19766.78669	17	49.24	49.24	98.49	1092	98
1968.655461	21952.58669	179	30.80	30.80	61.61	1176	98
2733.255461	28044.38669	-344	34.05	34.05	68.11	1808	98
24635.35546	30753.38669	97	13.28	13.28	26.56	5039	98
1213.260862	8618.687538	-131.938	33.21	33.21	66.41	1133	106
30734.36086	12951.38754	50.062	39.09	39.09	78.19	1193	106
30643.66086	21810.58754	347.062	48.37	48.37	96.74	1004	106
18805.46086	30535.78754	-223.938	36.20	36.20	72.39	1414	106
17348.56086	35806.08754	-350.938	48.42	48.42	96.84	1045	106
4153.466263	22651.68839	-273.773	37.30	37.30	74.61	1634	114
10530.36626	26148.98839	298.227	41.31	41.31	82.61	1051	114
15854.26626	29863.78839	-227.773	47.92	47.92	95.85	1009	114
11590.46626	32180.88839	-214.773	43.17	43.17	86.33	1017	114
18699.07166	5961.489238	51.3929	50.40	50.40	100.79	1147	122
995.4716645	10547.68924	-207.607	46.56	46.56	93.12	1076	122
33259.67166	11961.08924	-313.607	36.15	36.15	72.30	1931	122
28104.87166	24235.08924	287.393	36.88	36.88	73.76	1189	122
35928.27166	25665.08924	-104.607	40.27	40.27	80.54	1114	122
27591.37166	26187.68924	373.393	29.18	29.18	58.36	2404	122
32713.27166	26567.58924	-251.607	41.28	41.28	82.57	1422	122
21363.87166	28539.58924	-66.6071	34.15	34.15	68.30	1047	122
15516.57166	30967.28924	191.393	35.82	35.82	71.64	1170	122
22887.57166	33158.88924	173.393	23.13	23.13	46.25	1854	122
23560.37707	1095.990088	-201.442	31.46	31.46	62.93	1341	130
3528.477066	9172.490088	-215.442	38.43	38.43	76.87	1065	130
22788.07707	21530.19009	174.558	38.22	38.22	76.44	1010	130
11980.67707	31818.39009	-286.442	33.89	33.89	67.78	2806	130
6488.077066	33995.49009	-96.4416	29.13	29.13	58.26	1406	130
19255.77707	37363.39009	-347.442	43.69	43.69	87.37	1263	130
23818.38247	21080.89094	-146.276	48.80	48.80	97.59	1097	138
22068.78247	31096.29094	-276.276	29.30	29.30	58.59	1820	138
4147.087868	18748.09179	-300.111	31.65	31.65	63.30	2258	146
29517.68787	21748.99179	28.8893	14.06	14.06	28.12	4451	146
28773.08787	25009.09179	-157.111	48.28	48.28	96.55	1067	146
17582.68787	27822.49179	-290.111	55.11	55.11	110.21	1064	146
9941.287868	30689.79179	-75.1107	18.16	18.16	36.31	2988	146
22160.08787	31080.09179	-246.111	28.24	28.24	56.47	2032	146
20063.88787	36749.89179	300.889	37.73	37.73	75.45	1572	146
13478.68787	39150.39179	-82.1107	32.40	32.40	64.81	1779	146
25843.79327	21775.59264	-364.945	37.84	37.84	75.69	1904	154
1981.69327	21894.09264	19.0547	19.71	19.71	39.42	2728	154
9707.19327	21871.29264	-161.945	34.12	34.12	68.25	1535	154
14801.39327	26636.19264	-335.945	60.78	60.78	121.57	1114	154
26629.09327	27127.39264	-310.945	39.42	39.42	78.85	1470	154
23775.09327	27270.29264	-74.9453	46.70	46.70	93.40	1063	154
14793.39327	38760.69264	-383.945	48.35	48.35	96.70	1111	154
34606.49867	14338.69349	-232.78	23.48	23.48	46.96	3292	162
28849.39867	25015.59349	-295.78	35.35	35.35	70.70	1329	162
15129.19867	26829.69349	-341.78	41.71	41.71	83.41	1409	162
24617.19867	30696.59349	-60.7798	22.49	22.49	44.98	1701	162
9993.898671	30720.19349	-226.78	28.31	28.31	56.61	2266	162
905.7040723	25510.49434	-173.614	28.00	28.00	56.00	1014	170
1593.004072	25842.69434	-15.6144	19.24	19.24	38.48	2127	170
14644.20407	29842.39434	375.386	31.25	31.25	62.50	1615	170
23171.20407	32314.19434	-87.6144	29.88	29.88	59.77	2266	170
12270.50407	35722.99434	-249.614	43.07	43.07	86.15	1321	170
37268.10947	12444.69519	-138.449	36.46	36.46	72.91	1059	178
32753.70947	16282.79519	-237.449	53.06	53.06	106.12	1479	178
33636.10947	18976.89519	-198.449	36.88	36.88	73.76	1119	178
32284.10947	19962.49519	-201.449	49.05	49.05	98.11	1120	178
11628.70947	29710.99519	117.551	31.49	31.49	62.97	1089	178
12538.10947	32736.89519	-361.449	48.02	48.02	96.04	1158	178
22660.30947	34994.59519	101.551	20.51	20.51	41.02	1925	178
28226.91487	1638.196036	-276.284	51.39	51.39	102.77	1102	186
11259.91487	2511.496036	81.7165	30.97	30.97	61.94	1275	186
22080.91487	7863.996036	-29.2835	29.96	29.96	59.91	1010	186
2533.014875	15421.49604	-265.284	39.38	39.38	78.75	1166	186
1950.914875	21885.69604	-205.283	29.13	29.13	58.26	2170	186
25462.61487	22585.79604	-224.283	32.92	32.92	65.85	1856	186
27733.21487	25818.19604	-276.284	39.54	39.54	79.08	1518	186
10542.21487	27766.49604	330.716	32.71	32.71	65.42	1395	186
15489.91487	28084.39604	360.716	53.36	53.36	106.73	1529	186
14264.71487	32988.19604	-231.283	56.68	56.68	113.37	1017	186
19240.31487	37299.49604	44.7165	24.66	24.66	49.31	1849	186
21456.91487	38212.19604	-179.283	34.78	34.78	69.57	1561	186
24445.02028	9517.096886	-282.118	41.00	41.00	82.00	1368	194
27077.32028	13244.09689	147.882	39.40	39.40	78.80	1006	194
2815.520276	27851.39689	-179.118	24.49	24.49	48.98	2099	194
5714.220276	28573.09689	195.882	44.98	44.98	89.96	1072	194
24788.72028	29620.59689	83.882	24.07	24.07	48.14	2712	194
24406.32028	30328.69689	-174.118	23.97	23.97	47.95	2349	194
18730.62028	30381.79689	-291.118	30.76	30.76	61.51	2441	194
32239.12568	19836.69774	-119.953	39.56	39.56	79.13	1039	202
34796.42568	20753.89774	90.0474	20.46	20.46	40.93	3428	202
2952.025677	23985.79774	-163.953	27.58	27.58	55.15	1944	202
5530.625677	27811.09774	-140.953	33.75	33.75	67.49	1585	202
2088.325677	28762.29774	-380.953	32.92	32.92	65.85	1958	202
17903.82568	36169.29774	143.047	36.62	36.62	73.24	1230	202
1544.231079	19662.59859	-59.7872	25.22	25.22	50.44	2310	210
29349.53108	22476.89859	-279.787	40.58	40.58	81.15	1447	210
9973.431079	30793.49859	-218.787	33.72	33.72	67.45	1099	210
11713.13108	31720.39859	330.213	43.90	43.90	87.79	1203	210
23154.63648	6218.599436	283.378	45.97	45.97	91.94	1348	218
40318.13648	6919.799436	-164.622	31.56	31.56	63.11	1237	218
33101.73648	8631.699436	-109.622	39.09	39.09	78.19	1123	218
34546.63648	14118.19944	-254.622	34.48	34.48	68.95	1425	218
23181.23648	22220.69944	-149.622	27.95	27.95	55.91	2222	218
30591.93648	22622.49944	-20.6217	35.58	35.58	71.17	1674	218
28801.33648	24768.19944	-80.6217	34.67	34.67	69.33	1871	218
37985.33648	27539.79944	176.378	31.20	31.20	62.41	1343	218
24804.43648	29683.49944	-260.622	30.19	30.19	60.38	1520	218
9960.23648	30694.49944	27.3783	24.77	24.77	49.55	1349	218
21892.63648	36761.09944	-153.622	23.86	23.86	47.71	1862	218
14752.33648	38521.99944	-91.6217	26.31	26.31	52.61	2088	218
24552.94188	5078.000286	-1.45627	49.27	49.27	98.53	1109	226
23637.14188	17095.80029	-325.456	34.24	34.24	68.48	1577	226
30677.24188	22437.70029	-330.456	23.29	23.29	46.58	2741	226
24256.34188	24425.90029	-367.456	49.01	49.01	98.02	1480	226
6153.441881	24845.60029	352.544	38.08	38.08	76.16	1194	226
26621.14728	1090.601135	-393.291	48.96	48.96	97.92	1229	234
34161.64728	17339.80114	-338.291	20.54	20.54	41.07	4235	234
30625.84728	21952.70114	-74.2908	25.22	25.22	50.44	1503	234
28838.44728	22761.60114	150.709	28.57	28.57	57.13	1918	234
9634.247283	25735.10114	-232.291	31.56	31.56	63.11	2059	234
10076.04728	34588.20114	-226.291	43.57	43.57	87.14	1115	234
24434.95268	9591.901985	-380.125	47.97	47.97	95.94	1485	242
38088.75268	9732.601985	-377.125	50.96	50.96	101.92	1086	242
33979.55268	10801.90199	312.875	48.87	48.87	97.73	1171	242
8082.652684	25245.70199	346.875	42.46	42.46	84.92	1071	242
33684.45268	25216.10199	-367.125	16.11	16.11	32.22	7004	242
1665.152684	25857.40199	296.875	33.30	33.30	66.60	1164	242
27452.05268	26263.20199	359.875	22.04	22.04	44.09	3948	242
36256.65268	26436.50199	-325.125	46.39	46.39	92.79	1009	242
21859.75268	35348.50199	204.875	35.91	35.91	71.83	1436	242
32672.75809	15384.30284	-334.96	52.12	52.12	104.23	1172	250
16768.35809	15883.90284	45.0401	33.23	33.23	66.46	1224	250
30952.75809	20735.80284	-77.9599	17.66	17.66	35.33	3652	250
1655.258085	25890.60284	-96.9599	22.84	22.84	45.69	1934	250
23500.55809	29866.20284	-209.96	32.33	32.33	64.67	1113	250
7038.458085	36090.00284	-168.96	25.39	25.39	50.77	1184	250
14090.56349	17141.80369	-188.794	41.38	41.38	82.75	1025	258
34149.06349	17390.80369	-375.794	27.81	27.81	55.63	2628	258
25529.16349	19309.30369	-301.794	43.00	43.00	86.00	1208	258
3985.963487	21283.40369	-394.794	48.30	48.30	96.60	1314	258
38470.36349	24860.50369	-254.794	44.60	44.60	89.21	1284	258
1566.663487	25563.70369	-250.794	43.33	43.33	86.66	1092	258
20357.76349	35780.00369	290.206	36.67	36.67	73.33	1153	258
2965.968888	13455.90453	-217.629	49.83	49.83	99.66	1197	266
36638.66889	15800.10453	8.37096	33.30	33.30	66.60	1210	266
17481.16889	17520.00453	-357.629	43.99	43.99	87.98	1194	266
30915.86889	20656.00453	-79.629	19.43	19.43	38.86	4452	266
34772.77429	20659.10538	-105.464	28.21	28.21	56.43	2397	274
27265.17429	27388.60538	38.5364	10.15	10.15	20.30	8561	274
14610.07429	29346.00538	113.536	32.12	32.12	64.24	1292	274
18850.47969	5596.206235	194.702	30.99	30.99	61.98	1411	282
29551.47969	21747.90623	19.7019	41.17	41.17	82.33	1025	282
30651.57969	22517.20623	-76.2981	36.88	36.88	73.76	1688	282
22034.17969	23236.10623	-332.298	53.13	53.13	106.26	1270	282
2949.77969	24039.00623	-0.298148	25.76	25.76	51.53	1509	282
29523.57969	26646.60623	318.702	45.50	45.50	91.00	1007	282
17304.87969	33313.60623	-346.298	51.36	51.36	102.73	1009	282
10490.18509	29710.00708	-248.133	40.88	40.88	81.77	1346	290
25052.49049	7227.707934	-211.967	33.16	33.16	66.32	1225	298
38807.89049	10056.00793	-394.967	60.95	60.95	121.89	1219	298
23724.89049	19796.20793	-20.9673	25.95	25.95	51.90	1297	298
28706.19049	25242.10793	-381.967	38.27	38.27	76.54	1704	298
28232.99049	26079.20793	-12.9673	15.73	15.73	31.46	3076	298
12344.59049	28140.30793	-265.967	47.57	47.57	95.14	1251	298
24743.49049	29655.20793	-310.967	32.38	32.38	64.76	1581	298
24612.29049	30712.10793	0.0327435	15.90	15.90	31.79	3766	298
6460.690493	31879.00793	34.0327	25.98	25.98	51.95	1046	298
34570.09589	14274.00878	-317.86	25.36	25.36	50.73	4253	306
34118.69589	17812.60878	-282.86	25.27	25.27	50.54	2888	306
30647.99589	19968.90878	-43.86	35.94	35.94	71.87	1338	306
8681.895894	23940.40878	397.14	39.73	39.73	79.46	1271	306
28648.89589	25058.10878	-102.86	32.45	32.45	64.90	1342	306
33680.89589	25266.00878	-289.86	21.38	21.38	42.77	3593	306
18380.99589	26127.10878	-170.86	43.61	43.61	87.23	1056	306
27450.59589	26276.20878	283.14	24.44	24.44	48.89	3681	306
17387.4013	1906.309634	-381.927	53.34	53.34	106.68	1059	314
35140.0013	3150.009634	-353.927	44.89	44.89	89.77	1002	314
17527.5013	4373.909634	-299.927	54.16	54.16	108.33	1110	314
37581.7013	13920.80963	-323.927	40.81	40.81	81.62	1234	314
31539.2013	18940.10963	-174.927	35.23	35.23	70.46	1631	314
1653.801296	25834.80963	-122.927	30.59	30.59	61.18	1023	314
21854.4013	28564.30963	-201.927	51.69	51.69	103.38	1194	314
9962.101296	30661.00963	-52.9273	14.20	14.20	28.40	5267	314
18110.3013	31123.10963	148.073	33.84	33.84	67.68	1026	314
19352.1013	38220.90963	-202.927	42.70	42.70	85.39	1411	314
21329.1013	38519.90963	-220.927	38.13	38.13	76.25	1055	314
23859.2067	5776.910484	-246.995	42.46	42.46	84.92	1032	322
25847.9067	23226.61048	264.005	28.35	28.35	56.71	2645	322
18989.2067	24688.01048	31.0054	44.60	44.60	89.21	1043	322
1552.206697	25660.61048	-139.995	30.17	30.17	60.34	1407	322
1456.806697	27148.91048	-292.995	30.31	30.31	60.62	2574	322
11434.8067	29322.71048	-303.995	53.76	53.76	107.53	1399	322
20707.8121	16165.71133	-385.062	41.64	41.64	83.27	1493	330
30402.1121	22674.11133	220.938	46.28	46.28	92.55	1163	330
2879.212098	23995.91133	-383.062	30.61	30.61	61.23	1937	330
15084.8121	27222.11133	-395.062	33.94	33.94	67.87	2216	330
10891.2121	27271.61133	139.938	31.25	31.25	62.50	1663	330
25833.7121	27974.71133	-206.062	36.13	36.13	72.25	2107	330
22153.8121	31138.41133	-200.062	15.73	15.73	31.46	5628	330
9846.612098	31961.71133	-337.062	44.65	44.65	89.30	1109	330
26979.0175	13181.01218	79.8707	31.84	31.84	63.68	1045	338
31813.2175	19265.11218	-144.129	38.10	38.10	76.21	1302	338
4610.6175	32199.11218	57.8707	35.23	35.23	70.46	1032	338
2148.622901	8531.213033	99.8034	36.88	36.88	73.76	1001	346
2917.022901	23996.91303	-155.197	20.49	20.49	40.98	2982	346
28321.1229	24124.81303	-224.197	60.29	60.29	120.58	1183	346
22726.4229	35022.11303	-39.1966	23.15	23.15	46.30	2212	346
18579.0229	35468.51303	-378.197	39.07	39.07	78.14	1618	346
14527.6283	29219.21388	-16.2639	39.09	39.09	78.19	1088	354
24710.3283	29649.41388	-136.264	37.09	37.09	74.18	1319	354
19985.9283	34010.71388	-36.2639	40.03	40.03	80.07	1002	354
24505.9337	9508.214733	-211.331	28.64	28.64	57.27	1692	362
3451.933703	18449.61473	-150.331	37.16	37.16	74.32	1144	362
30733.4337	22267.91473	-363.331	38.17	38.17	76.35	1647	362
15412.2337	25967.41473	-361.331	46.84	46.84	93.68	1340	362
29476.3337	26470.21473	155.669	32.92	32.92	65.85	1024	362
16769.6337	29661.31473	-270.331	41.17	41.17	82.33	1304	362
15448.5337	31700.11473	-117.331	59.46	59.46	118.93	1124	362
19326.9337	37074.91473	-198.331	37.70	37.70	75.41	1053	362
28222.4391	6869.215583	-342.399	44.93	44.93	89.87	1327	370
23386.0391	10763.61558	38.6014	47.43	47.43	94.86	1085	370
2750.139105	16820.81558	397.601	44.49	44.49	88.97	1158	370
33676.9391	25233.31558	-299.399	33.02	33.02	66.03	1236	370
16079.8391	29917.11558	-286.399	49.69	49.69	99.38	1135	370
24636.1391	30758.81558	30.6014	21.90	21.90	43.80	2467	370
21466.6391	38293.01558	-136.399	22.84	22.84	45.69	2073	370
30085.64451	23867.81643	-51.4659	31.75	31.75	63.49	1766	378
6814.444506	24708.21643	-387.466	45.07	45.07	90.15	1307	378
15412.74451	31855.11643	-92.4659	27.13	27.13	54.26	1796	378
21913.74451	36803.41643	-152.466	23.13	23.13	46.25	2155	378
35431.04991	18197.61728	-305.533	39.99	39.99	79.98	1239	386
32274.54991	20039.21728	-347.533	36.22	36.22	72.44	1828	386
21311.14991	23395.21728	341.467	52.40	52.40	104.80	1187	386
37976.04991	27527.11728	171.467	42.86	42.86	85.72	1049	386
11044.74991	27621.71728	-237.533	43.50	43.50	86.99	1007	386
20814.14991	32636.61728	211.467	38.86	38.86	77.72	1204	386
3660.45531	22759.51813	99.3994	32.36	32.36	64.72	1120	394
2905.15531	24041.11813	-390.601	19.73	19.73	39.47	6635	394
24755.05531	29685.41813	106.399	19.17	19.17	38.34	3850	394
18542.06071	311.4189822	-367.668	50.11	50.11	100.23	1042	402
16711.16071	2579.118982	-329.668	33.16	33.16	66.32	1611	402
34598.36071	14212.61898	-191.668	31.02	31.02	62.03	2037	402
29802.06071	20969.31898	-70.6679	23.29	23.29	46.58	3737	402
30754.46071	22505.71898	-179.668	31.32	31.32	62.64	1487	402
4528.760713	25635.11898	-201.668	40.27	40.27	80.54	1383	402
28953.46071	28410.91898	-15.6679	32.76	32.76	65.52	1091	402
17856.66071	31578.11898	-287.668	48.68	48.68	97.36	1258	402
14486.76612	626.819832	165.265	33.44	33.44	66.88	1555	410
34151.46612	17570.41983	-298.735	30.59	30.59	61.18	1878	410
30698.96612	19951.01983	-20.7352	33.98	33.98	67.97	2025	410
33663.96612	25282.51983	-217.735	20.72	20.72	41.45	2210	410
18823.96612	30447.51983	45.2648	30.61	30.61	61.23	1930	410
13330.86612	30604.21983	101.265	27.79	27.79	55.58	1028	410
6454.166115	31853.41983	-31.7352	29.44	29.44	58.88	1522	410
21301.47152	13930.82068	400.197	42.30	42.30	84.59	1138	418
30584.57152	21860.92068	-79.8025	16.08	16.08	32.17	5965	418
31708.07152	22010.12068	-124.803	33.89	33.89	67.78	1053	418
15369.27152	31958.42068	-108.803	18.84	18.84	37.68	4702	418
12987.67152	33797.62068	307.197	39.99	39.99	79.98	1352	418
20043.47152	34037.22068	30.1975	26.26	26.26	52.52	2563	418
32249.67692	20100.02153	-190.87	30.05	30.05	60.10	1512	426
29600.37692	21738.32153	65.1301	13.14	13.14	26.28	6751	426
31298.67692	23193.42153	336.13	45.26	45.26	90.53	1070	426
2876.376921	23956.92153	-370.87	44.58	44.58	89.16	1384	426
33697.07692	25157.02153	-245.87	18.58	18.58	37.16	2135	426
22706.17692	26893.62153	7.13014	32.55	32.55	65.09	1149	426
27289.57692	27417.72153	-60.8699	19.00	19.00	38.01	3428	426
14519.47692	31594.82153	305.13	38.81	38.81	77.62	1918	426
11957.87692	31783.32153	-83.8699	29.25	29.25	58.50	1473	426
19299.37692	37251.42153	-228.87	29.53	29.53	59.06	1481	426
22962.28233	7438.122382	-175.937	38.43	38.43	76.87	1069	434
34561.78233	14249.72238	-200.937	18.72	18.72	37.44	6508	434
13357.68233	30530.42238	62.0628	35.96	35.96	71.92	1226	434
17325.28233	31011.02238	-198.937	40.29	40.29	80.59	1317	434
22679.48233	35003.42238	-127.937	21.85	21.85	43.71	1949	434
34588.38773	14364.82323	-33.0045	29.91	29.91	59.82	1582	442
21529.98773	22687.52323	-202.005	39.35	39.35	78.70	1341	442
31519.68773	23681.62323	-364.005	28.71	28.71	57.41	1805	442
23522.48773	37387.02323	291.995	25.36	25.36	50.73	1951	442
20028.89313	6875.324081	-164.072	45.73	45.73	91.47	1080	450
1613.193135	15434.32408	159.928	36.95	36.95	73.90	1459	450
24947.59313	19961.82408	-373.072	46.06	46.06	92.13	1602	450
25921.89313	27964.02408	-278.072	50.89	50.89	101.78	1162	450
18627.49313	28329.42408	-195.072	47.99	47.99	95.99	1037	450
12603.69313	30551.42408	60.9282	29.91	29.91	59.82	1552	450
14301.19313	30577.22408	-211.072	40.13	40.13	80.26	1016	450
24639.19313	30709.32408	8.92817	13.54	13.54	27.08	4344	450
21900.89313	36965.72408	-297.072	36.62	36.62	73.24	1526	450
18317.09313	37264.52408	-333.072	30.19	30.19	60.38	1735	450
21570.59313	37699.12408	-191.072	37.37	37.37	74.75	1278	450
1008.29854	3399.824931	-389.139	29.88	29.88	59.77	1538	458
34186.39854	17425.82493	-385.139	17.99	17.99	35.98	7518	458
32282.29854	19945.52493	-189.139	21.78	21.78	43.57	3782	458
28792.69854	24927.62493	-228.139	25.93	25.93	51.86	1869	458
32972.19854	25046.72493	-84.1392	36.24	36.24	72.49	1247	458
33693.39854	25155.62493	-267.139	34.12	34.12	68.25	1692	458
2798.99854	27910.12493	-373.139	34.62	34.62	69.24	1345	458
20207.79854	36822.32493	23.8608	27.51	27.51	55.01	1912	458
17883.60395	5120.725781	-189.206	43.24	43.24	86.48	1087	466
2560.303946	14552.52578	145.794	31.96	31.96	63.91	1572	466
33624.40395	25224.32578	-279.206	34.55	34.55	69.10	1089	466
8480.303946	29393.62578	84.7935	28.57	28.57	57.13	1756	466
17529.20395	32063.02578	331.794	43.61	43.61	87.23	1164	466
21218.80395	32590.42578	206.794	35.40	35.40	70.79	1587	466
22682.50395	35022.12578	77.7935	15.83	15.83	31.65	4753	466
3169.609353	9720.026631	42.7262	31.72	31.72	63.44	1077	474
23921.50935	24407.22663	-276.274	50.33	50.33	100.65	1215	474
33705.80935	25304.22663	-307.274	29.11	29.11	58.22	1619	474
16451.90935	30311.12663	379.726	45.55	45.55	91.09	1311	474
20188.00935	33848.42663	-117.274	37.21	37.21	74.42	1282	474
18486.10935	36260.02663	-218.274	50.37	50.37	100.75	1154	474
3021.414761	11209.62748	-347.341	49.08	49.08	98.16	1134	482
29480.21476	14609.22748	-39.3411	35.23	35.23	70.46	1319	482
22381.21476	20916.12748	-132.341	46.70	46.70	93.40	1071	482
30646.31476	22002.22748	-269.341	48.23	48.23	96.46	1152	482
22858.81476	24989.42748	-42.3411	37.33	37.33	74.65	1133	482
29418.91476	26495.02748	-124.341	31.44	31.44	62.88	1223	482
16181.41476	28605.52748	-199.341	40.15	40.15	80.31	1110	482
14456.01476	30780.52748	392.659	45.12	45.12	90.24	1296	482
19294.31476	37295.02748	-5.34112	36.97	36.97	73.95	1153	482
23319.72017	680.8283305	-207.408	42.15	42.15	84.31	1659	490
10172.42017	18728.82833	-378.408	43.69	43.69	87.37	1088	490
22620.82017	22460.52833	-392.408	50.61	50.61	101.22	1536	490
30610.72017	22523.22833	-145.408	29.34	29.34	58.69	1925	490
37699.62017	23360.32833	-316.408	29.96	29.96	59.91	2702	490
40280.82558	6783.82918	-44.4758	31.02	31.02	62.03	1333	498
37760.02558	14467.42918	27.5242	37.30	37.30	74.61	1230	498
21751.42558	15965.82918	389.524	45.99	45.99	91.99	1111	498
23772.12558	21778.32918	-193.476	38.29	38.29	76.58	1203	498
21072.02558	24278.92918	31.5242	37.47	37.47	74.94	1154	498
23733.92558	24891.72918	-151.476	44.49	44.49	88.97	1199	498
36039.02558	25329.32918	-160.476	38.46	38.46	76.91	1160	498
16024.02558	29676.62918	-215.476	34.31	34.31	68.62	1765	498
8525.730988	2244.23003	-378.511	67.78	67.78	135.55	1198	506
11599.53099	2967.73003	-123.511	39.23	39.23	78.47	1043	506
33584.43099	7359.43003	195.489	29.41	29.41	58.83	1136	506
1265.330988	8681.63003	89.4889	26.45	26.45	52.89	1052	506
27558.13099	15325.13003	-206.511	38.06	38.06	76.11	1116	506
2502.930988	15406.43003	29.4889	19.36	19.36	38.72	2990	506
29758.33099	20971.33003	-12.5111	14.20	14.20	28.40	7621	506
4608.730988	22007.13003	-228.511	35.61	35.61	71.22	1092	506
21590.03099	32364.93003	230.489	25.03	25.03	50.07	1599	506
25927.3364	10418.33088	76.5493	45.69	45.69	91.37	1055	514
34564.8364	14342.83088	-24.4507	37.02	37.02	74.04	1015	514
30088.0364	20297.13088	-331.451	56.14	56.14	112.29	1212	514
30609.3364	21950.83088	-235.451	29.65	29.65	59.30	1943	514
19062.94181	4407.93173	-24.3902	37.37	37.37	74.75	1065	522
32199.34181	14331.83173	-4.39021	32.17	32.17	64.34	1177	522
31916.04181	15467.73173	-332.39	50.33	50.33	100.65	1062	522
2734.041811	16951.13173	57.6098	32.64	32.64	65.28	1717	522
34161.84181	17445.63173	-320.39	27.95	27.95	55.91	2145	522
27522.64181	26231.33173	178.61	32.66	32.66	65.33	1216	522
13192.24181	27622.73173	-54.3902	44.51	44.51	89.02	1004	522
28638.84722	7989.93258	-396.33	62.50	62.50	125.00	1029	530
37495.14722	19658.33258	380.67	42.39	42.39	84.78	1067	530
5242.047224	32321.23258	-73.3297	24.59	24.59	49.17	2099	530
18621.55264	879.8334296	264.731	38.86	38.86	77.72	1059	538
18171.85264	4093.23343	-244.269	45.78	45.78	91.56	1068	538
1224.552638	8680.13343	371.731	28.87	28.87	57.74	2183	538
22939.35264	24948.43343	-293.269	38.83	38.83	77.67	1577	538
20528.75264	25793.23343	-124.269	49.60	49.60	99.19	1454	538
19298.05264	37290.33343	-201.269	33.06	33.06	66.13	1335	538
29754.75805	21596.13428	6.79121	35.70	35.70	71.40	1394	546
23654.35805	22078.63428	-80.2088	28.73	28.73	57.46	2152	546
30629.95805	21980.33428	-272.209	17.78	17.78	35.56	6378	546
23870.65805	22981.03428	-254.209	45.52	45.52	91.04	1408	546
1502.658053	23884.03428	41.7912	37.40	37.40	74.79	1264	546
10961.95805	27172.63428	-179.209	46.25	46.25	92.50	1086	546
14527.65805	36585.93428	-388.209	36.03	36.03	72.06	1576	546
26155.76347	10620.63513	-388.148	59.02	59.02	118.03	1139	554
7261.86347	12304.73513	-218.148	29.81	29.81	59.63	1619	554
34186.36347	17627.03513	-305.148	25.62	25.62	51.24	2206	554
28993.36347	22725.53513	317.852	32.10	32.10	64.20	1708	554
24040.76347	25373.03513	-212.148	42.48	42.48	84.97	1086	554
27487.36347	26245.93513	126.852	20.94	20.94	41.87	1987	554
16908.86347	25983.43513	-388.148	62.81	62.81	125.62	1119	554
8471.26347	29399.63513	-220.148	38.36	38.36	76.73	1066	554
14332.76347	30821.13513	-140.148	31.13	31.13	62.27	2113	554
22152.26347	31085.93513	-85.1483	17.05	17.05	34.10	3352	554
11952.66347	31732.53513	-181.148	33.39	33.39	66.79	1711	554
8541.86347	34323.33513	142.852	30.00	30.00	60.01	2072	554
16220.16347	38752.63513	-390.148	57.84	57.84	115.68	1054	554
24559.36889	643.4359792	329.912	57.67	57.67	115.35	1141	562
12963.76889	1736.535979	-341.088	37.47	37.47	74.94	1255	562
36677.36889	16101.43598	212.912	37.82	37.82	75.64	1089	562
34141.26889	17459.73598	-249.088	26.07	26.07	52.14	1983	562
29821.76889	20991.93598	-306.088	40.95	40.95	81.91	1756	562
10674.16889	33936.73598	-351.088	45.69	45.69	91.37	1099	562
24729.67431	15260.93683	-300.027	32.31	32.31	64.62	1539	570
33742.77431	25396.63683	-340.027	33.58	33.58	67.16	1348	570
29702.67973	20955.43768	310.033	22.44	22.44	44.89	3208	578
33684.37973	25219.83768	-112.967	29.41	29.41	58.83	1534	578
12577.27973	30428.83768	-39.9669	37.87	37.87	75.74	1014	578
9909.879726	30671.63768	-145.967	12.69	12.69	25.39	9009	578
9929.579726	39484.93768	86.0331	41.14	41.14	82.28	1081	578
10527.78515	2234.938529	-372.906	38.41	38.41	76.82	1341	586
27179.48515	20404.63853	-235.906	46.13	46.13	92.27	1077	586
40833.78515	21987.33853	-46.9064	28.50	28.50	56.99	1511	586
4135.585147	22807.63853	-229.906	40.79	40.79	81.58	1101	586
28791.18515	24844.83853	-351.906	26.54	26.54	53.08	2275	586
22905.78515	26490.83853	245.094	33.39	33.39	66.79	1477	586
25744.28515	28097.53853	-61.9064	26.45	26.45	52.89	1877	586
22057.38515	30945.53853	-258.906	40.41	40.41	80.82	1350	586
24609.49057	12702.33938	-259.846	55.44	55.44	110.87	1006	594
34653.69057	14229.63938	-64.846	35.07	35.07	70.13	1068	594
29140.29057	14989.23938	-345.846	51.29	51.29	102.58	1055	594
34167.29057	17308.83938	-137.846	16.70	16.70	33.39	3580	594
25331.99057	19366.03938	-116.846	33.70	33.70	67.40	1056	594
29603.19057	20069.03938	100.154	32.88	32.88	65.75	1637	594
29848.59057	23882.73938	309.154	54.99	54.99	109.98	1210	594
12845.69057	25949.43938	-101.846	34.01	34.01	68.01	1852	594
16489.89057	27488.03938	399.154	40.29	40.29	80.59	1530	594
25865.39057	28015.53938	-67.846	24.04	24.04	48.09	1924	594
5934.19057	28439.13938	49.154	26.14	26.14	52.28	1771	594
24792.89057	29625.23938	236.154	27.69	27.69	55.39	1767	594
19347.49057	37455.43938	-211.846	43.03	43.03	86.05	1031	594
26137.99599	1756.740228	-243.785	38.90	38.90	77.81	1053	602
25716.09599	10340.94023	-394.785	67.24	67.24	134.47	1012	602
34595.89599	14259.44023	-183.785	35.68	35.68	71.36	1203	602
2435.195994	15559.64023	305.215	36.27	36.27	72.53	1143	602
30950.69599	20708.04023	4.2145	18.51	18.51	37.02	3675	602
21438.79599	22408.54023	198.215	25.88	25.88	51.76	1359	602
8502.395994	29275.54023	-92.7855	38.86	38.86	77.72	1342	602
21013.19599	32626.84023	-32.7855	26.12	26.12	52.23	2169	602
11729.89599	39418.34023	-193.785	29.72	29.72	59.44	1111	602
19591.99599	40134.24023	-162.785	31.84	31.84	63.68	1001	602
38906.60142	10894.94108	375.275	36.57	36.57	73.15	1229	610
34162.60142	17455.14108	-187.725	17.33	17.33	34.67	4258	610
3831.10142	17752.64108	-383.725	46.79	46.79	93.59	1183	610
30568.40142	21977.04108	-312.725	25.74	25.74	51.48	2180	610
12605.80142	23188.44108	-389.725	34.31	34.31	68.62	1544	610
25851.10142	28035.84108	16.275	18.98	18.98	37.96	3476	610
24381.10142	30191.54108	-21.725	33.51	33.51	67.02	1078	610
21899.90142	36687.74108	-67.725	15.31	15.31	30.61	5777	610
34659.00685	9622.341928	-366.665	40.27	40.27	80.54	1306	618
27067.50685	18496.44193	-2.66456	25.17	25.17	50.35	1443	618
26893.60685	20078.04193	-239.665	40.67	40.67	81.34	1166	618
10947.90685	27312.64193	-96.6646	31.44	31.44	62.88	1165	618
16033.30685	29791.74193	-55.6646	32.57	32.57	65.14	1454	618
22706.00685	33091.54193	-107.665	34.08	34.08	68.15	1143	618
3895.012275	5853.242778	160.396	29.23	29.23	58.45	1514	626
20688.71228	17935.54278	-26.6041	42.46	42.46	84.92	1097	626
1334.312275	23741.14278	-49.6041	25.22	25.22	50.44	1387	626
28072.71228	25444.34278	-394.604	54.31	54.31	108.61	1191	626
24642.91228	30738.84278	-14.6041	24.56	24.56	49.13	1066	626
34834.01771	20620.84363	349.456	37.96	37.96	75.93	1232	634
2899.917706	23872.64363	-152.544	29.60	29.60	59.20	1544	634
19314.51771	25227.24363	56.4564	38.62	38.62	77.24	1278	634
27308.61771	27449.34363	-43.5436	20.39	20.39	40.79	1644	634
6460.517706	27655.54363	-310.544	37.63	37.63	75.27	1083	634
17398.61771	36101.74363	-295.544	68.67	68.67	137.34	1038	634
22185.22314	7051.644478	-315.483	45.33	45.33	90.67	1257	642
25837.02314	28022.54448	78.5169	17.83	17.83	35.65	5503	642
16382.92314	35835.74448	-212.483	39.56	39.56	79.13	1076	642
27852.72857	19819.14533	-383.423	46.28	46.28	92.55	1256	650
30669.22857	22467.14533	-287.423	20.61	20.61	41.21	4087	650
14361.02857	25887.14533	212.577	31.91	31.91	63.82	1089	650
15360.92857	31645.24533	331.577	42.18	42.18	84.36	1218	650
39568.13401	8401.046178	-151.362	45.10	45.10	90.20	1046	658
28961.13401	22697.34618	230.638	36.06	36.06	72.11	1030	658
9224.134007	26024.04618	313.638	37.30	37.30	74.61	1583	658
5932.834007	28331.44618	-130.362	34.90	34.90	69.80	1009	658
9884.334007	30624.64618	-315.362	25.67	25.67	51.34	2050	658
6487.934007	31808.54618	-368.362	29.46	29.46	58.92	3214	658
10632.43944	284.1470274	-384.302	38.60	38.60	77.20	1269	666
29880.43944	5767.847027	-65.3017	37.75	37.75	75.50	1479	666
28541.63944	21035.74703	-299.302	38.74	38.74	77.48	1431	666
17016.33944	27582.74703	-12.3017	39.94	39.94	79.88	1051	666
34610.74488	14201.04788	-206.241	32.83	32.83	65.66	1556	674
15609.44488	16720.94788	-163.241	37.37	37.37	74.75	1357	674
3845.944883	25140.54788	23.7587	41.71	41.71	83.41	1017	674
35458.44488	26585.04788	-365.241	38.43	38.43	76.87	1206	674
23949.14488	27228.54788	-59.2413	29.08	29.08	58.17	1227	674
31314.74488	29008.44788	166.759	33.13	33.13	66.27	1150	674
23114.35032	8742.548727	-140.181	33.49	33.49	66.98	1711	682
2860.250324	18898.44873	-369.181	53.27	53.27	106.54	1061	682
22134.85032	31095.34873	-340.181	22.94	22.94	45.88	2958	682
34409.25577	12217.94958	-116.12	21.67	21.67	43.33	2747	690
30466.45577	19808.64958	-395.12	56.87	56.87	113.75	1366	690
30631.95577	21885.74958	-116.12	26.31	26.31	52.61	2429	690
2941.055767	23976.54958	-326.12	40.55	40.55	81.11	1247	690
25786.05577	28062.54958	118.88	31.89	31.89	63.77	1432	690
18906.35577	31577.24958	318.88	45.80	45.80	91.61	1575	690
34145.56121	17390.15043	-245.06	17.45	17.45	34.90	3848	698
2818.661212	18929.95043	18.9401	36.06	36.06	72.11	1379	698
29754.16121	20963.55043	147.94	21.95	21.95	43.90	3372	698
17112.26121	27488.15043	209.94	37.44	37.44	74.89	1038	698
24758.96121	30290.15043	-225.06	43.87	43.87	87.75	1009	698
20804.16121	32529.05043	165.94	37.94	37.94	75.88	1407	698
1584.166659	13870.25128	-15.0078	36.46	36.46	72.91	1089	706
10933.46666	27689.25128	-172.008	45.48	45.48	90.95	1017	706
2782.266659	28220.55128	-274.008	37.52	37.52	75.03	1080	706
23584.76666	29793.15128	257.992	36.36	36.36	72.72	1655	706
13349.76666	30703.45128	-344.008	37.54	37.54	75.08	1509	706
32298.97211	15173.15213	-327.981	38.65	38.65	77.29	2425	714
1532.672108	25750.75213	-336.981	23.95	23.95	47.90	3084	714
12340.37211	28600.95213	29.0192	29.53	29.53	59.06	1797	714
17832.17211	29313.25213	-315.981	51.60	51.60	103.20	1008	714
10758.87756	1918.652977	62.0461	34.57	34.57	69.14	1021	722
25345.97756	19345.75298	155.046	24.47	24.47	48.94	2823	722
39521.57756	23820.05298	395.046	43.14	43.14	86.29	1716	722
25651.37756	24519.25298	-123.954	38.95	38.95	77.90	1091	722
25868.57756	27934.75298	257.046	22.91	22.91	45.83	1995	722
14376.87756	31488.05298	-36.9539	29.58	29.58	59.16	1928	722
32359.38301	8597.053826	-354.927	50.09	50.09	100.18	1088	730
34595.88301	14132.55383	-230.927	33.16	33.16	66.32	1295	730
30502.38301	19939.55383	253.073	32.24	32.24	64.48	2391	730
32206.88301	20041.15383	-131.927	21.38	21.38	42.77	3404	730
30883.28301	20729.05383	14.073	25.27	25.27	50.54	2400	730
29778.58301	20952.85383	94.073	16.25	16.25	32.50	3875	730
23448.48301	31711.85383	131.073	29.58	29.58	59.16	1675	730
22014.98847	4805.254676	340.1	40.32	40.32	80.64	1253	738
29640.78847	22534.55468	212.1	41.31	41.31	82.61	1035	738
30622.48847	22564.45468	-67.9	15.66	15.66	31.32	6116	738
19975.88847	24096.25468	-115.9	39.23	39.23	78.47	1277	738
24486.08847	26459.65468	-74.9	17.85	17.85	35.70	4343	738
33697.88847	27851.05468	-314.9	45.17	45.17	90.34	1452	738
6444.388468	31806.15468	-93.9	23.67	23.67	47.34	2138	738
23324.99393	4095.055526	49.1269	29.70	29.70	59.39	1092	746
29684.79393	20979.75553	-149.873	22.16	22.16	44.32	1949	746
25981.79393	23189.05553	147.127	27.06	27.06	54.12	2804	746
22850.39393	23745.25553	-199.873	42.84	42.84	85.67	1222	746
19554.79393	24315.55553	263.127	43.50	43.50	86.99	1020	746
13103.99393	31781.75553	-200.873	41.17	41.17	82.33	1073	746
35044.39939	10556.05638	3.15384	35.98	35.98	71.97	1009	754
29661.99939	21754.75638	-68.8462	32.05	32.05	64.10	1589	754
27514.49939	23552.05638	-122.846	22.61	22.61	45.22	3215	754
25989.19939	27952.85638	230.154	26.47	26.47	52.94	2373	754
7550.799386	29610.05638	126.154	24.37	24.37	48.75	2495	754
21915.39939	36661.55638	-380.846	20.46	20.46	40.93	5134	754
29183.70485	613.2572261	279.181	44.44	44.44	88.88	1266	762
26852.30485	1243.557226	-314.819	47.01	47.01	94.01	1054	762
34641.90485	14307.85723	-78.8192	29.60	29.60	59.20	1118	762
24253.80485	15059.85723	-225.819	34.45	34.45	68.91	1221	762
7145.104848	23410.25723	-336.819	42.23	42.23	84.45	1171	762
28853.00485	25135.85723	-255.819	52.26	52.26	104.51	1086	762
11745.30485	25960.45723	152.181	38.60	38.60	77.20	1152	762
19897.10485	28785.85723	-74.8192	36.90	36.90	73.81	1218	762
14355.70485	31655.25723	-116.819	38.13	38.13	76.25	1131	762
22011.00485	35317.95723	238.181	44.06	44.06	88.12	1060	762
21696.11031	7184.458076	-187.792	43.90	43.90	87.79	1143	770
1084.710313	8694.158076	370.208	32.99	32.99	65.99	1417	770
1601.210313	25824.55808	-191.792	24.00	24.00	47.99	1524	770
10964.11031	27705.15808	-56.7923	30.21	30.21	60.43	1133	770
24876.61031	29652.25808	-167.792	30.12	30.12	60.24	1373	770
6413.310313	31856.55808	-277.792	29.74	29.74	59.49	2095	770
32273.21578	20056.85893	-188.765	25.74	25.74	51.48	2356	778
16988.61578	26803.35893	-172.765	39.92	39.92	79.83	1050	778
18663.21578	35347.25893	-162.765	30.26	30.26	60.52	1495	778
15899.01578	37962.95893	328.235	40.15	40.15	80.31	1034	778
19890.22125	28838.65978	106.262	31.02	31.02	62.03	1060	786
18067.42125	29963.85978	-282.738	43.71	43.71	87.42	1316	786
8296.02125	31406.25978	-226.738	44.46	44.46	88.92	1013	786
14630.32125	39536.25978	-373.738	43.80	43.80	87.61	1546	786
7142.526722	26255.26063	-14.7115	31.79	31.79	63.59	1097	794
30868.92672	26403.86063	4.2885	27.55	27.55	55.11	1240	794
27321.42672	27390.16063	-84.7115	15.90	15.90	31.79	4054	794
18930.72672	30711.86063	-238.712	43.24	43.24	86.48	1144	794
28934.2322	22653.16148	378.315	32.17	32.17	64.34	1646	802
6295.632197	30959.56148	-241.685	59.61	59.61	119.21	1033	802
14453.63767	618.3623255	314.342	40.22	40.22	80.45	1061	810
34166.53767	17344.76233	-299.658	12.18	12.18	24.35	10493	810
24735.63767	18072.86233	-137.658	45.33	45.33	90.67	1244	810
22463.13767	21061.16233	261.342	29.27	29.27	58.55	1325	810
29660.83767	21697.96233	390.342	13.24	13.24	26.47	10821	810
22508.03767	22244.46233	362.342	61.16	61.16	122.32	1013	810
20752.83767	26895.76233	295.342	45.97	45.97	91.94	1063	810
25804.23767	27977.56233	134.342	32.36	32.36	64.72	1247	810
24678.13767	29634.36233	92.3424	29.11	29.11	58.22	1022	810
16705.33767	29609.66233	-331.658	39.12	39.12	78.23	1601	810
20163.93767	36764.96233	-118.658	28.57	28.57	57.13	2690	810
21412.83767	38185.96233	40.3424	26.75	26.75	53.51	1415	810
36666.54315	15821.46318	-189.631	48.28	48.28	96.55	1384	818
33968.74315	16816.96318	-192.631	41.47	41.47	82.94	1111	818
794.4431545	18005.76318	-332.631	47.12	47.12	94.25	1034	818
34752.14315	20653.36318	94.3693	28.00	28.00	56.00	2174	818
5427.043155	34221.16318	-186.631	41.38	41.38	82.75	1175	818
12321.74315	35699.56318	-355.631	40.44	40.44	80.87	1174	818
34102.14864	4024.964025	-250.604	43.59	43.59	87.18	1145	826
32341.04864	15146.66403	-235.604	52.42	52.42	104.84	1276	826
32794.54864	15204.46403	-130.604	36.06	36.06	72.11	1490	826
33326.14864	18287.66403	-352.604	68.88	68.88	137.77	1301	826
30657.84864	22480.36403	-144.604	12.74	12.74	25.48	7167	826
37936.24864	28490.36403	-240.604	39.02	39.02	78.04	1284	826
28196.04864	29806.26403	-215.604	37.77	37.77	75.55	1145	826
9918.348637	30736.86403	-267.604	14.72	14.72	29.44	8266	826
17945.55412	10047.96488	83.4232	30.26	30.26	60.52	1301	834
34161.95412	17382.36488	-387.577	13.19	13.19	26.38	12439	834
23967.35412	24125.46488	323.423	40.60	40.60	81.20	1402	834
29724.25412	26602.66488	-371.577	47.29	47.29	94.58	1263	834
1510.454123	27407.56488	-322.577	36.50	36.50	73.00	1280	834
5680.754123	27740.26488	28.4232	24.63	24.63	49.27	2188	834
32946.05961	11242.76573	-221.55	44.32	44.32	88.64	1086	842
26018.75961	12714.96573	-308.55	45.71	45.71	91.42	1130	842
27080.05961	13548.26573	-253.55	47.12	47.12	94.25	1150	842
29701.05961	20959.16573	-174.55	34.38	34.38	68.77	1289	842
13089.25961	21092.56573	-355.55	42.96	42.96	85.91	1108	842
36497.95961	29013.66573	10.4501	41.92	41.92	83.84	1007	842
7560.859611	29615.06573	154.45	29.04	29.04	58.07	1204	842
22152.55961	31874.96573	-150.55	37.89	37.89	75.78	1119	842
19923.55961	33026.86573	-175.55	35.91	35.91	71.83	1014	842
14534.0651	652.1665751	-34.523	40.32	40.32	80.64	1022	850
34147.9651	17357.26658	-369.523	16.91	16.91	33.82	5906	850
26924.5651	20092.06658	357.477	33.18	33.18	66.36	1511	850
26202.7651	28850.16658	281.477	43.47	43.47	86.95	1463	850
29047.9651	29295.36658	-174.523	46.13	46.13	92.27	1282	850
6247.965103	30786.66658	116.477	34.55	34.55	69.10	1526	850
20345.1651	31683.96658	-68.523	32.62	32.62	65.23	1002	850
2055.470597	8218.467425	-388.496	50.54	50.54	101.08	1011	858
34108.1706	17681.46742	-366.496	40.15	40.15	80.31	1609	858
4117.270597	21076.76742	351.504	42.30	42.30	84.59	1021	858
27380.8706	26187.76742	-78.496	18.93	18.93	37.87	2796	858
20034.7706	27315.76742	53.504	34.71	34.71	69.43	2116	858
25361.77609	7321.668275	-166.469	50.61	50.61	101.22	1260	866
23445.77609	20640.16827	347.531	61.51	61.51	123.03	1132	866
23671.17609	21388.86827	-303.469	38.50	38.50	77.01	1677	866
1944.776094	21826.16827	-53.4691	29.60	29.60	59.20	1582	866
28885.87609	24910.16827	-179.469	23.29	23.29	46.58	2741	866
1862.576094	25827.76827	-151.469	39.68	39.68	79.36	1036	866
20865.27609	27332.26827	347.531	52.82	52.82	105.65	1076	866
18427.47609	27350.76827	-17.4691	37.09	37.09	74.18	1038	866
19078.47609	31710.36827	200.531	36.86	36.86	73.71	1281	866
8666.281594	1184.469125	-326.442	49.24	49.24	98.49	1006	874
23297.18159	11406.96912	-274.442	44.37	44.37	88.74	1054	874
38192.08159	17459.96912	-329.442	38.69	38.69	77.39	1198	874
2958.081594	23850.26912	109.558	28.31	28.31	56.61	1335	874
2382.587097	5177.169975	-145.415	43.57	43.57	87.14	1045	882
30604.2871	19887.06997	64.5848	27.32	27.32	54.64	1835	882
30579.6871	21878.06997	-138.415	36.34	36.34	72.68	1417	882
7592.887097	29574.16997	-1.41523	27.01	27.01	54.02	2233	882
26540.6871	30215.06997	-291.415	30.78	30.78	61.56	1325	882
20323.2871	34901.46997	393.585	58.71	58.71	117.42	1297	882
14620.8871	38276.96997	-367.415	49.53	49.53	99.05	1041	882
21430.6871	38197.86997	-111.415	25.48	25.48	50.96	1344	882
22064.3926	2238.270825	-276.388	46.63	46.63	93.26	1060	890
25611.9926	7776.170825	235.612	41.85	41.85	83.70	1008	890
34177.0926	17551.47082	-389.388	22.91	22.91	45.83	3036	890
25147.7926	21447.67082	-283.388	51.46	51.46	102.91	1125	890
30649.8926	22432.87082	-242.388	19.59	19.59	39.19	4039	890
9207.192604	26421.57082	-217.388	37.33	37.33	74.65	1280	890
15036.1926	28040.67082	-259.388	50.99	50.99	101.97	1041	890
29565.6926	35683.87082	-394.388	51.06	51.06	102.11	1111	890
1186.198113	8649.071675	122.639	17.83	17.83	35.65	3018	898
24393.49811	9551.171675	-167.361	33.61	33.61	67.21	1248	898
31691.79811	19133.67167	332.639	35.18	35.18	70.37	1573	898
25104.39811	19321.97167	-199.361	47.85	47.85	95.71	1046	898
31687.89811	19601.67167	342.639	44.37	44.37	88.74	1332	898
28147.29811	24070.77167	376.639	54.59	54.59	109.18	1219	898
16521.09811	30782.27167	-282.361	54.71	54.71	109.41	1002	898
20421.09811	31757.97167	26.6386	37.61	37.61	75.22	1084	898
21460.39811	38169.97167	-42.3614	22.77	22.77	45.55	1971	898
17188.70363	3148.172525	-214.407	43.21	43.21	86.43	1028	906
23081.30363	7630.372525	13.5926	30.92	30.92	61.84	1963	906
32237.60363	19709.77252	-219.407	28.00	28.00	56.00	1976	906
30693.40363	19930.77252	260.593	33.06	33.06	66.13	1598	906
30680.60363	22524.17252	-297.407	23.97	23.97	47.95	2224	906
28834.30363	22800.97252	353.593	35.02	35.02	70.04	1575	906
27998.80363	24300.67252	-61.4074	32.00	32.00	64.01	1061	906
24386.00914	26551.27337	-324.673	26.31	26.31	52.61	2609	914
11489.50914	29197.27337	-276.673	43.26	43.26	86.52	1018	914
27398.51466	387.3742245	-58.9378	43.97	43.97	87.94	1013	922
5514.214661	3899.174224	390.062	40.36	40.36	80.73	1068	922
34157.61466	17411.27422	-273.938	19.62	19.62	39.23	4187	922
32301.61466	19898.77422	-335.938	33.65	33.65	67.31	3510	922
29686.41466	21728.17422	141.062	23.20	23.20	46.39	2861	922
27592.91466	23562.97422	-257.938	21.93	21.93	43.85	5803	922
30516.61466	34077.17422	-72.9378	44.32	44.32	88.64	1040	922
35107.12018	11108.87507	-374.203	76.21	76.21	152.42	1066	930
31700.82018	19354.27507	-169.203	41.68	41.68	83.37	1032	930
32303.42018	19972.67507	-270.203	19.62	19.62	39.23	3830	930
30950.92018	20730.17507	-113.203	25.50	25.50	51.01	1894	930
29755.52018	20957.17507	-10.203	17.43	17.43	34.85	3581	930
25687.42018	24606.77507	349.797	46.56	46.56	93.12	1368	930
5624.520183	27730.87507	-378.203	39.54	39.54	79.08	1351	930
9906.620183	30675.57507	-166.203	26.73	26.73	53.46	1609	930
21916.32018	36660.67507	-177.203	17.80	17.80	35.61	5582	930
34114.62571	17232.57592	-259.468	34.62	34.62	69.24	1421	938
32216.72571	19973.97592	-240.468	16.84	16.84	33.68	7968	938
19958.42571	30298.37592	-366.468	35.80	35.80	71.59	1731	938
7074.625709	35756.17592	-61.4681	28.14	28.14	56.28	1405	938
23566.12571	37399.27592	-89.4681	32.97	32.97	65.94	1134	938
7041.931238	19759.47677	-79.7333	34.52	34.52	69.05	1109	946
33931.23124	24939.37677	-335.733	31.23	31.23	62.45	1491	946
25923.93124	27940.77677	370.267	20.58	20.58	41.17	2657	946
33107.33677	6316.777624	-162.998	38.01	38.01	76.02	1014	954
34148.43677	17416.57762	-295.998	23.97	23.97	47.95	3363	954
1648.13677	26025.77762	-321.998	46.72	46.72	93.45	1190	954
21784.94231	7259.778474	34.7364	39.26	39.26	78.52	1383	962
34581.54231	14181.07847	-54.2636	22.73	22.73	45.45	3795	962
26129.54231	17580.67847	-209.264	43.73	43.73	87.46	1126	962
34215.34231	17600.47847	-241.264	38.69	38.69	77.39	1479	962
14853.04231	28683.07847	-364.264	45.88	45.88	91.75	1288	962
12355.94231	28929.47847	-239.264	33.28	33.28	66.55	1213	962
29554.04785	716.2793242	287.471	31.42	31.42	62.83	1137	970
18323.44785	5741.979324	25.4712	42.23	42.23	84.45	1072	970
32619.74785	7185.079324	-354.529	40.34	40.34	80.68	2066	970
34004.24785	10771.27932	55.4712	30.50	30.50	60.99	1456	970
37357.14785	11782.97932	-366.529	51.76	51.76	103.53	1034	970
34194.64785	17418.17932	-163.529	25.15	25.15	50.30	1658	970
30738.64785	22418.67932	198.471	32.90	32.90	65.80	1021	970
24368.84785	27000.47932	-384.529	64.81	64.81	129.62	1103	970
28941.75339	4369.880174	352.206	42.55	42.55	85.11	1092	978
29522.75339	20041.18017	-248.794	41.73	41.73	83.46	1297	978
30686.05339	22716.28017	20.206	29.96	29.96	59.91	1124	978
2151.75339	24198.48017	-96.794	27.62	27.62	55.25	1790	978
7850.758936	1797.281024	-61.0591	39.96	39.96	79.93	1164	986
4102.558936	22581.88102	-222.059	38.60	38.60	77.20	1017	986
26777.35894	26904.58102	-229.059	38.10	38.10	76.21	1302	986
27251.85894	27408.18102	247.941	16.25	16.25	32.50	4995	986
14387.15894	31659.98102	-64.0591	24.87	24.87	49.74	2071	986
13076.06449	3217.281874	-171.324	40.65	40.65	81.29	1086	994
40411.06449	7081.881874	-341.324	46.63	46.63	93.26	1266	994
23218.66449	20862.88187	-201.324	38.79	38.79	77.57	1006	994
2956.964487	23856.68187	-88.3243	21.01	21.01	42.01	2408	994
25452.06449	28535.58187	-43.3243	32.15	32.15	64.29	1672	994
3169.870041	11516.78272	-380.589	39.73	39.73	79.46	1408	1002
425.9700414	12082.48272	-160.589	30.43	30.43	60.85	1254	1002
33672.57004	25190.98272	-174.589	14.58	14.58	29.15	4665	1002
14540.97004	26553.98272	-337.589	37.37	37.37	74.75	1552	1002
27245.77004	27393.08272	253.411	17.43	17.43	34.85	5691	1002
12158.47004	32830.18272	-345.589	46.35	46.35	92.69	1200	1002
4686.970041	34767.48272	-331.589	40.32	40.32	80.64	1118	1002
7011.470041	35812.98272	-249.589	39.68	39.68	79.36	1176	1002
21396.67004	38267.68272	-49.5895	42.01	42.01	84.03	1221	1002
28579.5756	19283.98357	-36.8546	38.46	38.46	76.91	1425	1010
29984.6756	19415.08357	-217.855	27.15	27.15	54.31	1895	1010
29674.2756	21712.08357	393.145	30.00	30.00	60.01	2286	1010
20556.3756	22229.08357	-159.855	32.48	32.48	64.95	1582	1010
3002.975599	24544.18357	389.145	45.83	45.83	91.66	1075	1010
25763.1756	24572.18357	-123.855	36.38	36.38	72.77	1368	1010
8509.275599	29295.78357	291.145	29.20	29.20	58.40	1866	1010
19108.4756	33398.58357	-193.855	44.11	44.11	88.22	1074	1010
19661.78116	2280.484424	-291.12	39.54	39.54	79.08	1205	1018
19353.88116	3003.684424	-290.12	49.36	49.36	98.72	1082	1018
39130.38116	8557.484424	-238.12	35.84	35.84	71.69	1143	1018
23103.08116	11138.38442	361.88	39.35	39.35	78.70	1360	1018
34169.48116	17520.08442	-290.12	14.46	14.46	28.92	6683	1018
28929.38116	22744.08442	-56.1198	22.28	22.28	44.56	3595	1018
5597.981161	27862.28442	6.88021	30.24	30.24	60.48	1340	1018
10192.78116	33189.08442	-392.12	45.73	45.73	91.47	1225	1018
12725.98673	3296.485274	115.615	30.26	30.26	60.52	1486	1026
25626.58673	3340.285274	-348.385	50.42	50.42	100.84	1059	1026
17110.18673	4747.985274	67.615	45.05	45.05	90.10	1027	1026
29104.08673	7832.385274	-342.385	56.71	56.71	113.42	1020	1026
32922.08673	18134.78527	-327.385	40.86	40.86	81.72	1839	1026
19954.28673	23621.38527	-346.385	48.80	48.80	97.59	1217	1026
2046.186727	24259.98527	152.615	33.58	33.58	67.16	1094	1026
5382.386727	26791.78527	102.615	30.17	30.17	60.34	1451	1026
1344.186727	27007.58527	-257.385	45.19	45.19	90.38	1518	1026
22339.1923	6811.786124	-214.65	49.55	49.55	99.10	1001	1034
33904.7923	10781.88612	141.35	31.58	31.58	63.16	1161	1034
2538.292297	15386.98612	117.35	28.97	28.97	57.93	1545	1034
23759.7923	21126.98612	116.35	36.24	36.24	72.49	1236	1034
28361.1923	26109.38612	-139.65	23.71	23.71	47.43	1938	1034
24410.3923	26365.38612	-174.65	27.58	27.58	55.15	2125	1034
24105.6923	27112.78612	-99.6501	33.02	33.02	66.03	1595	1034
15330.6923	31846.18612	383.35	59.61	59.61	119.21	1371	1034
17327.5923	35777.48612	-195.65	55.55	55.55	111.11	1002	1034
15662.69787	14013.08697	84.0847	33.51	33.51	67.02	1406	1042
33562.39787	17987.08697	168.085	25.13	25.13	50.26	1258	1042
31561.59787	18798.28697	303.085	46.39	46.39	92.79	1141	1042
1594.09787	23176.18697	7.08471	24.26	24.26	48.51	2482	1042
20206.49787	23709.18697	397.085	39.40	39.40	78.80	1438	1042
2877.29787	27856.98697	-375.915	29.15	29.15	58.31	2493	1042
26014.99787	28903.18697	313.085	36.22	36.22	72.44	1024	1042
6324.79787	30835.28697	-250.915	40.86	40.86	81.72	1601	1042
34128.50345	17055.68782	-107.18	32.73	32.73	65.47	2130	1050
1195.803447	27288.28782	-313.18	40.13	40.13	80.26	1114	1050
11393.10345	29269.18782	-226.18	30.47	30.47	60.95	1350	1050
17225.50345	30981.98782	-161.18	28.17	28.17	56.33	2249	1050
6411.503447	31775.58782	-207.18	29.67	29.67	59.35	1285	1050
22874.70345	33024.78782	-5.18046	31.23	31.23	62.45	1542	1050
28777.20903	5964.788673	-196.446	37.80	37.80	75.60	1490	1058
29814.00903	6643.688673	-47.4456	35.35	35.35	70.70	1605	1058
27034.00903	13277.38867	-350.446	46.96	46.96	93.92	1299	1058
23175.20903	15836.78867	77.5544	37.04	37.04	74.09	1014	1058
30864.00903	20795.68867	0.554373	19.78	19.78	39.56	3405	1058
27664.00903	22892.78867	-108.446	36.57	36.57	73.15	1277	1058
7902.909028	26628.48867	340.554	46.46	46.46	92.93	1007	1058
23404.60903	31694.68867	-42.4456	22.75	22.75	45.50	1814	1058
10871.30903	33560.48867	-198.446	27.69	27.69	55.39	2533	1058
4072.114613	7104.789522	-323.711	33.49	33.49	66.98	1462	1066
17542.01461	7444.489522	-359.711	43.92	43.92	87.84	1653	1066
24961.81461	12975.78952	-181.711	39.30	39.30	78.61	1151	1066
27241.81461	27386.08952	310.289	31.20	31.20	62.41	1467	1066
19513.91461	39873.08952	-199.711	29.32	29.32	58.64	1272	1066
19488.1202	2399.490371	-327.976	59.04	59.04	118.08	1049	1074
20573.8202	6615.790371	-373.976	50.54	50.54	101.08	1242	1074
36851.4202	7190.290371	381.024	36.43	36.43	72.86	1215	1074
26173.8202	17490.99037	317.024	33.65	33.65	67.31	1337	1074
2914.520201	23938.19037	-176.976	22.11	22.11	44.23	2743	1074
30173.5202	23777.99037	196.024	34.34	34.34	68.67	1050	1074
2062.320201	24222.99037	-159.976	26.82	26.82	53.65	1653	1074
23025.2202	24107.49037	-243.976	50.40	50.40	100.79	1076	1074
39677.3202	27446.09037	-72.976	30.52	30.52	61.04	1510	1074
19886.6202	28671.69037	-120.976	39.49	39.49	78.99	1143	1074
24806.6202	29670.49037	372.024	22.98	22.98	45.97	2159	1074
17214.6202	31318.09037	-350.976	46.30	46.30	92.60	1394	1074
18796.9202	35592.39037	146.024	34.27	34.27	68.53	1334	1074
19627.5202	35551.29037	364.024	44.56	44.56	89.11	1144	1074
37602.42579	7120.79122	-226.241	34.15	34.15	68.30	1144	1082
32301.22579	19765.29122	-159.241	31.20	31.20	62.41	1373	1082
28859.22579	24852.39122	-214.241	33.86	33.86	67.73	1935	1082
15329.12579	31925.59122	131.759	21.41	21.41	42.81	3397	1082
12975.92579	33696.59122	-357.241	38.65	38.65	77.29	1356	1082
10646.72579	39725.09122	-263.241	30.17	30.17	60.34	1534	1082
34003.63139	10721.89207	-149.506	29.79	29.79	59.58	1062	1090
34152.03139	17382.79207	-274.506	16.44	16.44	32.88	5103	1090
12822.33139	26081.19207	223.494	50.37	50.37	100.75	1207	1090
27458.03139	26215.69207	302.494	33.18	33.18	66.36	1757	1090
24456.03139	26437.59207	-225.506	19.29	19.29	38.57	2939	1090
8071.631387	26687.79207	-20.5063	35.77	35.77	71.54	1031	1090
17329.73139	32128.39207	332.494	35.18	35.18	70.37	1522	1090
20171.23139	36708.89207	-147.506	33.58	33.58	67.16	1112	1090
10616.03139	40178.19207	392.494	37.00	37.00	73.99	1298	1090
10849.03699	873.592915	317.229	38.69	38.69	77.39	1007	1098
18476.73699	3422.192915	-229.771	47.69	47.69	95.38	1083	1098
3122.836986	11335.39291	-119.771	31.02	31.02	62.03	1738	1098
30906.53699	18620.59291	-42.7715	32.83	32.83	65.66	1030	1098
22716.73699	35002.39291	309.229	28.90	28.90	57.79	1735	1098
17147.13699	36102.29291	-265.771	34.83	34.83	69.66	1427	1098
180.7425875	7734.093762	-24.9605	27.46	27.46	54.92	1483	1106
27154.24259	18570.29376	-282.96	41.38	41.38	82.75	1800	1106
30927.24259	20774.39376	76.0395	27.01	27.01	54.02	2646	1106
7813.342588	24183.09376	7.03954	29.34	29.34	58.69	1433	1106
24616.54259	30748.69376	-72.9605	19.66	19.66	39.33	2663	1106
23652.44819	750.494608	-38.9209	30.45	30.45	60.90	1017	1114
1083.248192	8722.494608	-87.9209	26.59	26.59	53.18	1985	1114
29768.84819	20940.09461	84.0791	18.89	18.89	37.77	5107	1114
28067.44819	23885.39461	38.0791	29.25	29.25	58.50	1013	1114
39477.44819	27420.29461	-34.9209	30.69	30.69	61.37	1220	1114
25857.94819	28089.89461	-202.921	35.87	35.87	71.73	2022	1114
14720.5538	1634.395453	149.119	40.11	40.11	80.21	1046	1122
24404.2538	9372.395453	-259.881	46.21	46.21	92.41	1066	1122
2492.853801	15396.29545	290.119	27.81	27.81	55.63	2260	1122
30877.1538	20605.69545	-147.881	34.50	34.50	69.00	1143	1122
23563.7538	21211.19545	253.119	32.90	32.90	65.80	2075	1122
30638.7538	21829.39545	2.1186	47.22	47.22	94.44	1215	1122
1594.453801	25054.69545	-293.881	36.41	36.41	72.82	1161	1122
19915.95941	443.0962982	-136.842	45.88	45.88	91.75	1240	1130
18730.75941	24067.2963	-216.842	34.31	34.31	68.62	1362	1130
19558.45941	40083.5963	-28.8419	31.70	31.70	63.40	1204	1130
32949.66503	6460.097142	-68.8023	35.14	35.14	70.27	1337	1138
37972.76503	10438.59714	-293.802	45.92	45.92	91.84	1095	1138
1711.965026	11279.19714	-391.802	47.76	47.76	95.52	1675	1138
9282.365026	11627.99714	-306.802	33.32	33.32	66.65	1081	1138
21426.66503	22622.99714	-84.8023	35.82	35.82	71.64	1064	1138
1570.965026	23123.59714	369.198	44.77	44.77	89.54	1021	1138
10468.96503	23884.79714	-229.802	46.04	46.04	92.08	1011	1138
36239.06503	27587.19714	-304.802	35.58	35.58	71.17	1906	1138
9914.365026	30657.59714	-179.802	11.45	11.45	22.89	7553	1138
33219.77064	11370.29798	-201.763	34.67	34.67	69.33	1045	1146
26284.27064	18679.69798	-64.7628	30.17	30.17	60.34	1328	1146
35922.87064	19034.49798	-396.763	50.02	50.02	100.04	1561	1146
5460.870643	22365.29798	244.237	37.96	37.96	75.93	1059	1146
2879.870643	23933.99798	-146.763	34.24	34.24	68.48	1032	1146
22227.87064	31343.19798	-237.763	30.64	30.64	61.28	1404	1146
6475.770643	34069.89798	-373.763	48.02	48.02	96.04	1387	1146
265.4762637	4761.598827	-305.723	38.46	38.46	76.91	1172	1154
31164.77626	8508.798827	335.277	39.07	39.07	78.14	1199	1154
34451.57626	13974.79883	-70.7233	35.04	35.04	70.08	1022	1154
1589.476264	25424.39883	-348.723	30.64	30.64	61.28	1824	1154
19582.37626	26035.79883	-181.723	32.33	32.33	64.67	2004	1154
24440.97626	26412.29883	-324.723	17.99	17.99	35.98	5658	1154
27328.57626	26247.99883	-172.723	23.20	23.20	46.39	2231	1154
14416.87626	31594.79883	-22.7233	35.91	35.91	71.83	1085	1154
23445.97626	37354.39883	-313.723	36.29	36.29	72.58	1089	1154
29324.58189	13264.99967	346.316	46.79	46.79	93.59	1102	1162
29424.38189	20112.99967	-350.684	66.15	66.15	132.30	1386	1162
21723.68189	23755.29967	-212.684	42.70	42.70	85.39	1223	1162
1332.481887	27015.89967	-208.684	31.86	31.86	63.73	1335	1162
11383.68189	29272.59967	-318.684	41.07	41.07	82.14	1225	1162
14336.58189	31634.19967	-26.6837	28.17	28.17	56.33	2005	1162
10781.08189	33298.49967	-223.684	39.40	39.40	78.80	1631	1162
30631.18751	22558.50051	-70.6442	40.98	40.98	81.95	1552	1170
27254.28751	27434.10051	140.356	17.07	17.07	34.15	3056	1170
21442.49314	926.9013461	386.395	49.41	49.41	98.82	1379	1178
33232.49314	2449.401346	-213.605	40.11	40.11	80.21	1034	1178
16484.69314	4946.401346	-140.605	28.80	28.80	57.60	1198	1178
27615.59314	6581.001346	-366.605	54.35	54.35	108.71	1034	1178
28213.79314	15353.60135	190.395	45.83	45.83	91.66	1067	1178
35396.99314	16285.00135	-70.6047	17.43	17.43	34.85	3076	1178
30868.79314	20675.00135	-74.6047	20.84	20.84	41.68	2874	1178
34792.99314	20675.40135	-143.605	19.26	19.26	38.53	4246	1178
30661.19314	21929.30135	-107.605	33.84	33.84	67.68	1398	1178
27639.89314	22713.70135	-113.605	27.46	27.46	54.92	1969	1178
7685.193142	24172.70135	286.395	34.24	34.24	68.48	1139	1178
27257.19314	25051.40135	361.395	35.82	35.82	71.64	1556	1178
29187.39314	29387.70135	-370.605	48.23	48.23	96.46	1037	1178
24853.79314	29695.10135	221.395	26.12	26.12	52.23	2160	1178
18760.69314	31764.10135	295.395	47.71	47.71	95.42	1006	1178
33309.69877	18548.70218	-222.565	36.17	36.17	72.35	1706	1186
29760.19877	20941.80218	-151.565	19.88	19.88	39.75	3278	1186
31353.19877	26101.50218	-360.565	39.56	39.56	79.13	1154	1186
16076.99877	29517.80218	338.435	37.96	37.96	75.93	1375	1186
13952.09877	29664.90218	-190.565	32.88	32.88	65.75	1462	1186
11649.59877	30650.00218	302.435	40.08	40.08	80.16	1071	1186
20089.89877	33061.90218	375.435	47.48	47.48	94.95	1211	1186
13919.10441	3691.50302	-389.526	41.42	41.42	82.85	1179	1194
2361.304407	14512.20302	-30.5256	31.49	31.49	62.97	1982	1194
30759.40441	22491.50302	-186.526	29.65	29.65	59.30	1584	1194
2913.004407	23901.30302	50.4744	14.46	14.46	28.92	5928	1194
20290.10441	33944.20302	-363.526	30.31	30.31	60.62	2030	1194
15931.90441	35863.50302	-354.526	42.32	42.32	84.64	1216	1194
19495.00441	39958.70302	11.4744	26.12	26.12	52.23	2469	1194
27190.81004	18500.80385	346.514	36.29	36.29	72.58	2134	1202
30800.01004	20723.70385	-147.486	36.74	36.74	73.48	1122	1202
1332.110044	23891.70385	-264.486	25.22	25.22	50.44	1788	1202
27694.41004	25894.40385	-144.486	29.01	29.01	58.03	1782	1202
2798.610044	27093.70385	-220.486	30.71	30.71	61.42	1168	1202
9883.610044	30606.90385	-241.486	15.38	15.38	30.76	5646	1202
10589.91004	32288.50385	2.5139	28.50	28.50	56.99	1877	1202
23200.51568	569.4046877	336.553	37.66	37.66	75.31	1280	1210
40313.91568	23239.30469	263.553	30.43	30.43	60.85	1207	1210
5203.815683	26633.70469	-9.44657	34.71	34.71	69.43	1077	1210
9928.415683	30684.20469	-263.447	16.06	16.06	32.12	6246	1210
14328.81568	31599.30469	68.5534	19.52	19.52	39.05	3300	1210
22679.21568	34920.90469	-96.4466	41.38	41.38	82.75	1041	1210
39393.22132	5204.90552	-98.407	32.92	32.92	65.85	1001	1218
27533.12132	23117.40552	347.593	39.66	39.66	79.32	1492	1218
23860.02132	23683.80552	-245.407	56.19	56.19	112.38	1312	1218
24856.82132	29706.00552	3.59296	22.04	22.04	44.09	2825	1218
14191.72697	3184.40635	122.632	40.48	40.48	80.96	1123	1226
27354.62697	5987.00635	-297.368	49.03	49.03	98.06	1201	1226
34184.22697	17328.90635	-332.368	34.64	34.64	69.28	1661	1226
31445.32697	19280.80635	173.632	40.86	40.86	81.72	1081	1226
29667.72697	21650.10635	329.632	24.26	24.26	48.51	4333	1226
10797.52697	32771.60635	-293.368	38.15	38.15	76.30	1139	1226
7100.626969	35717.30635	-336.368	36.67	36.67	73.33	1657	1226
21591.22697	37869.20635	-315.368	30.66	30.66	61.32	2382	1226
31733.43262	5515.907179	-353.328	56.80	56.80	113.61	1083	1234
40377.13262	6446.707179	-297.328	39.05	39.05	78.09	1016	1234
34532.73262	14315.10718	-239.328	39.61	39.61	79.22	1130	1234
35987.33262	25508.80718	-270.328	41.59	41.59	83.18	1028	1234
24568.33262	30784.90718	20.672	28.87	28.87	57.74	1002	1234
23424.73262	31736.90718	-31.328	22.70	22.70	45.40	1601	1234
26812.73826	944.7080055	-192.288	29.32	29.32	58.64	1491	1242
30659.73826	21895.40801	-234.288	16.13	16.13	32.26	4702	1242
5323.738264	26739.60801	324.712	40.11	40.11	80.21	1020	1242
10509.13826	27177.70801	-289.288	35.51	35.51	71.03	1322	1242
2688.738264	27907.50801	-324.288	44.27	44.27	88.55	1551	1242
23932.33826	28838.10801	-65.2885	25.93	25.93	51.86	2108	1242
21912.13826	36666.50801	-83.2885	26.78	26.78	53.55	1664	1242
22653.24391	9239.308831	-217.249	40.41	40.41	80.82	1030	1250
28728.94391	16994.30883	-96.2489	31.96	31.96	63.91	1281	1250
33686.44391	25330.70883	-381.249	24.99	24.99	49.97	1934	1250
2695.043915	27775.90883	-325.249	36.76	36.76	73.52	1054	1250
14695.04391	31642.90883	287.751	44.79	44.79	89.58	1065	1250
22680.34391	35037.10883	80.7511	40.74	40.74	81.48	1250	1250
1879.349568	13944.00965	-267.209	33.84	33.84	67.68	1342	1258
34193.54957	17446.40965	-204.209	12.79	12.79	25.58	7467	1258
7462.549568	18105.80965	363.791	35.51	35.51	71.03	1011	1258
29628.04957	21729.50965	23.7906	19.95	19.95	39.89	3225	1258
27575.04957	23609.20965	-236.209	29.39	29.39	58.78	2819	1258
28873.54957	24791.10965	-229.209	25.88	25.88	51.76	2465	1258
19668.54957	30995.70965	-120.209	29.77	29.77	59.53	1993	1258
18539.35522	971.7104759	128.83	34.43	34.43	68.86	1418	1266
29778.95522	20958.91048	-189.17	21.43	21.43	42.86	3293	1266
29502.65522	21835.81048	17.8301	22.63	22.63	45.26	1792	1266
20666.75522	27943.81048	-377.17	39.47	39.47	78.94	1762	1266
2775.455223	27934.21048	-240.17	35.33	35.33	70.65	1382	1266
14047.65522	28633.81048	-223.17	45.95	45.95	91.89	1009	1266
12874.55522	30585.91048	349.83	35.77	35.77	71.54	1377	1266
11973.45522	31980.51048	-175.17	40.55	40.55	81.11	1040	1266
17745.75522	34507.01048	59.8301	35.49	35.49	70.98	1130	1266
10246.86088	16041.8113	-99.1303	30.26	30.26	60.52	1036	1274
29576.76088	21760.0113	35.8697	17.07	17.07	34.15	2958	1274
11951.76088	32675.5113	-356.13	53.11	53.11	106.21	1088	1274
12573.66088	38215.3113	-359.13	57.18	57.18	114.36	1115	1274
30640.06654	22063.01211	-185.091	27.53	27.53	55.06	1759	1282
11345.66654	25856.51211	375.909	38.62	38.62	77.24	1307	1282
29663.86654	30076.61211	-400.091	49.93	49.93	99.85	1089	1282
16412.26654	40394.91211	-180.091	39.42	39.42	78.85	1392	1282
14343.1722	458.9129289	-365.051	37.75	37.75	75.50	1456	1290
37942.3722	6078.812929	-395.051	46.28	46.28	92.55	1043	1290
1993.9722	21845.51293	-337.051	42.18	42.18	84.36	1176	1290
6664.8722	27344.01293	-309.051	30.19	30.19	60.38	1566	1290
22152.9722	31061.21293	-262.051	12.25	12.25	24.49	11948	1290
19510.0722	40149.01293	-276.051	39.30	39.30	78.61	1273	1290
22980.87786	508.0137424	-97.0117	33.16	33.16	66.32	1386	1298
35575.47786	5455.513742	-375.012	33.63	33.63	67.26	1406	1298
6290.677863	12645.01374	209.988	33.06	33.06	66.13	1604	1298
25054.07786	17752.21374	216.988	34.67	34.67	69.33	1032	1298
30899.37786	20785.61374	35.9883	30.64	30.64	61.28	1035	1298
25744.97786	25537.31374	308.988	43.83	43.83	87.65	1044	1298
5613.177863	27792.91374	218.988	32.45	32.45	64.90	1312	1298
1510.077863	29985.61374	-124.012	34.78	34.78	69.57	1163	1298
34159.78353	17389.31455	-397.946	16.27	16.27	32.55	6399	1306
25293.68353	19278.41455	-155.946	32.85	32.85	65.70	1824	1306
6316.883528	31405.91455	-321.946	25.01	25.01	50.02	2748	1306
19907.68353	33116.61455	-369.946	54.07	54.07	108.14	1168	1306
20346.58353	34793.81455	-169.946	42.81	42.81	85.63	1217	1306
18279.18919	3823.615363	-148.803	36.83	36.83	73.66	1884	1314
948.0891943	10607.71536	-13.803	24.85	24.85	49.69	1265	1314
20884.88919	21788.41536	396.197	45.24	45.24	90.48	1192	1314
16726.58919	27335.51536	-357.803	52.14	52.14	104.28	1036	1314
11783.48919	28412.11536	177.197	31.51	31.51	63.02	1584	1314
40244.89486	6947.91617	-280.66	33.79	33.79	67.59	1684	1322
12804.19486	7115.11617	371.34	53.62	53.62	107.25	1136	1322
22765.49486	33163.51617	-272.66	20.63	20.63	41.26	3985	1322
34057.80053	10812.71697	-17.5164	21.45	21.45	42.91	3299	1330
32260.50053	20008.31697	-382.516	17.26	17.26	34.52	7908	1330
30957.80053	20722.81697	-86.5164	23.76	23.76	47.52	3133	1330
18802.40053	27181.71697	-293.516	31.32	31.32	62.64	1587	1330
21759.00053	27216.61697	154.484	29.56	29.56	59.11	1512	1330
26458.70053	27245.01697	-70.5164	27.22	27.22	54.45	1423	1330
34210.20053	27743.31697	-397.516	44.01	44.01	88.03	1162	1330
27285.8062	27366.91778	-5.37311	11.66	11.66	23.31	7939	1338
7785.106203	31519.01778	-155.373	30.52	30.52	61.04	1022	1338
5128.306203	32277.41778	391.627	33.28	33.28	66.55	1394	1338
17701.6062	38961.11778	387.627	42.20	42.20	84.40	1155	1338
37678.71188	1792.818576	-294.23	43.71	43.71	87.42	1258	1346
2444.911876	15346.21858	99.7702	25.27	25.27	50.54	1199	1346
30771.61188	19966.91858	-61.2298	41.26	41.26	82.52	1013	1346
11069.01188	26167.61858	396.77	38.74	38.74	77.48	2099	1346
11756.31188	28210.41858	180.77	35.09	35.09	70.18	1065	1346
26626.61755	1174.319373	-202.087	40.88	40.88	81.77	1039	1354
5089.01755	11972.01937	235.913	32.00	32.00	64.01	1043	1354
29961.92323	8197.020167	-373.943	54.73	54.73	109.46	1070	1362
799.1232256	19409.12017	-383.943	40.72	40.72	81.44	1233	1362
29675.12323	20942.52017	-91.9432	34.19	34.19	68.39	1386	1362
23304.92323	22433.52017	-62.9432	30.94	30.94	61.89	1248	1362
24465.52323	26461.72017	8.05677	19.22	19.22	38.43	3018	1362
23795.72323	28836.42017	-149.943	48.02	48.02	96.04	1046	1362
11475.32323	29185.42017	5.05677	33.94	33.94	67.87	1585	1362
9587.323226	29892.32017	172.057	34.27	34.27	68.53	1000	1362
18173.62323	37355.62017	-242.943	35.16	35.16	70.32	1280	1362
33410.0289	11853.82096	-225.8	37.94	37.94	75.88	1475	1370
19790.0289	28198.52096	-229.8	49.93	49.93	99.85	1081	1370
11763.7289	28450.72096	-13.7999	31.91	31.91	63.82	1237	1370
28963.93458	4326.921747	-150.657	30.92	30.92	61.84	1907	1378
19728.83458	7466.521747	368.343	42.81	42.81	85.63	1195	1378
20632.93458	16014.32175	-232.657	37.23	37.23	74.47	1557	1378
29881.93458	28971.92175	66.3434	35.91	35.91	71.83	1253	1378
22115.93458	30988.02175	-239.657	31.96	31.96	63.91	1461	1378
34179.64026	17418.52253	-316.513	17.24	17.24	34.48	5063	1386
31002.24026	18787.72253	-150.513	46.68	46.68	93.35	1041	1386
21720.34026	27165.12253	-160.513	27.93	27.93	55.86	2120	1386
9886.54026	30640.52253	-104.513	13.87	13.87	27.74	4615	1386
13147.34026	31709.02253	223.487	30.43	30.43	60.85	1698	1386
34359.14594	3878.323317	-139.37	51.17	51.17	102.35	1089	1394
34530.74594	13963.52332	-292.37	42.39	42.39	84.78	1152	1394
22203.84594	24080.72332	-166.37	32.64	32.64	65.28	1811	1394
36065.74594	25266.22332	-360.37	37.75	37.75	75.50	1143	1394
6740.94594	26897.62332	98.6299	39.47	39.47	78.94	1175	1394
11746.64594	27229.62332	-219.37	38.95	38.95	77.90	1246	1394
5236.84594	32179.42332	-296.37	33.39	33.39	66.79	1209	1394
31005.35162	13009.2241	-241.227	50.04	50.04	100.09	1256	1402
32175.95162	14998.5241	-175.227	32.03	32.03	64.06	2000	1402
33572.55162	17940.2241	-50.2268	30.71	30.71	61.42	1095	1402
31702.15162	19099.2241	-226.227	30.10	30.10	60.19	2210	1402
35230.65162	20693.6241	-208.227	38.57	38.57	77.15	1110	1402
4074.751621	22086.5241	-48.2268	31.63	31.63	63.26	1125	1402
24445.95162	26409.6241	-181.227	31.27	31.27	62.55	1904	1402
24932.05162	29764.1241	380.773	33.37	33.37	66.74	1449	1402
26749.65162	30862.6241	-116.227	31.65	31.65	63.30	1192	1402
22785.55162	33086.3241	-125.227	25.83	25.83	51.67	2197	1402
18832.85162	36531.3241	-391.227	44.86	44.86	89.73	1426	1402
13537.0573	4399.224874	27.9165	33.61	33.61	67.21	1359	1410
19730.4573	6301.924874	-27.0835	43.97	43.97	87.94	1345	1410
2394.457304	15419.02487	331.917	30.87	30.87	61.75	2091	1410
29702.4573	20934.92487	105.917	20.79	20.79	41.59	2562	1410
21023.66299	26860.02565	-189.94	46.28	46.28	92.55	1075	1418
30580.76867	21888.72642	-140.797	26.99	26.99	53.98	1863	1426
25887.56867	22074.12642	-381.797	41.82	41.82	83.65	1451	1426
4568.868671	25977.42642	-390.797	51.97	51.97	103.95	1075	1426
21120.66867	26694.42642	-281.797	40.55	40.55	81.11	1345	1426
35908.16867	28304.72642	-2.7969	31.44	31.44	62.88	1014	1426
35210.46867	28589.62642	-322.797	56.28	56.28	112.57	1185	1426
2693.868671	30968.22642	-361.797	43.80	43.80	87.61	1320	1426
11949.26867	31806.82642	-396.797	36.08	36.08	72.16	1690	1426
22849.76867	33267.02642	-186.797	35.89	35.89	71.78	1015	1426
36341.67436	7278.027187	-353.654	35.47	35.47	70.93	1391	1434
922.4743563	8837.327187	362.346	37.30	37.30	74.61	1206	1434
30630.87436	22572.02719	-234.654	28.45	28.45	56.90	2058	1434
22834.07436	23711.02719	-91.6536	32.78	32.78	65.56	1036	1434
27430.57436	26225.12719	227.346	14.13	14.13	28.26	6480	1434
20616.67436	32732.12719	-171.654	31.16	31.16	62.31	2751	1434
19336.97436	40151.92719	-351.654	47.76	47.76	95.52	1148	1434
24271.98004	7000.027952	314.49	45.50	45.50	91.00	1028	1442
24206.98004	11955.12795	245.49	32.45	32.45	64.90	1931	1442
33668.78004	19475.02795	-306.51	44.30	44.30	88.60	1187	1442
29640.48004	21734.92795	1.48968	15.19	15.19	30.38	3690	1442
21539.68004	23979.42795	-216.51	43.92	43.92	87.84	1033	1442
40255.88004	26699.22795	62.4897	35.09	35.09	70.18	1172	1442
6288.880042	30500.02795	-206.51	31.67	31.67	63.35	1047	1442
14913.58004	38310.32795	278.49	39.99	39.99	79.98	1041	1442
33452.08573	18655.32871	-384.367	48.07	48.07	96.13	1296	1450
29483.78573	19266.82871	190.633	37.47	37.47	74.94	1578	1450
21798.68573	24533.72871	-98.367	36.06	36.06	72.11	1793	1450
9889.685728	30682.92871	-84.367	13.78	13.78	27.55	6058	1450
13498.78573	30868.92871	-316.367	46.21	46.21	92.41	1009	1450
21906.08573	36694.82871	-353.367	17.05	17.05	34.10	6216	1450
19626.88573	39719.42871	-85.367	27.48	27.48	54.97	1364	1450
24955.49142	7725.429471	400.776	34.62	34.62	69.24	1749	1458
34888.39142	20611.62947	-138.224	36.95	36.95	73.90	1072	1458
20038.39142	34048.62947	-55.2237	31.30	31.30	62.60	1573	1458
19440.79142	35520.32947	-200.224	36.10	36.10	72.20	1095	1458
14563.0971	686.0302256	49.9196	35.00	35.00	69.99	1447	1466
22065.6971	18278.63023	-100.08	44.13	44.13	88.27	1435	1466
31619.4971	19178.33023	-59.0804	30.26	30.26	60.52	2133	1466
20660.0971	25770.33023	55.9196	41.28	41.28	82.57	1050	1466
17039.8971	27482.73023	212.92	58.22	58.22	116.43	1021	1466
10380.6971	28714.53023	-270.08	50.75	50.75	101.50	1311	1466
33405.20279	18114.93098	-333.937	51.95	51.95	103.90	1029	1474
2109.102791	24167.33098	-182.937	28.45	28.45	56.90	1147	1474
17051.40279	29390.93098	342.063	43.21	43.21	86.43	1238	1474
21490.60279	32606.23098	256.063	36.97	36.97	73.95	1144	1474
12412.80279	32821.73098	-275.937	45.92	45.92	91.84	1256	1474
21012.90279	38537.83098	160.063	37.47	37.47	74.94	1469	1474
25032.70848	5515.631724	-379.794	42.77	42.77	85.53	1375	1482
24671.30848	30654.33172	109.206	22.80	22.80	45.59	2197	1482
8093.014169	5945.032468	391.349	36.27	36.27	72.53	1081	1490
23883.91417	13021.73247	-16.6506	34.12	34.12	68.25	1208	1490
25181.01417	19286.73247	-215.651	37.40	37.40	74.79	1334	1490
30934.81417	20664.13247	-146.651	24.04	24.04	48.09	1581	1490
17160.01417	25428.23247	-385.651	54.92	54.92	109.84	1200	1490
24411.11417	26421.23247	-217.651	23.71	23.71	47.43	3686	1490
10602.81417	30242.13247	-178.651	35.73	35.73	71.45	1039	1490
21003.71417	32559.93247	-117.651	33.42	33.42	66.83	1031	1490
24238.81417	32749.53247	-93.6506	32.73	32.73	65.47	1027	1490
35327.61986	9570.633208	-131.507	39.66	39.66	79.32	1319	1498
7686.519858	24220.83321	321.493	42.27	42.27	84.54	1002	1498
21312.01986	32490.63321	356.493	43.99	43.99	87.98	1277	1498
22704.71986	35011.63321	348.493	23.62	23.62	47.24	2038	1498
7629.325548	2098.333944	346.588	41.99	41.99	83.98	1009	1506
33917.12555	10752.83394	105.588	34.48	34.48	68.95	1301	1506
16901.22555	16887.53394	-297.412	35.70	35.70	71.40	1110	1506
22713.72555	18359.93394	375.588	42.81	42.81	85.63	1135	1506
11927.42555	25608.03394	389.588	43.57	43.57	87.14	1210	1506
39609.52555	27491.53394	-207.412	43.85	43.85	87.70	1340	1506
24736.82555	29697.03394	327.588	35.37	35.37	70.74	1861	1506
28868.62555	29944.83394	-105.412	33.28	33.28	66.55	1316	1506
22518.12555	39518.13394	-320.412	38.72	38.72	77.43	1021	1506
24155.73124	23732.13468	48.5376	39.71	39.71	79.41	1021	1514
22161.43124	31068.43468	-151.462	23.10	23.10	46.21	2532	1514
27549.53693	201.0354052	-228.513	35.04	35.04	70.08	1028	1522
15025.63693	474.3354052	-392.513	38.90	38.90	77.81	1355	1522
15369.43693	16861.13541	-306.513	43.12	43.12	86.24	1039	1522
34242.53693	18492.33541	-345.513	45.22	45.22	90.43	1292	1522
30937.53693	20706.63541	-12.5125	44.16	44.16	88.31	1018	1522
26010.83693	27893.13541	165.487	23.13	23.13	46.25	2142	1522
24686.23693	30687.93541	-46.5125	22.68	22.68	45.36	2465	1522
24780.74262	22745.63613	-144.563	29.32	29.32	58.64	2095	1530
5944.842617	26169.23613	-285.563	42.48	42.48	84.97	1041	1530
18046.54262	26682.23613	33.4374	27.67	27.67	55.34	1983	1530
1328.742617	27031.33613	86.4374	32.05	32.05	64.10	1057	1530
18835.44262	30452.83613	-19.5626	28.24	28.24	56.47	2140	1530
19312.44262	36969.93613	-366.563	51.88	51.88	103.76	1007	1530
22156.44831	7485.43685	-220.613	35.02	35.02	70.04	1330	1538
34546.04831	14215.43685	-177.613	28.07	28.07	56.14	2152	1538
29629.74831	20307.83685	-182.613	38.83	38.83	77.67	1274	1538
10552.74831	32115.23685	-300.613	35.68	35.68	71.36	1131	1538
22941.854	463.237567	236.337	37.33	37.33	74.65	1332	1546
33034.354	2535.937567	-387.663	53.13	53.13	106.26	1033	1546
32804.754	5221.137567	-276.663	36.64	36.64	73.29	1042	1546
22105.854	6161.437567	-139.663	41.52	41.52	83.04	1218	1546
35332.354	9430.337567	258.337	34.10	34.10	68.20	1198	1546
4086.353997	19252.93757	286.337	47.36	47.36	94.72	1162	1546
29901.054	20841.63757	151.337	25.53	25.53	51.06	2009	1546
28884.854	22797.23757	96.3372	22.30	22.30	44.60	2341	1546
24159.054	23946.33757	284.337	39.19	39.19	78.37	1275	1546
1736.053997	25985.33757	-386.663	39.85	39.85	79.69	2012	1546
13060.154	27326.73757	10.3372	37.21	37.21	74.42	1068	1546
19571.554	40095.13757	-205.663	27.20	27.20	54.40	2292	1546
34549.75969	14350.73828	-143.713	37.73	37.73	75.45	1058	1554
32198.95969	19954.93828	-250.713	25.76	25.76	51.53	3348	1554
31014.25969	20547.63828	-93.7129	35.33	35.33	70.65	1111	1554
21873.25969	22320.03828	-266.713	50.59	50.59	101.17	1096	1554
26643.85969	30854.23828	381.287	49.90	49.90	99.80	1228	1554
29705.06538	20988.93899	92.237	27.65	27.65	55.30	1394	1562
2104.665377	24240.23899	83.237	27.69	27.69	55.39	1228	1562
15350.56538	32094.93899	-283.763	51.08	51.08	102.16	1041	1562
17460.47107	19317.73969	-241.813	39.00	39.00	78.00	1065	1570
29790.87107	20911.43969	66.187	19.71	19.71	39.42	3467	1570
17772.07107	23558.43969	-51.813	45.38	45.38	90.76	1093	1570
19651.77107	31066.93969	-364.813	47.26	47.26	94.53	1386	1570
20306.57107	32968.03969	352.187	27.77	27.77	55.53	3291	1570
17607.17676	7359.940391	-362.863	48.89	48.89	97.78	1002	1578
1148.076756	8608.240391	88.1369	18.96	18.96	37.92	4068	1578
34167.37676	17291.84039	-341.863	27.81	27.81	55.63	3364	1578
27584.77676	22754.24039	-294.863	33.70	33.70	67.40	1671	1578
7879.376756	27344.54039	-293.863	41.47	41.47	82.94	1638	1578
11979.17676	31709.94039	-57.8631	23.88	23.88	47.76	1849	1578
22322.97676	32104.84039	357.137	49.71	49.71	99.43	1032	1578
30610.38244	22564.24109	-154.913	22.25	22.25	44.51	3754	1586
5894.282444	28547.34109	248.087	36.95	36.95	73.90	1189	1586
34188.48813	17266.54178	-354.963	26.73	26.73	53.46	2380	1594
27630.78813	23576.14178	-253.963	48.70	48.70	97.40	1145	1594
5263.788133	24128.94178	-292.963	49.90	49.90	99.80	1002	1594
22960.18813	24924.04178	-324.963	28.07	28.07	56.14	3814	1594
18804.08813	30560.24178	197.037	27.48	27.48	54.97	1924	1594
23629.59382	701.9424634	215.987	48.77	48.77	97.54	1106	1602
18275.59382	4104.242463	-267.013	44.30	44.30	88.60	1228	1602
23539.89382	15379.54246	-109.013	35.16	35.16	70.32	1132	1602
33935.89382	16250.24246	-302.013	36.97	36.97	73.95	1485	1602
30966.79382	18779.14246	394.987	33.39	33.39	66.79	1725	1602
27566.59382	21224.64246	-261.013	44.04	44.04	88.08	1963	1602
33701.89382	25253.54246	-198.013	24.02	24.02	48.04	1702	1602
18751.19382	35435.94246	-249.013	34.76	34.76	69.52	1974	1602
26009.29951	18578.74315	-129.063	46.13	46.13	92.27	1004	1610
33907.8052	16040.54382	-2.11357	32.73	32.73	65.47	1656	1618
25392.4052	19028.44382	-233.114	37.80	37.80	75.60	1330	1618
31971.8052	19794.14382	20.8864	30.19	30.19	60.38	1400	1618
30619.7052	21967.74382	-360.114	20.61	20.61	41.21	6808	1618
32489.6052	28362.74382	-392.114	43.99	43.99	87.98	1114	1618
10539.6052	32194.14382	-160.114	20.39	20.39	40.79	2501	1618
35280.71088	9410.744494	-60.1637	34.55	34.55	69.10	1230	1626
29574.71088	21798.24449	-25.1637	16.91	16.91	33.82	3680	1626
25209.51088	24760.54449	-374.164	45.64	45.64	91.28	1374	1626
27446.81088	26229.24449	211.836	17.59	17.59	35.18	4068	1626
11252.01088	29486.94449	-328.164	44.46	44.46	88.92	1145	1626
22160.31088	31078.44449	-312.164	15.33	15.33	30.66	7116	1626
22297.11088	31775.34449	21.8363	28.80	28.80	57.60	1707	1626
27355.61657	27311.94516	219.786	26.45	26.45	52.89	1414	1634
21696.51657	31022.54516	341.786	37.56	37.56	75.12	1355	1634
12030.41657	31786.74516	-223.214	30.29	30.29	60.57	1586	1634
33626.62225	2931.145825	51.7362	21.22	21.22	42.44	2450	1642
20006.82225	4221.545825	-232.264	29.72	29.72	59.44	1313	1642
32072.52225	7810.745825	-353.264	55.46	55.46	110.92	1019	1642
34767.12225	20733.94582	-127.264	17.03	17.03	34.05	3642	1642
17608.12225	28155.24582	-330.264	52.68	52.68	105.36	1072	1642
22738.72225	35055.14582	-112.264	29.88	29.88	59.77	1406	1642
23821.92794	10098.14648	-269.314	33.70	33.70	67.40	1289	1650
33432.22794	18647.64648	-270.314	39.16	39.16	78.33	1396	1650
28873.72794	24878.04648	-85.3139	29.70	29.70	59.39	1681	1650
26219.02794	27754.54648	-114.314	37.89	37.89	75.78	1156	1650
14509.92794	29638.04648	-333.314	50.99	50.99	101.97	1080	1650
13383.62794	30795.94648	-356.314	52.54	52.54	105.08	1088	1650
26569.72794	30681.64648	-130.314	28.38	28.38	56.76	1403	1650
23776.83362	19733.24714	336.636	37.68	37.68	75.36	1363	1658
30994.73362	20759.64714	-141.364	30.71	30.71	61.42	1222	1658
36035.43362	25190.84714	294.636	34.92	34.92	69.85	1055	1658
22664.73362	35055.54714	285.636	19.03	19.03	38.06	4732	1658
18097.43362	36720.64714	-33.364	28.57	28.57	57.13	1258	1658
19601.43362	40076.94714	-267.364	28.50	28.50	56.99	2003	1658
20686.6393	15858.04778	-241.414	42.88	42.88	85.77	1032	1666
32105.3393	19800.14778	-284.414	47.08	47.08	94.15	1292	1666
10927.8393	37392.24778	-235.414	38.22	38.22	76.44	1005	1666
16129.54498	9638.448426	-316.464	37.33	37.33	74.65	1044	1674
32742.74498	14947.74843	-230.464	39.12	39.12	78.23	1319	1674
27176.34498	18618.24843	9.5358	41.31	41.31	82.61	1236	1674
27342.94498	20232.34843	-313.464	47.15	47.15	94.29	1009	1674
3272.344981	25149.74843	-354.464	37.26	37.26	74.51	1423	1674
32458.84498	27393.44843	366.536	38.74	38.74	77.48	1059	1674
1150.250661	8685.249063	-129.514	28.31	28.31	56.61	2992	1682
23582.05066	22601.94906	198.486	38.13	38.13	76.25	1019	1682
25392.65066	23776.54906	-130.514	44.37	44.37	88.74	1174	1682
20635.65066	25832.64906	-368.514	39.66	39.66	79.32	1687	1682
11867.65066	30580.94906	1.48572	33.86	33.86	67.73	1166	1682
22147.95066	31246.14906	-312.514	26.73	26.73	53.46	2349	1682
21597.35066	37853.44906	-95.5143	34.27	34.27	68.53	1150	1682
21235.15634	3506.249696	15.4356	34.85	34.85	69.71	1072	1690
835.1563398	17551.5497	-69.5644	28.07	28.07	56.14	1315	1690
29613.15634	21747.9497	158.436	30.31	30.31	60.62	1281	1690
24820.05634	29673.9497	256.436	25.55	25.55	51.10	2720	1690
14160.65634	31610.9497	141.436	36.62	36.62	73.24	1180	1690
33688.76202	3022.450323	-28.6145	33.63	33.63	67.26	1062	1698
1197.962017	8710.650323	135.386	25.53	25.53	51.06	1462	1698
34545.16202	14266.75032	-228.614	33.04	33.04	66.08	1389	1698
29791.16202	20968.75032	268.386	24.54	24.54	49.08	2670	1698
29598.06202	21696.35032	150.386	26.80	26.80	53.60	2287	1698
2136.962017	24197.15032	82.3855	36.60	36.60	73.19	1333	1698
8733.567694	3146.450944	-367.625	34.38	34.38	68.77	1436	1706
31865.06769	5349.750944	-235.624	52.30	52.30	104.61	1229	1706
30680.36769	22503.45094	-117.625	33.44	33.44	66.88	1025	1706
25397.86769	22709.45094	-80.6245	24.14	24.14	48.28	2538	1706
39502.86769	23901.05094	-70.6245	31.39	31.39	62.78	1694	1706
17476.76769	25589.45094	397.375	42.08	42.08	84.17	1870	1706
1399.867694	26914.05094	-186.624	31.51	31.51	63.02	1752	1706
26674.76769	30832.85094	-161.624	31.89	31.89	63.77	1312	1706
20181.06769	34107.35094	-257.625	40.81	40.81	81.62	1266	1706
32193.97337	19906.05156	-301.514	48.21	48.21	96.41	1157	1714
23922.77337	19937.35156	-185.514	31.58	31.58	63.16	1478	1714
29734.57337	20990.85156	15.4856	32.59	32.59	65.19	1042	1714
28856.07337	24897.25156	-355.514	37.77	37.77	75.55	1398	1714
8145.273369	27073.05156	-332.514	48.32	48.32	96.65	1066	1714
2753.073369	27910.85156	-229.514	32.88	32.88	65.75	1086	1714
24782.57337	29670.65156	204.486	19.22	19.22	38.43	4168	1714
12789.57904	6953.952171	-395.404	42.01	42.01	84.03	1143	1722
23820.27904	9918.852171	-14.4043	32.69	32.69	65.37	1525	1722
20346.97904	32883.05217	357.596	33.61	33.61	67.21	1520	1722
22772.37904	33034.55217	215.596	32.03	32.03	64.06	1081	1722
22692.67904	35042.15217	222.596	17.69	17.69	35.37	5330	1722
14516.88471	3267.852777	-329.294	35.07	35.07	70.13	1985	1730
1203.284714	8658.452777	-83.2942	27.39	27.39	54.78	1849	1730
24994.18471	24605.15278	363.706	35.04	35.04	70.08	1612	1730
24377.18471	26519.85278	-175.294	37.44	37.44	74.89	1562	1730
22200.78471	31636.35278	-183.294	39.05	39.05	78.09	1037	1730
15782.08471	31631.85278	129.706	36.88	36.88	73.76	1458	1730
20126.68471	36745.75278	-171.294	30.43	30.43	60.85	1333	1730
18468.38471	38257.55278	-267.294	37.02	37.02	74.04	1153	1730
19639.19039	1578.553376	-385.184	54.73	54.73	109.46	1487	1738
32573.49039	15151.45338	352.816	44.60	44.60	89.21	1042	1738
31047.19039	17536.25338	-301.184	40.03	40.03	80.07	1262	1738
34194.59039	17847.85338	-347.184	51.20	51.20	102.40	1197	1738
29739.59039	20927.45338	-41.1841	15.14	15.14	30.29	4912	1738
1387.990385	26847.95338	-315.184	37.82	37.82	75.64	1284	1738
20272.89605	18147.75397	-256.074	38.76	38.76	77.53	1010	1746
25296.29605	22644.95397	373.926	36.10	36.10	72.20	1529	1746
1518.396054	23183.25397	-250.074	31.46	31.46	62.93	1102	1746
33700.29605	25160.45397	-286.074	22.44	22.44	44.89	2565	1746
23277.29605	25912.55397	-381.074	45.90	45.90	91.80	1282	1746
27539.39605	26211.85397	395.926	21.41	21.41	42.81	4545	1746
20136.69605	36784.35397	-266.074	33.96	33.96	67.92	1745	1746
29010.00172	9247.854559	-204.964	35.16	35.16	70.32	1151	1754
34184.40172	17404.15456	-365.964	20.54	20.54	41.07	4624	1754
24663.10172	30741.15456	-107.964	18.51	18.51	37.02	2888	1754
22083.70172	31571.35456	-317.964	46.91	46.91	93.82	1270	1754
21917.10172	36712.45456	-146.964	24.63	24.63	49.27	2719	1754
33679.50739	19142.75514	-70.8538	36.41	36.41	72.82	1005	1762
38346.00739	20227.85514	-204.854	37.70	37.70	75.41	1366	1762
18844.00739	25106.35514	374.146	53.43	53.43	106.87	1006	1762
24346.50739	27123.85514	-132.854	45.99	45.99	91.99	1269	1762
33132.21305	2966.855718	-240.744	35.56	35.56	71.12	1038	1770
34194.21305	17376.75572	-245.744	28.19	28.19	56.38	2497	1770
2916.213052	23946.95572	-343.744	27.20	27.20	54.40	2459	1770
17291.61305	25939.95572	-384.744	50.11	50.11	100.23	1147	1770
9912.613052	30656.45572	-149.744	13.05	13.05	26.09	6665	1770
24632.21305	30729.25572	83.2563	15.17	15.17	30.33	5093	1770
17249.71872	1770.756289	-388.634	56.61	56.61	113.23	1345	1778
32764.51872	4015.756289	-319.634	40.29	40.29	80.59	1209	1778
27573.01872	20745.95629	-53.6336	37.40	37.40	74.79	1022	1778
28003.42438	24333.85685	-76.5235	38.03	38.03	76.07	1019	1786
22136.02438	31001.05685	-220.523	33.49	33.49	66.98	1457	1786
19213.12438	36307.75685	-347.523	42.41	42.41	84.83	1099	1786
2567.430038	15469.15741	-232.413	44.39	44.39	88.78	1114	1794
30842.83004	20596.35741	-193.413	34.19	34.19	68.39	1163	1794
29573.73004	21760.05741	39.5866	15.64	15.64	31.27	3760	1794
2927.230038	23930.75741	-88.4134	23.03	23.03	46.06	2221	1794
28010.83004	24383.95741	318.587	42.34	42.34	84.69	1043	1794
27546.53004	26240.45741	143.587	33.28	33.28	66.55	1435	1794
1462.730038	30065.75741	-359.413	31.63	31.63	63.26	1243	1794
22597.53004	35079.55741	292.587	35.35	35.35	70.70	1238	1794
34729.2357	20702.65797	-128.303	34.27	34.27	68.53	1412	1802
29680.7357	21801.55797	360.697	28.45	28.45	56.90	2001	1802
28907.4357	22832.35797	-133.303	39.02	39.02	78.04	1469	1802
28168.0357	24330.15797	-110.303	28.24	28.24	56.47	1377	1802
27274.3357	27378.05797	-74.3033	17.99	17.99	35.98	3126	1802
26433.54135	27440.75851	-197.193	31.44	31.44	62.88	1891	1810
27273.54135	27388.35851	70.8068	15.35	15.35	30.71	4170	1810
21452.64135	38231.85851	-296.193	38.20	38.20	76.40	1097	1810
23629.64701	612.9590518	56.9169	34.17	34.17	68.34	1437	1818
29785.74701	20889.05905	44.9169	17.40	17.40	34.81	4828	1818
40118.44701	23149.25905	-57.0831	40.34	40.34	80.68	1008	1818
22877.04701	33072.95905	7.91692	30.36	30.36	60.71	1223	1818
10581.35266	2443.559586	-301.973	47.55	47.55	95.09	1343	1826
29532.35266	21813.15959	38.027	23.48	23.48	46.96	1676	1826
10434.15266	26236.75959	-125.973	38.76	38.76	77.53	1046	1826
24418.05266	26517.35959	-362.973	16.89	16.89	33.77	9252	1826
6613.952665	26824.85959	312.027	33.72	33.72	67.45	1026	1826
27255.95266	27374.95959	97.027	14.22	14.22	28.45	5782	1826
33651.25832	17959.86011	265.137	41.42	41.42	82.85	1451	1834
33676.45832	25267.76011	-102.863	20.02	20.02	40.03	1379	1834
19566.25832	25874.36011	-235.863	30.21	30.21	60.43	2870	1834
27566.15832	26206.56011	324.137	28.83	28.83	57.65	1911	1834
12356.95832	28656.96011	-63.8629	40.11	40.11	80.21	1254	1834
22159.85832	31148.36011	-267.863	22.98	22.98	45.97	3364	1834
33648.16397	25192.56063	-99.7528	21.31	21.31	42.63	2086	1842
14249.96397	31569.06063	-30.7528	28.80	28.80	57.60	1418	1842
34158.66962	17315.46115	-99.6427	27.37	27.37	54.73	1545	1850
31545.56962	19323.16115	67.3573	36.15	36.15	72.30	1147	1850
29552.26962	21856.56115	232.357	34.10	34.10	68.20	1361	1850
30611.56962	22478.46115	-272.643	35.77	35.77	71.54	1471	1850
16709.06962	29858.66115	-222.643	40.41	40.41	80.82	1446	1850
19293.47527	4450.661657	63.4674	35.02	35.02	70.04	1368	1858
18073.27527	36222.96166	-273.533	36.67	36.67	73.33	1212	1858
16395.17527	38460.26166	-353.533	45.40	45.40	90.81	1069	1858
26023.58092	2072.662159	-229.422	42.04	42.04	84.07	1026	1866
1660.480919	25825.66216	22.5775	26.12	26.12	52.23	2182	1866
24777.58092	29868.86216	-306.422	39.61	39.61	79.22	1117	1866
26627.68092	30807.36216	-80.4225	30.40	30.40	60.81	1227	1866
22015.78092	36271.46216	-178.422	46.18	46.18	92.36	1040	1866
34759.98657	20721.86265	367.688	29.34	29.34	58.69	2155	1874
1337.286566	23704.16265	-160.312	32.64	32.64	65.28	1436	1874
2913.686566	23958.76265	-89.3124	23.53	23.53	47.05	2356	1874
24840.88657	24682.56265	236.688	37.77	37.77	75.55	1464	1874
14231.68657	31599.96265	-63.3124	32.45	32.45	64.90	1703	1874
2249.892212	14491.66314	-296.202	39.40	39.40	78.80	1135	1882
27768.79221	22647.36314	298.798	49.08	49.08	98.16	1136	1882
24965.79221	24652.76314	-14.2023	24.07	24.07	48.14	2017	1882
11435.99221	25889.66314	-76.2023	40.01	40.01	80.02	1385	1882
13115.59221	30348.66314	-376.202	49.24	49.24	98.49	1002	1882
11740.39221	31785.06314	-109.202	30.24	30.24	60.48	1277	1882
21241.79221	34447.56314	-321.202	48.65	48.65	97.31	1067	1882
13843.49786	17331.96362	-379.092	44.04	44.04	88.08	1059	1890
11163.29786	23128.76362	317.908	41.47	41.47	82.94	1295	1890
1480.297856	23463.66362	-393.092	44.58	44.58	89.16	1065	1890
2788.197856	27869.86362	-323.092	25.95	25.95	51.90	2176	1890
10799.29786	33501.16362	-283.092	46.91	46.91	93.82	1012	1890
23640.8035	715.3640971	197.018	28.47	28.47	56.94	1794	1898
33629.3035	18865.2641	-282.982	41.54	41.54	83.08	1166	1898
24933.70914	24655.06456	200.066	34.03	34.03	68.06	1755	1906
24722.21478	8649.765025	-207.074	44.60	44.60	89.21	1556	1914
23641.51478	18069.46502	-341.074	36.36	36.36	72.72	1527	1914
25694.11478	21704.76502	287.926	36.22	36.22	72.44	1050	1914
24361.61478	26510.96502	-27.074	31.70	31.70	63.40	1381	1914
2448.920423	20893.76548	-103.214	42.27	42.27	84.54	1034	1922
1248.920423	26923.76548	358.786	33.02	33.02	66.03	1327	1922
22134.62042	31188.56548	-161.214	32.33	32.33	64.67	1205	1922
6435.720423	37514.36548	-381.214	41.66	41.66	83.32	1004	1922
26948.32606	21567.76592	-262.353	45.71	45.71	91.42	1236	1930
25568.62606	31666.46592	259.647	35.77	35.77	71.54	1111	1930
10559.52606	32229.76592	39.6468	38.67	38.67	77.34	1008	1930
21446.32606	38262.26592	-44.3532	35.16	35.16	70.32	1289	1930
24960.9317	17688.16636	25.5071	32.95	32.95	65.89	1442	1938
33492.4317	17983.76636	-22.4929	38.65	38.65	77.29	1218	1938
758.431699	22504.06636	-313.493	30.83	30.83	61.65	1310	1938
33638.6317	25238.66636	-37.4929	20.37	20.37	40.74	1980	1938
36380.8317	27472.66636	-248.493	52.94	52.94	105.88	1060	1938
33670.43734	25311.4668	-88.6325	26.80	26.80	53.60	1125	1946
5237.237336	26739.1668	360.368	40.25	40.25	80.49	1015	1946
28874.84297	6360.66722	-388.772	50.59	50.59	101.17	1047	1954
30623.24297	19974.26722	292.228	34.78	34.78	69.57	1407	1954
26282.44297	23903.46722	-8.77209	53.98	53.98	107.95	1118	1954
10568.74297	32243.46722	-286.772	30.97	30.97	61.94	2161	1954
20303.74297	34743.16722	-378.772	43.90	43.90	87.79	1245	1954
19588.14297	40120.36722	-156.772	31.13	31.13	62.27	1563	1954
30900.34861	20622.66764	-391.912	30.92	30.92	61.84	2237	1962
31322.24861	21390.26764	-315.912	43.40	43.40	86.81	1110	1962
8119.448605	26926.26764	-103.912	37.40	37.40	74.79	1019	1962
18256.74861	37239.26764	-195.912	29.11	29.11	58.22	1527	1962
32289.05424	19908.66805	-211.051	32.52	32.52	65.05	2002	1970
32764.65987	15084.36845	-329.191	44.25	44.25	88.50	1740	1978
31011.95987	19012.86845	-43.1909	39.66	39.66	79.32	1327	1978
36032.55987	22015.36845	36.8091	34.31	34.31	68.62	1270	1978
11907.25987	31797.36845	-20.1909	25.95	25.95	51.90	2095	1978
9049.959871	38941.46845	-359.191	41.28	41.28	82.57	1162	1978
11308.0655	1891.568843	285.669	36.27	36.27	72.53	1136	1986
25316.0655	24577.86884	96.6694	28.02	28.02	56.05	1100	1986
17603.5655	28494.06884	-369.331	49.90	49.90	99.80	1028	1986
15976.6655	29477.16884	-349.331	50.04	50.04	100.09	1170	1986
26696.57113	4676.66923	-137.47	33.44	33.44	66.88	1196	1994
30574.37113	21846.46923	-99.4702	53.88	53.88	107.76	1110	1994
7123.471132	23143.46923	-86.4702	35.02	35.02	70.04	1003	1994
9942.571132	38300.86923	211.53	40.39	40.39	80.78	1124	1994
26186.17676	27557.96961	-173.61	46.82	46.82	93.63	1363	2002
36159.27676	29859.16961	384.39	37.73	37.73	75.45	1435	2002
21453.27676	38334.06961	-275.61	21.31	21.31	42.63	3632	2002
23882.28239	8428.46998	-131.749	45.03	45.03	90.06	1094	2010
31932.08239	15693.06998	391.251	49.29	49.29	98.58	1048	2010
2917.38239	23911.46998	-99.7494	27.04	27.04	54.07	1514	2010
9886.88239	30702.96998	-127.749	17.62	17.62	35.23	2869	2010
24761.38802	21020.17034	330.111	38.86	38.86	77.72	1248	2018
2968.088017	24033.17034	-249.889	27.69	27.69	55.39	1382	2018
24393.78802	32567.57034	358.111	34.05	34.05	68.11	1636	2018
29789.29364	10432.4707	-348.029	36.62	36.62	73.24	1296	2026
1802.793644	25932.5707	89.9714	29.06	29.06	58.12	1221	2026
21024.09927	15061.37105	-32.1682	41.50	41.50	82.99	1039	2034
34191.89927	17326.27105	-266.168	28.00	28.00	56.00	1717	2034
22992.99927	23594.77105	-345.168	46.16	46.16	92.32	1233	2034
25801.59927	24590.77105	-84.1682	33.94	33.94	67.87	1557	2034
22168.89927	31034.47105	-282.168	14.70	14.70	29.39	6940	2034
15000.70489	431.271387	-390.308	49.88	49.88	99.76	1027	2042
21711.20489	7430.871387	-208.308	35.63	35.63	71.26	1151	2042
23861.70489	27305.47139	-248.308	35.68	35.68	71.36	1173	2042
26928.51052	13404.77172	-163.447	35.37	35.37	70.74	1338	2050
30450.21052	22675.67172	396.553	43.59	43.59	87.18	1165	2050
24949.51052	22820.37172	101.553	28.50	28.50	56.99	1860	2050
2716.110518	27946.77172	-344.447	25.36	25.36	50.73	1661	2050
8742.510518	27969.57172	48.5525	31.67	31.67	63.35	1014	2050
32310.01614	20012.87204	-392.587	35.30	35.30	70.60	2592	2058
34778.11614	20686.27204	-46.5871	22.44	22.44	44.89	1873	2058
29755.41614	20992.87204	206.413	28.26	28.26	56.52	2277	2058
32193.72176	14909.47236	206.273	40.65	40.65	81.29	1323	2066
26372.12176	28689.17236	-353.727	51.20	51.20	102.40	1018	2066
16692.82738	7312.572664	400.134	37.56	37.56	75.12	1643	2074
25877.22738	11600.77266	174.134	33.94	33.94	67.87	1491	2074
24971.52738	22784.67266	398.134	30.54	30.54	61.09	2768	2074
27592.52738	26137.77266	384.134	32.36	32.36	64.72	1913	2074
7614.627384	34421.97266	-393.866	36.13	36.13	72.25	2010	2074
22634.42738	35035.07266	81.1337	24.00	24.00	47.99	1622	2074
21886.82738	36565.07266	-255.866	33.44	33.44	66.88	1514	2074
19136.433	4508.272963	-183.006	41.97	41.97	83.93	1402	2082
18581.533	5828.672963	-81.0059	39.47	39.47	78.94	1152	2082
30889.333	20619.77296	-318.006	26.92	26.92	53.84	3340	2082
28128.133	28226.07296	-393.006	40.32	40.32	80.64	2075	2082
21872.333	35143.97296	391.994	39.87	39.87	79.74	1225	2082
28798.23862	24825.27325	-153.146	34.59	34.59	69.19	1200	2090
1770.538625	25792.77325	-192.146	30.76	30.76	61.51	1062	2090
27634.83862	26215.97325	207.854	33.06	33.06	66.13	1212	2090
24433.83862	26435.97325	-293.146	17.40	17.40	34.81	6286	2090
17221.33862	31126.07325	-294.146	36.06	36.06	72.11	2153	2090
3418.244243	33846.97353	-395.285	36.20	36.20	72.39	1472	2098
29867.64986	10992.27381	178.609	33.77	33.77	67.54	1089	2106
1973.949862	20538.87381	-103.391	36.20	36.20	72.39	1061	2106
6623.149862	26851.27381	209.609	30.07	30.07	60.15	1409	2106
28105.94986	28234.87381	-53.3913	30.52	30.52	61.04	1746	2106
11994.25548	31708.77407	-194.397	43.59	43.59	87.18	1003	2114
22184.35548	31981.17407	-213.397	26.12	26.12	52.23	2494	2114
8678.355479	34504.87407	-151.397	32.03	32.03	64.06	1980	2114
30824.6611	20083.17433	-226.403	44.89	44.89	89.77	1053	2122
2958.461096	23907.87433	-248.403	42.86	42.86	85.72	1017	2122
1421.861096	27294.37433	-387.403	44.58	44.58	89.16	1227	2122
25734.2611	27967.87433	-356.403	42.53	42.53	85.06	1271	2122
34776.26671	20774.17458	-5.40814	26.38	26.38	52.75	1663	2130
6871.466712	26742.97458	311.592	41.42	41.42	82.85	1172	2130
14322.16671	31485.07458	-135.408	34.81	34.81	69.61	1456	2130
34205.97233	17444.67481	-365.414	24.02	24.02	48.04	2508	2138
6710.272327	24490.77481	-271.414	48.77	48.77	97.54	1136	2138
14184.17233	27092.37481	-117.414	41.02	41.02	82.05	1002	2138
14401.27233	31587.57481	70.5862	36.95	36.95	73.90	1166	2138
19084.07794	10104.67504	-363.419	41.05	41.05	82.10	1107	2146
18252.37794	12777.47504	394.581	40.62	40.62	81.25	1058	2146
21741.07794	25379.07504	-14.4194	34.52	34.52	69.05	1034	2146
17505.57794	32457.27504	-18.4194	27.06	27.06	54.12	1100	2146
22813.48356	4986.575263	309.575	41.78	41.78	83.56	1003	2154
19221.78356	37222.87526	-103.425	26.28	26.28	52.56	2195	2154
33092.68917	12871.27548	-310.431	42.93	42.93	85.86	1103	2162
1507.789169	23217.37548	-351.431	39.68	39.68	79.36	1636	2162
14484.78917	25776.87548	384.569	46.16	46.16	92.32	1126	2162
21203.08917	35058.87548	-333.431	64.22	64.22	128.44	1092	2162
23278.69478	20024.87568	-158.436	36.13	36.13	72.25	1023	2170
24787.39478	29721.77568	-135.436	34.74	34.74	69.47	1040	2170
9735.700394	925.6758709	-99.4418	30.83	30.83	61.65	1123	2178
31731.00039	9954.975871	-14.4418	38.36	38.36	76.73	1262	2178
28949.50039	22847.27587	78.5582	20.14	20.14	40.27	2641	2178
22584.90039	22923.77587	-319.442	47.71	47.71	95.42	1112	2178
18259.00039	26800.77587	-12.4418	31.04	31.04	62.08	1333	2178
21713.90039	27220.07587	-175.442	38.57	38.57	77.15	1128	2178
9921.500394	30695.07587	-343.442	17.62	17.62	35.23	3237	2178
13443.50039	30823.87587	-167.442	33.13	33.13	66.27	1032	2178
21572.50039	37843.67587	-301.442	34.19	34.19	68.39	1266	2178
22746.30601	8934.776055	-141.447	30.29	30.29	60.57	2032	2186
2755.306006	16951.17606	-93.4475	24.04	24.04	48.09	1472	2186
30625.50601	22578.67606	-270.447	35.16	35.16	70.32	1246	2186
13925.00601	30183.27606	-350.447	35.04	35.04	70.08	1480	2186
14604.50601	29866.27606	-134.447	33.18	33.18	66.36	1063	2186
7255.206006	36288.97606	-220.447	39.19	39.19	78.37	1012	2186
19275.80601	37287.17606	-391.447	40.44	40.44	80.87	1355	2186
40283.91162	6667.37623	-397.453	42.79	42.79	85.58	1112	2194
31650.11162	19272.87623	-138.453	44.42	44.42	88.83	1002	2194
15779.71162	21609.37623	35.5469	32.33	32.33	64.67	1225	2194
14949.71162	21925.97623	300.547	37.84	37.84	75.69	1125	2194
1555.411617	23178.77623	-68.4531	27.27	27.27	54.54	1437	2194
33654.01162	25241.07623	-237.453	19.05	19.05	38.10	3716	2194
7715.511617	27899.47623	345.547	39.35	39.35	78.70	1407	2194
19472.71723	3110.076396	-292.459	37.77	37.77	75.55	1943	2202
5755.917227	12262.9764	-27.4587	34.78	34.78	69.57	2040	2202
2968.717227	13291.1764	-331.459	47.62	47.62	95.24	1503	2202
25145.51723	16654.5764	-273.459	40.58	40.58	81.15	1695	2202
34168.11723	17308.3764	-396.459	20.42	20.42	40.84	4940	2202
1882.117227	21901.6764	-51.4587	20.75	20.75	41.50	2180	2202
30484.81723	22605.0764	57.5413	30.61	30.61	61.23	1366	2202
37728.81723	23264.5764	-43.4587	36.69	36.69	73.38	1293	2202
27913.51723	24292.7764	118.541	33.70	33.70	67.40	1650	2202
20079.11723	25311.8764	-377.459	53.93	53.93	107.86	1159	2202
19296.31723	36973.1764	-109.459	36.06	36.06	72.11	1136	2202
24402.02284	26507.07655	-316.464	33.18	33.18	66.36	1905	2210
2785.322837	27924.87655	-261.464	31.58	31.58	63.16	1832	2210
10443.12845	3576.176699	343.53	30.99	30.99	61.98	1264	2218
38334.72845	20928.5767	-342.47	58.14	58.14	116.29	1011	2218
28882.52845	24811.2767	-85.4699	35.25	35.25	70.51	1624	2218
31813.23406	12800.17684	362.524	40.13	40.13	80.26	1177	2226
2369.134056	15453.87684	67.5245	27.44	27.44	54.87	1050	2226
29678.73406	23936.07684	230.524	29.37	29.37	58.73	1151	2226
26600.03406	25139.67684	-285.476	40.20	40.20	80.40	1064	2226
1680.534056	25915.57684	-66.4755	23.71	23.71	47.43	2117	2226
10972.73406	27656.77684	-21.4755	21.31	21.31	42.63	3481	2226
17306.83406	31025.27684	-101.476	55.70	55.70	111.39	1072	2226
32573.33966	16492.97696	-381.481	58.62	58.62	117.23	1055	2234
3420.439664	33903.27696	-224.481	33.35	33.35	66.69	1329	2234
12320.33966	36021.17696	-335.481	45.80	45.80	91.61	1077	2234
28865.54527	1903.177082	-26.4868	41.14	41.14	82.28	1056	2242
1873.545272	21860.17708	-166.487	23.81	23.81	47.62	1760	2242
30607.94527	21936.27708	-68.4868	23.50	23.50	47.01	3052	2242
37873.04527	27597.47708	-60.4868	38.76	38.76	77.53	1211	2242
15984.64527	31771.77708	-300.487	39.02	39.02	78.04	1830	2242
27005.35088	6330.777191	-107.492	38.76	38.76	77.53	1167	2250
1243.45088	8724.977191	157.508	28.40	28.40	56.80	1513	2250
34418.45088	9168.377191	392.508	46.13	46.13	92.27	1051	2250
29607.85088	21724.57719	104.508	25.81	25.81	51.62	1288	2250
27941.35088	24425.27719	-371.492	58.26	58.26	116.53	1552	2250
33688.25088	25328.47719	-355.492	26.35	26.35	52.70	1881	2250
10931.25088	27814.07719	-334.492	46.72	46.72	93.45	1615	2250
15307.55088	28174.57719	-198.492	36.97	36.97	73.95	1166	2250
18103.95088	40238.57719	-43.4924	37.11	37.11	74.23	1121	2250
20358.55649	6791.077289	89.502	38.39	38.39	76.77	1076	2258
4087.956487	26274.87729	-328.498	37.11	37.11	74.23	1769	2258
12931.05649	31595.67729	-374.498	52.05	52.05	104.09	1021	2258
21928.45649	36860.37729	-386.498	27.06	27.06	54.12	2306	2258
9743.762094	25411.47738	-211.504	39.52	39.52	79.03	1012	2266
35336.5677	10654.97746	-133.509	38.27	38.27	76.54	1067	2274
33264.9677	18534.37746	276.491	50.11	50.11	100.23	1185	2274
1337.9677	26922.17746	-212.509	32.76	32.76	65.52	1463	2274
7983.7677	26943.57746	-357.509	53.93	53.93	107.86	1003	2274
27745.1677	30822.67746	39.4907	38.76	38.76	77.53	1047	2274
37971.77331	6395.977526	-181.515	44.70	44.70	89.40	1211	2282
618.6733059	10165.17753	-9.51487	43.61	43.61	87.23	1044	2282
22808.97331	23463.47753	325.485	37.54	37.54	75.08	1357	2282
23788.87331	29507.47753	-206.515	37.40	37.40	74.79	1197	2282
20396.37331	34812.47753	-58.5149	30.05	30.05	60.10	1648	2282
22664.67331	35012.57753	62.4851	28.21	28.21	56.43	2199	2282
4116.478912	22247.57759	11.4795	26.16	26.16	52.33	1136	2290
22714.17891	34936.07759	-229.52	26.35	26.35	52.70	2410	2290
28841.98452	1628.477634	-388.526	53.72	53.72	107.44	1022	2298
9732.284517	2422.577634	-338.526	40.08	40.08	80.16	1004	2298
29848.88452	20901.57763	177.474	32.26	32.26	64.53	1138	2298
2879.784517	23984.17763	-293.526	25.50	25.50	51.01	2824	2298
3398.084517	33976.37763	-366.526	30.78	30.78	61.56	2117	2298
19226.28452	37265.07763	-156.526	20.68	20.68	41.35	2817	2298
2879.090122	24016.27767	-375.473	20.94	20.94	41.87	5636	2306
27534.09012	26170.47767	328.527	17.24	17.24	34.48	5060	2306
17513.09012	32442.17767	-354.473	37.70	37.70	75.41	1356	2306
23354.39573	10699.7777	285.758	37.47	37.47	74.94	1137	2314
34139.99573	17232.4777	-331.242	24.19	24.19	48.37	2559	2314
774.1957265	18056.2777	-127.242	41.14	41.14	82.28	1289	2314
28312.39573	26136.7777	181.758	29.53	29.53	59.06	1061	2314
7857.095726	26564.3777	-269.242	38.48	38.48	76.96	1199	2314
21569.39573	38066.6777	-323.242	38.46	38.46	76.91	1313	2314
19168.10133	24480.77772	-355.011	40.39	40.39	80.78	1466	2322
1299.901331	27646.17772	-355.011	47.45	47.45	94.91	1083	2322
2762.301331	27936.07772	-299.011	46.30	46.30	92.60	1096	2322
10436.20133	29864.97772	-248.011	38.95	38.95	77.90	1574	2322
20485.50133	35926.57772	-326.011	43.59	43.59	87.18	1148	2322
31754.40693	19296.57773	-317.781	44.01	44.01	88.03	1212	2330
33718.70693	25251.57773	-172.781	14.04	14.04	28.07	5278	2330
27171.60693	26682.07773	-343.781	60.88	60.88	121.75	1049	2330
26439.90693	28764.47773	-71.7806	31.58	31.58	63.16	1336	2330
22163.80693	31003.37773	-157.781	15.50	15.50	30.99	3662	2330
27546.21254	5514.777726	-117.55	35.40	35.40	70.79	1129	2338
22937.11254	7414.577726	244.45	48.80	48.80	97.59	1098	2338
95.31253883	16605.67773	-280.55	30.36	30.36	60.71	1435	2338
2909.112539	23902.67773	-126.55	33.02	33.02	66.03	1185	2338
35197.81814	10981.07771	-84.3193	35.98	35.98	71.97	1042	2346
20432.31814	23734.67771	142.681	31.09	31.09	62.17	1560	2346
27881.71814	24362.37771	99.6807	30.52	30.52	61.04	1882	2346
28932.31814	24797.37771	-125.319	27.18	27.18	54.35	1550	2346
10981.21814	27658.07771	-100.319	21.83	21.83	43.66	2483	2346
21469.81814	38235.87771	-79.3193	25.20	25.20	50.40	1376	2346
1602.423746	11496.97769	-382.089	50.94	50.94	101.88	1427	2354
1634.423746	13708.27769	-238.089	33.61	33.61	67.21	1073	2354
23462.82375	22433.07769	-323.089	50.73	50.73	101.45	1756	2354
2931.223746	23883.17769	-77.0886	21.50	21.50	43.00	2553	2354
33728.92375	25307.07769	-30.0886	24.19	24.19	48.37	1054	2354
1711.523746	25813.37769	-181.089	33.51	33.51	67.02	1110	2354
30586.42935	21849.67766	-242.858	32.92	32.92	65.85	1377	2362
7952.429349	26413.87766	253.142	45.12	45.12	90.24	1210	2362
34572.93495	14436.97761	-220.627	34.41	34.41	68.81	1153	2370
33691.93495	25335.77761	-335.627	23.88	23.88	47.76	2501	2370
5934.834952	28475.47761	3.37272	22.75	22.75	45.50	2245	2370
24826.63495	29707.17761	289.373	30.99	30.99	61.98	1981	2370
30231.34055	11052.17756	379.603	41.12	41.12	82.24	1154	2378
33687.34055	25363.67756	-134.397	24.61	24.61	49.22	2001	2378
12698.34055	29176.67756	-330.397	46.32	46.32	92.65	1107	2378
22120.64055	31039.07756	-249.397	20.98	20.98	41.97	2177	2378
35877.14616	16037.57749	-65.1659	49.71	49.71	99.43	1166	2386
16677.04616	25727.37749	-320.166	39.66	39.66	79.32	1355	2386
21511.94616	38222.77749	-304.166	30.38	30.38	60.76	1694	2386
25869.05176	27930.77741	94.0647	20.25	20.25	40.51	3586	2394
24698.85176	30704.87741	-340.935	37.92	37.92	75.83	1214	2394
19386.05176	31479.97741	359.065	46.82	46.82	93.63	1074	2394
1938.657363	18324.07733	-242.705	54.92	54.92	109.84	1058	2402
2912.557363	23972.97733	-226.705	33.61	33.61	67.21	1683	2402
33706.25736	25253.57733	-175.705	18.51	18.51	37.02	3392	2402
24693.35736	30663.97733	262.295	30.00	30.00	60.01	2081	2402
22167.15736	30992.87733	-351.705	24.19	24.19	48.37	3463	2402
25401.65736	31785.67733	211.295	34.71	34.71	69.43	1286	2402
19304.45736	37193.67733	-126.705	24.82	24.82	49.64	1781	2402
34460.86297	8421.177226	-221.474	39.28	39.28	78.56	1407	2410
33920.56297	16204.87723	-317.474	34.48	34.48	68.95	1478	2410
25229.36297	19226.07723	94.5261	38.55	38.55	77.10	1270	2410
27915.86297	24281.77723	323.526	39.52	39.52	79.03	1279	2410
28900.66297	24819.07723	-133.474	28.42	28.42	56.85	1949	2410
20468.56297	37342.57723	-47.4739	30.17	30.17	60.34	1204	2410
22427.06297	40264.87723	328.526	31.67	31.67	63.35	1397	2410
18476.86857	5749.877116	310.757	44.98	44.98	89.96	1014	2418
30801.36857	20792.77712	120.757	32.55	32.55	65.09	1106	2418
29696.06857	21134.27712	62.7567	30.94	30.94	61.89	1287	2418
9743.868567	21253.87712	-366.243	47.45	47.45	94.91	1012	2418
23381.56857	29973.57712	137.757	23.97	23.97	47.95	1873	2418
4521.368567	32259.87712	-359.243	32.24	32.24	64.48	1391	2418
2585.77417	15430.377	-282.013	38.25	38.25	76.49	2052	2426
30816.97417	20709.977	377.987	38.72	38.72	77.43	1346	2426
38308.57977	16372.77686	-373.782	43.78	43.78	87.56	1108	2434
24973.87977	18201.37686	-321.782	61.91	61.91	123.83	1261	2434
32233.97977	19970.17686	-231.782	44.32	44.32	88.64	1414	2434
1962.079772	21829.27686	-170.782	19.95	19.95	39.89	3395	2434
14278.07977	36341.57686	111.218	38.93	38.93	77.86	1153	2434
24314.48537	21481.97672	-188.551	35.96	35.96	71.92	1072	2442
27312.19098	27349.57657	-335.321	27.08	27.08	54.16	2127	2450
25952.69098	27901.77657	60.6794	22.37	22.37	44.74	2802	2450
17523.59098	32391.97657	-265.321	29.88	29.88	59.77	1517	2450
21467.99098	38279.07657	60.6794	22.14	22.14	44.27	2422	2450
25662.89658	5226.476399	-366.09	49.88	49.88	99.76	1188	2458
34166.59658	17353.4764	-363.09	18.04	18.04	36.08	6179	2458
28961.99658	22806.8764	192.91	31.25	31.25	62.50	1791	2458
2746.796578	27964.8764	-95.0899	36.17	36.17	72.35	1025	2458
1515.50218	6247.976222	-162.859	41.02	41.02	82.05	1199	2466
27622.20218	23659.97622	-164.859	31.37	31.37	62.74	1727	2466
9525.70218	24846.77622	14.1408	33.49	33.49	66.98	1174	2466
23027.30218	26644.17622	-89.8592	41.87	41.87	83.74	1523	2466
28290.60218	28116.17622	133.141	41.21	41.21	82.42	1222	2466
17735.10218	31361.27622	51.1408	34.92	34.92	69.85	1357	2466
25488.70778	24599.27603	11.3714	32.64	32.64	65.28	1005	2474
15397.40778	37406.27603	-370.629	49.81	49.81	99.62	1014	2474
40240.41338	23240.27583	-380.398	50.07	50.07	100.13	1421	2482
27932.01338	24138.47583	-299.398	44.18	44.18	88.36	1731	2482
21684.21338	27274.67583	-131.398	37.73	37.73	75.45	1015	2482
19507.61338	27854.57583	299.602	45.33	45.33	90.67	1095	2482
16581.21338	29773.37583	-45.3979	32.50	32.50	65.00	1053	2482
15918.91899	1644.175621	-265.167	40.58	40.58	81.15	1122	2490
34179.21899	17393.77562	-309.167	22.21	22.21	44.42	3692	2490
2948.618987	24005.17562	-158.167	41.50	41.50	82.99	1371	2490
21882.31899	27221.77562	47.8328	38.34	38.34	76.68	1007	2490
26462.91899	27362.07562	147.833	33.56	33.56	67.12	1248	2490
16677.71899	29679.27562	-363.167	52.16	52.16	104.33	1228	2490
23648.21899	29816.07562	-32.1672	29.04	29.04	58.07	1078	2490
26651.41899	30771.07562	360.833	24.85	24.85	49.69	2374	2490
9914.318987	30663.67562	-94.1672	15.26	15.26	30.52	4512	2490
20439.31899	37328.37562	62.8328	43.45	43.45	86.90	1038	2490
27033.12459	13534.3754	-375.937	41.35	41.35	82.71	1345	2498
23940.82459	21269.4754	-48.9365	37.99	37.99	75.97	1129	2498
19530.42459	24390.7754	313.063	46.84	46.84	93.68	1433	2498
20134.12459	33983.9754	-29.9365	23.46	23.46	46.91	2735	2498
22721.92459	35001.8754	276.063	28.38	28.38	56.76	1358	2498
20902.72459	38471.2754	-202.937	43.31	43.31	86.62	1018	2498
33685.03019	2806.875161	-167.824	34.27	34.27	68.53	1021	2506
34767.63019	20618.67516	-271.824	34.45	34.45	68.91	1334	2506
26395.23019	23179.77516	398.176	46.11	46.11	92.22	1326	2506
20460.33019	28102.27516	-40.8236	34.52	34.52	69.05	1241	2506
12182.33019	28531.57516	-25.8236	34.34	34.34	68.67	1043	2506
21275.73019	32383.87516	369.176	45.55	45.55	91.09	1187	2506
33681.3358	2995.774914	-57.0636	33.04	33.04	66.08	1133	2514
29681.0358	21747.17491	315.936	17.31	17.31	34.62	5807	2514
27554.3358	22759.07491	-14.0636	30.07	30.07	60.15	1008	2514
3326.835795	24863.47491	-94.0636	36.60	36.60	73.19	1037	2514
21462.4358	38140.77491	-315.064	28.10	28.10	56.19	2766	2514
24061.0414	13019.47465	-64.3036	48.98	48.98	97.97	1155	2522
28877.6414	24836.57465	-228.304	56.66	56.66	113.32	1313	2522
27475.2414	26180.57465	132.696	23.03	23.03	46.06	1650	2522
33410.8414	26598.17465	-154.304	35.11	35.11	70.23	1473	2522
17132.6414	31039.57465	-336.304	49.31	49.31	98.63	1080	2522
25239.147	25623.77438	329.456	24.00	24.00	47.99	2579	2530
14353.247	31466.47438	-65.5437	38.60	38.60	77.20	1433	2530
23358.147	31743.47438	-350.544	33.89	33.89	67.78	2335	2530
33421.65261	18430.8741	-128.784	66.27	66.27	132.54	1190	2538
27431.95261	20516.2741	-266.784	45.45	45.45	90.90	1504	2538
24702.85261	30616.5741	-376.784	38.81	38.81	77.62	1533	2538
6487.452606	31769.1741	-256.784	27.79	27.79	55.58	1999	2538
1941.55821	21809.4738	242.976	29.79	29.79	59.58	1582	2546
37913.65821	27556.5738	-62.0238	29.65	29.65	59.30	2121	2546
35945.05821	28268.1738	27.9762	30.87	30.87	61.75	1130	2546
18850.75821	30851.0738	-198.024	42.39	42.39	84.78	1910	2546
22100.15821	31778.9738	-234.024	28.97	28.97	57.93	1751	2546
248.7638148	15355.5735	292.736	35.25	35.25	70.51	1049	2554
4995.963815	22505.2735	-370.264	51.55	51.55	103.10	1131	2554
20078.46381	34073.8735	-100.264	25.50	25.50	51.01	1784	2554
33855.06942	4937.073177	-31.5039	35.30	35.30	70.60	1126	2562
34109.66942	10806.17318	171.496	35.09	35.09	70.18	1368	2562
38220.76942	11731.97318	-269.504	40.41	40.41	80.82	1010	2562
34173.26942	17418.97318	-194.504	29.63	29.63	59.25	1407	2562
32230.06942	19948.97318	-137.504	22.63	22.63	45.26	3092	2562
20524.86942	26238.57318	-239.504	46.72	46.72	93.45	1015	2562
25638.86942	31767.27318	-191.504	31.93	31.93	63.87	1742	2562
6407.66942	31793.47318	-373.504	45.55	45.55	91.09	1047	2562
21593.76942	33967.97318	344.496	43.33	43.33	86.66	1029	2562
34592.47503	14218.17284	-231.744	20.58	20.58	41.17	4542	2570
3682.675026	17990.47284	382.256	43.85	43.85	87.70	1158	2570
31833.37503	21969.77284	-310.744	44.65	44.65	89.30	1094	2570
16956.57503	24482.77284	-387.744	39.42	39.42	78.85	1504	2570
14599.78063	578.3725002	128.016	29.18	29.18	58.36	1251	2578
1108.080633	8731.0725	143.016	27.79	27.79	55.58	1263	2578
32468.58063	15141.1725	382.016	52.73	52.73	105.46	1348	2578
28981.58063	22809.0725	121.016	39.00	39.00	78.00	1020	2578
27680.68063	23633.5725	107.016	25.53	25.53	51.06	1281	2578
4188.680633	30137.7725	-215.984	28.00	28.00	56.00	2419	2578
5279.080633	32292.6725	96.016	35.42	35.42	70.84	1424	2578
17975.58063	36051.3725	-39.984	35.37	35.37	70.74	1166	2578
1165.086241	8764.572143	39.776	21.45	21.45	42.91	2227	2586
32865.08624	11362.67214	75.776	26.64	26.64	53.27	1015	2586
27693.18624	15985.87214	40.776	33.77	33.77	67.54	1483	2586
31006.38624	18880.27214	-252.224	37.92	37.92	75.83	1238	2586
1428.586241	27086.77214	-240.224	28.97	28.97	57.93	2269	2586
27202.58624	27403.17214	71.776	30.52	30.52	61.04	1074	2586
23250.08624	27804.67214	-308.224	83.70	83.70	167.39	1001	2586
15789.28624	29206.67214	108.776	28.94	28.94	57.89	1090	2586
14357.78624	30970.77214	-312.224	33.96	33.96	67.92	1611	2586
20987.58624	38456.67214	368.776	50.75	50.75	101.50	1012	2586
2461.891849	15464.97177	95.5359	33.44	33.44	66.88	1490	2594
34223.19185	17229.77177	-133.464	26.49	26.49	52.99	1587	2594
32215.79185	20024.37177	-193.464	17.54	17.54	35.09	5202	2594
28873.99185	24830.57177	-218.464	31.35	31.35	62.69	1767	2594
21704.29185	27176.87177	377.536	44.56	44.56	89.11	1271	2594
11030.89185	27806.77177	-77.4641	29.18	29.18	58.36	2108	2594
22826.19185	33127.17177	167.536	27.65	27.65	55.30	1471	2594
12938.69185	33737.17177	-281.464	40.95	40.95	81.91	1373	2594
21410.79185	38241.97177	-219.464	35.94	35.94	71.87	1408	2594
19224.99746	4478.07139	-55.7041	38.88	38.88	77.76	1107	2602
26410.09746	17620.17139	-210.704	36.93	36.93	73.85	1697	2602
29729.79746	21735.77139	225.296	21.55	21.55	43.10	3070	2602
25936.59746	27876.97139	98.2959	32.24	32.24	64.48	1890	2602
21466.79746	38195.97139	-278.704	23.97	23.97	47.95	4397	2602
2660.903069	16932.37099	-213.944	45.43	45.43	90.86	1541	2610
2867.303069	22316.87099	304.056	28.19	28.19	56.38	2126	2610
27705.30307	22911.37099	-309.944	41.50	41.50	82.99	1256	2610
33693.80307	25255.57099	-176.944	31.25	31.25	62.50	1027	2610
10965.30307	29172.47099	-244.944	40.44	40.44	80.87	1154	2610
16981.50307	38317.27099	-325.944	41.26	41.26	82.52	2454	2610
9681.908681	1880.070587	-200.184	33.46	33.46	66.93	1080	2618
34177.21429	17270.77017	-75.4243	17.40	17.40	34.81	4038	2626
294.4142931	18864.67017	-323.424	56.57	56.57	113.13	1054	2626
32252.71429	20150.87017	-348.424	30.54	30.54	61.09	2169	2626
30584.51429	21951.87017	-352.424	29.93	29.93	59.86	2682	2626
33701.91429	25241.87017	-176.424	11.26	11.26	22.51	9031	2626
18720.81991	318.1697313	-139.664	32.55	32.55	65.09	1675	2634
29029.81991	394.7697313	37.3357	32.78	32.78	65.56	1330	2634
23890.51991	19856.96973	377.336	48.75	48.75	97.50	1095	2634
3455.819907	21825.16973	-59.6643	39.26	39.26	78.52	1171	2634
25376.61991	24528.46973	-342.664	39.45	39.45	78.89	1576	2634
22178.31991	31086.36973	-244.664	15.07	15.07	30.14	6344	2634
3486.319907	33885.86973	-369.664	25.67	25.67	51.34	1604	2634
13635.21991	40080.86973	-343.664	43.52	43.52	87.04	1111	2634
32179.62552	15308.16928	-378.904	38.88	38.88	77.76	1605	2642
27238.52552	27411.36928	301.096	11.14	11.14	22.28	9349	2642
14469.62552	31670.36928	50.0956	29.84	29.84	59.68	1344	2642
11569.72552	31771.46928	-91.9044	44.72	44.72	89.44	1318	2642
36519.43114	15897.46882	381.856	48.87	48.87	97.73	1040	2650
2864.031138	19805.26882	375.856	46.06	46.06	92.13	1059	2650
21894.53114	36665.16882	-105.144	15.68	15.68	31.37	4832	2650
31811.23676	5276.26835	-160.384	37.00	37.00	73.99	1080	2658
22954.13676	7651.36835	-269.384	39.47	39.47	78.94	1248	2658
22630.63676	9311.56835	83.6155	36.13	36.13	72.25	1075	2658
34563.13676	14242.46835	-265.384	19.69	19.69	39.38	4912	2658
30957.83676	20651.46835	-240.384	25.74	25.74	51.48	3160	2658
11106.83676	27703.86835	250.616	32.83	32.83	65.66	1128	2658
13474.93676	27724.96835	-77.3845	31.67	31.67	63.35	1056	2658
25968.03676	27847.76835	69.6155	26.14	26.14	52.28	3364	2658
6108.636755	28430.56835	278.616	32.10	32.10	64.20	1763	2658
9916.636755	30671.06835	-125.384	9.49	9.49	18.98	10957	2658
34580.44237	13857.96786	-254.624	51.17	51.17	102.35	1087	2666
20426.44237	26816.06786	384.375	58.69	58.69	117.37	1035	2666
11009.94237	27683.76786	277.375	35.23	35.23	70.46	1089	2666
11848.54237	28426.86786	227.376	24.40	24.40	48.80	2492	2666
18824.54237	30605.46786	-166.624	34.59	34.59	69.19	1838	2666
24873.14799	631.4673627	-370.865	46.98	46.98	93.96	1203	2674
34357.64799	12983.66736	-332.865	51.22	51.22	102.44	1115	2674
30958.74799	20700.46736	-81.8645	18.06	18.06	36.13	4415	2674
25198.44799	21476.16736	-229.865	43.52	43.52	87.04	1031	2674
2932.347994	23926.16736	-60.8646	14.04	14.04	28.07	4778	2674
227.0479943	28040.16736	-302.865	31.04	31.04	62.08	1303	2674
24684.34799	30685.06736	-9.86455	20.30	20.30	40.60	1285	2674
21915.44799	35325.06736	-347.865	50.42	50.42	100.84	1044	2674
21462.74799	38285.26736	174.135	26.19	26.19	52.38	1682	2674
32240.35362	1104.866849	-366.105	43.38	43.38	86.76	1200	2682
32442.15362	7508.966849	-152.105	34.36	34.36	68.72	1199	2682
34166.35362	17578.06685	-277.105	23.06	23.06	46.11	2245	2682
33593.05362	17888.86685	141.895	26.28	26.28	52.56	1321	2682
4307.353616	19238.66685	-224.105	30.52	30.52	61.04	1235	2682
11731.25362	28436.96685	122.895	32.00	32.00	64.01	1506	2682
18298.75924	5739.866322	-72.3446	37.30	37.30	74.61	1376	2690
2454.55924	15279.76632	331.655	34.62	34.62	69.24	1340	2690
34179.95924	17316.36632	-327.345	20.30	20.30	40.60	4098	2690
10967.75924	27663.86632	-47.3446	18.02	18.02	36.03	4302	2690
23313.45924	31946.36632	-238.345	32.97	32.97	65.94	1874	2690
10158.55924	39102.96632	384.655	49.57	49.57	99.15	1473	2690
33997.06486	10822.36578	327.415	26.68	26.68	53.36	1577	2698
24132.26486	13902.56578	71.4153	36.90	36.90	73.81	1048	2698
27233.26486	18605.76578	355.415	45.17	45.17	90.34	1188	2698
25309.66486	22482.36578	31.4153	33.96	33.96	67.92	1855	2698
28834.56486	24892.16578	-63.5847	27.32	27.32	54.64	1602	2698
18593.16486	31738.96578	-136.585	41.75	41.75	83.51	1026	2698
10531.96486	32254.86578	-337.585	25.20	25.20	50.40	3075	2698
21064.96486	32625.96578	290.415	43.38	43.38	86.76	1120	2698
20252.46486	32932.36578	335.415	20.02	20.02	40.03	6227	2698
30593.77049	11749.16523	166.298	32.97	32.97	65.94	1359	2706
30260.37049	15614.66523	-377.702	49.83	49.83	99.66	1182	2706
15241.07049	20865.06523	-359.702	44.01	44.01	88.03	1007	2706
24842.57049	22802.46523	-146.702	44.04	44.04	88.08	1090	2706
24457.47049	26445.16523	-243.702	22.42	22.42	44.84	2775	2706
15734.17049	28199.96523	367.298	38.60	38.60	77.20	1449	2706
23323.57049	32008.96523	-201.702	24.87	24.87	49.74	1880	2706
33384.47612	18545.26466	-102.451	62.97	62.97	125.95	1027	2714
7653.57612	24199.86466	380.549	39.87	39.87	79.74	1704	2714
19619.77612	31025.66466	350.549	43.33	43.33	86.66	1165	2714
26516.18175	24820.36408	-362.2	45.64	45.64	91.28	1296	2722
29562.58175	26606.46408	307.8	37.75	37.75	75.50	1103	2722
26292.38175	27458.86408	-91.2001	35.73	35.73	71.45	1263	2722
18996.08175	29683.76408	-369.2	44.56	44.56	89.11	1546	2722
25554.48738	13485.36348	-181.949	32.19	32.19	64.39	1378	2730
2910.487382	24019.66348	-1.94919	35.77	35.77	71.54	1489	2730
27501.18738	26219.46348	337.051	11.12	11.12	22.23	10373	2730
34606.08738	26857.06348	354.051	35.30	35.30	70.60	1069	2730
17421.78738	31096.36348	57.0508	37.09	37.09	74.18	1195	2730
7653.787382	31605.76348	285.051	36.64	36.64	73.29	1505	2730
33245.29302	6653.562869	-157.698	39.07	39.07	78.14	1456	2738
3037.793017	12964.46287	-334.698	45.80	45.80	91.61	1017	2738
24006.69302	13091.16287	-381.698	52.56	52.56	105.13	1555	2738
30943.29302	20659.56287	-138.698	24.33	24.33	48.65	2255	2738
21035.69302	22395.06287	-274.698	49.71	49.71	99.43	1014	2738
11763.19302	25802.36287	-88.6983	53.62	53.62	107.25	1011	2738
34577.49865	14216.86224	-124.447	14.72	14.72	29.44	5755	2746
33594.19865	18014.76224	330.553	35.47	35.47	70.93	2724	2746
23713.09865	19769.56224	-304.447	47.78	47.78	95.57	1181	2746
28875.29865	22773.36224	201.553	31.46	31.46	62.93	1118	2746
12965.99865	24474.06224	-376.447	34.12	34.12	68.25	1636	2746
10992.39865	27642.66224	-55.4473	22.30	22.30	44.60	3337	2746
14367.39865	31574.76224	67.5527	31.09	31.09	62.17	1583	2746
10604.19865	32186.46224	-209.447	37.99	37.99	75.97	1062	2746
20751.39865	32519.96224	-149.447	37.19	37.19	74.37	1217	2746
19740.79865	35447.96224	-310.447	46.32	46.32	92.65	1191	2746
8287.898653	38851.46224	376.553	32.38	32.38	64.76	1830	2746
20269.70429	23557.26161	-370.196	57.58	57.58	115.16	1078	2754
29396.20429	26607.46161	292.804	36.46	36.46	72.91	1234	2754
18669.70429	28798.86161	250.804	45.69	45.69	91.37	1029	2754
24006.30429	29590.06161	-139.196	32.36	32.36	64.72	1934	2754
19302.20429	37230.76161	68.8036	38.15	38.15	76.30	1422	2754
14509.80993	596.1609533	41.0545	28.21	28.21	56.43	1914	2762
18294.90993	3245.060953	-248.945	50.44	50.44	100.89	1045	2762
34189.20993	17365.46095	-311.945	19.15	19.15	38.29	3363	2762
29714.00993	20081.76095	14.0545	24.49	24.49	48.98	1492	2762
1621.709931	23308.76095	-288.945	47.41	47.41	94.81	1474	2762
2836.909931	23999.26095	1.05455	24.21	24.21	48.42	1201	2762
18276.30993	25772.06095	98.0546	34.62	34.62	69.24	1457	2762
14946.60993	27207.26095	-186.945	37.21	37.21	74.42	1026	2762
20334.30993	28107.36095	-12.9455	53.51	53.51	107.01	1208	2762
22151.20993	31081.26095	-277.945	18.60	18.60	37.21	4978	2762
7973.809931	34049.56095	395.055	47.36	47.36	94.72	1043	2762
40394.71557	6750.260286	-318.695	39.38	39.38	78.75	1001	2770
17848.61557	6949.060286	-394.695	48.61	48.61	97.21	1113	2770
2103.415574	8307.860286	-162.695	40.01	40.01	80.02	1211	2770
27019.01557	13200.06029	-386.695	26.42	26.42	52.85	2437	2770
20180.61557	25609.46029	-220.695	44.82	44.82	89.63	1196	2770
25289.21557	25581.36029	-93.6945	27.53	27.53	55.06	1785	2770
12530.81557	27865.46029	-223.695	49.27	49.27	98.53	1040	2770
11456.71557	29187.46029	-153.695	26.23	26.23	52.47	2667	2770
24676.51557	30732.96029	3.30548	28.24	28.24	56.47	1021	2770
19330.31557	37193.46029	-298.695	44.96	44.96	89.91	1336	2770
31972.12122	19702.2596	313.556	26.85	26.85	53.69	2912	2778
2065.021219	24233.0596	-93.4436	28.26	28.26	56.52	1126	2778
25597.62122	24613.0596	322.556	29.37	29.37	58.73	3165	2778
26554.02122	30879.1596	-219.444	27.34	27.34	54.68	1769	2778
20727.62122	38937.9596	-248.444	39.54	39.54	79.08	1193	2778
19598.12122	39783.2596	-223.444	31.32	31.32	62.64	1347	2778
19793.62687	6309.358909	155.807	27.60	27.60	55.20	1717	2786
34173.82687	17414.45891	-380.193	17.40	17.40	34.81	5615	2786
25557.52687	28283.95891	-394.193	49.03	49.03	98.06	1260	2786
6237.526866	30772.35891	78.8074	30.43	30.43	60.85	1439	2786
19281.52687	37224.35891	-265.193	17.95	17.95	35.89	7599	2786
10521.62687	39861.35891	-121.193	34.19	34.19	68.39	1124	2786
10529.23252	3149.158198	103.058	35.77	35.77	71.54	1084	2794
18548.33252	5791.058198	340.058	34.83	34.83	69.66	1348	2794
29322.73252	5871.058198	-371.942	47.67	47.67	95.33	1270	2794
32994.23252	14310.9582	-154.942	41.66	41.66	83.32	1300	2794
193.2325156	28032.1582	377.058	25.67	25.67	51.34	1874	2794
21856.63817	10477.75747	-178.691	29.56	29.56	59.11	1997	2802
1198.138168	17153.15747	-365.691	45.85	45.85	91.70	1044	2802
[truncated: 8,508 more rows]
