# Supplementary material for: Super-resolution analysis of PACSIN2 and EHD2 at caveolae
Source: PLoS One. 2022 Jul 14;17(7):e0271003. doi: 10.1371/journal.pone.0271003 (PMC9282494; doi:10.1371/journal.pone.0271003)
Supplement: S1 Data — (ZIP) [file pone.0271003.s003.zip › 405cav1polyCy3PACSIN2mono002driftCorr 3DdistanceR_561-647_10K_TS3D.3dlp]

30566.99335	21815.17691	95	19.05	19.05	38.10	3689	6
34201.49875	17885.07776	-358	28.26	28.26	56.52	2092	14
24727.29875	24604.17776	312	46.11	46.11	92.22	1136	14
28928.59875	28160.37776	31	34.81	34.81	69.61	1339	14
17818.49875	31373.07776	320	40.03	40.03	80.07	1048	14
23119.90415	3758.878615	-87	28.59	28.59	57.18	1298	22
1072.404148	8701.378615	-75	29.39	29.39	58.78	1435	22
37444.60415	8984.478615	-157	37.49	37.49	74.98	1327	22
33882.60415	15960.57861	-321	49.88	49.88	99.76	1050	22
34109.30415	17120.87861	-47	29.91	29.91	59.82	1365	22
16942.60415	18112.47861	-396	51.41	51.41	102.82	1049	22
2920.704148	23916.17861	-119	15.85	15.85	31.70	4857	22
27740.60415	25929.97861	-191	37.59	37.59	75.17	1279	22
14195.00415	27182.27861	-334	54.12	54.12	108.24	1016	22
24762.50415	29662.27861	243	25.20	25.20	50.40	1972	22
34156.70955	17279.37946	-190	29.04	29.04	58.07	1395	30
21089.80955	30337.77946	-35	32.05	32.05	64.10	1640	30
32800.51495	3505.580314	-210	37.44	37.44	74.89	1100	38
29171.71495	6777.980314	345	32.12	32.12	64.24	1357	38
24466.71495	9479.380314	-69	26.05	26.05	52.09	2756	38
32718.11495	14399.18031	391	41.85	41.85	83.70	1262	38
22143.41495	30989.48031	-256	26.02	26.02	52.05	1943	38
21865.01495	36697.38031	-51	32.33	32.33	64.67	1131	38
22920.72035	5941.981164	-380	53.20	53.20	106.40	1464	46
33673.32035	25318.28116	-263	15.99	15.99	31.98	5935	46
14426.12035	31523.28116	369	35.51	35.51	71.03	1511	46
6321.825753	21822.38201	-393	39.99	39.99	79.98	1410	54
14358.32575	28575.28201	-379	51.62	51.62	103.24	1191	54
13600.53115	21837.88286	-277	43.28	43.28	86.57	1024	62
20747.63115	26696.38286	239	38.20	38.20	76.40	1392	62
9948.931155	30682.28286	-120	20.77	20.77	41.54	2175	62
22768.83115	33148.38286	-27	27.39	27.39	54.78	1430	62
21433.73115	38137.78286	-145	30.76	30.76	61.51	1503	62
29115.83656	8305.883714	68	47.50	47.50	95.00	1141	70
14296.03656	21287.48371	-246	33.65	33.65	67.31	1268	70
15458.43656	26605.28371	-377	60.92	60.92	121.85	1073	70
22149.63656	31035.98371	-227	21.17	21.17	42.34	3688	70
32461.14196	7166.884564	216	46.51	46.51	93.02	1138	78
13391.24196	14693.48456	-375	48.37	48.37	96.74	1063	78
4006.841957	17948.08456	-247	49.62	49.62	99.24	1030	78
28504.44196	21026.98456	-348	47.74	47.74	95.47	1110	78
10819.64196	27244.18456	85	27.27	27.27	54.54	1410	78
10761.44736	1010.785413	77	38.36	38.36	76.73	1069	86
23885.24736	6837.685413	-371	56.03	56.03	112.05	1126	86
24366.24736	9653.885413	-221	41.99	41.99	83.98	1229	86
29397.24736	26647.88541	-96	38.76	38.76	77.53	1267	86
18053.94736	37478.48541	-22	34.24	34.24	68.48	1326	86
30117.95276	15791.38626	398	66.15	66.15	132.30	1168	94
34121.85276	17313.28626	-170	17.76	17.76	35.51	4710	94
15770.05276	28194.18626	-364	52.96	52.96	105.93	1312	94
22653.25276	35001.08626	59	12.22	12.22	24.44	6535	94
25396.05816	16891.68711	276	43.92	43.92	87.84	1111	102
32255.65816	19781.38711	-318	41.97	41.97	83.93	2115	102
29699.35816	21699.78711	20	27.08	27.08	54.16	1422	102
32807.25816	22666.08711	-255	39.59	39.59	79.18	1305	102
25796.55816	28072.88711	-84	34.50	34.50	69.00	1778	102
28908.06356	16613.18796	-324.855	40.25	40.25	80.49	1255	110
20651.06356	26485.38796	-41.8552	40.60	40.60	81.20	1146	110
27722.67437	10106.88966	-258.524	40.55	40.55	81.11	1139	126
34264.67437	17781.48966	-162.524	35.25	35.25	70.51	1337	126
18891.97437	24513.18966	-63.5243	39.94	39.94	79.88	1463	126
5838.674365	28354.58966	-284.524	36.64	36.64	73.29	1100	126
30707.27437	28656.58966	185.476	32.29	32.29	64.57	1248	126
15898.57437	29579.08966	-210.524	41.66	41.66	83.32	1121	126
31313.87977	8304.190512	-237.359	46.28	46.28	92.55	1004	134
21503.77977	13572.19051	-190.359	35.14	35.14	70.27	1197	134
25013.27977	17750.29051	-191.359	42.11	42.11	84.21	1079	134
25873.97977	21433.99051	-117.359	33.54	33.54	67.07	1156	134
24878.77977	29651.39051	363.641	26.94	26.94	53.88	1698	134
27329.87977	30723.99051	-309.359	39.52	39.52	79.03	1019	134
14510.88517	1685.691362	-150.193	36.24	36.24	72.49	1052	142
23576.78517	3839.891362	388.807	48.70	48.70	97.40	1015	142
23939.28517	19506.39136	-372.193	48.87	48.87	97.73	1454	142
38375.68517	24812.89136	242.807	33.82	33.82	67.64	1332	142
33467.78517	26633.49136	-331.193	43.33	43.33	86.66	1581	142
12159.28517	27347.29136	-136.193	42.72	42.72	85.44	1119	142
9973.685168	30667.19136	-353.193	28.45	28.45	56.90	2112	142
21826.58517	36655.69136	-43.1935	29.48	29.48	58.97	1365	142
22629.89057	4165.692212	-243.028	42.01	42.01	84.03	1100	150
30649.89057	21905.39221	-259.028	24.92	24.92	49.83	1864	150
1616.690569	25903.59221	-374.028	18.02	18.02	36.03	8127	150
24838.09597	486.293062	363.137	38.57	38.57	77.15	1240	158
23053.59597	21503.59306	297.137	49.38	49.38	98.77	1028	158
30677.89597	21805.89306	-340.863	39.99	39.99	79.98	1358	158
26012.29597	23087.99306	97.1374	27.08	27.08	54.16	1301	158
27719.29597	28221.49306	349.137	41.40	41.40	82.80	1007	158
35960.79597	28339.89306	-264.863	26.00	26.00	52.00	2354	158
22164.99597	31057.69306	-350.863	17.52	17.52	35.04	8141	158
22662.09597	34973.59306	170.137	14.55	14.55	29.11	5490	158
22157.80137	4724.893912	-314.697	45.31	45.31	90.62	1077	166
20820.20137	25972.89391	-92.6971	30.99	30.99	61.98	2069	166
15949.80137	29638.79391	-135.697	35.07	35.07	70.13	1320	166
19914.30137	30093.19391	310.303	41.02	41.02	82.05	1167	166
36120.00677	5903.294762	45.4683	36.27	36.27	72.53	1054	174
31752.10677	9865.594762	356.468	50.66	50.66	101.31	1424	174
27698.10677	26104.19476	-274.532	25.36	25.36	50.73	3171	174
8704.806773	27435.39476	87.4683	40.55	40.55	81.11	1045	174
20619.70677	37323.99476	-80.5317	45.17	45.17	90.34	1267	174
1563.412174	19715.09561	314.634	32.97	32.97	65.94	1233	182
24232.81217	24451.89561	-275.366	51.79	51.79	103.57	1160	182
15956.61217	26941.59561	-309.366	53.11	53.11	106.21	1111	182
22676.11217	34944.99561	-140.366	20.68	20.68	41.35	3689	182
20411.41758	6202.196461	-236.201	44.56	44.56	89.11	1344	190
21810.31758	23431.89646	47.7992	32.43	32.43	64.86	1262	190
996.1229768	8771.897311	273.965	48.51	48.51	97.03	1163	198
2782.422977	19878.99731	301.965	33.28	33.28	66.55	1258	198
33669.72298	25238.79731	-160.035	18.09	18.09	36.17	3448	198
11442.92298	32679.29731	-377.035	37.35	37.35	74.70	1405	198
21932.12298	36659.79731	300.965	19.36	19.36	38.72	3915	198
31182.12838	1089.598161	-306.87	34.31	34.31	68.62	1370	206
27636.42838	23589.49816	-313.87	33.13	33.13	66.27	3393	206
2911.328378	24010.49816	-366.87	27.51	27.51	55.01	3662	206
24644.22838	30718.39816	20.1301	14.46	14.46	28.92	4433	206
15326.82838	32028.49816	137.13	27.77	27.77	55.53	1029	206
28226.93378	24240.89901	303.296	28.87	28.87	57.74	2700	214
15660.43918	2696.699861	-329.539	37.07	37.07	74.14	1470	222
29747.13918	20869.69986	173.461	30.21	30.21	60.43	1841	222
25878.33918	23168.59986	-1.53899	47.19	47.19	94.39	1252	222
24910.53918	27739.09986	-249.539	46.98	46.98	93.96	1181	222
7049.739181	35973.79986	-281.539	31.37	31.37	62.74	1260	222
31154.74458	10009.80071	145.626	37.68	37.68	75.36	1252	230
34158.74458	17300.20071	-352.374	25.36	25.36	50.73	2414	230
1835.644582	18007.00071	375.626	40.32	40.32	80.64	1117	230
1760.344582	25996.20071	-55.3735	31.27	31.27	62.55	1240	230
6067.544582	26245.00071	-300.374	39.75	39.75	79.50	1053	230
27336.04458	26300.50071	33.6265	22.94	22.94	45.88	1805	230
32927.44998	14284.40156	-245.208	44.89	44.89	89.77	1162	238
30665.14998	19970.90156	8.7919	28.33	28.33	56.66	1958	238
32156.04998	20038.10156	-379.208	55.65	55.65	111.30	1332	238
30739.24998	22257.60156	-71.2081	27.06	27.06	54.12	1510	238
21397.14998	22499.70156	-214.208	49.34	49.34	98.67	1247	238
24434.04998	26458.40156	-64.2081	23.60	23.60	47.19	1675	238
16616.14998	35365.40156	-225.208	46.86	46.86	93.73	1202	238
21254.84998	35648.70156	220.792	33.16	33.16	66.32	1177	238
30797.25538	19974.50241	358.957	32.99	32.99	65.99	1788	246
23579.95538	21831.40241	8.95735	31.53	31.53	63.07	1808	246
20015.05538	27432.20241	325.957	42.25	42.25	84.50	1352	246
25713.26079	2137.40326	-304.877	44.74	44.74	89.49	1096	254
34646.76079	14407.80326	-318.877	46.70	46.70	93.40	1188	254
1659.660786	25823.80326	-196.877	28.40	28.40	56.80	1623	254
27381.16079	26323.20326	96.1228	21.38	21.38	42.77	2200	254
22132.36079	31046.50326	-208.877	17.85	17.85	35.70	3760	254
15557.46079	36846.90326	-133.877	41.07	41.07	82.14	1154	254
19223.86079	37258.50326	-372.877	27.67	27.67	55.34	3128	254
21384.06619	4002.00411	-184.712	50.66	50.66	101.31	1212	262
26844.26619	4580.10411	-327.712	38.88	38.88	77.76	1150	262
36926.56619	6016.10411	369.288	43.10	43.10	86.19	1259	262
3088.166187	11358.00411	-242.712	36.22	36.22	72.44	1052	262
29266.96619	13169.70411	324.288	43.92	43.92	87.84	1135	262
694.6661872	23569.60411	-359.712	46.89	46.89	93.78	1036	262
27673.06619	26256.30411	-356.712	27.01	27.01	54.02	3018	262
9914.566187	30670.50411	-250.712	13.45	13.45	26.89	8018	262
26754.07159	9026.80496	-297.546	48.70	48.70	97.40	1050	270
30094.37159	9612.90496	-372.546	55.74	55.74	111.49	1111	270
22311.47159	9777.90496	-74.5463	38.15	38.15	76.30	1022	270
30908.07159	10539.10496	383.454	46.63	46.63	93.26	1054	270
27162.27159	13588.40496	-304.546	46.89	46.89	93.78	1053	270
20673.07159	16143.30496	-71.5463	34.67	34.67	69.33	1155	270
1390.471588	23629.80496	-92.5463	37.59	37.59	75.17	1145	270
23716.67159	24258.00496	77.4537	34.64	34.64	69.28	1140	270
28324.17159	26076.40496	-29.5463	31.53	31.53	63.07	1356	270
29523.37159	26666.90496	382.454	21.67	21.67	43.33	3542	270
17164.07159	30999.50496	-258.546	56.85	56.85	113.70	1010	270
22858.97699	5549.20581	-225.381	43.45	43.45	86.90	1174	278
20679.17699	16063.80581	-99.3809	35.54	35.54	71.07	1108	278
34197.27699	17477.60581	-383.381	23.06	23.06	46.11	5358	278
27584.77699	22879.70581	-150.381	29.56	29.56	59.11	1954	278
20412.07699	27894.40581	-273.381	45.59	45.59	91.19	1345	278
15912.37699	29666.30581	-49.3809	37.09	37.09	74.18	1691	278
23204.57699	32353.00581	310.619	29.53	29.53	59.06	1853	278
2981.582391	23949.50666	-276.215	27.60	27.60	55.20	2612	286
27285.08239	27377.90666	-13.2154	9.89	9.89	19.78	9165	286
17306.48239	30925.20666	183.785	24.33	24.33	48.65	2323	286
21574.28239	37820.70666	364.785	27.69	27.69	55.39	1672	286
14836.78239	38678.80666	-340.215	39.45	39.45	78.89	1248	286
14383.58779	978.5075093	-360.05	53.62	53.62	107.25	1039	294
32313.08779	11214.30751	367.95	42.84	42.84	85.67	1157	294
22207.78779	12032.00751	-360.05	47.48	47.48	94.95	1362	294
20545.88779	32720.20751	-373.05	51.57	51.57	103.15	1235	294
3358.693194	3612.908359	263.115	41.75	41.75	83.51	1008	302
26369.39319	5615.208359	-306.885	41.64	41.64	83.27	1203	302
33380.39319	12029.70836	-330.885	42.63	42.63	85.25	1315	302
30417.09319	12360.40836	-301.885	51.03	51.03	102.07	1024	302
33099.39319	13037.00836	356.115	44.72	44.72	89.44	1230	302
2469.793194	14545.20836	247.115	35.51	35.51	71.03	1119	302
28914.99319	22784.60836	67.1155	27.62	27.62	55.25	1922	302
1526.293194	25638.20836	-312.885	23.13	23.13	46.25	2128	302
18641.09319	25709.90836	-344.885	49.62	49.62	99.24	1408	302
19147.09319	33350.30836	-69.8845	36.24	36.24	72.49	1314	302
7534.898595	17605.10921	362.106	42.65	42.65	85.30	1021	310
14645.19859	26717.50921	344.106	41.28	41.28	82.57	1425	310
21833.29859	36670.00921	-273.894	29.86	29.86	59.72	1869	310
20515.09859	39257.40921	105.106	37.33	37.33	74.65	1104	310
18333.304	4235.210059	-62.961	37.07	37.07	74.14	1691	318
25013.904	7287.010059	-197.961	46.79	46.79	93.59	1011	318
23140.804	16355.71006	-360.961	54.73	54.73	109.46	1089	318
23298.204	17409.01006	283.039	35.91	35.91	71.83	1276	318
26113.704	18576.81006	-294.961	48.23	48.23	96.46	1153	318
34755.904	20737.61006	42.039	28.14	28.14	56.28	1185	318
22148.204	31148.81006	-332.961	23.34	23.34	46.68	3975	318
18178.604	37495.51006	-174.961	35.89	35.89	71.78	1161	318
24161.6094	12914.21091	-335.028	50.02	50.02	100.04	1184	326
26951.6094	13340.71091	-172.028	23.36	23.36	46.72	3324	326
29653.2094	21712.81091	265.972	20.04	20.04	40.08	3910	326
35280.0094	25178.51091	267.972	30.92	30.92	61.84	1243	326
6498.209398	31816.21091	43.9717	27.39	27.39	54.78	1005	326
20762.8094	32544.31091	391.972	28.90	28.90	57.79	2069	326
14705.0148	18376.71176	-381.096	45.92	45.92	91.84	1206	334
25829.0148	28008.41176	62.9044	31.72	31.72	63.44	1393	334
9921.914799	30682.51176	-142.096	14.29	14.29	28.59	6493	334
11742.4148	30667.11176	-334.096	49.90	49.90	99.80	1195	334
15398.4148	31825.51176	-68.0956	35.77	35.77	71.54	1097	334
20732.9202	6574.312608	330.837	60.34	60.34	120.67	1326	342
26615.5202	16594.11261	-386.163	58.52	58.52	117.04	1121	342
26955.5202	18570.21261	329.837	45.90	45.90	91.80	1022	342
25495.4202	19445.71261	-70.163	44.11	44.11	88.22	1094	342
29907.8202	23886.01261	369.837	34.71	34.71	69.43	1838	342
2906.3202	24019.01261	-240.163	24.16	24.16	48.32	2872	342
37968.8202	27614.31261	19.837	29.86	29.86	59.72	1673	342
20209.2202	31647.21261	324.837	38.08	38.08	76.16	1653	342
15391.7202	31893.61261	268.837	28.61	28.61	57.23	1611	342
19543.3202	40016.31261	-300.163	47.17	47.17	94.34	1085	342
36572.8256	13187.51346	-339.23	39.63	39.63	79.27	1330	350
3381.725601	16561.51346	-356.23	48.04	48.04	96.08	1060	350
30608.9256	21909.81346	-187.23	21.08	21.08	42.15	3356	350
26326.1256	23140.61346	-174.23	47.85	47.85	95.71	1077	350
18710.2256	24821.91346	-362.23	59.65	59.65	119.30	1169	350
24408.3256	26791.71346	-297.23	43.03	43.03	86.05	1593	350
23047.5256	33839.51346	384.77	45.48	45.48	90.95	1005	350
15980.8256	34969.81346	-382.23	45.76	45.76	91.52	1169	350
16368.8256	40367.61346	-382.23	45.07	45.07	90.15	1167	350
31240.631	9938.814308	176.702	32.90	32.90	65.80	1641	358
30866.931	20692.21431	6.70239	26.89	26.89	53.79	2536	358
17457.431	25435.71431	-136.298	33.42	33.42	66.83	1085	358
30526.7364	22590.21516	-249.365	36.88	36.88	73.76	1407	366
24493.2364	24272.71516	-33.3649	42.55	42.55	85.11	1175	366
11782.5364	28376.41516	349.635	28.78	28.78	57.56	1782	366
19856.2364	28884.51516	318.635	38.76	38.76	77.53	1235	366
21932.8364	36649.31516	-162.365	29.98	29.98	59.96	1298	366
19483.3364	40022.81516	127.635	35.35	35.35	70.70	1085	366
22595.54181	13162.81601	-384.432	44.86	44.86	89.73	1345	374
27023.84181	13285.21601	221.568	34.67	34.67	69.33	1146	374
27191.44181	18388.51601	-219.432	34.64	34.64	69.28	1213	374
33494.74181	18315.71601	177.568	30.59	30.59	61.18	1197	374
26090.54181	21494.71601	-137.432	40.06	40.06	80.12	1177	374
22559.44181	22411.81601	398.568	38.34	38.34	76.68	2798	374
27657.94181	22914.41601	-80.4323	40.60	40.60	81.20	1104	374
21469.74181	38169.91601	-254.432	19.43	19.43	38.86	3118	374
17048.24181	38738.41601	-88.4323	35.00	35.00	69.99	1051	374
33111.74721	8338.316858	-138.5	33.56	33.56	67.12	1121	382
29619.14721	21716.71686	7.50042	20.72	20.72	41.45	3055	382
20984.74721	23033.21686	285.5	35.11	35.11	70.23	2221	382
22265.34721	23878.51686	367.5	46.06	46.06	92.13	1323	382
8685.747207	27379.71686	-230.5	39.02	39.02	78.04	1161	382
17039.74721	29476.01686	-44.4996	33.09	33.09	66.18	1007	382
18678.54721	35592.01686	-239.5	34.43	34.43	68.86	1312	382
18704.54721	35855.21686	-324.5	54.28	54.28	108.57	1123	382
3051.052609	14126.41771	354.433	35.16	35.16	70.32	1174	390
34577.85261	14256.51771	-143.567	17.03	17.03	34.05	6967	390
29188.75261	18387.81771	-354.567	53.06	53.06	106.12	1117	390
24749.35261	29669.11771	201.433	27.08	27.08	54.16	1918	390
23901.65801	6101.918557	-325.634	49.69	49.69	99.38	1472	398
25930.35801	27990.71856	381.366	33.44	33.44	66.88	1700	398
23622.55801	29822.31856	26.3658	35.82	35.82	71.64	1300	398
10437.85801	31875.01856	-281.634	33.94	33.94	67.87	1440	398
21961.25801	36611.91856	-265.634	22.98	22.98	45.97	4003	398
19825.35801	39851.61856	-384.634	50.21	50.21	100.42	1111	398
34579.86341	14277.71941	-210.702	19.92	19.92	39.85	4386	406
22361.86341	14749.91941	-346.702	44.84	44.84	89.68	1323	406
19873.76341	27335.11941	85.2985	33.75	33.75	67.49	1339	406
17417.76341	35770.81941	-216.702	42.86	42.86	85.72	1120	406
23305.26882	4030.920257	22.2311	29.27	29.27	58.55	1302	414
21965.86882	14175.02026	-233.769	34.50	34.50	69.00	1285	414
26315.96882	16530.72026	-232.769	40.15	40.15	80.31	1281	414
2915.768817	24024.22026	-68.7689	26.87	26.87	53.74	2546	414
7348.768817	25643.62026	-386.769	47.48	47.48	94.95	1275	414
24780.96882	29650.32026	91.2311	20.54	20.54	41.07	3116	414
8949.968817	34738.62026	-363.769	44.18	44.18	88.36	1124	414
2397.77422	14636.82111	-184.836	42.96	42.96	85.91	1030	422
22136.47422	31072.32111	-139.836	15.02	15.02	30.05	3662	422
33092.27962	6176.821957	9.09648	37.09	37.09	74.18	1448	430
25785.97962	9999.321957	-323.904	37.89	37.89	75.78	1381	430
33997.17962	10761.32196	-315.904	29.98	29.98	59.96	2738	430
29992.87962	10794.22196	-312.904	42.72	42.72	85.44	1904	430
24753.37962	15251.52196	-249.904	46.37	46.37	92.74	1493	430
22309.77962	16442.82196	-255.904	31.79	31.79	63.59	1317	430
1314.879623	23634.22196	-227.904	34.74	34.74	69.47	1167	430
2438.979623	28955.32196	87.0965	26.56	26.56	53.13	1559	430
20054.37962	30654.42196	-209.904	40.60	40.60	81.20	1075	430
18948.77962	36143.82196	-51.9035	43.90	43.90	87.79	1092	430
1550.985027	6252.622806	-274.971	25.13	25.13	50.26	2378	438
31161.68503	19101.82281	220.029	34.10	34.10	68.20	1167	438
4211.585027	20119.12281	-16.9708	33.96	33.96	67.92	1089	438
2885.085027	23914.22281	-128.971	21.55	21.55	43.10	2350	438
22331.88503	23976.42281	28.0292	39.87	39.87	79.74	1059	438
23571.58503	29863.22281	20.0292	50.56	50.56	101.12	1034	438
16560.78503	35276.42281	-109.971	51.86	51.86	103.71	1014	438
22476.99043	21051.72366	-222.038	55.70	55.70	111.39	1024	446
23847.29043	24059.12366	36.9618	42.23	42.23	84.45	1013	446
25729.59043	24692.12366	-158.038	36.53	36.53	73.05	1059	446
28838.29043	24954.22366	-188.038	33.75	33.75	67.49	2142	446
28218.49043	27991.32366	180.962	26.87	26.87	53.74	1962	446
6475.490432	31792.42366	-0.0381675	26.09	26.09	52.19	1620	446
21434.39043	38135.02366	30.9618	23.20	23.20	46.39	2504	446
24800.29584	3969.224506	-120.105	33.63	33.63	67.26	1084	454
21056.29584	6541.724506	-294.105	41.00	41.00	82.00	1487	454
23921.89584	17221.52451	377.895	45.36	45.36	90.71	1354	454
33297.39584	18468.52451	129.895	31.13	31.13	62.27	1011	454
2890.595837	24097.02451	-81.1055	20.82	20.82	41.64	2998	454
20119.49584	36765.92451	-220.105	35.21	35.21	70.41	1567	454
28030.10124	8839.925356	-215.173	38.01	38.01	76.02	1230	462
30630.30124	21897.12536	-303.173	14.01	14.01	28.02	9176	462
24767.30124	29706.12536	-94.1728	24.28	24.28	48.56	2329	462
20477.80124	34883.62536	355.827	52.19	52.19	104.37	1462	462
29076.00665	4461.726206	-9.24014	34.29	34.29	68.58	1387	470
6626.50665	13937.02621	-14.2401	29.53	29.53	59.06	1161	470
17595.30665	18336.32621	2.75986	35.07	35.07	70.13	1030	470
30483.80665	20047.12621	123.76	44.72	44.72	89.44	1013	470
39618.90665	23813.52621	130.76	32.40	32.40	64.81	1256	470
33749.90665	25227.02621	25.7599	27.91	27.91	55.81	1219	470
38716.40665	25086.62621	-316.24	43.47	43.47	86.95	1004	470
25621.00665	25765.62621	-313.24	49.13	49.13	98.25	1253	470
16404.60665	26318.12621	-218.24	37.73	37.73	75.45	1396	470
27346.10665	26292.92621	153.76	18.51	18.51	37.02	2053	470
24402.10665	26442.72621	-178.24	15.35	15.35	30.71	6069	470
26311.60665	27405.22621	358.76	30.05	30.05	60.10	2856	470
24014.20665	29295.92621	-362.24	42.18	42.18	84.36	1403	470
19287.70665	37119.92621	-101.24	29.88	29.88	59.77	1518	470
16156.81206	4254.827056	-368.307	60.08	60.08	120.15	1018	478
34229.51206	17464.02706	-284.307	31.93	31.93	63.87	1756	478
30162.91206	23788.82706	391.693	45.85	45.85	91.70	1137	478
17784.51206	28936.12706	-39.3075	36.74	36.74	73.48	1142	478
20243.91206	36771.82706	163.693	32.48	32.48	64.95	1528	478
19702.31206	37605.62706	-388.307	48.02	48.02	96.04	1205	478
18380.71746	3758.827906	-98.3748	37.99	37.99	75.97	1350	486
21266.91746	8767.627906	-218.375	32.08	32.08	64.15	1467	486
34192.01746	17788.12791	-290.375	24.02	24.02	48.04	2142	486
32107.11746	24694.52791	-17.3748	36.55	36.55	73.10	1126	486
25787.11746	28030.82791	50.6252	39.33	39.33	78.66	1623	486
17490.11746	28060.02791	33.6252	44.20	44.20	88.41	1018	486
7564.117465	29694.72791	105.625	33.63	33.63	67.26	1249	486
24591.21746	30701.62791	-47.3748	22.51	22.51	45.03	1881	486
22003.92287	4740.628755	-202.442	29.04	29.04	58.07	2076	494
24294.22287	14199.02876	-368.442	66.06	66.06	132.12	1053	494
34176.42287	17497.52876	-342.442	15.45	15.45	30.90	7794	494
27553.02287	23463.32876	-247.442	28.17	28.17	56.33	2569	494
28918.22287	25015.92876	-135.442	33.46	33.46	66.93	1418	494
25683.12287	28037.02876	-191.442	28.61	28.61	57.23	1801	494
23062.22287	28806.52876	384.558	41.99	41.99	83.98	1219	494
23274.92287	31674.32876	330.558	24.14	24.14	48.28	2275	494
21067.22287	32615.32876	79.5579	23.90	23.90	47.81	2443	494
1092.628283	3277.629605	-251.509	48.30	48.30	96.60	1330	502
36856.52828	5835.529605	-364.509	45.90	45.90	91.80	1157	502
34184.02828	17374.02961	-213.509	16.60	16.60	33.21	5314	502
31073.82828	18197.12961	382.491	51.50	51.50	103.01	1031	502
33333.72828	18455.92961	36.4906	31.79	31.79	63.59	1416	502
16111.92828	28636.12961	21.4906	35.28	35.28	70.56	2110	502
23249.73369	22525.83046	-333.481	63.28	63.28	126.56	1132	510
1409.133694	27224.13046	-203.481	36.74	36.74	73.48	1265	510
12070.23369	28342.83046	185.519	25.06	25.06	50.11	1843	510
20113.73369	33944.33046	-270.481	41.92	41.92	83.84	1714	510
9007.839105	3144.431305	369.58	40.01	40.01	80.02	1126	518
34274.93911	9816.631305	-29.4204	34.92	34.92	69.85	1081	518
2780.739105	16870.9313	-61.4204	41.59	41.59	83.18	1186	518
5902.039105	24802.8313	277.58	48.07	48.07	96.13	1222	518
7387.939105	27514.7313	-386.42	41.71	41.71	83.41	1546	518
24712.73911	29707.3313	-42.4204	34.78	34.78	69.57	1166	518
19282.83911	37324.2313	-262.42	23.86	23.86	47.71	3022	518
30866.24452	20731.83215	25.64	27.81	27.81	55.63	1830	526
2824.444517	27987.13215	-238.36	32.31	32.31	64.62	1129	526
7688.044517	29618.63215	114.64	31.67	31.67	63.35	1346	526
34180.64993	17417.133	-103.299	27.88	27.88	55.77	1307	534
1812.649931	18071.533	285.701	48.02	48.02	96.04	1109	534
27464.04993	18285.733	88.7005	40.01	40.01	80.02	1036	534
22390.04993	22993.333	384.701	40.41	40.41	80.82	1442	534
25521.54993	24571.533	304.701	27.46	27.46	54.92	2904	534
29490.04993	26242.933	-288.299	44.60	44.60	89.21	1023	534
14357.54993	31485.133	-167.299	48.23	48.23	96.46	1338	534
29177.45535	13453.63385	-342.239	47.74	47.74	95.47	1134	542
34444.35535	13570.13385	386.761	39.02	39.02	78.04	1342	542
10452.25535	29981.93385	-26.239	35.51	35.51	71.03	1099	542
39942.06076	13401.6347	-377.179	42.98	42.98	85.96	1081	550
6688.160761	14045.7347	-232.179	46.98	46.98	93.96	1174	550
34634.06076	14167.1347	-222.179	36.13	36.13	72.25	2012	550
29744.26076	20982.8347	109.821	19.33	19.33	38.67	4220	550
14958.56076	22199.9347	-370.179	60.62	60.62	121.24	1389	550
19946.56076	23871.7347	-207.179	50.30	50.30	100.61	1033	550
25440.06076	28426.4347	-155.179	23.88	23.88	47.76	2472	550
6206.060761	30747.3347	-0.178558	32.45	32.45	64.90	1327	550
22120.36076	31032.4347	-271.179	19.22	19.22	38.43	4268	550
32344.76618	8251.935554	281.882	51.32	51.32	102.63	1224	558
5189.166178	20907.73555	-309.118	48.25	48.25	96.51	1021	558
19938.7716	10563.8364	-311.058	39.73	39.73	79.46	1169	566
16803.3716	12795.1364	-82.0576	46.53	46.53	93.07	1021	566
19143.8716	13664.2364	-269.058	33.25	33.25	66.51	1114	566
14170.9716	17463.2364	-179.058	34.15	34.15	68.30	1014	566
29812.7716	20916.8364	93.9424	22.66	22.66	45.31	2415	566
23497.5716	22465.6364	78.9424	41.28	41.28	82.57	1358	566
7333.971596	23903.1364	-248.058	28.90	28.90	57.79	1761	566
33733.2716	25169.5364	-322.058	28.94	28.94	57.89	1563	566
28407.1716	27902.0364	-5.05762	40.34	40.34	80.68	1411	566
25789.2716	28038.3364	-233.058	32.15	32.15	64.29	2121	566
11511.1716	31852.4364	-125.058	30.97	30.97	61.94	1228	566
24448.77702	21958.63725	-84.9971	44.37	44.37	88.74	1079	574
33754.27702	25226.33725	-340.997	39.02	39.02	78.04	1267	574
6349.577016	30762.63725	-395.997	39.30	39.30	78.61	1411	574
11892.57702	31812.93725	115.003	20.96	20.96	41.92	2855	574
18222.47702	33528.23725	-372.997	52.96	52.96	105.93	1095	574
8566.177016	34421.93725	-132.997	42.60	42.60	85.20	1122	574
20234.07702	36730.33725	92.0029	24.44	24.44	48.89	2611	574
1149.882436	8644.738104	203.063	26.26	26.26	52.52	2442	582
23002.18244	26384.7381	278.063	49.74	49.74	99.48	1065	582
7959.282436	26791.7381	355.063	45.71	45.71	91.42	1583	582
16122.38244	28533.6381	-378.937	51.15	51.15	102.30	1274	582
19283.88244	37380.1381	-169.937	24.42	24.42	48.84	1700	582
25395.88786	14940.63895	-297.876	52.61	52.61	105.22	1335	590
27675.98786	15966.53895	341.124	37.47	37.47	74.94	1239	590
23511.88786	22164.43895	-21.8762	41.94	41.94	83.89	1172	590
28050.08786	22509.13895	-97.8762	39.07	39.07	78.14	1134	590
30587.78786	22520.53895	-142.876	28.94	28.94	57.89	1375	590
27921.18786	24358.73895	-284.876	63.70	63.70	127.41	1003	590
3768.587858	25127.43895	258.124	37.63	37.63	75.27	1331	590
21255.38786	27399.23895	-92.8762	33.63	33.63	67.26	1235	590
19276.78786	37461.63895	-240.876	39.66	39.66	79.32	1419	590
19524.38786	39852.53895	-361.876	50.44	50.44	100.89	1072	590
34128.19328	17291.4398	-323.816	23.95	23.95	47.90	2837	598
34180.49328	17785.8398	-262.816	35.70	35.70	71.40	1531	598
23589.39328	21332.7398	-235.816	47.48	47.48	94.95	1016	598
22580.39328	21522.0398	376.184	44.39	44.39	88.78	1355	598
24964.19328	22732.9398	-135.816	36.64	36.64	73.29	1594	598
1350.293282	23858.8398	-328.816	39.40	39.40	78.80	1247	598
33685.39328	25250.8398	-220.816	16.13	16.13	32.26	5461	598
25774.99328	28102.0398	-247.816	29.30	29.30	58.59	1704	598
21900.39328	36674.0398	-320.816	23.22	23.22	46.44	2901	598
23757.39871	1838.140653	-230.755	42.65	42.65	85.30	1117	606
25110.49871	13096.84065	120.245	37.89	37.89	75.78	1052	606
35483.39871	17252.14065	346.245	44.82	44.82	89.63	1069	606
1480.998707	23252.04065	64.2447	24.30	24.30	48.61	1777	606
12619.19871	30566.44065	-234.755	38.29	38.29	76.58	1090	606
2674.104133	5238.541503	-167.695	31.63	31.63	63.26	1159	614
31631.70413	18824.4415	173.305	34.17	34.17	68.34	1238	614
23251.80413	22324.0415	193.305	21.97	21.97	43.94	3333	614
24457.20413	26486.0415	-382.695	17.64	17.64	35.28	8858	614
5340.204133	26815.2415	210.305	31.56	31.56	63.11	1191	614
14467.90413	35464.7415	-35.6948	32.92	32.92	65.85	1296	614
2466.309561	7545.742353	-251.634	34.52	34.52	69.05	1393	622
33655.00956	25210.44235	-61.6343	43.19	43.19	86.38	1074	622
4669.909561	26847.04235	-297.634	29.70	29.70	59.39	1660	622
9898.709561	30651.74235	-116.634	12.15	12.15	24.30	6060	622
35696.61499	12603.6432	-22.5739	30.66	30.66	61.32	1193	630
36930.41499	19034.9432	-391.574	51.55	51.55	103.10	1124	630
29780.11499	20967.6432	-100.574	19.29	19.29	38.57	5228	630
27743.61499	26059.4432	-288.574	31.44	31.44	62.88	2758	630
32872.22042	13312.04405	-382.513	57.77	57.77	115.54	1029	638
34518.72042	13616.44405	-345.513	36.38	36.38	72.77	1735	638
29660.32042	19943.84405	-3.51338	29.08	29.08	58.17	1086	638
17962.92042	26325.64405	367.487	48.28	48.28	96.55	1138	638
29708.32585	21009.5449	-9.45291	28.12	28.12	56.24	2507	646
21757.22585	27130.4449	66.5471	37.89	37.89	75.78	1010	646
6716.925854	27397.8449	72.5471	38.98	38.98	77.95	1155	646
22614.12585	35003.7449	167.547	25.79	25.79	51.57	1253	646
34380.13129	8233.645753	-301.392	36.46	36.46	72.91	1709	654
23931.53129	9882.645753	77.6076	32.92	32.92	65.85	1123	654
35149.33129	11052.64575	-94.3924	35.04	35.04	70.08	1535	654
13361.13129	30520.74575	211.608	30.17	30.17	60.34	1774	654
6474.631289	31812.74575	29.6076	24.40	24.40	48.80	1725	654
25697.53673	21637.5466	349.668	44.34	44.34	88.69	1144	662
25646.53673	22810.9466	213.668	27.46	27.46	54.92	1861	662
33590.73673	25232.1466	-213.332	26.64	26.64	53.27	1937	662
1343.836725	26677.5466	-198.332	31.93	31.93	63.87	1773	662
21432.43673	38228.6466	-270.332	44.13	44.13	88.27	1056	662
23823.14216	13547.64745	-258.271	65.85	65.85	131.69	1004	670
29819.24216	20918.14745	119.729	27.67	27.67	55.34	2320	670
5602.642164	23269.04745	-378.271	38.53	38.53	77.06	2252	670
6120.042164	26194.24745	-304.271	37.42	37.42	74.84	1172	670
13353.14216	30594.14745	200.729	35.09	35.09	70.18	1371	670
1895.247604	21749.5483	-143.211	23.67	23.67	47.34	1283	678
27452.7476	26254.7483	-14.211	26.42	26.42	52.85	3018	678
27296.9476	27381.5483	-38.211	10.29	10.29	20.58	8453	678
2760.847604	28047.8483	-286.211	37.40	37.40	74.79	1027	678
11386.7476	31646.0483	-231.211	43.83	43.83	87.65	1021	678
8764.747604	33807.7483	38.789	34.31	34.31	68.62	1175	678
3417.347604	33882.4483	-152.211	29.15	29.15	58.31	1102	678
34173.85305	17477.44915	-331.151	21.08	21.08	42.15	2993	686
26062.75305	34647.04915	-381.151	46.04	46.04	92.08	1166	686
24007.95849	21140.75	-157.09	29.72	29.72	59.44	2393	694
30130.85849	23821.15	313.91	39.94	39.94	79.88	1022	694
26410.85849	28528.75	-319.09	50.51	50.51	101.03	1771	694
15909.15849	29729.55	-364.09	35.80	35.80	71.59	1743	694
12500.05849	30217.35	-204.09	39.26	39.26	78.52	1061	694
21936.05849	36609.75	-129.09	30.76	30.76	61.51	1236	694
19276.15849	37201.65	-70.0901	21.29	21.29	42.58	3826	694
34559.36394	14104.55085	-49.0296	29.48	29.48	58.97	2051	702
22459.16394	25343.05085	372.97	56.54	56.54	113.09	1048	702
30981.66394	28275.95085	-59.0296	36.15	36.15	72.30	1176	702
12018.26394	31773.35085	3.97038	26.16	26.16	52.33	1565	702
8540.963935	34228.95085	-135.03	39.30	39.30	78.61	1317	702
20183.56394	36826.35085	-78.0296	29.27	29.27	58.55	1081	702
32663.86938	11251.7517	-116.994	30.94	30.94	61.89	1303	710
26328.76938	17382.4517	-277.994	45.59	45.59	91.19	1198	710
28465.26938	20874.2517	-307.994	39.19	39.19	78.37	1258	710
27668.16938	23448.9517	-189.994	31.35	31.35	62.69	1936	710
19992.16938	33099.1517	72.0057	32.88	32.88	65.75	1418	710
29430.07483	19422.85255	-256.967	40.25	40.25	80.49	1140	718
29831.77483	20899.95255	-35.9674	29.79	29.79	59.58	1350	718
27273.77483	22515.85255	-266.967	43.31	43.31	86.62	1208	718
11002.07483	27696.95255	70.0326	30.17	30.17	60.34	1566	718
19245.47483	37223.45255	-119.967	39.96	39.96	79.93	1052	718
24754.18029	3757.453402	369.06	37.70	37.70	75.41	1272	726
34172.38029	17518.7534	-280.94	19.12	19.12	38.25	3789	726
20744.38574	15970.15425	-371.914	48.61	48.61	97.21	1107	734
5002.48574	17352.95425	-208.913	41.38	41.38	82.75	1748	734
30668.28574	21982.55425	-195.913	39.23	39.23	78.47	1303	734
13870.48574	28589.55425	-0.913498	29.39	29.39	58.78	1826	734
24828.98574	29740.85425	1.0865	29.86	29.86	59.72	1395	734
20867.78574	31033.25425	-357.914	44.77	44.77	89.54	1366	734
23595.58574	37334.85425	223.087	29.25	29.25	58.50	1093	734
27299.8912	27405.7551	-31.8866	12.74	12.74	25.48	5323	742
6881.291196	36462.4551	-351.887	45.00	45.00	90.01	1096	742
20094.5912	36840.7551	-172.887	37.92	37.92	75.83	1175	742
27078.29666	13177.85595	259.14	40.93	40.93	81.86	1081	750
2389.396655	15383.25595	-136.86	34.88	34.88	69.76	1549	750
25790.59666	20065.15595	397.14	45.92	45.92	91.84	1130	750
29835.89666	20959.15595	-130.86	32.36	32.36	64.72	1489	750
21172.30212	5788.956801	367.167	37.92	37.92	75.83	1445	758
1172.102117	8710.656801	58.1673	22.23	22.23	44.46	1839	758
32463.70212	15231.0568	-223.833	52.96	52.96	105.93	1038	758
26978.00212	15525.1568	-263.833	45.26	45.26	90.53	1022	758
27666.80212	23421.4568	-342.833	36.86	36.86	73.71	2026	758
5191.502117	32204.4568	0.167303	36.17	36.17	72.35	1102	758
33347.70758	3465.457651	-5.80576	34.17	34.17	68.34	1514	766
30903.70758	20747.65765	-67.8058	22.73	22.73	45.45	2434	766
29769.60758	20971.35765	60.1942	17.73	17.73	35.47	3717	766
26073.30758	23110.05765	319.194	45.15	45.15	90.29	1198	766
18495.40758	28232.55765	67.1942	37.89	37.89	75.78	1464	766
17349.20758	31068.25765	-233.806	40.06	40.06	80.12	1418	766
6432.10758	31793.85765	-114.806	37.14	37.14	74.28	1163	766
26080.01305	11495.2585	-117.779	42.91	42.91	85.82	1002	774
34246.01305	18033.4585	-258.779	49.78	49.78	99.57	1051	774
29775.31305	20939.4585	83.2212	17.38	17.38	34.76	4592	774
25400.01305	22674.9585	245.221	36.01	36.01	72.02	1163	774
28871.11305	24870.0585	-296.779	25.95	25.95	51.90	2135	774
22942.91305	32937.1585	-270.779	35.87	35.87	71.73	2078	774
11174.61305	36495.7585	-364.779	58.59	58.59	117.18	1286	774
11474.51851	3268.359351	-189.752	37.61	37.61	75.22	1158	782
3963.618515	6981.259351	-245.752	37.26	37.26	74.51	1155	782
2956.918515	8170.959351	-213.752	41.33	41.33	82.66	1088	782
28034.71851	28204.75935	268.248	28.92	28.92	57.84	1231	782
1463.218515	29912.95935	188.248	39.87	39.87	79.74	1064	782
17328.81851	30955.35935	33.2481	24.02	24.02	48.04	2180	782
19998.51851	33055.05935	-203.752	53.91	53.91	107.81	1176	782
34596.32399	14292.1602	-353.725	40.55	40.55	81.11	1613	790
33342.02399	18443.0602	12.275	33.75	33.75	67.49	1016	790
22961.52399	19317.3602	72.275	31.23	31.23	62.45	1225	790
35053.22399	26848.9602	-389.725	33.65	33.65	67.31	2369	790
2844.823986	27902.5602	-97.725	29.39	29.39	58.78	1405	790
3084.429459	24757.06105	-303.698	44.86	44.86	89.73	1053	798
6635.034935	13380.1619	-284.671	36.90	36.90	73.81	1116	806
34604.73494	13520.5619	294.329	36.60	36.60	73.19	1073	806
36232.73494	15882.5619	286.329	35.94	35.94	71.87	1326	806
29514.63494	17813.3619	-380.671	48.21	48.21	96.41	1301	806
30916.03494	20810.9619	144.329	25.39	25.39	50.77	1331	806
4141.334935	22674.6619	-15.6711	26.80	26.80	53.60	1140	806
30302.63494	25732.6619	-20.6711	35.42	35.42	70.84	1021	806
35118.74041	11124.46275	139.356	30.59	30.59	61.18	1492	814
25513.24041	22611.56275	73.3558	26.49	26.49	52.99	2145	814
30353.54041	25834.76275	354.356	32.69	32.69	65.37	1264	814
39082.54041	26520.36275	-376.644	50.96	50.96	101.92	1044	814
27363.34041	27383.96275	-40.6442	23.46	23.46	46.91	1282	814
12390.64041	29253.66275	-383.644	40.93	40.93	81.86	1490	814
34655.8459	14229.6636	-261.617	26.31	26.31	52.61	3107	822
5673.445896	26789.2636	376.383	33.16	33.16	66.32	1280	822
26532.75138	8795.16445	-374.59	43.52	43.52	87.04	1436	830
28404.15138	13879.56445	321.41	46.42	46.42	92.83	1002	830
27682.85138	25875.66445	361.41	21.97	21.97	43.94	3008	830
9135.756867	10927.9653	-248.563	47.08	47.08	94.15	1081	838
35200.55687	11335.7653	-303.563	48.02	48.02	96.04	1022	838
27145.65687	18505.1653	-98.5634	27.60	27.60	55.20	2380	838
2768.356867	18822.0653	-15.5634	31.93	31.93	63.87	1596	838
25833.35687	28027.5653	185.437	30.33	30.33	60.66	2285	838
22612.25687	35058.0653	277.437	34.22	34.22	68.44	1322	838
35220.86236	2741.96615	-28.5364	34.12	34.12	68.25	1038	846
19113.36236	5586.16615	-177.536	39.45	39.45	78.89	1089	846
33644.06236	8215.36615	389.464	36.81	36.81	73.62	1329	846
1211.462357	8776.66615	-68.5364	31.75	31.75	63.49	1312	846
24446.16236	26936.76615	-223.536	30.92	30.92	61.84	1634	846
15255.76236	29885.86615	346.464	38.39	38.39	76.77	1312	846
15317.76236	32321.96615	-246.536	40.27	40.27	80.54	1130	846
10237.76236	39014.96615	-164.536	35.40	35.40	70.79	1466	846
29689.86785	6819.367	319.491	40.46	40.46	80.92	1036	854
27484.46785	10013.867	-179.509	45.29	45.29	90.57	1230	854
19374.66785	16891.367	-165.509	38.79	38.79	77.57	1349	854
20696.06785	22188.867	383.491	58.55	58.55	117.09	1388	854
2792.567849	26966.467	352.491	41.07	41.07	82.14	1469	854
9667.573345	724.5678499	400.517	41.40	41.40	82.80	1165	862
32268.77335	20156.86785	-247.483	35.40	35.40	70.79	1329	862
24014.77335	21079.96785	-86.4826	27.13	27.13	54.26	1300	862
27615.97335	21351.86785	2.51744	28.33	28.33	56.66	1894	862
29666.67335	21741.56785	282.517	21.60	21.60	43.19	3445	862
17915.67335	30765.96785	14.5174	35.40	35.40	70.79	1053	862
32974.47884	13139.0687	-370.456	56.85	56.85	113.70	1098	870
40247.67884	23253.2687	393.544	40.60	40.60	81.20	1485	870
27565.57884	26196.7687	395.544	17.57	17.57	35.14	6028	870
12429.97884	28427.5687	-22.4556	30.52	30.52	61.04	1347	870
27995.17884	28701.2687	-391.456	37.87	37.87	75.74	1579	870
17270.07884	31031.2687	-128.456	26.66	26.66	53.32	2649	870
14793.77884	38044.9687	-95.4556	41.00	41.00	82.00	1077	870
22660.18435	4822.36955	-352.429	34.29	34.29	68.58	1642	878
30319.38435	16354.26955	-331.429	50.44	50.44	100.89	1027	878
21887.08435	36631.16955	-351.429	14.01	14.01	28.02	8282	878
24707.08985	7688.3704	395.598	53.41	53.41	106.82	1072	886
27015.88985	13331.6704	-325.402	48.84	48.84	97.69	1080	886
34164.38985	17413.6704	-339.402	14.53	14.53	29.06	8258	886
865.2898502	17351.1704	-337.402	45.26	45.26	90.53	1032	886
30511.38985	19989.4704	-203.402	34.36	34.36	68.72	1595	886
21811.68985	23649.1704	-122.402	34.43	34.43	68.86	1246	886
28224.98985	26075.2704	337.598	46.04	46.04	92.08	1121	886
1302.08985	27158.9704	-198.402	40.15	40.15	80.31	1116	886
20684.78985	27524.0704	-168.402	49.15	49.15	98.30	1157	886
26129.18985	27809.0704	260.598	21.81	21.81	43.61	2637	886
34647.09536	14254.37125	-56.3748	32.83	32.83	65.66	1693	894
30637.99536	22383.17125	-323.375	29.56	29.56	59.11	1837	894
1515.095358	25568.37125	-91.3748	39.89	39.89	79.79	1451	894
19602.29536	25690.17125	-77.3748	43.26	43.26	86.52	1028	894
20092.39536	34014.47125	245.625	35.47	35.47	70.93	1533	894
21180.60087	3430.1721	305.652	34.15	34.15	68.30	1181	902
5305.000869	26705.5721	277.652	27.98	27.98	55.95	1888	902
29415.10087	26591.9721	-237.348	46.11	46.11	92.22	1047	902
12968.90087	33869.5721	313.652	36.15	36.15	72.30	1544	902
27875.30638	19784.17295	367.46	53.86	53.86	107.72	1011	910
22786.70638	21633.57295	-114.54	32.15	32.15	64.29	1528	910
21784.00638	26167.87295	-252.54	39.66	39.66	79.32	1767	910
22388.40638	26210.07295	272.46	46.51	46.51	93.02	1066	910
1891.811901	21704.2738	391.195	40.74	40.74	81.48	1164	918
30674.8119	22382.5738	-242.805	18.27	18.27	36.55	4027	918
24791.2119	22879.7738	51.1948	33.79	33.79	67.59	1462	918
38158.0119	26041.4738	-333.805	45.66	45.66	91.33	1069	918
27402.8119	31365.4738	-227.805	43.05	43.05	86.10	1171	918
6399.211901	31748.2738	-148.805	33.04	33.04	66.08	1245	918
18416.41742	6154.274649	-292.07	37.63	37.63	75.27	1933	926
23042.21742	6978.974649	288.93	35.51	35.51	71.03	1067	926
2513.717421	7527.374649	328.93	31.75	31.75	63.49	2143	926
37477.41742	13844.27465	333.93	43.61	43.61	87.23	1006	926
38393.11742	14140.57465	339.93	39.40	39.40	78.80	1100	926
25532.81742	24832.57465	-200.07	43.59	43.59	87.18	1265	926
33699.21742	25291.97465	-200.07	20.21	20.21	40.41	3048	926
9193.617421	26665.97465	60.9296	32.45	32.45	64.90	1325	926
27398.11742	27439.17465	138.93	24.44	24.44	48.89	2074	926
8444.317421	30042.77465	-319.07	44.93	44.93	89.87	1535	926
9920.617421	30674.07465	-109.07	20.75	20.75	41.50	2304	926
12083.11742	31745.77465	-20.0704	23.50	23.50	47.01	1211	926
22905.91742	33035.57465	368.93	47.57	47.57	95.14	1183	926
17755.22295	3125.375499	-280.336	34.52	34.52	69.05	1555	934
32996.22295	18251.3755	-89.3355	41.33	41.33	82.66	1060	934
21902.12295	36646.6755	-373.336	16.65	16.65	33.30	9705	934
20335.02295	39804.1755	-288.336	27.91	27.91	55.81	1322	934
17230.12847	911.3763493	358.399	49.76	49.76	99.52	1366	942
22139.72847	2102.576349	-368.601	47.55	47.55	95.09	1260	942
331.4284728	17231.57635	-380.601	43.73	43.73	87.46	1764	942
30923.52847	20754.57635	79.3993	16.72	16.72	33.44	3949	942
5393.828473	26780.07635	82.3993	24.49	24.49	48.98	2104	942
36262.22847	27680.37635	-74.6007	30.85	30.85	61.70	1321	942
40966.52847	27624.87635	-339.601	42.48	42.48	84.97	1358	942
22298.02847	36035.87635	-76.6007	25.13	25.13	50.26	1364	942
20086.52847	36687.67635	229.399	38.48	38.48	76.96	1158	942
34414.834	12252.6772	239.134	33.63	33.63	67.26	1704	950
32380.334	15059.3772	242.134	38.06	38.06	76.11	1206	950
29846.934	19425.5772	-97.8659	40.27	40.27	80.54	1190	950
33648.634	25322.6772	-292.866	14.41	14.41	28.83	5931	950
27319.734	27439.4772	288.134	11.87	11.87	23.74	7750	950
25811.434	27975.4772	146.134	26.56	26.56	53.13	1253	950
19796.334	29163.9772	-175.866	38.90	38.90	77.81	1134	950
14369.334	31538.5772	79.1341	37.30	37.30	74.61	1177	950
18813.234	34746.4772	-58.8659	38.55	38.55	77.10	1075	950
29364.33954	10867.67805	-78.131	32.29	32.29	64.57	1544	958
34273.43954	24387.77805	-376.131	41.52	41.52	83.04	1431	958
24380.43954	26514.07805	-159.131	42.46	42.46	84.92	1069	958
25867.63954	28047.07805	142.869	23.83	23.83	47.67	1807	958
14480.53954	35532.77805	-170.131	43.69	43.69	87.37	1253	958
28789.44508	12135.4789	371.604	44.23	44.23	88.45	1122	966
26480.04508	16152.9789	-349.396	36.13	36.13	72.25	1571	966
2649.845076	16886.8789	352.604	33.04	33.04	66.08	1362	966
2798.745076	27982.0789	-382.396	40.95	40.95	81.91	1195	966
8344.445076	29709.1789	-340.396	42.15	42.15	84.31	1064	966
11935.44508	32350.8789	-293.396	41.90	41.90	83.79	1225	966
34648.05062	14400.37975	-53.6614	27.93	27.93	55.86	2513	974
23654.55062	21552.67975	-367.661	49.03	49.03	98.06	2133	974
30588.95062	22001.27975	-334.661	40.65	40.65	81.29	1438	974
29020.15062	22781.37975	-12.6614	32.36	32.36	64.72	1023	974
11382.55062	24225.67975	-357.661	41.92	41.92	83.84	1028	974
17006.35062	27665.67975	251.339	38.46	38.46	76.91	1158	974
17743.75062	32020.47975	100.339	42.63	42.63	85.25	1229	974
18883.35616	2726.580599	-54.9265	34.43	34.43	68.86	1402	982
26978.45616	13175.4806	-290.927	34.29	34.29	68.58	1310	982
36402.55616	13182.4806	-292.927	37.21	37.21	74.42	1317	982
21962.45616	14997.2806	-232.927	44.04	44.04	88.08	1017	982
34200.55616	17649.9806	-223.927	37.14	37.14	74.28	1205	982
31719.15616	19433.3806	-262.927	36.53	36.53	73.05	1384	982
30929.45616	20745.0806	-233.927	34.57	34.57	69.14	2326	982
35622.46171	2846.981449	-61.1917	47.64	47.64	95.28	1015	990
26607.36171	8159.281449	-330.192	50.73	50.73	101.45	1076	990
2869.961711	16914.68145	309.808	40.72	40.72	81.44	1017	990
30300.46171	20128.88145	48.8083	39.00	39.00	78.00	1057	990
30895.86171	20744.48145	-53.1917	36.81	36.81	73.62	1700	990
28892.86171	24557.68145	-361.192	41.90	41.90	83.79	1273	990
1601.161711	25870.18145	-227.192	31.60	31.60	63.21	1771	990
20909.36171	34340.18145	-349.192	45.33	45.33	90.67	1265	990
25796.76726	17663.7823	-382.457	53.06	53.06	106.12	1130	998
30024.76726	23852.5823	356.543	30.45	30.45	60.90	1400	998
19431.46726	25140.3823	-305.457	42.53	42.53	85.06	1361	998
19622.36726	28847.9823	-378.457	44.27	44.27	88.55	1547	998
3473.567264	33962.7823	33.5431	41.99	41.99	83.98	1094	998
19358.86726	39767.1823	-234.457	38.81	38.81	77.62	1127	998
11342.77282	14293.38315	-120.722	35.82	35.82	71.64	1052	1006
33471.27282	18431.88315	-287.722	48.84	48.84	97.69	1242	1006
30890.47282	20706.28315	-105.722	29.20	29.20	58.40	1773	1006
29871.77282	20940.58315	298.278	46.58	46.58	93.16	1096	1006
22150.47282	31168.98315	-395.722	16.63	16.63	33.25	9752	1006
22748.47838	1399.083999	-375.987	39.26	39.26	78.52	1427	1014
942.6783799	17443.084	396.013	43.54	43.54	87.09	1099	1014
23222.47838	20017.484	-150.987	35.75	35.75	71.50	1521	1014
28203.27838	23963.784	-312.987	37.33	37.33	74.65	1734	1014
9876.67838	34317.384	45.0128	29.70	29.70	59.39	1128	1014
26164.48394	5160.284849	-347.252	52.49	52.49	104.99	1018	1022
6906.483944	7914.684849	-1.25237	40.22	40.22	80.45	1013	1022
15753.98394	8855.684849	-393.252	47.24	47.24	94.48	1083	1022
2849.883944	16923.38485	298.748	33.58	33.58	67.16	1216	1022
25255.18394	19287.28485	185.748	32.73	32.73	65.47	1580	1022
10980.28394	27656.38485	-283.252	18.98	18.98	37.96	3843	1022
12406.28394	28876.38485	-225.252	36.71	36.71	73.43	1157	1022
2512.983944	29032.58485	116.748	38.86	38.86	77.72	1503	1022
20185.58394	36716.28485	-275.252	39.47	39.47	78.94	1793	1022
21909.98951	6469.385699	-268.518	47.88	47.88	95.75	1082	1030
3948.889512	24085.4857	112.482	31.44	31.44	62.88	1040	1030
22605.48951	26633.9857	385.482	29.60	29.60	59.20	2157	1030
33610.49508	2888.386549	362.217	29.13	29.13	58.26	1686	1038
39821.99508	10960.28655	375.217	38.93	38.93	77.86	1130	1038
32270.99508	19911.88655	-303.783	19.48	19.48	38.95	3171	1038
20119.89508	21525.98655	-363.783	46.79	46.79	93.59	1065	1038
19285.09508	24471.78655	-133.783	32.26	32.26	64.53	1060	1038
10996.09508	27577.78655	-385.783	28.71	28.71	57.41	4125	1038
17631.39508	28157.98655	-15.7827	34.38	34.38	68.77	1174	1038
32308.69508	31359.18655	391.217	50.26	50.26	100.51	1084	1038
19281.69508	37155.78655	-214.783	23.93	23.93	47.85	3459	1038
27097.60066	14257.8874	-303.048	44.63	44.63	89.25	1076	1046
1172.000658	17398.4874	362.952	41.80	41.80	83.60	1003	1046
34184.00066	17430.5874	-176.048	17.10	17.10	34.19	4381	1046
25224.10066	19339.4874	-118.048	31.11	31.11	62.22	2045	1046
7679.100658	26543.0874	94.9521	34.27	34.27	68.53	1073	1046
17129.60066	27629.0874	299.952	49.27	49.27	98.53	1428	1046
24779.90066	29667.9874	119.952	22.70	22.70	45.40	2015	1046
22128.60066	31111.1874	-124.048	28.17	28.17	56.33	1510	1046
6457.200658	31892.3874	-110.048	41.68	41.68	83.37	1056	1046
20916.20066	32541.4874	379.952	30.64	30.64	61.28	1941	1046
22780.20066	33133.8874	-60.0479	19.76	19.76	39.52	3147	1046
12588.90066	33003.0874	250.952	30.05	30.05	60.10	1421	1046
22617.80066	35008.3874	229.952	24.21	24.21	48.42	2676	1046
4051.206237	7817.188248	-236.313	36.31	36.31	72.63	1107	1054
37459.30624	9015.688248	-46.313	29.77	29.77	59.53	1205	1054
13726.20624	11628.08825	-228.313	36.13	36.13	72.25	1630	1054
32872.50624	11497.48825	344.687	42.88	42.88	85.77	1010	1054
6403.506237	12677.68825	-115.313	32.29	32.29	64.57	1521	1054
30647.40624	22433.78825	-150.313	13.26	13.26	26.52	7584	1054
33152.00624	28882.28825	70.687	27.67	27.67	55.34	1344	1054
21596.30624	29011.88825	-283.313	46.68	46.68	93.35	1129	1054
11918.50624	31905.38825	286.687	33.58	33.58	67.16	1324	1054
25249.91182	1343.989098	-261.578	36.38	36.38	72.77	1302	1062
34211.51182	6955.289098	-320.578	62.69	62.69	125.38	1152	1062
23216.41182	7274.689098	-399.578	57.53	57.53	115.07	1008	1062
23512.71182	11025.7891	281.422	34.41	34.41	68.81	1166	1062
885.4118202	17458.0891	87.4218	23.36	23.36	46.72	1760	1062
13688.51182	19963.8891	-102.578	37.37	37.37	74.75	1061	1062
34792.61182	20646.1891	19.4218	23.71	23.71	47.43	1728	1062
25770.31182	21840.4891	345.422	33.13	33.13	66.27	1569	1062
21445.41182	38188.5891	-49.5782	33.21	33.21	66.41	1164	1062
9651.417406	950.8899467	248.157	44.82	44.82	89.63	1138	1070
38176.71741	10265.38995	-358.843	35.87	35.87	71.73	1350	1070
24469.81741	26494.08995	-177.843	16.04	16.04	32.08	5123	1070
6472.117406	26811.48995	350.157	37.28	37.28	74.56	1139	1070
11329.51741	29182.38995	-353.843	42.46	42.46	84.92	1334	1070
32194.123	9846.790795	-0.108545	36.01	36.01	72.02	1060	1078
35390.323	16223.7908	-158.109	8.64	8.64	17.29	13006	1078
30204.923	20802.0908	12.8915	31.09	31.09	62.17	1142	1078
26457.123	27596.5908	-353.109	43.38	43.38	86.76	1389	1078
23121.423	27586.5908	-207.109	38.27	38.27	76.54	1355	1078
11369.723	29438.3908	-313.109	39.09	39.09	78.19	1221	1078
31885.42859	5437.791644	-334.374	45.05	45.05	90.10	1122	1086
20639.32859	15920.39164	-340.374	35.18	35.18	70.37	1866	1086
33437.12859	18342.29164	-382.374	41.85	41.85	83.70	1543	1086
2926.32859	23940.99164	-150.374	24.14	24.14	48.28	2262	1086
36980.82859	25448.29164	277.626	47.22	47.22	94.44	1030	1086
25928.72859	28002.29164	98.6263	38.46	38.46	76.91	1036	1086
21333.72859	38370.09164	-261.374	31.51	31.51	63.02	1533	1086
19526.83419	1896.992491	-328.639	50.61	50.61	101.22	1061	1094
2008.234186	11766.89249	55.3611	44.74	44.74	89.49	1098	1094
34171.43419	17563.79249	-271.639	26.21	26.21	52.42	2073	1094
21903.53419	23609.69249	177.361	42.98	42.98	85.96	1029	1094
1509.534186	25650.19249	-377.639	33.70	33.70	67.40	1730	1094
24447.23419	26359.79249	16.3611	22.66	22.66	45.31	1635	1094
16168.43419	32181.89249	41.3611	32.12	32.12	64.24	1044	1094
19934.33419	33054.99249	391.361	48.04	48.04	96.08	1122	1094
12483.43419	36075.29249	-304.639	45.76	45.76	91.52	1039	1094
20134.73419	36710.09249	94.3611	34.78	34.78	69.57	1151	1094
3163.339786	7654.693338	-358.904	43.47	43.47	86.95	1095	1102
20228.03979	19393.69334	-254.904	44.04	44.04	88.08	1018	1102
29795.13979	20900.59334	11.096	35.98	35.98	71.97	1201	1102
1938.339786	21756.99334	4.09595	20.89	20.89	41.78	2030	1102
11628.83979	21851.49334	-212.904	37.14	37.14	74.28	1505	1102
8292.339786	22316.49334	-20.904	35.14	35.14	70.27	1034	1102
27772.73979	22669.19334	-234.904	42.55	42.55	85.11	1236	1102
14940.93979	27009.69334	-200.904	42.60	42.60	85.20	1192	1102
35512.93979	27137.39334	-176.904	35.87	35.87	71.73	1364	1102
27594.84539	18317.79419	85.0593	36.95	36.95	73.90	1078	1110
24554.44539	26443.09419	-324.941	45.15	45.15	90.29	1632	1110
18734.24539	35695.79419	-353.941	44.44	44.44	88.88	1250	1110
33509.851	3640.395031	386.099	52.23	52.23	104.47	1361	1118
27762.951	22682.39503	-44.9012	37.23	37.23	74.47	1049	1118
28863.051	22628.69503	-137.901	39.71	39.71	79.41	1250	1118
15330.951	26051.19503	-390.901	46.35	46.35	92.69	1253	1118
29751.65661	4351.295876	315.138	40.03	40.03	80.07	1569	1126
34163.75661	17423.79588	-198.862	19.64	19.64	39.28	3559	1126
29540.65661	21769.19588	-66.8616	25.06	25.06	50.11	1616	1126
30693.95661	22505.39588	-112.862	13.66	13.66	27.32	5857	1126
17608.05661	28124.29588	368.138	39.78	39.78	79.55	1388	1126
9961.956606	30687.79588	-21.8616	28.45	28.45	56.90	1209	1126
20207.35661	33936.79588	246.138	35.96	35.96	71.92	1067	1126
24748.56222	8370.19672	-390.822	47.71	47.71	95.42	1315	1134
34222.46222	17207.89672	-246.822	29.51	29.51	59.02	1549	1134
34213.66222	17667.59672	-383.822	46.63	46.63	93.26	1447	1134
40185.86222	23235.99672	2.1779	28.07	28.07	56.14	1531	1134
23495.96222	29876.19672	116.178	36.22	36.22	72.44	1083	1134
18698.16222	31718.79672	-251.822	40.67	40.67	81.34	1105	1134
21435.76222	38124.79672	-225.822	23.74	23.74	47.48	2922	1134
34237.16783	5151.497564	-349.783	44.37	44.37	88.74	1060	1142
24120.06783	6223.797564	-93.7826	33.06	33.06	66.13	1568	1142
32239.06783	19793.39756	-121.783	37.87	37.87	75.74	1647	1142
33176.07345	5935.798406	-139.743	29.77	29.77	59.53	1261	1150
31205.57345	9283.598406	-199.743	47.45	47.45	94.91	1071	1150
25014.57345	17749.79841	-120.743	32.08	32.08	64.15	1422	1150
28850.47345	22742.29841	277.257	37.11	37.11	74.23	1301	1150
1542.573453	25435.19841	-376.743	38.53	38.53	77.06	1546	1150
9903.173453	30603.39841	-85.743	26.31	26.31	52.61	1614	1150
18715.17345	39171.09841	-271.743	36.53	36.53	73.05	1454	1150
2990.079075	11483.29925	-118.704	32.12	32.12	64.24	1069	1158
32169.17907	16886.89925	226.296	41.97	41.97	83.93	1028	1158
34192.47907	17398.99925	-279.704	17.43	17.43	34.85	6005	1158
32295.57907	19851.19925	-194.704	21.83	21.83	43.66	3182	1158
2927.379075	23875.69925	-84.7035	15.71	15.71	31.42	5205	1158
28160.67907	23908.19925	-321.704	40.29	40.29	80.59	1374	1158
38458.37907	24588.49925	-67.7035	33.32	33.32	66.65	1006	1158
12428.27907	28463.69925	-156.704	33.70	33.70	67.40	1469	1158
11484.47907	29101.69925	-234.704	40.58	40.58	81.15	1000	1158
10833.97907	32853.69925	-214.704	42.48	42.48	84.97	1024	1158
10928.1847	27707.30009	338.336	30.66	30.66	61.32	3285	1166
12431.0847	28217.90009	-399.664	58.50	58.50	117.00	1193	1166
25847.9847	28001.00009	19.336	22.18	22.18	44.37	2599	1166
11470.2847	29199.30009	-234.664	20.49	20.49	40.98	5498	1166
18375.6847	34506.60009	-348.664	36.01	36.01	72.02	1514	1166
29767.79033	925.000927	-133.624	37.16	37.16	74.32	1463	1174
1875.490327	2432.600927	-342.624	35.47	35.47	70.93	1213	1174
24098.69033	24130.50093	-274.624	38.13	38.13	76.25	1311	1174
36108.19033	24913.00093	-291.624	31.98	31.98	63.96	1134	1174
27296.89033	27376.80093	-44.6245	12.55	12.55	25.10	6602	1174
20776.49033	31176.60093	-198.624	35.37	35.37	70.74	1181	1174
35377.49596	16213.70176	-93.5849	13.85	13.85	27.69	3313	1182
1415.895957	23853.10176	-146.585	22.44	22.44	44.89	2414	1182
27310.39596	27375.50176	207.415	27.60	27.60	55.20	1492	1182
11024.99596	27623.60176	-326.585	32.29	32.29	64.57	1855	1182
22535.09596	35060.60176	261.415	29.91	29.91	59.82	1330	1182
6493.00159	12736.3026	-377.545	47.22	47.22	94.44	1082	1190
34655.30159	13465.2026	-397.545	63.00	63.00	125.99	1055	1190
30688.20159	22527.8026	-211.545	21.88	21.88	43.76	2612	1190
27725.70159	22833.8026	119.455	27.55	27.55	55.11	1168	1190
27783.70159	24007.5026	-60.5454	37.96	37.96	75.93	1204	1190
13240.50159	25812.4026	240.455	30.73	30.73	61.47	1283	1190
1610.80159	25709.6026	-382.545	31.67	31.67	63.35	1920	1190
21724.70159	32448.7026	-333.545	42.20	42.20	84.40	1170	1190
21840.60723	10454.50344	-379.506	34.64	34.64	69.28	1696	1198
24013.80723	29401.00344	-165.506	32.64	32.64	65.28	1111	1198
14358.80723	31598.50344	355.494	26.05	26.05	52.09	3760	1198
14126.81286	3249.504271	-101.466	32.50	32.50	65.00	1657	1206
29093.21286	16461.40427	-364.466	48.09	48.09	96.18	1087	1206
2916.812863	23891.20427	-63.4663	15.66	15.66	31.32	4543	1206
7580.112863	29567.40427	-103.466	26.73	26.73	53.46	2788	1206
23520.41286	29804.30427	-47.4663	32.90	32.90	65.80	1407	1206
19770.81286	30993.30427	385.534	30.00	30.00	60.01	2796	1206
25236.5185	1583.505104	-125.427	29.20	29.20	58.40	1168	1214
21996.9185	4673.005104	389.573	36.17	36.17	72.35	1511	1214
3560.618504	22635.9051	227.573	32.99	32.99	65.99	1650	1214
25615.9185	24524.1051	386.573	30.50	30.50	60.99	1999	1214
19607.2185	35496.1051	-304.427	39.16	39.16	78.33	1963	1214
21621.52979	3321.906764	-163.348	57.23	57.23	114.45	1083	1230
24658.02979	11399.70676	-328.348	39.99	39.99	79.98	1336	1230
33340.63544	13058.40759	202.692	30.52	30.52	61.04	1856	1238
23373.33544	20709.10759	-216.308	46.11	46.11	92.22	1187	1238
2160.235439	20576.40759	-381.308	43.03	43.03	86.05	1244	1238
2229.235439	24259.70759	326.692	39.96	39.96	79.93	1086	1238
5252.035439	27920.60759	99.6918	26.68	26.68	53.36	1829	1238
29719.34109	6712.608418	-43.2687	33.75	33.75	67.49	1018	1246
34185.54109	17397.10842	-389.269	17.97	17.97	35.94	6964	1246
24064.14109	24315.50842	345.731	45.24	45.24	90.48	1256	1246
28902.84109	24976.60842	-303.269	37.82	37.82	75.64	1495	1246
24757.74109	29660.50842	-81.2687	24.82	24.82	49.64	1589	1246
1511.346741	19660.70924	121.771	24.63	24.63	49.27	2523	1254
30932.14674	20676.70924	-318.229	36.22	36.22	72.44	1756	1254
18599.34674	22058.30924	-119.229	39.99	39.99	79.98	1151	1254
3550.146741	25218.30924	366.771	37.84	37.84	75.69	2339	1254
12910.34674	25777.50924	242.771	27.67	27.67	55.34	1487	1254
37909.54674	27610.40924	-102.229	21.31	21.31	42.63	3239	1254
9892.746741	30650.40924	-350.229	25.06	25.06	50.11	2142	1254
19092.14674	31719.10924	158.771	36.83	36.83	73.66	1198	1254
35390.7524	16242.01007	-125.19	11.96	11.96	23.93	5238	1262
21697.2524	37761.51007	-306.19	48.11	48.11	96.23	1114	1262
209.5580513	9737.810886	-258.15	38.34	38.34	76.68	1028	1270
2936.158051	24039.01089	-118.15	17.52	17.52	35.04	2779	1270
39770.95805	27215.31089	-391.15	43.07	43.07	86.15	1327	1270
24735.45805	29708.11089	335.85	27.55	27.55	55.11	2258	1270
4550.758051	32174.51089	-222.15	39.49	39.49	78.99	1126	1270
3842.563709	17909.2117	-85.1106	32.03	32.03	64.06	1014	1278
15746.76371	19105.8117	-370.111	45.24	45.24	90.48	1077	1278
32241.26371	19810.0117	-354.111	36.46	36.46	72.91	1788	1278
30995.66371	20781.7117	73.8894	16.08	16.08	32.17	3293	1278
15097.96371	24289.4117	-31.1106	44.84	44.84	89.68	1033	1278
30075.26371	25824.3117	382.889	48.51	48.51	97.03	1427	1278
6605.863709	26807.2117	120.889	31.96	31.96	63.91	1420	1278
26350.76371	28702.8117	338.889	54.07	54.07	108.14	1180	1278
24809.16371	29748.5117	-3.11057	31.82	31.82	63.63	1277	1278
5182.263709	32234.6117	-254.111	41.12	41.12	82.24	1266	1278
40240.86937	26698.71252	-100.071	34.92	34.92	69.85	1665	1286
2781.66937	27864.71252	-123.071	27.91	27.91	55.81	1698	1286
4427.06937	34822.41252	-202.071	34.43	34.43	68.86	1219	1286
34252.47503	17926.91334	-271.031	27.72	27.72	55.44	1958	1294
30222.97503	20040.51334	270.969	44.25	44.25	88.50	1087	1294
28806.47503	24969.91334	286.969	37.94	37.94	75.88	1203	1294
21885.47503	36845.91334	-233.032	36.60	36.60	73.19	1354	1294
19249.57503	37121.81334	-83.0315	40.51	40.51	81.01	1486	1294
32930.8807	15092.91415	-281.992	45.10	45.10	90.20	1096	1302
31919.7807	15630.11415	-398.992	44.53	44.53	89.07	1513	1302
2907.280695	23937.11415	-96.992	21.71	21.71	43.43	2677	1302
5134.680695	32315.41415	-329.992	36.20	36.20	72.39	1226	1302
26739.58636	8563.714959	-182.875	46.18	46.18	92.36	1218	1310
27007.68636	13340.01496	-121.875	36.31	36.31	72.63	1131	1310
34187.28636	17331.61496	-186.875	24.16	24.16	48.32	2041	1310
25538.78636	24601.91496	327.125	43.73	43.73	87.46	1101	1310
1336.486361	26949.71496	-393.875	35.82	35.82	71.64	1609	1310
8020.186361	26937.91496	331.125	38.01	38.01	76.02	1227	1310
19697.49203	4887.815767	-115.731	32.52	32.52	65.05	1207	1318
3078.192028	11406.91577	-229.731	30.43	30.43	60.85	2016	1318
34161.69203	17441.81577	-95.7313	14.67	14.67	29.34	4291	1318
26388.69203	28562.41577	-333.731	30.26	30.26	60.52	2453	1318
19416.9977	2385.616572	-377.588	52.45	52.45	104.89	1051	1326
33296.9977	9778.616572	290.412	36.62	36.62	73.24	1141	1326
20646.4977	16040.41657	-93.588	26.75	26.75	53.51	1542	1326
30950.7977	20776.01657	157.412	29.18	29.18	58.36	1387	1326
2898.897697	23997.61657	-146.588	32.71	32.71	65.42	1613	1326
25801.4977	24543.91657	225.412	38.13	38.13	76.25	1065	1326
20438.2977	32902.71657	289.412	40.62	40.62	81.25	1242	1326
17535.20337	17942.11738	-395.445	40.32	40.32	80.64	1294	1334
1508.503367	19773.41738	262.555	39.45	39.45	78.89	1264	1334
14099.40904	3288.518176	164.699	40.58	40.58	81.15	1204	1342
30924.80904	17281.21818	-256.301	46.49	46.49	92.98	1035	1342
30960.80904	20702.01818	-46.3015	32.78	32.78	65.56	1080	1342
22514.20904	22365.21818	-221.301	42.20	42.20	84.40	1312	1342
11419.60904	25882.31818	383.699	30.40	30.40	60.81	1701	1342
2778.809039	28026.81818	-293.301	22.07	22.07	44.13	3283	1342
16541.71471	4700.418974	191.842	37.21	37.21	74.42	1294	1350
34177.71471	17441.31897	-159.158	16.81	16.81	33.63	3485	1350
9890.514713	30727.71897	-233.158	29.44	29.44	58.88	1610	1350
18248.01471	37142.81897	-263.158	37.37	37.37	74.75	1285	1350
2443.620388	15458.81977	-50.0149	32.71	32.71	65.42	1027	1358
27414.62039	26232.61977	162.985	17.80	17.80	35.61	3209	1358
22119.12039	31045.01977	-57.0149	18.13	18.13	36.27	3440	1358
21493.52039	32739.71977	-269.015	42.13	42.13	84.26	1291	1358
21899.92039	36702.11977	-187.015	15.28	15.28	30.57	8671	1358
18739.32606	365.220563	305.128	39.14	39.14	78.28	1121	1366
34317.62606	9944.520563	18.1284	37.16	37.16	74.32	1323	1366
34464.22606	14104.42056	-226.872	37.84	37.84	75.69	1228	1366
30640.52606	21924.82056	-204.872	16.04	16.04	32.08	5520	1366
25237.22606	25677.82056	397.128	35.07	35.07	70.13	1460	1366
18741.72606	30641.32056	-85.8716	32.57	32.57	65.14	1129	1366
29041.13174	518.5213533	96.2717	29.39	29.39	58.78	1393	1374
32243.33174	19964.12135	-85.7283	23.62	23.62	47.24	2665	1374
25180.43174	24747.42135	331.272	37.02	37.02	74.04	1532	1374
10587.13174	32226.12135	-199.728	33.94	33.94	67.87	1232	1374
19551.93174	39946.52135	56.2717	31.44	31.44	62.88	1179	1374
27435.23742	18370.12214	-158.585	31.13	31.13	62.27	2082	1382
31118.23742	18761.42214	337.415	35.98	35.98	71.97	1568	1382
32184.63742	19908.92214	60.415	25.55	25.55	51.10	2861	1382
7744.13742	24122.62214	374.415	40.22	40.22	80.45	1282	1382
17663.43742	27935.92214	-281.585	42.13	42.13	84.26	1133	1382
21460.13742	38243.82214	-9.585	23.01	23.01	46.02	2382	1382
18277.7431	10837.62293	8.55829	33.79	33.79	67.59	1010	1390
17303.8431	26770.32293	391.558	37.54	37.54	75.08	1568	1390
22560.0431	26641.62293	-278.442	46.11	46.11	92.22	1213	1390
33672.9431	29549.12293	-334.442	35.75	35.75	71.50	1184	1390
21489.5431	38173.62293	-36.4417	32.78	32.78	65.56	1162	1390
29802.74878	4369.123707	-326.298	46.11	46.11	92.22	1628	1398
35350.54878	16221.22371	-191.298	11.80	11.80	23.60	7749	1398
31624.34878	19257.62371	-59.2984	26.82	26.82	53.65	1719	1398
34782.84878	20720.02371	259.702	21.36	21.36	42.72	2472	1398
30544.04878	22655.72371	34.7016	27.81	27.81	55.63	1028	1398
23258.74878	32153.12371	-206.298	36.17	36.17	72.35	1545	1398
24880.65446	27921.52449	-77.1551	62.12	62.12	124.25	1181	1406
2707.560145	27960.72526	-236.012	36.90	36.90	73.81	1083	1414
12574.16015	27938.72526	389.988	41.73	41.73	83.46	2005	1414
23908.46015	28524.82526	-225.012	42.74	42.74	85.49	1091	1414
19473.56583	3200.526034	108.131	28.73	28.73	57.46	1509	1422
34429.56583	3494.926034	356.131	54.54	54.54	109.08	1215	1422
18948.26583	4234.226034	400.131	44.04	44.04	88.08	1212	1422
1028.665829	17467.62603	203.131	36.20	36.20	72.39	1145	1422
5709.765829	27771.92603	243.131	33.04	33.04	66.08	1012	1422
23057.87151	14969.3268	-233.725	32.45	32.45	64.90	1169	1430
6296.971514	28936.4268	-302.725	40.06	40.06	80.12	1086	1430
18864.17151	30466.1268	25.2747	26.52	26.52	53.03	1619	1430
17717.0772	4534.02757	-265.582	43.21	43.21	86.43	1306	1438
38949.2772	20976.12757	-351.582	44.72	44.72	89.44	1060	1438
18754.0772	25203.82757	373.418	47.31	47.31	94.62	1099	1438
29818.0772	26718.52757	-335.582	43.83	43.83	87.65	1125	1438
11366.48289	3293.228333	338.561	36.06	36.06	72.11	1670	1446
31694.28289	5763.428333	-164.439	35.89	35.89	71.78	1937	1446
32285.88289	19917.02833	-208.439	27.15	27.15	54.31	1997	1446
29859.68289	20919.82833	144.561	21.76	21.76	43.52	2379	1446
29612.28289	21770.82833	260.561	16.46	16.46	32.92	4304	1446
30627.68289	21904.02833	-287.439	23.41	23.41	46.82	3661	1446
26052.18289	27942.52833	142.561	24.07	24.07	48.14	2314	1446
11912.68289	28399.82833	-47.4387	26.23	26.23	52.47	1583	1446
13919.38289	28598.12833	138.561	34.24	34.24	68.48	1148	1446
23382.08289	31707.02833	244.561	16.16	16.16	32.31	5564	1446
21865.08289	36667.52833	-145.439	21.67	21.67	43.33	2914	1446
22591.88857	9244.829093	-109.295	38.34	38.34	76.68	1322	1454
32054.28857	11063.92909	310.705	36.06	36.06	72.11	1156	1454
34830.08857	14384.72909	-330.295	38.76	38.76	77.53	1482	1454
17462.68857	23996.52909	-273.295	37.52	37.52	75.03	1179	1454
3557.088572	25546.42909	-340.295	38.46	38.46	76.91	1361	1454
27468.18857	26198.52909	340.705	20.39	20.39	40.79	4023	1454
10850.58857	27703.82909	25.7046	27.20	27.20	54.40	1289	1454
11899.68857	28468.12909	287.705	32.90	32.90	65.80	1269	1454
17564.78857	28928.32909	250.705	44.49	44.49	88.97	1179	1454
3417.694259	17017.12985	97.8479	35.65	35.65	71.31	1065	1462
24252.69426	17912.42985	-164.152	37.11	37.11	74.23	1171	1462
24987.39426	17922.72985	-341.152	55.88	55.88	111.77	1013	1462
1545.294259	19630.62985	356.848	39.19	39.19	78.37	1098	1462
29575.39426	21776.12985	76.8479	15.97	15.97	31.93	4207	1462
14471.59426	30548.22985	-186.152	37.96	37.96	75.93	1103	1462
14332.19426	31566.62985	256.848	27.93	27.93	55.86	1335	1462
20108.89426	34074.62985	-80.1521	23.20	23.20	46.39	2505	1462
28172.39995	1597.330602	31.9912	37.26	37.26	74.51	1231	1470
30956.39995	14227.9306	-336.009	41.80	41.80	83.60	1314	1470
32204.39995	15108.3306	358.991	41.35	41.35	82.71	1249	1470
3223.999947	17066.5306	-337.009	42.98	42.98	85.96	1155	1470
29289.29995	18638.7306	-166.009	64.32	64.32	128.63	1034	1470
28816.99995	22804.0306	11.9912	31.86	31.86	63.73	1539	1470
5514.599947	26784.3306	393.991	39.49	39.49	78.99	1202	1470
23502.99995	29914.2306	-140.009	41.31	41.31	82.61	1317	1470
16642.50564	2400.331351	-331.866	37.09	37.09	74.18	1330	1478
40357.80564	6987.831351	-357.866	31.70	31.70	63.40	1990	1478
33426.20564	12513.53135	-373.866	52.89	52.89	105.79	1018	1478
34484.00564	14224.73135	-44.8655	28.38	28.38	56.76	1222	1478
29800.70564	20908.73135	266.134	14.55	14.55	29.11	7880	1478
27525.50564	23189.03135	-388.866	33.06	33.06	66.13	2115	1478
23111.50564	24973.13135	372.134	45.05	45.05	90.10	1250	1478
16810.50564	26716.53135	-122.866	31.02	31.02	62.03	1457	1478
12190.40564	28700.43135	-356.866	53.22	53.22	106.45	1094	1478
22673.90564	32964.33135	-73.8655	32.03	32.03	64.06	1012	1478
21913.30564	36677.53135	-97.8655	24.96	24.96	49.93	2109	1478
29626.51132	7178.732096	-249.722	38.22	38.22	76.44	1096	1486
6369.711324	12944.7321	20.2778	36.08	36.08	72.16	1300	1486
2838.511324	18948.2321	227.278	23.24	23.24	46.49	2500	1486
34781.01132	20705.1321	-60.7222	25.41	25.41	50.82	1095	1486
30979.81132	20649.0321	-220.722	30.73	30.73	61.47	1471	1486
1718.011324	25924.4321	-342.722	34.17	34.17	68.34	1587	1486
27603.21132	26142.8321	281.278	22.40	22.40	44.79	2652	1486
949.9170135	8589.432838	-348.579	50.51	50.51	101.03	1006	1494
20834.51701	22779.73284	-217.579	41.00	41.00	82.00	1186	1494
27619.91701	23478.13284	-39.5789	23.88	23.88	47.76	3105	1494
32513.21701	27881.73284	-370.579	46.53	46.53	93.07	1074	1494
22725.21701	35029.03284	30.4211	15.47	15.47	30.94	3041	1494
30670.9227	475.3335764	222.564	32.22	32.22	64.43	1026	1502
22538.6227	10170.53358	286.564	56.92	56.92	113.84	1090	1502
788.3227029	10777.53358	371.564	51.32	51.32	102.63	1300	1502
28828.6227	22819.43358	41.5644	27.15	27.15	54.31	1561	1502
25654.0227	23355.93358	-187.436	34.78	34.78	69.57	1251	1502
16105.1227	25348.93358	385.564	47.52	47.52	95.05	1021	1502
24816.6227	29638.63358	303.564	28.85	28.85	57.70	2044	1502
28943.82839	431.8343108	-285.437	36.46	36.46	72.91	1369	1510
12632.82839	3362.734311	322.563	34.88	34.88	69.76	1053	1510
22477.42839	22715.53431	-104.437	29.08	29.08	58.17	1595	1510
17655.62839	32198.23431	-139.437	37.47	37.47	74.94	1156	1510
25873.13408	12785.03504	379.513	42.20	42.20	84.40	1077	1518
33480.23408	18515.43504	-297.487	33.06	33.06	66.13	1455	1518
31991.33408	21409.33504	243.513	33.13	33.13	66.27	1140	1518
30703.13408	22452.43504	-378.487	20.98	20.98	41.97	4589	1518
28855.83408	24893.23504	-40.4875	30.94	30.94	61.89	1045	1518
18816.03408	30596.83504	107.513	29.48	29.48	58.97	1252	1518
19256.83408	37229.43504	-107.487	22.89	22.89	45.78	2877	1518
1151.739772	8695.935768	167.462	31.30	31.30	62.60	1540	1526
34497.63977	14189.03577	-254.538	30.03	30.03	60.05	2461	1526
28884.23977	24932.73577	-170.538	22.47	22.47	44.93	2574	1526
12521.63977	29553.93577	-112.538	46.75	46.75	93.49	1205	1526
14624.53977	29599.43577	-32.5376	38.83	38.83	77.67	1191	1526
13377.23977	30840.03577	-322.538	34.01	34.01	68.01	1722	1526
12329.84546	18654.53649	-369.588	42.93	42.93	85.86	1043	1534
30646.44546	21911.93649	-2.58764	25.17	25.17	50.35	1110	1534
28790.14546	22747.43649	358.412	29.98	29.98	59.96	3272	1534
27618.64546	26286.13649	196.412	38.10	38.10	76.21	1129	1534
7467.445462	26433.53649	-200.588	44.56	44.56	89.11	1149	1534
25909.74546	27877.43649	-48.5876	28.68	28.68	57.37	1896	1534
9910.945462	30666.43649	-111.588	22.09	22.09	44.18	1565	1534
24704.84546	30686.73649	-19.5876	12.01	12.01	24.02	4290	1534
11902.44546	31829.53649	-363.588	42.04	42.04	84.07	1398	1534
17076.54546	36132.53649	-298.588	38.86	38.86	77.72	1152	1534
24889.95115	388.1372092	-199.638	35.84	35.84	71.69	1178	1542
27140.35115	13242.23721	-344.638	39.00	39.00	78.00	1323	1542
29986.15115	20776.83721	169.362	34.95	34.95	69.90	1008	1542
39553.65115	23847.03721	-116.638	30.00	30.00	60.01	1003	1542
24401.95115	26475.93721	-377.638	25.41	25.41	50.82	3126	1542
21267.45115	32560.53721	363.362	41.38	41.38	82.75	1222	1542
14513.45115	35676.93721	-178.638	34.95	34.95	69.90	1353	1542
1885.956842	21811.63792	-181.688	21.10	21.10	42.20	4189	1550
9187.556842	26493.13792	-199.688	44.89	44.89	89.77	1295	1550
21575.55684	27291.33792	332.312	41.05	41.05	82.10	1142	1550
14501.05684	30899.03792	387.312	40.93	40.93	81.86	1344	1550
15347.85684	31949.13792	-81.6878	35.11	35.11	70.23	1273	1550
34189.66253	17363.33863	-384.738	21.52	21.52	43.05	3431	1558
27516.26253	26243.43863	247.262	22.00	22.00	43.99	2005	1558
24828.96253	29664.63863	-199.738	28.68	28.68	57.37	1343	1558
24610.46253	30675.63863	66.2621	27.39	27.39	54.78	1055	1558
22252.66253	31686.43863	-105.738	44.16	44.16	88.31	1027	1558
16882.26253	37990.03863	-181.738	29.11	29.11	58.22	1389	1558
21031.36253	38375.93863	200.262	44.23	44.23	88.45	1120	1558
33740.76822	3045.63934	-349.788	28.54	28.54	57.09	1730	1566
37044.36822	9292.73934	-310.788	49.86	49.86	99.71	1025	1566
19602.16822	9223.53934	-102.788	46.86	46.86	93.73	1071	1566
38025.66822	12689.13934	-253.788	40.65	40.65	81.29	1392	1566
34555.56822	14300.13934	50.212	25.36	25.36	50.73	1918	1566
32356.56822	20270.53934	-370.788	33.06	33.06	66.13	1870	1566
28914.16822	25009.63934	-396.788	34.50	34.50	69.00	1906	1566
20803.86822	25875.53934	-308.788	52.09	52.09	104.19	1090	1566
1294.468222	27124.33934	-331.788	36.53	36.53	73.05	1288	1566
24621.46822	30720.33934	10.212	15.78	15.78	31.56	3932	1566
16399.96822	35601.53934	289.212	41.38	41.38	82.75	1239	1566
21015.17391	6651.440042	321.162	49.60	49.60	99.19	1329	1574
32198.17391	20070.44004	367.162	30.50	30.50	60.99	2780	1574
27267.17391	27394.74004	39.1619	13.73	13.73	27.46	4493	1574
8488.173911	34549.44004	-19.8381	37.89	37.89	75.78	1292	1574
34018.1796	10861.54074	-204.888	41.38	41.38	82.75	1388	1582
25324.7796	19194.54074	-392.888	34.08	34.08	68.15	2943	1582
25956.7796	23256.54074	124.112	33.75	33.75	67.49	1053	1582
27230.7796	27337.54074	-48.8882	23.08	23.08	46.16	1785	1582
29580.48529	21760.44143	51.0617	14.77	14.77	29.53	3973	1590
8140.485289	25337.84143	-378.938	45.03	45.03	90.06	1290	1590
20112.38529	27314.84143	-381.938	55.04	55.04	110.07	1239	1590
12916.98529	33651.54143	-376.938	40.03	40.03	80.07	1297	1590
29797.19098	16449.04212	-254.988	41.35	41.35	82.71	1061	1598
34212.59098	18796.44212	-290.988	48.11	48.11	96.23	1012	1598
29445.99098	19861.94212	-365.988	58.00	58.00	116.01	1121	1598
2374.790977	20792.74212	-103.988	31.32	31.32	62.64	1326	1598
35338.19098	27249.34212	-120.988	38.83	38.83	77.67	1128	1598
14251.29098	30781.44212	152.012	39.16	39.16	78.33	1082	1598
23054.59666	24260.0428	-368.038	45.26	45.26	90.53	1498	1606
24417.59666	26758.5428	-91.0384	34.34	34.34	68.67	1508	1606
21289.79666	27269.0428	-133.038	34.03	34.03	68.06	1088	1606
19856.39666	29691.4428	-115.038	29.37	29.37	58.73	1116	1606
10519.49666	30676.0428	12.9616	30.57	30.57	61.14	1117	1606
20589.29666	31116.3428	-357.038	40.86	40.86	81.72	1371	1606
19078.39666	34961.0428	-250.038	39.61	39.61	79.22	1056	1606
31260.20235	16680.24348	-166.089	43.85	43.85	87.70	1068	1614
27144.30235	18575.54348	364.911	43.28	43.28	86.57	1089	1614
32294.30235	19958.64348	-86.0885	36.29	36.29	72.58	1101	1614
30612.70235	22594.04348	-381.089	59.28	59.28	118.55	1054	1614
35046.80235	26933.64348	-214.089	39.87	39.87	79.74	1007	1614
25923.40235	27917.04348	212.911	18.09	18.09	36.17	3568	1614
20341.00235	32973.64348	201.911	31.06	31.06	62.12	1264	1614
18910.70235	34919.34348	-91.0885	40.25	40.25	80.49	1355	1614
12550.10235	37771.04348	-53.0885	34.95	34.95	69.90	1647	1614
33657.90804	3000.644159	-283.139	54.26	54.26	108.52	1071	1622
20575.70804	16156.44416	-175.139	25.60	25.60	51.20	1773	1622
1997.408038	21853.34416	35.8614	24.07	24.07	48.14	1786	1622
27350.50804	27334.44416	-60.1386	22.96	22.96	45.92	2184	1622
14287.70804	30741.94416	168.861	32.36	32.36	64.72	1312	1622
20764.60804	30737.24416	-287.139	45.26	45.26	90.53	1215	1622
27048.21372	6303.044829	-29.1887	36.08	36.08	72.16	1036	1630
25004.61372	24610.64483	389.811	46.02	46.02	92.03	1174	1630
8230.713724	25175.74483	107.811	39.66	39.66	79.32	1491	1630
26466.91372	28710.54483	203.811	33.89	33.89	67.78	1076	1630
14340.71372	31619.24483	-14.1887	28.50	28.50	56.99	2056	1630
1133.219409	8625.545494	231.761	29.88	29.88	59.77	1057	1638
26587.91941	30806.64549	-45.2388	23.74	23.74	47.48	1651	1638
33647.12509	13432.44615	-95.2889	32.76	32.76	65.52	1095	1646
30642.22509	22585.54615	143.711	22.87	22.87	45.73	3102	1646
11810.02509	31052.94615	-293.289	40.72	40.72	81.44	1110	1646
13513.42509	31657.84615	321.711	35.25	35.25	70.51	1230	1646
3367.125093	33990.04615	-282.289	31.20	31.20	62.41	1459	1646
19561.32509	40246.44615	-314.289	46.35	46.35	92.69	1041	1646
25996.73078	20095.94681	229.661	35.25	35.25	70.51	1544	1654
1905.530777	21812.24681	-145.339	25.58	25.58	51.15	1748	1654
2929.130777	23811.14681	222.661	38.06	38.06	76.11	1042	1654
11522.63078	29077.24681	-118.339	33.06	33.06	66.13	1613	1654
24763.43078	29656.04681	-28.339	25.46	25.46	50.92	1796	1654
9876.630777	30653.24681	-77.339	14.62	14.62	29.25	4315	1654
14209.53078	37319.64681	-126.339	44.44	44.44	88.88	1143	1654
30627.63646	20046.44746	-69.3891	54.66	54.66	109.32	1021	1662
24361.13646	26435.04746	-172.389	24.35	24.35	48.70	2339	1662
6612.336459	26793.44746	231.611	37.66	37.66	75.31	1307	1662
25865.83646	27982.34746	109.611	24.00	24.00	47.99	1302	1662
32514.43646	28597.64746	46.6109	30.31	30.31	60.62	1415	1662
19570.63646	40003.94746	-68.3891	27.62	27.62	55.25	1876	1662
28940.94214	17275.4481	-285.439	42.96	42.96	85.91	1073	1670
31274.04214	20386.2481	-167.439	47.12	47.12	94.25	1051	1670
2915.842141	23873.3481	-146.439	23.83	23.83	47.67	1689	1670
20850.84214	26615.7481	260.561	39.73	39.73	79.46	1115	1670
11790.94214	31704.2481	-9.43915	42.34	42.34	84.69	1271	1670
12964.54214	33855.6481	-346.439	46.09	46.09	92.17	1460	1670
33651.64782	2920.648745	-150.489	29.84	29.84	59.68	1179	1678
34051.94782	10727.14875	-37.4892	26.19	26.19	52.38	2480	1678
31195.54782	13059.84875	-140.489	48.02	48.02	96.04	1061	1678
27263.34782	27338.04875	3.51076	28.83	28.83	57.65	1054	1678
11465.64782	29166.74875	-297.489	37.59	37.59	75.17	2062	1678
17507.94782	35061.74875	-222.489	33.09	33.09	66.18	1277	1678
34141.4535	17330.94938	-374.539	21.45	21.45	42.91	4557	1686
30595.6535	21985.14938	-387.539	38.57	38.57	77.15	1711	1686
32165.6535	27471.14938	-29.5393	36.67	36.67	73.33	1184	1686
30996.55918	3002.25001	351.411	48.25	48.25	96.51	1200	1694
37988.45918	6358.55001	-275.589	45.33	45.33	90.67	1155	1694
33130.25918	6463.05001	-291.589	50.16	50.16	100.32	1429	1694
27093.55918	13264.05001	-373.589	50.09	50.09	100.18	1119	1694
4128.459179	18377.65001	236.411	35.87	35.87	71.73	1318	1694
23308.65918	18337.95001	-107.589	37.35	37.35	74.70	1011	1694
10601.75918	25040.85001	-295.589	47.95	47.95	95.90	1080	1694
7837.159179	26436.45001	178.411	33.28	33.28	66.55	1051	1694
25970.25918	27848.85001	-106.589	43.17	43.17	86.33	1542	1694
22171.85918	31213.25001	-349.589	29.06	29.06	58.12	2158	1694
5261.864856	13402.25063	-357.639	45.90	45.90	91.80	1037	1702
30695.46486	19890.25063	-227.64	32.66	32.66	65.33	1426	1702
27559.96486	22893.25063	-214.64	34.71	34.71	69.43	1657	1702
28790.46486	22792.65063	342.361	34.71	34.71	69.43	1303	1702
27507.86486	26248.95063	333.361	17.05	17.05	34.10	4951	1702
26325.06486	27649.05063	-38.6395	39.59	39.59	79.18	1140	1702
16919.56486	29394.65063	199.36	36.20	36.20	72.39	1066	1702
9697.670531	921.3512531	-25.5695	24.52	24.52	49.03	1444	1710
26405.27053	14247.05125	-258.569	43.33	43.33	86.66	1039	1710
32172.67053	19877.05125	-143.569	43.73	43.73	87.46	1615	1710
1417.870531	23958.95125	-228.569	32.90	32.90	65.80	1520	1710
24843.07053	29703.35125	-21.5695	24.07	24.07	48.14	1801	1710
6312.670531	30675.55125	-161.569	24.73	24.73	49.45	1319	1710
22289.17053	31546.25125	-270.569	48.42	48.42	96.84	1097	1710
2841.776206	18943.15187	336.541	29.25	29.25	58.50	2631	1718
32285.87621	19918.15187	-34.4594	27.55	27.55	55.11	1408	1718
24384.67621	27066.15187	-138.459	38.95	38.95	77.90	1263	1718
35869.67621	28462.65187	-369.459	40.18	40.18	80.35	1559	1718
8452.276206	29218.45187	142.541	28.64	28.64	57.27	1226	1718
19288.77621	33368.15187	-179.459	42.23	42.23	84.45	1715	1718
18486.48188	7448.452475	343.651	37.49	37.49	74.98	1084	1726
23983.58188	15334.55247	-305.349	50.80	50.80	101.59	1055	1726
29587.58188	21757.95247	107.651	25.39	25.39	50.77	1605	1726
28920.08188	24956.55247	-342.349	23.22	23.22	46.44	3243	1726
22209.98188	31743.75247	-89.3493	26.23	26.23	52.47	1217	1726
25296.98188	31817.65247	264.651	36.03	36.03	72.06	1117	1726
34794.38755	20665.75308	138.761	30.31	30.31	60.62	1432	1734
23253.18755	27760.75308	347.761	29.11	29.11	58.22	1727	1734
10087.18755	38491.65308	296.761	35.11	35.11	70.23	1055	1734
34168.29322	17294.65367	-208.129	18.35	18.35	36.69	3171	1742
23356.09322	22557.55367	-125.129	30.45	30.45	60.90	1979	1742
28808.69322	22846.75367	-41.129	35.56	35.56	71.12	1015	1742
22246.59322	24299.95367	-118.129	37.28	37.28	74.56	1210	1742
2509.29322	29153.45367	360.871	35.68	35.68	71.36	1603	1742
14558.49322	35459.45367	-372.129	52.12	52.12	104.23	1004	1742
3836.398888	24003.85427	325.981	41.21	41.21	82.42	1245	1750
11027.39889	27700.05427	-132.019	29.01	29.01	58.03	1055	1750
22222.39889	31089.95427	-394.019	20.63	20.63	41.26	3230	1750
19593.59889	40048.45427	-36.0189	25.86	25.86	51.72	2257	1750
32480.00455	7410.054851	-386.909	47.45	47.45	94.91	1154	1758
29592.70455	21781.25485	15.0912	12.60	12.60	25.20	9081	1758
30561.90455	21993.65485	132.091	29.67	29.67	59.35	1892	1758
30075.91022	21700.05543	146.201	33.96	33.96	67.92	1233	1766
28134.51022	26167.85543	391.201	27.53	27.53	55.06	1956	1766
7676.01022	29609.85543	-298.799	37.40	37.40	74.79	1405	1766
18856.31022	30550.45543	333.201	31.35	31.35	62.69	1559	1766
21281.01022	32575.35543	393.201	25.79	25.79	51.57	4340	1766
29176.31588	8081.956004	-385.689	26.56	26.56	53.13	3190	1774
2570.215884	12872.856	-180.689	28.05	28.05	56.10	1012	1774
27717.41588	25820.656	-48.6886	27.51	27.51	55.01	1279	1774
6650.215884	26830.456	-4.68864	34.90	34.90	69.80	1015	1774
2355.015884	28965.556	85.3114	31.35	31.35	62.69	1526	1774
23675.11588	29643.556	-202.689	34.52	34.52	69.05	1494	1774
20400.61588	32910.056	394.311	39.33	39.33	78.66	1471	1774
21875.91588	36708.656	-205.689	31.91	31.91	63.82	1616	1774
2118.021547	4005.356572	191.421	31.49	31.49	62.97	1427	1782
18309.62155	5704.156572	193.421	35.37	35.37	70.74	1407	1782
35205.72155	10851.45657	-331.579	43.87	43.87	87.75	1052	1782
27291.82155	27373.55657	93.4215	13.21	13.21	26.42	7103	1782
21314.52155	27611.85657	-291.579	45.33	45.33	90.67	1175	1782
11854.52155	31868.15657	58.4215	26.35	26.35	52.70	3022	1782
8502.927208	24088.75713	67.5316	23.60	23.60	47.19	1063	1790
23320.42721	31744.95713	374.532	29.65	29.65	59.30	2118	1790
21453.12721	38287.85713	-308.468	28.59	28.59	57.18	2171	1790
32884.43287	5595.657689	-316.358	34.05	34.05	68.11	1247	1798
23381.43287	15023.85769	-229.358	36.97	36.97	73.95	1225	1798
22637.73287	22842.75769	-388.358	39.40	39.40	78.80	1594	1798
38386.23287	24787.05769	-261.358	29.63	29.63	59.25	1248	1798
3377.332867	34023.25769	60.6417	23.90	23.90	47.81	2134	1798
21455.73287	38308.45769	272.642	34.05	34.05	68.11	1029	1798
12633.03853	371.4582391	-363.248	43.54	43.54	87.09	1107	1806
34174.23853	17438.75824	-151.248	27.34	27.34	54.68	1471	1806
26228.13853	23185.65824	265.752	35.04	35.04	70.08	1243	1806
2116.438525	24257.75824	-71.2482	24.52	24.52	49.03	1909	1806
27184.33853	27388.85824	156.752	19.15	19.15	38.29	3029	1806
19328.34418	25241.05878	-145.138	47.85	47.85	95.71	1281	1814
24372.14418	27536.45878	212.862	35.65	35.65	71.31	1170	1814
19520.54418	30353.75878	-223.138	36.01	36.01	72.02	1186	1814
22063.84984	12181.45932	-324.028	49.03	49.03	98.06	1006	1822
27039.84984	13344.75932	-385.028	49.78	49.78	99.57	1118	1822
24932.84984	22866.95932	-148.028	45.52	45.52	91.04	1122	1822
36304.94984	27617.05932	36.972	43.33	43.33	86.66	1074	1822
16347.24984	30052.55932	105.972	32.59	32.59	65.19	1153	1822
14181.24984	31360.15932	39.972	35.98	35.98	71.97	1030	1822
24983.15549	568.9598503	-181.918	31.39	31.39	62.78	1028	1830
16466.15549	38925.05985	-332.918	44.18	44.18	88.36	1417	1830
1088.361145	8677.260375	278.192	34.24	34.24	68.48	1127	1838
17520.26114	32453.76037	-191.808	30.59	30.59	61.18	2090	1838
1588.166796	13286.16089	-285.698	41.64	41.64	83.27	1237	1846
27232.0668	27328.66089	-5.69772	15.40	15.40	30.80	5840	1846
11929.8668	31981.76089	-217.698	51.48	51.48	102.96	1020	1846
26369.17245	27410.3614	-59.5876	31.09	31.09	62.17	1012	1854
27265.87245	27370.2614	89.4124	12.65	12.65	25.29	6585	1854
18001.27245	28023.9614	332.412	37.77	37.77	75.55	1185	1854
17509.37245	32480.1614	-121.588	28.21	28.21	56.43	1733	1854
25375.1781	7782.761909	344.522	40.65	40.65	81.29	1157	1862
29825.4781	20895.66191	-11.4775	28.17	28.17	56.33	1647	1862
24444.7781	26476.56191	-191.478	23.62	23.62	47.24	2469	1862
24767.9781	29726.16191	86.5225	23.95	23.95	47.90	1980	1862
34444.98374	13284.96241	-339.367	48.28	48.28	96.55	1110	1870
3263.683743	16585.96241	-357.367	49.20	49.20	98.39	1066	1870
29803.18374	20801.46241	-18.3674	33.75	33.75	67.49	1114	1870
28153.58939	9387.762898	-382.257	46.49	46.49	92.98	1047	1878
23917.98939	28532.5629	-288.257	40.15	40.15	80.31	1074	1878
23046.58939	32490.6629	-92.2573	33.30	33.30	66.60	1282	1878
19296.48939	37167.2629	-362.257	25.36	25.36	50.73	2229	1878
24669.39503	3812.963383	-373.147	43.28	43.28	86.57	1280	1886
15549.39503	27406.86338	368.853	48.25	48.25	96.51	1500	1886
29591.00068	21675.76386	-105.037	30.05	30.05	60.10	1143	1894
29888.20068	23857.86386	321.963	33.39	33.39	66.79	1724	1894
24697.30068	30732.26386	-127.037	34.92	34.92	69.85	1437	1894
22154.00068	31114.66386	-360.037	31.70	31.70	63.40	1935	1894
4710.700678	32177.16386	-249.037	36.53	36.53	73.05	1017	1894
31742.00632	10303.86433	-164.927	43.71	43.71	87.42	1230	1902
891.306321	17508.06433	191.073	35.82	35.82	71.64	1043	1902
1734.206321	25944.86433	8.07299	47.17	47.17	94.34	1042	1902
22935.10632	32950.96433	-155.927	30.38	30.38	60.76	2109	1902
29659.0176	21708.26525	91.8562	19.00	19.00	38.01	3114	1918
18923.6176	31456.66525	-349.144	47.43	47.43	94.86	1228	1918
22823.7176	33166.76525	-73.1438	27.60	27.60	55.20	1327	1918
28290.82324	10469.5657	-319.283	44.32	44.32	88.64	1123	1926
31098.42324	20648.1657	-276.283	40.36	40.36	80.73	1272	1926
20595.22324	23758.2657	103.717	37.07	37.07	74.14	1067	1926
2871.223242	23926.9657	-245.283	33.79	33.79	67.59	1551	1926
27246.82324	27365.0657	-11.2834	10.86	10.86	21.71	8473	1926
2829.423242	27895.3657	-152.283	26.38	26.38	52.75	1667	1926
22177.52324	31009.7657	-196.283	30.99	30.99	61.98	1315	1926
28357.82888	15928.16614	-37.423	23.20	23.20	46.39	1100	1934
32235.22888	19971.46614	-358.423	23.88	23.88	47.76	3780	1934
27224.82888	27362.16614	182.577	16.13	16.13	32.26	3737	1934
23922.72888	28702.66614	-31.423	34.17	34.17	68.34	1839	1934
19327.43452	4552.56658	75.4373	38.29	38.29	76.58	1258	1942
31930.33452	21943.16658	-214.563	35.21	35.21	70.41	1090	1942
18996.73452	24592.66658	-380.563	50.23	50.23	100.46	1126	1942
11509.93452	28933.76658	-388.563	34.59	34.59	69.19	1629	1942
24034.93452	29526.96658	-188.563	35.75	35.75	71.50	1530	1942
24885.43452	29728.46658	301.437	17.54	17.54	35.09	4598	1942
9918.234517	30703.36658	-257.563	14.04	14.04	28.07	5571	1942
21442.03452	38145.56658	-339.563	34.95	34.95	69.90	2195	1942
1750.540153	9015.567008	-19.7023	38.79	38.79	77.57	1123	1950
30979.94015	14288.76701	-230.702	36.97	36.97	73.95	1276	1950
29686.84015	20055.96701	253.298	31.11	31.11	62.22	1315	1950
29719.94015	23883.16701	390.298	31.39	31.39	62.78	2027	1950
33623.44015	28570.26701	-66.7023	44.13	44.13	88.27	1044	1950
31709.14579	5535.367429	-71.8419	37.75	37.75	75.50	1026	1958
32252.14579	20041.76743	-91.8419	24.14	24.14	48.28	2223	1958
29575.34579	21788.16743	153.158	30.80	30.80	61.61	1220	1958
26359.64579	28646.76743	-135.842	34.90	34.90	69.80	1039	1958
23374.94579	31731.26743	-106.842	14.41	14.41	28.83	4623	1958
19584.84579	40011.16743	-71.8419	29.53	29.53	59.06	1596	1958
26915.75142	13002.26784	-239.982	33.96	33.96	67.92	1064	1966
25113.75142	19042.46784	338.018	62.24	62.24	124.49	1094	1966
29641.45142	21577.06784	-253.982	38.41	38.41	76.82	1312	1966
28928.35142	24848.16784	8.01849	21.83	21.83	43.66	3310	1966
1439.657055	26885.26825	172.879	33.35	33.35	66.69	1039	1974
21384.05705	38356.16825	66.8789	26.80	26.80	53.60	1235	1974
2697.262687	18682.26865	-100.261	36.90	36.90	73.81	1300	1982
34797.06269	20685.56865	16.7393	24.49	24.49	48.98	1894	1982
24955.96269	22746.86865	-113.261	57.01	57.01	114.03	1040	1982
15880.76269	31700.76865	-0.260743	28.19	28.19	56.38	2163	1982
22150.86269	31594.16865	-324.261	37.68	37.68	75.36	2057	1982
11559.26832	21883.76904	-17.4004	28.61	28.61	57.23	1083	1990
23935.96832	28858.86904	-0.400359	27.41	27.41	54.82	1718	1990
14291.66832	31658.66904	-6.40036	32.64	32.64	65.28	1227	1990
20319.86832	32887.76904	322.6	36.81	36.81	73.62	1840	1990
20079.16832	34023.46904	-277.4	52.26	52.26	104.51	1257	1990
33709.87958	25298.9698	-72.6796	19.03	19.03	38.06	2415	2006
1809.879576	26018.6698	-171.68	25.67	25.67	51.34	1233	2006
23890.47958	27290.0698	-116.68	29.70	29.70	59.39	1248	2006
22731.97958	35045.5698	-2.67959	40.77	40.77	81.53	1122	2006
34193.2852	17383.67016	-386.819	16.51	16.51	33.02	6862	2014
33686.1852	25249.77016	-210.819	12.83	12.83	25.67	6402	2014
24789.5852	29711.27016	-151.819	35.56	35.56	71.12	1023	2014
9910.785204	30715.07016	-10.8192	20.96	20.96	41.92	1507	2014
40369.39083	7254.970523	-137.959	33.79	33.79	67.59	1355	2022
13058.89083	30446.37052	-183.959	37.14	37.14	74.28	1422	2022
19051.69083	31735.27052	-335.959	49.64	49.64	99.29	1034	2022
16553.69083	35667.37052	-379.959	40.32	40.32	80.64	1198	2022
19351.09083	37197.77052	-126.959	37.89	37.89	75.78	1097	2022
27138.69646	18826.37087	-266.098	57.06	57.06	114.12	1000	2030
15909.39646	28065.87087	-380.098	57.56	57.56	115.11	1014	2030
24648.09646	30692.17087	129.902	18.79	18.79	37.59	2459	2030
20099.10771	32973.37155	372.622	33.94	33.94	67.87	1390	2046
24581.21895	3684.072201	98.3431	41.94	41.94	83.89	1064	2062
29728.21895	21016.9722	334.343	43.31	43.31	86.62	1191	2062
28283.31895	26055.7722	376.343	23.60	23.60	47.19	3162	2062
23576.01895	29945.6722	182.343	33.61	33.61	67.21	1077	2062
19773.01895	31119.1722	-57.6569	39.02	39.02	78.04	1318	2062
20148.71895	32889.5722	259.343	34.88	34.88	69.76	1062	2062
22806.11895	33140.4722	-82.6569	29.63	29.63	59.25	1794	2062
21528.61895	37971.6722	-155.657	26.02	26.02	52.05	2028	2062
23776.62457	517.7725117	330.203	40.79	40.79	81.58	1355	2070
22280.72457	2341.472512	-64.7965	31.77	31.77	63.54	1576	2070
6297.324574	12313.57251	302.203	37.16	37.16	74.32	1048	2070
26427.42457	16671.97251	-230.797	47.55	47.55	95.09	1157	2070
29716.82457	26505.87251	-328.797	37.99	37.99	75.97	1189	2070
23726.63019	19769.87281	160.064	30.66	30.66	61.32	2026	2078
24874.63019	22739.47281	-22.9361	20.58	20.58	41.17	3731	2078
2902.330195	23881.47281	-368.936	23.20	23.20	46.39	4044	2078
21616.03019	24702.57281	295.064	35.84	35.84	71.69	2376	2078
28888.43019	24805.07281	-53.9361	22.02	22.02	44.04	2840	2078
22891.13019	33015.97281	27.0639	24.42	24.42	48.84	1895	2078
20386.73019	37234.47281	-288.936	44.13	44.13	88.27	1127	2078
1787.335815	25838.27311	199.924	36.15	36.15	72.30	1178	2086
33431.13581	29067.77311	-383.076	45.99	45.99	91.99	1013	2086
20572.13581	34081.67311	276.924	39.85	39.85	79.69	1039	2086
25621.74143	18579.97339	-273.215	45.31	45.31	90.62	1072	2094
29743.74143	20959.27339	65.7846	33.32	33.32	66.65	1702	2094
29692.14143	21764.47339	263.785	22.96	22.96	45.92	2800	2094
4648.247053	9684.873672	398.645	37.07	37.07	74.14	1162	2102
28033.14705	24090.77367	389.645	41.28	41.28	82.57	2080	2102
37823.64705	27641.97367	-50.355	31.91	31.91	63.82	1328	2102
2820.947053	28081.47367	-145.355	38.27	38.27	76.54	1120	2102
21671.04705	29236.97367	57.645	34.50	34.50	69.00	1016	2102
6200.747053	30102.97367	-84.355	40.69	40.69	81.39	1030	2102
24639.14705	30733.37367	54.645	25.08	25.08	50.16	1409	2102
6132.55267	2895.573941	357.606	38.67	38.67	77.34	1419	2110
22331.55267	8051.673941	-342.394	38.48	38.48	76.96	1114	2110
24988.85267	10006.87394	-397.394	36.67	36.67	73.33	1562	2110
9974.95267	30729.77394	-47.3941	29.39	29.39	58.78	1029	2110
22194.75267	31061.07394	-212.394	23.36	23.36	46.72	2648	2110
39600.55829	27519.0742	342.6	48.32	48.32	96.65	1075	2118
24716.95829	30754.2742	61.6003	19.12	19.12	38.25	2490	2118
30579.7639	22526.17445	-72.4053	28.38	28.38	56.76	1541	2126
36009.1639	25146.47445	-206.405	27.74	27.74	55.48	1763	2126
22233.6639	31635.47445	-371.405	51.81	51.81	103.62	1066	2126
5994.96952	28610.2747	324.589	38.27	38.27	76.54	1462	2134
11925.06952	31840.1747	-170.411	28.92	28.92	57.84	1476	2134
9764.975135	816.4749293	-230.417	33.77	33.77	67.54	1941	2142
28920.67513	24856.37493	-13.4166	36.60	36.60	73.19	1249	2142
25955.17513	27921.97493	394.583	33.39	33.39	66.79	2476	2142
22193.67513	31059.87493	-166.417	21.52	21.52	43.05	2827	2142
11888.97513	32593.47493	-266.417	36.24	36.24	72.49	1232	2142
21272.48075	816.0751543	-313.422	59.58	59.58	119.16	1122	2150
14724.88075	1691.475154	-382.422	61.21	61.21	122.41	1272	2150
19068.18075	7092.975154	-152.422	37.21	37.21	74.42	1241	2150
8383.380749	13111.67515	7.57781	40.01	40.01	80.02	1021	2150
30947.48075	20710.47515	-38.4222	17.59	17.59	35.18	5059	2150
7373.080749	23940.67515	-282.422	31.72	31.72	63.44	2435	2150
27245.38075	27365.07515	-1.42219	11.89	11.89	23.79	5599	2150
5955.180749	28423.47515	-377.422	41.02	41.02	82.05	1079	2150
31551.48636	17049.17537	-12.4278	37.37	37.37	74.75	1175	2158
32196.08636	19978.57537	55.5722	23.01	23.01	46.02	2895	2158
28930.28636	24756.77537	-82.4278	24.87	24.87	49.74	1696	2158
19393.09198	2807.575577	-281.433	34.76	34.76	69.52	2006	2166
25936.09198	11474.27558	99.5666	44.32	44.32	88.64	1081	2166
34159.69198	17275.17558	-349.433	18.44	18.44	36.88	4391	2166
31513.49198	23727.67558	-249.433	28.64	28.64	57.27	1029	2166
21942.49198	36625.17558	-198.433	18.09	18.09	36.17	5659	2166
32708.89759	16962.57578	363.561	45.50	45.50	91.00	1099	2174
30608.19759	21929.57578	-94.439	14.04	14.04	28.07	6764	2174
33674.79759	25279.37578	-157.439	31.53	31.53	63.07	1037	2174
9353.397588	28676.07578	-328.439	29.18	29.18	58.36	1479	2174
19322.69759	37313.37578	279.561	35.56	35.56	71.12	1124	2174
30912.3032	4172.075964	-65.4447	32.62	32.62	65.23	1379	2182
33738.1032	10627.97596	220.555	30.57	30.57	61.14	1549	2182
25436.0032	19300.47596	-303.445	38.34	38.34	76.68	1333	2182
23836.70881	7124.176144	260.55	37.80	37.80	75.60	1002	2190
33541.60881	7261.976144	-329.45	42.81	42.81	85.63	1153	2190
34199.80881	17794.57614	-287.45	49.08	49.08	98.16	1001	2190
23355.90881	22453.47614	-391.45	50.59	50.59	101.17	1242	2190
28999.00881	24819.07614	-300.45	33.84	33.84	67.68	1373	2190
27274.70881	27350.37614	46.5497	15.92	15.92	31.84	3996	2190
11786.80881	28415.97614	398.55	50.68	50.68	101.36	1102	2190
26599.10881	30736.97614	-0.450271	30.19	30.19	60.38	1337	2190
17291.80881	30998.27614	190.55	26.92	26.92	53.84	2328	2190
22767.50881	35022.57614	63.5497	17.97	17.97	35.94	3256	2190
21473.20881	38200.37614	-255.45	27.84	27.84	55.67	2646	2190
19543.30881	39932.27614	-359.45	42.13	42.13	84.26	1212	2190
23673.31442	2673.576314	-16.4559	41.57	41.57	83.13	1077	2198
19265.41442	4294.076314	-280.456	42.34	42.34	84.69	1268	2198
29985.91442	25893.97631	-222.456	36.60	36.60	73.19	1473	2198
24399.61442	26428.87631	-204.456	20.18	20.18	40.36	2523	2198
1109.214422	26941.97631	-122.456	28.21	28.21	56.43	1402	2198
22166.61442	31013.67631	-276.456	22.14	22.14	44.27	3325	2198
20656.81442	35780.57631	-213.456	33.68	33.68	67.35	1341	2198
22640.22003	9146.176475	-259.462	37.44	37.44	74.89	1491	2206
118.4200323	16557.97648	-121.462	31.70	31.70	63.40	1569	2206
34176.72003	17251.87648	-163.462	24.73	24.73	49.45	1884	2206
32248.02003	20024.57648	-124.462	30.78	30.78	61.56	1245	2206
29737.62003	20965.77648	-9.46151	31.16	31.16	62.31	1384	2206
22707.72003	23144.37648	-114.462	42.25	42.25	84.50	1608	2206
12541.62003	29655.77648	388.538	36.03	36.03	72.06	1420	2206
14245.42003	31504.17648	-238.462	38.13	38.13	76.25	1287	2206
6476.220032	31849.37648	-193.462	32.83	32.83	65.66	1950	2206
20045.62003	34091.37648	269.538	44.53	44.53	89.07	1266	2206
17560.62003	39386.07648	-213.462	42.77	42.77	85.53	1071	2206
27618.82564	16089.47663	322.533	40.98	40.98	81.95	1071	2214
34146.92564	17280.57663	-127.467	17.85	17.85	35.70	3885	2214
29681.82564	21712.07663	243.533	26.96	26.96	53.93	1531	2214
1891.225642	21791.67663	-194.467	21.57	21.57	43.14	3056	2214
37682.32564	23375.97663	-108.467	30.54	30.54	61.09	1507	2214
27803.62564	25992.17663	-92.4671	30.71	30.71	61.42	1598	2214
22104.42564	30807.27663	-106.467	25.76	25.76	51.53	1319	2214
2843.831251	12938.47677	348.527	40.69	40.69	81.39	1051	2222
2752.231251	16884.07677	41.5273	22.49	22.49	44.98	2077	2222
2094.631251	24298.67677	11.5273	37.07	37.07	74.14	1015	2222
30911.43686	20666.8769	-74.4784	20.65	20.65	41.31	3508	2230
29784.43686	20905.2769	276.522	26.14	26.14	52.28	2338	2230
15215.43686	31864.5769	21.5216	34.92	34.92	69.85	1048	2230
34538.24247	14395.77702	-277.484	31.86	31.86	63.73	2857	2238
2503.642468	15389.17702	-338.484	40.88	40.88	81.77	1193	2238
25858.04247	16888.87702	-348.484	46.44	46.44	92.88	1151	2238
29607.24247	21759.87702	271.516	14.44	14.44	28.87	6576	2238
27232.24247	27438.57702	348.516	19.03	19.03	38.06	3904	2238
11920.64247	31792.37702	-113.484	34.15	34.15	68.30	1593	2238
14306.34247	31459.37702	-352.484	36.88	36.88	73.76	2014	2238
27977.34808	22263.87714	-328.49	54.75	54.75	109.51	1012	2246
24414.15368	26441.87724	-318.495	30.38	30.38	60.76	2130	2254
24343.05368	26720.77724	-349.495	30.73	30.73	61.47	2041	2254
6450.353683	31794.57724	-360.495	43.52	43.52	87.04	1004	2254
21896.75368	35289.97724	44.5048	35.61	35.61	71.22	1054	2254
1888.55929	21854.57734	25.4992	22.51	22.51	45.03	1490	2262
19806.25929	30906.37734	301.499	39.09	39.09	78.19	1213	2262
20551.55929	32766.77734	-132.501	34.83	34.83	69.66	2138	2262
22912.7649	10837.37742	193.494	39.87	39.87	79.74	1138	2270
16327.0649	19408.47742	84.4936	38.34	38.34	76.68	1062	2270
22480.2649	23947.97742	-17.5064	49.10	49.10	98.20	1105	2270
107.8648968	27969.87742	-379.506	38.62	38.62	77.24	1820	2270
19394.9649	37452.27742	-338.506	36.83	36.83	73.66	1483	2270
27604.2705	10047.97749	-370.512	37.07	37.07	74.14	1500	2278
29905.7705	20917.47749	265.488	27.39	27.39	54.78	2483	2278
29748.6705	21727.67749	378.488	29.84	29.84	59.68	2028	2278
7086.770503	23181.37749	200.488	35.63	35.63	71.26	1216	2278
1798.670503	26154.27749	-177.512	27.46	27.46	54.92	1271	2278
27280.8705	27340.77749	-163.512	15.40	15.40	30.80	4654	2278
14602.8705	29238.67749	-122.512	36.17	36.17	72.35	1453	2278
29470.87611	1884.977557	-255.518	56.24	56.24	112.47	1070	2286
34545.97611	14323.47756	-238.518	37.92	37.92	75.83	1115	2286
29661.77611	21751.07756	249.482	18.20	18.20	36.41	3624	2286
33312.48171	18466.27761	-75.5233	22.04	22.04	44.09	2397	2294
34797.08171	20647.77761	-203.523	20.96	20.96	41.92	4614	2294
4435.681714	23962.77761	337.477	35.04	35.04	70.08	1648	2294
22141.98171	31156.17761	-386.523	26.31	26.31	52.61	2498	2294
22091.28171	31696.47761	-303.523	33.82	33.82	67.64	1420	2294
25943.68732	27897.57766	338.471	27.01	27.01	54.02	3330	2302
22686.58732	35018.57766	281.471	34.48	34.48	68.95	1075	2302
30582.49292	21919.07769	-215.357	19.19	19.19	38.39	5222	2310
1583.692924	23081.87769	311.643	34.74	34.74	69.47	1537	2310
33669.09292	25216.47769	-123.357	30.59	30.59	61.18	1266	2310
10442.89292	32199.07769	-360.357	30.26	30.26	60.52	2589	2310
32212.39853	19948.17771	-238.127	35.87	35.87	71.73	2585	2318
22560.39853	22377.87771	311.873	51.83	51.83	103.67	1009	2318
20061.89853	34078.37771	-85.1266	18.35	18.35	36.69	4069	2318
4115.404133	22468.67773	-137.896	29.86	29.86	59.72	1219	2326
10937.80413	27637.07773	-270.896	36.08	36.08	72.16	1384	2326
16563.40413	29690.57773	-119.896	31.89	31.89	63.77	1131	2326
27378.40974	12061.37773	-380.665	48.18	48.18	96.37	1217	2334
17646.80974	18404.07773	-175.665	35.47	35.47	70.93	1479	2334
33365.70974	18520.87773	-80.6653	33.51	33.51	67.02	1455	2334
1526.109737	19850.67773	51.3347	27.20	27.20	54.40	1866	2334
2846.309737	23972.77773	-184.665	29.72	29.72	59.44	1342	2334
27465.40974	26230.17773	224.335	20.61	20.61	41.21	2300	2334
24808.90974	29672.97773	176.335	20.79	20.79	41.59	2856	2334
2763.315341	16885.17772	158.565	23.71	23.71	47.43	2032	2342
5446.815341	20579.47772	364.565	40.18	40.18	80.35	1054	2342
7053.915341	21419.27772	-175.435	39.89	39.89	79.79	1013	2342
27400.81534	23461.67772	-374.435	50.16	50.16	100.32	1315	2342
24432.31534	26409.77772	-214.435	25.46	25.46	50.92	2306	2342
5690.115341	27801.77772	-138.435	29.15	29.15	58.31	1274	2342
20441.41534	28109.17772	190.565	41.12	41.12	82.24	1611	2342
9910.815341	30665.37772	-103.435	11.19	11.19	22.37	6298	2342
14364.71534	31532.37772	-201.435	27.34	27.34	54.68	2369	2342
20060.91534	34042.07772	-85.4346	26.31	26.31	52.61	1237	2342
18514.92094	5851.377703	10.796	30.57	30.57	61.14	1005	2350
8140.320944	15932.6777	-358.204	41.97	41.97	83.93	1053	2350
34159.42094	17416.0777	-235.204	25.43	25.43	50.87	2081	2350
30599.42094	22526.5777	315.796	32.45	32.45	64.90	2310	2350
33668.22094	25414.0777	-21.204	23.22	23.22	46.44	1250	2350
2773.920944	28082.1777	-305.204	31.56	31.56	63.11	1889	2350
5601.020944	30455.1777	-390.204	39.35	39.35	78.70	1163	2350
18455.02655	1453.077674	-330.973	42.39	42.39	84.78	1125	2358
34140.82655	17376.17767	-346.973	24.40	24.40	48.80	3264	2358
33366.92655	18054.67767	-153.973	50.59	50.59	101.17	1090	2358
29741.62655	20947.87767	84.0267	16.60	16.60	33.21	5904	2358
28846.22655	24882.87767	-117.973	28.50	28.50	56.99	2133	2358
1450.526547	27235.57767	-134.973	26.96	26.96	53.93	1893	2358
25698.42655	28095.27767	-267.973	35.40	35.40	70.79	1305	2358
22746.72655	33117.17767	47.0267	21.60	21.60	43.19	3000	2358
21877.22655	36681.67767	-336.973	15.52	15.52	31.04	8508	2358
3929.532151	18321.57763	-132.743	34.90	34.90	69.80	1570	2366
20393.03215	37359.17763	-54.7426	44.56	44.56	89.11	1075	2366
35439.53775	9599.077585	-340.512	46.65	46.65	93.31	1050	2374
20146.53775	25500.37758	70.4881	38.60	38.60	77.20	1141	2374
19007.13775	28103.17758	-252.512	53.74	53.74	107.48	1358	2374
1401.737754	29932.27758	-289.512	37.89	37.89	75.78	2101	2374
23852.53775	31501.27758	-253.512	33.37	33.37	66.74	1307	2374
23623.24336	7367.477524	-43.2813	32.03	32.03	64.06	1018	2382
34571.14336	14255.37752	-203.281	37.47	37.47	74.94	1059	2382
33503.04336	18933.97752	-262.281	43.50	43.50	86.99	1312	2382
4082.543356	22251.47752	-204.281	34.64	34.64	69.28	1001	2382
5603.943356	27643.97752	-97.2813	32.40	32.40	64.81	1251	2382
11030.34336	27495.37752	-133.281	35.14	35.14	70.27	1643	2382
25860.24336	28005.87752	269.719	34.05	34.05	68.11	1261	2382
21389.44336	35586.07752	-94.2813	36.27	36.27	72.53	1026	2382
21513.64336	38163.67752	-246.281	18.42	18.42	36.83	4222	2382
27130.14896	6150.777453	-382.051	75.83	75.83	151.66	1039	2390
29717.04896	21009.87745	29.9494	32.52	32.52	65.05	1214	2390
4056.248959	21629.87745	-131.051	37.23	37.23	74.47	1039	2390
5579.148959	23196.27745	43.9494	25.55	25.55	51.10	1231	2390
10163.74896	25666.27745	-223.051	47.76	47.76	95.52	1302	2390
1352.148959	27116.57745	-300.051	43.03	43.03	86.05	1131	2390
23085.45456	22185.17737	-31.8199	42.39	42.39	84.78	1086	2398
4733.254561	26359.07737	-179.82	34.29	34.29	68.58	1018	2398
24672.55456	30697.27737	17.1801	21.24	21.24	42.48	2148	2398
22963.66016	19553.97728	-104.589	30.83	30.83	61.65	1001	2406
1460.960164	27120.47728	-156.589	30.07	30.07	60.15	1135	2406
2119.360164	28715.27728	-128.589	36.64	36.64	73.29	1030	2406
20301.86016	32035.67728	-210.589	34.05	34.05	68.11	1394	2406
32583.16577	3885.177173	-365.359	46.37	46.37	92.74	1165	2414
26227.66577	23191.57717	75.6414	39.38	39.38	78.75	1213	2414
25878.86577	27847.37717	331.641	39.85	39.85	79.69	1290	2414
22132.46577	31021.87717	-326.359	17.50	17.50	35.00	6239	2414
1872.371368	21866.17706	-190.128	32.62	32.62	65.23	1043	2422
6651.371368	26710.17706	8.87208	30.43	30.43	60.85	1535	2422
1445.571368	27255.27706	-325.128	43.19	43.19	86.38	1700	2422
25798.87137	27996.77706	397.872	33.25	33.25	66.51	2671	2422
22947.37137	32948.07706	-254.128	35.16	35.16	70.32	1477	2422
25852.77697	15669.07693	-62.8972	49.38	49.38	98.77	1038	2430
2788.582573	18830.97679	-127.667	44.01	44.01	88.03	1238	2438
32362.78257	20189.27679	-301.667	43.28	43.28	86.57	1144	2438
18950.88257	30626.27679	-258.667	36.08	36.08	72.16	1185	2438
6391.882573	31691.87679	-91.6666	30.50	30.50	60.99	1360	2438
26935.18817	13363.47664	-266.436	32.83	32.83	65.66	2254	2446
29867.38817	19718.67664	-78.4359	33.09	33.09	66.18	2050	2446
9873.688175	30451.67664	-376.436	56.38	56.38	112.76	1034	2446
22711.18817	35026.37664	139.564	18.25	18.25	36.50	3043	2446
18814.39378	6558.176484	-25.2052	48.51	48.51	97.03	1019	2454
24388.99378	26356.77648	-171.205	23.13	23.13	46.25	3745	2454
39726.19378	27343.87648	-371.205	38.95	38.95	77.90	1329	2454
22831.69378	27313.57648	-357.205	37.56	37.56	75.12	1534	2454
32259.69938	20042.67631	-269.975	33.56	33.56	67.12	1328	2462
22891.79938	27313.57631	-349.975	51.76	51.76	103.53	1077	2462
24656.39938	30700.27631	96.0254	21.74	21.74	43.47	1959	2462
3355.604981	9678.076129	-172.744	45.90	45.90	91.80	1283	2470
36368.60498	13357.57613	-204.744	39.54	39.54	79.08	1460	2470
27652.20498	23612.47613	-88.7439	21.29	21.29	42.58	3914	2470
2917.904981	23939.97613	-167.744	28.78	28.78	57.56	1273	2470
33714.30498	25268.97613	-254.744	12.86	12.86	25.72	6911	2470
21098.30498	32504.47613	-311.744	43.76	43.76	87.51	1086	2470
32409.71058	7014.875934	-322.513	47.36	47.36	94.72	1083	2478
29751.91058	20074.87593	-131.513	36.69	36.69	73.38	1217	2478
29665.21058	21001.57593	169.487	28.61	28.61	57.23	2617	2478
12770.71058	21985.57593	-359.513	41.12	41.12	82.24	1081	2478
25445.61058	24564.57593	304.487	37.54	37.54	75.08	1291	2478
28306.41058	26059.17593	209.487	24.49	24.49	48.98	1663	2478
16218.51058	35991.07593	-334.513	46.94	46.94	93.87	1053	2478
1150.016186	8761.275728	-40.2826	30.83	30.83	61.65	1090	2486
24293.21619	9411.075728	-80.2826	34.95	34.95	69.90	1021	2486
34100.41619	17279.87573	-199.283	24.52	24.52	49.03	1888	2486
31771.81619	19231.87573	196.717	26.71	26.71	53.41	1715	2486
30665.31619	19976.27573	291.717	34.97	34.97	69.94	1358	2486
1365.516186	23738.77573	-26.2826	37.30	37.30	74.61	1055	2486
20954.11619	24962.97573	347.717	39.26	39.26	78.52	1276	2486
7518.316186	26329.87573	30.7174	33.30	33.30	66.60	1060	2486
22975.11619	26742.87573	-121.283	37.04	37.04	74.09	1241	2486
34152.82179	17438.37551	-207.052	22.87	22.87	45.73	2946	2494
5907.921788	27610.67551	150.948	43.50	43.50	86.99	1091	2494
33893.32739	16129.27528	-231.821	23.88	23.88	47.76	3160	2502
2877.027391	16875.87528	405.179	35.37	35.37	70.74	1989	2502
25963.62739	24592.57528	351.179	32.19	32.19	64.39	1601	2502
14347.92739	31700.57528	335.179	55.32	55.32	110.64	1216	2502
22197.13299	4464.275039	316.056	58.24	58.24	116.48	1000	2510
34155.73299	17520.47504	-221.944	24.16	24.16	48.32	2260	2510
29696.93299	21682.27504	223.056	26.35	26.35	52.70	2295	2510
29014.03299	22793.27504	-54.9436	38.34	38.34	76.68	1051	2510
26720.13299	23722.27504	-276.944	41.61	41.61	83.23	1173	2510
22257.73299	31761.07504	-180.944	39.87	39.87	79.74	1156	2510
23577.73299	37408.67504	51.0564	31.96	31.96	63.91	1434	2510
22466.7386	10388.47479	-172.184	33.13	33.13	66.27	1300	2518
26516.6386	19429.17479	-308.184	43.78	43.78	87.56	1138	2518
30915.5386	20720.57479	84.8164	19.00	19.00	38.01	3157	2518
29719.6386	20979.07479	-6.18363	15.99	15.99	31.98	5099	2518
21598.1386	22449.47479	141.816	28.45	28.45	56.90	1135	2518
19603.8386	30931.07479	393.816	33.46	33.46	66.93	2377	2518
1888.4442	21811.47452	-192.424	20.04	20.04	40.08	3522	2526
1519.6442	23143.97452	-213.424	45.78	45.78	91.56	1026	2526
21727.8442	24792.57452	163.576	25.03	25.03	50.07	2839	2526
4834.7442	26917.47452	-381.424	39.45	39.45	78.89	1331	2526
22176.3442	35305.07452	36.5763	30.40	30.40	60.81	1045	2526
12552.6442	38299.57452	-250.424	37.40	37.40	74.79	1461	2526
1142.649804	8737.874244	42.3363	15.02	15.02	30.05	5142	2534
2868.849804	19804.97424	-54.6637	40.20	40.20	80.40	1296	2534
29779.3498	21698.57424	201.336	20.75	20.75	41.50	2572	2534
2882.649804	24040.17424	-294.664	26.87	26.87	53.74	1984	2534
28343.7498	26099.57424	-45.6637	22.16	22.16	44.32	2769	2534
22217.9498	31794.77424	-258.664	35.00	35.00	69.99	1458	2534
22803.5498	33168.47424	-116.664	22.37	22.37	44.74	1731	2534
30805.65541	12752.67395	-309.904	44.27	44.27	88.55	1409	2542
27640.65541	15974.27395	-58.9038	32.92	32.92	65.85	1538	2542
30855.55541	18782.97395	-14.9038	35.49	35.49	70.98	1046	2542
30657.35541	21892.77395	-166.904	23.90	23.90	47.81	2722	2542
16432.15541	25898.57395	-190.904	41.97	41.97	83.93	1039	2542
5916.455408	28405.97395	139.096	32.26	32.26	64.53	1064	2542
15899.85541	28686.47395	-363.904	63.23	63.23	126.46	1083	2542
14574.85541	29340.27395	-109.904	38.62	38.62	77.24	1352	2542
22669.25541	34988.17395	-59.9038	16.58	16.58	33.16	4605	2542
12477.86101	355.6736526	-374.144	39.73	39.73	79.46	1314	2550
2981.361012	23960.77365	-359.144	39.99	39.99	79.98	1445	2550
12465.76101	38000.07365	-249.144	42.84	42.84	85.67	1010	2550
23163.96662	3891.473339	248.616	52.96	52.96	105.93	1089	2558
23361.56662	11060.07334	-328.384	41.52	41.52	83.04	1402	2558
34566.26662	14279.07334	-207.384	36.57	36.57	73.15	1234	2558
2361.566617	15437.97334	216.616	40.27	40.27	80.54	1180	2558
29375.16662	19009.47334	-273.384	50.35	50.35	100.70	1053	2558
27741.16662	23659.97334	-2.38386	33.42	33.42	66.83	1963	2558
28295.36662	26119.87334	306.616	22.14	22.14	44.27	2360	2558
11038.86662	27689.47334	77.6161	20.79	20.79	41.59	2306	2558
14269.16662	30719.27334	174.616	29.77	29.77	59.53	1205	2558
10587.46662	32263.17334	92.6161	32.85	32.85	65.70	1030	2558
23604.46662	37364.67334	-63.3839	33.75	33.75	67.49	1074	2558
21664.97222	7221.273013	-136.624	32.45	32.45	64.90	1386	2566
1186.572223	8747.573013	39.3761	29.72	29.72	59.44	1470	2566
34616.67222	14291.97301	-54.6239	23.95	23.95	47.90	1826	2566
29862.37222	20150.57301	-318.624	51.36	51.36	102.73	1241	2566
30658.37222	22409.77301	-199.624	26.00	26.00	52.00	2926	2566
2775.172223	27942.47301	-168.624	29.32	29.32	58.64	1201	2566
20972.07222	32498.37301	180.376	26.75	26.75	53.51	1427	2566
29341.37783	18708.57267	-114.864	35.04	35.04	70.08	1265	2574
30632.37783	22397.47267	-332.864	39.47	39.47	78.94	1431	2574
25373.07783	25546.87267	102.136	26.75	26.75	53.51	1904	2574
1671.57783	25890.07267	-196.864	22.09	22.09	44.18	3808	2574
22055.67783	28528.67267	-58.864	36.93	36.93	73.85	1161	2574
5701.17783	29622.47267	-113.864	28.94	28.94	57.89	1462	2574
18343.87783	37336.17267	14.136	33.70	33.70	67.40	1523	2574
21162.98344	3421.972323	101.896	32.48	32.48	64.95	1156	2582
34176.28344	17366.67232	-294.104	27.01	27.01	54.02	1986	2582
11264.48344	23945.07232	-289.104	31.82	31.82	63.63	1112	2582
21367.68344	30349.27232	-377.104	51.53	51.53	103.05	1210	2582
23711.98344	37252.67232	137.896	37.52	37.52	75.03	1046	2582
21495.68344	38152.57232	-190.104	41.00	41.00	82.00	1398	2582
32152.18905	19996.17196	166.656	29.25	29.25	58.50	1320	2590
29643.38905	21004.67196	104.656	31.67	31.67	63.35	1200	2590
27496.38905	26227.37196	275.656	33.75	33.75	67.49	1481	2590
7946.389045	28030.27196	348.656	44.77	44.77	89.54	1024	2590
20127.88905	34017.17196	-350.344	49.34	49.34	98.67	1251	2590
21181.38905	34246.47196	82.6559	37.19	37.19	74.37	1061	2590
19223.08905	39992.37196	-196.344	37.96	37.96	75.93	1164	2590
20904.89465	11349.67158	213.416	42.01	42.01	84.03	1218	2598
31300.19465	19307.27158	-191.584	41.07	41.07	82.14	1196	2598
30619.19465	21905.17158	-186.584	33.21	33.21	66.41	2029	2598
6553.894654	26747.27158	396.416	39.07	39.07	78.14	1304	2598
9772.300264	831.6711942	-166.824	37.23	37.23	74.47	1126	2606
33172.00026	6440.971194	-68.8242	45.31	45.31	90.62	1150	2606
33644.80026	15207.97119	78.1758	25.48	25.48	50.96	2015	2606
36102.80026	25055.67119	-359.824	37.26	37.26	74.51	1143	2606
27510.20026	26254.77119	330.176	11.49	11.49	22.98	12902	2606
21491.60026	27258.17119	1.17585	32.66	32.66	65.33	1325	2606
22671.10026	34974.57119	306.176	34.12	34.12	68.25	1426	2606
21432.00587	22530.27079	125.936	35.70	35.70	71.40	1139	2614
15482.30587	31544.77079	326.936	37.47	37.47	74.94	1198	2614
20954.30587	38370.87079	117.936	29.63	29.63	59.25	1422	2614
36415.71149	13121.17038	-111.304	36.79	36.79	73.57	1294	2622
34603.41149	14226.47038	-238.304	17.29	17.29	34.57	6569	2622
24868.21149	22802.77038	-387.304	41.00	41.00	82.00	2341	2622
2891.911487	23916.57038	-184.304	30.71	30.71	61.42	1635	2622
36227.01149	25128.17038	60.6958	28.57	28.57	57.13	1058	2622
8600.611487	34274.97038	-203.304	39.61	39.61	79.22	1005	2622
16077.91149	37386.67038	-384.304	43.78	43.78	87.56	1279	2622
12364.91149	37628.47038	31.6958	40.81	40.81	81.62	1173	2622
34034.5171	10808.66995	109.456	29.72	29.72	59.44	1204	2630
34203.2171	17344.36995	-263.544	22.56	22.56	45.12	2193	2630
2936.7171	23867.86995	-224.544	25.39	25.39	50.77	2265	2630
2025.2171	24270.26995	-87.5443	38.83	38.83	77.67	1725	2630
24802.1171	27388.16995	-222.544	38.36	38.36	76.73	1805	2630
18860.8171	30679.26995	-41.5443	23.50	23.50	47.01	1950	2630
19295.2171	37227.56995	-293.544	42.30	42.30	84.59	1120	2630
35274.52271	11114.16951	-279.784	34.34	34.34	68.67	1633	2638
25895.12833	11384.86906	383.976	53.15	53.15	106.30	1253	2646
31875.02833	11799.86906	-226.024	36.17	36.17	72.35	1738	2646
3973.02833	14036.06906	-331.024	37.42	37.42	74.84	1230	2646
1812.62833	21851.56906	1.97562	24.85	24.85	49.69	1723	2646
1381.12833	23768.06906	-181.024	36.57	36.57	73.15	1187	2646
23946.12833	27237.56906	139.976	36.27	36.27	72.53	1093	2646
11016.82833	27644.96906	-66.0244	28.19	28.19	56.38	1954	2646
23417.12833	27787.46906	-228.024	42.74	42.74	85.49	1701	2646
14324.92833	31477.16906	-293.024	30.38	30.38	60.76	2518	2646
11822.22833	31855.46906	50.9756	28.14	28.14	56.28	1616	2646
16348.42833	39177.06906	-55.0244	30.92	30.92	61.84	1274	2646
31073.73395	17181.16859	397.736	52.99	52.99	105.97	1038	2654
34146.83395	17363.66859	-345.264	18.44	18.44	36.88	6102	2654
23006.23395	19666.26859	-5.26443	31.20	31.20	62.41	1652	2654
30927.33395	20657.26859	-317.264	35.75	35.75	71.50	1839	2654
24515.13395	26594.76859	-348.264	25.65	25.65	51.29	2811	2654
1463.833946	29865.16859	-138.264	35.02	35.02	70.04	1351	2654
21055.13395	32575.96859	284.736	38.17	38.17	76.35	1015	2654
14736.83395	38654.66859	-142.264	37.68	37.68	75.36	1104	2654
34194.13956	17401.46811	-360.504	13.45	13.45	26.89	11104	2662
24326.03956	21816.66811	-31.5045	32.29	32.29	64.57	2102	2662
29202.13956	22248.26811	-359.504	60.62	60.62	121.24	1060	2662
15638.73956	23355.96811	-335.504	46.44	46.44	92.88	1051	2662
13436.33956	25800.76811	104.496	47.48	47.48	94.95	1038	2662
30859.33956	26453.76811	-224.504	41.73	41.73	83.46	1276	2662
24636.63956	30730.76811	115.496	16.91	16.91	33.82	3484	2662
15459.54518	14735.16761	-56.7445	48.02	48.02	96.04	1106	2670
28910.14518	22799.16761	240.255	28.71	28.71	57.41	2007	2670
28846.54518	24911.76761	-251.745	32.97	32.97	65.94	2177	2670
37925.84518	27605.26761	203.255	26.64	26.64	53.27	1952	2670
20512.84518	37285.66761	-126.745	30.97	30.97	61.94	1293	2670
20762.05081	14628.66711	249.015	31.35	31.35	62.69	1408	2678
39686.35081	23235.26711	-258.985	37.66	37.66	75.31	1032	2678
33666.75081	25285.26711	-223.985	10.31	10.31	20.63	9169	2678
41050.45081	27584.56711	-230.985	35.65	35.65	71.31	1158	2678
17829.15081	28825.16711	-50.9846	38.57	38.57	77.15	1027	2678
26267.25081	28725.46711	-20.9846	29.01	29.01	58.03	1677	2678
18886.55081	30639.36711	98.0154	34.27	34.27	68.53	1450	2678
13538.55081	30815.16711	-326.985	34.22	34.22	68.44	1571	2678
21919.45081	36623.26711	-234.985	27.60	27.60	55.20	2210	2678
25959.95643	24636.66659	-20.2246	35.96	35.96	71.92	1039	2686
5548.256428	26678.86659	-221.225	42.41	42.41	84.83	1100	2686
24789.25643	29665.56659	123.775	21.03	21.03	42.06	2561	2686
11987.25643	32405.36659	-383.225	40.81	40.81	81.62	1446	2686
20916.25643	32552.86659	274.775	33.54	33.54	67.07	1426	2686
23790.96205	7454.466053	-257.465	50.49	50.49	100.98	1423	2694
32392.16205	15069.46605	373.535	33.65	33.65	67.31	1529	2694
29877.96205	19877.96605	232.535	37.87	37.87	75.74	1072	2694
1878.062052	21865.76605	-254.465	25.88	25.88	51.76	1745	2694
9917.762052	30730.96605	-282.465	24.61	24.61	49.22	2019	2694
29464.06768	5256.765505	-358.705	50.23	50.23	100.46	1047	2702
30532.26768	21950.46551	-53.7047	31.39	31.39	62.78	1059	2702
28395.16768	26102.76551	344.295	23.60	23.60	47.19	2422	2702
21130.66768	39758.66551	-384.705	39.47	39.47	78.94	1125	2702
31101.47331	5597.864943	-65.5765	44.16	44.16	88.31	1234	2710
24789.67331	8809.464943	-392.577	36.08	36.08	72.16	1864	2710
24167.37331	13943.66494	-84.5765	39.23	39.23	78.47	1159	2710
11597.17331	29068.86494	-169.577	31.58	31.58	63.16	1701	2710
11818.37331	31927.66494	353.423	38.90	38.90	77.81	1333	2710
22997.27331	32940.76494	-315.577	40.81	40.81	81.62	1656	2710
34407.27893	12090.26437	-197.326	34.05	34.05	68.11	1646	2718
22201.57893	31578.26437	-331.326	43.47	43.47	86.95	1466	2718
19180.87893	37179.36437	-175.326	41.75	41.75	83.51	1171	2718
23662.37893	37328.36437	373.674	37.89	37.89	75.78	1100	2718
21584.77893	37863.06437	259.674	39.45	39.45	78.89	1039	2718
18207.48457	6620.963779	-229.075	47.31	47.31	94.62	1304	2726
34587.78457	14256.56378	-371.075	21.74	21.74	43.47	5053	2726
23478.28457	22657.26378	390.925	43.59	43.59	87.18	1462	2726
10968.38457	27734.16378	97.9253	17.62	17.62	35.23	4332	2726
18669.78457	30506.86378	191.925	31.09	31.09	62.17	1224	2726
15420.38457	33223.26378	-311.075	41.42	41.42	82.85	1266	2726
33660.4902	25380.16318	-329.824	27.67	27.67	55.34	1556	2734
10740.6902	28741.96318	-379.824	34.57	34.57	69.14	1614	2734
11848.8902	31895.16318	-1.82372	22.47	22.47	44.93	3119	2734
21034.0902	33944.66318	-350.824	38.95	38.95	77.90	1563	2734
6482.790199	34107.06318	24.1763	29.56	29.56	59.11	1143	2734
18206.5902	37232.26318	-298.824	33.23	33.23	66.46	1349	2734
2854.495834	16937.76256	-322.573	39.94	39.94	79.88	1173	2742
30946.39583	20743.96256	-269.573	34.48	34.48	68.95	1469	2742
1893.895834	21865.06256	0.427211	19.73	19.73	39.47	2832	2742
22898.39583	24980.06256	238.427	40.74	40.74	81.48	1078	2742
33693.19583	25239.46256	-215.573	12.98	12.98	25.95	6614	2742
2801.995834	27914.46256	-286.573	37.19	37.19	74.37	1040	2742
21972.90147	404.261927	-11.3219	37.59	37.59	75.17	1057	2750
11717.70147	28459.16193	-23.3219	33.32	33.32	66.65	2141	2750
20250.40147	37117.56193	379.678	42.51	42.51	85.02	1281	2750
21498.60147	38239.76193	-71.3219	29.37	29.37	58.73	1275	2750
34041.70711	19424.76128	-219.071	41.94	41.94	83.89	1096	2758
2132.207111	24223.96128	94.9291	26.42	26.42	52.85	2259	2758
29629.50711	26627.76128	298.929	39.54	39.54	79.08	1549	2758
24686.60711	29677.96128	249.929	34.10	34.10	68.20	1209	2758
20308.10711	29803.26128	-270.071	40.62	40.62	81.25	1109	2758
20300.30711	32938.96128	218.929	33.06	33.06	66.13	1156	2758
21711.41275	2289.160622	325.18	41.73	41.73	83.46	1055	2766
34566.01275	14204.86062	-271.82	13.68	13.68	27.37	9263	2766
826.6127525	17769.26062	-391.82	44.16	44.16	88.31	1237	2766
1465.112752	19696.06062	-63.82	39.94	39.94	79.88	1438	2766
1868.512752	21827.56062	-85.82	17.07	17.07	34.15	3286	2766
27857.11275	24345.06062	218.18	57.60	57.60	115.21	1030	2766
21266.81275	24770.46062	-0.819985	28.05	28.05	56.10	1911	2766
24450.71275	26409.56062	-323.82	18.44	18.44	36.88	3993	2766
27265.01275	27384.36062	24.18	9.75	9.75	19.50	9158	2766
20415.21275	28088.56062	227.18	25.74	25.74	51.48	3085	2766
11598.2184	2580.659947	-185.569	39.52	39.52	79.03	1065	2774
27832.7184	3266.059947	-303.569	41.52	41.52	83.04	1255	2774
1953.118396	21795.65995	-145.569	28.85	28.85	57.70	1082	2774
2856.518396	23971.45995	-219.569	19.90	19.90	39.80	4507	2774
23022.0184	26475.75995	-103.569	38.20	38.20	76.40	1023	2774
1445.718396	27264.85995	2.43095	24.99	24.99	49.97	1525	2774
12652.4184	30862.05995	-281.569	38.76	38.76	77.53	1298	2774
24331.62404	9219.259259	-94.3181	35.91	35.91	71.83	1077	2782
34710.42404	20735.35926	-17.3181	19.83	19.83	39.66	2310	2782
30937.92404	20772.35926	264.682	47.64	47.64	95.28	1114	2782
18175.32404	37255.45926	-364.318	42.53	42.53	85.06	1278	2782
29076.52969	4111.558555	-214.067	36.24	36.24	72.49	1020	2790
30956.52969	20040.95856	-315.067	64.08	64.08	128.16	1118	2790
1657.429691	25850.95856	-146.067	30.12	30.12	60.24	1211	2790
25262.42969	31771.75856	378.933	48.09	48.09	96.18	1288	2790
20120.62969	36857.15856	-205.067	35.30	35.30	70.60	1162	2790
4106.335341	7190.257838	251.184	39.54	39.54	79.08	1317	2798
9500.735341	27645.05784	-254.816	33.02	33.02	66.03	1891	2798
8457.735341	29828.15784	211.184	34.41	34.41	68.81	1252	2798
21512.13534	38154.95784	-238.816	18.93	18.93	37.87	5785	2798
35720.84099	13223.15711	-308.565	38.62	38.62	77.24	1675	2806
34207.54099	17500.35711	-193.565	23.88	23.88	47.76	2340	2806
34813.84099	20693.25711	245.435	33.37	33.37	66.74	1801	2806
25129.94099	24614.85711	11.4347	63.11	63.11	126.23	1206	2806
25940.64099	25428.05711	384.435	43.83	43.83	87.65	1266	2806
26066.14665	7850.156358	-221.314	59.28	59.28	118.55	1211	2814
32976.44665	8262.856358	-276.314	45.55	45.55	91.09	1071	2814
27180.04665	12395.75636	-292.314	42.18	42.18	84.36	1662	2814
2002.84665	18234.05636	-298.314	40.06	40.06	80.12	1079	2814
2905.44665	19864.85636	-170.314	37.09	37.09	74.18	1121	2814
767.6466503	22528.15636	-201.314	31.06	31.06	62.12	2232	2814
7765.04665	24202.35636	75.6856	28.40	28.40	56.80	1721	2814
10932.64665	27761.05636	-224.314	29.72	29.72	59.44	2473	2814
17284.04665	30991.45636	0.685622	21.90	21.90	43.80	2034	2814
11917.54665	31893.15636	-266.314	41.94	41.94	83.89	1299	2814
21448.74665	35653.55636	389.686	45.31	45.31	90.62	1367	2814
21930.34665	36688.95636	-280.314	17.07	17.07	34.15	5597	2814
32464.75231	15295.4556	-334.063	48.02	48.02	96.04	1597	2822
3903.952309	16123.7556	-360.063	46.65	46.65	93.31	1148	2822
25914.15231	23032.9556	378.937	49.27	49.27	98.53	1160	2822
1613.652309	25889.7556	-63.0634	21.62	21.62	43.24	2437	2822
4707.852309	26915.8556	183.937	25.60	25.60	51.20	1514	2822
1399.552309	27128.3556	-71.0634	25.72	25.72	51.43	2694	2822
39548.25231	29036.4556	-202.063	40.03	40.03	80.07	1236	2822
9922.152309	30701.6556	-132.063	16.18	16.18	32.36	3688	2822
14302.25231	30854.1556	-340.063	48.98	48.98	97.97	1126	2822
14434.35231	31656.6556	-140.063	38.76	38.76	77.53	1166	2822
11936.75231	31804.3556	-236.063	33.98	33.98	67.97	1201	2822
19990.15231	33039.0556	-83.0634	37.21	37.21	74.42	1200	2822
21411.95231	35533.2556	-128.063	41.59	41.59	83.18	1004	2822
30511.65797	21910.55482	-32.8125	23.06	23.06	46.11	2293	2830
28877.05797	24868.35482	-93.8125	27.11	27.11	54.21	1161	2830
33368.15797	26669.55482	-136.813	27.72	27.72	55.44	1789	2830
16377.85797	35873.75482	-15.8125	37.42	37.42	74.84	1423	2830
13781.35797	36020.35482	-188.813	43.87	43.87	87.75	1260	2830
3348.763633	9774.554027	-306.562	55.95	55.95	111.91	1107	2838
36434.36363	12981.55403	-73.5616	35.70	35.70	71.40	1383	2838
26544.46363	16578.95403	193.438	33.70	33.70	67.40	1216	2838
33475.96363	18202.85403	-249.562	34.31	34.31	68.62	1499	2838
18517.06363	18672.65403	-111.562	42.37	42.37	84.73	1141	2838
89.56363347	20790.85403	-227.562	36.67	36.67	73.33	1206	2838
38018.76363	26052.55403	-297.562	38.20	38.20	76.40	1084	2838
24700.76363	27892.15403	99.4384	35.00	35.00	69.99	1210	2838
11511.16363	29088.45403	-262.562	28.64	28.64	57.27	2629	2838
24751.96363	29743.75403	333.438	33.54	33.54	67.07	1327	2838
22858.96363	33133.95403	-236.562	26.14	26.14	52.28	2078	2838
39053.1693	14107.95322	-321.311	45.10	45.10	90.20	1373	2846
30417.9693	20051.45322	293.689	43.19	43.19	86.38	1168	2846
32266.3693	20105.95322	-336.311	33.89	33.89	67.78	1783	2846
28313.9693	26085.25322	184.689	30.71	30.71	61.42	1193	2846
38970.7693	26252.05322	-351.311	37.96	37.96	75.93	1278	2846
9260.8693	28031.35322	-149.311	33.09	33.09	66.18	1371	2846
24777.47497	803.0523982	41.9403	32.95	32.95	65.89	1065	2854
12960.87497	33891.7524	-100.06	29.18	29.18	58.36	1299	2854
36356.68064	13464.15156	-324.809	48.89	48.89	97.78	1209	2862
30984.28064	15493.85156	384.191	40.77	40.77	81.53	1268	2862
32258.48064	19900.85156	-195.809	23.53	23.53	47.05	3570	2862
6572.480642	26826.05156	315.191	31.11	31.11	62.22	1233	2862
2422.686317	7578.450708	-223.558	53.08	53.08	106.16	1110	2870
25306.88632	9445.650708	-215.558	51.62	51.62	103.24	1247	2870
24815.88632	11418.15071	48.4422	42.48	42.48	84.97	1165	2870
364.3863169	15417.65071	-22.5578	37.28	37.28	74.56	1064	2870
33484.08632	18202.55071	-384.558	34.83	34.83	69.66	2028	2870
30803.18632	18900.15071	-91.5578	35.84	35.84	71.69	1076	2870
32301.88632	19938.85071	-369.558	23.48	23.48	46.96	2828	2870
22657.98632	22685.25071	-246.558	38.79	38.79	77.57	1182	2870
12131.68632	23695.35071	-342.558	43.00	43.00	86.00	1047	2870
13603.88632	26132.75071	-31.5578	26.66	26.66	53.32	2088	2870
15905.38632	33917.15071	-372.558	54.14	54.14	108.28	1471	2870
21020.88632	38646.15071	-249.558	46.70	46.70	93.40	1086	2870
1129.491995	8618.04984	-288.307	46.77	46.77	93.54	1281	2878
35417.292	9643.84984	-27.3069	38.69	38.69	77.39	1345	2878
32101.192	15464.64984	-150.307	39.21	39.21	78.42	1205	2878
18694.992	28433.74984	-96.3069	40.25	40.25	80.49	1051	2878
24631.592	30610.94984	-302.307	20.70	20.70	41.40	3525	2878
20632.492	39064.34984	-141.307	33.25	33.25	66.51	1041	2878
27521.19768	1645.248957	89.944	41.78	41.78	83.56	1308	2886
[truncated: 8,261 more rows]
