# Supplementary material for: Super-resolution analysis of PACSIN2 and EHD2 at caveolae
Source: PLoS One. 2022 Jul 14;17(7):e0271003. doi: 10.1371/journal.pone.0271003 (PMC9282494; doi:10.1371/journal.pone.0271003)
Supplement: S1 Data — (ZIP) [file pone.0271003.s003.zip › 405cav1polyCy3PACSIN2mono003driftCorr 3DdistanceG_405-647_105K_TS3D.3dlp]

30591.65552	2071.072704	-171.216	20.16	20.16	40.32	7658	2
40187.55552	2247.872704	0.504	27.51	27.51	55.01	2207	2
13921.15552	3362.772704	276.608	71.47	71.47	142.95	1437	2
23260.25552	6501.772704	-128.448	37.92	37.92	75.83	2679	2
25402.05552	8066.772704	-40.32	59.46	59.46	118.93	1198	2
28386.15552	9339.572704	16.704	7.84	7.84	15.68	19191	2
32808.75552	9401.572704	-200.376	45.07	45.07	90.15	1240	2
21539.35552	11987.1727	-22.176	27.72	27.72	55.44	3251	2
22943.05552	11996.0727	18.7326	35.37	35.37	70.74	2547	2
30097.95552	14013.1727	48.7692	18.32	18.32	36.64	5442	2
12899.45552	14064.4727	-39.672	51.76	51.76	103.53	1445	2
20800.65552	14229.9727	102.982	22.84	22.84	45.69	4180	2
23079.05552	14462.8727	306.644	17.80	17.80	35.61	9721	2
14310.55552	15384.6727	-74.016	30.31	30.31	60.62	3767	2
14836.85552	15290.3727	-217.872	20.56	20.56	41.12	11583	2
19589.15552	15738.2727	31.1868	17.95	17.95	35.89	7910	2
29253.35552	15785.8727	179.172	38.72	38.72	77.43	2128	2
39733.65552	16284.7727	34.8498	46.89	46.89	93.78	1038	2
20841.75552	16720.5727	294.19	24.09	24.09	48.18	7310	2
21715.35552	16657.5727	96.3882	20.49	20.49	40.98	5314	2
2134.855517	16893.9727	-206.208	69.33	69.33	138.66	1858	2
14631.55552	16618.8727	-204.264	18.09	18.09	36.17	8098	2
12639.95552	17097.5727	-94.104	44.13	44.13	88.27	2512	2
21385.35552	17446.9727	136.681	35.68	35.68	71.36	2085	2
36888.25552	17643.3727	72.2124	29.15	29.15	58.31	3793	2
24501.85552	17897.0727	-35.136	41.80	41.80	83.60	2010	2
28854.45552	18105.7727	245.106	21.36	21.36	42.72	6821	2
14026.15552	19122.5727	171.846	24.73	24.73	49.45	4629	2
13098.25552	19636.3727	-92.16	22.91	22.91	45.83	6767	2
30353.45552	20007.4727	-77.256	76.54	76.54	153.07	1012	2
31335.65552	20011.5727	-110.952	63.73	63.73	127.45	1524	2
13854.05552	20549.8727	-118.728	12.76	12.76	25.53	12491	2
39022.55552	20452.5727	-167.976	33.79	33.79	67.59	3454	2
15353.35552	20900.5727	1.152	14.60	14.60	29.20	9705	2
24147.95552	21091.6727	-134.928	29.25	29.25	58.50	3399	2
191.9555172	21695.2727	300.784	56.83	56.83	113.65	1855	2
27417.45552	21737.2727	8.28	34.34	34.34	68.67	1897	2
25208.85552	21824.4727	-55.224	44.56	44.56	89.11	2206	2
17951.85552	25279.3727	198.22	54.24	54.24	108.47	2164	2
32477.95552	26666.8727	-11.808	30.94	30.94	61.89	2408	2
3125.955517	26785.1727	2.448	45.83	45.83	91.66	1457	2
7874.955517	27753.5727	-109.008	51.55	51.55	103.10	1847	2
15438.85552	27956.8727	-32.544	36.46	36.46	72.91	2190	2
17836.65552	28356.2727	-5.976	53.03	53.03	106.07	1882	2
28394.35552	28363.6727	203.348	32.29	32.29	64.57	4159	2
19896.95552	28918.8727	-226.944	26.23	26.23	52.47	6235	2
941.2555172	29217.6727	-229.536	68.32	68.32	136.64	1304	2
14683.45552	29693.4727	283.201	33.68	33.68	67.35	3598	2
13122.75552	30305.1727	-99.288	54.09	54.09	108.19	1697	2
17909.75552	30382.6727	-160.848	41.54	41.54	83.08	3343	2
21343.65552	30415.1727	-99.936	26.45	26.45	52.89	4126	2
25317.35552	31302.1727	-2.088	37.75	37.75	75.50	1802	2
24589.95552	32351.5727	101.516	21.12	21.12	42.25	3151	2
16220.25552	32887.8727	-46.8	17.62	17.62	35.23	6111	2
11907.95552	33365.1727	-85.032	30.78	30.78	61.56	3704	2
18217.85552	33485.9727	18	12.51	12.51	25.01	11684	2
24381.65552	33504.6727	-7.92	15.64	15.64	31.27	8495	2
20134.85552	33944.2727	248.036	7.98	7.98	15.97	20142	2
25477.85552	34293.9727	-25.416	60.29	60.29	120.58	1015	2
22740.35552	35407.0727	-27.36	12.51	12.51	25.01	12361	2
15026.95552	35609.1727	-29.952	40.32	40.32	80.64	1677	2
15202.95552	36910.1727	-217.224	10.69	10.69	21.38	24169	2
12067.45552	38072.8727	-224.352	23.60	23.60	47.19	6393	2
23779.55552	38312.6727	-197.784	15.73	15.73	31.46	9716	2
9856.455517	38265.0727	-104.472	65.63	65.63	131.27	1039	2
8977.755517	38497.1727	-185.472	67.47	67.47	134.94	1065	2
12985.36057	312.8686859	-131.04	45.76	45.76	91.52	1448	10
30465.96057	961.0686859	-49.392	34.57	34.57	69.14	1755	10
12220.36057	3341.068686	-217.872	57.23	57.23	114.45	1430	10
13119.96057	11525.96869	90.5274	64.53	64.53	129.05	1130	10
10907.36057	11758.06869	150.601	41.40	41.40	82.80	1883	10
15137.56057	12616.46869	-140.76	38.03	38.03	76.07	3347	10
31219.46057	13819.96869	-175.752	49.01	49.01	98.02	1944	10
12176.76057	14903.16869	11.52	38.55	38.55	77.10	2856	10
12775.66057	17168.56869	-29.952	58.83	58.83	117.66	1017	10
36028.46057	18054.56869	-115.488	63.00	63.00	125.99	1376	10
38436.66057	18214.66869	168.916	63.63	63.63	127.26	1130	10
21126.76057	18295.56869	-7.272	48.23	48.23	96.46	1483	10
25614.46057	19967.86869	-33.192	44.60	44.60	89.21	1334	10
34173.86057	22531.06869	257.56	35.63	35.63	71.26	2689	10
17368.66057	22915.46869	-188.064	34.03	34.03	68.06	3173	10
18040.46057	23740.16869	226.791	17.50	17.50	35.00	6819	10
33897.16057	25328.86869	-51.984	41.35	41.35	82.71	2232	10
31750.56057	27041.46869	12.816	45.73	45.73	91.47	1384	10
28576.76057	30264.76869	205.546	24.37	24.37	48.75	7715	10
19199.66057	30913.76869	-219.168	31.63	31.63	63.26	4304	10
2822.560571	32564.06869	105.912	44.65	44.65	89.30	1174	10
13955.16057	32493.66869	-175.752	14.37	14.37	28.73	9768	10
16330.46057	33329.36869	-39.024	46.23	46.23	92.46	1346	10
14829.26057	33881.76869	131.553	56.19	56.19	112.38	1244	10
10789.56057	34306.66869	124.96	41.85	41.85	83.70	1355	10
14130.46057	34191.16869	167.45	50.40	50.40	100.79	1437	10
22075.76057	34477.66869	214.337	34.10	34.10	68.20	2673	10
16543.26057	35031.46869	-210.096	33.89	33.89	67.78	3054	10
21778.36057	35847.86869	62.6886	34.29	34.29	68.58	2160	10
28182.86057	37161.46869	29.7216	53.06	53.06	106.12	1906	10
23759.56057	38297.76869	-90.864	21.50	21.50	43.00	3455	10
1980.065626	2916.564667	-69.48	49.41	49.41	98.82	1073	18
25535.46563	10084.76467	-109.008	35.02	35.02	70.04	2359	18
10622.26563	12515.36467	-34.488	40.48	40.48	80.96	1702	18
19119.96563	13674.06467	237.047	19.45	19.45	38.90	7404	18
28187.26563	14045.36467	12.168	29.46	29.46	58.92	2642	18
36092.46563	17972.66467	-160.2	80.07	80.07	160.14	1186	18
20194.16563	18469.16467	-16.992	35.63	35.63	71.26	1605	18
11938.06563	20260.16467	-235.368	24.44	24.44	48.89	5488	18
16573.86563	21373.76467	29.7216	46.37	46.37	92.74	1480	18
3015.865626	21665.56467	-235.368	57.25	57.25	114.50	1692	18
5867.865626	22482.36467	-93.456	67.12	67.12	134.23	1021	18
27725.96563	22537.86467	124.227	30.36	30.36	60.71	2261	18
36604.16563	22774.06467	-92.16	32.29	32.29	64.57	2834	18
1455.865626	22749.76467	-206.208	48.32	48.32	96.65	1756	18
17383.16563	23502.76467	123.494	36.31	36.31	72.63	2653	18
14684.66563	24921.96467	-134.928	25.13	25.13	50.26	3818	18
27656.06563	25277.46467	-57.168	27.84	27.84	55.67	3332	18
35269.36563	25879.16467	-85.68	83.01	83.01	166.03	1018	18
23686.16563	26096.26467	-202.32	30.97	30.97	61.94	3492	18
27094.76563	26295.36467	70.0146	44.63	44.63	89.25	1520	18
30703.96563	26722.76467	1.152	17.29	17.29	34.57	5974	18
9189.965626	29040.76467	-70.128	46.98	46.98	93.96	2141	18
447.5656256	29068.56467	-192.6	74.87	74.87	149.73	1068	18
9344.865626	29452.16467	-231.48	78.94	78.94	157.88	1339	18
12631.56563	31294.26467	-136.224	20.39	20.39	40.79	7125	18
19461.96563	33003.36467	31.9194	35.73	35.73	71.45	2819	18
24279.26563	33426.76467	187.963	39.78	39.78	79.55	2754	18
22125.86563	34559.06467	-101.232	14.79	14.79	29.58	12208	18
17860.56563	36629.76467	-138.816	32.26	32.26	64.53	2656	18
19627.66563	36996.56467	-28.008	36.03	36.03	72.06	1566	18
20677.96563	37198.66467	-184.824	25.60	25.60	51.20	4027	18
16563.76563	38254.76467	-123.264	53.74	53.74	107.48	1316	18
23752.06563	38327.06467	-223.056	23.86	23.86	47.71	4514	18
15862.36563	39965.96467	-69.48	24.54	24.54	49.08	4858	18
25032.96563	40036.66467	-178.992	97.07	97.07	194.15	1343	18
28536.17068	954.660649	203.348	59.91	59.91	119.82	1029	26
40263.97068	2251.660649	291.992	20.68	20.68	41.35	7050	26
22051.27068	4178.360649	-134.28	52.52	52.52	105.03	1562	26
21198.17068	6926.660649	127.157	52.94	52.94	105.88	1224	26
23115.17068	7798.160649	-107.064	20.25	20.25	40.51	6584	26
24220.77068	11946.76065	-138.168	11.21	11.21	22.42	13315	26
26549.97068	12345.16065	293.458	20.84	20.84	41.68	6985	26
7066.47068	13701.06065	-54.576	59.61	59.61	119.21	1202	26
16446.77068	13755.96065	-130.392	22.09	22.09	44.18	5239	26
24695.77068	13638.36065	165.253	27.44	27.44	54.87	3466	26
7085.97068	13904.56065	-167.328	70.77	70.77	141.54	1102	26
22921.87068	14719.76065	-192.6	34.45	34.45	68.91	2699	26
34383.17068	15399.66065	-99.936	28.83	28.83	57.65	3334	26
29579.17068	15859.16065	-76.608	37.63	37.63	75.27	1943	26
27495.37068	17201.26065	-148.536	40.11	40.11	80.21	2267	26
15558.07068	17872.26065	-112.896	31.37	31.37	62.74	3128	26
14784.17068	20537.86065	237.78	28.92	28.92	57.84	3235	26
11770.17068	21054.96065	-155.664	32.64	32.64	65.28	2709	26
15618.37068	21473.76065	86.1318	50.96	50.96	101.92	1897	26
24354.17068	21482.66065	198.952	50.44	50.44	100.89	1401	26
16534.97068	22801.16065	-51.984	41.26	41.26	82.52	1629	26
20875.97068	22771.06065	-166.032	85.60	85.60	171.21	1112	26
34103.87068	22715.96065	23.8608	27.58	27.58	55.15	2695	26
30584.77068	23654.06065	-213.336	69.38	69.38	138.76	1425	26
17347.67068	24920.16065	308.842	31.37	31.37	62.74	3827	26
24399.77068	25313.26065	76.608	48.42	48.42	96.84	1259	26
30332.37068	25681.46065	179.905	56.03	56.03	112.05	1203	26
23676.87068	25933.16065	134.483	19.69	19.69	39.38	6824	26
6726.47068	26456.46065	28.989	57.27	57.27	114.55	1013	26
11817.87068	26548.76065	76.608	46.53	46.53	93.07	1525	26
33537.77068	27024.56065	68.5494	57.67	57.67	115.35	1052	26
20003.47068	27734.46065	-21.528	25.88	25.88	51.76	5117	26
12890.37068	28329.66065	-195.192	41.97	41.97	83.93	2543	26
23742.97068	29249.36065	294.19	35.54	35.54	71.07	3318	26
26382.87068	30498.26065	-120.024	49.34	49.34	98.67	1494	26
32401.67068	31183.16065	-37.728	36.17	36.17	72.35	2425	26
20773.47068	33453.16065	83.934	36.41	36.41	72.82	1676	26
23932.87068	34688.06065	-150.48	38.48	38.48	76.96	3345	26
14872.87068	34903.36065	-161.496	40.15	40.15	80.31	2181	26
23024.77068	36283.46065	-75.312	51.01	51.01	102.02	1379	26
20640.67068	37389.66065	-0.792	13.05	13.05	26.09	7531	26
30208.67573	723.4566305	-120.672	30.43	30.43	60.85	2250	34
38809.97573	1812.256631	248.036	76.96	76.96	153.92	1086	34
17110.67573	7698.856631	300.051	96.18	96.18	192.36	1103	34
18234.07573	11298.05663	7.632	17.31	17.31	34.62	3644	34
28332.07573	12508.95663	-78.552	39.85	39.85	79.69	1686	34
15876.97573	13189.25663	218.732	64.15	64.15	128.30	1363	34
20871.77573	13947.75663	281.736	25.72	25.72	51.43	3840	34
33055.67573	14136.65663	-180.288	16.27	16.27	32.55	6125	34
27723.17573	14321.25663	-5.328	41.99	41.99	83.98	1275	34
11498.97573	17425.45663	-31.248	56.66	56.66	113.32	1150	34
18201.87573	18025.55663	295.655	29.74	29.74	59.49	3415	34
27554.77573	17994.35663	28.989	19.36	19.36	38.72	4033	34
36969.27573	18305.65663	176.974	33.94	33.94	67.87	2674	34
25100.47573	19063.15663	-20.88	29.46	29.46	58.92	1751	34
13968.77573	20272.85663	-187.416	25.08	25.08	50.16	3855	34
25976.67573	22902.85663	76.608	50.21	50.21	100.42	1048	34
13715.57573	23270.75663	-151.128	38.81	38.81	77.62	2441	34
18310.27573	23809.25663	-10.512	23.67	23.67	47.34	6038	34
13254.27573	24530.65663	-191.304	21.17	21.17	42.34	4763	34
19447.97573	24630.25663	227.524	8.97	8.97	17.95	21900	34
25804.77573	25383.65663	18	38.55	38.55	77.10	1669	34
14074.07573	25474.65663	-192.6	15.73	15.73	31.46	11757	34
24311.57573	25801.45663	-120.024	43.85	43.85	87.70	1901	34
23581.57573	25971.25663	94.923	25.74	25.74	51.48	3529	34
31669.57573	26334.05663	-106.416	53.01	53.01	106.02	1521	34
28104.97573	27392.75663	-168.624	68.98	68.98	137.96	1306	34
23631.27573	27520.45663	-96.696	65.42	65.42	130.84	1488	34
24205.97573	29101.65663	-70.128	37.19	37.19	74.37	2573	34
21248.57573	30580.15663	-163.44	28.92	28.92	57.84	5456	34
24028.37573	31387.05663	35.5824	45.45	45.45	90.90	1692	34
31247.27573	32781.95663	-13.104	39.12	39.12	78.23	2138	34
21280.37573	32987.35663	-188.064	66.13	66.13	132.26	1679	34
32599.97573	32822.45663	-157.608	49.34	49.34	98.67	2137	34
16211.37573	33304.05663	-96.696	35.82	35.82	71.64	2448	34
23673.37573	37670.55663	-200.376	23.83	23.83	47.67	4815	34
28900.87573	37727.95663	-26.712	34.24	34.24	68.48	1816	34
16812.27573	40140.65663	-142.056	60.62	60.62	121.24	1441	34
37068.18079	1151.652612	-23.472	51.55	51.55	103.10	1193	42
24460.38079	1895.152612	-85.032	55.65	55.65	111.30	1540	42
41366.78079	2870.452612	28.989	43.78	43.78	87.56	1392	42
23147.38079	5158.752612	-59.76	41.09	41.09	82.19	1433	42
16543.28079	6083.652612	-194.544	97.80	97.80	195.61	1028	42
21472.58079	6930.452612	-8.568	38.67	38.67	77.34	1376	42
19728.38079	7574.952612	-88.92	31.84	31.84	63.68	1991	42
13021.78079	7844.552612	-236.664	54.49	54.49	108.99	2202	42
23488.28079	10105.45261	-67.536	25.34	25.34	50.68	2305	42
26525.78079	10445.25261	-149.832	19.15	19.15	38.29	6732	42
2608.280788	11545.85261	-97.992	41.00	41.00	82.00	1525	42
15797.28079	12317.75261	-141.408	17.07	17.07	34.15	9256	42
28218.08079	12337.05261	219.465	41.87	41.87	83.74	1972	42
20487.28079	14036.75261	171.113	28.24	28.24	56.47	2106	42
33123.08079	14176.25261	-183.528	17.22	17.22	34.43	11885	42
19365.48079	15806.35261	78.0732	49.88	49.88	99.76	1151	42
29334.68079	15969.45261	-24.768	27.88	27.88	55.77	2530	42
21351.08079	17339.35261	152.066	47.64	47.64	95.28	1132	42
34492.38079	17566.05261	-173.808	30.69	30.69	61.37	3329	42
13520.38079	18018.05261	-202.968	44.53	44.53	89.07	3391	42
28797.78079	18068.35261	112.505	23.03	23.03	46.06	3665	42
21170.08079	18303.45261	21.663	30.66	30.66	61.32	1646	42
25753.38079	19645.95261	-57.168	33.56	33.56	67.12	2155	42
22820.28079	19992.95261	-127.8	48.47	48.47	96.93	1658	42
23430.28079	20161.85261	16.704	52.12	52.12	104.23	1275	42
19596.58079	20221.75261	145.472	42.01	42.01	84.03	1774	42
33120.08079	21281.35261	-212.04	74.32	74.32	148.65	1288	42
27778.88079	22517.05261	33.3846	29.01	29.01	58.03	2135	42
29503.18079	22946.75261	71.4798	19.03	19.03	38.06	4934	42
16867.48079	25021.95261	280.271	25.67	25.67	51.34	3780	42
33170.38079	25517.55261	-52.632	69.03	69.03	138.05	1162	42
31012.18079	25792.25261	49.5018	34.38	34.38	68.77	3011	42
24312.78079	25954.05261	-195.192	65.63	65.63	131.27	1730	42
21332.88079	27876.45261	-219.816	27.79	27.79	55.58	6045	42
17333.18079	28758.05261	166.718	35.91	35.91	71.83	1820	42
1919.280788	29756.55261	-145.296	53.67	53.67	107.34	1217	42
12352.48079	30138.15261	-237.96	38.55	38.55	77.10	3036	42
12532.28079	30466.85261	-72.72	38.60	38.60	77.20	1760	42
31530.78079	30795.05261	-99.936	30.40	30.40	60.81	2635	42
21400.08079	31504.65261	-4.032	27.91	27.91	55.81	4272	42
26129.58079	31883.95261	-141.408	57.32	57.32	114.64	1549	42
25386.48079	33643.85261	56.8278	51.83	51.83	103.67	1188	42
12807.48079	33740.45261	-100.584	40.25	40.25	80.49	2159	42
20113.98079	33951.45261	297.121	8.45	8.45	16.91	13834	42
28394.68079	34937.55261	-74.016	22.80	22.80	45.59	4371	42
8147.080788	35634.35261	305.179	51.67	51.67	103.34	1223	42
19870.28079	35545.05261	260.491	59.39	59.39	118.79	1415	42
34894.68584	533.2485936	18	30.59	30.59	61.18	3124	50
14898.68584	3345.548594	-151.128	59.25	59.25	118.50	1108	50
20517.28584	9381.648594	-142.704	42.96	42.96	85.91	1782	50
19732.18584	11611.64859	-9.216	22.89	22.89	45.78	2882	50
15915.48584	12410.44859	-86.328	11.75	11.75	23.50	12583	50
15272.98584	12726.14859	-92.808	40.29	40.29	80.59	2330	50
23758.28584	12683.74859	145.472	15.68	15.68	31.37	3721	50
28405.58584	14211.44859	-66.24	37.49	37.49	74.98	1540	50
31931.18584	14147.64859	28.989	26.54	26.54	53.08	2702	50
16651.08584	14187.34859	-107.064	10.17	10.17	20.35	12292	50
33122.98584	14928.44859	-188.064	43.73	43.73	87.46	2081	50
34497.78584	15274.94859	-32.544	36.50	36.50	73.00	3189	50
14877.38584	15414.74859	-71.424	13.00	13.00	26.00	8672	50
22384.78584	15745.44859	-149.832	32.66	32.66	65.33	2601	50
36460.98584	15950.44859	-85.68	51.39	51.39	102.77	1669	50
9260.285842	16508.24859	-48.744	56.54	56.54	113.09	1020	50
33056.78584	16990.04859	201.15	45.62	45.62	91.23	1532	50
36437.68584	17579.04859	-86.976	46.49	46.49	92.98	1813	50
36889.78584	17601.34859	-31.248	24.09	24.09	48.18	4061	50
28104.98584	18629.64859	57.5604	47.71	47.71	95.42	1350	50
36892.48584	19761.54859	-212.04	98.63	98.63	197.25	1103	50
27887.18584	20496.74859	85.3992	22.25	22.25	44.51	3409	50
1761.985842	22052.04859	196.022	58.43	58.43	116.86	1189	50
12762.88584	22845.44859	-4.68	37.54	37.54	75.08	1457	50
16822.88584	23360.04859	259.758	24.35	24.35	48.70	3765	50
29457.48584	25009.44859	281.003	59.06	59.06	118.13	1454	50
31689.08584	25984.14859	28.989	45.45	45.45	90.90	1326	50
33206.08584	27128.04859	-155.016	17.19	17.19	34.38	5616	50
21811.48584	27637.54859	196.022	10.01	10.01	20.02	20016	50
33169.28584	27720.74859	-101.232	41.66	41.66	83.32	1928	50
13847.98584	30139.24859	270.014	18.39	18.39	36.79	7708	50
32553.48584	30426.64859	26.7912	58.31	58.31	116.62	1077	50
17662.58584	31353.34859	-28.008	20.42	20.42	40.84	4165	50
15149.18584	31926.44859	-130.392	20.02	20.02	40.03	5901	50
21692.68584	31903.14859	35.5824	44.25	44.25	88.50	1287	50
22076.78584	34649.54859	-73.368	31.09	31.09	62.17	1905	50
15139.48584	34823.64859	105.179	13.21	13.21	26.42	10462	50
16522.98584	34871.34859	69.282	37.96	37.96	75.93	1438	50
25992.58584	35499.24859	-74.664	48.16	48.16	96.32	1645	50
26637.08584	35467.04859	-18.288	39.87	39.87	79.74	1787	50
15670.48584	38560.84859	-103.824	35.02	35.02	70.04	2746	50
13079.08584	39770.54859	-147.888	37.75	37.75	75.50	1509	50
17400.8909	381.7445751	-188.064	65.68	65.68	131.36	1128	58
38663.0909	1151.444575	-20.88	30.59	30.59	61.18	1695	58
38555.4909	1616.344575	-153.72	35.21	35.21	70.41	2197	58
16547.2909	5239.144575	223.128	71.24	71.24	142.48	1173	58
24418.0909	8888.644575	-142.704	45.76	45.76	91.52	1810	58
17559.2909	10638.04458	-56.52	35.37	35.37	70.74	1871	58
19545.9909	11354.04458	33.3846	36.36	36.36	72.72	3573	58
28496.8909	12620.24458	128.623	44.60	44.60	89.21	1634	58
15587.1909	13191.64458	39.2454	25.01	25.01	50.02	3236	58
16471.8909	13634.74458	-77.256	13.56	13.56	27.13	7949	58
7281.790897	14378.04458	209.209	50.47	50.47	100.94	1270	58
33117.4909	14603.94458	-99.288	46.09	46.09	92.17	1459	58
18449.8909	14935.94458	53.1648	44.77	44.77	89.54	1152	58
32233.0909	14959.94458	15.408	13.26	13.26	26.52	6880	58
12586.9909	15910.54458	-202.32	32.85	32.85	65.70	4283	58
22364.6909	16882.14458	-206.856	44.32	44.32	88.64	2078	58
23239.6909	17372.74458	101.516	24.42	24.42	48.84	2731	58
32822.0909	18120.44458	-35.136	45.64	45.64	91.28	1916	58
19702.9909	19894.34458	2.448	62.97	62.97	125.95	1056	58
23961.8909	21153.44458	-2.088	31.65	31.65	63.30	2999	58
35597.8909	21538.54458	137.414	14.01	14.01	28.02	10829	58
32357.5909	22022.84458	-5.328	50.11	50.11	100.23	1127	58
37737.0909	22356.54458	-97.344	47.17	47.17	94.34	1427	58
13945.4909	23105.14458	-26.064	32.19	32.19	64.39	1884	58
13748.0909	23508.94458	-138.168	29.41	29.41	58.83	3061	58
34263.8909	23704.54458	-114.84	36.93	36.93	73.85	2391	58
28033.9909	24612.24458	-71.424	49.93	49.93	99.85	1422	58
30591.5909	25785.64458	250.967	39.68	39.68	79.36	2180	58
22624.8909	27842.04458	88.3296	46.16	46.16	92.32	1188	58
16040.5909	28438.94458	-162.792	32.62	32.62	65.23	2845	58
30099.4909	28378.24458	218.732	47.52	47.52	95.05	1654	58
21575.8909	28647.54458	-38.376	43.85	43.85	87.70	1531	58
18465.1909	29123.14458	-107.064	41.54	41.54	83.08	2199	58
26423.0909	30972.04458	-33.84	22.00	22.00	43.99	6433	58
16841.0909	31143.44458	-210.744	24.66	24.66	49.31	4526	58
18605.2909	31732.94458	12.816	27.06	27.06	54.12	3442	58
30181.7909	32899.74458	-88.92	24.85	24.85	49.69	4846	58
12003.1909	33421.24458	-77.904	47.34	47.34	94.67	1563	58
16207.9909	33289.04458	-95.4	18.39	18.39	36.79	4865	58
32566.6909	34789.24458	-107.064	20.44	20.44	40.88	5823	58
12331.5909	35374.54458	-184.824	15.26	15.26	30.52	9931	58
32501.8909	35427.34458	-203.616	36.50	36.50	73.00	5057	58
22812.3909	37146.74458	-129.744	57.93	57.93	115.87	1893	58
20683.7909	37305.34458	-40.968	28.97	28.97	57.93	2682	58
24870.0909	39792.44458	-28.008	72.68	72.68	145.35	1001	58
13099.2909	40066.34458	-127.152	56.85	56.85	113.70	1498	58
33897.89595	1051.640557	-149.184	41.33	41.33	82.66	2038	66
19733.49595	7880.040557	-97.344	29.81	29.81	59.63	2126	66
23118.99595	7958.340557	-13.104	23.69	23.69	47.38	2669	66
4296.895951	9915.340557	-238.608	49.15	49.15	98.30	1646	66
9913.795951	11586.64056	-88.272	61.96	61.96	123.92	1061	66
10860.79595	11708.04056	-83.088	68.04	68.04	136.07	1093	66
24206.29595	12079.04056	-106.416	9.23	9.23	18.46	14644	66
24694.99595	12882.84056	16.056	24.14	24.14	48.28	2737	66
18452.99595	13440.74056	254.63	20.96	20.96	41.92	4078	66
19161.99595	13630.94056	88.3296	11.12	11.12	22.23	6283	66
19307.59595	14569.44056	-110.304	24.33	24.33	48.65	3394	66
23292.79595	14505.34056	214.337	30.78	30.78	61.56	2911	66
28182.79595	14297.34056	-4.68	16.34	16.34	32.69	6411	66
34881.29595	17112.54056	-37.728	30.54	30.54	61.09	2738	66
15135.79595	18529.74056	-227.592	43.64	43.64	87.28	3027	66
19436.09595	18343.84056	7.632	32.08	32.08	64.15	2130	66
23087.79595	18430.84056	242.176	22.87	22.87	45.73	4786	66
22351.09595	19662.14056	-127.152	51.72	51.72	103.43	1225	66
37005.09595	20011.34056	-22.176	22.16	22.16	44.32	5017	66
26031.29595	20657.84056	-5.328	38.72	38.72	77.43	1207	66
37067.99595	22777.74056	-235.368	50.99	50.99	101.97	2523	66
34161.09595	25922.54056	-68.832	30.64	30.64	61.28	2595	66
31717.79595	26164.34056	-59.112	31.89	31.89	63.77	2805	66
7760.395951	27356.04056	-228.24	55.08	55.08	110.17	1835	66
21878.29595	27611.74056	69.282	9.80	9.80	19.59	17568	66
22330.79595	28490.44056	-140.76	36.46	36.46	72.91	3345	66
24099.89595	29098.94056	-141.408	29.58	29.58	59.16	3801	66
26418.39595	30981.74056	225.326	22.35	22.35	44.70	4699	66
23018.59595	31456.84056	-13.104	21.74	21.74	43.47	4861	66
15621.59595	34108.94056	-107.712	26.68	26.68	53.36	3714	66
13925.89595	34724.54056	-207.504	27.41	27.41	54.82	4016	66
28359.49595	35082.54056	-230.184	70.51	70.51	141.02	1636	66
26626.39595	35279.84056	-151.128	43.78	43.78	87.56	2045	66
18347.39595	36040.84056	-230.184	49.97	49.97	99.95	2045	66
34619.30101	1114.136538	-128.448	56.31	56.31	112.62	1489	74
14798.40101	7832.736538	-79.848	51.95	51.95	103.90	1188	74
18796.40101	12397.83654	-20.88	20.14	20.14	40.27	3686	74
27344.30101	12842.13654	-61.704	31.86	31.86	63.73	1649	74
14739.30101	13345.53654	-101.88	53.43	53.43	106.87	1513	74
19275.30101	13635.13654	130.088	20.82	20.82	41.64	4747	74
29086.30101	13864.23654	6.984	37.42	37.42	74.84	2548	74
31881.10101	13985.73654	-230.184	15.68	15.68	31.37	13311	74
13411.50101	13887.83654	16.704	31.11	31.11	62.22	2421	74
33092.10101	14806.93654	-157.608	41.14	41.14	82.28	2173	74
30597.90101	15871.83654	37.7802	42.86	42.86	85.72	1177	74
6974.301005	16114.03654	-103.824	56.24	56.24	112.47	1241	74
29637.50101	18892.33654	61.2234	38.10	38.10	76.21	1343	74
31264.70101	20059.93654	97.1208	15.94	15.94	31.89	6603	74
18470.70101	20993.03654	262.688	10.88	10.88	21.76	14295	74
15170.40101	21466.83654	-75.312	44.58	44.58	89.16	1813	74
18630.20101	21920.33654	251.699	27.32	27.32	54.64	3001	74
26829.30101	22705.43654	175.509	40.77	40.77	81.53	1467	74
18255.00101	23679.43654	166.718	25.01	25.01	50.02	4113	74
17509.40101	24359.13654	0.504	24.07	24.07	48.14	3978	74
22162.40101	24676.83654	-112.248	47.34	47.34	94.67	1360	74
2714.401005	24913.23654	-109.008	46.65	46.65	93.31	1565	74
18230.00101	27184.33654	222.395	48.14	48.14	96.27	1583	74
15589.20101	27859.53654	152.798	72.37	72.37	144.74	1803	74
16205.00101	28130.43654	263.421	34.71	34.71	69.43	2515	74
28915.10101	28264.63654	292.725	10.48	10.48	20.96	16107	74
15617.10101	29184.33654	-128.448	41.40	41.40	82.80	1936	74
8406.701005	29770.03654	-96.048	41.64	41.64	83.27	1684	74
4533.001005	30070.73654	-143.352	56.36	56.36	112.71	1124	74
21386.40101	30572.83654	261.956	45.71	45.71	91.42	2364	74
23565.70101	30550.63654	-85.032	31.77	31.77	63.54	2285	74
19047.70101	30851.43654	-217.872	31.49	31.49	62.97	3515	74
26389.90101	30973.93654	131.553	17.64	17.64	35.28	6119	74
14217.50101	33489.03654	-193.248	38.81	38.81	77.62	2287	74
29009.20101	33585.53654	-155.016	46.13	46.13	92.27	2088	74
22884.40101	34539.13654	97.1208	22.66	22.66	45.31	4516	74
23168.70101	34606.83654	5.688	45.33	45.33	90.67	1607	74
13023.50101	35400.73654	-169.272	18.42	18.42	36.83	7052	74
15222.90101	39056.63654	-41.616	32.24	32.24	64.48	2011	74
24012.60101	39388.63654	-166.68	41.85	41.85	83.70	2281	74
10878.70101	39574.03654	227.524	55.58	55.58	111.16	1043	74
32383.70606	970.4325198	-80.496	42.08	42.08	84.17	1713	82
26466.40606	10451.23252	-228.888	39.09	39.09	78.19	2959	82
15857.40606	12273.83252	-75.312	32.08	32.08	64.15	2478	82
19408.20606	12537.93252	90.5274	8.50	8.50	17.00	14575	82
30511.10606	13121.23252	-66.888	31.84	31.84	63.68	2260	82
28238.70606	14071.43252	222.395	21.95	21.95	43.90	3098	82
30862.60606	14496.13252	84.6666	45.97	45.97	91.94	1034	82
34361.20606	16151.83252	61.956	40.06	40.06	80.12	1530	82
31420.90606	16570.13252	142.542	29.91	29.91	59.82	1819	82
31054.80606	17257.23252	-45.504	9.49	9.49	18.98	10613	82
10222.80606	17787.83252	155.729	44.91	44.91	89.82	1182	82
32369.60606	17676.13252	279.538	52.33	52.33	104.66	1480	82
9237.606059	17992.03252	-99.288	44.37	44.37	88.74	2356	82
21115.80606	18323.13252	81.0036	30.52	30.52	61.04	1578	82
28058.00606	18435.43252	-172.512	34.15	34.15	68.30	2826	82
26097.70606	18888.13252	24.5934	35.23	35.23	70.46	1243	82
32321.00606	20627.23252	61.956	27.88	27.88	55.77	1681	82
15337.70606	20869.93252	232.652	20.94	20.94	41.87	5332	82
35164.00606	20727.53252	-86.976	28.66	28.66	57.32	2208	82
10951.20606	21991.53252	31.9194	47.24	47.24	94.48	1235	82
9695.706059	23608.73252	-231.48	73.50	73.50	147.00	1636	82
35843.70606	23740.43252	-221.76	91.99	91.99	183.97	1337	82
28131.90606	24232.93252	-150.48	51.03	51.03	102.07	1519	82
11618.40606	25108.73252	-229.536	60.99	60.99	121.99	1677	82
22217.50606	25980.93252	87.597	20.94	20.94	41.87	3471	82
10191.90606	26116.43252	132.286	40.81	40.81	81.62	1338	82
22834.70606	26667.43252	-96.048	57.82	57.82	115.63	1169	82
28428.80606	26745.03252	160.124	35.87	35.87	71.73	1987	82
16640.50606	27169.93252	-205.56	52.19	52.19	104.37	2177	82
15416.00606	27349.93252	-171.864	44.04	44.04	88.08	2314	82
19237.40606	27142.13252	-75.312	19.59	19.59	39.19	7232	82
31517.20606	27033.73252	8.928	31.72	31.72	63.44	2356	82
20194.30606	27509.23252	-77.904	55.51	55.51	111.01	1686	82
28169.60606	27698.33252	196.754	41.59	41.59	83.18	1703	82
22020.60606	30309.63252	242.908	26.73	26.73	53.46	3743	82
17071.40606	30497.23252	217.267	28.78	28.78	57.56	3470	82
21940.80606	31196.33252	55.3626	41.66	41.66	83.32	1613	82
32365.00606	31025.93252	-162.144	44.16	44.16	88.31	2688	82
12631.00606	31251.23252	-7.92	41.12	41.12	82.24	1764	82
15168.10606	31517.63252	-162.144	37.54	37.54	75.08	2573	82
15695.10606	32448.73252	-53.28	44.70	44.70	89.40	1227	82
14215.40606	33450.23252	-218.52	27.62	27.62	55.25	7493	82
22378.70606	33727.33252	-223.056	34.97	34.97	69.94	2845	82
12923.60606	35536.63252	120.564	71.59	71.59	143.18	1102	82
19890.60606	35547.93252	-105.768	27.84	27.84	55.67	4198	82
26018.80606	36985.23252	-187.416	19.55	19.55	39.09	8411	82
10733.00606	38158.73252	-51.336	40.86	40.86	81.72	1571	82
7891.811114	2258.028501	-210.744	50.49	50.49	100.98	1250	90
13500.91111	8193.328501	-5.976	49.53	49.53	99.05	1239	90
9543.911114	9075.228501	236.315	44.23	44.23	88.45	1598	90
13064.91111	11296.6285	-129.744	37.40	37.40	74.79	2145	90
4031.511114	13429.6285	-199.08	66.69	66.69	133.39	1481	90
16502.61111	13647.0285	-87.624	9.87	9.87	19.73	14074	90
31062.21111	14469.1285	52.4322	37.09	37.09	74.18	1674	90
16808.21111	15138.8285	-134.928	19.08	19.08	38.15	5167	90
24218.51111	15538.9285	287.597	50.11	50.11	100.23	1440	90
14710.91111	16037.2285	-182.88	33.70	33.70	67.40	4234	90
40174.31111	16787.5285	-97.344	55.39	55.39	110.78	1155	90
12637.21111	17111.6285	-194.544	41.12	41.12	82.24	2435	90
14792.21111	17675.9285	-182.232	22.49	22.49	44.98	4102	90
19525.31111	18165.2285	-182.88	47.95	47.95	95.90	1697	90
35917.41111	19992.7285	-217.872	18.20	18.20	36.41	9208	90
29411.71111	20191.7285	298.586	31.82	31.82	63.63	3850	90
16250.51111	20861.2285	-175.752	38.20	38.20	76.40	2744	90
371.7111136	22978.7285	-18.288	37.11	37.11	74.23	1794	90
29766.01111	24958.9285	209.941	29.48	29.48	58.97	2153	90
24348.61111	25704.6285	-176.4	29.86	29.86	59.72	3955	90
26244.21111	26370.0285	-171.216	31.72	31.72	63.44	2887	90
30353.51111	27537.2285	-0.792	39.99	39.99	79.98	1312	90
5901.011114	29483.2285	-188.712	66.91	66.91	133.81	1152	90
18755.51111	30301.3285	8.28	39.96	39.96	79.93	1381	90
20455.11111	31037.4285	23.8608	55.48	55.48	110.97	1084	90
16972.51111	32110.4285	213.604	24.44	24.44	48.89	3661	90
20968.41111	35161.9285	-177.048	22.49	22.49	44.98	5563	90
25943.01111	35682.7285	-125.208	64.74	64.74	129.48	1090	90
12148.91111	37948.8285	-185.472	45.76	45.76	91.52	1537	90
30672.61111	40168.6285	55.3626	47.67	47.67	95.33	1073	90
8923.016168	7939.124483	-85.032	33.84	33.84	67.68	1608	98
23278.71617	10176.12448	141.077	20.14	20.14	40.27	5148	98
28409.81617	11238.42448	0.504	24.68	24.68	49.36	3380	98
16906.11617	11632.22448	-166.68	40.46	40.46	80.92	2506	98
19960.51617	11337.22448	28.989	34.38	34.38	68.77	1615	98
14518.61617	13234.52448	-88.92	42.96	42.96	85.91	1478	98
26676.31617	14098.32448	-210.744	36.83	36.83	73.66	2489	98
13007.51617	14868.22448	-65.592	50.02	50.02	100.04	1168	98
28461.51617	15098.52448	246.571	25.76	25.76	51.53	2902	98
16821.81617	15176.92448	-21.528	33.65	33.65	67.31	1612	98
23261.91617	15456.72448	31.1868	42.58	42.58	85.16	1362	98
19579.51617	15801.42448	100.784	22.75	22.75	45.50	2684	98
16798.21617	17629.52448	-63	32.24	32.24	64.48	3350	98
40209.21617	17755.32448	-114.192	33.46	33.46	66.93	2463	98
23739.51617	19397.52448	14.76	49.22	49.22	98.44	1315	98
17640.41617	19936.52448	69.282	11.59	11.59	23.17	8866	98
23891.81617	21125.92448	-183.528	52.30	52.30	104.61	1583	98
22584.51617	22104.62448	-226.944	44.98	44.98	89.96	2127	98
36641.51617	23003.62448	-135.576	24.47	24.47	48.94	5310	98
21400.01617	23919.42448	-40.968	58.85	58.85	117.70	1032	98
34463.41617	24790.22448	-22.824	26.23	26.23	52.47	3354	98
9738.516168	24937.02448	-8.568	32.62	32.62	65.23	2487	98
30689.11617	25844.82448	124.96	47.26	47.26	94.53	1238	98
15634.01617	25794.62448	12.816	15.26	15.26	30.52	5843	98
33352.51617	27114.22448	-156.96	27.01	27.01	54.02	3271	98
17973.51617	27205.22448	92.7252	31.06	31.06	62.12	2316	98
291.2161678	27540.52448	-195.84	48.09	48.09	96.18	1461	98
31197.81617	27935.32448	138.879	53.15	53.15	106.30	1398	98
16624.21617	27948.52448	-55.224	14.08	14.08	28.17	11656	98
19821.41617	28015.32448	-85.032	48.37	48.37	96.74	1527	98
14158.31617	28919.92448	-176.4	29.04	29.04	58.07	3978	98
32497.61617	30150.02448	-70.776	62.57	62.57	125.14	1338	98
33803.31617	30176.82448	-57.168	44.79	44.79	89.58	1473	98
13106.21617	30307.82448	-53.928	33.18	33.18	66.36	2658	98
12665.81617	30603.52448	-137.52	33.56	33.56	67.12	2593	98
8433.916168	31301.32448	-86.976	31.53	31.53	63.07	3974	98
12596.01617	31368.62448	-173.808	17.00	17.00	34.01	6719	98
14457.71617	31978.62448	-2.088	36.06	36.06	72.11	1330	98
16180.71617	32769.62448	-13.752	17.87	17.87	35.75	6097	98
20918.11617	35011.72448	-142.704	20.63	20.63	41.26	4832	98
27172.21617	36238.62448	-30.6	47.88	47.88	95.75	1347	98
30197.81617	36870.72448	-173.808	79.25	79.25	158.49	1198	98
15412.51617	37508.02448	-123.264	21.64	21.64	43.28	4995	98
15575.11617	38676.02448	-59.112	20.84	20.84	41.68	6579	98
30568.62122	1881.020464	-110.275	30.10	30.10	60.19	2686	106
17731.52122	4000.520464	-125.827	52.23	52.23	104.47	1524	106
21735.12122	8112.720464	-3.35539	37.77	37.77	75.55	1759	106
30886.82122	8171.320464	301.545	31.13	31.13	62.27	1767	106
28887.02122	10127.92046	-74.6354	43.54	43.54	87.09	1187	106
27496.02122	13376.72046	140.373	33.09	33.09	66.18	1896	106
27682.62122	14362.52046	-213.307	39.49	39.49	78.99	2399	106
34340.22122	15241.32046	-86.9474	40.95	40.95	81.91	2006	106
14317.32122	15253.72046	-159.523	21.24	21.24	42.48	5868	106
21492.52122	17404.92046	-70.7474	44.01	44.01	88.03	1593	106
22055.72122	18107.52046	57.589	26.56	26.56	53.13	1708	106
21467.52122	19444.72046	-174.427	60.55	60.55	121.09	1423	106
28264.52122	19395.02046	102.278	42.98	42.98	85.96	1011	106
11223.62122	19735.12046	-115.459	54.47	54.47	108.94	1343	106
14996.12122	20026.82046	-36.4034	29.25	29.25	58.50	3666	106
11689.22122	21017.32046	-88.2434	28.12	28.12	56.24	3637	106
15663.72122	23509.32046	7.66061	11.04	11.04	22.09	10957	106
11220.32122	24137.72046	-63.6194	42.11	42.11	84.21	1492	106
20161.22122	24679.62046	-186.739	29.86	29.86	59.72	3416	106
34415.22122	24779.42046	-72.6914	56.05	56.05	112.10	1169	106
19337.02122	25302.02046	42.2044	32.69	32.69	65.37	1947	106
26451.02122	25387.02046	-118.051	42.91	42.91	85.82	1748	106
14153.92122	25993.52046	3.12461	30.59	30.59	61.18	1725	106
25998.82122	26253.92046	140.373	47.62	47.62	95.24	1351	106
31509.42122	26658.12046	42.937	41.26	41.26	82.52	1549	106
32560.82122	27755.42046	-49.3634	39.78	39.78	79.55	1799	106
20193.82122	29181.32046	-27.9794	67.45	67.45	134.89	1240	106
22142.72122	30384.52046	87.6256	24.82	24.82	49.64	3099	106
23493.12122	30683.32046	-73.3394	59.65	59.65	119.30	1028	106
21516.02122	31092.32046	-68.8034	66.15	66.15	132.30	1131	106
15179.62122	31503.42046	44.4022	27.18	27.18	54.35	3151	106
13686.82122	31956.42046	50.9956	42.30	42.30	84.59	1296	106
29072.12122	31909.32046	207.039	14.51	14.51	29.01	8980	106
27849.22122	37867.32046	52.4608	20.82	20.82	41.64	5151	106
22173.32628	9458.616446	-176.943	19.78	19.78	39.56	4854	114
9225.026276	10537.81645	-115.383	30.94	30.94	61.89	3521	114
25736.72628	10529.81645	-152.319	26.80	26.80	53.60	4803	114
21714.62628	11188.81645	-118.623	16.96	16.96	33.91	6262	114
10439.02628	12166.11645	-88.8151	55.27	55.27	110.54	1094	114
16308.02628	13264.11645	-145.839	20.96	20.96	41.92	4359	114
25433.12628	13661.21645	232.024	12.60	12.60	25.20	12309	114
14328.22628	14291.41645	-127.695	25.32	25.32	50.63	3126	114
22687.22628	15691.61645	163.892	33.13	33.13	66.27	1388	114
32493.42628	17059.01645	-138.063	55.53	55.53	111.06	1175	114
16739.02628	17244.51645	174.149	14.34	14.34	28.68	6719	114
33263.62628	17492.41645	129.46	10.83	10.83	21.67	10807	114
21079.42628	18228.31645	-144.543	30.83	30.83	61.65	3329	114
15377.42628	19267.31645	302.354	20.11	20.11	40.22	7796	114
16312.12628	19124.51645	155.834	41.19	41.19	82.38	1390	114
39249.72628	20319.21645	45.9437	49.48	49.48	98.96	1182	114
28658.42628	21615.51645	-7.8151	30.52	30.52	61.04	1465	114
13219.92628	21903.61645	-77.1511	38.90	38.90	77.81	1839	114
28741.62628	22393.91645	190.999	36.38	36.38	72.77	1599	114
5271.226276	23193.91645	-221.007	41.97	41.97	83.93	2300	114
12184.62628	23303.01645	-93.3511	59.44	59.44	118.88	1114	114
34253.62628	23701.21645	1.2569	12.91	12.91	25.81	11271	114
7397.126276	25277.71645	-4.5751	56.68	56.68	113.37	1081	114
32688.82628	25244.91645	106.75	10.69	10.69	21.38	9794	114
22801.32628	26296.01645	-61.5991	31.89	31.89	63.77	1807	114
28811.22628	26573.41645	-226.839	97.71	97.71	195.42	1209	114
25108.12628	26661.81645	252.537	51.74	51.74	103.48	1413	114
26616.32628	27080.11645	196.859	34.62	34.62	69.24	1861	114
19262.62628	27213.01645	234.954	18.56	18.56	37.11	4974	114
27217.92628	27844.31645	-99.8311	60.95	60.95	121.89	1095	114
28392.92628	27797.41645	160.229	30.24	30.24	60.48	2274	114
16570.82628	28006.41645	-143.247	14.37	14.37	28.73	11078	114
14170.52628	28760.81645	-130.935	38.76	38.76	77.53	2417	114
19790.32628	29985.21645	-59.0071	29.48	29.48	58.97	2391	114
15688.02628	30255.91645	187.336	35.30	35.30	70.60	1968	114
22062.32628	30387.91645	-184.071	45.12	45.12	90.24	2449	114
21648.82628	31907.51645	153.636	39.33	39.33	78.66	1477	114
22767.42628	32395.81645	7.0889	31.72	31.72	63.44	1893	114
17000.42628	33298.61645	45.2111	28.31	28.31	56.61	1676	114
15777.42628	33890.01645	302.354	32.08	32.08	64.15	3030	114
11186.52628	35176.11645	182.207	42.13	42.13	84.26	1351	114
20958.42628	35518.61645	-40.8631	23.48	23.48	46.96	3504	114
20314.62628	36273.01645	-50.5831	27.22	27.22	54.45	2895	114
16338.82628	38369.21645	-197.031	78.00	78.00	156.00	1222	114
32336.12628	39610.41645	-199.623	77.29	77.29	154.58	1101	114
25820.23133	436.7124274	-142.523	63.37	63.37	126.75	1027	122
20973.43133	1060.412427	-162.611	17.57	17.57	35.14	6295	122
17728.93133	3843.612427	-10.3308	50.23	50.23	100.46	1115	122
20734.03133	6643.112427	-63.4668	43.85	43.85	87.70	1303	122
15458.63133	6698.212427	309.023	39.75	39.75	79.50	2244	122
19305.73133	9493.012427	-211.211	39.45	39.45	78.89	2842	122
26493.63133	10388.41243	46.7526	47.76	47.76	95.52	1288	122
24287.23133	11846.61243	-156.779	17.57	17.57	35.14	6068	122
23059.53133	12935.91243	267.998	37.92	37.92	75.83	1929	122
16424.83133	14557.11243	-231.947	36.08	36.08	72.16	3482	122
33145.03133	15077.71243	-47.9148	34.34	34.34	68.67	2183	122
30525.93133	15815.91243	-138.635	40.03	40.03	80.07	1903	122
21902.13133	16125.61243	180.818	37.11	37.11	74.23	1418	122
33785.03133	15911.21243	-3.2028	14.29	14.29	28.59	5993	122
27549.93133	16760.01243	-13.5708	17.92	17.92	35.84	6675	122
6763.23133	17356.71243	59.2068	58.17	58.17	116.34	2221	122
14259.53133	18127.01243	268.73	44.98	44.98	89.96	2028	122
28623.93133	18216.11243	-65.4108	47.03	47.03	94.06	1957	122
14000.33133	19293.31243	15.5892	51.08	51.08	102.16	1463	122
11998.13133	19851.51243	-61.5228	27.53	27.53	55.06	3382	122
34496.83133	21691.21243	262.137	30.76	30.76	61.51	2351	122
17831.23133	22324.01243	99.4998	26.19	26.19	52.38	3242	122
14699.93133	22852.91243	-34.3068	25.08	25.08	50.16	2635	122
30853.13133	23202.91243	-196.307	73.43	73.43	146.86	1280	122
31843.23133	23658.11243	81.1848	18.56	18.56	37.11	3238	122
36212.83133	23797.01243	7.8132	60.74	60.74	121.47	1059	122
18857.83133	24526.01243	310.489	27.72	27.72	55.44	3640	122
17852.53133	25798.51243	-93.2748	43.83	43.83	87.65	1539	122
17562.43133	28602.81243	-186.587	47.81	47.81	95.61	2237	122
31243.93133	28968.41243	-65.4108	16.01	16.01	32.03	4980	122
22146.73133	30315.91243	52.6134	15.33	15.33	30.66	5090	122
24119.93133	33420.11243	68.7306	48.49	48.49	96.98	1451	122
23232.33133	33551.01243	-167.147	45.88	45.88	91.75	1708	122
14157.53133	33738.21243	-112.067	46.13	46.13	92.27	1624	122
22189.03133	34976.61243	-146.411	34.90	34.90	69.80	2536	122
18369.73133	35647.61243	-96.5148	43.24	43.24	86.48	1609	122
13812.33133	36907.31243	-135.395	57.65	57.65	115.30	1007	122
19692.03133	37151.71243	-149.651	48.16	48.16	96.32	1705	122
41361.93638	425.908409	-48.4865	61.65	61.65	123.31	1272	130
15624.93638	5254.908409	-236.407	60.78	60.78	121.57	1481	130
18953.93638	8755.008409	-207.247	38.69	38.69	77.39	2092	130
19350.13638	9474.008409	279.796	46.16	46.16	92.32	1867	130
14529.33638	12497.30841	-156.703	39.23	39.23	78.47	2138	130
19352.03638	14572.50841	-5.71851	37.09	37.09	74.18	1246	130
22960.53638	14799.50841	184.558	61.07	61.07	122.13	1038	130
36613.43638	16720.20841	-174.199	69.17	69.17	138.33	1139	130
6495.836385	16988.30841	-75.0545	45.66	45.66	91.33	1970	130
12694.33638	17141.90841	-43.9505	23.69	23.69	47.38	3165	130
15315.83638	18183.10841	173.569	37.49	37.49	74.98	1800	130
27887.33638	20370.10841	153.056	53.79	53.79	107.58	1046	130
32317.73638	20578.90841	-5.71851	13.40	13.40	26.80	6935	130
6802.636385	21334.10841	-25.8065	47.38	47.38	94.77	1064	130
27638.23638	21934.50841	4.00149	32.22	32.22	64.43	1699	130
31858.43638	22948.10841	102.506	41.45	41.45	82.90	1589	130
20141.13638	24692.40841	253.422	24.42	24.42	48.84	5589	130
24770.13638	24677.60841	-40.0625	27.11	27.11	54.21	2100	130
11683.73638	26681.90841	-125.599	41.07	41.07	82.14	1942	130
31251.83638	27305.10841	42.4333	47.31	47.31	94.62	1008	130
1375.536385	27487.80841	-69.8705	46.61	46.61	93.21	1022	130
11505.83638	28500.10841	-159.943	43.94	43.94	87.89	1988	130
32459.43638	28899.60841	89.3197	54.61	54.61	109.22	1086	130
27463.73638	29940.40841	-130.783	30.00	30.00	60.01	2986	130
18675.13638	30274.50841	38.7703	18.68	18.68	37.35	3162	130
28738.13638	32892.60841	-71.8145	34.78	34.78	69.57	2566	130
27553.33638	32837.10841	-149.575	42.08	42.08	84.17	1646	130
19629.73638	33153.20841	-215.023	23.48	23.48	46.96	4938	130
15728.33638	33832.10841	-26.4545	21.27	21.27	42.53	3775	130
22658.83638	35341.50841	-6.36651	14.48	14.48	28.97	10053	130
15620.43638	38757.30841	-198.175	77.90	77.90	155.81	1209	130
20370.43638	39070.40841	-38.1185	26.82	26.82	53.65	2420	130
27984.83638	39110.40841	-63.3905	44.82	44.82	89.63	1682	130
39379.14144	420.6043905	-225.962	67.54	67.54	135.08	1593	138
33854.14144	838.4043905	74.0114	44.53	44.53	89.07	1038	138
31136.74144	2178.304391	-45.8182	30.21	30.21	60.43	2227	138
32578.84144	2011.304391	-220.778	63.00	63.00	125.99	1469	138
17927.74144	2601.804391	-123.578	43.36	43.36	86.71	2283	138
23084.54144	8050.104391	-153.386	53.03	53.03	106.07	1452	138
25588.04144	11316.20439	-237.626	37.84	37.84	75.69	2744	138
18090.74144	13168.00439	249.103	22.54	22.54	45.07	9783	138
17597.24144	14322.70439	-59.4262	22.96	22.96	45.92	3519	138
16556.64144	14660.00439	-19.8982	51.13	51.13	102.25	1233	138
28894.84144	16080.70439	209.542	46.86	46.86	93.73	1456	138
34393.04144	16018.50439	-126.17	41.82	41.82	83.65	2037	138
20041.44144	16502.10439	21.9968	22.07	22.07	44.13	3532	138
17669.64144	19924.70439	46.9052	19.12	19.12	38.25	3819	138
23892.94144	21168.70439	-23.1382	47.48	47.48	94.95	1336	138
20464.94144	23148.20439	-51.0022	29.98	29.98	59.96	1862	138
25680.34144	23335.30439	-88.5862	35.47	35.47	70.93	1943	138
5322.041439	23801.60439	-127.466	52.12	52.12	104.23	2011	138
6326.341439	24016.90439	-111.914	58.31	58.31	116.62	1041	138
14088.84144	24706.20439	-36.7462	35.14	35.14	70.27	2946	138
24981.84144	27162.40439	-62.6662	46.30	46.30	92.60	1357	138
7690.241439	27620.00439	-174.77	21.83	21.83	43.66	5728	138
27594.94144	28054.20439	-183.194	50.26	50.26	100.51	1901	138
28881.14144	28263.10439	38.8466	18.32	18.32	36.64	5141	138
14101.24144	28877.20439	-83.4022	44.51	44.51	89.02	1602	138
6784.841439	29695.20439	2.78179	41.59	41.59	83.18	1223	138
19114.34144	30698.10439	-20.5462	27.04	27.04	54.07	2625	138
12331.24144	32264.40439	-226.61	37.75	37.75	75.50	2600	138
19613.54144	33160.50439	193.425	66.53	66.53	133.06	1036	138
32686.64144	33467.40439	-236.978	102.63	102.63	205.26	1102	138
25691.44144	34489.30439	-128.762	30.64	30.64	61.28	2895	138
26682.94144	34917.20439	-108.674	43.07	43.07	86.15	1431	138
28422.44144	35188.70439	-44.5222	37.56	37.56	75.12	1391	138
21082.74144	35587.40439	-87.2902	49.05	49.05	98.11	1313	138
15091.84144	35671.40439	-216.242	13.40	13.40	26.80	10687	138
12485.14144	36062.00439	-135.89	62.76	62.76	125.52	1230	138
25139.04144	36983.00439	56.429	49.64	49.64	99.29	1123	138
31932.74144	36954.70439	-139.778	63.44	63.44	126.89	1163	138
16443.44144	38492.50439	-100.898	77.57	77.57	155.15	1350	138
15584.04144	38875.40439	270.348	67.12	67.12	134.23	1176	138
28064.04144	39136.20439	-232.442	78.99	78.99	157.97	1117	138
39620.84649	2220.700372	246.249	27.51	27.51	55.01	3474	146
22425.24649	10212.50037	20.6079	22.94	22.94	45.88	5698	146
26609.44649	11294.10037	-186.358	52.59	52.59	105.17	2478	146
22090.64649	12750.60037	226.468	16.44	16.44	32.88	4428	146
32849.94649	13671.10037	-217.462	21.93	21.93	43.85	6323	146
16484.14649	13961.40037	74.8203	28.87	28.87	57.74	1794	146
18418.34649	14489.70037	-228.478	26.28	26.28	52.56	5441	146
33132.94649	15034.40037	142.219	45.19	45.19	90.38	1839	146
29189.34649	16064.00037	256.505	47.76	47.76	95.52	1292	146
21638.84649	17470.00037	-76.8459	38.53	38.53	77.06	1555	146
24742.64649	18107.20037	-93.0459	16.27	16.27	32.55	6096	146
22222.74649	18602.10037	65.2965	37.28	37.28	74.56	1394	146
26056.14649	18763.20037	41.1207	31.53	31.53	63.07	1185	146
36201.14649	20292.70037	-158.494	43.52	43.52	87.04	1957	146
24182.94649	20961.30037	37.4577	24.12	24.12	48.23	3336	146
33713.04649	21416.80037	209.619	34.24	34.24	68.48	1983	146
5715.046493	23196.70037	-39.2619	35.96	35.96	71.92	1493	146
18163.34649	26161.30037	193.501	26.66	26.66	53.32	4061	146
10697.64649	26437.30037	-176.638	50.73	50.73	101.45	1687	146
17649.34649	28188.80037	-65.8299	38.79	38.79	77.57	1795	146
25145.34649	28209.70037	49.1793	24.37	24.37	48.75	4315	146
20289.24649	29106.10037	-152.662	32.92	32.92	65.85	2897	146
20864.54649	30194.40037	-24.3579	16.53	16.53	33.06	6079	146
25940.94649	30274.70037	-26.3019	41.26	41.26	82.52	1196	146
13024.34649	30335.40037	-51.5739	28.99	28.99	57.98	2227	146
22129.74649	30373.10037	96.7983	25.36	25.36	50.73	3598	146
26047.94649	32823.60037	-147.478	40.62	40.62	81.25	1845	146
24419.84649	34182.80037	-48.3339	48.63	48.63	97.26	1090	146
27753.94649	37909.50037	41.8533	31.18	31.18	62.36	2686	146
15726.34649	38617.30037	-114.43	34.15	34.15	68.30	3241	146
30973.75155	807.5963536	-95.5616	47.52	47.52	95.05	1057	154
23589.25155	948.0963536	-135.09	40.77	40.77	81.53	1843	154
14899.85155	7980.396354	-210.258	43.33	43.33	86.66	2017	154
22155.75155	9466.396354	-30.1136	17.97	17.97	35.94	3047	154
15187.05155	10531.09635	-112.41	54.21	54.21	108.42	1147	154
24243.75155	12100.29635	-97.5056	12.27	12.27	24.54	7678	154
16496.95155	13421.79635	-94.9136	13.14	13.14	26.28	13400	154
8385.351547	14312.59635	-86.4896	53.86	53.86	107.72	1217	154
22161.15155	15361.99635	-44.3696	21.78	21.78	43.57	2979	154
32727.05155	16811.89635	259.512	34.90	34.90	69.80	2074	154
28038.25155	17992.29635	-3.54563	35.63	35.63	71.26	1254	154
20327.25155	18760.59635	-237.474	24.40	24.40	48.80	5433	154
30133.95155	18665.19635	-236.178	29.30	29.30	58.59	3462	154
36564.55155	19396.39635	-111.114	19.03	19.03	38.06	4517	154
13277.65155	20010.09635	-207.018	28.07	28.07	56.14	3791	154
16479.55155	21400.49635	288.083	42.20	42.20	84.40	2019	154
33628.45155	21355.19635	215.556	44.98	44.98	89.96	1285	154
35529.35155	21615.79635	-80.6576	32.00	32.00	64.01	1817	154
32396.65155	22110.39635	88.816	30.31	30.31	60.62	2591	154
29553.45155	22913.99635	104.933	30.33	30.33	60.66	1463	154
23071.15155	24230.49635	-138.33	34.76	34.76	69.52	3570	154
19527.95155	24601.99635	63.9076	24.49	24.49	48.98	3070	154
30030.75155	25089.19635	-92.3216	42.18	42.18	84.36	1431	154
14037.05155	25706.99635	-168.138	74.82	74.82	149.64	1061	154
25412.55155	26474.49635	-216.09	57.74	57.74	115.49	1789	154
10064.15155	27433.29635	40.4644	41.47	41.47	82.94	1034	154
18361.85155	28774.19635	117.387	17.14	17.14	34.29	6355	154
15712.35155	28708.09635	-181.746	47.38	47.38	94.77	1881	154
10610.85155	29485.19635	123.981	39.35	39.35	78.70	1231	154
20940.65155	30146.39635	-89.7296	16.11	16.11	32.22	7530	154
17087.35155	30532.69635	159.878	56.73	56.73	113.46	1300	154
28882.75155	31160.09635	-31.4096	19.71	19.71	39.42	5577	154
15140.65155	31710.89635	-232.938	20.11	20.11	40.22	8650	154
13579.25155	33941.09635	58.0468	14.11	14.11	28.21	7998	154
16738.95155	33921.19635	169.402	27.15	27.15	54.31	2391	154
25775.95155	34300.79635	3.58237	50.23	50.23	100.46	1090	154
21622.85155	35044.89635	-8.72963	21.95	21.95	43.90	3467	154
30257.35155	36108.89635	-154.53	30.80	30.80	61.61	3608	154
20682.45155	37305.89635	88.0834	28.17	28.17	56.33	2066	154
23756.3566	1263.192335	-88.3573	40.44	40.44	80.87	1535	162
15044.2566	2191.392335	-24.2053	40.77	40.77	81.53	1825	162
39629.6566	2215.892335	1.71467	18.82	18.82	37.63	5645	162
39846.5566	2192.692335	140.174	36.08	36.08	72.16	1417	162
17872.0566	7232.692335	-107.797	29.86	29.86	59.72	2171	162
25237.3566	8192.092335	97.6835	41.92	41.92	83.84	1113	162
23887.2566	9095.092335	-227.677	38.01	38.01	76.02	2617	162
19542.8566	10149.39234	-118.165	15.61	15.61	31.23	6186	162
28552.7566	11225.79234	-184.909	34.50	34.50	69.00	2817	162
24077.8566	11562.59234	-9.30133	24.89	24.89	49.78	2029	162
16516.3566	13366.79234	-67.6213	8.88	8.88	17.76	18756	162
25320.1566	13542.09234	28.8191	50.02	50.02	100.04	1052	162
27720.5566	13991.19234	-22.9093	39.82	39.82	79.65	1435	162
2100.056602	14541.99234	-148.621	56.71	56.71	113.42	1296	162
18495.7566	14643.49234	-103.909	25.13	25.13	50.26	2633	162
17657.1566	16036.69234	-228.325	26.75	26.75	53.51	4752	162
24662.9566	15676.79234	-65.6773	33.37	33.37	66.74	2257	162
31221.6566	16677.39234	126.255	13.56	13.56	27.13	8482	162
26780.8566	18524.59234	-22.2613	40.18	40.18	80.35	1827	162
33402.5566	19817.09234	208.306	17.29	17.29	34.57	4093	162
21841.5566	23078.89234	-199.813	36.24	36.24	72.49	2036	162
18296.5566	24378.89234	169.478	38.34	38.34	76.68	1891	162
759.2566015	26258.69234	-236.749	41.61	41.61	83.23	3058	162
27058.6566	27905.29234	69.8447	40.72	40.72	81.44	1302	162
6880.956602	28192.69234	74.9729	24.49	24.49	48.98	2660	162
23593.3566	29352.39234	-57.2533	36.15	36.15	72.30	1604	162
21136.2566	30475.39234	56.6579	15.31	15.31	30.61	9873	162
22642.5566	30964.59234	-89.6533	61.25	61.25	122.51	1205	162
19083.8566	30897.29234	97.6835	17.47	17.47	34.95	9236	162
16817.4566	31109.59234	-82.5253	46.11	46.11	92.22	1350	162
8962.556602	31839.09234	-172.597	67.38	67.38	134.75	1364	162
29289.6566	32023.59234	-0.877332	34.43	34.43	68.86	1892	162
26606.9566	37329.69234	-221.197	39.19	39.19	78.37	2145	162
16497.1566	38454.59234	3.65867	30.80	30.80	61.61	1572	162
39662.86166	2194.088317	150.507	30.07	30.07	60.15	2293	170
9071.261656	4308.088317	-207.513	56.38	56.38	112.76	1121	170
25180.16166	8587.188317	-115.497	43.64	43.64	87.28	1419	170
1381.861656	9562.088317	-219.825	15.66	15.66	31.32	9619	170
21764.06166	11536.08832	-221.121	25.76	25.76	51.53	3593	170
18067.66166	13150.68832	96.2946	22.91	22.91	45.83	3099	170
32534.76166	14752.68832	-41.625	41.38	41.38	82.75	1651	170
12159.46166	15412.08832	-184.185	47.08	47.08	94.15	1851	170
15946.46166	15069.28832	48.6756	10.60	10.60	21.20	10512	170
14355.06166	16102.68832	206.917	28.05	28.05	56.10	2620	170
20156.26166	18371.98832	260.397	40.32	40.32	80.64	1723	170
17654.96166	19867.18832	135.855	16.20	16.20	32.40	3367	170
22450.36166	20007.08832	-189.369	26.71	26.71	53.41	4582	170
38056.26166	19838.48832	-70.137	50.33	50.33	100.65	1197	170
30791.66166	21045.98832	22.302	7.98	7.98	15.97	11414	170
34758.06166	21520.48832	108.749	32.00	32.00	64.01	2800	170
18342.76166	21703.88832	17.343	42.37	42.37	84.73	1384	170
24266.56166	22654.68832	-50.697	39.23	39.23	78.47	1492	170
14816.56166	23313.98832	35.4888	12.25	12.25	24.49	7999	170
26033.06166	23741.28832	-24.777	24.87	24.87	49.74	2897	170
10975.16166	24270.38832	-103.833	53.27	53.27	106.54	1346	170
13215.16166	26800.98832	-203.625	59.98	59.98	119.96	2248	170
17967.36166	27303.28832	72.8514	31.82	31.82	63.63	2043	170
7750.861656	27457.98832	-232.785	48.61	48.61	97.21	2029	170
16349.36166	27521.58832	28.8954	12.18	12.18	24.35	12663	170
15651.86166	28809.88832	-70.785	45.52	45.52	91.04	1569	170
37782.16166	29712.88832	292.631	58.57	58.57	117.14	1060	170
12771.46166	30419.68832	-144.009	68.70	68.70	137.39	1232	170
31103.86166	31550.08832	-94.113	25.81	25.81	51.62	3259	170
19680.46166	31793.08832	-68.841	54.75	54.75	109.51	1526	170
24453.86166	33677.48832	-88.281	13.80	13.80	27.60	9102	170
15121.46166	35656.58832	-191.961	17.07	17.07	34.15	7911	170
37569.66671	293.8842982	-67.4687	42.04	42.04	84.07	1247	178
24249.56671	7345.684298	59.7409	36.79	36.79	73.57	1787	178
28401.86671	8046.784298	-108.293	49.22	49.22	98.44	1120	178
17464.06671	8416.584298	37.7629	34.50	34.50	69.00	1620	178
24818.96671	11111.9843	-5.26074	39.28	39.28	78.56	1084	178
26137.06671	11879.2843	-83.0207	22.04	22.04	44.09	3118	178
17038.36671	12100.3843	-68.7647	11.99	11.99	23.97	7476	178
19421.66671	13613.0843	287.579	19.62	19.62	39.23	3282	178
15826.06671	14462.7843	-100.517	33.18	33.18	66.36	1522	178
13878.46671	15363.6843	215.052	52.30	52.30	104.61	1118	178
19827.56671	15297.0843	-35.0687	18.46	18.46	36.93	5296	178
31199.96671	16727.8843	-123.845	40.27	40.27	80.54	1494	178
11965.26671	16728.2843	-25.9967	47.10	47.10	94.20	1133	178
20821.36671	16697.5843	192.341	21.24	21.24	42.48	2987	178
12006.66671	17853.6843	-123.197	70.72	70.72	141.44	1183	178
18507.46671	18605.6843	271.462	23.81	23.81	47.62	4160	178
36596.86671	19415.9843	-35.0687	34.52	34.52	69.05	1363	178
22589.86671	21953.5843	115.418	24.21	24.21	48.42	1929	178
16547.26671	24744.6843	-165.317	36.10	36.10	72.20	2489	178
34209.66671	25921.2843	-184.757	32.97	32.97	65.94	2628	178
25093.26671	25770.2843	101.499	26.85	26.85	53.69	2733	178
29691.96671	26082.8843	-224.285	26.94	26.94	53.88	3318	178
14664.66671	26773.4843	-139.397	41.75	41.75	83.51	1533	178
16461.26671	27205.1843	-196.421	49.78	49.78	99.57	1413	178
27224.36671	27832.4843	119.081	21.31	21.31	42.63	2776	178
33528.36671	27841.9843	-65.5247	15.57	15.57	31.13	8331	178
27002.46671	28903.0843	149.851	44.18	44.18	88.36	1147	178
16587.66671	29624.2843	214.319	21.45	21.45	42.91	2904	178
16155.66671	30415.7843	212.854	26.56	26.56	53.13	3301	178
20111.16671	31232.9843	-154.301	28.50	28.50	56.99	3755	178
32226.46671	31429.6843	33.3673	52.63	52.63	105.27	1533	178
14626.26671	32791.5843	-208.085	27.18	27.18	54.35	4792	178
28656.36671	33979.9843	46.5541	38.65	38.65	77.29	1199	178
13698.06671	36949.6843	-84.3167	16.39	16.39	32.78	6019	178
17940.06671	36936.1843	-50.6207	25.98	25.98	51.95	4669	178
31245.66671	36989.9843	-169.853	64.06	64.06	128.11	1075	178
28276.16671	37156.1843	176.957	36.38	36.38	72.77	1430	178
23747.26671	38164.6843	-171.797	18.98	18.98	37.96	4506	178
15356.36671	38980.3843	57.5431	43.05	43.05	86.10	1059	178
13076.46671	39863.1843	-89.5007	24.28	24.28	48.56	3347	178
13042.87176	1183.98028	-151.632	38.06	38.06	76.11	1245	186
34554.87176	1582.08028	-144.504	47.57	47.57	95.14	1259	186
23825.67176	9066.88028	-28.5125	26.94	26.94	53.88	2225	186
22121.37176	9446.78028	-69.9845	8.12	8.12	16.25	14946	186
25133.77176	9830.08028	55.4216	10.97	10.97	21.95	5104	186
16035.67176	12488.78028	-77.1124	19.78	19.78	39.56	3753	186
28547.67176	12994.98028	17.4956	12.86	12.86	25.72	4587	186
16627.27176	14018.88028	-119.88	6.15	6.15	12.29	24986	186
22427.27176	14672.78028	135.275	35.82	35.82	71.64	1287	186
15036.97176	15339.88028	-96.5525	32.38	32.38	64.76	1467	186
17584.17176	16586.28028	-232.632	8.38	8.38	16.77	14762	186
35344.67176	19767.98028	-106.92	42.32	42.32	84.64	1409	186
14827.67176	20030.08028	-224.208	23.64	23.64	47.29	5424	186
31101.87176	20041.48028	86.1908	25.91	25.91	51.81	2276	186
20135.67176	22371.78028	179.231	25.91	25.91	51.81	2573	186
13129.77176	27374.28028	-207.36	29.32	29.32	58.64	3348	186
21845.77176	27675.68028	96.4472	15.47	15.47	30.94	3516	186
32277.87176	28085.48028	37.8391	39.19	39.19	78.37	1118	186
20828.57176	29344.68028	-177.552	41.00	41.00	82.00	3634	186
17495.47176	30450.58028	226.85	18.06	18.06	36.13	4679	186
15678.07176	30982.88028	-71.9285	27.65	27.65	55.30	1931	186
15313.47176	37308.18028	-216.432	23.48	23.48	46.96	3237	186
26695.07176	37566.68028	-81.6485	33.63	33.63	67.26	1855	186
20156.27682	4901.876261	-61.4842	36.86	36.86	73.71	1050	194
26454.17682	9808.176261	-123.044	48.47	48.47	96.93	1004	194
22025.87682	12695.57626	106.78	20.09	20.09	40.18	1935	194
25480.37682	13674.57626	34.985	22.44	22.44	44.89	1976	194
22155.37682	15391.77626	75.278	23.36	23.36	46.72	1548	194
24729.57682	18213.27626	-131.468	21.05	21.05	42.11	2974	194
38577.37682	18135.47626	234.985	48.84	48.84	97.69	1308	194
15516.57682	19316.07626	278.941	42.51	42.51	85.02	1342	194
35265.87682	19751.17626	-121.748	59.51	59.51	119.02	1148	194
13329.67682	20375.77626	-212.468	15.02	15.02	30.05	7464	194
17974.97682	21552.27626	23.2634	16.70	16.70	33.39	4197	194
32584.67682	25277.37626	262.824	29.27	29.27	58.55	2021	194
14014.47682	25666.37626	-118.508	31.06	31.06	62.12	1628	194
31594.67682	26011.77626	184.435	24.21	24.21	48.42	3217	194
31978.97682	27462.07626	-103.604	29.20	29.20	58.40	2664	194
20964.47682	29987.57626	-235.796	25.46	25.46	50.92	5409	194
33158.27682	30173.07626	-49.8202	38.13	38.13	76.25	1134	194
28961.47682	30628.17626	-16.7722	41.57	41.57	83.13	1158	194
13427.67682	30732.87626	-23.2522	36.62	36.62	73.24	1049	194
22433.07682	31474.97626	226.194	24.16	24.16	48.32	2557	194
15231.67682	31693.37626	-26.4922	35.51	35.51	71.03	1406	194
26046.47682	32598.97626	-51.1162	44.82	44.82	89.63	1184	194
14651.87682	33184.37626	-187.844	24.94	24.94	49.88	3555	194
15106.37682	34906.07626	-67.3162	29.77	29.77	59.53	1269	194
15095.87682	35591.87626	-128.228	27.72	27.72	55.44	1995	194
14184.27682	38330.37626	-60.8362	35.25	35.25	70.51	1232	194
20939.48187	10167.77224	-170.272	40.93	40.93	81.86	1507	202
18617.48187	10582.37224	-145.648	46.86	46.86	93.73	1086	202
18454.08187	11752.57224	39.4569	12.53	12.53	25.06	4291	202
22678.88187	11714.57224	-7.62386	25.43	25.43	50.87	2222	202
28252.48187	12772.87224	-132.688	38.67	38.67	77.34	1498	202
28975.78187	13810.07224	173.523	19.05	19.05	38.10	2034	202
13035.88187	14598.77224	-144.352	35.91	35.91	71.83	1485	202
29320.98187	17283.57224	-192.304	27.51	27.51	55.01	2706	202
35218.78187	17327.57224	-39.3759	40.29	40.29	80.59	1375	202
18652.48187	18339.67224	219.677	22.70	22.70	45.40	3733	202
15480.78187	19225.37224	294.402	39.05	39.05	78.09	1599	202
18520.78187	21000.47224	-216.28	46.70	46.70	93.40	1367	202
31345.68187	21491.17224	31.3983	26.16	26.16	52.33	2086	202
8517.381873	22095.37224	-137.224	61.61	61.61	123.21	1156	202
15497.98187	22915.47224	15.7041	18.20	18.20	36.41	2125	202
6618.281873	23324.37224	-222.76	61.28	61.28	122.55	1201	202
13810.98187	24728.77224	-49.7439	13.28	13.28	26.56	6671	202
15001.88187	25128.67224	163.266	17.40	17.40	34.81	2612	202
33273.08187	25511.07224	46.7829	17.36	17.36	34.71	5412	202
22835.08187	25631.97224	310.519	35.75	35.75	71.50	2529	202
21852.68187	27696.57224	92.2041	8.36	8.36	16.72	7222	202
32383.28187	28023.87224	-139.816	54.21	54.21	108.42	1081	202
882.7818726	28585.77224	-227.944	66.15	66.15	132.30	1087	202
31246.18187	28924.67224	102.461	18.30	18.30	36.60	6442	202
14409.28187	29980.07224	-87.3279	27.60	27.60	55.20	1439	202
19906.88187	30499.47224	-65.9439	28.50	28.50	56.99	2075	202
15735.98187	30964.27224	-117.136	21.55	21.55	43.10	2908	202
24133.18187	31267.87224	156.673	29.32	29.32	58.64	2170	202
20460.88187	33173.47224	-110.656	57.25	57.25	114.50	1073	202
30672.28187	33805.27224	-156.664	7.70	7.70	15.40	19266	202
20223.18187	36338.77224	-139.168	17.43	17.43	34.85	5192	202
15207.88187	36968.77224	-178.048	21.10	21.10	42.20	3080	202
23795.18187	38205.97224	-91.2159	9.68	9.68	19.36	10876	202
4768.286927	5722.468224	68.8372	33.54	33.54	67.07	1329	210
21558.68693	7814.168224	-172.788	36.27	36.27	72.53	1377	210
22102.48693	12761.46822	150.888	23.93	23.93	47.85	1262	210
25319.18693	12872.16822	20.4856	17.59	17.59	35.18	2851	210
1977.286927	16719.46822	-178.62	17.19	17.19	34.38	7091	210
3607.686927	17223.76822	-90.4916	23.36	23.36	46.72	2939	210
36891.78693	17598.56822	-223.98	60.74	60.74	121.47	1325	210
32292.88693	18683.36822	-85.9556	38.83	38.83	77.67	1029	210
34760.58693	19886.76822	-91.1396	25.53	25.53	51.06	2802	210
17997.48693	20082.06822	149.423	28.90	28.90	57.79	2350	210
18401.08693	24234.36822	-236.292	51.06	51.06	102.11	1426	210
32468.28693	26819.76822	45.394	12.67	12.67	25.34	6375	210
28884.98693	28293.56822	46.1266	11.82	11.82	23.64	6844	210
32743.78693	28885.76822	116.456	38.67	38.67	77.34	1150	210
20797.38693	32593.76822	-32.1716	29.70	29.70	59.39	1191	210
25433.98693	32781.46822	49.7896	16.34	16.34	32.69	4115	210
16674.78693	33919.56822	-47.0756	8.01	8.01	16.01	10827	210
25779.78693	34232.66822	-69.1076	23.69	23.69	47.38	2325	210
18800.88693	36611.56822	-44.4836	32.55	32.55	65.09	1308	210
20499.38693	38018.56822	-19.8596	38.55	38.55	77.10	1014	210
15277.28693	38966.06822	155.284	32.85	32.85	65.70	1406	210
3411.891981	2629.264206	-194.743	74.49	74.49	148.98	1006	218
20929.39198	7461.564206	-100.135	28.57	28.57	57.13	2621	218
28485.39198	11030.46421	-31.4473	30.66	30.66	61.32	1154	218
21676.79198	11695.56421	-85.2313	28.80	28.80	57.60	1316	218
27498.39198	11685.26421	245.47	30.69	30.69	61.37	1521	218
29114.49198	11825.56421	-228.439	27.41	27.41	54.82	3425	218
23761.89198	12628.46421	117.265	9.73	9.73	19.45	5702	218
18252.59198	13023.36421	-144.847	25.46	25.46	50.92	3171	218
17492.79198	16313.26421	-32.0953	28.35	28.35	56.71	1553	218
35989.69198	17146.56421	115.067	27.32	27.32	54.64	2229	218
36039.59198	18012.96421	-21.7273	26.61	26.61	53.22	1388	218
22310.89198	19717.86421	-35.3353	27.13	27.13	54.26	1385	218
11414.79198	22846.26421	-81.9913	25.46	25.46	50.92	1904	218
27993.29198	23261.86421	259.39	22.16	22.16	44.32	3881	218
6536.791981	23343.36421	2.89673	35.00	35.00	69.99	1130	218
32841.99198	24984.36421	-96.2473	30.80	30.80	61.61	2171	218
31220.99198	26400.46421	-98.1913	35.18	35.18	70.37	1067	218
34381.59198	26753.56421	-128.647	38.01	38.01	76.02	1470	218
15879.69198	26760.76421	-123.463	35.11	35.11	70.23	1129	218
32399.89198	28895.96421	263.053	31.96	31.96	63.91	1634	218
24518.09198	32466.56421	11.9687	38.79	38.79	77.57	1578	218
25491.09198	32771.76421	17.8007	10.03	10.03	20.06	9084	218
23167.19198	32914.66421	156.826	32.78	32.78	65.56	1031	218
12833.69198	39042.56421	-58.6633	34.01	34.01	68.01	1498	218
13109.49198	39944.26421	-94.3033	39.68	39.68	79.36	1582	218
39714.79704	466.9601874	-188.835	47.17	47.17	94.34	1646	226
8994.697035	8080.460187	139.319	30.26	30.26	60.52	1377	226
22892.69704	7972.960187	-96.819	34.74	34.74	69.47	1374	226
17503.29704	10182.16019	-204.387	17.52	17.52	35.04	6789	226
27466.49704	11498.46019	-238.731	40.03	40.03	80.07	1615	226
19428.29704	12565.96019	-77.379	14.37	14.37	28.73	6234	226
17097.29704	12821.36019	214.777	9.09	9.09	18.18	13619	226
18607.29704	14642.76019	-76.731	12.01	12.01	24.02	4637	226
16067.09704	15323.66019	-8.04298	9.51	9.51	19.03	10259	226
18577.69704	16994.86019	218.44	33.30	33.30	66.60	1737	226
14235.89704	21377.06019	121.004	7.63	7.63	15.26	10035	226
33451.59704	21510.86019	230.162	47.29	47.29	94.58	1010	226
25609.59704	23231.06019	121.737	11.94	11.94	23.88	6330	226
17608.39704	24484.76019	25.7664	22.98	22.98	45.97	2321	226
33498.69704	24536.86019	263.129	22.89	22.89	45.78	2707	226
31155.69704	24922.26019	-48.219	9.63	9.63	19.26	10428	226
28375.39704	26634.16019	-36.555	21.38	21.38	42.77	2682	226
17859.29704	27275.56019	-31.371	38.57	38.57	77.15	1224	226
19125.59704	27959.16019	68.9898	18.79	18.79	37.59	2765	226
33689.19704	29543.86019	-183.003	52.54	52.54	105.08	1163	226
14396.99704	29906.06019	-234.195	19.55	19.55	39.09	4500	226
32965.49704	30082.96019	-48.219	37.42	37.42	74.84	1366	226
17188.39704	31602.36019	55.803	19.97	19.97	39.94	2078	226
13893.39704	32585.56019	-53.403	18.75	18.75	37.49	3256	226
25521.79704	32781.06019	-63.771	8.90	8.90	17.80	13016	226
28862.69704	33005.16019	-152.547	39.61	39.61	79.22	1246	226
15345.49704	33600.46019	-203.091	32.12	32.12	64.24	1878	226
16398.59704	36670.96019	-55.347	13.28	13.28	26.56	7071	226
20547.29704	37936.66019	-114.315	37.40	37.40	74.79	1756	226
15197.79704	38153.96019	-149.955	40.65	40.65	81.29	1417	226
37218.60209	1123.756169	27.3079	22.04	22.04	44.09	1993	234
14760.00209	7884.656169	-161.543	42.23	42.23	84.45	1302	234
17422.10209	10227.75617	-175.151	40.25	40.25	80.49	1421	234
19674.70209	11014.25617	-195.239	40.46	40.46	80.92	1132	234
23781.70209	12649.15617	133.535	11.61	11.61	23.22	4318	234
34980.20209	17447.05617	-85.0787	24.70	24.70	49.41	3764	234
11640.50209	21033.25617	-153.119	27.98	27.98	55.95	2241	234
14191.10209	21421.55617	60.2749	9.51	9.51	19.03	9997	234
28788.40209	24112.55617	31.7035	26.35	26.35	52.70	2021	234
16634.70209	25058.75617	304.963	19.33	19.33	38.67	5294	234
18113.50209	26153.95617	18.6013	11.45	11.45	22.89	6504	234
33068.60209	27612.45617	-101.279	18.70	18.70	37.40	4180	234
32827.30209	28806.95617	-53.3267	30.97	30.97	61.94	1767	234
12409.70209	31948.25617	-175.151	45.99	45.99	91.99	1197	234
24981.00209	32175.75617	12.7693	26.56	26.56	53.13	1207	234
14590.50209	33240.15617	12.7693	34.12	34.12	68.25	1092	234
14384.50209	35643.95617	-61.1027	17.36	17.36	34.71	5158	234
20231.50209	35966.75617	-135.623	36.15	36.15	72.30	1186	234
20495.70209	38146.55617	-55.2707	20.63	20.63	41.26	2364	234
8985.507144	7975.25215	-180.258	30.57	30.57	61.14	2011	242
24053.80714	11644.55215	-37.0504	25.43	25.43	50.87	1703	242
28362.60714	12813.95215	-156.93	32.78	32.78	65.56	1347	242
30594.90714	14500.25215	-103.146	31.89	31.89	63.77	1101	242
17623.50714	16349.95215	-91.4824	25.20	25.20	50.40	1467	242
30098.90714	16562.85215	285.992	39.05	39.05	78.09	1097	242
32780.10714	16754.25215	12.8456	33.06	33.06	66.13	1160	242
30643.20714	17473.95215	146.798	26.54	26.54	53.08	1718	242
23513.70714	17678.55215	21.5234	12.51	12.51	25.01	5414	242
17677.90714	19294.85215	102.842	31.91	31.91	63.82	1386	242
34760.30714	19798.95215	-211.362	16.74	16.74	33.49	5967	242
15042.50714	20564.25215	-84.3544	47.38	47.38	94.77	1282	242
21132.30714	21825.35215	-62.9704	27.37	27.37	54.73	1643	242
30788.90714	22147.75215	64.7468	29.84	29.84	59.68	1112	242
19459.70714	25245.15215	208.336	29.20	29.20	58.40	1451	242
32670.00714	26818.05215	99.9116	13.54	13.54	27.08	4693	242
14205.80714	29040.35215	-24.7384	12.34	12.34	24.68	5297	242
8193.407144	29744.45215	-44.8264	11.30	11.30	22.61	6587	242
26489.40714	30230.25215	84.527	35.56	35.56	71.12	1044	242
29740.30714	31203.55215	-179.61	42.86	42.86	85.72	1337	242
15388.60714	33489.15215	-85.6504	27.06	27.06	54.12	1916	242
18196.80714	34415.45215	63.2816	16.20	16.20	32.40	4508	242
22910.20714	35858.15215	-206.178	46.04	46.04	92.08	1091	242
26602.40714	36967.15215	-4.00239	38.57	38.57	77.15	1021	242
13089.40714	39793.35215	-167.298	32.10	32.10	64.20	2078	242
30494.2122	2000.348132	120.501	35.98	35.98	71.97	1331	250
22057.9122	13834.84813	129.292	22.09	22.09	44.18	2904	250
19721.8122	15075.74813	-196.382	40.25	40.25	80.49	1661	250
16900.8122	19670.44813	-140.654	18.79	18.79	37.59	2778	250
31279.7122	21468.24813	-98.5341	36.64	36.64	73.29	1025	250
34203.5122	23696.94813	283.87	42.39	42.39	84.78	1289	250
20054.1122	24803.94813	76.5447	22.91	22.91	45.83	1499	250
32762.5122	25013.34813	-168.518	40.91	40.91	81.81	1171	250
22746.4122	25765.34813	-18.1821	47.64	47.64	95.28	1113	250
17759.4122	26381.64813	-28.5501	16.46	16.46	32.92	3029	250
30621.0122	27479.74813	-13.6461	20.98	20.98	41.97	2470	250
16641.5122	28028.54813	-90.1101	12.74	12.74	25.48	7090	250
19734.9122	29395.84813	17.4579	29.93	29.93	59.86	1155	250
26330.7122	30840.44813	61.8927	36.17	36.17	72.35	1085	250
15757.2122	30979.74813	-163.334	18.65	18.65	37.30	4562	250
20086.5122	31211.54813	-93.9981	25.22	25.22	50.44	1660	250
20679.1122	31321.54813	124.896	47.03	47.03	94.06	1465	250
24565.6122	34172.14813	51.6363	18.91	18.91	37.82	2713	250
25380.5122	36691.84813	-151.022	33.94	33.94	67.87	2110	250
32362.2122	38791.64813	-142.598	57.98	57.98	115.96	1247	250
37198.01725	1099.844114	5.8702	21.43	21.43	42.86	3969	258
22005.91725	8354.144114	-155.482	16.77	16.77	33.54	4757	258
21023.11725	10556.34411	273.69	27.95	27.95	55.91	2257	258
20992.81725	14772.34411	-55.6898	13.56	13.56	27.13	3576	258
23524.51725	17685.34411	33.3976	14.20	14.20	28.40	4040	258
19416.41725	19370.94411	57.5734	26.75	26.75	53.51	1239	258
13345.61725	20593.14411	-63.4658	23.10	23.10	46.21	1614	258
23711.91725	25761.34411	17.5342	19.24	19.24	38.48	2311	258
20419.61725	25819.34411	23.1412	26.68	26.68	53.36	1831	258
32418.51725	26767.84411	155.742	20.11	20.11	40.22	2898	258
16612.81725	28105.64411	23.1412	13.31	13.31	26.61	6299	258
7111.117252	28788.14411	72.958	13.64	13.64	27.27	2970	258
14193.91725	29023.84411	-74.4818	10.55	10.55	21.10	8385	258
19378.31725	29778.64411	-224.17	54.31	54.31	108.61	1107	258
14425.81725	30094.14411	-76.4258	24.80	24.80	49.60	2194	258
26267.81725	33684.94411	-17.4578	15.57	15.57	31.13	4014	258
18700.21725	36242.94411	-44.0258	29.08	29.08	58.17	1608	258
12854.31725	37895.04411	-137.986	36.62	36.62	73.24	1659	258
23814.71725	38177.34411	-191.77	20.68	20.68	41.35	4223	258
37895.42231	419.4400951	-112.638	37.21	37.21	74.42	1098	266
40652.02231	2090.540095	-32.2855	53.69	53.69	107.39	1111	266
36154.62231	2362.840095	-227.982	38.81	38.81	77.62	1856	266
18465.32231	10458.2401	-80.8855	10.81	10.81	21.62	7124	266
20101.82231	11658.4401	-137.262	36.86	36.86	73.71	1247	266
18125.62231	13188.5401	54.7193	10.81	10.81	21.62	5293	266
24022.02231	13781.1401	9.18649	19.99	19.99	39.99	1945	266
19301.92231	14393.2401	-134.67	8.27	8.27	16.53	11718	266
28057.22231	14128.7401	223.217	32.90	32.90	65.80	1089	266
33096.22231	14899.9401	-68.5735	15.54	15.54	31.09	3963	266
28940.42231	14971.5401	106.734	30.94	30.94	61.89	1503	266
19979.52231	18257.2401	265.708	20.54	20.54	41.07	3556	266
30167.02231	18502.4401	71.5691	14.08	14.08	28.17	5335	266
15282.82231	19406.8401	-139.854	19.29	19.29	38.57	2859	266
36949.42231	20063.2401	-62.7415	37.61	37.61	75.22	1417	266
16167.92231	20422.7401	-21.9175	22.09	22.09	44.18	1776	266
34025.12231	22674.2401	126.514	23.79	23.79	47.57	1730	266
30370.72231	26360.7401	48.8585	31.91	31.91	63.82	1872	266
19141.32231	26528.1401	218.822	23.76	23.76	47.52	2252	266
21016.72231	27519.5401	-238.998	35.18	35.18	70.37	2028	266
32659.32231	28956.6401	26.8805	21.97	21.97	43.94	2785	266
14914.02231	29331.7401	-83.4775	40.81	40.81	81.62	1198	266
19399.72231	29632.7401	-200.118	51.50	51.50	103.01	1093	266
22200.02231	30368.0401	302.338	16.48	16.48	32.97	3808	266
22745.02231	30337.1401	-74.4055	35.28	35.28	70.56	1349	266
32282.22231	31165.0401	-110.694	36.83	36.83	73.66	2092	266
9068.822306	31784.7401	-60.1495	37.77	37.77	75.55	1070	266
30171.42231	35400.5401	-132.726	41.28	41.28	82.57	1188	266
16421.02231	36858.6401	-157.35	35.47	35.47	70.93	1166	266
26061.22231	37040.6401	86.2211	17.85	17.85	35.70	3216	266
12637.02231	38759.8401	214.426	55.04	55.04	110.07	1013	266
17413.52736	10333.33608	-87.9372	19.62	19.62	39.23	1797	274
25020.72736	11044.63608	-3.69722	33.94	33.94	67.87	1012	274
20805.22736	12855.43608	217.433	18.04	18.04	36.08	3263	274
19180.12736	13663.13608	109.741	5.46	5.46	10.93	12596	274
30630.82736	14847.23608	147.836	20.04	20.04	40.08	1381	274
34814.42736	15026.93608	-59.4252	30.87	30.87	61.75	1388	274
21234.82736	19264.63608	230.62	36.86	36.86	73.71	1257	274
27252.72736	19891.93608	-5.64122	39.92	39.92	79.83	1033	274
18030.42736	21484.33608	99.4842	19.29	19.29	38.57	2540	274
22733.62736	21911.53608	111.938	23.79	23.79	47.57	1861	274
19457.82736	25268.43608	235.748	39.85	39.85	79.69	1037	274
32293.12736	25329.63608	214.502	12.15	12.15	24.30	7599	274
32743.22736	25231.13608	273.843	39.96	39.96	79.93	1135	274
31237.52736	26326.43608	-125.521	13.78	13.78	27.55	5880	274
19435.82736	29564.43608	-156.625	41.19	41.19	82.38	1145	274
26462.72736	30936.63608	35.0154	26.19	26.19	52.38	2398	274
12553.32736	31427.43608	-132.001	12.13	12.13	24.26	6937	274
30689.42736	33870.93608	-217.537	15.71	15.71	31.42	5878	274
23786.52736	38083.43608	-226.609	15.73	15.73	31.46	6951	274
15797.02736	38568.13608	-88.5852	32.62	32.62	65.23	1207	274
30773.03241	2024.932058	-34.7249	35.21	35.21	70.41	1008	282
23777.03241	12606.63206	14.5231	20.06	20.06	40.13	1850	282
27662.53241	14567.53206	-96.2849	16.32	16.32	32.64	2242	282
14280.43241	16564.83206	-151.365	32.36	32.36	64.72	1403	282
4089.632415	17178.43206	175.018	16.51	16.51	33.02	3134	282
30633.13241	17590.93206	-19.1729	17.54	17.54	35.09	3200	282
33087.23241	18103.43206	80.5129	27.74	27.74	55.48	1243	282
35014.23241	18502.53206	48.2785	22.94	22.94	45.88	1790	282
13397.63241	18919.73206	-125.445	14.11	14.11	28.21	5075	282
26157.13241	18900.13206	-156.549	36.13	36.13	72.25	1855	282
27228.33241	20770.03206	-104.709	17.33	17.33	34.67	3225	282
19993.53241	21417.33206	-175.989	45.69	45.69	91.37	1067	282
17974.73241	21690.33206	-175.989	7.82	7.82	15.64	12177	282
21469.13241	24330.43206	59.2675	34.34	34.34	68.67	1108	282
17918.93241	27403.63206	160.366	28.05	28.05	56.10	1291	282
21094.03241	27664.43206	2.21108	13.66	13.66	27.32	3710	282
27625.53241	27830.83206	-43.1489	18.98	18.98	37.96	3561	282
25561.93241	30322.73206	32.8939	14.62	14.62	29.25	3653	282
20937.13241	31303.53206	-48.3329	22.11	22.11	44.23	3399	282
12546.53241	31430.23206	-201.261	32.55	32.55	65.09	1865	282
30266.23241	32830.33206	-175.989	33.11	33.11	66.22	2152	282
29073.53241	33950.83206	59.2675	26.56	26.56	53.13	1804	282
20944.23241	34892.33206	-196.077	22.98	22.98	45.97	3644	282
22575.73241	34776.23206	-106.653	40.81	40.81	81.62	1101	282
18543.13241	35105.23206	37.2895	37.21	37.21	74.42	1259	282
23700.33241	37827.03206	-164.973	28.24	28.24	56.47	1761	282
33445.53747	2162.42804	-159.713	52.47	52.47	104.94	1228	290
22460.53747	7593.92804	-230.345	34.34	34.34	68.67	1623	290
17943.43747	8072.12804	-126.017	46.61	46.61	93.21	1024	290
24348.53747	9790.42804	-175.913	35.37	35.37	70.74	1282	290
20981.03747	10604.82804	-108.521	19.36	19.36	38.72	3155	290
22529.53747	10521.32804	-148.697	32.81	32.81	65.61	1041	290
21272.23747	13301.42804	6.17537	12.10	12.10	24.21	4276	290
20321.23747	14940.02804	264.472	31.58	31.58	63.16	1666	290
35261.03747	19073.32804	176.56	21.12	21.12	42.25	1896	290
11903.53747	19800.02804	-224.513	39.78	39.78	79.55	1403	290
30750.23747	21048.52804	212.457	15.19	15.19	30.38	3527	290
13471.13747	22686.82804	-156.473	22.42	22.42	44.84	4494	290
36195.33747	23972.02804	-231.641	24.96	24.96	49.93	3173	290
24428.83747	29568.82804	92.3108	15.66	15.66	31.32	5621	290
15187.43747	30258.02804	271.065	19.57	19.57	39.14	2605	290
17609.33747	30435.42804	232.237	17.31	17.31	34.62	3732	290
22101.43747	30387.62804	122.347	18.11	18.11	36.22	2564	290
25919.13747	32685.32804	268.867	43.83	43.83	87.65	1236	290
19868.33747	33680.42804	-222.569	34.95	34.95	69.90	1739	290
23775.53747	33984.72804	308.428	46.11	46.11	92.22	1193	290
14955.33747	34734.92804	49.0874	30.26	30.26	60.52	2305	290
18599.23747	36186.72804	-84.5446	17.22	17.22	34.43	4860	290
25777.53747	38101.82804	-135.089	28.52	28.52	57.04	2425	290
13070.83747	39718.62804	-135.737	33.25	33.25	66.51	1152	290
23822.43747	39652.72804	253.483	56.21	56.21	112.43	1089	290
5553.942523	5669.324021	-56.6043	15.92	15.92	31.84	3558	298
24961.84252	11012.32402	-99.3723	15.47	15.47	30.94	4667	298
23734.54252	12572.72402	35.2443	27.77	27.77	55.53	1179	298
22604.34252	13704.52402	-38.4603	30.14	30.14	60.29	1262	298
30476.34252	14347.42402	10.1397	17.64	17.64	35.28	3294	298
1983.042523	16716.02402	-164.82	39.54	39.54	79.08	1244	298
17643.64252	16655.32402	94.5849	24.94	24.94	49.88	1643	298
13369.24252	19179.82402	-151.212	38.25	38.25	76.49	1072	298
16975.24252	23436.62402	-11.2443	15.92	15.92	31.84	3011	298
14239.74252	27559.92402	-15.1323	27.95	27.95	55.91	1456	298
30140.64252	32751.72402	11.4357	31.53	31.53	63.07	1772	298
23815.74252	38773.62402	294.585	42.67	42.67	85.35	1315	298
16065.44758	11327.12	-32.6423	12.22	12.22	24.44	5785	306
16932.64758	11475.82	-101.978	26.21	26.21	52.42	1596	306
29279.14758	16097.82	208.124	34.34	34.34	68.67	1021	306
12065.24758	20304.52	-92.2583	28.94	28.94	57.89	1864	306
33629.24758	27057.02	-116.234	43.52	43.52	87.04	1046	306
32394.14758	28148.92	51.3475	9.07	9.07	18.13	10589	306
26485.04758	29135.02	188.344	37.02	37.02	74.04	1259	306
37210.95263	764.9159843	-145.679	38.01	38.01	76.02	1638	314
27550.35263	11006.81598	-177.431	17.33	17.33	34.67	5217	314
18227.65263	16145.61598	185.129	33.54	33.54	67.07	1046	314
22401.25263	19867.01598	-76.343	17.10	17.10	34.19	3109	314
33121.75263	21893.21598	279.634	39.45	39.45	78.89	1547	314
15219.25263	22074.91598	14.377	24.73	24.73	49.45	1243	314
16798.25263	22360.31598	118.462	21.69	21.69	43.38	2261	314
33554.05263	24537.81598	141.905	23.83	23.83	47.67	2126	314
19040.75263	27982.61598	-64.679	11.16	11.16	22.33	6000	314
31195.55263	29542.01598	150.696	16.58	16.58	33.16	2409	314
17794.35263	30390.71598	-89.303	27.34	27.34	54.68	2459	314
19776.75263	31817.51598	206.374	18.44	18.44	36.88	2100	314
32539.85263	34877.61598	-104.855	21.22	21.22	42.44	3195	314
15078.55263	35611.51598	-172.247	18.42	18.42	36.83	5338	314
20987.25769	1064.811966	-37.0998	21.55	21.55	43.10	3120	322
17986.55769	7324.911966	28.0674	35.87	35.87	71.73	1082	322
16342.25769	12075.11197	-81.8118	23.24	23.24	46.49	2167	322
34695.95769	14942.01197	-61.7238	24.80	24.80	49.60	2087	322
33575.75769	15476.51197	-232.796	36.74	36.74	73.48	1556	322
31113.85769	16665.61197	265.43	25.53	25.53	51.06	2246	322
3973.257686	17324.31197	306.455	28.42	28.42	56.85	1883	322
34759.85769	21362.11197	81.5472	19.31	19.31	38.62	2531	322
13438.65769	22850.21197	-155.036	9.47	9.47	18.93	12066	322
15673.85769	25306.51197	83.0124	17.73	17.73	35.47	3213	322
32327.95769	26438.11197	-107.084	33.30	33.30	66.60	1310	322
28401.15769	26661.21197	306.455	39.71	39.71	79.41	1414	322
19026.75769	28024.01197	-31.9158	8.01	8.01	16.01	12951	322
23544.05769	28711.21197	261.767	37.52	37.52	75.03	1301	322
30069.65769	31869.31197	32.463	8.22	8.22	16.44	9450	322
20301.86274	11971.60795	2.79152	22.37	22.37	44.74	2099	330
21269.56274	13301.00795	11.8635	10.74	10.74	21.48	6636	330
15479.66274	15685.40795	-30.9045	28.61	28.61	57.23	1056	330
19865.06274	16336.00795	-108.016	22.56	22.56	45.12	1688	330
26054.36274	16485.90795	291.519	28.05	28.05	56.10	1615	330
17376.46274	17872.00795	264.413	28.05	28.05	56.10	1819	330
17947.36274	21754.00795	-135.232	5.70	5.70	11.40	18644	330
20874.76274	22965.90795	-113.2	41.52	41.52	83.04	1433	330
22809.66274	25651.00795	71.7387	37.54	37.54	75.08	1182	330
34172.06274	27097.90795	210.2	46.91	46.91	93.82	1134	330
12876.06274	28322.50795	-32.2005	27.72	27.72	55.44	1327	330
21849.76274	31168.20795	-3.04048	24.33	24.33	48.65	1386	330
19875.96274	31842.30795	240.237	20.35	20.35	40.69	2056	330
24522.56274	35212.60795	57.8193	26.96	26.96	53.93	1093	330
9046.667794	8167.003929	-104.413	26.02	26.02	52.05	1548	338
25104.06779	9868.403929	-2.02921	20.35	20.35	40.69	1737	338
21816.26779	11132.00393	-29.8932	26.85	26.85	53.69	1577	338
26788.06779	12764.80393	69.9888	15.61	15.61	31.23	4102	338
19197.56779	13644.90393	83.9082	8.01	8.01	16.01	7181	338
31987.26779	14934.10393	-76.5492	15.87	15.87	31.75	5287	338
22150.26779	15366.90393	163.762	30.03	30.03	60.05	1460	338
36073.66779	17977.10393	-121.909	34.01	34.01	68.01	1982	338
11390.06779	18856.30393	-139.405	18.84	18.84	37.68	2430	338
26146.26779	18813.60393	-95.9892	31.82	31.82	63.63	2046	338
36283.96779	23828.60393	-199.669	35.58	35.58	71.17	1778	338
26285.36779	28302.90393	-140.701	19.08	19.08	38.15	4531	338
31194.86779	29539.30393	105.154	7.14	7.14	14.27	10901	338
22248.46779	30305.30393	163.762	27.44	27.44	54.87	1169	338
20930.66779	31387.60393	-3.32521	28.47	28.47	56.94	1498	338
12543.46779	31381.40393	-207.445	12.13	12.13	24.26	7935	338
25071.86779	32254.90393	134.458	14.88	14.88	29.77	4976	338
24444.66779	33710.60393	-51.2772	23.34	23.34	46.68	2727	338
29939.46779	34760.70393	-74.6052	40.98	40.98	81.95	1463	338
22394.37285	7445.19991	-240.13	23.27	23.27	46.53	3274	346
18230.77285	15250.29991	-173.386	21.71	21.71	43.43	2918	346
22205.97285	15389.19991	206.7	17.36	17.36	34.71	4029	346
34585.27285	15252.09991	-106.642	39.33	39.33	78.66	1150	346
36057.07285	17735.29991	-197.362	52.92	52.92	105.83	1013	346
16341.57285	18557.69991	32.3415	28.87	28.87	57.74	1503	346
11447.87285	19071.79991	-136.45	32.45	32.45	64.90	1206	346
31886.37285	20625.89991	178.861	19.03	19.03	38.06	2708	346
25379.17285	23079.59991	178.861	30.26	30.26	60.52	1004	346
15910.77285	23301.79991	-34.7139	28.45	28.45	56.90	1312	346
16927.17285	23278.69991	85.8213	31.70	31.70	63.40	1134	346
20666.77285	23948.39991	-37.9539	30.03	30.03	60.05	1318	346
33944.67285	24508.39991	-219.394	22.40	22.40	44.79	2601	346
32834.77285	25023.59991	-188.29	44.74	44.74	89.49	1087	346
18040.87285	29445.99991	214.026	20.77	20.77	41.54	3194	346
28317.07285	30020.09991	15.1821	27.74	27.74	55.48	1502	346
15785.17285	31047.79991	-163.018	13.35	13.35	26.71	7592	346
12557.27285	31435.49991	-155.242	22.23	22.23	44.46	1830	346
20303.37285	33992.79991	218.422	7.75	7.75	15.50	15994	346
24648.9779	10367.29589	-23.3347	26.02	26.02	52.05	1509	354
34707.5779	14923.49589	-187.279	27.13	27.13	54.26	2466	354
29218.5779	15862.99589	-3.24667	25.13	25.13	50.26	1280	354
12624.5779	16048.19589	-1.30267	16.20	16.20	32.40	2840	354
31168.4779	18253.79589	23.9981	32.36	32.36	64.72	1116	354
16346.4779	18488.39589	130.958	17.12	17.12	34.24	2926	354
19380.6779	19366.29589	73.0823	20.84	20.84	41.68	1742	354
34560.4779	20799.79589	278.943	30.17	30.17	60.34	1516	354
15116.2779	23379.69589	-23.3347	20.35	20.35	40.69	1954	354
22841.3779	25724.29589	222.533	24.16	24.16	48.32	2414	354
22014.3779	27016.19589	-49.2547	26.40	26.40	52.80	1158	354
22557.6779	28167.99589	-80.3587	36.60	36.60	73.19	1380	354
16771.4779	30260.49589	-97.2067	41.12	41.12	82.24	1261	354
12587.1779	31349.49589	-169.135	12.95	12.95	25.91	5443	354
20768.5779	32142.49589	310.445	38.50	38.50	77.01	1358	354
18721.1779	33202.09589	-79.0627	36.83	36.83	73.66	1005	354
32565.5779	34813.09589	-198.943	22.35	22.35	44.70	3708	354
12298.6779	34915.39589	-107.575	40.95	40.95	81.91	1757	354
23978.9779	36292.99589	-166.543	25.17	25.17	50.35	2914	354
21669.58296	8041.791873	-223.851	20.68	20.68	41.35	5129	362
24146.28296	9885.691873	68.402	16.30	16.30	32.59	3406	362
17416.98296	10213.79187	-161.643	24.28	24.28	48.56	1597	362
21241.08296	11296.89187	0.3566	30.99	30.99	61.98	1105	362
30610.68296	14914.89187	87.4496	26.47	26.47	52.94	1601	362
14668.28296	16679.89187	-54.0754	15.10	15.10	30.19	3876	362
34605.08296	16805.59187	-182.379	33.18	33.18	66.36	1473	362
18041.28296	25293.69187	-84.5314	25.36	25.36	50.73	2240	362
14779.98296	25446.99187	-127.299	37.99	37.99	75.97	1015	362
34398.48296	26005.79187	-143.499	45.62	45.62	91.23	1029	362
25355.58296	26439.69187	300.636	49.10	49.10	98.20	1323	362
14369.18296	27147.59187	-115.635	25.13	25.13	50.26	1867	362
26281.68296	28177.89187	-187.563	26.47	26.47	52.94	2392	362
22659.88296	28355.19187	1.0046	35.16	35.16	70.32	1464	362
16946.78296	29741.49187	-169.419	43.26	43.26	86.52	1002	362
20966.48296	29881.59187	-233.571	21.24	21.24	42.48	4458	362
12560.58296	31363.09187	-140.907	12.43	12.43	24.87	5168	362
16713.38296	33965.79187	266.204	33.25	33.25	66.51	1841	362
32525.98296	34812.49187	-118.875	33.23	33.23	66.46	1345	362
28396.18296	35257.29187	-84.5314	20.44	20.44	40.88	3235	362
23792.18296	38168.99187	-160.995	15.33	15.33	30.66	5599	362
22013.48801	12754.08786	81.3041	20.63	20.63	41.26	1454	370
36267.88801	20546.68786	-227.376	52.89	52.89	105.79	1026	370
27459.68801	21292.28786	79.8389	34.05	34.05	68.11	1166	370
34245.48801	21509.48786	67.3847	21.38	21.38	42.77	1887	370
14521.88801	23132.58786	-0.576129	21.67	21.67	43.33	2341	370
17564.98801	25896.98786	-73.1521	20.51	20.51	41.02	4105	370
32347.38801	26902.08786	-56.3041	27.27	27.27	54.54	1779	370
16592.28801	34669.48786	-97.7761	36.81	36.81	73.62	1084	370
19769.48801	34972.98786	-149.616	38.55	38.55	77.10	1135	370
40266.79307	3014.483837	-96.1169	40.74	40.74	81.48	1619	378
33146.19307	14822.48384	-16.4129	33.84	33.84	67.68	1135	378
15897.59307	17608.48384	-57.2369	24.94	24.94	49.88	1566	378
33503.29307	19733.88384	180.653	25.91	25.91	51.81	2404	378
32342.69307	20622.48384	83.9497	6.88	6.88	13.75	9047	378
15708.49307	29380.08384	-32.6129	17.26	17.26	34.52	4324	378
28511.19307	33709.28384	-73.4369	29.70	29.70	59.39	1876	378
15996.09307	33829.78384	-73.4369	23.50	23.50	47.01	1903	378
24446.39307	33996.88384	-62.4209	33.16	33.16	66.32	1507	378
19703.69307	34401.78384	80.2867	18.35	18.35	36.69	3422	378
24505.29307	35199.38384	64.1695	18.25	18.25	36.50	3021	378
14467.19307	35700.88384	-17.0609	27.93	27.93	55.86	1126	378
23795.19307	38195.78384	-239.973	27.08	27.08	54.16	3358	378
22196.69812	9414.979818	-62.7056	9.09	9.09	18.18	9232	386
33138.69812	17511.87982	-71.1296	27.88	27.88	55.77	1208	386
30123.99812	18519.07982	141.54	15.78	15.78	31.56	4022	386
11459.69812	19135.77982	-163.794	21.64	21.64	43.28	2380	386
18893.09812	20953.57982	140.808	12.79	12.79	25.58	4722	386
23021.39812	20963.97982	17.731	26.07	26.07	52.14	1227	386
17958.09812	21526.47982	118.097	12.72	12.72	25.43	5688	386
15555.19812	23020.37982	-1.14559	15.33	15.33	30.66	3668	386
19399.39812	23080.77982	-105.474	16.93	16.93	33.86	4395	386
30917.19812	23629.17982	252.163	39.02	39.02	78.04	1004	386
15146.29812	23525.17982	-211.098	43.85	43.85	87.70	1183	386
32781.89812	24798.87982	-194.25	22.11	22.11	44.23	3000	386
31231.59812	26463.37982	-183.234	22.28	22.28	44.56	3934	386
26363.89812	28406.27982	-196.842	36.97	36.97	73.95	1378	386
28887.89812	30689.47982	31.6504	26.73	26.73	53.46	1479	386
12561.29812	31386.67982	-75.6656	12.79	12.79	25.58	4612	386
30259.69812	32775.57982	-86.0336	32.95	32.95	65.89	1093	386
23754.39812	38156.47982	-179.994	28.02	28.02	56.05	2516	386
17547.80317	10480.6758	-50.6783	27.22	27.22	54.45	1740	394
19900.20317	11036.4758	85.5781	13.09	13.09	26.19	4688	394
17804.40317	11400.5758	-17.6303	26.73	26.73	53.46	2006	394
18790.70317	11460.1758	60.6697	9.99	9.99	19.97	5406	394
28294.40317	12558.6758	-124.55	38.17	38.17	76.35	1061	394
20350.10317	12705.6758	60.6697	23.60	23.60	47.19	1251	394
31098.70317	13345.2758	-147.878	19.69	19.69	39.38	2932	394
34749.70317	14964.5758	-184.166	12.53	12.53	25.06	8698	394
33138.10317	17491.2758	16.0657	17.71	17.71	35.42	2277	394
15749.20317	19223.8758	-33.8303	22.30	22.30	44.60	2226	394
24204.40317	20895.3758	-121.958	34.45	34.45	68.91	1172	394
30762.90317	21036.5758	31.3657	11.59	11.59	23.17	4766	394
14308.60317	21393.0758	110.486	15.87	15.87	31.75	1870	394
25208.00317	24289.2758	12.1777	29.98	29.98	59.96	1288	394
16648.40317	25014.6758	265.065	17.43	17.43	34.85	3861	394
31283.30317	29590.1758	18.9115	7.32	7.32	14.65	11474	394
16284.30317	30365.2758	169.094	25.58	25.58	51.15	1933	394
21267.20317	30554.5758	-107.702	44.89	44.89	89.77	1061	394
12577.30317	31373.4758	-80.4863	20.65	20.65	41.31	2408	394
24943.40317	32243.8758	-41.6063	17.99	17.99	35.98	3456	394
23313.30317	32608.7758	-50.6783	33.35	33.35	66.69	1273	394
18766.70317	33114.6758	18.9115	19.36	19.36	38.72	3571	394
8890.808228	7813.371781	-135.203	25.39	25.39	50.77	1900	402
16944.70823	19619.67178	-49.667	16.13	16.13	32.26	2348	402
34299.10823	22519.27178	19.3594	20.96	20.96	41.92	2451	402
16909.80823	25024.47178	290.421	18.30	18.30	36.60	4260	402
37909.30823	25234.77178	-110.579	17.10	17.10	34.19	3966	402
16546.70823	27084.77178	-236.939	42.01	42.01	84.03	1248	402
8152.908228	28232.57178	-38.651	19.90	19.90	39.80	2512	402
22061.00823	30391.87178	274.304	19.78	19.78	39.56	2331	402
28955.40823	30726.67178	-95.027	37.44	37.44	74.89	1064	402
30486.70823	31070.37178	-177.323	43.12	43.12	86.24	1808	402
29408.60823	36682.07178	-78.179	33.21	33.21	66.41	1194	402
27826.50823	37831.37178	-65.219	22.33	22.33	44.65	1951	402
27510.41328	11171.06776	-228.8	50.94	50.94	101.88	1095	410
26845.31328	13852.56776	-55.7838	19.03	19.03	38.06	1886	410
14439.11328	19822.26776	213.214	27.86	27.86	55.72	2071	410
30459.51328	19821.16776	43.2504	30.99	30.99	61.98	1368	410
15000.81328	20521.46776	113.58	31.02	31.02	62.03	1226	410
29811.91328	21549.06776	182.444	30.50	30.50	60.99	1542	410
20960.21328	22969.76776	22.005	13.78	13.78	27.55	4468	410
19420.61328	24654.86776	68.8914	30.66	30.66	61.32	1335	410
28434.01328	26557.66776	236.657	38.41	38.41	76.82	1135	410
12863.01328	28260.06776	-171.776	34.01	34.01	68.01	1314	410
24257.51328	28892.96776	-138.728	22.51	22.51	45.03	1727	410
22171.41328	30378.76776	181.712	20.72	20.72	41.45	1530	410
18174.91328	31164.26776	26.4006	11.89	11.89	23.79	3317	410
15890.91328	38496.26776	105.521	22.30	22.30	44.60	1198	410
13195.61328	40275.96776	-101.144	41.09	41.09	82.19	1192	410
22394.31834	7372.963744	-50.2365	23.10	23.10	46.21	2326	418
14955.81834	15606.76374	-50.2365	32.08	32.08	64.15	1343	418
16949.81834	18146.26374	-24.3165	15.43	15.43	30.85	3527	418
28152.41834	18463.96374	-118.277	37.02	37.02	74.04	1114	418
17937.21834	21533.26374	105.969	21.85	21.85	43.71	1305	418
21148.71834	21883.16374	-65.1405	19.88	19.88	39.75	2032	418
16089.31834	24438.96374	-140.956	26.99	26.99	53.98	2009	418
13382.41834	25480.76374	26.8485	25.83	25.83	51.67	1689	418
14885.31834	26653.46374	2.2515	17.40	17.40	34.81	2578	418
29634.81834	27395.16374	122.086	34.95	34.95	69.90	1037	418
8153.118337	28189.86374	-56.0685	30.94	30.94	61.89	1271	418
26267.51834	28319.76374	-98.1885	28.59	28.59	57.18	1093	418
32399.61834	29785.96374	-132.533	20.18	20.18	40.36	4057	418
17386.21834	31351.96374	-50.2365	30.83	30.83	61.65	1013	418
19559.81834	33149.66374	-151.325	30.45	30.45	60.90	1433	418
12397.01834	35764.56374	-104.021	32.19	32.19	64.39	1201	418
27853.11834	37905.26374	-76.8045	18.06	18.06	36.13	3485	418
23874.81834	38407.66374	-155.861	51.15	51.15	102.30	1008	418
16141.42339	12768.25973	-1.92123	17.26	17.26	34.52	2514	426
25422.72339	13727.25973	149.641	14.53	14.53	29.06	3407	426
16138.42339	16052.25973	-24.6012	21.67	21.67	43.33	1510	426
20894.32339	16664.65973	214.109	13.40	13.40	26.80	5904	426
3597.223391	17094.15973	-77.0892	31.77	31.77	63.54	1104	426
28040.62339	18476.05973	-134.761	28.00	28.00	56.00	2023	426
17524.62339	22625.95973	243.413	20.49	20.49	40.98	2942	426
25383.62339	23089.35973	192.131	13.02	13.02	26.05	3677	426
18530.02339	24004.15973	-129.577	35.73	35.73	71.45	1431	426
36304.72339	24001.05973	-140.593	28.87	28.87	57.74	1902	426
33465.02339	24555.25973	-0.625232	24.89	24.89	49.78	1173	426
28404.52339	26645.05973	117.406	41.07	41.07	82.14	1181	426
24493.22339	27103.65973	-31.0812	24.02	24.02	48.04	1506	426
15799.32339	28152.25973	-231.961	29.56	29.56	59.11	1818	426
24198.12339	28995.75973	-59.5932	15.73	15.73	31.46	4054	426
30771.22339	31999.25973	-182.713	40.39	40.39	80.78	1726	426
21611.02339	35234.15973	-219.001	41.00	41.00	82.00	1075	426
28366.82339	35194.35973	-106.249	15.40	15.40	30.80	4484	426
15084.02339	35690.95973	-156.793	21.24	21.24	42.48	2475	426
15279.62339	37535.45973	-237.145	52.94	52.94	105.88	1050	426
20030.62844	8663.055707	-92.926	28.17	28.17	56.33	2174	434
20132.62844	11216.55571	58.5134	33.54	33.54	67.07	1435	434
24288.72844	11881.45571	134.704	27.95	27.95	55.91	1350	434
17124.12844	12254.05571	-144.118	19.05	19.05	38.10	3073	434
23436.32844	12399.95571	-211.51	35.82	35.82	71.64	1251	434
16155.82844	12784.25571	-72.838	20.58	20.58	41.17	1965	434
18228.82844	15340.05571	-241.318	29.11	29.11	58.22	1534	434
26126.22844	18952.65571	-109.774	23.53	23.53	47.05	2510	434
34903.72844	21558.35571	-135.046	31.82	31.82	63.63	1295	434
21146.32844	21857.15571	-96.814	17.29	17.29	34.57	3808	434
20608.02844	23099.45571	244.594	31.75	31.75	63.49	1327	434
28628.82844	26602.95571	305.4	16.34	16.34	32.69	4704	434
24568.72844	27532.25571	-127.27	47.97	47.97	95.94	1569	434
8108.228445	27762.45571	-196.606	36.93	36.93	73.85	1427	434
20800.12844	28348.35571	273.898	35.16	35.16	70.32	1315	434
18193.62844	31140.65571	57.0482	6.66	6.66	13.33	9290	434
12567.52844	31360.35571	-133.75	12.88	12.88	25.76	5662	434
21276.52844	31570.35571	-236.782	38.01	38.01	76.02	2194	434
24592.62844	32542.35571	248.989	32.17	32.17	64.34	1245	434
29998.32844	33441.85571	-146.062	25.46	25.46	50.92	2099	434
26084.12844	33419.25571	-175.87	33.32	33.32	66.65	2264	434
28375.32844	35210.55571	-133.75	25.74	25.74	51.48	1409	434
13134.42844	39701.55571	-100.054	28.92	28.92	57.84	1518	434
1126.933499	15276.05169	15.0053	16.23	16.23	32.45	2961	442
14855.1335	15598.05169	-112.651	25.98	25.98	51.95	1109	442
36763.7335	18971.15169	-80.8987	24.89	24.89	49.78	2195	442
11799.0335	22264.25169	-196.243	38.41	38.41	76.82	1526	442
18642.0335	23976.25169	-62.7547	35.18	35.18	70.37	1020	442
13995.7335	24431.95169	35.5181	8.36	8.36	16.72	9538	442
37905.8335	25235.45169	-115.891	20.77	20.77	41.54	2334	442
32530.2335	28155.75169	-51.0907	16.20	16.20	32.40	3605	442
24352.4335	29132.05169	276.544	32.76	32.76	65.52	1269	442
19891.5335	29330.35169	-160.603	16.25	16.25	32.50	4558	442
25005.9335	29938.85169	-61.4587	21.08	21.08	42.15	2889	442
22036.9335	30395.45169	292.661	11.59	11.59	23.17	6606	442
11987.3335	33353.75169	-199.483	21.03	21.03	42.06	4305	442
23717.83855	12591.94767	-23.5114	16.79	16.79	33.58	2377	450
22121.63855	15428.64767	60.8744	25.93	25.93	51.86	1023	450
28917.53855	15249.84767	-57.2074	14.27	14.27	28.54	4951	450
35547.53855	15902.84767	-101.271	27.93	27.93	55.86	2167	450
26514.03855	16417.34767	-40.3594	21.57	21.57	43.14	3182	450
28895.93855	16335.34767	294.574	30.10	30.10	60.19	1504	450
20804.03855	16675.64767	139.995	18.32	18.32	36.64	2455	450
21485.23855	19608.74767	49.1528	21.90	21.90	43.80	1836	450
15822.63855	20663.24767	49.8854	17.26	17.26	34.52	1967	450
29784.63855	21556.04767	242.559	13.92	13.92	27.84	4672	450
13785.43855	22056.94767	-20.9194	32.43	32.43	64.86	1243	450
17485.63855	22577.34767	49.1528	25.15	25.15	50.30	1476	450
14108.13855	24028.94767	-72.1114	26.80	26.80	53.60	1913	450
37920.93855	25219.34767	-98.0314	19.45	19.45	38.90	2957	450
24236.53855	25620.04767	-240.591	20.51	20.51	41.02	4633	450
33938.53855	26315.14767	-83.1274	34.48	34.48	68.95	1223	450
15977.63855	26904.84767	-13.1434	11.37	11.37	22.75	5234	450
18161.33855	31159.24767	33.7682	4.50	4.50	9.00	16096	450
29109.23855	33956.74767	14.0726	29.79	29.79	59.58	1078	450
16061.83855	34325.34767	-44.2474	30.40	30.40	60.81	1139	450
12451.83855	36338.54767	-237.351	33.51	33.51	67.02	2290	450
21430.74361	9021.843652	-189.036	23.41	23.41	46.82	2855	458
29490.14361	13080.94365	127.256	28.21	28.21	56.43	1592	458
25894.24361	17077.74365	-103.5	29.46	29.46	58.92	1346	458
15831.64361	20644.44365	-11.4841	18.84	18.84	37.68	1315	458
27589.64361	22718.64365	137.513	17.03	17.03	34.05	3532	458
34183.64361	22517.64365	139.71	24.04	24.04	48.09	1142	458
37913.44361	25222.84365	-52.3081	15.52	15.52	31.04	3133	458
28208.34361	25678.94365	141.176	25.25	25.25	50.49	1723	458
17350.04361	29377.04365	-37.4041	18.86	18.86	37.73	3120	458
31197.94361	29527.14365	226.89	15.14	15.14	30.29	3875	458
28381.04361	29951.94365	4.06785	41.33	41.33	82.66	1088	458
12568.94361	31434.94365	-133.956	13.21	13.21	26.42	4551	458
25442.04361	32751.34365	-29.6281	16.25	16.25	32.50	2820	458
14720.44361	33161.74365	-68.5081	31.20	31.20	62.41	1603	458
23714.14361	37667.14365	-154.692	26.33	26.33	52.66	2476	458
37117.34866	1036.239633	-119.985	36.83	36.83	73.66	1181	466
25234.84866	8636.539633	-204.225	26.09	26.09	52.19	2328	466
23716.44866	12337.23963	175.323	24.21	24.21	48.42	1097	466
15809.14866	16585.33963	32.4661	30.87	30.87	61.75	1313	466
21389.74866	17992.83963	-84.3449	35.68	35.68	71.36	1260	466
36288.34866	20376.13963	-90.8249	39.33	39.33	78.66	1178	466
31331.44866	24099.93963	-90.8249	23.20	23.20	46.39	1533	466
16726.84866	29355.83963	21.4771	28.31	28.31	56.61	1263	466
32509.84866	29871.73963	-26.6729	35.75	35.75	71.50	1042	466
8306.348662	31385.33963	239.059	49.22	49.22	98.44	1070	466
19773.64866	31826.23963	252.246	24.63	24.63	49.27	1532	466
17497.64866	32317.53963	127.704	20.54	20.54	41.07	2562	466
25474.84866	32765.83963	-89.5289	13.16	13.16	26.33	6871	466
13117.74866	39731.43963	-193.857	16.86	16.86	33.72	5024	466
19939.05372	10410.03561	-100.83	26.16	26.16	52.33	1709	474
23265.85372	11191.63561	6.73839	17.59	17.59	35.18	3224	474
19154.65372	13661.83561	61.4854	13.85	13.85	27.69	2961	474
29491.45372	14116.73561	87.1264	14.32	14.32	28.64	3937	474
29284.25372	17315.03561	10.6264	34.95	34.95	69.90	1055	474
13543.05372	18502.23561	-65.8376	22.54	22.54	45.07	1931	474
32502.15372	19655.43561	230.716	34.92	34.92	69.85	1025	474
21526.25372	21382.23561	281.998	41.12	41.12	82.24	1277	474
16523.45372	22128.53561	219.727	35.09	35.09	70.18	1428	474
15377.95372	22111.83561	45.3682	20.68	20.68	41.35	2561	474
33532.15372	24515.33561	179.434	10.13	10.13	20.25	6349	474
14721.35372	25415.03561	-79.4456	13.73	13.73	27.46	4371	474
13057.65372	30323.03561	-129.99	22.23	22.23	44.46	2682	474
15778.35372	30971.03561	-106.014	13.47	13.47	26.94	5325	474
25430.25372	32734.03561	87.1264	21.81	21.81	43.61	1325	474
25923.45372	34794.03561	-75.5576	27.58	27.58	55.15	1429	474
28389.05372	35203.23561	-117.678	18.96	18.96	37.92	2643	474
22297.25877	8086.831597	-166.562	28.83	28.83	57.65	2231	482
16913.05877	11300.0316	-60.2903	17.57	17.57	35.14	2882	482
27542.05877	11767.6316	-111.482	10.86	10.86	21.71	7523	482
23503.35877	12341.1316	217.244	21.52	21.52	43.05	1905	482
31068.25877	13077.8316	-121.202	17.12	17.12	34.24	2952	482
16412.35877	13566.1316	254.607	15.87	15.87	31.75	4946	482
35546.85877	15925.2316	31.8967	30.24	30.24	60.48	1053	482
18216.95877	16696.3316	34.0945	18.16	18.16	36.31	2165	482
23080.65877	20958.6316	83.9113	19.62	19.62	39.23	1340	482
8964.25877	23929.1316	-81.6743	31.25	31.25	62.50	1631	482
12390.85877	36177.4316	-174.986	22.37	22.37	44.74	2913	482
27503.46382	11731.72758	-98.8071	31.93	31.93	63.87	1183	490
17190.56382	12789.32758	59.4507	15.87	15.87	31.75	1471	490
25831.76382	13065.82758	-19.1031	18.46	18.46	36.93	3015	490
19328.66382	13745.92758	104.872	5.04	5.04	10.08	13425	490
17926.86382	21547.32758	244.799	23.22	23.22	46.44	2237	490
22532.86382	22186.02758	172.271	17.10	17.10	34.19	2218	490
12881.66382	28267.62758	-39.1911	19.29	19.29	38.57	1619	490
24429.06382	33496.22758	-46.3191	32.05	32.05	64.10	1442	490
21057.26382	37105.92758	-72.8871	22.80	22.80	45.59	2391	490
23875.86888	12597.92356	-133.436	9.30	9.30	18.60	8422	498
35165.66888	18564.12356	-8.37179	10.31	10.31	20.63	6453	498
31506.06888	24111.62356	58.4334	13.75	13.75	27.51	3473	498
37882.16888	25293.02356	-76.4118	22.42	22.42	44.84	1686	498
25102.46888	27999.82356	63.5616	23.81	23.81	47.62	2197	498
23791.56888	31094.12356	87.0048	20.82	20.82	41.64	1445	498
23916.66888	36282.62356	81.144	28.80	28.80	57.60	1173	498
37130.07393	1090.019541	-46.884	17.07	17.07	34.15	3938	506
23776.87393	12612.61954	32.5122	11.75	11.75	23.50	2585	506
19186.17393	13667.11954	64.014	5.32	5.32	10.64	11232	506
35119.87393	18548.51954	-17.724	8.24	8.24	16.48	8821	506
20614.57393	19450.61954	-96.78	40.53	40.53	81.06	1193	506
20675.77393	23911.71954	-4.76397	17.43	17.43	34.85	2198	506
14699.07393	25371.51954	-60.492	15.54	15.54	31.09	2774	506
14190.77393	26200.81954	-24.852	40.18	40.18	80.35	1066	506
15592.97393	27906.21954	-133.068	24.68	24.68	49.36	2895	506
19501.37393	29312.11954	-178.428	18.51	18.51	37.02	4138	506
16742.37393	30198.81954	212.732	40.34	40.34	80.68	1287	506
21168.47393	30361.11954	-45.588	14.34	14.34	28.68	4614	506
12887.37393	38032.81954	-17.076	21.50	21.50	43.00	2190	506
37158.57899	1070.315523	-188.414	28.07	28.07	56.14	1604	514
18978.37899	12487.11552	120.158	27.51	27.51	55.01	1063	514
23129.57899	13110.41552	141.403	23.97	23.97	47.95	1321	514
31079.27899	13301.81552	-185.822	29.11	29.11	58.22	1863	514
17588.37899	15965.71552	-93.1585	13.85	13.85	27.69	2974	514
12060.57899	20283.21552	-40.6705	30.85	30.85	61.70	1248	514
30760.57899	21006.81552	11.8175	16.67	16.67	33.35	2078	514
17977.27899	21721.91552	-186.47	12.13	12.13	24.26	5053	514
15574.97899	24700.51552	25.6523	25.20	25.20	50.40	1030	514
28276.57899	25756.41552	227.117	31.25	31.25	62.50	1051	514
12886.77899	28252.01552	-50.3905	16.93	16.93	33.86	2536	514
17293.67899	28992.81552	-27.0625	18.04	18.04	36.08	3232	514
17919.87899	30446.91552	-52.3345	20.96	20.96	41.92	2147	514
20081.67899	31138.01552	-118.43	28.75	28.75	57.51	1423	514
30478.27899	31296.11552	-56.2225	30.17	30.17	60.34	1280	514
12545.57899	31384.31552	-127.502	12.46	12.46	24.92	4147	514
19713.57899	33646.91552	-163.79	32.78	32.78	65.56	1136	514
20000.57899	37675.51552	-75.0145	14.48	14.48	28.97	3140	514
18207.28404	14630.5115	61.2832	26.07	26.07	52.14	1496	522
31294.08404	21695.9115	-152.393	29.25	29.25	58.50	2364	522
5710.084041	23926.1115	-161.465	27.22	27.22	54.45	1213	522
31499.98404	24016.2115	194.616	37.07	37.07	74.14	1114	522
17543.88404	25846.4115	-59.729	20.63	20.63	41.26	2832	522
31197.18404	29535.1115	100.844	13.78	13.78	27.55	2276	522
13227.88404	30310.4115	-37.049	37.73	37.73	75.45	1078	522
12517.58404	31460.6115	-156.929	16.81	16.81	33.63	3286	522
19782.68404	31830.4115	149.928	15.85	15.85	31.70	1665	522
27317.28404	34821.1115	-240.521	29.53	29.53	59.06	1689	522
22395.0891	7463.607486	-95.6355	21.05	21.05	42.11	3186	530
15551.9891	15812.30749	-72.3075	22.42	22.42	44.84	2515	530
18092.2891	23772.60749	40.5039	13.09	13.09	26.19	5360	530
15589.8891	24659.10749	-72.9555	18.65	18.65	37.30	3049	530
32834.1891	24923.00749	-138.403	16.86	16.86	33.72	3139	530
17518.6891	25873.30749	-177.931	33.63	33.63	67.26	1438	530
32460.8891	28130.50749	73.4709	10.29	10.29	20.58	3813	530
27333.6891	31939.70749	229.515	22.56	22.56	45.12	2228	530
19676.3891	33472.30749	-180.523	41.24	41.24	82.47	1079	530
19433.4891	34449.20749	-155.251	33.21	33.21	66.41	1455	530
14226.0891	35023.30749	-15.2835	29.11	29.11	58.22	1050	530
12455.7891	36085.00749	-80.0835	26.92	26.92	53.84	1930	530
17209.59415	12798.90347	15.329	18.18	18.18	36.36	2214	538
20397.79415	12752.80347	12.3986	15.02	15.02	30.05	2243	538
24700.69415	18184.90347	-49.246	18.11	18.11	36.22	1633	538
31266.69415	21679.30347	-154.87	26.16	26.16	52.33	2082	538
15583.69415	24701.60347	-204.766	32.62	32.62	65.23	1388	538
32374.29415	26788.90347	32.9114	26.02	26.02	52.05	1461	538
9192.99415	28874.20347	-242.35	50.30	50.30	100.61	1048	538
12556.19415	31437.60347	-91.366	10.79	10.79	21.57	5338	538
28414.69415	35307.80347	-125.062	30.50	30.50	60.99	1113	538
26056.29415	37058.60347	-47.302	11.99	11.99	23.97	3807	538
28175.99415	37084.50347	173.571	32.38	32.38	64.76	1302	538
13143.59415	39835.90347	-195.694	31.82	31.82	63.63	1801	538
28202.6992	12454.39945	-157.729	36.31	36.31	72.63	1103	546
20920.3992	14252.59945	-85.8005	19.29	19.29	38.57	2378	546
33515.2992	24505.89945	204.806	9.87	9.87	19.73	6000	546
24653.7992	24563.99945	6.86351	18.20	18.20	36.41	3150	546
32781.2992	24867.09945	-78.6725	30.71	30.71	61.42	1024	546
31880.7992	27383.49945	-100.704	20.79	20.79	41.59	2367	546
14195.7992	27500.29945	-207.624	26.28	26.28	52.56	2096	546
14902.0992	34855.89945	-13.2245	18.75	18.75	37.49	2061	546
24480.7992	35159.29945	-76.7285	32.69	32.69	65.37	1552	546
22686.9992	35477.89945	67.0771	27.46	27.46	54.92	1203	546
20002.8992	37716.69945	-107.184	21.85	21.85	43.71	1679	546
23804.4992	38108.99945	-168.096	19.99	19.99	39.99	4382	546
13103.2992	39786.49945	-180.408	31.46	31.46	62.93	1334	546
20438.20426	13033.89543	-108.747	15.80	15.80	31.60	3167	554
20845.70426	16651.19543	91.719	24.89	24.89	49.78	1085	554
29800.60426	21539.19543	175.235	8.76	8.76	17.52	8621	554
22542.40426	22215.79543	243.367	26.49	26.49	52.99	1195	554
28251.00426	25681.79543	215.528	24.49	24.49	48.98	1810	554
7566.204258	29136.79543	52.1586	23.03	23.03	46.06	2113	554
20906.50426	29938.19543	-96.435	30.24	30.24	60.48	1067	554
19043.40426	30106.29543	174.503	24.16	24.16	48.32	1764	554
19756.40426	33634.09543	-54.315	16.01	16.01	32.03	2878	554
28388.80426	35216.59543	-189.099	25.50	25.50	51.01	1522	554
23908.20426	36257.69543	17.7264	24.87	24.87	49.74	1506	554
15338.50426	37475.69543	-233.811	28.50	28.50	56.99	1540	554
22054.70931	12720.09141	-9.8695	12.08	12.08	24.16	3142	562
23738.00931	12642.09141	147.863	11.61	11.61	23.22	2995	562
19144.50931	13653.69141	131.745	7.75	7.75	15.50	6544	562
16783.30931	19268.59141	-5.3335	29.84	29.84	59.68	1298	562
12090.10931	20234.09141	-126.509	30.64	30.64	61.28	1107	562
22709.80931	21956.89141	-105.773	31.89	31.89	63.77	1530	562
33630.00931	22633.99141	-69.4855	22.28	22.28	44.56	1182	562
16504.00931	24993.29141	-35.7895	35.65	35.65	71.31	1082	562
28660.50931	26542.29141	243.833	15.40	15.40	30.80	4697	562
20115.20931	31276.69141	-60.4135	23.10	23.10	46.21	1080	562
25009.70931	32314.59141	181.562	18.91	18.91	37.82	2895	562
19808.20931	33775.09141	-55.8775	21.01	21.01	42.01	3120	562
24103.10931	35422.39141	-180.294	34.90	34.90	69.80	1289	562
18143.20931	35862.29141	-43.5655	18.84	18.84	37.68	2086	562
34944.21437	17461.38739	97.0468	14.13	14.13	28.26	4252	570
21440.81437	19567.48739	-92.432	12.25	12.25	24.49	4763	570
18877.71437	21667.18739	-45.776	27.25	27.25	54.49	1113	570
15285.71437	23675.38739	-41.24	20.89	20.89	41.78	1744	570
5687.914367	24106.08739	-164.36	34.69	34.69	69.38	1095	570
28686.71437	26587.88739	204.006	18.75	18.75	37.49	1940	570
29595.51437	26655.38739	58.219	25.81	25.81	51.62	1453	570
30755.61437	26884.68739	88.9882	16.60	16.60	33.21	3165	570
33813.71437	27897.38739	-89.192	30.17	30.17	60.34	1408	570
31356.31437	30619.98739	-130.016	26.21	26.21	52.42	2518	570
15770.91437	31013.38739	-55.496	14.60	14.60	29.20	3268	570
8335.814367	31335.38739	201.076	15.68	15.68	31.37	8083	570
27435.01437	31978.38739	18.6586	20.04	20.04	40.08	2580	570
30231.31437	32800.18739	-158.528	16.96	16.96	33.91	3528	570
24689.61942	12810.48337	-29.1945	13.33	13.33	26.66	4707	578
19156.41942	13626.68337	55.7547	6.76	6.76	13.52	6948	578
1976.419421	16825.48337	-129.635	28.28	28.28	56.57	1126	578
32766.81942	19656.08337	142.934	23.41	23.41	46.82	1992	578
12138.11942	20347.48337	-106.955	25.32	25.32	50.63	1552	578
17762.61942	23550.38337	195.681	29.93	29.93	59.86	1164	578
16571.51942	24985.28337	41.8353	15.57	15.57	31.13	3197	578
19603.81942	29509.58337	-222.299	39.47	39.47	78.94	1060	578
28866.31942	31202.08337	-31.1385	11.99	11.99	23.97	4229	578
22619.11942	35492.18337	-83.6265	25.29	25.29	50.59	1592	578
24498.91942	37872.68337	-128.339	27.18	27.18	54.35	1890	578
18232.12448	11828.37936	-75.469	35.61	35.61	71.22	1099	586
16098.02448	13530.77936	97.979	16.93	16.93	33.86	2485	586
19185.22448	13655.17936	110.433	4.87	4.87	9.75	12825	586
17635.52448	15858.07936	-45.013	21.27	21.27	42.53	1115	586
21434.62448	19622.57936	-26.869	16.86	16.86	33.72	1838	586
19488.52448	24721.57936	55.4882	29.34	29.34	58.69	1196	586
15791.82448	26049.37936	-243.301	11.68	11.68	23.36	6950	586
31899.02448	27372.17936	-155.821	29.74	29.74	59.49	1236	586
16530.32448	27603.57936	60.6164	16.67	16.67	33.35	1703	586
14140.62448	28983.17936	-46.957	18.30	18.30	36.60	3232	586
30583.92448	29506.37936	26.9168	30.19	30.19	60.38	1269	586
28374.12448	29952.37936	57.686	19.78	19.78	39.56	1806	586
25434.72448	32784.17936	-33.349	8.88	8.88	17.76	8018	586
24020.32448	36093.47936	-203.125	32.24	32.24	64.48	1348	586
25144.02953	9835.175338	-56.9435	10.03	10.03	20.06	3592	594
23808.92953	12613.87534	0.0804868	10.46	10.46	20.91	3889	594
32300.42953	14474.37534	-27.7835	19.97	19.97	39.94	2867	594
16937.62953	19619.17534	-150.256	9.56	9.56	19.12	7061	594
15959.22953	20151.57534	-166.456	27.86	27.86	55.72	2255	594
35920.02953	20038.07534	-88.6955	22.61	22.61	45.22	1995	594
34335.72953	22511.57534	137.273	13.61	13.61	27.22	4103	594
5642.729529	24175.47534	-103.6	29.20	29.20	58.40	2011	594
32791.92953	25000.17534	-172.288	25.25	25.25	50.49	1587	594
28663.62953	26586.27534	230.313	9.75	9.75	19.50	8738	594
15710.02953	27953.27534	-61.4795	16.23	16.23	32.45	3401	594
8455.129529	31244.77534	125.551	26.38	26.38	52.75	1303	594
30242.32953	32788.57534	-107.488	11.52	11.52	23.03	5134	594
29541.62953	36717.17534	36.1741	30.21	30.21	60.43	1222	594
17261.22953	39027.87534	-79.6235	36.69	36.69	73.38	1030	594
19144.93458	13644.57132	257.885	15.94	15.94	31.89	3176	602
2021.334584	16810.67132	-171.906	33.02	33.02	66.03	1061	602
15944.53458	20187.77132	-36.474	32.10	32.10	64.20	1012	602
15410.53458	23227.97132	-10.554	19.85	19.85	39.71	1716	602
32827.53458	24994.27132	-186.162	24.56	24.56	49.13	1447	602
20934.83458	29797.87132	-68.874	13.80	13.80	27.60	5091	602
25925.83458	34745.87132	3.05398	19.69	19.69	39.38	2155	602
13087.93458	39685.57132	-116.826	22.23	22.23	44.46	1979	602
20937.43964	1178.767301	-106.077	36.36	36.36	72.72	1296	610
22173.03964	9479.567301	-69.7885	5.16	5.16	10.31	14277	610
17204.63964	12114.7673	42.9671	19.05	19.05	38.10	1947	610
33035.93964	21329.6673	22.4543	27.29	27.29	54.59	1217	610
15231.63964	23648.9673	26.8499	14.65	14.65	29.30	3347	610
36240.43964	23906.0673	-180.597	18.46	18.46	36.93	2924	610
19757.33964	25196.1673	273.736	31.06	31.06	62.12	2229	610
31029.73964	30096.7673	-222.069	24.26	24.26	48.51	1885	610
28870.03964	31202.7673	-7.58052	16.58	16.58	33.16	1981	610
27325.63964	31975.7673	156.52	16.41	16.41	32.83	3647	610
16616.93964	34718.9673	-139.773	32.62	32.62	65.23	1057	610
17193.54469	12792.76328	35.3746	11.54	11.54	23.08	3935	618
35483.84469	15969.66328	-32.471	15.33	15.33	30.66	4292	618
18863.84469	21697.96328	36.1072	19.10	19.10	38.20	1575	618
14700.94469	25005.56328	-26.639	19.22	19.22	38.43	2193	618
28695.24469	26534.36328	258.818	10.97	10.97	21.95	7314	618
32338.64469	26831.86328	81.5284	23.15	23.15	46.30	1282	618
28868.64469	31207.76328	-24.047	10.81	10.81	21.62	4786	618
24019.94469	33346.36328	-28.583	15.26	15.26	30.52	3706	618
16620.14469	35218.76328	-228.815	38.67	38.67	77.34	1009	618
26014.44469	36982.76328	-90.791	19.66	19.66	39.33	2239	618
13083.64469	39722.86328	-103.103	21.24	21.24	42.48	2562	618
20933.74975	1198.759264	-184.37	39.26	39.26	78.52	1179	626
17201.94975	12781.85926	81.2619	21.08	21.08	42.15	1340	626
31702.84975	16497.35926	175.035	11.68	11.68	23.36	5591	626
28229.74975	25729.15926	151.591	25.72	25.72	51.43	1310	626
13762.24975	32607.95926	-175.946	23.90	23.90	47.81	2044	626
15884.94975	34124.45926	79.0641	34.41	34.41	68.81	1309	626
25164.0548	9860.455246	-114.652	13.64	13.64	27.27	3157	634
18918.5548	11481.35525	-169.732	25.25	25.25	50.49	2035	634
23778.6548	12628.95525	86.1236	7.65	7.65	15.31	6412	634
16159.9548	13559.35525	78.065	24.42	24.42	48.84	1128	634
17900.2548	16189.35525	-29.116	26.00	26.00	52.00	1360	634
17437.9548	22572.45525	74.402	14.58	14.58	29.15	3192	634
24003.7548	33348.95525	-81.604	20.72	20.72	41.45	3027	634
11874.7548	33330.65525	-188.524	29.70	29.70	59.39	1833	634
22600.6548	35442.45525	-110.116	26.02	26.02	52.05	1594	634
26023.4548	37038.45525	-80.956	19.64	19.64	39.28	2214	634
25253.25985	8634.451227	-178.423	31.13	31.13	62.27	1670	642
23844.35985	12564.45123	-51.4145	16.96	16.96	33.91	2024	642
33748.85985	15905.15123	-33.9185	22.28	22.28	44.56	1420	642
17031.55985	16939.65123	-32.6225	29.48	29.48	58.97	1176	642
25688.45985	17399.85123	-3.46254	16.30	16.30	32.59	3485	642
16225.15985	20565.05123	236.04	13.45	13.45	26.89	3762	642
14687.55985	25084.85123	-107.791	20.09	20.09	40.18	1552	642
20076.05985	31146.45123	-170.647	27.25	27.25	54.49	1205	642
18803.26491	11396.14721	-91.857	16.41	16.41	32.83	3230	650
21683.16491	11993.44721	-13.449	12.08	12.08	24.16	3685	650
23763.36491	12622.64721	67.2756	9.30	9.30	18.60	3592	650
16400.56491	14714.64721	41.6346	8.12	8.12	16.25	6397	650
1995.164909	17175.84721	-233.121	43.66	43.66	87.32	1048	650
36513.26491	17529.14721	-52.329	35.47	35.47	70.93	1307	650
35120.26491	18589.64721	-63.345	24.80	24.80	49.60	1019	650
12122.36491	20273.34721	-141.105	24.37	24.37	48.75	1876	650
24233.26491	20985.64721	-196.185	17.12	17.12	34.24	4752	650
14653.56491	23005.44721	-146.289	33.96	33.96	67.92	1376	650
33978.16491	24265.34721	69.4734	23.36	23.36	46.72	1087	650
20181.56491	27569.04721	-78.897	25.76	25.76	51.53	2913	650
20892.06491	29861.74721	-30.945	17.76	17.76	35.51	3269	650
28922.16491	32077.84721	-49.737	27.74	27.74	55.48	1339	650
13753.86491	32640.04721	-209.145	26.47	26.47	52.94	2046	650
22874.16491	34154.24721	-76.953	26.71	26.71	53.41	1015	650
15584.56491	36078.14721	-5.02504	29.86	29.86	59.72	1081	650
18768.76491	36284.74721	-152.121	30.92	30.92	61.84	1745	650
23520.56996	9614.44319	-88.2355	19.92	19.92	39.85	2563	658
28222.46996	12484.34319	-184.788	31.84	31.84	63.68	1024	658
27674.26996	16163.34319	-166.644	31.53	31.53	63.07	1135	658
2026.869963	17173.64319	-101.844	25.55	25.55	51.10	1105	658
14635.96996	23077.94319	-56.4835	20.18	20.18	40.36	2044	658
12458.16996	24181.94319	-44.1715	29.48	29.48	58.97	1139	658
33953.46996	25219.94319	-203.58	36.57	36.57	73.15	1433	658
29616.76996	26705.54319	61.1483	25.60	25.60	51.20	1250	658
22078.76996	34920.94319	-16.9555	13.24	13.24	26.47	3085	658
15213.57502	14771.83917	-127.382	19.81	19.81	39.61	2623	666
3912.075017	17337.93917	27.9147	22.94	22.94	45.88	1696	666
17183.87502	17250.13917	-19.1661	16.89	16.89	33.77	2204	666
25700.07502	17380.53917	53.5557	28.40	28.40	56.80	1026	666
12269.47502	35134.43917	-241.43	32.95	32.95	65.89	2324	666
23913.57502	36178.13917	-177.278	18.49	18.49	36.97	3226	666
25756.57502	38064.93917	-106.646	22.28	22.28	44.56	2752	666
17182.38007	17296.63515	81.128	17.22	17.22	34.43	2509	674
12139.18007	20328.13515	-95.8966	31.86	31.86	63.73	1362	674
34522.48007	20847.93515	167.575	28.59	28.59	57.18	1011	674
36465.58007	20877.53515	-153.569	29.08	29.08	58.17	1018	674
9797.380072	21542.13515	-62.8486	28.31	28.31	56.61	1107	674
17088.28007	22829.93515	-227.441	32.15	32.15	64.29	2087	674
16485.68007	24990.53515	253.289	31.49	31.49	62.97	1484	674
12371.78007	30078.03515	-202.169	37.52	37.52	75.03	1388	674
31277.48007	30686.63515	-239.753	30.66	30.66	61.32	2060	674
26140.48007	31461.83515	-154.865	19.97	19.97	39.94	2989	674
22133.88007	33404.73515	64.2782	30.52	30.52	61.04	1074	674
19442.48007	34508.63515	3.24744	17.26	17.26	34.52	2275	674
28395.78007	35205.63515	-232.625	17.24	17.24	34.48	4628	674
17043.58513	12844.33113	104.305	16.86	16.86	33.72	1375	682
35122.38513	18552.83113	32.5099	10.67	10.67	21.34	5029	682
14297.68513	21345.83113	74.2681	19.78	19.78	39.56	1376	682
19270.38513	23588.33113	256.686	25.79	25.79	51.57	2003	682
31585.28513	24177.13113	102.107	30.21	30.21	60.43	1280	682
33487.78513	24487.03113	123.352	11.19	11.19	22.37	4444	682
22249.38513	30362.63113	293.316	10.17	10.17	20.35	9993	682
11944.48513	33426.23113	-50.1551	28.45	28.45	56.90	1153	682
28399.98513	35202.33113	-139.579	17.47	17.47	34.95	3800	682
15149.88513	35646.73113	-127.915	15.64	15.64	31.27	3230	682
32899.28513	35690.03113	-243.907	47.19	47.19	94.39	1170	682
21558.99018	9943.227116	-11.5416	23.27	23.27	46.53	1244	690
19362.79018	13756.02712	281.327	31.49	31.49	62.97	1110	690
2036.29018	17054.52712	-220.846	14.79	14.79	29.58	5896	690
35115.09018	18564.12712	-53.6616	13.07	13.07	26.14	4222	690
18495.39018	18997.52712	-36.1656	45.29	45.29	90.57	1045	690
18873.99018	21703.72712	0.122436	22.77	22.77	45.55	2540	690
33972.69018	25206.92712	-88.6536	22.87	22.87	45.73	2610	690
8280.99018	31345.12712	-43.2936	34.24	34.24	68.48	1477	690
25476.09018	32794.32712	-93.8376	15.78	15.78	31.56	2888	690
12833.39018	37886.72712	-132.718	16.06	16.06	32.12	3119	690
16039.89523	11355.9231	-86.9761	29.91	29.91	59.82	1209	698
14264.59523	21424.6231	210.731	34.15	34.15	68.30	1304	698
11809.69523	22387.3231	-160.848	22.98	22.98	45.97	1418	698
14662.29523	25337.9231	51.7571	23.50	23.50	47.01	1832	698
27307.59523	31947.9231	221.72	23.95	23.95	47.90	1655	698
21999.49523	34950.2231	286.922	31.16	31.16	62.31	1735	698
12226.59523	37883.7231	-44.2081	25.86	25.86	51.72	1052	698
13158.29523	39700.1231	-41.6161	25.20	25.20	50.40	1367	698
25239.10029	8622.51908	-118.891	21.95	21.95	43.90	2146	706
27556.00029	11663.61908	-37.2432	30.64	30.64	61.28	1025	706
31680.40029	16484.51908	101.411	17.54	17.54	35.09	2125	706
24712.30029	18201.61908	-147.403	17.03	17.03	34.05	3742	706
18394.40029	19026.11908	-103.339	41.40	41.40	82.80	1207	706
13091.90029	22082.31908	-24.9312	34.29	34.29	68.58	1004	706
27627.70029	29754.61908	-181.099	32.99	32.99	65.99	1750	706
13367.10029	34440.41908	-14.5632	30.78	30.78	61.56	1179	706
29399.20029	36697.21908	-74.1792	26.94	26.94	53.88	1285	706
16520.00534	13583.41506	126.466	30.24	30.24	60.48	1080	714
19178.10534	13651.91506	101.558	4.29	4.29	8.57	16605	714
26162.80534	18963.01506	-52.6484	31.93	31.93	63.87	1367	714
14690.00534	25384.71506	53.206	22.73	22.73	45.45	1310	714
16901.30534	28656.11506	103.755	17.97	17.97	35.94	2354	714
22558.70534	35526.61506	9.24998	17.90	17.90	35.80	1394	714
25213.8104	8614.511043	-180.806	28.12	28.12	56.24	1793	722
22942.2104	14575.01104	257.016	12.22	12.22	24.44	7330	722
12130.6104	20287.81104	-58.3336	23.15	23.15	46.30	1629	722
21177.1104	26716.91104	-150.998	32.50	32.50	65.00	1846	722
31370.1104	29920.31104	-119.894	35.42	35.42	70.84	1127	722
28453.0104	30650.81104	26.2466	19.08	19.08	38.15	1847	722
26126.7104	31401.51104	-66.7576	8.97	8.97	17.95	5840	722
18705.9104	35305.51104	67.2722	20.98	20.98	41.97	2322	722
23514.71545	9732.107024	-214.355	41.94	41.94	83.89	1291	730
32265.61545	14415.60702	16.8696	21.88	21.88	43.76	1622	730
19369.91545	19369.10702	-22.5468	19.31	19.31	38.62	1959	730
20248.01545	20983.90702	188.298	31.51	31.51	63.02	1325	730
32484.51545	26616.50702	-222.131	44.11	44.11	88.22	1038	730
23812.31545	30955.50702	273.28	15.75	15.75	31.51	4612	730
18978.31545	31834.90702	-66.6108	13.97	13.97	27.93	2962	730
15325.71545	31956.20702	-220.835	32.90	32.90	65.80	2606	730
23920.71545	36242.80702	-58.1868	12.34	12.34	24.68	4471	730
20077.11545	37852.10702	-219.539	21.41	21.41	42.81	3969	730
5533.920505	5640.603006	-74.888	14.84	14.84	29.67	3027	738
19084.42051	9735.503006	-132.56	6.57	6.57	13.14	11289	738
23493.42051	9636.703006	-54.152	18.68	18.68	37.35	1917	738
33581.62051	15319.40301	41.1922	24.80	24.80	49.60	1365	738
22487.42051	16305.90301	189.177	32.17	32.17	64.34	1132	738
21172.72051	21871.90301	-98.864	19.71	19.71	39.42	3118	738
14646.22051	23211.30301	-120.248	29.13	29.13	58.26	2336	738
33506.32051	24502.60301	122.511	10.83	10.83	21.67	5190	738
20767.82051	29989.00301	-58.688	11.19	11.19	22.37	5328	738
15124.12051	35639.80301	-174.032	22.84	22.84	45.69	1406	738
14447.32051	35675.80301	41.1922	27.29	27.29	54.59	1516	738
13116.42051	39663.70301	-239.48	28.24	28.24	56.47	1374	738
23721.92556	12642.79899	120.46	17.07	17.07	34.15	1473	746
23075.12556	15007.79899	-247.109	34.27	34.27	68.53	1264	746
31818.42556	16490.89899	22.2915	25.98	25.98	51.95	1089	746
36960.62556	18294.49899	-25.4932	33.63	33.63	67.26	1021	746
23853.82556	23233.99899	211.302	19.45	19.45	38.90	2185	746
33484.12556	24470.59899	46.4672	16.30	16.30	32.59	1770	746
13399.02556	30166.29899	-66.3172	25.79	25.79	51.57	1452	746
25636.32556	34762.09899	241.339	24.61	24.61	49.22	1741	746
13140.92556	39626.89899	-72.7971	21.15	21.15	42.30	1089	746
34683.73061	14796.19497	-40.8983	20.11	20.11	40.22	2502	754
16927.53061	19549.69497	-106.994	11.00	11.00	22.00	4401	754
15748.13061	31045.79497	-175.034	28.42	28.42	56.85	1127	754
19662.23061	31863.89497	221.705	20.89	20.89	41.78	2630	754
30779.13061	31987.29497	-200.306	32.31	32.31	64.62	1249	754
23940.53061	36234.89497	-85.6103	11.59	11.59	23.17	5152	754
12816.13061	37899.39497	-125.786	27.20	27.20	54.40	1408	754
13125.53061	39616.49497	-232.706	31.13	31.13	62.27	1888	754
19997.13567	8658.19095	-54.3595	23.15	23.15	46.30	2335	762
17955.23567	10946.29095	-33.6235	13.07	13.07	26.14	3962	762
21752.23567	22817.29095	-40.7515	15.10	15.10	30.19	2896	762
[truncated: 103,408 more rows]
