# Supplementary material for: Super-resolution analysis of PACSIN2 and EHD2 at caveolae
Source: PLoS One. 2022 Jul 14;17(7):e0271003. doi: 10.1371/journal.pone.0271003 (PMC9282494; doi:10.1371/journal.pone.0271003)
Supplement: S1 Data — (ZIP) [file pone.0271003.s003.zip › 405cav1polyCy3PACSIN2mono003driftCorr 3DdistanceR_561-647_91K_TS3D.3dlp]

10448.35804	1655.770695	-31.896	45.88	45.88	91.75	1306	6
18034.85804	7879.570695	-51.336	31.93	31.93	63.87	2771	6
17738.45804	8824.870695	-97.992	81.91	81.91	163.81	1056	6
26273.55804	10126.0707	-26.064	55.11	55.11	110.21	1378	6
2444.558044	11519.9707	-18.288	45.12	45.12	90.24	1420	6
10742.75804	12219.4707	258.293	64.62	64.62	129.24	1310	6
14658.25804	13242.8707	-104.472	48.61	48.61	97.21	2114	6
25799.35804	14408.9707	37.0476	25.74	25.74	51.48	4724	6
19296.05804	14479.3707	-89.568	13.35	13.35	26.71	9912	6
8200.758044	14852.6707	-5.976	52.12	52.12	104.23	1133	6
34478.95804	16377.4707	-221.112	69.83	69.83	139.65	2075	6
38364.75804	16606.0707	-11.16	46.16	46.16	92.32	1645	6
18122.55804	16734.1707	284.666	21.17	21.17	42.34	9433	6
21517.05804	17338.3707	162.322	18.49	18.49	36.97	4496	6
23292.65804	17456.9707	28.989	25.36	25.36	50.73	3730	6
22165.05804	18835.9707	-105.768	60.71	60.71	121.42	1469	6
28956.35804	19045.8707	129.355	77.76	77.76	155.52	1024	6
2854.258044	19967.3707	-90.216	59.96	59.96	119.92	1035	6
672.7580443	21183.1707	60.4908	36.43	36.43	72.86	1310	6
30734.05804	20939.2707	-119.376	30.54	30.54	61.09	2599	6
9991.158044	21602.8707	48.0366	38.93	38.93	77.86	1745	6
23479.95804	21645.9707	123.494	33.09	33.09	66.18	1885	6
31568.25804	21627.5707	162.322	38.27	38.27	76.54	1615	6
36665.55804	21828.2707	-99.288	39.09	39.09	78.19	2740	6
8463.858044	22059.4707	170.381	65.33	65.33	130.66	1031	6
19975.25804	22101.2707	-83.088	37.04	37.04	74.09	2318	6
14724.65804	22788.0707	273.677	12.39	12.39	24.77	23985	6
30549.05804	24669.3707	193.824	50.11	50.11	100.23	2591	6
16569.95804	26541.6707	-107.712	22.91	22.91	45.83	6371	6
19197.75804	26489.8707	163.055	31.18	31.18	62.36	3348	6
31546.05804	26822.3707	-26.064	41.31	41.31	82.61	1786	6
17965.15804	27251.0707	197.487	24.44	24.44	48.89	4333	6
25742.55804	27177.6707	-16.344	39.68	39.68	79.36	2763	6
27092.15804	28002.2707	44.3736	27.60	27.60	55.20	3331	6
11518.65804	28501.7707	297.853	88.74	88.74	177.47	1335	6
21552.95804	29028.1707	168.183	26.75	26.75	53.51	6698	6
23488.15804	28803.9707	-240.552	31.51	31.51	63.02	5469	6
19523.75804	29604.4707	49.5018	31.56	31.56	63.11	2721	6
8731.558044	31231.8707	-184.176	39.54	39.54	79.08	3972	6
19606.65804	31414.8707	-111.6	66.13	66.13	132.26	1640	6
24193.05804	31396.2707	242.908	48.28	48.28	96.55	2216	6
23417.95804	31725.8707	-113.544	26.94	26.94	53.88	4388	6
24631.15804	32228.7707	281.736	103.93	103.93	207.85	1114	6
25868.95804	33366.4707	-35.136	45.33	45.33	90.67	1482	6
15084.65804	34555.9707	2.448	35.87	35.87	71.73	1906	6
24077.15804	35291.1707	23.1282	53.18	53.18	106.35	1427	6
12999.45804	35577.0707	20.1978	41.97	41.97	83.93	1656	6
16596.95804	36116.8707	-223.056	30.45	30.45	60.90	4593	6
11318.05804	37350.8707	298.586	53.95	53.95	107.91	1480	6
14173.15804	38399.3707	-190.008	37.09	37.09	74.18	2208	6
15337.15804	38893.0707	-33.192	36.50	36.50	73.00	2493	6
39525.2631	788.8666767	-203.616	43.92	43.92	87.84	2311	14
21217.2631	3752.366677	-162.792	54.42	54.42	108.85	2035	14
18849.1631	5547.166677	133.751	79.60	79.60	159.20	1017	14
23679.5631	8457.566677	-193.896	35.35	35.35	70.70	3135	14
14572.0631	8758.566677	-12.456	51.93	51.93	103.86	1335	14
20101.2631	12016.06668	-157.608	39.92	39.92	79.83	2918	14
28176.3631	12364.36668	-33.192	18.84	18.84	37.68	6342	14
19378.9631	12573.26668	175.509	9.75	9.75	19.50	16946	14
27192.0631	12819.66668	92.7252	41.97	41.97	83.93	2067	14
29860.1631	12979.26668	5.04	20.09	20.09	40.18	4224	14
22652.0631	13926.06668	-45.504	67.14	67.14	134.28	1134	14
28128.6631	14056.36668	300.784	32.24	32.24	64.48	4525	14
33064.4631	14610.36668	-145.296	36.27	36.27	72.53	2433	14
10690.8631	14880.06668	-103.824	65.26	65.26	130.51	1489	14
12844.4631	15252.16668	-151.128	39.26	39.26	78.52	2784	14
21038.8631	19550.86668	14.76	16.11	16.11	32.22	9411	14
20220.5631	19810.86668	-226.296	35.61	35.61	71.22	3671	14
22220.1631	20527.66668	149.868	45.00	45.00	90.01	1502	14
15310.9631	20820.56668	79.5384	21.76	21.76	43.52	6622	14
4876.863098	21189.46668	27.5238	54.12	54.12	108.24	1498	14
30020.5631	21090.56668	-15.048	48.28	48.28	96.55	1564	14
27949.9631	22656.96668	-224.352	100.23	100.23	200.46	1132	14
34280.3631	23622.16668	103.714	13.42	13.42	26.85	11433	14
15621.2631	25915.06668	4.392	9.47	9.47	18.93	21628	14
25819.3631	26200.06668	-40.968	42.67	42.67	85.35	2272	14
14780.4631	26700.26668	-77.256	25.88	25.88	51.76	3623	14
31190.9631	27849.96668	-33.84	38.06	38.06	76.11	1719	14
33862.8631	29238.26668	-58.464	43.73	43.73	87.46	2263	14
26069.4631	29847.66668	188.696	67.85	67.85	135.70	1203	14
21211.7631	30514.66668	69.282	58.88	58.88	117.75	1377	14
12567.8631	31328.96668	-77.904	21.38	21.38	42.77	6505	14
22146.3631	32840.66668	-31.896	20.77	20.77	41.54	5179	14
17287.2631	33041.96668	81.0036	13.78	13.78	27.55	8185	14
23300.6631	33926.26668	31.1868	76.89	76.89	153.78	1168	14
32441.1631	35468.66668	-7.272	52.75	52.75	105.50	1200	14
14402.4631	35720.86668	108.842	37.96	37.96	75.93	1475	14
21145.1631	35947.06668	-15.696	31.49	31.49	62.97	2170	14
23740.8631	38282.66668	-182.88	25.39	25.39	50.77	4112	14
40550.66815	877.0626582	-98.64	43.19	43.19	86.38	1471	22
39395.56815	2014.762658	-90.216	45.99	45.99	91.99	1785	22
13338.76815	7380.362658	-57.816	46.91	46.91	93.82	1303	22
14415.86815	7720.462658	291.992	66.06	66.06	132.12	1597	22
11472.26815	9514.162658	-39.024	51.95	51.95	103.90	1063	22
27186.46815	12749.96266	58.293	14.32	14.32	28.64	7536	22
31852.26815	13949.66266	-54.576	23.93	23.93	47.85	3445	22
35541.96815	15979.56266	-199.08	9.49	9.49	18.98	22239	22
27606.06815	16782.46266	-180.288	33.49	33.49	66.98	4301	22
24334.56815	17636.06266	157.194	40.67	40.67	81.34	1496	22
18308.16815	18633.56266	-10.512	42.25	42.25	84.50	2320	22
14874.36815	18874.16266	-47.448	37.00	37.00	73.99	2322	22
36534.96815	19379.46266	-33.192	23.53	23.53	47.05	4038	22
30737.66815	20998.36266	-86.976	24.56	24.56	49.13	2938	22
11718.86815	21249.86266	-181.584	34.01	34.01	68.01	3422	22
9828.068153	21505.46266	-176.4	26.68	26.68	53.36	4835	22
29922.56815	21855.86266	-174.456	41.66	41.66	83.32	2201	22
19939.96815	24683.06266	18	24.85	24.85	49.69	3445	22
17344.56815	25006.36266	132.286	36.64	36.64	73.29	1846	22
13481.16815	25574.56266	-142.704	25.36	25.36	50.73	6520	22
12441.56815	26009.16266	-63.648	60.50	60.50	121.00	1452	22
20597.46815	26995.06266	-68.832	42.72	42.72	85.44	2909	22
18510.76815	28628.86266	39.2454	32.50	32.50	65.00	2069	22
20827.66815	29886.46266	-164.088	69.99	69.99	139.98	1908	22
24746.56815	30223.06266	97.8534	20.16	20.16	40.32	6057	22
23552.56815	30479.96266	-173.16	13.31	13.31	26.61	15522	22
21402.16815	31612.26266	-101.88	24.49	24.49	48.98	6145	22
17110.36815	32241.46266	259.025	23.29	23.29	46.58	4147	22
19445.26815	33106.56266	22.3956	30.21	30.21	60.43	4136	22
12625.06815	33718.26266	-134.928	67.02	67.02	134.05	1195	22
22063.46815	34883.56266	-46.8	41.33	41.33	82.66	1791	22
12367.66815	35447.66266	-205.56	18.53	18.53	37.07	5917	22
28909.96815	37663.76266	-44.208	17.03	17.03	34.05	6059	22
17860.37321	7679.35864	-210.096	30.80	30.80	61.61	4227	30
24422.97321	9926.85864	201.883	30.33	30.33	60.66	3529	30
14750.87321	11258.05864	-112.248	21.57	21.57	43.14	8389	30
19574.47321	11373.25864	34.8498	42.15	42.15	84.31	1484	30
15748.07321	12168.65864	-175.752	13.05	13.05	26.09	12021	30
16217.17321	13097.55864	-138.168	15.61	15.61	31.23	12445	30
7111.473207	13707.55864	-117.432	59.42	59.42	118.83	1162	30
19239.67321	13883.35864	-32.544	16.81	16.81	33.63	6164	30
18566.17321	14182.75864	259.025	17.33	17.33	34.67	8087	30
33771.37321	15877.15864	-72.072	24.12	24.12	48.23	3879	30
19026.07321	16458.45864	241.443	63.21	63.21	126.42	1491	30
9471.573207	16458.25864	185.033	70.01	70.01	140.03	1003	30
2010.973207	16837.35864	-171.864	42.74	42.74	85.49	1970	30
28366.77321	16893.75864	-13.104	34.12	34.12	68.25	2429	30
39870.07321	16761.65864	234.85	59.70	59.70	119.40	1423	30
11379.17321	18971.55864	-167.328	12.93	12.93	25.86	8179	30
35235.87321	20213.15864	-147.888	29.18	29.18	58.36	3645	30
19724.87321	21464.55864	75.8754	43.12	43.12	86.24	1580	30
17577.87321	21644.75864	181.37	28.90	28.90	57.79	3024	30
15281.17321	21685.85864	-53.928	14.88	14.88	29.77	8872	30
12759.87321	22822.25864	-156.312	35.30	35.30	70.60	2647	30
17541.27321	23411.35864	-66.24	27.60	27.60	55.20	3370	30
16367.27321	25145.65864	-107.064	15.02	15.02	30.05	8964	30
1310.973207	27772.85864	-166.68	55.93	55.93	111.86	1245	30
21881.17321	27612.05864	111.773	11.16	11.16	22.33	15020	30
16495.67321	28160.35864	216.535	12.29	12.29	24.59	12004	30
26561.57321	29102.95864	129.355	40.13	40.13	80.26	1611	30
3289.073207	30086.15864	-197.784	61.14	61.14	122.27	1258	30
31524.67321	30872.15864	-144	35.44	35.44	70.89	3804	30
15072.07321	32115.15864	209.209	39.71	39.71	79.41	1927	30
28241.47321	32794.55864	-88.272	53.34	53.34	106.68	1238	30
25209.87321	32884.95864	75.1428	39.54	39.54	79.08	1659	30
11818.17321	33297.05864	8.28	25.53	25.53	51.06	3223	30
14859.57321	34374.15864	-145.944	37.52	37.52	75.03	2016	30
24942.97321	35298.05864	112.505	47.50	47.50	95.00	1209	30
21059.57321	35469.55864	-160.848	11.70	11.70	23.41	20407	30
32596.27321	35471.85864	-75.96	40.86	40.86	81.72	1485	30
17802.47321	36693.15864	-46.8	20.96	20.96	41.92	8350	30
39488.17826	2045.454621	-82.44	46.09	46.09	92.17	1550	38
36121.97826	2366.554621	-107.712	24.35	24.35	48.70	4110	38
37414.67826	16436.95462	296.388	76.47	76.47	152.93	1446	38
20997.07826	16638.15462	248.769	29.15	29.15	58.31	2443	38
37703.67826	17176.25462	35.5824	47.71	47.71	95.42	1576	38
36050.47826	17446.85462	280.271	89.47	89.47	178.93	1231	38
22113.37826	18361.45462	-218.52	18.58	18.58	37.16	10339	38
8325.278261	18954.35462	106.645	60.31	60.31	120.62	1028	38
14847.17826	18895.25462	32.652	15.28	15.28	30.57	7789	38
16170.27826	19668.15462	104.447	18.13	18.13	36.27	6641	38
25041.87826	19516.65462	-85.032	35.84	35.84	71.69	1696	38
29378.47826	20263.25462	296.388	51.50	51.50	103.01	1629	38
9960.678261	20757.05462	-153.072	58.12	58.12	116.24	2355	38
20794.37826	22868.85462	-145.296	40.95	40.95	81.91	2321	38
29504.47826	22972.85462	18.7326	28.50	28.50	56.99	3487	38
18126.37826	23756.45462	-12.456	31.60	31.60	63.21	2044	38
15614.87826	24573.75462	-64.296	39.35	39.35	78.70	1791	38
23079.87826	24637.35462	5.04	57.32	57.32	114.64	1033	38
35572.07826	26284.05462	-97.992	81.53	81.53	163.06	1042	38
20629.57826	26845.05462	272.945	11.66	11.66	23.31	21437	38
33376.77826	26950.05462	-90.216	28.28	28.28	56.57	4343	38
16227.47826	28176.45462	172.579	28.68	28.68	57.37	3325	38
17087.47826	29662.15462	105.179	9.82	9.82	19.64	16925	38
17339.37826	30434.05462	-80.496	19.36	19.36	38.72	5304	38
14560.57826	31322.05462	-10.512	46.02	46.02	92.03	1152	38
17026.27826	33124.75462	298.586	87.46	87.46	174.93	1201	38
24376.57826	33477.05462	113.971	27.13	27.13	54.26	2367	38
18226.07826	33719.25462	-179.64	20.58	20.58	41.17	5182	38
22853.57826	34469.05462	39.978	26.05	26.05	52.09	4096	38
28387.07826	34719.65462	-45.504	38.93	38.93	77.86	1544	38
14170.37826	35030.45462	-141.408	43.07	43.07	86.15	1950	38
15061.37826	34808.95462	-35.136	15.52	15.52	31.04	9563	38
19988.37826	35623.05462	-123.912	40.27	40.27	80.54	2335	38
15032.87826	39583.55462	-190.656	49.05	49.05	98.11	1858	38
14994.58332	4340.650603	238.513	45.36	45.36	90.71	1710	46
16955.58332	7973.750603	165.985	30.99	30.99	61.98	2314	46
22332.48332	10363.7506	30.4542	21.22	21.22	42.44	4136	46
22944.38332	12036.4506	3.744	63.49	63.49	126.98	1055	46
17836.78332	13209.9506	281.736	12.18	12.18	24.35	14185	46
14223.18332	14079.0506	-0.792	34.34	34.34	68.67	2475	46
29137.38332	14626.2506	67.0842	28.38	28.38	56.76	2747	46
6923.083315	15165.5506	-73.368	44.44	44.44	88.88	1398	46
10829.28332	16180.5506	-37.728	47.76	47.76	95.52	1159	46
21443.18332	16462.4506	159.392	49.36	49.36	98.72	1054	46
31044.88332	17334.0506	-64.944	14.04	14.04	28.07	5919	46
14130.48332	17803.4506	-191.304	13.59	13.59	27.18	11894	46
23907.88332	18053.1506	190.161	36.08	36.08	72.16	1661	46
12389.98332	19108.8506	-24.768	43.36	43.36	86.71	1609	46
25086.58332	19032.7506	8.928	22.73	22.73	45.45	4234	46
32256.58332	19042.7506	-232.776	28.64	28.64	57.27	5188	46
33386.98332	19375.2506	-205.56	37.21	37.21	74.42	3038	46
35918.68332	20180.6506	-130.392	33.75	33.75	67.49	2709	46
18577.78332	21658.2506	-126.504	23.43	23.43	46.86	6970	46
11018.98332	21815.5506	-149.832	74.82	74.82	149.64	1121	46
20648.08332	22923.5506	-164.088	57.53	57.53	115.07	1763	46
26479.08332	23698.3506	30.4542	18.53	18.53	37.07	5053	46
14776.88332	24365.6506	28.2564	32.00	32.00	64.01	3740	46
18895.48332	24630.1506	176.242	30.92	30.92	61.84	2487	46
14713.78332	24951.6506	1.152	19.52	19.52	39.05	4806	46
31062.08332	24750.8506	-21.528	21.15	21.15	42.30	4062	46
14800.58332	25303.3506	-45.504	37.49	37.49	74.98	2224	46
24516.08332	27425.2506	-58.464	40.86	40.86	81.72	1568	46
10747.98332	29315.9506	-142.056	62.41	62.41	124.81	1173	46
19590.68332	29668.5506	40.7106	23.17	23.17	46.35	4103	46
27080.78332	29643.7506	268.549	57.49	57.49	114.97	2603	46
13519.88332	30128.2506	-22.824	32.40	32.40	64.81	3924	46
21221.58332	30482.1506	58.293	15.71	15.71	31.42	10669	46
12655.18332	30644.1506	-95.4	30.31	30.31	60.62	3045	46
22358.88332	31483.1506	-16.992	9.47	9.47	18.93	19355	46
24481.68332	32254.6506	-19.584	14.95	14.95	29.91	8243	46
20011.18332	32584.7506	-18.936	50.75	50.75	101.50	2360	46
16219.98332	32697.4506	305.179	31.27	31.27	62.55	3561	46
23171.58332	33996.7506	-85.032	48.84	48.84	97.69	1576	46
14423.68332	35637.4506	-7.272	40.01	40.01	80.02	1946	46
19665.28837	737.6465844	-79.848	57.96	57.96	115.91	1011	54
38540.18837	1793.046584	-79.2	53.55	53.55	107.11	1431	54
16539.78837	5847.446584	237.78	74.39	74.39	148.79	1226	54
16756.78837	7045.246584	-135.576	54.40	54.40	108.80	1707	54
24447.98837	10010.34658	146.205	13.38	13.38	26.75	15285	54
26743.38837	10229.44658	-16.344	35.68	35.68	71.36	3336	54
15341.48837	10631.24658	-173.16	41.42	41.42	82.85	2307	54
18299.98837	11338.94658	-28.008	36.57	36.57	73.15	2026	54
25576.98837	11192.24658	-200.376	31.91	31.91	63.82	3263	54
25600.18837	11798.74658	-83.736	11.26	11.26	22.51	15227	54
24638.88837	12875.14658	0.504	20.87	20.87	41.73	3240	54
16516.38837	13571.34658	-212.04	14.51	14.51	29.01	11791	54
15261.08837	13341.94658	-197.784	54.28	54.28	108.57	2067	54
19645.18837	13636.24658	276.608	35.25	35.25	70.51	2999	54
25304.68837	13679.34658	226.058	32.19	32.19	64.39	2134	54
9249.58837	14464.14658	-226.944	107.48	107.48	214.96	1101	54
33287.18837	14901.94658	-79.848	49.03	49.03	98.06	1371	54
22865.18837	14873.04658	-234.72	74.14	74.14	148.27	1362	54
23215.68837	17446.84658	14.112	28.33	28.33	56.66	3189	54
16379.48837	17920.44658	103.714	21.24	21.24	42.48	4407	54
36063.78837	18048.04658	45.8388	43.69	43.69	87.37	2366	54
9247.78837	19395.34658	-50.04	50.37	50.37	100.75	1219	54
31365.88837	19523.94658	-26.712	43.50	43.50	86.99	1547	54
33523.18837	19716.34658	258.293	19.92	19.92	39.85	4290	54
33256.08837	23658.84658	-156.96	63.02	63.02	126.04	1568	54
31107.38837	23696.14658	259.025	17.85	17.85	35.70	10506	54
36249.78837	23969.44658	-223.056	31.67	31.67	63.35	6369	54
18131.08837	25238.64658	194.557	23.43	23.43	46.86	5506	54
26485.38837	25424.14658	-28.008	29.27	29.27	58.55	1941	54
13310.78837	25844.34658	215.802	32.88	32.88	65.75	2567	54
37964.08837	26381.24658	-193.248	49.13	49.13	98.25	1260	54
30749.88837	26645.34658	-28.656	30.43	30.43	60.85	2330	54
20041.48837	26991.34658	270.747	17.50	17.50	35.00	12124	54
31666.98837	27218.44658	106.645	51.76	51.76	103.53	1049	54
20250.18837	27193.54658	-24.12	82.19	82.19	164.38	1210	54
21303.78837	27939.04658	-210.096	39.82	39.82	79.65	3269	54
13223.18837	28690.94658	-153.72	40.79	40.79	81.58	2112	54
9856.78837	28986.14658	-170.568	88.08	88.08	176.15	1032	54
31498.78837	29703.64658	-163.44	21.55	21.55	43.10	5249	54
13415.38837	30180.54658	135.216	17.40	17.40	34.81	3165	54
22775.68837	30353.74658	67.8168	58.59	58.59	117.18	1138	54
26411.08837	30961.34658	71.4798	18.77	18.77	37.54	5375	54
13203.58837	31076.64658	-175.752	53.06	53.06	106.12	1826	54
30248.88837	32782.04658	-109.008	33.63	33.63	67.26	3123	54
21034.08837	35583.44658	-80.496	38.27	38.27	76.54	2633	54
26661.58837	35573.94658	266.351	47.36	47.36	94.72	1753	54
19862.08837	35798.74658	5.688	31.51	31.51	63.02	2357	54
20566.28837	37364.64658	-78.552	51.48	51.48	102.96	1331	54
29158.38837	37698.24658	10.224	53.55	53.55	107.11	1410	54
34984.09342	592.2425659	201.15	33.75	33.75	67.49	1842	62
39614.49342	561.3425659	14.76	40.46	40.46	80.92	1321	62
14093.59342	1520.842566	297.121	66.69	66.69	133.39	1080	62
32264.49342	2157.942566	-74.016	40.86	40.86	81.72	1641	62
21583.79342	4423.142566	-147.24	47.71	47.71	95.42	1760	62
23020.59342	7836.842566	53.8974	54.59	54.59	109.18	1531	62
25216.39342	8634.742566	-64.296	35.30	35.30	70.60	2904	62
15179.69342	12879.14257	-31.896	49.03	49.03	98.06	1478	62
27033.09342	13905.54257	281.003	23.95	23.95	47.90	3866	62
795.1934238	15847.04257	-171.216	9.40	9.40	18.79	22116	62
31561.99342	16092.64257	126.425	40.53	40.53	81.06	1693	62
25523.99342	17422.74257	59.7582	27.34	27.34	54.68	2266	62
10058.39342	17800.44257	-142.056	47.99	47.99	95.99	2163	62
25071.69342	17944.64257	51.6996	45.66	45.66	91.33	1712	62
32432.79342	18921.84257	176.242	63.30	63.30	126.60	1033	62
20274.29342	19607.24257	-98.64	15.19	15.19	30.38	8888	62
22335.89342	19719.54257	-7.272	30.03	30.03	60.05	2400	62
14031.49342	19884.34257	-56.52	11.45	11.45	22.89	13040	62
37559.09342	20623.04257	-120.024	33.46	33.46	66.93	3811	62
27660.29342	21937.44257	46.5714	20.70	20.70	41.40	3985	62
14081.39342	23044.44257	-16.992	26.47	26.47	52.94	2252	62
14000.19342	24593.54257	-194.544	20.89	20.89	41.78	5616	62
23251.89342	24588.64257	192.359	52.42	52.42	104.84	1356	62
32037.89342	24949.54257	165.253	27.06	27.06	54.12	3075	62
20877.29342	26673.14257	14.112	36.27	36.27	72.53	1634	62
15927.69342	28312.44257	-88.272	29.25	29.25	58.50	2838	62
7025.093424	28937.14257	170.381	30.73	30.73	61.47	3691	62
31405.59342	31193.64257	-145.944	24.49	24.49	48.98	8108	62
14104.79342	32624.54257	-103.824	10.93	10.93	21.85	15913	62
14196.89342	33165.74257	-37.08	22.07	22.07	44.13	3713	62
17376.99342	33096.24257	111.04	30.50	30.50	60.99	2003	62
24327.59342	33536.84257	15.408	37.19	37.19	74.37	1698	62
30033.99342	34089.64257	-134.928	17.50	17.50	35.00	8085	62
21240.59342	36249.54257	198.952	50.09	50.09	100.18	1855	62
11872.59342	36793.74257	-23.472	43.07	43.07	86.15	1048	62
15192.29342	37082.44257	-118.728	19.12	19.12	38.25	7191	62
27753.59342	37866.34257	273.677	31.96	31.96	63.91	2776	62
37161.39848	1100.438547	212.139	51.57	51.57	103.15	1312	70
22756.59848	6016.238547	189.428	60.17	60.17	120.34	1214	70
21674.49848	11468.33855	-150.48	28.54	28.54	57.09	4104	70
29202.49848	13860.13855	269.282	22.21	22.21	44.42	6003	70
31846.49848	13939.33855	-131.688	16.65	16.65	33.30	9634	70
3152.298478	14104.93855	-7.92	47.31	47.31	94.62	1027	70
11233.69848	15735.23855	113.238	56.61	56.61	113.23	1080	70
34892.39848	17189.73855	-65.592	66.22	66.22	132.45	1103	70
14325.19848	17650.03855	28.989	12.20	12.20	24.40	13978	70
8003.998478	17685.03855	239.245	78.87	78.87	157.74	1014	70
9904.298478	18063.23855	-219.168	59.42	59.42	118.83	1869	70
33158.29848	18086.13855	60.4908	29.32	29.32	58.64	2244	70
26703.49848	18314.73855	207.743	34.41	34.41	68.81	2865	70
31233.29848	20037.83855	48.7692	30.26	30.26	60.52	2712	70
17920.59848	20789.63855	260.491	26.71	26.71	53.41	4244	70
25831.19848	20733.73855	15.408	50.35	50.35	100.70	1078	70
24041.69848	21121.03855	-138.168	37.99	37.99	75.97	2529	70
15263.89848	21667.33855	-42.264	16.16	16.16	32.31	5748	70
18726.09848	21748.43855	26.0586	44.09	44.09	88.17	1964	70
33787.19848	22011.93855	-94.752	27.84	27.84	55.67	2113	70
28615.99848	22499.93855	260.491	67.24	67.24	134.47	1248	70
17389.59848	22634.33855	146.938	23.20	23.20	46.39	2917	70
32301.39848	22741.93855	124.96	34.12	34.12	68.25	1435	70
36661.99848	23136.83855	-80.496	34.36	34.36	68.72	2292	70
34217.49848	23592.53855	-206.208	26.05	26.05	52.09	4420	70
13966.09848	24620.93855	106.645	48.56	48.56	97.12	1345	70
30895.99848	24719.03855	229.721	23.50	23.50	47.01	3611	70
27852.39848	25383.83855	-115.488	30.03	30.03	60.05	2253	70
34552.59848	26646.43855	-144	35.63	35.63	71.26	2614	70
10304.09848	26816.23855	-13.752	53.86	53.86	107.72	1487	70
30476.89848	27530.43855	-32.544	15.71	15.71	31.42	8228	70
533.598478	27579.43855	83.2014	44.44	44.44	88.88	1051	70
12931.49848	28442.23855	-84.384	37.59	37.59	75.17	1790	70
23074.49848	28482.03855	45.8388	53.93	53.93	107.86	1118	70
26302.69848	28530.33855	-78.552	20.09	20.09	40.18	6608	70
15713.19848	28906.03855	-138.816	19.97	19.97	39.94	4901	70
18200.49848	29002.03855	-14.4	40.22	40.22	80.45	1681	70
13374.09848	30187.53855	227.524	16.51	16.51	33.02	7113	70
29136.09848	30872.73855	-110.952	38.36	38.36	76.73	2569	70
8131.898478	31346.13855	144.74	46.53	46.53	93.07	1437	70
32657.69848	32394.63855	-35.784	43.10	43.10	86.19	1399	70
23264.99848	33910.53855	-35.784	25.25	25.25	50.49	3210	70
30682.89848	33952.23855	-144	13.21	13.21	26.42	6893	70
26572.59848	35167.63855	-185.472	52.49	52.49	104.99	1822	70
19874.39848	35584.63855	-29.952	32.88	32.88	65.75	2385	70
27843.49848	37906.03855	-10.512	26.82	26.82	53.65	3277	70
29063.49848	39966.23855	-52.632	66.51	66.51	133.01	1046	70
785.6035322	6270.934529	-79.2	52.56	52.56	105.13	1022	78
23298.10353	9223.134529	-68.184	27.93	27.93	55.86	2687	78
20532.70353	10340.73453	-58.464	68.25	68.25	136.50	1124	78
24258.70353	11300.43453	-103.824	21.43	21.43	42.86	5110	78
20021.30353	12146.53453	28.989	15.68	15.68	31.37	7778	78
26827.40353	13881.13453	157.927	30.66	30.66	61.32	3197	78
29507.20353	13913.13453	163.787	27.53	27.53	55.06	4111	78
18571.20353	14811.13453	83.2014	22.63	22.63	45.26	2375	78
12032.20353	15533.83453	9.576	49.97	49.97	99.95	1545	78
16889.00353	16307.93453	123.494	20.82	20.82	41.64	2840	78
2013.703532	16537.23453	-9.216	33.42	33.42	66.83	1723	78
33527.00353	19748.73453	207.743	8.36	8.36	16.72	18708	78
37415.10353	19721.13453	-197.784	50.63	50.63	101.27	2154	78
11667.80353	21015.83453	-218.52	33.49	33.49	66.98	3962	78
15258.30353	21663.33453	-50.688	11.40	11.40	22.80	11452	78
22239.40353	22097.13453	31.1868	39.73	39.73	79.46	1199	78
28792.60353	22464.73453	297.853	39.00	39.00	78.00	1996	78
22052.40353	23851.13453	307.377	28.54	28.54	57.09	4715	78
13437.60353	24876.93453	-194.544	30.00	30.00	60.01	4053	78
11048.70353	25262.73453	144.74	45.55	45.55	91.09	1263	78
23696.20353	26095.33453	-147.24	35.14	35.14	70.27	2706	78
20274.10353	27282.93453	-238.608	22.80	22.80	45.59	8513	78
29690.20353	27360.03453	257.56	41.78	41.78	83.56	1954	78
19041.70353	27855.23453	45.1062	19.78	19.78	39.56	4116	78
21289.40353	28010.93453	-117.432	23.81	23.81	47.62	6589	78
28572.00353	30127.93453	-122.616	15.64	15.64	31.27	10112	78
19105.00353	31090.23453	-126.504	24.80	24.80	49.60	3442	78
19568.30353	32362.43453	-164.736	40.93	40.93	81.86	2259	78
14016.00353	32651.93453	-158.904	37.40	37.40	74.79	2188	78
20718.00353	33424.63453	94.1904	22.40	22.40	44.79	3950	78
10751.30353	34380.83453	-25.416	28.71	28.71	57.41	2642	78
11103.20353	35096.13453	-47.448	53.95	53.95	107.91	1012	78
23812.20353	36151.83453	-157.608	54.73	54.73	109.46	1778	78
12118.70353	37883.23453	-18.288	39.47	39.47	78.94	2030	78
16610.40859	5550.730511	5.688	34.69	34.69	69.38	1654	86
15152.40859	9381.130511	-33.192	58.45	58.45	116.90	1323	86
19385.80859	9345.930511	-94.104	42.51	42.51	85.02	1567	86
9950.608586	9437.530511	-78.552	42.96	42.96	85.91	1504	86
264.0085864	11579.33051	-1.44	43.38	43.38	86.76	1143	86
19865.70859	12164.43051	79.5384	27.53	27.53	55.06	2415	86
26613.90859	13822.23051	172.579	34.57	34.57	69.14	1558	86
27154.30859	13909.73051	270.747	58.07	58.07	116.15	1488	86
14162.80859	14281.13051	-110.304	41.42	41.42	82.85	2060	86
10032.00859	14715.23051	-140.76	60.03	60.03	120.06	1309	86
15706.70859	15872.63051	257.56	35.56	35.56	71.12	2464	86
12602.90859	16154.93051	-151.128	31.32	31.32	62.64	3232	86
26336.00859	16365.53051	276.608	25.50	25.50	51.01	3549	86
13997.10859	16640.13051	-145.944	70.91	70.91	141.82	1216	86
21144.30859	16755.93051	178.439	60.57	60.57	121.14	1164	86
7273.708586	17849.73051	-201.024	53.60	53.60	107.20	1967	86
23012.00859	18452.43051	85.3992	16.11	16.11	32.22	5831	86
37407.70859	18919.13051	-219.168	41.07	41.07	82.14	2716	86
8136.208586	18919.53051	-90.864	54.78	54.78	109.55	1292	86
16029.60859	19804.63051	-23.472	26.94	26.94	53.88	4523	86
19230.90859	20123.03051	-103.176	49.29	49.29	98.58	1297	86
21990.20859	20455.33051	-138.816	28.02	28.02	56.05	4437	86
15171.60859	20780.53051	-151.128	16.06	16.06	32.12	9952	86
35641.50859	20889.53051	-51.984	46.65	46.65	93.31	1250	86
18511.90859	21011.63051	134.483	11.09	11.09	22.18	12222	86
31623.10859	21045.03051	-225	47.50	47.50	95.00	2359	86
9512.508586	21250.23051	6.336	45.55	45.55	91.09	1446	86
28170.00859	21448.93051	15.408	16.91	16.91	33.82	6164	86
34316.40859	21567.33051	212.872	21.48	21.48	42.96	4722	86
11170.50859	21916.93051	-238.608	99.33	99.33	198.67	1125	86
35247.00859	22951.53051	-17.64	31.11	31.11	62.22	2312	86
13943.30859	23159.63051	-129.744	50.89	50.89	101.78	2089	86
26353.60859	23693.93051	193.824	14.34	14.34	28.68	11823	86
5250.308586	23752.03051	-129.096	30.90	30.90	61.80	2892	86
30498.30859	24800.73051	1.152	54.02	54.02	108.05	1249	86
30880.50859	25707.03051	16.056	29.79	29.79	59.58	2522	86
12455.20859	25929.43051	-228.888	20.72	20.72	41.45	9578	86
13966.20859	26219.53051	-66.24	33.84	33.84	67.68	1765	86
15502.20859	27248.03051	-221.76	57.49	57.49	114.97	2025	86
20290.60859	27298.73051	-87.624	43.61	43.61	87.23	1859	86
19994.30859	27874.83051	-189.36	28.99	28.99	57.98	4873	86
32869.90859	28379.83051	-39.024	63.54	63.54	127.08	1055	86
14138.00859	28781.03051	-67.536	22.35	22.35	44.70	7592	86
7025.808586	28954.13051	-60.408	18.02	18.02	36.03	5244	86
10946.10859	29092.53051	-94.752	34.50	34.50	69.00	3310	86
30846.50859	30205.93051	-85.68	44.74	44.74	89.49	2162	86
30186.80859	30357.23051	-31.248	24.19	24.19	48.37	3917	86
23565.10859	31838.43051	23.8608	49.36	49.36	98.72	1170	86
18300.70859	33622.23051	-49.392	26.07	26.07	52.14	3768	86
15068.10859	34904.53051	-145.296	13.61	13.61	27.22	13613	86
18381.90859	35600.93051	80.271	38.08	38.08	76.16	1326	86
15276.40859	37132.53051	-109.656	28.97	28.97	57.93	2867	86
27832.90859	37869.13051	23.1282	10.41	10.41	20.82	10341	86
32276.70859	37870.83051	135.216	30.76	30.76	61.51	2267	86
18006.81364	1335.826492	-63.648	47.71	47.71	95.42	1114	94
38561.21364	1509.326492	-214.632	35.28	35.28	70.56	3137	94
14912.71364	3288.626492	50.967	43.26	43.26	86.52	1989	94
17715.21364	4108.426492	-9.216	44.42	44.42	88.83	2322	94
22324.91364	4709.126492	-213.336	86.12	86.12	172.24	1366	94
5712.713641	5130.326492	-232.128	63.14	63.14	126.28	2907	94
21833.41364	6463.826492	129.355	49.08	49.08	98.16	1552	94
18047.21364	7705.426492	-76.608	46.56	46.56	93.12	1611	94
15178.11364	8826.626492	43.641	47.55	47.55	95.09	1034	94
19388.21364	12639.12649	166.718	33.82	33.82	67.64	1918	94
22611.71364	12960.82649	133.018	18.35	18.35	36.69	3051	94
19172.71364	13639.52649	100.051	6.78	6.78	13.56	13475	94
26539.71364	13769.52649	106.645	19.24	19.24	38.48	3250	94
30257.71364	13882.62649	-125.856	38.57	38.57	77.15	2673	94
20399.41364	14077.32649	163.055	16.91	16.91	33.82	5563	94
23158.61364	14842.32649	305.179	58.26	58.26	116.53	1594	94
12572.21364	17434.02649	-22.176	51.57	51.57	103.15	1301	94
14170.91364	17786.22649	-131.688	38.81	38.81	77.62	2819	94
18258.21364	18553.72649	130.088	59.35	59.35	118.69	1011	94
21906.71364	19546.92649	220.198	57.46	57.46	114.92	1135	94
14439.41364	19781.22649	-1.44	27.58	27.58	55.15	3202	94
700.5136407	21106.12649	-150.48	55.20	55.20	110.40	1405	94
19593.41364	21351.82649	168.916	62.81	62.81	125.62	1135	94
20455.81364	21561.02649	275.875	59.79	59.79	119.59	1294	94
27006.71364	21453.62649	-196.488	35.82	35.82	71.64	2726	94
9151.813641	21805.82649	193.824	63.16	63.16	126.32	1233	94
15630.71364	23501.92649	-63.648	27.46	27.46	54.92	2828	94
30562.11364	23730.52649	89.7948	43.69	43.69	87.37	1130	94
20084.91364	26072.32649	-234.72	74.28	74.28	148.55	1722	94
33985.91364	26105.32649	-138.816	50.28	50.28	100.56	2313	94
28933.41364	26970.22649	-165.384	44.30	44.30	88.60	2367	94
31433.21364	27171.02649	245.839	28.31	28.31	56.61	2833	94
7791.313641	27646.42649	111.773	33.49	33.49	66.98	2453	94
28972.21364	28243.02649	241.443	32.00	32.00	64.01	2626	94
12897.71364	28488.12649	-63.648	31.93	31.93	63.87	2148	94
17551.81364	28229.42649	-208.152	67.09	67.09	134.19	1744	94
30509.71364	28364.32649	256.828	30.33	30.33	60.66	3115	94
15249.61364	30111.72649	-138.168	45.85	45.85	91.70	1699	94
18816.71364	31538.02649	-11.808	23.24	23.24	46.49	5556	94
12314.91364	31989.42649	13.464	44.63	44.63	89.25	1261	94
16151.71364	32800.92649	-96.048	33.32	33.32	66.65	2562	94
24324.21364	33419.62649	248.769	29.84	29.84	59.68	2945	94
27973.91364	33727.12649	-51.984	26.45	26.45	52.89	3073	94
18326.11364	33710.82649	7.632	27.53	27.53	55.06	2209	94
15787.11364	34016.52649	-160.2	52.28	52.28	104.56	1588	94
20948.01364	35058.12649	-115.488	20.61	20.61	41.21	4446	94
26493.51364	36796.92649	-188.064	47.71	47.71	95.42	2342	94
15859.51364	36957.32649	-80.496	25.83	25.83	51.67	3792	94
21994.81869	4104.422474	-208.152	86.24	86.24	172.48	1115	102
19058.81869	4326.722474	-204.912	65.49	65.49	130.99	1477	102
8967.418695	8392.222474	-238.608	50.56	50.56	101.12	2004	102
14303.91869	9595.122474	-50.688	47.26	47.26	94.53	1423	102
19485.21869	10217.62247	-185.472	14.15	14.15	28.31	11520	102
4238.618695	11007.12247	-77.256	56.66	56.66	113.32	1001	102
17947.31869	13145.92247	163.055	25.60	25.60	51.20	3123	102
19601.41869	15826.72247	78.0732	34.69	34.69	69.38	1724	102
29343.81869	16609.12247	-1.44	34.15	34.15	68.30	1911	102
31088.81869	16688.02247	45.1062	26.26	26.26	52.52	2578	102
33016.21869	18082.12247	-35.784	58.14	58.14	116.29	1181	102
23757.01869	19170.02247	-179.64	64.86	64.86	129.71	1199	102
37233.21869	19682.02247	-67.536	44.06	44.06	88.12	1416	102
13969.61869	20030.42247	-202.968	20.77	20.77	41.54	6055	102
30454.91869	20078.32247	45.8388	28.35	28.35	56.71	2554	102
30809.01869	21086.62247	-0.144	11.54	11.54	23.08	8409	102
37788.91869	21537.42247	-23.472	49.24	49.24	98.49	1308	102
28584.31869	21794.92247	-191.952	50.61	50.61	101.22	1534	102
32393.41869	22062.82247	-164.736	55.04	55.04	110.07	1362	102
5875.218695	22190.62247	55.3626	46.51	46.51	93.02	1038	102
36649.51869	22650.12247	-72.72	52.92	52.92	105.83	2295	102
19077.11869	22682.92247	116.901	30.85	30.85	61.70	2388	102
18415.81869	24309.42247	-77.904	25.79	25.79	51.57	4126	102
29874.61869	24585.32247	-27.36	26.09	26.09	52.19	3404	102
15843.61869	25319.22247	83.934	10.64	10.64	21.29	14886	102
19325.01869	26144.12247	78.8058	47.95	47.95	95.90	1373	102
25590.21869	27846.92247	-106.416	34.57	34.57	69.14	3205	102
17289.31869	27983.62247	-74.016	19.43	19.43	38.86	6275	102
14144.81869	28506.42247	-158.904	64.72	64.72	129.43	1260	102
13888.01869	30033.72247	-2.736	21.60	21.60	43.19	3550	102
23600.91869	30186.42247	71.4798	24.70	24.70	49.41	3263	102
27516.21869	30886.72247	-101.232	57.98	57.98	115.96	1309	102
20105.41869	31158.42247	-59.112	45.97	45.97	91.94	1615	102
25844.81869	31358.12247	-213.336	104.94	104.94	209.88	1162	102
27950.91869	31560.62247	-94.752	21.05	21.05	42.11	6768	102
17750.31869	31564.72247	-134.928	37.42	37.42	74.84	2552	102
20803.91869	32396.92247	-74.016	33.91	33.91	67.82	3491	102
14083.01869	34941.62247	-202.32	31.58	31.58	63.16	2739	102
16590.71869	35778.12247	-110.952	13.31	13.31	26.61	14577	102
14070.41869	36165.42247	-14.4	38.76	38.76	77.53	1194	102
28268.51869	37157.12247	168.183	22.30	22.30	44.60	3926	102
16788.21869	40318.82247	-239.904	91.84	91.84	183.69	1179	102
40136.62375	882.2184551	-57.1012	62.41	62.41	124.81	1147	110
3824.423749	831.2184551	283.268	56.64	56.64	113.28	1093	110
38556.92375	1769.818455	-45.4372	38.20	38.20	76.40	1668	110
18028.32375	7964.018455	-105.053	64.24	64.24	128.49	1098	110
21699.92375	11199.51846	-118.013	24.47	24.47	48.94	3122	110
26057.12375	11855.71846	155.796	21.45	21.45	42.91	5189	110
29097.32375	12237.91846	-151.061	22.33	22.33	44.65	5744	110
30192.12375	14008.41846	-45.4372	14.44	14.44	28.87	10115	110
26658.12375	14354.91846	-183.461	65.94	65.94	131.88	1222	110
13018.62375	14704.31846	-64.2292	33.91	33.91	67.82	2520	110
15603.62375	14967.21846	231.986	62.81	62.81	125.62	1587	110
33196.32375	15149.51846	-123.197	33.13	33.13	66.27	2743	110
27522.92375	15516.81846	84.7334	34.50	34.50	69.00	1647	110
14021.92375	16626.11846	29.7884	25.62	25.62	51.24	3599	110
2101.223749	17203.71846	-161.429	38.13	38.13	76.25	1855	110
40409.92375	17829.51846	-81.0772	57.63	57.63	115.25	1190	110
30088.72375	18914.21846	189.495	41.54	41.54	83.08	1309	110
21657.12375	19404.81846	73.7444	35.91	35.91	71.83	1401	110
31631.82375	19485.71846	-176.981	68.20	68.20	136.40	1236	110
7897.223749	20074.91846	-68.1172	51.55	51.55	103.10	1158	110
23502.92375	21660.11846	-66.1732	47.41	47.41	94.81	1550	110
23004.22375	22515.11846	192.426	17.64	17.64	35.28	7144	110
28426.92375	22488.61846	237.847	39.47	39.47	78.94	1914	110
32049.72375	22829.91846	10.9388	26.02	26.02	52.05	3296	110
36639.72375	23091.31846	-201.605	41.31	41.31	82.61	2725	110
5974.923749	23802.81846	302.316	33.51	33.51	67.02	5708	110
14321.52375	24741.21846	195.356	27.53	27.53	55.06	3237	110
20209.82375	24568.01846	-108.293	23.15	23.15	46.30	4178	110
13343.62375	24784.01846	-166.613	18.56	18.56	37.11	6877	110
34516.02375	24650.41846	-194.477	33.51	33.51	67.02	3457	110
15683.32375	25510.01846	-141.989	27.79	27.79	55.58	3535	110
18756.42375	25188.41846	10.9388	36.53	36.53	73.05	1824	110
21093.52375	25353.11846	229.788	53.88	53.88	107.76	1780	110
32681.62375	25238.81846	108.909	16.67	16.67	33.35	5698	110
6183.023749	26921.61846	-234.653	45.95	45.95	91.89	1976	110
19347.52375	27117.21846	-201.605	85.82	85.82	171.63	1554	110
16477.92375	27989.51846	-167.261	27.44	27.44	54.87	4106	110
26057.42375	29713.11846	8.99476	35.49	35.49	70.98	1878	110
8929.223749	31498.51846	-90.7972	52.82	52.82	105.65	1360	110
26851.52375	33241.71846	-46.0852	36.36	36.36	72.72	1497	110
23312.82375	34661.31846	-111.533	68.48	68.48	136.97	1166	110
26664.32375	35154.41846	-140.045	34.69	34.69	69.38	2248	110
22097.1288	2617.114437	-226.801	44.98	44.98	89.96	2367	118
4809.328803	5876.114437	-177.553	37.44	37.44	74.89	2854	118
15756.4288	9591.014437	254.773	63.14	63.14	126.28	1429	118
20851.9288	9424.914437	-44.7129	34.08	34.08	68.15	2167	118
21271.9288	9876.514437	-236.521	46.30	46.30	92.60	2813	118
20007.7288	12053.21444	81.8792	14.62	14.62	29.25	4173	118
31736.9288	13733.21444	-156.169	41.68	41.68	83.37	3145	118
14247.5288	14324.11444	-145.153	28.99	28.99	57.98	3121	118
18108.0288	15382.31444	-92.6649	39.16	39.16	78.33	1950	118
29109.2288	15859.21444	128.766	23.55	23.55	47.10	3283	118
22839.2288	16177.51444	-83.5929	24.04	24.04	48.09	3621	118
31119.7288	16632.21444	276.751	20.98	20.98	41.97	5705	118
40382.5288	16601.71444	149.278	59.49	59.49	118.97	1532	118
35817.2288	17169.61444	23.2713	42.11	42.11	84.21	1305	118
40203.5288	17833.21444	-45.361	43.19	43.19	86.38	1280	118
1436.928803	17971.21444	-128.305	67.38	67.38	134.75	1039	118
13642.4288	18123.01444	-34.3449	48.84	48.84	97.69	1424	118
24709.2288	18157.21444	-215.785	70.41	70.41	140.83	1486	118
25076.5288	19071.91444	-14.2569	12.06	12.06	24.12	10283	118
23884.0288	19219.41444	235.725	39.28	39.28	78.56	2016	118
19869.1288	20435.81444	-140.617	39.35	39.35	78.70	2025	118
14113.1288	20507.81444	-185.977	19.92	19.92	39.85	6778	118
22471.2288	21113.61444	-51.841	37.59	37.59	75.17	2947	118
34265.3288	21642.51444	-198.937	76.04	76.04	152.09	1158	118
34221.8288	22549.81444	130.231	16.32	16.32	32.64	4644	118
29357.9288	22785.61444	-189.865	52.12	52.12	104.23	1500	118
25393.6288	23082.31444	9.71905	37.30	37.30	74.61	1907	118
17714.3288	24900.01444	-154.225	35.37	35.37	70.74	2911	118
33981.3288	25543.51444	83.3445	50.26	50.26	100.51	1218	118
15620.0288	25682.61444	-160.057	22.02	22.02	44.04	5161	118
32928.8288	25833.51444	-62.209	24.73	24.73	49.45	6003	118
34756.3288	25919.51444	208.619	48.07	48.07	96.13	1932	118
32426.1288	26623.11444	86.2748	37.33	37.33	74.65	1432	118
23834.5288	27366.11444	-20.7369	56.54	56.54	113.09	1395	118
22823.5288	28408.01444	116.311	58.90	58.90	117.80	1350	118
20758.5288	28282.71444	-189.217	40.39	40.39	80.78	2472	118
13240.4288	28755.61444	-134.137	40.34	40.34	80.68	2239	118
32852.1288	28600.31444	-230.689	36.74	36.74	73.48	4754	118
17297.4288	29510.51444	-230.689	52.63	52.63	105.27	2591	118
31336.7288	29539.11444	262.099	13.87	13.87	27.74	13600	118
22124.8288	30354.11444	-54.4329	56.68	56.68	113.37	1175	118
12524.1288	31310.31444	-100.441	19.52	19.52	39.05	6607	118
30674.2288	31792.11444	-136.081	47.62	47.62	95.24	1694	118
22558.9288	32636.91444	256.238	52.33	52.33	104.66	1651	118
14818.1288	33461.01444	-54.4329	49.10	49.10	98.20	1349	118
12569.7288	33667.01444	177.117	38.60	38.60	77.20	1884	118
23667.9288	36638.81444	24.7365	58.73	58.73	117.47	1069	118
30557.33386	1954.510418	-138.597	30.64	30.64	61.28	2352	126
15830.03386	6607.210418	-193.029	79.36	79.36	158.73	1141	126
27870.43386	7326.010418	295.875	57.91	57.91	115.82	1205	126
10354.73386	9490.410418	-23.9007	51.39	51.39	102.77	1175	126
21121.13386	9965.210418	-58.2447	45.38	45.38	90.76	1284	126
18731.73386	11540.61042	-9.64466	7.44	7.44	14.88	20864	126
22641.83386	11677.51042	-115.269	37.09	37.09	74.18	2158	126
15770.83386	12138.51042	-149.613	14.53	14.53	29.06	5769	126
27676.33386	14308.01042	-86.1087	31.60	31.60	63.21	2681	126
16061.73386	15216.91042	-90.6447	33.54	33.54	67.07	2632	126
13879.53386	16525.21042	-198.213	71.62	71.62	143.23	1283	126
36733.23386	16677.91042	158.146	67.94	67.94	135.88	1168	126
2041.933858	17185.81042	-184.605	55.46	55.46	110.92	1613	126
28813.83386	17387.71042	-106.845	65.52	65.52	131.03	1153	126
29262.73386	17435.91042	-207.285	67.66	67.66	135.32	1414	126
35967.13386	17106.21042	-231.261	50.30	50.30	100.61	3289	126
38195.23386	19582.61042	-98.4207	35.82	35.82	71.64	1999	126
31087.93386	19996.41042	27.7431	26.75	26.75	53.51	2317	126
30430.03386	20177.21042	232.139	67.19	67.19	134.38	1093	126
15444.13386	20273.31042	-108.789	55.25	55.25	110.50	1422	126
10104.03386	20708.31042	-224.133	88.50	88.50	177.00	1170	126
21994.93386	20503.01042	-89.9967	12.43	12.43	24.87	13618	126
28598.23386	21567.51042	87.8163	19.08	19.08	38.15	5755	126
16234.93386	22527.11042	12.3873	26.73	26.73	53.46	2090	126
30987.93386	23547.51042	-185.253	44.18	44.18	88.36	2099	126
13425.33386	24599.81042	-161.277	21.95	21.95	43.90	10390	126
27434.63386	25155.11042	248.988	45.43	45.43	90.86	1824	126
32900.13386	25864.81042	229.208	21.74	21.74	43.47	4001	126
12307.13386	25898.91042	-21.3087	31.49	31.49	62.97	1894	126
26556.23386	26274.01042	108.329	55.06	55.06	110.12	1046	126
16554.03386	29025.81042	125.179	10.88	10.88	21.76	9303	126
23537.23386	28950.11042	282.688	53.39	53.39	106.78	2123	126
22090.53386	29172.21042	92.2119	51.60	51.60	103.20	1236	126
19139.13386	30895.61042	-104.901	30.52	30.52	61.04	2437	126
23219.83386	31558.41042	-42.0447	58.69	58.69	117.37	1589	126
16272.33386	32656.81042	48.9885	41.05	41.05	82.10	1165	126
28925.23386	33124.31042	-162.573	45.55	45.55	91.09	1880	126
26404.53386	33631.01042	29.2083	47.92	47.92	95.85	1139	126
17400.63386	33952.61042	159.611	13.47	13.47	26.94	8426	126
18851.83386	35250.91042	81.2229	27.95	27.95	55.91	2981	126
16469.83386	35896.61042	-66.6687	57.89	57.89	115.77	1383	126
31259.93386	38759.91042	-67.9647	40.55	40.55	81.11	1688	126
13141.43386	39251.81042	-136.653	43.05	43.05	86.10	1443	126
32111.43386	39598.31042	-146.373	79.29	79.29	158.59	1048	126
31911.23891	196.6063997	-89.9204	50.94	50.94	101.88	1168	134
30810.03891	3933.9064	233.68	56.40	56.40	112.80	1194	134
17657.23891	7796.1064	-117.136	38.29	38.29	76.58	2122	134
7148.038912	9016.1064	-186.472	47.29	47.29	94.58	1463	134
11316.23891	9654.3064	-204.616	70.23	70.23	140.45	1411	134
27197.83891	10971.4064	-78.2564	34.36	34.36	68.72	1778	134
26780.43891	11299.2064	27.0868	49.05	49.05	98.11	1588	134
27634.23891	11417.5064	-235.072	28.28	28.28	56.57	4393	134
9785.838912	11766.4064	-21.2324	38.10	38.10	76.21	1740	134
29718.93891	12999.1064	259.321	57.20	57.20	114.41	1281	134
30614.03891	13194.6064	-80.8484	39.94	39.94	79.88	2168	134
1447.738912	13494.2064	22.6912	49.45	49.45	98.91	1149	134
5134.738912	13657.6064	-24.4724	36.53	36.53	73.05	1381	134
14296.33891	14786.0064	-65.2964	55.44	55.44	110.87	1228	134
32302.43891	14906.8064	5.33564	17.29	17.29	34.57	3909	134
30370.83891	15811.8064	-136.576	42.67	42.67	85.35	1400	134
20212.43891	16508.8064	-25.7684	29.04	29.04	58.07	2668	134
22210.33891	17422.4064	130.383	18.16	18.16	36.31	6314	134
15690.63891	19368.0064	-86.0324	20.02	20.02	40.03	5738	134
13994.63891	20671.1064	-54.2804	32.55	32.55	65.09	1884	134
23825.63891	21227.1064	157.49	29.11	29.11	58.22	2926	134
35582.53891	21698.7064	-105.472	30.38	30.38	60.76	2507	134
22684.93891	22465.2064	-84.0884	74.68	74.68	149.35	1008	134
11573.93891	23833.0064	-183.232	31.75	31.75	63.49	3104	134
39801.03891	24002.4064	-171.568	43.87	43.87	87.75	1289	134
22915.63891	24403.3064	67.3798	48.02	48.02	96.04	1240	134
19550.23891	24657.7064	134.046	18.11	18.11	36.22	5394	134
22770.33891	26411.5064	-49.7444	28.83	28.83	57.65	3063	134
16496.53891	27177.8064	-91.8644	14.29	14.29	28.59	12106	134
30295.83891	27482.1064	-41.9684	33.18	33.18	66.36	2017	134
28344.93891	27709.8064	137.709	16.77	16.77	33.54	7618	134
18980.93891	27927.5064	11.1676	11.02	11.02	22.04	13560	134
33499.53891	27779.0064	-69.8324	33.65	33.65	67.31	3303	134
7017.338912	28969.5064	-45.8564	26.38	26.38	52.75	3128	134
31461.53891	29660.2064	-117.136	38.60	38.60	77.20	2278	134
17262.83891	29567.1064	150.896	20.23	20.23	40.46	6854	134
15300.93891	30116.3064	-218.872	46.23	46.23	92.46	2583	134
17455.73891	30462.0064	224.889	17.62	17.62	35.23	7586	134
17656.33891	31416.5064	-25.1204	26.75	26.75	53.51	2996	134
15205.43891	31729.0064	-120.376	36.48	36.48	72.96	1937	134
14083.83891	32217.6064	-0.496361	29.06	29.06	58.12	2099	134
28796.23891	32825.0064	-119.728	27.81	27.81	55.63	3601	134
31246.73891	32934.3064	-170.272	63.04	63.04	126.09	1431	134
23153.33891	33529.4064	-54.2804	45.78	45.78	91.56	1305	134
25695.03891	34340.9064	-143.056	29.11	29.11	58.22	2653	134
29828.43891	36804.4064	-171.568	50.42	50.42	100.84	1842	134
27800.93891	37866.2064	132.581	39.45	39.45	78.89	1444	134
31055.23891	38118.9064	-139.168	81.48	81.48	162.97	1071	134
38928.14397	1111.802381	-149.46	45.36	45.36	90.71	2559	142
17564.04397	9196.202381	-31.5241	41.12	41.12	82.24	1666	142
19550.14397	10372.80238	-91.7881	21.20	21.20	42.39	3703	142
28459.54397	10851.70238	-162.42	44.16	44.16	88.31	1980	142
3233.343966	11425.40238	268.189	49.13	49.13	98.25	1203	142
19339.84397	13636.60238	119.471	21.34	21.34	42.67	3936	142
30170.84397	13922.80238	-37.3561	13.42	13.42	26.85	7438	142
27627.74397	14337.50238	-78.8281	20.61	20.61	41.21	3820	142
9589.243966	15637.90238	-77.5321	43.26	43.26	86.52	2084	142
13650.44397	15752.80238	-72.9961	15.83	15.83	31.65	9139	142
19975.24397	16279.70238	-137.148	21.17	21.17	42.34	6258	142
20812.24397	16635.80238	89.4341	14.34	14.34	28.68	7816	142
25425.34397	17348.10238	-177.972	56.43	56.43	112.85	1319	142
15715.24397	17554.90238	41.8151	6.59	6.59	13.19	22446	142
7827.243966	21182.20238	-59.3881	51.55	51.55	103.10	1371	142
14228.04397	21368.50238	145.844	8.69	8.69	17.38	17386	142
9674.043966	21489.70238	-177.324	84.73	84.73	169.47	1190	142
26354.14397	22058.70238	-138.444	51.46	51.46	102.91	1220	142
18128.34397	25189.30238	167.822	27.32	27.32	54.64	3793	142
15643.74397	25885.10238	-69.1081	21.43	21.43	42.86	3047	142
17433.64397	26017.30238	-115.764	57.20	57.20	114.41	1631	142
13133.84397	26460.50238	-76.8841	28.61	28.61	57.23	2115	142
18092.94397	26228.80238	-184.452	65.94	65.94	131.88	1633	142
16519.24397	27039.70238	-85.3081	25.62	25.62	51.24	3363	142
12417.14397	28049.20238	-203.892	34.27	34.27	68.53	2746	142
31295.14397	28963.20238	-59.3881	19.29	19.29	38.57	4972	142
27964.04397	28994.20238	-103.452	55.20	55.20	110.40	1172	142
32394.04397	29306.30238	-148.164	51.88	51.88	103.76	1832	142
27493.14397	29912.20238	-37.3561	21.60	21.60	43.19	5923	142
1747.443966	30486.10238	-139.74	56.50	56.50	112.99	1150	142
21037.54397	31241.40238	138.518	32.66	32.66	65.33	2265	142
18539.34397	31838.80238	-170.844	21.88	21.88	43.76	4843	142
19274.34397	32081.20238	-71.7001	53.29	53.29	106.59	1629	142
19728.94397	33502.30238	11.2439	57.96	57.96	115.91	1458	142
26001.64397	35458.90238	-49.0201	31.23	31.23	62.45	1660	142
17315.94397	35542.50238	-66.5161	57.30	57.30	114.59	1218	142
20187.54397	36377.90238	-130.668	24.63	24.63	49.27	4487	142
16531.04397	38715.00238	-37.3561	23.20	23.20	46.39	2934	142
12963.24397	39116.90238	56.4671	22.77	22.77	45.55	4971	142
5551.24902	5544.298363	203.796	22.16	22.16	44.32	4841	150
18899.54902	6871.598363	-93.0078	58.83	58.83	117.66	1054	150
19639.54902	6855.998363	-234.92	24.85	24.85	49.69	4933	150
18815.54902	7234.398363	-174.008	64.48	64.48	128.96	1480	150
22915.24902	7826.398363	65.3346	33.89	33.89	67.78	1749	150
17923.14902	8030.898363	-147.44	58.66	58.66	117.33	1632	150
21025.84902	9492.398363	-189.56	35.65	35.65	71.31	3018	150
21770.34902	9118.098363	-83.2878	30.73	30.73	61.47	3876	150
18938.94902	10561.69836	153.247	24.54	24.54	49.08	3215	150
22539.04902	11687.49836	-128	24.77	24.77	49.55	2595	150
23713.74902	12609.39836	76.3236	23.69	23.69	47.38	2253	150
28066.94902	12704.39836	-53.4798	36.88	36.88	73.76	1810	150
19210.14902	13654.79836	181.085	14.13	14.13	28.26	5689	150
20771.94902	14019.69836	-119.576	34.95	34.95	69.90	1699	150
22584.04902	16149.49836	298.301	52.66	52.66	105.32	1641	150
34566.64902	16209.89836	88.0452	32.26	32.26	64.53	1794	150
12728.74902	17163.99836	-104.024	26.47	26.47	52.94	3752	150
28063.04902	18051.19836	-233.624	58.55	58.55	117.09	1643	150
36549.64902	19436.49836	-30.1518	23.50	23.50	47.01	3776	150
11940.44902	20050.69836	-113.096	47.01	47.01	94.01	1860	150
27866.64902	22373.39836	85.1148	36.31	36.31	72.63	1067	150
5379.84902	22726.19836	-137.72	68.11	68.11	136.21	1222	150
19370.44902	22886.39836	-68.3838	17.40	17.40	34.81	5498	150
34589.04902	23089.89836	-37.9278	25.36	25.36	50.73	3853	150
14917.24902	23144.89836	-29.5038	20.70	20.70	41.40	4462	150
36146.34902	23758.99836	-201.872	57.30	57.30	114.59	1770	150
6155.24902	23757.69836	-105.32	29.44	29.44	58.88	2791	150
14798.34902	24491.49836	-190.208	78.87	78.87	157.74	1339	150
18768.64902	25087.59836	158.375	29.53	29.53	59.06	2423	150
19357.24902	25467.99836	-54.7758	56.26	56.26	112.52	1530	150
19018.54902	27934.59836	10.0242	30.14	30.14	60.29	2842	150
33639.64902	27966.39836	-48.2958	28.87	28.87	57.74	3927	150
31792.14902	28258.99836	-21.7278	24.80	24.80	49.60	2282	150
20890.34902	30183.49836	-22.3758	18.23	18.23	36.46	4968	150
11804.64902	33183.49836	36.7632	28.50	28.50	56.99	2601	150
23240.84902	33777.69836	-111.152	37.00	37.00	73.99	2535	150
26469.84902	33613.29836	309.29	34.92	34.92	69.85	2656	150
28173.74902	35120.39836	-205.76	55.70	55.70	111.39	1676	150
21512.94902	35231.89836	-124.76	35.94	35.94	71.87	1951	150
26035.94902	35239.29836	-154.568	61.68	61.68	123.35	1197	150
22636.64902	35426.89836	197.935	30.38	30.38	60.76	2276	150
30837.84902	37363.59836	196.47	65.59	65.59	131.17	1010	150
21119.15407	7160.394344	-26.8355	44.16	44.16	88.31	1588	158
24087.05407	11470.99434	21.4549	46.61	46.61	93.21	1476	158
17758.05407	14318.59434	267.609	14.84	14.84	29.67	8940	158
12574.15407	15588.49434	-55.3475	44.51	44.51	89.02	1600	158
1961.254074	16698.59434	-21.6515	22.02	22.02	44.04	3852	158
31029.15407	17314.99434	-35.2595	9.66	9.66	19.31	9394	158
27541.65407	19571.89434	42.7003	44.96	44.96	89.91	1413	158
7641.054074	20689.69434	-183.003	39.26	39.26	78.52	2444	158
11003.35407	21748.49434	-171.987	78.75	78.75	157.50	1087	158
35594.15407	22151.09434	-125.331	43.05	43.05	86.10	1907	158
18501.55407	23908.49434	56.6197	19.83	19.83	39.66	3533	158
26553.45407	23742.59434	47.0959	32.50	32.50	65.00	1990	158
30350.55407	24687.89434	36.8395	39.38	39.38	78.75	1757	158
35813.85407	24959.89434	-238.083	57.37	57.37	114.74	2047	158
15654.25407	25874.99434	-49.5155	14.95	14.95	29.91	5730	158
34539.75407	26664.09434	-35.9075	44.63	44.63	89.25	2641	158
7631.054074	27541.89434	271.272	35.80	35.80	71.59	2297	158
6888.554074	29069.59434	283.726	37.94	37.94	75.88	1998	158
14055.15407	28911.09434	-19.7075	27.29	27.29	54.59	2209	158
12758.05407	29128.39434	-186.891	37.35	37.35	74.70	3687	158
27500.55407	29808.19434	-69.6035	18.46	18.46	36.93	5415	158
19034.95407	30887.29434	255.887	32.31	32.31	64.62	2726	158
26403.35407	30932.59434	45.6307	7.82	7.82	15.64	15141	158
16387.85407	31736.89434	27.3157	38.48	38.48	76.96	1660	158
18586.25407	31960.59434	-100.059	40.67	40.67	81.34	3822	158
25511.95407	32791.09434	13.3405	41.21	41.21	82.42	1270	158
14062.45407	36324.99434	-82.5635	25.81	25.81	51.62	3729	158
16412.75407	36673.29434	-18.4115	21.48	21.48	42.96	4486	158
23303.65407	37065.59434	-120.147	33.58	33.58	67.16	3109	158
28952.45407	37588.39434	138.671	32.97	32.97	65.94	2514	158
13150.35407	37799.99434	-79.3235	44.18	44.18	88.36	1235	158
25655.65407	38315.29434	-205.035	26.89	26.89	53.79	4747	158
12914.25407	39132.09434	1.67652	20.84	20.84	41.68	3583	158
15315.25407	38940.59434	39.0373	20.75	20.75	41.50	6416	158
30637.05913	1906.990326	-141.455	35.51	35.51	71.03	1993	166
1107.959129	3280.690326	-98.6872	52.61	52.61	105.22	1001	166
14447.15913	5046.490326	-188.759	57.23	57.23	114.45	1441	166
7494.159129	6549.090326	299.919	55.27	55.27	110.54	1358	166
25052.65913	9858.990326	187.099	7.77	7.77	15.54	21282	166
12800.35913	10250.79033	14.0648	36.48	36.48	72.96	1309	166
24280.45913	11816.39033	-120.071	18.04	18.04	36.08	4559	166
25066.25913	13676.49033	238.381	21.60	21.60	43.19	5053	166
28224.85913	14072.99033	209.077	9.21	9.21	18.42	15826	166
22430.05913	16919.59033	-166.079	39.96	39.96	79.93	2243	166
21657.55913	17573.09033	108.711	19.05	19.05	38.10	3634	166
33446.35913	19772.89033	50.8352	37.14	37.14	74.28	1445	166
38175.15913	19709.79033	-178.391	45.31	45.31	90.62	2026	166
13909.15913	19892.59033	-70.8232	18.86	18.86	37.73	5406	166
7774.259129	20476.49033	-4.72719	42.70	42.70	85.39	1241	166
21527.35913	20829.79033	-13.1512	54.54	54.54	109.08	1227	166
17534.95913	21698.29033	33.2528	11.21	11.21	22.42	11444	166
35565.95913	22243.89033	-122.015	22.56	22.56	45.12	4772	166
26381.75913	24096.19033	-154.415	62.67	62.67	125.33	1292	166
18254.05913	24329.69033	16.0088	41.87	41.87	83.74	1906	166
35798.15913	25178.29033	-41.6632	49.55	49.55	99.10	1641	166
23581.65913	26053.59033	-137.567	60.99	60.99	121.99	1376	166
9818.759129	26253.39033	-203.015	35.04	35.04	70.08	4107	166
16467.35913	26362.49033	107.978	26.64	26.64	53.27	2942	166
25311.85913	26564.99033	52.3004	41.52	41.52	83.04	1254	166
24221.05913	28858.79033	-172.559	33.46	33.46	66.93	4103	166
31487.95913	29583.79033	82.337	20.35	20.35	40.69	3046	166
22707.85913	31107.89033	-222.455	52.12	52.12	104.23	2191	166
17006.95913	33290.49033	286.732	38.86	38.86	77.72	2503	166
29056.15913	33387.39033	-112.295	38.90	38.90	77.81	1864	166
18013.65913	33502.49033	116.769	37.77	37.77	75.55	1178	166
25804.65913	34258.49033	-12.5032	29.51	29.51	59.02	2298	166
23273.45913	34717.99033	-98.6872	21.01	21.01	42.01	5565	166
12316.75913	34998.59033	-133.031	26.64	26.64	53.27	3998	166
20961.85913	35272.09033	-153.767	42.08	42.08	84.17	1666	166
16460.45913	37077.39033	-105.815	62.43	62.43	124.86	1222	166
16482.55913	38549.09033	-209.495	31.82	31.82	63.63	2835	166
39477.76418	1301.886307	-106.387	63.37	63.37	126.75	1256	174
5396.664183	4684.286307	276.552	42.18	42.18	84.36	2151	174
5597.664183	5612.786307	119.043	12.88	12.88	25.76	9703	174
16509.96418	6643.386307	-15.0189	47.03	47.03	94.06	1029	174
11362.56418	8495.586307	-228.859	51.95	51.95	103.90	1795	174
22093.66418	9470.486307	26.0031	10.76	10.76	21.52	7912	174
18917.36418	10541.28631	-36.4029	15.90	15.90	31.79	6611	174
14075.76418	11396.28631	261.168	64.24	64.24	128.49	1181	174
25621.66418	11816.68631	-68.1549	33.61	33.61	67.21	1509	174
15345.56418	13178.58631	-62.3229	34.95	34.95	69.90	2054	174
19181.76418	13658.18631	131.498	12.25	12.25	24.49	5689	174
11489.56418	16210.78631	44.3181	57.32	57.32	114.64	1059	174
15707.96418	17575.58631	143.219	12.62	12.62	25.25	8176	174
36869.06418	17646.18631	-9.83489	19.64	19.64	39.28	5893	174
15427.16418	19234.58631	170.325	30.57	30.57	61.14	2394	174
18468.96418	19946.88631	178.384	30.05	30.05	60.10	2112	174
17707.56418	19874.98631	143.952	11.09	11.09	22.18	10208	174
38359.76418	20590.38631	-87.5949	49.67	49.67	99.33	1073	174
31222.66418	21547.68631	-15.6669	28.87	28.87	57.74	1378	174
20134.76418	22379.58631	272.889	33.51	33.51	67.02	2045	174
19722.96418	23812.58631	10.2531	37.33	37.33	74.65	1241	174
34119.06418	25778.88631	-122.587	27.15	27.15	54.31	4214	174
23797.46418	25896.28631	80.9481	37.73	37.73	75.45	1460	174
19380.26418	26473.98631	202.56	19.52	19.52	39.05	6718	174
17276.46418	26825.28631	-213.955	28.78	28.78	57.56	4540	174
34507.26418	27070.28631	-86.2989	43.83	43.83	87.65	1899	174
27254.36418	27859.08631	255.307	55.11	55.11	110.21	2020	174
8505.964183	29517.38631	-145.267	25.98	25.98	51.95	2308	174
31712.66418	30236.68631	-44.8269	40.39	40.39	80.78	1443	174
15246.06418	31647.78631	-115.459	31.42	31.42	62.83	2129	174
15296.16418	36449.98631	20.1423	48.30	48.30	96.60	1072	174
23767.56418	38217.08631	-193.867	14.06	14.06	28.12	10125	174
35139.66924	648.8822889	-47.9906	41.14	41.14	82.28	1177	182
33596.96924	1786.282289	-99.8306	41.57	41.57	83.13	1378	182
30647.06924	1979.482289	-80.3906	35.28	35.28	70.56	2243	182
38027.16924	1871.282289	-200.919	48.82	48.82	97.64	1623	182
23098.96924	8230.782289	-18.1826	45.99	45.99	91.99	1090	182
13182.56924	9074.782289	97.1416	43.21	43.21	86.43	1160	182
25614.56924	9977.582289	-112.143	23.69	23.69	47.38	3003	182
21029.66924	10181.68229	-178.887	41.12	41.12	82.24	1831	182
19791.66924	11177.18229	19.486	38.46	38.46	76.91	1307	182
22572.36924	11629.68229	-176.295	23.57	23.57	47.15	4919	182
12347.06924	11895.38229	-5.2226	53.72	53.72	107.44	1046	182
31710.86924	16436.28229	156.482	31.20	31.20	62.41	1256	182
15812.46924	17553.28229	-0.0385973	13.38	13.38	26.75	5473	182
11355.66924	18264.18229	-134.175	50.56	50.56	101.12	1321	182
40339.56924	18190.48229	10.9774	37.14	37.14	74.28	1319	182
14015.36924	18842.38229	-35.0306	28.35	28.35	56.71	1687	182
20205.36924	19618.38229	19.486	18.04	18.04	36.08	3315	182
16815.86924	20151.68229	-193.143	40.65	40.65	81.29	1794	182
34979.16924	20436.38229	206.299	20.02	20.02	40.03	5663	182
35475.26924	21193.08229	159.413	43.52	43.52	87.04	1012	182
32410.26924	24269.88229	207.032	35.23	35.23	70.46	2514	182
13432.06924	25653.78229	-162.687	21.55	21.55	43.10	4377	182
17470.56924	25974.98229	15.5134	36.46	36.46	72.91	1482	182
14614.16924	26793.78229	14.8654	35.87	35.87	71.73	1176	182
13051.76924	27026.48229	-163.335	37.66	37.66	75.31	1538	182
27099.66924	27364.18229	-186.015	73.81	73.81	147.61	1050	182
34414.86924	27156.88229	-86.2226	43.87	43.87	87.75	1778	182
32042.26924	27419.18229	217.288	12.39	12.39	24.77	9566	182
27161.36924	27920.38229	212.16	44.39	44.39	88.78	1734	182
20191.36924	28916.38229	-187.959	32.00	32.00	64.01	3830	182
31291.96924	28880.08229	72.2332	22.75	22.75	45.50	2713	182
20913.96924	29483.98229	-78.4466	27.53	27.53	55.06	2556	182
22184.86924	30377.18229	140.365	12.46	12.46	24.92	9311	182
15284.06924	31903.38229	-202.863	36.10	36.10	72.20	2476	182
10510.76924	32292.08229	-232.671	69.99	69.99	139.98	1217	182
11012.86924	33379.18229	-90.7586	39.14	39.14	78.28	1391	182
26335.76924	33766.48229	-31.7906	29.18	29.18	58.36	1841	182
22858.46924	34206.78229	-125.751	50.14	50.14	100.28	1263	182
28188.46924	35147.18229	-22.7186	51.55	51.55	103.10	1657	182
25002.86924	35499.58229	-29.1986	42.23	42.23	84.45	1645	182
23473.77429	5895.27827	26.8883	33.79	33.79	67.59	1001	190
18598.17429	10338.67827	85.4963	25.81	25.81	51.62	2450	190
7584.074291	11736.97827	-59.5783	40.86	40.86	81.72	1102	190
16918.47429	11956.57827	-132.154	10.46	10.46	20.91	11524	190
30296.17429	12602.97827	-153.538	44.46	44.46	88.92	1111	190
15301.17429	13108.37827	-166.498	31.42	31.42	62.83	1877	190
27558.97429	13012.07827	218.829	21.20	21.20	42.39	2362	190
19189.17429	13645.87827	122.859	7.35	7.35	14.70	6390	190
16454.77429	16110.87827	-125.026	46.02	46.02	92.03	1146	190
3543.174291	17215.77827	-52.4503	17.10	17.10	34.19	4714	190
16881.97429	18049.67827	103.811	20.56	20.56	41.12	2324	190
32997.97429	18137.87827	146.302	17.71	17.71	35.42	3509	190
9123.574291	18835.97827	-184.642	40.74	40.74	81.48	1495	190
22293.17429	20159.77827	-140.578	30.26	30.26	60.52	1854	190
17892.17429	20900.37827	-21.9943	40.88	40.88	81.77	1026	190
15018.77429	20887.67827	-198.898	44.04	44.04	88.08	1610	190
17485.67429	21683.57827	198.317	20.87	20.87	41.73	2492	190
20253.07429	22391.27827	256.192	30.36	30.36	60.71	1744	190
17661.27429	23602.77827	264.251	23.39	23.39	46.77	2611	190
36265.67429	24129.67827	-25.8823	31.96	31.96	63.91	2996	190
18342.07429	24500.87827	40.8077	37.00	37.00	73.99	1025	190
33449.97429	24577.07827	-1.2583	35.11	35.11	70.23	1144	190
33276.77429	25541.87827	65.7161	25.43	25.43	50.87	3137	190
32409.97429	26774.97827	-14.2183	11.07	11.07	22.14	9569	190
14135.67429	29045.17827	95.7527	25.25	25.25	50.49	2020	190
14466.07429	29945.37827	-204.082	40.51	40.51	81.01	1585	190
22135.27429	30344.57827	134.58	8.05	8.05	16.11	17636	190
16120.77429	30417.27827	88.4267	29.27	29.27	58.55	1441	190
28411.87429	31502.37827	-71.8903	57.13	57.13	114.26	1050	190
11676.27429	31582.87827	-112.714	43.12	43.12	86.24	1129	190
11932.57429	33341.17827	-45.9703	44.86	44.86	89.73	1001	190
24023.07429	33296.17827	-35.6023	30.52	30.52	61.04	1501	190
13016.07429	33452.47827	230.551	48.28	48.28	96.55	1062	190
27251.07429	35353.17827	-63.4663	33.39	33.39	66.79	1912	190
27291.87429	35730.07827	-88.0903	38.90	38.90	77.81	1580	190
26047.97429	37052.47827	-13.5703	27.27	27.27	54.54	2290	190
23769.77429	38239.47827	-134.098	9.42	9.42	18.84	12896	190
12807.57429	40059.37827	273.042	54.09	54.09	108.19	1079	190
17833.87935	7223.374252	-84.774	21.38	21.38	42.77	2968	198
18874.07935	8737.874252	-216.318	43.36	43.36	86.71	1489	198
23826.67935	9488.974252	205.719	39.85	39.85	79.69	1021	198
18636.87935	10703.67425	-152.166	31.58	31.58	63.16	1605	198
8316.779346	11277.27425	-230.574	62.05	62.05	124.11	1079	198
15961.17935	12245.97425	-89.31	32.90	32.90	65.80	1390	198
21910.17935	12601.37425	-43.302	15.52	15.52	31.04	3879	198
31023.07935	13243.77425	-32.934	30.12	30.12	60.24	1168	198
26332.57935	16325.27425	289.235	30.97	30.97	61.94	2302	198
1982.379346	16621.97425	-29.694	38.90	38.90	77.81	1280	198
40414.27935	16432.97425	-204.006	36.71	36.71	73.43	1842	198
12060.97935	16705.27425	-34.23	45.76	45.76	91.52	1110	198
3624.779346	17224.47425	-88.662	20.61	20.61	41.21	4006	198
40224.87935	18620.17425	200.591	54.38	54.38	108.75	1087	198
15262.67935	19229.07425	291.433	24.19	24.19	48.37	3913	198
7547.979346	20677.77425	93.6312	43.14	43.14	86.29	1009	198
16699.07935	21180.07425	184.474	16.96	16.96	33.91	2884	198
37212.87935	21283.37425	-38.766	40.98	40.98	81.95	1328	198
35313.87935	21665.57425	-95.142	48.09	48.09	96.18	1549	198
33558.27935	23995.47425	298.759	20.91	20.91	41.82	5164	198
24054.87935	26001.47425	217.441	40.55	40.55	81.11	1063	198
32383.27935	26804.17425	46.0122	17.83	17.83	35.65	5083	198
17355.97935	27266.37425	289.235	19.03	19.03	38.06	7096	198
7527.379346	28987.77425	-195.582	61.07	61.07	122.13	1013	198
19850.47935	30407.27425	-215.67	16.32	16.32	32.64	8553	198
21190.17935	30468.77425	210.847	28.19	28.19	56.38	2073	198
29026.27935	30609.97425	303.155	18.91	18.91	37.82	7422	198
26759.57935	34764.27425	-97.086	28.33	28.33	56.66	2212	198
32519.37935	34909.77425	-231.222	21.27	21.27	42.53	5811	198
17094.97935	35132.67425	-112.638	21.93	21.93	43.85	2440	198
15243.37935	36458.87425	-148.278	25.17	25.17	50.35	2919	198
15209.87935	37072.57425	-202.062	39.45	39.45	78.89	1616	198
32426.3844	787.8702336	1.48628	36.90	36.90	73.81	1381	206
21664.2844	11646.27023	-147.554	27.69	27.69	55.39	2060	206
16721.3844	14542.07023	-159.218	28.05	28.05	56.10	1752	206
35221.4844	15908.97023	8.61428	32.45	32.45	64.90	1707	206
34557.7844	16853.27023	-176.714	36.34	36.34	72.68	1686	206
25426.3844	17189.97023	13.7983	27.67	27.67	55.34	1278	206
36004.9844	17168.07023	-104.786	21.93	21.93	43.85	4553	206
23607.1844	17718.17023	-25.0817	29.93	29.93	59.86	1946	206
16809.2844	18080.97023	79.0555	14.13	14.13	28.26	6046	206
19978.9844	19261.17023	-200.042	37.09	37.09	74.18	1408	206
1952.6844	25904.97023	-22.4897	40.20	40.20	80.40	1068	206
16214.0844	26197.37023	46.8211	9.44	9.44	18.89	8679	206
17872.8844	27358.07023	57.0775	19.99	19.99	39.99	3195	206
14164.6844	29109.47023	-44.5217	25.20	25.20	50.40	1501	206
32401.2844	31091.57023	96.6379	35.40	35.40	70.79	1105	206
12550.8844	31403.37023	-85.3457	19.50	19.50	39.00	2416	206
27992.9844	33786.77023	172.096	21.15	21.15	42.30	2103	206
25784.4844	34362.47023	-96.3617	22.07	22.07	44.13	2482	206
23249.3844	34637.37023	224.11	24.61	24.61	49.22	2982	206
15038.7844	34781.77023	-133.298	22.96	22.96	45.92	2976	206
20507.6844	39228.67023	27.0409	24.33	24.33	48.65	2398	206
20271.68945	5078.966215	-184.413	58.43	58.43	116.86	1058	214
30160.48945	9404.866215	-223.941	21.85	21.85	43.71	3259	214
1388.789454	9523.666215	-185.061	19.43	19.43	38.86	4582	214
17005.88945	11552.36622	-123.501	31.18	31.18	62.36	1189	214
15335.68945	12958.66622	-71.0134	16.89	16.89	33.77	3526	214
22114.88945	12786.36622	181.696	17.29	17.29	34.57	3508	214
28571.18945	13185.76622	50.5604	10.64	10.64	21.29	7888	214
15958.68945	21339.96622	-28.8934	19.95	19.95	39.89	2994	214
7307.089454	22195.96622	-104.061	54.61	54.61	109.22	1210	214
35457.98945	22980.96622	-157.845	29.81	29.81	59.63	3637	214
33340.98945	23530.26622	-137.109	20.28	20.28	40.55	4320	214
23383.88945	24603.56622	-182.469	50.04	50.04	100.09	1047	214
33954.48945	24446.86622	-117.669	47.95	47.95	95.90	1051	214
13047.38945	26913.56622	-93.6934	16.60	16.60	33.21	3269	214
19557.28945	26942.16622	227.85	51.97	51.97	103.95	1006	214
15977.18945	28436.56622	156.787	27.25	27.25	54.49	1240	214
16246.58945	29403.66622	-52.2214	32.99	32.99	65.99	1495	214
28895.68945	29604.16622	13.8746	13.92	13.92	27.84	4283	214
21115.08945	31218.56622	-137.109	49.15	49.15	98.30	1295	214
12134.98945	32334.76622	-36.0214	46.75	46.75	93.49	1040	214
13539.38945	33913.76622	-85.2694	28.21	28.21	56.43	1965	214
25827.28945	34239.46622	-131.925	15.94	15.94	31.89	5373	214
13912.88945	34923.06622	-14.6374	18.25	18.25	36.50	3528	214
27329.18945	35898.66622	280.597	26.42	26.42	52.85	3275	214
15224.38945	36292.46622	-185.709	13.38	13.38	26.75	10403	214
17885.38945	37083.96622	-19.1734	25.91	25.91	51.81	1274	214
18400.99451	8090.262197	-201.833	54.40	54.40	108.80	1130	222
25565.59451	10004.5622	-217.385	29.37	29.37	58.73	1926	222
27503.39451	11679.6622	-1.60113	19.19	19.19	38.39	2799	222
18424.79451	11740.3622	19.1349	13.40	13.40	26.80	4010	222
30181.39451	12671.1622	-225.161	24.30	24.30	48.61	3250	222
30580.59451	13266.0622	17.1909	32.76	32.76	65.52	1371	222
27264.99451	13751.9622	-32.0571	23.08	23.08	46.16	2846	222
17579.69451	14886.2622	-97.5051	36.24	36.24	72.49	1028	222
23025.49451	14916.6622	-107.873	20.87	20.87	41.73	3030	222
583.8945082	15779.4622	-116.945	22.68	22.68	45.36	2454	222
40402.09451	18426.7622	-196.649	57.44	57.44	114.88	1252	222
18693.69451	20691.9622	-74.8251	15.64	15.64	31.27	4080	222
17990.09451	21522.4622	210.343	27.32	27.32	54.64	1579	222
33355.69451	23613.5622	-177.209	17.19	17.19	34.38	5184	222
33913.59451	24455.7622	116.571	33.09	33.09	66.18	1800	222
34220.59451	25786.4622	-17.1531	33.44	33.44	66.88	1835	222
18087.09451	26122.6622	127.56	21.67	21.67	43.33	2815	222
31222.69451	28919.7622	177.376	22.87	22.87	45.73	2509	222
12484.99451	30370.4622	-56.0331	36.29	36.29	72.58	1324	222
32703.09451	32540.4622	-204.425	51.55	51.55	103.10	1444	222
28764.09451	33166.8622	-39.8331	31.35	31.35	62.69	1560	222
16362.29451	36644.9622	-109.169	18.58	18.58	37.16	3488	222
21159.19956	11329.45818	-219.253	16.91	16.91	33.82	6148	230
18146.09956	13138.45818	-13.8368	13.82	13.82	27.65	4453	230
22567.09956	12980.15818	213.35	23.60	23.60	47.19	1853	230
32224.09956	14756.05818	29.4676	28.24	28.24	56.47	1758	230
30159.79956	18520.15818	219.211	19.43	19.43	38.86	3669	230
7667.999562	20331.55818	-214.069	48.75	48.75	97.50	1255	230
29719.49956	21555.65818	17.9152	22.35	22.35	44.70	2671	230
34133.09956	24224.65818	-179.077	44.32	44.32	88.64	1294	230
18144.29956	26158.35818	-42.9968	31.72	31.72	63.44	1880	230
28398.19956	26702.35818	-182.965	28.40	28.40	56.80	2040	230
21040.49956	27493.85818	109.321	23.53	23.53	47.05	2893	230
18109.49956	31208.25818	-238.693	7.80	7.80	15.59	21667	230
30084.99956	31474.85818	-159.637	26.40	26.40	52.80	3971	230
26138.19956	32802.85818	-158.341	31.98	31.98	63.96	1281	230
10968.79956	32983.95818	-98.7248	41.73	41.73	83.46	1011	230
30689.09956	33850.75818	-221.197	21.08	21.08	42.15	3396	230
20144.99956	33918.95818	216.281	13.28	13.28	26.56	8459	230
20200.49956	35672.15818	-166.117	41.82	41.82	83.65	1257	230
36043.10462	572.4541597	-42.9205	39.82	39.82	79.65	1077	238
32770.00462	1570.75416	48.5915	41.73	41.73	83.46	1064	238
31456.00462	2604.25416	54.4523	36.03	36.03	72.06	1601	238
17441.70462	10263.05416	-129.105	39.07	39.07	78.14	1278	238
18429.00462	10518.15416	-21.5365	15.26	15.26	30.52	3745	238
24150.20462	11700.45416	196.577	31.53	31.53	63.07	1259	238
23812.10462	13132.05416	36.1373	25.20	25.20	50.40	2344	238
18561.20462	14676.15416	-173.817	13.19	13.19	26.38	4309	238
14777.20462	15958.15416	-30.6085	19.50	19.50	39.00	3126	238
16575.30462	16140.85416	-234.081	31.65	31.65	63.30	2038	238
24706.60462	18188.65416	-146.601	20.68	20.68	41.35	2619	238
17593.80462	19394.85416	67.6391	31.11	31.11	62.22	1119	238
26162.40462	20827.55416	-58.4725	34.85	34.85	69.71	1155	238
19959.40462	21377.75416	-107.721	29.98	29.98	59.96	1518	238
13052.60462	22113.95416	50.0567	29.86	29.86	59.72	1387	238
7920.804617	22873.65416	301.338	51.74	51.74	103.48	1172	238
33990.50462	24462.25416	8.91946	17.59	17.59	35.18	2594	238
18359.50462	25090.15416	149.69	11.09	11.09	22.18	6963	238
23726.90462	25811.85416	-42.2725	16.96	16.96	33.91	5087	238
15843.50462	26663.75416	-238.617	63.04	63.04	126.09	1009	238
28651.90462	26627.15416	270.569	24.26	24.26	48.51	2233	238
21867.90462	27681.75416	102.804	7.65	7.65	15.31	11651	238
15746.70462	31022.35416	-60.4165	12.93	12.93	25.86	4868	238
26344.30462	31954.35416	77.1629	26.78	26.78	53.55	1527	238
22184.60462	34008.55416	-206.865	47.48	47.48	94.95	1153	238
20245.30462	36142.95416	-201.681	46.18	46.18	92.36	1216	238
4435.109671	5721.350141	-117.364	35.02	35.02	70.04	1571	246
16997.30967	12013.05014	-186.7	37.70	37.70	75.41	2223	246
23873.50967	12438.85014	-219.1	36.62	36.62	73.24	1300	246
16266.90967	13479.45014	161.488	46.94	46.94	93.87	1065	246
17863.70967	13928.75014	133.649	10.69	10.69	21.38	6933	246
28199.00967	14124.15014	-26.6442	13.45	13.45	26.89	5346	246
18216.20967	15775.45014	-84.3162	25.29	25.29	50.59	2019	246
32807.80967	16838.25014	-25.9962	25.01	25.01	50.02	2223	246
25548.30967	17169.55014	66.2502	33.02	33.02	66.03	1402	246
28047.80967	19797.15014	54.5286	28.59	28.59	57.18	1623	246
454.3096708	20947.85014	-139.396	40.13	40.13	80.26	1099	246
32471.10967	22204.45014	-116.068	31.86	31.86	63.73	2736	246
34075.80967	23721.45014	62.5872	29.60	29.60	59.20	1033	246
13387.30967	25572.65014	-42.1962	21.88	21.88	43.76	2005	246
32729.40967	28955.35014	-24.7002	21.31	21.31	42.63	1988	246
12530.40967	31402.85014	-144.58	18.37	18.37	36.74	2633	246
20725.50967	33506.45014	-161.428	50.89	50.89	101.78	1139	246
27973.10967	33771.35014	138.778	22.61	22.61	45.22	1639	246
20100.40967	36214.55014	-143.932	52.28	52.28	104.56	1001	246
22067.70967	36630.05014	-130.324	30.69	30.69	61.37	2597	246
16469.00967	36737.45014	-210.028	38.22	38.22	76.44	1722	246
19574.60967	36897.95014	-35.7162	29.46	29.46	58.92	1317	246
40360.11473	942.5461228	-23.976	40.48	40.48	80.96	1315	254
17414.21473	9981.946123	-105.624	25.76	25.76	51.53	1347	254
17094.31473	11982.24612	-206.064	32.48	32.48	64.95	1641	254
19322.81473	19360.24612	190.136	38.50	38.50	77.01	1328	254
36717.01473	19306.04612	-112.752	45.07	45.07	90.15	1049	254
15691.61473	19510.64612	34.092	16.27	16.27	32.55	3557	254
33596.91473	19725.64612	269.989	17.12	17.12	34.24	4031	254
35876.11473	19942.44612	-80.352	18.02	18.02	36.03	5225	254
30764.51473	21032.14612	119.806	12.93	12.93	25.86	4890	254
34213.71473	23690.84612	77.3154	25.17	25.17	50.35	2058	254
23752.81473	25790.24612	-31.752	19.92	19.92	39.85	2524	254
19859.21473	26056.84612	-198.936	49.01	49.01	98.02	1204	254
13415.31473	27705.74612	276.583	19.62	19.62	39.23	5579	254
21065.11473	27716.14612	-115.992	9.11	9.11	18.23	10782	254
30394.81473	28212.14612	185.74	28.10	28.10	56.19	1391	254
25311.21473	28299.84612	163.762	31.58	31.58	63.16	1422	254
32677.01473	28915.64612	-36.288	21.90	21.90	43.80	1853	254
24446.21473	30231.74612	-215.136	41.33	41.33	82.66	1428	254
28847.81473	31198.64612	-34.992	21.74	21.74	43.47	2639	254
23322.01473	34705.64612	-3.88795	24.35	24.35	48.70	3407	254
12364.61473	35446.94612	-178.848	13.61	13.61	27.22	7423	254
27435.01473	36116.74612	-172.368	37.56	37.56	75.12	1290	254
13541.11473	36200.04612	69.2569	25.74	25.74	51.48	1582	254
25486.31473	36603.54612	-147.096	35.21	35.21	70.41	1786	254
18477.11978	8355.242104	-225.428	29.63	29.63	59.25	2206	262
22166.21978	9509.542104	-46.5797	5.18	5.18	10.36	16597	262
26230.81978	12409.8421	-123.044	32.33	32.33	64.67	1101	262
19184.91978	13659.6421	87.6481	9.51	9.51	19.03	5609	262
23977.11978	13743.0421	90.5785	24.47	24.47	48.94	1207	262
16706.31978	15340.8421	46.6225	24.89	24.89	49.78	1855	262
17589.91978	15140.1421	-157.388	36.60	36.60	73.19	1586	262
5939.019779	15910.6421	-214.412	46.49	46.49	92.98	1127	262
29216.61978	15980.4421	-51.7637	23.20	23.20	46.39	2747	262
14717.21978	16070.3421	-51.1157	29.01	29.01	58.03	1606	262
9889.619779	21278.3421	-117.212	23.88	23.88	47.76	2220	262
21113.01978	21830.9421	-18.7157	21.62	21.62	43.24	2652	262
30777.01978	22084.4421	127.941	18.04	18.04	36.08	3860	262
36329.11978	23911.6421	-128.876	22.91	22.91	45.83	3716	262
15685.21978	28838.3421	-145.076	47.38	47.38	94.77	1056	262
22175.31978	30400.6421	267.135	15.45	15.45	30.90	4825	262
25462.11978	30345.7421	105.963	16.96	16.96	33.91	3334	262
17259.91978	30562.7421	127.209	22.00	22.00	43.99	1991	262
26441.31978	31778.0421	88.3807	30.54	30.54	61.09	1352	262
19725.71978	31835.2421	268.6	23.79	23.79	47.57	3004	262
15185.01978	32141.9421	108.161	19.64	19.64	39.28	4485	262
25729.01978	34810.4421	-34.2677	31.75	31.75	63.49	1486	262
29972.31978	39479.3421	-30.3797	42.70	42.70	85.39	1292	262
19468.52483	9927.338086	-145.647	27.93	27.93	55.86	1461	270
17408.92483	10302.43809	-174.159	14.62	14.62	29.25	4501	270
14652.22483	16603.23809	305.307	14.62	14.62	29.25	5342	270
23577.72483	17641.13809	-2.43936	29.01	29.01	58.03	1594	270
16933.12483	19693.83809	-139.167	19.71	19.71	39.42	2092	270
36422.02483	20221.13809	-189.063	40.72	40.72	81.44	1262	270
26907.12483	20987.63809	25.4534	14.34	14.34	28.68	3674	270
16383.92483	22844.83809	-90.5674	27.22	27.22	54.45	1320	270
24174.52483	22892.53809	-1.14336	21.64	21.64	43.28	2662	270
13764.62483	23642.83809	-3.08736	38.22	38.22	76.44	1105	270
16468.12483	26477.73809	281.131	38.08	38.08	76.16	1190	270
12560.02483	29125.73809	-139.815	17.26	17.26	34.52	5326	270
22791.62483	30467.83809	-133.983	29.77	29.77	59.53	1452	270
30669.62483	33817.63809	-82.1434	21.64	21.64	43.28	2310	270
30713.22483	34019.23809	-200.727	16.74	16.74	33.49	5352	270
28350.22483	35163.63809	-84.7354	22.77	22.77	45.55	1602	270
13090.82483	39938.93809	-235.719	54.54	54.54	109.08	1129	270
38004.32989	1047.634067	-56.1471	42.86	42.86	85.72	1325	278
18547.92989	10833.93407	-178.619	36.20	36.20	72.39	1307	278
28594.92989	13343.53407	-57.4431	37.11	37.11	74.23	1077	278
29281.42989	16079.83407	-188.987	37.33	37.33	74.65	1273	278
18770.12989	16515.53407	-179.267	28.05	28.05	56.10	1308	278
30532.02989	17535.03407	-12.0831	24.87	24.87	49.74	1941	278
11961.22989	20234.33407	251.903	34.29	34.29	68.58	1264	278
17257.12989	20211.93407	255.566	14.88	14.88	29.77	4708	278
22726.02989	21914.43407	160.328	19.73	19.73	39.47	2445	278
32390.62989	22173.33407	-68.4591	44.89	44.89	89.77	1142	278
19515.62989	24756.03407	-63.2751	22.00	22.00	43.99	2095	278
30502.12989	27450.93407	-41.8911	32.83	32.83	65.66	1390	278
25628.72989	30212.53407	67.2879	18.32	18.32	36.64	2209	278
18265.02989	30584.53407	-164.363	39.94	39.94	79.88	1126	278
32920.32989	30883.53407	-189.635	52.68	52.68	105.36	1061	278
32267.52989	31252.33407	-130.019	44.27	44.27	88.55	1375	278
15471.32989	32271.43407	-55.4991	24.82	24.82	49.64	2732	278
15121.52989	35598.83407	-168.251	17.50	17.50	35.00	4705	278
23482.72989	36111.73407	257.031	47.59	47.59	95.19	1014	278
25870.22989	37980.43407	-125.483	37.56	37.56	75.12	1778	278
12487.22989	38531.03407	-115.115	33.51	33.51	67.02	1491	278
5356.934942	4783.330049	241.723	29.20	29.20	58.40	1668	286
19677.23494	10840.33005	-35.9828	30.14	30.14	60.29	1178	286
16959.63494	11420.73005	-45.7028	18.53	18.53	37.07	2831	286
23201.53494	11294.53005	114.983	29.77	29.77	59.53	1545	286
19297.43494	14387.43005	-131.239	16.25	16.25	32.50	3009	286
15203.63494	19688.73005	-8.76678	30.80	30.80	61.61	1250	286
13910.73494	20126.43005	-199.927	31.02	31.02	62.03	1402	286
19351.63494	23443.63005	19.7452	26.49	26.49	52.99	1059	286
32833.63494	24808.83005	-50.8868	23.79	23.79	47.57	1403	286
12769.23494	26373.03005	-192.151	34.85	34.85	69.71	1960	286
17551.73494	26605.33005	41.7232	9.87	9.87	19.73	5837	286
23749.73494	27266.13005	-12.6548	14.65	14.65	29.30	3239	286
32973.63494	28206.93005	54.91	29.53	29.53	59.06	1113	286
31864.13494	30460.23005	-129.943	44.89	44.89	89.77	1148	286
22748.13494	30462.33005	308.39	31.84	31.84	63.68	2551	286
23907.63494	31231.53005	-87.1748	40.29	40.29	80.59	1472	286
22381.44	7242.32603	-180.41	20.21	20.21	40.41	2504	294
23744.94	12615.52603	153.887	13.82	13.82	27.65	3833	294
25167.94	14624.92603	-94.2265	28.92	28.92	57.84	1505	294
30146.74	21041.82603	231.543	31.96	31.96	63.91	1580	294
35450.74	22196.82603	1.67752	20.84	20.84	41.68	3511	294
33637.44	22626.32603	-152.546	18.39	18.39	36.79	4028	294
15535.54	22974.12603	11.3975	19.52	19.52	39.05	1672	294
33977.64	24576.52603	-189.482	17.14	17.14	34.29	6069	294
31241.54	26456.02603	-92.9305	16.81	16.81	33.63	4162	294
17747.84	28187.32603	259.382	43.54	43.54	87.09	1481	294
25247.84	28206.02603	-32.0185	38.69	38.69	77.39	1013	294
14285.84	33771.82603	-116.258	27.60	27.60	55.20	2404	294
5519.94505	5672.122012	18.6018	18.35	18.35	36.69	1896	302
17415.94505	10346.12201	-175.798	28.90	28.90	57.79	2215	302
20979.04505	10494.52201	-35.1822	21.08	21.08	42.15	3627	302
20038.74505	11702.92201	-144.046	25.88	25.88	51.76	1951	302
17631.64505	13763.12201	-155.71	36.10	36.10	72.20	1108	302
34788.74505	14912.32201	-143.398	34.12	34.12	68.25	1383	302
14825.14505	15994.62201	-122.014	12.46	12.46	24.92	8332	302
14754.44505	17469.92201	-133.03	9.51	9.51	19.03	12053	302
35385.54505	19125.12201	240.41	22.61	22.61	45.22	2679	302
31647.74505	20232.32201	175.209	39.05	39.05	78.09	1242	302
33745.94505	22185.32201	75.5754	21.97	21.97	43.94	1734	302
6521.34505	23343.22201	-48.7902	28.47	28.47	56.94	1127	302
17609.94505	23658.22201	11.4738	34.81	34.81	69.61	1133	302
28077.44505	24522.72201	-131.086	27.93	27.93	55.86	2282	302
33098.44505	27582.22201	-169.318	24.30	24.30	48.61	3119	302
15058.04505	30200.62201	303.414	28.54	28.54	57.09	2035	302
19784.14505	31852.52201	250.667	10.69	10.69	21.38	8333	302
14390.44505	33613.02201	-122.662	32.76	32.76	65.52	1650	302
25621.44505	34888.92201	-46.8462	17.57	17.57	35.14	3997	302
12222.84505	35155.82201	-93.5022	39.07	39.07	78.14	1018	302
33533.4501	2065.917994	207.249	54.14	54.14	108.28	1127	310
5848.850105	5183.617994	-111.841	34.38	34.38	68.77	1263	310
19892.6501	10362.81799	-6.21666	20.56	20.56	41.12	2032	310
25024.4501	10854.11799	-191.545	26.89	26.89	53.79	1902	310
22636.8501	11206.21799	-76.8487	13.00	13.00	26.00	5484	310
20015.6501	11773.41799	-147.481	16.84	16.84	33.68	4689	310
30198.7501	13828.91799	33.6227	18.11	18.11	36.22	3923	310
19280.3501	14355.61799	-175.993	10.53	10.53	21.05	6120	310
34265.0501	15863.11799	-78.7927	28.78	28.78	57.56	2534	310
15635.7501	19196.11799	-98.2327	15.73	15.73	31.46	4476	310
17036.8501	21254.71799	45.3443	8.34	8.34	16.67	9570	310
31261.1501	21589.81799	-91.1047	25.03	25.03	50.07	1672	310
15559.8501	22979.31799	-67.1287	14.08	14.08	28.17	5766	310
32009.1501	23583.91799	-43.1527	38.60	38.60	77.20	1064	310
18881.3501	24581.11799	-7.51266	19.99	19.99	39.99	4008	310
18729.5501	25075.81799	-9.45666	28.59	28.59	57.18	1399	310
14115.1501	25959.51799	-96.2887	38.34	38.34	76.68	1124	310
20025.8501	31202.01799	95.1611	21.31	21.31	42.63	2171	310
30696.7501	33873.01799	-159.145	20.14	20.14	40.27	2422	310
24230.9501	35542.81799	-168.217	32.52	32.52	65.05	2109	310
21804.35516	7085.913975	-171.093	44.01	44.01	88.03	1044	318
22542.45516	10420.31398	-146.469	36.46	36.46	72.91	1300	318
27531.65516	11660.71398	-86.2054	12.20	12.20	24.40	8051	318
24949.35516	12726.51398	47.99	32.00	32.00	64.01	1005	318
19152.75516	13640.51398	135.902	7.54	7.54	15.07	5613	318
17717.85516	15897.81398	95.609	24.66	24.66	49.31	1207	318
18271.55516	16252.91398	-51.8614	13.59	13.59	27.18	5476	318
26092.95516	16478.01398	229.675	36.76	36.76	73.52	1007	318
15731.75516	17480.81398	-169.797	15.40	15.40	30.80	5226	318
14389.35516	21320.21398	-4.55739	23.93	23.93	47.85	1017	318
29716.95516	21517.81398	275.829	23.03	23.03	46.06	2598	318
33542.95516	24531.31398	197.44	11.89	11.89	23.79	5816	318
31096.45516	24783.41398	-70.0054	18.37	18.37	36.74	3937	318
25214.05516	27264.71398	-191.829	36.24	36.24	72.49	1933	318
32415.85516	28894.21398	-85.5574	15.83	15.83	31.65	4100	318
15813.55516	31460.01398	-187.941	22.66	22.66	45.31	3294	318
29147.35516	32035.81398	-79.0774	30.90	30.90	61.80	1293	318
26016.85516	33025.31398	-202.845	26.14	26.14	52.28	2849	318
32562.25516	34819.91398	-127.677	20.91	20.91	41.82	3457	318
20804.15516	37093.01398	-95.9254	22.23	22.23	44.46	3473	318
41303.36021	355.4099566	306.313	48.47	48.47	96.93	1413	326
5286.260213	4701.709957	-144.81	39.96	39.96	79.93	1195	326
22648.36021	11217.20996	-69.6421	11.70	11.70	23.41	6670	326
24337.26021	11798.10996	298.254	35.63	35.63	71.26	1314	326
15206.66021	13229.00996	-184.338	37.11	37.11	74.23	1162	326
18572.16021	14655.40996	-135.09	41.31	41.31	82.61	1250	326
35264.26021	15879.40996	-14.5621	30.03	30.03	60.05	2262	326
32756.76021	16841.40996	-227.754	31.93	31.93	63.87	1498	326
33161.46021	17484.10996	17.1899	21.36	21.36	42.72	1871	326
34965.76021	17466.80996	106.313	31.67	31.67	63.35	1085	326
20070.76021	18212.40996	270.416	34.31	34.31	68.62	1671	326
35046.66021	19063.50996	288.731	22.07	22.07	44.13	3555	326
12078.16021	20483.80996	-54.0901	33.82	33.82	67.64	1118	326
21089.66021	21898.70996	-115.65	40.88	40.88	81.77	1321	326
18944.56021	24567.70996	0.989881	14.74	14.74	29.48	3873	326
37911.86021	25268.30996	-122.13	16.53	16.53	33.06	3448	326
30002.96021	28625.00996	-92.3221	17.97	17.97	35.94	4036	326
9155.060213	28967.60996	-232.29	42.81	42.81	85.63	1978	326
18392.56021	29584.20996	-56.6821	24.66	24.66	49.31	2191	326
29335.36021	30110.10996	279.939	40.20	40.20	80.40	1025	326
17811.56021	30319.30996	252.101	27.51	27.51	55.01	1623	326
26490.86021	30981.40996	279.207	26.26	26.26	52.52	1682	326
12880.26021	33373.40996	-63.8101	30.83	30.83	61.65	1137	326
32473.76021	37686.50996	-85.8421	43.99	43.99	87.98	1369	326
27889.26021	37896.30996	-80.6581	36.41	36.41	72.82	1073	326
36142.66527	2108.105938	-44.0068	32.57	32.57	65.14	1703	334
38329.56527	1998.305938	-141.855	48.49	48.49	96.98	1046	334
14543.56527	4272.905938	310.424	41.31	41.31	82.61	1152	334
5537.765267	5577.605938	-86.1268	8.90	8.90	17.80	11396	334
19585.06527	11140.90594	-142.503	27.72	27.72	55.44	1459	334
27512.66527	11740.20594	-78.9988	29.27	29.27	58.55	1279	334
28346.36527	12680.20594	-145.095	6.99	6.99	13.99	16967	334
18358.36527	15393.10594	-189.159	20.94	20.94	41.87	3519	334
18298.96527	16222.50594	-81.5909	21.95	21.95	43.90	2615	334
32517.66527	17808.90594	63.5378	32.97	32.97	65.94	1223	334
35418.86527	18231.10594	7.83315	33.32	33.32	66.65	1584	334
36518.96527	19378.60594	-49.8388	29.65	29.65	59.30	1279	334
14032.26527	20118.10594	-183.327	34.55	34.55	69.10	1849	334
17677.66527	23644.00594	179.289	12.06	12.06	24.12	6031	334
36680.26527	23850.40594	-86.1268	39.63	39.63	79.27	1108	334
15469.06527	27656.60594	-91.9588	38.41	38.41	76.82	1009	334
32043.76527	28224.60594	-91.9588	38.06	38.06	76.11	1077	334
22808.86527	29605.80594	-119.175	28.05	28.05	56.10	2372	334
24401.46527	29503.50594	23.2448	25.03	25.03	50.07	1566	334
15837.46527	31019.40594	-174.903	15.54	15.54	31.09	6084	334
29571.26527	32743.70594	-183.327	42.77	42.77	85.53	1091	334
30703.36527	33869.20594	-88.7188	23.31	23.31	46.63	1553	334
18343.06527	35170.60594	237.897	53.76	53.76	107.53	1190	334
23787.76527	38617.90594	-205.359	45.78	45.78	91.56	1181	334
22438.17032	7238.90192	-59.1956	19.19	19.19	38.39	2820	342
23612.67032	9650.40192	195.121	31.06	31.06	62.12	1642	342
22927.77032	10320.30192	-89.6516	26.40	26.40	52.80	1088	342
17177.27032	12088.30192	-36.5156	20.32	20.32	40.65	1922	342
17187.47032	12766.70192	57.3922	17.47	17.47	34.95	1502	342
22999.87032	13185.70192	72.7768	32.31	32.31	64.62	1086	342
35505.37032	15881.20192	205.377	35.80	35.80	71.59	1128	342
17835.77032	16711.60192	174.608	20.65	20.65	41.31	1662	342
25825.67032	20787.00192	170.213	34.05	34.05	68.11	1497	342
34109.97032	21525.20192	-1.52358	36.43	36.43	72.86	1237	342
13535.27032	22895.30192	-98.7236	35.35	35.35	70.70	1362	342
16986.47032	23430.60192	10.7884	27.77	27.77	55.53	1479	342
13329.97032	24560.80192	-4.11558	12.25	12.25	24.49	4510	342
32814.47032	24994.00192	-166.764	27.41	27.41	54.82	1560	342
22092.77032	30385.80192	91.8244	22.56	22.56	45.12	1502	342
21768.37032	31914.90192	171.678	37.87	37.87	75.74	1474	342
16608.17032	33283.80192	-162.876	15.80	15.80	31.60	5714	342
23829.57032	38174.30192	-151.86	33.02	33.02	66.03	1272	342
16530.47538	13395.8979	-49.1123	15.45	15.45	30.90	4133	350
13203.77538	15212.4979	-139.832	29.56	29.56	59.11	2166	350
20635.57538	23869.0979	67.3639	34.10	34.10	68.20	1144	350
14664.77538	25005.2979	-85.4003	20.94	20.94	41.87	1883	350
16540.17538	28044.3979	-113.264	23.20	23.20	46.39	1812	350
29961.17538	28707.1979	-31.6163	21.08	21.08	42.15	1423	350
18462.07538	29573.4979	-124.928	27.69	27.69	55.39	1875	350
16886.97538	30496.3979	-202.04	30.43	30.43	60.85	1643	350
16306.67538	32846.9979	162.602	22.49	22.49	44.98	2883	350
29033.67538	33851.9979	-91.8803	18.37	18.37	36.74	3629	350
12803.67538	37953.0979	-165.104	23.27	23.27	46.53	2243	350
25296.68043	12868.29388	190.889	39.45	39.45	78.89	1038	358
14673.78043	16690.29388	119.094	18.70	18.70	37.40	1752	358
20820.38043	16664.09388	127.885	12.72	12.72	25.43	4597	358
36777.68043	18945.59388	-55.229	24.40	24.40	48.80	2310	358
17188.08043	24311.79388	-162.797	36.64	36.64	73.29	1652	358
37881.48043	25138.19388	-219.173	45.22	45.22	90.43	1498	358
13412.48043	25581.99388	-155.021	21.55	21.55	43.10	3583	358
32521.68043	28176.99388	-2.09304	16.65	16.65	33.30	2638	358
16681.78043	31185.39388	-53.285	38.67	38.67	77.34	1177	358
18200.78043	31152.29388	34.1122	10.17	10.17	20.35	5388	358
32013.38043	31767.39388	-202.325	23.03	23.03	46.06	4603	358
32574.08043	34786.79388	-127.805	25.76	25.76	51.53	2730	358
21628.68548	7771.789864	-144.938	27.95	27.95	55.91	2021	366
25520.58548	11808.88986	8.63824	26.00	26.00	52.00	1473	366
15174.88548	13278.78986	-183.17	32.33	32.33	64.67	1574	366
19161.48548	13643.58986	74.1204	7.84	7.84	15.68	4368	366
2034.685484	16900.98986	-123.554	34.12	34.12	68.25	1287	366
13126.78548	20118.88986	-79.4898	25.22	25.22	50.44	2622	366
16326.08548	20681.68986	236.758	38.22	38.22	76.44	1231	366
18757.08548	21617.88986	-15.9858	16.32	16.32	32.64	3334	366
15016.68548	22225.48986	36.7578	23.03	23.03	46.06	2260	366
37844.08548	25284.78986	-134.57	38.48	38.48	76.96	1201	366
17591.68548	28067.38986	78.516	37.75	37.75	75.50	1109	366
16957.08548	29816.38986	-139.754	23.57	23.57	47.15	2565	366
18194.88548	31144.98986	39.6882	18.39	18.39	36.79	1642	366
26003.48548	32879.08986	-177.986	35.73	35.73	71.45	1166	366
26382.88548	33675.18986	170.824	21.64	21.64	43.28	2498	366
18452.79054	10787.58585	127.316	17.57	17.57	35.14	3378	374
15193.09054	11000.08585	-171.79	41.24	41.24	82.47	1302	374
22680.39054	11215.88585	77.4987	25.25	25.25	50.49	1590	374
18497.59054	11390.78585	-48.6705	49.13	49.13	98.25	1002	374
23739.69054	12630.08585	86.2899	5.98	5.98	11.96	8505	374
29941.99054	13807.88585	237.206	33.06	33.06	66.13	1621	374
17693.29054	14211.38585	-101.806	31.46	31.46	62.93	1558	374
15213.29054	14199.38585	-125.134	25.69	25.69	51.39	2581	374
27655.89054	14463.68585	-94.0305	18.82	18.82	37.63	2105	374
11182.49054	15509.18585	-228.166	44.63	44.63	89.25	1469	374
19469.99054	15773.98585	-1.36649	14.51	14.51	29.01	4000	374
20347.09054	15902.78585	122.92	21.95	21.95	43.90	2088	374
13956.69054	16327.48585	-159.479	17.24	17.24	34.48	2513	374
18298.29054	16096.78585	-58.3905	25.06	25.06	50.11	1619	374
16206.29054	19320.88585	-42.8385	10.95	10.95	21.90	8535	374
31244.29054	21526.58585	-104.398	28.47	28.47	56.94	1065	374
34712.49054	22638.78585	174.935	27.53	27.53	55.06	1357	374
25393.39054	23091.68585	71.6379	25.53	25.53	51.06	1445	374
30576.09054	23655.98585	-51.2625	23.57	23.57	47.15	1531	374
15224.19054	23657.48585	-3.95849	25.13	25.13	50.26	1849	374
17049.39054	27278.88585	-215.206	31.44	31.44	62.88	1722	374
12500.69054	28326.48585	-241.126	45.83	45.83	91.66	1150	374
23009.49054	28655.38585	37.2057	35.94	35.94	71.87	1029	374
27696.39054	30869.48585	128.781	22.54	22.54	45.07	1900	374
24946.19054	32280.28585	72.3705	27.91	27.91	55.81	1012	374
12929.09054	33371.18585	-74.5905	18.86	18.86	37.73	3566	374
23637.09054	37778.38585	-46.0785	30.80	30.80	61.61	1225	374
16604.59559	11412.68183	-222.619	45.52	45.52	91.04	1598	382
17173.69559	12153.88183	-66.4512	15.71	15.71	31.42	3759	382
19189.79559	13642.38183	103.588	7.58	7.58	15.17	4870	382
17634.39559	13954.68183	22.269	21.20	21.20	42.39	1870	382
34683.39559	15032.38183	-208.363	27.15	27.15	54.31	2187	382
15537.79559	19130.28183	-41.1792	36.67	36.67	73.33	1057	382
34720.59559	20508.48183	-128.011	25.65	25.65	51.29	1718	382
21031.79559	21853.68183	69.888	30.87	30.87	61.75	1126	382
20953.99559	23050.88183	95.529	22.16	22.16	44.32	1744	382
37864.39559	25195.98183	-71.6352	25.10	25.10	50.21	1949	382
27869.79559	25697.88183	-37.9392	31.16	31.16	62.31	1205	382
32967.39559	25852.38183	77.214	22.63	22.63	45.26	1372	382
21103.29559	27794.48183	-155.875	17.24	17.24	34.48	4880	382
8099.895593	28112.18183	-222.619	15.02	15.02	30.05	7155	382
31242.19559	29559.08183	50.1078	6.66	6.66	13.33	13222	382
17274.09559	33139.58183	-89.1312	30.92	30.92	61.84	1609	382
18610.69559	33344.28183	217.141	33.18	33.18	66.36	1715	382
19674.89559	35023.88183	-224.563	22.89	22.89	45.78	4390	382
22400.90065	7484.677809	-187.264	39.59	39.59	79.18	1204	390
9075.400647	8276.377809	-150.328	14.86	14.86	29.72	3722	390
23425.10065	13117.17781	-73.216	16.89	16.89	33.77	2804	390
26419.10065	16386.27781	227.112	37.94	37.94	75.88	1030	390
20832.30065	16698.07781	224.914	29.74	29.74	59.49	1149	390
21983.80065	17191.37781	305.5	16.77	16.77	33.54	6136	390
36100.60065	18097.97781	-123.76	32.12	32.12	64.24	1278	390
11381.50065	18892.37781	-147.088	15.33	15.33	30.66	3915	390
30535.70065	19832.57781	-128.296	30.54	30.54	61.09	1209	390
36624.90065	20007.07781	-54.424	35.49	35.49	70.98	1015	390
13316.70065	24551.47781	-80.992	28.14	28.14	56.28	1156	390
18973.80065	31380.57781	-27.856	28.97	28.97	57.93	1368	390
18733.60065	33262.07781	202.936	19.99	19.99	39.99	2843	390
11944.90065	33375.17781	-35.632	31.77	31.77	63.54	1740	390
32559.40065	34795.77781	-187.264	15.99	15.99	31.98	6698	390
24573.30065	35188.97781	26.3798	13.61	13.61	27.22	3771	390
15088.50065	35623.17781	-60.9039	25.29	25.29	50.59	1637	390
23674.00065	37697.77781	-240.4	45.78	45.78	91.56	1267	390
39576.1057	748.8737904	285.436	40.44	40.44	80.87	1420	398
12881.5057	12413.67379	20.2343	34.22	34.22	68.44	1381	398
23436.1057	13074.87379	-38.5087	13.87	13.87	27.74	3325	398
16071.9057	14181.67379	-39.1567	20.11	20.11	40.22	3687	398
16656.7057	15458.27379	40.7471	17.26	17.26	34.52	1852	398
24295.0057	20991.77379	-223.837	32.83	32.83	65.66	1469	398
33982.4057	24420.37379	-236.149	24.14	24.14	48.28	2387	398
32759.3057	25119.47379	-83.8687	23.69	23.69	47.38	2447	398
16602.5057	27269.27379	-94.8847	24.70	24.70	49.41	1936	398
33719.7057	27876.37379	-221.245	54.52	54.52	109.04	1531	398
18660.0057	29607.97379	-120.157	29.23	29.23	58.45	1183	398
28063.2057	29982.37379	-91.6447	34.57	34.57	69.14	1279	398
15423.6057	29939.77379	-18.4207	33.02	33.02	66.03	1376	398
23373.0057	32621.57379	-17.7727	30.36	30.36	60.71	1420	398
39277.01076	1941.769772	-188.481	72.04	72.04	144.08	1034	406
16089.41076	11371.56977	-87.3934	24.28	24.28	48.56	1239	406
1155.610755	15346.76977	-147.657	17.78	17.78	35.56	4722	406
2009.110755	16916.16977	-173.577	36.88	36.88	73.76	1136	406
22015.31076	17137.76977	57.3122	30.61	30.61	61.23	1525	406
33675.31076	19703.76977	275.627	16.44	16.44	32.88	5161	406
35195.91076	22198.76977	-5.09741	17.78	17.78	35.56	1971	406
30530.71076	23661.36977	125.444	19.88	19.88	39.75	2742	406
13465.61076	25504.96977	-82.2094	22.07	22.07	44.13	2297	406
18811.41076	28555.66977	283.686	40.34	40.34	80.68	1045	406
22056.61076	30413.06977	162.807	13.78	13.78	27.55	3591	406
12882.81076	37896.16977	-195.609	36.17	36.17	72.35	1157	406
23879.21076	38491.16977	-130.809	32.64	32.64	65.28	2135	406
21057.81581	7658.765753	-79.9021	34.57	34.57	69.14	1426	414
22612.01581	11195.56575	43.8407	26.66	26.66	53.32	1377	414
18666.71581	11435.36575	7.57786	31.23	31.23	62.45	1243	414
21398.11581	13261.86575	11.4659	12.55	12.55	25.10	4745	414
19218.01581	13658.66575	95.1227	8.71	8.71	17.43	8076	414
26425.51581	16399.26575	271.679	34.88	34.88	69.76	1262	414
18264.01581	16745.76575	20.3975	18.65	18.65	37.30	2506	414
35172.61581	18633.56575	-180.99	16.63	16.63	33.25	5504	414
18748.31581	27131.76575	113.438	26.64	26.64	53.27	1571	414
31900.51581	27363.66575	40.1777	15.24	15.24	30.47	3572	414
14184.01581	29148.06575	-94.8061	22.21	22.21	44.42	1990	414
13018.81581	30598.56575	-41.0221	22.35	22.35	44.70	1752	414
23461.41581	31734.26575	-28.7101	17.43	17.43	34.85	2623	414
12009.11581	33490.96575	-182.286	37.68	37.68	75.36	1366	414
24388.91581	33848.36575	-123.318	14.95	14.95	29.91	5249	414
16638.81581	35740.86575	-83.1421	25.46	25.46	50.92	1133	414
24876.42086	10088.76174	-122.307	25.60	25.60	51.20	1350	422
18732.82086	11469.96174	34.7647	7.80	7.80	15.59	5326	422
28180.62086	12471.16174	18.6475	23.60	23.60	47.19	1940	422
16109.92086	12744.76174	-167.667	17.43	17.43	34.85	3550	422
30132.52086	13837.86174	234.032	28.26	28.26	56.52	1114	422
1093.520864	15405.96174	-144.987	35.04	35.04	70.08	1139	422
15588.22086	15797.76174	-203.955	46.49	46.49	92.98	1473	422
14826.42086	17201.46174	-145.635	27.34	27.34	54.68	2024	422
26112.22086	18971.06174	-2.42687	27.44	27.44	54.87	1554	422
22081.32086	19589.96174	96.3031	21.03	21.03	42.06	1693	422
22994.52086	20934.76174	59.6731	29.34	29.34	58.69	1141	422
26943.72086	23917.06174	282.384	39.30	39.30	78.61	1071	422
29780.12086	24524.96174	-235.707	37.44	37.44	74.89	1385	422
32811.82086	24958.16174	-232.467	44.93	44.93	89.87	1209	422
15782.62086	25278.86174	80.9185	17.40	17.40	34.81	2035	422
14895.82086	26638.46174	-6.31487	13.24	13.24	26.47	5528	422
31840.52086	27387.66174	-36.7709	16.63	16.63	33.25	5064	422
18375.22086	27996.36174	143.922	19.62	19.62	39.23	3346	422
8152.920864	28147.26174	-106.107	16.70	16.70	33.39	3235	422
18197.42086	31144.86174	50.8819	11.94	11.94	23.88	3819	422
18888.42086	33171.36174	136.596	28.78	28.78	57.56	1571	422
20239.32086	34011.36174	236.23	14.27	14.27	28.54	5835	422
28577.12086	36656.56174	-103.515	37.61	37.61	75.22	1150	422
19541.72086	37089.46174	-98.9789	35.56	35.56	71.12	1720	422
21000.72592	7424.057717	-156.936	30.64	30.64	61.28	1916	430
29510.32592	13108.85772	34.48	28.59	28.59	57.18	1021	430
14066.42592	14387.35772	-237.936	35.61	35.61	71.22	2885	430
33648.32592	15332.95772	-24.7436	29.44	29.44	58.88	1346	430
37093.62592	16217.05772	-215.904	47.52	47.52	95.05	1162	430
15207.12592	22766.55772	-64.2716	24.61	24.61	49.22	1857	430
20852.22592	23038.55772	249.132	20.16	20.16	40.32	2917	430
25309.62592	23044.65772	186.128	28.85	28.85	57.70	1516	430
19376.62592	24620.65772	41.0734	33.35	33.35	66.69	1280	430
28135.12592	25642.05772	194.187	35.14	35.14	70.27	1436	430
14020.42592	28257.95772	-180.264	28.68	28.68	57.37	2026	430
25002.72592	32273.55772	74.773	18.86	18.86	37.73	2117	430
23448.42592	32743.85772	-234.696	50.73	50.73	101.45	1103	430
23797.72592	38228.55772	-186.744	15.33	15.33	30.66	8537	430
17455.23097	10311.1537	-231.74	27.55	27.55	55.11	2509	438
20567.13097	10777.9537	-172.124	32.55	32.55	65.09	2042	438
29830.33097	13742.4537	67.8949	21.03	21.03	42.06	1677	438
26464.73097	16391.0537	160.202	24.59	24.59	49.17	1996	438
24734.13097	18123.7537	-115.748	26.14	26.14	52.28	2007	438
19260.13097	19355.2537	15.1477	26.19	26.19	52.38	1594	438
14258.63097	21340.2537	28.3345	21.64	21.64	43.28	1430	438
18720.73097	23945.1537	-144.908	30.85	30.85	61.70	2052	438
33571.33097	24614.2537	245.184	22.80	22.80	45.59	2095	438
28673.73097	26582.1537	250.312	12.08	12.08	24.16	6899	438
24550.03097	27080.4537	21.0085	13.19	13.19	26.38	4669	438
30543.03097	27520.9537	26.8693	28.50	28.50	56.99	2449	438
15097.13097	30868.7537	-15.9563	28.75	28.75	57.51	1782	438
21209.73097	31281.3537	-80.1083	23.34	23.34	46.68	2026	438
25447.33097	32741.2537	-74.9243	27.32	27.32	54.64	1283	438
18125.93097	36560.3537	247.382	37.35	37.35	74.70	1196	438
37175.03603	1070.74968	-206.105	35.61	35.61	71.22	1473	446
5746.136026	4844.44968	162.848	27.98	27.98	55.95	1333	446
27565.73603	11692.44968	-217.121	17.62	17.62	35.23	5362	446
20931.83603	16189.44968	-27.2571	27.72	27.72	55.44	1051	446
18212.93603	16669.54968	-40.2171	18.42	18.42	36.83	2918	446
14748.73603	16754.54968	-77.1531	17.05	17.05	34.10	3084	446
11019.33603	18856.54968	-209.345	37.30	37.30	74.61	1620	446
16965.73603	21179.14968	140.138	18.06	18.06	36.13	2573	446
11797.43603	22273.54968	-158.153	23.60	23.60	47.19	2125	446
17783.03603	23568.04968	252.958	38.86	38.86	77.72	1005	446
33560.93603	27133.04968	-81.0411	30.12	30.12	60.24	1095	446
31246.03603	29553.74968	135.742	8.67	8.67	17.33	7629	446
24056.73603	31489.84968	38.3061	19.55	19.55	39.09	1724	446
25132.93603	32281.84968	266.145	18.89	18.89	37.77	3892	446
30757.53603	34206.04968	-88.8171	40.69	40.69	81.39	1062	446
32570.03603	35340.74968	-195.089	39.96	39.96	79.93	1256	446
15320.83603	37482.84968	-134.177	23.10	23.10	46.21	3553	446
28274.54108	12362.24566	-118.91	21.24	21.24	42.48	1749	454
23744.44108	12596.14566	39.4866	11.33	11.33	22.66	5393	454
19160.94108	13634.04566	76.1166	5.37	5.37	10.74	10988	454
35808.34108	16622.44566	-175.934	21.01	21.01	42.01	2247	454
30795.34108	21046.04566	10.6902	7.18	7.18	14.37	9327	454
37175.54108	21319.94566	-39.2058	32.08	32.08	64.15	1446	454
31796.94108	23476.84566	80.5122	29.88	29.88	59.77	1129	454
28887.34108	31196.94566	-104.654	14.67	14.67	29.34	3873	454
26110.54108	31388.54566	-17.1738	12.95	12.95	25.91	3879	454
20368.04108	39069.44566	25.5672	21.95	21.95	43.90	1277	454
27525.64613	11677.64164	-110.123	15.26	15.26	30.52	3880	462
15923.14613	12262.44164	-53.7465	33.79	33.79	67.59	1035	462
5419.446135	15176.94164	-198.251	49.74	49.74	99.48	1093	462
17499.54613	16233.74164	94.1469	26.05	26.05	52.09	1662	462
21454.04613	19606.04164	-88.0905	23.03	23.03	46.06	2119	462
33700.64613	19671.74164	255.319	30.57	30.57	61.14	1615	462
24667.34613	24577.54164	80.9601	24.37	24.37	48.75	1675	462
18768.04613	28333.24164	217.224	20.06	20.06	40.13	3299	462
19765.84613	29457.94164	223.817	15.54	15.54	31.09	6359	462
31265.84613	29555.34164	38.4693	20.02	20.02	40.03	1610	462
12611.34613	30493.44164	18.6891	21.90	21.90	43.80	2470	462
26105.64613	31391.64164	-50.5065	9.70	9.70	19.41	7035	462
26130.44613	33252.74164	-44.6745	17.62	17.62	35.23	3071	462
32369.34613	33205.34164	234.806	35.14	35.14	70.27	1062	462
29053.34613	33880.24164	-23.2905	24.87	24.87	49.74	1444	462
24491.24613	35096.14164	-146.411	12.65	12.65	25.29	6501	462
17099.54613	35134.74164	-213.803	41.82	41.82	83.65	1117	462
17162.45119	12116.03762	3.64076	20.46	20.46	40.93	2374	470
23513.35119	12354.23762	243.313	15.40	15.40	30.80	5477	470
21420.85119	19555.73762	-19.6872	19.71	19.71	39.42	1900	470
16930.85119	19667.93762	-138.271	10.57	10.57	21.15	6997	470
24211.45119	20954.83762	-26.1672	25.60	25.60	51.20	1666	470
27644.05119	22721.13762	50.6388	17.14	17.14	34.29	3768	470
13383.45119	25573.83762	-82.5432	20.32	20.32	40.65	2714	470
28164.65119	32367.53762	97.5252	27.74	27.74	55.48	1214	470
16025.55624	11348.13361	-76.996	18.63	18.63	37.26	2529	478
14668.05624	12456.23361	-26.452	32.64	32.64	65.28	1221	478
14126.75624	14998.33361	-49.78	20.23	20.23	40.46	2200	478
35169.25624	18634.93361	-170.956	34.97	34.97	69.94	2055	478
11460.95624	18757.13361	-185.86	33.89	33.89	67.78	1546	478
21471.05624	19615.33361	-145.036	19.50	19.50	39.00	2586	478
34245.95624	22552.43361	232.771	36.95	36.95	73.90	1051	478
15593.35624	25439.73361	-145.684	15.12	15.12	30.24	5103	478
31246.55624	26157.33361	-177.436	36.83	36.83	73.66	1368	478
16741.55624	30200.43361	158.779	29.27	29.27	58.55	1125	478
13088.35624	30290.33361	177.094	23.27	23.27	46.53	1812	478
25871.85624	34750.13361	-53.02	30.05	30.05	60.10	1320	478
14405.95624	35575.53361	-103.564	23.81	23.81	47.62	2044	478
12427.65624	36310.93361	-146.98	33.37	33.37	66.74	1286	478
23929.85624	36241.03361	30.5738	26.59	26.59	53.18	1214	478
18086.45624	36960.73361	-174.196	34.43	34.43	68.86	1212	478
8852.761297	7708.829587	-168.649	19.19	19.19	38.39	3178	486
21378.0613	8957.629587	-74.6887	24.56	24.56	49.13	1465	486
28855.9613	16317.62959	-9.8887	18.49	18.49	36.97	2249	486
20824.7613	16671.62959	63.2561	16.63	16.63	33.25	3159	486
17493.2613	17843.22959	113.073	39.09	39.09	78.19	1030	486
14521.7613	21210.52959	165.82	29.30	29.30	58.59	1478	486
17320.6613	21543.12959	250.069	17.80	17.80	35.61	3185	486
14644.5613	23114.62959	-0.8167	14.98	14.98	29.96	3174	486
17944.2613	30472.02959	-70.1527	25.65	25.65	51.29	1698	486
12577.4613	31410.92959	-153.097	26.35	26.35	52.70	1343	486
18839.6613	31399.72959	-47.4727	24.12	24.12	48.23	1891	486
30152.2613	32904.32959	-241.225	36.06	36.06	72.11	3809	486
32265.2613	34460.42959	-228.913	51.79	51.79	103.57	1002	486
28294.9613	37090.02959	-224.377	34.85	34.85	69.71	1475	486
15229.6613	37441.12959	-29.9767	16.84	16.84	33.68	3860	486
26459.2613	37771.12959	-90.2407	36.08	36.08	72.16	1095	486
27949.9613	38774.32959	-234.745	60.52	60.52	121.05	1069	486
36110.46635	2077.925569	-119.037	23.36	23.36	46.72	2643	494
22987.36635	14724.62557	-111.261	21.17	21.17	42.34	2445	494
1126.166352	15246.92557	-67.8454	14.58	14.58	29.15	3830	494
22141.66635	15386.02557	85.682	15.21	15.21	30.43	2612	494
17613.86635	16053.92557	-238.269	32.57	32.57	65.14	1474	494
31670.86635	16497.42557	156.012	13.26	13.26	26.52	3978	494
36039.26635	17764.62557	-214.293	32.76	32.76	65.52	2076	494
30481.06635	19783.22557	-194.853	33.46	33.46	66.93	1457	494
16251.36635	21957.42557	-52.9414	34.90	34.90	69.80	1070	494
33642.86635	22199.62557	16.8176	25.20	25.20	50.40	1526	494
24080.06635	29716.52557	-36.0934	25.32	25.32	50.63	2104	494
31229.16635	29541.52557	84.2168	9.94	9.94	19.88	4461	494
21218.86635	30435.92557	47.5868	21.41	21.41	42.81	1766	494
18189.46635	31165.42557	40.9934	7.42	7.42	14.84	8610	494
26161.86635	33207.82557	-93.1174	26.78	26.78	53.55	1127	494
11979.56635	33431.52557	-108.021	32.76	32.76	65.52	1045	494
15200.26635	37371.22557	-45.1654	25.67	25.67	51.34	1684	494
27538.97141	11778.32155	-57.1142	25.65	25.65	51.29	1110	502
33564.37141	15369.32155	-41.5622	21.88	21.88	43.76	3108	502
11431.97141	18956.62155	-108.954	21.62	21.62	43.24	1604	502
27020.87141	19707.62155	-210.69	43.33	43.33	86.66	1038	502
27115.37141	19911.42155	-126.45	17.95	17.95	35.89	2887	502
13355.57141	25562.22155	-154.962	24.63	24.63	49.27	1309	502
25313.77141	26518.52155	7.03784	21.34	21.34	42.67	2617	502
16069.87141	28247.02155	117.632	27.88	27.88	55.77	1089	502
21177.87141	30385.02155	91.258	14.04	14.04	28.07	2484	502
19817.27141	31820.22155	296.386	14.01	14.01	28.02	6209	502
28391.87141	35219.02155	-158.202	17.03	17.03	34.05	3515	502
23745.27141	38293.42155	-158.85	24.73	24.73	49.45	2139	502
22450.67646	7394.317532	-118.945	32.29	32.29	64.57	1162	510
1121.97646	15233.21753	-55.4412	16.46	16.46	32.92	4062	510
16101.57646	15768.11753	256.555	20.89	20.89	41.78	1876	510
11439.67646	18955.61753	-106.633	10.27	10.27	20.54	6936	510
15579.47646	22903.51753	-94.3212	9.84	9.84	19.69	5762	510
18101.47646	25019.21753	52.1592	28.26	28.26	56.52	1195	510
37859.47646	25274.41753	-172.081	27.34	27.34	54.68	1228	510
25383.37646	26486.41753	11.9508	22.11	22.11	44.23	2055	510
16569.77646	27650.41753	14.7966	8.57	8.57	17.14	5952	510
18634.67646	32344.01753	-5.54522	21.50	21.50	43.00	1738	510
19683.58151	14076.31351	-137.356	45.17	45.17	90.34	1193	518
2028.581514	16799.71351	-239.092	25.13	25.13	50.26	2980	518
35797.38151	16834.01351	133.211	35.21	35.21	70.41	1052	518
24701.38151	18157.01351	-90.6997	20.37	20.37	40.74	1736	518
11755.98151	22335.51351	-110.14	34.64	34.64	69.28	1425	518
34297.18151	22508.01351	109.035	16.53	16.53	33.06	3283	518
31034.48151	26120.11351	298.046	26.89	26.89	53.79	2580	518
15771.58151	29345.01351	91.4531	21.38	21.38	42.77	1727	518
13136.48151	30262.91351	-27.1957	24.80	24.80	49.60	1216	518
12531.88151	31412.61351	-90.6997	19.76	19.76	39.52	1534	518
25091.08657	9802.309495	-35.2382	25.67	25.67	51.34	1014	526
17437.58657	10303.90949	-94.8542	11.66	11.66	23.31	4951	526
17202.28657	12784.30949	121.956	12.13	12.13	24.26	3450	526
28718.18657	13126.20949	-35.8862	19.15	19.15	38.29	2247	526
15506.48657	15811.50949	-9.96623	24.73	24.73	49.45	1778	526
35521.08657	15866.10949	-27.4622	12.95	12.95	25.91	4763	526
17539.18657	16100.00949	-107.166	22.49	22.49	44.98	2515	526
18291.58657	17199.60949	-156.414	15.17	15.17	30.33	4791	526
5707.386568	23833.10949	-182.334	15.68	15.68	31.37	4335	526
18133.78657	23785.30949	41.3698	21.69	21.69	43.38	1912	526
28918.48657	27726.30949	-68.2862	24.04	24.04	48.09	2583	526
21889.28657	29163.30949	105.839	24.52	24.52	49.03	2025	526
12573.18657	31516.40949	-183.63	34.69	34.69	69.38	1012	526
27331.08657	31932.30949	190.088	25.91	25.91	51.81	1762	526
17468.89162	10089.00548	-187.137	23.93	23.93	47.85	2518	534
16941.29162	19436.40548	-183.249	31.44	31.44	62.88	1258	534
30758.59162	21022.80548	27.1839	10.60	10.60	21.20	4922	534
11826.09162	22368.30548	-83.4567	25.08	25.08	50.16	1401	534
17601.99162	25967.90548	221.323	31.27	31.27	62.55	1659	534
29648.39162	26697.30548	-44.5767	32.15	32.15	64.29	1082	534
14301.69162	26705.60548	-211.113	36.10	36.10	72.20	1435	534
13307.09162	30180.20548	-167.697	28.26	28.26	56.52	1286	534
23783.69668	20728.00146	85.5254	30.73	30.73	61.47	1038	542
30781.29668	21044.70146	48.1628	16.39	16.39	32.78	2054	542
13783.89668	21967.00146	-132.971	28.85	28.85	57.70	1969	542
17249.79668	24196.40146	-214.619	57.09	57.09	114.17	1010	542
29524.89668	26710.20146	45.2324	23.17	23.17	46.35	1985	542
18496.79668	32604.90146	70.1408	16.39	16.39	32.78	2682	542
14914.99668	34879.70146	-85.0192	22.07	22.07	44.13	1869	542
32584.99668	34857.40146	-213.323	22.04	22.04	44.09	4383	542
15200.39668	39011.10146	-90.8512	26.54	26.54	53.08	1958	542
22172.30173	15389.99744	67.6765	11.42	11.42	22.84	4857	550
34964.20173	17442.69744	25.9183	18.46	18.46	36.93	2391	550
19319.40173	19390.69744	170.973	24.61	24.61	49.22	1072	550
34751.90173	21625.99744	-19.1897	28.59	28.59	57.18	1009	550
14687.20173	24993.49744	-75.5657	12.13	12.13	24.26	4675	550
22765.30173	25722.09744	30.3139	25.76	25.76	51.53	1068	550
16226.00173	33387.29744	250.826	35.68	35.68	71.36	1172	550
29013.60173	33822.09744	-128.054	15.64	15.64	31.27	2981	550
15582.90679	15766.49342	-157.48	31.46	31.46	62.93	1066	558
20821.80679	16674.99342	91.5858	16.93	16.93	33.86	3682	558
1966.306785	17056.79342	-202.84	36.57	36.57	73.15	1239	558
16936.70679	19623.09342	-119.896	10.41	10.41	20.82	4740	558
31228.40679	21655.29342	-195.064	21.34	21.34	42.67	3631	558
15260.00679	23641.69342	-121.84	23.62	23.62	47.24	2225	558
10903.40679	23885.69342	-191.176	33.02	33.02	66.03	1817	558
29638.10679	26671.39342	-44.0802	33.94	33.94	67.87	1482	558
21820.40679	29066.19342	16.128	23.95	23.95	47.90	1606	558
30016.80679	31807.39342	9.70376	21.78	21.78	43.57	1957	558
22500.30679	34199.39342	-104.344	23.81	23.81	47.62	1608	558
24493.60679	35234.39342	-229.408	26.00	26.00	52.00	2386	558
15266.60679	37315.59342	-40.1922	42.08	42.08	84.17	1040	558
24436.60679	37775.89342	-95.9202	29.60	29.60	59.20	1000	558
21259.11184	10635.4894	9.43725	13.82	13.82	27.65	3810	566
17201.31184	12767.0894	31.9787	20.39	20.39	40.79	1586	566
16128.11184	13518.3894	0.365252	19.97	19.97	39.94	2468	566
20431.51184	14943.6894	-247.171	43.12	43.12	86.24	1424	566
20727.61184	15786.0894	-83.2267	12.91	12.91	25.81	5239	566
34721.21184	20797.6894	-196.627	26.28	26.28	52.56	2430	566
19456.31184	24740.3894	-28.7947	23.71	23.71	47.43	1718	566
24326.01184	25450.6894	295.715	29.25	29.25	58.50	2261	566
31875.61184	27448.6894	-186.259	30.66	30.66	61.32	1801	566
18998.21184	30150.0894	90.5867	29.67	29.67	59.35	1010	566
22796.21184	30146.0894	-185.611	22.25	22.25	44.51	2545	566
21990.21184	31115.2894	-23.6107	21.41	21.41	42.81	2551	566
5322.216894	4521.285384	63.2139	19.43	19.43	38.86	2222	574
23476.21689	9657.085384	11.9319	25.22	25.22	50.44	1140	574
19308.91689	13711.68538	154.056	18.72	18.72	37.44	1604	574
20740.31689	15815.38538	22.9209	20.37	20.37	40.74	1632	574
20032.41689	18197.08538	227.316	29.53	29.53	59.06	1012	574
31521.51689	24156.58538	-16.1013	29.58	29.58	59.16	1737	574
17339.81689	28949.28538	109.368	24.12	24.12	48.23	1495	574
20950.11689	31360.18538	247.829	44.89	44.89	89.77	1069	574
15159.21689	35742.68538	-105.525	23.86	23.86	47.71	1804	574
19877.32195	11012.98137	-29.9758	11.80	11.80	23.60	5971	582
17233.32195	12777.78137	57.8192	13.64	13.64	27.27	3418	582
36606.32195	16471.28137	-61.7278	44.01	44.01	88.03	1058	582
20075.12195	31193.68137	-141.432	11.33	11.33	22.66	4899	582
17631.727	13969.17735	-156.602	28.90	28.90	57.79	1565	590
29514.527	14090.37735	-27.6503	19.17	19.17	38.34	2203	590
21105.927	17566.27735	141.069	28.42	28.42	56.85	1222	590
36023.627	18021.27735	-10.8023	20.30	20.30	40.60	1781	590
21442.827	19623.27735	-58.1063	21.55	21.55	43.10	1530	590
17765.627	23472.57735	91.2523	22.44	22.44	44.89	1546	590
30818.727	28822.57735	-4.32226	23.55	23.55	47.10	1581	590
16835.127	30249.07735	-122.258	34.83	34.83	69.66	1180	590
20086.627	31195.37735	-124.85	19.10	19.10	38.20	3440	590
27389.727	32005.37735	265.611	26.85	26.85	53.69	1683	590
22435.427	32130.67735	-49.6823	27.88	27.88	55.77	1169	590
25027.427	32358.57735	160.849	21.95	21.95	43.90	2170	590
12369.127	35797.47735	-118.37	15.97	15.97	31.93	3771	590
19160.93206	13667.37333	41.169	18.72	18.72	37.44	1550	598
2002.532056	16833.87333	-177.605	39.47	39.47	78.94	1187	598
35005.33206	17518.77333	-90.1248	34.45	34.45	68.91	1344	598
12089.03206	20259.07333	-75.8688	27.39	27.39	54.78	1579	598
30778.13206	21038.67333	52.158	10.90	10.90	21.81	3727	598
32885.93206	24812.17333	-160.109	29.56	29.56	59.11	1270	598
21868.13206	29134.17333	24.3192	19.83	19.83	39.66	2082	598
17896.43206	30402.17333	11.1324	33.16	33.16	66.32	1180	598
15758.73206	31022.97333	-45.4128	14.53	14.53	29.06	3387	598
19436.03206	34501.47333	-60.9648	14.86	14.86	29.72	3031	598
25212.33711	8596.56931	-212.863	21.83	21.83	43.66	3749	606
19403.03711	13713.66931	253.357	31.70	31.70	63.40	1002	606
15928.33711	20248.96931	-129.271	19.24	19.24	38.48	2968	606
31273.13711	21661.26931	-157.135	20.72	20.72	41.45	2752	606
15598.63711	24694.66931	-118.903	22.66	22.66	45.31	2238	606
33763.83711	27887.26931	-125.383	34.95	34.95	69.90	1431	606
12833.33711	29804.36931	-94.9273	15.28	15.28	30.57	3693	606
25202.84216	8625.265292	-4.47377	28.07	28.07	56.14	1718	614
16182.14216	18377.76529	94.1158	17.71	17.71	35.42	2647	614
35143.94216	18593.36529	-5.12177	11.85	11.85	23.69	4073	614
5668.342165	23877.06529	-206.65	20.11	20.11	40.22	4035	614
33518.54216	24472.26529	137.339	18.91	18.91	37.82	1815	614
12895.34216	28252.06529	-38.1698	24.37	24.37	48.75	1586	614
15756.54216	31032.86529	-23.2658	15.33	15.33	30.66	2186	614
18981.04216	31789.46529	-29.7458	24.37	24.37	48.75	1379	614
19774.44216	31814.96529	153.456	14.53	14.53	29.06	3226	614
22347.24216	33701.36529	-52.4258	37.14	37.14	74.28	1121	614
17997.24722	21881.36127	-174.516	15.64	15.64	31.27	3317	622
14686.54722	24968.06127	25.7175	18.11	18.11	36.22	1983	622
23729.84722	27219.36127	47.6955	20.56	20.56	41.12	1094	622
32429.04722	28122.16127	87.9885	9.87	9.87	19.73	5664	622
17283.24722	34070.56127	233.776	29.48	29.48	58.97	1054	622
28424.94722	35266.26127	-239.964	28.68	28.68	57.37	1538	622
36990.05227	1009.957255	234.242	33.51	33.51	67.02	1562	630
19554.55227	12508.95725	245.231	26.02	26.02	52.05	1216	630
17196.65227	12809.55725	12.2642	12.51	12.51	25.01	4132	630
14779.55227	23522.45725	-233.751	40.98	40.98	81.95	1822	630
14711.75227	24996.25725	-64.6228	5.98	5.98	11.96	10932	630
28630.95227	26585.35725	248.161	14.79	14.79	29.58	3555	630
17374.85227	28896.45725	-152.751	28.10	28.10	56.19	2388	630
13742.35227	32602.05725	-186.447	18.37	18.37	36.74	3041	630
23997.85227	33356.75725	-61.3828	23.24	23.24	46.49	1047	630
19781.55227	33694.35725	-20.5588	13.12	13.12	26.23	5336	630
17888.85733	7139.153236	-130.985	19.81	19.81	39.61	2651	638
25132.85733	9864.453236	-63.5933	11.70	11.70	23.41	4252	638
34721.45733	14776.05324	-237.905	35.21	35.21	70.41	1222	638
31654.75733	16482.05324	37.6387	24.85	24.85	49.69	1159	638
37611.45733	19586.85324	-102.473	40.84	40.84	81.67	1027	638
31209.85733	21708.85324	-169.217	27.81	27.81	55.63	1119	638
34291.55733	22536.55324	138.738	15.07	15.07	30.14	2987	638
32585.45733	25199.75324	168.042	31.75	31.75	63.49	1256	638
27353.45733	31984.15324	185.624	16.44	16.44	32.88	3784	638
11929.75733	33384.65324	-115.433	22.94	22.94	45.88	2549	638
4706.862382	5719.749218	-72.2838	22.11	22.11	44.23	3098	646
23852.86238	12543.64922	-108.572	16.16	16.16	32.31	2686	646
36471.86238	20983.34922	-153.284	24.44	24.44	48.89	1403	646
36235.46238	23859.84922	-113.108	20.32	20.32	40.65	3157	646
14256.56238	24710.94922	-224.564	24.09	24.09	48.18	2804	646
15611.96238	24638.94922	-47.0118	23.17	23.17	46.35	1917	646
22763.46238	25736.04922	48.3612	23.71	23.71	47.43	1969	646
19722.36238	31810.94922	293.782	22.47	22.47	44.93	1970	646
23988.66238	33355.74922	4.18021	27.88	27.88	55.77	1083	646
19427.06238	34493.14922	52.7568	26.02	26.02	52.05	1326	646
19563.96744	12525.7452	4.56171	10.01	10.01	20.02	5454	654
23782.56744	12624.8452	34.1753	9.14	9.14	18.27	5763	654
17958.06744	21518.9452	157.985	15.78	15.78	31.56	2851	654
14544.86744	23058.1452	246.629	37.23	37.23	74.47	1191	654
18794.56744	28303.7452	26.1167	10.83	10.83	21.67	5060	654
16091.46744	28951.4452	5.8577	24.47	24.47	48.94	1748	654
18175.46744	31160.0452	42.9665	7.47	7.47	14.93	6527	654
23351.76744	36027.3452	-117.262	46.21	46.21	92.41	1076	654
21691.97249	12010.64118	1.7032	8.83	8.83	17.66	4332	662
28241.97249	12475.64118	-111.049	16.74	16.74	33.49	3754	662
17306.67249	16785.34118	-65.0408	24.33	24.33	48.65	1141	662
15959.37249	25528.44118	-133.729	30.43	30.43	60.85	1756	662
28701.37249	26626.24118	156.253	21.31	21.31	42.63	1356	662
16849.27249	27205.14118	-228.985	12.67	12.67	25.34	5844	662
8333.37249	31360.04118	291.784	32.10	32.10	64.20	2241	662
30770.87249	31907.94118	-138.913	15.80	15.80	31.60	2514	662
26044.87249	36990.94118	-54.6728	17.50	17.50	35.00	2304	662
14161.27249	37827.14118	-13.2008	21.67	21.67	43.33	2081	662
22894.47754	7887.037163	-100.947	24.35	24.35	48.70	1924	670
17176.27754	12798.03716	86.3895	15.02	15.02	30.05	2668	670
17645.17754	14060.13716	-51.6993	23.34	23.34	46.68	1389	670
25636.97754	17382.33716	21.9207	24.26	24.26	48.51	1385	670
13148.47754	19656.43716	-160.563	33.32	33.32	66.65	1276	670
17180.47754	23997.23716	-180.003	34.57	34.57	69.14	1442	670
35153.27754	24863.83716	-49.7553	27.18	27.18	54.35	1564	670
28607.57754	26532.33716	155.254	17.47	17.47	34.95	4885	670
34337.57754	27077.23716	-108.723	36.76	36.76	73.52	1241	670
19328.57754	29307.63716	18.9903	22.37	22.37	44.74	1160	670
19787.47754	31827.43716	218.257	11.94	11.94	23.88	4758	670
20012.87754	37731.93716	-176.763	29.72	29.72	59.44	2765	670
22906.5826	7874.833144	-195.174	30.94	30.94	61.89	1773	678
25193.9826	9399.933144	-196.47	23.17	23.17	46.35	2254	678
20854.4826	16677.73314	220.189	19.15	19.15	38.29	3188	678
17984.4826	21535.03314	60.482	11.14	11.14	22.28	5616	678
9762.082599	21509.33314	-77.2378	28.10	28.10	56.19	1386	678
11964.7826	23794.43314	-63.6298	28.45	28.45	56.90	1717	678
21429.5826	27741.63314	123.486	32.71	32.71	65.42	1074	678
26314.1826	28425.33314	-123.246	10.39	10.39	20.77	5698	678
18166.0826	31162.33314	31.9106	5.70	5.70	11.40	8620	678
27320.3826	36169.13314	-88.9018	22.16	22.16	44.32	2598	678
12806.4826	37956.23314	-34.4698	14.39	14.39	28.78	3042	678
17862.58765	7156.029126	-109.904	21.01	21.01	42.01	1976	686
16191.08765	13564.22913	223.585	25.98	25.98	51.95	1056	686
25152.38765	14555.92913	-63.8963	16.74	16.74	33.49	3042	686
36508.88765	16572.52913	-227.84	34.34	34.34	68.67	1270	686
24576.68765	17265.82913	8.20089	20.82	20.82	41.64	1267	686
14245.38765	21378.72913	73.4023	19.15	19.15	38.29	1277	686
17629.38765	25975.02913	90.9847	18.04	18.04	36.08	2158	686
15943.88765	34047.32913	-115.088	27.22	27.22	54.45	1014	686
18796.68765	36273.02913	-99.5363	19.41	19.41	38.81	2981	686
40249.19271	518.8251072	261.414	58.14	58.14	116.29	1106	694
15625.69271	25376.12511	-35.6508	20.65	20.65	41.31	2528	694
15933.69271	28469.02511	-58.3308	18.20	18.20	36.41	1302	694
15821.49271	31050.42511	-5.84282	22.51	22.51	45.03	1339	694
13768.19271	32501.72511	-97.2108	14.04	14.04	28.07	3411	694
28053.99271	32407.62511	-55.0908	24.49	24.49	48.98	2084	694
23840.19776	12625.32109	4.90668	19.57	19.57	39.14	1208	702
18328.09776	18047.12109	21.5873	23.62	23.62	47.24	1270	702
35129.39776	18608.22109	-76.7413	37.49	37.49	74.98	1143	702
14220.79776	21367.12109	83.8583	17.24	17.24	34.48	1557	702
29779.79776	21538.92109	132.21	15.14	15.14	30.29	2826	702
19245.69776	23585.02109	102.173	20.91	20.91	41.82	2337	702
28272.79776	29959.52109	63.3455	23.10	23.10	46.21	2096	702
20114.69776	30455.72109	180.561	22.04	22.04	44.09	2695	702
32652.19776	34723.12109	-94.2373	30.80	30.80	61.61	1232	702
20995.59776	35554.02109	-22.3093	14.88	14.88	29.77	2321	702
12812.09776	37939.22109	-25.5493	19.26	19.26	38.53	2011	702
15204.69776	38886.82109	-98.1253	34.55	34.55	69.10	1056	702
13105.19776	39697.82109	-78.6853	17.90	17.90	35.80	2865	702
5563.102816	5639.61707	-81.2338	16.89	16.89	33.77	2401	710
17906.80282	11346.41707	-201.114	16.63	16.63	33.25	3681	710
26907.30282	15100.51707	215.77	19.43	19.43	38.86	2667	710
24041.80282	33414.61707	4.95017	33.42	33.42	66.83	1012	710
23808.30282	38330.41707	-246.474	33.65	33.65	67.31	1917	710
36087.90787	2234.413052	-14.991	33.77	33.77	67.54	1097	718
34759.50787	14855.91305	-155.607	15.87	15.87	31.75	5193	718
2026.90787	17121.51305	-205.503	24.44	24.44	48.89	1547	718
35037.50787	18655.91305	-118.023	36.60	36.60	73.19	1041	718
24051.80787	32206.41305	-76.551	27.81	27.81	55.63	1035	718
29059.30787	33915.71305	-134.223	23.46	23.46	46.91	1983	718
15850.01292	15224.10903	-12.9002	17.17	17.17	34.34	2845	726
24247.51292	20985.00903	-38.8202	16.06	16.06	32.12	2795	726
9766.112924	21410.60903	-72.5162	20.44	20.44	40.88	2368	726
17606.31292	21587.60903	237.309	28.14	28.14	56.28	1085	726
15963.41292	25312.60903	-156.108	22.80	22.80	45.59	1798	726
23996.51292	32168.50903	46.8328	18.63	18.63	37.26	1895	726
27508.01798	11156.20501	-128.097	23.97	23.97	47.95	1815	734
16723.51798	15447.70501	63.8294	33.23	33.23	66.46	1090	734
16401.71798	17327.60501	-190.305	38.08	38.08	76.16	1356	734
32529.21798	17751.70501	243.316	36.95	36.95	73.90	1133	734
22175.71798	24721.70501	180.313	35.54	35.54	71.07	1038	734
32806.71798	25121.90501	-229.833	35.09	35.09	70.18	1190	734
17673.21798	25933.60501	56.5034	16.74	16.74	33.49	2424	734
19553.41798	29531.00501	-95.6974	23.79	23.79	47.57	2156	734
15151.41798	35684.70501	-158.553	21.69	21.69	43.38	1943	734
17874.32303	7131.900996	-162.295	18.18	18.18	36.36	3587	742
23063.62303	13127.301	109.397	16.30	16.30	32.59	2824	742
19143.92303	13638.701	56.6502	8.08	8.08	16.16	4560	742
32278.52303	14453.901	-140.263	36.41	36.41	72.82	1375	742
34695.32303	14766.801	-8.71856	24.96	24.96	49.93	1855	742
29271.82303	15998.901	227.346	36.36	36.36	72.72	1229	742
2057.923032	17149.801	-218.671	26.75	26.75	53.51	2171	742
20039.52303	18198.301	282.291	32.64	32.64	65.28	1666	742
19303.92303	19328.401	113.793	26.82	26.82	53.65	1054	742
24258.12303	20952.401	140.167	20.25	20.25	40.51	1883	742
19246.62303	23565.601	219.287	22.25	22.25	44.51	3268	742
26300.12303	28369.701	-249.775	27.67	27.67	55.34	1816	742
25273.32303	29975.101	258.115	38.86	38.86	77.72	1181	742
19750.42303	31820.201	127.712	7.16	7.16	14.32	8475	742
25789.82303	34758.701	222.95	28.17	28.17	56.33	1925	742
28396.42303	35199.201	-125.359	10.53	10.53	21.05	6305	742
15114.62303	35597.001	-172.663	14.72	14.72	29.44	4717	742
20731.52303	35939.201	-207.655	36.81	36.81	73.62	1278	742
17162.32809	12759.49698	34.0865	11.47	11.47	22.94	4605	750
19324.72809	13769.49698	46.5407	15.99	15.99	31.98	1697	750
15205.22809	14191.19698	-87.6277	35.30	35.30	70.60	1073	750
15526.32809	15841.09698	124.196	27.01	27.01	54.02	1466	750
34893.92809	18951.69698	-70.7797	27.91	27.91	55.81	1196	750
5681.528087	23712.69698	-116.788	21.43	21.43	42.86	1998	750
[truncated: 88,698 more rows]
