# Supplementary material for: Super-resolution analysis of PACSIN2 and EHD2 at caveolae
Source: PLoS One. 2022 Jul 14;17(7):e0271003. doi: 10.1371/journal.pone.0271003 (PMC9282494; doi:10.1371/journal.pone.0271003)
Supplement: S1 Data — (ZIP) [file pone.0271003.s003.zip › 405cav1polyCy3PACSIN2mono004driftCorr 3DdistanceG_405-647_96K_TS3D.3dlp]

13671.2204	7652.355457	-44.856	35.04	35.04	70.08	1866	2
17370.3204	8753.255457	-74.664	20.04	20.04	40.08	5008	2
1714.620399	10116.55546	-229.536	50.19	50.19	100.37	1394	2
22306.6204	10594.85546	-127.152	61.28	61.28	122.55	1451	2
18715.0204	10627.45546	-176.4	14.20	14.20	28.40	11367	2
14921.6204	12985.75546	204.08	36.97	36.97	73.95	2262	2
13255.7204	14291.05546	-66.24	52.99	52.99	105.97	1605	2
9049.920399	14476.15546	-197.136	50.96	50.96	101.92	2057	2
29312.0204	15622.85546	-52.632	69.07	69.07	138.14	1585	2
18892.7204	16030.65546	37.7802	41.00	41.00	82.00	2175	2
10039.9204	16875.65546	-111.6	32.26	32.26	64.53	2603	2
8813.420399	17781.55546	-110.952	57.79	57.79	115.58	1161	2
9482.120399	17812.65546	-47.448	60.88	60.88	121.75	1079	2
6226.420399	18572.85546	-74.664	35.23	35.23	70.46	2275	2
33515.8204	18973.25546	-169.272	64.34	64.34	128.68	1370	2
20926.8204	19897.75546	-66.888	34.88	34.88	69.76	2286	2
31407.7204	20637.35546	-42.264	37.21	37.21	74.42	1805	2
32194.9204	20589.45546	-11.808	24.85	24.85	49.69	3467	2
16487.0204	20990.75546	-18.936	24.82	24.82	49.64	3343	2
39220.0204	21053.25546	224.593	46.04	46.04	92.08	1239	2
38554.0204	22008.35546	-81.144	47.34	47.34	94.67	1028	2
16360.6204	22734.45546	11.52	47.05	47.05	94.11	1422	2
17488.1204	22837.45546	-41.616	44.04	44.04	88.08	2270	2
12642.3204	23313.95546	-15.696	11.35	11.35	22.70	10391	2
15955.5204	23511.55546	42.9084	9.63	9.63	19.26	17608	2
20671.7204	23841.55546	30.4542	25.43	25.43	50.87	2864	2
29951.3204	23845.55546	-64.296	14.74	14.74	29.48	7673	2
15320.3204	24703.45546	-24.768	52.00	52.00	104.00	1411	2
12452.4204	25350.15546	-55.872	28.68	28.68	57.37	2989	2
13936.4204	25417.55546	-65.592	47.76	47.76	95.52	1510	2
12511.8204	25712.65546	-101.232	22.54	22.54	45.07	5172	2
21916.1204	25567.75546	-150.48	29.15	29.15	58.31	4024	2
23234.8204	25626.95546	-175.104	16.06	16.06	32.12	11417	2
29446.1204	26542.15546	-26.064	43.07	43.07	86.15	1721	2
8263.420399	27106.65546	63.4212	59.30	59.30	118.60	1019	2
9254.720399	27087.45546	105.912	45.26	45.26	90.53	1031	2
7547.320399	28285.85546	-80.496	20.94	20.94	41.87	4618	2
20843.3204	28676.55546	116.901	12.60	12.60	25.20	11609	2
10441.7204	29231.65546	28.2564	18.96	18.96	37.92	2848	2
24788.9204	29153.85546	72.2124	36.06	36.06	72.11	2002	2
20782.5204	29489.75546	218	51.24	51.24	102.49	1818	2
29500.2204	30149.15546	1.152	34.55	34.55	69.10	2019	2
14922.4204	30246.95546	-4.032	10.81	10.81	21.62	16008	2
13068.4204	30882.45546	-15.048	58.69	58.69	117.37	1363	2
29601.5204	31171.95546	70.0146	30.83	30.83	61.65	1849	2
15736.8204	31366.25546	-48.744	12.83	12.83	25.67	15743	2
27774.4204	31437.65546	-115.488	47.29	47.29	94.58	1666	2
6925.720399	32522.75546	6.336	27.46	27.46	54.92	2571	2
14312.2204	32670.55546	-90.216	27.08	27.08	54.16	2226	2
16847.1204	32446.45546	-195.84	58.99	58.99	117.99	1783	2
23418.9204	32755.45546	294.19	43.17	43.17	86.33	2069	2
9586.920399	32850.95546	-43.56	43.17	43.17	86.33	1351	2
21178.8204	34125.75546	133.018	24.42	24.42	48.84	2326	2
31063.6204	34116.35546	45.1062	36.15	36.15	72.30	1390	2
9951.720399	35737.85546	8.28	28.02	28.02	56.05	2581	2
3181.220399	36219.45546	72.945	39.12	39.12	78.23	1060	2
27100.7204	37677.85546	-173.808	42.34	42.34	84.69	1596	2
15972.0204	40219.05546	-85.032	39.56	39.56	79.13	1271	2
27454.82275	15232.15713	-134.928	35.73	35.73	71.45	2151	10
40916.82275	15395.35713	-95.4	30.21	30.21	60.43	2070	10
19034.92275	17768.75713	304.447	35.04	35.04	70.08	4769	10
10782.52275	19381.65713	-146.592	55.88	55.88	111.77	1881	10
15221.82275	19337.75713	-213.336	27.55	27.55	55.11	4181	10
36125.12275	19441.65713	-67.536	35.33	35.33	70.65	1791	10
21016.42275	19914.15713	-61.704	53.86	53.86	107.72	1336	10
12084.02275	21813.55713	-221.76	35.89	35.89	71.78	4922	10
27069.32275	21744.85713	-60.408	19.71	19.71	39.42	3255	10
22788.82275	22062.75713	-136.872	25.17	25.17	50.35	3056	10
9830.222751	22221.65713	-51.984	28.73	28.73	57.46	2473	10
20506.32275	23311.65713	-234.072	31.20	31.20	62.41	3876	10
37505.62275	23955.45713	-213.336	37.73	37.73	75.45	2134	10
23829.52275	23993.05713	-77.256	27.62	27.62	55.25	2980	10
11555.62275	24165.95713	-129.744	34.69	34.69	69.38	2595	10
26643.72275	24296.75713	51.6996	16.70	16.70	33.39	5120	10
14453.42275	24711.35713	223.128	35.84	35.84	71.69	2782	10
25352.82275	25989.65713	28.989	17.59	17.59	35.18	7414	10
11085.22275	26289.95713	158.659	30.97	30.97	61.94	2193	10
233.6227513	27549.75713	-34.488	30.92	30.92	61.84	1509	10
18207.52275	28548.35713	-22.824	34.97	34.97	69.94	3006	10
10360.32275	29340.85713	177.707	25.55	25.55	51.10	2519	10
31842.62275	31322.25713	-65.592	31.35	31.35	62.69	1478	10
15152.52275	32926.85713	-85.68	42.77	42.77	85.53	1590	10
19638.72275	33201.85713	18	18.46	18.46	36.93	4834	10
21218.92275	34076.25713	-74.664	30.17	30.17	60.34	2319	10
29374.52275	35480.65713	21.663	29.13	29.13	58.26	2008	10
12927.32275	35720.65713	138.146	30.61	30.61	61.23	2074	10
13945.02275	35766.05713	-31.896	46.84	46.84	93.68	1072	10
8863.122751	38027.05713	263.421	25.36	25.36	50.73	3720	10
3752.122751	38101.25713	84.6666	21.36	21.36	42.72	3779	10
15050.0251	12038.45881	-51.984	14.93	14.93	29.86	10105	18
17475.0251	14396.65881	-104.472	17.99	17.99	35.98	7207	18
10939.7251	14802.65881	152.066	35.42	35.42	70.84	1986	18
29242.0251	15896.35881	-199.08	38.55	38.55	77.10	2403	18
12873.9251	17232.75881	-117.432	20.96	20.96	41.92	6176	18
14206.2251	17169.45881	11.52	32.38	32.38	64.76	1676	18
11723.5251	18552.05881	-137.52	21.81	21.81	43.61	3867	18
15137.9251	19519.55881	-187.416	42.91	42.91	85.82	2133	18
16575.0251	19472.35881	-40.32	36.55	36.55	73.10	1759	18
1946.825103	21249.05881	-124.56	43.33	43.33	86.66	1112	18
10037.2251	21762.35881	-207.504	54.71	54.71	109.41	1751	18
31621.2251	21917.05881	-39.672	18.72	18.72	37.44	3924	18
7927.725103	21955.55881	-39.024	30.54	30.54	61.09	2715	18
14620.0251	22287.25881	-26.064	11.28	11.28	22.56	14968	18
18551.9251	22500.95881	-118.728	18.93	18.93	37.87	5632	18
16251.8251	22644.05881	194.557	28.05	28.05	56.10	3192	18
17618.7251	22668.95881	146.205	64.95	64.95	129.90	1220	18
32887.4251	22872.55881	37.7802	35.58	35.58	71.17	1727	18
17854.5251	23174.55881	75.1428	28.40	28.40	56.80	2106	18
24767.0251	23149.05881	-116.136	31.20	31.20	62.41	2197	18
36256.8251	23090.15881	203.348	42.65	42.65	85.30	1285	18
19741.9251	23685.45881	-108.36	26.07	26.07	52.14	3290	18
13559.5251	24096.35881	81.0036	23.29	23.29	46.58	3112	18
25652.6251	25098.55881	190.161	52.07	52.07	104.14	1229	18
12582.2251	25191.15881	235.582	19.90	19.90	39.80	4145	18
9225.125103	25236.45881	48.7692	44.23	44.23	88.45	1076	18
7749.925103	25612.45881	-33.84	46.11	46.11	92.22	1168	18
12899.3251	25997.25881	-88.92	60.76	60.76	121.52	1005	18
25373.9251	25965.85881	17.352	29.01	29.01	58.03	1650	18
22036.3251	25899.15881	-207.504	71.12	71.12	142.24	1574	18
29503.3251	26076.15881	-185.472	14.15	14.15	28.31	14095	18
11154.3251	26267.85881	116.168	33.21	33.21	66.41	1504	18
18454.1251	26627.85881	264.886	29.74	29.74	59.49	5034	18
14504.3251	26852.05881	-134.928	22.30	22.30	44.60	6327	18
10182.9251	27150.95881	-216.576	24.68	24.68	49.36	5622	18
22124.9251	27469.85881	17.352	46.11	46.11	92.22	1280	18
20949.0251	27975.95881	6.336	23.22	23.22	46.44	4820	18
33867.4251	28331.45881	98.586	26.68	26.68	53.36	3011	18
12226.1251	28807.95881	240.71	34.85	34.85	69.71	2221	18
5024.925103	28960.75881	110.308	28.47	28.47	56.94	1960	18
8411.125103	29957.95881	73.6776	31.84	31.84	63.68	1296	18
13585.8251	29920.05881	71.4798	27.60	27.60	55.20	2619	18
15280.7251	30256.15881	259.025	41.07	41.07	82.14	2005	18
19232.5251	30277.35881	-29.952	21.15	21.15	42.30	5439	18
11731.5251	30576.35881	-27.36	31.98	31.98	63.96	2099	18
2961.425103	31851.45881	178.439	36.17	36.17	72.35	1006	18
8005.925103	31788.45881	229.721	62.36	62.36	124.72	1080	18
9273.025103	32586.75881	-118.728	16.91	16.91	33.82	6943	18
29429.3251	32637.25881	-56.52	42.48	42.48	84.97	1105	18
20966.9251	32731.15881	-2.736	29.58	29.58	59.16	3109	18
23591.3251	32852.65881	202.615	35.94	35.94	71.87	1981	18
4169.425103	33154.65881	-170.568	39.02	39.02	78.04	1566	18
36569.9251	33068.05881	93.4578	31.93	31.93	63.87	1616	18
1963.327455	5275.660481	-237.96	65.96	65.96	131.93	1373	26
17732.82746	8611.660481	167.45	18.72	18.72	37.44	5122	26
24517.62746	13705.06048	-14.4	44.42	44.42	88.83	1154	26
12215.82746	15349.06048	269.282	74.39	74.39	148.79	1122	26
8439.127455	15880.26048	60.4908	30.07	30.07	60.15	2239	26
19106.52746	17775.46048	-9.864	30.45	30.45	60.90	2674	26
27935.22746	17871.06048	8.928	27.46	27.46	54.92	2221	26
35967.62746	21699.86048	286.132	59.23	59.23	118.46	1298	26
38742.62746	21965.36048	-63.648	26.14	26.14	52.28	3136	26
2542.327455	22243.56048	-238.608	39.02	39.02	78.04	2514	26
37299.32746	23148.86048	-223.704	60.26	60.26	120.53	1340	26
34685.72746	23863.26048	-173.16	15.19	15.19	30.38	12571	26
13514.62746	24184.66048	34.1172	45.22	45.22	90.43	1215	26
21312.32746	24152.26048	-234.72	45.64	45.64	91.28	2717	26
26743.72746	24264.36048	264.886	18.04	18.04	36.08	7097	26
15720.82746	25325.06048	-7.272	15.52	15.52	31.04	5616	26
12892.42746	26052.56048	57.5604	26.54	26.54	53.08	2596	26
32689.02746	26665.16048	134.483	25.62	25.62	51.24	1650	26
24525.52746	26953.86048	-158.256	27.48	27.48	54.97	3153	26
20967.52746	27050.86048	-61.704	18.51	18.51	37.02	7716	26
35535.32746	26873.56048	-15.696	45.03	45.03	90.06	1138	26
5061.227455	27249.76048	-148.536	26.64	26.64	53.27	3267	26
4059.427455	27944.56048	-18.288	23.88	23.88	47.76	1495	26
32291.82746	28248.86048	-197.784	68.30	68.30	136.59	1043	26
21824.32746	28513.86048	-171.216	19.81	19.81	39.61	7634	26
35418.02746	28754.06048	-62.352	21.22	21.22	42.44	3210	26
901.8274551	28987.16048	-173.808	12.76	12.76	25.53	9127	26
4816.227455	28954.56048	-73.368	32.00	32.00	64.01	1847	26
7123.427455	28903.96048	-119.376	34.43	34.43	68.86	1806	26
27632.02746	29548.06048	52.4322	31.18	31.18	62.36	2367	26
9366.327455	30316.86048	-78.552	52.35	52.35	104.70	1241	26
21126.32746	30899.26048	-234.072	42.53	42.53	85.06	2896	26
9258.327455	32485.66048	-146.592	16.23	16.23	32.45	7519	26
16032.62746	32659.56048	-239.904	54.99	54.99	109.98	2905	26
15888.02746	33807.16048	286.864	22.11	22.11	44.23	6948	26
4694.027455	36051.36048	-188.712	19.17	19.17	38.34	5092	26
30497.42746	38039.36048	-166.68	56.83	56.83	113.65	1076	26
16763.62981	9208.562155	-55.872	33.58	33.58	67.16	2234	34
11540.12981	9763.362155	-123.912	69.07	69.07	138.14	1493	34
21679.52981	10203.26216	20.9304	34.85	34.85	69.71	1830	34
17675.82981	12510.56216	194.557	15.31	15.31	30.61	7156	34
10286.02981	13481.36216	-32.544	55.44	55.44	110.87	1161	34
23459.12981	14430.06216	249.502	50.07	50.07	100.13	2242	34
37720.92981	17362.66216	-161.496	27.93	27.93	55.86	3251	34
7415.529807	17902.26216	-103.824	53.93	53.93	107.86	1139	34
30714.12981	17934.76216	-55.872	30.85	30.85	61.70	3185	34
6330.129807	18597.36216	-240.552	26.66	26.66	53.32	4098	34
22596.52981	18932.56216	205.546	43.47	43.47	86.95	1665	34
31628.92981	19735.46216	-218.52	80.85	80.85	161.69	1085	34
21074.32981	20414.56216	17.352	39.00	39.00	78.00	1370	34
39565.52981	20893.36216	73.6776	34.90	34.90	69.80	1049	34
14114.62981	21235.66216	-97.992	17.40	17.40	34.81	5850	34
7952.429807	21390.36216	-130.392	49.29	49.29	98.58	1148	34
24053.92981	21446.66216	1.152	16.89	16.89	33.77	5583	34
29426.02981	21392.06216	-92.16	13.42	13.42	26.85	12089	34
19483.02981	21634.66216	-118.728	18.18	18.18	36.36	4980	34
17109.72981	22189.86216	-203.616	99.36	99.36	198.71	1027	34
20106.62981	22043.76216	144.007	54.64	54.64	109.27	1045	34
23785.02981	22814.06216	-87.624	40.08	40.08	80.16	1619	34
25541.62981	23518.76216	-150.48	25.72	25.72	51.43	2507	34
25732.72981	23906.36216	10.224	43.17	43.17	86.33	1475	34
21835.12981	24137.66216	40.7106	26.16	26.16	52.33	2843	34
6678.329807	25209.36216	-25.416	37.96	37.96	75.93	1397	34
29749.32981	25842.76216	264.886	79.32	79.32	158.63	1093	34
12846.82981	26052.06216	-179.64	41.68	41.68	83.37	2283	34
18104.12981	26262.26216	-2.736	41.05	41.05	82.10	1481	34
35052.52981	26417.56216	-70.776	13.89	13.89	27.79	5450	34
4889.229807	26866.76216	206.278	36.31	36.31	72.63	1605	34
28503.92981	27538.26216	203.348	26.71	26.71	53.41	2584	34
24277.62981	28598.36216	18.7326	34.97	34.97	69.94	1780	34
15010.82981	30414.76216	-195.84	21.41	21.41	42.81	8637	34
13443.32981	30821.96216	-35.784	42.51	42.51	85.02	1441	34
30869.72981	31814.06216	-48.744	31.23	31.23	62.45	1482	34
34880.52981	32368.26216	-197.136	63.04	63.04	126.09	1037	34
4258.629807	33190.96216	-171.216	44.01	44.01	88.03	1205	34
7486.129807	33995.76216	-135.576	59.46	59.46	118.93	1050	34
26775.52981	34697.16216	-121.968	50.07	50.07	100.13	1823	34
34026.02981	36716.36216	-33.192	27.79	27.79	55.58	2068	34
6163.129807	37263.16216	-50.688	50.77	50.77	101.55	1342	34
30964.22981	38958.46216	-126.504	41.71	41.71	83.41	1293	34
16710.33216	9296.56383	-105.12	34.36	34.36	68.72	1781	42
22329.93216	13419.66383	-179.64	57.74	57.74	115.49	1267	42
25075.63216	14660.76383	-201.024	59.75	59.75	119.49	1524	42
11793.63216	16067.36383	-44.856	25.36	25.36	50.73	2697	42
18253.63216	16414.96383	18.7326	12.36	12.36	24.73	8104	42
7752.532159	16630.76383	-156.312	45.97	45.97	91.94	1409	42
20964.13216	17502.46383	-207.504	71.07	71.07	142.15	1346	42
17524.33216	17893.46383	-240.552	42.46	42.46	84.92	3063	42
29902.83216	17903.16383	-148.536	20.18	20.18	40.36	3238	42
37747.73216	18439.16383	38.5128	40.69	40.69	81.39	1196	42
29583.03216	18539.06383	-94.752	58.40	58.40	116.81	1083	42
21207.83216	19170.56383	-217.872	53.03	53.03	106.07	1915	42
22250.73216	19383.26383	-68.184	64.62	64.62	129.24	1057	42
9828.832159	19645.66383	66.3516	15.78	15.78	31.56	4455	42
31799.43216	19708.76383	-44.856	50.00	50.00	99.99	1184	42
21125.03216	20635.76383	-105.12	34.95	34.95	69.90	2252	42
24790.73216	21128.06383	-61.056	12.79	12.79	25.58	7478	42
36987.83216	21326.06383	-97.992	36.03	36.03	72.06	1375	42
26953.23216	21606.06383	-31.896	19.95	19.95	39.89	3689	42
12973.13216	21786.86383	-97.992	37.47	37.47	74.94	2048	42
22937.33216	22156.06383	-12.456	32.88	32.88	65.75	1554	42
35960.33216	22527.06383	71.4798	43.26	43.26	86.52	1030	42
33514.33216	23033.96383	-77.256	40.06	40.06	80.12	1294	42
24762.73216	23406.46383	159.392	24.52	24.52	49.03	3275	42
25546.03216	23261.86383	-61.056	18.06	18.06	36.13	3645	42
33629.33216	24363.06383	149.135	45.17	45.17	90.34	1580	42
11521.43216	24980.56383	59.7582	31.72	31.72	63.44	2137	42
21720.33216	25123.36383	-138.816	72.63	72.63	145.26	1222	42
32778.03216	25160.56383	-39.024	32.40	32.40	64.81	1391	42
19584.93216	25334.36383	239.245	33.98	33.98	67.97	2267	42
21756.33216	25510.46383	17.352	17.73	17.73	35.47	8514	42
24712.83216	26022.56383	4.392	43.83	43.83	87.65	1397	42
26284.13216	26928.66383	248.036	29.91	29.91	59.82	2475	42
35829.43216	27060.76383	-101.88	17.83	17.83	35.65	5374	42
5128.932159	27159.16383	-225.648	44.51	44.51	89.02	1766	42
7012.232159	27635.46383	-210.096	43.00	43.00	86.00	2038	42
19501.93216	27967.16383	189.428	33.75	33.75	67.49	2704	42
9827.432159	28671.26383	13.464	27.58	27.58	55.15	1832	42
26104.13216	28514.76383	42.9084	16.74	16.74	33.49	7237	42
6977.632159	28927.66383	56.0952	35.87	35.87	71.73	1508	42
21901.73216	28915.16383	-32.544	19.19	19.19	38.39	5422	42
31904.23216	30703.06383	-137.52	47.15	47.15	94.29	1564	42
4830.632159	31091.86383	8.928	25.79	25.79	51.57	2587	42
8177.532159	31387.56383	111.773	19.88	19.88	39.75	4128	42
3219.632159	31737.76383	-92.808	31.16	31.16	62.31	2951	42
25255.73216	32711.56383	239.245	19.81	19.81	39.61	6798	42
32436.63216	32660.96383	-190.656	51.01	51.01	102.02	1192	42
5068.032159	33844.56383	115.436	19.22	19.22	38.43	3746	42
15774.83216	33760.06383	86.8644	16.70	16.70	33.39	4965	42
32331.03216	33769.06383	-228.24	36.83	36.83	73.66	3017	42
3861.432159	36195.76383	100.784	37.16	37.16	74.32	1241	42
35025.23216	36498.26383	81.7362	23.10	23.10	46.21	2469	42
20739.53216	37721.76383	79.5384	23.62	23.62	47.24	3123	42
20683.63451	10187.9655	-27.36	16.65	16.65	33.30	8506	50
8471.934511	17988.8655	-161.496	74.61	74.61	149.21	1015	50
29834.53451	18047.4655	-148.536	34.52	34.52	69.05	2243	50
10650.83451	18351.1655	-182.88	47.05	47.05	94.11	2306	50
27373.13451	18343.8655	18.7326	38.32	38.32	76.63	1239	50
39973.73451	18854.1655	-210.096	44.25	44.25	88.50	1397	50
1602.634511	18962.3655	-204.912	44.39	44.39	88.78	1308	50
36818.53451	19479.6655	305.179	34.88	34.88	69.76	2240	50
25275.63451	21103.5655	-32.544	23.74	23.74	47.48	3402	50
34772.23451	22761.4655	158.659	29.70	29.70	59.39	2718	50
16353.83451	22754.8655	-178.992	24.49	24.49	48.98	4496	50
36312.53451	23937.7655	272.945	54.49	54.49	108.99	1250	50
9971.634511	24874.6655	-18.936	30.24	30.24	60.48	1479	50
23074.33451	25236.4655	-88.272	21.08	21.08	42.15	5530	50
836.1345108	25734.8655	-223.056	19.73	19.73	39.47	4350	50
17660.63451	25564.9655	31.9194	38.53	38.53	77.06	1332	50
28101.13451	28493.2655	-235.368	76.54	76.54	153.07	1246	50
19030.43451	28636.9655	-217.224	22.66	22.66	45.31	4739	50
32035.53451	29065.0655	-75.312	46.39	46.39	92.79	1026	50
9639.334511	29537.8655	-81.144	19.41	19.41	38.81	4705	50
33061.33451	29698.3655	-39.024	37.54	37.54	75.08	1385	50
8981.334511	29976.4655	-100.584	31.63	31.63	63.26	2250	50
33055.23451	29931.1655	-175.104	45.83	45.83	91.66	1637	50
10131.83451	30519.7655	-39.672	27.46	27.46	54.92	4133	50
3107.134511	31720.2655	278.073	23.01	23.01	46.02	4375	50
19661.83451	32045.4655	-202.968	44.84	44.84	89.68	2362	50
22294.23451	32127.2655	304.447	38.34	38.34	76.68	2664	50
27719.23451	31968.7655	-176.4	46.53	46.53	93.07	1917	50
12951.93451	32465.2655	-116.136	16.70	16.70	33.39	5481	50
19548.03451	33075.4655	-210.096	62.45	62.45	124.91	1734	50
18151.63451	33505.5655	267.817	63.07	63.07	126.13	1267	50
15660.43451	33740.6655	-33.192	48.68	48.68	97.36	1468	50
30979.83451	34154.6655	245.106	22.84	22.84	45.69	5197	50
4160.734511	34881.5655	-109.656	44.25	44.25	88.50	1135	50
13157.43451	35657.1655	-145.944	50.80	50.80	101.59	1151	50
5153.734511	36584.0655	-31.248	14.98	14.98	29.96	8090	50
13700.93686	6859.567179	-94.752	45.52	45.52	91.04	2086	58
17537.73686	8587.867179	-13.104	30.38	30.38	60.76	1852	58
17078.83686	12794.06718	-32.544	21.22	21.22	42.44	2644	58
40961.03686	15400.86718	-165.384	26.89	26.89	53.79	2949	58
16764.13686	16601.26718	-142.056	37.59	37.59	75.17	2349	58
41054.23686	17147.16718	283.201	39.66	39.66	79.32	1563	58
40586.93686	17383.06718	20.1978	18.16	18.16	36.31	3839	58
16636.23686	19178.06718	-44.856	36.13	36.13	72.25	2017	58
36428.73686	19454.96718	-31.248	28.40	28.40	56.80	2761	58
23920.63686	20634.06718	-37.728	25.03	25.03	50.07	3296	58
2103.336863	21296.86718	-31.896	17.59	17.59	35.18	4990	58
4767.436863	21868.26718	-157.608	59.06	59.06	118.13	1689	58
785.7368627	22462.56718	-74.664	32.05	32.05	64.10	1412	58
9762.036863	22267.06718	14.112	26.89	26.89	53.79	1699	58
18683.53686	23113.76718	-181.584	21.71	21.71	43.43	4291	58
22716.23686	23390.86718	160.857	28.54	28.54	57.09	2366	58
6505.936863	23746.86718	-138.816	33.84	33.84	67.68	1931	58
21243.13686	24036.16718	-97.992	33.49	33.49	66.98	2192	58
17386.63686	24060.26718	-4.032	33.02	33.02	66.03	2591	58
19778.13686	23940.66718	-22.176	44.06	44.06	88.12	1396	58
9263.436863	25006.66718	-217.224	21.93	21.93	43.85	5099	58
16238.13686	25040.76718	70.7472	45.78	45.78	91.56	1101	58
6536.536863	26043.66718	-72.72	20.25	20.25	40.51	4125	58
31995.03686	26014.76718	-132.984	30.05	30.05	60.10	2681	58
28340.43686	26547.56718	-191.952	29.34	29.34	58.69	2628	58
18640.23686	26800.36718	-77.256	31.49	31.49	62.97	3362	58
6637.736863	26984.66718	-239.256	54.42	54.42	108.85	1574	58
22110.63686	27506.96718	-103.824	27.69	27.69	55.39	4342	58
4161.236863	27628.56718	-214.632	39.26	39.26	78.52	1653	58
15242.43686	27513.66718	-26.064	30.07	30.07	60.15	3482	58
29920.23686	27908.36718	74.4102	30.38	30.38	60.76	2354	58
19020.23686	28459.66718	-237.96	10.76	10.76	21.52	23811	58
10386.63686	28890.26718	7.632	43.21	43.21	86.43	1700	58
31927.13686	28839.56718	-224.352	70.01	70.01	140.03	1168	58
2545.336863	28937.36718	-120.672	22.91	22.91	45.83	3694	58
4769.736863	28958.36718	175.509	43.05	43.05	86.10	1094	58
18271.63686	28796.26718	-165.384	89.51	89.51	179.03	1098	58
9631.836863	29460.46718	-77.256	26.00	26.00	52.00	2183	58
15946.43686	30101.86718	179.905	36.57	36.57	73.15	1650	58
13676.53686	30819.76718	259.758	42.84	42.84	85.67	1817	58
28221.83686	32388.26718	183.568	42.06	42.06	84.12	1386	58
34975.13686	32365.56718	-127.8	42.18	42.18	84.36	1208	58
19571.13686	32855.76718	-186.12	49.29	49.29	98.58	1983	58
5743.236863	33037.96718	-67.536	33.35	33.35	66.69	1967	58
31424.03686	33450.16718	-226.944	55.15	55.15	110.31	1453	58
26932.33686	34106.56718	168.916	42.15	42.15	84.31	1230	58
29152.33686	34446.56718	-224.352	37.26	37.26	74.51	2585	58
35057.63686	36431.56718	10.872	27.04	27.04	54.07	1849	58
2514.036863	40057.46718	242.908	35.94	35.94	71.87	1804	58
5395.939215	4383.268854	-21.528	41.26	41.26	82.52	1140	66
25907.13921	12245.66885	-65.592	45.12	45.12	90.24	1149	66
38633.43921	14498.26885	-137.52	45.97	45.97	91.94	1182	66
12860.63921	17432.66885	-85.032	21.81	21.81	43.61	4719	66
7152.539215	17746.16885	-121.968	48.61	48.61	97.21	1206	66
12710.03921	18742.26885	34.8498	43.31	43.31	86.62	1213	66
26032.73921	18974.46885	-90.216	48.75	48.75	97.50	1857	66
35072.13921	19248.86885	-118.08	48.91	48.91	97.83	1076	66
29575.03921	19593.76885	108.842	28.02	28.02	56.05	2044	66
36512.93921	19412.16885	275.875	31.58	31.58	63.16	2410	66
35105.23921	19799.76885	-116.784	39.19	39.19	78.37	1785	66
11382.13921	20329.76885	7.632	19.12	19.12	38.25	3886	66
17993.43921	20534.66885	-107.712	42.44	42.44	84.87	1774	66
16609.43921	20845.06885	-47.448	31.46	31.46	62.93	1938	66
13887.43921	21064.06885	15.408	41.80	41.80	83.60	1261	66
35734.93921	21384.06885	-220.464	25.74	25.74	51.48	4789	66
14295.33921	21881.96885	-125.208	23.39	23.39	46.77	3472	66
12651.23921	22168.76885	-72.072	16.46	16.46	32.92	8027	66
37930.53921	22094.46885	-12.456	29.84	29.84	59.68	1337	66
735.7392146	22565.46885	-67.536	35.16	35.16	70.32	1213	66
6724.139215	22365.26885	-144	33.25	33.25	66.51	1853	66
14272.73921	24146.56885	-64.944	53.55	53.55	107.11	1367	66
19737.33921	25468.06885	-105.768	51.22	51.22	102.44	1565	66
857.9392146	25684.36885	-149.184	23.74	23.74	47.48	3595	66
14777.13921	26165.16885	-75.96	61.21	61.21	122.41	1190	66
32028.83921	26104.76885	-101.232	29.25	29.25	58.50	3509	66
14063.43921	27718.16885	-145.296	46.72	46.72	93.45	1588	66
15329.33921	27516.16885	78.0732	39.00	39.00	78.00	1193	66
7511.939215	28235.46885	-44.208	39.96	39.96	79.93	1455	66
9618.939215	29238.06885	-138.816	39.21	39.21	78.42	2053	66
32899.93921	30076.56885	73.6776	32.83	32.83	65.66	1602	66
24506.33921	31224.86885	253.165	46.75	46.75	93.49	2266	66
23891.73921	32527.06885	-123.264	48.11	48.11	96.23	1319	66
32304.63921	33590.96885	32.652	31.25	31.25	62.50	2133	66
4456.139215	33758.66885	-221.112	38.53	38.53	77.06	1985	66
9744.139215	34288.16885	-213.984	59.68	59.68	119.35	1341	66
13680.93921	34913.86885	42.9084	66.60	66.60	133.20	1114	66
13473.73921	36231.96885	61.2234	22.16	22.16	44.32	2388	66
1809.339215	39012.36885	27.5238	44.53	44.53	89.07	1027	66
35086.73921	39117.56885	133.018	35.28	35.28	70.56	1367	66
10989.43921	40219.86885	-2.736	36.38	36.38	72.77	1038	66
10577.14157	6086.670529	-91.512	50.00	50.00	99.99	1176	74
25172.54157	7904.070529	-43.56	35.18	35.18	70.37	1559	74
19363.34157	14603.57053	-121.32	40.55	40.55	81.11	1883	74
17212.04157	15576.57053	-55.872	38.15	38.15	76.30	1751	74
33469.74157	16556.57053	237.047	46.23	46.23	92.46	1603	74
37612.74157	17221.77053	-190.008	41.92	41.92	83.84	2376	74
29653.04157	17568.07053	26.7912	44.89	44.89	89.77	1030	74
23907.44157	18578.47053	-93.456	19.99	19.99	39.99	4677	74
18903.04157	19184.27053	-154.368	29.60	29.60	59.20	4015	74
19744.14157	19665.97053	-145.296	18.42	18.42	36.83	6999	74
20282.64157	20648.27053	161.59	37.96	37.96	75.93	1397	74
17179.04157	20813.47053	-132.984	17.26	17.26	34.52	5792	74
773.7415665	22725.87053	-213.336	45.59	45.59	91.19	1183	74
4823.941567	23159.67053	-74.664	35.02	35.02	70.04	2594	74
33351.14157	23375.47053	-44.208	40.46	40.46	80.92	1192	74
10385.64157	24179.27053	138.879	29.74	29.74	59.49	1539	74
14146.44157	24902.37053	-39.024	22.30	22.30	44.60	3435	74
20410.94157	24782.37053	-42.264	20.56	20.56	41.12	3656	74
15154.64157	25067.97053	-53.928	23.79	23.79	47.57	2687	74
26323.44157	25697.77053	-110.304	50.89	50.89	101.78	1143	74
36701.54157	25786.77053	144.74	21.20	21.20	42.39	3774	74
1248.641567	27035.17053	-118.728	34.22	34.22	68.44	1921	74
10256.64157	27020.37053	-177.696	45.73	45.73	91.47	1738	74
23546.44157	27099.77053	-176.4	54.85	54.85	109.70	1690	74
7163.941567	27794.57053	73.6776	37.94	37.94	75.88	1064	74
16835.54157	29826.37053	77.3406	30.05	30.05	60.10	1667	74
10973.84157	30126.17053	-204.264	27.98	27.98	55.95	2680	74
26300.04157	30058.57053	198.952	45.99	45.99	91.99	1470	74
3677.941567	30669.67053	-138.168	22.02	22.02	44.04	3516	74
8889.041567	30379.37053	-132.336	22.87	22.87	45.73	5013	74
25341.14157	31465.77053	-4.032	33.58	33.58	67.16	1635	74
10253.94157	31367.67053	-92.16	36.81	36.81	73.62	1727	74
9277.941567	32522.97053	-101.88	17.29	17.29	34.57	5192	74
5977.441567	33852.67053	-182.88	34.95	34.95	69.90	2531	74
28197.44157	33676.27053	199.685	45.76	45.76	91.52	1521	74
38731.44157	34090.97053	-236.664	61.11	61.11	122.22	1383	74
31740.24157	36826.67053	278.806	65.56	65.56	131.13	1063	74
6186.141567	37236.07053	-137.52	39.78	39.78	79.55	1611	74
9844.843918	10480.4722	-96.696	55.67	55.67	111.34	1029	82
18716.04392	15825.9722	-20.88	47.69	47.69	95.38	1580	82
19425.14392	15789.3722	-222.408	52.05	52.05	104.09	1770	82
25434.14392	16493.2722	-240.552	20.30	20.30	40.60	7895	82
39660.04392	16698.6722	-61.056	40.34	40.34	80.68	1171	82
10240.84392	19795.2722	-20.232	20.63	20.63	41.26	2848	82
13035.74392	20559.4722	-53.28	25.22	25.22	50.44	2370	82
23962.54392	20612.6722	-29.304	26.07	26.07	52.14	2505	82
12540.04392	20639.9722	-13.104	42.93	42.93	85.86	1497	82
39171.04392	20938.1722	-129.096	27.44	27.44	54.87	3509	82
24770.54392	21121.1722	-32.544	28.31	28.31	56.61	2428	82
7235.943918	23400.5722	109.575	29.44	29.44	58.88	2602	82
18227.64392	23912.2722	-44.208	41.80	41.80	83.60	1358	82
29753.24392	25303.2722	-147.888	63.44	63.44	126.89	1044	82
30383.44392	25252.0722	262.688	31.63	31.63	63.26	3340	82
23358.94392	25729.3722	-105.768	40.39	40.39	80.78	1486	82
13343.64392	27042.7722	51.6996	25.39	25.39	50.77	3536	82
23415.54392	27334.7722	18	55.91	55.91	111.82	1020	82
22167.24392	27932.7722	-191.304	55.32	55.32	110.64	1879	82
33964.04392	28233.3722	-55.872	36.69	36.69	73.38	2235	82
23209.74392	29008.8722	96.3882	47.55	47.55	95.09	1045	82
19902.84392	29193.3722	-68.184	57.16	57.16	114.31	1349	82
22738.24392	30162.1722	-9.864	34.71	34.71	69.43	1961	82
7904.843918	30212.2722	-90.216	34.81	34.81	69.61	1329	82
9333.643918	30924.1722	-53.28	20.16	20.16	40.32	4954	82
31873.54392	31325.5722	-166.68	15.21	15.21	30.43	8343	82
19015.04392	31595.9722	-84.384	42.15	42.15	84.31	1468	82
27736.04392	31647.7722	-55.224	24.35	24.35	48.70	2621	82
22621.84392	32034.2722	29.7216	44.20	44.20	88.41	1297	82
4495.343918	33951.5722	43.641	25.10	25.10	50.21	1502	82
11787.04392	34095.2722	69.282	48.42	48.42	96.84	1362	82
30212.14392	34795.2722	191.626	37.75	37.75	75.50	1286	82
8787.843918	36159.3722	50.2344	18.98	18.98	37.96	3106	82
7309.843918	37468.0722	144.007	24.80	24.80	49.60	2373	82
10644.34627	6261.273878	165.985	63.07	63.07	126.13	1041	90
23442.94627	9876.073878	-44.208	57.58	57.58	115.16	1053	90
30508.94627	16128.17388	-1.44	54.52	54.52	109.04	1105	90
20702.54627	16651.27388	-133.632	29.25	29.25	58.50	4042	90
29698.54627	19876.67388	-71.424	22.51	22.51	45.03	5268	90
8353.54627	20426.57388	-15.048	18.37	18.37	36.74	4396	90
29483.54627	22619.17388	187.231	11.82	11.82	23.64	14913	90
34197.64627	23019.07388	78.8058	38.76	38.76	77.53	1349	90
7937.74627	23323.77388	-192.6	38.34	38.34	76.68	1951	90
24343.74627	23617.07388	129.355	34.10	34.10	68.20	1422	90
17021.94627	24107.97388	-157.608	28.12	28.12	56.24	3149	90
28652.84627	24325.87388	82.4688	11.49	11.49	22.98	6534	90
2300.04627	25061.47388	-32.544	25.43	25.43	50.87	2716	90
28099.24627	24965.87388	-156.96	43.61	43.61	87.23	1532	90
4083.14627	25796.87388	-140.112	31.32	31.32	62.64	1795	90
11475.64627	26447.47388	-236.016	42.81	42.81	85.63	2557	90
2259.64627	26567.27388	-70.128	36.95	36.95	73.90	1108	90
32655.34627	26649.97388	310.307	22.28	22.28	44.56	5142	90
4771.44627	29267.17388	-107.712	38.01	38.01	76.02	2175	90
7076.44627	29019.67388	15.408	22.42	22.42	44.84	2217	90
10167.34627	30526.37388	-173.16	48.56	48.56	97.12	1568	90
5315.44627	31721.87388	260.491	27.06	27.06	54.12	4114	90
2960.24627	32815.07388	104.447	27.69	27.69	55.39	1266	90
21520.24627	34836.97388	227.524	40.88	40.88	81.77	1385	90
7154.74627	36059.97388	-165.384	52.94	52.94	105.88	1049	90
37560.24627	39917.07388	-173.16	32.78	32.78	65.56	1400	90
8848.948622	7078.575552	250.967	46.96	46.96	93.92	1129	98
19792.44862	7831.975552	-33.192	24.82	24.82	49.64	2736	98
18507.64862	9253.375552	-30.6	37.63	37.63	75.27	1210	98
16791.04862	9348.475552	48.7692	27.98	27.98	55.95	1953	98
19669.64862	10108.17555	131.553	42.67	42.67	85.35	1085	98
26797.04862	15163.67555	-206.208	53.51	53.51	107.01	1461	98
17573.74862	16667.87555	160.124	25.95	25.95	51.90	2553	98
10083.94862	16797.77555	-71.424	21.38	21.38	42.77	2799	98
29852.44862	18050.97555	-221.112	27.44	27.44	54.87	3506	98
15661.84862	18744.57555	-234.072	20.65	20.65	41.31	5621	98
26570.24862	18924.87555	-74.016	54.73	54.73	109.46	1057	98
6446.948622	18932.77555	-152.424	32.26	32.26	64.53	1737	98
32285.04862	20699.17555	-87.624	32.73	32.73	65.47	1562	98
36976.44862	21305.37555	17.352	13.33	13.33	26.66	8114	98
26842.94862	21619.97555	-36.432	24.42	24.42	48.84	2701	98
17119.34862	22228.47555	-43.56	38.57	38.57	77.15	1519	98
14944.64862	22842.87555	-131.04	33.21	33.21	66.41	2662	98
27131.34862	23025.37555	-220.464	53.51	53.51	107.01	1777	98
10959.84862	23428.57555	-16.992	28.66	28.66	57.32	1726	98
14555.54862	23570.17555	31.1868	10.43	10.43	20.87	11938	98
27338.84862	23750.67555	152.066	17.24	17.24	34.48	5969	98
24041.64862	23699.87555	56.8278	35.80	35.80	71.59	1309	98
3838.748622	24033.87555	-100.584	30.33	30.33	60.66	2530	98
29788.04862	24141.47555	14.76	14.22	14.22	28.45	9823	98
8378.848622	24988.07555	-28.008	18.32	18.32	36.64	5579	98
16371.44862	24963.87555	88.3296	41.54	41.54	83.08	1173	98
34266.64862	25160.07555	134.483	23.74	23.74	47.48	2574	98
16606.74862	26519.77555	-145.944	17.95	17.95	35.89	8937	98
29054.24862	27087.67555	197.487	42.25	42.25	84.50	1194	98
19778.24862	29186.57555	39.2454	29.44	29.44	58.88	2205	98
13875.34862	29364.17555	-66.24	32.76	32.76	65.52	2002	98
27578.44862	29569.37555	127.157	17.73	17.73	35.47	7480	98
1054.048622	29691.97555	-215.928	29.08	29.08	58.17	2253	98
11962.24862	31634.67555	-66.24	39.00	39.00	78.00	1716	98
30861.14862	31692.37555	-169.92	22.09	22.09	44.18	6605	98
39659.44862	31971.47555	185.033	42.74	42.74	85.49	1223	98
4085.748622	34661.07555	212.139	40.95	40.95	81.91	1403	98
16713.34862	34956.87555	167.45	45.55	45.55	91.09	1002	98
24073.74862	36684.67555	270.014	61.51	61.51	123.03	1009	98
19788.85097	7772.777227	-21.0399	27.39	27.39	54.78	2651	106
16475.55097	12084.37723	22.9683	72.63	72.63	145.26	1317	106
6768.650974	12466.07723	296.961	64.72	64.72	129.43	1025	106
18920.55097	12813.57723	-109.816	59.39	59.39	118.79	1016	106
18169.65097	14750.27723	0.344122	33.56	33.56	67.12	1508	106
27511.95097	16457.17723	-105.928	18.89	18.89	37.77	6913	106
25357.45097	16683.37723	-194.056	32.10	32.10	64.20	2709	106
12938.25097	17571.57723	12.6561	55.37	55.37	110.73	1284	106
10943.55097	17978.67723	-35.9439	43.12	43.12	86.24	1598	106
27541.75097	18187.77723	-30.1119	35.80	35.80	71.59	1751	106
6355.650974	18551.37723	-45.6639	36.27	36.27	72.53	1204	106
20817.95097	18674.17723	-159.064	30.69	30.69	61.37	2646	106
13668.75097	19578.47723	-148.048	21.31	21.31	42.63	4816	106
19208.95097	19885.17723	283.774	38.25	38.25	76.49	2205	106
36932.05097	21397.07723	82.3089	16.46	16.46	32.92	8120	106
11498.05097	21365.87723	101.357	39.56	39.56	79.13	1144	106
16219.75097	22680.77723	26.6313	51.36	51.36	102.73	1254	106
32188.55097	22570.87723	-92.3199	36.27	36.27	72.53	2735	106
25716.35097	22915.07723	-124.072	57.39	57.39	114.78	1045	106
27402.95097	23734.77723	69.8547	27.15	27.15	54.31	1794	106
19840.15097	23812.37723	-92.9679	51.95	51.95	103.90	1139	106
25172.15097	24242.17723	33.2247	20.58	20.58	41.17	2742	106
33672.45097	24480.37723	-34.6479	36.22	36.22	72.44	1605	106
16980.45097	24462.77723	-70.9359	32.22	32.22	64.43	2914	106
31316.65097	25145.87723	-127.96	55.39	55.39	110.78	1050	106
16034.45097	26686.37723	-33.3519	29.72	29.72	59.44	1793	106
2730.150974	29041.57723	-18.4479	16.41	16.41	32.83	5448	106
19954.15097	29101.37723	297.693	54.28	54.28	108.57	1583	106
23322.75097	29737.77723	187.803	49.86	49.86	99.71	1258	106
40020.35097	30082.97723	125.532	34.12	34.12	68.25	1136	106
17045.25097	31450.17723	-103.984	20.72	20.72	41.45	6542	106
25160.45097	33485.97723	-4.19188	25.48	25.48	50.96	2077	106
21894.95097	33680.67723	44.9463	38.53	38.53	77.06	1154	106
35172.95097	36352.17723	-229.048	32.90	32.90	65.80	2014	106
16579.45333	4198.278902	-70.0662	74.65	74.65	149.31	1001	114
19895.75333	8677.478902	-84.3222	16.30	16.30	32.59	6307	114
18515.65333	9193.278902	67.9632	41.73	41.73	83.46	1167	114
6058.053326	11588.0789	-214.57	44.70	44.70	89.40	1725	114
13100.05333	15368.8789	-86.2662	50.19	50.19	100.37	1448	114
39763.55333	16479.7789	229.868	33.86	33.86	67.73	1444	114
7286.653326	17166.9789	-49.3302	49.62	49.62	99.24	1049	114
22098.55333	17988.8789	-213.274	23.20	23.20	46.39	8246	114
12349.25333	18362.2789	-54.5142	46.51	46.51	93.02	1123	114
18865.35333	19013.4789	69.4284	43.83	43.83	87.65	1150	114
1527.653326	19351.1789	-16.9302	44.53	44.53	89.07	1156	114
26844.55333	19662.0789	-90.1542	17.10	17.10	34.19	4367	114
25960.45333	20683.1789	-146.53	52.05	52.05	104.09	1305	114
18648.35333	20556.1789	-62.9382	12.91	12.91	25.81	8731	114
13979.25333	20834.9789	-82.3782	15.02	15.02	30.05	9130	114
15455.15333	21880.1789	-122.554	25.01	25.01	50.02	2609	114
39416.95333	23234.3789	164.666	25.65	25.65	51.29	2321	114
28716.55333	23483.5789	-84.3222	15.59	15.59	31.18	6200	114
32312.05333	24537.8789	-111.538	38.60	38.60	77.20	1455	114
12384.25333	25353.1789	8.98978	22.33	22.33	44.65	3781	114
13062.95333	25243.8789	61.3698	33.44	33.44	66.88	1321	114
36658.45333	25834.0789	200.564	23.79	23.79	47.57	2737	114
26744.35333	26217.4789	-168.562	38.67	38.67	77.34	3025	114
35971.15333	25960.0789	232.066	24.75	24.75	49.50	2310	114
14813.85333	27496.7789	-237.25	22.28	22.28	44.56	4724	114
239.053326	27611.4789	-226.234	42.23	42.23	84.45	1516	114
20617.65333	28694.6789	291.406	37.63	37.63	75.27	2437	114
22975.95333	28994.8789	-120.61	10.72	10.72	21.43	18738	114
7212.153326	29791.9789	-92.7462	33.51	33.51	67.02	2176	114
17668.25333	29901.1789	-30.5382	22.84	22.84	45.69	4281	114
13722.95333	29981.5789	-131.626	18.75	18.75	37.49	7156	114
25181.15333	30070.0789	248.915	39.30	39.30	78.61	1977	114
14881.25333	30369.2789	-38.3142	13.26	13.26	26.52	9277	114
24362.15333	31568.0789	85.5456	40.20	40.20	80.40	1357	114
3883.553326	31758.3789	-21.4662	29.34	29.34	58.69	1578	114
26617.55333	32240.2789	-7.85822	63.49	63.49	126.98	1182	114
1448.853326	32884.7789	-16.2822	29.91	29.91	59.82	1267	114
17724.45333	33076.1789	-156.25	56.47	56.47	112.95	1352	114
14653.45333	33701.5789	-165.97	45.43	45.43	90.86	1811	114
10325.65333	34137.1789	47.4504	18.77	18.77	37.54	3095	114
3928.053326	36163.3789	-24.7062	37.21	37.21	74.42	2081	114
38571.95333	39500.0789	-63.5862	49.03	49.03	98.06	1064	114
9602.553326	39947.7789	-18.8742	13.33	13.33	26.66	5617	114
9840.255678	13991.48058	-228.605	87.91	87.91	175.82	1202	122
17448.45568	14147.18058	-103.541	45.66	45.66	91.33	1209	122
13049.55568	16068.48058	-139.829	12.22	12.22	24.44	9153	122
7035.855678	17708.68058	-226.013	57.63	57.63	115.25	1517	122
30914.25568	17996.58058	-93.1726	45.48	45.48	90.95	1444	122
17733.05568	19147.58058	119.551	23.60	23.60	47.19	4008	122
12376.45568	19538.88058	-5.69256	56.97	56.97	113.93	1143	122
34557.65568	21237.68058	132.006	33.65	33.65	67.31	1859	122
37854.85568	21701.38058	-64.6606	45.33	45.33	90.67	1101	122
12539.45568	21830.98058	-40.0366	20.04	20.04	40.08	4593	122
40344.55568	22122.68058	-43.9246	24.68	24.68	49.36	4011	122
34213.95568	22885.78058	-6.98856	19.05	19.05	38.10	4594	122
24769.55568	23352.38058	-95.7646	15.14	15.14	30.29	8234	122
16857.65568	24141.78058	-223.421	16.48	16.48	32.97	11821	122
3351.555678	24173.98058	-209.165	32.73	32.73	65.47	2031	122
15934.15568	25678.98058	-48.4606	15.12	15.12	30.24	7849	122
31376.85568	26008.08058	241.896	43.10	43.10	86.19	1594	122
20812.45568	27022.78058	-16.0606	19.57	19.57	39.14	8301	122
11191.65568	27298.88058	118.819	20.35	20.35	40.69	3526	122
12867.95568	27704.88058	-186.485	31.27	31.27	62.55	3850	122
34750.85568	28106.48058	-51.7006	32.36	32.36	64.72	1561	122
21893.65568	30663.88058	-25.7806	46.89	46.89	93.78	1098	122
29566.75568	31178.28058	96.1082	28.00	28.00	56.00	2035	122
21867.05568	31927.58058	178.159	49.69	49.69	99.38	1176	122
9300.455678	32524.58058	-7.63656	44.51	44.51	89.02	1259	122
31566.65568	32528.18058	147.39	44.72	44.72	89.44	1126	122
7166.855678	33166.08058	-32.2606	37.04	37.04	74.09	1043	122
7233.955678	34032.78058	-154.733	39.68	39.68	79.36	1557	122
5719.655678	34799.38058	225.046	22.04	22.04	44.09	3627	122
11601.75568	37937.98058	118.819	37.02	37.02	74.04	1654	122
24123.55803	12002.48225	-33.3349	48.14	48.14	96.27	1088	130
28494.75803	13833.48225	-175.895	41.31	41.31	82.61	1741	130
19957.55803	14513.78225	168.209	40.79	40.79	81.58	1210	130
15794.55803	15939.58225	-172.007	38.48	38.48	76.96	2037	130
28203.85803	16802.18225	-38.5189	43.14	43.14	86.29	1187	130
25306.35803	17061.88225	-24.9109	42.74	42.74	85.49	1348	130
23399.85803	17219.08225	-115.631	27.27	27.27	54.54	2647	130
12288.85803	17905.88225	-203.111	35.73	35.73	71.45	2397	130
28291.25803	20824.58225	-136.367	38.25	38.25	76.49	1466	130
32836.65803	21522.38225	135.242	40.06	40.06	80.12	1333	130
31137.35803	21990.38225	-93.5989	35.91	35.91	71.83	1711	130
2695.95803	22358.58225	-212.831	48.61	48.61	97.21	1193	130
17069.45803	22428.08225	-55.3669	46.58	46.58	93.16	1318	130
18552.25803	22507.38225	-111.743	19.38	19.38	38.76	4247	130
14173.25803	23073.88225	69.3083	18.86	18.86	37.73	4690	130
24739.45803	24094.08225	51.7259	27.72	27.72	55.44	1459	130
25537.15803	24677.98225	14.6171	34.74	34.74	69.47	1182	130
9147.75803	24961.98225	215.096	30.03	30.03	60.05	2429	130
24126.95803	25032.18225	-104.615	49.45	49.45	98.91	1037	130
37506.15803	24891.88225	-161.639	37.84	37.84	75.69	2436	130
17001.55803	25525.68225	81.0299	32.66	32.66	65.33	1528	130
25704.55803	25836.58225	-158.399	44.93	44.93	89.87	1798	130
2721.85803	26625.98225	84.6929	37.99	37.99	75.97	1095	130
12511.35803	27029.78225	92.0189	17.38	17.38	34.76	4020	130
23347.35803	28955.38225	-186.911	102.14	102.14	204.27	1003	130
37568.85803	28848.68225	-106.559	40.81	40.81	81.62	1016	130
27096.15803	28941.98225	121.323	43.47	43.47	86.95	1336	130
887.0580298	29083.88225	-138.311	18.11	18.11	36.22	5277	130
22060.85803	29232.88225	47.3303	52.45	52.45	104.89	1072	130
9640.75803	29376.18225	-54.7189	17.45	17.45	34.90	5332	130
28363.35803	29508.98225	280.297	62.60	62.60	125.19	1282	130
24116.45803	30100.88225	126.451	19.71	19.71	39.42	5872	130
3863.85803	31876.18225	67.1105	26.80	26.80	53.60	1589	130
30771.55803	32673.98225	26.8175	23.15	23.15	46.30	2878	130
36650.55803	32958.98225	-37.8709	26.54	26.54	53.08	2146	130
21939.05803	33107.78225	62.7149	31.35	31.35	62.69	1472	130
12038.85803	34122.38225	236.341	45.12	45.12	90.24	2127	130
9300.85803	36390.98225	-186.263	62.78	62.78	125.57	1147	130
15487.56038	10414.28393	62.2886	39.92	39.92	79.83	1380	138
18578.46038	10282.68393	-74.5852	26.87	26.87	53.74	2483	138
27056.26038	10578.38393	-12.3772	47.45	47.45	94.91	1412	138
9068.260382	14815.08393	-125.129	33.86	33.86	67.73	2193	138
15361.86038	17532.58393	-90.7852	47.59	47.59	95.19	1517	138
19033.76038	17776.28393	190.494	52.26	52.26	104.51	1329	138
14221.46038	18412.58393	-53.8492	29.04	29.04	58.07	2905	138
14260.96038	19217.68393	-38.2972	17.87	17.87	35.75	5202	138
24462.16038	19919.18393	-21.4492	33.16	33.16	66.32	1358	138
26176.76038	19862.18393	-110.873	30.94	30.94	61.89	1872	138
16210.26038	20243.18393	-224.921	49.45	49.45	98.91	2143	138
13642.96038	20406.48393	-149.753	41.02	41.02	82.05	1729	138
27744.36038	20270.08393	-92.7292	38.03	38.03	76.07	1398	138
16245.76038	20695.18393	-218.441	37.19	37.19	74.37	2626	138
28264.66038	20768.38393	-70.0492	35.44	35.44	70.89	1539	138
26303.26038	21315.08393	-76.5292	36.38	36.38	72.77	1764	138
28399.76038	22180.68393	-230.753	65.59	65.59	131.17	1366	138
20815.56038	22036.68393	-178.913	25.36	25.36	50.73	3474	138
13855.96038	22479.58393	-77.8252	42.23	42.23	84.45	2870	138
30478.96038	23286.98393	-159.473	50.40	50.40	100.79	1847	138
28526.96038	24237.88393	264.486	23.31	23.31	46.63	4684	138
16916.46038	25442.18393	120.164	28.00	28.00	56.00	2752	138
904.9603817	25597.28393	-20.1532	27.04	27.04	54.07	1831	138
12103.46038	26181.18393	106.245	48.65	48.65	97.31	1008	138
31442.36038	26155.88393	-72.6412	35.98	35.98	71.97	1775	138
14483.16038	26652.88393	-21.4492	13.73	13.73	27.46	8637	138
17043.86038	27801.88393	-36.3532	35.21	35.21	70.41	2011	138
8292.560382	28323.88393	-44.1292	35.09	35.09	70.18	1174	138
25878.66038	29331.68393	-154.289	60.92	60.92	121.85	1328	138
6652.360382	29644.38393	-18.8572	32.24	32.24	64.48	1154	138
4443.960382	29870.28393	12.8948	14.46	14.46	28.92	6392	138
18987.16038	29894.58393	-41.5372	43.50	43.50	86.99	1416	138
30506.16038	31190.18393	171.446	24.30	24.30	48.61	3528	138
16760.06038	32388.08393	-103.745	16.58	16.58	33.16	6778	138
2221.060382	34325.98393	-189.929	52.42	52.42	104.84	1719	138
2509.660382	34205.38393	-155.585	49.93	49.93	99.85	1014	138
18972.26038	35021.18393	-89.4892	38.98	38.98	77.95	2624	138
29458.66038	35461.18393	78.4058	40.11	40.11	80.21	1156	138
6763.360382	36586.88393	74.7428	32.10	32.10	64.20	1053	138
18598.76273	9124.0856	-79.5476	27.34	27.34	54.68	2008	146
16703.16273	9507.0856	-80.8436	39.30	39.30	78.61	1325	146
18281.96273	12775.2856	168.822	27.37	27.37	54.73	2228	146
20052.26273	14409.3856	-62.6996	32.62	32.62	65.23	1938	146
11856.26273	16168.5856	-105.468	11.02	11.02	22.04	12080	146
14947.46273	20555.3856	-207.852	26.07	26.07	52.14	3943	146
26339.76273	20583.9856	-191.652	36.24	36.24	72.49	2201	146
14183.56273	21267.5856	20.104	34.29	34.29	68.58	2669	146
33229.06273	21448.2856	-93.8036	37.96	37.96	75.93	1428	146
16388.06273	22585.1856	182.009	39.05	39.05	78.09	1556	146
21539.76273	22946.3856	42.8146	30.12	30.12	60.24	2068	146
23806.06273	23159.3856	-126.204	25.93	25.93	51.86	3023	146
13024.86273	23449.2856	104.353	17.26	17.26	34.52	4589	146
17542.56273	24242.6856	-190.356	51.08	51.08	102.16	1563	146
18468.76273	24852.7856	125.598	20.79	20.79	41.59	4704	146
5661.062734	25852.8856	56.0014	17.43	17.43	34.85	2827	146
4178.062734	25893.2856	-133.332	33.56	33.56	67.12	1365	146
17583.26273	26176.1856	108.016	45.78	45.78	91.56	1183	146
12597.56273	26579.6856	-8.91558	22.30	22.30	44.60	4254	146
22548.26273	26771.3856	-218.22	45.10	45.10	90.20	2026	146
24670.06273	26928.4856	-184.524	42.18	42.18	84.36	1821	146
11507.36273	27011.0856	-235.716	40.06	40.06	80.12	2432	146
14868.56273	28648.1856	-28.3556	46.56	46.56	93.12	1142	146
30642.86273	28777.6856	-89.2676	32.95	32.95	65.89	1758	146
15606.96273	29310.9856	265.525	31.75	31.75	63.49	2629	146
4394.562734	29803.8856	-51.0356	18.65	18.65	37.30	4688	146
31884.86273	30920.8856	-196.836	27.25	27.25	54.49	2481	146
8628.262734	31862.9856	162.228	48.82	48.82	97.64	1164	146
27387.76273	32487.6856	-49.0916	51.34	51.34	102.68	1123	146
18537.06273	32814.2856	-194.892	64.83	64.83	129.67	1362	146
3766.562734	33792.6856	-31.5956	22.75	22.75	45.50	3032	146
11794.06273	34336.7856	-148.236	21.24	21.24	42.48	3518	146
17278.06273	35782.6856	-25.7636	27.95	27.95	55.91	2018	146
34743.36273	37672.0856	208.382	45.92	45.92	91.84	1120	146
12368.86273	38119.0856	23.767	31.77	31.77	63.54	2027	146
23356.46509	8344.587275	-139.59	45.55	45.55	91.09	1161	154
17203.96509	12197.68727	-0.917923	29.63	29.63	59.25	2020	154
23170.86509	14869.98727	-181.71	48.21	48.21	96.41	1511	154
27457.16509	16281.58727	-166.806	19.29	19.29	38.57	5012	154
38495.26509	16576.98727	-62.4779	36.24	36.24	72.49	1106	154
16645.26509	17072.48727	-175.23	65.47	65.47	130.94	1297	154
23587.76509	17788.98727	-67.6619	36.95	36.95	73.90	1349	154
27781.06509	18667.48727	-101.358	45.90	45.90	91.80	1077	154
34981.56509	20492.68727	189.641	43.78	43.78	87.56	1657	154
26960.06509	21716.18727	-137.646	37.26	37.26	74.51	1551	154
18464.46509	22398.08727	-93.5819	38.93	38.93	77.86	2555	154
22133.66509	22429.88727	37.2601	21.83	21.83	43.66	3776	154
26328.26509	23878.68727	-39.7979	25.01	25.01	50.02	3957	154
37293.26509	24064.58727	-24.8939	34.12	34.12	68.25	1207	154
12983.36509	26178.18727	-10.6379	24.16	24.16	48.32	2775	154
16683.96509	26374.18727	-85.1579	23.95	23.95	47.90	3849	154
17610.46509	26722.78727	-41.7419	37.61	37.61	75.22	1374	154
22376.26509	27094.58727	-50.8139	40.95	40.95	81.91	1302	154
11517.26509	27099.58727	-129.87	22.58	22.58	45.17	5661	154
10241.16509	27767.48727	292.937	47.31	47.31	94.62	1769	154
30657.46509	28612.68727	304.659	29.18	29.18	58.36	3986	154
33551.86509	28435.28727	68.0293	27.86	27.86	55.72	1398	154
28881.96509	29135.78727	99.5311	41.85	41.85	83.70	1579	154
10227.36509	30530.98727	-106.542	23.60	23.60	47.19	2352	154
26040.06509	30491.48727	44.5861	30.97	30.97	61.94	1428	154
27677.06509	30584.18727	-19.7099	31.49	31.49	62.97	2499	154
8078.665086	31395.88727	1.67408	14.95	14.95	29.91	6457	154
17070.86509	33473.98727	-57.2939	42.79	42.79	85.58	1136	154
14605.26509	33700.88727	70.9597	26.78	26.78	53.55	2445	154
30331.56509	33911.88727	59.2381	32.48	32.48	64.95	1762	154
4227.865086	35023.48727	-170.694	46.11	46.11	92.22	1255	154
8862.365086	37255.88727	21.1429	20.63	20.63	41.26	3652	154
14923.66509	39618.48727	37.2601	25.95	25.95	51.90	3486	154
18724.46744	10612.08895	-7.82426	21.69	21.69	43.38	2709	162
24249.26744	15827.18895	-140.016	51.72	51.72	103.43	1146	162
23700.16744	17835.18895	3.19174	36.64	36.64	73.29	2156	162
17848.26744	18422.08895	-34.3923	28.38	28.38	56.76	3891	162
12520.66744	19958.18895	12.9117	43.54	43.54	87.09	1414	162
29355.36744	21272.68895	-33.0963	54.59	54.59	109.18	1038	162
36764.36744	21253.98895	-204.816	30.03	30.03	60.05	3741	162
38868.26744	21173.68895	274.929	42.84	42.84	85.67	1605	162
21364.16744	21398.88895	-226.848	20.32	20.32	40.65	7191	162
36275.46744	22172.68895	83.7201	38.36	38.36	76.73	1060	162
22224.16744	22469.48895	-5.88026	50.35	50.35	100.70	1028	162
28054.86744	22614.18895	-92.7123	15.78	15.78	31.56	5412	162
19583.36744	23393.68895	-82.9923	27.55	27.55	55.11	3000	162
7492.667437	24459.38895	-192.504	37.99	37.99	75.97	1992	162
8378.467437	25064.28895	-115.392	10.79	10.79	21.57	13693	162
21000.86744	26339.88895	-197.688	58.62	58.62	117.23	1482	162
8206.867437	26322.98895	144.526	35.89	35.89	71.78	1169	162
23187.66744	26428.38895	-240.456	39.54	39.54	79.08	2510	162
13161.86744	27004.28895	65.4051	36.76	36.76	73.52	1132	162
20851.66744	28731.98895	25.8447	25.22	25.22	50.44	1790	162
1165.267437	29769.48895	-29.2083	25.93	25.93	51.86	2468	162
11042.46744	30177.28895	1.89574	33.75	33.75	67.49	1502	162
25132.26744	31225.18895	-204.816	79.41	79.41	158.82	1032	162
6534.767437	32174.38895	-124.464	32.85	32.85	65.70	1502	162
35078.16744	32935.98895	-49.2963	31.39	31.39	62.78	1209	162
5049.867437	35675.58895	-33.7443	35.77	35.77	71.54	1197	162
2954.967437	38289.18895	120.35	38.15	38.15	76.30	1017	162
24075.26744	39668.08895	-152.976	46.09	46.09	92.17	1105	162
16174.96979	9044.290624	-169.603	39.33	39.33	78.66	2089	170
5143.169789	10105.59062	-51.0186	44.65	44.65	89.30	1028	170
1441.569789	10897.19062	287.689	75.48	75.48	150.96	1104	170
38193.56979	14766.09062	303.806	43.61	43.61	87.23	1554	170
33628.76979	15592.29062	-76.2906	46.77	46.77	93.54	1362	170
30262.46979	15469.29062	-117.763	24.61	24.61	49.22	3178	170
14136.56979	18769.99062	-173.491	40.44	40.44	80.87	2036	170
33506.06979	18962.49062	-150.811	35.30	35.30	70.60	1752	170
9814.869789	19698.69062	30.5466	12.46	12.46	24.92	6775	170
27879.76979	20574.99062	-84.7146	37.04	37.04	74.09	2140	170
10998.16979	20707.29062	-125.539	27.74	27.74	55.48	2335	170
21474.46979	22575.29062	-218.851	41.17	41.17	82.33	2255	170
32136.96979	22054.09062	-14.7306	24.54	24.54	49.08	3317	170
34163.16979	23050.59062	-58.7946	23.76	23.76	47.52	3194	170
10408.86979	24126.19062	142.634	15.73	15.73	31.46	5348	170
14098.36979	24836.79062	-144.331	25.55	25.55	51.10	4420	170
20385.66979	24897.59062	-70.4586	26.38	26.38	52.75	3659	170
868.4697894	25479.69062	-194.227	28.28	28.28	56.57	2829	170
10703.06979	26197.59062	-25.7466	20.63	20.63	41.26	5662	170
32801.56979	26587.79062	-95.0826	25.79	25.79	51.57	2967	170
6671.369789	26993.49062	155.089	36.88	36.88	73.76	1452	170
29439.16979	27186.29062	179.997	21.36	21.36	42.72	4015	170
14087.56979	27874.79062	122.122	22.18	22.18	44.37	5613	170
23160.86979	28741.29062	-215.611	102.37	102.37	204.74	1498	170
28912.66979	29078.49062	20.2902	28.42	28.42	56.85	3107	170
13146.16979	29301.09062	303.074	25.74	25.74	51.48	4712	170
12748.86979	29367.09062	297.213	29.58	29.58	59.16	3918	170
18988.76979	29804.79062	97.9458	37.82	37.82	75.64	1160	170
22400.46979	29774.99062	-213.667	83.74	83.74	167.49	1131	170
20150.16979	30164.29062	117.726	23.88	23.88	47.76	2095	170
8716.569789	30332.19062	-165.067	30.57	30.57	61.14	1902	170
2809.069789	31635.49062	-236.995	43.59	43.59	87.18	1608	170
18438.16979	31412.99062	-178.027	58.07	58.07	116.15	1633	170
11865.76979	31877.79062	282.561	42.93	42.93	85.86	2033	170
29249.26979	31922.49062	109.667	46.28	46.28	92.55	1113	170
9298.069789	32487.39062	-36.7626	18.11	18.11	36.22	4093	170
28478.96979	32528.99062	23.9532	38.57	38.57	77.15	1316	170
11629.36979	32517.39062	138.239	28.59	28.59	57.18	1584	170
23162.16979	33564.09062	218.825	32.66	32.66	65.33	2907	170
11782.76979	34231.99062	-95.0826	34.97	34.97	69.94	1411	170
26871.66979	34530.49062	-198.763	55.63	55.63	111.25	1414	170
28451.16979	34774.49062	-207.187	22.37	22.37	44.74	6889	170
17267.26979	38963.69062	-219.499	48.56	48.56	97.12	1210	170
6451.369789	39777.39062	246.664	48.09	48.09	96.18	1065	170
13040.67214	16108.9923	-161.605	7.44	7.44	14.88	18858	178
4903.272141	16049.3923	49.1679	42.53	42.53	85.06	1139	178
11801.47214	16118.4923	-133.093	46.42	46.42	92.83	1108	178
27495.97214	16243.0923	-127.909	23.06	23.06	46.11	2695	178
10344.17214	16955.1923	-169.381	49.15	49.15	98.30	1247	178
35747.27214	17839.0923	-232.237	61.21	61.21	122.41	1322	178
37850.97214	18429.4923	158.325	28.28	28.28	56.57	2787	178
36583.27214	18714.2923	246.97	77.39	77.39	154.77	1017	178
20814.27214	18685.0923	-119.485	9.87	9.87	19.73	13846	178
38801.47214	19734.8923	-171.325	45.90	45.90	91.80	1042	178
37050.07214	20566.5923	-31.3569	36.79	36.79	73.57	1027	178
31345.97214	20945.3923	-57.2769	39.52	39.52	79.03	1704	178
20882.27214	21757.7923	-170.677	41.28	41.28	82.57	1631	178
10094.17214	22246.2923	-81.9009	44.51	44.51	89.02	1215	178
17144.27214	22320.5923	-15.1569	17.45	17.45	34.90	6589	178
21941.67214	22353.6923	16.9335	27.37	27.37	54.73	2532	178
19149.97214	23398.8923	166.384	37.21	37.21	74.42	1216	178
4348.272141	23854.8923	-163.549	54.45	54.45	108.90	1778	178
29674.57214	23968.1923	100.45	28.85	28.85	57.70	1203	178
31643.07214	23868.8923	-162.901	21.69	21.69	43.38	4314	178
11521.07214	24891.4923	-189.469	29.93	29.93	59.86	2318	178
21090.17214	25105.0923	94.5891	29.74	29.74	59.49	1858	178
2318.372141	26505.0923	-85.7889	18.63	18.63	37.26	3815	178
10161.07214	27039.1923	-214.093	48.63	48.63	97.26	1483	178
32653.07214	27581.0923	-35.2449	11.85	11.85	23.69	7359	178
12530.97214	27714.8923	276.274	20.02	20.02	40.03	6105	178
33919.87214	28344.9923	227.922	31.11	31.11	62.22	2232	178
20731.27214	30233.2923	68.9481	45.71	45.71	91.42	1283	178
11395.37214	31242.9923	-203.077	39.52	39.52	79.03	1886	178
29432.27214	32042.1923	285.798	22.30	22.30	44.60	5626	178
19488.17214	32598.6923	-187.525	55.37	55.37	110.73	1366	178
15330.27214	32930.3923	-173.269	42.13	42.13	84.26	1660	178
10859.27214	34784.0923	-164.197	63.59	63.59	127.17	1223	178
29360.27214	35492.3923	288.728	89.68	89.68	179.36	1155	178
32714.37214	36038.5923	-138.277	31.96	31.96	63.91	2421	178
38903.57449	13151.09397	-93.3433	34.57	34.57	69.14	1230	186
21505.67449	14498.49397	-222.943	48.94	48.94	97.87	1374	186
25160.47449	15105.89397	290.5	43.87	43.87	87.75	1261	186
27493.77449	16276.49397	-226.831	8.62	8.62	17.24	19166	186
20353.67449	17033.19397	-165.919	32.22	32.22	64.43	1624	186
29544.07449	19631.29397	-119.263	46.30	46.30	92.60	1541	186
22133.37449	20369.49397	-158.791	26.85	26.85	53.69	2443	186
29493.07449	20393.39397	-79.0873	10.31	10.31	20.63	7763	186
17109.07449	20902.39397	-204.799	36.46	36.46	72.91	1974	186
40066.47449	22698.99397	240.683	41.17	41.17	82.33	2188	186
19689.87449	23495.09397	-176.935	26.89	26.89	53.79	2465	186
14332.67449	23669.49397	-78.4393	29.27	29.27	58.55	2063	186
27112.17449	24872.79397	-77.1433	36.67	36.67	73.33	1160	186
4357.974493	25940.99397	-238.495	44.67	44.67	89.35	1834	186
15027.97449	27969.99397	-8.45529	26.71	26.71	53.41	3352	186
16062.37449	28381.69397	185.005	50.82	50.82	101.64	1059	186
2858.974493	28768.59397	-79.0873	31.70	31.70	63.40	1581	186
841.9744932	28970.09397	7.74471	28.31	28.31	56.61	1121	186
18933.17449	28895.39397	-127.687	45.17	45.17	90.34	1439	186
35481.87449	28812.59397	-224.239	24.56	24.56	49.13	3706	186
17155.37449	29886.19397	31.1591	25.65	25.65	51.29	3100	186
24429.17449	29973.79397	43.6133	39.16	39.16	78.33	1266	186
9241.374493	29982.79397	294.163	55.37	55.37	110.73	1062	186
31108.77449	34144.09397	65.5913	26.12	26.12	52.23	1260	186
5743.074493	34841.49397	153.503	13.35	13.35	26.71	6060	186
3874.774493	36307.39397	-55.7593	27.08	27.08	54.16	2167	186
16209.37685	11052.99565	-231.794	70.25	70.25	140.50	1021	194
38559.17685	16002.49565	-208.466	50.63	50.63	101.27	1288	194
27480.57685	16310.49565	-208.466	14.60	14.60	29.20	6551	194
27911.87685	18296.29565	60.0368	33.96	33.96	67.92	1315	194
26538.57685	18915.29565	-116.45	18.02	18.02	36.03	5754	194
34135.27685	19789.39565	-172.826	19.85	19.85	39.71	4231	194
14674.37685	20790.99565	-125.522	25.58	25.58	51.15	2133	194
23490.97685	21413.59565	-78.8656	36.24	36.24	72.49	1239	194
18734.67685	24760.89565	211.685	34.57	34.57	69.14	1219	194
33908.17685	25216.59565	223.407	29.67	29.67	59.35	3009	194
21635.97685	25562.99565	-220.778	49.03	49.03	98.06	2231	194
7463.676845	25499.29565	-208.466	19.19	19.19	38.39	5759	194
40300.27685	25888.69565	-129.41	39.47	39.47	78.94	1533	194
19649.27685	25643.89565	-51.0016	28.52	28.52	57.04	2039	194
21223.27685	26278.29565	286.41	39.35	39.35	78.70	1746	194
10238.07685	27165.79565	-86.6416	34.08	34.08	68.15	1277	194
17540.57685	27542.89565	115.714	17.33	17.33	34.67	2992	194
6301.576845	27856.89565	-121.634	29.91	29.91	59.82	1865	194
13638.87685	30019.19565	-169.586	10.50	10.50	21.01	13107	194
17701.3792	8710.097322	294.042	14.74	14.74	29.48	8359	202
19971.2792	13960.49732	-149.276	58.38	58.38	116.76	1116	202
10019.1792	15569.59732	-212.78	51.60	51.60	103.20	1628	202
39787.8792	16609.09732	-141.5	38.17	38.17	76.35	1338	202
13710.1792	17304.19732	-227.684	36.83	36.83	73.66	2233	202
11484.1792	18453.59732	-112.34	30.97	30.97	61.94	1301	202
17681.4792	19811.19732	-100.676	16.51	16.51	33.02	5388	202
27670.4792	20304.79732	-54.02	31.89	31.89	63.77	1222	202
40127.0792	22542.59732	-223.796	46.51	46.51	93.02	1398	202
20189.1792	24390.39732	-30.044	38.13	38.13	76.25	1293	202
13985.1792	25004.99732	-131.78	27.58	27.58	55.15	2472	202
17152.4792	25044.19732	-59.204	19.90	19.90	39.80	3243	202
21235.4792	27086.79732	-120.764	39.63	39.63	79.27	1063	202
34777.8792	27529.49732	-6.06797	29.72	29.72	59.44	1617	202
24075.9792	28170.59732	-184.916	43.33	43.33	86.66	2035	202
25968.9792	27961.39732	-209.54	42.44	42.44	84.87	2101	202
6047.379197	28846.79732	-15.788	38.01	38.01	76.02	1969	202
12800.1792	31207.19732	-52.724	28.64	28.64	57.27	1771	202
3122.179197	31756.39732	-22.268	28.38	28.38	56.76	1845	202
6868.379197	32956.99732	-46.892	17.78	17.78	35.56	4641	202
30967.0792	34022.49732	78.658	30.69	30.69	61.37	1971	202
5775.979197	34822.99732	233.969	22.00	22.00	43.99	3273	202
2917.579197	38309.69732	-94.196	24.92	24.92	49.83	3011	202
18098.18155	10073.199	7.11369	29.51	29.51	59.02	1539	210
22456.48155	11288.199	6.46569	33.70	33.70	67.40	1171	210
38720.48155	15152.199	-92.6783	29.53	29.53	59.06	2118	210
39064.48155	19011.199	-204.134	46.44	46.44	92.88	1029	210
36884.38155	19488.199	185.924	13.61	13.61	27.22	4586	210
37775.48155	21318.899	-101.75	23.50	23.50	47.01	1895	210
7335.781549	24475.799	59.9167	17.38	17.38	34.76	3110	210
2227.481549	24816.399	-115.358	27.48	27.48	54.97	2250	210
17364.18155	25510.999	288.488	31.39	31.39	62.78	3396	210
15607.08155	26711.599	13.7629	37.96	37.96	75.93	1186	210
18958.18155	27347.099	-138.038	17.22	17.22	34.43	5118	210
33977.48155	28074.499	97.2793	27.41	27.41	54.82	1808	210
34781.68155	29742.999	-9.73431	22.35	22.35	44.70	2976	210
13559.58155	30170.399	-47.9663	17.43	17.43	34.85	6297	210
5112.481549	30743.899	-58.3343	28.14	28.14	56.28	1808	210
5075.481549	32260.299	215.96	44.42	44.42	88.83	1149	210
17393.78155	35729.099	24.7519	19.08	19.08	38.15	2312	210
17303.98155	35977.999	-131.558	31.30	31.30	62.60	1519	210
35594.98155	37149.799	-219.038	46.44	46.44	92.88	1162	210
18413.6839	16138.30067	-148.833	42.63	42.63	85.25	1141	218
11541.6839	18348.80067	-180.585	13.38	13.38	26.75	9899	218
7133.283901	21765.20067	-209.745	34.48	34.48	68.95	1396	218
27316.3839	22818.20067	-98.2887	22.42	22.42	44.84	1636	218
29442.8839	22930.90067	-78.2006	37.96	37.96	75.93	1061	218
19810.4839	23643.90067	47.7687	21.95	21.95	43.90	2184	218
11519.7839	24491.30067	-240.849	36.43	36.43	72.86	1575	218
23831.9839	24262.80067	269.747	33.09	33.09	66.18	1296	218
20313.8839	24592.90067	-226.593	22.61	22.61	45.22	2801	218
15217.4839	25535.70067	39.7101	31.06	31.06	62.12	1508	218
34573.8839	26340.20067	-70.4246	27.55	27.55	55.11	2499	218
17481.2839	27535.10067	90.9921	25.17	25.17	50.35	1518	218
25177.2839	28662.90067	11.8714	30.52	30.52	61.04	1674	218
13971.7839	29058.50067	255.827	29.18	29.18	58.36	2945	218
15455.2839	29434.10067	155.461	34.88	34.88	69.76	1093	218
8999.183901	29777.80067	25.7908	19.38	19.38	38.76	2580	218
24333.3839	30134.80067	-47.0966	22.66	22.66	45.31	2471	218
17208.8839	32297.10067	-42.5606	30.03	30.03	60.05	1021	218
1075.583901	38583.10067	-153.369	15.33	15.33	30.66	6203	218
25416.0839	40074.40067	-220.761	60.97	60.97	121.94	1304	218
24416.18625	11184.20235	-119.451	22.89	22.89	45.78	1482	226
20005.08625	13810.50235	-109.731	22.25	22.25	44.51	1882	226
8291.886253	16496.10235	22.434	25.43	25.43	50.87	1875	226
10435.68625	17912.10235	-242.571	23.53	23.53	47.05	3536	226
19913.18625	19019.40235	47.3424	34.59	34.59	69.19	1023	226
1961.386253	20355.70235	-60.483	28.94	28.94	57.89	1631	226
29560.58625	20354.50235	-123.339	15.68	15.68	31.37	5294	226
39076.28625	20932.40235	-41.691	26.35	26.35	52.70	2206	226
37751.68625	21465.70235	-115.563	31.58	31.58	63.16	1276	226
23883.88625	23004.80235	-22.899	22.94	22.94	45.88	1784	226
5064.786253	24745.80235	-190.083	18.91	18.91	37.82	4205	226
20458.78625	25028.50235	-48.171	34.90	34.90	69.80	1080	226
34103.68625	25212.10235	-203.691	39.14	39.14	78.28	1948	226
725.6862527	26424.40235	-79.923	27.67	27.67	55.34	2225	226
5675.686253	26805.00235	-48.171	23.79	23.79	47.57	3166	226
13141.48625	27755.80235	96.4266	22.58	22.58	45.17	1305	226
26340.08625	28525.40235	44.412	24.02	24.02	48.04	1684	226
14981.68625	29363.00235	92.7636	39.89	39.89	79.79	1055	226
27624.68625	29628.60235	105.218	22.04	22.04	44.09	2301	226
15351.68625	31542.60235	152.104	19.03	19.03	38.06	1974	226
25167.18625	32741.90235	75.9138	25.53	25.53	51.06	1348	226
32268.58625	33069.60235	-164.163	23.62	23.62	47.24	5082	226
26266.38625	34440.80235	-187.491	43.05	43.05	86.10	1296	226
1930.486253	35753.60235	80.3094	32.00	32.00	64.01	1539	226
32742.58625	35848.70235	-145.371	46.77	46.77	93.54	1149	226
33844.48625	36668.80235	-164.811	27.72	27.72	55.44	3451	226
27990.0886	18061.00402	-155.517	27.32	27.32	54.64	1580	234
24489.1886	18395.90402	-33.0453	22.30	22.30	44.60	2745	234
27969.6886	18228.40402	-245.589	22.30	22.30	44.60	3357	234
39144.7886	18479.00402	-70.6293	39.28	39.28	78.56	1089	234
15023.2886	20544.10402	-206.709	18.39	18.39	36.79	4315	234
33514.5886	20483.90402	-99.7893	28.28	28.28	56.57	1530	234
10728.2886	20409.70402	-177.549	28.71	28.71	57.41	1648	234
27362.2886	21999.20402	121.641	17.99	17.99	35.98	3647	234
31660.3886	21985.50402	-223.557	28.28	28.28	56.57	1959	234
10088.7886	22467.00402	-23.9733	18.49	18.49	36.97	3213	234
34766.3886	22564.70402	42.5205	26.89	26.89	53.79	1220	234
8803.788605	23604.00402	-228.741	25.91	25.91	51.81	2657	234
23236.2886	24166.10402	98.1981	15.68	15.68	31.37	1991	234
28280.7886	24393.00402	-153.573	35.02	35.02	70.04	1199	234
32295.0886	24542.00402	-26.5653	24.19	24.19	48.37	1266	234
14962.4886	25378.30402	-208.653	49.05	49.05	98.11	1141	234
14000.8886	25611.60402	-51.1893	20.61	20.61	41.21	2394	234
7085.988605	27901.00402	-76.4613	27.95	27.95	55.91	1601	234
15460.7886	28433.20402	166.33	36.95	36.95	73.90	1245	234
15891.0886	29190.30402	5.18667	34.22	34.22	68.44	1364	234
13119.7886	29220.70402	142.887	23.60	23.60	47.19	2221	234
29546.7886	30185.50402	11.0187	12.62	12.62	25.25	5328	234
3647.988605	30571.10402	-12.3093	21.43	21.43	42.86	2708	234
34920.0886	33770.50402	181.714	27.39	27.39	54.78	1732	234
4461.288605	33995.80402	191.971	26.00	26.00	52.00	2216	234
19204.0886	34520.90402	276.22	48.89	48.89	97.78	1041	234
6144.188605	35188.30402	-211.893	42.93	42.93	85.86	1199	234
7849.088605	35288.30402	27.1359	25.06	25.06	50.11	1672	234
28752.0886	38313.30402	-219.021	44.39	44.39	88.78	1130	234
23450.19096	10505.0057	-89.8477	25.50	25.50	51.01	2411	242
40582.29096	17402.1057	-51.6157	25.15	25.15	50.30	2333	242
23886.29096	18551.5057	17.9183	32.78	32.78	65.56	1534	242
32956.69096	22859.5057	214.988	22.47	22.47	44.93	2939	242
11197.19096	23218.1057	-68.4637	27.79	27.79	55.58	1357	242
10515.59096	24426.0057	-63.2797	30.10	30.10	60.19	1780	242
11917.89096	25314.5057	-13.3837	13.85	13.85	27.69	5163	242
19657.09096	25766.5057	127.808	25.65	25.65	51.29	1543	242
29485.69096	25975.7057	-54.2077	25.81	25.81	51.62	1164	242
11519.59096	26774.7057	-62.6317	31.93	31.93	63.87	1037	242
35777.69096	27273.0057	-57.4477	27.41	27.41	54.82	1151	242
35416.79096	28294.9057	-185.104	30.47	30.47	60.95	2307	242
26981.49096	29164.4057	-113.176	32.90	32.90	65.80	1401	242
12624.69096	31295.3057	276.526	50.11	50.11	100.23	1064	242
23718.79096	31638.7057	-30.8797	33.35	33.35	66.69	1321	242
40521.59096	35098.7057	-87.2557	30.31	30.31	60.62	1770	242
17444.39096	35675.4057	149.786	30.03	30.03	60.05	1535	242
36460.89096	39687.3057	-54.8557	30.90	30.90	61.80	1231	242
24505.79331	18363.10737	5.62999	18.25	18.25	36.50	2092	250
13682.59331	20810.90737	-177.754	30.10	30.10	60.19	1890	250
16362.09331	23026.50737	-31.954	25.69	25.69	51.39	1950	250
18962.39331	24098.90737	-96.106	30.52	30.52	61.04	2206	250
36711.19331	25831.10737	84.8912	11.16	11.16	22.33	5754	250
30811.29331	26353.60737	238.005	28.66	28.66	57.32	2008	250
15169.79331	27472.40737	-45.562	22.87	22.87	45.73	1431	250
35460.29331	28924.80737	-170.626	28.26	28.26	56.52	1917	250
7033.993308	29067.40737	26.2832	29.98	29.98	59.96	1237	250
13291.39331	29188.50737	191.118	26.54	26.54	53.08	2139	250
31265.89331	30628.90737	-73.426	23.46	23.46	46.91	2408	250
5287.293308	31430.20737	-149.242	41.47	41.47	82.94	1357	250
39764.49331	32082.20737	232.876	37.82	37.82	75.64	1235	250
17494.69566	8773.709045	51.4978	45.45	45.45	90.90	1144	258
21919.09566	20351.70904	47.8348	30.07	30.07	60.15	1571	258
28308.69566	20856.50904	-98.4764	15.00	15.00	30.00	2883	258
17191.49566	22613.30904	-74.5004	19.48	19.48	38.95	2352	258
26442.09566	23687.60904	181.901	28.94	28.94	57.89	1511	258
21847.59566	25467.20904	-193.084	48.09	48.09	96.18	1122	258
36705.59566	25840.50904	151.864	14.44	14.44	28.87	3934	258
25472.59566	26454.50904	96.919	29.93	29.93	59.86	1352	258
15904.49566	26585.90904	-81.6283	18.75	18.75	37.49	2187	258
14968.69566	26774.00904	52.2304	32.59	32.59	65.19	1032	258
17970.39566	30700.70904	-89.4044	19.10	19.10	38.20	2814	258
17194.89566	31404.50904	-97.1804	10.90	10.90	21.81	6763	258
6521.59566	32186.10904	-24.6044	21.03	21.03	42.06	3193	258
12826.69566	35730.40904	110.838	26.21	26.21	52.42	1938	258
18984.79566	37673.30904	26.5894	33.28	33.28	66.55	1302	258
17752.29801	12564.51072	301.621	10.34	10.34	20.68	11580	266
40813.99801	15314.51072	-1.70269	35.25	35.25	70.51	1176	266
14821.09801	18962.51072	-106.031	20.06	20.06	40.13	2505	266
13172.99801	21316.41072	-222.671	19.78	19.78	39.56	2722	266
28340.39801	21698.91072	-177.311	16.86	16.86	33.72	4775	266
19443.69801	23036.91072	-51.5987	25.48	25.48	50.96	1666	266
11689.39801	23926.91072	-71.0387	38.27	38.27	76.54	1276	266
7634.298012	25440.31072	202.72	24.89	24.89	49.78	3014	266
19672.09801	25761.41072	251.071	21.50	21.50	43.00	3541	266
35793.99801	25913.31072	-191.567	44.30	44.30	88.60	1541	266
17192.39801	26252.31072	-2.35069	15.10	15.10	30.19	3464	266
21404.19801	28827.91072	-25.0307	15.38	15.38	30.76	4180	266
28945.59801	29183.51072	-209.711	37.44	37.44	74.89	2148	266
13732.99801	30270.81072	-209.711	37.26	37.26	74.51	1577	266
18591.09801	31438.01072	29.8261	18.30	18.30	36.60	3256	266
5905.798012	31637.61072	222.5	46.25	46.25	92.50	1208	266
30970.79801	31880.71072	-118.991	34.62	34.62	69.24	1552	266
35196.69801	33012.81072	12.2437	11.33	11.33	22.66	5151	266
33824.79801	36502.31072	81.1081	27.84	27.84	55.67	1561	266
11415.90036	5328.512394	-18.329	39.71	39.71	79.41	1073	274
17813.30036	12533.01239	175.92	23.93	23.93	47.85	1415	274
26481.10036	17171.41239	-232.169	37.52	37.52	75.03	1848	274
29783.40036	17575.01239	-232.169	22.89	22.89	45.78	2577	274
37873.20036	21754.31239	-194.585	35.77	35.77	71.54	1160	274
17112.60036	22368.61239	-131.081	16.51	16.51	33.02	4508	274
31515.70036	22673.71239	-103.865	24.28	24.28	48.56	2679	274
19805.10036	23729.21239	-84.425	19.76	19.76	39.52	2965	274
19690.00036	25751.01239	-10.553	27.20	27.20	54.40	1270	274
22797.00036	25805.41239	-120.065	32.43	32.43	64.86	1255	274
35065.30036	26684.81239	-83.777	38.69	38.69	77.39	1137	274
21454.70036	28847.61239	-149.225	28.80	28.80	57.60	1606	274
9205.000364	30565.81239	-207.545	36.43	36.43	72.86	1419	274
23067.20036	30787.21239	-9.25704	41.50	41.50	82.99	1282	274
24709.30036	30981.41239	73.3558	17.52	17.52	35.04	2923	274
18574.70036	31450.41239	109.253	34.92	34.92	69.85	1289	274
17040.20036	33795.11239	190.572	43.99	43.99	87.98	1175	274
20348.60272	10824.31407	99.303	16.89	16.89	33.77	2675	282
26160.00272	19914.41407	-149.651	18.60	18.60	37.21	4318	282
28271.90272	20604.71407	-88.0914	23.08	23.08	46.16	2921	282
15887.20272	21111.41407	-178.811	16.79	16.79	33.58	3830	282
21526.70272	21460.31407	-230.003	31.13	31.13	62.27	2446	282
29649.80272	23901.11407	-89.3874	28.83	28.83	57.65	1670	282
13151.90272	25045.41407	8.46062	30.17	30.17	60.34	1191	282
7531.202716	25450.71407	0.0366245	16.41	16.41	32.83	2790	282
29439.30272	26211.71407	-230.651	41.87	41.87	83.74	1124	282
11543.90272	26459.01407	-139.283	22.18	22.18	44.37	2431	282
269.702716	27505.11407	-177.515	33.42	33.42	66.83	1175	282
8394.902716	28443.61407	215.786	22.14	22.14	44.27	2484	282
23004.70272	28751.71407	-1.90738	29.44	29.44	58.88	1613	282
16906.30272	29716.01407	98.5704	10.69	10.69	21.38	5198	282
34796.10272	29761.91407	-18.7554	19.33	19.33	38.67	2995	282
12614.80272	30392.81407	86.1162	21.85	21.85	43.71	2123	282
4803.302716	32834.01407	14.3214	17.71	17.71	35.42	2935	282
19431.50272	32748.11407	206.995	30.50	30.50	60.99	2026	282
16196.40272	36411.41407	-159.371	34.05	34.05	68.11	1800	282
10333.50272	36509.31407	15.054	14.11	14.11	28.21	4339	282
6163.902716	37157.71407	-138.635	32.97	32.97	65.94	1172	282
4110.602716	39061.41407	-44.0274	36.83	36.83	73.66	1016	282
20324.70507	10765.31574	50.5251	17.10	17.10	34.19	1913	290
24724.10507	18013.01574	24.1515	19.29	19.29	38.57	2478	290
13477.00507	19212.41574	-83.3337	23.90	23.90	47.81	2082	290
25262.40507	21075.91574	-21.7737	20.44	20.44	40.88	2148	290
12126.40507	21688.01574	-62.5977	13.61	13.61	27.22	6409	290
29498.00507	22627.21574	-186.366	44.89	44.89	89.77	1081	290
13098.10507	23434.01574	56.3859	15.97	15.97	31.93	1877	290
10408.30507	24109.51574	-15.2937	12.01	12.01	24.02	4471	290
17242.80507	25105.51574	-136.47	35.73	35.73	71.45	1260	290
16536.30507	25633.71574	-228.486	47.90	47.90	95.80	1060	290
36713.90507	25817.71574	54.1881	13.45	13.45	26.89	3344	290
25756.30507	26076.71574	35.8731	29.27	29.27	58.55	1307	290
35961.30507	26004.01574	113.529	27.04	27.04	54.07	1007	290
20992.40507	26442.31574	-122.214	30.12	30.12	60.24	2033	290
15767.00507	27526.11574	-188.31	30.10	30.10	60.19	2291	290
31970.70507	30933.51574	71.7705	27.34	27.34	54.68	1219	290
9158.305068	32415.91574	-33.4377	26.73	26.73	53.46	1659	290
12790.00507	35667.71574	255.653	44.39	44.39	88.78	1336	290
38620.10742	17872.51742	-59.1361	18.68	18.68	37.35	3174	298
27569.60742	18301.91742	-79.8721	21.05	21.05	42.11	1465	298
17000.40742	22199.31742	-128.472	28.00	28.00	56.00	1128	298
13122.70742	22517.01742	75.7397	21.60	21.60	43.19	1216	298
21443.80742	22976.41742	-94.7761	21.48	21.48	42.96	2205	298
32414.70742	23000.51742	118.231	28.19	28.19	56.38	1363	298
16112.30742	23537.51742	-169.296	35.30	35.30	70.60	1034	298
15572.40742	23886.41742	-113.568	31.67	31.67	63.35	1110	298
30000.40742	27902.71742	-49.4161	13.54	13.54	27.08	3866	298
29543.20742	30038.81742	-144.672	30.31	30.31	60.62	1347	298
27058.20742	30800.81742	14.9339	21.76	21.76	43.52	2332	298
23628.90742	31670.61742	-15.0721	25.01	25.01	50.02	2235	298
29358.60742	34150.61742	224.458	40.93	40.93	81.86	1411	298
33960.70742	36529.21742	-32.5681	14.48	14.48	28.97	4153	298
17747.40977	12551.21909	210.163	14.22	14.22	28.45	4746	306
18712.30977	18182.41909	-104.871	34.45	34.45	68.91	1518	306
35169.90977	19620.41909	-110.703	31.77	31.77	63.54	1968	306
41069.70977	20807.81909	-192.999	27.51	27.51	55.01	2238	306
21354.90977	20821.71909	-71.1753	34.59	34.59	69.19	1361	306
28319.20977	21558.41909	-97.7433	16.77	16.77	33.54	4063	306
13351.90977	24040.91909	-190.407	25.17	25.17	50.35	1754	306
17117.30977	25429.81909	240.932	29.08	29.08	58.17	1452	306
13729.10977	25990.21909	-108.111	16.77	16.77	33.54	2977	306
15954.90977	26574.11909	-152.823	14.72	14.72	29.44	4775	306
35512.70977	37018.31909	57.7821	37.80	37.80	75.60	1459	306
21595.31212	19153.72077	-27.3334	24.52	24.52	49.03	1781	314
12445.01212	19942.32077	-137.493	34.71	34.71	69.43	1756	314
36439.71212	21448.72077	281.003	24.40	24.40	48.80	2384	314
11528.81212	21653.72077	-88.2454	25.41	25.41	50.82	2248	314
32308.81212	22591.32077	-142.029	28.61	28.61	57.23	1311	314
9722.412124	22474.62077	-53.9014	18.49	18.49	36.97	2716	314
17128.21212	24047.12077	105.179	20.75	20.75	41.50	2298	314
18939.01212	24110.62077	-189.981	14.79	14.79	29.58	4392	314
28144.31212	25851.82077	-37.0534	23.17	23.17	46.35	1321	314
20186.91212	26486.52077	45.8384	13.33	13.33	26.66	4055	314
17101.81212	28152.32077	-16.3174	47.03	47.03	94.06	1098	314
3672.512124	30496.12077	49.5014	20.58	20.58	41.17	2304	314
9525.112124	31312.62077	135.216	28.14	28.14	56.28	1150	314
25275.71212	31406.92077	-3.35739	36.13	36.13	72.25	1179	314
9280.112124	32525.12077	-66.2134	19.76	19.76	39.52	2508	314
22169.71212	32449.62077	249.501	32.81	32.81	65.61	1911	314
28578.11212	35375.92077	119.098	28.19	28.19	56.38	1469	314
12791.51212	35662.62077	58.2926	25.08	25.08	50.16	1503	314
10347.61212	36520.62077	59.7578	17.10	17.10	34.19	2771	314
422.1121236	36951.12077	124.227	24.35	24.35	48.70	2157	314
3052.412124	38466.62077	-42.8854	26.78	26.78	53.55	1305	314
18288.11448	9859.522442	-65.7874	14.46	14.46	28.92	3783	322
10156.71448	18851.62244	-177.243	23.48	23.48	46.96	1834	322
40178.31448	21701.22244	-156.507	29.30	29.30	58.59	2027	322
9737.014476	22437.22244	-53.4754	13.61	13.61	27.22	4868	322
6277.314476	25511.32244	-56.7154	13.97	13.97	27.93	4027	322
18444.81448	25555.42244	-2.28345	37.04	37.04	74.09	1038	322
19668.01448	25737.12244	-210.291	46.44	46.44	92.88	1138	322
17049.61448	29700.02244	199.462	25.65	25.65	51.29	1565	322
8654.714476	37331.42244	-197.979	46.86	46.86	93.73	1095	322
3025.314476	38451.92244	-43.1074	26.94	26.94	53.88	1664	322
9392.014476	38564.82244	45.6164	24.07	24.07	48.14	2131	322
13867.81683	20230.52412	-4.44951	27.95	27.95	55.91	1247	330
3688.316827	25761.42412	-154.786	26.73	26.73	53.46	1848	330
15914.11683	29175.62412	21.2185	32.29	32.29	64.57	1005	330
34798.41683	29835.72412	-83.5055	28.78	28.78	57.56	1547	330
32002.41683	31064.32412	-225.417	36.43	36.43	72.86	1301	330
18994.21683	37653.82412	47.5921	34.36	34.36	68.72	1098	330
12614.61918	14937.62579	-96.6876	30.71	30.71	61.42	1520	338
12689.21918	15287.52579	-245.728	45.73	45.73	91.47	1053	338
18589.01918	17956.12579	42.2418	31.77	31.77	63.54	1285	338
37782.71918	21445.42579	-77.8956	19.99	19.99	39.99	1424	338
13100.41918	21421.22579	-174.448	35.35	35.35	70.70	1249	338
31573.51918	22131.22579	-156.304	23.62	23.62	47.24	2433	338
9742.719179	22512.32579	-212.68	33.96	33.96	67.92	1403	338
34663.31918	23971.92579	-35.7756	11.75	11.75	23.50	7223	338
33679.51918	24403.82579	20.2638	19.83	19.83	39.66	1511	338
15335.81918	24443.72579	69.348	17.87	17.87	35.75	2238	338
13115.81918	26380.42579	-35.1276	28.73	28.73	57.46	2001	338
3486.719179	28226.82579	-14.3916	21.78	21.78	43.57	1118	338
2434.319179	29075.12579	-79.8396	27.60	27.60	55.20	2023	338
5275.819179	29391.22579	-148.528	35.14	35.14	70.27	1284	338
10499.71918	29484.32579	107.443	15.61	15.61	31.23	2995	338
30892.11918	29946.82579	-169.912	37.89	37.89	75.78	1342	338
14737.11918	39628.42579	192.425	26.40	26.40	52.80	1141	338
32482.72153	21243.62747	-202.534	29.70	29.70	59.39	1302	346
19836.02153	21314.72747	-212.254	39.35	39.35	78.70	1069	346
21794.32153	22133.22747	-68.3976	36.29	36.29	72.58	1180	346
27763.82153	23666.52747	215.646	20.06	20.06	40.13	3419	346
22109.72153	26108.62747	257.404	17.33	17.33	34.67	5314	346
11277.02153	29199.82747	-228.454	13.47	13.47	26.94	9339	346
19477.62153	32794.12747	236.159	33.94	33.94	67.87	1202	346
17161.52388	16511.92914	-105.556	52.30	52.30	104.61	1337	354
15773.52388	21304.32914	-178.132	23.50	23.50	47.01	1776	354
16214.82388	22739.02914	19.0871	23.36	23.36	46.72	1706	354
15343.42388	24423.42914	63.0431	18.79	18.79	37.59	2588	354
33323.82388	25475.92914	69.6365	22.09	22.09	44.18	1634	354
14728.42388	26598.32914	290.149	20.32	20.32	40.65	2857	354
18838.32388	27099.92914	8.83072	13.38	13.38	26.75	4333	354
2605.823883	27268.32914	-40.7557	28.24	28.24	56.47	1294	354
16167.52388	38300.02914	-134.068	25.93	25.93	51.86	2590	354
36494.72388	39746.42914	17.6219	34.52	34.52	69.05	1300	354
19899.42624	7648.830815	8.60866	20.21	20.21	40.41	2612	362
17751.62624	12582.63081	282.601	10.88	10.88	21.76	8482	362
38596.82624	17856.93081	-28.6657	20.49	20.49	40.98	2284	362
17550.72624	19984.73081	-97.3537	34.03	34.03	68.06	1094	362
11566.32624	21888.03081	-116.146	40.91	40.91	81.81	1267	362
26717.32624	21799.93081	-9.87374	23.03	23.03	46.06	1746	362
38724.42624	21975.93081	-96.7057	19.19	19.19	38.39	2956	362
7480.726235	25384.53081	-26.0737	11.85	11.85	23.69	4760	362
8426.926235	27991.73081	-75.3217	30.14	30.14	60.29	1321	362
17381.52624	30189.63081	-20.8897	14.20	14.20	28.40	5149	362
1416.226235	31807.83081	-15.0577	31.06	31.06	62.12	1564	362
41084.52859	19577.63249	-2.9678	18.06	18.06	36.13	2453	370
11001.92859	20598.03249	-205.792	41.45	41.45	82.90	1041	370
26698.02859	21766.93249	-72.3038	28.71	28.71	57.41	1480	370
7459.128587	25394.63249	-78.1358	20.44	20.44	40.88	1851	370
14484.62859	26582.93249	-12.0398	26.21	26.21	52.42	1461	370
14697.12859	27191.03249	36.2254	20.35	20.35	40.69	1907	370
24264.72859	27815.83249	-163.024	52.75	52.75	105.50	1077	370
28574.22859	32649.03249	-24.9998	26.94	26.94	53.88	1493	370
6017.428587	33478.43249	1.5682	33.18	33.18	66.36	1063	370
32325.73094	20717.93416	-253.318	30.29	30.29	60.57	1596	378
17078.43094	22295.83416	-66.6939	21.64	21.64	43.28	1457	378
19676.23094	23566.63416	-51.7899	25.39	25.39	50.77	1332	378
23900.83094	24282.03416	163.476	26.19	26.19	52.38	1360	378
32249.63094	24605.43416	-249.43	26.99	26.99	53.98	2919	378
11641.83094	25376.33416	233.805	29.51	29.51	59.02	1252	378
16553.73094	25478.73416	58.7139	14.32	14.32	28.64	2679	378
15994.43094	26051.83416	-149.638	22.37	22.37	44.74	3110	378
3598.830939	30537.83416	34.5381	23.79	23.79	47.57	1579	378
16574.73329	16281.03584	-164.116	19.00	19.00	38.01	2781	386
13210.43329	21267.33584	-105.796	20.09	20.09	40.18	1953	386
19408.53329	22220.63584	-177.076	19.29	19.29	38.57	3179	386
30201.73329	22314.23584	-103.852	30.85	30.85	61.70	1323	386
24400.83329	24286.23584	154.462	22.02	22.02	44.04	1204	386
24066.83329	28501.73584	-105.148	34.41	34.41	68.81	1262	386
3595.233291	30568.53584	8.67508	26.85	26.85	53.69	1369	386
19881.13329	33555.43584	-50.7159	21.83	21.83	43.66	2106	386
1016.533291	38602.13584	-50.0679	29.70	29.70	59.39	1770	386
10707.03329	40359.53584	154.462	45.10	45.10	90.20	1206	386
17105.23564	11685.63751	-113.146	31.04	31.04	62.08	1708	394
24107.73564	17732.93751	100.761	18.75	18.75	37.49	1717	394
17711.23564	19660.03751	-28.906	30.47	30.47	60.95	1094	394
32496.23564	21198.03751	-182.482	17.62	17.62	35.23	2830	394
38798.03564	21949.73751	2.19802	20.35	20.35	40.69	3296	394
37952.93564	22128.03751	-41.218	32.00	32.00	64.01	1399	394
19677.03564	23560.63751	-129.346	17.36	17.36	34.71	2325	394
15284.33564	24734.53751	-174.706	23.03	23.03	46.06	1569	394
22111.33564	29776.53751	83.9108	28.42	28.42	56.85	1206	394
15366.23564	31540.93751	171.09	18.58	18.58	37.16	2673	394
7155.135643	33104.63751	206.255	33.23	33.23	66.46	1219	394
5698.435643	34857.63751	234.094	21.83	21.83	43.66	1753	394
34052.63564	36639.43751	-120.274	36.88	36.88	73.76	1372	394
12338.43564	38121.23751	164.497	31.06	31.06	62.12	1715	394
16832.23564	39211.13751	-140.362	20.51	20.51	41.02	2219	394
29845.93799	17919.73919	-129.568	28.17	28.17	56.33	1476	402
18417.03799	20743.73919	69.0368	25.43	25.43	50.87	1284	402
28366.23799	21542.83919	-74.488	13.05	13.05	26.09	4214	402
16197.83799	24053.33919	20.6852	13.94	13.94	27.88	3028	402
16012.83799	24854.93919	-209.272	19.24	19.24	38.48	3532	402
29654.43799	25006.23919	17.0222	15.90	15.90	31.79	2406	402
30538.63799	27073.33919	269.769	44.93	44.93	89.87	1436	402
31216.23799	27670.73919	-11.632	16.89	16.89	33.77	3168	402
11245.43799	28981.73919	-150.304	42.32	42.32	84.64	1230	402
15284.73799	30506.53919	-234.544	30.59	30.59	61.18	2294	402
15674.63799	31351.83919	135.703	21.22	21.22	42.44	2304	402
39622.43799	31963.43919	-43.384	29.34	29.34	58.69	1306	402
28553.33799	32640.03919	-90.688	15.00	15.00	30.00	4163	402
4789.537995	32841.83919	-47.92	19.71	19.71	39.42	2204	402
5684.337995	34864.73919	205.3	11.89	11.89	23.79	6167	402
37797.04035	21352.84086	-201.07	16.58	16.58	33.16	4101	410
18558.14035	21723.84086	-96.7421	26.75	26.75	53.51	1220	410
28307.34035	22044.14086	-248.374	40.65	40.65	81.29	1075	410
21071.74035	24165.44086	162.587	13.80	13.80	27.60	4293	410
34866.94035	24110.54086	82.0015	24.44	24.44	48.89	1309	410
16733.34035	26876.64086	-31.9421	37.63	37.63	75.27	1338	410
31233.34035	27663.94086	46.1041	25.25	25.25	50.49	1471	410
750.5403465	29202.24086	-195.238	19.92	19.92	39.85	2490	410
8024.740346	31362.04086	-6.6701	7.70	7.70	15.40	7947	410
11552.24035	31362.34086	52.6975	22.58	22.58	45.17	1414	410
19510.34035	32840.24086	-34.5341	29.46	29.46	58.92	1080	410
14684.6427	20768.74254	-105.388	14.08	14.08	28.17	4330	418
37971.0427	22175.24254	-67.8042	15.75	15.75	31.51	3542	418
19664.0427	23577.04254	-89.8362	17.64	17.64	35.28	3761	418
21068.8427	24206.74254	242.219	14.86	14.86	29.72	4647	418
8342.942698	25235.44254	-142.972	27.95	27.95	55.91	1633	418
6274.242698	25470.84254	68.5926	26.33	26.33	52.66	1233	418
40294.3427	26114.44254	-50.3082	29.13	29.13	58.26	1240	418
9617.542698	29394.64254	-69.1002	34.01	34.01	68.01	1012	418
31870.5427	39073.94254	-94.3722	33.84	33.84	67.68	1009	418
38825.54505	22065.14421	-251.41	30.38	30.38	60.76	2383	426
24338.24505	22405.84421	-57.0102	24.30	24.30	48.61	1694	426
12205.94505	26581.14421	103.535	16.44	16.44	32.88	2270	426
29779.84505	27384.34421	-181.426	32.10	32.10	64.20	1141	426
10733.34505	27816.54421	-36.2742	25.46	25.46	50.92	1523	426
22919.94505	28139.44421	-103.018	21.88	21.88	43.76	1943	426
2503.34505	29043.94421	50.0556	22.11	22.11	44.23	1557	426
7499.44505	29109.94421	33.2058	18.58	18.58	37.16	2088	426
21020.54505	32082.24421	163.609	22.44	22.44	44.89	1817	426
19535.94505	32801.44421	79.3596	20.75	20.75	41.50	1599	426
29503.8474	20088.64589	-120.736	35.11	35.11	70.23	1139	434
19291.9474	20552.04589	-59.8243	21.36	21.36	42.72	1803	434
18581.6474	23021.84589	-178.408	36.74	36.74	73.48	1071	434
27312.5474	22780.64589	21.2621	19.08	19.08	38.15	1245	434
24336.5474	24295.94589	194.156	20.30	20.30	40.60	1991	434
28457.3474	27471.04589	-142.12	30.21	30.21	60.43	1331	434
866.3474022	28873.64589	-76.0243	23.88	23.88	47.76	1738	434
13184.1474	29116.34589	267.416	25.15	25.15	50.30	2213	434
6970.547402	29221.94589	100.383	30.36	30.36	60.71	1086	434
28776.9474	30300.34589	58.6247	15.21	15.21	30.43	3009	434
36743.0474	31935.24589	265.951	36.38	36.38	72.77	1292	434
32795.6474	33719.04589	-96.1123	35.18	35.18	70.37	1260	434
15024.94975	15749.24756	-9.50233	35.96	35.96	71.92	1256	442
15832.54975	16960.54756	-235.654	50.89	50.89	101.78	1111	442
36338.74975	20719.04756	96.4979	15.85	15.85	31.70	3030	442
40377.34975	21879.94756	-53.5663	26.71	26.71	53.41	1259	442
19739.34975	23677.14756	-57.4543	19.29	19.29	38.57	2982	442
5861.849754	24967.44756	-89.8543	33.37	33.37	66.74	1157	442
17223.24975	25402.94756	262.065	30.38	30.38	60.76	1868	442
11594.64975	26474.74756	-136.51	24.42	24.42	48.84	2032	442
7086.349754	29181.14756	295.032	28.26	28.26	56.52	1764	442
9074.349754	29883.14756	-102.166	35.70	35.70	71.40	1055	442
11510.34975	31405.54756	125.069	19.62	19.62	39.23	2422	442
15871.44975	33150.14756	15.9119	21.71	21.71	43.43	1919	442
6781.349754	35069.44756	-84.0223	22.82	22.82	45.64	2376	442
6902.649754	39648.34756	-121.606	28.07	28.07	56.14	1587	442
41153.15211	19618.24924	16.4224	19.43	19.43	38.86	2934	450
36301.15211	20713.44924	113.858	14.08	14.08	28.17	3124	450
23405.75211	22022.84924	-18.7964	33.21	33.21	66.41	1068	450
11412.25211	22453.44924	-25.9244	24.19	24.19	48.37	1602	450
21527.65211	24092.14924	164.408	13.61	13.61	27.22	4745	450
17005.55211	25409.84924	132.906	11.89	11.89	23.79	4787	450
14058.75211	25496.84924	-69.9884	33.06	33.06	66.13	1331	450
29487.05211	26056.64924	-30.4604	31.56	31.56	63.11	1006	450
31858.25211	26796.74924	-128.308	29.84	29.84	59.68	1224	450
15106.45211	29458.94924	-18.7964	19.78	19.78	39.56	2194	450
16917.25211	29693.84924	84.5542	8.45	8.45	16.91	5947	450
34793.15211	29811.44924	-34.3484	14.53	14.53	29.06	3732	450
3318.952106	30339.64924	24.481	31.20	31.20	62.41	1218	450
17380.05211	30287.54924	153.419	39.82	39.82	79.65	1022	450
17349.25211	32114.24924	-64.8044	23.31	23.31	46.63	1801	450
14510.35211	33660.74924	69.9022	10.72	10.72	21.43	4854	450
29811.75446	17836.65091	-190.738	22.82	22.82	45.64	2294	458
19641.85446	23605.85091	-135.658	16.13	16.13	32.26	2560	458
31152.15446	27651.95091	57.2259	22.42	22.42	44.84	1730	458
25617.45446	28689.55091	-140.194	40.48	40.48	80.96	1277	458
32096.65446	29010.25091	245.504	33.75	33.75	67.49	1179	458
36301.25681	20692.25258	258.469	23.69	23.69	47.38	1515	466
27302.85681	22791.65258	57.7365	13.73	13.73	27.46	3536	466
14407.75681	25045.25258	-43.8645	29.60	29.60	59.20	1661	466
19535.65681	25735.55258	133.194	26.33	26.33	52.66	1359	466
40305.75681	26139.15258	-65.8965	18.63	18.63	37.26	2259	466
16873.35681	26842.95258	-76.9125	21.36	21.36	42.72	2579	466
34762.45681	29813.35258	65.7951	24.07	24.07	48.14	1155	466
5708.25681	34851.85258	280.447	17.26	17.26	34.52	3189	466
4697.85681	36081.75258	281.912	24.85	24.85	49.69	2398	466
16027.45916	18843.05426	-29.1826	30.26	30.26	60.52	1033	474
20676.55916	19769.55426	-4.55857	18.58	18.58	37.16	3476	474
2320.259162	21760.45426	-112.127	33.44	33.44	66.88	1039	474
8301.159162	28335.25426	-86.8546	19.59	19.59	39.19	3067	474
19498.85916	32828.05426	-11.6866	27.69	27.69	55.39	1512	474
13033.95916	38501.45426	-46.0306	26.42	26.42	52.85	1536	474
19474.46151	16111.05593	-72.1726	23.48	23.48	46.96	1431	482
18593.96151	18031.15593	227.256	29.72	29.72	59.44	2279	482
40195.36151	21706.15593	-151.877	17.45	17.45	34.90	4486	482
38763.06151	21952.55593	-89.6686	22.77	22.77	45.55	1119	482
24316.26151	24306.15593	256.56	19.29	19.29	38.57	1882	482
12237.36151	26623.45593	2.34737	16.08	16.08	32.17	2800	482
7911.361514	31761.45593	23.5928	20.11	20.11	40.22	2470	482
3898.761514	35427.45593	-81.2446	36.01	36.01	72.02	1058	482
29797.96387	17623.15761	-189.035	31.25	31.25	62.50	1421	490
14652.56387	20739.15761	-116.459	23.69	23.69	47.38	1380	490
32267.16387	20605.15761	-76.9307	17.52	17.52	35.04	2857	490
11522.76387	25429.15761	99.5611	21.48	21.48	42.96	1779	490
14611.86387	27511.45761	-97.0187	31.35	31.35	62.69	1416	490
23912.46387	27323.55761	-126.827	37.30	37.30	74.61	1048	490
11228.36387	27941.65761	192.601	21.57	21.57	43.14	1757	490
7566.063866	29062.25761	-22.4987	29.60	29.60	59.20	1390	490
5706.463866	34837.75761	173.554	16.58	16.58	33.16	2810	490
478.7638655	36964.35761	89.3047	22.00	22.00	43.99	1546	490
6907.063866	39646.85761	-11.4827	29.18	29.18	58.36	1138	490
35353.46622	22631.35928	-208.697	29.51	29.51	59.02	1733	498
33017.76622	22811.85928	238.533	18.60	18.60	37.21	3348	498
17028.56622	25427.85928	72.9655	16.79	16.79	33.58	2301	498
12985.36622	26960.45928	-15.5927	24.16	24.16	48.32	1818	498
8065.866217	31839.65928	29.0095	23.34	23.34	46.68	1699	498
15984.96622	33075.75928	116.921	24.37	24.37	48.75	1878	498
12038.76622	33516.45928	95.676	22.77	22.77	45.55	1290	498
39944.16857	18939.26096	-85.0801	17.87	17.87	35.75	2093	506
17704.86857	19393.96096	-30.0001	33.91	33.91	67.82	1178	506
23163.86857	24153.16096	101.385	9.40	9.40	18.79	7234	506
18784.06857	24701.16096	165.854	28.66	28.66	57.32	1197	506
19771.66857	25665.56096	-130.44	26.31	26.31	52.61	1639	506
1573.668569	26433.86096	-127.2	27.58	27.58	55.15	1546	506
31280.76857	27671.66096	67.6859	21.85	21.85	43.71	1406	506
9652.468569	29425.06096	-54.6241	14.01	14.01	28.02	4930	506
35010.56857	33736.96096	-214.032	26.42	26.42	52.85	1777	506
26644.86857	39393.76096	17.1365	24.87	24.87	49.74	1499	506
35619.47092	21084.16263	-89.5555	24.77	24.77	49.55	1796	514
37977.57092	22131.36263	-68.8195	25.20	25.20	50.40	1358	514
32882.77092	22882.16263	173.974	29.86	29.86	59.72	1170	514
6279.370921	27602.06263	-81.7795	18.65	18.65	37.30	2310	514
31220.77092	27631.96263	35.5121	13.89	13.89	27.79	3907	514
9350.970921	28607.86263	-118.067	24.04	24.04	48.09	2543	514
15300.47092	30489.06263	-84.3715	34.67	34.67	69.33	1153	514
31926.37092	30701.86263	-24.1075	20.75	20.75	41.50	1359	514
40157.67327	21658.36431	-0.718806	15.57	15.57	31.13	4567	522
34897.27327	24112.86431	1.87319	12.98	12.98	25.95	5452	522
33435.17327	30818.16431	-97.2708	30.92	30.92	61.84	1106	522
39931.37563	19043.76598	-95.9141	17.62	17.62	35.23	2819	530
34913.77563	30363.86598	-58.9781	26.78	26.78	53.55	1613	530
5641.875625	34819.56598	101.567	21.64	21.64	43.28	1319	530
28535.17563	35409.56598	45.8899	22.66	22.66	45.31	2005	530
14425.97798	15248.56766	-125.013	31.16	31.16	62.31	1510	538
17563.37798	19977.66766	-246.189	54.94	54.94	109.88	1262	538
37764.17798	21355.26766	-209.901	18.86	18.86	37.73	2346	538
16947.77798	22273.36766	-29.7575	31.42	31.42	62.83	1221	538
15341.77798	22839.66766	-34.2935	20.54	20.54	41.07	2502	538
12543.27798	23274.76766	168.295	26.52	26.52	53.03	1066	538
18710.37798	25588.56766	-42.0695	22.21	22.21	44.42	2542	538
12928.27798	27018.46766	-81.5975	26.31	26.31	52.61	1453	538
32200.37798	31369.36766	-154.173	35.09	35.09	70.18	1216	538
32195.97798	31788.66766	-30.4055	30.26	30.26	60.52	1192	538
20283.18033	10812.16933	51.1394	16.79	16.79	33.58	1540	546
29842.18033	17755.96933	-182.625	38.39	38.39	76.77	1457	546
18547.78033	17934.16933	233.557	32.52	32.52	65.05	1012	546
16441.08033	20887.76933	-163.833	15.71	15.71	31.42	3187	546
33209.58033	22781.86933	23.3006	19.10	19.10	38.20	2293	546
32290.48033	24314.56933	-98.3848	26.35	26.35	52.70	1818	546
24704.98033	27717.46933	-71.1688	11.85	11.85	23.69	4733	546
31212.08033	27667.26933	79.7108	24.94	24.94	49.88	1716	546
27532.48033	29529.06933	38.6852	12.27	12.27	24.54	3405	546
4507.280329	30762.06933	66.524	19.43	19.43	38.86	2211	546
17343.98033	31908.06933	-209.193	44.39	44.39	88.78	1179	546
18458.68268	8295.771006	-169.604	21.85	21.85	43.71	2955	554
38760.38268	19658.47101	-137.204	24.40	24.40	48.80	1554	554
13230.88268	21284.17101	-109.34	24.85	24.85	49.69	1091	554
24110.58268	23862.47101	-112.58	22.00	22.00	43.99	1957	554
11668.28268	24368.27101	73.9106	28.71	28.71	57.41	1193	554
34911.68268	26739.77101	-104.804	17.22	17.22	34.43	2769	554
16607.68268	26913.47101	19.6982	22.66	22.66	45.31	2054	554
24061.08268	28411.57101	-235.7	25.83	25.83	51.67	2969	554
2700.282681	29836.27101	-97.0282	37.09	37.09	74.18	1045	554
35049.18268	33662.47101	-85.3642	23.74	23.74	47.48	1493	554
20311.48503	10811.57268	53.4585	7.98	7.98	15.97	5598	562
14711.28503	20783.77268	-131.96	23.50	23.50	47.01	1831	562
20662.48503	21183.77268	-212.96	51.39	51.39	102.77	1335	562
33086.08503	22762.67268	27.8175	9.89	9.89	19.78	5181	562
34901.18503	24096.37268	96.6819	22.84	22.84	45.69	1899	562
13659.08503	30095.97268	-65.2155	19.38	19.38	38.76	1827	562
32532.58503	32645.37268	-108.632	38.17	38.17	76.35	1010	562
9007.085033	34256.97268	202.176	24.07	24.07	48.14	1769	562
5643.085033	34838.77268	82.7625	12.10	12.10	24.21	3743	562
18630.78503	35261.27268	-168.247	47.36	47.36	94.72	1031	562
438.3850327	36955.77268	5.1069	25.74	25.74	51.48	1250	562
17116.68738	13443.87435	-19.1468	16.46	16.46	32.92	2984	570
33207.28738	16329.57435	-250.483	45.55	45.55	91.09	1417	570
37957.38738	22171.07435	-30.8108	19.48	19.48	38.95	2268	570
22792.38738	22767.77435	84.2884	7.49	7.49	14.98	8645	570
39219.88738	23328.77435	61.5778	20.06	20.06	40.13	1906	570
15116.08974	19578.37603	-243.942	49.24	49.24	98.49	1149	578
16439.28974	20857.67603	-110.454	20.51	20.51	41.02	1947	578
40317.28974	22007.67603	-23.6222	22.98	22.98	45.97	1097	578
26605.38974	23072.17603	91.675	30.43	30.43	60.85	1049	578
26172.18974	30457.67603	227.206	26.85	26.85	53.69	2030	578
24211.88974	31182.07603	95.338	27.32	27.32	54.64	1505	578
10333.48974	36513.87603	-10.6622	20.30	20.30	40.60	1676	578
8820.189736	37972.67603	194.239	21.52	21.52	43.05	2091	578
18394.79209	8522.477704	-103.914	13.52	13.52	27.04	4654	586
29823.49209	17891.1777	-166.122	32.03	32.03	64.06	1875	586
23352.59209	21407.8777	-126.594	17.38	17.38	34.76	3436	586
12570.19209	24259.7777	25.0691	23.46	23.46	46.91	1611	586
18834.99209	27079.8777	-38.4655	22.00	22.00	43.99	1819	586
18490.89209	35138.8777	-55.3135	34.27	34.27	68.53	1331	586
35766.79209	35442.2777	58.7687	30.43	30.43	60.85	1100	586
29781.79444	17665.37938	-182.909	28.78	28.78	57.56	1503	594
14264.59444	22546.07938	-184.853	28.97	28.97	57.93	1972	594
22123.79444	22597.57938	-228.917	27.13	27.13	54.26	1459	594
8325.89444	24989.07938	-42.2929	16.72	16.72	33.44	2942	594
16513.29444	25553.87938	-1.46885	20.06	20.06	40.13	1659	594
27588.09444	29548.97938	67.6205	12.25	12.25	24.49	4244	594
10671.49444	35584.87938	-156.341	11.54	11.54	23.08	5005	594
3060.49444	39274.87938	239.782	39.02	39.02	78.04	1072	594
38720.39679	22001.48105	-148.504	14.08	14.08	28.17	5085	602
19992.99679	23758.48105	-243.76	26.52	26.52	53.03	2128	602
17051.19679	25451.98105	208.34	11.94	11.94	23.88	4228	602
19447.69914	22394.08273	-93.3635	35.04	35.04	70.08	1023	610
15539.29914	25455.28273	220.123	13.99	13.99	27.98	5095	610
10203.09914	28401.48273	21.5881	27.98	27.98	55.95	1062	610
32319.29914	28264.08273	-102.436	20.54	20.54	41.07	2251	610
877.3991441	28910.48273	-62.9075	21.93	21.93	43.85	1476	610
8865.299144	37999.48273	190.819	20.42	20.42	40.84	2196	610
9426.101496	20287.3844	-112.095	33.39	33.39	66.79	1181	618
32316.7015	20583.6844	-88.7669	18.25	18.25	36.50	1499	618
6652.201496	21522.4844	-206.703	33.21	33.21	66.41	1301	618
19412.4015	22360.0844	-57.6629	13.19	13.19	26.38	4070	618
31812.5015	23979.4844	-70.6229	31.16	31.16	62.31	1092	618
3995.901496	34403.9844	26.0443	15.12	15.12	30.24	2924	618
28533.8015	35369.2844	-147.087	33.96	33.96	67.92	1369	618
8838.701496	38013.5844	146.191	16.56	16.56	33.11	3238	618
19785.40385	19828.18608	-96.4822	18.11	18.11	36.22	4265	626
14683.10385	20757.88608	-78.3382	20.16	20.16	40.32	1695	626
16447.70385	20894.58608	-196.922	21.12	21.12	42.25	2389	626
6780.403848	22552.48608	-231.914	32.48	32.48	64.95	1088	626
26652.40385	22416.08608	-58.8982	34.88	34.88	69.76	1348	626
40302.10385	26160.08608	-158.042	26.66	26.66	53.32	1746	626
34327.60385	28349.18608	144.786	24.42	24.42	48.84	2011	626
23123.80385	28832.18608	142.588	30.17	30.17	60.34	1278	626
24215.70385	29982.28608	-113.978	29.56	29.56	59.11	1753	626
15772.00385	33167.98608	45.1526	10.81	10.81	21.62	5020	626
19992.7062	23750.08775	-49.7655	19.24	19.24	38.48	2162	634
18916.2062	24025.08775	-198.158	31.89	31.89	63.77	1115	634
12036.8062	24975.78775	-30.9735	25.27	25.27	50.54	1217	634
18741.8062	25646.28775	37.1547	25.62	25.62	51.24	1190	634
25075.2062	27842.68775	188.803	22.30	22.30	44.60	2622	634
29926.8062	27934.98775	113.345	23.06	23.06	46.11	1500	634
32168.2062	31783.68775	32.0265	28.73	28.73	57.46	1015	634
30385.0062	33800.98775	286.971	34.10	34.10	68.20	1158	634
18324.4062	38838.98775	-119.75	36.88	36.88	73.76	1074	634
34699.40855	19111.78943	-98.9529	29.65	29.65	59.30	1151	642
38733.80855	19625.88943	-178.009	25.06	25.06	50.11	2236	642
37693.90855	21240.08943	-117.745	16.51	16.51	33.02	2650	642
35306.10855	21932.58943	-8.23289	23.46	23.46	46.91	1781	642
8364.008552	25011.18943	-118.393	19.73	19.73	39.47	1617	642
16442.30855	25592.88943	164.688	24.19	24.19	48.37	1600	642
24238.90855	29953.18943	-91.8249	29.15	29.15	58.31	1689	642
12339.90855	38129.18943	211.574	32.31	32.31	64.62	1223	642
16425.6109	21282.9911	-216.828	32.83	32.83	65.66	2136	650
38282.0109	26085.3911	-71.6762	29.37	29.37	58.73	1331	650
25216.1109	27819.6911	-38.6282	17.40	17.40	34.81	3032	650
24177.9109	30063.1911	-126.756	18.65	18.65	37.30	3036	650
19267.51326	14483.49278	76.1644	27.06	27.06	54.12	1155	658
6410.613256	18680.19278	-140.304	20.23	20.23	40.46	1848	658
17734.81326	19650.49278	-68.3756	24.61	24.61	49.22	1916	658
12499.31326	22898.09278	-20.4236	11.19	11.19	22.37	4783	658
24397.61326	24317.19278	19.0216	30.21	30.21	60.43	1284	658
16490.61326	26955.09278	50.5234	16.16	16.16	32.31	3215	658
3336.513256	34094.29278	44.6626	23.95	23.95	47.90	1348	658
12320.21326	38147.09278	166.274	27.11	27.11	54.21	1312	658
21290.91561	10701.29445	161.939	9.84	9.84	19.69	6945	666
25443.11561	16407.89445	-143.483	34.50	34.50	69.00	1254	666
20982.11561	20057.19445	-86.4589	16.30	16.30	32.59	3229	666
21811.61561	20848.19445	-113.027	19.99	19.99	39.99	2126	666
28353.21561	21561.99445	-63.1309	16.18	16.18	32.36	3453	666
8323.615607	25140.99445	-227.723	30.78	30.78	61.56	1191	666
11551.21561	26365.09445	-173.291	27.79	27.79	55.58	1603	666
13235.51561	29186.19445	230.804	24.37	24.37	48.75	2584	666
21357.31561	30591.69445	-24.2509	22.21	22.21	44.42	2076	666
4740.215607	32940.89445	-95.5309	22.18	22.18	44.37	1303	666
11949.61561	33497.69445	90.1445	15.66	15.66	31.32	2814	666
8822.415607	37993.69445	57.1775	18.35	18.35	36.69	2287	666
23967.41796	12273.89613	-216.646	40.53	40.53	81.06	1028	674
28327.81796	21609.59613	-66.9582	15.92	15.92	31.84	2451	674
15889.41796	23556.69613	-74.7342	15.99	15.99	31.98	2086	674
19948.81796	23774.79613	-97.4142	16.16	16.16	32.31	3141	674
24399.51796	24314.09613	35.9928	16.46	16.46	32.92	1925	674
5768.417959	24752.09613	-3.45424	10.31	10.31	20.63	3733	674
40287.61796	26170.99613	-194.614	23.24	23.24	46.49	2824	674
21063.21796	27029.69613	-53.9982	26.40	26.40	52.80	1035	674
23165.81796	28875.89613	-67.6062	17.97	17.97	35.94	3120	674
12959.51796	32798.59613	-252.286	30.90	30.90	61.80	1916	674
11950.91796	33516.69613	49.1796	21.78	21.78	43.57	2284	674
35055.61796	33716.49613	-131.11	28.94	28.94	57.89	1639	674
4173.517959	36798.69613	-11.2302	17.40	17.40	34.81	2776	674
4608.217959	37589.59613	49.9122	26.19	26.19	52.38	1471	674
19275.22031	14434.8978	-19.5936	29.08	29.08	58.17	1144	682
21385.62031	19136.9978	-195.202	33.30	33.30	66.60	1092	682
38756.82031	22268.7978	-134.29	34.10	34.10	68.20	1013	682
7172.320311	26504.3978	-237.97	32.59	32.59	65.19	1525	682
24682.02031	27726.0978	-72.7296	17.57	17.57	35.14	2076	682
24153.32031	28164.7978	-184.834	29.39	29.39	58.78	1350	682
17089.02031	30693.2978	187.702	21.55	21.55	43.10	2207	682
21844.02031	30807.1978	66.8226	22.00	22.00	43.99	1828	682
18283.52266	8580.599474	-42.2129	16.67	16.67	33.35	3347	690
6427.322663	18748.39947	-175.053	19.90	19.90	39.80	3350	690
38717.12266	21973.59947	-146.541	22.14	22.14	44.27	1398	690
29511.92266	22877.09947	-214.581	33.16	33.16	66.32	1253	690
34740.02266	24005.09947	13.4035	12.88	12.88	25.76	3306	690
5061.722663	24877.69947	-176.349	19.03	19.03	38.06	3949	690
15977.22266	26583.49947	-239.853	14.27	14.27	28.54	6890	690
2492.122663	29039.29947	-26.0129	23.76	23.76	47.52	1398	690
24565.62266	29539.49947	-9.16492	29.53	29.53	59.06	1613	690
29478.12266	30246.79947	60.2899	15.64	15.64	31.27	2201	690
21883.82266	30797.39947	159.191	23.08	23.08	46.16	2257	690
39623.12266	32020.49947	213.403	31.25	31.25	62.50	1616	690
18275.12502	8655.001149	-52.5203	26.40	26.40	52.80	1358	698
6442.725015	18734.70115	-197.024	29.63	29.63	59.25	1057	698
30256.72502	20836.90115	-61.5923	8.38	8.38	16.77	7659	698
27619.22502	23689.90115	-9.10426	19.99	19.99	39.99	1765	698
3367.625015	34063.70115	-46.6883	26.05	26.05	52.09	1180	698
38077.72737	16575.10282	-130.286	35.77	35.77	71.54	1091	706
10465.62737	18052.00282	-154.91	28.45	28.45	56.90	1027	706
19957.22737	23726.40282	-151.022	17.57	17.57	35.14	3448	706
36624.42737	31914.20282	-1.33442	34.38	34.38	68.77	1156	706
28513.12737	35345.10282	-36.9744	21.97	21.97	43.94	2147	706
34063.52737	36673.90282	-115.382	29.13	29.13	58.26	1181	706
11179.92737	39828.60282	182.689	31.49	31.49	62.97	1236	706
8351.929719	15725.8045	-50.1411	24.33	24.33	48.65	1121	714
4502.429719	20793.2045	-247.781	23.86	23.86	47.71	2450	714
14708.42972	20785.8045	-119.477	20.58	20.58	41.17	2170	714
37713.92972	21264.1045	-125.309	15.14	15.14	30.29	2775	714
22318.82972	23930.4045	79.1853	11.52	11.52	23.03	4980	714
33701.62972	24433.9045	-205.013	38.41	38.41	76.82	1189	714
36724.62972	25864.6045	23.5077	15.99	15.99	31.98	3476	714
12767.42972	26516.6045	246.951	21.55	21.55	43.10	2763	714
8021.629719	31780.6045	35.9619	31.51	31.51	63.02	1027	714
5130.529719	33780.3045	218.379	31.98	31.98	63.96	1366	714
2599.429719	40031.9045	8.12315	20.06	20.06	40.13	2086	714
8335.932071	15624.00617	-56.8277	24.28	24.28	48.56	1921	722
38604.23207	17862.40617	243.814	25.20	25.20	50.40	2807	722
11651.23207	24370.50617	-87.2837	18.37	18.37	36.74	2798	722
14582.63207	24527.30617	238.686	30.76	30.76	61.51	1329	722
27848.63207	27497.80617	-130.7	13.47	13.47	26.94	4449	722
3366.832071	34094.20617	-80.8037	30.00	30.00	60.01	1094	722
6943.732071	39787.30617	-138.476	38.95	38.95	77.90	1022	722
19254.63442	14499.80785	93.4241	19.33	19.33	38.67	2376	730
36191.63442	21591.20785	-90.7303	27.01	27.01	54.02	1493	730
18903.63442	24024.50785	-99.1543	11.61	11.61	23.22	4698	730
15394.13442	24467.20785	-12.3223	12.10	12.10	24.21	2804	730
19493.53442	29275.40785	15.0359	29.93	29.93	59.86	1041	730
38694.33677	17827.20952	73.4373	41.09	41.09	82.19	1236	738
4446.736775	20748.50952	-210.169	34.45	34.45	68.91	1342	738
37180.13677	28750.50952	236.074	27.58	27.58	55.15	1984	738
2436.136775	28949.80952	-102.601	33.75	33.75	67.49	1216	738
27567.83677	29573.10952	71.9721	23.55	23.55	47.10	1122	738
9566.436775	32052.40952	105.672	24.30	24.30	48.61	1910	738
21165.33913	10697.5112	-124.84	22.77	22.77	45.55	2594	746
20007.33913	13941.0112	-74.9436	18.35	18.35	36.69	2577	746
17708.13913	19760.4112	0.224427	27.32	27.32	54.64	1784	746
22481.93913	26897.7112	113.524	25.83	25.83	51.67	1564	746
30002.23913	27892.4112	121.582	23.50	23.50	47.01	1801	746
10531.73913	27906.0112	134.769	30.29	30.29	60.57	1637	746
11260.63913	29044.9112	9.49443	9.87	9.87	19.73	5020	746
33173.93913	29914.8112	-56.1516	25.03	25.03	50.07	2397	746
7979.739126	31748.4112	102.535	15.43	15.43	30.85	2704	746
7415.439126	34046.9112	73.2306	22.14	22.14	44.27	2090	746
30330.63913	33784.1112	208.762	20.84	20.84	41.68	2493	746
30890.64148	21259.91287	-154.854	50.37	50.37	100.75	1310	754
21221.04148	24592.11287	107.456	18.35	18.35	36.69	2994	754
18711.74148	25598.81287	-158.742	35.75	35.75	71.50	1190	754
7044.541478	27135.71287	-107.55	33.32	33.32	66.65	1269	754
9623.141478	32025.61287	234.196	17.07	17.07	34.15	3786	754
15700.74148	33140.41287	232.731	29.63	29.63	59.25	1469	754
348.6414784	36959.61287	85.4782	30.05	30.05	60.10	1129	754
8825.241478	38005.01287	152.877	13.40	13.40	26.80	4736	754
20293.84383	10796.31455	12.7442	17.26	17.26	34.52	2766	762
36229.24383	21572.51455	-70.1728	20.58	20.58	41.17	1942	762
1955.74383	35696.31455	16.4072	30.54	30.54	61.09	1619	762
9482.14383	40007.71455	96.9932	28.24	28.24	56.47	1222	762
24404.84618	24341.01622	85.0649	17.24	17.24	34.48	2282	770
16022.24618	24918.11622	252.098	32.26	32.26	64.53	1333	770
22443.94618	26936.01622	175.175	18.23	18.23	36.46	2185	770
27569.94618	29560.71622	27.1895	21.50	21.50	43.00	1427	770
30292.04618	33791.01622	136.347	14.62	14.62	29.25	3589	770
20440.04618	40399.11622	134.149	29.48	29.48	58.97	1092	770
21848.94853	30808.8179	86.3235	24.14	24.14	48.28	1979	778
15877.24853	33115.3179	74.6019	21.38	21.38	42.77	1912	778
30275.84853	33785.9179	98.0451	16.39	16.39	32.78	2320	778
8499.048534	36235.9179	-87.4341	25.39	25.39	50.77	1853	778
25982.55089	23329.21957	-55.8887	26.21	26.21	52.42	1164	786
24452.95089	24325.31957	-64.3127	22.73	22.73	45.45	1889	786
21865.15089	30809.21957	31.9045	27.60	27.60	55.20	1042	786
11735.75089	31822.41957	130.805	22.68	22.68	45.36	1593	786
33823.05089	32854.11957	209.194	33.02	33.02	66.03	1279	786
30286.25089	33784.31957	115.421	16.98	16.98	33.96	1828	786
35038.35089	33696.21957	-144.017	27.58	27.58	55.15	1675	786
14738.95324	20735.82124	-95.6234	27.79	27.79	55.58	1411	794
13156.95324	22491.22124	-111.823	18.04	18.04	36.08	3176	794
37747.65324	24278.42124	54.4084	24.16	24.16	48.32	1358	794
758.2532379	26531.62124	-72.2954	30.90	30.90	61.80	1619	794
34947.95324	26782.52124	-8.14336	13.97	13.97	27.93	2532	794
16879.15324	26859.52124	-23.0474	23.41	23.41	46.82	1686	794
10931.75324	35519.32124	39.7564	29.23	29.23	58.45	1296	794
38826.45559	22232.42292	-107.494	32.08	32.08	64.15	1321	802
15868.85559	23830.62292	-189.79	38.86	38.86	77.72	1162	802
27068.15559	24765.62292	-135.358	31.56	31.56	63.11	1646	802
35544.15559	28206.02292	58.5974	26.42	26.42	52.85	1002	802
31110.35559	32446.52292	261.528	29.01	29.01	58.03	1563	802
8816.35559	37970.32292	42.4802	17.99	17.99	35.98	2121	802
9058.957942	14512.92459	-236.005	30.97	30.97	61.94	1405	810
12843.15794	17405.52459	-7.90862	24.49	24.49	48.98	1280	810
37671.85794	21245.82459	-253.501	28.12	28.12	56.24	1524	810
37956.95794	22172.02459	64.9842	25.62	25.62	51.24	1079	810
7361.257942	24457.82459	-93.4446	32.71	32.71	65.42	1259	810
8891.957942	24992.42459	44.4714	15.19	15.19	30.38	3021	810
24648.85794	27750.32459	-128.437	14.29	14.29	28.59	5554	810
28482.15794	27500.32459	-94.0926	21.12	21.12	42.25	2629	810
915.6579417	28925.02459	-98.6286	19.10	19.10	38.20	1900	810
13527.05794	28964.82459	291.358	31.11	31.11	62.22	1739	810
17723.06029	19513.22627	-174.651	12.51	12.51	25.01	5970	818
37028.06029	23278.42627	-230.379	28.17	28.17	56.33	2261	818
5172.860294	23768.02627	-9.41125	32.76	32.76	65.52	1131	818
18898.86029	24009.82627	-139.659	13.52	13.52	27.04	3434	818
37730.16029	24234.02627	204.704	36.64	36.64	73.29	1087	818
28443.16029	27484.82627	-55.4193	30.73	30.73	61.47	1002	818
24053.16029	28533.12627	-210.291	40.69	40.69	81.39	1328	818
11242.56029	28945.02627	-61.2513	33.11	33.11	66.22	1058	818
15257.26029	30398.02627	-86.5232	26.12	26.12	52.23	1086	818
6682.460294	35350.52627	-135.771	32.66	32.66	65.33	1174	818
11383.16265	21984.52794	-141.162	46.42	46.42	92.83	1046	826
19432.26265	22260.12794	-142.458	30.00	30.00	60.01	1162	826
8704.762646	22951.92794	-205.962	24.54	24.54	49.08	2564	826
39262.26265	23358.32794	-25.8179	30.66	30.66	61.32	1080	826
7625.464997	19315.12962	-68.7925	21.17	21.17	42.34	2008	834
29636.865	25013.32962	-24.7285	11.37	11.37	22.75	3561	834
40309.465	26164.02962	-155.625	27.27	27.27	54.54	1838	834
15784.365	33126.02962	79.0163	22.73	22.73	45.45	1763	834
4449.364997	33662.82962	-194.505	18.37	18.37	36.74	3274	834
34917.765	34923.62962	17.4779	17.97	17.97	35.94	2642	834
20315.86735	10814.63129	-2.25514	18.25	18.25	36.50	1340	842
36699.96735	17223.73129	-184.991	39.94	39.94	79.88	1142	842
19413.86735	22372.43129	-80.0151	11.75	11.75	23.50	5069	842
8376.067349	25049.83129	-137.687	14.29	14.29	28.59	4795	842
19707.76735	25759.73129	224.597	21.83	21.83	43.66	2298	842
10502.06735	28067.33129	-103.991	30.19	30.19	60.38	1127	842
8333.667349	34775.93129	83.2053	32.59	32.59	65.19	1014	842
33188.66735	35467.33129	236.319	30.50	30.50	60.99	1983	842
17628.6697	19766.23297	-34.2138	34.59	34.59	69.19	1157	850
24717.0697	27681.83297	-86.7018	11.61	11.61	23.22	5214	850
30675.0697	29756.13297	195.086	31.51	31.51	63.02	1166	850
15256.1697	30405.33297	-113.918	12.43	12.43	24.87	3260	850
20319.37205	10839.63464	41.7664	24.54	24.54	49.08	1495	858
17977.97205	15700.73464	-16.2764	29.01	29.01	58.03	1503	858
38632.67205	17858.63464	-48.6764	17.76	17.76	35.51	2819	858
8898.872053	24991.63464	12.4624	21.15	21.15	42.30	1107	858
24308.47205	29984.63464	-241.132	17.33	17.33	34.67	5723	858
29078.77205	36165.83464	178.763	38.43	38.43	76.87	1174	858
19975.17441	13865.33632	-139.603	24.92	24.92	49.83	1708	866
17693.57441	19660.83632	-22.963	30.99	30.99	61.98	1084	866
4464.874405	20729.73632	-201.811	31.79	31.79	63.59	1637	866
33863.17441	21136.83632	-107.203	30.36	30.36	60.71	1250	866
17128.67441	25477.03632	234.234	18.18	18.18	36.36	2097	866
36716.47441	25828.93632	34.2338	19.69	19.69	39.38	1624	866
29977.57441	27883.13632	115.552	23.31	23.31	46.63	1706	866
888.1744051	28909.83632	-48.235	29.04	29.04	58.07	1104	866
29454.37441	30251.73632	70.1312	15.28	15.28	30.57	2360	866
20043.87676	10582.23799	28.1663	25.55	25.55	51.10	1254	874
16985.77676	12590.53799	-6.32166	20.68	20.68	41.35	1770	874
11574.17676	24340.73799	79.4483	26.47	26.47	52.94	1137	874
11572.27676	26553.93799	-248.026	45.64	45.64	91.28	2120	874
29936.87676	27908.63799	33.2945	29.11	29.11	58.22	1413	874
2486.276757	29078.73799	-25.7617	24.40	24.40	48.80	1092	874
26124.77676	30476.23799	201.793	37.94	37.94	75.88	1078	874
11704.67676	31870.63799	133.661	30.40	30.40	60.81	1177	874
15868.17676	33168.53799	70.6571	25.48	25.48	50.96	1482	874
31557.07676	33414.03799	-86.6737	29.63	29.63	59.25	1466	874
40984.57911	20868.13967	-88.8243	22.28	22.28	44.56	1679	882
8937.879109	24977.23967	-13.6563	11.94	11.94	23.88	2593	882
8177.479109	29954.33967	-116.04	31.72	31.72	63.44	1593	882
15269.87911	30400.33967	-134.832	15.14	15.14	30.29	2781	882
13045.57911	32626.83967	68.9853	19.36	19.36	38.72	2258	882
35059.57911	33711.23967	-84.9363	21.90	21.90	43.80	2222	882
4440.881461	20748.44134	-230.295	30.03	30.03	60.05	1146	890
10146.18146	24603.24134	-117.543	25.79	25.79	51.57	1933	890
15246.68146	25523.74134	-121.431	19.97	19.97	39.94	2034	890
33753.48146	34308.64134	-97.4549	33.86	33.86	67.73	1144	890
23030.38381	21684.84301	4.10324	23.17	23.17	46.35	1712	898
29931.78381	21550.54301	-23.1416	14.04	14.04	28.07	3728	898
18581.68381	21769.84301	1.90544	24.85	24.85	49.69	1683	898
17646.58381	26083.84301	-132.654	35.68	35.68	71.36	1367	898
16547.98381	26920.94301	-35.4536	19.92	19.92	39.85	1873	898
8157.083813	30043.44301	-168.942	28.83	28.83	57.65	1687	898
5168.283813	30690.64301	-136.542	31.16	31.16	62.31	1110	898
32215.18381	31822.44301	120.587	30.71	30.71	61.42	1078	898
19495.98381	32821.64301	113.993	18.63	18.63	37.26	3223	898
38627.58616	17814.04469	-104.966	22.25	22.25	44.51	2821	906
19751.78616	28156.64469	135.795	23.31	23.31	46.63	2142	906
9316.286165	30120.04469	44.2196	23.64	23.64	47.29	1616	906
24275.38616	30035.84469	-114.038	39.38	39.38	78.75	1088	906
5177.786165	30715.54469	-98.4862	20.21	20.21	40.41	1308	906
19536.28616	32850.54469	31.7654	31.96	31.96	63.91	1154	906
40469.78616	35096.04469	-223.55	32.64	32.64	65.28	1839	906
10079.18852	16916.84636	-191.237	38.76	38.76	77.53	1085	914
37767.58852	21368.54636	-188.645	23.43	23.43	46.86	1308	914
12986.58852	25511.54636	189.92	22.23	22.23	44.46	2402	914
17087.18852	25428.24636	161.349	16.56	16.56	33.11	2755	914
19658.68852	25712.14636	165.012	18.93	18.93	37.87	3372	914
13502.38852	31229.94636	-16.2768	33.32	33.32	66.65	1056	914
19131.28852	36698.24636	141.569	29.25	29.25	58.50	1183	914
21438.49087	20223.74804	-106.435	21.10	21.10	42.20	1954	922
18807.89087	24514.34804	-230.851	30.03	30.03	60.05	1412	922
17052.59087	25448.04804	167.856	18.51	18.51	37.02	2156	922
5145.290868	27121.04804	263.826	35.37	35.37	70.74	1443	922
8223.990868	28344.44804	-50.0593	19.08	19.08	38.15	1954	922
6452.390868	28370.94804	-180.307	35.73	35.73	71.45	1110	922
8847.890868	28622.74804	124.632	19.92	19.92	39.85	2050	922
11123.79087	31243.84804	88.7351	16.39	16.39	32.78	2275	922
17628.19087	31411.44804	101.189	30.85	30.85	61.70	1220	922
18614.79322	11039.04971	35.9013	23.06	23.06	46.11	1288	930
17121.59322	25463.64971	286.45	10.43	10.43	20.87	7320	930
17576.59322	29367.14971	-257.506	34.85	34.85	69.71	1138	930
11076.89322	31239.94971	223.447	25.83	25.83	51.67	1420	930
8647.79322	35149.64971	161.176	30.61	30.61	61.23	1087	930
18011.99557	22306.75139	-233.617	41.02	41.02	82.05	1306	938
19992.99557	23767.85139	-114.385	26.42	26.42	52.85	1528	938
36745.19557	25807.25139	-28.8485	19.08	19.08	38.15	2393	938
8841.195572	38017.85139	45.3385	16.01	16.01	32.03	2059	938
24397.29792	24343.25306	65.7647	22.89	22.89	45.78	1574	946
11269.59792	29066.85306	-61.3351	18.30	18.30	36.60	1498	946
8719.597924	35157.75306	67.9625	20.70	20.70	41.40	1741	946
4688.497924	36042.65306	-196.119	31.13	31.13	62.27	1081	946
17687.90028	19638.55474	209.268	34.71	34.71	69.43	1414	954
29582.00028	20631.05474	-157.326	41.87	41.87	83.74	1015	954
9426.500276	21039.25474	-181.302	21.97	21.97	43.94	2665	954
37742.50028	21329.25474	-150.846	23.03	23.03	46.06	1229	954
10408.10028	23920.45474	-122.334	33.04	33.04	66.08	1015	954
17885.00028	24660.95474	103.041	26.05	26.05	52.09	1230	954
15385.60028	25037.35474	76.6671	21.29	21.29	42.58	1628	954
29282.00028	26967.65474	260.55	35.56	35.56	71.12	1272	954
35032.50028	33767.35474	-199.446	32.99	32.99	65.99	1812	954
6712.202628	19494.95641	-176.852	46.89	46.89	93.78	1321	962
22020.20263	22075.65641	-76.4123	16.34	16.34	32.69	2225	962
15278.20263	22749.55641	-94.5563	11.30	11.30	22.61	3743	962
19774.50263	25720.75641	279.511	32.40	32.40	64.81	1010	962
18876.30263	27119.65641	-31.0523	28.42	28.42	56.85	1164	962
35046.20263	30433.85641	-114.644	33.94	33.94	67.87	1404	962
39254.50498	23336.15809	20.0837	24.40	24.40	48.80	1288	970
20001.70498	23711.15809	-70.0189	25.32	25.32	50.63	1295	970
12507.40498	25816.65809	44.2595	23.74	23.74	47.48	1982	970
8252.50498	28255.65809	-46.0429	28.35	28.35	56.71	1168	970
1045.30498	38621.45809	-96.5869	22.75	22.75	45.50	1319	970
14807.80733	20626.25976	-133.609	26.49	26.49	52.99	1942	978
15414.20733	22100.05976	-166.657	29.60	29.60	59.20	1491	978
38743.50733	21967.85976	-33.8175	16.18	16.18	32.36	2184	978
18902.10733	27119.25976	-215.257	23.79	23.79	47.57	1611	978
11292.20733	29034.25976	11.9386	10.48	10.48	20.96	5280	978
32881.80733	33900.75976	-149.161	40.46	40.46	80.92	1023	978
36486.20733	39757.05976	-13.0814	19.66	19.66	39.33	1739	978
40300.10968	21986.86144	0.130365	17.52	17.52	35.04	2525	986
17133.80968	25456.46144	189.874	22.61	22.61	45.22	1264	986
32263.80968	28285.16144	-66.952	20.63	20.63	41.26	2276	986
13169.70968	29006.66144	-94.168	21.12	21.12	42.25	2074	986
28519.50968	29817.56144	-45.568	30.00	30.00	60.01	1199	986
12357.21204	14557.26311	-175.255	21.78	21.78	43.57	2361	994
17933.91204	15723.06311	17.6262	33.23	33.23	66.46	1413	994
24059.31204	17718.16311	112.132	16.08	16.08	32.17	2286	994
39948.71204	18994.06311	-120.823	31.82	31.82	63.63	1227	994
2167.512036	24624.06311	-72.8706	24.82	24.82	49.64	1538	994
8353.912036	25050.56311	-56.0226	11.40	11.40	22.80	4948	994
14053.71204	25557.16311	69.6408	25.34	25.34	50.68	1263	994
32298.41204	28283.36311	-241.999	33.13	33.13	66.27	1494	994
9354.112036	30158.26311	-37.2306	16.48	16.48	32.97	2919	994
36484.91204	39772.86311	76.2342	20.42	20.42	40.84	1314	994
24442.91439	24903.86478	-226.533	36.83	36.83	73.66	1027	1002
16763.01674	19354.56646	-234.396	18.04	18.04	36.08	3186	1010
37751.91674	21419.76646	-190.332	13.56	13.56	27.13	4916	1010
6032.916739	23481.96646	-117.756	23.62	23.62	47.24	2191	1010
15351.81674	25026.16646	-12.7798	23.36	23.36	46.72	1805	1010
24084.11674	28421.06646	-101.556	27.84	27.84	55.67	1615	1010
9370.716739	30173.06646	-13.4278	15.61	15.61	31.23	3207	1010
29518.11674	31939.76646	-253.188	46.37	46.37	92.74	1249	1010
24044.21909	17695.66813	2.71442	20.35	20.35	40.69	1587	1018
13978.41909	17871.26813	-239.018	33.35	33.35	66.69	1678	1018
21404.61909	18889.26813	-229.946	25.72	25.72	51.43	1550	1018
37155.31909	20298.76813	-130.154	31.23	31.23	62.45	1635	1018
14372.41909	21297.06813	-113.954	34.90	34.90	69.80	1012	1018
17361.11909	23809.46813	-99.0504	28.78	28.78	57.56	1058	1018
19702.01909	25792.66813	185.864	24.14	24.14	48.28	1649	1018
13120.81909	26300.26813	13.7034	24.09	24.09	48.18	1566	1018
26174.61909	30528.76813	127.256	23.15	23.15	46.30	1590	1018
3901.619091	38087.56813	27.6228	21.05	21.05	42.11	2497	1018
9843.921443	19552.06981	-258.545	32.48	32.48	64.95	1754	1026
39236.52144	20494.66981	39.9904	26.38	26.38	52.75	1423	1026
8368.121443	25224.76981	-115.337	25.62	25.62	51.24	1102	1026
13109.42144	26302.26981	61.2358	20.09	20.09	40.18	2067	1026
29512.22144	30242.66981	82.4812	16.37	16.37	32.73	1743	1026
28578.62144	35307.96981	-11.009	29.93	29.93	59.86	1065	1026
34025.22144	36628.96981	-37.577	20.14	20.14	40.27	1744	1026
27123.5238	18556.47148	73.6034	32.99	32.99	65.99	1061	1034
25441.2238	28320.87148	-167.264	38.03	38.03	76.07	1199	1034
14711.42615	20814.57316	-123.286	18.18	18.18	36.36	2999	1042
15289.12615	22789.27316	-24.1421	9.44	9.44	18.89	4356	1042
10390.32615	23866.57316	-29.9741	22.98	22.98	45.97	1912	1042
17790.92615	23928.67316	-101.902	26.23	26.23	52.47	1475	1042
2472.326147	28976.77316	-141.43	29.77	29.77	59.53	1193	1042
24283.42615	29892.07316	-133.006	24.09	24.09	48.18	1597	1042
34845.42615	29879.57316	-72.0941	13.52	13.52	27.04	4057	1042
10703.82615	35630.07316	-169.294	11.35	11.35	22.70	4763	1042
12355.02615	38134.07316	91.8319	29.04	29.04	58.07	1213	1042
19985.1285	23734.67483	-132.445	18.39	18.39	36.79	2722	1050
25618.4285	25446.77483	-111.061	19.62	19.62	39.23	1938	1050
18881.4285	27119.67483	-159.661	17.22	17.22	34.43	3914	1050
22843.1285	33600.37483	11.1593	17.83	17.83	35.65	2167	1050
8757.530851	13927.57651	-140.307	36.62	36.62	73.24	1278	1058
18942.13085	17780.17651	4.47929	17.24	17.24	34.48	2489	1058
16216.83085	20082.27651	-80.0433	12.93	12.93	25.86	3628	1058
23038.63085	23153.37651	229.387	24.92	24.92	49.83	1808	1058
29953.43085	24161.07651	-115.035	16.91	16.91	33.82	2017	1058
595.6308508	36965.67651	115.102	30.12	30.12	60.24	1172	1058
17788.6332	18038.17818	-143.634	15.94	15.94	31.89	2720	1066
41012.9332	20957.67818	55.6747	17.45	17.45	34.90	2230	1066
15398.8332	23684.47818	-20.5139	24.70	24.70	49.41	1057	1066
18901.1332	24058.97818	-49.6739	26.02	26.02	52.05	1110	1066
16735.1332	26541.27818	-114.474	16.06	16.06	32.12	4320	1066
11249.8332	29057.07818	57.8725	13.85	13.85	27.69	2892	1066
3391.633203	33867.07818	-170.202	26.61	26.61	53.22	1965	1066
37992.33555	22166.87986	-8.93648	22.14	22.14	44.27	1086	1074
24253.43555	30011.97986	-111.32	22.61	22.61	45.22	1935	1074
26152.53555	30475.57986	187.456	18.65	18.65	37.30	2711	1074
19543.93791	19728.58153	-90.0231	15.17	15.17	30.33	3729	1082
39230.13791	23368.78153	72.3513	25.65	25.65	51.29	1459	1082
28955.33791	23618.38153	-1.64127	23.64	23.64	47.29	1343	1082
10326.63791	23894.48153	-61.5111	20.23	20.23	40.46	2104	1082
3666.637906	30578.88153	35.7213	17.69	17.69	35.37	2041	1082
14691.54026	20772.28321	-116.678	12.10	12.10	24.21	5232	1090
16406.74026	21043.98321	-242.39	33.58	33.58	67.16	1734	1090
29984.04026	21566.18321	56.1475	28.10	28.10	56.19	1213	1090
24448.44026	24344.98321	-3.19305	24.96	24.96	49.93	1305	1090
36700.74026	25845.38321	10.7263	11.70	11.70	23.41	3603	1090
27560.64026	29572.88321	1.20255	11.94	11.94	23.88	3812	1090
21877.44026	30799.48321	163.84	26.87	26.87	53.74	1687	1090
752.9402584	34494.58321	152.118	41.97	41.97	83.93	1020	1090
1036.440258	38585.08321	-90.1096	13.54	13.54	27.08	2564	1090
39230.74261	20528.08488	49.4676	27.27	27.27	54.54	1215	1098
33296.74261	28718.88488	57.5262	29.60	29.60	59.20	1075	1098
21870.64261	30800.18488	156.427	17.80	17.80	35.61	3433	1098
11968.64261	33485.38488	187.929	27.37	27.37	54.73	1064	1098
23709.34496	17868.58655	12.0819	17.07	17.07	34.15	2541	1106
2091.844962	21281.78655	1.82554	27.48	27.48	54.97	1084	1106
39198.34496	23399.58655	105.855	22.91	22.91	45.83	1532	1106
32530.84496	26611.38655	-49.3953	19.85	19.85	39.71	2398	1106
34509.34496	29053.78655	91.2027	31.37	31.37	62.74	1431	1106
33497.54496	30730.88655	33.3273	24.61	24.61	49.22	1438	1106
[truncated: 93,870 more rows]
