# Supplementary material for: Super-resolution analysis of PACSIN2 and EHD2 at caveolae
Source: PLoS One. 2022 Jul 14;17(7):e0271003. doi: 10.1371/journal.pone.0271003 (PMC9282494; doi:10.1371/journal.pone.0271003)
Supplement: S1 Data — (ZIP) [file pone.0271003.s003.zip › 405cav1polyCy3PACSIN2mono004driftCorr 3DdistanceR_561-647_93K_TS3D.3dlp]

28433.42158	13704.65629	-144.648	89.80	89.80	179.59	1004	6
13792.32158	17008.35629	86.8644	69.83	69.83	139.65	1228	6
21405.12158	17123.95629	-46.8	63.91	63.91	127.83	1807	6
33890.02158	17301.45629	140.344	58.19	58.19	116.38	1189	6
12596.32158	18517.35629	-216.576	45.71	45.71	91.42	3035	6
8636.221575	18682.25629	-121.968	36.60	36.60	73.19	2074	6
28933.52158	19091.25629	-140.112	33.37	33.37	66.74	2236	6
15225.92158	19324.65629	-127.8	32.90	32.90	65.80	3130	6
19643.92158	19702.85629	-33.192	19.24	19.24	38.48	4958	6
8287.721575	20417.85629	-22.176	29.53	29.53	59.06	1982	6
22749.22158	21285.65629	-182.88	19.52	19.52	39.05	7733	6
28109.32158	21561.35629	53.1648	31.84	31.84	63.68	2987	6
28634.82158	21456.75629	-4.032	32.85	32.85	65.70	1813	6
17244.22158	21943.35629	-158.256	58.12	58.12	116.24	2029	6
25754.12158	22186.95629	12.816	22.89	22.89	45.78	2940	6
28039.92158	22527.75629	-90.216	19.62	19.62	39.23	5280	6
10658.72158	22713.15629	142.542	37.89	37.89	75.78	1529	6
30997.82158	22889.05629	10.872	23.90	23.90	47.81	3061	6
29299.02158	23486.55629	-74.664	25.60	25.60	51.20	4152	6
24465.22158	24323.55629	59.7582	29.41	29.41	58.83	3688	6
13164.42158	24651.95629	-201.672	30.33	30.33	60.66	3357	6
32517.62158	24938.35629	-186.768	27.11	27.11	54.21	4682	6
35039.02158	25217.45629	-133.632	26.54	26.54	53.08	2255	6
13874.22158	25331.15629	-91.512	32.17	32.17	64.34	2712	6
8316.921575	26146.65629	-51.984	48.72	48.72	97.45	1177	6
18179.12158	26397.65629	-20.88	40.69	40.69	81.39	1961	6
40313.92158	26115.85629	166.718	48.82	48.82	97.64	1181	6
22213.52158	27959.95629	-18.936	29.32	29.32	58.64	3532	6
23834.12158	28956.75629	230.454	22.91	22.91	45.83	6967	6
10098.42158	30438.85629	91.9926	23.79	23.79	47.57	2120	6
20106.52158	30563.45629	-105.768	35.89	35.89	71.78	2849	6
18224.52158	30832.05629	-125.208	43.38	43.38	86.76	1967	6
29582.02158	31177.65629	31.1868	24.75	24.75	49.50	3500	6
36723.12158	32106.95629	-109.008	38.62	38.62	77.24	1097	6
16790.32158	32332.75629	-9.864	16.41	16.41	32.83	6937	6
25278.92158	32729.65629	294.19	35.87	35.87	71.73	3087	6
31558.52158	33334.95629	-61.056	21.31	21.31	42.63	3091	6
490.1215753	37002.55629	196.022	42.77	42.77	85.53	1300	6
34027.72158	37036.35629	-68.832	38.95	38.95	77.90	1153	6
33949.52158	39086.75629	289.795	47.67	47.67	95.33	1354	6
17384.72393	4647.357969	-236.016	63.44	63.44	126.89	1247	14
25677.02393	10825.95797	163.787	54.97	54.97	109.93	1153	14
18457.32393	11669.55797	-129.744	32.52	32.52	65.05	2352	14
16532.52393	12131.55797	11.52	31.89	31.89	63.77	2001	14
23147.32393	12149.65797	-41.616	51.93	51.93	103.86	1355	14
25647.42393	12667.45797	-131.688	49.83	49.83	99.66	1676	14
40937.92393	15360.65797	-98.64	15.47	15.47	30.94	6934	14
20906.62393	18124.25797	-176.4	37.70	37.70	75.41	2582	14
37406.62393	18151.75797	-61.704	25.10	25.10	50.21	3707	14
30748.32393	18153.55797	-153.072	64.17	64.17	128.35	1227	14
12632.02393	18585.45797	48.0366	41.14	41.14	82.28	1901	14
20881.02393	18272.55797	-213.336	31.32	31.32	62.64	5502	14
13552.72393	18951.75797	-148.536	89.54	89.54	179.07	1138	14
848.8239272	22627.25797	-90.864	30.78	30.78	61.56	1603	14
25373.12393	22972.15797	-62.352	63.11	63.11	126.23	1194	14
15919.82393	23445.55797	-199.08	18.70	18.70	37.40	10999	14
31270.12393	24522.05797	-82.44	39.30	39.30	78.61	1449	14
23031.02393	25179.95797	-74.664	45.83	45.83	91.66	1444	14
20935.62393	25359.15797	102.982	9.04	9.04	18.09	14486	14
29057.22393	25191.05797	12.168	41.42	41.42	82.85	1830	14
1841.723927	25625.85797	-164.088	23.71	23.71	47.43	2040	14
3924.823927	25739.65797	-51.336	24.14	24.14	48.28	3576	14
10512.22393	25968.35797	102.982	42.77	42.77	85.53	1382	14
23034.72393	26658.75797	-173.808	35.94	35.94	71.87	4466	14
9150.723927	26617.85797	250.234	43.38	43.38	86.76	1683	14
26069.62393	26869.55797	270.747	42.13	42.13	84.26	2307	14
4185.423927	27003.95797	70.0146	47.15	47.15	94.29	1086	14
8345.223927	27100.95797	11.52	17.24	17.24	34.48	7736	14
6280.923927	27593.75797	-188.064	40.62	40.62	81.25	2226	14
14015.02393	29216.55797	-191.304	39.12	39.12	78.23	2746	14
24756.02393	29253.75797	26.7912	52.82	52.82	105.65	1233	14
8391.523927	29887.85797	219.465	33.65	33.65	67.31	2009	14
22685.12393	30165.05797	124.96	33.84	33.84	67.68	1885	14
11631.42393	30574.85797	84.6666	32.10	32.10	64.20	1491	14
6899.123927	31192.65797	220.93	34.74	34.74	69.47	2594	14
11995.22393	31734.25797	195.289	46.98	46.98	93.96	1499	14
34978.82393	33742.15797	53.1648	29.96	29.96	59.91	1250	14
12317.12393	33666.75797	14.76	43.19	43.19	86.38	1227	14
5098.023927	33820.75797	246.571	23.41	23.41	46.82	3544	14
10787.42393	36391.55797	277.34	62.67	62.67	125.33	1084	14
34002.22393	36683.95797	-97.992	25.46	25.46	50.92	3525	14
6856.423927	39699.95797	-29.952	36.86	36.86	73.71	1484	14
12637.72628	2485.959644	-219.816	44.34	44.34	88.69	1915	22
11588.92628	5810.959644	-167.328	38.03	38.03	76.07	2488	22
11291.82628	9996.059644	113.971	62.22	62.22	124.44	1082	22
15843.42628	15823.45964	-196.488	44.23	44.23	88.45	2666	22
23248.42628	15785.75964	89.7948	35.94	35.94	71.87	2371	22
10803.62628	17215.55964	26.7912	49.50	49.50	99.00	1236	22
29880.22628	17978.35964	-229.536	23.34	23.34	46.68	4349	22
27484.52628	18194.05964	53.1648	23.93	23.93	47.85	2532	22
26732.92628	18753.55964	-237.312	29.65	29.65	59.30	7007	22
38740.12628	19686.75964	-7.92	49.60	49.60	99.19	1173	22
18651.92628	20811.55964	-51.984	26.02	26.02	52.05	2642	22
18614.02628	21449.35964	-156.312	34.36	34.36	68.72	3477	22
6628.326279	21971.45964	121.297	40.27	40.27	80.54	1161	22
10453.32628	21996.15964	-61.704	46.63	46.63	93.26	1851	22
32201.72628	22425.35964	-221.76	99.26	99.26	198.53	1180	22
7250.426279	23592.85964	31.9194	20.46	20.46	40.93	2361	22
16056.72628	23507.85964	-40.32	8.45	8.45	16.91	23387	22
29967.22628	24050.55964	-103.824	13.05	13.05	26.09	11040	22
32610.62628	24043.25964	187.963	30.43	30.43	60.85	2927	22
15423.82628	24714.75964	4.392	43.83	43.83	87.65	1295	22
23160.42628	25025.05964	-99.288	22.94	22.94	45.88	4080	22
15657.12628	25370.95964	246.571	33.49	33.49	66.98	2481	22
10542.12628	26101.75964	-77.256	44.42	44.42	88.83	1388	22
31455.52628	27319.15964	-58.464	25.25	25.25	50.49	2594	22
20219.82628	28544.25964	208.476	39.28	39.28	78.56	2894	22
8100.926279	28719.05964	-204.264	28.26	28.26	56.52	2976	22
14503.62628	28639.25964	-201.672	86.69	86.69	173.38	1344	22
900.2262791	28931.85964	-114.84	28.00	28.00	56.00	1823	22
11421.52628	29106.35964	-112.896	25.62	25.62	51.24	4452	22
15000.92628	30359.75964	139.612	28.21	28.21	56.43	3841	22
11807.82628	30549.15964	-28.008	20.25	20.25	40.51	3961	22
27067.62628	30793.75964	78.0732	28.42	28.42	56.85	1887	22
11333.32628	31102.15964	-52.632	34.97	34.97	69.94	2849	22
12773.82628	32844.75964	-21.528	36.55	36.55	73.10	2986	22
30743.52628	33345.45964	161.59	51.43	51.43	102.87	1002	22
5756.426279	33698.55964	224.593	37.52	37.52	75.03	1245	22
30313.02628	34146.05964	48.0366	29.37	29.37	58.73	1695	22
37646.82628	35614.85964	152.066	35.77	35.77	71.54	1293	22
12479.52628	38564.95964	-19.584	32.38	32.38	64.76	1348	22
18368.22863	9714.961318	-114.192	9.40	9.40	18.79	15526	30
20717.62863	10167.26132	-29.952	29.67	29.67	59.35	3299	30
481.828631	10149.56132	-167.328	55.22	55.22	110.45	1232	30
21502.72863	10463.26132	-99.936	40.62	40.62	81.25	1917	30
17502.32863	13680.96132	220.198	35.16	35.16	70.32	2706	30
20079.32863	14519.86132	-53.28	28.50	28.50	56.99	3073	30
20350.82863	15310.16132	-224.352	33.75	33.75	67.49	5618	30
6580.028631	15716.46132	-79.2	55.67	55.67	111.34	1115	30
27528.52863	16281.46132	-230.184	10.15	10.15	20.30	27145	30
23434.52863	17124.06132	-109.656	50.14	50.14	100.28	1640	30
8618.128631	17026.06132	-120.672	28.35	28.35	56.71	3673	30
16686.22863	18043.96132	-77.904	11.87	11.87	23.74	15033	30
6406.028631	18578.26132	-77.904	34.71	34.71	69.43	2304	30
19756.12863	19577.96132	-95.4	24.96	24.96	49.93	3949	30
9886.128631	19649.56132	-18.288	28.26	28.26	56.52	2354	30
34736.02863	20541.46132	-103.176	37.49	37.49	74.98	1563	30
14090.12863	21721.26132	-123.264	9.44	9.44	18.89	19045	30
19225.52863	22271.36132	255.362	13.21	13.21	26.42	14108	30
19560.02863	22208.46132	-49.392	25.69	25.69	51.39	3426	30
21524.22863	22115.06132	-102.528	24.92	24.92	49.83	4581	30
23108.82863	22661.16132	-35.136	15.31	15.31	30.61	8237	30
37719.32863	24083.56132	-24.12	29.91	29.91	59.82	1350	30
24836.52863	24111.66132	233.384	23.24	23.24	46.49	3679	30
40332.52863	25914.56132	-135.576	41.57	41.57	83.13	1372	30
12860.02863	27909.06132	-50.688	26.23	26.23	52.47	3745	30
18096.52863	28475.76132	264.154	17.52	17.52	35.04	9199	30
23012.32863	28871.36132	64.8864	33.56	33.56	67.12	3123	30
16565.42863	28996.96132	-4.032	39.54	39.54	79.08	2183	30
2881.928631	29050.76132	10.872	16.74	16.74	33.49	3034	30
31993.42863	29733.56132	58.293	45.00	45.00	90.01	1141	30
18203.42863	30573.56132	61.956	47.38	47.38	94.77	1352	30
2656.428631	31415.16132	-142.704	45.71	45.71	91.42	1106	30
30834.62863	31679.96132	-22.176	32.85	32.85	65.70	2009	30
15996.22863	31890.86132	269.282	28.92	28.92	57.84	3264	30
23532.62863	31723.06132	185.765	50.89	50.89	101.78	1476	30
39642.12863	32020.56132	187.963	51.53	51.53	103.05	1051	30
11436.22863	32528.86132	124.227	30.12	30.12	60.24	2355	30
7645.528631	33067.16132	-137.52	29.01	29.01	58.03	2031	30
32367.62863	33527.36132	10.872	35.65	35.65	71.31	1122	30
30741.52863	36236.26132	-53.28	29.20	29.20	58.40	2174	30
12789.82863	36665.96132	306.644	70.41	70.41	140.83	1074	30
16463.23098	12122.66299	-134.928	37.47	37.47	74.94	3564	38
4918.130983	12748.16299	-236.016	53.41	53.41	106.82	1610	38
24839.53098	13239.66299	130.82	41.42	41.42	82.85	1227	38
17576.93098	14351.06299	165.985	10.08	10.08	20.16	19640	38
14602.33098	15576.26299	-93.456	48.23	48.23	96.46	1594	38
26695.33098	16009.76299	141.077	54.66	54.66	109.32	1055	38
25424.53098	16492.26299	-226.296	28.28	28.28	56.57	3825	38
27523.03098	16356.16299	-142.704	11.75	11.75	23.50	11916	38
20889.43098	17417.26299	-96.696	24.16	24.16	48.32	4242	38
19697.13098	17729.46299	-62.352	35.30	35.30	70.60	1884	38
7280.830983	17937.36299	-106.416	46.63	46.63	93.26	1342	38
8823.030983	18339.26299	-149.832	57.06	57.06	114.12	1359	38
27285.93098	18407.96299	65.619	44.63	44.63	89.25	1116	38
10020.73098	19558.96299	-84.384	44.72	44.72	89.44	2885	38
34699.73098	20767.56299	8.28	40.55	40.55	81.11	1096	38
5771.530983	21170.56299	-36.432	31.60	31.60	63.21	1436	38
33426.63098	22982.76299	-104.472	60.26	60.26	120.53	1071	38
35431.63098	23002.66299	-89.568	35.37	35.37	70.74	2678	38
39381.63098	23253.96299	295.655	39.89	39.89	79.79	1960	38
22618.33098	23349.26299	55.3626	38.62	38.62	77.24	1769	38
3370.430983	23728.96299	-173.16	34.29	34.29	68.58	1592	38
7310.930983	23585.46299	65.619	27.81	27.81	55.63	2489	38
33685.13098	24339.36299	-74.664	28.42	28.42	56.85	2961	38
11360.93098	24923.06299	25.326	20.28	20.28	40.55	4215	38
20885.03098	25424.06299	53.1648	100.30	100.30	200.60	1265	38
25917.43098	25937.86299	-216.576	67.05	67.05	134.09	1392	38
11645.93098	26148.36299	295.655	28.10	28.10	56.19	3545	38
15478.23098	26431.66299	53.1648	59.49	59.49	118.97	1187	38
6124.430983	27865.76299	95.6556	17.24	17.24	34.48	6054	38
17398.93098	27952.76299	-121.968	30.17	30.17	60.34	3996	38
38272.13098	28002.66299	-7.92	36.27	36.27	72.53	1373	38
6990.730983	29040.86299	-117.432	34.92	34.92	69.85	2166	38
23241.83098	28920.56299	30.4542	21.88	21.88	43.76	4403	38
34781.03098	29752.76299	0.504	30.40	30.40	60.81	1143	38
13618.23098	30770.26299	-18.288	52.96	52.96	105.93	1507	38
8631.230983	31723.46299	-152.424	48.47	48.47	96.93	1404	38
11108.33098	32566.86299	246.571	36.15	36.15	72.30	2182	38
22315.33098	32804.46299	33.3846	49.83	49.83	99.66	1098	38
15017.53098	34818.66299	-165.384	50.99	50.99	101.97	1445	38
16243.63098	36329.16299	-239.904	54.09	54.09	108.19	1527	38
31405.73098	36390.86299	-187.416	42.84	42.84	85.67	1728	38
34025.13098	36763.16299	70.0146	33.82	33.82	67.64	1481	38
7679.530983	37148.26299	-228.24	61.14	61.14	122.27	1222	38
19012.83098	37647.56299	95.6556	20.21	20.21	40.41	4455	38
6800.030983	39728.16299	293.458	49.36	49.36	98.72	1280	38
17418.13333	8558.764667	-88.272	8.20	8.20	16.39	17567	46
406.1333348	9318.364667	-40.32	53.15	53.15	106.30	1173	46
25919.83333	10808.36467	-230.832	72.02	72.02	144.03	1285	46
17946.33333	12649.66467	281.736	53.36	53.36	106.73	2060	46
13020.93333	14971.26467	-9.864	46.18	46.18	92.36	1375	46
15560.23333	15178.16467	-33.192	46.91	46.91	93.82	1297	46
21767.73333	15075.06467	-83.736	41.19	41.19	82.38	2043	46
16869.03333	15563.86467	-45.504	25.34	25.34	50.68	4080	46
9538.333335	16312.86467	18.7326	36.71	36.71	73.43	2693	46
35734.03333	17480.16467	6.984	42.51	42.51	85.02	1999	46
27173.83333	18453.86467	-83.088	34.27	34.27	68.53	2009	46
1221.433335	18630.26467	-124.56	54.80	54.80	109.60	1082	46
29435.33333	19674.26467	-132.984	85.35	85.35	170.69	1090	46
30734.43333	20667.56467	151.333	32.48	32.48	64.95	1533	46
12939.43333	21471.36467	-109.656	32.69	32.69	65.37	2820	46
18468.03333	21518.16467	-149.184	32.83	32.83	65.66	3133	46
12025.73333	21755.36467	91.26	39.35	39.35	78.70	1823	46
32392.83333	21851.46467	-46.8	62.78	62.78	125.57	1190	46
12819.13333	22076.96467	-96.048	20.87	20.87	41.73	6740	46
34274.23333	22841.46467	204.08	52.82	52.82	105.65	1096	46
2106.833335	23285.26467	-136.224	25.83	25.83	51.67	3144	46
17915.33333	23223.06467	192.359	66.88	66.88	133.76	1130	46
18663.93333	23293.46467	-156.96	14.29	14.29	28.59	13312	46
3365.033335	23873.96467	-121.32	23.97	23.97	47.95	2981	46
11532.73333	25328.16467	-71.424	40.13	40.13	80.26	1478	46
12565.83333	25801.56467	-75.312	38.34	38.34	76.68	1976	46
11577.03333	26331.76467	-177.048	29.53	29.53	59.06	2747	46
28646.93333	26229.76467	102.249	54.21	54.21	108.42	1033	46
12517.53333	27163.96467	-11.16	21.03	21.03	42.06	6595	46
8141.133335	28625.86467	256.828	29.96	29.96	59.91	3534	46
13968.83333	28751.16467	77.3406	51.32	51.32	102.63	1403	46
19676.33333	28956.46467	51.6996	40.41	40.41	80.82	1340	46
26020.33333	29391.16467	72.2124	34.85	34.85	69.71	1471	46
14178.43333	29481.26467	305.179	34.92	34.92	69.85	3226	46
29458.43333	29768.56467	-92.808	26.80	26.80	53.60	4344	46
11793.33333	30511.26467	236.315	44.65	44.65	89.30	1669	46
13848.43333	30810.56467	70.7472	37.73	37.73	75.45	1323	46
4216.533335	32992.66467	-91.512	34.85	34.85	69.71	1254	46
30060.33333	35823.96467	225.326	66.43	66.43	132.87	1004	46
27161.73333	38002.06467	-194.544	30.40	30.40	60.81	2473	46
1827.033335	38882.76467	-192.6	53.41	53.41	106.82	1045	46
13128.93333	39137.66467	-232.776	46.70	46.70	93.40	1580	46
22920.73333	40372.56467	118.366	49.27	49.27	98.53	1088	46
19903.93569	8696.566342	-174.456	28.61	28.61	57.23	3385	54
27680.13569	11782.06634	47.304	43.54	43.54	87.09	1231	54
29451.03569	12330.26634	-38.376	42.46	42.46	84.92	1134	54
7438.035687	13049.46634	-126.504	61.44	61.44	122.88	1662	54
17425.33569	13795.16634	-51.336	22.80	22.80	45.59	5343	54
19486.43569	16012.06634	-182.232	8.81	8.81	17.62	25177	54
23804.63569	17954.96634	232.652	24.87	24.87	49.74	3427	54
27915.43569	17998.46634	-105.12	39.28	39.28	78.56	1758	54
37168.13569	18710.86634	-114.84	20.02	20.02	40.03	6000	54
19877.13569	19042.76634	-70.776	29.58	29.58	59.16	2647	54
1479.735687	19048.16634	-68.184	52.87	52.87	105.74	1007	54
3750.335687	19228.76634	-212.688	49.43	49.43	98.86	1378	54
15002.73569	20460.66634	-53.28	31.25	31.25	62.50	2240	54
18492.73569	21323.26634	-120.024	19.31	19.31	38.62	4963	54
7934.435687	21432.46634	-216.576	48.94	48.94	97.87	1903	54
41359.33569	21652.56634	-108.36	40.36	40.36	80.73	1317	54
9809.735687	22340.46634	-24.768	32.15	32.15	64.29	3086	54
34165.33569	22791.86634	-132.984	45.05	45.05	90.10	1376	54
20603.03569	23759.56634	15.408	24.21	24.21	48.42	4474	54
27318.13569	23768.56634	64.8864	13.24	13.24	26.47	8653	54
10431.53569	24111.76634	-55.224	9.04	9.04	18.09	16541	54
6613.935687	24751.56634	-207.504	48.32	48.32	96.65	1414	54
11394.13569	24728.26634	-114.84	19.48	19.48	38.95	5906	54
19741.63569	25359.76634	-112.896	39.38	39.38	78.75	2268	54
23221.03569	25548.76634	-42.264	30.29	30.29	60.57	2759	54
29947.73569	25851.06634	42.9084	19.19	19.19	38.39	7631	54
5550.235687	26777.16634	-179.64	48.89	48.89	97.78	1547	54
6215.535687	27744.66634	-19.584	28.54	28.54	57.09	1656	54
17475.53569	28091.46634	158.659	32.88	32.88	65.75	2190	54
3236.735687	28342.66634	-141.408	50.96	50.96	101.92	1484	54
7317.735687	28134.96634	42.1758	43.69	43.69	87.37	1046	54
19040.73569	28471.86634	-204.264	12.79	12.79	25.58	14404	54
30455.43569	28670.76634	-72.072	24.70	24.70	49.41	2475	54
35419.33569	28715.96634	-70.776	38.27	38.27	76.54	1324	54
18855.33569	29528.76634	-217.872	38.27	38.27	76.54	3189	54
31902.13569	29814.06634	-44.208	32.05	32.05	64.10	2530	54
25359.33569	31547.36634	-57.816	35.04	35.04	70.08	3131	54
32746.13569	31742.06634	-16.344	42.13	42.13	84.26	1243	54
31763.53569	31775.36634	-240.552	55.01	55.01	110.03	1525	54
20275.43569	32300.26634	-146.592	35.28	35.28	70.56	3425	54
32286.23569	33480.76634	-100.584	31.13	31.13	62.27	2798	54
11858.83569	34146.06634	-20.232	24.16	24.16	48.32	2764	54
31318.33569	35521.56634	238.513	57.37	57.37	114.74	1065	54
29447.73569	36381.76634	185.033	20.39	20.39	40.79	4961	54
29323.03569	39801.76634	-239.256	57.41	57.41	114.83	1242	54
11297.93804	5440.568017	-165.384	27.60	27.60	55.20	4674	62
13929.93804	7014.068017	4.392	33.70	33.70	67.40	1684	62
12757.83804	12679.16802	-105.768	38.62	38.62	77.24	2175	62
21394.23804	14577.66802	-58.464	64.79	64.79	129.57	1025	62
12421.23804	15092.46802	-20.88	37.89	37.89	75.78	1624	62
14673.53804	15649.96802	-225.648	28.94	28.94	57.89	5607	62
11896.83804	16180.36802	-59.76	20.02	20.02	40.03	5085	62
20832.53804	17223.76802	-182.232	37.82	37.82	75.64	3299	62
15312.23804	17568.76802	-232.776	49.57	49.57	99.15	2560	62
14405.33804	17749.26802	-223.704	29.60	29.60	59.20	6179	62
17367.83804	18331.36802	-50.688	35.33	35.33	70.65	2568	62
35434.53804	18381.46802	-99.936	32.95	32.95	65.89	2866	62
6324.838039	18554.06802	-134.928	19.17	19.17	38.34	4691	62
17284.43804	18785.96802	-136.224	65.87	65.87	131.74	1535	62
37224.83804	18802.16802	308.842	53.55	53.55	107.11	1431	62
12765.43804	19108.86802	-108.36	56.31	56.31	112.62	1498	62
19893.03804	19023.06802	138.146	43.24	43.24	86.48	1704	62
17506.83804	19507.36802	-61.704	24.61	24.61	49.22	4257	62
14973.33804	20770.66802	-219.816	27.01	27.01	54.02	4076	62
21369.23804	21592.26802	-74.664	17.22	17.22	34.43	9179	62
2336.338039	21928.56802	-147.24	41.38	41.38	82.75	1361	62
20858.03804	21745.46802	-75.96	13.47	13.47	26.94	9408	62
40238.13804	22005.96802	54.63	26.61	26.61	53.22	1996	62
16189.83804	22552.56802	260.491	45.92	45.92	91.84	2021	62
22623.53804	23326.76802	76.608	12.15	12.15	24.30	10177	62
8469.038039	23845.56802	-83.088	21.12	21.12	42.25	5379	62
25779.93804	23862.06802	-215.928	29.48	29.48	58.97	3530	62
21830.43804	24101.26802	-33.84	39.45	39.45	78.89	1808	62
11223.63804	26329.06802	-73.368	29.98	29.98	59.96	2271	62
31757.53804	27304.16802	-4.032	55.74	55.74	111.49	1068	62
15248.53804	27466.76802	177.707	23.24	23.24	46.49	4039	62
18994.53804	27766.56802	-127.152	42.04	42.04	84.07	1986	62
13272.13804	27831.46802	-155.016	22.84	22.84	45.69	6074	62
7789.738039	28816.76802	6.984	20.72	20.72	41.45	4756	62
21891.93804	28996.26802	-103.824	28.19	28.19	56.38	2948	62
34043.73804	29324.66802	221.663	39.66	39.66	79.32	1217	62
25322.33804	30137.76802	132.286	34.05	34.05	68.11	2495	62
29562.13804	31143.26802	32.652	37.70	37.70	75.41	1891	62
20782.63804	31456.06802	-50.04	35.96	35.96	71.92	3326	62
35071.53804	31658.66802	105.179	20.39	20.39	40.79	2969	62
3886.638039	31714.46802	-134.28	31.86	31.86	63.73	1821	62
12967.93804	32353.16802	-149.832	20.91	20.91	41.82	6161	62
16743.03804	32443.56802	-127.152	14.34	14.34	28.68	11154	62
14957.13804	33079.26802	52.4322	26.75	26.75	53.51	3342	62
30788.23804	33263.76802	-208.8	35.33	35.33	70.65	2525	62
4378.638039	33490.06802	-171.864	26.64	26.64	53.27	3027	62
35329.73804	34436.26802	-140.76	24.92	24.92	49.83	3522	62
5881.638039	34905.46802	76.608	27.08	27.08	54.16	2402	62
4716.738039	36139.06802	-59.76	28.90	28.90	57.79	3092	62
23015.93804	39001.16802	68.5494	36.53	36.53	73.05	1128	62
4369.040391	7436.069691	-18.936	46.39	46.39	92.79	1116	70
10498.64039	10821.26969	205.546	60.62	60.62	121.24	1021	70
25617.34039	12613.16969	241.443	57.44	57.44	114.88	1428	70
20036.84039	14037.76969	-173.16	22.44	22.44	44.89	5966	70
9860.940391	14377.26969	-130.392	58.59	58.59	117.18	1412	70
13304.04039	14250.66969	11.52	35.37	35.37	70.74	1849	70
12399.64039	15013.76969	-22.176	37.87	37.87	75.74	3042	70
40570.94039	17534.26969	-22.824	21.81	21.81	43.61	2344	70
18327.04039	18264.86969	-129.096	18.98	18.98	37.96	8151	70
27964.24039	18177.26969	-104.472	54.90	54.90	109.79	1059	70
6371.640391	18486.46969	-103.176	27.77	27.77	55.53	2334	70
25883.74039	18470.16969	-164.088	50.19	50.19	100.37	1449	70
17213.04039	19141.66969	-110.952	50.70	50.70	101.41	1985	70
3850.740391	19583.76969	-92.808	25.81	25.81	51.62	2326	70
15040.54039	19836.76969	-72.72	20.30	20.30	40.60	3851	70
39234.94039	20665.66969	-29.952	32.99	32.99	65.99	1761	70
15048.94039	21266.26969	-79.2	42.39	42.39	84.78	1856	70
24716.54039	23308.66969	-74.664	16.77	16.77	33.54	6414	70
20444.24039	24691.76969	-212.688	27.51	27.51	55.01	6214	70
829.8403906	25717.26969	-175.752	24.19	24.19	48.37	3437	70
8370.340391	26094.86969	-186.768	33.54	33.54	67.07	2573	70
19050.64039	28403.26969	-86.976	19.38	19.38	38.76	4769	70
27531.84039	29303.16969	-50.04	42.11	42.11	84.21	1590	70
29509.04039	29818.06969	-101.88	23.97	23.97	47.95	2758	70
20666.74039	30008.06969	-221.112	105.22	105.22	210.44	1129	70
35482.54039	34923.86969	-234.072	37.56	37.56	75.12	1894	70
4741.740391	36096.86969	-157.608	47.57	47.57	95.14	1148	70
25842.14274	12542.97137	214.337	51.65	51.65	103.29	1158	78
17470.54274	13816.27137	-57.816	19.26	19.26	38.53	3752	78
26332.04274	13946.77137	-167.328	59.18	59.18	118.36	1367	78
18068.84274	14263.67137	-106.416	42.39	42.39	84.78	2182	78
40939.84274	15389.87137	-186.12	20.04	20.04	40.08	6195	78
9666.042742	15506.77137	-135.576	61.21	61.21	122.41	1348	78
23143.24274	15818.17137	20.1978	46.16	46.16	92.32	1102	78
19578.64274	16148.97137	5.688	36.38	36.38	72.77	1591	78
10112.84274	16663.47137	-116.136	27.53	27.53	55.06	2666	78
14202.04274	16877.07137	-40.968	31.86	31.86	63.73	2572	78
4200.342742	17150.17137	-193.896	65.47	65.47	130.94	1119	78
23434.34274	17148.97137	-138.816	35.33	35.33	70.65	1996	78
15452.84274	17133.87137	-236.664	36.34	36.34	72.68	3424	78
16708.54274	19117.57137	188.696	51.50	51.50	103.01	1831	78
1079.142742	19542.67137	-149.832	49.22	49.22	98.44	1051	78
19349.14274	20797.57137	-81.792	32.12	32.12	64.24	2247	78
23357.14274	22170.37137	-193.248	21.08	21.08	42.15	8313	78
6988.742742	23002.97137	-188.712	34.78	34.78	69.57	2226	78
32044.34274	22566.57137	-105.12	22.25	22.25	44.51	4976	78
14326.34274	23824.47137	-90.864	15.68	15.68	31.37	6627	78
17851.44274	23524.77137	-157.608	66.22	66.22	132.45	1395	78
18929.54274	23971.07137	-179.64	31.20	31.20	62.41	3525	78
24158.14274	24430.07137	-213.336	30.33	30.33	60.66	3391	78
28918.84274	25162.47137	179.905	43.83	43.83	87.65	1304	78
24536.04274	25530.87137	-130.392	37.77	37.77	75.55	1881	78
23247.84274	25749.97137	-187.416	16.79	16.79	33.58	8551	78
16687.04274	26285.87137	-116.136	22.02	22.02	44.04	5056	78
35005.94274	26376.07137	-94.104	45.07	45.07	90.15	1034	78
7570.642742	28066.67137	-57.816	23.36	23.36	46.72	2880	78
33355.84274	28414.97137	230.454	39.05	39.05	78.09	1461	78
19014.14274	28713.57137	-232.128	18.49	18.49	36.97	9548	78
11491.74274	29149.37137	-116.784	40.91	40.91	81.81	2001	78
4709.642742	29179.77137	-205.56	33.58	33.58	67.16	2393	78
27958.24274	29236.77137	156.461	47.52	47.52	95.05	1747	78
26406.64274	29937.17137	-51.984	45.85	45.85	91.70	1215	78
18432.74274	30204.07137	141.809	53.08	53.08	106.16	1155	78
21045.04274	31106.27137	-174.456	37.99	37.99	75.97	2974	78
11237.44274	31223.47137	252.432	17.69	17.69	35.37	6426	78
20737.74274	31621.27137	-55.872	25.06	25.06	50.11	4461	78
16445.44274	32319.27137	-65.592	49.20	49.20	98.39	1206	78
15910.34274	33107.77137	-230.832	52.70	52.70	105.41	2149	78
16536.44274	33212.67137	-168.624	48.37	48.37	96.74	2007	78
12490.14274	33536.17137	-26.712	50.11	50.11	100.23	1401	78
4435.742742	33790.17137	-138.816	22.63	22.63	45.26	2920	78
5778.042742	34852.77137	-149.832	27.84	27.84	55.67	3195	78
30291.94274	35051.17137	-54.576	37.68	37.68	75.36	1217	78
16964.44274	37986.77137	-148.536	42.79	42.79	85.58	2102	78
39683.04274	40010.47137	-238.608	56.12	56.12	112.24	1016	78
10454.64509	5954.47304	-8.568	45.90	45.90	91.80	1265	86
19891.24509	8666.97304	-33.192	22.23	22.23	44.46	3666	86
8754.845094	10670.97304	-61.704	64.93	64.93	129.85	1315	86
40917.24509	15368.47304	-143.352	20.04	20.04	40.08	8211	86
38616.74509	16118.67304	130.088	41.66	41.66	83.32	1301	86
30140.44509	17010.67304	-55.872	55.25	55.25	110.50	1236	86
18973.54509	17702.67304	-68.184	35.30	35.30	70.60	1806	86
27860.74509	17862.57304	78.0732	50.09	50.09	100.18	1061	86
37839.64509	18390.17304	147.67	15.71	15.71	31.42	5603	86
5561.745094	20184.07304	-103.824	46.09	46.09	92.17	1065	86
17186.24509	20876.47304	-17.64	30.00	30.00	60.01	3208	86
11506.24509	21477.07304	-193.896	28.80	28.80	57.60	4785	86
30993.84509	21937.07304	-130.392	58.57	58.57	117.14	1084	86
35193.84509	21899.87304	-129.744	53.20	53.20	106.40	1290	86
10472.04509	23384.17304	-126.504	51.46	51.46	102.91	1389	86
24838.34509	23301.27304	-136.224	31.98	31.98	63.96	2215	86
13655.24509	23779.57304	-32.544	15.54	15.54	31.09	7952	86
29990.64509	23993.17304	-116.136	24.49	24.49	48.98	5229	86
26864.94509	24257.27304	-85.68	62.15	62.15	124.30	1005	86
14436.44509	24706.37304	166.718	22.33	22.33	44.65	2920	86
15346.94509	25060.87304	-62.352	40.27	40.27	80.54	1612	86
29021.14509	25105.97304	24.5934	16.58	16.58	33.16	7917	86
18290.54509	25275.67304	96.3882	14.25	14.25	28.50	6099	86
8182.545094	26567.77304	-49.392	23.74	23.74	47.48	2258	86
17107.54509	26720.17304	8.928	59.13	59.13	118.27	1328	86
1264.145094	27041.57304	-149.184	35.25	35.25	70.51	1310	86
19916.34509	27024.87304	-11.16	33.06	33.06	66.13	2047	86
33216.44509	28415.67304	26.7912	36.03	36.03	72.06	1960	86
20961.74509	28556.77304	-118.08	25.27	25.27	50.54	4955	86
6037.845094	28879.47304	63.4212	26.33	26.33	52.66	2255	86
810.8450944	29137.47304	-142.704	23.15	23.15	46.30	2248	86
16236.24509	29144.17304	223.128	25.67	25.67	51.34	5642	86
6618.245094	29347.47304	-222.408	36.76	36.76	73.52	2333	86
17088.54509	31482.17304	-75.312	33.02	33.02	66.03	3208	86
16705.04509	32343.17304	-131.688	38.15	38.15	76.30	2216	86
9236.945094	32480.67304	-73.368	13.14	13.14	26.28	8464	86
4419.645094	33777.27304	-188.064	34.81	34.81	69.61	1658	86
8321.945094	33696.47304	-141.408	50.63	50.63	101.27	1168	86
35454.34509	34860.27304	-134.28	43.71	43.71	87.42	1000	86
31106.64509	38326.77304	-31.896	29.86	29.86	59.72	1355	86
1055.545094	38639.77304	-54.576	24.16	24.16	48.32	1974	86
13764.84745	10754.77472	-93.456	58.07	58.07	116.15	1233	94
13119.04745	14686.47472	-199.08	40.58	40.58	81.15	2387	94
30612.44745	17301.77472	122.762	52.19	52.19	104.37	1103	94
26916.24745	19235.57472	-122.616	40.36	40.36	80.73	1857	94
37159.64745	20376.17472	-205.56	34.67	34.67	69.33	2157	94
19249.24745	20465.77472	-58.464	39.09	39.09	78.19	1798	94
14939.24745	20649.67472	-120.672	21.76	21.76	43.52	6145	94
16463.64745	21022.97472	-30.6	23.20	23.20	46.39	4777	94
21388.84745	20884.97472	152.066	44.27	44.27	88.55	1821	94
34676.64745	21128.47472	165.253	35.80	35.80	71.59	1527	94
37032.84745	21258.67472	-53.28	44.27	44.27	88.55	1466	94
20786.94745	21454.57472	-127.152	38.43	38.43	76.87	2375	94
26098.24745	21362.17472	236.315	24.73	24.73	49.45	3029	94
12891.24745	22093.67472	-96.048	12.03	12.03	24.07	15601	94
36011.74745	22620.67472	212.139	29.41	29.41	58.83	2227	94
11790.94745	22818.17472	-9.864	19.43	19.43	38.86	3272	94
37673.14745	24076.07472	230.454	21.97	21.97	43.94	4552	94
7432.147446	24457.87472	-144.648	22.25	22.25	44.51	4617	94
17587.74745	25456.27472	49.5018	27.51	27.51	55.01	3609	94
17582.04745	26173.97472	-40.32	28.94	28.94	57.89	2736	94
32097.84745	26658.47472	-1.44	40.41	40.41	80.82	1445	94
32637.94745	26631.57472	-32.544	51.39	51.39	102.77	1228	94
22024.84745	27202.27472	18	26.31	26.31	52.61	2020	94
12146.84745	27500.97472	107.377	41.57	41.57	83.13	1521	94
16397.94745	27927.87472	39.978	12.10	12.10	24.21	8102	94
10572.54745	29436.47472	105.179	15.83	15.83	31.65	6751	94
21725.34745	29920.07472	-212.688	43.85	43.85	87.70	2398	94
34849.04745	29838.17472	193.824	21.67	21.67	43.33	3329	94
28681.04745	30844.87472	23.8608	56.61	56.61	113.23	1152	94
7089.147446	33902.67472	-51.984	41.57	41.57	83.13	1300	94
33959.74745	36726.57472	-64.296	24.61	24.61	49.22	2554	94
34297.24745	39484.57472	255.362	47.90	47.90	95.80	1019	94
18208.5498	12838.07639	101.516	26.71	26.71	53.41	2021	102
10070.2498	16935.97639	-194.544	33.39	33.39	66.79	3033	102
29663.5498	16978.37639	-107.712	28.97	28.97	57.93	2213	102
18033.6498	17348.87639	245.106	35.68	35.68	71.36	2263	102
21977.6498	17892.37639	-125.856	26.59	26.59	53.18	3664	102
18501.1498	18278.07639	-15.048	28.66	28.66	57.32	2010	102
36773.7498	19522.77639	169.648	19.12	19.12	38.25	4557	102
28597.1498	20767.97639	149.135	18.96	18.96	37.92	3379	102
18685.1498	21674.27639	-63.648	27.58	27.58	55.15	3325	102
17214.0498	22288.57639	285.399	41.35	41.35	82.71	2357	102
15273.8498	22878.67639	250.967	25.29	25.29	50.59	3929	102
25954.3498	24314.77639	-25.416	14.74	14.74	29.48	7979	102
16353.6498	24882.97639	113.238	27.46	27.46	54.92	2307	102
11819.1498	25065.37639	-180.936	36.74	36.74	73.48	2496	102
18361.2498	25163.27639	-76.608	11.59	11.59	23.17	9348	102
36703.9498	25804.97639	46.5714	29.15	29.15	58.31	2527	102
4922.249798	26450.97639	-48.744	37.09	37.09	74.18	1193	102
9907.149798	27600.47639	-59.112	18.65	18.65	37.30	7198	102
3269.349798	28726.27639	87.597	50.30	50.30	100.61	1012	102
23041.8498	29025.97639	64.8864	30.76	30.76	61.51	1877	102
953.7497982	29113.77639	-103.824	19.22	19.22	38.43	3522	102
15264.1498	29180.17639	199.685	73.66	73.66	147.33	1020	102
7291.149798	30105.17639	-164.088	28.24	28.24	56.47	2295	102
13029.0498	30931.77639	-79.2	17.69	17.69	35.37	7792	102
29534.4498	31103.97639	-13.752	13.47	13.47	26.94	9371	102
10263.3498	31301.07639	50.967	36.69	36.69	73.38	1331	102
15739.1498	31877.17639	8.928	29.67	29.67	59.35	1597	102
16649.1498	32400.07639	61.2234	27.55	27.55	55.11	3202	102
5762.249798	34829.77639	-9.864	21.83	21.83	43.66	1989	102
10645.6498	35550.97639	-17.64	33.68	33.68	67.35	1419	102
3914.749798	36161.27639	62.6886	15.80	15.80	31.60	5714	102
5159.849798	36413.67639	-60.408	41.05	41.05	82.10	1032	102
34279.2498	38094.37639	-28.656	39.35	39.35	78.70	1412	102
11514.85215	5533.178064	-180.661	46.77	46.77	93.54	1819	110
7303.05215	13563.07806	-200.101	44.13	44.13	88.27	1786	110
16092.55215	13696.27806	-234.445	46.44	46.44	92.88	2250	110
17329.95215	13871.37806	-70.501	34.43	34.43	68.86	2173	110
9614.85215	14094.37806	217.627	58.47	58.47	116.95	1055	110
18290.45215	14917.17806	69.6416	41.52	41.52	83.04	1173	110
14626.85215	15603.97806	-135.301	42.15	42.15	84.31	2231	110
37722.15215	17514.67806	-128.821	29.84	29.84	59.68	2384	110
22048.25215	18011.57806	-239.629	23.79	23.79	47.57	6750	110
15092.15215	19526.47806	-144.373	28.35	28.35	56.71	2646	110
10501.95215	19476.77806	-28.381	17.26	17.26	34.52	6205	110
19170.05215	19907.87806	-104.845	18.91	18.91	37.82	7640	110
30302.35215	19822.07806	-59.485	57.51	57.51	115.02	1119	110
15019.15215	20397.17806	24.953	36.64	36.64	73.29	1668	110
18387.05215	20676.17806	157.554	30.07	30.07	60.15	2440	110
21250.25215	20793.57806	-69.205	24.94	24.94	49.88	4125	110
38514.65215	21054.77806	224.22	33.98	33.98	67.97	1780	110
12793.25215	22118.77806	-46.525	48.11	48.11	96.23	1393	110
11786.35215	22800.27806	-47.821	17.52	17.52	35.04	3371	110
12409.75215	23321.37806	278.433	37.87	37.87	75.74	2408	110
14263.35215	23922.17806	-48.469	20.54	20.54	41.07	4313	110
27324.05215	23835.27806	23.4878	38.39	38.39	76.77	1182	110
10270.65215	24108.47806	-92.5331	9.11	9.11	18.23	17317	110
16655.35215	26448.87806	-181.957	33.86	33.86	67.73	2843	110
6636.75215	27057.77806	205.905	38.90	38.90	77.81	1561	110
28155.35215	27124.07806	96.0152	33.30	33.30	66.60	1360	110
24970.45215	27884.67806	-82.813	29.51	29.51	59.02	4094	110
11038.35215	28248.67806	-148.909	51.29	51.29	102.58	1654	110
20809.25215	28722.57806	38.8724	23.76	23.76	47.52	3164	110
30986.85215	29857.17806	278.433	51.95	51.95	103.90	1438	110
29482.75215	30174.07806	-18.661	23.17	23.17	46.35	2185	110
9658.85215	31512.07806	-67.261	14.06	14.06	28.12	7157	110
1463.45215	34575.97806	19.8248	29.39	29.39	58.78	2107	110
5739.75215	34767.97806	5.31495	19.64	19.64	39.28	2418	110
18186.95215	38487.67806	-166.405	14.20	14.20	28.40	8471	110
2658.55215	40101.67806	149.495	33.96	33.96	67.92	1537	110
4845.654502	9621.279739	-217.375	58.83	58.83	117.66	1267	118
23376.4545	10414.07974	-45.0074	33.39	33.39	66.79	1398	118
16510.8545	11011.87974	49.435	17.03	17.03	34.05	5525	118
22784.5545	11534.37974	286.065	59.82	59.82	119.63	1357	118
7478.754502	13139.67974	-235.519	77.22	77.22	154.44	1108	118
19993.9545	13939.37974	-137.671	17.24	17.24	34.48	8340	118
25354.7545	16392.07974	-75.4634	39.73	39.73	79.46	2367	118
16010.7545	16465.07974	72.8782	39.78	39.78	79.55	3025	118
8819.654502	17677.77974	-26.2154	37.63	37.63	75.27	2034	118
23631.1545	17738.37974	45.772	28.07	28.07	56.14	2105	118
14274.1545	19220.17974	-10.0154	26.56	26.56	53.13	5006	118
26829.8545	19547.77974	-177.847	30.52	30.52	61.04	2665	118
31784.7545	20461.17974	-208.303	43.71	43.71	87.42	1779	118
20771.0545	22076.77974	-41.7674	11.80	11.80	23.60	12041	118
19542.1545	22233.07974	258.226	20.77	20.77	41.54	6395	118
17216.0545	22439.87974	155.662	32.57	32.57	65.14	2563	118
11853.6545	23606.57974	245.772	24.23	24.23	48.47	3472	118
21886.1545	24083.97974	-5.47939	36.34	36.34	72.68	1619	118
33242.7545	25133.67974	238.446	40.81	40.81	81.62	1469	118
7542.254502	25630.77974	-81.2954	24.37	24.37	48.75	3415	118
17033.5545	25472.97974	143.208	12.15	12.15	24.30	13280	118
12899.8545	26141.97974	-61.8554	10.74	10.74	21.48	15295	118
17619.1545	26129.57974	-118.231	31.46	31.46	62.93	2517	118
28212.8545	27133.17974	67.75	29.56	29.56	59.11	1564	118
16372.3545	27727.37974	-153.223	28.45	28.45	56.90	3976	118
34598.0545	28038.27974	243.574	46.42	46.42	92.83	1790	118
28810.5545	28779.77974	13.3126	34.05	34.05	68.11	2105	118
1018.654502	29511.87974	-224.503	18.53	18.53	37.07	5312	118
14201.8545	29412.37974	307.31	37.96	37.96	75.93	2742	118
27478.1545	29556.77974	110.973	42.67	42.67	85.35	1228	118
10289.9545	30623.27974	233.318	36.08	36.08	72.16	2032	118
31374.8545	30833.37974	-173.959	44.23	44.23	88.45	1533	118
23595.3545	31703.77974	-4.18339	16.06	16.06	32.12	6580	118
1512.454502	32852.47974	283.867	31.35	31.35	62.69	2250	118
6112.554502	36946.47974	-238.759	43.33	43.33	86.66	1669	118
3819.854502	38246.47974	2.94461	32.71	32.71	65.42	1923	118
10914.35685	6898.381414	-55.1537	46.49	46.49	92.98	1091	126
39012.35685	13361.98141	279.778	44.16	44.16	88.31	1278	126
20019.15685	13795.58141	292.964	36.01	36.01	72.02	2662	126
20088.75685	14524.18141	25.5655	34.15	34.15	68.30	1437	126
16991.65685	18277.58141	50.4739	25.62	25.62	51.24	2069	126
15048.25685	18539.48141	-35.0657	49.03	49.03	98.06	1427	126
15682.35685	18512.48141	56.3347	50.49	50.49	100.98	1208	126
14231.55685	19230.88141	-109.586	18.79	18.79	37.59	5608	126
30434.15685	19447.88141	-95.3297	41.94	41.94	83.89	1296	126
9049.156854	20471.38141	-62.9297	40.69	40.69	81.39	1779	126
41040.55685	20743.88141	-166.61	32.36	32.36	64.72	1839	126
16214.75685	20769.68141	-191.234	29.18	29.18	58.36	5350	126
20776.55685	21928.98141	-164.018	27.55	27.55	55.11	3030	126
26922.65685	21911.38141	-13.0337	39.63	39.63	79.27	1393	126
31050.85685	22927.78141	-98.5697	46.51	46.51	93.02	1432	126
10921.25685	23477.58141	-46.7297	22.68	22.68	45.36	3371	126
35385.15685	24023.98141	247.543	57.04	57.04	114.08	1102	126
24006.35685	24218.28141	292.964	14.11	14.11	28.21	11415	126
37680.05685	24113.98141	178.679	37.11	37.11	74.23	2043	126
28426.15685	24308.68141	-29.2337	41.68	41.68	83.37	1265	126
33061.05685	24219.18141	-68.7617	37.99	37.99	75.97	1341	126
10119.25685	24477.08141	-139.394	43.64	43.64	87.28	1829	126
9146.656854	24904.18141	-62.9297	53.11	53.11	106.21	1283	126
16542.15685	24736.78141	-235.298	36.10	36.10	72.20	3275	126
20634.95685	24882.98141	-140.042	63.61	63.61	127.22	1159	126
35918.85685	26820.18141	-75.8897	52.92	52.92	105.83	1434	126
14148.85685	28445.58141	-75.2417	26.54	26.54	53.08	2303	126
6257.056854	31722.78141	-159.482	47.62	47.62	95.24	1098	126
8902.156854	31838.98141	205.785	38.06	38.06	76.11	1310	126
24285.75685	31767.68141	-31.8257	45.00	45.00	90.01	1509	126
27622.65685	32187.68141	108.349	55.58	55.58	111.16	1110	126
22892.35685	35191.68141	-127.082	50.94	50.94	101.88	1752	126
3738.756854	38216.78141	235.089	36.17	36.17	72.35	1953	126
11493.05921	5413.683088	61.0365	29.27	29.27	58.55	2296	134
17547.35921	13821.38309	4.03593	14.67	14.67	29.34	8617	134
38680.95921	14470.08309	161.403	43.94	43.94	87.89	1036	134
27533.15921	16337.78309	-148.244	16.16	16.16	32.31	6353	134
31198.15921	16410.58309	188.509	53.86	53.86	107.72	1133	134
23424.25921	17127.38309	-104.18	38.06	38.06	76.11	1624	134
19505.85921	17505.18309	-112.604	40.67	40.67	81.34	2019	134
15218.45921	19253.78309	-73.7241	29.60	29.60	59.20	2042	134
17586.75921	19140.68309	-78.2601	18.63	18.63	37.26	7283	134
14290.85921	19246.48309	-32.2521	16.63	16.63	33.25	4980	134
13777.55921	19495.38309	-86.6841	32.52	32.52	65.05	2233	134
29398.55921	19563.58309	-240.26	26.92	26.92	53.84	3954	134
29415.85921	19921.58309	-100.292	47.85	47.85	95.71	1485	134
22004.25921	20766.48309	-47.1561	16.16	16.16	32.31	7627	134
26262.45921	20685.48309	-89.2761	27.65	27.65	55.30	2459	134
21463.05921	22078.38309	187.044	35.51	35.51	71.03	1906	134
37062.55921	22871.98309	-141.764	42.77	42.77	85.53	1206	134
38696.65921	22831.88309	-135.284	50.14	50.14	100.28	1177	134
19602.25921	23191.78309	-111.956	48.91	48.91	97.83	1334	134
18730.75921	23465.18309	148.949	36.17	36.17	72.35	1925	134
16893.15921	23813.18309	-142.412	52.23	52.23	104.47	1792	134
7970.059206	23845.28309	-76.3161	16.23	16.23	32.45	8697	134
23117.25921	24221.18309	276.421	28.85	28.85	57.70	2913	134
16837.95921	24428.88309	-26.4201	16.11	16.11	32.22	4833	134
26280.65921	25372.78309	-73.0761	51.36	51.36	102.73	1112	134
36697.35921	25790.58309	8.57193	37.37	37.37	74.75	1475	134
29953.25921	25852.08309	-21.2361	23.62	23.62	47.24	3872	134
17582.95921	26233.28309	83.7471	39.63	39.63	79.27	1691	134
15386.85921	26220.58309	-87.9801	50.40	50.40	100.79	1160	134
35365.85921	28349.98309	-82.1481	28.80	28.80	57.60	1641	134
20264.25921	28547.28309	49.3149	49.93	49.93	99.85	1085	134
19155.75921	28635.18309	-23.8281	15.19	15.19	30.38	7866	134
30457.75921	28839.98309	182.648	19.57	19.57	39.14	4617	134
958.0592058	29264.78309	-144.356	20.37	20.37	40.74	3614	134
16379.25921	29152.28309	304.26	33.58	33.58	67.16	2771	134
7922.459206	30372.48309	-205.268	43.21	43.21	86.43	2408	134
30927.35921	31806.18309	-38.0841	21.57	21.57	43.14	2941	134
3211.059206	32624.78309	-102.884	40.67	40.67	81.34	1431	134
24065.35921	32751.28309	146.751	42.13	42.13	84.26	1294	134
9372.859206	36646.88309	-221.468	38.41	38.41	76.82	1992	134
7658.261558	5652.484763	-186.902	41.26	41.26	82.52	1696	142
19555.06156	10597.58476	4.25759	27.95	27.95	55.91	1657	142
13708.76156	15283.98476	2.96159	40.18	40.18	80.35	1810	142
16028.46156	16426.78476	-153.206	22.40	22.40	44.79	8655	142
39453.26156	16550.18476	42.2952	30.85	30.85	61.70	1652	142
20208.36156	17267.38476	-56.6544	49.45	49.45	98.91	1403	142
11650.56156	17877.68476	-35.2704	59.04	59.04	118.08	1014	142
12654.96156	18648.78476	-219.302	22.87	22.87	45.73	7931	142
19764.16156	19557.68476	-172.646	22.47	22.47	44.93	5603	142
20518.46156	19890.68476	-87.1104	11.68	11.68	23.36	10125	142
1898.661558	20407.18476	-65.7264	29.81	29.81	59.63	2222	142
18519.76156	21627.58476	-76.7424	30.85	30.85	61.70	2241	142
37874.16156	21671.78476	-30.0864	30.92	30.92	61.84	1919	142
26976.46156	21940.78476	-145.43	29.01	29.01	58.03	2372	142
23711.26156	23249.38476	-232.91	35.47	35.47	70.93	3079	142
21859.26156	23835.08476	23.9802	27.18	27.18	54.35	2350	142
37383.46156	24082.78476	218.119	34.22	34.22	68.44	2094	142
32489.16156	24800.98476	-20.3664	58.19	58.19	116.38	1279	142
31491.16156	25077.28476	-234.854	34.69	34.69	69.38	2830	142
20928.06156	25333.38476	-72.8544	22.18	22.18	44.37	3683	142
1081.561558	25547.28476	235.702	40.03	40.03	80.07	1273	142
30424.16156	27400.48476	174.163	25.17	25.17	50.35	2515	142
24695.56156	27736.98476	-133.766	16.74	16.74	33.49	7893	142
13195.56156	28318.28476	-13.8864	49.60	49.60	99.19	1126	142
12264.76156	28815.38476	166.837	25.53	25.53	51.06	2484	142
35328.16156	28811.88476	28.3758	43.76	43.76	87.51	1338	142
2697.361558	29061.98476	82.5882	29.51	29.51	59.02	1876	142
18381.56156	29095.38476	-199.862	54.21	54.21	108.42	1713	142
21772.66156	30594.18476	-80.6304	51.83	51.83	103.67	1416	142
8847.661558	31815.98476	275.262	24.70	24.70	49.41	3203	142
15675.46156	31870.18476	-13.8864	50.59	50.59	101.17	1297	142
26483.26156	32988.68476	-13.2384	49.78	49.78	99.57	1347	142
4615.261558	34046.68476	247.423	24.04	24.04	48.09	2122	142
26842.36156	34168.28476	-59.8944	23.95	23.95	47.90	3528	142
6266.661558	35483.18476	-221.894	36.79	36.79	73.57	1851	142
32644.16156	36049.58476	-185.606	45.24	45.24	90.48	1662	142
8793.061558	37237.88476	54.7494	26.47	26.47	52.94	1781	142
6499.661558	39722.98476	152.918	32.85	32.85	65.70	1163	142
18733.36391	10586.58644	-176.961	7.35	7.35	14.70	27143	150
26548.96391	11494.48644	76.301	55.08	55.08	110.17	1004	150
13356.06391	12285.58644	-129.009	37.47	37.47	74.94	2939	150
13358.66391	14550.88644	-168.537	84.36	84.36	168.71	1056	150
18286.26391	14736.78644	-177.609	18.02	18.02	36.03	6646	150
23747.46391	15112.18644	-165.945	78.26	78.26	156.51	1194	150
16867.36391	15493.28644	-75.8727	53.88	53.88	107.76	1573	150
18684.66391	16233.08644	-92.0728	33.09	33.09	66.18	1748	150
23351.26391	16332.38644	-81.0568	37.61	37.61	75.22	2679	150
15064.16391	16671.88644	-128.361	37.16	37.16	74.32	2652	150
24625.66391	18185.58644	-140.025	13.35	13.35	26.71	11583	150
37084.36391	18215.18644	49.9274	40.03	40.03	80.07	1021	150
30083.46391	19110.08644	-53.8408	31.04	31.04	62.08	1902	150
32515.26391	19822.58644	-139.377	30.66	30.66	61.32	2889	150
27809.06391	20383.58644	-172.425	16.58	16.58	33.16	8496	150
12499.06391	20513.88644	1.23925	38.15	38.15	76.30	1264	150
24671.76391	20890.68644	-108.273	17.22	17.22	34.43	6485	150
22827.36391	21127.48644	-75.2248	21.36	21.36	42.72	4143	150
41125.46391	21674.18644	142.235	44.74	44.74	89.49	1362	150
28409.66391	21939.38644	-215.193	36.10	36.10	72.20	2417	150
7323.56391	22191.18644	-50.6008	34.69	34.69	69.38	1596	150
9725.36391	22601.68644	-16.2568	30.00	30.00	60.01	1770	150
14247.66391	23191.88644	-95.9608	32.90	32.90	65.80	3038	150
16024.06391	23507.68644	-16.9048	12.15	12.15	24.30	12141	150
14246.06391	23842.18644	-158.169	11.16	11.16	22.33	16400	150
35709.66391	23927.78644	14.8472	40.34	40.34	80.68	1203	150
27455.46391	24860.08644	60.1838	34.31	34.31	68.62	1438	150
31459.86391	25141.88644	-36.3448	37.47	37.47	74.94	1373	150
11436.16391	25698.68644	-159.465	22.09	22.09	44.18	3476	150
5697.16391	25883.68644	44.0666	17.24	17.24	34.48	3214	150
20014.86391	26027.58644	214.03	41.64	41.64	83.27	1822	150
12998.06391	26072.88644	-40.2328	24.47	24.47	48.94	2288	150
32848.86391	26644.38644	-41.5288	20.30	20.30	40.60	5165	150
7155.76391	26905.78644	-38.9368	38.62	38.62	77.24	1225	150
20807.56391	28719.58644	104.14	13.92	13.92	27.84	8523	150
4996.36391	29487.68644	-161.409	41.90	41.90	83.79	1553	150
24288.96391	30044.78644	233.077	32.95	32.95	65.89	2334	150
29486.06391	30153.78644	-73.2808	26.80	26.80	53.60	1949	150
7824.46391	30282.18644	-11.7208	30.59	30.59	61.18	1792	150
21944.46391	30729.48644	-4.59275	17.45	17.45	34.90	6526	150
31884.36391	30840.58644	-129.657	33.84	33.84	67.68	2581	150
12994.66391	31123.48644	-141.321	59.96	59.96	119.92	1145	150
17359.36391	35623.68644	213.297	37.09	37.09	74.18	1569	150
6762.16391	39077.08644	185.458	38.34	38.34	76.68	1256	150
15643.56626	9892.388112	180.637	46.68	46.68	93.35	1327	158
18714.56626	10580.48811	-74.3551	16.65	16.65	33.30	5395	158
17441.06626	14411.98811	263.42	72.77	72.77	145.54	1062	158
27173.76626	15266.08811	-60.7471	44.27	44.27	88.55	1085	158
18200.36626	17283.98811	-169.611	33.77	33.77	67.54	2679	158
11571.46626	18755.58811	-62.6911	37.04	37.04	74.09	1944	158
17461.56626	19205.38811	-71.7631	45.00	45.00	90.01	1384	158
9769.666262	19684.28811	149.135	12.08	12.08	24.16	10180	158
15004.16626	20183.68811	-161.835	22.51	22.51	45.03	3816	158
11543.36626	21281.88811	-157.947	53.01	53.01	106.02	1489	158
18359.96626	21163.88811	-158.595	34.90	34.90	69.80	3473	158
31761.26626	21118.08811	-165.075	24.49	24.49	48.98	3943	158
17530.56626	21833.78811	2.10891	24.85	24.85	49.69	4075	158
9914.666262	22333.78811	-36.1231	35.25	35.25	70.51	1353	158
4377.266262	24150.18811	-235.059	40.01	40.01	80.02	1918	158
7419.066262	24479.38811	142.541	42.37	42.37	84.73	1588	158
12911.26626	26178.28811	-62.0431	17.73	17.73	35.47	4922	158
13131.76626	27051.38811	174.043	52.61	52.61	105.22	1283	158
11598.66626	27183.68811	9.23691	43.52	43.52	87.04	1098	158
34709.86626	27940.48811	-129.435	46.61	46.61	93.21	1196	158
35429.36626	28557.18811	-203.307	16.86	16.86	33.72	8871	158
12394.56626	28812.88811	229.721	34.27	34.27	68.53	2248	158
24325.56626	30094.38811	42.9077	31.60	31.60	63.21	3215	158
20705.66626	31645.98811	-80.8351	71.36	71.36	142.71	1094	158
3863.966262	33922.68811	50.2337	32.76	32.76	65.52	1169	158
7069.466262	33949.48811	-189.051	36.88	36.88	73.76	2498	158
13873.26626	35343.18811	-183.867	73.03	73.03	146.06	1001	158
3391.966262	36143.88811	238.512	45.22	45.22	90.43	1055	158
35267.36626	39066.38811	294.19	41.40	41.40	82.80	1453	158
19566.96861	8207.989787	-215.397	12.18	12.18	24.35	15138	166
17480.16861	10623.58979	-17.7574	37.04	37.04	74.09	1529	166
21371.96861	10619.48979	16.1078	12.18	12.18	24.35	12935	166
39028.66861	13914.38979	256.401	50.09	50.09	100.18	1086	166
9508.468613	15445.28979	-21.6454	50.33	50.33	100.65	1240	166
13041.46861	16108.58979	-211.509	21.64	21.64	43.28	4671	166
19468.36861	16786.28979	-44.9734	50.84	50.84	101.69	1211	166
9247.668613	17328.48979	-220.581	30.90	30.90	61.80	4259	166
12405.86861	17738.58979	-191.421	45.50	45.50	91.00	2064	166
23741.96861	17852.98979	46.1444	23.41	23.41	46.82	3508	166
6397.468613	18757.98979	-26.8294	26.94	26.94	53.88	1764	166
26332.96861	20739.48979	-154.485	15.54	15.54	31.09	7716	166
28404.56861	20664.58979	84.2396	19.41	19.41	38.81	5363	166
15562.96861	21656.58979	-17.1094	18.11	18.11	36.22	4610	166
38799.56861	21926.18979	26.3642	39.82	39.82	79.65	1219	166
19615.06861	22484.88979	1.03457	17.62	17.62	35.23	5504	166
40138.26861	22550.88979	-242.613	48.16	48.16	96.32	1538	166
19283.66861	23439.58979	260.796	35.21	35.21	70.41	2702	166
25514.86861	23315.98979	-31.3654	24.42	24.42	48.84	1844	166
26444.06861	23908.08979	-149.949	63.37	63.37	126.75	1032	166
27294.46861	23683.08979	126.73	42.44	42.44	84.87	1182	166
10425.76861	24034.08979	23.4338	31.79	31.79	63.59	1866	166
16218.76861	24057.28979	-153.837	32.69	32.69	65.37	2598	166
12571.86861	24687.78979	-131.805	45.07	45.07	90.15	1600	166
15365.06861	24721.78979	-21.6454	37.16	37.16	74.32	1619	166
7519.768613	25723.68979	181.675	19.64	19.64	39.28	5109	166
4861.268613	26893.58979	65.9246	30.07	30.07	60.15	1468	166
26858.26861	27497.88979	-102.645	42.39	42.39	84.78	1346	166
35400.46861	28614.68979	-123.381	37.11	37.11	74.23	1508	166
5959.168613	28849.08979	208.782	41.64	41.64	83.27	1112	166
19074.76861	28759.98979	83.507	26.33	26.33	52.66	3136	166
30579.56861	28860.08979	14.6426	27.08	27.08	54.16	2010	166
18923.36861	29807.28979	-63.1174	39.71	39.71	79.41	2403	166
10172.46861	30577.08979	-20.9974	45.31	45.31	90.62	1351	166
19341.26861	30890.88979	-76.0774	48.63	48.63	97.26	1395	166
11398.56861	31210.38979	303.287	24.35	24.35	48.70	3640	166
22758.86861	32127.08979	-105.237	30.85	30.85	61.70	3032	166
9336.068613	32710.18979	-65.0614	24.42	24.42	48.84	2264	166
3160.368613	32975.58979	-198.549	33.35	33.35	66.69	1988	166
8489.068613	33825.98979	-136.989	38.13	38.13	76.25	1802	166
1581.168613	34632.18979	137.719	38.06	38.06	76.11	1692	166
6752.768613	35020.18979	-111.717	35.14	35.14	70.27	2797	166
15185.36861	38599.28979	-16.4614	31.49	31.49	62.97	1758	166
19517.67097	8244.491461	-209.344	18.39	18.39	36.79	9102	174
17209.17097	12307.39146	-74.5598	35.02	35.02	70.04	1865	174
39183.47097	16321.09146	-73.9118	27.51	27.51	55.01	2616	174
24599.77097	18163.59146	-1.33577	39.54	39.54	79.08	1239	174
37127.97097	18316.69146	-236.56	35.84	35.84	71.69	3193	174
11423.57097	18380.19146	-233.968	51.22	51.22	102.44	1809	174
27444.47097	18264.99146	132.897	28.68	28.68	57.37	1901	174
23855.77097	18492.29146	-158.8	18.77	18.77	37.54	4997	174
29481.47097	19704.59146	-184.072	37.11	37.11	74.23	1989	174
4536.870965	20627.79146	-37.6238	44.84	44.84	89.68	1239	174
22016.87097	20781.69146	-217.12	16.74	16.74	33.49	8422	174
17611.77097	24389.39146	-173.704	12.25	12.25	24.49	13254	174
2197.670965	24776.29146	-103.072	21.03	21.03	42.06	2707	174
13354.07097	24462.29146	-147.136	29.96	29.96	59.91	2202	174
29059.47097	25039.49146	28.8682	25.01	25.01	50.02	1606	174
7420.670965	25728.09146	61.1026	16.86	16.86	33.72	5170	174
19658.47097	25771.79146	-68.0798	38.95	38.95	77.90	1287	174
36746.57097	25768.59146	171.725	20.25	20.25	40.51	3302	174
24403.47097	26312.19146	165.864	41.52	41.52	83.04	1313	174
18618.37097	27419.19146	170.993	44.82	44.82	89.63	1185	174
14832.57097	27401.59146	55.9744	36.13	36.13	72.25	1188	174
32677.67097	27483.69146	-204.16	37.40	37.40	74.79	1675	174
30604.27097	27508.29146	-32.4398	17.26	17.26	34.52	4799	174
28876.07097	28904.89146	-59.6558	40.95	40.95	81.91	1531	174
15513.57097	29343.69146	154.143	34.08	34.08	68.15	1678	174
9435.970965	32898.89146	222.275	45.50	45.50	91.00	1010	174
4285.770965	33073.59146	-35.6798	31.75	31.75	63.49	1173	174
14230.47097	33127.49146	31.7986	35.30	35.30	70.60	1073	174
13074.17097	33853.29146	201.762	51.20	51.20	102.40	1087	174
13606.17097	34598.19146	-77.7998	36.46	36.46	72.91	1579	174
1912.370965	35420.59146	-134.176	35.18	35.18	70.37	2173	174
33968.67097	36635.19146	-112.144	22.98	22.98	45.97	3550	174
10027.27097	37093.19146	-243.04	39.07	39.07	78.14	2136	174
21537.57097	37137.69146	-151.672	44.04	44.04	88.08	1337	174
22202.57097	37631.59146	122.641	43.94	43.94	87.89	1009	174
30792.67097	38331.49146	-153.616	37.35	37.35	74.70	1974	174
18841.57332	12041.89314	-73.0421	20.77	20.77	41.54	3380	182
17704.87332	14642.99314	-89.8901	39.02	39.02	78.04	1475	182
16841.37332	15924.29314	-4.35412	40.36	40.36	80.73	1025	182
27486.67332	16426.59314	-154.042	17.52	17.52	35.04	4536	182
20464.97332	16940.59314	-201.994	29.46	29.46	58.92	4011	182
8185.773317	20186.59314	-222.082	64.15	64.15	128.30	1671	182
28344.57332	20778.49314	-36.7541	15.75	15.75	31.51	3726	182
15952.07332	21079.99314	-227.914	29.25	29.25	58.50	3024	182
34518.47332	21423.99314	284.852	71.45	71.45	142.90	1209	182
12229.97332	21727.19314	-104.146	26.66	26.66	53.32	3073	182
20789.77332	22076.99314	-150.154	26.59	26.59	53.18	3245	182
12701.77332	23300.79314	-32.2181	30.33	30.33	60.66	1291	182
22612.87332	23375.49314	100.969	12.39	12.39	24.77	8718	182
11532.67332	25372.49314	-22.4981	34.08	34.08	68.15	1152	182
21920.47332	25903.39314	-19.2581	23.53	23.53	47.05	2875	182
24653.37332	26221.49314	150.786	37.07	37.07	74.14	1456	182
21053.47332	26291.49314	230.639	20.75	20.75	41.50	4044	182
16211.27332	30416.89314	116.354	28.00	28.00	56.00	1739	182
30476.57332	31228.99314	247.489	45.10	45.10	90.20	1768	182
33845.27332	32934.49314	285.584	47.69	47.69	95.38	1023	182
32737.37332	36042.09314	-74.9861	24.59	24.59	49.17	2626	182
1127.473317	38513.39314	-118.402	27.06	27.06	54.12	2462	182
14907.37332	39639.49314	-54.2501	28.54	28.54	57.09	2004	182
18855.17567	12036.09481	-89.6685	29.74	29.74	59.49	1407	190
2228.675669	18011.59481	-146.692	33.91	33.91	67.82	1034	190
15849.17567	20113.19481	-111.7	24.89	24.89	49.78	2376	190
11871.77567	22770.09481	-142.156	32.15	32.15	64.29	2258	190
15146.17567	22788.79481	-143.452	34.45	34.45	68.91	2300	190
33007.27567	22854.49481	151.092	29.74	29.74	59.49	1720	190
17960.47567	22978.59481	-110.404	31.13	31.13	62.27	1570	190
21438.67567	22986.29481	-55.3245	12.79	12.79	25.58	6035	190
18791.67567	23018.49481	-52.7325	21.71	21.71	43.43	2609	190
16885.07567	23594.89481	-47.5485	35.42	35.42	70.84	1080	190
29422.27567	23799.09481	-147.988	27.11	27.11	54.21	2914	190
34436.17567	24031.89481	298.345	29.84	29.84	59.68	2242	190
10571.57567	25473.09481	22.1547	27.44	27.44	54.87	1695	190
32575.77567	27423.99481	-86.4285	32.88	32.88	65.75	1076	190
18864.67567	28032.19481	-214.732	61.49	61.49	122.98	1268	190
19723.97567	28164.69481	-13.2045	16.58	16.58	33.16	4077	190
5008.775669	28993.69481	-141.508	37.02	37.02	74.04	1492	190
30161.67567	28880.49481	152.558	17.24	17.24	34.48	3385	190
23068.17567	28975.89481	-228.34	14.51	14.51	29.01	11587	190
15495.27567	29338.19481	219.224	18.93	18.93	37.87	4327	190
10946.17567	30327.59481	249.993	27.04	27.04	54.07	2588	190
3679.475669	30660.09481	-103.276	24.54	24.54	49.08	3186	190
19390.97567	30827.49481	-164.188	54.85	54.85	109.70	1540	190
18529.87567	31108.79481	133.51	32.97	32.97	65.94	1666	190
1548.675669	32826.49481	-157.06	32.97	32.97	65.94	1266	190
10414.47802	6215.596485	-149.711	36.79	36.79	73.57	1457	198
40893.47802	13848.39649	-79.0788	41.31	41.31	82.61	1222	198
38706.57802	15134.79649	-165.911	54.54	54.54	109.08	1260	198
34117.07802	19734.19649	-14.9268	25.01	25.01	50.02	2092	198
11218.37802	19940.59649	-151.007	30.52	30.52	61.04	1587	198
8958.478021	20558.99649	-199.607	52.89	52.89	105.79	1030	198
28295.97802	20816.89649	-85.5588	13.59	13.59	27.18	6048	198
26432.57802	21255.89649	-178.223	31.13	31.13	62.27	1805	198
41243.57802	22006.29649	-88.1508	51.65	51.65	103.29	1067	198
14661.27802	22290.19649	-75.1908	27.27	27.27	54.54	2475	198
5350.978021	23991.29649	-102.407	48.82	48.82	97.64	1106	198
17534.77802	24377.89649	226.856	26.00	26.00	52.00	2923	198
21906.27802	24488.89649	-125.087	23.62	23.62	47.24	3520	198
7951.378021	26848.59649	-58.3428	18.53	18.53	37.07	3986	198
35798.27802	27119.49649	-154.247	25.15	25.15	50.30	1694	198
20086.07802	30123.89649	133.816	34.59	34.59	69.19	1763	198
29533.47802	30181.29649	67.8822	13.78	13.78	27.55	5912	198
21908.77802	30762.29649	75.2082	29.41	29.41	58.83	1764	198
1563.878021	32764.99649	62.0214	25.25	25.25	50.49	1288	198
18562.87802	36823.69649	79.6038	37.54	37.54	75.08	1143	198
11696.67802	39303.89649	-145.823	31.39	31.39	62.78	1499	198
8148.880373	16524.19816	-90.5211	35.51	35.51	71.03	1576	206
10153.58037	16891.19816	-236.969	46.98	46.98	93.96	1197	206
11514.48037	18374.79816	-187.073	12.58	12.58	25.15	12349	206
40999.08037	18464.49816	117.273	36.79	36.79	73.57	1134	206
27539.48037	21873.39816	-39.3291	27.08	27.08	54.16	1969	206
21406.58037	23045.09816	-62.6571	10.72	10.72	21.43	8961	206
39385.68037	23334.99816	112.877	40.67	40.67	81.34	1071	206
11214.88037	23297.19816	-43.2171	20.09	20.09	40.18	3395	206
15884.58037	24424.19816	-119.681	22.25	22.25	44.51	3963	206
13091.68037	26026.09816	41.8149	19.85	19.85	39.71	3916	206
15885.38037	26595.19816	-40.6251	35.42	35.42	70.84	1263	206
8755.480373	28550.59816	-50.3451	17.78	17.78	35.56	2914	206
825.5803729	28833.79816	-205.865	45.45	45.45	90.90	1147	206
24341.18037	30119.09816	-102.185	14.72	14.72	29.44	7319	206
29592.98037	31981.59816	230.826	31.30	31.30	62.60	2408	206
20234.48037	32548.29816	-59.4171	19.41	19.41	38.81	4099	206
12808.78037	32739.49816	39.6171	36.55	36.55	73.10	1261	206
20008.28272	13656.49983	-221.195	45.83	45.83	91.66	1048	214
10131.68272	15926.69983	-238.691	49.34	49.34	98.67	1064	214
28013.68272	18227.79983	-63.0835	32.15	32.15	64.29	1044	214
28943.58272	18329.19983	-219.899	27.55	27.55	55.11	2276	214
14835.38272	18885.89983	-24.8515	23.08	23.08	46.16	2220	214
26496.98272	21104.29983	-94.8355	18.18	18.18	36.36	3882	214
16377.28272	21217.89983	-75.3955	32.40	32.40	64.81	1084	214
28349.58272	21589.29983	-158.339	31.37	31.37	62.74	1269	214
11167.78272	23279.99983	-23.5555	22.11	22.11	44.23	2530	214
24605.88272	23492.09983	60.4361	19.48	19.48	38.95	3081	214
37823.98272	23921.69983	50.9123	32.19	32.19	64.39	1550	214
12975.28272	26021.29983	-46.2355	21.52	21.52	43.05	2873	214
16514.88272	26930.49983	-63.0835	37.35	37.35	74.70	1048	214
29529.88272	30211.49983	132.964	15.05	15.05	30.10	4665	214
12816.58272	31233.69983	150.546	16.63	16.63	33.25	5061	214
29950.48272	31532.79983	-85.1155	35.02	35.02	70.04	1224	214
17419.98272	35707.39983	56.7731	28.71	28.71	57.41	1003	214
32740.48272	36011.49983	-161.579	27.62	27.62	55.25	3185	214
8675.982725	36238.29983	-33.9235	35.91	35.91	71.83	1009	214
8717.882725	39851.39983	177.652	39.35	39.35	78.70	1728	214
18156.88508	16464.30151	169.167	18.51	18.51	37.02	2936	222
27058.58508	19395.30151	-146.454	40.25	40.25	80.49	1368	222
8282.985077	20091.10151	-202.83	49.74	49.74	99.48	1083	222
29856.88508	21142.10151	-101.742	39.40	39.40	78.80	1188	222
27021.18508	21452.80151	-239.766	34.15	34.15	68.30	1709	222
33041.48508	22810.30151	52.6838	15.78	15.78	31.56	3441	222
13955.68508	24462.30151	-241.71	20.96	20.96	41.92	3020	222
32205.78508	24628.80151	-62.8618	29.86	29.86	59.72	1089	222
30500.88508	25179.80151	99.5702	36.86	36.86	73.71	1266	222
11837.08508	25304.60151	73.1966	43.17	43.17	86.33	1654	222
25952.38508	26145.40151	61.475	19.08	19.08	38.15	1559	222
11598.08508	26959.70151	-164.598	38.20	38.20	76.40	1252	222
8296.285077	28300.50151	-9.72582	30.19	30.19	60.38	1317	222
1438.685077	28441.10151	-44.7178	31.51	31.51	63.02	1756	222
7841.585077	28725.70151	-99.1498	40.36	40.36	80.73	1093	222
5077.885077	28875.50151	-149.046	41.73	41.73	83.46	1228	222
16791.28508	28919.50151	76.8596	31.37	31.37	62.74	1365	222
15796.88508	29179.50151	290.046	49.64	49.64	99.29	1097	222
7943.985077	31381.80151	-34.9978	13.47	13.47	26.94	5819	222
5713.585077	34821.80151	276.859	26.68	26.68	53.36	2011	222
6097.685077	34818.50151	206.53	36.01	36.01	72.02	1024	222
29496.38508	35642.80151	-118.59	39.73	39.73	79.46	1188	222
10561.68508	35676.20151	-222.918	34.85	34.85	69.71	1729	222
404.7850767	36952.90151	98.8376	25.25	25.25	50.49	2370	222
10019.18508	37002.50151	-58.3258	31.72	31.72	63.44	1955	222
467.6850767	39791.30151	-101.094	50.80	50.80	101.59	1450	222
37572.58508	39996.10151	-94.6138	32.95	32.95	65.89	1032	222
18303.78743	9402.703184	-156.6	31.79	31.79	63.59	1899	230
18217.28743	14281.00318	-15.3362	10.20	10.20	20.39	8816	230
14593.98743	15662.50318	-227.232	43.85	43.85	87.70	1475	230
13622.08743	17335.40318	-76.2482	32.73	32.73	65.47	1756	230
39918.48743	19054.10318	-139.104	37.59	37.59	75.17	1877	230
16827.48743	19361.80318	-98.9282	28.61	28.61	57.23	1241	230
36878.18743	19460.60318	96.946	10.86	10.86	21.71	8051	230
4411.587429	20664.80318	21.4882	35.30	35.30	70.60	1242	230
28438.78743	21862.00318	-33.4802	15.75	15.75	31.51	3521	230
9599.987429	22629.60318	-141.048	37.26	37.26	74.51	1275	230
10488.88743	24314.00318	-182.52	20.54	20.54	41.07	3195	230
15303.88743	24469.90318	-51.6242	44.91	44.91	89.82	1337	230
14574.38743	24758.10318	-86.6162	8.71	8.71	17.43	10527	230
10746.38743	26280.90318	-144.936	40.29	40.29	80.59	1011	230
27311.78743	26889.50318	-16.6322	39.42	39.42	78.85	1112	230
16872.58743	29718.00318	118.924	22.00	22.00	43.99	2274	230
3648.287429	30624.70318	39.0706	23.01	23.01	46.02	2329	230
31241.68743	30534.10318	-50.9762	27.91	27.91	55.81	1878	230
27627.18743	30616.10318	39.8032	25.95	25.95	51.90	2020	230
24205.78743	32707.20318	28.0816	20.87	20.87	41.73	3369	230
6975.187429	34039.10318	7.34384	24.07	24.07	48.14	2049	230
18818.48978	10605.30486	265.75	34.95	34.95	69.90	1630	238
23886.88978	18630.90486	-129.811	30.17	30.17	60.34	1132	238
28974.38978	18460.90486	-17.0585	21.85	21.85	43.71	2169	238
27093.48978	19314.60486	-77.3225	21.36	21.36	42.72	1607	238
23229.18978	24113.80486	8.2135	21.85	21.85	43.71	2385	238
9032.489781	24120.30486	-52.0505	17.31	17.31	34.62	4001	238
36581.28978	24721.60486	-201.09	29.32	29.32	58.64	1847	238
7584.289781	25496.30486	-123.331	29.51	29.51	59.02	1086	238
6232.189781	27452.60486	302.38	39.30	39.30	78.61	1377	238
18918.28978	28262.50486	77.4721	53.76	53.76	107.53	1170	238
10474.28978	28366.80486	68.6809	33.86	33.86	67.73	1096	238
35414.08978	28430.00486	-7.3385	24.89	24.89	49.78	1617	238
15140.38978	29396.60486	-131.755	42.81	42.81	85.63	1068	238
13045.68978	31899.50486	79.6699	26.31	26.31	52.61	2077	238
4737.989781	38912.10486	138.278	26.49	26.49	52.99	1921	238
17553.89213	8774.906533	-34.3328	19.90	19.90	39.80	2226	246
17154.19213	12439.00653	256.533	33.46	33.46	66.93	1610	246
39662.79213	12972.40653	-178.837	34.29	34.29	68.58	1331	246
40819.09213	15295.80653	-47.2928	29.96	29.96	59.91	1245	246
10228.89213	19001.10653	-131.533	17.64	17.64	35.28	2907	246
16853.99213	19473.90653	27.9616	19.52	19.52	39.05	2336	246
16222.49213	20154.30653	-114.037	14.11	14.11	28.21	5342	246
39175.29213	20909.00653	-81.6368	28.99	28.99	57.98	1855	246
21328.49213	20922.30653	-27.8528	20.94	20.94	41.87	2206	246
12383.59213	21632.70653	167.888	38.62	38.62	77.24	1066	246
14090.29213	21600.20653	-129.589	24.77	24.77	49.55	1743	246
24013.29213	21461.20653	-92.0048	15.31	15.31	30.61	5410	246
26211.99213	25007.50653	-148.381	37.66	37.66	75.31	1378	246
40264.69213	26061.50653	-215.125	29.44	29.44	58.88	2293	246
35633.49213	27453.70653	1.95516	38.90	38.90	77.81	1248	246
11414.99213	31128.70653	49.207	12.95	12.95	25.91	4384	246
15784.19213	31415.20653	145.178	27.39	27.39	54.78	1616	246
34619.49213	32301.50653	212.577	34.41	34.41	68.81	1240	246
9284.792132	32463.40653	-82.9328	18.72	18.72	37.44	3125	246
16518.59213	32986.90653	37.4854	18.30	18.30	36.60	2041	246
3443.992132	33124.40653	-23.3168	24.42	24.42	48.84	1513	246
5481.992132	36646.70653	-9.70884	35.18	35.18	70.37	1188	246
8834.192132	37302.20653	-145.789	39.42	39.42	78.85	1031	246
18621.39448	8365.308208	20.2092	35.82	35.82	71.64	1349	254
18766.99448	10657.20821	114.715	9.02	9.02	18.04	9333	254
17733.69448	12569.40821	278.817	11.45	11.45	22.89	9408	254
11737.99448	18905.50821	-112.519	30.29	30.29	60.57	1928	254
8151.094484	19375.20821	-118.999	29.70	29.70	59.39	1352	254
34176.79448	19759.90821	-109.927	17.95	17.95	35.89	4052	254
23282.99448	21607.60821	-144.271	28.24	28.24	56.47	2175	254
28416.89448	21710.90821	-149.455	24.89	24.89	49.78	2197	254
2544.794484	22256.30821	-10.7832	34.71	34.71	69.43	1190	254
6043.594484	22065.00821	-159.823	37.07	37.07	74.14	1032	254
13998.89448	22337.00821	-109.279	36.01	36.01	72.02	1341	254
11997.69448	25208.40821	-143.623	19.15	19.15	38.29	3735	254
10594.19448	25684.40821	-140.383	20.96	20.96	41.92	3051	254
40272.09448	26096.50821	-165.655	32.57	32.57	65.14	1056	254
35005.39448	26708.80821	40.722	26.82	26.82	53.65	1141	254
14019.89448	27850.00821	-238.231	33.75	33.75	67.49	1846	254
31875.89448	29598.80821	-211.663	51.53	51.53	103.05	1043	254
1228.994484	30268.50821	88.341	34.27	34.27	68.53	1180	254
9662.494484	33790.90821	-165.655	32.38	32.38	64.76	1579	254
12964.49448	37343.50821	9.95282	39.99	39.99	79.98	1433	254
11520.09448	37971.30821	256.839	28.35	28.35	56.71	2163	254
20828.19684	18182.70988	-140.162	43.24	43.24	86.48	1116	262
12057.89684	21776.60988	-110.354	16.37	16.37	32.73	3998	262
10107.19684	22497.80988	-14.4495	20.72	20.72	41.45	2821	262
16446.49684	22942.70988	-185.522	40.55	40.55	81.11	1380	262
15652.09684	23581.70988	-156.362	35.49	35.49	70.98	1223	262
29653.89684	23944.50988	-32.5935	9.73	9.73	19.45	7019	262
9629.996836	24213.20988	-160.25	34.67	34.67	69.33	1088	262
26108.79684	25091.30988	28.5741	36.20	36.20	72.39	1139	262
34600.59684	26281.90988	290.845	42.01	42.01	84.03	1369	262
35051.09684	26678.50988	-33.2415	30.33	30.33	60.66	1166	262
8147.396836	27371.30988	-243.842	41.00	41.00	82.00	1177	262
6229.196836	27619.00988	-26.1135	16.39	16.39	32.78	4038	262
31918.59684	30958.10988	-188.762	32.31	32.31	64.62	1792	262
10299.99684	31745.30988	224.178	28.35	28.35	56.71	2385	262
36655.49684	32045.40988	126.01	24.59	24.59	49.17	2058	262
7904.996836	32724.20988	-118.13	31.86	31.86	63.73	1511	262
30259.19684	39507.30988	-14.4495	28.21	28.21	56.43	1237	262
28556.39919	16290.31156	-58.2919	42.20	42.20	84.40	1122	270
26480.09919	17278.51156	-56.9959	27.93	27.93	55.86	1169	270
29023.69919	18587.21156	-244.916	27.98	27.98	55.95	2629	270
41061.29919	19613.51156	-117.908	18.23	18.23	36.46	3731	270
11554.39919	20795.41156	-137.348	17.45	17.45	34.90	5005	270
14426.99919	21341.31156	14.9609	35.80	35.80	71.59	1422	270
40169.99919	21784.71156	-206.036	45.97	45.97	91.94	1288	270
12205.39919	21679.81156	-65.4199	15.68	15.68	31.37	5392	270
32951.09919	22844.51156	23.0195	11.59	11.59	23.17	6662	270
21468.59919	23072.11156	-235.844	17.17	17.17	34.34	5075	270
14680.79919	25117.11156	68.4407	20.25	20.25	40.51	2535	270
17229.89919	26216.31156	-20.0599	17.62	17.62	35.23	2325	270
25481.99919	26734.51156	-230.012	45.12	45.12	90.24	1152	270
858.3991882	29034.61156	-91.9879	30.21	30.21	60.43	1755	270
23574.29919	29653.51156	-3.21186	28.78	28.78	57.56	1508	270
5660.699188	29724.61156	231.811	31.49	31.49	62.97	1168	270
39638.49919	32019.51156	19.3565	25.32	25.32	50.63	1544	270
1509.299188	32737.71156	131.444	43.24	43.24	86.48	1228	270
32768.89919	36107.91156	-233.9	48.04	48.04	96.08	1175	270
11661.79919	37874.21156	284.558	36.95	36.95	73.90	1926	270
16968.40154	10860.71323	-57.4222	17.87	17.87	35.75	4303	278
20348.20154	10813.41323	122.227	15.19	15.19	30.38	2657	278
40246.20154	18239.81323	-166.286	44.53	44.53	89.07	1312	278
12482.10154	18508.11323	-242.75	41.71	41.71	83.41	1371	278
22097.90154	18728.81323	-170.174	34.62	34.62	69.24	1763	278
18848.00154	18978.61323	-187.67	25.43	25.43	50.87	2022	278
14269.20154	19139.41323	-137.774	9.91	9.91	19.83	10335	278
17336.90154	20264.51323	151.531	9.35	9.35	18.70	8788	278
11470.60154	22619.91323	-56.7742	38.13	38.13	76.25	1038	278
14142.70154	24400.11323	-125.462	20.18	20.18	40.36	3564	278
22322.50154	26020.51323	-222.662	44.09	44.09	88.17	1243	278
27547.00154	29602.21323	127.355	13.71	13.71	27.41	5652	278
12868.60154	31102.51323	100.981	16.86	16.86	33.72	2918	278
6819.20154	31299.91323	107.575	30.78	30.78	61.56	2027	278
28548.60154	32756.71323	-172.766	29.96	29.96	59.91	2590	278
373.3015401	36970.21323	44.5712	21.34	21.34	42.67	2981	278
8790.40154	37970.41323	42.3734	18.53	18.53	37.07	3484	278
27506.30389	16141.61491	-116.817	39.94	39.94	79.88	1415	286
10050.20389	16804.41491	-110.337	19.19	19.19	38.39	4815	286
37930.90389	16758.21491	266.123	55.20	55.20	110.40	1126	286
15562.80389	18599.41491	-72.7525	27.53	27.53	55.06	1208	286
19442.90389	20161.91491	-134.313	44.91	44.91	89.82	1178	286
17106.80389	20942.91491	-92.1926	17.95	17.95	35.89	3060	286
37762.30389	21278.31491	-80.5285	26.82	26.82	53.65	1079	286
14012.10389	23190.71491	-84.4165	17.38	17.38	34.76	3288	286
19803.50389	23612.11491	-175.785	15.66	15.66	31.32	6684	286
19786.50389	24012.31491	248.54	21.90	21.90	43.80	2396	286
10390.20389	24139.91491	74.9141	16.06	16.06	32.12	3263	286
32259.70389	24571.01491	-160.233	13.31	13.31	26.61	7700	286
19718.70389	25757.91491	280.775	28.02	28.02	56.05	2385	286
6882.903892	27098.31491	-84.4165	18.89	18.89	37.77	3187	286
15790.00389	27532.31491	-180.321	24.12	24.12	48.23	2720	286
30672.60389	27577.31491	49.2731	26.73	26.73	53.46	1206	286
18499.40389	28166.51491	201.654	35.35	35.35	70.70	1071	286
9641.403892	29428.21491	-6.65655	22.80	22.80	45.59	2190	286
28800.90389	30263.01491	39.7493	13.16	13.16	26.33	5317	286
32751.20389	36114.61491	-60.4405	20.98	20.98	41.97	3083	286
33942.20389	36564.01491	-110.337	30.92	30.92	61.84	1337	286
5737.203892	39839.61491	-74.0485	32.17	32.17	64.34	1432	286
10494.20624	18134.91658	-141.219	29.27	29.27	58.55	1649	294
37785.60624	21467.31658	-206.667	16.65	16.65	33.30	5159	294
33081.10624	22866.51658	95.0005	31.86	31.86	63.73	1421	294
11590.90624	24338.01658	-163.251	39.73	39.73	79.46	1862	294
11821.60624	26234.31658	185.843	23.20	23.20	46.39	2756	294
15282.50624	26508.81658	236.392	12.69	12.69	25.39	6467	294
21012.00624	26421.81658	-25.2269	22.70	22.70	45.40	2319	294
11487.90624	26816.21658	-67.9949	37.14	37.14	74.28	1002	294
14551.70624	27805.11658	92.8027	11.21	11.21	22.42	4972	294
11894.80624	29778.31658	-126.315	48.94	48.94	97.87	1208	294
29561.60624	30214.81658	-143.163	15.24	15.24	30.47	5093	294
8475.606244	34091.71658	253.242	38.74	38.74	77.48	1436	294
14867.1086	10411.31826	280.655	42.88	42.88	85.77	1022	302
18273.8086	11847.11826	126.809	19.71	19.71	39.42	2420	302
27549.2086	18318.51826	-122.205	22.96	22.96	45.92	2250	302
24747.9086	18267.51826	-43.1492	20.63	20.63	41.26	2856	302
16239.6086	20263.21826	-234.957	24.89	24.89	49.78	2384	302
19078.4086	20769.21826	286.515	34.59	34.59	69.19	1451	302
26723.7086	22457.51826	-78.7892	29.53	29.53	59.06	1321	302
18750.3086	22787.21826	-83.9732	30.07	30.07	60.15	1796	302
15455.8086	25408.31826	26.4424	33.39	33.39	66.79	1320	302
16535.0086	25499.11826	79.1896	20.11	20.11	40.22	2157	302
11802.5086	26260.21826	199.336	32.17	32.17	64.34	1321	302
12453.9086	28777.41826	-21.1172	15.78	15.78	31.56	2354	302
30531.3086	31234.11826	-56.1092	48.35	48.35	96.70	1019	302
29628.8086	37919.41826	257.944	37.37	37.37	74.75	2249	302
40884.51095	15333.31993	18.1106	24.66	24.66	49.31	1642	310
16340.71095	17090.01993	-88.7824	35.63	35.63	71.26	1501	310
10482.21095	18027.91993	-114.054	17.54	17.54	35.09	3414	310
17302.71095	20264.11993	293.568	28.38	28.38	56.76	1805	310
38833.01095	21865.41993	32.03	19.38	19.38	38.76	2651	310
20987.41095	21960.41993	-79.7104	20.14	20.14	40.27	4094	310
24165.91095	21949.01993	-219.678	42.51	42.51	85.02	1036	310
32266.61095	22508.11993	-141.918	36.41	36.41	72.82	1103	310
8467.710948	23206.61993	-249.486	47.19	47.19	94.39	1086	310
2263.010948	24933.11993	-33.0544	33.35	33.35	66.69	1061	310
6885.210948	27153.51993	-84.2464	23.31	23.31	46.63	1995	310
14707.81095	27225.91993	9.31944	22.40	22.40	44.79	2533	310
12518.31095	27752.41993	-55.0864	35.14	35.14	70.27	1167	310
8279.510948	28349.51993	-99.1504	23.57	23.57	47.15	2006	310
18193.61095	28394.71993	213.715	28.19	28.19	56.38	1653	310
25566.71095	28843.51993	-112.11	27.20	27.20	54.40	2809	310
13642.51095	30008.61993	-43.4224	22.00	22.00	43.99	1948	310
36553.11095	32012.61993	135.327	30.40	30.40	60.81	1263	310
15090.71095	34324.51993	256.938	31.23	31.23	62.45	2430	310
25941.71095	35859.91993	-7.13436	28.94	28.94	57.89	1177	310
15978.7133	22268.9216	-135.012	30.50	30.50	60.99	1069	318
25171.3133	22315.7216	-203.7	50.92	50.92	101.83	1040	318
32297.7133	22538.5216	-173.892	21.57	21.57	43.14	4157	318
18713.8133	22867.7216	-212.124	37.00	37.00	73.99	1472	318
13696.3133	25750.3216	-205.644	49.62	49.62	99.24	1036	318
4918.5133	26555.6216	-149.916	34.74	34.74	69.47	1369	318
15219.5133	27614.3216	255.251	34.81	34.81	69.61	1242	318
5073.5133	28059.2216	-74.1004	20.06	20.06	40.13	3250	318
33278.8133	28285.7216	255.984	37.54	37.54	75.08	1368	318
8714.8133	30372.8216	33.2732	25.36	25.36	50.73	1087	318
3714.0133	30540.2216	59.6468	24.04	24.04	48.09	1692	318
28064.5133	32151.2216	-14.4844	32.62	32.62	65.23	1375	318
32697.6133	36022.8216	-108.444	33.02	33.02	66.03	1505	318
8808.6133	37975.6216	80.8922	28.59	28.59	57.18	1220	318
7895.115651	16143.52328	-72.3785	35.63	35.63	71.26	1080	326
24132.81565	17689.42328	145.139	24.49	24.49	48.98	1661	326
40454.81565	19263.92328	-35.4425	32.43	32.43	64.86	1270	326
17678.11565	19751.92328	-134.586	38.46	38.46	76.91	1122	326
15823.21565	21037.32328	-19.8905	15.24	15.24	30.47	3791	326
38886.81565	21806.72328	-59.4185	34.08	34.08	68.15	1290	326
21007.21565	21929.82328	-54.8825	13.14	13.14	26.28	6138	326
32411.51565	22917.02328	-73.0265	24.92	24.92	49.83	1732	326
12597.31565	23722.02328	80.6701	40.53	40.53	81.06	1038	326
21863.91565	24050.72328	131.952	27.06	27.06	54.12	1558	326
24063.81565	24322.92328	128.289	26.96	26.96	53.93	1041	326
13702.01565	25983.52328	-66.5465	26.02	26.02	52.05	1227	326
29882.91565	26995.02328	-189.666	43.43	43.43	86.85	1281	326
8306.115651	28211.22328	-146.898	18.20	18.20	36.41	3985	326
15970.41565	28234.02328	-244.746	50.56	50.56	101.12	1130	326
17494.41565	28277.92328	84.3331	32.52	32.52	65.05	1473	326
28931.11565	29030.72328	292.392	33.32	33.32	66.65	1853	326
7751.015651	32994.92328	-78.8585	19.48	19.48	38.95	2895	326
23242.91565	33332.32328	27.1903	20.70	20.70	41.40	2561	326
25964.41565	35885.22328	-48.4025	37.68	37.68	75.36	1147	326
9519.615651	37361.22328	-73.6745	34.55	34.55	69.10	1276	326
18844.818	16055.22495	-65.4725	33.70	33.70	67.40	1111	334
18555.618	17944.62495	120.741	30.92	30.92	61.84	1468	334
21135.018	22145.32495	211.583	40.27	40.27	80.54	1097	334
18678.218	22852.52495	-51.2165	16.81	16.81	33.63	3648	334
13898.718	24586.92495	-21.4085	23.22	23.22	46.44	2533	334
15403.618	24417.92495	10.8511	26.19	26.19	52.38	1085	334
13730.918	25907.42495	-89.4485	26.78	26.78	53.55	2187	334
29920.518	26519.72495	-129.625	27.25	27.25	54.49	1333	334
33165.518	29838.62495	-187.945	42.70	42.70	85.39	1333	334
26697.818	33084.52495	69.4591	28.38	28.38	56.76	1167	334
26311.918	34012.82495	-40.8485	23.13	23.13	46.25	2424	334
10687.218	35555.32495	-125.737	11.99	11.99	23.97	4700	334
33933.318	36504.72495	-114.721	28.10	28.10	56.19	1872	334
18441.62036	10860.12663	-94.8546	32.12	32.12	64.24	1810	342
18852.92036	16015.92663	18.6876	13.75	13.75	27.51	4121	342
24129.62036	17692.22663	280.958	20.51	20.51	41.02	2700	342
24263.22036	26365.32663	85.3542	14.62	14.62	29.25	4550	342
21152.72036	26473.92663	-146.695	37.77	37.77	75.55	1228	342
27115.22036	26868.42663	80.9586	14.77	14.77	29.53	3484	342
22245.82036	28464.42663	-190.111	46.82	46.82	93.63	1155	342
17361.02036	31921.62663	-116.887	22.14	22.14	44.27	2117	342
15984.82036	33061.92663	-107.167	38.67	38.67	77.34	1004	342
28524.02036	35362.72663	-79.9506	20.39	20.39	40.79	3628	342
15055.02271	11990.4283	-117.757	28.21	28.21	56.43	1526	350
12649.52271	18137.8283	-58.1407	25.41	25.41	50.82	1311	350
15848.02271	21164.6283	-170.893	16.77	16.77	33.54	4087	350
28222.32271	22756.8283	28.7219	27.62	27.62	55.25	1723	350
19763.72271	23628.1283	-177.373	16.37	16.37	32.73	5072	350
22168.92271	24467.7283	-54.2527	40.01	40.01	80.02	1027	350
27111.02271	26868.3283	107.843	22.94	22.94	45.88	1445	350
14696.12271	27178.7283	114.436	31.30	31.30	62.60	1189	350
8291.722707	28274.4283	-92.4847	19.17	19.17	38.34	2588	350
11540.92271	31294.2283	-3.70865	38.29	38.29	76.58	1109	350
31564.62271	33194.8283	-204.589	42.37	42.37	84.73	1177	350
19899.12271	33548.7283	19.1981	24.09	24.09	48.18	1431	350
437.5227072	37004.8283	49.9673	22.66	22.66	45.31	2071	350
16738.02506	19494.02998	-84.2827	27.41	27.41	54.82	1452	358
38793.22506	19636.22998	-13.0027	20.09	20.09	40.18	2176	358
2069.125059	21287.82998	-24.0187	25.62	25.62	51.24	1411	358
11558.62506	21764.52998	-122.515	23.71	23.71	47.43	2606	358
21081.42506	22245.32998	184.544	33.96	33.96	67.92	1309	358
22792.72506	25846.12998	-233.323	38.41	38.41	76.82	1151	358
28206.52506	25843.62998	-31.1467	14.11	14.11	28.21	3445	358
29868.72506	27184.02998	-7.17071	31.86	31.86	63.73	1037	358
26434.42506	28516.32998	-166.579	14.18	14.18	28.35	2757	358
21918.52506	30790.32998	69.5255	23.01	23.01	46.02	1410	358
6580.825059	36168.12998	-31.7947	27.39	27.39	54.78	1452	358
13088.32506	38523.92998	-88.1707	32.69	32.69	65.37	1008	358
270.6250591	38896.92998	117.877	36.69	36.69	73.38	1199	358
2486.625059	40101.02998	-57.0667	32.45	32.45	64.90	1356	358
36297.72741	20723.13165	75.8968	16.13	16.13	32.26	2880	366
12161.22741	22270.33165	-216.049	43.31	43.31	86.62	1004	366
19794.02741	22198.73165	213.626	22.98	22.98	45.97	2135	366
29476.72741	22699.33165	-171.985	17.99	17.99	35.98	3480	366
5507.627411	24134.93165	-148.009	41.07	41.07	82.14	1400	366
24346.92741	24307.83165	235.604	20.37	20.37	40.74	1705	366
15960.42741	26580.23165	-205.681	16.96	16.96	33.91	3713	366
15287.82741	30445.13165	-241.969	36.79	36.79	73.57	1171	366
9117.227411	34119.03165	-50.8088	30.17	30.17	60.34	1982	366
5683.027411	34827.23165	162.344	9.96	9.96	19.92	6975	366
32254.22976	24455.83333	-243.487	34.83	34.83	69.66	1262	374
18898.52976	27131.63333	7.54297	23.27	23.27	46.53	1847	374
14796.62976	28531.43333	-50.3828	30.97	30.97	61.94	1379	374
5304.729763	29118.63333	-185.815	52.75	52.75	105.50	1238	374
31927.82976	30765.83333	-102.871	29.86	29.86	59.72	1752	374
432.8297629	36978.03333	213.404	17.66	17.66	35.33	4112	374
12299.72976	38153.63333	118.898	26.80	26.80	53.60	1237	374
20699.43211	18162.735	-84.3009	25.81	25.81	51.62	1763	382
19807.13211	23714.435	-79.7649	35.07	35.07	70.13	1107	382
29794.13211	27115.435	-141.325	45.50	45.50	91.00	1033	382
5997.132115	29668.435	115.013	27.11	27.11	54.21	1065	382
24306.63211	30001.735	-94.6689	26.05	26.05	52.09	1499	382
28773.03211	30278.435	72.5223	27.41	27.41	54.82	1404	382
26261.43211	30445.935	-47.3649	32.22	32.22	64.43	1398	382
13263.33211	32695.935	202.193	44.86	44.86	89.73	1054	382
30296.43211	33741.935	219.042	32.36	32.36	64.72	1139	382
13678.53211	34967.535	104.024	28.47	28.47	56.94	1421	382
3898.132115	38102.935	-35.7009	24.37	24.37	48.75	2368	382
7516.932115	39938.335	-105.685	20.16	20.16	40.32	2982	382
38812.03447	21926.93668	33.4725	19.24	19.24	38.48	2168	390
12291.53447	27660.83668	188.051	23.48	23.48	46.96	1952	390
26416.53447	28488.93668	-61.8429	19.36	19.36	38.72	1956	390
3578.534467	30527.73668	-29.4429	25.81	25.81	51.62	1110	390
7538.634467	38927.93668	66.4394	28.85	28.85	57.70	1280	390
25525.23682	16368.23835	-75.025	28.17	28.17	56.33	1858	398
38799.53682	19686.63835	-51.697	28.71	28.71	57.41	1124	398
17219.83682	21744.53835	201.748	39.63	39.63	79.27	1015	398
31864.03682	21920.23835	-51.697	24.23	24.23	48.47	1228	398
19642.83682	23591.13835	-210.457	29.63	29.63	59.25	1385	398
760.1368186	29210.43835	-113.905	22.51	22.51	45.03	1720	398
5148.936819	33859.23835	-124.921	37.73	37.73	75.45	1081	398
5691.736819	34845.63835	246.437	14.41	14.41	28.83	3685	398
6725.536819	35196.63835	-41.329	36.27	36.27	72.53	1392	398
40130.33917	19946.64003	284.31	28.97	28.97	57.93	1902	406
6103.239171	21277.44003	1.86493	25.83	25.83	51.67	1162	406
31792.53917	21967.24003	30.0979	31.46	31.46	62.93	1087	406
25679.83917	23943.44003	-46.0871	12.15	12.15	24.30	3931	406
34806.23917	24114.64003	11.7829	26.82	26.82	53.65	1246	406
37455.93917	24357.14003	-108.295	40.65	40.65	81.29	1316	406
741.9391705	29246.44003	-78.4871	16.65	16.65	33.30	2551	406
13010.63917	38533.74003	-3.31907	20.06	20.06	40.13	2579	406
31646.94152	22000.8417	-89.0771	8.76	8.76	17.52	6955	414
24201.44152	22453.5417	295.077	35.07	35.07	70.13	1102	414
30101.54152	22439.2417	-144.157	32.57	32.57	65.14	1401	414
17640.44152	27786.4417	156.616	20.02	20.02	40.03	3401	414
26429.34152	28495.2417	-97.5011	14.27	14.27	28.54	2931	414
28818.54152	30291.0417	25.4803	21.48	21.48	42.96	2438	414
34925.04152	30393.7417	-146.749	21.78	21.78	43.57	2429	414
5939.741522	37858.7417	169.802	35.23	35.23	70.46	1138	414
19432.84387	14471.64337	-18.0192	20.46	20.46	40.93	2494	422
8341.243874	14514.54337	-218.899	35.58	35.58	71.17	1182	422
28346.54387	21581.34337	-102.259	11.00	11.00	22.00	5222	422
17885.64387	22931.84337	-63.3792	24.82	24.82	49.64	1085	422
4990.743874	24841.74337	-103.555	26.75	26.75	53.51	1714	422
29653.74387	25012.34337	19.3974	14.32	14.32	28.64	2691	422
33788.54387	25633.54337	-62.0832	39.14	39.14	78.28	1023	422
28198.44387	25858.54337	-20.6112	8.34	8.34	16.67	6074	422
31877.04387	30850.74337	-107.443	26.92	26.92	53.84	1641	422
30593.24387	32671.74337	113.17	21.60	21.60	43.19	2758	422
6777.243874	35086.74337	-49.1232	17.87	17.87	35.75	2768	422
32807.04387	36103.94337	-108.091	36.24	36.24	72.49	1387	422
27271.84623	19380.34505	-180.241	26.82	26.82	53.65	2468	430
36306.14623	20739.04505	26.5014	13.89	13.89	27.79	4247	430
32500.04623	21237.84505	-222.361	22.04	22.04	44.09	1809	430
38784.44623	21988.14505	-103.777	17.83	17.83	35.65	3649	430
5044.646226	24764.54505	-101.185	21.69	21.69	43.38	1736	430
29515.44623	26049.84505	-77.2092	17.10	17.10	34.19	3202	430
31101.04623	27600.84505	125.402	33.11	33.11	66.22	1048	430
2344.946226	28923.24505	227.234	22.35	22.35	44.70	2075	430
20289.34623	29127.84505	110.018	29.88	29.88	59.77	1128	430
4508.646226	30740.24505	6.72115	16.93	16.93	33.86	2756	430
28542.14623	35357.24505	38.9556	23.88	23.88	47.76	1339	430
3903.546226	36456.34505	2.49475	12.22	12.22	24.44	3474	430
9219.146226	39869.84505	71.19	21.45	21.45	42.91	2153	430
28359.94858	21573.34672	-123.439	19.17	19.17	38.34	1829	438
38009.24858	22062.14672	-200.551	30.99	30.99	61.98	1087	438
24060.94858	28407.64672	-158.431	33.06	33.06	66.13	1325	438
15401.24858	31534.64672	204.301	9.37	9.37	18.75	8693	438
18784.25093	10605.2484	-51.7334	17.24	17.24	34.48	2789	446
16785.15093	19537.8484	-23.8694	17.03	17.03	34.05	2820	446
18893.05093	24137.1484	-154.765	10.86	10.86	21.71	8388	446
16979.75093	25424.0484	249.5	16.08	16.08	32.17	3573	446
12203.25093	26609.9484	94.9216	17.26	17.26	34.52	2090	446
9553.95093	27316.8484	-117.181	28.92	28.92	57.84	1270	446
15231.35093	30428.7484	-128.845	21.64	21.64	43.28	2588	446
26128.25093	35212.1484	-186.517	41.45	41.45	82.90	1085	446
33359.95093	35444.4484	281.002	40.91	40.91	81.81	1026	446
9164.55093	39853.9484	38.5114	26.33	26.33	52.66	1591	446
10829.05328	20094.25007	-169.891	35.47	35.47	70.93	1528	454
5604.853282	24109.25007	-116.107	30.83	30.83	61.65	1050	454
36687.65328	25824.85007	102.026	13.42	13.42	26.85	3756	454
17628.95328	26192.75007	130.597	27.51	27.51	55.01	1370	454
19880.65328	27819.35007	-85.6514	31.16	31.16	62.31	1120	454
39631.85328	32023.95007	202.392	23.36	23.36	46.72	2514	454
28553.35328	32624.55007	-11.7794	23.97	23.97	47.95	2173	454
34991.35328	33725.85007	-24.0914	24.94	24.94	49.88	1462	454
11239.15328	36095.05007	-180.907	24.23	24.23	48.47	2688	454
7485.353282	39729.85007	-103.147	24.82	24.82	49.64	1755	454
24014.05563	17698.15175	92.2797	22.87	22.87	45.73	1178	462
11409.15563	22451.25175	-48.2895	16.84	16.84	33.68	2910	462
32240.65563	24605.15175	38.0673	20.06	20.06	40.13	1107	462
28167.15563	25831.55175	-92.3535	12.27	12.27	24.54	4466	462
18857.15563	27111.15175	-24.9615	23.01	23.01	46.02	1813	462
24030.95563	28522.95175	-91.7055	23.90	23.90	47.81	2774	462
30558.45563	28988.85175	-253.705	53.98	53.98	107.95	1037	462
27562.25563	29602.95175	28.5435	13.28	13.28	26.56	4530	462
28788.15563	30331.55175	43.1955	22.66	22.66	45.31	1483	462
32512.95563	32874.45175	-122.809	15.78	15.78	31.56	4833	462
21896.75563	33161.15175	-119.569	15.21	15.21	30.43	2867	462
1034.655634	38601.65175	-35.3295	18.18	18.18	36.36	1703	462
12991.05563	39295.95175	-93.0015	30.73	30.73	61.47	1012	462
20494.35563	40357.55175	43.1955	33.06	33.06	66.13	1087	462
39237.45799	20590.45342	-64.0635	26.80	26.80	53.60	1515	470
19685.85799	25736.95342	239.31	17.40	17.40	34.81	2972	470
750.9579858	29219.95342	-226.712	17.85	17.85	35.70	3805	470
18351.66034	8455.055097	-239.894	20.84	20.84	41.68	2199	478
24335.26034	24311.2551	116.744	21.48	21.48	42.96	1788	478
10813.56034	27847.0551	258.868	26.54	26.54	53.08	1245	478
19606.76034	29124.7551	-70.1176	19.88	19.88	39.75	2198	478
27590.76034	29586.1551	12.7148	12.55	12.55	25.10	3843	478
35507.26034	32514.6551	-24.1096	28.94	28.94	57.89	1092	478
15992.86034	33038.0551	-23.4616	22.89	22.89	45.78	1347	478
35906.46269	18069.75677	-179.204	32.15	32.15	64.29	2528	486
39256.86269	20708.45677	-188.276	24.82	24.82	49.64	3157	486
16227.06269	24008.65677	-45.0677	24.61	24.61	49.22	1288	486
15328.56269	24402.15677	-45.0677	12.60	12.60	25.20	4369	486
11267.46269	27969.65677	110.661	22.51	22.51	45.03	1357	486
11310.06269	28966.45677	-12.6677	29.53	29.53	59.06	1262	486
34783.46269	29769.75677	11.7601	20.06	20.06	40.13	1496	486
30409.46269	33787.05677	189.049	28.05	28.05	56.10	1397	486
31088.46269	34087.95677	29.3425	16.41	16.41	32.83	2945	486
18415.76504	8524.858446	-246.818	31.16	31.16	62.31	1292	494
13224.36504	21312.35845	-79.6337	15.78	15.78	31.56	2450	494
14465.96504	24051.15845	-143.138	37.44	37.44	74.89	1216	494
15330.96504	24439.55845	22.5271	20.87	20.87	41.73	1834	494
16991.16504	25430.95845	182.966	15.97	15.97	31.93	2727	494
12989.46504	26989.75845	-49.1777	25.93	25.93	51.86	1347	494
2566.365041	31127.15845	-218.306	31.49	31.49	62.97	1655	494
39618.46504	32029.55845	182.234	24.44	24.44	48.89	2360	494
31513.06504	33347.35845	121.428	24.26	24.26	48.51	2208	494
17766.76739	11949.86012	-124.568	27.15	27.15	54.31	1469	502
40468.36739	18888.86012	-105.128	35.18	35.18	70.37	1190	502
35643.76739	21209.26012	-202.976	26.31	26.31	52.61	2400	502
23364.46739	22025.06012	-0.799779	20.84	20.84	41.68	2273	502
12495.66739	22255.46012	-106.424	23.50	23.50	47.01	2493	502
17023.16739	25435.06012	203.257	13.31	13.31	26.61	4271	502
17579.06739	26016.76012	-144.656	34.19	34.19	68.39	1452	502
12289.46739	26609.46012	195.199	13.12	13.12	26.23	4621	502
20698.56739	28165.16012	138.056	28.33	28.33	56.66	1594	502
4812.467393	36097.76012	-113.552	23.86	23.86	47.71	2332	502
14693.66975	20769.7618	-74.0338	12.98	12.98	25.95	4837	510
24465.56975	22224.3618	-40.3378	32.36	32.36	64.72	1225	510
16672.96975	26939.0618	279.438	31.75	31.75	63.49	1275	510
21839.96975	28654.2618	-33.2098	28.14	28.14	56.28	1626	510
15777.36975	31417.2618	8.3756	16.44	16.44	32.88	2493	510
10238.0721	18997.76347	-52.5891	14.04	14.04	28.07	2584	518
12359.6721	22901.16347	-75.9171	15.02	15.02	30.05	4521	518
18303.3721	25310.66347	-25.3731	15.64	15.64	31.27	2918	518
17015.7721	25452.66347	124.92	10.22	10.22	20.44	4265	518
1564.272097	26270.96347	-104.429	26.21	26.21	52.42	1309	518
27585.2721	29595.36347	-31.2051	13.75	13.75	27.51	5084	518
20292.3721	29844.46347	-73.3251	35.84	35.84	71.69	1079	518
12984.47445	20486.26514	-98.5365	23.03	23.03	46.06	1557	526
38244.87445	26133.16514	-63.5445	24.07	24.07	48.14	1691	526
29484.37445	26699.36514	-82.3365	28.38	28.38	56.76	1125	526
18881.87445	27097.66514	-44.7525	15.97	15.97	31.93	2580	526
33901.37445	27939.56514	-2.63248	25.93	25.93	51.86	1125	526
24051.67445	28478.36514	-88.8165	27.55	27.55	55.11	1425	526
31910.57445	30781.46514	-163.984	33.65	33.65	67.31	1020	526
7774.674449	32874.06514	-226.84	22.35	22.35	44.70	2799	526
16322.67445	34372.56514	163.076	42.81	42.81	85.63	1034	526
4733.174449	36063.66514	-16.2405	34.01	34.01	68.01	1106	526
18398.3768	8275.166819	-72.5558	21.52	21.52	43.05	1113	534
37772.8768	21257.56682	-176.884	16.58	16.58	33.16	2891	534
35718.8768	21270.96682	-144.484	24.00	24.00	47.99	1956	534
38726.7768	22068.76682	-128.284	29.34	29.34	58.69	1031	534
1723.576801	22943.36682	-162.628	35.09	35.09	70.18	1202	534
9999.176801	27773.56682	-79.6838	40.74	40.74	81.48	1021	534
5960.776801	31597.06682	-99.1238	32.90	32.90	65.80	1344	534
32545.9768	32925.76682	-195.676	35.96	35.96	71.92	1370	534
12388.4768	38105.16682	270.828	35.14	35.14	70.27	1338	534
17936.67915	15751.66849	58.4351	26.66	26.66	53.32	1707	542
38813.27915	19705.86849	-93.8792	25.34	25.34	50.68	1339	542
16446.07915	20807.56849	-47.8712	20.23	20.23	40.46	1721	542
15478.07915	22122.56849	13.0138	22.30	22.30	44.60	1221	542
19382.27915	22346.96849	-211.815	39.14	39.14	78.28	1302	542
21593.07915	22245.76849	-135.351	24.12	24.12	48.23	1931	542
18577.07915	22849.76849	5.68785	29.32	29.32	58.64	1425	542
11668.77915	23329.66849	7.88565	26.99	26.99	53.98	1021	542
4508.779153	30744.86849	70.1566	25.43	25.43	50.87	1240	542
2801.279153	32741.96849	26.2006	31.89	31.89	63.77	1107	542
11071.17915	33055.86849	81.1456	20.63	20.63	41.26	2076	542
21172.0815	10660.77017	-82.1545	18.49	18.49	36.97	1704	550
19407.5815	22327.57017	2.08551	24.94	24.94	49.88	1319	550
20684.4815	22511.17017	-82.8025	24.77	24.77	49.55	2179	550
24360.3815	22359.67017	-40.0345	26.12	26.12	52.23	1215	550
4397.481505	24350.37017	-58.8265	25.13	25.13	50.26	1597	550
8247.781505	28313.27017	-47.8105	15.38	15.38	30.76	2672	550
26700.88386	22377.97184	-14.0538	30.33	30.33	60.66	1357	558
24127.28386	23856.57184	-175.406	14.91	14.91	29.81	4886	558
29638.08386	24999.27184	-63.9498	29.74	29.74	59.49	1174	558
15972.08386	26572.67184	-76.9098	16.77	16.77	33.54	1792	558
33294.68386	28598.07184	40.2414	33.37	33.37	66.74	1084	558
33492.48386	30788.37184	-168.926	26.28	26.28	52.56	2134	558
32784.88386	33805.67184	99.582	42.44	42.44	84.87	1075	558
34075.08386	36606.37184	-43.8618	22.77	22.77	45.55	1509	558
9157.183857	39879.77184	119.362	38.27	38.27	76.54	1235	558
17083.78621	13413.07352	43.965	23.34	23.34	46.68	1333	566
12973.58621	26929.57352	91.584	33.39	33.39	66.79	1223	566
13013.78621	39385.57352	-51.5772	30.19	30.19	60.38	1184	566
26659.98621	39404.07352	52.7562	30.31	30.31	60.62	1117	566
12904.28856	17357.37519	-74.1965	33.51	33.51	67.02	1068	574
8373.488561	25028.57519	-138.997	35.80	35.80	71.59	1114	574
16988.98856	25470.67519	216.919	17.85	17.85	35.70	3007	574
40288.58856	26146.57519	-100.765	19.78	19.78	39.56	2692	574
722.2885605	26624.37519	-133.165	37.47	37.47	74.94	1280	574
12631.08856	31246.27519	-70.9565	21.03	21.03	42.06	1852	574
36586.98856	32048.97519	4.46529	31.72	31.72	63.44	1171	574
4772.388561	32855.37519	-100.765	19.83	19.83	39.66	1792	574
11030.28856	33059.67519	108.494	19.95	19.95	39.89	2420	574
34933.38856	34927.47519	135.601	23.41	23.41	46.82	2019	574
17814.59091	12503.07687	230.899	33.68	33.68	67.35	1045	582
24323.39091	24324.77687	256.54	31.58	31.58	63.16	1475	582
24726.29091	27739.87687	-143.472	10.46	10.46	20.91	8045	582
4487.690912	30742.47687	57.2732	16.93	16.93	33.86	2012	582
11622.69091	31114.57687	84.3794	30.45	30.45	60.90	1018	582
15716.49091	31395.67687	5.99115	19.78	19.78	39.56	2625	582
5963.790912	31543.57687	-8.03985	27.93	27.93	55.86	1614	582
35551.99091	32516.87687	-7.39185	21.93	21.93	43.85	1182	582
24498.99326	22192.67854	-136.931	30.80	30.80	61.61	1282	590
28381.79326	22414.67854	-52.6912	16.89	16.89	33.77	2102	590
24244.29326	30012.97854	-176.459	18.56	18.56	37.11	5257	590
15689.79326	31391.47854	187.004	21.22	21.22	42.44	1903	590
11082.69326	33080.47854	283.707	26.12	26.12	52.23	1920	590
30320.39326	33817.67854	102.022	17.80	17.80	35.61	2703	590
29408.19326	37887.07854	187.004	24.33	24.33	48.65	1883	590
8833.693264	38002.07854	113.744	24.44	24.44	48.89	1061	590
21189.49562	10691.78022	-22.1745	17.31	17.31	34.62	1826	598
36286.79562	20715.48022	104.281	28.07	28.07	56.14	1509	598
35614.79562	21088.48022	-32.5425	31.30	31.30	62.60	1282	598
31293.79562	30371.98022	-255.455	57.60	57.60	115.21	1005	598
13724.59562	30183.48022	-198.431	31.82	31.82	63.63	1116	598
5170.995616	30747.38022	-44.2065	26.56	26.56	53.13	1212	598
386.4956163	37037.48022	113.072	22.84	22.84	45.69	2052	598
18586.99797	10542.48189	54.5247	20.18	20.18	40.36	1587	606
17704.79797	14577.68189	-56.4579	19.36	19.36	38.72	1880	606
16761.59797	19387.08189	-173.746	22.54	22.54	45.07	1681	606
36546.69797	19498.98189	-105.058	21.24	21.24	42.48	2381	606
13716.89797	21122.38189	-70.7139	18.53	18.53	37.07	2735	606
31556.49797	22033.78189	-79.7859	28.87	28.87	57.74	1389	606
6774.797968	22526.78189	-59.6979	24.14	24.14	48.28	1422	606
19975.19797	23719.68189	-127.09	22.82	22.82	45.64	1901	606
11655.29797	24300.58189	29.6163	27.13	27.13	54.26	1302	606
17069.69797	25455.98189	228.151	16.20	16.20	32.40	2035	606
4504.997968	30786.48189	28.8837	13.45	13.45	26.89	2837	606
30319.49797	33767.28189	193.719	14.06	14.06	28.12	4011	606
331.3979682	36021.68189	-78.4899	26.23	26.23	52.47	1551	606
17657.40032	14602.28357	-76.4852	18.02	18.02	36.03	2325	614
27482.30032	22060.08357	-18.1652	21.22	21.22	42.44	1630	614
18901.20032	24094.48357	-114.717	22.14	22.14	44.27	1342	614
6250.90032	27562.28357	-82.3172	32.05	32.05	64.10	1095	614
30303.80032	33784.88357	78.7612	22.42	22.42	44.84	1205	614
41106.20267	19592.98524	-10.9765	13.09	13.09	26.19	3396	622
40081.40267	21606.98524	92.7413	22.33	22.33	44.65	1815	622
39172.90267	23337.48524	-14.8645	25.93	25.93	51.86	1396	622
5042.402672	24898.28524	-132.153	32.05	32.05	64.10	1039	622
15606.30267	25449.28524	158.675	18.06	18.06	36.13	2131	622
15875.40267	33161.68524	70.7633	30.07	30.07	60.15	1222	622
28572.00267	35421.38524	22.4117	20.91	20.91	41.82	1591	622
41086.70502	19598.08691	10.0181	19.15	19.15	38.29	1656	630
3614.605024	26300.28691	-107.468	40.60	40.60	81.20	1102	630
25203.20502	28004.28691	-192.356	23.67	23.67	47.34	2287	630
888.8050239	28940.18691	-229.292	31.72	31.72	63.44	1105	630
14089.50738	18035.68859	-101.575	31.06	31.06	62.12	1293	638
28343.90738	21559.98859	-103.519	12.36	12.36	24.73	4644	638
40364.40738	22934.38859	12.2766	40.48	40.48	80.96	1050	638
36055.40738	24481.88859	254.035	39.68	39.68	79.36	1105	638
17022.70738	25442.88859	292.13	14.60	14.60	29.20	4136	638
19587.80738	25798.98859	-48.4392	13.33	13.33	26.66	4873	638
36168.20738	26815.08859	-217.567	39.09	39.09	78.19	1415	638
18909.40973	17791.79026	70.2126	17.05	17.05	34.10	2993	646
27068.50973	18671.89026	-227.875	26.89	26.89	53.79	1457	646
12045.50973	19624.49026	-70.4106	11.42	11.42	22.84	5143	646
4512.509728	20675.39026	-104.107	30.59	30.59	61.18	1174	646
28324.00973	21536.59026	-144.931	19.85	19.85	39.71	2107	646
8779.009728	22886.59026	-149.467	34.45	34.45	68.91	1287	646
29445.60973	22906.99026	-76.2426	32.95	32.95	65.89	1133	646
13563.30973	25336.59026	3.54604	24.66	24.66	49.31	2392	646
40295.80973	26192.89026	-98.9226	23.31	23.31	46.63	1396	646
29943.40973	27909.69026	81.9342	16.34	16.34	32.69	2948	646
12699.70973	27901.49026	79.0038	21.43	21.43	42.86	1417	646
20305.10973	29797.59026	79.7364	22.28	22.28	44.56	1114	646
33207.90973	31735.29026	192.557	38.01	38.01	76.02	1295	646
40730.81208	18069.09194	-30.1739	24.68	24.68	49.36	1427	654
6426.31208	18688.99194	-182.454	18.16	18.16	36.31	2956	654
32259.21208	20525.89194	-116.358	16.51	16.51	33.02	1913	654
36087.91208	24567.39194	-19.8059	23.74	23.74	47.48	1590	654
12647.81208	26560.49194	-107.286	35.91	35.91	71.83	1274	654
12681.41208	27879.69194	-42.4859	16.41	16.41	32.83	2439	654
9302.21208	39205.59194	-23.0459	27.69	27.69	55.39	1473	654
9039.41208	39920.59194	241.702	31.72	31.72	63.44	1357	654
38782.81443	19661.69361	-100.745	14.53	14.53	29.06	4479	662
21810.21443	20830.29361	-38.5372	27.65	27.65	55.30	1157	662
4131.814431	36766.99361	69.6014	20.58	20.58	41.17	2038	662
13038.51443	39328.19361	65.2058	28.35	28.35	56.71	1355	662
41087.81678	19540.19529	40.358	13.78	13.78	27.55	2976	670
40166.61678	21610.59529	60.1382	26.07	26.07	52.14	1320	670
33683.41678	24520.09529	-82.5406	34.24	34.24	68.48	1114	670
16529.81678	25498.19529	-10.6126	15.64	15.64	31.27	2828	670
26029.81678	26577.69529	38.1602	27.27	27.27	54.54	1215	670
11328.81678	38971.09529	229.369	27.58	27.58	55.15	1886	670
17399.81914	14257.39696	-145.336	16.81	16.81	33.63	2907	678
26111.11914	26571.79696	196.462	28.64	28.64	57.27	1554	678
5359.819135	34954.39696	142.983	18.56	18.56	37.11	2401	678
373.9191353	36999.89696	51.4077	21.45	21.45	42.91	2185	678
38113.72149	16729.39864	-208.131	50.73	50.73	101.45	1014	686
18322.22149	22643.19864	-79.1792	27.37	27.37	54.73	1618	686
24377.32149	24316.49864	-12.4352	18.70	18.70	37.40	1504	686
26168.42149	30510.99864	230.955	31.39	31.39	62.78	1795	686
4529.721487	30797.89864	33.8859	18.51	18.51	37.02	2057	686
33418.02149	30862.29864	-31.2272	22.94	22.94	45.88	1709	686
7959.821487	31187.49864	-14.3792	25.88	25.88	51.76	1035	686
5170.121487	33796.79864	117.402	25.48	25.48	50.96	1350	686
5267.321487	34964.99864	218.501	23.53	23.53	47.05	2098	686
12986.52149	35871.19864	194.325	28.35	28.35	56.71	1903	686
20333.42384	10814.40031	-41.5346	29.23	29.23	58.45	1087	694
20276.62384	18054.60031	-145.863	20.37	20.37	40.74	3555	694
19480.82384	21679.10031	-103.095	22.80	22.80	45.59	1949	694
19002.42384	24177.10031	-125.775	26.05	26.05	52.09	1311	694
23025.22384	27997.60031	-15.6146	21.34	21.34	42.67	2094	694
840.5238391	28982.00031	-95.3186	20.11	20.11	40.22	2705	694
4525.523839	30755.90031	104.276	22.61	22.61	45.22	1716	694
31924.12384	30928.10031	25.1554	23.27	23.27	46.53	1511	694
36533.62384	32036.40031	210.503	34.31	34.31	68.62	1072	694
5355.423839	34962.10031	52.9942	18.91	18.91	37.82	2322	694
11260.42384	38931.60031	72.0418	29.32	29.32	58.64	1155	694
18287.42619	8589.101986	-57.0259	17.19	17.19	34.38	2672	702
17237.72619	16664.30199	-69.3379	41.97	41.97	83.93	1069	702
39932.62619	19053.00199	-157.466	19.59	19.59	39.19	3021	702
17642.72619	19962.20199	-246.242	48.72	48.72	97.45	1019	702
38740.92619	22037.30199	-147.746	12.34	12.34	24.68	5349	702
37948.02619	22188.90199	-79.0579	19.43	19.43	38.86	2390	702
19998.32619	23737.90199	-182.09	26.38	26.38	52.75	1429	702
18627.42619	25677.60199	156.351	15.31	15.31	30.61	3778	702
19739.82619	25770.10199	135.106	21.74	21.74	43.47	1761	702
27907.32619	27542.00199	-237.17	35.30	35.30	70.60	2019	702
10247.72619	28936.10199	82.3589	20.96	20.96	41.92	1767	702
24039.52619	33947.20199	-240.41	50.61	50.61	101.22	1208	702
34032.92619	36640.70199	-106.922	39.75	39.75	79.50	1044	702
39921.32854	19056.70366	-192.598	38.74	38.74	77.48	1242	710
34124.42854	19766.30366	-185.47	20.32	20.32	40.65	2638	710
33872.32854	20812.20366	-109.654	13.82	13.82	27.65	3219	710
26568.92854	21256.50366	-180.934	37.35	37.35	74.70	1159	710
4361.228543	21376.30366	-163.438	30.66	30.66	61.32	1069	710
32219.12854	24409.70366	-213.334	33.37	33.37	66.74	1404	710
6705.228543	35324.00366	-77.2537	25.25	25.25	50.49	1928	710
10671.22854	35529.80366	-116.782	21.15	21.15	42.30	1185	710
2637.428543	40057.30366	149.618	23.48	23.48	46.96	1644	710
13386.33089	22381.50534	0.299635	18.39	18.39	36.79	2746	718
37105.63089	23339.40534	-110.508	32.40	32.40	64.81	1229	718
781.6308948	26559.70534	-188.268	32.33	32.33	64.67	1675	718
14935.83089	26380.50534	-168.18	30.07	30.07	60.15	1187	718
34808.43089	29760.90534	-44.4124	17.69	17.69	35.37	2652	718
36484.73089	31984.40534	-21.0844	33.35	33.35	66.69	1227	718
19744.53325	19777.80701	-120.435	34.57	34.57	69.14	1137	726
11004.33325	21576.60701	-93.867	39.12	39.12	78.23	1102	726
37885.03325	22018.30701	-192.363	31.86	31.86	63.73	1535	726
20753.23325	23710.90701	238.582	17.00	17.00	34.01	3433	726
17330.03325	30203.30701	99.3882	28.26	28.26	56.52	1230	726
4742.733247	32906.60701	-110.067	22.33	22.33	44.65	1578	726
20458.93325	40350.40701	176.311	31.58	31.58	63.16	1034	726
20286.5356	10694.40868	-110.274	27.53	27.53	55.06	1343	734
28352.4356	21539.00868	-92.7776	11.85	11.85	23.69	5401	734
860.5355986	28965.30868	-46.1216	23.34	23.34	46.68	2077	734
21865.5356	30768.40868	231.782	24.33	24.33	48.65	1798	734
11979.5356	33525.40868	58.8886	20.02	20.02	40.03	2186	734
40464.0356	35070.30868	-145.266	34.45	34.45	68.91	1282	734
29359.1356	37936.50868	49.3648	25.29	25.29	50.59	1020	734
16220.33795	20001.61036	-117.608	18.98	18.98	37.96	1500	742
4471.737951	20664.51036	-253.688	28.10	28.10	56.19	2533	742
40986.13795	20866.01036	-111.128	17.62	17.62	35.23	2890	742
38000.83795	22153.51036	23.5171	17.76	17.76	35.51	1862	742
40320.43795	26166.61036	-72.8963	22.40	22.40	44.79	2072	742
12781.03795	26483.91036	44.0299	22.68	22.68	45.36	1503	742
10270.73795	26945.71036	-76.1363	35.89	35.89	71.78	1002	742
11890.23795	27790.11036	52.0885	18.60	18.60	37.21	2170	742
34725.83795	29794.71036	55.7515	19.66	19.66	39.33	1131	742
24220.93795	30030.51036	-221.288	19.71	19.71	39.42	5138	742
35438.23795	37434.51036	5.20214	20.21	20.21	40.41	1605	742
17627.6403	11735.01203	-86.0629	24.07	24.07	48.14	1719	750
10422.8403	18158.71203	-67.2709	26.96	26.96	53.93	1387	750
37950.0403	22164.31203	-18.0229	17.38	17.38	34.76	2579	750
11551.6403	26496.31203	-126.239	19.41	19.41	38.81	2855	750
28445.3403	27470.81203	-121.703	32.31	32.31	64.62	1110	750
37939.04265	22166.91371	-14.3415	21.10	21.10	42.20	2166	758
23221.64265	24162.61371	184.276	5.72	5.72	11.45	14952	758
11286.44265	27958.21371	127.866	39.40	39.40	78.80	1029	758
35037.94265	33705.61371	-220.406	26.59	26.59	53.18	2197	758
14060.94501	25513.51538	28.0255	10.53	10.53	21.05	4769	766
18644.34501	25655.81538	117.403	10.53	10.53	21.05	5520	766
32293.94501	28215.21538	-42.4121	16.86	16.86	33.72	2373	766
15306.14501	30533.81538	-173.308	40.58	40.58	81.15	1000	766
11736.04501	31820.51538	37.5493	15.90	15.90	31.79	3270	766
9819.847358	19607.91706	-99.6428	15.24	15.24	30.47	2568	774
14448.34736	21351.11706	-61.4108	15.97	15.97	31.93	3610	774
22468.34736	26925.21706	229.284	14.13	14.13	28.26	4765	774
27533.44736	29552.61706	128.185	21.64	21.64	43.28	1992	774
10822.14736	35586.01706	257.123	40.27	40.27	80.54	1212	774
40679.14971	18032.61873	-2.00141	23.10	23.10	46.21	1304	782
15913.64971	19228.91873	-235.929	18.53	18.53	37.07	4417	782
18572.14971	21813.81873	-219.081	29.60	29.60	59.20	1255	782
38711.14971	22122.71873	-228.153	33.13	33.13	66.27	1194	782
5549.24971	24089.41873	-90.1294	17.57	17.57	35.14	2882	782
15129.64971	29491.91873	58.3814	22.21	22.21	44.42	1616	782
31193.74971	32440.51873	53.9858	29.65	29.65	59.30	1222	782
19382.14971	32783.51873	95.744	22.68	22.68	45.36	1398	782
10258.64971	36442.51873	-125.769	30.26	30.26	60.52	1648	782
17759.65206	9296.320407	-216.048	25.25	25.25	50.49	1536	790
8755.252062	13947.02041	51.5814	33.96	33.96	67.92	1271	790
33100.25206	22800.42041	-16.464	16.11	16.11	32.22	3164	790
37708.35206	24270.32041	216.416	31.82	31.82	63.63	1268	790
40288.35206	26154.92041	-99.408	28.26	28.26	56.52	1293	790
22660.15206	28461.22041	6.16016	24.30	24.30	48.61	1613	790
16273.05206	30618.02041	250.116	28.92	28.92	57.84	1943	790
21850.15206	30826.32041	138.761	17.80	17.80	35.61	3153	790
11737.95206	31827.42041	11.2884	26.00	26.00	52.00	1588	790
5390.752062	34919.52041	286.746	32.26	32.26	64.53	1320	790
914.952062	36227.02041	150.482	24.70	24.70	49.41	1887	790
29746.55206	37035.32041	252.314	31.09	31.09	62.17	1459	790
24198.45441	12159.22208	-157.287	28.78	28.78	57.56	2023	798
19393.95441	22375.42208	-163.767	18.39	18.39	36.79	2985	798
19970.05441	23691.52208	-213.015	34.59	34.59	69.19	1033	798
898.5544139	28907.92208	-89.8947	23.20	23.20	46.39	1722	798
4870.954414	29005.62208	4.48833	29.48	29.48	58.97	1243	798
958.6544139	36177.22208	109.983	34.92	34.92	69.85	1283	798
32876.05441	36978.82208	-43.8867	31.11	31.11	62.22	1103	798
12827.45677	17349.02376	-47.3333	28.47	28.47	56.94	1245	806
28968.85677	18430.32376	-239.141	23.20	23.20	46.39	2893	806
17023.45677	25451.52376	165.454	13.78	13.78	27.55	3981	806
9363.356766	28637.72376	-68.0693	27.95	27.95	55.91	1735	806
39648.15677	32015.02376	136.882	22.77	22.77	45.55	2162	806
17432.95912	11810.52543	169.643	15.26	15.26	30.52	3131	814
16864.05912	26874.02543	9.93587	13.59	13.59	27.18	3364	814
5337.559118	27001.32543	59.0201	25.86	25.86	51.72	1497	814
21866.25912	30805.42543	75.1373	15.57	15.57	31.13	3520	814
11135.45912	39765.52543	174.771	24.96	24.96	49.93	2043	814
21204.56147	10775.12711	-59.4106	14.01	14.01	28.02	4217	822
13433.96147	14282.92711	-81.4426	22.49	22.49	44.98	2696	822
14712.56147	20701.22711	-166.331	26.38	26.38	52.75	1503	822
10298.36147	23868.02711	258.081	37.89	37.89	75.78	1127	822
37763.86147	24290.22711	-3.68256	24.96	24.96	49.93	1508	822
28446.26147	27458.12711	-157.259	31.46	31.46	62.93	1771	822
11259.36147	28810.92711	-240.851	23.27	23.27	46.53	2749	822
21915.16147	33232.42711	-106.715	8.41	8.41	16.81	9062	822
26903.46382	23879.62878	-175.609	45.07	45.07	90.15	1205	830
22415.46382	26904.42878	145.786	29.91	29.91	59.82	1198	830
5139.963821	30742.32878	-1.29719	14.77	14.77	29.53	2522	830
30339.56382	33792.42878	169.962	20.51	20.51	41.02	2519	830
8707.766173	13924.03045	-43.6238	22.91	22.91	45.83	1811	838
40048.26617	21659.23045	238.62	28.21	28.21	56.43	1874	838
19434.06617	22409.23045	-64.3598	14.65	14.65	29.30	2290	838
24040.16853	17693.83213	113.139	20.21	20.21	40.41	1381	846
38660.76853	17871.93213	55.2631	27.51	27.51	55.01	1102	846
13851.96853	19951.53213	-102.15	24.99	24.99	49.97	1011	846
19218.06853	21153.13213	89.6953	14.98	14.98	29.96	3138	846
744.1685253	26523.23213	-87.2465	18.51	18.51	37.02	2392	846
9251.768525	30160.53213	-247.95	33.89	33.89	67.78	1018	846
10680.36853	30240.73213	-254.43	27.72	27.72	55.44	2126	846
3610.968525	30560.53213	-12.7265	14.46	14.46	28.92	2388	846
21840.26853	30716.93213	45.7393	12.10	12.10	24.21	5297	846
18021.07088	15768.9338	152.492	25.60	25.60	51.20	1841	854
35591.47088	28255.1338	-71.9011	22.14	22.14	44.27	1590	854
8888.870877	28666.0338	119.525	26.92	26.92	53.84	1095	854
31889.57088	30916.4338	0.111512	14.95	14.95	29.91	3122	854
40976.87323	20942.13548	-90.2517	21.34	21.34	42.67	1658	862
19185.97323	21132.93548	35.0697	19.22	19.22	38.43	1408	862
18657.97323	25703.03548	78.2931	21.95	21.95	43.90	1632	862
23509.27323	25771.03548	11.6265	25.50	25.50	51.01	1405	862
15137.47323	29500.33548	77.5605	31.44	31.44	62.88	1413	862
5138.473229	30745.73548	-62.3877	13.33	13.33	26.66	3495	862
33421.87323	30809.73548	170.601	24.63	24.63	49.27	2194	862
32170.47323	31772.83548	147.89	26.05	26.05	52.09	1514	862
39705.07323	31987.13548	174.264	24.61	24.61	49.22	1568	862
35260.97323	32257.53548	288.549	33.11	33.11	66.22	1849	862
15873.87323	33115.33548	86.3517	15.94	15.94	31.89	2929	862
11996.67323	33546.73548	116.388	15.64	15.64	31.27	3268	862
14415.87558	21343.23715	-45.7463	21.15	21.15	42.30	1846	870
31802.67558	21858.33715	-10.1063	28.92	28.92	57.84	1436	870
32663.67558	24062.13715	47.3173	30.17	30.17	60.34	1057	870
10485.47558	28047.93715	-93.0503	16.60	16.60	33.21	3135	870
8909.575581	28596.53715	-115.082	30.61	30.61	61.23	1706	870
12015.07558	33532.03715	127.903	12.51	12.51	25.01	5207	870
34947.67558	34911.53715	19.4785	15.92	15.92	31.84	3155	870
5405.175581	34911.23715	20.2111	26.23	26.23	52.47	1329	870
24574.67793	18335.23883	154.07	25.67	25.67	51.34	1175	878
4484.677933	20754.23883	-185.921	35.65	35.65	71.31	1403	878
37753.87793	21313.03883	-133.433	15.66	15.66	31.32	2730	878
8354.377933	25051.23883	-134.729	17.40	17.40	34.81	2173	878
21174.67793	25878.13883	17.074	29.58	29.58	59.16	1086	878
30963.07793	27515.73883	175.316	30.05	30.05	60.10	1145	878
27573.47793	29544.43883	-6.42498	19.26	19.26	38.53	1927	878
29490.37793	30261.23883	25.1326	21.15	21.15	42.30	1713	878
6733.677933	35450.43883	-239.057	39.87	39.87	79.74	1168	878
428.0779329	37023.03883	72.019	22.58	22.58	45.17	1279	878
19918.38028	7641.040502	-107.072	32.64	32.64	65.28	1657	886
11623.08028	24322.8405	-33.1996	16.06	16.06	32.12	2999	886
15288.58028	30400.8405	-125.864	19.71	19.71	39.42	1822	886
37605.08028	40021.9405	-145.304	23.74	23.74	47.48	2161	886
36351.18264	20771.54218	168.309	26.73	26.73	53.46	1673	894
40316.48264	21974.54218	51.093	16.60	16.60	33.21	2639	894
25954.58264	23294.44218	-100.798	22.66	22.66	45.31	1426	894
6317.582637	33932.94218	44.4996	34.90	34.90	69.80	1048	894
34966.78264	34930.44218	284.06	40.48	40.48	80.96	1131	894
10320.28264	36557.44218	-34.7022	19.41	19.41	38.81	2292	894
39912.78499	19155.34385	-38.1489	32.12	32.12	64.24	1296	902
37735.58499	21368.94385	-164.509	13.00	13.00	26.00	5015	902
8366.984989	25084.34385	-65.3649	20.75	20.75	41.50	2353	902
34902.48499	26107.74385	-127.573	28.83	28.83	57.65	1762	902
18911.18499	27175.74385	-119.149	28.59	28.59	57.18	1189	902
21868.18499	33164.34385	-110.077	25.91	25.91	51.81	2027	902
5835.484989	37823.64385	-32.9649	37.07	37.07	74.14	1084	902
16955.58734	12589.04553	137.949	28.80	28.80	57.60	1238	910
8834.887341	27265.74553	-68.7215	37.89	37.89	75.78	1353	910
3965.987341	34248.84553	-230.721	33.39	33.39	66.79	1629	910
17939.58969	15737.5472	39.6941	19.38	19.38	38.76	1979	918
38657.88969	17917.0472	-77.8801	25.53	25.53	51.06	1514	918
29938.58969	21563.1472	-76.5841	18.02	18.02	36.03	3445	918
2163.989692	24627.7472	-24.7441	30.38	30.38	60.76	1021	918
8352.689692	25046.1472	-48.7201	11.96	11.96	23.93	3384	918
36728.38969	25823.8472	28.7051	12.18	12.18	24.35	4105	918
16026.08969	25964.1472	-132.312	21.41	21.41	42.81	1739	918
9322.289692	30106.1472	100.5	26.21	26.21	52.42	1279	918
35528.58969	37069.1472	16.9835	24.47	24.47	48.94	1764	918
4617.289692	37557.2472	-95.3761	27.37	27.37	54.73	1404	918
38796.59204	19681.74888	-5.39064	27.69	27.69	55.39	1246	926
21838.89204	20956.14888	-162.207	27.98	27.98	55.95	1222	926
20028.09204	23827.74888	-208.215	23.55	23.55	47.10	1982	926
11555.89204	26492.94888	-88.3346	16.58	16.58	33.16	3184	926
30964.29204	27472.14888	51.3292	31.79	31.79	63.59	1359	926
19378.99204	32803.94888	205.908	22.73	22.73	45.45	1170	926
12360.69204	38131.54888	87.2266	26.61	26.61	53.22	1290	926
12056.99204	38949.64888	-41.6786	32.59	32.59	65.19	1129	926
15593.3944	17297.95055	-157.109	32.88	32.88	65.75	1418	934
35702.3944	22314.25055	117.177	32.92	32.92	65.85	1293	934
15877.7944	23523.35055	-77.4052	10.06	10.06	20.11	5603	934
28922.9944	23645.55055	-41.7652	12.32	12.32	24.63	4041	934
11179.8944	32586.85055	36.5906	17.97	17.97	35.94	2211	934
22272.09675	22385.75222	-246.62	36.13	36.13	72.25	1041	942
4020.296748	36261.65222	12.3282	17.78	17.78	35.56	2292	942
24037.1991	17680.1539	217.37	26.28	26.28	52.56	1490	950
38736.9991	21994.0539	-209.122	13.24	13.24	26.47	5585	950
15317.2991	25043.3539	190.263	32.88	32.88	65.75	1129	950
10209.7991	29596.0539	172.681	33.25	33.25	66.51	1299	950
9524.6991	39994.8539	219.567	22.94	22.94	45.88	2135	950
14808.90145	20502.05557	-249.385	38.43	38.43	76.87	1097	958
40180.70145	21683.55557	-243.553	29.18	29.18	58.36	1841	958
39195.70145	23366.55557	150.616	25.01	25.01	50.02	2131	958
36659.20145	24540.85557	150.616	34.59	34.59	69.19	1002	958
33713.50145	28179.15557	68.5652	28.07	28.07	56.14	1058	958
19527.5038	14492.15725	130.017	25.81	25.81	51.62	1869	966
31530.9038	20448.15725	-153.568	28.66	28.66	57.32	1802	966
40271.2038	21985.85725	-117.28	22.25	22.25	44.51	2681	966
19413.6038	22377.15725	-180.136	26.40	26.40	52.80	1723	966
32482.2038	24152.15725	-12.3036	33.94	33.94	67.87	1013	966
15952.8038	26510.75725	-104.968	9.89	9.89	19.78	5634	966
6012.903804	28777.45725	-29.1516	29.74	29.74	59.49	1165	966
17939.30616	15795.45892	191.469	23.60	23.60	47.19	2189	974
16237.50851	20060.9606	-232.149	22.16	22.16	44.32	1923	982
39235.80851	20552.9606	-132.357	29.06	29.06	58.12	1327	982
28809.60851	25101.5606	3.10406	23.01	23.01	46.02	1553	982
34791.00851	29828.7606	47.7927	19.22	19.22	38.43	1824	982
13635.60851	30322.0606	-103.845	18.39	18.39	36.79	2624	982
33885.10851	32818.4606	225.082	39.26	39.26	78.52	1105	982
40468.50851	35105.0606	-131.061	26.71	26.71	53.41	1391	982
16764.31086	19425.76227	-159.011	13.02	13.02	26.05	5772	990
16213.71086	20079.86227	-103.283	14.72	14.72	29.44	3294	990
38754.41086	22075.56227	-205.667	20.70	20.70	41.40	2416	990
23094.51086	23937.66227	-171.971	21.88	21.88	43.76	3551	990
11567.01086	26427.76227	-96.8033	18.82	18.82	37.63	2454	990
34135.51086	28232.86227	161.992	29.41	29.41	58.83	1470	990
15270.61086	30388.96227	-106.523	9.07	9.07	18.13	6131	990
31923.31086	30921.66227	-3.49133	23.76	23.76	47.52	1243	990
15784.41086	31403.86227	105.581	21.64	21.64	43.28	2432	990
21895.81086	33134.66227	-30.7073	14.25	14.25	28.50	2859	990
17644.81321	11757.26395	-112.442	35.77	35.77	71.54	1061	998
38635.91321	17853.56395	-15.8899	25.55	25.55	51.10	1337	998
19415.01321	22340.56395	-59.3059	11.07	11.07	22.14	4379	998
5811.713211	24857.96395	-119.57	24.77	24.77	49.55	1443	998
32243.31321	31760.66395	-19.1299	25.17	25.17	50.35	1488	998
30784.71556	27386.06562	-82.0725	22.56	22.56	45.12	1160	1006
25525.91556	28466.06562	287.093	44.13	44.13	88.27	1163	1006
18754.81792	24715.9673	91.4023	27.41	27.41	54.82	1263	1014
5843.717915	28736.1673	289.204	42.20	42.20	84.40	1270	1014
11226.41792	35976.6673	-93.1751	19.76	19.76	39.52	2522	1014
38793.62027	22256.16897	-120.478	26.02	26.02	52.05	1603	1022
24400.02027	24348.06897	24.6491	22.40	22.40	44.79	1401	1022
28824.72027	25169.46897	-211.198	33.16	33.16	66.32	1875	1022
18913.92027	27152.86897	-36.8857	33.77	33.77	67.54	1119	1022
6535.320267	28543.26897	-42.0697	28.10	28.10	56.19	1392	1022
12861.22027	30810.66897	-69.9337	30.85	30.85	61.70	1087	1022
11980.62027	33606.56897	-5.13367	30.64	30.64	61.28	1159	1022
23764.02262	10549.07065	-249.516	33.04	33.04	66.08	1606	1030
24107.02262	17689.97065	138.116	25.72	25.72	51.43	1122	1030
15282.42262	19635.47065	-214.524	41.90	41.90	83.79	1072	1030
19398.32262	22366.87065	-104.364	17.90	17.90	35.80	2716	1030
28818.12262	25173.87065	-136.116	26.35	26.35	52.70	1667	1030
26147.52262	25031.27065	39.9471	27.67	27.67	55.34	1228	1030
22034.82262	27391.27065	-134.172	32.12	32.12	64.24	2144	1030
13920.32262	28943.17065	239.947	26.05	26.05	52.09	1242	1030
19171.82262	30106.47065	-105.66	21.57	21.57	43.14	2216	1030
29510.02262	30201.77065	124.196	25.81	25.81	51.62	1067	1030
36630.62497	17128.37232	-197.115	36.97	36.97	73.95	1343	1038
14865.22497	18941.17232	-88.8988	8.38	8.38	16.77	7384	1038
15217.02497	20417.47232	-168.603	28.19	28.19	56.38	1472	1038
38748.22497	21977.27232	-27.9868	15.07	15.07	30.14	4281	1038
40296.62497	21979.07232	66.9668	22.82	22.82	45.64	1385	1038
28914.32497	23622.27232	-85.6588	18.06	18.06	36.13	2209	1038
8361.924971	25039.57232	-149.811	14.81	14.81	29.63	4301	1038
28184.52497	25844.07232	-14.3788	15.38	15.38	30.76	2629	1038
8205.524971	28402.27232	-105.747	19.26	19.26	38.53	2276	1038
16709.22732	19503.67399	-83.8014	30.21	30.21	60.43	1316	1046
37223.42732	20386.87399	-192.665	44.91	44.91	89.82	1010	1046
19292.22732	21133.07399	-61.7694	24.21	24.21	48.42	1846	1046
37757.92732	21413.07399	-166.097	14.62	14.62	29.25	3265	1046
15327.22732	25028.87399	99.1146	20.04	20.04	40.08	1914	1046
13596.82732	33866.97399	-206.921	26.92	26.92	53.84	1242	1046
40468.22732	35059.27399	-109.721	31.30	31.30	62.60	1031	1046
15092.02967	20014.77567	-43.712	29.88	29.88	59.77	1338	1054
16203.22967	20016.67567	-97.496	26.64	26.64	53.27	1218	1054
9004.732027	14246.67734	-255.047	37.56	37.56	75.12	1025	1062
14698.83203	20782.87734	-107.303	19.85	19.85	39.71	2052	1062
39112.43203	23368.77734	138.502	21.71	21.71	43.43	2060	1062
29703.33203	24960.67734	-17.2306	32.03	32.03	64.06	1038	1062
32030.13203	27216.77734	-87.8626	25.91	25.91	51.81	1880	1062
16974.43203	29727.77734	268.172	7.63	7.63	15.26	11872	1062
19159.13203	36767.87734	98.2088	35.07	35.07	70.13	1068	1062
6874.032027	39671.27734	-34.0786	28.05	28.05	56.10	1240	1062
16290.13438	18201.97902	-251.893	34.19	34.19	68.39	1705	1070
40330.33438	21970.67902	-25.0932	16.72	16.72	33.44	2292	1070
18824.33438	24725.27902	21.9318	19.88	19.88	39.75	1004	1070
40324.73438	26117.87902	-12.1332	21.60	21.60	43.19	1482	1070
32182.33438	27221.37902	175.778	28.31	28.31	56.61	1435	1070
30175.83438	32504.87902	-212.365	37.44	37.44	74.89	1798	1070
6684.434379	35295.37902	-161.821	29.63	29.63	59.25	1474	1070
36522.23438	39754.87902	65.8878	17.76	17.76	35.51	2949	1070
12354.43673	14633.28069	-129.508	22.28	22.28	44.56	1516	1078
21430.63673	19078.48069	-111.364	23.97	23.97	47.95	1054	1078
40311.13673	21932.18069	-83.4998	20.11	20.11	40.22	2416	1078
38667.23908	17906.48237	29.0846	22.75	22.75	45.50	1902	1086
20438.73908	21496.28237	-22.6744	15.75	15.75	31.51	2912	1086
13817.63908	23898.98237	14.4326	28.50	28.50	56.99	1192	1086
29954.53908	24126.98237	-139.314	20.54	20.54	41.07	1327	1086
30699.53908	29742.48237	-8.41836	33.56	33.56	67.12	1068	1086
24109.43908	34055.38237	-147.09	43.17	43.17	86.33	1010	1086
18447.14143	8420.584043	-42.2009	27.22	27.22	54.45	1406	1094
18924.34143	17793.48404	5.55485	24.37	24.37	48.75	1022	1094
24038.04143	17704.88404	89.0713	9.94	9.94	19.88	2940	1094
18876.64143	23999.18404	-84.3209	31.96	31.96	63.91	1070	1094
5023.841434	24895.38404	-114.129	29.34	29.34	58.69	1104	1094
18897.44143	27117.28404	-66.1769	21.36	21.36	42.72	2362	1094
21068.34143	27128.48404	-46.7369	30.61	30.61	61.23	1183	1094
28549.34143	35350.38404	27.5329	25.41	25.41	50.82	1197	1094
8667.543786	13876.18572	-11.1835	30.54	30.54	61.09	1333	1102
17279.54379	13973.58572	-49.4155	26.56	26.56	53.13	1588	1102
27098.84379	18633.68572	-113.568	30.87	30.87	61.75	1612	1102
10352.74379	23884.78572	-75.9835	20.82	20.82	41.64	2516	1102
5032.143786	24864.28572	-106.44	22.37	22.37	44.74	1635	1102
14735.84379	32844.38572	-15.0715	30.29	30.29	60.57	1158	1102
9706.943786	35932.58572	41.3657	21.76	21.76	43.52	1746	1102
36486.74379	39767.88572	19.3877	26.78	26.78	53.55	1789	1102
16727.04614	26888.38739	5.57236	30.36	30.36	60.71	1249	1110
13170.64614	26899.18739	-18.8554	18.27	18.27	36.55	2162	1110
28548.64614	35315.58739	14.3636	20.42	20.42	40.84	2024	1110
27537.34849	22119.08907	0.611822	26.42	26.42	52.85	1005	1118
9635.84849	26299.38907	-176.152	32.88	32.88	65.75	1345	1118
28447.14849	27430.48907	-198.832	23.27	23.27	46.53	3203	1118
6278.64849	27588.28907	-16.0958	24.04	24.04	48.09	1356	1118
474.04849	28534.38907	-207.904	22.89	22.89	45.78	2702	1118
13850.34849	30345.08907	44.5678	25.58	25.58	51.15	1812	1118
41009.55084	20973.59074	79.1677	24.14	24.14	48.28	1469	1126
37934.05084	22149.59074	-6.20812	12.22	12.22	24.44	3823	1126
8362.550842	23172.19074	-34.0721	21.74	21.74	43.47	1505	1126
16917.45084	23623.09074	200.779	29.32	29.32	58.64	1823	1126
17092.15084	25435.99074	127.519	18.18	18.18	36.36	1435	1126
16989.75084	26069.69074	46.2007	20.39	20.39	40.79	2381	1126
21072.15084	27164.39074	-129.328	28.78	28.78	57.56	1670	1126
18882.35084	27636.69074	266.713	31.09	31.09	62.17	1485	1126
40523.55084	35060.39074	-260.224	32.59	32.59	65.19	1728	1126
17303.95319	14026.99242	-126.568	26.73	26.73	53.46	1687	1134
13425.55319	14228.69242	-177.76	43.12	43.12	86.24	1089	1134
21458.95319	18835.79242	-224.416	34.92	34.92	69.85	1028	1134
39947.55319	19254.69242	-93.5205	30.97	30.97	61.94	1527	1134
33279.45319	22082.59242	-125.272	29.98	29.98	59.96	1439	1134
1581.253194	26279.69242	-149.248	29.60	29.60	59.20	1272	1134
12022.45319	39006.69242	-45.5685	25.32	25.32	50.63	1120	1134
39192.35555	23385.89409	270.712	19.05	19.05	38.10	4147	1142
15424.55555	23692.29409	-234.617	25.60	25.60	51.20	2969	1142
553.3555458	25418.39409	-119.921	23.24	23.24	46.49	2233	1142
8343.555546	26969.39409	-56.4168	17.07	17.07	34.15	2451	1142
8835.355546	38031.49409	188.66	27.95	27.95	55.91	1331	1142
39182.1579	23362.99576	-6.35315	22.96	22.96	45.92	1799	1150
17118.6579	25455.39576	247.436	10.03	10.03	20.06	7404	1150
15289.8579	30591.79576	-106.145	29.96	29.96	59.91	1019	1150
12679.0579	31171.19576	-257.129	36.97	36.97	73.95	1050	1150
35563.1579	32502.89576	-21.2571	21.24	21.24	42.48	1858	1150
5331.257898	34935.39576	141.942	14.67	14.67	29.34	2838	1150
10231.2579	36898.99576	-4.40915	19.90	19.90	39.80	1178	1150
12050.8579	38989.59576	-45.8811	19.19	19.19	38.39	2135	1150
6890.757898	39656.19576	21.0627	28.17	28.17	56.33	1526	1150
[truncated: 91,488 more rows]
