# Supplementary material for: Super-resolution analysis of PACSIN2 and EHD2 at caveolae
Source: PLoS One. 2022 Jul 14;17(7):e0271003. doi: 10.1371/journal.pone.0271003 (PMC9282494; doi:10.1371/journal.pone.0271003)
Supplement: S1 Data — (ZIP) [file pone.0271003.s003.zip › 405cav1polyCy3PACSIN2mono005driftCorr 3DdistanceG_405-647_140K_TS3D.3dlp]

37474.14934	1432.293811	-529	33.23	33.23	66.46	1144	2
40558.94934	2385.593811	-565	35.23	35.23	70.46	1552	2
5062.649342	3524.593811	-173.48	23.22	23.22	46.44	1173	2
22064.54934	3684.593811	-513	23.36	23.36	46.72	2706	2
25428.44934	4517.193811	-594	12.81	12.81	25.62	8405	2
39915.34934	5111.493811	-205.19	21.85	21.85	43.71	1971	2
20723.84934	5653.293811	-226.33	19.38	19.38	38.76	2422	2
918.2493418	6455.493811	-261	25.10	25.10	50.21	1118	2
31480.74934	7242.593811	-369	12.58	12.58	25.15	6300	2
6105.349342	7573.093811	-236.9	27.91	27.91	55.81	1072	2
22844.94934	7815.993811	-630	25.39	25.39	50.77	2973	2
36279.74934	7396.193811	-164.42	24.54	24.54	49.08	1708	2
13575.54934	8183.993811	-201.415	27.11	27.11	54.21	1312	2
21922.14934	8160.393811	1.68	18.46	18.46	36.93	3121	2
21893.34934	8772.293811	-129.69	26.05	26.05	52.09	1011	2
1463.849342	9087.093811	-40.6	32.40	32.40	64.81	1412	2
30763.44934	9080.693811	-216.515	12.20	12.20	24.40	5553	2
16763.94934	10252.29381	-201.415	11.07	11.07	22.14	5970	2
10061.04934	11415.99381	-461	38.88	38.88	77.76	1205	2
12501.64934	13552.09381	-102.51	32.76	32.76	65.52	1086	2
26174.44934	14107.09381	-94.205	50.94	50.94	101.88	1116	2
38144.24934	14858.59381	-348	15.05	15.05	30.10	2389	2
32997.74934	15218.79381	-426	32.33	32.33	64.67	1550	2
33165.74934	15597.89381	-429	39.14	39.14	78.28	1240	2
7278.749342	18033.69381	-468	23.74	23.74	47.48	2239	2
39396.04934	18322.19381	-375	16.46	16.46	32.92	3135	2
31478.74934	20768.89381	-309	27.27	27.27	54.54	1128	2
29804.34934	22553.59381	-165.93	19.19	19.19	38.39	2052	2
15156.24934	23051.79381	-36.825	28.99	28.99	57.98	2005	2
772.8493418	23218.29381	-230.105	11.47	11.47	22.94	3952	2
23829.94934	25003.19381	-322	18.51	18.51	37.02	3336	2
3238.749342	25549.99381	-425	46.44	46.44	92.88	1080	2
5196.249342	26345.59381	44.715	32.73	32.73	65.47	1347	2
18485.64934	27115.49381	-153.095	33.77	33.77	67.54	1020	2
32341.04934	28659.09381	-205.19	13.00	13.00	26.00	4213	2
41310.04934	28733.79381	-269	26.07	26.07	52.14	1719	2
15397.64934	29480.99381	-196.13	29.44	29.44	58.88	1695	2
9307.749342	29581.49381	-372	32.22	32.22	64.43	1324	2
35338.04934	29888.29381	-377	32.10	32.10	64.20	1094	2
4575.649342	30499.89381	-409	29.37	29.37	58.73	2005	2
23795.14934	32765.39381	-605	18.84	18.84	37.68	5685	2
19351.14934	33433.09381	-145.545	19.88	19.88	39.75	3153	2
30988.04934	33276.69381	-346	35.18	35.18	70.37	1199	2
29901.84934	33484.39381	-383	20.63	20.63	41.26	1817	2
25644.34934	35257.89381	-128.935	16.63	16.63	33.25	2496	2
12376.14934	38177.99381	-547	18.30	18.30	36.60	3879	2
27904.84934	39334.19381	-253	27.72	27.72	55.44	1439	2
17369.84934	39528.19381	-328	23.34	23.34	46.68	1579	2
26938.24934	40300.79381	34.145	21.41	21.41	42.81	2172	2
4249.64761	539.5917688	-153.85	29.11	29.11	58.22	1616	10
37956.74761	2337.491769	-181.03	14.37	14.37	28.73	3549	10
31643.34761	3238.491769	-152.34	45.66	45.66	91.33	1050	10
18818.34761	3136.591769	-91.185	33.18	33.18	66.36	1206	10
39939.84761	5104.791769	-197.64	20.23	20.23	40.46	1874	10
16403.54761	6116.391769	40.185	32.33	32.33	64.67	1411	10
22358.14761	6536.991769	-570	21.29	21.29	42.58	3506	10
18534.64761	8503.991769	-452	28.00	28.00	56.00	1896	10
1430.34761	9047.591769	-209.72	33.63	33.63	67.26	1085	10
9704.94761	12956.09177	-455	35.37	35.37	70.74	1393	10
17338.14761	13494.09177	-48.905	35.98	35.98	71.97	1300	10
26473.04761	13439.99177	-123.65	18.11	18.11	36.22	2141	10
29433.44761	14720.79177	-332	28.42	28.42	56.85	1638	10
33136.24761	15480.19177	-632	36.15	36.15	72.30	1173	10
27881.44761	16819.09177	-214.25	36.93	36.93	73.85	1301	10
13007.04761	18220.09177	-501	33.46	33.46	66.93	1252	10
3658.34761	21072.29177	0.17	38.53	38.53	77.06	1087	10
25288.74761	22213.69177	-476	32.81	32.81	65.61	1331	10
34068.14761	23097.49177	-179.52	9.96	9.96	19.92	5670	10
18251.34761	23304.49177	-451	31.98	31.98	63.96	1409	10
5425.64761	23349.89177	-426	37.66	37.66	75.31	1347	10
23536.34761	24032.09177	-553	31.16	31.16	62.31	1347	10
33404.94761	24093.39177	-60.985	33.51	33.51	67.02	1120	10
32342.84761	28646.29177	-203.68	15.83	15.83	31.65	2723	10
29683.94761	32341.29177	-429	28.28	28.28	56.57	1309	10
34072.14761	33153.99177	-462	36.15	36.15	72.30	1920	10
7190.24761	34761.89177	-252	27.41	27.41	54.82	1624	10
17115.44761	36135.79177	-562	47.48	47.48	94.95	1219	10
23800.34761	39582.29177	-477	27.04	27.04	54.07	1742	10
37273.14761	39550.59177	-373	18.68	18.68	37.35	2925	10
10504.64761	40007.69177	-497	26.35	26.35	52.70	1865	10
2264.645878	2800.889727	-250.49	16.93	16.93	33.86	2275	18
15602.34588	5516.489727	-1.34	46.02	46.02	92.03	1239	18
30503.14588	6816.889727	-509	33.82	33.82	67.64	1490	18
29892.44588	13260.88973	-561	40.11	40.11	80.21	1268	18
30005.04588	13870.28973	-512	29.15	29.15	58.31	1517	18
5689.045878	14406.88973	-16.44	32.48	32.48	64.95	1052	18
30793.74588	16713.08973	-284	19.76	19.76	39.52	1937	18
39437.14588	18381.28973	-434	15.14	15.14	30.29	3695	18
34691.04588	20191.78973	-309	16.93	16.93	33.86	2986	18
30818.74588	21429.58973	-505	18.42	18.42	36.83	5255	18
2474.845878	22539.48973	-169.705	7.75	7.75	15.50	9058	18
31949.34588	24090.98973	-643	35.21	35.21	70.41	1304	18
37254.54588	26677.28973	-504	33.96	33.96	67.92	1507	18
24524.34588	27590.18973	-453	33.44	33.44	66.88	1580	18
34987.44588	28122.08973	-446	35.61	35.61	71.22	1113	18
27192.04588	29586.08973	-518	26.68	26.68	53.36	2163	18
30720.24588	31031.68973	-623	36.24	36.24	72.49	1269	18
26047.14588	31341.78973	-421	47.81	47.81	95.61	1100	18
20680.14588	32892.18973	38.675	26.38	26.38	52.75	2563	18
12540.64588	34012.68973	-106.285	17.31	17.31	34.62	3446	18
34845.14588	35757.68973	-31.54	30.54	30.54	61.09	1306	18
17399.34588	38472.48973	-294	19.88	19.88	39.75	2666	18
4514.745878	38708.18973	-348	34.71	34.71	69.43	1230	18
17240.74415	563.3876854	-193.11	9.30	9.30	18.60	5956	26
37970.44415	2357.687685	-195.375	22.56	22.56	45.12	1639	26
2221.844146	2770.687685	-270	19.48	19.48	38.95	2224	26
21041.34415	3176.587685	-301	13.12	13.12	26.23	5283	26
26507.54415	3628.287685	-215.76	25.39	25.39	50.77	1568	26
16347.94415	6145.087685	-25.5	21.48	21.48	42.96	3075	26
21786.34415	8866.687685	-581	33.28	33.28	66.55	1440	26
4676.144146	13621.48769	-125.915	30.14	30.14	60.29	1334	26
26187.04415	14162.58769	-365	31.86	31.86	63.73	1943	26
36551.24415	15752.68769	-581	24.21	24.21	48.42	2161	26
27518.64415	30301.68769	21.31	29.32	29.32	58.64	2387	26
18066.44415	32930.28769	15.27	34.08	34.08	68.15	2283	26
7161.544146	34725.58769	-342	20.96	20.96	41.92	1871	26
3502.344146	36325.68769	-391	21.38	21.38	42.77	1795	26
15293.54415	39111.68769	-349	13.35	13.35	26.71	5867	26
23805.34415	39522.18769	-379	36.62	36.62	73.24	1338	26
14780.34415	39843.58769	-351	31.96	31.96	63.91	1227	26
4354.742414	450.6856436	-159.135	17.69	17.69	35.37	2265	34
6843.342414	2332.585644	-171.97	26.19	26.19	52.38	1223	34
37959.44241	2363.685644	-78.35	21.12	21.12	42.25	2171	34
39143.64241	2918.985644	-340	31.25	31.25	62.50	1890	34
14928.64241	3731.485644	-65.515	28.28	28.28	56.57	1322	34
27907.64241	3744.885644	-307	24.80	24.80	49.60	1111	34
9997.342414	5873.385644	-195.375	32.03	32.03	64.06	1342	34
26351.84241	11140.48564	-284	33.51	33.51	67.02	1003	34
8639.542414	11476.48564	13.76	27.74	27.74	55.48	2108	34
25871.64241	12282.88564	-291	27.48	27.48	54.97	1700	34
27195.74241	12780.88564	-11.91	28.54	28.54	57.09	2198	34
9638.942414	15549.08564	-37.58	38.79	38.79	77.57	1313	34
29740.54241	16115.08564	-456	25.55	25.55	51.10	1390	34
30602.14241	16744.08564	-185.56	16.53	16.53	33.06	1746	34
27930.84241	17814.58564	-455	36.95	36.95	73.90	1569	34
36498.64241	19177.48564	-594	30.05	30.05	60.10	1166	34
22268.24241	20874.78564	-97.225	22.07	22.07	44.13	1766	34
4115.942414	21335.68564	-274	27.91	27.91	55.81	1580	34
35154.84241	21173.78564	-218.025	15.19	15.19	30.38	3866	34
28230.44241	21956.48564	-463	11.00	11.00	22.00	6425	34
33324.24241	24089.38564	-134.22	18.06	18.06	36.13	2468	34
6753.142414	31226.28564	-32.295	27.06	27.06	54.12	2088	34
22376.24241	31700.48564	-338	30.61	30.61	61.23	1545	34
34110.14241	33218.18564	-382	15.87	15.87	31.75	3095	34
22076.14241	36252.08564	-337	30.85	30.85	61.70	1613	34
4404.740683	2334.483602	-284	24.02	24.02	48.04	1374	42
2194.140683	2826.683602	-202.17	15.54	15.54	31.09	3680	42
25596.74068	3002.783602	-104.775	19.95	19.95	39.89	2179	42
24652.04068	3317.783602	-461	11.96	11.96	23.93	7150	42
6088.140683	3622.483602	-174.235	20.30	20.30	40.60	2091	42
30339.74068	3749.183602	-629	48.77	48.77	97.54	1066	42
33407.54068	3830.683602	37.92	27.11	27.11	54.21	1768	42
35577.34068	5603.983602	-230.86	30.73	30.73	61.47	1121	42
8031.740683	5962.383602	42.45	12.08	12.08	24.16	10053	42
12169.24068	7241.083602	16.78	39.61	39.61	79.22	1003	42
15367.04068	7256.583602	-103.265	32.99	32.99	65.99	1060	42
6846.940683	12490.3836	-2.85	30.64	30.64	61.28	1544	42
40955.44068	15453.0836	-501	33.16	33.16	66.32	1268	42
32554.44068	18200.3836	-134.22	18.13	18.13	36.27	3325	42
38883.04068	19351.3836	-391	12.22	12.22	24.44	5737	42
35788.34068	20952.5836	-374	19.43	19.43	38.86	1988	42
1111.440683	26474.3836	-89.675	29.74	29.74	59.49	1993	42
30341.24068	27872.9836	-42.11	14.81	14.81	29.63	4773	42
3889.440683	29257.3836	-410	30.83	30.83	61.65	1267	42
27644.14068	30285.0836	-341	24.04	24.04	48.09	1507	42
27863.04068	32775.7836	-598	34.95	34.95	69.90	1286	42
28518.74068	40111.5836	-343	36.83	36.83	73.66	1232	42
25410.83895	3169.18156	-638	27.48	27.48	54.97	3356	50
23970.43895	4036.68156	-417	30.29	30.29	60.57	1630	50
36346.13895	6541.18156	-624	20.54	20.54	41.07	5254	50
22224.53895	10368.98156	-288	13.35	13.35	26.71	6308	50
25165.93895	11165.18156	-142.525	17.36	17.36	34.71	2489	50
6875.638951	12468.58156	-73.82	25.25	25.25	50.49	1701	50
33050.13895	15285.98156	-470	42.51	42.51	85.02	1147	50
31503.03895	18939.88156	-453	21.88	21.88	43.76	2003	50
35628.43895	19840.28156	-313	13.02	13.02	26.05	3041	50
4143.538951	21284.88156	31.125	32.26	32.26	64.53	1396	50
14234.63895	21537.48156	-381	25.76	25.76	51.53	1505	50
20008.83895	22434.08156	-292	9.58	9.58	19.17	6498	50
34602.53895	22581.68156	-317	41.45	41.45	82.90	1162	50
22660.03895	25262.38156	-231.615	33.91	33.91	67.82	1009	50
26058.33895	26349.08156	-362	28.73	28.73	57.46	1478	50
11812.93895	36757.18156	-593	37.42	37.42	74.84	1849	50
30244.23895	39400.98156	-122.895	31.58	31.58	63.16	1420	50
19284.23895	39545.48156	-171.215	41.99	41.99	83.98	1042	50
8412.337219	4109.379518	-292	27.06	27.06	54.12	1550	58
15975.43722	6043.579518	-402	24.42	24.42	48.84	2608	58
36878.03722	10271.77952	-349	32.97	32.97	65.94	1242	58
24634.93722	11248.47952	-382	22.94	22.94	45.88	1746	58
37042.73722	11600.37952	-555	38.22	38.22	76.44	1165	58
12967.23722	15448.17952	-503	44.09	44.09	88.17	1286	58
27478.93722	16119.67952	-126.67	22.63	22.63	45.26	2456	58
28271.03722	17479.87952	-126.67	10.15	10.15	20.30	5624	58
32511.83722	18141.37952	-213.495	24.40	24.40	48.80	1205	58
4053.237219	21339.27952	-141.015	28.83	28.83	57.65	1851	58
33338.23722	21709.97952	-388	27.15	27.15	54.31	1421	58
30961.73722	25222.47952	-180.275	19.29	19.29	38.57	2153	58
3185.137219	25615.57952	-331	13.92	13.92	27.84	2725	58
1620.137219	28506.77952	-178.01	12.69	12.69	25.39	5413	58
902.7372189	30969.47952	-433	20.39	20.39	40.79	2994	58
10132.83722	35398.27952	-474	33.89	33.89	67.78	1109	58
24372.53722	36721.77952	-594	69.57	69.57	139.13	1072	58
29136.13549	295.9774767	-105.53	29.51	29.51	59.02	1671	66
20229.63549	663.6774767	-97.225	27.72	27.72	55.44	1232	66
2074.835487	1811.477477	-16.44	25.95	25.95	51.90	1620	66
26427.83549	2144.477477	-196.885	29.91	29.91	59.82	1539	66
38889.53549	2231.577477	-275	29.60	29.60	59.20	1471	66
21338.03549	2417.277477	-418	26.59	26.59	53.18	1148	66
25345.73549	3127.377477	-31.54	31.09	31.09	62.17	1953	66
13417.03549	4917.177477	46.98	38.60	38.60	77.20	1031	66
40178.33549	5554.677477	-269	28.64	28.64	57.27	1021	66
19626.23549	6465.477477	-74.575	38.32	38.32	76.63	1152	66
23631.23549	8037.177477	-590	19.45	19.45	38.90	2629	66
24128.43549	9258.377477	-281	11.87	11.87	23.74	4884	66
25333.93549	12388.37748	-290	26.12	26.12	52.23	2000	66
9852.435487	13101.47748	-417	37.94	37.94	75.88	1277	66
39581.03549	14389.87748	-446	39.82	39.82	79.65	1088	66
37074.83549	14926.27748	-236.145	22.82	22.82	45.64	1546	66
12962.53549	18104.87748	-86.655	26.09	26.09	52.19	2112	66
31172.63549	19914.47748	-193.11	9.33	9.33	18.65	7777	66
34932.63549	21464.47748	-412	30.38	30.38	60.76	1290	66
33414.23549	21690.87748	-246.715	13.75	13.75	27.51	3505	66
32333.03549	22757.07748	33.39	32.57	32.57	65.14	1327	66
17970.93549	27540.47748	-337	16.44	16.44	32.88	2677	66
22771.43549	31421.67748	-254	26.52	26.52	53.03	1434	66
29596.13549	32285.57748	-266	21.43	21.43	42.86	2478	66
24106.33549	33265.17748	-552	41.24	41.24	82.47	1376	66
1607.135487	33743.87748	-452	29.65	29.65	59.30	1355	66
25541.23376	4972.175435	-497	40.86	40.86	81.72	1084	74
40708.63376	5611.075435	-76.085	14.32	14.32	28.64	4955	74
31534.83376	7516.975435	-252	24.66	24.66	49.31	1721	74
24114.63376	8064.975435	-530	33.56	33.56	67.12	1166	74
6418.333755	8890.175435	43.96	65.49	65.49	130.99	1104	74
39890.23376	9258.175435	-487	37.92	37.92	75.83	1328	74
7492.033755	11374.97543	-557	17.97	17.97	35.94	3885	74
32722.93376	16222.27543	-503	29.25	29.25	58.50	1416	74
19235.73376	17421.07543	-60.23	27.74	27.74	55.48	1436	74
40090.03376	18499.67543	-277	29.04	29.04	58.07	1510	74
2597.533755	19221.47543	-603	11.12	11.12	22.23	9841	74
32920.83376	19585.87543	-645	17.73	17.73	35.47	4457	74
30381.23376	22585.27543	-11.155	29.37	29.37	58.73	1409	74
14073.43376	24347.47543	-110.815	32.05	32.05	64.10	1055	74
5153.033755	26382.07543	-178.765	32.15	32.15	64.29	1165	74
18703.83376	28910.77543	-148.565	18.70	18.70	37.40	2398	74
31215.03376	30429.27543	-420	30.03	30.03	60.05	1483	74
30699.63376	36029.47543	-600	35.94	35.94	71.87	1716	74
10113.43376	37402.07543	-623	35.42	35.42	70.84	1921	74
17714.13376	37801.97543	-374	12.91	12.91	25.81	6712	74
14871.33376	39791.67543	-410	20.18	20.18	40.36	2481	74
4122.432023	1496.473393	-323	18.60	18.60	37.21	2166	82
5007.532023	3571.273393	-205.19	10.90	10.90	21.81	4046	82
27307.33202	5697.373393	-572	18.84	18.84	37.68	3578	82
7978.132023	5980.373393	-237.655	17.76	17.76	35.51	2406	82
18207.53202	6263.573393	-365	31.72	31.72	63.44	1164	82
6639.432023	8729.273393	-225.575	27.51	27.51	55.01	1753	82
27112.93202	14534.37339	-343	10.74	10.74	21.48	7212	82
13044.13202	18135.07339	20.555	25.41	25.41	50.82	1544	82
34987.43202	21457.27339	-478	21.27	21.27	42.53	3028	82
40776.73202	22299.87339	-486	20.09	20.09	40.18	3066	82
23520.43202	24375.07339	-140.26	18.58	18.58	37.16	3796	82
2821.832023	24532.17339	-128.18	35.82	35.82	71.64	1235	82
22727.23202	29860.37339	-396	29.96	29.96	59.91	1268	82
20840.03202	32595.27339	-380	40.36	40.36	80.73	1341	82
8352.132023	33073.27339	22.82	40.77	40.77	81.53	1349	82
21695.03202	36480.27339	-570	56.38	56.38	112.76	1008	82
29191.23202	39919.17339	-411	29.30	29.30	58.59	1241	82
21366.53029	2346.871351	-414	13.78	13.78	27.55	3661	90
8935.130292	6073.271351	-356	37.92	37.92	75.83	1415	90
38123.93029	14859.57135	-395	9.96	9.96	19.92	5991	90
32966.33029	15147.67135	-531	31.67	31.67	63.35	1753	90
36425.23029	16140.07135	-531	20.63	20.63	41.26	3244	90
31308.83029	16334.87135	-550	28.85	28.85	57.70	1488	90
3821.530292	19708.07135	-97.98	18.39	18.39	36.79	2968	90
36352.93029	23211.27135	-511	20.70	20.70	41.40	1650	90
31044.23029	23338.97135	-317	24.19	24.19	48.37	2927	90
30819.93029	25274.47135	40.185	14.13	14.13	28.26	5758	90
17927.33029	26980.87135	-380	45.99	45.99	91.99	1054	90
32600.73029	27325.57135	-236.145	14.20	14.20	28.40	3926	90
19858.13029	31550.07135	-287	41.19	41.19	82.38	1098	90
24472.83029	33665.67135	-248.225	13.02	13.02	26.05	5486	90
22392.63029	33765.07135	-364	15.02	15.02	30.05	2559	90
7196.630292	34723.57135	-180.275	15.40	15.40	30.80	4195	90
17709.53029	37781.47135	-334	25.58	25.58	51.15	1988	90
31369.13029	40329.37135	-482	14.48	14.48	28.97	5770	90
5828.22856	4742.36931	-197.64	15.14	15.14	30.29	2074	98
3076.62856	6136.66931	-15.685	21.01	21.01	42.01	2046	98
21153.72856	13807.56931	-152.34	23.74	23.74	47.48	1321	98
15269.82856	14097.76931	-59.475	22.33	22.33	44.65	2611	98
30504.42856	14993.06931	-165.93	22.33	22.33	44.65	1848	98
31989.22856	18104.76931	-191.6	16.84	16.84	33.68	2700	98
32097.72856	23118.06931	-437	33.77	33.77	67.54	1269	98
10297.22856	25873.66931	-167.44	36.13	36.13	72.25	1019	98
32585.82856	27258.86931	-245.96	20.75	20.75	41.50	1211	98
21141.62856	29501.86931	-317	34.71	34.71	69.43	1395	98
32559.52856	29428.16931	-376	27.51	27.51	55.01	1084	98
20907.62856	32356.96931	-410	29.20	29.20	58.40	1118	98
24459.02856	33673.36931	-321	12.88	12.88	25.76	4437	98
17296.42856	34835.76931	-236.9	11.47	11.47	22.94	5193	98
10103.32856	37641.76931	-218.025	24.12	24.12	48.23	1590	98
21475.82683	792.167268	-57.2631	15.97	15.97	31.93	3470	106
24905.52683	4418.167268	-378.053	28.05	28.05	56.10	1648	106
34669.42683	6648.367268	-380.053	26.16	26.16	52.33	1388	106
18206.92683	6957.467268	-547.053	41.35	41.35	82.71	1008	106
33762.72683	9789.667268	-444.053	18.09	18.09	36.17	3283	106
23867.32683	10084.96727	-213.548	8.81	8.81	17.62	7357	106
12517.02683	10794.36727	-158.433	21.67	21.67	43.33	1779	106
27368.22683	11381.06727	-308.053	24.30	24.30	48.61	2030	106
27179.12683	12812.86727	-224.873	20.51	20.51	41.02	1973	106
37831.52683	15737.06727	-241.483	23.31	23.31	46.63	1680	106
32931.12683	18968.56727	-585.053	27.25	27.25	54.49	2581	106
33346.62683	23876.16727	-441.053	30.57	30.57	61.14	1031	106
39162.72683	28754.86727	-322.053	30.05	30.05	60.10	1474	106
28520.62683	29638.96727	-156.923	24.82	24.82	49.64	1764	106
204.9268278	34738.06727	-568.053	29.70	29.70	59.39	1493	106
5550.326828	37803.86727	-249.788	20.39	20.39	40.79	2600	106
955.725096	318.0652263	-409.195	23.20	23.20	46.39	2994	114
38084.7251	2400.665226	-163.86	30.54	30.54	61.09	1015	114
11917.5251	7543.565226	-246.91	21.27	21.27	42.53	1674	114
15739.4251	9281.665226	-355.195	26.68	26.68	53.36	1818	114
19742.2251	9620.965226	-479.195	30.00	30.00	60.01	2290	114
21875.6251	10467.26523	-197.08	33.46	33.46	66.93	1227	114
30176.2251	10836.06523	-270.195	19.33	19.33	38.67	2950	114
28051.6251	14073.36523	-385.195	24.82	24.82	49.64	2189	114
11188.5251	15286.06523	-68.7295	29.65	29.65	59.30	1151	114
31904.7251	16158.66523	-388.195	20.25	20.25	40.51	2720	114
19188.2251	18104.26523	-240.115	29.15	29.15	58.31	1217	114
39484.5251	18369.46523	-602.195	25.74	25.74	51.48	2161	114
38826.6251	19528.56523	-541.195	23.27	23.27	46.53	3031	114
40787.5251	22297.16523	-301.195	24.26	24.26	48.51	1877	114
33407.2251	28264.36523	-472.195	29.41	29.41	58.83	1028	114
32587.1251	29437.86523	-382.195	31.06	31.06	62.12	1200	114
16276.2251	34574.96523	-530.195	20.98	20.98	41.97	2321	114
1327.425096	35720.46523	-99.6845	22.40	22.40	44.79	1520	114
15966.2251	37450.96523	-3.79953	24.21	24.21	48.42	2951	114
14508.8251	37567.66523	10.5455	37.47	37.47	74.94	1056	114
17647.2251	37739.36523	-422.195	17.99	17.99	35.98	3559	114
29639.92336	451.5631846	-81.706	41.05	41.05	82.10	1078	122
28204.32336	963.3631846	-395.336	43.24	43.24	86.48	1000	122
8850.423364	6014.763185	-375.336	36.64	36.64	73.29	1623	122
24119.12336	9251.363185	-269.336	20.56	20.56	41.12	1837	122
24613.42336	11664.76318	-464.336	38.46	38.46	76.91	1689	122
7900.923364	13316.16318	-324.336	32.95	32.95	65.89	1154	122
34070.82336	13335.66318	-592.336	34.12	34.12	68.25	1629	122
37151.82336	15848.36318	-429.336	32.45	32.45	64.90	1340	122
14441.02336	18731.26318	-350.336	31.16	31.16	62.31	1011	122
23064.82336	20004.06318	-160.981	36.90	36.90	73.81	1046	122
8224.623364	23491.76318	-339.336	31.18	31.18	62.36	1225	122
30276.92336	24789.06318	-8.47101	21.69	21.69	43.38	2645	122
16301.12336	29608.16318	-459.336	39.40	39.40	78.80	1215	122
11612.12336	32233.76318	-148.901	20.18	20.18	40.36	1962	122
21577.72336	32552.26318	-188.161	26.85	26.85	53.69	1109	122
19273.92336	33348.96318	45.889	42.65	42.65	85.30	1116	122
21228.42163	2276.561143	-320.477	28.10	28.10	56.19	1449	130
34107.62163	2610.561143	-237.377	22.98	22.98	45.97	2137	130
35987.62163	3738.161143	-78.8275	31.18	31.18	62.36	1440	130
17278.92163	6167.761143	-279.477	21.83	21.83	43.66	2186	130
30204.02163	6087.461143	-229.072	18.27	18.27	36.55	3717	130
34662.72163	6561.961143	-417.477	20.35	20.35	40.69	2543	130
15600.52163	7693.461143	-442.477	31.04	31.04	62.08	1553	130
18080.82163	9432.561143	-26.7325	43.83	43.83	87.65	1225	130
37591.52163	14319.06114	-328.477	26.40	26.40	52.80	1026	130
7297.421632	18014.56114	-445.477	12.32	12.32	24.63	6084	130
40845.42163	22400.66114	-474.477	30.47	30.47	60.95	1516	130
34082.32163	23137.26114	-5.59248	17.57	17.57	35.14	3722	130
8189.521632	23434.06114	-193.587	27.81	27.81	55.63	1113	130
21143.82163	23380.16114	-318.477	26.82	26.82	53.65	1974	130
39191.52163	24018.86114	-362.477	23.86	23.86	47.71	2135	130
29985.02163	27851.96114	-7.85748	8.36	8.36	16.72	8796	130
8176.021632	31836.56114	-524.477	9.49	9.49	18.98	9509	130
35576.02163	32035.36114	-532.477	28.28	28.28	56.57	1689	130
5617.021632	32110.96114	-117.332	26.54	26.54	53.08	2062	130
29623.82163	32946.96114	-382.477	16.13	16.13	32.26	4074	130
12984.02163	33325.96114	-452.477	32.17	32.17	64.34	1579	130
26496.32163	33853.96114	-222.277	15.52	15.52	31.04	2957	130
19478.82163	39433.26114	-317.477	27.84	27.84	55.67	1614	130
28039.72163	39427.76114	-206.422	37.23	37.23	74.47	1280	130
1530.8199	588.8591011	-394.619	34.48	34.48	68.95	1103	138
29548.5199	2849.659101	-452.619	44.58	44.58	89.16	1353	138
31187.0199	3816.759101	-272.619	22.66	22.66	45.31	1170	138
30196.6199	6095.259101	-230.724	12.39	12.39	24.77	5232	138
24401.3199	7541.359101	-644.619	34.29	34.29	68.58	1483	138
20093.1199	7399.759101	-434.619	33.21	33.21	66.41	1045	138
15469.0199	8295.959101	-433.619	31.11	31.11	62.22	1814	138
20241.0199	8705.659101	-399.619	35.63	35.63	71.26	1165	138
14634.0199	12332.7591	-405.619	21.05	21.05	42.11	2031	138
29158.5199	14416.9591	-428.619	25.74	25.74	51.48	1248	138
33157.2199	14472.8591	-328.619	21.90	21.90	43.80	1991	138
40367.1199	14845.2591	-497.619	36.48	36.48	72.96	1222	138
40690.1199	23642.4591	-484.619	31.56	31.56	63.11	1150	138
30040.8199	27849.8591	7.85604	8.64	8.64	17.29	9248	138
34285.2199	28636.4591	-327.619	36.93	36.93	73.85	1035	138
29264.5199	29411.5591	1.81604	32.50	32.50	65.00	1132	138
40729.8199	29788.5591	-312.619	22.75	22.75	45.50	2061	138
216.3199005	34684.7591	-506.619	29.44	29.44	58.88	1286	138
4649.5199	37152.7591	-626.619	30.90	30.90	61.80	2525	138
2075.318169	1780.557059	-227.09	25.62	25.62	51.24	1173	146
32928.71817	3562.257059	-555.76	38.34	38.34	76.68	1241	146
29807.91817	3737.557059	-116.86	15.99	15.99	31.98	2894	146
23113.01817	4143.657059	-639.76	38.62	38.62	77.24	1283	146
22336.01817	6663.557059	-396.76	21.01	21.01	42.01	1323	146
17182.91817	7539.757059	-111.575	33.44	33.44	66.88	1032	146
18533.81817	7565.457059	-453.76	29.77	29.77	59.53	1505	146
18382.01817	9211.857059	-227.845	20.16	20.16	40.32	1939	146
22523.21817	10621.25706	-274.76	36.13	36.13	72.25	1033	146
9874.918169	11582.15706	-540.76	44.91	44.91	89.82	1368	146
38306.51817	11972.55706	-350.76	32.03	32.03	64.06	1146	146
28104.41817	13997.15706	-435.76	29.44	29.44	58.88	1739	146
16439.91817	16897.15706	-418.76	21.71	21.71	43.43	3321	146
13033.11817	18123.45706	-208.215	19.15	19.15	38.29	1654	146
32920.81817	19385.15706	-434.76	24.92	24.92	49.83	2250	146
35634.71817	19801.15706	-298.76	15.61	15.61	31.23	1753	146
3455.818169	20242.15706	-37.5854	14.08	14.08	28.17	4269	146
35648.21817	20622.05706	-374.76	16.53	16.53	33.06	2289	146
23002.31817	25624.65706	-260.76	29.70	29.70	59.39	1399	146
25614.61817	33160.25706	-434.76	29.91	29.91	59.82	2515	146
2136.418169	33430.65706	-628.76	43.05	43.05	86.10	1108	146
392.2181686	33641.45706	-303.76	33.72	33.72	67.45	1119	146
28776.01817	34325.45706	-287.76	19.33	19.33	38.67	2139	146
17270.61817	34832.15706	-178.77	23.55	23.55	47.10	1403	146
23324.91817	36463.55706	-140.265	22.96	22.96	45.92	1798	146
37159.01817	39430.15706	-357.76	23.43	23.43	46.86	2021	146
39059.71644	3922.755018	-212.887	25.46	25.46	50.92	1902	154
26652.81644	4759.455018	-453.902	23.50	23.50	47.01	2251	154
17794.61644	5103.855018	-488.902	16.01	16.01	32.03	3937	154
39258.21644	5578.555018	-251.392	17.59	17.59	35.18	2337	154
9738.816437	8027.855018	-489.902	18.63	18.63	37.26	4091	154
35900.31644	8761.755018	-378.902	22.73	22.73	45.45	1698	154
38370.51644	8999.555018	-143.427	29.77	29.77	59.53	1243	154
18988.51644	12239.55502	-9.79191	39.12	39.12	78.23	1068	154
32403.81644	12255.35502	-477.902	25.10	25.10	50.21	2398	154
4382.716437	12874.45502	-88.3119	30.07	30.07	60.15	1138	154
38970.71644	14868.65502	-366.902	28.87	28.87	57.74	1378	154
29160.01644	17890.35502	-436.902	42.15	42.15	84.31	1204	154
1652.416437	20466.55502	-158.527	17.36	17.36	34.71	2835	154
29112.21644	21870.75502	-148.712	31.16	31.16	62.31	1045	154
834.7164368	23200.35502	-211.377	17.07	17.07	34.15	2657	154
35011.01644	23118.75502	38.5281	39.35	39.35	78.70	1004	154
1116.616437	27054.95502	-313.902	21.97	21.97	43.94	1877	154
30019.71644	27868.45502	3.79809	6.88	6.88	13.75	14232	154
35399.61644	28457.45502	-410.902	40.74	40.74	81.48	1095	154
41316.31644	28725.55502	-426.902	23.81	23.81	47.62	2276	154
29397.71644	30974.15502	-460.902	26.87	26.87	53.74	2243	154
35770.71644	35780.55502	-328.902	29.48	29.48	58.97	1515	154
21619.51644	36930.95502	-91.3319	24.21	24.21	48.42	2117	154
15153.21644	37568.95502	-92.8419	24.09	24.09	48.18	2207	154
2120.914705	1744.752976	-326.043	36.93	36.93	73.85	1092	162
20993.6147	7500.752976	-512.043	30.71	30.71	61.42	1863	162
34536.5147	8325.952976	-370.043	38.83	38.83	77.67	1294	162
19797.3147	9835.452976	2.14662	34.17	34.17	68.34	1531	162
19074.1147	12232.95298	30.8366	32.50	32.50	65.00	1264	162
36337.8147	13437.75298	-387.043	26.52	26.52	53.03	1249	162
29870.4147	15367.65298	-414.043	23.79	23.79	47.57	1999	162
31102.5147	21969.95298	-285.043	20.68	20.68	41.35	2059	162
35936.4147	22690.85298	-489.043	29.13	29.13	58.26	1128	162
40728.6147	23614.45298	-278.043	31.53	31.53	63.07	1432	162
30121.8147	24121.25298	-104.308	27.15	27.15	54.31	1548	162
3607.914705	25362.05298	-154.893	29.63	29.63	59.25	1672	162
18162.3147	28517.75298	-176.788	31.89	31.89	63.77	1212	162
3438.614705	31594.15298	-188.868	30.50	30.50	60.99	1129	162
11599.6147	32214.35298	-315.043	26.68	26.68	53.36	1570	162
20821.4147	32492.15298	-127.713	19.90	19.90	39.80	2588	162
2814.414705	35565.05298	-282.043	17.57	17.57	35.14	2755	162
4520.012973	432.9509341	-14.6049	14.91	14.91	29.81	4612	170
33624.21297	1623.750934	-371.185	28.45	28.45	56.90	1692	170
2096.612973	1770.950934	-164.095	19.59	19.59	39.19	1856	170
1664.612973	2565.050934	-314.185	26.82	26.82	53.65	1150	170
27695.41297	2767.450934	-29.7049	33.28	33.28	66.55	1271	170
26461.11297	2985.050934	12.5751	42.72	42.72	85.44	1363	170
24605.01297	3411.750934	-542.185	28.73	28.73	57.46	1632	170
15945.41297	3604.550934	-148.24	11.94	11.94	23.88	3579	170
22064.11297	4436.450934	-261.185	17.10	17.10	34.19	3365	170
18327.81297	6634.050934	-493.185	12.91	12.91	25.81	6370	170
34732.81297	6507.550934	-501.185	25.55	25.55	51.10	2535	170
39635.61297	6928.150934	-279.185	27.51	27.51	55.01	1122	170
21521.61297	9036.750934	-573.185	34.67	34.67	69.33	1156	170
26017.41297	16035.85093	-108.225	27.91	27.91	55.81	2099	170
4226.912973	16586.65093	-190.52	32.64	32.64	65.28	1095	170
8688.112973	17190.65093	-254.185	14.22	14.22	28.45	3408	170
22759.81297	18121.25093	24.6551	29.56	29.56	59.11	1426	170
41351.41297	18381.65093	-180.705	22.30	22.30	44.60	1721	170
29914.51297	19034.65093	-205.62	17.76	17.76	35.51	2489	170
3483.912973	20179.65093	-309.185	36.48	36.48	72.96	1265	170
30272.11297	22537.55093	-102.185	15.47	15.47	30.94	3549	170
5523.512973	23334.45093	-317.185	30.94	30.94	61.89	1558	170
36779.01297	24948.15093	-437.185	26.49	26.49	52.99	1663	170
31655.41297	26075.85093	-204.11	20.21	20.21	40.41	2749	170
17675.01297	27900.65093	-470.185	32.62	32.62	65.23	1597	170
23568.41297	30180.65093	-526.185	26.16	26.16	52.33	2678	170
9450.612973	31324.85093	-641.185	48.96	48.96	97.92	1418	170
16075.31297	31956.55093	-385.185	30.59	30.59	61.18	1314	170
21022.31297	40229.55093	-647.185	39.71	39.71	79.41	1206	170
29140.01124	1169.048892	-401.326	20.14	20.14	40.27	2646	178
25460.31124	2520.148892	-549.326	34.36	34.36	68.72	1192	178
9754.311241	5826.648892	-242.001	39.59	39.59	79.18	1024	178
13145.51124	6585.548892	-265.326	27.60	27.60	55.20	1907	178
34782.41124	6610.848892	-522.326	29.58	29.58	59.16	2046	178
40871.51124	7466.448892	-189.906	19.12	19.12	38.25	2639	178
23569.91124	8605.748892	-382.326	24.49	24.49	48.98	1566	178
19125.01124	11722.34889	-551.326	34.08	34.08	68.15	1175	178
37378.71124	13488.34889	-435.326	34.03	34.03	68.06	1242	178
30414.91124	15190.44889	-376.326	18.51	18.51	37.02	2875	178
28301.31124	21642.74889	-26.8263	37.61	37.61	75.22	1033	178
28786.51124	25939.64889	-149.136	46.56	46.56	93.12	1148	178
36287.31124	26686.34889	-393.326	20.63	20.63	41.26	1692	178
15113.71124	28570.54889	-505.326	21.45	21.45	42.91	3151	178
13445.81124	34332.84889	-532.326	53.08	53.08	106.16	1101	178
28154.81124	36293.94889	-428.326	47.59	47.59	95.19	1063	178
15263.51124	39078.04889	-367.326	25.69	25.69	51.39	1223	178
8882.711241	40233.94889	-399.326	32.03	32.03	64.06	1063	178
26565.31124	40421.14889	-180.091	34.57	34.57	69.14	1258	178
6787.509509	2323.946851	-91.8978	17.24	17.24	34.48	3390	186
37985.40951	2378.546851	-143.238	28.12	28.12	56.24	1232	186
26279.20951	5695.546851	-525.468	18.49	18.49	36.97	3422	186
40338.50951	14762.04685	-491.468	36.83	36.83	73.66	1233	186
8024.509509	16633.04685	-234.593	26.85	26.85	53.69	1442	186
36785.70951	22291.84685	-335.468	19.00	19.00	38.01	2504	186
32969.60951	25007.04685	-357.468	23.53	23.53	47.05	1782	186
29812.60951	25406.54685	-147.013	30.29	30.29	60.57	1398	186
19360.20951	29975.34685	-417.468	36.31	36.31	72.63	1037	186
30429.50951	29983.04685	-593.468	26.09	26.09	52.19	2189	186
34057.60951	33145.14685	-483.468	32.31	32.31	64.62	1319	186
28750.70951	34280.24685	-591.468	23.53	23.53	47.05	2095	186
14266.70951	36649.84685	-489.468	28.94	28.94	57.89	2209	186
14444.00951	36972.04685	-449.468	29.01	29.01	58.03	1700	186
21420.90951	37051.74685	6.25219	34.34	34.34	68.67	1759	186
5709.507778	9792.944809	45.3707	36.22	36.22	72.44	1832	194
19095.40778	11726.04481	-290.609	28.50	28.50	56.99	1168	194
27772.60778	11699.94481	-291.609	30.61	30.61	61.23	1082	194
38191.00778	13421.54481	-423.609	24.92	24.92	49.83	1814	194
34521.90778	18748.34481	-390.609	27.58	27.58	55.15	1465	194
10062.20778	20431.14481	-547.609	26.31	26.31	52.61	2495	194
30519.90778	25687.94481	-467.609	20.89	20.89	41.78	2457	194
10383.30778	29737.44481	-407.609	16.39	16.39	32.78	3339	194
26807.90778	31956.94481	-183.394	22.68	22.68	45.36	2065	194
28143.50778	32123.84481	-255.609	21.27	21.27	42.53	1797	194
23625.40778	33929.94481	-382.609	20.94	20.94	41.87	1799	194
18531.80778	35580.54481	-537.609	26.61	26.61	53.22	2616	194
20670.30605	2059.642767	-392.751	25.08	25.08	50.16	2116	202
25524.00605	2180.242767	-290.751	36.69	36.69	73.38	1096	202
33434.20605	3895.042767	-52.9208	35.75	35.75	71.50	1578	202
9259.606046	4449.742767	-49.9008	32.81	32.81	65.61	1799	202
15769.20605	5422.442767	-599.751	41.26	41.26	82.52	1506	202
19582.60605	7662.142767	-66.5108	38.53	38.53	77.06	1473	202
16286.70605	8194.942767	28.6192	28.83	28.83	57.65	1579	202
33728.80605	9866.742767	-623.751	23.22	23.22	46.44	2989	202
22805.40605	13611.84277	-498.751	35.84	35.84	71.69	1189	202
8908.806046	14566.94277	-572.751	8.24	8.24	16.48	9243	202
17231.60605	14689.94277	-166.926	30.85	30.85	61.70	1390	202
41363.70605	16356.24277	-484.751	35.75	35.75	71.50	1147	202
38942.40605	19271.34277	-449.751	16.84	16.84	33.68	3596	202
9559.706046	21696.34277	-55.9408	28.90	28.90	57.79	1852	202
17640.20605	27914.54277	-362.751	27.98	27.98	55.95	1399	202
28717.10605	28302.14277	-559.751	31.65	31.65	63.30	1329	202
6118.706046	29398.94277	-378.751	31.93	31.93	63.87	1584	202
8208.306046	31884.44277	-454.751	23.83	23.83	47.67	1298	202
29749.40605	33055.54277	-427.751	26.75	26.75	53.51	1145	202
23638.20605	33877.54277	-502.751	18.58	18.58	37.16	4231	202
21681.70605	35407.14277	-494.751	29.34	29.34	58.69	1303	202
30362.40431	1130.940725	8.84776	34.48	34.48	68.95	1337	210
11817.00431	4405.740725	-486.892	21.38	21.38	42.77	2653	210
18278.60431	6584.240725	-408.892	13.49	13.49	26.99	4549	210
20341.70431	6865.440725	-438.892	23.53	23.53	47.05	2007	210
23736.00431	7315.440725	-355.892	25.79	25.79	51.57	1003	210
9857.504314	8318.740725	-71.9372	35.98	35.98	71.97	1315	210
37780.90431	10012.84073	-287.892	14.46	14.46	28.92	3283	210
26648.30431	13532.24073	-110.442	20.21	20.21	40.41	2298	210
28351.50431	13817.44073	-578.892	57.89	57.89	115.77	1169	210
8905.304314	14574.24073	-532.892	8.76	8.76	17.52	7776	210
25095.80431	14843.94073	-217.652	27.06	27.06	54.12	1163	210
31852.70431	16370.44073	-423.892	11.37	11.37	22.75	5369	210
34521.50431	18736.64073	-353.892	12.55	12.55	25.10	4058	210
30190.90431	22545.54073	-234.262	17.85	17.85	35.70	2767	210
30546.10431	25688.94073	-356.892	27.60	27.60	55.20	1614	210
28519.90431	27648.94073	-27.3922	32.97	32.97	65.94	2359	210
25894.80431	30141.64073	-353.892	13.78	13.78	27.55	6413	210
11155.20431	31316.34073	-192.737	14.88	14.88	29.77	3186	210
18628.70431	35415.64073	-528.892	34.88	34.88	69.76	1269	210
34122.80258	2552.938684	-529.034	27.27	27.27	54.54	2562	218
6169.202582	3589.538684	-148.334	17.40	17.40	34.81	2012	218
29785.20258	3780.838684	-41.8787	27.58	27.58	55.15	1375	218
37267.60258	4542.838684	-607.034	22.44	22.44	44.89	3365	218
16258.20258	7350.738684	-157.394	24.96	24.96	49.93	2110	218
33142.40258	8053.638684	-272.034	12.39	12.39	24.77	5793	218
7464.202582	11550.53868	-606.034	38.32	38.32	76.63	1341	218
28791.20258	12709.23868	-563.034	30.05	30.05	60.10	1449	218
22767.00258	14031.83868	-606.034	23.81	23.81	47.62	3284	218
36499.40258	14130.13868	-185.329	19.00	19.00	38.01	1975	218
29414.50258	15318.13868	-207.224	11.40	11.40	22.80	3417	218
35742.90258	17945.03868	-340.034	26.59	26.59	53.18	1544	218
34543.00258	18731.63868	-384.034	15.05	15.05	30.10	2742	218
34968.10258	21293.73868	-622.034	32.59	32.59	65.19	1265	218
22963.80258	25666.13868	-338.034	30.90	30.90	61.80	1487	218
22622.70258	28959.13868	-205.714	27.48	27.48	54.97	1358	218
27298.20258	29443.13868	-329.034	21.95	21.95	43.90	2345	218
34339.20258	30968.73868	-383.034	27.39	27.39	54.78	1040	218
2019.602582	31154.83868	-387.034	24.47	24.47	48.94	1560	218
22816.20085	406.636642	-160.555	28.33	28.33	56.66	1315	226
4526.30085	434.836642	47.0698	16.44	16.44	32.88	4647	226
21417.80085	755.736642	-136.395	17.90	17.90	35.80	2737	226
40911.60085	7506.936642	-267.175	31.23	31.23	62.45	1068	226
21862.10085	8177.436642	-551.175	37.40	37.40	74.79	1082	226
22953.00085	8431.236642	-218.69	25.10	25.10	50.21	1087	226
9459.50085	9348.736642	-468.175	18.46	18.46	36.93	4562	226
27719.10085	10300.33664	-39.7552	25.98	25.98	51.95	1565	226
38159.10085	11406.43664	-373.175	25.76	25.76	51.53	1544	226
7165.10085	14678.83664	-498.175	18.30	18.30	36.60	2988	226
16723.40085	15878.63664	-308.175	31.44	31.44	62.88	1024	226
4700.90085	17849.83664	-333.175	19.05	19.05	38.10	3277	226
35808.20085	17901.23664	-318.175	29.70	29.70	59.39	1190	226
29761.50085	22634.43664	-306.175	11.80	11.80	23.60	4341	226
27553.50085	24525.53664	-620.175	29.25	29.25	58.50	2661	226
2215.50085	24309.23664	-274.175	31.75	31.75	63.49	1331	226
31707.70085	26181.23664	-251.155	13.33	13.33	26.66	3667	226
35012.80085	27822.53664	-291.175	31.11	31.11	62.22	1285	226
24958.50085	28825.33664	-572.175	58.92	58.92	117.84	1125	226
15095.40085	30768.73664	-141.68	36.53	36.53	73.05	1044	226
5534.60085	31892.33664	-636.175	25.79	25.79	51.57	2138	226
4201.00085	32505.53664	-242.85	32.55	32.55	65.09	1188	226
7060.00085	33455.73664	-155.27	13.78	13.78	27.55	4579	226
22519.10085	37690.63664	27.4398	39.05	39.05	78.09	1122	226
28603.90085	39259.03664	-453.175	38.29	38.29	76.58	1033	226
17165.80085	39330.93664	-434.175	33.21	33.21	66.41	1449	226
37266.20085	39563.63664	-262.175	33.32	33.32	66.65	1053	226
27638.99912	2829.0346	-379.317	35.14	35.14	70.27	1661	234
20726.09912	3015.5346	-552.317	29.44	29.44	58.88	1197	234
22976.89912	4462.6346	-647.317	54.73	54.73	109.46	1070	234
15763.09912	9320.1346	-361.317	34.90	34.90	69.80	1172	234
6851.399118	9613.4346	-95.7667	25.67	25.67	51.34	1559	234
33658.69912	10018.5346	-449.317	17.90	17.90	35.80	3597	234
29408.29912	14750.8346	-402.317	40.95	40.95	81.91	1115	234
5587.799118	16094.2346	-252.807	28.50	28.50	56.99	1191	234
2571.499118	22518.2346	-24.7967	17.78	17.78	35.56	3210	234
7896.499118	26944.0346	-423.317	32.99	32.99	65.99	1473	234
18563.29912	30875.3346	-284.317	18.06	18.06	36.13	3016	234
30670.39912	33639.1346	-181.082	11.35	11.35	22.70	5212	234
34236.79912	39548.9346	-382.317	32.43	32.43	64.86	1175	234
40777.79739	3809.432559	-468.458	23.50	23.50	47.01	2427	242
31700.49739	4860.132559	-403.458	32.59	32.59	65.19	1100	242
22688.89739	6100.632559	-277.458	28.61	28.61	57.23	1073	242
11432.59739	8068.332559	-535.458	41.50	41.50	82.99	1177	242
19702.99739	8778.832559	-340.458	34.71	34.71	69.43	1020	242
25560.39739	10915.53256	-449.458	29.27	29.27	58.55	1200	242
7497.997387	11376.73256	-611.458	18.86	18.86	37.73	4860	242
31888.59739	18115.23256	-301.458	13.16	13.16	26.33	3609	242
11256.99739	18679.13256	-375.458	13.45	13.45	26.89	3927	242
33536.99739	20499.13256	-161.593	28.19	28.19	56.38	1023	242
28050.69739	21602.03256	-69.4831	35.98	35.98	71.97	1209	242
29792.99739	22628.03256	-266.458	16.44	16.44	32.88	1547	242
9150.997387	22863.13256	-436.458	16.70	16.70	33.39	3554	242
37382.19739	23782.83256	-275.458	21.81	21.81	43.61	1250	242
25219.29739	27587.33256	-246.153	24.56	24.56	49.13	1367	242
26481.89739	33912.43256	4.50686	17.33	17.33	34.67	3801	242
32526.09739	33789.23256	-334.458	28.24	28.24	56.47	1131	242
16318.59739	34780.93256	-618.458	36.24	36.24	72.49	1407	242
22032.29739	37283.13256	-151.778	32.69	32.69	65.37	1243	242
30343.99739	39401.73256	-307.458	29.79	29.79	59.58	1275	242
17176.19739	39522.93256	-191.793	38.39	38.39	76.77	1093	242
27039.69739	40426.23256	12.8119	42.25	42.25	84.50	1354	242
4526.795655	416.5305168	-78.6846	23.36	23.36	46.72	2209	250
13673.99565	8156.030517	37.5854	31.02	31.02	62.03	1870	250
16927.89565	17301.33052	-364.6	31.98	31.98	63.96	1144	250
9157.295655	22840.63052	-426.6	23.71	23.71	47.43	1911	250
29855.59565	27883.33052	-205.525	10.06	10.06	20.11	6145	250
27176.79565	29496.83052	-469.6	32.33	32.33	64.67	2301	250
27594.39565	38071.53052	-430.6	39.16	39.16	78.33	1034	250
22440.09565	39980.73052	-312.6	28.75	28.75	57.51	1783	250
20212.29392	2048.428475	-212.461	18.49	18.49	36.97	2327	258
30437.99392	3950.528475	-539.741	27.39	27.39	54.78	2740	258
11522.89392	3935.128475	-204.156	14.29	14.29	28.59	2275	258
36100.99392	8585.428475	-633.741	25.88	25.88	51.76	3098	258
22820.09392	9425.228475	-399.741	12.72	12.72	25.43	5986	258
708.2939228	10474.92848	31.4039	26.47	26.47	52.94	2195	258
29936.09392	16803.92848	-32.7711	15.83	15.83	31.65	3283	258
31012.49392	17474.92848	-335.741	29.53	29.53	59.06	1718	258
32616.49392	18119.02848	-293.741	23.53	23.53	47.05	1884	258
32000.79392	19452.72848	-545.741	36.01	36.01	72.02	1060	258
13697.49392	21474.02848	-152.816	24.96	24.96	49.93	1370	258
38554.19392	22203.22848	-387.741	24.35	24.35	48.70	1510	258
3106.693923	25614.82848	-244.171	26.52	26.52	53.03	1420	258
26907.79392	31064.62848	-480.741	27.22	27.22	54.45	1537	258
8947.193923	33716.52848	-563.741	45.99	45.99	91.99	1138	258
20191.59219	2007.826433	-239.028	17.17	17.17	34.34	1562	266
292.092191	2286.026433	-402.883	23.62	23.62	47.24	2714	266
34167.59219	2577.526433	-462.883	32.76	32.76	65.52	1314	266
28049.49219	3843.426433	-511.883	36.34	36.34	72.68	1173	266
15410.69219	5030.526433	-57.0726	13.66	13.66	27.32	5609	266
13321.19219	5627.526433	-360.883	17.66	17.66	35.33	2818	266
10776.39219	11088.52643	-549.883	35.14	35.14	70.27	1103	266
7481.792191	11387.12643	-543.883	17.90	17.90	35.80	3257	266
26230.39219	14338.82643	-222.418	35.18	35.18	70.37	1094	266
7090.592191	14491.02643	-355.883	14.98	14.98	29.96	3280	266
27116.29219	14615.32643	-103.883	34.64	34.64	69.28	1112	266
7281.692191	18037.92643	-578.883	22.82	22.82	45.64	2249	266
37760.79219	29327.62643	-191.463	25.60	25.60	51.20	1132	266
31904.89219	29911.52643	-576.883	32.81	32.81	65.61	1375	266
27838.59219	30989.92643	-57.0726	22.73	22.73	45.45	2760	266
8228.092191	32798.92643	-558.883	31.65	31.65	63.30	1293	266
18692.09219	35262.42643	-588.883	31.06	31.06	62.12	1597	266
23480.29219	39225.42643	-577.883	56.33	56.33	112.66	1082	266
24463.09046	906.4243916	-390.024	35.00	35.00	69.99	1858	274
33136.69046	8083.424392	-187.829	13.31	13.31	26.61	4851	274
39955.59046	8794.924392	-494.024	20.72	20.72	41.45	3569	274
15060.39046	9304.524392	26.591	18.42	18.42	36.83	4087	274
37818.59046	10073.12439	-378.024	28.35	28.35	56.71	1424	274
37923.39046	12437.92439	-463.024	24.59	24.59	49.17	1601	274
27898.99046	13044.12439	-593.024	39.28	39.28	78.56	1072	274
27103.89046	14588.62439	-211.234	30.97	30.97	61.94	1316	274
8592.090459	15970.32439	-380.024	30.12	30.12	60.24	1255	274
3484.590459	16273.22439	-390.024	21.83	21.83	43.66	2146	274
29755.59046	16740.32439	-386.024	24.37	24.37	48.75	1473	274
25893.19046	17320.12439	-147.814	24.07	24.07	48.14	1203	274
30295.59046	21532.82439	-51.929	11.96	11.96	23.93	6435	274
27484.59046	25239.02439	-338.024	38.20	38.20	76.40	1171	274
22962.69046	28845.42439	-47.399	25.95	25.95	51.90	2034	274
25143.19046	29925.42439	-27.014	16.25	16.25	32.50	3842	274
14549.29046	30137.32439	23.571	42.06	42.06	84.12	1266	274
11336.69046	31769.92439	-91.189	25.15	25.15	50.30	2489	274
15842.09046	34274.82439	-256.024	27.69	27.69	55.39	1122	274
27330.09046	34358.62439	-300.024	33.91	33.91	67.82	1165	274
17170.29046	38748.52439	-628.024	36.29	36.29	72.58	1230	274
4492.188727	438.2223499	-9.79052	19.88	19.88	39.75	2293	282
37940.38873	2362.32235	-172.871	21.12	21.12	42.25	1652	282
28644.18873	3074.82235	-358.166	25.43	25.43	50.87	1875	282
24771.98873	3476.42235	-316.166	29.20	29.20	58.40	1320	282
37299.68873	4516.82235	-232.516	19.90	19.90	39.80	2971	282
13015.28873	6466.22235	-55.0905	46.11	46.11	92.22	1312	282
10892.78873	6987.12235	-338.166	22.14	22.14	44.27	2990	282
35953.88873	8664.62235	-358.166	19.36	19.36	38.72	2690	282
15133.78873	12256.82235	-556.166	45.55	45.55	91.09	1272	282
13446.78873	17322.32235	-273.166	8.41	8.41	16.81	6852	282
35668.68873	20680.32235	-590.166	20.56	20.56	41.12	3932	282
19678.68873	21327.12235	-70.9455	37.59	37.59	75.17	1102	282
24994.38873	22285.02235	-208.356	23.46	23.46	46.91	1794	282
31276.68873	22554.92235	-409.166	26.68	26.68	53.36	1458	282
12632.78873	24970.72235	-307.166	31.82	31.82	63.63	1174	282
24563.58873	33638.82235	-30.1755	39.35	39.35	78.70	1019	282
18524.88873	36688.82235	-226.476	22.07	22.07	44.13	1913	282
17689.78873	37817.72235	-118.511	20.61	20.61	41.21	1556	282
19331.38873	37924.72235	-343.166	26.89	26.89	53.79	1676	282
27652.78873	38068.52235	-451.166	28.35	28.35	56.71	1080	282
27095.08873	40328.12235	-15.0755	30.47	30.47	60.95	2094	282
31326.28873	40324.02235	-551.166	30.94	30.94	61.89	1233	282
33515.787	2093.520308	-274.307	25.67	25.67	51.34	1989	290
23650.987	4147.420308	-517.307	17.22	17.22	34.43	3506	290
25591.387	5253.620308	-427.307	16.18	16.18	32.36	3282	290
13316.487	5575.120308	-378.307	23.13	23.13	46.25	1643	290
7902.686995	5965.520308	-453.307	48.18	48.18	96.37	1189	290
11425.087	7932.620308	-403.307	28.02	28.02	56.05	1851	290
6828.086995	12474.32031	-106.572	29.72	29.72	59.44	1021	290
18852.887	13326.62031	-231.902	17.19	17.19	34.38	2280	290
29129.587	14106.52031	-256.307	20.18	20.18	40.36	1830	290
27685.587	15135.22031	-279.307	21.67	21.67	43.33	2732	290
10008.387	18635.12031	-315.307	21.60	21.60	43.19	1541	290
27000.387	19063.52031	-219.822	29.93	29.93	59.86	1131	290
25037.787	20082.82031	-205.477	27.06	27.06	54.12	1419	290
30446.387	25959.82031	-252.287	17.66	17.66	35.33	2158	290
22394.587	29057.72031	-13.707	26.26	26.26	52.52	2062	290
1030.586995	29198.82031	-30.317	31.98	31.98	63.96	1244	290
23928.687	29783.32031	-15.972	25.53	25.53	51.06	1448	290
8160.886995	31927.02031	-361.307	22.49	22.49	44.98	1577	290
28414.587	35524.72031	-624.307	20.91	20.91	41.82	3513	290
27045.487	40356.02031	-241.717	16.91	16.91	33.82	3521	290
1619.485264	2466.618266	-496.448	28.24	28.24	56.47	1757	298
23657.08526	4139.518266	-391.448	26.49	26.49	52.99	1407	298
28575.68526	4989.818266	-87.8385	26.09	26.09	52.19	1304	298
21455.08526	7019.618266	-521.448	38.10	38.10	76.21	1284	298
9719.185264	7689.618266	-478.448	18.68	18.68	37.35	4318	298
18107.98526	9420.018266	-166.358	17.71	17.71	35.42	1738	298
9041.485264	10758.91827	-68.9635	29.01	29.01	58.03	1601	298
31178.58526	16114.11827	-265.448	20.77	20.77	41.54	1433	298
35771.48526	17883.61827	-291.448	12.95	12.95	25.91	3646	298
2293.885264	22540.71827	-363.448	27.79	27.79	55.58	1219	298
34032.18526	23053.71827	-106.713	13.85	13.85	27.69	2319	298
31702.28526	26364.51827	-374.448	22.84	22.84	45.69	2318	298
30072.18526	26982.31827	-71.2285	16.93	16.93	33.86	2815	298
25971.98526	30759.11827	-435.448	22.37	22.37	44.74	2530	298
29338.48526	31533.71827	-630.448	33.49	33.49	66.98	1396	298
21915.78526	32272.71827	-10.8285	19.48	19.48	38.95	2710	298
3135.985264	32594.51827	-286.448	9.28	9.28	18.56	6382	298
34078.68526	33329.41827	-430.448	28.59	28.59	57.18	1017	298
11436.28526	34318.71827	-327.448	38.17	38.17	76.35	1031	298
12448.28526	38142.41827	42.0215	40.79	40.79	81.58	1043	298
21237.18353	1366.816225	-109.848	29.93	29.93	59.86	1297	306
37267.78353	4581.016225	-330.563	23.60	23.60	47.19	2590	306
35423.48353	5517.516225	-290.563	32.76	32.76	65.52	1365	306
21082.78353	7389.316225	-473.563	25.06	25.06	50.11	1898	306
19105.48353	7819.116225	-406.563	16.16	16.16	32.31	4020	306
10570.88353	8239.116225	-453.563	8.74	8.74	17.47	8924	306
17502.98353	9179.416225	-47.1832	28.59	28.59	57.18	2005	306
10067.98353	11454.61622	-393.563	17.03	17.03	34.05	3485	306
720.1835318	13156.71622	-211.773	17.07	17.07	34.15	2130	306
17354.98353	13494.51622	-201.203	16.13	16.13	32.26	1584	306
26006.38353	16027.01622	-203.468	36.24	36.24	72.49	1350	306
24431.58353	18532.11622	-571.563	30.52	30.52	61.04	2525	306
1246.283532	21589.91622	-137.028	30.43	30.43	60.85	1153	306
31144.58353	22117.21622	-350.563	12.65	12.65	25.29	4978	306
33450.18353	24072.91622	-206.488	28.75	28.75	57.51	1072	306
27039.88353	28287.81622	-319.563	27.53	27.53	55.06	1619	306
12952.98353	28512.61622	-329.563	32.15	32.15	64.29	1330	306
3822.383532	29281.91622	-54.7332	36.55	36.55	73.10	1207	306
8173.883532	31901.71622	-372.563	11.30	11.30	22.61	4542	306
34119.38353	33274.21622	-355.563	19.26	19.26	38.53	2339	306
19984.98353	33713.01622	-201.958	34.17	34.17	68.34	1337	306
24354.58353	33637.61622	-106.073	31.18	31.18	62.36	1088	306
26463.88353	35823.21622	-359.563	28.97	28.97	57.93	1460	306
24356.78353	37495.71622	-143.068	23.86	23.86	47.71	1501	306
27539.2818	5420.914183	-483.598	18.96	18.96	37.92	3838	314
9672.2818	7676.314183	-607.598	24.82	24.82	49.64	2693	314
20213.5818	7560.414183	-146.123	34.19	34.19	68.39	1143	314
36517.9818	7423.214183	-187.648	17.17	17.17	34.34	2691	314
37179.7818	8192.414183	-276.598	23.90	23.90	47.81	1831	314
23404.3818	8473.514183	-436.598	32.90	32.90	65.80	1245	314
19612.6818	8730.614183	-57.7877	25.91	25.91	51.81	2358	314
6673.8818	9497.614183	-298.598	19.66	19.66	39.33	2657	314
36185.5818	11785.81418	-432.598	20.61	20.61	41.21	3122	314
22915.2818	27861.91418	-552.598	26.61	26.61	53.22	2200	314
15541.2818	29390.51418	-17.0177	34.64	34.64	69.28	1372	314
16024.0818	32126.51418	-205.013	33.79	33.79	67.59	1026	314
27309.5818	34458.61418	-240.498	31.13	31.13	62.27	1030	314
24684.58007	763.8121412	-177.867	17.85	17.85	35.70	1832	322
39058.68007	1969.212141	-299.632	29.23	29.23	58.45	1361	322
15971.08007	3601.012141	-186.927	16.81	16.81	33.63	1879	322
35469.18007	5508.312141	-384.632	35.35	35.35	70.70	1380	322
16893.98007	7770.212141	-518.632	22.21	22.21	44.42	3078	322
23478.98007	8424.912141	-474.632	15.21	15.21	30.43	6079	322
12285.18007	9349.012141	-131.057	13.47	13.47	26.94	4256	322
6623.880068	15340.51214	-339.632	28.40	28.40	56.80	1328	322
32668.18007	19939.21214	-355.632	29.15	29.15	58.31	1339	322
31161.38007	22267.71214	-635.632	30.40	30.40	60.81	1630	322
30116.28007	22548.81214	-120.487	20.23	20.23	40.46	1838	322
36758.18007	22585.61214	-336.632	23.17	23.17	46.35	1676	322
34200.28007	24709.91214	44.8577	42.11	42.11	84.21	1302	322
29926.98007	27843.41214	-41.9673	14.01	14.01	28.02	3502	322
9019.880068	28989.11214	-238.267	22.18	22.18	44.37	1935	322
34758.88007	29545.71214	-624.632	44.89	44.89	89.77	1023	322
13383.48007	30586.11214	-582.632	26.38	26.38	52.75	2369	322
32559.48007	30510.71214	-548.632	35.68	35.68	71.36	1683	322
18067.88007	34029.81214	-222.412	24.96	24.96	49.93	1168	322
4515.180068	36403.61214	-509.632	39.82	39.82	79.65	1243	322
20928.58007	36583.61214	11.6377	37.21	37.21	74.42	1949	322
26636.28007	39207.81214	-419.632	30.73	30.73	61.47	1960	322
14968.38007	39694.11214	-530.632	34.48	34.48	68.95	1179	322
20103.47834	2442.110099	-287.667	26.68	26.68	53.36	1738	330
28704.97834	3119.910099	-517.667	27.62	27.62	55.25	1981	330
23680.97834	4137.310099	-388.667	27.72	27.72	55.44	1005	330
17746.47834	4764.710099	-441.667	28.26	28.26	56.52	1670	330
27299.27834	13366.8101	10.8482	53.18	53.18	106.35	1235	330
27536.87834	21411.5101	-302.667	33.23	33.23	66.46	1184	330
4347.078336	23434.5101	-137.887	24.63	24.63	49.27	1981	330
21760.37834	27384.6101	-149.967	37.04	37.04	74.09	1090	330
28396.07834	27271.3101	-570.667	34.92	34.92	69.85	1286	330
3429.478336	30254.8101	-402.667	48.98	48.98	97.97	1025	330
26868.57834	31054.0101	-491.667	22.40	22.40	44.79	2208	330
28726.77834	32039.6101	-462.667	28.57	28.57	57.13	1290	330
30030.87834	33414.7101	-343.667	17.50	17.50	35.00	3748	330
20635.27834	33256.8101	-639.667	62.31	62.31	124.63	1012	330
31319.67834	33916.5101	-331.667	28.12	28.12	56.24	1673	330
16294.17834	34698.6101	-467.667	16.34	16.34	32.69	3130	330
7202.378336	34726.4101	-177.902	21.69	21.69	43.38	2019	330
21786.27834	35361.5101	-92.5868	26.89	26.89	53.79	2416	330
17776.27834	35476.9101	27.4582	41.09	41.09	82.19	1374	330
15313.77834	39099.6101	-432.667	32.62	32.62	65.23	1799	330
6912.976604	2253.608058	-305.701	18.16	18.16	36.31	1995	338
23641.4766	4244.908058	-533.701	16.41	16.41	32.83	5249	338
25742.3766	5402.108058	-653.701	40.65	40.65	81.29	2048	338
30763.7766	5280.208058	-8.06135	24.54	24.54	49.08	2663	338
36646.3766	6063.508058	-159.816	28.17	28.17	56.33	1066	338
30882.9766	6522.108058	-652.701	51.95	51.95	103.90	1022	338
14206.5766	6630.708058	-328.701	21.52	21.52	43.05	2351	338
11273.3766	8798.508058	-353.701	20.96	20.96	41.92	2433	338
36347.7766	11078.80806	-645.701	45.50	45.50	91.00	1005	338
15995.5766	14077.40806	-78.2763	20.23	20.23	40.46	2418	338
15101.6766	14244.30806	-107.721	16.06	16.06	32.12	4181	338
27639.4766	15153.40806	-344.701	26.40	26.40	52.80	1258	338
690.3766044	17769.10806	-305.701	14.79	14.79	29.58	4313	338
13354.5766	18616.30806	-350.701	32.03	32.03	64.06	1123	338
27635.6766	21014.80806	-262.701	17.95	17.95	35.89	1513	338
7216.276604	26782.60806	-404.701	43.19	43.19	86.38	1139	338
21630.9766	27468.10806	42.5237	45.85	45.85	91.70	1012	338
29410.6766	29358.40806	-71.4813	14.13	14.13	28.26	3879	338
11105.9766	31321.20806	-262.701	20.51	20.51	41.02	2531	338
22311.3766	31698.80806	-304.701	21.20	21.20	42.39	2091	338
18095.9766	34030.60806	-413.701	30.38	30.38	60.76	2170	338
30434.9766	34159.00806	-487.701	31.39	31.39	62.78	1746	338
7170.976604	34720.60806	-244.376	18.13	18.13	36.27	2422	338
17712.1766	37444.80806	-628.701	34.05	34.05	68.11	1429	338
37244.4766	39486.40806	-286.701	26.35	26.35	52.70	1169	338
13991.97487	2096.706016	-448.736	17.83	17.83	35.65	2779	346
25771.87487	5318.706016	-489.736	25.50	25.50	51.01	2225	346
36557.77487	7417.506016	-404.736	30.90	30.90	61.80	1072	346
7839.574873	7556.806016	-208.171	29.20	29.20	58.40	1536	346
13803.17487	8194.806016	-24.7059	31.89	31.89	63.77	1092	346
24181.57487	8670.306016	-424.736	26.99	26.99	53.98	1477	346
30737.27487	10559.90602	-176.461	18.23	18.23	36.46	1788	346
35091.67487	12049.40602	-333.736	15.99	15.99	31.98	3396	346
18888.27487	12777.60602	-193.071	33.77	33.77	67.54	1256	346
39658.37487	13547.50602	-547.736	30.40	30.40	60.81	1048	346
28195.77487	15487.70602	-239.126	19.69	19.69	39.38	3031	346
9160.574873	17129.80602	-196.846	17.80	17.80	35.61	3294	346
29161.77487	18146.30602	-374.736	34.59	34.59	69.19	1270	346
33660.67487	21187.10602	-484.736	41.90	41.90	83.79	1735	346
38261.67487	21735.20602	-310.736	14.27	14.27	28.54	3643	346
36355.77487	23300.70602	-258.736	22.91	22.91	45.83	1893	346
4461.674873	24659.60602	-508.736	46.37	46.37	92.74	1004	346
19809.77487	28764.10602	-159.096	21.24	21.24	42.48	2127	346
21492.87487	29159.30602	-379.736	35.25	35.25	70.51	1326	346
1189.474873	29981.90602	-426.736	33.25	33.25	66.51	1087	346
27211.57487	30177.30602	-208.171	19.59	19.59	39.19	3269	346
11157.47487	31282.70602	-239.126	26.07	26.07	52.14	1249	346
8194.274873	31884.50602	-423.736	7.82	7.82	15.64	10069	346
3498.474873	36364.50602	-409.736	16.13	16.13	32.26	3823	346
17435.47487	39339.60602	-292.736	22.35	22.35	44.70	2350	346
31380.37487	40336.70602	-262.736	38.10	38.10	76.21	1030	346
22639.87314	404.1039742	-50.4104	38.08	38.08	76.16	1018	354
30117.27314	2118.103974	-203.675	28.21	28.21	56.43	1427	354
30426.27314	4194.703974	-301.77	24.49	24.49	48.98	1689	354
28242.97314	5818.203974	-171.965	11.82	11.82	23.64	5901	354
9579.873141	8530.903974	-577.77	38.86	38.86	77.72	1094	354
8304.573141	12246.50397	-589.77	40.13	40.13	80.26	1395	354
34427.07314	16629.90397	4.70459	34.67	34.67	69.33	1056	354
36604.87314	21038.00397	-480.77	48.37	48.37	96.74	1153	354
14109.77314	24343.00397	-73.0604	33.82	33.82	67.64	1256	354
40015.97314	25036.30397	-406.77	25.74	25.74	51.48	1924	354
40732.57314	25409.70397	-645.77	28.19	28.19	56.38	2635	354
25686.67314	27618.90397	-148.56	16.74	16.74	33.49	2909	354
5783.273141	29313.60397	-255.015	29.25	29.25	58.50	1483	354
26845.37314	31008.90397	-394.77	21.08	21.08	42.15	2456	354
24458.47314	33644.10397	3.94959	27.98	27.98	55.95	1546	354
35514.27314	34153.50397	-54.9404	19.81	19.81	39.61	2518	354
32286.37314	35677.90397	-408.77	26.35	26.35	52.70	2021	354
23935.37314	37530.70397	-86.6504	22.23	22.23	44.46	1654	354
996.6731407	38398.60397	-45.1254	33.13	33.13	66.27	1363	354
19435.87314	38649.70397	-185.555	32.40	32.40	64.81	1023	354
22647.97141	382.9019325	-275.805	27.34	27.34	54.68	1186	362
24915.07141	4499.001933	-528.805	33.65	33.65	67.31	1213	362
21116.47141	6060.901933	-490.805	20.25	20.25	40.51	1846	362
20216.77141	6485.901933	-240.705	14.91	14.91	29.81	3743	362
13122.97141	8876.801933	-202.955	19.97	19.97	39.94	2031	362
17715.47141	9349.901933	-122.925	32.73	32.73	65.47	1011	362
23441.37141	10144.40193	31.8501	36.20	36.20	72.39	1332	362
6217.171409	12767.60193	-89.7049	27.32	27.32	54.64	1737	362
28105.87141	15432.10193	39.4001	22.70	22.70	45.40	2021	362
35367.37141	16605.60193	-406.805	26.92	26.92	53.84	1053	362
35618.07141	20773.40193	-492.805	26.31	26.31	52.61	2077	362
30241.27141	22499.30193	-8.91994	26.78	26.78	53.55	2041	362
4510.871409	24823.80193	-483.805	45.05	45.05	90.10	1463	362
25683.77141	27636.50193	-39.8749	14.18	14.18	28.35	5192	362
13159.47141	29232.10193	-234.665	20.35	20.35	40.69	2725	362
669.1714089	31165.50193	-342.805	21.74	21.74	43.47	1531	362
21089.37141	31668.90193	-311.805	32.05	32.05	64.10	1041	362
26567.47141	32855.00193	-57.2399	12.60	12.60	25.20	6339	362
2759.971409	33064.10193	-299.805	30.64	30.64	61.28	1081	362
2053.871409	35626.60193	-192.385	37.94	37.94	75.88	1018	362
19545.77141	36637.00193	-31.5699	40.13	40.13	80.26	1427	362
17653.57141	37811.80193	-383.805	13.97	13.97	27.93	3784	362
21262.47141	38851.70193	-637.805	44.27	44.27	88.55	1166	362
34202.46968	2720.799891	-498.839	31.32	31.32	62.64	1094	370
10905.06968	6979.199891	-428.839	31.75	31.75	63.49	1651	370
15259.76968	8528.499891	-493.839	19.85	19.85	39.71	2452	370
18118.06968	10368.99989	-397.839	20.09	20.09	40.18	2412	370
38397.36968	12006.89989	-334.839	31.42	31.42	62.83	1069	370
36788.86968	12345.29989	37.8555	35.23	35.23	70.46	1092	370
32668.06968	13839.69989	-358.839	21.93	21.93	43.85	2250	370
30889.56968	16779.19989	-473.839	32.64	32.64	65.28	1159	370
26282.96968	18699.39989	-355.839	17.07	17.07	34.15	3418	370
17065.96968	20733.99989	-285.839	32.17	32.17	64.34	1471	370
1313.169677	21709.19989	-3.66948	17.64	17.64	35.28	3190	370
2800.269677	22230.79989	-254.329	28.73	28.73	57.46	1358	370
39088.36968	24096.59989	-485.839	35.70	35.70	71.40	1274	370
4272.069677	25626.79989	-368.839	26.19	26.19	52.38	1632	370
25737.76968	27616.49989	-10.4645	17.78	17.78	35.56	3417	370
2467.869677	30881.29989	-88.2295	25.43	25.43	50.87	1681	370
31251.26968	33946.79989	-365.839	31.04	31.04	62.08	1590	370
4766.169677	36894.09989	-263.839	20.37	20.37	40.74	1885	370
15280.96968	39116.59989	-472.839	29.32	29.32	58.64	1280	370
15246.76795	8496.697849	-584.874	28.90	28.90	57.79	1577	378
23033.16795	10615.09785	-341.874	25.34	25.34	50.68	2497	378
7135.067945	14874.99785	-629.874	39.52	39.52	79.03	1704	378
41368.26795	16543.29785	-329.874	26.05	26.05	52.09	1153	378
875.9679452	19878.79785	-70.899	28.61	28.61	57.23	1335	378
33126.36795	22385.09785	-417.874	19.90	19.90	39.80	2236	378
31970.16795	24243.19785	-497.874	23.74	23.74	47.48	2152	378
4507.967945	24932.19785	-101.099	32.85	32.85	65.70	1492	378
4638.567945	25945.39785	-71.654	27.20	27.20	54.40	1938	378
25613.16795	27667.79785	-40.699	15.64	15.64	31.27	3821	378
4922.067945	28646.19785	-391.874	25.41	25.41	50.82	2244	378
23597.06795	30259.59785	-200.759	24.96	24.96	49.93	2020	378
9355.267945	31010.69785	-167.539	31.93	31.93	63.87	1310	378
21762.56795	32359.39785	-443.874	22.21	22.21	44.42	2270	378
35536.76795	34154.19785	-70.144	11.47	11.47	22.94	6362	378
10119.66795	34218.49785	-647.874	67.82	67.82	135.65	1034	378
13463.66795	35495.69785	-282.874	30.00	30.00	60.01	1379	378
34962.96795	36590.79785	-132.809	15.71	15.71	31.42	3195	378
30699.06795	36998.29785	-398.874	26.28	26.28	52.56	1524	378
24384.96795	37532.29785	-113.934	9.47	9.47	18.93	8725	378
15342.96795	39112.19785	-428.874	31.23	31.23	62.45	1215	378
7543.467945	40245.89785	-437.874	31.91	31.91	63.82	1470	378
22988.16621	333.5958073	-223.444	36.69	36.69	73.38	1059	386
40679.36621	5560.195807	-210.609	35.14	35.14	70.27	1006	386
17184.66621	7645.695807	-163.044	33.72	33.72	67.45	1334	386
6716.466213	9588.395807	-644.909	35.40	35.40	70.79	1325	386
26513.46621	13190.89581	-412.909	30.26	30.26	60.52	1047	386
26854.76621	14977.29581	-424.909	33.56	33.56	67.12	1080	386
27900.56621	15212.79581	-53.5685	40.27	40.27	80.54	1029	386
7269.066213	18126.99581	-417.909	23.81	23.81	47.62	2240	386
32677.86621	19181.29581	-495.909	11.02	11.02	22.04	5302	386
2670.066213	19415.89581	-521.909	14.15	14.15	28.31	4513	386
30638.56621	19900.79581	-206.079	22.42	22.42	44.84	1705	386
3503.966213	20247.59581	10.6065	20.96	20.96	41.92	3338	386
30162.76621	22621.79581	-252.889	17.19	17.19	34.38	2499	386
31967.66621	24179.39581	-348.909	22.44	22.44	44.89	1782	386
27923.76621	24865.29581	-8.26854	45.07	45.07	90.15	1018	386
24444.86621	27232.69581	-146.434	18.42	18.42	36.83	2769	386
30439.36621	27790.79581	34.0115	13.85	13.85	27.69	4765	386
25905.76621	30760.79581	-549.909	47.55	47.55	95.09	1177	386
29338.66621	34947.79581	-396.909	27.39	27.39	54.78	1748	386
28132.16621	36137.69581	-353.909	34.85	34.85	69.71	1300	386
17138.96621	36528.29581	-410.909	39.33	39.33	78.66	1063	386
1121.966213	36940.69581	-67.9135	32.78	32.78	65.56	1478	386
23916.06621	37551.99581	-203.814	27.08	27.08	54.16	1032	386
17522.96621	39417.49581	-147.944	26.52	26.52	53.03	1375	386
22769.86448	343.6937656	-136.653	28.64	28.64	57.27	1377	394
28519.06448	2402.493766	-616.943	41.57	41.57	83.13	1245	394
20562.46448	4946.693766	-430.943	47.52	47.52	95.05	1062	394
1195.264482	5269.693766	35.4869	34.78	34.78	69.57	1063	394
18618.56448	5479.093766	-6.03807	31.30	31.30	62.60	1553	394
16067.56448	6240.193766	-303.943	12.08	12.08	24.16	4247	394
19095.96448	8043.293766	-393.943	21.20	21.20	42.39	2024	394
6020.964482	8521.193766	-46.8081	16.23	16.23	32.45	4216	394
6682.064482	9559.393766	-336.943	22.61	22.61	45.22	2983	394
29370.46448	10434.89377	43.7919	14.34	14.34	28.68	5585	394
36390.36448	10903.39377	-612.943	23.01	23.01	46.02	1914	394
37062.96448	11566.39377	-242.353	14.86	14.86	29.72	3455	394
7982.164482	11690.29377	34.7319	45.88	45.88	91.75	1391	394
27038.56448	12789.79377	-106.453	24.30	24.30	48.61	2014	394
34202.16448	18476.09377	-478.943	17.17	17.17	34.34	3509	394
38935.66448	19102.19377	-458.943	20.39	20.39	40.79	2353	394
30766.36448	19881.09377	-212.153	28.90	28.90	57.79	1204	394
38762.86448	20425.59377	-439.943	18.91	18.91	37.82	3268	394
31508.06448	21567.09377	-86.8231	29.93	29.93	59.86	1285	394
32123.26448	23594.69377	-303.943	30.59	30.59	61.18	1413	394
34152.06448	23812.09377	-220.458	18.68	18.68	37.35	2327	394
23530.06448	24286.79377	-414.943	14.01	14.01	28.02	5611	394
26687.36448	26886.09377	-390.943	13.26	13.26	26.52	6018	394
1301.164482	27065.29377	-434.943	34.36	34.36	68.72	1333	394
22074.76448	29149.39377	-278.943	14.93	14.93	29.86	3681	394
18556.16448	29804.39377	-63.4181	27.55	27.55	55.11	2015	394
32672.16448	30151.89377	-593.943	35.77	35.77	71.54	1132	394
19605.76448	30833.39377	-218.948	31.27	31.27	62.55	1168	394
23668.46448	31845.39377	-51.3381	26.35	26.35	52.70	1286	394
22113.76448	32208.19377	-13.5881	29.13	29.13	58.26	1467	394
25579.86448	33638.19377	-395.943	21.90	21.90	43.80	2236	394
35491.26448	34162.59377	-172.138	16.84	16.84	33.68	3186	394
13630.06448	35423.19377	-7.54807	19.90	19.90	39.80	3980	394
35031.06448	36503.79377	-396.943	25.95	25.95	51.90	1154	394
30249.06448	39482.69377	-523.943	32.48	32.48	64.95	1304	394
23072.76275	322.3917238	9.78239	22.56	22.56	45.12	3070	402
19515.66275	2371.291724	-548.978	31.27	31.27	62.55	1297	402
15723.86275	5552.491724	-305.978	14.67	14.67	29.34	3831	402
14156.66275	5625.991724	-143.483	21.62	21.62	43.24	1775	402
19713.76275	5793.891724	-471.978	21.03	21.03	42.06	2476	402
7673.06275	6609.191724	-591.978	40.77	40.77	81.53	1182	402
35812.46275	8836.791724	-350.978	28.64	28.64	57.27	1174	402
36403.46275	10753.39172	-602.978	20.49	20.49	40.98	1910	402
23703.76275	11611.79172	-472.978	31.20	31.20	62.41	1536	402
2777.66275	14647.59172	-273.978	16.08	16.08	32.17	3090	402
26810.56275	14942.59172	-564.978	28.92	28.92	57.84	2336	402
36563.76275	16161.79172	-571.978	40.67	40.67	81.34	1034	402
38236.76275	17957.59172	-591.978	34.83	34.83	69.66	1205	402
30122.16275	18616.89172	-221.248	24.19	24.19	48.37	1684	402
33360.66275	24534.39172	-462.978	36.46	36.46	72.91	1056	402
31684.36275	26143.29172	-277.978	18.32	18.32	36.64	3061	402
29938.46275	27850.79172	12.0474	12.41	12.41	24.82	3650	402
36475.66275	28377.99172	-443.978	26.19	26.19	52.38	2599	402
35291.26275	35214.39172	-203.128	28.12	28.12	56.24	1473	402
6514.36275	38423.29172	-14.3776	50.54	50.54	101.08	1012	402
4514.061018	450.2896821	-196.367	21.29	21.29	42.58	2212	410
15903.66102	3579.189682	-140.497	8.85	8.85	17.71	7209	410
39091.76102	5434.389682	-431.012	47.59	47.59	95.19	1053	410
22603.66102	6094.489682	-24.9821	19.62	19.62	39.23	3110	410
39170.66102	7363.889682	-211.467	12.27	12.27	24.54	5900	410
19045.96102	8019.989682	-274.012	31.20	31.20	62.41	1404	410
35935.66102	8653.089682	-455.012	18.53	18.53	37.07	3238	410
13115.06102	8861.889682	-242.422	26.42	26.42	52.85	1446	410
31900.86102	10469.18968	6.72786	42.06	42.06	84.12	1044	410
4085.861018	15455.78968	-35.5521	32.33	32.33	64.67	1020	410
29975.26102	15490.58968	-524.012	18.27	18.27	36.55	2948	410
5331.261018	16015.98968	-248.462	22.89	22.89	45.78	1981	410
29524.36102	17571.28968	-322.012	13.02	13.02	26.05	4806	410
18988.66102	21266.88968	-31.7771	27.55	27.55	55.11	2064	410
28246.26102	22124.68968	-515.012	17.71	17.71	35.42	3248	410
31519.16102	26047.68968	-370.012	13.78	13.78	27.55	2859	410
33677.06102	26037.08968	-279.012	29.70	29.70	59.39	1559	410
41281.06102	28729.48968	-468.012	24.02	24.02	48.04	2194	410
23758.06102	28710.68968	-378.012	14.93	14.93	29.86	6081	410
25842.66102	30271.18968	-327.012	26.61	26.61	53.22	1213	410
18305.06102	30858.18968	-292.012	31.93	31.93	63.87	1271	410
34072.06102	31612.88968	-185.797	28.05	28.05	56.10	1582	410
22077.36102	37341.38968	-220.527	24.40	24.40	48.80	1655	410
21115.25929	2124.48764	-211.502	14.55	14.55	29.11	3952	418
32870.25929	2491.88764	-56.7267	48.28	48.28	96.55	1068	418
34196.85929	3464.18764	-351.047	29.93	29.93	59.86	1172	418
9964.159286	5555.48764	-239.437	15.40	15.40	30.80	4196	418
7976.659286	7648.38764	-235.662	19.76	19.76	39.52	2245	418
24640.85929	9991.78764	-182.812	18.70	18.70	37.40	3086	418
36358.85929	10786.88764	-498.047	25.83	25.83	51.67	1367	418
18955.25929	12653.08764	-344.047	29.79	29.79	59.58	1200	418
30096.35929	13098.98764	-173.752	25.27	25.27	50.54	1622	418
30011.55929	15703.78764	-585.047	16.65	16.65	33.30	3068	418
34777.55929	19849.08764	-513.047	19.62	19.62	39.23	4284	418
24745.65929	21358.18764	-231.887	18.18	18.18	36.36	2365	418
14254.55929	21480.88764	-347.047	28.54	28.54	57.09	1364	418
1225.459286	21651.08764	-37.0967	30.45	30.45	60.90	1652	418
39101.05929	24116.38764	-420.047	31.72	31.72	63.44	1702	418
14065.45929	24348.88764	3.67333	26.47	26.47	52.94	2128	418
16224.15929	24634.28764	-619.047	44.18	44.18	88.36	1012	418
30450.75929	24816.78764	-241.702	24.85	24.85	49.69	1313	418
4201.559286	26600.38764	-362.047	25.60	25.60	51.20	1669	418
29905.95929	27843.78764	-66.5417	7.68	7.68	15.35	9446	418
13847.15929	31403.98764	-135.247	25.15	25.15	50.30	1701	418
30697.55929	33214.28764	-369.047	31.13	31.13	62.27	1061	418
516.359286	33632.18764	-528.047	29.53	29.53	59.06	1275	418
16288.65929	34665.18764	-228.112	13.73	13.73	27.46	2835	418
17879.45929	35769.08764	-633.047	38.65	38.65	77.29	1202	418
25975.15929	35933.38764	-438.047	24.47	24.47	48.94	1864	418
3152.559286	37982.58764	-614.047	29.60	29.60	59.20	1807	418
26721.65929	39094.48764	-236.417	29.23	29.23	58.45	1482	418
10205.75929	39334.78764	-321.047	33.58	33.58	67.16	1327	418
22230.35755	3825.985599	-544.081	17.22	17.22	34.43	3595	426
20522.75755	4991.785599	-627.081	36.76	36.76	73.52	2005	426
9893.857554	5671.885599	-574.081	37.02	37.02	74.04	1299	426
37522.05755	5921.385599	-392.081	28.80	28.80	57.60	1508	426
19057.45755	7956.085599	-369.081	21.83	21.83	43.66	2151	426
387.0575541	10375.5856	-429.081	22.35	22.35	44.70	1413	426
26538.75755	12732.9856	-177.561	27.65	27.65	55.30	1132	426
17306.05755	13479.9856	-135.281	31.86	31.86	63.73	1054	426
35672.85755	14508.9856	-331.081	26.02	26.02	52.05	2168	426
26808.25755	14808.5856	-594.081	27.58	27.58	55.15	2808	426
21471.55755	16587.5856	-651.081	35.65	35.65	71.31	1973	426
32382.05755	22954.5856	2.8838	26.45	26.45	52.89	1981	426
33389.55755	24039.9856	-405.081	15.35	15.35	30.71	3766	426
2540.157554	30856.2856	-168.501	15.78	15.78	31.56	3519	426
13369.95755	30647.7856	-453.081	21.45	21.45	42.91	3859	426
31732.75755	33794.3856	-537.081	32.19	32.19	64.39	1222	426
3314.157554	34282.7856	-153.401	22.58	22.58	45.17	1028	426
12632.25755	34202.5856	-634.081	44.96	44.96	89.91	1032	426
19440.65755	38596.0856	-141.321	27.37	27.37	54.73	1489	426
25555.55582	3423.283557	-485.116	25.25	25.25	50.49	2930	434
30362.85582	3844.883557	-451.116	25.69	25.69	51.39	1873	434
26689.05582	4921.383557	-359.116	29.44	29.44	58.88	1049	434
35274.75582	6260.483557	-614.116	17.00	17.00	34.01	6081	434
17439.85582	8918.183557	-9.98574	35.89	35.89	71.78	1607	434
21035.55582	9341.983557	-497.116	30.78	30.78	61.56	1769	434
25392.45582	12128.08356	-346.116	18.51	18.51	37.02	2743	434
35760.75582	12343.48356	-343.116	24.52	24.52	49.03	1444	434
27691.15582	15152.78356	-105.116	9.49	9.49	18.98	8964	434
34860.85582	15229.08356	-362.116	24.21	24.21	48.42	2018	434
32235.45582	15909.28356	-367.116	27.77	27.77	55.53	1012	434
5642.355822	17331.18356	-359.116	20.70	20.70	41.40	2019	434
15758.05582	17818.68356	-375.116	16.11	16.11	32.22	3865	434
37718.55582	21958.28356	-468.116	27.84	27.84	55.67	1855	434
33243.45582	23456.58356	-475.116	19.90	19.90	39.80	2701	434
14186.75582	24360.88356	45.1293	35.58	35.58	71.17	1334	434
20084.95582	28775.18356	-13.0057	13.00	13.00	26.00	6046	434
30296.95582	28951.68356	-352.116	19.24	19.24	38.48	4276	434
27870.65582	30871.68356	-80.9557	33.13	33.13	66.27	1103	434
26940.75582	31830.38356	-442.116	15.68	15.68	31.37	4726	434
18138.75582	34052.08356	-9.23074	35.63	35.63	71.26	1038	434
34381.45582	35478.18356	-388.116	16.79	16.79	33.58	3176	434
32149.45582	38329.08356	-521.116	28.87	28.87	57.74	1869	434
29976.65409	577.8815152	-179.14	8.97	8.97	17.95	7477	442
39528.55409	4851.281515	16.4047	38.46	38.46	76.91	1421	442
27482.65409	5502.381515	-222.93	27.46	27.46	54.92	1393	442
36552.65409	7424.081515	2.81473	20.18	20.18	40.36	3130	442
35926.25409	8709.081515	-586.15	34.76	34.76	69.52	1126	442
38579.45409	9488.481515	-271.15	26.33	26.33	52.66	1144	442
32082.25409	9845.581515	-238.03	25.29	25.29	50.59	1413	442
33205.15409	10176.38152	-221.42	25.86	25.86	51.72	1193	442
15131.55409	11866.98152	7.34473	13.19	13.19	26.38	5817	442
31366.75409	19867.68152	-139.125	15.24	15.24	30.47	4661	442
31778.05409	21060.18152	-259.15	12.60	12.60	25.20	4317	442
30718.15409	21216.78152	-314.15	22.04	22.04	44.09	1905	442
1351.25409	21621.08152	45.0947	28.28	28.28	56.57	1982	442
5258.45409	21788.78152	-366.15	35.91	35.91	71.83	1061	442
22669.15409	25434.28152	-347.15	19.66	19.66	39.33	1446	442
24545.95409	27918.38152	-69.6653	33.63	33.63	67.26	1408	442
30110.85409	33456.28152	-383.15	32.66	32.66	65.33	1304	442
40175.35236	2182.979473	-197.295	15.71	15.71	31.42	2986	450
22957.45236	2763.379473	-426.185	22.91	22.91	45.83	2578	450
27921.95236	5291.679473	-517.185	44.20	44.20	88.41	1028	450
35459.95236	5531.179473	-269.185	22.33	22.33	44.65	1437	450
7812.852359	5980.879473	40.5302	31.84	31.84	63.68	2379	450
22259.95236	6144.979473	-268.185	13.92	13.92	27.84	5795	450
18313.55236	6564.279473	-430.185	10.43	10.43	20.87	8640	450
8186.352359	9451.979473	-285.185	24.21	24.21	48.42	1595	450
36400.75236	11019.87947	-611.185	17.10	17.10	34.19	4763	450
36752.55236	14466.47947	-11.5648	32.17	32.17	64.34	1337	450
9569.452359	16212.27947	-176.155	20.32	20.32	40.65	2089	450
2804.452359	22369.67947	-302.185	18.82	18.82	37.63	3324	450
7355.852359	26590.17947	-88.5748	15.14	15.14	30.29	4678	450
29885.45236	27865.87947	-99.8998	14.01	14.01	28.02	2502	450
13705.15236	35397.27947	-263.185	28.57	28.57	57.13	1160	450
31556.55236	35945.87947	-219.945	31.63	31.63	63.26	1333	450
33459.85236	38441.97947	-491.185	32.78	32.78	65.56	1249	450
4464.150627	470.4774317	-2.53933	27.04	27.04	54.07	1248	458
19471.65063	1207.877432	-248.669	29.81	29.81	59.63	1272	458
12077.95063	4125.177432	-275.219	25.86	25.86	51.72	1547	458
31351.35063	3986.577432	-375.219	27.79	27.79	55.58	1608	458
22087.55063	4490.577432	-484.219	35.56	35.56	71.12	1228	458
15325.75063	5075.177432	-306.219	30.64	30.64	61.28	1115	458
21502.35063	5074.477432	-538.219	34.24	34.24	68.48	1153	458
32442.25063	7378.477432	18.6007	32.97	32.97	65.94	1222	458
7428.450627	7774.077432	-345.219	34.62	34.62	69.24	1063	458
32367.45063	8185.377432	-214.694	20.04	20.04	40.08	2684	458
379.7506268	8206.577432	-105.219	29.41	29.41	58.83	1231	458
23925.45063	10015.37743	-132.399	23.29	23.29	46.58	1160	458
31917.95063	10497.87743	-500.219	24.89	24.89	49.78	1765	458
10367.15063	10712.47743	-133.909	27.95	27.95	55.91	1261	458
38122.75063	11975.87743	-201.859	27.13	27.13	54.26	1466	458
18973.45063	12635.27743	-156.559	19.17	19.17	38.34	1739	458
3678.950627	15496.67743	-152.784	20.06	20.06	40.13	1187	458
12103.95063	16805.07743	-231.304	22.21	22.21	44.42	1494	458
29924.95063	17690.77743	-13.1093	20.35	20.35	40.69	1826	458
30111.15063	18560.47743	-137.684	18.06	18.06	36.13	2665	458
2530.950627	18935.67743	-361.219	15.14	15.14	30.29	3874	458
37606.05063	20098.47743	-523.219	36.79	36.79	73.57	1414	458
28758.45063	20526.97743	-99.9343	32.03	32.03	64.06	1079	458
30231.95063	22526.77743	-25.9443	21.48	21.48	42.96	2372	458
22665.95063	25506.87743	-501.219	24.07	24.07	48.14	2026	458
22698.05063	25782.87743	-586.219	35.73	35.73	71.45	1123	458
11440.35063	26872.27743	-145.989	29.88	29.88	59.77	1781	458
27069.65063	28217.77743	-130.134	23.13	23.13	46.25	1931	458
31614.35063	29696.47743	-259.219	22.33	22.33	44.65	1773	458
15551.85063	29852.57743	-460.219	20.16	20.16	40.32	3476	458
18494.95063	29861.27743	-398.219	14.04	14.04	28.07	4139	458
23432.95063	31821.17743	-122.584	22.96	22.96	45.92	1822	458
28558.15063	35473.97743	-462.219	31.96	31.96	63.91	1122	458
15309.35063	39149.37743	-231.304	25.67	25.67	51.34	1433	458
21720.75063	39240.77743	-552.219	26.21	26.21	52.42	2516	458
26604.44889	3006.67539	-5.59387	21.34	21.34	42.67	3985	466
37022.44889	3076.57539	-482.254	41.80	41.80	83.60	1091	466
22027.24889	3689.27539	-491.254	35.40	35.40	70.79	1025	466
15675.14889	5451.47539	-612.254	37.68	37.68	75.36	1309	466
35510.14889	5583.87539	-189.814	23.10	23.10	46.21	1807	466
37489.54889	6226.67539	-637.254	41.17	41.17	82.33	1524	466
14154.94889	10474.07539	39.7061	33.63	33.63	67.26	1427	466
22084.24889	10339.77539	-255.499	22.75	22.75	45.50	1734	466
31893.54889	10462.17539	-485.254	17.52	17.52	35.04	4620	466
25127.84889	10640.27539	-352.254	23.08	23.08	46.16	1810	466
8086.748895	10697.57539	-154.329	30.36	30.36	60.71	1031	466
18692.84889	11273.17539	-244.174	24.92	24.92	49.83	1222	466
28833.04889	12007.77539	-344.254	21.52	21.52	43.05	1629	466
17373.84889	13465.77539	-121.109	19.76	19.76	39.52	2534	466
32593.14889	16513.87539	-433.254	12.34	12.34	24.68	5855	466
27461.74889	16645.47539	-222.279	19.78	19.78	39.56	1659	466
7363.048895	26642.47539	-184.529	15.97	15.97	31.93	3366	466
1706.248895	28515.17539	-186.794	25.15	25.15	50.30	1380	466
27840.24889	30854.17539	-184.529	15.24	15.24	30.47	2508	466
30696.44889	33579.57539	-244.174	22.91	22.91	45.83	2019	466
24980.34889	36029.47539	-455.254	37.87	37.87	75.74	1348	466
28195.54889	36149.67539	-186.039	20.65	20.65	41.31	2016	466
31004.34716	1925.873348	-483.288	24.82	24.82	49.64	3064	474
31619.44716	2864.473348	-503.288	40.93	40.93	81.86	1143	474
18166.04716	9299.773348	-37.3384	25.15	25.15	50.30	1255	474
31906.74716	10456.07335	-533.288	26.61	26.61	53.22	2420	474
15694.94716	13596.37335	-399.288	43.92	43.92	87.84	1042	474
30425.74716	15076.07335	-512.288	27.37	27.37	54.73	1841	474
8847.347163	18705.97335	-263.288	20.49	20.49	40.98	2958	474
10753.14716	19252.17335	-187.583	24.04	24.04	48.09	2351	474
27993.94716	19192.47335	-130.958	37.30	37.30	74.61	1035	474
34775.14716	19918.37335	-363.288	21.83	21.83	43.66	1641	474
32869.94716	20013.87335	-214.763	16.98	16.98	33.96	2090	474
31271.24716	22110.27335	-237.413	26.45	26.45	52.89	1238	474
23932.34716	24708.87335	-636.288	37.89	37.89	75.78	2099	474
26828.64716	31033.17335	-577.288	19.88	19.88	39.75	3136	474
13887.94716	31425.47335	-345.288	23.01	23.01	46.02	1722	474
238.6471631	34648.57335	-432.288	30.78	30.78	61.56	1042	474
30941.44716	36706.87335	-69.8034	36.20	36.20	72.39	1157	474
20977.04716	38649.37335	-160.403	21.34	21.34	42.67	1916	474
14823.94716	39715.67335	-554.288	37.07	37.07	74.14	1153	474
22581.54543	753.3713065	-332.323	28.68	28.68	57.37	1296	482
26526.54543	2979.971306	-277.323	17.47	17.47	34.95	4387	482
9915.345431	3854.971306	-194.413	24.00	24.00	47.99	1891	482
22230.44543	4554.971306	-583.323	41.07	41.07	82.14	1308	482
25010.54543	4572.371306	-350.323	17.80	17.80	35.61	3865	482
16422.54543	5876.971306	-381.323	23.79	23.79	47.57	1858	482
39262.44543	5607.671306	-312.323	18.32	18.32	36.64	2770	482
31337.04543	5886.271306	-172.518	23.81	23.81	47.62	1306	482
16779.94543	14071.27131	-421.323	18.23	18.23	36.46	3491	482
29962.74543	17689.07131	-133.258	12.95	12.95	25.91	3126	482
18550.54543	22138.87131	-458.323	33.56	33.56	67.12	1125	482
32485.24543	24119.67131	-335.323	34.01	34.01	68.01	1320	482
4424.545431	24584.37131	-291.323	32.26	32.26	64.53	1370	482
4229.245431	26638.77131	-373.323	21.76	21.76	43.52	2188	482
29938.84543	27898.27131	-15.4779	12.79	12.79	25.58	3431	482
15713.54543	31609.67131	-520.323	44.13	44.13	88.27	1016	482
27777.64543	32370.87131	-553.323	37.73	37.73	75.45	1349	482
10057.24543	36029.27131	-463.323	31.39	31.39	62.78	1172	482
23362.04543	36488.27131	-26.8029	29.84	29.84	59.68	1758	482
30997.14543	36812.17131	-271.323	28.85	28.85	57.70	1607	482
331.5454312	36928.57131	-319.323	23.97	23.97	47.95	1940	482
1199.945431	37160.77131	-408.323	30.54	30.54	61.09	1661	482
34860.64543	37207.97131	-283.323	26.96	26.96	53.93	1649	482
18073.54543	37895.07131	-136.278	29.77	29.77	59.53	1174	482
18433.24543	38645.47131	-483.323	24.66	24.66	49.31	2376	482
20241.34543	39339.57131	-614.323	42.53	42.53	85.06	1034	482
32542.4437	1030.269265	-490.357	46.13	46.13	92.27	1183	490
17300.3437	13433.56926	-177.082	26.78	26.78	53.55	1588	490
34624.0437	13628.36926	-430.357	16.08	16.08	32.17	4901	490
8915.343699	14540.46926	-523.357	5.91	5.91	11.82	16074	490
34004.3437	17313.06926	-378.357	25.86	25.86	51.72	1097	490
29942.6437	17715.26926	-33.6325	18.02	18.02	36.03	2873	490
8883.943699	18656.26926	-266.357	22.40	22.40	44.79	1369	490
33368.9437	24141.76926	-388.357	20.49	20.49	40.98	2168	490
36729.3437	24756.96926	-503.357	23.69	23.69	47.38	1350	490
449.4436994	25756.76926	-297.357	26.92	26.92	53.84	1390	490
34961.1437	27822.96926	-366.357	29.20	29.20	58.40	1176	490
14011.4437	31653.96926	-647.357	24.19	24.19	48.37	3237	490
7182.343699	34736.16926	-201.242	16.84	16.84	33.68	2858	490
16450.5437	40119.16926	-13.2475	33.94	33.94	67.87	1806	490
22177.24197	3640.867223	-376.392	23.55	23.55	47.10	2343	498
39094.24197	3984.367223	-91.802	11.89	11.89	23.79	5270	498
9705.141968	4505.567223	-283.392	29.48	29.48	58.97	1365	498
28573.14197	4979.167223	-122.002	17.45	17.45	34.90	2058	498
27522.84197	5511.267223	-220.907	32.19	32.19	64.39	1053	498
35924.44197	5754.467223	-508.392	13.89	13.89	27.79	5753	498
23572.14197	8193.967223	-581.392	37.94	37.94	75.88	1066	498
32096.04197	10370.66722	-340.392	25.27	25.27	50.54	1660	498
22811.34197	10353.66722	-466.392	26.16	26.16	52.33	1752	498
35001.74197	14728.66722	-414.392	30.29	30.29	60.57	1167	498
16449.94197	15957.66722	-8.752	44.32	44.32	88.64	1200	498
12080.14197	16802.56722	-134.837	16.70	16.70	33.39	1863	498
21869.84197	20292.86722	-63.867	32.12	32.12	64.24	1845	498
1933.141968	26018.46722	-24.607	34.59	34.59	69.19	1015	498
31503.74197	26084.36722	-348.392	19.76	19.76	39.52	3207	498
6354.341968	28637.26722	-103.127	31.18	31.18	62.36	1514	498
11694.84197	30338.86722	-368.392	33.46	33.46	66.93	1095	498
27859.64197	30905.46722	-189.952	29.70	29.70	59.39	1483	498
5542.041968	32112.36722	-297.392	25.03	25.03	50.07	1385	498
27818.14197	33538.26722	-330.392	24.33	24.33	48.65	2032	498
30649.34197	33628.76722	-345.392	11.80	11.80	23.60	5564	498
24371.34197	37478.36722	-55.562	23.53	23.53	47.05	2171	498
27093.04197	40439.76722	-503.392	41.19	41.19	82.38	1382	498
21458.44024	3982.865181	-527.397	19.29	19.29	38.57	4287	506
34118.54024	6387.965181	-270.397	39.07	39.07	78.14	1052	506
9906.140236	6385.265181	-464.397	18.16	18.16	36.31	2353	506
33804.94024	7766.865181	-248.847	15.78	15.78	31.56	3121	506
22593.64024	8023.865181	-463.397	26.42	26.42	52.85	1755	506
22042.84024	9211.465181	-193.732	23.27	23.27	46.53	1637	506
8927.040236	14576.86518	-493.397	11.92	11.92	23.83	3551	506
17559.34024	15576.36518	-341.397	21.93	21.93	43.85	2090	506
29898.04024	17719.96518	-65.3821	18.44	18.44	36.88	2544	506
7337.440236	18420.66518	-426.397	20.11	20.11	40.22	1901	506
26281.14024	18751.66518	-457.397	26.59	26.59	53.18	1298	506
11757.24024	20877.16518	-88.0321	25.10	25.10	50.21	1791	506
29099.64024	20712.56518	-287.397	30.26	30.26	60.52	1114	506
28958.64024	21573.76518	-385.397	29.34	29.34	58.69	1440	506
36878.54024	21888.16518	-232.237	20.02	20.02	40.03	1317	506
37338.24024	23628.66518	-422.397	26.94	26.94	53.88	1840	506
37992.64024	26118.86518	-566.397	35.68	35.68	71.36	1134	506
35879.64024	27597.96518	-434.397	34.55	34.55	69.10	1405	506
33021.34024	27788.46518	-323.397	23.64	23.64	47.29	1613	506
2467.240236	29623.36518	-129.557	20.02	20.02	40.03	2601	506
30191.44024	29982.56518	-414.397	25.32	25.32	50.63	1685	506
20445.44024	32200.96518	-286.397	16.93	16.93	33.86	3203	506
34215.74024	33106.66518	-432.397	30.99	30.99	61.98	1121	506
2223.640236	33558.26518	-215.627	33.11	33.11	66.22	1329	506
26639.14024	36902.76518	-253.377	23.08	23.08	46.16	2186	506
3226.840236	37803.56518	-296.397	31.96	31.96	63.91	1290	506
18044.84024	37831.16518	-0.452118	40.03	40.03	80.07	1092	506
37206.94024	39530.36518	-245.072	20.18	20.18	40.36	2056	506
21731.3385	2167.26314	-121.924	21.38	21.38	42.77	2241	514
28982.9385	2867.16314	-355.314	27.22	27.22	54.45	1940	514
11158.6385	4740.66314	-389.314	30.45	30.45	60.90	1203	514
40313.1385	5602.66314	-68.319	26.40	26.40	52.80	1922	514
22107.9385	9133.86314	24.546	28.71	28.71	57.41	1449	514
8921.338504	14538.96314	-611.314	9.37	9.37	18.75	7664	514
27229.2385	16203.86314	-403.314	24.28	24.28	48.56	1738	514
10755.2385	21194.16314	-368.314	30.26	30.26	60.52	1495	514
31875.7385	21956.36314	-156.654	15.68	15.68	31.37	2452	514
4441.838504	24406.16314	-452.314	30.07	30.07	60.15	1122	514
29712.4385	25330.96314	-532.314	30.59	30.59	61.18	1318	514
37254.9385	27400.06314	-473.314	26.26	26.26	52.52	1199	514
17814.8385	28426.86314	-205.729	21.52	21.52	43.05	2255	514
9397.538504	28595.06314	-569.314	56.59	56.59	113.18	1110	514
18724.0385	28949.36314	-216.299	27.88	27.88	55.77	1624	514
29126.3385	29333.96314	-106.824	28.10	28.10	56.19	1105	514
1006.638504	29541.76314	-86.439	33.63	33.63	67.26	1419	514
11624.3385	30153.36314	-323.314	20.82	20.82	41.64	3104	514
2505.138504	30830.66314	-134.759	15.83	15.83	31.65	2212	514
31833.7385	35091.36314	-47.179	26.09	26.09	52.19	1681	514
15802.8385	36545.16314	-395.314	35.09	35.09	70.18	1341	514
24425.6385	37491.06314	-192.894	14.67	14.67	29.34	4829	514
21800.03677	2169.061098	-246.416	15.87	15.87	31.75	3841	522
29711.43677	2309.961098	-232.071	30.17	30.17	60.34	1284	522
13925.83677	5878.661098	-282.231	35.89	35.89	71.78	1041	522
37765.53677	9989.261098	-340.231	22.25	22.25	44.51	1161	522
13561.93677	11521.2611	-493.231	43.40	43.40	86.81	1059	522
25077.93677	14773.3611	-291.231	17.00	17.00	34.01	3500	522
12104.33677	16781.0611	-191.301	17.62	17.62	35.23	1803	522
10169.63677	16960.7611	-47.8509	25.60	25.60	51.20	1405	522
35126.03677	21157.6611	-382.231	35.00	35.00	69.99	1491	522
17646.53677	27849.0611	-345.231	15.66	15.66	31.32	3774	522
29241.13677	29286.2611	-339.231	31.18	31.18	62.36	1230	522
9069.836772	30599.0611	-271.231	27.41	27.41	54.82	1319	522
24331.23677	33609.2611	-27.4659	24.00	24.00	47.99	2626	522
9432.836772	39444.7611	4.24411	50.35	50.35	100.70	1077	522
2239.33504	5492.259056	-173.098	38.57	38.57	77.15	1024	530
9175.33504	6772.559056	-238.028	39.52	39.52	79.03	1036	530
10163.93504	8731.759056	-336.148	23.79	23.79	47.57	1884	530
12726.23504	9130.659056	-360.148	27.98	27.98	55.95	1092	530
32397.63504	9748.659056	-235.763	16.46	16.46	32.92	3749	530
23439.63504	10162.05906	35.2822	33.16	33.16	66.32	1397	530
38222.63504	12007.65906	-317.148	27.46	27.46	54.92	1199	530
12230.13504	12510.55906	-276.148	22.40	22.40	44.79	2920	530
26753.83504	12529.35906	-199.523	30.50	30.50	60.99	1045	530
31971.33504	15780.05906	-67.3978	23.39	23.39	46.77	1281	530
5602.83504	16506.55906	-73.4378	21.27	21.27	42.53	1461	530
22773.83504	25933.55906	-381.148	13.68	13.68	27.37	3605	530
24557.83504	27863.65906	-255.393	33.37	33.37	66.74	1020	530
34998.23504	28531.75906	-220.663	27.74	27.74	55.48	1014	530
28267.73504	35955.35906	-312.148	41.26	41.26	82.52	1108	530
11020.83504	36527.25906	33.0172	28.66	28.66	57.32	1558	530
20900.03504	40103.65906	-632.148	40.88	40.88	81.77	1116	530
15223.83331	985.0570143	10.4503	28.73	28.73	57.46	1094	538
32916.83331	3074.257014	-562.065	46.58	46.58	93.16	1395	538
28501.23331	4995.057014	-167.73	13.26	13.26	26.52	3654	538
13284.73331	5933.357014	-462.065	22.89	22.89	45.78	1848	538
18274.43331	6648.157014	-334.065	17.38	17.38	34.76	3458	538
34589.63331	6887.057014	-432.065	26.71	26.71	53.41	1822	538
32516.83331	8442.257014	-443.065	22.14	22.14	44.27	2789	538
39915.13331	9443.357014	-485.065	27.93	27.93	55.86	1488	538
1301.433308	10381.05701	-172.26	40.36	40.36	80.73	1005	538
20923.13331	11417.25701	-230.395	20.98	20.98	41.97	1542	538
10045.63331	11499.75701	-353.065	18.49	18.49	36.97	2716	538
38210.43331	12003.85701	-345.065	20.65	20.65	41.31	2684	538
37209.73331	13093.35701	-379.065	21.88	21.88	43.76	1683	538
27072.83331	14595.55701	-172.26	12.74	12.74	25.48	4161	538
9761.133308	18323.95701	-639.065	39.52	39.52	79.03	1192	538
38527.03331	20248.15701	-303.065	23.34	23.34	46.68	1684	538
14059.73331	24364.75701	-107.33	24.94	24.94	49.88	1501	538
22381.63331	27546.95701	-279.065	26.54	26.54	53.08	1021	538
6165.833308	28871.05701	-74.8647	22.54	22.54	45.07	2162	538
16367.83331	29660.65701	-408.065	34.27	34.27	68.53	1529	538
18467.53331	29827.45701	-462.065	18.68	18.68	37.35	4910	538
20440.03331	32213.65701	-318.065	11.56	11.56	23.13	6780	538
1256.933308	34951.95701	-136.02	33.98	33.98	67.97	1125	538
18619.53158	677.1549726	-344.982	21.74	21.74	43.47	1892	546
35435.33158	5512.154973	-324.982	24.09	24.09	48.18	1823	546
7901.731577	5927.454973	-73.2715	12.98	12.98	25.95	4583	546
32299.53158	9694.254973	-324.982	19.05	19.05	38.10	3044	546
33553.03158	9932.354973	-250.697	33.32	33.32	66.65	1207	546
32022.43158	10476.35497	-252.962	30.54	30.54	61.09	1282	546
27136.63158	14592.15497	-162.362	18.13	18.13	36.27	2584	546
32662.23158	19075.35497	-555.982	32.52	32.52	65.05	1297	546
916.3315765	19877.95497	36.2035	27.95	27.95	55.91	1448	546
34154.43158	22035.65497	-563.982	20.32	20.32	40.65	3825	546
20417.93158	32187.15497	-276.982	17.52	17.52	35.04	2194	546
31336.53158	35791.85497	-388.982	31.44	31.44	62.88	1122	546
5522.829845	706.5529309	-246.083	24.49	24.49	48.98	1161	554
25072.42984	2842.652931	-430.898	14.34	14.34	28.68	6363	554
13899.22984	2998.752931	-113.203	22.44	22.44	44.89	1883	554
17012.22984	6297.252931	-340.898	18.79	18.79	37.59	1985	554
36686.92984	7393.852931	-403.898	33.77	33.77	67.54	1028	554
10119.42984	7904.852931	-429.898	23.15	23.15	46.30	2217	554
35461.82984	13910.45293	-506.898	43.31	43.31	86.62	1084	554
29094.12984	14688.55293	-155.483	27.08	27.08	54.16	1477	554
30301.82984	15174.95293	-613.898	29.65	29.65	59.30	1590	554
34341.92984	16588.45293	-344.898	25.06	25.06	50.11	1725	554
40583.92984	16976.35293	-320.898	23.79	23.79	47.57	1344	554
5630.929845	18254.55293	-477.898	37.07	37.07	74.14	1090	554
27437.62984	27766.25293	-486.898	38.95	38.95	77.90	1161	554
6203.329845	28851.15293	-18.0734	19.69	19.69	39.38	3530	554
2601.729845	30760.45293	-279.898	17.50	17.50	35.00	2558	554
23569.72984	31858.35293	-119.243	20.87	20.87	41.73	1820	554
7065.529845	33433.15293	-218.148	15.73	15.73	31.46	3315	554
11605.62984	34917.65293	-170.583	37.63	37.63	75.27	1100	554
25232.22984	35734.45293	-461.898	35.00	35.00	69.99	1935	554
17588.92984	38548.85293	-445.898	27.20	27.20	54.40	1397	554
27117.92984	40344.95293	-85.2684	22.51	22.51	45.03	1801	554
29795.32811	2309.350889	-298.815	26.31	26.31	52.61	1149	562
20484.02811	2354.050889	-591.815	30.71	30.71	61.42	1767	562
8243.728113	4870.450889	-607.815	48.65	48.65	97.31	1000	562
24030.72811	8487.150889	-590.815	8.83	8.83	17.66	15222	562
346.4281128	9382.450889	-167.48	25.81	25.81	51.62	1174	562
19719.42811	9505.750889	-107.08	20.21	20.21	40.41	3418	562
8164.828113	11595.45089	-257.815	31.79	31.79	63.59	1076	562
38325.12811	13248.05089	-649.815	32.45	32.45	64.90	1288	562
7726.428113	13519.65089	-241.47	28.38	28.38	56.76	1044	562
6631.328113	20456.35089	-367.815	28.00	28.00	56.00	1237	562
34152.82811	21932.25089	-455.815	30.99	30.99	61.98	1283	562
15651.52811	29273.75089	-347.815	31.72	31.72	63.44	1034	562
25750.32811	29528.05089	-303.815	22.94	22.94	45.88	2180	562
20309.12811	30326.35089	-249.02	27.62	27.62	55.25	1118	562
2535.828113	30816.55089	-134.26	13.38	13.38	26.75	5106	562
8189.428113	31988.55089	-415.815	21.27	21.27	42.53	1563	562
25462.02811	33139.85089	-334.815	22.40	22.40	44.79	2223	562
30036.62811	33589.05089	-508.815	30.69	30.69	61.37	1321	562
15204.02811	34145.55089	-270.815	32.73	32.73	65.47	1166	562
29332.22811	34832.55089	-344.815	28.07	28.07	56.14	1161	562
18610.42811	35614.35089	-88.9603	32.81	32.81	65.61	1480	562
12319.82638	2468.448847	13.0478	44.44	44.44	88.88	1113	570
18108.82638	4672.748847	-318.732	27.37	27.37	54.73	2221	570
27620.92638	5539.948847	-391.732	29.51	29.51	59.02	1168	570
22121.92638	6095.748847	-488.732	21.97	21.97	43.94	3301	570
13880.72638	6157.248847	-547.732	18.02	18.02	36.03	3043	570
39196.22638	7406.648847	-289.732	13.12	13.12	26.23	5763	570
35940.32638	9028.548847	-562.732	27.41	27.41	54.82	1344	570
23506.02638	10116.84885	-74.5322	16.27	16.27	32.55	3814	570
25105.62638	10543.14885	-174.947	20.79	20.79	41.59	1895	570
20415.42638	11201.54885	-451.732	25.01	25.01	50.02	2616	570
12240.82638	12455.94885	-284.732	24.44	24.44	48.89	1324	570
21586.62638	12661.44885	-362.732	27.84	27.84	55.67	1325	570
28601.22638	14615.64885	-307.732	7.51	7.51	15.02	11917	570
6638.926381	15668.94885	-257.732	26.80	26.80	53.60	1094	570
34773.02638	15879.34885	-407.732	29.63	29.63	59.25	1599	570
27246.72638	16158.14885	-480.732	16.39	16.39	32.78	2989	570
30205.52638	15980.44885	-250.447	35.00	35.00	69.99	1043	570
5368.926381	19886.94885	-172.682	24.00	24.00	47.99	2469	570
28940.22638	21420.44885	-275.732	12.13	12.13	24.26	5309	570
35913.22638	22734.04885	-438.732	25.86	25.86	51.72	1879	570
40698.82638	25326.34885	-447.732	18.60	18.60	37.21	2773	570
32353.72638	27106.64885	-116.057	31.30	31.30	62.60	1412	570
36145.82638	29915.04885	-408.732	19.90	19.90	39.80	2893	570
9451.926381	30452.74885	22.8628	38.55	38.55	77.10	1158	570
342.826381	31230.64885	-281.732	24.56	24.56	49.13	1984	570
26863.32638	32030.24885	-493.732	30.17	30.17	60.34	2439	570
23825.02638	36328.54885	-449.732	26.89	26.89	53.79	2730	570
21180.92638	38894.44885	-564.732	32.03	32.03	64.06	1936	570
25415.02465	1425.846806	-49.5341	24.66	24.66	49.31	2336	578
38931.22465	1815.346806	-77.4691	29.06	29.06	58.12	1625	578
25603.12465	4580.146806	-560.649	26.66	26.66	53.32	1799	578
7600.924649	6114.246806	-542.649	26.33	26.33	52.66	1726	578
3031.524649	6167.146806	-23.1091	36.29	36.29	72.58	1236	578
40864.32465	7504.146806	-247.344	20.18	20.18	40.36	1691	578
21036.92465	7905.446806	-528.649	12.43	12.43	24.87	7622	578
37783.02465	9974.946806	-361.649	19.26	19.26	38.53	1345	578
32068.42465	10194.44681	-538.649	24.52	24.52	49.03	1642	578
9876.324649	10529.84681	-151.459	23.08	23.08	46.16	1666	578
36383.32465	11021.84681	-647.649	23.10	23.10	46.21	1851	578
35718.52465	12374.34681	-30.6591	40.81	40.81	81.62	1039	578
27221.32465	16210.74681	-481.649	17.26	17.26	34.52	2693	578
3546.924649	20544.94681	-388.649	14.62	14.62	29.25	4705	578
32202.42465	20697.14681	-519.649	15.99	15.99	31.98	3089	578
28303.22465	23257.34681	-262.649	30.90	30.90	61.80	1126	578
23620.82465	24766.54681	-196.004	25.13	25.13	50.26	1604	578
30010.12465	27875.24681	14.6409	9.00	9.00	17.99	7318	578
6957.324649	29507.04681	-289.649	35.82	35.82	71.64	1103	578
11145.52465	29770.24681	5.58091	31.39	31.39	62.78	2227	578
27289.72465	30204.24681	-60.8591	14.37	14.37	28.73	5807	578
8207.224649	31966.74681	-459.649	13.05	13.05	26.09	5529	578
20433.12465	32199.24681	-353.649	9.63	9.63	19.26	7244	578
29727.12465	32672.74681	-559.649	40.55	40.55	81.11	1006	578
17921.52465	37864.04681	-46.5141	28.40	28.40	56.80	1281	578
6160.722917	3449.144764	25.294	21.81	21.81	43.61	3845	586
31319.92292	3315.844764	19.254	28.71	28.71	57.41	2132	586
8536.222917	7319.644764	-148.356	11.56	11.56	23.13	5201	586
21919.72292	8167.144764	-52.471	29.46	29.46	58.92	1061	586
23986.22292	9750.844764	-535.566	28.38	28.38	56.76	1811	586
25716.62292	10572.84476	-258.566	21.88	21.88	43.76	2090	586
37836.02292	10798.94476	-603.566	26.07	26.07	52.14	2061	586
16290.82292	11405.74476	-632.566	39.45	39.45	78.89	1075	586
22645.42292	11611.24476	-189.881	22.23	22.23	44.46	2148	586
9539.222917	11770.74476	-403.566	32.29	32.29	64.57	1523	586
29990.62292	11886.24476	-277.566	32.05	32.05	64.10	1123	586
4722.922917	17738.44476	-366.566	30.80	30.80	61.61	1112	586
2822.122917	18416.04476	2.64403	26.16	26.16	52.33	2294	586
38938.82292	19364.94476	-403.566	20.54	20.54	41.07	2161	586
3562.322917	20558.24476	-469.566	16.72	16.72	33.44	3632	586
16527.32292	27485.84476	-268.566	18.84	18.84	37.68	3060	586
22404.82292	27575.54476	-474.566	36.22	36.22	72.44	1439	586
27243.52292	27772.84476	-3.39597	16.46	16.46	32.92	4609	586
29977.02292	27864.84476	-68.326	6.38	6.38	12.76	13033	586
33889.62292	28740.54476	-510.566	21.83	21.83	43.66	2334	586
18480.52292	29901.64476	-387.566	26.40	26.40	52.80	2089	586
2160.522917	34002.84476	-20.006	39.89	39.89	79.79	1130	586
28226.42292	36308.54476	-643.566	25.83	25.83	51.67	2085	586
30340.92119	1477.242722	-554.483	41.78	41.78	83.56	1145	594
6189.021185	3521.642722	-127.133	27.22	27.22	54.45	1191	594
39038.92119	3969.242722	-129.398	25.32	25.32	50.63	1219	594
16878.62119	4233.442722	-3.31286	29.60	29.60	59.20	1187	594
13892.12119	7676.542722	-591.483	30.80	30.80	61.61	2228	594
19603.92119	8550.842722	-36.5329	32.69	32.69	65.37	1021	594
35912.62119	8894.642722	-472.483	26.42	26.42	52.85	1879	594
24122.02119	9576.442722	-505.483	49.22	49.22	98.44	1151	594
36380.52119	10951.94272	-437.483	25.08	25.08	50.16	1248	594
29562.12119	16751.84272	-17.6579	48.63	48.63	97.26	1048	594
27356.72119	27675.14272	10.2771	24.07	24.07	48.14	2477	594
29974.32119	27856.14272	-57.6729	6.97	6.97	13.94	10765	594
29095.72119	28941.64272	29.1521	42.44	42.44	84.87	1085	594
26824.42119	30979.74272	-353.483	18.93	18.93	37.87	3019	594
11627.62119	32285.64272	-285.483	19.81	19.81	39.61	2755	594
11668.32119	36648.64272	-219.243	36.29	36.29	72.58	1089	594
27559.92119	37155.54272	-246.423	21.62	21.62	43.24	2090	594
22955.62119	38475.14272	-633.483	38.27	38.27	76.54	2157	594
18503.02119	40299.74272	-196.593	17.64	17.64	35.28	3734	594
28227.11945	4776.14068	-647.4	38.46	38.46	76.91	1320	602
13834.51945	7741.84068	-525.4	34.64	34.64	69.28	1729	602
10612.71945	7897.24068	-619.4	48.16	48.16	96.32	1047	602
17405.21945	12952.14068	-626.4	42.55	42.55	85.11	1194	602
35544.11945	17009.94068	32.2553	32.15	32.15	64.29	1672	602
36014.41945	17834.54068	-528.4	37.23	37.23	74.47	1039	602
41310.21945	18188.14068	-554.4	36.46	36.46	72.91	1260	602
4350.619454	24604.74068	-136.865	23.76	23.76	47.52	1869	602
22802.51945	28221.74068	-215.385	23.22	23.22	46.44	2025	602
3502.219454	30130.44068	-583.4	45.69	45.69	91.37	1017	602
13348.31945	30600.04068	-414.4	22.82	22.82	45.64	2112	602
16508.51945	30563.84068	-144.415	35.00	35.00	69.99	1242	602
20438.81945	32383.14068	-636.4	17.50	17.50	35.00	4628	602
3223.019454	36994.74068	-328.4	29.84	29.84	59.68	1531	602
12874.31945	37667.74068	44.3353	25.13	25.13	50.26	3128	602
27780.41772	827.3386387	-151.882	49.22	49.22	98.44	1074	610
22033.41772	3239.738639	-105.072	27.08	27.08	54.16	1452	610
28222.21772	4466.038639	-591.317	28.90	28.90	57.79	1553	610
17740.91772	5131.038639	-197.182	22.37	22.37	44.74	1704	610
35963.51772	8486.738639	-461.317	28.92	28.92	57.84	1304	610
12667.81772	10835.83864	-28.0616	21.62	21.62	43.24	1747	610
40040.51772	12154.33864	-449.317	40.34	40.34	80.68	1121	610
16795.51772	13647.13864	-100.542	26.38	26.38	52.75	1971	610
22259.11772	14278.83864	-505.317	35.07	35.07	70.13	1302	610
22225.61772	16429.03864	-464.317	35.70	35.70	71.40	1035	610
31907.01772	29497.03864	-326.317	18.39	18.39	36.79	2589	610
18525.91772	29874.63864	-434.317	28.10	28.10	56.19	1244	610
25160.01772	29927.93864	-253.052	21.67	21.67	43.33	1999	610
31176.51772	30902.43864	-558.317	35.80	35.80	71.59	1199	610
25537.01772	30982.33864	-514.317	31.75	31.75	63.49	2188	610
26128.11772	32806.83864	-227.382	19.08	19.08	38.15	4352	610
12569.71772	33172.73864	-555.317	45.64	45.64	91.28	1065	610
27884.91772	33529.03864	-587.317	41.00	41.00	82.00	1867	610
8490.017722	34252.83864	-294.317	12.67	12.67	25.34	4416	610
18830.81772	35493.73864	-160.187	15.87	15.87	31.75	5540	610
29442.31772	36077.83864	-329.317	19.15	19.15	38.29	2434	610
16956.61599	4456.436597	-35.5285	28.80	28.80	57.60	1228	618
34684.61599	5753.936597	-21.9385	32.59	32.59	65.19	1603	618
37473.11599	5676.036597	9.01649	34.31	34.31	68.62	1048	618
32411.31599	6557.236597	-197.854	27.22	27.22	54.45	1089	618
18424.01599	6873.836597	-265.234	11.28	11.28	22.56	4144	618
15564.31599	7735.236597	-552.234	28.12	28.12	56.24	1753	618
23557.11599	7688.636597	-430.234	20.75	20.75	41.50	1839	618
23560.21599	8259.636597	-474.234	33.98	33.98	67.97	1149	618
8258.81599	9359.736597	-114.804	37.68	37.68	75.36	1211	618
19786.61599	11069.9366	-135.944	22.89	22.89	45.78	2012	618
7493.01599	11530.3366	-634.234	26.35	26.35	52.70	3151	618
24780.71599	11465.4366	-573.234	40.67	40.67	81.34	1663	618
7258.81599	17848.1366	-420.234	21.29	21.29	42.58	2121	618
37595.81599	18224.3366	-277.234	42.41	42.41	84.83	1021	618
33567.91599	20485.8366	-300.234	19.52	19.52	39.05	1182	618
40107.81599	22350.6366	-342.234	37.16	37.16	74.32	1255	618
36816.21599	22586.6366	-379.234	22.07	22.07	44.13	2366	618
819.1159899	27977.4366	-638.234	44.74	44.74	89.49	1220	618
36396.11599	30214.2366	-633.234	29.53	29.53	59.06	2545	618
2547.41599	30843.5366	-220.504	15.73	15.73	31.46	4297	618
29124.41599	31029.7366	-43.0785	36.29	36.29	72.58	1366	618
3109.81599	32622.6366	-126.129	20.65	20.65	41.31	2009	618
21645.91599	35388.6366	-188.794	28.61	28.61	57.23	1465	618
4814.41599	36853.3366	-520.234	33.56	33.56	67.12	1278	618
2258.114258	2745.834555	-297.15	17.19	17.19	34.38	2248	626
25873.21426	2803.834555	-215.135	30.43	30.43	60.85	1178	626
27128.51426	4146.034555	-610.15	27.39	27.39	54.78	3289	626
25072.71426	4902.634555	-617.15	35.00	35.00	69.99	1971	626
19286.71426	5978.534555	21.9346	30.45	30.45	60.90	2178	626
9370.014258	6297.934555	-585.15	43.94	43.94	87.89	1062	626
14653.61426	11825.83456	-233.255	24.19	24.19	48.37	2025	626
6629.414258	12507.43456	-112.455	34.34	34.34	68.67	1118	626
35055.81426	13270.13456	-536.15	22.98	22.98	45.97	2390	626
31648.91426	20318.73456	-164.55	10.86	10.86	21.71	5132	626
38128.01426	21861.73456	-216.645	20.21	20.21	40.41	2540	626
318.3142581	23824.53456	-143.41	34.12	34.12	68.25	1057	626
36686.81426	25095.63456	-618.15	11.40	11.40	22.80	8945	626
11797.51426	30216.13456	-146.43	34.97	34.97	69.94	1428	626
34200.71426	33116.23456	-458.15	30.71	30.71	61.42	1517	626
35687.11426	33988.13456	-385.15	21.83	21.83	43.66	1471	626
18772.41426	34710.53456	-122.27	23.34	23.34	46.68	2241	626
31720.51426	35854.73456	-562.15	36.93	36.93	73.85	1130	626
28804.51426	37893.73456	-521.15	43.43	43.43	86.85	1114	626
26981.51253	940.3325135	-625.067	38.34	38.34	76.68	1574	634
26957.71253	2861.932514	-105.577	35.89	35.89	71.78	1204	634
16340.71253	6686.332514	-357.067	26.45	26.45	52.89	1612	634
33581.11253	7005.532514	-473.067	36.60	36.60	73.19	1147	634
16865.91253	8701.532514	-221.847	18.77	18.77	37.54	2517	634
6907.412526	9662.032514	-42.1573	15.43	15.43	30.85	5501	634
23503.31253	10113.53251	-76.1323	8.20	8.20	16.39	10599	634
12803.21253	10833.33251	-165.977	16.89	16.89	33.77	2692	634
26410.91253	11233.43251	-349.067	13.45	13.45	26.89	4487	634
29181.61253	20321.43251	-561.067	27.93	27.93	55.86	2396	634
33666.21253	20506.63251	-485.067	18.16	18.16	36.31	2943	634
3505.012526	20875.13251	-394.067	32.29	32.29	64.57	1090	634
29194.51253	22401.03251	-553.067	15.02	15.02	30.05	4479	634
2768.612526	22318.43251	-251.292	10.88	10.88	21.76	6165	634
5483.112526	23424.13251	-390.067	27.93	27.93	55.86	1391	634
24750.61253	32093.83251	-99.5373	26.68	26.68	53.36	1745	634
35508.31253	34082.73251	-126.717	12.72	12.72	25.43	4952	634
8455.612526	36955.83251	-311.067	23.76	23.76	47.52	2164	634
12905.91253	37491.43251	-3.65228	38.48	38.48	76.96	1060	634
37211.61253	39426.93251	-551.067	33.49	33.49	66.98	1264	634
27006.91079	605.6304718	-480.984	36.53	36.53	73.05	1211	642
354.8107944	1219.930472	-213.459	19.64	19.64	39.28	2232	642
30096.71079	2171.730472	-310.984	15.85	15.85	31.70	4539	642
8419.910794	3905.430472	-313.984	21.27	21.27	42.53	1456	642
30174.71079	4562.130472	-335.984	26.78	26.78	53.55	1346	642
13644.21079	8178.430472	-205.154	17.19	17.19	34.38	2618	642
30744.11079	9108.730472	-222.519	15.21	15.21	30.43	3655	642
23512.61079	10105.23047	-221.764	18.11	18.11	36.22	1784	642
12817.71079	10804.93047	-233.089	11.16	11.16	22.33	4846	642
16030.11079	11768.93047	-401.984	27.20	27.20	54.40	1793	642
37513.61079	14583.03047	-313.984	22.96	22.96	45.92	1646	642
27442.31079	18690.73047	-349.984	33.91	33.91	67.82	1118	642
38291.11079	21801.63047	-368.984	10.06	10.06	20.11	8231	642
30238.31079	22498.43047	-102.474	17.00	17.00	34.01	3014	642
40715.51079	25350.43047	-489.984	25.48	25.48	50.96	1667	642
1302.310794	27273.73047	-475.984	40.01	40.01	80.02	1051	642
29302.61079	29285.03047	-456.984	18.96	18.96	37.92	3064	642
28117.61079	30229.13047	-149.284	25.01	25.01	50.02	1490	642
33338.51079	31060.63047	-409.984	19.10	19.10	38.20	3229	642
27451.81079	31973.73047	-385.984	20.21	20.21	40.41	2010	642
374.2107944	31930.93047	-364.984	25.62	25.62	51.24	1869	642
26756.71079	32064.33047	-108.514	17.85	17.85	35.70	2883	642
339.9107944	36217.83047	-418.984	28.54	28.54	57.09	1301	642
1239.710794	36957.43047	1.71583	36.06	36.06	72.11	1027	642
8426.210794	36930.43047	-318.984	23.64	23.64	47.29	2067	642
25068.61079	37558.33047	-184.014	28.14	28.14	56.28	1035	642
25601.10906	1286.52843	-218.661	19.83	19.83	39.66	1946	650
29955.90906	2359.22843	-305.901	43.57	43.57	87.14	1071	650
16952.20906	3852.22843	-98.6161	34.10	34.10	68.20	1268	650
15675.50906	5475.22843	-225.456	20.30	20.30	40.60	2563	650
1448.809063	8762.12843	-594.901	29.74	29.74	59.49	1713	650
17313.90906	9840.72843	-469.901	20.28	20.28	40.55	2136	650
23888.40906	9998.02843	-423.901	23.76	23.76	47.52	1852	650
12786.40906	10790.02843	-399.901	27.06	27.06	54.12	2041	650
22397.50906	18410.02843	-616.901	32.59	32.59	65.19	2056	650
33710.50906	18768.22843	-412.901	22.21	22.21	44.42	2125	650
34892.20906	21254.12843	-481.901	35.82	35.82	71.64	1281	650
34223.00906	21802.42843	-233.761	27.81	27.81	55.63	1146	650
2736.509063	22194.82843	-279.901	23.83	23.83	47.67	1873	650
29163.40906	22578.52843	-523.901	27.25	27.25	54.49	1472	650
40874.10906	22303.92843	-522.901	30.10	30.10	60.19	1080	650
30437.50906	23319.82843	-18.5861	18.93	18.93	37.87	3611	650
19712.50906	24581.02843	-66.9061	22.94	22.94	45.88	2740	650
1910.909063	25426.42843	-545.901	39.28	39.28	78.56	1074	650
13285.20906	30409.22843	-391.901	17.85	17.85	35.70	3348	650
12096.60906	31125.22843	-72.9461	32.36	32.36	64.72	1784	650
3121.809063	32611.72843	-128.061	13.68	13.68	27.37	4052	650
902.9090626	33637.72843	-239.801	29.46	29.46	58.92	1596	650
26512.50906	33882.52843	-105.411	9.04	9.04	18.09	7265	650
22923.90733	5950.226388	30.5721	15.83	15.83	31.65	4002	658
30786.60733	6648.626388	-398.818	11.96	11.96	23.93	4336	658
18351.30733	6666.326388	-485.818	17.22	17.22	34.43	2877	658
36907.60733	10146.92639	-626.818	15.33	15.33	30.66	6442	658
27245.30733	12246.32639	-19.2579	28.92	28.92	57.84	1334	658
30626.30733	13592.52639	-179.318	22.09	22.09	44.18	1246	658
21519.00733	15053.02639	-35.1129	24.66	24.66	49.31	2194	658
30650.10733	17764.42639	-548.818	41.61	41.61	83.23	1299	658
36702.10733	24389.92639	-467.818	29.86	29.86	59.72	1560	658
390.7073307	27028.72639	-16.2379	29.98	29.98	59.96	1558	658
26848.30733	28468.62639	-235.943	24.19	24.19	48.37	1110	658
13243.70733	31222.62639	-183.848	30.33	30.33	60.66	1678	658
16874.90733	34304.32639	-445.818	27.58	27.58	55.15	2022	658
10597.80733	36077.52639	-227.638	17.59	17.59	35.18	2761	658
9598.907331	39283.42639	-185.358	30.71	30.71	61.42	1062	658
24769.3056	2692.024347	-619.735	42.34	42.34	84.69	1113	666
21644.8056	3072.724347	-499.735	38.41	38.41	76.82	1074	666
12729.1056	3986.824347	-211.7	7.94	7.94	15.87	8345	666
10680.9056	5298.924347	-186.03	29.96	29.96	59.91	1582	666
16286.2056	6637.924347	-568.735	37.82	37.82	75.64	1524	666
36597.4056	7428.824347	-237.37	13.16	13.16	26.33	4039	666
8925.005599	14541.32435	-536.735	7.58	7.58	15.17	10466	666
40288.1056	14835.92435	-584.735	18.75	18.75	37.49	3402	666
5415.305599	23313.82435	-316.735	18.77	18.77	37.54	2910	666
16231.1056	26856.72435	-198.865	25.74	25.74	51.48	1729	666
35444.8056	27036.72435	-307.735	39.49	39.49	78.99	1039	666
31630.0056	27407.42435	-254.735	30.19	30.19	60.38	1042	666
26883.8056	28519.52435	-309.735	24.94	24.94	49.88	1530	666
35205.6056	29076.42435	-534.735	30.97	30.97	61.94	1213	666
29346.2056	29400.12435	-459.735	31.67	31.67	63.35	1011	666
34094.2056	29645.82435	-636.735	19.10	19.10	38.20	3536	666
18489.6056	29895.12435	-339.735	14.18	14.18	28.35	3764	666
21714.0056	30158.42435	-367.735	31.30	31.30	62.60	1196	666
10879.4056	31187.72435	-189.805	26.14	26.14	52.28	1057	666
29140.3056	31783.62435	-165.645	13.87	13.87	27.74	2990	666
35371.6056	32366.32435	-491.735	19.83	19.83	39.66	2408	666
34177.1056	33162.32435	-315.735	30.87	30.87	61.75	1298	666
10217.3056	33770.42435	45.7552	36.13	36.13	72.25	1198	666
33099.8056	34025.12435	-441.735	37.26	37.26	74.51	1102	666
18645.0056	35261.82435	-459.735	35.00	35.00	69.99	1699	666
30896.7056	37187.92435	-522.735	36.20	36.20	72.39	1112	666
22698.1056	37388.52435	-109.775	24.37	24.37	48.75	2269	666
21067.7056	38746.02435	-593.735	25.86	25.86	51.72	2532	666
5520.803867	3050.822305	-298.652	17.87	17.87	35.75	2488	674
23836.50387	3400.122305	-105.917	32.81	32.81	65.61	1114	674
11667.80387	3862.622305	-182.927	22.44	22.44	44.89	1417	674
8832.803867	4145.422305	-576.652	24.12	24.12	48.23	1908	674
34699.80387	5832.122305	-431.652	35.56	35.56	71.12	1016	674
8966.503867	7091.122305	-354.652	42.30	42.30	84.59	1205	674
17091.80387	7600.122305	-253.142	28.07	28.07	56.14	1479	674
6777.503867	8205.422305	-240.307	26.00	26.00	52.00	1632	674
37283.30387	8194.422305	-286.652	15.02	15.02	30.05	4019	674
12543.10387	12432.4223	-83.2667	37.99	37.99	75.97	1044	674
4730.403867	15442.8223	37.5333	38.22	38.22	76.44	1108	674
16445.80387	15942.8223	-181.417	22.44	22.44	44.89	1392	674
27617.50387	16156.7223	-279.652	18.44	18.44	36.88	1922	674
40182.40387	19135.7223	-245.592	30.83	30.83	61.65	1338	674
31217.20387	19905.9223	-73.4517	16.60	16.60	33.21	2758	674
32034.10387	20031.5223	-425.652	19.26	19.26	38.53	3031	674
4665.503867	21315.4223	-74.9617	24.07	24.07	48.14	2626	674
28649.80387	21354.1223	-126.302	23.55	23.55	47.10	1664	674
24978.90387	22313.1223	-5.50171	27.08	27.08	54.16	2388	674
4126.703867	23528.4223	-349.652	16.01	16.01	32.03	4664	674
30225.10387	28715.3223	-625.652	18.68	18.68	37.35	3759	674
30428.10387	29872.2223	-509.652	34.55	34.55	69.10	1119	674
34105.90387	29834.2223	-603.652	22.68	22.68	45.36	2868	674
2528.803867	30809.2223	-220.677	15.28	15.28	30.57	2695	674
21977.10387	35315.3223	-32.6817	27.62	27.62	55.25	1241	674
10622.60387	36116.2223	-307.652	24.99	24.99	49.97	1410	674
28221.80387	36193.7223	-602.652	28.50	28.50	56.99	1914	674
19959.50387	36588.3223	-629.652	48.63	48.63	97.26	1073	674
15754.90387	36861.6223	-640.652	18.06	18.06	36.13	4388	674
20371.30387	39328.8223	-331.652	31.20	31.20	62.41	1321	674
18963.50387	39615.1223	-123.282	26.40	26.40	52.80	1470	674
22239.70387	40311.2223	-516.652	32.57	32.57	65.14	1278	674
4505.302135	408.9202631	-25.0486	17.26	17.26	34.52	3462	682
22976.10214	346.7202631	-102.059	37.14	37.14	74.28	1080	682
28487.10214	4980.820263	-15.9886	15.92	15.92	31.84	3616	682
35149.00214	5031.120263	-223.614	21.60	21.60	43.19	1411	682
38994.90214	5160.720263	-374.569	34.62	34.62	69.24	1260	682
27469.90214	5343.020263	-584.569	41.09	41.09	82.19	1021	682
18284.10214	6632.820263	-526.569	13.42	13.42	26.85	6342	682
36585.80214	7409.020263	-175.294	20.70	20.70	41.40	2507	682
32177.10214	8225.220263	-219.839	28.21	28.21	56.43	1361	682
7038.502135	9096.620263	-237.959	20.46	20.46	40.93	1218	682
27355.40214	13481.92026	-415.569	32.64	32.64	65.28	1114	682
33182.40214	14109.92026	-304.569	17.17	17.17	34.34	2015	682
16257.50214	22125.12026	-336.569	38.74	38.74	77.48	1180	682
26302.50214	26747.82026	-360.569	30.00	30.00	60.01	1090	682
38016.30214	28606.02026	-488.569	21.60	21.60	43.19	2626	682
11984.50214	28844.02026	-366.569	19.85	19.85	39.71	2363	682
25371.40214	29941.72026	-22.7836	20.87	20.87	41.73	3243	682
21888.70214	32266.42026	-194.924	26.71	26.71	53.41	1366	682
29106.80214	32747.82026	-553.569	42.91	42.91	85.82	1009	682
4625.102135	37222.82026	-343.569	14.98	14.98	29.96	3193	682
1069.402135	37159.32026	-12.9686	37.68	37.68	75.36	1313	682
7910.902135	39989.92026	-91.4886	21.08	21.08	42.15	2743	682
5025.000403	709.7182214	-238.63	21.95	21.95	43.90	1783	690
18849.5004	3150.018221	-230.325	30.66	30.66	61.32	1014	690
36212.5004	4992.318221	-485.485	29.25	29.25	58.50	1548	690
38659.6004	6605.218221	-34.0255	29.96	29.96	59.91	1844	690
33345.4004	8025.018221	-643.485	33.96	33.96	67.92	1528	690
20142.1004	8915.218221	-434.485	14.18	14.18	28.35	6778	690
24121.5004	9737.918221	-329.485	17.33	17.33	34.67	3491	690
37752.1004	10089.31822	-399.485	12.67	12.67	25.34	3867	690
12171.6004	12396.71822	-418.485	27.84	27.84	55.67	1661	690
32160.1004	14104.71822	-503.485	32.29	32.29	64.57	1196	690
25034.8004	14678.51822	-545.485	36.74	36.74	73.48	1636	690
9801.000403	18244.51822	-450.485	29.08	29.08	58.17	1202	690
35813.0004	22336.41822	-538.485	34.50	34.50	69.00	1052	690
28469.4004	24665.91822	-440.485	14.32	14.32	28.64	3945	690
11973.8004	28842.31822	-346.485	23.86	23.86	47.71	2049	690
34045.1004	29604.91822	-489.485	19.50	19.50	39.00	2644	690
25366.0004	30402.61822	-514.485	35.37	35.37	70.74	1103	690
21476.5004	32683.51822	-423.485	36.38	36.38	72.77	1156	690
16333.8004	34699.81822	-423.485	28.38	28.38	56.76	1096	690
18711.3004	35283.71822	-415.485	28.90	28.90	57.79	1428	690
17917.8004	37867.71822	-172.19	19.19	19.19	38.39	2363	690
27294.3004	40318.21822	-10.6205	32.24	32.24	64.48	1284	690
4502.498672	413.9161797	28.7226	18.11	18.11	36.22	3258	698
22139.89867	3794.51618	-227.222	26.80	26.80	53.60	1346	698
27831.59867	3850.21618	21.1726	31.44	31.44	62.88	1470	698
31882.99867	4969.31618	-48.2874	21.90	21.90	43.80	2150	698
35337.59867	6373.51618	-508.402	25.69	25.69	51.39	1549	698
13630.19867	8142.51618	44.5776	32.52	32.52	65.05	1562	698
38510.19867	8620.61618	-383.402	37.04	37.04	74.09	1063	698
35141.09867	9413.91618	-132.092	30.57	30.57	61.14	1030	698
1122.198672	10069.21618	-329.402	18.58	18.58	37.16	2344	698
30794.59867	15911.11618	-448.402	20.35	20.35	40.69	3109	698
36007.89867	17702.91618	-372.402	27.01	27.01	54.02	1625	698
30745.19867	18811.41618	-447.402	22.58	22.58	45.17	2673	698
26811.59867	19833.91618	-389.402	18.18	18.18	36.36	3671	698
31171.99867	19918.41618	-21.8624	18.16	18.16	36.31	3163	698
34132.09867	21719.81618	-421.402	11.99	11.99	23.97	6724	698
23706.59867	22748.01618	-312.402	19.48	19.48	38.95	2163	698
28570.79867	23581.61618	-332.402	13.82	13.82	27.65	4131	698
26036.59867	29354.71618	-499.402	57.91	57.91	115.82	1034	698
25261.19867	29885.61618	-455.402	17.22	17.22	34.43	5169	698
28225.59867	29674.51618	-462.402	19.88	19.88	39.75	3207	698
2567.898672	30811.81618	-212.122	12.98	12.98	25.95	6210	698
30365.09867	31214.21618	-438.402	23.71	23.71	47.43	2482	698
21793.69867	32260.21618	-58.8574	20.65	20.65	41.31	2075	698
27702.59867	38151.71618	-55.0824	14.91	14.91	29.81	3940	698
17518.89867	38524.51618	-232.507	25.74	25.74	51.48	1717	698
17361.39694	4536.514138	-233.241	10.06	10.06	20.11	5497	706
15707.69694	5453.214138	-319.381	18.35	18.35	36.69	3205	706
18495.69694	5567.514138	-200.776	19.73	19.73	39.47	1352	706
15260.89694	6634.514138	-154.721	19.76	19.76	39.52	2496	706
19622.29694	9632.814138	-108.666	26.54	26.54	53.08	1912	706
11744.49694	9974.314138	-259.381	12.88	12.88	25.76	3490	706
26983.09694	12851.11414	12.8889	33.94	33.94	67.87	1278	706
15557.29694	13226.61414	-414.381	31.27	31.27	62.55	1009	706
32559.39694	14902.41414	-203.041	26.54	26.54	53.08	1086	706
36026.69694	17685.21414	-397.381	27.74	27.74	55.48	1044	706
10247.19694	19009.31414	-391.381	31.77	31.77	63.54	1483	706
3508.99694	20511.21414	-531.381	32.73	32.73	65.47	1291	706
7383.09694	23262.61414	-404.381	31.67	31.67	63.35	1002	706
35645.99694	23501.81414	-141.886	26.23	26.23	52.47	1618	706
11161.69694	23460.91414	-344.381	18.46	18.46	36.93	2831	706
2553.49694	30815.01414	-227.201	13.97	13.97	27.93	3635	706
34371.79694	31109.61414	-565.381	28.92	28.92	57.84	1969	706
7195.39694	34739.01414	-220.406	14.37	14.37	28.73	4522	706
18725.59694	34729.21414	-180.391	19.97	19.97	39.94	2366	706
23724.79694	36870.01414	-52.7961	26.56	26.56	53.13	1161	706
28945.09694	37201.11414	-388.381	68.30	68.30	136.59	1079	706
18707.69694	38554.61414	-194.736	17.54	17.54	35.09	3194	706
21377.29521	832.6120962	-46.1654	17.43	17.43	34.85	3144	714
11691.49521	3857.612096	-243.975	23.34	23.34	46.68	1521	714
25007.99521	4676.212096	-526.545	14.67	14.67	29.34	6858	714
36171.89521	5052.512096	-644.545	38.03	38.03	76.07	2133	714
9683.795208	7498.112096	-430.545	11.30	11.30	22.61	6919	714
20932.39521	8059.312096	-239.445	32.78	32.78	65.56	1083	714
7777.695208	10641.5121	-397.545	33.16	33.16	66.32	1194	714
37107.19521	13510.6121	-418.545	19.24	19.24	38.48	2729	714
38670.79521	13574.8121	-424.545	19.10	19.10	38.20	1844	714
18965.79521	16853.0121	-85.4254	41.64	41.64	83.27	1056	714
2676.395208	20370.6121	-267.545	22.58	22.58	45.17	1634	714
35543.39521	20932.6121	-387.545	18.11	18.11	36.22	3071	714
32801.89521	24786.4121	-608.545	32.71	32.71	65.42	1253	714
24633.49521	25052.0121	-149.6	19.78	19.78	39.56	1796	714
11100.79521	26646.9121	-391.545	31.51	31.51	63.02	1380	714
25311.69521	29897.0121	-208.49	33.21	33.21	66.41	1081	714
23929.19521	36614.5121	-480.545	11.96	11.96	23.93	6535	714
28811.39348	856.8100545	-265.71	24.92	24.92	49.83	2201	722
33359.79348	7896.710054	-467.71	16.32	16.32	32.64	4356	722
19438.09348	8550.810054	-474.71	27.67	27.67	55.34	1602	722
25263.69348	8857.010054	-234.325	22.04	22.04	44.09	1330	722
12921.59348	9947.110054	-36.5148	17.99	17.99	35.98	4935	722
37790.89348	10092.61005	-435.71	11.47	11.47	22.94	5479	722
418.593476	10452.31005	-189.78	28.50	28.50	56.99	1222	722
27156.89348	14586.21005	-224.51	18.63	18.63	37.26	2507	722
34328.39348	16632.61005	-443.71	13.00	13.00	26.00	4597	722
2647.193476	20358.21005	-467.71	28.50	28.50	56.99	1308	722
31893.99348	21580.31005	-292.71	21.31	21.31	42.63	1894	722
1055.993476	23367.01005	-343.71	36.57	36.57	73.15	1064	722
23035.29348	28102.01005	-359.71	26.23	26.23	52.47	1769	722
27821.39348	32658.51005	-413.71	21.03	21.03	42.06	2477	722
14047.49348	33896.91005	-501.71	38.48	38.48	76.96	1110	722
23943.49348	36607.21005	-465.71	21.88	21.88	43.76	2494	722
23691.89348	37401.41005	-493.71	20.79	20.79	41.59	3130	722
37246.49348	39467.71005	-335.71	16.56	16.56	33.11	3140	722
354.9917441	1215.908013	-237.509	25.76	25.76	51.53	1268	730
33558.89174	4587.708013	-198.249	28.71	28.71	57.41	1153	730
40718.09174	5624.008013	16.1709	34.92	34.92	69.85	1539	730
10059.89174	5973.208013	-11.0091	31.60	31.60	63.21	1198	730
7624.091744	6480.908013	-605.874	12.25	12.25	24.49	10330	730
20206.49174	6588.608013	-261.874	14.25	14.25	28.50	2748	730
15572.09174	7705.308013	-406.874	20.68	20.68	41.35	3131	730
23548.19174	7900.708013	-507.874	19.03	19.03	38.06	3966	730
15982.29174	11807.20801	-351.874	34.71	34.71	69.43	1025	730
10445.59174	15995.10801	-11.7641	35.94	35.94	71.87	1909	730
31426.19174	16972.10801	-300.874	29.20	29.20	58.40	1092	730
32332.49174	17244.50801	-75.1841	13.68	13.68	27.37	3378	730
6097.091744	18079.00801	-386.874	29.56	29.56	59.11	1597	730
13389.19174	20819.70801	-171.824	25.86	25.86	51.72	1335	730
18410.09174	23385.30801	-384.874	24.54	24.54	49.08	1721	730
32922.99174	24498.00801	-390.874	22.33	22.33	44.65	1622	730
24045.59174	25475.80801	-272.874	27.06	27.06	54.12	1232	730
29574.59174	25839.40801	-281.874	13.12	13.12	26.23	4119	730
20144.39174	27013.30801	-568.874	27.37	27.37	54.73	2540	730
17913.09174	28484.10801	-281.874	24.02	24.02	48.04	1691	730
7689.491744	30205.10801	-76.6941	34.29	34.29	68.58	1428	730
13370.39174	30724.20801	-459.874	26.00	26.00	52.00	1789	730
24388.09174	33617.40801	-162.009	15.73	15.73	31.46	2427	730
9210.891744	34594.10801	-312.874	21.81	21.81	43.61	1598	730
10406.39174	35936.80801	29.7609	35.35	35.35	70.70	1369	730
22518.69174	37898.60801	-420.874	22.02	22.02	44.04	3647	730
19746.79001	632.905971	-361.038	31.35	31.35	62.69	1215	738
36664.69001	2014.505971	-198.413	23.13	23.13	46.25	2606	738
26735.69001	4355.405971	-341.038	43.85	43.85	87.70	1092	738
17117.09001	5176.105971	-336.038	28.02	28.02	56.05	1203	738
7566.690012	6501.905971	-523.038	16.34	16.34	32.69	2834	738
10946.49001	6911.805971	-380.038	10.20	10.20	20.39	5500	738
15993.49001	8071.605971	41.6766	31.02	31.02	62.03	1386	738
14038.39001	8233.305971	-392.038	34.81	34.81	69.61	1041	738
11292.19001	8762.705971	-378.038	32.24	32.24	64.48	1072	738
29687.89001	12006.20597	-258.038	30.69	30.69	61.37	1383	738
26149.49001	12520.90597	-418.038	40.67	40.67	81.34	1562	738
25461.49001	13199.70597	-166.703	28.33	28.33	56.66	1981	738
24714.49001	13587.90597	-187.843	18.82	18.82	37.63	2146	738
21578.69001	14593.60597	-54.2084	43.05	43.05	86.10	1059	738
22821.09001	18087.10597	-36.0884	16.08	16.08	32.17	4754	738
3755.390012	18667.30597	24.3116	23.50	23.50	47.01	2428	738
30746.79001	18790.20597	-438.038	29.63	29.63	59.25	1314	738
37843.79001	20461.40597	-248.243	30.05	30.05	60.10	1008	738
30466.99001	24820.40597	-192.373	18.23	18.23	36.46	3004	738
22271.09001	29494.40597	-202.188	32.69	32.69	65.37	1046	738
25146.89001	29816.30597	-109.323	36.76	36.76	73.52	1466	738
2577.990012	30823.80597	-3.62341	20.37	20.37	40.74	2649	738
17639.69001	32051.90597	-517.038	31.93	31.93	63.87	1699	738
27467.49001	32059.60597	-432.038	15.68	15.68	31.37	5181	738
30449.79001	34321.70597	-327.038	10.24	10.24	20.49	7179	738
35327.79001	35042.90597	-627.038	33.86	33.86	67.73	1378	738
3379.890012	38929.60597	20.5366	41.68	41.68	83.37	1310	738
9695.590012	40162.10597	-416.038	21.24	21.24	42.48	2883	738
27207.09001	40349.80597	-33.8234	24.77	24.77	49.55	2846	738
[truncated: 137,505 more rows]
