# Supplementary material for: Super-resolution analysis of PACSIN2 and EHD2 at caveolae
Source: PLoS One. 2022 Jul 14;17(7):e0271003. doi: 10.1371/journal.pone.0271003 (PMC9282494; doi:10.1371/journal.pone.0271003)
Supplement: S1 Data — (ZIP) [file pone.0271003.s003.zip › 405cav1polyCy3PACSIN2mono005driftCorr 3DdistanceR_561-647_138K_TS3D.3dlp]

2233.148476	2783.79279	-280	9.75	9.75	19.50	4952	6
21748.54848	4782.99279	-159.135	39.73	39.73	79.46	1193	6
18504.64848	5551.29279	-501	38.81	38.81	77.62	1123	6
6888.348476	5601.09279	-68.535	29.41	29.41	58.83	1263	6
16712.94848	7653.39279	-263	23.29	23.29	46.58	1922	6
13602.74848	8201.29279	-27.01	24.68	24.68	49.36	1557	6
35880.34848	8774.79279	-339	34.12	34.12	68.25	1076	6
22974.54848	8941.89279	-571	26.14	26.14	52.28	2019	6
36348.34848	10852.99279	-571	22.21	22.21	44.42	2330	6
7494.048476	11472.79279	-540	13.89	13.89	27.79	7258	6
7267.248476	12962.49279	-395	31.63	31.63	63.26	1419	6
38567.34848	13714.99279	-371	24.94	24.94	49.88	1709	6
16692.44848	15986.49279	-476	25.86	25.86	51.72	3078	6
31847.24848	16118.29279	-523	10.01	10.01	20.02	10334	6
30809.04848	16752.59279	-350	21.69	21.69	43.38	2531	6
20082.94848	18454.59279	-485	43.12	43.12	86.24	1096	6
29790.54848	22625.19279	-196.885	7.06	7.06	14.13	9821	6
30286.84848	22515.89279	-26.255	24.92	24.92	49.83	1491	6
36842.64848	22601.89279	-156.115	17.71	17.71	35.42	1985	6
24890.24848	24917.89279	-212.74	42.70	42.70	85.39	1029	6
31092.64848	30419.39279	-295	16.91	16.91	33.82	3459	6
40352.54848	30995.09279	-502	35.28	35.28	70.56	1090	6
26818.24848	32078.69279	-162.91	30.24	30.24	60.48	1510	6
780.3484758	32567.49279	-501	33.09	33.09	66.18	1326	6
11724.44848	33666.89279	-297	26.40	26.40	52.80	2791	6
27019.54848	36871.09279	-640	39.12	39.12	78.23	2224	6
4793.348476	36808.69279	-624	30.29	30.29	60.57	2306	6
22608.14674	795.390748	-311	25.72	25.72	51.43	1249	14
30311.04674	1052.590748	-190.845	35.77	35.77	71.54	1426	14
31679.34674	2284.690748	-363	24.21	24.21	48.42	1959	14
26239.54674	2645.690748	-526	14.53	14.53	29.06	4921	14
3186.246744	2873.490748	-445	20.28	20.28	40.55	2414	14
13822.74674	4216.390748	-102.51	36.34	36.34	72.68	1131	14
23611.24674	4144.490748	-425	24.19	24.19	48.37	2125	14
36375.14674	6580.290748	-591	17.10	17.10	34.19	5717	14
17907.54674	6966.490748	-322	18.04	18.04	36.08	2926	14
18916.84674	7858.490748	-45.885	17.31	17.31	34.62	3280	14
37759.44674	9997.590748	-435	24.87	24.87	49.74	1779	14
22748.24674	10926.39075	-183.295	48.35	48.35	96.70	1078	14
26945.94674	11141.79075	-412	21.71	21.71	43.43	1990	14
30216.44674	14646.59075	-205.945	17.90	17.90	35.80	3683	14
32045.04674	15062.39075	-546	32.26	32.26	64.53	1151	14
29629.14674	16552.79075	-450	29.74	29.74	59.49	1037	14
39416.24674	18281.79075	-448	22.80	22.80	45.59	1789	14
32029.24674	19055.59075	-291	22.30	22.30	44.60	1495	14
28976.14674	20725.79075	-248.98	17.50	17.50	35.00	2746	14
32233.44674	22759.59075	-260	18.98	18.98	37.96	2731	14
24433.94674	27181.19075	-433	16.46	16.46	32.92	5194	14
21034.94674	28011.09075	-217.27	29.23	29.23	58.45	1340	14
5795.446744	29314.29075	13.76	37.87	37.87	75.74	1114	14
27176.44674	29697.29075	-318	34.01	34.01	68.01	1000	14
12912.64674	31658.89075	-308	25.27	25.27	50.54	1774	14
28557.84674	35558.99075	-639	47.10	47.10	94.20	1115	14
25433.14674	36161.49075	-482	29.67	29.67	59.35	1465	14
14851.54674	39788.69075	-348	23.17	23.17	46.35	2315	14
28736.64501	1562.388706	-52.68	39.38	39.38	78.75	1315	22
17894.64501	11851.58871	-14.175	25.50	25.50	51.01	2007	22
24705.04501	11981.68871	-344	13.14	13.14	26.28	4730	22
37390.54501	16625.88871	-349	34.74	34.74	69.47	1137	22
32499.44501	16718.68871	-537	16.93	16.93	33.86	4683	22
29047.54501	16619.28871	-245.96	26.66	26.66	53.32	1173	22
23700.94501	17134.58871	-274	29.06	29.06	58.12	1539	22
4598.345012	17671.98871	-358	29.77	29.77	59.53	1356	22
41374.34501	18440.28871	-271	22.96	22.96	45.92	1805	22
32837.04501	19045.08871	-439	26.21	26.21	52.42	1744	22
17951.84501	19533.18871	-457	36.41	36.41	72.82	1515	22
36519.24501	19506.48871	-576	29.86	29.86	59.72	1287	22
20983.94501	20711.18871	-190.845	30.99	30.99	61.98	1283	22
36829.04501	22435.58871	-605	20.79	20.79	41.59	3475	22
31317.94501	29743.18871	-407	17.54	17.54	35.09	3759	22
37824.24501	29803.18871	40.94	33.96	33.96	67.92	1181	22
10506.34501	32187.98871	-544	43.31	43.31	86.62	1054	22
37957.34328	2348.486665	-165.175	25.13	25.13	50.26	1283	30
40519.24328	2464.886665	-408	18.39	18.39	36.79	4420	30
30372.54328	4017.886665	-567	44.65	44.65	89.30	1019	30
2428.74328	5474.486665	-20.215	36.03	36.03	72.06	1200	30
16800.94328	6219.586665	-303	36.22	36.22	72.44	1059	30
39551.14328	6962.886665	-481	39.33	39.33	78.66	1123	30
22988.54328	8749.186665	-515	25.41	25.41	50.82	1387	30
17337.84328	13473.68666	-184.805	25.34	25.34	50.68	1470	30
29937.64328	13756.48666	-467	26.47	26.47	52.94	1804	30
31881.74328	16016.68666	-525	25.22	25.22	50.44	2576	30
5658.64328	17339.08666	-218.025	13.35	13.35	26.71	4632	30
37314.04328	17505.88666	-352	28.54	28.54	57.09	1327	30
2647.44328	18395.98666	-145.545	23.76	23.76	47.52	1012	30
30069.84328	18794.38666	-477	36.55	36.55	73.10	1136	30
38792.34328	20508.18666	-465	24.49	24.49	48.98	1655	30
35118.14328	21231.58666	-469	27.13	27.13	54.26	2082	30
36782.64328	22514.88666	-402	18.68	18.68	37.35	2437	30
30907.34328	24042.28666	-516	40.20	40.20	80.40	1030	30
17969.34328	27452.08666	-463	19.29	19.29	38.57	2546	30
19031.84328	27258.98666	-363	45.85	45.85	91.70	1093	30
27741.54328	27486.88666	-438	25.29	25.29	50.59	2011	30
35140.44328	27710.38666	-502	35.65	35.65	71.31	1160	30
1670.74328	28515.18666	-248.98	12.32	12.32	24.63	5966	30
41355.54328	28722.88666	-184.805	27.41	27.41	54.82	1300	30
27338.64328	30274.08666	-323	45.10	45.10	90.20	1184	30
882.9432803	30875.48666	-404	14.65	14.65	29.30	4965	30
33016.54328	32080.48666	-559	37.19	37.19	74.37	1120	30
26703.84328	32295.08666	-202.925	27.55	27.55	55.11	1535	30
7170.14328	34756.68666	-192.355	17.36	17.36	34.71	2974	30
30988.24328	35204.58666	-472	24.92	24.92	49.83	2088	30
351.6432803	38996.38666	-180.275	25.58	25.58	51.15	1226	30
8299.24328	38842.08666	-216.515	28.31	28.31	56.61	1049	30
17329.04328	39497.38666	-398	21.50	21.50	43.00	2427	30
37928.84155	2367.384623	-110.06	23.22	23.22	46.44	1491	38
21844.34155	6374.884623	-320	22.02	22.02	44.04	3211	38
36345.34155	6647.684623	-561	28.57	28.57	57.13	1931	38
31061.04155	8154.784623	-99.49	24.61	24.61	49.22	2691	38
11814.04155	9416.284623	-367	27.86	27.86	55.72	1728	38
37751.64155	10034.08462	-494	17.99	17.99	35.98	3424	38
28423.74155	14655.18462	-562	18.68	18.68	37.35	3954	38
3998.441548	20570.48462	-333	47.88	47.88	95.75	1128	38
30840.64155	21064.38462	-419	37.77	37.77	75.55	1025	38
30686.64155	24708.08462	-183.295	25.65	25.65	51.29	1760	38
31203.84155	30470.28462	-505	26.23	26.23	52.47	1577	38
23123.34155	32038.68462	-197.64	30.00	30.00	60.01	1307	38
3951.541548	32138.68462	-159.89	19.33	19.33	38.67	3479	38
22472.53982	480.682581	-30.03	21.62	21.62	43.24	3689	46
20210.53982	821.982581	-33.805	26.49	26.49	52.99	1463	46
27150.23982	4233.682581	-353	13.14	13.14	26.28	5664	46
13661.23982	4982.882581	-195.375	21.52	21.52	43.05	2152	46
35578.23982	5590.482581	9.985	19.22	19.22	38.43	4314	46
8843.039817	5960.982581	-288	19.03	19.03	38.06	4358	46
18308.83982	6664.082581	-397	27.41	27.41	54.82	1178	46
37412.53982	8348.982581	17.535	43.54	43.54	87.09	1076	46
30719.53982	9091.882581	-187.07	18.79	18.79	37.59	2610	46
25353.53982	10196.28258	-357	12.41	12.41	24.82	6901	46
34706.63982	10577.28258	-362	19.43	19.43	38.86	2014	46
14251.33982	14492.08258	-187.825	23.10	23.10	46.21	1579	46
5339.339817	15993.48258	-335	32.81	32.81	65.61	1090	46
31208.53982	16234.78258	-423	16.11	16.11	32.22	3415	46
32150.53982	19534.18258	-465	19.19	19.19	38.39	2063	46
24473.83982	19770.68258	-208.21	31.89	31.89	63.77	1113	46
30764.03982	19826.08258	-326	22.35	22.35	44.70	1665	46
22301.63982	20740.18258	-279	9.91	9.91	19.83	4525	46
28218.93982	21920.28258	-461	21.36	21.36	42.72	2115	46
26357.33982	27032.38258	-265	36.57	36.57	73.15	1289	46
24434.13982	27715.38258	-267	18.53	18.53	37.07	2931	46
35223.93982	29792.08258	-145.545	28.14	28.14	56.28	1406	46
31838.23982	30813.48258	-284	28.61	28.61	57.23	1290	46
33221.03982	31148.38258	-269	23.74	23.74	47.48	1498	46
11648.23982	33600.68258	-55.7	32.85	32.85	65.70	1126	46
20210.63982	34993.98258	-277	33.42	33.42	66.83	1448	46
23882.13982	37402.68258	-428	29.30	29.30	58.59	1715	46
12993.93982	37669.68258	-367	51.46	51.46	102.91	1001	46
18046.33982	37732.38258	-533	23.15	23.15	46.30	2950	46
19476.93808	2120.480539	-260	26.35	26.35	52.70	1034	54
31714.33808	2211.080539	-507	24.52	24.52	49.03	2523	54
40521.63808	2445.280539	-329	21.36	21.36	42.72	3075	54
8398.838085	3868.780539	-370	31.51	31.51	63.02	1503	54
16069.93808	6005.280539	-254	35.00	35.00	69.99	1072	54
15740.53808	9144.680539	-156.87	28.33	28.33	56.66	1653	54
39595.53808	14311.08054	-325	26.31	26.31	52.61	1777	54
41262.93808	16260.68054	-327	19.41	19.41	38.81	1844	54
5628.738085	17314.78054	-217.27	15.90	15.90	31.79	3040	54
16238.33808	17507.08054	-498	36.29	36.29	72.58	1774	54
29556.13808	17681.48054	22.065	42.06	42.06	84.12	1051	54
39445.93808	18415.08054	-356	23.01	23.01	46.02	1814	54
5753.438085	19105.08054	-372	19.48	19.48	38.95	2577	54
31271.33808	20909.98054	-221.045	21.15	21.15	42.30	1771	54
28231.23808	21873.28054	-630	9.77	9.77	19.55	12503	54
29671.43808	22047.98054	-207.455	36.31	36.31	72.63	1188	54
28947.73808	23456.98054	-261	19.45	19.45	38.90	2201	54
12925.23808	23878.58054	-349	33.54	33.54	67.07	1171	54
30857.83808	23950.08054	-144.035	20.91	20.91	41.82	2469	54
30424.23808	27825.48054	13.005	13.52	13.52	27.04	5680	54
34996.13808	27998.28054	-467	22.51	22.51	45.03	1934	54
1651.738085	29030.08054	-28.52	35.00	35.00	69.99	1413	54
2485.638085	30841.78054	-52.68	17.52	17.52	35.04	2760	54
32089.63808	32708.38054	-333	39.52	39.52	79.03	1025	54
893.7380848	32674.58054	-446	26.56	26.56	53.13	2207	54
22415.23808	33754.28054	-317	19.50	19.50	39.00	1908	54
28762.23808	34308.18054	-369	27.29	27.29	54.59	1663	54
7151.038085	34706.58054	-190.845	15.66	15.66	31.32	3376	54
27534.73808	37232.38054	-474	38.03	38.03	76.07	1056	54
21925.63808	38235.18054	-449	27.46	27.46	54.92	2426	54
38956.93635	2097.078498	-469	31.63	31.63	63.26	1750	62
26502.83635	2144.778498	-372	30.21	30.21	60.43	1691	62
24682.83635	3136.878498	-599	39.92	39.92	79.83	1337	62
28542.93635	3178.378498	-226.33	24.19	24.19	48.37	2461	62
16806.23635	6105.178498	-421	18.04	18.04	36.08	3469	62
18254.03635	6703.978498	-616	16.53	16.53	33.06	5100	62
32610.83635	8412.278498	-520	30.80	30.80	61.61	1695	62
33534.13635	8852.378498	-78.35	25.25	25.25	50.49	2101	62
15532.63635	13088.5785	25.085	40.25	40.25	80.49	1002	62
18850.43635	13278.1785	-371	32.57	32.57	65.14	1001	62
41258.53635	16212.4785	-312	17.80	17.80	35.61	2443	62
19178.23635	17462.7785	48.49	22.73	22.73	45.45	3868	62
7863.936353	19002.1785	-319	20.35	20.35	40.69	1294	62
3889.136353	19690.9785	-208.965	32.22	32.22	64.43	1054	62
24390.23635	19777.5785	-500	32.26	32.26	64.53	1603	62
2464.836353	21182.1785	43.205	34.29	34.29	68.58	1224	62
34055.43635	23102.3785	-392	19.17	19.17	38.34	2286	62
654.536353	24989.6785	40.94	31.23	31.23	62.45	2545	62
34980.63635	28099.1785	-419	30.52	30.52	61.04	1230	62
28129.73635	30716.5785	-303	22.66	22.66	45.31	1748	62
14423.23635	31874.8785	-263	26.42	26.42	52.85	1412	62
6169.736353	32661.4785	-289	33.79	33.79	67.59	1057	62
7202.736353	34669.8785	-229.35	19.12	19.12	38.25	2076	62
27597.43635	37164.6785	-366	19.57	19.57	39.14	3881	62
18818.23462	1556.376456	-511	26.54	26.54	53.08	2005	70
39823.53462	1814.976456	-260	32.62	32.62	65.23	1273	70
29562.23462	2826.876456	-412	26.09	26.09	52.19	1292	70
33321.73462	3879.876456	3.945	35.37	35.37	70.74	1105	70
27200.03462	4565.176456	-565	28.94	28.94	57.89	2154	70
25403.53462	4515.876456	-430	17.57	17.57	35.14	3816	70
32439.53462	4612.876456	-179.52	21.95	21.95	43.90	1038	70
22409.53462	6140.876456	-163.665	26.14	26.14	52.28	2181	70
13038.03462	6422.976456	-224.065	18.44	18.44	36.88	1970	70
39327.23462	7977.876456	-255	22.75	22.75	45.50	1346	70
19220.33462	8452.576456	-137.24	30.10	30.10	60.19	1619	70
7424.234621	9720.076456	-126.67	31.37	31.37	62.74	1217	70
7489.734621	11332.77646	-571	25.01	25.01	50.02	2822	70
7259.934621	15092.47646	-414	39.26	39.26	78.52	1149	70
22635.23462	15574.67646	-210.475	28.33	28.33	56.66	1124	70
27992.33462	17684.27646	-454	28.97	28.97	57.93	1507	70
22618.23462	18193.87646	34.9	35.33	35.33	70.65	1288	70
38756.03462	20479.27646	-554	14.37	14.37	28.73	4096	70
37832.13462	20470.17646	-342	17.87	17.87	35.75	2688	70
36832.23462	22480.07646	-622	18.23	18.23	36.46	4818	70
17993.83462	30500.67646	-79.86	34.34	34.34	68.67	1223	70
34096.13462	33131.07646	-452	15.24	15.24	30.47	5233	70
28478.43462	35536.97646	-341	29.44	29.44	58.88	1714	70
35849.23462	35917.17646	-366	36.67	36.67	73.33	1274	70
17256.03289	577.9744141	-79.86	9.63	9.63	19.26	6437	78
29535.53289	2785.574414	-228.595	16.51	16.51	33.02	4032	78
25274.83289	3098.474414	-605	32.50	32.50	65.00	2238	78
35549.43289	5628.574414	-496	25.46	25.46	50.92	1340	78
21994.93289	8022.474414	-236.9	26.47	26.47	52.94	1575	78
13571.73289	8178.574414	-137.995	19.26	19.26	38.53	1962	78
11656.83289	8918.974414	-171.215	21.76	21.76	43.52	2336	78
34687.13289	10273.67441	-604	18.60	18.60	37.21	5392	78
36345.83289	10944.27441	-521	18.53	18.53	37.07	2854	78
18867.63289	13308.37441	-181.785	21.90	21.90	43.80	2005	78
40415.73289	13558.77441	-624	39.47	39.47	78.94	1100	78
17050.33289	16231.47441	-139.505	15.26	15.26	30.52	4146	78
15366.03289	16951.67441	-227.085	23.81	23.81	47.62	1397	78
41386.83289	18391.97441	-201.415	23.43	23.43	46.86	1317	78
30505.03289	19449.47441	-536	31.51	31.51	63.02	1227	78
34958.33289	21385.07441	-493	20.11	20.11	40.22	2581	78
25167.43289	23417.47441	-244.45	19.29	19.29	38.57	2814	78
30261.53289	24814.67441	-349	29.51	29.51	59.02	2373	78
22385.93289	25009.07441	-281	28.45	28.45	56.90	1332	78
4866.332889	27983.47441	-48.905	26.75	26.75	53.51	1228	78
31867.03289	31137.17441	-447	14.95	14.95	29.91	5174	78
3138.132889	32654.57441	-248.98	16.56	16.56	33.11	2760	78
7201.632889	34723.37441	-187.07	17.29	17.29	34.57	2994	78
20497.83289	38910.67441	-71.555	24.68	24.68	49.36	2637	78
22638.13116	516.9723724	-23.235	42.11	42.11	84.21	1069	86
38884.43116	2208.672372	-396	32.55	32.55	65.09	2064	86
22137.23116	4002.572372	-509	25.15	25.15	50.30	2037	86
27104.33116	4290.072372	-527	14.91	14.91	29.81	4694	86
27287.93116	5694.072372	-554	16.67	16.67	33.35	3094	86
10921.63116	6993.072372	-352	17.92	17.92	35.84	3390	86
23488.93116	8323.472372	-345	19.50	19.50	39.00	2316	86
21178.43116	13846.37237	-230.86	22.49	22.49	44.98	1518	86
33865.33116	15585.37237	-567	22.77	22.77	45.55	2959	86
31196.33116	16109.67237	-409	17.33	17.33	34.67	2084	86
19945.83116	18080.87237	-359	33.84	33.84	67.68	1090	86
3811.931157	23409.47237	-173.48	18.46	18.46	36.93	2824	86
5454.731157	23312.07237	-641	39.71	39.71	79.41	1965	86
30986.53116	23268.47237	-627	28.21	28.21	56.43	3360	86
36409.43116	23320.37237	-457	40.03	40.03	80.07	1216	86
32418.93116	28600.07237	-277	8.41	8.41	16.81	8841	86
18108.43116	30400.17237	30.37	32.29	32.29	64.57	2129	86
11129.83116	31296.57237	-306	17.59	17.59	35.18	3338	86
15986.03116	34163.37237	-640	39.40	39.40	78.80	1283	86
21629.03116	35447.87237	-64.76	46.79	46.79	93.59	1091	86
19514.53116	39454.17237	-221.045	37.77	37.77	75.55	1026	86
4396.929426	413.4703306	-57.21	18.53	18.53	37.07	2233	94
1695.329426	2507.570331	-321	28.02	28.02	56.05	1970	94
31640.52943	2458.870331	-630	19.57	19.57	39.14	5569	94
40521.92943	2434.070331	-332	26.02	26.02	52.05	2101	94
31633.12943	2967.170331	-444	28.21	28.21	56.43	1414	94
27221.42943	5343.570331	-635	26.33	26.33	52.66	1906	94
9827.729426	5697.070331	-435	26.94	26.94	53.88	1425	94
16855.02943	6135.170331	-526	27.91	27.91	55.81	1421	94
39658.52943	7029.670331	-584	36.62	36.62	73.24	1148	94
13676.02943	8139.970331	16.025	39.82	39.82	79.65	1073	94
25478.02943	9391.770331	-79.105	23.31	23.31	46.63	1371	94
37889.12943	15699.87033	-345	22.21	22.21	44.42	2337	94
33205.12943	23406.77033	-361	13.52	13.52	27.04	4666	94
32654.92943	23966.37033	-178.765	20.89	20.89	41.78	1642	94
33697.82943	26016.77033	-330	27.29	27.29	54.59	1399	94
30201.72943	26494.57033	-210.475	27.91	27.91	55.81	1250	94
4177.929426	26638.87033	-248.98	16.08	16.08	32.17	3337	94
35002.72943	28139.37033	-567	23.27	23.27	46.53	2540	94
32365.12943	28676.37033	-233.88	16.96	16.96	33.91	2270	94
29069.02943	28786.27033	-400	30.19	30.19	60.38	2017	94
11645.62943	32270.47033	-256	20.46	20.46	40.93	2997	94
5626.729426	33327.37033	25.085	30.71	30.71	61.42	2225	94
27896.32943	34130.87033	-279	16.96	16.96	33.91	3825	94
27218.12943	40392.17033	-67.025	43.12	43.12	86.24	1007	94
21551.72769	3138.168289	-432	28.99	28.99	57.98	1208	102
9470.127694	3446.168289	-271	26.54	26.54	53.08	1874	102
26231.32769	3866.768289	-325	17.05	17.05	34.10	3349	102
33087.72769	4527.568289	-333	22.07	22.07	44.13	1985	102
7950.127694	5925.068289	-213.495	23.88	23.88	47.76	1352	102
19580.22769	6502.168289	-244.45	18.58	18.58	37.16	2860	102
21527.32769	6804.968289	-502	26.68	26.68	53.36	1495	102
22348.32769	6696.968289	-407	11.23	11.23	22.47	6744	102
23554.12769	8016.568289	-467	30.80	30.80	61.61	1306	102
13754.22769	8165.868289	-224.82	30.59	30.59	61.18	1132	102
15068.12769	9660.968289	-370	22.33	22.33	44.65	1338	102
23862.32769	10069.56829	-275	13.12	13.12	26.23	3807	102
25687.12769	10142.66829	-64.005	50.40	50.40	100.79	1034	102
9921.327694	10485.06829	-227.085	26.85	26.85	53.69	1915	102
24632.92769	11140.06829	-585	26.59	26.59	53.18	2665	102
11372.82769	13839.36829	-493	19.90	19.90	39.80	2358	102
11853.12769	13978.06829	-480	31.18	31.18	62.36	1612	102
27111.52769	14484.46829	-634	36.50	36.50	73.00	1555	102
32022.22769	15205.96829	-371	9.73	9.73	19.45	6324	102
29557.92769	16848.26829	-513	17.95	17.95	35.89	3319	102
30299.02769	18001.36829	-350	22.84	22.84	45.69	1484	102
2549.427694	19048.36829	-430	25.55	25.55	51.10	1260	102
35662.12769	19794.46829	-304	11.49	11.49	22.98	4953	102
29827.62769	22620.96829	-248.225	7.37	7.37	14.74	10830	102
33208.42769	23477.06829	-520	29.84	29.84	59.68	1407	102
34948.12769	27979.96829	-602	29.86	29.86	59.72	1727	102
34193.22769	28679.26829	-489	32.92	32.92	65.85	1644	102
2458.427694	30843.76829	-97.98	16.39	16.39	32.78	3380	102
40339.72769	31097.86829	-491	26.96	26.96	53.93	2079	102
11055.02769	31180.96829	-212.74	27.93	27.93	55.86	1505	102
25757.72769	33430.06829	-329	39.89	39.89	79.79	1077	102
28545.92769	35567.16829	-617	40.06	40.06	80.12	1025	102
29631.52596	2877.866247	-230.229	28.31	28.31	56.61	1164	110
23542.52596	7861.866247	-404.124	19.45	19.45	38.90	1664	110
18499.02596	9241.966247	-14.2988	29.39	29.39	58.78	1334	110
15715.92596	9292.366247	-350.124	26.82	26.82	53.65	1578	110
30274.12596	10904.16625	-531.124	45.26	45.26	90.53	1136	110
27050.22596	11196.56625	-212.109	20.04	20.04	40.08	1688	110
29449.92596	11576.56625	-167.564	34.50	34.50	69.00	1202	110
21209.72596	13841.16625	-73.9438	25.15	25.15	50.30	2046	110
19777.32596	16119.96625	-252.124	14.06	14.06	28.12	3822	110
27034.82596	17558.66625	-254.124	32.15	32.15	64.29	1290	110
3021.025962	20202.16625	-372.124	37.35	37.35	74.70	1202	110
34652.82596	22628.86625	-138.119	21.31	21.31	42.63	2609	110
34007.72596	23089.56625	-241.554	16.08	16.08	32.17	4057	110
28736.12596	27769.46625	-605.124	31.16	31.16	62.31	1604	110
2321.325962	29038.26625	-42.2338	19.95	19.95	39.89	3061	110
13351.82596	30540.76625	-567.124	20.42	20.42	40.84	4451	110
21681.42596	32534.36625	-181.909	24.49	24.49	48.98	2219	110
34081.42596	33201.96625	-320.124	40.11	40.11	80.21	1154	110
28677.92596	33793.76625	-604.124	21.69	21.69	43.38	3188	110
7226.425962	34756.46625	-220.414	15.57	15.57	31.13	3289	110
15886.22596	36073.26625	-181.154	14.06	14.06	28.12	4043	110
14526.52596	37485.56625	-277.124	32.88	32.88	65.75	1111	110
24369.32596	37524.86625	-151.709	11.37	11.37	22.75	3904	110
21592.92423	2608.564205	-554.265	33.72	33.72	67.45	1320	118
22058.22423	4393.664205	-380.265	15.71	15.71	31.42	3171	118
20354.22423	6732.764205	-414.265	17.14	17.14	34.29	4286	118
10907.62423	6939.364205	-255.265	21.85	21.85	43.71	1431	118
13507.52423	7782.564205	-158.645	31.16	31.16	62.31	1188	118
27503.92423	10503.16421	-520.265	50.94	50.94	101.88	1028	118
380.3242301	10321.86421	-120.14	27.08	27.08	54.16	1527	118
22726.32423	10967.96421	-450.265	29.88	29.88	59.77	1435	118
24649.62423	11162.96421	-416.265	22.21	22.21	44.42	3233	118
6658.32423	11428.76421	-395.265	22.66	22.66	45.31	2331	118
28893.02423	12031.56421	-211.495	25.41	25.41	50.82	1698	118
7432.92423	11944.86421	-649.265	29.08	29.08	58.17	1964	118
26393.42423	13130.46421	-297.265	16.16	16.16	32.31	3427	118
29161.52423	14456.56421	-535.265	38.81	38.81	77.62	1002	118
13201.42423	14485.06421	-313.265	29.88	29.88	59.77	1464	118
28464.92423	15406.36421	-52.9453	17.90	17.90	35.80	2800	118
25293.92423	16446.96421	-350.265	36.43	36.43	72.86	1014	118
37660.92423	17942.56421	-475.265	35.25	35.25	70.51	1025	118
39520.32423	18433.36421	-419.265	23.22	23.22	46.44	2037	118
10111.62423	20431.36421	-641.265	32.90	32.90	65.80	1610	118
30149.12423	27849.86421	-52.1903	19.43	19.43	38.86	1712	118
33449.12423	28353.16421	-578.265	19.69	19.69	39.38	3518	118
12046.02423	30337.46421	-148.83	29.72	29.72	59.44	1424	118
33899.02423	32596.46421	-579.265	37.84	37.84	75.69	1568	118
13835.92423	35305.36421	-15.9503	30.07	30.07	60.15	1534	118
13590.32423	38318.16421	-251.51	19.88	19.88	39.75	3789	118
10280.12423	39076.86421	-427.265	34.19	34.19	68.39	1081	118
7393.02423	40318.26421	-144.3	27.48	27.48	54.97	1386	118
31080.0225	251.2621637	-285.407	32.40	32.40	64.81	1540	126
2075.222498	1800.262164	-201.067	21.48	21.48	42.96	1425	126
12704.8225	4680.062164	-53.0867	47.03	47.03	94.06	1048	126
5907.022498	4783.662164	-159.542	17.73	17.73	35.47	2576	126
9931.222498	5820.662164	-232.777	38.03	38.03	76.07	1273	126
39686.9225	7057.262164	-453.407	37.26	37.26	74.51	1209	126
35915.8225	8723.462164	-325.407	26.87	26.87	53.74	1516	126
19785.4225	9760.062164	-200.312	19.85	19.85	39.71	2212	126
23601.9225	10051.06216	-213.147	15.24	15.24	30.47	3753	126
15168.0225	14196.56216	-61.3917	15.99	15.99	31.98	3523	126
30906.1225	17037.36216	-326.407	28.87	28.87	57.74	1345	126
28672.4225	19573.46216	-34.2117	27.79	27.79	55.58	1567	126
35612.5225	20775.36216	-576.407	35.40	35.40	70.79	1213	126
35136.8225	21169.46216	-204.087	16.32	16.32	32.64	2339	126
9859.122498	21506.06216	-282.407	15.68	15.68	31.37	2166	126
835.9224982	23181.96216	-192.007	21.10	21.10	42.20	1466	126
30996.0225	25243.56216	-423.407	25.20	25.20	50.40	1504	126
9075.722498	33931.26216	-230.512	27.06	27.06	54.12	1131	126
17270.7225	34856.36216	-412.407	19.36	19.36	38.72	2637	126
23287.0225	36449.86216	-106.692	18.37	18.37	36.74	3447	126
8530.422498	36952.56216	-216.167	28.14	28.14	56.28	1058	126
12353.2225	38145.56216	-577.407	38.22	38.22	76.44	1189	126
4526.620766	5754.460122	-53.9832	32.40	32.40	64.81	1046	134
9987.420766	5781.460122	-285.548	30.57	30.57	61.14	1342	134
17307.62077	6247.160122	-383.548	20.04	20.04	40.08	3626	134
23638.32077	10047.96012	-113.628	12.27	12.27	24.54	6208	134
14625.52077	12285.56012	-269.548	23.64	23.64	47.29	1555	134
11354.12077	13792.56012	-229.898	26.71	26.71	53.41	1767	134
15170.22077	14158.76012	-218.573	30.19	30.19	60.38	1045	134
14240.32077	14514.36012	-263.548	28.38	28.38	56.76	1069	134
29612.22077	16683.36012	-496.548	22.94	22.94	45.88	1651	134
38883.32077	18915.26012	-378.548	21.55	21.55	43.10	2814	134
31247.42077	19859.76012	22.2718	15.66	15.66	31.32	5514	134
38765.12077	20495.26012	-463.548	11.23	11.23	22.47	5816	134
5455.820766	23442.46012	-436.548	24.33	24.33	48.65	2836	134
19145.32077	27324.86012	-395.548	23.50	23.50	47.01	2579	134
32520.82077	28084.56012	-454.548	25.76	25.76	51.53	2299	134
9000.720766	33928.56012	-175.538	17.36	17.36	34.71	3482	134
19447.02077	35658.76012	-533.548	33.04	33.04	66.08	1915	134
22391.32077	40104.96012	-349.548	33.28	33.28	66.55	1225	134
21040.22077	40439.86012	-89.4682	24.68	24.68	49.36	1449	134
20083.41903	2428.95808	-38.2697	24.21	24.21	48.42	2392	142
10151.51903	7499.75808	-478.69	37.30	37.30	74.61	1057	142
10009.91903	9969.75808	-396.69	25.81	25.81	51.62	2124	142
32881.71903	10041.25808	-426.69	21.64	21.64	43.28	3224	142
21602.91903	10404.85808	-375.69	19.69	19.69	39.38	2685	142
27578.91903	11472.15808	-346.69	28.50	28.50	56.99	1198	142
6859.319035	12493.25808	-187.005	16.25	16.25	32.50	2946	142
26218.01903	14110.05808	34.9653	27.84	27.84	55.67	3394	142
12517.71903	14682.95808	-291.69	12.25	12.25	24.49	3492	142
27687.61903	15236.35808	-376.69	18.56	18.56	37.11	3004	142
34766.81903	15819.95808	-386.69	20.70	20.70	41.40	2076	142
28512.71903	27653.75808	-6.5597	25.10	25.10	50.21	2349	142
13315.41903	30337.65808	-409.69	18.49	18.49	36.97	3650	142
26059.31903	30686.05808	-314.69	31.44	31.44	62.88	1600	142
36886.31903	30968.35808	-530.69	25.50	25.50	51.01	2799	142
21508.71903	32441.05808	-244.385	21.29	21.29	42.58	2560	142
13957.01903	34046.75808	-422.69	34.45	34.45	68.91	1185	142
33150.21903	36316.25808	-649.69	40.86	40.86	81.72	1184	142
25056.81903	37356.45808	-429.69	45.85	45.85	91.70	1013	142
22411.61903	37776.05808	-465.69	23.34	23.34	46.68	3427	142
29933.5173	1993.056038	-532.831	46.16	46.16	92.32	1382	150
30392.7173	6714.456038	-566.831	28.21	28.21	56.43	1406	150
13042.5173	8877.756038	13.6838	28.14	28.14	56.28	2053	150
14670.7173	8813.156038	-649.831	13.07	13.07	26.14	8002	150
32595.9173	9661.556038	-235.466	26.64	26.64	53.27	1183	150
23583.1173	11220.05604	-38.4112	27.13	27.13	54.26	1492	150
12258.5173	12429.85604	-60.3062	28.97	28.97	57.93	1619	150
24744.2173	12454.95604	-220.366	31.65	31.65	63.30	1107	150
30445.4173	14740.65604	-491.831	19.55	19.55	39.09	2581	150
5430.317303	15718.95604	-10.4762	47.34	47.34	94.67	1011	150
8944.517303	20126.85604	-616.831	38.46	38.46	76.91	1190	150
2538.317303	30803.15604	-302.831	23.60	23.60	47.19	2465	150
9318.617303	34568.25604	15.9488	31.32	31.32	62.64	1320	150
19454.8173	35445.05604	-336.831	11.92	11.92	23.83	2569	150
21901.6173	35799.95604	-281.831	29.08	29.08	58.17	1686	150
26785.51557	1248.353997	-506.973	29.11	29.11	58.22	1440	158
25474.71557	2075.653997	-488.973	26.61	26.61	53.22	1947	158
23310.91557	6532.653997	-495.973	17.97	17.97	35.94	3320	158
21042.41557	7476.453997	-461.973	20.37	20.37	40.74	2336	158
32499.61557	8133.753997	-253.973	14.25	14.25	28.50	3500	158
40588.01557	8491.153997	-301.973	20.72	20.72	41.45	2791	158
7466.515571	11438.654	-495.973	25.01	25.01	50.02	1715	158
32530.01557	15598.454	-304.973	22.68	22.68	45.36	1070	158
4336.215571	16521.254	-89.8926	24.61	24.61	49.22	1659	158
29845.31557	16789.054	-287.973	20.25	20.25	40.51	1773	158
17025.11557	17261.154	-388.973	17.99	17.99	35.98	2781	158
5368.215571	22724.554	-253.973	17.76	17.76	35.51	3071	158
29800.21557	22625.154	-341.973	15.17	15.17	30.33	2358	158
27960.81557	34091.554	-390.973	26.45	26.45	52.89	1491	158
34992.21557	36580.154	-201.633	14.74	14.74	29.48	2879	158
21667.41557	36836.654	-174.453	25.81	25.81	51.62	1637	158
13653.81557	38334.354	-157.843	20.35	20.35	40.69	1916	158
11614.41557	38750.054	-138.968	28.61	28.61	57.23	1246	158
26604.91557	39271.354	-455.973	27.77	27.77	55.53	1800	158
14824.71557	39814.554	-251.463	25.88	25.88	51.76	2137	158
30414.11384	1081.551955	-308.114	32.88	32.88	65.75	1555	166
2269.713839	2831.051955	-300.114	13.40	13.40	26.80	3647	166
22141.31384	4423.551955	-592.114	20.94	20.94	41.87	3490	166
23576.91384	8158.151955	-563.114	35.25	35.25	70.51	1348	166
13087.01384	8872.551955	14.9109	16.18	16.18	32.36	4863	166
6644.413839	9530.251955	-215.364	29.23	29.23	58.45	1167	166
27687.61384	11659.25196	-414.114	28.24	28.24	56.47	1521	166
26507.41384	12503.55196	-261.114	21.52	21.52	43.05	2293	166
27512.71384	13277.15196	-287.114	33.58	33.58	67.16	1092	166
35597.51384	14229.65196	-613.114	33.30	33.30	66.60	2223	166
32383.31384	17288.35196	-188.184	18.02	18.02	36.03	2117	166
25056.61384	18827.65196	-236.504	26.92	26.92	53.84	1240	166
1359.513839	18989.95196	-600.114	39.26	39.26	78.52	1385	166
5279.113839	20292.25196	-263.114	28.71	28.71	57.41	1597	166
34927.01384	21314.05196	-420.114	33.44	33.44	66.88	1300	166
35373.51384	23282.05196	-366.114	15.61	15.61	31.23	3901	166
23319.61384	26565.85196	-260.114	10.57	10.57	21.15	3444	166
34286.61384	27715.55196	-531.114	25.10	25.10	50.21	2592	166
27998.21384	32953.85196	-398.114	23.13	23.13	46.25	1908	166
20976.91384	34456.45196	-451.114	47.50	47.50	95.00	1138	166
18679.81384	35614.05196	-288.114	12.67	12.67	25.34	6218	166
23289.61384	37510.75196	-351.114	30.85	30.85	61.70	1149	166
17680.31384	37729.25196	-397.114	23.83	23.83	47.67	1288	166
40088.31211	1695.049913	-189.836	33.18	33.18	66.36	1520	174
31623.01211	3260.949913	37.4194	45.07	45.07	90.15	1083	174
28024.21211	3700.449913	-498.256	33.04	33.04	66.08	1386	174
25251.01211	3711.049913	-608.256	23.08	23.08	46.16	3561	174
23577.11211	7947.549913	-618.256	20.02	20.02	40.03	2650	174
32567.61211	9705.349913	-528.256	19.97	19.97	39.94	4455	174
24253.01211	13038.14991	-358.256	15.87	15.87	31.75	2693	174
30422.81211	14884.74991	-508.256	37.73	37.73	75.45	1303	174
34192.91211	15478.04991	-343.256	26.23	26.23	52.47	2097	174
12533.41211	16772.34991	-140.761	25.91	25.91	51.81	2158	174
25098.31211	18840.74991	-235.891	22.37	22.37	44.74	1577	174
31529.11211	20673.94991	-300.256	14.01	14.01	28.02	4081	174
37979.41211	21667.14991	-10.1456	18.20	18.20	36.41	3955	174
38115.51211	22751.34991	-594.256	38.95	38.95	77.90	1236	174
30089.81211	26378.74991	-87.9106	27.34	27.34	54.68	1320	174
27396.41211	26879.74991	-337.256	14.86	14.86	29.72	4122	174
29992.21211	27845.74991	-60.7306	7.80	7.80	15.59	10461	174
1553.212107	29233.14991	-528.256	33.46	33.46	66.93	1211	174
26911.11211	29206.34991	-56.2006	31.13	31.13	62.27	1194	174
23525.31211	30199.84991	-476.256	27.98	27.98	55.95	2196	174
32262.11211	31636.54991	-427.256	18.39	18.39	36.79	3019	174
20830.91211	32472.64991	-431.256	34.19	34.19	68.39	2294	174
26422.41211	33870.84991	-258.256	25.55	25.55	51.10	1193	174
30735.81211	34619.84991	-464.256	28.61	28.61	57.23	1363	174
29647.21038	3667.747872	-244.337	17.14	17.14	34.29	4491	182
30242.71038	6093.447872	-389.397	15.80	15.80	31.60	2209	182
33327.51038	7195.847872	-299.397	30.40	30.40	60.81	1114	182
23564.71038	7917.747872	-537.397	22.98	22.98	45.97	2475	182
19368.01038	9017.547872	-399.397	32.48	32.48	64.95	1582	182
674.0103753	13156.74787	-202.057	20.77	20.77	41.54	1651	182
19962.81038	13190.14787	-559.397	41.05	41.05	82.10	1197	182
36370.41038	13352.44787	-278.397	22.96	22.96	45.92	1709	182
40825.61038	15333.94787	-513.397	38.10	38.10	76.21	1259	182
34167.01038	15479.14787	-494.397	23.88	23.88	47.76	1956	182
12554.11038	16760.94787	-173.367	24.00	24.00	47.99	1903	182
35785.61038	17856.44787	-292.397	22.21	22.21	44.42	2524	182
38449.91038	20279.84787	-103.907	15.85	15.85	31.70	3029	182
28484.01038	24101.54787	-336.397	20.68	20.68	41.35	2570	182
36131.01038	25656.64787	-371.397	22.40	22.40	44.79	2012	182
37333.51038	29478.14787	-233.767	17.92	17.92	35.84	2445	182
28023.41038	32926.54787	-252.642	13.78	13.78	27.55	4593	182
29634.21038	32898.84787	-447.397	26.71	26.71	53.41	1575	182
31141.01038	33134.24787	39.5429	30.50	30.50	60.99	2015	182
15756.61038	34723.24787	12.3629	58.69	58.69	117.37	1106	182
35680.31038	35820.44787	-249.622	35.18	35.18	70.37	1108	182
343.3103753	36295.84787	-537.397	40.86	40.86	81.72	1018	182
19804.31038	36646.84787	-381.397	21.88	21.88	43.76	2094	182
29517.81038	38837.84787	-600.397	24.33	24.33	48.65	3300	182
4511.608643	405.7458298	-198.424	19.55	19.55	39.09	1792	190
31726.70864	4890.04583	-404.539	17.71	17.71	35.42	3634	190
39290.80864	5529.74583	-284.539	18.79	18.79	37.59	2449	190
19361.90864	5874.84583	-470.539	26.56	26.56	53.13	2279	190
13164.70864	6569.14583	-484.539	28.90	28.90	57.79	1854	190
23577.60864	7894.84583	-564.539	22.91	22.91	45.83	2713	190
17868.90864	7703.44583	-230.134	25.93	25.93	51.86	1696	190
36459.50864	10456.14583	-277.539	26.42	26.42	52.85	1184	190
25594.80864	11043.84583	-317.539	21.34	21.34	42.67	2213	190
24387.70864	11727.14583	-299.539	15.31	15.31	30.61	3041	190
5858.508643	12475.54583	-446.539	47.38	47.38	94.77	1020	190
38088.40864	12448.44583	-352.539	25.46	25.46	50.92	1281	190
17366.70864	13476.04583	-230.134	19.45	19.45	38.90	1685	190
28384.80864	13918.74583	-141.799	18.13	18.13	36.27	3351	190
29433.70864	14694.14583	-318.539	30.76	30.76	61.51	1053	190
27856.40864	15139.24583	-90.4585	43.50	43.50	86.99	1116	190
7218.608643	17840.04583	-159.164	24.63	24.63	49.27	2162	190
31601.70864	19262.14583	-489.539	30.36	30.36	60.71	1098	190
36346.10864	21667.04583	-513.539	32.62	32.62	65.23	1098	190
30215.60864	22518.04583	-40.6286	15.45	15.45	30.90	4752	190
27342.20864	27014.34583	-381.539	33.11	33.11	66.22	1091	190
24464.10864	27160.54583	-74.6036	20.82	20.82	41.64	2255	190
11989.80864	28791.44583	-317.539	18.72	18.72	37.44	2991	190
19808.20864	36626.14583	-313.539	23.10	23.10	46.21	2609	190
29528.40864	38837.24583	-371.539	21.20	21.20	42.39	3759	190
21120.50864	40047.04583	-406.539	22.00	22.00	43.99	2351	190
7438.908643	40303.84583	-252.029	29.34	29.34	58.69	1302	190
21486.20691	821.7437881	-171.385	19.97	19.97	39.94	2685	198
11702.40691	4431.843788	-292.68	32.29	32.29	64.57	1542	198
15612.50691	5110.343788	44.545	39.14	39.14	78.28	1127	198
10960.00691	6885.043788	-375.68	31.35	31.35	62.69	1312	198
32424.20691	7487.843788	-462.68	29.77	29.77	59.53	1267	198
7963.406912	7657.243788	-360.68	28.80	28.80	57.60	1544	198
16063.80691	8074.443788	-108.72	29.93	29.93	59.86	1050	198
18335.60691	9255.343788	-556.68	38.32	38.32	76.63	1158	198
21133.40691	9544.143788	-341.68	31.72	31.72	63.44	1221	198
26320.10691	10301.64379	-165.345	24.28	24.28	48.56	2239	198
7458.006912	11460.74379	-386.68	23.62	23.62	47.24	1877	198
27396.40691	13278.54379	-417.68	30.14	30.14	60.29	1749	198
37527.60691	17656.24379	-593.68	36.95	36.95	73.90	1433	198
17269.10691	18461.94379	-441.68	11.33	11.33	22.66	7352	198
30599.40691	18975.44379	-482.68	24.80	24.80	49.60	2277	198
28511.70691	19086.94379	-124.575	23.24	23.24	46.49	1127	198
34737.50691	20028.34379	-476.68	22.02	22.02	44.04	2454	198
3477.406912	20227.84379	-64.93	20.44	20.44	40.88	2029	198
30632.80691	21006.04379	-616.68	42.15	42.15	84.31	1109	198
755.7069116	23218.14379	-302.68	16.70	16.70	33.39	2697	198
30376.30691	29831.74379	-464.68	28.80	28.80	57.60	1709	198
35534.90691	32262.34379	-641.68	16.27	16.27	32.55	6458	198
28626.80691	33901.04379	-361.68	28.31	28.31	56.61	1218	198
27317.70691	34084.04379	-551.68	44.58	44.58	89.16	1011	198
210.4069116	34582.14379	-551.68	34.15	34.15	68.30	1280	198
19809.20691	36650.44379	-348.68	23.86	23.86	47.71	2730	198
2072.00518	1794.541746	-252.312	23.50	23.50	47.01	1303	206
11688.30518	4397.241746	-322.822	23.76	23.76	47.52	1359	206
25547.40518	10973.34175	-592.821	25.98	25.98	51.95	1660	206
15042.90518	12346.94175	-379.822	26.99	26.99	53.98	1435	206
29439.60518	14689.34175	-386.822	29.88	29.88	59.77	1175	206
20008.80518	15440.44175	-306.822	18.91	18.91	37.82	2469	206
34279.90518	15538.54175	-461.822	28.75	28.75	57.51	1142	206
37812.60518	20056.84175	-439.822	37.54	37.54	75.08	1005	206
24745.50518	21326.04175	-154.161	20.72	20.72	41.45	2584	206
31097.70518	22097.84175	-535.821	32.99	32.99	65.99	1204	206
35934.50518	22773.54175	-370.822	24.09	24.09	48.18	1707	206
7552.20518	24093.04175	-123.962	32.64	32.64	65.28	1112	206
1676.60518	28468.74175	-216.072	14.39	14.39	28.78	3394	206
37287.70518	29498.94175	-102.822	32.00	32.00	64.01	1140	206
22767.00518	29805.74175	-81.6815	17.78	17.78	35.56	3507	206
21758.70518	33183.54175	-290.822	31.02	31.02	62.03	1273	206
3431.40518	34672.94175	-91.4965	36.76	36.76	73.52	1122	206
1940.70518	35188.14175	-592.821	55.27	55.27	110.54	1065	206
12410.70518	38103.84175	-428.822	24.35	24.35	48.70	1119	206
21224.30518	38800.84175	-510.822	32.62	32.62	65.23	2320	206
20226.00345	1910.039705	-266.963	17.62	17.62	35.23	2457	214
17772.10345	4782.539705	-572.963	12.18	12.18	24.35	8022	214
15624.00345	4915.539705	-235.843	32.33	32.33	64.67	1185	214
20982.70345	7519.139705	-129.388	11.35	11.35	22.70	6699	214
17840.20345	7718.839705	-93.148	16.81	16.81	33.63	2479	214
13860.90345	8061.239705	-399.963	33.49	33.49	66.98	1145	214
23626.10345	10049.9397	-355.963	14.91	14.91	29.81	2531	214
33683.90345	11300.5397	-347.963	21.41	21.41	42.81	2657	214
16019.60345	14088.3397	-2.54798	19.64	19.64	39.28	3713	214
3828.503448	18720.2397	-138.448	29.88	29.88	59.77	1308	214
29025.70345	23286.5397	8.77702	25.74	25.74	51.48	2357	214
27551.90345	24395.9397	-548.963	28.26	28.26	56.52	1532	214
32004.20345	24232.5397	-644.963	38.10	38.10	76.21	1870	214
30518.90345	25771.9397	-432.963	18.70	18.70	37.40	2907	214
3007.703448	28510.0397	-521.963	27.60	27.60	55.20	1966	214
21502.60345	29812.2397	-270.963	31.30	31.30	62.60	1623	214
28739.00345	29885.9397	-460.963	10.90	10.90	21.81	6476	214
2589.703448	30781.7397	-170.913	15.68	15.68	31.37	3674	214
9782.903448	31820.6397	-371.963	32.29	32.29	64.57	1194	214
28640.40345	33933.5397	-637.963	19.97	19.97	39.94	2430	214
18627.80345	35622.7397	-461.963	36.38	36.38	72.77	1095	214
39164.50172	4029.237663	-53.2745	26.35	26.35	52.70	2355	222
10915.10172	6919.137663	-388.104	14.53	14.53	29.06	5073	222
39375.90172	7637.137663	-470.104	30.97	30.97	61.94	1023	222
32448.20172	8120.337663	-200.499	19.15	19.15	38.29	3313	222
17575.00172	9227.837663	-26.0945	28.47	28.47	56.94	1937	222
33643.80172	10087.63766	-386.104	32.36	32.36	64.72	1134	222
23931.20172	10804.53766	-603.104	14.86	14.86	29.72	7593	222
8947.801716	11109.43766	-537.104	47.67	47.67	95.33	1027	222
23848.20172	11092.63766	46.3855	26.47	26.47	52.94	2934	222
38001.20172	12339.93766	-442.104	27.81	27.81	55.63	1801	222
4413.301716	12887.63766	-1.93445	32.17	32.17	64.34	1058	222
38909.40172	19300.73766	-384.104	26.94	26.94	53.88	1351	222
34913.00172	21287.23766	-501.104	35.61	35.61	71.22	1058	222
40817.60172	22270.83766	-398.104	28.64	28.64	57.27	1786	222
12439.80172	22892.23766	-14.0145	31.93	31.93	63.87	1890	222
29040.80172	23284.23766	-180.869	23.36	23.36	46.72	2756	222
28770.00172	28633.03766	47.1405	13.21	13.21	26.42	8111	222
18623.00172	35669.03766	-507.104	29.46	29.46	58.92	1477	222
15174.10172	37580.53766	-68.3745	29.18	29.18	58.36	1392	222
27640.10172	38076.73766	-269.104	21.48	21.48	42.96	1358	222
17117.60172	39377.53766	-598.104	38.34	38.34	76.68	1260	222
24638.59998	3323.735621	-311.246	29.04	29.04	58.07	1145	230
22279.09998	4026.735621	-518.246	35.28	35.28	70.56	1697	230
31388.19998	4078.735621	-317.246	36.46	36.46	72.91	1111	230
33468.69998	4776.135621	-565.246	35.56	35.56	71.12	1153	230
16667.89998	8172.335621	-121.366	22.02	22.02	44.04	1873	230
5792.699984	12659.83562	-255.246	15.14	15.14	30.29	3231	230
27101.49998	12823.73562	-79.0859	17.57	17.57	35.14	2429	230
26197.39998	14598.63562	-529.246	28.45	28.45	56.90	2030	230
37078.29998	14934.13562	-248.206	24.92	24.92	49.83	1283	230
25264.99998	16454.43562	-484.246	26.71	26.71	53.41	2617	230
732.8999843	17502.23562	-423.246	19.26	19.26	38.53	2860	230
25900.89998	17157.73562	-368.246	28.19	28.19	56.38	1785	230
40812.69998	18305.23562	-290.246	28.14	28.14	56.28	1479	230
7408.299984	18746.33562	-415.246	22.21	22.21	44.42	2748	230
2600.499984	22512.13562	-46.6209	23.57	23.57	47.15	2083	230
11695.09998	26849.33562	-244.431	28.47	28.47	56.94	1835	230
30473.69998	27820.83562	-109.286	19.52	19.52	39.05	1877	230
25158.79998	29941.93562	-36.0509	18.89	18.89	37.77	4222	230
25215.29998	32680.63562	-415.246	41.47	41.47	82.94	1360	230
25524.79998	33465.63562	-485.246	27.86	27.86	55.72	1275	230
7148.899984	34741.63562	-19.4409	26.40	26.40	52.80	2048	230
34994.99998	36606.73562	-300.246	22.28	22.28	44.56	1388	230
8227.099984	37605.03562	-262.246	20.63	20.63	41.26	2682	230
19727.49825	530.3335794	-164.542	28.52	28.52	57.04	1059	238
30309.09825	1192.033579	33.2676	39.26	39.26	78.52	2043	238
23464.09825	2026.233579	-624.387	26.19	26.19	52.38	2871	238
24632.69825	3249.833579	-441.387	20.94	20.94	41.87	2450	238
31483.79825	4077.433579	-394.387	24.42	24.42	48.84	2500	238
261.4982524	4439.933579	-616.387	38.69	38.69	77.39	1003	238
24072.29825	4594.933579	-530.387	35.42	35.42	70.84	2044	238
21614.79825	7318.333579	-373.387	18.20	18.20	36.41	3326	238
36530.99825	7405.033579	-148.687	29.41	29.41	58.83	1544	238
36347.59825	10766.53358	-520.387	20.35	20.35	40.69	2501	238
37989.69825	12321.63358	-368.387	19.36	19.36	38.72	2944	238
16672.29825	15947.33358	-368.387	22.61	22.61	45.22	1951	238
14113.99825	16934.53358	-174.357	15.00	15.00	30.00	4581	238
4026.998252	17150.23358	-188.702	17.69	17.69	35.37	2167	238
28905.19825	21621.83358	-251.367	24.52	24.52	49.03	1946	238
10255.49825	21534.33358	-141.892	26.68	26.68	53.36	1588	238
31798.69825	21849.13358	-51.2924	12.15	12.15	24.30	6190	238
2541.298252	22555.83358	-100.367	10.88	10.88	21.76	6072	238
2210.198252	23675.73358	-200.782	29.39	29.39	58.78	1118	238
30464.09825	26022.13358	-322.387	27.62	27.62	55.25	1158	238
35333.19825	35054.13358	-488.387	32.55	32.55	65.09	1931	238
24391.69825	35982.53358	-604.387	34.92	34.92	69.85	1866	238
10519.69825	39804.93358	-649.387	31.27	31.27	62.55	2227	238
14762.29825	39804.53358	-395.387	25.20	25.20	50.40	1549	238
31494.09652	4255.031538	-627.529	31.67	31.67	63.35	2606	246
26660.79652	4701.031538	-608.529	48.63	48.63	97.26	1510	246
35442.89652	5560.331538	-79.3689	27.69	27.69	55.39	1510	246
13727.49652	6544.031538	-120.894	15.97	15.97	31.93	4334	246
15530.39652	6623.031538	-292.529	26.66	26.66	53.32	1210	246
25873.99652	10739.73154	35.3911	17.62	17.62	35.23	3963	246
12869.29652	11142.03154	-194.884	27.46	27.46	54.92	1320	246
16330.89652	10793.23154	-591.529	46.39	46.39	92.79	1236	246
27828.99652	12933.53154	32.3711	23.27	23.27	46.53	3333	246
15992.19652	14078.73154	-156.379	30.59	30.59	61.18	1046	246
8904.196521	14565.93154	-556.529	14.51	14.51	29.01	3278	246
28668.59652	15076.23154	-541.529	36.53	36.53	73.05	1149	246
38400.79652	18144.13154	-595.529	36.10	36.10	72.20	1689	246
32632.79652	19211.13154	-562.529	33.04	33.04	66.08	1210	246
16444.39652	19381.93154	-156.379	34.92	34.92	69.85	1093	246
2476.696521	22554.33154	-65.7789	10.95	10.95	21.90	7450	246
29925.99652	22616.93154	-13.6839	18.23	18.23	36.46	2172	246
30973.39652	24728.03154	-605.529	33.96	33.96	67.92	1781	246
29811.69652	25378.73154	-568.529	42.65	42.65	85.30	1448	246
25175.49652	29894.53154	-22.7439	13.24	13.24	26.47	6103	246
26471.39652	33881.43154	-176.009	9.04	9.04	18.09	7328	246
16310.79652	34598.33154	-622.529	19.36	19.36	38.72	4849	246
35281.39652	35020.63154	-503.529	16.13	16.13	32.26	4948	246
33043.49652	35763.13154	-585.529	36.20	36.20	72.39	1157	246
17585.59652	37690.43154	-547.529	32.78	32.78	65.56	1142	246
18805.09479	3124.329496	-173.885	27.06	27.06	54.12	1737	254
16393.09479	7288.429496	-71.9604	26.73	26.73	53.46	1726	254
18483.49479	7457.429496	-434.67	34.71	34.71	69.43	1031	254
13699.59479	8133.129496	-58.3704	27.72	27.72	55.44	1481	254
41053.89479	10308.4295	-347.67	33.21	33.21	66.41	1656	254
7130.894789	14601.6295	-403.67	25.83	25.83	51.67	2415	254
29940.59479	16798.2295	-181.435	11.68	11.68	23.36	3162	254
32710.39479	21529.1295	-265.67	20.70	20.70	41.40	2001	254
34659.19479	22489.6295	-414.67	25.53	25.53	51.06	1781	254
27478.19479	24440.5295	-621.67	27.62	27.62	55.25	2658	254
38671.19479	25356.9295	-329.67	38.17	38.17	76.35	1104	254
28206.39479	25513.6295	-287.67	30.31	30.31	60.62	1780	254
33539.29479	26047.4295	29.9646	34.78	34.78	69.57	1004	254
28301.49479	27587.2295	11.0896	37.47	37.47	74.94	1513	254
30222.59479	28760.7295	-349.67	28.17	28.17	56.33	1487	254
26275.29479	29091.0295	-74.9804	28.26	28.26	56.52	1865	254
35316.39479	34959.3295	-373.67	21.17	21.17	42.34	2369	254
17893.79479	35896.4295	-78.0004	31.63	31.63	63.26	1022	254
19892.09479	36805.2295	-427.67	14.93	14.93	29.86	4601	254
20956.29479	40298.8295	-168.6	23.01	23.01	46.02	1297	254
6935.393057	2187.727454	-319.812	11.12	11.12	22.23	5651	262
33351.09306	3868.627454	39.6382	43.76	43.76	87.51	1061	262
32410.49306	7443.627454	-258.812	23.90	23.90	47.81	2550	262
7427.993057	7765.227454	-210.267	19.81	19.81	39.61	2423	262
8077.293057	10328.72745	-133.257	14.62	14.62	29.25	4921	262
27460.49306	13324.02745	-380.812	35.84	35.84	71.69	1558	262
15980.29306	14095.92745	-115.137	19.92	19.92	39.85	2705	262
16710.19306	15995.52745	-494.812	30.26	30.26	60.52	1036	262
16650.69306	17451.62745	-100.792	13.99	13.99	27.98	3660	262
38857.79306	18952.82745	-408.812	20.61	20.61	41.21	2042	262
38446.39306	22257.12745	-642.812	25.53	25.53	51.06	2396	262
29622.19306	23435.62745	-474.812	21.60	21.60	43.19	2024	262
21856.09306	32269.42745	-132.502	17.59	17.59	35.18	2957	262
12032.29306	37845.42745	-147.602	23.76	23.76	47.52	1456	262
11445.99306	40287.82745	-52.4718	26.59	26.59	53.18	2319	262
23814.39133	4184.025412	-418.953	30.43	30.43	60.85	1839	270
9946.291325	5797.725412	-33.7383	31.37	31.37	62.74	1403	270
18373.19133	8670.525412	-272.953	22.56	22.56	45.12	1611	270
21179.39133	9527.825412	-411.953	25.93	25.93	51.86	1499	270
33748.29133	9990.725412	-528.953	40.11	40.11	80.21	1296	270
39661.99133	13651.32541	-403.953	15.05	15.05	30.10	4037	270
32005.39133	15246.52541	-361.953	18.68	18.68	37.35	1848	270
37741.89133	16499.12541	-310.953	31.32	31.32	62.64	1246	270
29946.79133	17736.32541	-137.173	23.13	23.13	46.25	2068	270
38469.89133	22173.92541	-615.953	37.70	37.70	75.41	1093	270
30911.99133	23206.02541	-226.263	24.37	24.37	48.75	2510	270
4454.291325	27298.42541	-294.953	19.73	19.73	39.47	2676	270
26821.79133	28040.72541	-11.8433	34.36	34.36	68.72	1852	270
26904.69133	32120.92541	-553.953	26.75	26.75	53.51	2222	270
22830.68959	386.9233707	-148.64	28.40	28.40	56.80	2141	278
10282.08959	3762.823371	-215.08	24.89	24.89	49.78	1651	278
24634.68959	4537.223371	-514.095	33.79	33.79	67.59	2248	278
39245.68959	5604.923371	-164.495	14.55	14.55	29.11	4125	278
10905.78959	5768.723371	-297.095	23.79	23.79	47.57	1894	278
7954.889593	5986.723371	-230.935	23.53	23.53	47.05	2259	278
19893.38959	6149.523371	-343.095	30.47	30.47	60.95	1185	278
12431.38959	6894.923371	19.7252	31.89	31.89	63.77	1816	278
21763.18959	8093.423371	-6.69979	23.79	23.79	47.57	1435	278
7418.289593	11348.02337	-527.095	26.12	26.12	52.23	2116	278
17250.78959	11887.32337	-261.095	15.90	15.90	31.79	3461	278
31993.78959	15218.82337	-382.095	9.47	9.47	18.93	7320	278
22638.08959	15541.22337	-53.5098	27.93	27.93	55.86	1466	278
34230.98959	18433.52337	-531.095	20.54	20.54	41.07	3300	278
3692.089593	19492.92337	-419.095	30.64	30.64	61.28	1425	278
31382.88959	19874.92337	-439.095	27.65	27.65	55.30	2416	278
24141.88959	20436.52337	-318.095	22.91	22.91	45.83	1072	278
3647.889593	23415.02337	-110.135	27.44	27.44	54.87	1092	278
2556.189593	25905.62337	-541.095	23.06	23.06	46.11	2444	278
35902.38959	27516.42337	-500.095	21.20	21.20	42.39	2240	278
25235.38959	28147.22337	-365.095	14.77	14.77	29.53	3920	278
20791.38959	32514.72337	-82.1998	17.73	17.73	35.47	2913	278
5856.689593	33151.92337	-382.095	35.23	35.23	70.46	1206	278
11352.58959	40271.92337	29.5402	27.65	27.65	55.30	2504	278
4422.587861	488.421329	-24.2063	23.20	23.20	46.39	2604	286
21474.28786	728.421329	-227.301	38.32	38.32	76.63	1009	286
6958.087861	2213.521329	-315.236	34.45	34.45	68.91	1131	286
15441.28786	5031.421329	-33.2663	13.00	13.00	26.00	5516	286
23769.68786	7335.321329	-522.236	16.25	16.25	32.50	3717	286
39141.28786	7448.521329	-318.236	28.57	28.57	57.13	1005	286
13123.88786	8791.621329	-322.236	17.87	17.87	35.75	4026	286
37757.38786	9987.621329	-281.236	23.95	23.95	47.90	1362	286
22103.78786	10342.72133	-201.631	29.98	29.98	59.96	1472	286
27754.08786	11711.72133	-288.236	29.20	29.20	58.40	1428	286
5791.787861	12003.42133	-288.236	29.04	29.04	58.07	1711	286
23968.08786	15861.42133	-267.236	34.31	34.31	68.62	1169	286
35403.78786	23359.72133	-230.321	21.03	21.03	42.06	1332	286
30412.98786	25967.62133	-388.236	21.41	21.41	42.81	2053	286
34977.68786	28225.92133	-437.236	34.57	34.57	69.14	1309	286
1086.787861	29257.42133	-510.236	36.69	36.69	73.38	1042	286
18630.08786	29830.22133	36.9487	31.20	31.20	62.41	1435	286
2054.687861	31178.12133	-194.836	20.58	20.58	41.17	3090	286
11134.78786	31308.92133	-380.236	36.53	36.53	73.05	1714	286
15060.28786	31857.62133	-465.236	39.33	39.33	78.66	1011	286
21911.48786	32271.12133	-150.291	14.48	14.48	28.97	4373	286
12364.68786	38213.82133	-405.236	15.38	15.38	30.76	3360	286
14001.68786	38145.02133	-111.031	14.32	14.32	28.64	5006	286
22703.48613	377.9192873	-189.693	33.16	33.16	66.32	1147	294
26993.08613	631.0192873	-145.148	46.77	46.77	93.54	1119	294
9815.78613	1820.219287	-325.378	28.26	28.26	56.52	1129	294
5027.48613	3550.919287	-101.358	22.54	22.54	45.07	1049	294
37129.78613	4709.419287	-284.378	28.92	28.92	57.84	1718	294
25629.48613	5283.719287	-490.378	11.37	11.37	22.75	8234	294
19408.68613	6011.319287	-388.378	30.50	30.50	60.99	1140	294
21005.68613	6348.119287	-210.833	22.73	22.73	45.45	1355	294
6732.08613	9383.719287	-436.378	35.02	35.02	70.04	1097	294
37833.68613	9919.919287	-538.378	28.92	28.92	57.84	1078	294
19718.38613	13874.91929	-463.378	21.10	21.10	42.20	3194	294
8949.38613	14833.91929	-492.378	22.35	22.35	44.70	1948	294
29871.78613	23887.81929	-547.378	29.06	29.06	58.12	2070	294
31245.38613	25467.31929	-279.378	21.45	21.45	42.91	2489	294
22480.78613	27426.51929	-306.378	16.84	16.84	33.68	2874	294
7061.18613	30446.11929	-283.378	26.54	26.54	53.08	1833	294
30207.68613	30191.61929	-276.378	33.70	33.70	67.40	1183	294
31754.88613	33392.81929	-428.378	40.25	40.25	80.49	1023	294
19870.18613	36777.21929	-29.6327	30.73	30.73	61.47	1272	294
16558.18613	37110.81929	-361.378	30.17	30.17	60.34	1064	294
1182.68613	39347.41929	-446.378	29.41	29.41	58.83	1490	294
18956.08613	39481.71929	-578.378	41.50	41.50	82.99	1084	294
21704.1844	3260.117246	-606.519	52.82	52.82	105.65	1143	302
26775.6844	3124.217246	-184.549	29.72	29.72	59.44	1089	302
31560.0844	3136.317246	-76.5842	20.79	20.79	41.59	2863	302
39057.9844	4003.617246	-128.679	20.79	20.79	41.59	1840	302
21227.6844	5966.717246	-363.519	20.21	20.21	40.41	2541	302
10912.1844	6876.417246	-529.519	26.96	26.96	53.93	2342	302
19078.4844	7959.417246	-437.519	24.33	24.33	48.65	1721	302
10574.0844	8220.717246	-352.519	25.43	25.43	50.87	1854	302
17583.8844	9172.917246	-231.359	25.55	25.55	51.10	1219	302
30865.7844	13983.81725	-466.519	30.66	30.66	61.32	1474	302
31169.4844	16098.71725	-219.279	14.06	14.06	28.12	3366	302
6479.184398	18997.11725	7.22079	41.92	41.92	83.84	1135	302
36775.0844	22509.91725	-211.729	20.23	20.23	40.46	1645	302
1824.684398	25457.81725	-489.519	32.29	32.29	64.57	1044	302
4203.784398	26562.61725	-296.519	36.24	36.24	72.49	1066	302
30087.6844	27015.71725	-303.519	17.07	17.07	34.15	3905	302
15879.2844	30851.81725	-451.519	37.77	37.77	75.55	1125	302
29336.0844	31464.31725	-286.519	36.48	36.48	72.96	1119	302
3650.884398	32454.81725	-167.939	38.90	38.90	77.81	1355	302
4302.084398	32480.31725	-405.519	45.71	45.71	91.42	1007	302
20778.0844	33149.41725	-191.344	29.32	29.32	58.64	1208	302
25505.0844	33529.01725	-518.519	25.79	25.79	51.57	2123	302
30002.2844	33446.41725	-468.519	37.77	37.77	75.55	1323	302
27929.3844	33530.91725	-275.519	18.58	18.58	37.16	2154	302
15902.2844	34267.21725	-176.244	21.90	21.90	43.80	1782	302
6914.382666	2242.415204	-280.58	13.56	13.56	27.13	3711	310
32884.98267	3595.915204	23.0145	40.55	40.55	81.11	1102	310
9928.582666	5535.215204	35.0945	43.40	43.40	86.81	1087	310
17785.38267	5456.115204	-566.581	36.27	36.27	72.53	1741	310
13516.98267	6980.015204	-271.58	39.02	39.02	78.04	1121	310
15532.28267	6953.915204	-388.58	40.91	40.91	81.81	1379	310
31498.78267	7515.315204	-319.58	34.38	34.38	68.77	1008	310
33173.08267	8143.115204	-111.375	23.24	23.24	46.49	1959	310
18435.58267	8425.515204	-332.58	21.81	21.81	43.61	2354	310
14658.38267	9277.615204	-441.58	35.47	35.47	70.93	1101	310
9017.982666	10794.4152	-229.91	22.70	22.70	45.40	1523	310
33048.88267	14615.3152	-546.581	24.82	24.82	49.64	2401	310
30894.68267	18879.5152	-414.58	34.50	34.50	69.00	1177	310
3695.382666	19459.9152	-289.58	20.42	20.42	40.84	2095	310
3450.182666	20273.5152	-247.275	21.83	21.83	43.66	2229	310
32854.68267	21503.8152	-222.36	23.15	23.15	46.30	2025	310
36812.78267	22549.1152	-364.58	17.24	17.24	34.48	2781	310
840.0826658	23177.6152	-121.945	15.90	15.90	31.79	3637	310
15803.38267	30707.4152	-378.58	32.17	32.17	64.34	1530	310
31057.88267	31422.9152	-424.58	25.86	25.86	51.72	1602	310
14413.98267	31842.6152	-164.225	24.75	24.75	49.50	1291	310
24398.78267	33652.2152	-65.3205	24.68	24.68	49.36	1309	310
17795.68267	35451.3152	-57.7705	22.18	22.18	44.37	2541	310
9594.282666	37993.3152	-600.581	35.28	35.28	70.56	1667	310
10358.38267	39075.8152	-491.58	30.10	30.10	60.19	1588	310
14909.78267	39716.1152	-411.58	36.03	36.03	72.06	1687	310
24313.58267	39903.2152	-449.58	26.71	26.71	53.41	1681	310
2220.280934	2812.913162	-373.615	24.70	24.70	49.41	2046	318
24643.18093	3238.013162	-330.615	22.94	22.94	45.88	2016	318
5031.380934	3576.113162	-213.335	13.28	13.28	26.56	2849	318
17744.48093	4780.713162	-534.615	14.27	14.27	28.54	6702	318
9987.680934	4824.313162	-52.52	20.37	20.37	40.74	3190	318
19018.98093	7902.613162	-248.82	16.25	16.25	32.50	2807	318
30782.98093	9093.913162	-211.07	13.78	13.78	27.55	3635	318
20474.08093	11049.11316	-239.005	29.88	29.88	59.77	1015	318
30535.18093	13532.01316	-244.29	14.46	14.46	28.92	2955	318
27653.68093	15127.91316	-252.595	12.29	12.29	24.59	5629	318
16716.68093	15936.41316	-479.615	27.44	27.44	54.87	1659	318
15373.08093	16674.11316	-191.44	26.99	26.99	53.98	1073	318
4785.880934	17314.81316	-332.615	26.12	26.12	52.23	1246	318
7279.480934	18052.41316	-356.615	28.87	28.87	57.74	1047	318
31888.28093	19426.11316	-320.615	33.46	33.46	66.93	1088	318
13781.48093	21483.31316	-161.24	18.91	18.91	37.82	2962	318
30146.88093	22528.11316	-226.925	18.65	18.65	37.30	2399	318
28617.68093	25940.31316	-234.475	23.71	23.71	47.43	1380	318
22332.48093	27762.81316	-603.615	39.19	39.19	78.37	1122	318
9078.880934	28983.31316	-226.17	31.77	31.77	63.54	1354	318
3077.380934	29829.21316	-371.615	28.97	28.97	57.93	1511	318
28709.08093	29962.91316	-434.615	19.38	19.38	38.76	2795	318
20852.58093	32429.01316	-4.95501	36.08	36.08	72.16	1033	318
34118.78093	33264.91316	-434.615	24.37	24.37	48.75	1318	318
35423.48093	34136.21316	-38.175	15.68	15.68	31.37	3882	318
21390.38093	39457.21316	-165.77	26.64	26.64	53.27	1537	318
24358.08093	40075.51316	-498.615	46.53	46.53	93.07	1068	318
29533.9792	2757.01112	-428.65	13.61	13.61	27.22	5452	326
19163.8792	5880.71112	-82.7545	30.26	30.26	60.52	1259	326
32458.8792	8193.71112	-206.575	23.79	23.79	47.57	1937	326
18043.7792	9440.41112	37.2905	29.58	29.58	59.16	1374	326
38948.5792	12506.01112	-352.65	25.41	25.41	50.82	1936	326
35248.9792	14530.41112	-384.65	22.61	22.61	45.22	2267	326
4746.079202	17294.41112	-233.755	27.41	27.41	54.82	1263	326
28366.5792	27566.91112	-417.65	26.38	26.38	52.75	1765	326
19185.3792	29021.41112	-650.65	40.15	40.15	80.31	1247	326
29628.8792	30866.71112	-48.7795	33.21	33.21	66.41	1072	326
30046.2792	33440.91112	-517.65	30.19	30.19	60.38	1763	326
14834.37747	4456.309079	-240.584	17.71	17.71	35.42	2338	334
16887.57747	6227.009079	-613.684	43.59	43.59	87.18	1090	334
23004.87747	7006.509079	-230.014	23.08	23.08	46.16	2126	334
23726.67747	7484.409079	-479.684	13.87	13.87	27.74	3011	334
18025.07747	7501.209079	-417.684	12.29	12.29	24.59	4374	334
25449.17747	9622.809079	-64.6691	18.86	18.86	37.73	2116	334
9836.87747	10574.20908	-228.504	11.54	11.54	23.08	5645	334
34438.17747	10915.00908	-422.684	14.01	14.01	28.02	5837	334
17332.27747	13517.00908	-274.684	27.93	27.93	55.86	1026	334
33803.67747	17931.30908	-537.684	44.09	44.09	88.17	1058	334
38932.67747	18985.10908	-326.684	12.65	12.65	25.29	4509	334
38802.07747	20432.40908	-521.684	24.42	24.42	48.84	2317	334
32666.17747	23898.20908	-311.684	17.47	17.47	34.95	2594	334
28731.17747	27146.40908	0.26092	18.96	18.96	37.92	3718	334
32230.87747	27744.90908	-218.689	26.73	26.73	53.46	2261	334
23656.27747	28722.20908	-319.684	16.56	16.56	33.11	2819	334
31945.97747	29624.60908	-353.684	19.31	19.31	38.62	2649	334
25611.97747	29502.60908	-570.684	32.81	32.81	65.61	2028	334
21034.87747	31423.80908	-307.684	40.15	40.15	80.31	1062	334
15237.27747	32227.20908	-465.684	24.30	24.30	48.61	1672	334
28146.67747	32958.10908	-423.684	17.66	17.66	35.33	3235	334
22649.97747	37748.10908	-263.684	20.44	20.44	40.88	2264	334
11663.97747	37827.20908	-416.684	33.72	33.72	67.45	1320	334
21522.77574	1178.607037	-390.719	22.68	22.68	45.36	1446	342
26050.87574	1203.007037	-91.8836	28.78	28.78	57.56	1607	342
33766.07574	1454.407037	-260.719	16.39	16.39	32.78	3213	342
15892.67574	3626.907037	31.1814	23.39	23.39	46.77	1742	342
30331.97574	4894.107037	-594.719	41.66	41.66	83.32	1279	342
13042.77574	6471.307037	-329.719	29.41	29.41	58.83	1545	342
14088.57574	6847.507037	-204.379	22.98	22.98	45.97	1325	342
31320.77574	7463.407037	-535.719	52.33	52.33	104.66	1139	342
21703.87574	8056.307037	-314.719	13.97	13.97	27.93	5286	342
24246.67574	12286.20704	-330.719	16.60	16.60	33.21	3951	342
35064.87574	12053.00704	-288.719	23.93	23.93	47.85	1345	342
17347.77574	13486.10704	-85.8436	15.59	15.59	31.18	3185	342
22618.77574	15555.70704	-226.274	18.65	18.65	37.30	2323	342
32536.87574	16559.30704	-143.224	24.28	24.28	48.56	2120	342
15819.67574	16794.20704	-257.719	21.69	21.69	43.38	2641	342
30150.87574	18024.80704	-249.679	26.33	26.33	52.66	1683	342
34802.97574	21125.80704	-455.719	28.90	28.90	57.79	1484	342
21634.47574	27186.30704	-357.719	26.21	26.21	52.42	1820	342
36501.07574	29820.00704	-388.719	44.67	44.67	89.35	1036	342
25982.17574	30712.60704	-329.719	27.74	27.74	55.48	1246	342
22387.87574	31646.80704	-156.059	20.63	20.63	41.26	2841	342
23134.17574	31588.00704	-436.719	30.26	30.26	60.52	2080	342
8203.075738	31975.70704	-540.719	12.62	12.62	25.25	5767	342
17262.47574	32237.80704	-622.719	47.22	47.22	94.44	1119	342
26004.47574	35983.50704	-116.044	20.68	20.68	41.35	1985	342
3216.275738	38070.70704	-292.719	28.59	28.59	57.18	1016	342
7769.775738	39554.70704	-387.719	34.74	34.74	69.47	1268	342
14815.47574	39730.20704	-412.719	16.06	16.06	32.12	4840	342
34909.87401	3234.604995	-480.753	14.11	14.11	28.21	5461	350
15864.17401	3577.404995	-54.9231	23.90	23.90	47.81	1302	350
10533.77401	5331.504995	-326.753	26.35	26.35	52.70	1178	350
16079.57401	5236.204995	-325.753	25.86	25.86	51.72	1397	350
16109.97401	6324.604995	-108.528	9.23	9.23	18.46	8859	350
19502.17401	7042.904995	-358.753	32.92	32.92	65.85	1198	350
17858.77401	7729.104995	-176.478	12.72	12.72	25.43	3558	350
22757.17401	8283.204995	-386.753	22.98	22.98	45.97	2201	350
35928.47401	8766.704995	-604.753	14.27	14.27	28.54	6112	350
9810.874007	10581.405	-283.753	9.70	9.70	19.41	6346	350
30793.37401	10573.005	-79.8381	15.12	15.12	30.24	4627	350
38297.47401	11940.505	38.6969	30.57	30.57	61.14	1743	350
8359.874007	13024.005	-501.753	30.78	30.78	61.56	1566	350
20216.67401	13224.805	-476.753	27.69	27.69	55.39	1322	350
3512.674007	15470.905	40.9619	37.82	37.82	75.64	1024	350
15938.07401	16699.905	-223.288	25.25	25.25	50.49	1122	350
32413.27401	17578.405	-360.753	24.35	24.35	48.70	1769	350
5671.574007	18248.905	-573.753	35.28	35.28	70.56	1296	350
9146.774007	19009.905	-609.753	35.75	35.75	71.50	1224	350
32810.47401	19970.805	-201.393	16.32	16.32	32.64	2326	350
37646.57401	20725.505	-402.753	22.18	22.18	44.37	2270	350
31178.37401	22450.105	-434.753	23.90	23.90	47.81	1328	350
18307.57401	23066.105	-343.753	33.65	33.65	67.31	1182	350
25402.77401	23811.405	-256.753	26.05	26.05	52.09	1502	350
27991.57401	26195.105	-233.103	28.68	28.68	57.37	1761	350
11009.07401	29182.105	-440.753	31.04	31.04	62.08	1471	350
16779.37401	31287.305	-381.753	37.96	37.96	75.93	1016	350
35542.97401	32690.605	-634.753	45.57	45.57	91.14	1072	350
31539.37401	34741.605	-536.753	27.81	27.81	55.63	1385	350
7993.874007	35112.405	-193.088	21.45	21.45	42.91	2400	350
18679.07401	35286.705	-250.468	26.49	26.49	52.99	1599	350
29131.87401	40016.105	-399.753	33.30	33.30	66.60	1367	350
28503.87227	2379.702953	-460.788	33.51	33.51	67.02	1301	358
23077.47227	4182.102953	30.3573	34.03	34.03	68.06	1316	358
15338.37227	5066.202953	-198.408	14.67	14.67	29.34	3692	358
33025.17227	5904.402953	-567.788	38.48	38.48	76.96	1050	358
30400.37227	6257.202953	-300.788	12.34	12.34	24.68	5380	358
33578.67227	8151.602953	-109.318	27.84	27.84	55.67	1444	358
15794.67227	8488.102953	-292.788	32.24	32.24	64.48	1085	358
31543.47227	8617.302953	-279.788	28.78	28.78	57.56	1240	358
19819.87227	9501.102953	-162.168	29.91	29.91	59.82	1998	358
30751.77227	10573.00295	-135.743	18.96	18.96	37.92	2675	358
22625.27227	11610.50295	-243.708	26.28	26.28	52.56	1811	358
24115.97227	12228.30295	-444.788	20.35	20.35	40.69	2264	358
30668.97227	11961.90295	-473.788	30.05	30.05	60.10	1532	358
17343.87227	13500.10295	-69.3027	16.39	16.39	32.78	3714	358
22776.17227	14072.00295	-343.788	24.82	24.82	49.64	1906	358
35407.17227	14294.20295	-398.788	29.01	29.01	58.03	1134	358
33817.77227	15723.00295	-349.788	18.06	18.06	36.13	2685	358
707.1722748	17732.70295	-391.788	17.38	17.38	34.76	3657	358
5032.472275	18984.30295	-260.788	29.98	29.98	59.96	1203	358
22228.07227	19146.30295	-531.788	27.32	27.32	54.64	2427	358
34944.47227	21370.50295	-513.788	33.75	33.75	67.49	1174	358
1336.272275	21751.10295	-68.5477	15.80	15.80	31.60	3227	358
31183.67227	22232.60295	-377.788	21.27	21.27	42.53	1865	358
32713.87227	23945.90295	-131.213	14.29	14.29	28.59	2891	358
31704.87227	26059.70295	-499.788	29.44	29.44	58.88	1742	358
13131.97227	29256.90295	13.7473	30.73	30.73	61.47	2110	358
27153.97227	30163.20295	-610.788	29.32	29.32	58.64	1866	358
13880.47227	31450.40295	-24.0027	26.56	26.56	53.13	1975	358
3910.372275	32421.80295	16.0123	47.59	47.59	95.19	1233	358
14587.47227	33136.40295	-439.788	27.88	27.88	55.77	1539	358
27908.67227	33478.60295	-593.788	26.71	26.71	53.41	2268	358
25709.87227	34780.70295	-496.788	38.74	38.74	77.48	1029	358
19364.97227	38622.90295	-184.818	25.17	25.17	50.35	1496	358
26558.77227	39238.30295	-265.788	25.48	25.48	50.96	1554	358
39899.17054	823.7009116	-426.822	34.27	34.27	68.53	1416	366
24028.87054	1489.500912	-233.172	19.78	19.78	39.56	3209	366
19523.57054	2730.900912	-203.727	25.29	25.29	50.59	1527	366
34198.67054	3495.900912	-346.822	29.51	29.51	59.02	1231	366
13932.27054	6197.100912	-619.822	28.94	28.94	57.89	1839	366
17194.67054	7544.100912	-123.697	32.10	32.10	64.20	1329	366
18098.67054	9408.500912	-150.877	14.81	14.81	29.63	2941	366
14593.37054	9895.800912	-606.822	36.29	36.29	72.58	1328	366
30769.27054	10551.70091	-140.307	20.49	20.49	40.98	1416	366
31886.17054	10465.10091	-645.822	29.96	29.96	59.91	1988	366
1682.370543	11487.30091	-202.972	22.28	22.28	44.56	2086	366
39736.97054	13641.00091	-402.822	23.22	23.22	46.44	2116	366
19069.57054	13849.30091	-417.822	26.23	26.23	52.47	1479	366
31423.07054	16779.90091	-196.932	24.14	24.14	48.28	1590	366
22864.47054	18087.40091	-113.127	17.24	17.24	34.48	3190	366
33631.27054	18968.00091	-396.822	25.67	25.67	51.34	1536	366
28677.47054	20142.90091	-340.822	12.88	12.88	25.76	4242	366
34980.37054	21314.20091	-290.822	26.33	26.33	52.66	1060	366
13745.27054	21495.40091	-193.157	20.84	20.84	41.68	2664	366
35310.77054	22408.10091	-654.822	46.49	46.49	92.98	1050	366
30886.97054	23231.00091	-146.347	8.22	8.22	16.44	7748	366
12508.67054	24572.50091	-433.822	26.92	26.92	53.84	2105	366
23196.67054	25094.50091	-101.047	37.59	37.59	75.17	1384	366
35923.57054	27426.60091	-514.822	19.62	19.62	39.23	3200	366
32586.47054	28180.40091	-371.822	30.17	30.17	60.34	1180	366
23691.87054	28747.00091	-290.822	20.09	20.09	40.18	2671	366
7062.370543	30607.00091	-378.822	32.36	32.36	64.72	1357	366
2656.170543	30820.80091	-33.0972	19.76	19.76	39.52	2721	366
27185.87054	30814.50091	-441.822	27.79	27.79	55.58	2742	366
27750.87054	30979.10091	-141.817	23.31	23.31	46.63	2222	366
422.070543	33434.80091	-305.822	14.51	14.51	29.01	4589	366
19683.97054	36866.20091	12.2028	38.32	38.32	76.63	1130	366
9089.570543	38192.10091	-389.822	28.42	28.42	56.85	2080	366
15197.27054	39066.20091	-367.822	24.77	24.77	49.55	1545	366
7525.770543	40198.50091	-236.192	29.81	29.81	59.63	1806	366
740.9688111	3875.49887	-258.857	24.28	24.28	48.56	1444	374
31395.56881	5774.19887	-135.812	31.56	31.56	63.11	1056	374
21102.46881	7235.29887	-377.857	10.24	10.24	20.49	6764	374
22952.16881	6937.49887	-448.857	28.75	28.75	57.51	1056	374
13709.06881	8134.19887	-126.752	18.79	18.79	37.59	3014	374
21867.86881	10425.09887	-41.4367	32.19	32.19	64.39	1615	374
35079.06881	11217.49887	-267.857	28.45	28.45	56.90	2118	374
32370.06881	12329.69887	-476.857	28.50	28.50	56.99	2212	374
11134.16881	17261.69887	-138.077	22.80	22.80	45.59	2217	374
28701.36881	18435.19887	-162.992	28.73	28.73	57.46	1124	374
9178.068811	19070.69887	-376.857	16.20	16.20	32.40	3995	374
35638.16881	20651.19887	-491.857	25.76	25.76	51.53	1806	374
35102.56881	21309.89887	-540.857	38.32	38.32	76.63	1027	374
29799.06881	22637.49887	-345.857	10.86	10.86	21.71	3232	374
30219.86881	26927.79887	-252.082	20.84	20.84	41.68	1901	374
23032.06881	28037.89887	-282.857	24.00	24.00	47.99	1639	374
35359.76881	28388.29887	-445.857	27.13	27.13	54.26	1149	374
19659.76881	32961.09887	-393.857	29.11	29.11	58.22	1535	374
16014.46881	37520.09887	-249.817	22.91	22.91	45.83	2250	374
7974.167079	2023.696828	-306.891	16.60	16.60	33.21	2650	382
2234.567079	2779.096828	-167.556	18.11	18.11	36.22	2033	382
27369.86708	5480.796828	-457.891	29.11	29.11	58.22	1693	382
39198.56708	5571.696828	-413.891	39.40	39.40	78.80	1005	382
7852.967079	6033.296828	-163.026	17.40	17.40	34.81	3786	382
15977.16708	6364.796828	-73.1813	25.81	25.81	51.62	1353	382
30540.16708	6306.796828	-149.436	24.00	24.00	47.99	1774	382
16691.26708	8109.096828	-53.5513	16.18	16.18	32.36	4869	382
37298.46708	8163.996828	-403.891	27.98	27.98	55.95	1939	382
38315.46708	11912.29683	27.9887	35.25	35.25	70.51	1434	382
38881.16708	12490.19683	-387.891	22.40	22.40	44.79	2426	382
20204.06708	13228.39683	-417.891	29.56	29.56	59.11	1215	382
20320.96708	16893.99683	-241.546	13.66	13.66	27.32	3990	382
28962.36708	17266.49683	-425.891	24.14	24.14	48.28	1588	382
4745.967079	17863.79683	-447.891	20.37	20.37	40.74	3118	382
25838.16708	18306.19683	-265.891	31.56	31.56	63.11	1550	382
35046.96708	18530.39683	-284.891	28.90	28.90	57.79	1163	382
35613.16708	20608.09683	-407.891	22.66	22.66	45.31	1492	382
28223.16708	22144.59683	-435.891	22.16	22.16	44.32	3406	382
31178.76708	22476.29683	-444.891	13.68	13.68	27.37	4694	382
28241.76708	23222.09683	-147.171	15.02	15.02	30.05	5436	382
36957.46708	23334.99683	-526.891	30.54	30.54	61.09	1186	382
27265.46708	24533.69683	-552.891	44.37	44.37	88.74	1097	382
29367.26708	27765.39683	-40.7163	31.75	31.75	63.49	1129	382
2572.967079	30813.29683	-53.5513	25.03	25.03	50.07	1867	382
32241.86708	31556.29683	-316.891	19.71	19.71	39.42	2951	382
13716.86708	31934.39683	-39.9613	17.10	17.10	34.19	4860	382
35533.46708	32268.89683	-382.891	16.93	16.93	33.86	3968	382
27040.56708	32910.99683	-512.891	35.94	35.94	71.87	1260	382
18207.96708	36760.29683	-321.891	23.15	23.15	46.30	1611	382
28420.46708	38192.59683	-539.891	43.85	43.85	87.70	1045	382
23170.76535	1597.394786	-363.926	32.71	32.71	65.42	1087	390
25186.66535	2285.294786	21.1592	37.09	37.09	74.18	1204	390
37979.56535	2381.594786	-131.351	17.00	17.00	34.01	2607	390
17366.36535	4497.994786	-147.206	10.97	10.97	21.95	5517	390
801.0653474	5390.694786	-21.1208	45.85	45.85	91.70	1004	390
19254.56535	6963.194786	12.8542	22.63	22.63	45.26	2513	390
16724.56535	9384.594786	17.3842	43.50	43.50	86.99	1107	390
25895.16535	14651.49479	-53.5858	13.85	13.85	27.69	4662	390
25278.86535	16512.09479	-221.196	23.67	23.67	47.34	1394	390
5708.065347	17374.39479	-135.126	33.91	33.91	67.82	1297	390
35620.76535	20620.39479	-436.926	32.38	32.38	64.76	1175	390
36978.76535	23338.19479	-412.926	24.44	24.44	48.89	1526	390
32640.56535	24505.79479	-581.926	33.98	33.98	67.97	1180	390
17102.26535	30282.09479	-320.926	19.69	19.69	39.38	1469	390
28068.96535	30765.49479	-255.171	26.19	26.19	52.38	1334	390
22426.26535	31701.79479	-89.0708	25.43	25.43	50.87	1112	390
22057.36535	35219.39479	-28.6708	29.79	29.79	59.58	2075	390
19242.86535	36148.09479	-325.926	32.78	32.78	65.56	1115	390
24367.36535	37546.89479	-201.566	17.95	17.95	35.89	2107	390
22996.06362	316.9927447	12.8197	18.84	18.84	37.68	3628	398
26806.16362	2899.792745	-169.89	29.13	29.13	58.26	1076	398
33285.46362	4719.692745	8.28966	34.97	34.97	69.94	2116	398
1270.863616	5248.692745	-141.955	18.30	18.30	36.60	2099	398
22248.36362	5417.992745	-522.96	29.74	29.74	59.49	2158	398
15765.26362	5632.692745	-628.96	25.39	25.39	50.77	2308	398
39221.76362	5626.492745	-291.96	18.32	18.32	36.64	2990	398
9219.163616	5714.992745	33.2047	41.66	41.66	83.32	1071	398
13611.36362	8193.492745	-182.725	9.75	9.75	19.50	6945	398
7031.163616	8728.892745	-599.96	40.55	40.55	81.11	1256	398
20349.06362	9199.992745	-581.96	37.00	37.00	73.99	1171	398
22216.36362	9838.292745	-386.96	29.44	29.44	58.88	1129	398
21882.46362	11930.99274	-205.375	36.60	36.60	73.19	1333	398
18783.26362	13087.19274	-392.96	19.97	19.97	39.94	2718	398
2779.263616	14636.89274	-296.96	16.06	16.06	32.12	2398	398
32005.26362	14615.09274	-431.96	20.77	20.77	41.54	3219	398
16049.56362	16589.89274	-461.96	14.88	14.88	29.77	3518	398
30835.66362	17371.39274	-49.8453	35.25	35.25	70.51	1046	398
14426.26362	18091.19274	-36.2553	18.27	18.27	36.55	3982	398
31237.06362	19872.99274	-46.8253	9.54	9.54	19.08	8499	398
23504.66362	24009.99274	-433.96	34.92	34.92	69.85	1082	398
3125.363616	25630.39274	-384.96	31.82	31.82	63.63	1502	398
29687.76362	25565.19274	-304.96	23.81	23.81	47.62	1845	398
19807.76362	30617.79274	-363.96	25.50	25.50	51.01	2142	398
25787.16362	31632.89274	-281.96	7.30	7.30	14.60	8414	398
20019.06362	32033.89274	-81.5553	12.53	12.53	25.06	6487	398
511.4636156	33592.49274	-421.96	23.20	23.20	46.39	1438	398
24398.26362	33631.19274	-210.66	14.62	14.62	29.25	4394	398
3306.863616	34304.39274	-212.925	14.11	14.11	28.21	4906	398
19892.86362	34257.49274	-270.96	25.86	25.86	51.72	1802	398
7111.063616	34672.29274	-234.065	13.82	13.82	27.65	3485	398
18093.76362	36864.49274	-335.96	21.60	21.60	43.19	2044	398
24231.76362	38936.69274	-366.96	25.15	25.15	50.30	2307	398
18922.06188	2215.490703	-388.995	36.15	36.15	72.30	1393	406
22588.46188	6053.090703	-83.0999	29.13	29.13	58.26	1085	406
20291.16188	6419.490703	-598.995	29.27	29.27	58.55	2465	406
15506.46188	7577.390703	-580.995	34.92	34.92	69.85	1756	406
19839.96188	8746.290703	-407.995	11.35	11.35	22.70	7082	406
11991.86188	9479.790703	-148.785	18.65	18.65	37.30	2303	406
8612.861884	10323.6907	-206.165	12.88	12.88	25.76	3734	406
8735.561884	11485.7907	-170.68	18.11	18.11	36.22	2679	406
29380.16188	13433.9907	-504.995	13.99	13.99	27.98	6259	406
28888.96188	14616.4907	-420.995	26.07	26.07	52.14	1652	406
19000.56188	17489.5907	-444.995	27.91	27.91	55.81	1535	406
41255.86188	18131.1907	-466.995	43.83	43.83	87.65	1379	406
30741.26188	18820.2907	-427.995	19.08	19.08	38.15	3479	406
19874.36188	19039.0907	-359.995	38.62	38.62	77.24	1293	406
32096.86188	20571.4907	-362.995	21.83	21.83	43.66	2398	406
24715.96188	21364.6907	-197.86	25.01	25.01	50.02	1399	406
38467.86188	21504.0907	-199.37	26.33	26.33	52.66	1293	406
27902.76188	23196.4907	0.705127	36.38	36.38	72.77	1067	406
23495.96188	31828.4907	36.9451	22.96	22.96	45.92	3243	406
21856.56188	32279.1907	-16.6599	20.06	20.06	40.13	3451	406
20989.26188	34299.2907	-374.995	35.96	35.96	71.92	1350	406
22312.26188	34989.7907	-478.995	29.86	29.86	59.72	1969	406
35016.86188	36497.4907	-403.995	29.96	29.96	59.91	1027	406
21693.06188	37390.8907	-423.995	34.31	34.31	68.62	1091	406
19440.66188	38555.3907	-131.42	27.22	27.22	54.45	1001	406
14990.96015	3670.288661	-79.3594	26.96	26.96	53.93	1240	414
30418.16015	3969.188661	-359.029	26.42	26.42	52.85	1576	414
24776.26015	3941.788661	-595.029	49.24	49.24	98.49	1366	414
9940.660152	5570.088661	-462.029	34.88	34.88	69.76	1261	414
7630.260152	6525.988661	-371.029	31.09	31.09	62.17	1702	414
18350.36015	6562.288661	-461.029	11.04	11.04	22.09	6362	414
18527.16015	8652.488661	-498.029	33.61	33.61	67.21	1411	414
23607.46015	9099.388661	-517.029	16.91	16.91	33.82	4708	414
15146.66015	9609.988661	-300.029	8.24	8.24	16.48	11397	414
34675.46015	13644.98866	-88.4194	23.29	23.29	46.58	1994	414
39605.46015	13657.48866	-602.029	37.33	37.33	74.65	1124	414
19955.36015	14054.28866	-294.029	20.30	20.30	40.60	2525	414
29988.06015	15654.28866	-476.029	12.91	12.91	25.81	4300	414
35841.46015	22504.98866	-41.6094	33.02	33.02	66.03	1019	414
29788.76015	22530.18866	-383.029	24.94	24.94	49.88	2162	414
33203.96015	23364.58866	-454.029	24.89	24.89	49.78	1604	414
31569.26015	26085.78866	-325.029	9.63	9.63	19.26	6553	414
5053.760152	31661.08866	-308.029	23.48	23.48	46.96	1703	414
28564.06015	34441.68866	-139.004	24.33	24.33	48.65	1974	414
289.2601519	34752.98866	-377.029	27.01	27.01	54.02	1649	414
27505.16015	37398.88866	-351.029	27.13	27.13	54.26	1466	414
16916.76015	37768.88866	-65.0144	32.24	32.24	64.48	1077	414
2467.760152	40319.18866	-194.874	25.13	25.13	50.26	1325	414
28694.05842	2886.98662	-475.064	32.92	32.92	65.85	1230	422
6799.65842	3560.48662	-166.219	31.65	31.65	63.30	1033	422
22209.75842	3840.48662	-392.064	23.48	23.48	46.96	1743	422
16793.55842	7296.08662	-298.064	26.82	26.82	53.65	1319	422
24558.35842	9950.18662	-114.124	14.58	14.58	29.15	4786	422
29962.05842	11026.68662	-83.9239	24.30	24.30	48.61	2340	422
19074.75842	11818.78662	-415.064	19.31	19.31	38.62	2789	422
5051.35842	14398.48662	-166.974	23.29	23.29	46.58	2624	422
16698.95842	15980.98662	-325.064	22.56	22.56	45.12	1889	422
33637.85842	16761.48662	-654.064	44.67	44.67	89.35	1121	422
4632.55842	17911.88662	-216.049	29.08	29.08	58.17	1455	422
4352.75842	17976.78662	-142.814	17.78	17.78	35.56	3247	422
25111.25842	18823.18662	-161.689	18.82	18.82	37.63	2570	422
33668.75842	21326.78662	-492.064	32.76	32.76	65.52	1399	422
25981.25842	22426.58662	-172.259	14.86	14.86	29.72	3402	422
27486.95842	27128.38662	-332.064	29.96	29.96	59.91	1161	422
30210.85842	28794.58662	-227.374	18.49	18.49	36.97	3119	422
1435.65842	30172.28662	-331.064	39.14	39.14	78.28	1314	422
26826.45842	31935.88662	-536.064	35.23	35.23	70.46	1255	422
27858.35842	32320.38662	-480.064	29.60	29.60	59.20	1876	422
18413.75842	33274.58662	-412.064	44.06	44.06	88.12	1020	422
22516.85842	37787.58662	-128.469	19.29	19.29	38.57	2602	422
27574.65842	38134.98662	-155.649	21.83	21.83	43.66	2463	422
22579.35669	366.7845778	-177.578	30.40	30.40	60.81	1213	430
40124.55669	1719.884578	-278.098	36.62	36.62	73.24	1051	430
31298.15669	3155.084578	-36.3935	24.26	24.26	48.51	2086	430
14951.95669	3705.584578	14.9465	21.17	21.17	42.34	1818	430
34686.35669	3577.184578	-281.098	29.15	29.15	58.31	1578	430
10087.85669	3763.684578	-153.418	19.00	19.00	38.01	2210	430
31658.05669	4817.184578	-216.083	26.99	26.99	53.98	1628	430
20569.85669	5150.784578	-419.098	33.72	33.72	67.45	1269	430
18529.55669	7044.784578	-609.098	39.14	39.14	78.28	1235	430
15576.75669	7575.684578	-436.098	30.31	30.31	60.62	1205	430
11584.65669	7807.484578	-338.098	28.45	28.45	56.90	1843	430
23594.25669	7882.984578	-512.098	14.77	14.77	29.53	3989	430
25189.75669	8862.784578	-207.023	17.12	17.12	34.24	2341	430
38851.85669	12532.48458	-328.098	28.14	28.14	56.28	1481	430
27784.95669	15163.98458	10.4165	15.17	15.17	30.33	5588	430
34478.45669	15450.68458	-357.098	39.00	39.00	78.00	1161	430
41358.35669	16338.58458	-336.098	28.80	28.80	57.60	1194	430
35456.95669	17059.68458	-177.578	31.02	31.02	62.03	1433	430
34169.45669	18441.08458	-412.098	13.33	13.33	26.66	3893	430
31337.85669	19889.68458	-58.2885	11.09	11.09	22.18	6705	430
30203.25669	20009.28458	-320.098	22.63	22.63	45.26	1478	430
40773.45669	22483.08458	-525.098	23.24	23.24	46.49	2550	430
775.3566882	23166.28458	-269.098	19.19	19.19	38.39	2046	430
8028.356688	23447.48458	-432.098	35.68	35.68	71.36	1017	430
40761.65669	25289.78458	-420.098	27.84	27.84	55.67	1137	430
20133.65669	28762.88458	-1.66347	20.49	20.49	40.98	2817	430
23908.85669	28626.08458	-616.098	41.85	41.85	83.70	1131	430
30390.05669	31133.28458	-231.938	32.08	32.08	64.15	1053	430
20244.55669	34946.88458	-231.938	29.65	29.65	59.30	1352	430
22562.65496	371.882536	-162.513	21.36	21.36	42.72	2944	438
29521.35496	2813.882536	-461.133	16.67	16.67	33.35	4253	438
13133.15496	8847.482536	-131.558	19.38	19.38	38.76	2646	438
32054.55496	10278.88254	-583.133	42.25	42.25	84.50	1026	438
489.2549564	10370.38254	-187.428	26.78	26.78	53.55	1176	438
25379.25496	12103.88254	-247.073	15.83	15.83	31.65	3885	438
37382.95496	13310.18254	-393.133	31.30	31.30	62.60	1330	438
8908.854956	14513.08254	-623.133	8.97	8.97	17.95	8735	438
12103.45496	16801.18254	-89.278	15.68	15.68	31.37	3543	438
5669.054956	17347.88254	-347.133	20.87	20.87	41.73	2034	438
30824.45496	17342.48254	-179.878	15.97	15.97	31.93	2868	438
32240.85496	18334.78254	-276.133	22.54	22.54	45.07	2371	438
3816.554956	21083.28254	-628.133	26.28	26.28	52.56	3529	438
545.3549564	27075.28254	-429.133	32.00	32.00	64.01	1585	438
11765.95496	28721.28254	-591.133	52.61	52.61	105.22	1139	438
22231.65496	29204.38254	-338.133	32.85	32.85	65.70	1244	438
20423.05496	30084.98254	-402.133	35.47	35.47	70.93	1285	438
14658.25496	30657.68254	28.502	30.24	30.24	60.48	2272	438
18418.85496	32647.08254	-613.133	48.16	48.16	96.32	1045	438
28405.15496	32852.38254	-42.468	32.43	32.43	64.86	1701	438
18204.35496	33990.18254	-378.133	23.76	23.76	47.52	1512	438
16926.85496	34389.68254	-498.133	39.30	39.30	78.61	1432	438
20415.65496	34894.78254	-385.133	31.60	31.60	63.21	1209	438
25119.35496	38511.78254	-334.133	27.88	27.88	55.77	1516	438
7697.954956	39389.78254	-87.013	33.04	33.04	66.08	1355	438
12473.95496	39736.38254	-456.133	30.73	30.73	61.47	2242	438
4482.853225	450.3804943	-173.873	14.29	14.29	28.59	3098	446
26475.75322	3899.480494	-525.168	41.38	41.38	82.75	1133	446
33381.25322	4713.680494	-293.168	32.66	32.66	65.33	2022	446
15462.95322	5028.880494	5.06246	35.75	35.75	71.50	1219	446
18162.65322	5714.280494	-31.1775	26.35	26.35	52.70	2501	446
22337.65322	6205.380494	-502.168	25.91	25.91	51.81	2020	446
32483.15322	7471.780494	-414.168	29.15	29.15	58.31	1667	446
5914.553225	8581.780494	-16.0775	23.17	23.17	46.35	2152	446
32040.45322	10081.48049	-649.168	44.49	44.49	88.97	1291	446
8633.353225	11530.48049	-615.168	50.33	50.33	100.65	1127	446
7253.553225	11351.28049	-560.168	41.73	41.73	83.46	1055	446
12534.05322	14633.18049	-351.168	10.57	10.57	21.15	5617	446
34428.75322	15360.68049	-188.973	28.47	28.47	56.94	1069	446
32030.95322	20203.98049	-515.168	33.68	33.68	67.35	1075	446
27605.85322	22366.18049	-453.168	13.19	13.19	26.38	4879	446
6095.853225	27727.08049	-616.168	40.69	40.69	81.39	1174	446
9368.453225	28070.38049	-9.28254	28.54	28.54	57.09	1723	446
31646.85322	29615.48049	-376.168	26.66	26.66	53.32	2206	446
20426.25322	30115.08049	-81.0075	33.23	33.23	66.46	1633	446
25836.15322	30024.18049	-346.168	24.87	24.87	49.74	1403	446
29109.35322	31436.78049	-21.3625	21.55	21.55	43.10	2520	446
26881.85322	31979.98049	-451.168	32.12	32.12	64.24	1187	446
25641.55322	33464.88049	-395.168	36.71	36.71	73.43	1342	446
7179.953225	34734.78049	-238.803	12.60	12.60	25.20	6232	446
36065.05322	35784.08049	-507.168	29.70	29.70	59.39	1905	446
17668.25322	37851.78049	-281.168	11.33	11.33	22.66	5838	446
37230.25322	39455.38049	-314.168	19.66	19.66	39.33	2399	446
19887.05149	1752.178453	-270.202	21.57	21.57	43.14	1441	454
15421.85149	5041.578453	-1.01207	35.42	35.42	70.84	1134	454
19675.45149	5590.878453	-484.202	33.91	33.91	67.82	1673	454
25632.85149	10108.77845	-292.202	24.30	24.30	48.61	2010	454
29253.65149	10320.67845	-113.507	21.67	21.67	43.33	1704	454
39640.45149	10924.77845	-414.202	26.49	26.49	52.99	1974	454
25750.15149	12000.77845	-533.202	35.40	35.40	70.79	1355	454
11577.85149	14388.07845	-210.147	16.70	16.70	33.39	3354	454
33002.55149	15726.17845	-385.202	30.33	30.33	60.66	1005	454
19787.45149	16117.17845	-266.202	17.40	17.40	34.81	2923	454
37356.65149	18234.47845	-434.202	17.43	17.43	34.85	4251	454
803.3514927	18566.97845	5.02793	30.94	30.94	61.89	1646	454
30601.95149	27787.87845	32.9629	22.96	22.96	45.92	1942	454
4775.651493	28813.87845	-164.092	30.05	30.05	60.10	1347	454
27876.55149	29768.77845	-580.202	46.06	46.06	92.13	1023	454
16992.05149	36199.47845	-645.202	31.72	31.72	63.44	2218	454
24908.75149	36349.27845	-38.7621	43.10	43.10	86.19	1299	454
35015.75149	36563.67845	-224.492	14.72	14.72	29.44	3440	454
3208.551493	37763.17845	-449.202	33.79	33.79	67.59	1456	454
17631.05149	37794.77845	-426.202	22.04	22.04	44.09	1757	454
4629.551493	39011.77845	-207.127	41.21	41.21	82.42	1054	454
21728.64976	2198.676411	-423.237	26.26	26.26	52.52	1731	462
19853.14976	2393.276411	-133.172	25.20	25.20	50.40	1062	462
7557.149761	2542.876411	-213.957	18.02	18.02	36.03	1946	462
27670.94976	3548.676411	-455.237	26.80	26.80	53.60	2721	462
31310.64976	5847.776411	-10.1066	27.39	27.39	54.78	1923	462
29475.44976	5730.776411	-423.237	35.98	35.98	71.97	1018	462
7526.149761	8379.876411	17.8284	38.20	38.20	76.40	1129	462
22438.54976	9487.376411	-152.047	31.13	31.13	62.27	1065	462
17380.94976	9779.276411	17.8284	21.93	21.93	43.85	2707	462
20078.74976	10682.97641	-281.237	31.93	31.93	63.87	1238	462
29042.34976	13197.57641	-552.237	20.65	20.65	41.31	3478	462
9755.649761	13644.27641	-227.547	27.29	27.29	54.59	1196	462
28126.34976	13865.57641	-424.237	34.10	34.10	68.20	1514	462
27782.24976	15137.07641	2.7284	17.83	17.83	35.65	3539	462
35770.64976	16525.37641	-598.237	17.59	17.59	35.18	4767	462
38798.84976	20271.97641	-621.237	32.85	32.85	65.70	1815	462
31134.94976	21283.37641	-105.992	30.97	30.97	61.94	1270	462
23838.84976	21871.97641	-258.237	13.85	13.85	27.69	4286	462
22662.54976	25509.77641	-637.237	18.16	18.16	36.31	5034	462
4206.749761	26674.17641	-460.237	11.54	11.54	23.08	8478	462
3124.949761	26816.07641	-16.9016	34.01	34.01	68.01	1025	462
29968.94976	27887.27641	-8.5966	12.39	12.39	24.77	3575	462
32377.84976	29614.27641	-473.237	26.00	26.00	52.00	1394	462
7205.549761	30455.77641	-368.237	26.40	26.40	52.80	1660	462
973.8497609	31214.17641	-455.237	36.22	36.22	72.44	1070	462
23386.74976	31811.77641	23.1134	18.32	18.32	36.64	4365	462
30009.54976	33352.87641	-632.237	39.73	39.73	79.46	1273	462
7066.949761	33455.27641	-370.237	34.17	34.17	68.34	1335	462
18982.64803	3144.074369	-649.271	45.55	45.55	91.09	1046	470
15669.74803	5525.174369	-159.631	22.68	22.68	45.36	2115	470
18263.74803	6506.874369	-441.271	11.68	11.68	23.36	6940	470
14622.94803	7437.774369	-360.271	37.23	37.23	74.47	1407	470
35967.14803	8631.574369	-578.271	34.34	34.34	68.67	1141	470
25076.74803	10526.77437	-469.271	37.82	37.82	75.64	1007	470
25329.74803	12034.37437	-119.616	16.39	16.39	32.78	3494	470
18241.84803	12443.27437	-234.376	25.55	25.55	51.10	1056	470
23828.74803	21852.77437	-278.271	20.75	20.75	41.50	2024	470
33083.04803	22589.27437	-129.431	31.70	31.70	63.40	1017	470
5705.348029	29239.77437	-482.271	22.73	22.73	45.45	1555	470
31032.24803	36789.57437	-379.271	27.55	27.55	55.11	1751	470
19675.24803	36847.17437	42.7089	36.43	36.43	72.86	1243	470
26634.94803	36945.67437	-136.226	31.58	31.58	63.16	1456	470
15524.74803	40002.97437	-345.271	29.60	29.60	59.20	2112	470
29301.2463	2847.072327	-217.046	33.35	33.35	66.69	1016	478
22614.3463	2904.272327	-327.306	26.26	26.26	52.52	1385	478
4133.946297	3440.572327	-227.616	25.41	25.41	50.82	1514	478
30317.2463	3738.072327	-395.306	24.54	24.54	49.08	3049	478
29294.5463	6034.072327	-216.291	26.40	26.40	52.80	1113	478
39939.7463	6867.172327	-77.3707	21.38	21.38	42.77	2110	478
23964.7463	9988.872327	-184.581	14.18	14.18	28.35	3999	478
8162.846297	10260.37233	-171.746	27.27	27.27	54.54	1578	478
35284.0463	12430.37233	-316.306	33.13	33.13	66.27	1236	478
27842.3463	12880.87233	-170.236	19.03	19.03	38.06	3185	478
38584.1463	15261.47233	-426.306	35.89	35.89	71.78	1136	478
28035.3463	17829.77233	-504.306	34.71	34.71	69.43	1753	478
32146.2463	19620.17233	-503.306	12.62	12.62	25.25	3952	478
34761.6463	19963.07233	-439.306	23.10	23.10	46.21	2365	478
32046.9463	23322.07233	-440.306	31.18	31.18	62.36	1153	478
23811.6463	24983.87233	-258.306	18.32	18.32	36.64	2674	478
4166.346297	26589.67233	-428.306	24.80	24.80	49.60	1908	478
34420.8463	27420.87233	-405.306	19.29	19.29	38.57	2308	478
32517.1463	28128.97233	-367.306	27.48	27.48	54.97	1163	478
15799.6463	31647.97233	-610.306	24.19	24.19	48.37	2107	478
34328.1463	31779.47233	-512.306	35.11	35.11	70.23	1091	478
28542.3463	32964.27233	-287.306	19.29	19.29	38.57	2059	478
30636.3463	34613.67233	-293.306	13.59	13.59	27.18	4099	478
7026.746297	36524.17233	-584.306	31.35	31.35	62.69	1318	478
11963.9463	37135.77233	-596.306	43.21	43.21	86.43	1598	478
14853.9463	39726.27233	-63.7807	30.45	30.45	60.90	1094	478
19945.34457	2453.270286	31.3148	20.87	20.87	41.73	3178	486
33318.34457	5258.170286	-237.465	16.37	16.37	32.73	2851	486
22990.54457	5955.870286	18.4798	19.29	19.29	38.57	4018	486
16015.84457	6408.170286	-337.34	14.98	14.98	29.96	3781	486
18666.84457	11283.67029	-317.34	15.94	15.94	31.89	3223	486
26355.74457	12667.97029	36.5998	27.41	27.41	54.82	3002	486
27040.04457	14665.37029	-440.34	13.66	13.66	27.32	5846	486
29202.14457	14795.97029	-620.34	29.88	29.88	59.77	2622	486
14050.54457	14869.77029	-108.36	36.53	36.53	73.05	1101	486
3523.144565	21018.57029	-558.34	28.14	28.14	56.28	2066	486
30801.94457	21374.67029	-236.71	22.89	22.89	45.78	1558	486
31456.24457	22103.67029	-209.53	18.30	18.30	36.60	2526	486
36729.24457	22589.67029	-13.2302	30.21	30.21	60.43	1505	486
3181.444565	25903.57029	-269.34	32.00	32.00	64.01	1081	486
11098.44457	31276.17029	-90.2402	38.90	38.90	77.81	1286	486
26849.14457	30878.67029	-609.34	42.86	42.86	85.72	1063	486
30587.14457	34596.77029	-338.34	16.86	16.86	33.72	3408	486
28421.54457	35439.47029	-409.34	27.74	27.74	55.48	2759	486
12473.24457	38222.77029	-574.34	39.21	39.21	78.42	1094	486
26900.44283	819.4682439	-88.7647	38.13	38.13	76.25	1656	494
19518.24283	5583.768244	-192.2	14.62	14.62	29.25	2605	494
30074.24283	10336.96824	-71.3997	38.76	38.76	77.53	1178	494
328.1428335	10374.96824	-345.375	26.09	26.09	52.19	1691	494
32266.54283	12007.66824	-404.375	25.15	25.15	50.30	2331	494
39667.94283	13743.26824	-547.375	16.58	16.58	33.16	5026	494
16782.34283	14062.96824	-412.375	18.86	18.86	37.73	2139	494
28926.84283	16281.06824	-483.375	20.54	20.54	41.07	3171	494
12135.34283	16777.06824	-204.28	13.66	13.66	27.32	2710	494
31082.44283	16908.66824	-115.945	18.49	18.49	36.97	2226	494
4353.742833	17933.66824	-252.6	16.77	16.77	33.54	2102	494
15151.14283	19025.16824	-152.94	21.48	21.48	42.96	1972	494
30624.04283	19313.66824	-548.375	24.54	24.54	49.08	2509	494
7261.542833	19699.06824	-320.375	29.81	29.81	59.63	1710	494
13764.24283	21490.96824	-168.795	14.20	14.20	28.40	4120	494
14069.54283	24337.46824	-192.2	22.21	22.21	44.42	1729	494
20021.54283	25929.86824	-438.375	34.08	34.08	68.15	1106	494
6465.442833	28725.66824	44.8703	43.28	43.28	86.57	1082	494
548.0428335	29446.46824	-201.26	22.28	22.28	44.56	2115	494
11211.94283	29739.06824	-131.8	25.36	25.36	50.73	1855	494
33174.04283	31130.56824	-203.525	20.18	20.18	40.36	1929	494
20458.04283	32195.76824	-399.375	11.33	11.33	22.66	6335	494
18828.14283	35453.86824	-204.28	37.92	37.92	75.83	1110	494
25282.54283	35764.96824	-321.375	24.73	24.73	49.45	2698	494
26707.44283	39279.66824	-416.375	30.97	30.97	61.94	1335	494
32279.4411	1358.266202	-17.8293	51.50	51.50	103.01	1228	502
21269.2411	2165.766202	-110.694	10.76	10.76	21.52	7215	502
16085.6411	6305.166202	-222.434	19.15	19.15	38.29	1927	502
7926.141102	7142.166202	-406.409	22.18	22.18	44.37	1956	502
22567.2411	7912.366202	-367.409	17.95	17.95	35.89	2808	502
22701.1411	10309.0662	-207.334	19.12	19.12	38.25	3073	502
37865.6411	10928.3662	-235.269	20.96	20.96	41.92	2419	502
8442.341102	12589.2662	-546.409	41.68	41.68	83.37	1018	502
39583.0411	13753.8662	-539.409	33.06	33.06	66.13	1173	502
7214.441102	14909.9662	-636.409	30.97	30.97	61.94	1555	502
29385.8411	17510.9662	-155.239	30.52	30.52	61.04	1376	502
7307.541102	18054.4662	-371.409	22.84	22.84	45.69	1702	502
26222.5411	18666.2662	-498.409	22.98	22.98	45.97	2481	502
6519.641102	19915.7662	-57.0893	19.03	19.03	38.06	3327	502
28924.0411	21552.3662	-297.409	33.82	33.82	67.64	1370	502
4103.741102	23423.4662	-335.409	31.77	31.77	63.54	1157	502
31224.3411	25319.3662	-250.369	14.74	14.74	29.48	3413	502
10556.2411	28372.9662	-31.4193	31.44	31.44	62.88	1214	502
26207.2411	30663.2662	-17.0743	24.96	24.96	49.93	1564	502
8194.141102	31861.9662	-441.409	19.57	19.57	39.14	1948	502
7198.341102	34725.8662	-134.854	17.12	17.12	34.24	3278	502
12897.7411	37667.6662	-254.899	37.54	37.54	75.08	1225	502
5543.43937	3086.16416	-250.316	13.61	13.61	27.22	3936	510
24835.03937	3639.96416	-528.356	8.69	8.69	17.38	13161	510
21380.83937	6278.66416	-501.356	26.42	26.42	52.85	2100	510
14161.03937	6864.16416	-7.96056	24.52	24.52	49.03	2405	510
21949.53937	8051.96416	-60.0556	31.86	31.86	63.73	1805	510
17331.53937	9640.26416	41.8694	20.65	20.65	41.31	4357	510
38476.43937	10705.56416	-66.0956	34.85	34.85	69.71	1102	510
37884.93937	10851.16416	-198.221	15.64	15.64	31.27	3764	510
8677.13937	11620.16416	-248.051	20.91	20.91	41.82	1868	510
33150.53937	14158.96416	-370.356	19.24	19.24	38.48	1888	510
27130.33937	14721.46416	-297.356	26.99	26.99	53.98	1482	510
32065.43937	14659.96416	-563.356	34.12	34.12	68.25	1176	510
8591.93937	16089.26416	-491.356	16.96	16.96	33.91	3673	510
32624.13937	19089.66416	-511.356	30.47	30.47	60.95	1176	510
18594.03937	19442.26416	-563.356	38.88	38.88	77.76	1116	510
32082.43937	19384.16416	-464.356	20.77	20.77	41.54	2315	510
14883.13937	19751.76416	-130.271	20.42	20.42	40.84	2777	510
31263.43937	21054.76416	-237.481	18.63	18.63	37.26	2102	510
30719.33937	24761.46416	-152.166	26.16	26.16	52.33	1420	510
26740.93937	26861.66416	-166.511	26.99	26.99	53.98	1114	510
17698.53937	28004.66416	-617.356	25.20	25.20	50.40	3070	510
9456.03937	28281.66416	-642.356	43.90	43.90	87.79	1116	510
20049.63937	32118.76416	36.5844	11.66	11.66	23.31	9736	510
11643.43937	32218.96416	-232.196	17.62	17.62	35.23	3303	510
7121.63937	33532.06416	-159.716	30.33	30.33	60.66	1042	510
13741.03937	35273.56416	-374.356	31.82	31.82	63.63	1497	510
32529.63937	35314.96416	-541.356	40.77	40.77	81.53	1088	510
20929.23937	36669.46416	-252.581	19.00	19.00	38.01	2825	510
22520.73937	37773.96416	40.3594	23.36	23.36	46.72	2029	510
1056.43937	38554.46416	-226.156	24.21	24.21	48.42	1696	510
24063.83764	645.2621187	-75.0724	27.41	27.41	54.82	1175	518
21125.93764	2228.562119	-80.3574	28.52	28.52	57.04	1214	518
24854.83764	3599.062119	-293.272	16.65	16.65	33.30	3004	518
10124.73764	3766.462119	-33.5474	29.60	29.60	59.20	1234	518
12041.93764	4291.562119	-405.272	27.15	27.15	54.31	1453	518
35681.73764	5519.362119	1.18255	26.23	26.23	52.47	2258	518
34504.93764	6762.862119	-534.272	32.19	32.19	64.39	1285	518
16218.13764	7395.362119	-115.087	24.89	24.89	49.78	1357	518
37363.93764	8219.462119	-149.062	26.38	26.38	52.75	1514	518
34891.93764	13128.66212	-642.272	18.13	18.13	36.27	4634	518
4988.337638	14370.16212	26.8526	23.79	23.79	47.57	2628	518
25177.03764	14775.36212	-1.08245	39.78	39.78	79.55	1944	518
28468.33764	14632.96212	-347.272	11.96	11.96	23.93	4726	518
31828.23764	15723.66212	-305.272	16.63	16.63	33.25	3670	518
19013.93764	17460.26212	-249.477	18.20	18.20	36.41	2744	518
6544.537638	19918.46212	-223.807	40.18	40.18	80.35	1310	518
34203.63764	21818.26212	-241.927	12.86	12.86	25.72	3422	518
33390.13764	24151.06212	-365.272	11.54	11.54	23.08	5417	518
29076.63764	24801.16212	-229.092	37.73	37.73	75.45	1126	518
36435.13764	26196.96212	-636.272	37.04	37.04	74.09	1275	518
8846.037638	27394.36212	-164.917	29.39	29.39	58.78	1063	518
27396.23764	29376.96212	-186.057	14.77	14.77	29.53	3807	518
28950.23764	30105.26212	-78.8474	24.96	24.96	49.93	1800	518
29235.73764	31349.66212	-31.2824	27.39	27.39	54.78	1345	518
6980.537638	31501.56212	-389.272	24.49	24.49	48.98	2548	518
21456.43764	31957.76212	-541.272	20.56	20.56	41.12	2242	518
26889.93764	31983.46212	-437.272	24.19	24.19	48.37	2715	518
28929.83764	37108.56212	-317.272	37.16	37.16	74.32	1121	518
30618.43764	38063.76212	-610.272	47.45	47.45	94.91	1022	518
4408.935906	533.660077	10.3257	20.51	20.51	41.02	1859	526
1240.135906	2659.660077	-82.5393	31.65	31.65	63.30	1336	526
23684.53591	4143.260077	-624.189	34.19	34.19	68.39	1515	526
21621.03591	6706.960077	-236.559	13.89	13.89	27.79	4449	526
20044.43591	7450.560077	-471.189	36.50	36.50	73.00	1619	526
8930.635906	7949.860077	-342.189	18.82	18.82	37.63	2412	526
22840.13591	10267.26008	-164.079	18.09	18.09	36.17	2719	526
37915.13591	10840.26008	-483.189	32.92	32.92	65.85	1426	526
40791.83591	11810.96008	-579.189	35.77	35.77	71.54	1026	526
27821.93591	11757.36008	-480.189	25.91	25.91	51.81	1949	526
23004.23591	13502.16008	-399.189	38.72	38.72	77.43	1383	526
11471.63591	15712.56008	-25.1593	24.09	24.09	48.18	2152	526
5623.535906	16515.06008	-140.674	14.34	14.34	28.68	2514	526
41312.63591	16496.16008	-489.189	35.98	35.98	71.97	1083	526
6606.435906	16796.76008	-314.189	4.85	4.85	9.70	14777	526
10185.03591	17061.86008	-10.0593	40.11	40.11	80.21	1019	526
34204.53591	18528.56008	-475.189	17.69	17.69	35.37	2430	526
32126.43591	19276.36008	-310.189	24.73	24.73	49.45	1312	526
29150.43591	19623.86008	-115.004	27.01	27.01	54.02	1904	526
20322.93591	20939.16008	-475.189	19.31	19.31	38.62	3514	526
28843.13591	21472.26008	-209.379	24.26	24.26	48.51	1116	526
6300.335906	27548.46008	-458.189	25.83	25.83	51.67	2110	526
32254.13591	27699.96008	-511.189	30.36	30.36	60.71	1066	526
6270.435906	28805.16008	-308.189	23.88	23.88	47.76	1787	526
9384.635906	30472.66008	-158.039	38.79	38.79	77.57	1177	526
2537.035906	30810.66008	-264.189	19.33	19.33	38.67	1739	526
4902.535906	31283.36008	-331.189	20.58	20.58	41.17	2761	526
15215.63591	33282.06008	34.4857	38.32	38.32	76.63	1120	526
2875.935906	35567.86008	-393.189	37.89	37.89	75.78	1194	526
19910.23591	36886.66008	-384.189	23.41	23.41	46.82	1799	526
27003.13417	5767.258035	-264.106	26.94	26.94	53.88	1096	534
34168.23417	6359.058035	17.9588	36.53	36.53	73.05	1198	534
39292.53417	7416.258035	-240.251	32.36	32.36	64.72	1048	534
11843.43417	9435.258035	-428.106	22.14	22.14	44.27	3347	534
18110.43417	9437.658035	-177.586	11.73	11.73	23.46	4379	534
36943.13417	10143.65804	-305.106	20.37	20.37	40.74	1902	534
8700.734174	11454.45804	-455.106	33.21	33.21	66.41	1095	534
27239.73417	16250.85804	-188.156	29.51	29.51	59.02	1511	534
32647.73417	16417.15804	-407.106	13.09	13.09	26.19	4263	534
29573.13417	16682.75804	-31.8712	19.73	19.73	39.47	3471	534
7259.234174	18070.35804	-384.106	16.77	16.77	33.54	2813	534
37631.43417	22331.45804	-236.476	17.12	17.12	34.24	2787	534
36708.53417	22508.05804	-136.061	26.64	26.64	53.27	1428	534
3344.734174	26796.35804	-197.971	30.61	30.61	61.23	1078	534
10525.43417	31755.35804	-199.481	30.38	30.38	60.76	1451	534
31634.83417	34353.95804	-291.106	21.52	21.52	43.05	1182	534
5016.434174	37064.25804	11.1638	30.29	30.29	60.57	2248	534
25218.93417	39218.45804	43.6288	51.67	51.67	103.34	1208	534
21403.23417	39485.05804	-215.336	21.03	21.03	42.06	2672	534
28450.93244	2284.855993	-620.023	37.92	37.92	75.83	1450	542
25125.13244	2735.855993	-491.023	33.30	33.30	66.60	1251	542
38037.53244	4240.455993	-211.478	27.34	27.34	54.68	1150	542
9605.332442	4626.455993	-288.023	23.08	23.08	46.16	1478	542
30802.73244	5265.755993	-181.278	12.72	12.72	25.43	4163	542
13260.43244	5999.155993	-448.023	25.60	25.60	51.20	1982	542
24330.23244	9253.455993	-521.023	31.67	31.67	63.35	1422	542
27800.13244	10184.75599	-100.493	25.27	25.27	50.54	1579	542
37138.13244	13059.95599	-438.023	21.45	21.45	42.91	1299	542
34068.83244	13286.85599	-301.023	25.27	25.27	50.54	1307	542
28676.43244	17539.65599	-75.5781	28.19	28.19	56.38	1549	542
30373.33244	18105.65599	-394.023	18.82	18.82	37.63	2258	542
38626.93244	20264.65599	-4.6081	25.10	25.10	50.21	2100	542
34092.73244	22045.65599	-462.023	19.12	19.12	38.25	2456	542
24539.23244	24960.45599	-640.023	39.38	39.38	78.75	1119	542
29929.63244	27870.05599	-34.0531	13.87	13.87	27.74	4433	542
31548.13244	31620.15599	-304.023	27.11	27.11	54.21	1411	542
16312.63244	34753.45599	-319.023	19.52	19.52	39.05	3014	542
6981.332442	36504.55599	-145.038	22.68	22.68	45.36	1926	542
11725.43244	36604.25599	-241.678	28.66	28.66	57.32	1264	542
30836.43244	36981.45599	-529.023	30.47	30.47	60.95	1389	542
8392.232442	37066.55599	39.9369	23.62	23.62	47.24	2611	542
18299.13244	38537.45599	-387.023	25.65	25.65	51.29	2079	542
14898.13244	39729.35599	-224.313	18.18	18.18	36.36	3488	542
5455.830711	704.8539517	-189.5	25.69	25.69	51.39	1019	550
6048.730711	1795.853952	-476.94	35.56	35.56	71.12	1077	550
29799.43071	2270.153952	-219.7	22.98	22.98	45.97	2182	550
21489.23071	2605.553952	-526.94	38.13	38.13	76.25	1391	550
5011.630711	4747.553952	45.305	28.90	28.90	57.79	1929	550
7571.130711	6522.953952	-458.94	23.50	23.50	47.01	1943	550
31618.33071	7074.953952	33.98	29.96	29.96	59.91	1960	550
9241.330711	8694.753952	-652.94	39.61	39.61	79.22	1262	550
35729.33071	9352.453952	-261.94	21.27	21.27	42.53	1702	550
20321.53071	10241.05395	-372.94	22.87	22.87	45.73	1714	550
35994.83071	11550.25395	-381.94	21.83	21.83	43.66	1630	550
30325.63071	15165.15395	-631.94	23.79	23.79	47.57	2831	550
14060.43071	15352.05395	-322.94	22.75	22.75	45.50	1871	550
32540.93071	16700.45395	-416.94	12.43	12.43	24.87	5785	550
10688.53071	21079.65395	-599.94	27.06	27.06	54.12	2153	550
24766.23071	21381.05395	-223.475	21.41	21.41	42.81	1837	550
34195.53071	21875.55395	-93.615	29.01	29.01	58.03	1053	550
28932.83071	23273.15395	6.80001	37.77	37.77	75.55	1143	550
28471.13071	24760.45395	-542.94	30.52	30.52	61.04	1876	550
30054.83071	24772.35395	-28.685	28.47	28.47	56.94	1328	550
18235.93071	25195.95395	-594.94	46.72	46.72	93.45	1166	550
22370.83071	27727.55395	-411.94	18.25	18.25	36.50	3515	550
28408.13071	27650.15395	6.80001	30.03	30.03	60.05	2027	550
2990.230711	31554.15395	-92.86	31.56	31.56	63.11	1402	550
20356.23071	32157.25395	-319.94	25.76	25.76	51.53	2361	550
27227.13071	34333.35395	-380.94	32.52	32.52	65.05	1082	550
35434.93071	34205.25395	-26.42	24.42	24.42	48.84	1573	550
21757.23071	35396.65395	-384.94	37.07	37.07	74.14	1029	550
29986.02898	598.85191	-150.157	15.71	15.71	31.42	3554	558
14069.62898	2189.75191	-593.857	38.83	38.83	77.67	1630	558
29956.72898	3239.65191	-159.972	43.47	43.47	86.95	1128	558
31221.12898	3157.35191	-274.857	35.47	35.47	70.93	1108	558
10137.02898	3743.75191	-115.427	20.44	20.44	40.88	1997	558
6396.328979	4159.85191	-330.857	22.21	22.21	44.42	1357	558
23666.02898	4201.45191	-405.857	16.58	16.58	33.16	3457	558
20373.52898	6745.35191	-64.8419	13.19	13.19	26.38	5417	558
31485.92898	8672.95191	-396.857	15.85	15.85	31.70	2837	558
18072.92898	9410.75191	-36.1519	10.95	10.95	21.90	7404	558
34038.52898	9472.95191	27.2681	38.20	38.20	76.40	1031	558
21664.82898	9886.95191	-468.857	28.07	28.07	56.14	2441	558
23092.02898	11677.35191	-312.857	27.72	27.72	55.44	1682	558
30015.82898	13156.85191	-274.857	33.51	33.51	67.02	1154	558
17369.52898	13480.05191	-156.197	14.01	14.01	28.02	3477	558
32566.12898	13789.05191	-321.857	22.96	22.96	45.92	1840	558
6652.028979	15645.05191	-369.857	22.02	22.02	44.04	2124	558
29745.32898	16509.35191	-184.132	17.03	17.03	34.05	3166	558
32540.02898	16703.15191	-289.857	17.33	17.33	34.67	1738	558
28199.82898	17616.45191	-535.857	42.15	42.15	84.31	1046	558
5750.028979	18537.55191	-396.857	28.24	28.24	56.47	1571	558
30095.72898	21016.05191	-197.722	25.06	25.06	50.11	1118	558
17625.32898	22863.25191	-209.802	17.57	17.57	35.14	2950	558
31817.62898	24383.95191	-141.852	22.87	22.87	45.73	2220	558
10682.12898	29498.65191	-63.3319	33.89	33.89	67.78	1312	558
30627.52898	33668.85191	-69.3719	18.77	18.77	37.54	2049	558
22509.52898	34283.85191	-545.857	50.19	50.19	100.37	1337	558
35027.12898	36587.85191	-249.817	12.08	12.08	24.16	4876	558
27314.82898	36982.35191	-518.857	45.50	45.50	91.00	1275	558
22056.42898	37324.85191	-28.6019	29.53	29.53	59.06	1119	558
16137.62898	37588.55191	-130.527	26.07	26.07	52.14	1876	558
14084.82898	39788.95191	-465.857	22.14	22.14	44.27	1964	558
25487.42725	1446.649868	-134.974	21.55	21.55	43.10	2204	566
25982.42725	2783.649868	-44.3738	25.50	25.50	51.01	2521	566
9408.227247	3668.649868	-400.774	35.84	35.84	71.69	1442	566
35810.52725	3887.049868	-183.294	34.52	34.52	69.05	1132	566
13112.82725	5154.349868	-238.409	12.06	12.06	24.12	5495	566
33105.52725	5846.849868	9.23124	29.77	29.77	59.53	1403	566
7672.827247	6390.049868	-639.774	34.05	34.05	68.11	1493	566
20103.02725	7446.949868	-337.774	24.30	24.30	48.61	1655	566
23605.42725	7429.549868	-389.774	26.54	26.54	53.08	1111	566
9608.127247	7561.049868	-379.774	23.62	23.62	47.24	1613	566
8489.827247	7866.549868	-473.774	46.84	46.84	93.68	1098	566
31639.52725	8296.349868	-604.774	19.69	19.69	39.38	4376	566
37388.72725	8348.149868	-397.774	39.52	39.52	79.03	1043	566
21911.42725	10451.64987	-198.394	17.05	17.05	34.10	2939	566
20536.62725	11044.84987	-598.774	39.54	39.54	79.08	1196	566
36517.22725	13057.84987	-333.774	24.09	24.09	48.18	1494	566
28609.02725	14619.24987	-273.774	9.70	9.70	19.41	6207	566
28619.92725	14970.24987	-533.774	28.50	28.50	56.99	1726	566
6143.027247	15332.94987	-301.774	15.94	15.94	31.89	2012	566
23953.42725	15383.54987	-355.774	24.44	24.44	48.89	1802	566
32518.92725	16755.24987	-529.774	30.12	30.12	60.24	1353	566
19418.02725	17440.34987	-403.774	33.72	33.72	67.45	1679	566
41382.92725	18356.24987	-335.774	25.22	25.22	50.44	1599	566
28356.92725	20870.04987	-279.774	21.08	21.08	42.15	2273	566
13787.22725	21470.04987	-125.914	17.64	17.64	35.28	2662	566
32135.72725	22609.14987	-196.129	18.89	18.89	37.77	2506	566
1881.427247	25980.34987	-39.8438	23.20	23.20	46.39	2884	566
27347.72725	27004.64987	-582.774	32.88	32.88	65.75	2278	566
37131.42725	27551.64987	-577.774	39.99	39.99	79.98	1037	566
23343.32725	30443.24987	-391.774	20.68	20.68	41.35	3232	566
30859.52725	34551.94987	-310.774	22.98	22.98	45.97	2468	566
21337.12725	35586.14987	25.8412	31.65	31.65	63.30	1548	566
9408.027247	36343.94987	-416.774	24.44	24.44	48.89	1093	566
35050.82725	36559.64987	-238.409	16.98	16.98	33.96	3147	566
18406.62725	38773.64987	-429.774	33.89	33.89	67.78	1033	566
10197.52725	39126.44987	-52.6788	40.39	40.39	80.78	1284	566
22957.02725	39987.34987	-494.774	28.54	28.54	57.09	1185	566
11230.72725	40324.64987	-141.769	25.43	25.43	50.87	1697	566
10459.52552	794.1478265	-257.691	16.39	16.39	32.78	2812	574
22084.62552	3808.047827	-403.691	23.41	23.41	46.82	1699	574
25910.62552	4702.547827	-578.691	29.84	29.84	59.68	2187	574
32422.42552	5356.047827	-60.1456	23.67	23.67	47.34	1889	574
4484.325515	6990.847827	-308.691	17.14	17.14	34.29	2624	574
5150.225515	7402.647827	-504.691	34.29	34.29	68.58	1477	574
9591.625515	7664.847827	-452.691	24.37	24.37	48.75	2041	574
12117.72552	7891.647827	-137.156	24.85	24.85	49.69	1422	574
15038.02552	8720.147827	-116.016	21.83	21.83	43.66	2216	574
6432.725515	8796.647827	-151.501	14.67	14.67	29.34	3501	574
8643.425515	9028.847827	-89.5906	30.38	30.38	60.76	1596	574
32394.52552	12392.44783	-356.691	17.26	17.26	34.52	2876	574
27206.22552	16114.74783	-553.691	16.46	16.46	32.92	3530	574
28628.92552	18821.94783	-230.776	24.75	24.75	49.50	1607	574
2517.925515	19097.24783	-301.691	14.29	14.29	28.59	2972	574
34568.62552	20350.34783	-640.691	41.00	41.00	82.00	1159	574
32811.22552	26967.74783	-321.691	32.26	32.26	64.53	1315	574
4892.725515	31371.24783	-379.691	22.47	22.47	44.93	1370	574
36079.72552	36055.44783	-581.691	38.39	38.39	76.77	1108	574
23997.22378	1532.745785	-228.428	11.82	11.82	23.64	4724	582
31404.02378	3152.245785	-84.2225	29.53	29.53	59.06	1031	582
28385.82378	4986.545785	-0.417529	15.57	15.57	31.13	4626	582
18321.62378	6691.245785	-604.608	16.16	16.16	32.31	3695	582
40094.42378	6838.145785	-232.958	13.52	13.52	27.04	4291	582
17958.62378	9382.045785	-1.17253	32.59	32.59	65.19	1290	582
19720.92378	9620.545785	-464.608	23.29	23.29	46.58	2589	582
25157.52378	10709.74578	-476.608	18.37	18.37	36.74	3920	582
16302.72378	11550.54578	-498.608	38.98	38.98	77.95	1213	582
30035.92378	13220.54578	-496.608	34.41	34.41	68.81	1845	582
17346.32378	13495.34578	-114.423	13.82	13.82	27.65	3329	582
29100.62378	14715.14578	-402.608	14.15	14.15	28.31	5306	582
28972.62378	18051.84578	-132.543	30.83	30.83	61.65	1375	582
38955.02378	19282.14578	-323.608	18.42	18.42	36.83	1731	582
32829.82378	19675.64578	-335.608	26.02	26.02	52.05	1403	582
1816.923783	20890.84578	-277.608	31.13	31.13	62.27	1458	582
40735.92378	25341.14578	-531.608	21.22	21.22	42.44	3148	582
27298.12378	27767.74578	-29.8625	16.39	16.39	32.78	5006	582
33048.22378	27841.04578	-407.608	25.86	25.86	51.72	1344	582
28453.92378	28425.74578	-168.783	37.37	37.37	74.75	1050	582
27976.72378	31676.94578	-585.608	29.56	29.56	59.11	2127	582
25048.22378	32672.34578	-349.608	18.27	18.27	36.55	2547	582
35408.22378	35007.84578	-360.608	20.46	20.46	40.93	2070	582
17349.52378	35237.74578	-293.608	35.73	35.73	71.45	1305	582
24070.12205	1529.243743	-320.524	15.17	15.17	30.33	3142	590
29288.72205	3485.043743	-427.524	29.63	29.63	59.25	1196	590
16873.42205	5089.843743	9.48059	33.68	33.68	67.35	1445	590
22009.62205	7355.143743	-325.524	20.89	20.89	41.78	1695	590
11557.52205	9347.343743	-129.439	11.23	11.23	22.47	5626	590
14553.12205	9414.043743	-244.954	29.20	29.20	58.40	1415	590
23600.12205	10052.94374	-11.6594	21.97	21.97	43.94	2558	590
24022.12205	15654.54374	-306.524	35.14	35.14	70.27	1340	590
32953.12205	16151.64374	-427.524	25.27	25.27	50.54	2145	590
7346.622051	18484.54374	-34.3094	31.75	31.75	63.49	1752	590
32203.42205	20377.24374	-358.524	14.37	14.37	28.73	5261	590
40822.72205	29733.74374	-636.524	47.48	47.48	94.95	1067	590
12378.02205	31612.84374	-465.524	21.43	21.43	42.86	3267	590
7213.722051	34770.24374	-185.309	19.00	19.00	38.01	3046	590
5805.222051	36006.04374	-109.054	35.47	35.47	70.93	1486	590
14246.82205	36505.64374	18.5406	33.42	33.42	66.83	1328	590
3210.022051	36851.74374	-303.524	24.66	24.66	49.31	1935	590
21705.52205	38024.74374	-623.524	34.74	34.74	69.47	2355	590
15268.92205	39183.34374	-558.524	15.40	15.40	30.80	5630	590
20286.12032	772.8417013	-39.5113	27.46	27.46	54.92	1235	598
25016.62032	4635.841701	-453.441	21.52	21.52	43.05	2324	598
19491.02032	6074.741701	20.8887	37.84	37.84	75.69	1567	598
15172.92032	6596.741701	-151.251	21.12	21.12	42.25	1909	598
33427.42032	8275.841701	-161.066	22.54	22.54	45.07	1258	598
34169.72032	9124.241701	-40.2663	26.35	26.35	52.70	2513	598
17292.22032	9800.841701	-363.441	26.66	26.66	53.32	1455	598
23644.62032	10816.1417	-440.441	34.83	34.83	69.66	1192	598
6628.02032	10950.2417	-454.441	13.54	13.54	27.08	5638	598
28924.52032	11665.2417	-501.441	22.87	22.87	45.73	1930	598
37085.72032	11589.1417	-120.296	30.54	30.54	61.09	1133	598
30927.92032	13969.2417	-540.441	33.39	33.39	66.79	1477	598
30169.02032	16085.3417	-524.441	12.29	12.29	24.59	6923	598
32211.02032	17507.9417	-610.441	28.59	28.59	57.18	2005	598
31636.02032	18879.9417	-178.431	11.40	11.40	22.80	3924	598
2634.22032	20427.7417	-513.441	34.57	34.57	69.14	1126	598
27796.72032	20552.1417	-307.441	28.64	28.64	57.27	1162	598
38290.72032	21630.4417	-309.441	12.95	12.95	25.91	3422	598
29149.32032	22452.2417	-535.441	11.30	11.30	22.61	7965	598
2802.52032	22722.7417	-527.441	22.11	22.11	44.23	2882	598
28539.12032	24953.4417	-139.926	34.08	34.08	68.15	1037	598
40714.82032	25294.2417	-304.441	15.83	15.83	31.65	3205	598
22791.52032	25855.5417	-379.441	29.39	29.39	58.78	1067	598
34424.92032	27286.3417	-544.441	32.78	32.78	65.56	1105	598
30676.92032	29876.9417	-296.441	27.81	27.81	55.63	1562	598
20465.32032	32289.9417	-481.441	24.82	24.82	49.64	1703	598
21846.92032	32259.7417	-229.771	21.22	21.22	42.44	1730	598
26664.92032	32222.5417	-152.761	18.86	18.86	37.73	4384	598
22979.81859	400.0396596	-80.9532	27.01	27.01	54.02	2108	606
24125.81859	1576.83966	-293.358	12.29	12.29	24.59	6089	606
6923.418588	2222.73966	-225.913	13.71	13.71	27.41	4039	606
26368.81859	3983.13966	-118.703	31.13	31.13	62.27	1103	606
21793.21859	4803.93966	-444.358	9.33	9.33	18.65	9952	606
8964.118588	5777.63966	-330.358	22.40	22.40	44.79	2538	606
18296.51859	7693.73966	-462.358	28.66	28.66	57.32	1919	606
13545.31859	8161.03966	26.2568	30.87	30.87	61.75	1445	606
31547.31859	7943.03966	-43.2032	31.25	31.25	62.50	1510	606
22972.41859	8864.53966	-197.223	28.94	28.94	57.89	1536	606
29899.41859	13933.03966	-324.358	15.92	15.92	31.84	2653	606
32782.41859	15345.93966	-585.358	22.98	22.98	45.97	2668	606
30165.31859	16004.43966	-360.358	15.45	15.45	30.90	3843	606
24297.11859	20535.03966	-216.098	26.49	26.49	52.99	1696	606
31770.01859	21072.03966	-229.688	16.67	16.67	33.35	2552	606
2227.618588	25969.53966	-50.7532	25.08	25.08	50.16	1445	606
30854.11859	26749.53966	-529.358	25.32	25.32	50.63	1639	606
36016.01859	27634.53966	-233.463	32.57	32.57	65.14	1188	606
3910.518588	29198.43966	-352.358	26.23	26.23	52.47	2211	606
5125.818588	29281.63966	-498.358	24.47	24.47	48.94	2481	606
13164.61859	29199.33966	-305.358	24.16	24.16	48.32	1498	606
16474.01859	30539.93966	-268.358	28.80	28.80	57.60	1921	606
29963.51859	32893.03966	-50.7532	46.30	46.30	92.60	1132	606
3597.118588	35996.33966	-250.073	24.00	24.00	47.99	1878	606
18619.01859	37473.53966	-538.358	42.74	42.74	85.49	1177	606
11936.21686	1298.937618	-191.1	30.07	30.07	60.15	1028	614
26383.31686	2689.037618	-196.385	27.11	27.11	54.21	1375	614
25120.81686	4955.737618	-393.275	21.50	21.50	43.00	2467	614
18244.11686	5909.537618	-617.275	16.60	16.60	33.21	3888	614
16951.21686	8460.637618	-606.275	48.14	48.14	96.27	1088	614
3538.216856	13310.33762	-170.715	23.27	23.27	46.53	1113	614
34797.51686	15902.33762	-561.275	32.45	32.45	64.90	1319	614
19740.71686	16217.43762	-379.275	25.53	25.53	51.06	2344	614
29915.71686	17712.03762	-131.455	15.68	15.68	31.37	2474	614
32099.21686	20349.43762	24.0749	23.06	23.06	46.11	2753	614
10721.31686	21093.93762	-407.275	29.60	29.60	59.20	1806	614
24820.51686	24986.03762	-141.27	20.68	20.68	41.35	2476	614
34354.61686	26624.23762	-388.275	23.10	23.10	46.21	1395	614
29936.11686	27861.23762	-144.29	7.82	7.82	15.64	6907	614
26793.21686	28210.93762	-544.275	34.41	34.41	68.81	1080	614
11235.11686	29692.13762	-336.275	20.54	20.54	41.07	1791	614
23251.21686	31950.83762	4.44493	33.28	33.28	66.55	1153	614
4523.116856	35429.53762	-57.4651	26.26	26.26	52.52	1888	614
27081.51686	40303.13762	-229.605	26.31	26.31	52.61	1505	614
24077.31512	1592.035576	-365.192	14.72	14.72	29.44	4296	622
21873.41512	2226.935576	-296.192	26.42	26.42	52.85	1593	622
5537.915124	3053.135576	-260.192	19.62	19.62	39.23	2130	622
1564.015124	4064.235576	-243.867	15.87	15.87	31.75	3006	622
26514.31512	4060.435576	-644.192	40.79	40.79	81.58	1361	622
33038.91512	4828.135576	-424.192	32.59	32.59	65.19	1211	622
34015.11512	4917.235576	-532.192	27.98	27.98	55.95	1470	622
23331.41512	6171.735576	15.098	36.08	36.08	72.16	1289	622
15158.61512	6573.435576	-65.687	26.09	26.09	52.19	1727	622
33433.51512	8749.835576	-336.192	24.14	24.14	48.28	1131	622
37774.51512	10052.33558	-408.192	10.76	10.76	21.52	5902	622
36890.61512	10123.83558	-504.192	25.03	25.03	50.07	2531	622
40664.71512	10477.63558	-324.192	21.93	21.93	43.85	2817	622
33919.81512	13331.53558	-303.192	16.20	16.20	32.40	3177	622
8939.715124	14480.53558	-612.192	11.54	11.54	23.08	4978	622
37568.11512	14747.53558	-453.192	19.90	19.90	39.80	2707	622
7178.915124	14747.73558	-546.192	30.43	30.43	60.85	2360	622
3872.015124	15474.93558	43.033	17.10	17.10	34.19	4225	622
28857.61512	16445.53558	-257.192	27.11	27.11	54.21	1551	622
35349.11512	17043.83558	-374.192	28.90	28.90	57.79	1508	622
7273.015124	17975.03558	-308.192	17.59	17.59	35.18	2855	622
30788.31512	18721.33558	-524.192	27.08	27.08	54.16	1949	622
26609.31512	19170.13558	-460.192	16.39	16.39	32.78	4094	622
23227.31512	19813.03558	-252.927	24.61	24.61	49.22	1737	622
38864.21512	19743.83558	-615.192	26.85	26.85	53.69	2235	622
40435.61512	20169.33558	-367.192	29.32	29.32	58.64	1336	622
2602.415124	20310.83558	-311.192	22.82	22.82	45.64	2008	622
31088.71512	26703.33558	-510.192	35.23	35.23	70.46	1038	622
14847.81512	30682.03558	-98.907	27.41	27.41	54.82	2300	622
28209.51512	36231.83558	-369.192	9.77	9.77	19.55	7167	622
30048.71339	2233.033534	-252.844	17.17	17.17	34.34	2291	630
32230.91339	2524.633534	-230.949	32.66	32.66	65.33	1192	630
16926.61339	4507.633534	-1.42884	21.27	21.27	42.53	2990	630
10669.01339	5341.133534	-377.109	26.26	26.26	52.52	1511	630
15687.11339	5469.333534	-120.719	18.96	18.96	37.92	2619	630
14155.41339	5657.833534	-221.889	26.23	26.23	52.47	1733	630
18318.01339	6629.633534	-504.109	14.55	14.55	29.11	4408	630
31571.71339	7454.133534	-414.109	30.83	30.83	61.65	1327	630
31966.91339	8028.333534	-156.959	12.25	12.25	24.49	5790	630
35913.71339	8799.533534	-603.109	21.90	21.90	43.80	3360	630
14386.31339	10561.33353	-513.109	29.86	29.86	59.72	1881	630
16808.81339	13701.73353	-406.109	29.63	29.63	59.25	1220	630
30721.81339	13950.03353	-502.109	21.85	21.85	43.71	2643	630
37876.61339	20482.23353	-469.109	18.96	18.96	37.92	2855	630
39171.01339	22395.53353	-393.109	31.77	31.77	63.54	1387	630
2313.313392	23572.63353	-459.109	14.60	14.60	29.20	5221	630
27348.61339	24061.83353	-315.109	28.10	28.10	56.19	1545	630
36651.21339	24485.33353	-579.109	32.78	32.78	65.56	1129	630
6385.413392	25682.93353	-279.109	24.33	24.33	48.65	1897	630
1975.613392	26048.23353	-629.109	35.98	35.98	71.97	1340	630
26535.11339	26486.73353	-486.109	9.73	9.73	19.45	9419	630
31174.41339	29013.33353	-573.109	26.52	26.52	53.03	1583	630
5172.313392	29553.03353	-407.109	10.90	10.90	21.81	6107	630
13319.01339	30528.03353	-551.109	21.45	21.45	42.91	3788	630
29692.31339	30693.03353	-580.109	29.98	29.98	59.96	1952	630
30279.81339	33053.13353	-172.059	34.45	34.45	68.91	1031	630
28341.31339	35374.33353	-450.109	24.87	24.87	49.74	2012	630
12753.21339	37585.53353	-107.129	21.22	21.22	42.44	1885	630
5615.413392	38549.43353	-334.109	28.99	28.99	57.98	1491	630
13907.51339	38505.63353	-246.049	25.10	25.10	50.21	2189	630
4399.01166	456.0314927	-49.6657	23.31	23.31	46.63	1329	638
24454.21166	1128.931493	-167.446	24.33	24.33	48.65	1248	638
27949.41166	3851.531493	-73.0707	30.57	30.57	61.14	1026	638
30180.31166	4457.831493	-571.026	25.53	25.53	51.06	2310	638
28481.41166	4986.531493	-113.841	24.92	24.92	49.83	1059	638
10591.01166	5312.731493	-165.181	30.19	30.19	60.38	1113	638
21942.61166	6165.231493	20.5493	38.17	38.17	76.35	1828	638
34524.21166	8100.831493	-221.051	16.34	16.34	32.69	3188	638
9670.61166	8330.531493	-612.026	21.71	21.71	43.43	4528	638
36052.61166	9251.131493	-240.681	28.80	28.80	57.60	1002	638
23511.11166	11018.73149	-162.161	33.11	33.11	66.22	1038	638
8972.21166	12183.63149	-165.181	24.00	24.00	47.99	2769	638
17206.91166	12774.13149	-115.351	14.70	14.70	29.39	3449	638
27953.51166	13539.33149	-150.836	20.70	20.70	41.40	3002	638
15714.11166	13868.83149	42.4443	26.99	26.99	53.98	3849	638
35125.21166	15951.23149	-549.026	34.71	34.71	69.43	1217	638
28862.91166	18126.53149	-283.026	21.78	21.78	43.57	1666	638
33618.81166	20484.03149	-452.026	15.35	15.35	30.71	3348	638
24751.51166	21335.93149	-142.531	17.54	17.54	35.09	2441	638
30186.51166	22547.43149	-151.591	21.71	21.71	43.43	1498	638
32117.21166	22861.43149	-236.151	17.73	17.73	35.47	3289	638
1510.71166	24558.93149	-261.026	19.26	19.26	38.53	2591	638
22489.41166	24455.93149	-2.10073	30.05	30.05	60.10	1788	638
831.8116603	26138.03149	-294.026	20.44	20.44	40.88	2025	638
22446.01166	27549.93149	-596.026	43.69	43.69	87.37	1044	638
29915.41166	27836.33149	-151.591	8.64	8.64	17.29	6429	638
22010.71166	29092.73149	-528.026	36.15	36.15	72.30	1132	638
5161.21166	29545.93149	-364.026	9.26	9.26	18.51	6120	638
28571.01166	30345.73149	-280.026	26.31	26.31	52.61	1074	638
10885.01166	31172.03149	-324.026	9.35	9.35	18.70	7522	638
26834.01166	32029.33149	22.0593	36.38	36.38	72.77	1174	638
24361.41166	33655.43149	-21.7307	19.97	19.97	39.94	2770	638
2830.31166	35542.03149	-422.026	22.82	22.82	45.64	1476	638
20886.61166	36539.63149	-408.026	19.78	19.78	39.56	2506	638
26364.01166	37966.43149	-221.806	30.73	30.73	61.47	1442	638
27661.31166	38109.83149	-160.651	27.86	27.86	55.72	1169	638
21451.70993	776.2294509	-115.268	16.84	16.84	33.68	2803	646
16967.60993	4496.929451	-116.778	17.47	17.47	34.95	2420	646
20428.40993	4895.629451	-558.943	39.99	39.99	79.98	1106	646
30403.70993	6257.929451	-483.943	15.43	15.43	30.85	4957	646
31523.90993	7366.629451	-404.943	25.29	25.29	50.59	2098	646
24077.40993	9099.029451	-454.943	23.50	23.50	47.01	1964	646
6750.109928	9994.829451	-427.943	35.75	35.75	71.50	1040	646
23926.30993	10090.62945	-304.943	21.03	21.03	42.06	1951	646
7456.909928	11431.42945	-456.943	20.91	20.91	41.82	1749	646
23577.90993	11105.02945	-113.758	29.91	29.91	59.82	1144	646
27955.90993	13526.82945	-195.298	31.35	31.35	62.69	1285	646
40977.60993	16923.82945	-595.943	24.35	24.35	48.70	2447	646
37168.00993	19092.72945	-310.943	18.32	18.32	36.64	1779	646
15915.70993	21178.02945	-357.943	10.95	10.95	21.90	3951	646
35243.40993	23733.32945	-405.943	28.59	28.59	57.18	1149	646
38710.80993	25402.82945	-394.943	25.01	25.01	50.02	1870	646
11930.20993	26076.12945	-402.943	35.77	35.77	71.54	1325	646
29988.70993	27837.12945	12.3274	9.56	9.56	19.12	9729	646
17559.30993	36567.22945	-460.943	35.18	35.18	70.37	1400	646
25594.3082	1181.827409	-446.859	36.74	36.74	73.48	1054	654
7351.008197	3975.027409	-606.859	54.19	54.19	108.38	1013	654
39053.6082	3955.227409	-140.1	16.67	16.67	33.35	2171	654
40670.0082	5565.327409	-197.479	26.66	26.66	53.32	1161	654
13307.9082	5618.327409	-500.859	22.14	22.14	44.27	1633	654
17066.0082	7629.727409	-115.939	29.39	29.39	58.78	1255	654
15527.2082	7608.027409	-529.859	23.64	23.64	47.29	2802	654
2982.008197	7837.127409	-498.859	40.86	40.86	81.72	1110	654
21547.8082	8652.527409	-534.859	37.07	37.07	74.14	1077	654
36302.8082	10837.32741	-465.859	28.07	28.07	56.14	1656	654
32405.1082	12319.32741	-497.859	32.43	32.43	64.86	1160	654
17207.3082	12782.12741	-37.4195	12.08	12.08	24.16	6787	654
17343.5082	13461.62741	-140.1	23.86	23.86	47.71	1279	654
37534.0082	14733.62741	-578.859	31.20	31.20	62.41	1175	654
32502.4082	15593.42741	-325.859	25.50	25.50	51.01	1043	654
20310.1082	20838.82741	-596.859	33.23	33.23	66.46	1223	654
28608.5082	20868.12741	-267.859	16.11	16.11	32.22	3655	654
27626.2082	22468.12741	-572.859	23.03	23.03	46.06	2697	654
33248.3082	23363.52741	-547.859	16.08	16.08	32.17	4858	654
[truncated: 135,920 more rows]
