# Supplementary material for: Super-resolution analysis of PACSIN2 and EHD2 at caveolae
Source: PLoS One. 2022 Jul 14;17(7):e0271003. doi: 10.1371/journal.pone.0271003 (PMC9282494; doi:10.1371/journal.pone.0271003)
Supplement: S1 Data — (ZIP) [file pone.0271003.s003.zip › 405EHD2polyCy3Caveolin7C8001driftCorr 3DdistanceG_405-647_122K_TS3D.3dlp]

3372.501362	8054.462278	-301	35.61	35.61	71.22	1322	2
11350.50136	10406.86228	98.9175	21.57	21.57	43.14	1101	2
31692.60136	20827.06228	100.882	14.29	14.29	28.59	2429	2
16704.70136	24815.76228	-176	19.12	19.12	38.25	1323	2
34315.70136	34152.56228	-284	27.08	27.08	54.16	1369	2
14709.60136	36910.26228	18.3525	21.03	21.03	42.06	1298	2
7108.304662	2268.564729	5.58	32.45	32.45	64.90	1060	10
31041.40466	2666.564729	-59	20.82	20.82	41.64	2175	10
28092.00466	6221.264729	360.263	25.08	25.08	50.16	1945	10
10285.50796	21498.26718	-169	26.12	26.12	52.23	1036	18
11106.90796	28989.06718	218.783	16.27	16.27	32.55	2648	18
34269.11126	19895.66963	-369	41.00	41.00	82.00	1020	26
31376.11126	25338.06963	137.235	19.90	19.90	39.80	1722	26
2812.811262	32391.96963	-100	17.85	17.85	35.70	2448	26
21224.41456	26537.87208	-133	23.76	23.76	47.52	1197	34
31455.71786	17113.07453	-84	26.99	26.99	53.98	1262	42
2804.617862	32373.67453	39.9675	23.15	23.15	46.30	1588	42
20165.52116	718.976983	-130	32.43	32.43	64.86	1153	50
10222.12446	4707.379434	125.445	30.40	30.40	60.81	1042	58
23178.42446	9375.279434	-20	21.64	21.64	43.28	1052	58
37712.22776	31143.08188	-376	35.56	35.56	71.12	1483	66
25521.23106	11232.58434	298.365	27.93	27.93	55.86	1376	74
10897.13436	30105.88679	-133	19.95	19.95	39.89	1786	82
28587.63766	2934.189237	369.105	37.49	37.49	74.98	1436	90
10278.43766	4730.489237	22.2825	30.99	30.99	61.98	1034	90
21797.53766	21017.18924	258.082	22.70	22.70	45.40	1973	90
708.3409617	5778.791688	168.675	28.78	28.78	57.56	1173	98
9042.340962	10935.99169	-171	31.75	31.75	63.49	1052	98
6597.840962	31119.49169	-180	23.88	23.88	47.76	1343	98
23237.64426	9295.694138	-144.917	27.29	27.29	54.59	1172	106
8696.944262	12570.09414	-317.917	17.22	17.22	34.43	2939	106
23368.04426	16641.59414	270.938	26.16	26.16	52.33	1495	106
19124.04426	25428.69414	65.5956	17.95	17.95	35.89	2310	106
20208.94756	643.2965893	50.0974	22.16	22.16	44.32	1416	114
32044.94756	37026.49659	-374.695	35.47	35.47	70.93	1004	114
8736.750862	12677.99904	-362.473	32.03	32.03	64.06	1046	122
18601.65416	3571.301491	-21.2516	23.22	23.22	46.44	1490	130
748.2541616	5761.501491	111.456	22.18	22.18	44.37	1778	130
21814.25416	20994.50149	13.2059	18.35	18.35	36.69	1561	130
23697.85746	1841.703942	-119.03	28.54	28.54	57.09	1346	138
23330.45746	16622.90394	259.053	22.56	22.56	45.12	1392	138
31582.75746	17035.10394	-395.03	22.04	22.04	44.09	2089	138
29761.35746	23640.30394	168.663	27.98	27.98	55.95	1094	138
28425.06076	2874.506392	-31.8081	25.17	25.17	50.35	1272	146
8652.260762	12620.20639	-12.8781	19.03	19.03	38.06	2003	146
16959.36076	38291.10639	-225.808	29.56	29.56	59.11	1359	146
26620.86406	28367.80884	-163.586	37.70	37.70	75.41	1018	154
16529.66406	31629.70884	35.4861	29.23	29.23	58.45	1001	154
9101.370662	20476.51374	-270.143	25.10	25.10	50.21	1133	170
20107.67396	643.6161955	-62.9212	17.66	17.66	35.33	3072	178
19549.17396	2652.516196	-63.9212	17.38	17.38	34.76	2202	178
27980.57396	26780.3162	-200.921	40.01	40.01	80.02	1064	178
4233.973961	29830.6162	-332.921	35.49	35.49	70.98	1342	178
26849.77396	36039.7162	-306.921	30.61	30.61	61.23	1172	178
18444.17726	6254.118646	169.011	23.81	23.81	47.62	1744	186
23117.77726	38837.51865	95.3231	22.84	22.84	45.69	1045	186
9953.380561	23023.3211	91.6148	26.35	26.35	52.70	1093	194
16700.18716	24796.326	-103.034	15.00	15.00	30.00	2040	210
30942.39046	15524.62845	134.528	19.83	19.83	39.66	2152	218
21810.19046	21005.52845	98.175	22.02	22.02	44.04	1556	218
13444.49376	11628.5309	295.879	27.08	27.08	54.16	1684	226
10979.09376	30044.3309	-36.5907	25.79	25.79	51.57	1040	226
29461.69706	7206.733351	169.359	21.50	21.50	43.00	1648	234
19737.69706	11225.03335	155.604	25.39	25.39	50.77	1437	234
23345.79706	16620.83335	242.064	16.32	16.32	32.64	2668	234
2644.497061	31712.63335	-152.369	26.61	26.61	53.22	1370	234
24575.20036	9941.635802	-71.1472	17.00	17.00	34.01	1427	242
8951.600361	11098.1358	-395.147	33.98	33.98	67.97	1003	242
19731.30036	11206.1358	-23.1472	17.69	17.69	35.37	2973	242
26894.10366	13128.43825	-368.925	18.63	18.63	37.26	2669	250
31673.30366	20816.33825	142.292	17.62	17.62	35.23	2211	250
9321.603661	24249.03825	173.732	28.80	28.80	57.60	1047	250
31488.80366	25284.43825	-43.9255	19.19	19.19	38.39	1988	250
26576.40696	7133.240703	140.549	19.26	19.26	38.53	2196	258
24724.21026	18144.84315	-152.482	32.15	32.15	64.29	1016	266
9089.410261	20216.94315	-263.482	26.96	26.96	53.93	1133	266
16084.31356	13808.9456	-42.2603	28.66	28.66	57.32	1077	274
22858.61356	36335.4456	-127.26	31.42	31.42	62.83	1007	274
7734.716861	10239.94806	363.259	27.08	27.08	54.16	1462	282
37643.01686	21130.44806	-135.039	28.21	28.21	56.43	1372	282
6387.420161	5817.950506	-179.817	37.73	37.73	75.45	1007	290
12825.92016	25097.45051	-128.817	28.38	28.38	56.76	1118	290
26754.82016	28431.75051	2.90322	23.39	23.39	46.77	1276	290
16679.02346	7956.552957	34.565	27.08	27.08	54.16	1129	298
30825.92346	25929.75296	41.4425	26.47	26.47	52.94	1098	298
20118.72676	699.955408	275.387	21.20	21.20	42.39	2410	306
9992.726761	27579.05541	-170.486	21.95	21.95	43.90	1649	306
10110.43336	15592.16031	-404.94	34.48	34.48	68.95	1494	322
9055.033361	20277.16031	-136.94	23.20	23.20	46.39	1283	322
10959.93336	30062.16031	-68.9403	23.90	23.90	47.81	1681	322
10928.63666	30128.36276	35.9574	19.10	19.10	38.20	2380	330
16719.24326	24814.46766	-163.622	13.00	13.00	26.00	3438	346
10931.94656	30145.17011	154.158	30.57	30.57	61.14	1121	354
14964.94656	32083.77011	369.325	35.25	35.25	70.51	1196	354
33880.54986	11993.97256	364.186	37.99	37.99	75.97	1104	362
8700.953161	12531.37501	-306.304	17.95	17.95	35.89	3325	370
31510.45316	25246.37501	27.9432	21.90	21.90	43.80	1216	370
11361.15646	10402.17747	113.193	16.01	16.01	32.03	1762	378
33416.75646	24357.47747	-168.532	30.40	30.40	60.81	1105	378
33479.35976	24274.07992	-144.759	25.17	25.17	50.35	1033	386
1099.059761	29477.17992	138.511	21.41	21.41	42.81	1338	386
2863.159761	32400.97992	-45.759	16.98	16.98	33.96	2745	386
31488.66306	12599.58237	-222.986	28.12	28.12	56.24	1096	394
9899.463061	13243.28237	73.4386	26.26	26.26	52.52	1038	394
2523.563061	31686.28237	261.096	28.14	28.14	56.28	1738	394
11355.56636	10422.78482	245.149	13.99	13.99	27.98	4501	402
26898.76636	13052.28482	-386.214	30.10	30.10	60.19	1005	402
17225.96636	23537.78482	45.7013	25.98	25.98	51.95	1016	402
8779.469661	12508.78727	-59.4411	21.29	21.29	42.58	1418	410
21783.86966	21014.38727	91.6514	17.19	17.19	34.38	1776	410
33293.17296	1701.889719	-241.668	36.27	36.27	72.53	1080	418
16658.77296	8014.989719	-72.6684	26.75	26.75	53.51	1094	418
35675.97626	6470.89217	-165.896	31.44	31.44	62.88	1018	426
16701.48286	24799.09707	-266.35	13.97	13.97	27.93	4514	442
16672.88616	8002.899522	-33.5778	19.26	19.26	38.53	1801	450
23484.48616	19698.29952	62.0222	27.98	27.98	55.95	1078	450
16688.68616	24814.79952	-122.578	13.61	13.61	27.22	2452	450
23881.68616	35450.99952	-166.578	24.40	24.40	48.80	1403	450
8087.796061	24342.90687	-376.26	30.14	30.14	60.29	1143	474
20181.69936	617.9093252	76.8328	26.75	26.75	53.51	1199	482
11149.69936	9609.009325	-133.487	33.56	33.56	67.12	1069	482
8055.199361	24421.20933	241.893	19.97	19.97	39.94	1690	482
9005.002661	10325.11178	-17.7145	31.18	31.18	62.36	1348	490
32645.10266	14229.11178	-119.715	29.18	29.18	58.36	1026	490
23075.50266	25698.41178	97.238	24.21	24.21	48.42	1414	490
2859.702661	32388.51178	-109.715	22.09	22.09	44.18	1781	490
12986.60596	30614.41423	254.211	41.68	41.68	83.37	1146	498
31360.60926	11375.81668	-409.092	41.17	41.17	82.33	1103	506
16708.60926	24832.21668	-153.092	14.01	14.01	28.02	2704	506
11062.01256	9563.519128	-220.012	28.68	28.68	57.37	1239	514
10058.71256	27578.51913	373.023	19.33	19.33	38.67	2955	514
11055.61256	28916.41913	-146.012	24.63	24.63	49.27	1766	514
30829.01586	24756.22158	-12.0363	27.67	27.67	55.34	1015	522
22933.01586	36314.42158	-128.931	28.42	28.42	56.85	1288	522
29266.01916	19274.72403	262.162	29.32	29.32	58.64	1118	530
24397.41916	32782.32403	173.737	24.37	24.37	48.75	1782	530
31315.02246	4297.526481	177.747	28.52	28.52	57.04	1136	538
2445.222461	31686.62648	116.832	22.91	22.91	45.83	1482	538
8810.425761	4012.528931	59.9277	29.53	29.53	59.06	1381	546
37836.22576	8876.928931	-344.69	33.91	33.91	67.82	1458	546
32583.32576	13559.22893	-155.69	29.11	29.11	58.22	1316	546
24259.32576	14388.72893	-96.6898	26.87	26.87	53.74	1151	546
9835.925761	18341.22893	-53.6898	20.68	20.68	41.35	1763	546
9104.025761	20378.32893	-147.69	23.90	23.90	47.81	1170	546
2550.325761	31676.52893	-51.6898	19.62	19.62	39.23	1702	546
25349.82906	9101.531382	-276.609	32.55	32.55	65.09	1100	554
31667.32906	20829.03138	129.766	19.76	19.76	39.52	1690	554
18980.52906	38318.03138	-19.6094	27.91	27.91	55.81	1062	554
26890.53236	13340.13383	-349.529	34.15	34.15	68.30	1188	562
29132.73236	29751.73383	233.009	21.27	21.27	42.53	2135	562
19998.93236	32379.03383	-147.529	28.50	28.50	56.99	1554	562
6167.038961	5905.338735	114.287	29.04	29.04	58.07	1554	578
27265.23896	28436.03873	8.17711	14.32	14.32	28.64	3038	578
17146.34226	4576.041185	30.8551	17.97	17.97	35.94	2188	586
22792.24226	23750.64119	15.1351	25.41	25.41	50.82	1230	586
27999.04226	33728.44119	-32.2874	20.46	20.46	40.93	1615	586
8336.34556	8032.643636	-65.2069	21.12	21.12	42.25	1452	594
31001.24556	18472.34364	324.703	42.23	42.23	84.45	1032	594
17854.44556	30334.44364	-229.207	22.44	22.44	44.89	1955	594
21764.64886	13786.24609	342.469	28.31	28.31	56.61	1335	602
16076.84886	13872.04609	-47.1264	28.47	28.47	56.94	1026	602
6919.35216	9753.248538	11.4466	18.02	18.02	36.03	2705	610
10547.55216	25964.94854	75.3091	31.46	31.46	62.93	1045	610
21792.25546	21023.15099	175.605	25.39	25.39	50.77	1656	618
30152.75546	27026.35099	231.607	22.37	22.37	44.74	1720	618
8427.95876	2140.053439	-185.885	25.81	25.81	51.62	1734	626
15612.65876	17702.75344	13.5725	27.74	27.74	55.48	1067	626
6929.56536	3821.858341	317.326	30.19	30.19	60.38	1596	642
30376.36536	20106.45834	-385.724	31.96	31.96	63.91	1567	642
29048.86866	29794.66079	272.211	18.30	18.30	36.60	2797	650
11207.97196	9640.963242	-14.598	26.12	26.12	52.23	1718	658
13211.77526	15519.36569	-115.483	14.65	14.65	29.30	3803	666
9850.27526	18408.96569	-138.483	15.52	15.52	31.04	1883	666
14398.37526	22985.46569	-108.483	36.15	36.15	72.30	1196	666
19749.37526	23624.36569	165.28	28.90	28.90	57.79	1491	666
15592.57526	23959.06569	-247.483	22.47	22.47	44.93	1845	666
5173.17526	29973.66569	26.7475	25.10	25.10	50.21	1175	666
24057.27856	1481.668144	119.183	28.57	28.57	57.13	1502	674
24683.57856	30931.66814	-246.402	26.87	26.87	53.74	1016	674
24698.37856	31038.06814	-335.402	18.89	18.89	37.77	3449	674
25440.68186	4144.370595	-37.3216	28.83	28.83	57.65	1091	682
13245.28186	15430.77059	15.1184	31.46	31.46	62.93	1038	682
25385.38186	39872.07059	31.8209	20.44	20.44	40.88	1468	682
28743.08516	243.8730455	-156.241	39.85	39.85	79.69	1007	690
12841.48516	1822.473046	68.2539	20.28	20.28	40.55	1652	690
10684.58516	2596.173046	-43.2411	28.00	28.00	56.00	1074	690
17185.78516	4583.673046	-49.2411	20.54	20.54	41.07	1970	690
21985.28516	5855.373046	-166.241	31.56	31.56	63.11	1279	690
14397.68516	8775.273046	-174.241	35.98	35.98	71.97	1127	690
37172.68516	23488.57305	-190.241	24.47	24.47	48.94	1060	690
29151.38516	29762.97305	-150.241	18.46	18.46	36.93	2673	690
11264.98516	29931.27305	317.809	23.71	23.71	47.43	1858	690
10120.18846	4438.175496	-390.161	33.09	33.09	66.18	1288	698
19703.88846	8258.275496	-361.161	40.72	40.72	81.44	1240	698
18946.78846	8698.175496	-182.161	19.43	19.43	38.86	3518	698
28773.18846	18855.6755	-183.161	21.85	21.85	43.71	1882	698
24736.68846	31038.1755	3.4894	23.36	23.36	46.72	1597	698
18945.59176	8762.577947	-116.08	16.20	16.20	32.40	4043	706
33421.59176	24903.77795	-240.08	37.68	37.68	75.36	1265	706
5461.79506	3778.780398	232.575	23.15	23.15	46.30	1689	714
13883.99506	4498.280398	-62.9977	40.25	40.25	80.49	1196	714
17203.59506	4544.880398	117.622	19.36	19.36	38.72	2572	714
12237.29506	6538.680398	219.802	35.89	35.89	71.78	1168	714
18899.79506	8719.680398	-85.9977	18.18	18.18	36.36	2306	714
30344.59506	20093.4804	-143.998	18.49	18.49	36.97	2185	714
31761.99506	24591.8804	-230.998	29.96	29.96	59.91	1610	714
1635.69506	25478.1804	-161.998	28.78	28.78	57.56	1037	714
3154.39506	33614.1804	-39.9977	29.58	29.58	59.16	1288	714
20223.29836	5382.582849	9.62932	34.74	34.74	69.47	1385	722
16715.39836	8011.282849	-61.9157	23.39	23.39	46.77	1700	722
31230.39836	18115.78285	-28.9157	27.65	27.65	55.30	1088	722
29970.79836	20782.08285	-184.916	33.91	33.91	67.82	1228	722
18608.89836	26318.78285	310.274	34.05	34.05	68.11	1033	722
2880.70166	3154.185299	-62.8337	35.47	35.47	70.93	1025	730
29514.50166	5981.685299	94.2063	30.83	30.83	61.65	1128	730
7951.10166	10313.1853	-15.8337	32.95	32.95	65.89	1038	730
10344.40166	25935.7853	188.526	33.77	33.77	67.54	1100	730
29105.50166	33632.0853	250.424	23.13	23.13	46.25	1571	730
23921.40166	37908.5853	64.7313	22.77	22.77	45.55	1899	730
13895.00496	5107.38775	128.676	33.56	33.56	67.12	1017	738
31227.20496	18050.08775	-198.752	40.15	40.15	80.31	1062	738
26845.90496	31881.68775	-46.7516	27.86	27.86	55.72	1278	738
22595.30496	38617.98775	-306.752	39.07	39.07	78.14	1054	738
35709.50826	6561.890201	-91.6696	16.70	16.70	33.39	3095	746
22782.50826	23701.2902	29.5254	22.51	22.51	45.03	1878	746
31685.60826	26099.4902	88.4754	22.30	22.30	44.60	1281	746
22954.30826	36338.0902	-137.67	26.75	26.75	53.51	1525	746
15233.31156	2823.692652	-179.588	41.61	41.61	83.23	1182	754
26298.51156	12114.89265	-233.588	38.36	38.36	76.73	1093	754
9867.11156	18444.19265	-190.588	17.95	17.95	35.89	1798	754
25968.01156	18663.59265	-156.588	27.22	27.22	54.45	1895	754
12820.51486	1829.795103	79.7969	24.09	24.09	48.18	1540	762
17142.31486	4542.695103	12.9869	15.45	15.45	30.90	2905	762
29367.91486	9634.595103	-27.5056	29.20	29.20	58.40	1128	762
20165.91486	10499.6951	-89.5056	25.86	25.86	51.72	1505	762
9866.11486	18461.1951	-402.506	8.08	8.08	16.16	15398	762
29729.01486	23601.4951	31.6544	33.58	33.58	67.16	1332	762
28140.11486	27997.4951	-252.506	51.79	51.79	103.57	1277	762
6975.21816	1502.397553	-85.4235	33.21	33.21	66.41	1073	770
21335.21816	16061.69755	-235.424	33.09	33.09	66.18	1254	770
31029.21816	25706.89755	-334.424	33.51	33.51	67.02	1057	770
32793.41816	27019.59755	-127.424	22.58	22.58	45.17	1187	770
6650.81816	31265.89755	-361.424	32.71	32.71	65.42	1694	770
35750.82146	6676.200004	-94.3415	32.12	32.12	64.24	1043	778
2667.92146	7153.100004	-225.342	30.94	30.94	61.89	1836	778
31710.82146	7746.700004	115.331	23.03	23.03	46.06	1720	778
26491.62146	11751.1	-170.342	28.19	28.19	56.38	1066	778
31057.32146	25684.6	-80.3415	24.85	24.85	49.69	1163	778
10317.32146	25968.1	-121.342	38.90	38.90	77.81	1112	778
1517.22146	32888	-100.342	17.95	17.95	35.89	3144	778
29345.52476	1424.202455	350.23	32.88	32.88	65.75	1068	786
9374.42476	13099.10245	-42.2595	28.64	28.64	57.27	1438	786
2495.22476	31637.70245	52.533	22.14	22.14	44.27	1221	786
12293.52476	36225.70245	-184.259	34.97	34.97	69.94	1090	786
14579.22476	36992.30245	200.891	28.61	28.61	57.23	1193	786
33296.92806	1612.004906	-119.177	26.73	26.73	53.46	1240	794
28847.12806	14247.20491	-268.177	21.78	21.78	43.57	2804	794
25965.52806	19512.80491	93.88	23.39	23.39	46.77	1453	794
17962.63136	7798.907356	55.6446	23.20	23.20	46.39	1387	802
5758.53136	8449.607356	61.5396	23.88	23.88	47.76	1875	802
22767.43136	12677.30736	-17.0954	26.75	26.75	53.51	1058	802
22753.63136	16873.70736	286.532	38.43	38.43	76.87	1030	802
40986.43136	18093.30736	244.285	33.89	33.89	67.78	1041	802
31718.13136	24666.80736	-45.0954	28.85	28.85	57.70	1178	802
30593.83136	26210.60736	-366.095	23.81	23.81	47.62	3317	802
28513.33136	31437.80736	375.94	32.24	32.24	64.48	1192	802
12666.13466	2356.509807	-77.0134	24.61	24.61	49.22	1948	810
3343.23466	8200.809807	-278.013	37.49	37.49	74.98	1153	810
33403.43466	9711.509807	197.207	35.33	35.33	70.65	1310	810
34620.93466	15756.20981	-92.0134	29.86	29.86	59.72	1142	810
25504.53466	22499.80981	-92.0134	16.98	16.98	33.96	2690	810
15623.03466	24050.00981	-106.013	32.81	32.81	65.61	1143	810
12635.03466	24929.30981	-186.013	27.11	27.11	54.21	1140	810
29171.43466	29810.30981	-66.0134	25.13	25.13	50.26	1201	810
21968.83796	5823.912258	-37.9314	27.62	27.62	55.25	1520	818
35776.03796	6639.612258	-310.931	36.24	36.24	72.49	1470	818
21836.13796	20971.61226	-147.931	23.74	23.74	47.48	1035	818
10151.13796	21442.21226	-209.931	18.04	18.04	36.08	3085	818
12615.83796	24841.51226	-398.931	31.27	31.27	62.55	1170	818
31043.73796	25731.31226	-168.931	18.82	18.82	37.63	2080	818
7103.83796	30490.71226	-352.931	20.98	20.98	41.97	2270	818
9873.64126	18442.41471	-260.849	11.19	11.19	22.37	6319	826
28782.94126	18836.91471	-99.8494	19.85	19.85	39.71	1692	826
7206.84126	21422.51471	-76.8494	17.69	17.69	35.37	2789	826
17220.94126	23553.11471	-139.849	26.92	26.92	53.84	1300	826
10223.74126	27749.41471	125.648	27.18	27.18	54.35	1663	826
27427.04126	27767.51471	151.193	27.15	27.15	54.31	2015	826
36830.44126	29021.61471	-5.02437	35.56	35.56	71.12	1016	826
30829.34456	9697.61716	89.3776	31.27	31.27	62.55	1023	834
28860.14456	14349.91716	-96.7673	27.08	27.08	54.16	1477	834
36641.44456	25547.21716	-252.767	32.36	32.36	64.72	1131	834
25420.54456	26790.11716	-235.767	37.77	37.77	75.55	1017	834
2426.84456	31671.71716	-121.767	35.96	35.96	71.92	1227	834
28729.64456	34799.51716	77.5877	25.62	25.62	51.24	1210	834
21937.94456	39757.71716	-346.767	36.81	36.81	73.62	1253	834
17002.84786	9573.51961	24.6147	13.64	13.64	27.27	4162	842
34586.24786	15836.11961	-66.6853	26.23	26.23	52.47	1176	842
22824.74786	23748.01961	-101.685	23.24	23.24	46.49	1651	842
33561.24786	24943.11961	-73.6853	20.39	20.39	40.79	2335	842
6594.34786	31174.51961	-258.685	26.05	26.05	52.09	1124	842
6646.44786	31313.91961	-235.685	24.94	24.94	49.88	1774	842
6197.24786	32305.11961	13.8072	24.75	24.75	49.50	2024	842
27435.74786	36146.81961	-130.685	19.92	19.92	39.85	2092	842
37228.65116	1973.422061	177.967	27.67	27.67	55.34	1926	850
10094.15116	4559.422061	121.964	31.86	31.86	63.73	1147	850
27995.55116	5019.822061	341.062	32.69	32.69	65.37	1416	850
8533.25116	13443.02206	-283.603	39.75	39.75	79.50	1268	850
9164.95116	23203.12206	244.777	23.69	23.69	47.38	1835	850
24374.05116	32756.32206	363.659	28.47	28.47	56.94	2101	850
20155.95116	38739.52206	41.3992	28.40	28.40	56.80	1086	850
15205.95446	2924.024512	-133.521	25.88	25.88	51.76	1425	858
11605.45446	9115.524512	-331.521	39.23	39.23	78.47	1133	858
16066.25776	3620.326963	95.6007	13.97	13.97	27.93	4154	866
23710.75776	5519.326963	257.713	25.65	25.65	51.29	1289	866
13186.25776	7912.026963	-215.439	36.95	36.95	73.90	1052	866
24556.15776	18272.92696	-343.439	37.63	37.63	75.27	1373	866
32470.55776	20916.02696	-0.684255	25.79	25.79	51.57	1070	866
11400.45776	22696.22696	-78.4393	31.89	31.89	63.77	1313	866
9392.25776	24957.32696	-171.439	29.30	29.30	58.59	1088	866
14410.75776	31605.42696	-352.439	21.76	21.76	43.52	1791	866
18535.25776	32046.62696	-263.439	29.23	29.23	58.45	1224	866
8848.76106	12532.02941	2.34527	33.58	33.58	67.16	1084	874
9873.46106	18398.52941	-251.357	9.75	9.75	19.50	10075	874
28871.06106	28004.12941	145.79	33.42	33.42	66.83	1080	874
18495.26106	31916.82941	-273.357	37.47	37.47	74.94	1005	874
23267.26106	34136.22941	-352.357	35.68	35.68	71.36	1003	874
25362.16436	9052.731864	5.37479	33.02	33.02	66.03	1026	882
28775.76436	18771.93186	-332.275	17.90	17.90	35.80	3713	882
11143.46436	30058.23186	211.7	22.16	22.16	44.32	1685	882
9842.86436	33950.73186	-241.275	32.26	32.26	64.53	1181	882
19933.46766	5402.534315	-88.1932	26.71	26.71	53.41	1960	890
5826.36766	8473.134315	-101.193	27.32	27.32	54.64	1105	890
23990.16766	12274.23432	140.059	35.49	35.49	70.98	1289	890
32539.16766	21017.73432	-209.193	26.96	26.96	53.93	1249	890
7257.26766	21451.73432	-111.193	31.16	31.16	62.31	1057	890
14629.77096	10960.43677	-404.111	31.11	31.11	62.22	2056	898
9052.27096	14670.43677	-197.111	18.30	18.30	36.60	2460	898
33570.47096	15428.83677	-113.111	41.45	41.45	82.90	1161	898
10293.37096	15492.03677	-118.111	42.84	42.84	85.67	1167	898
29825.17096	15603.23677	-57.1112	38.67	38.67	77.34	1049	898
30837.17096	19273.83677	-403.111	40.55	40.55	81.11	1442	898
1665.57096	25775.83677	-370.111	44.18	44.18	88.36	1078	898
6619.97096	31134.73677	-411.111	21.62	21.62	43.24	2678	898
28552.17096	31406.33677	32.0663	21.29	21.29	42.58	1689	898
21678.97096	33195.03677	227.584	30.94	30.94	61.89	1003	898
2043.77426	2828.039217	-102.063	22.63	22.63	45.26	2117	906
25368.07426	8959.539217	138.224	37.56	37.56	75.12	1120	906
25403.87426	9746.539217	-0.308082	30.73	30.73	61.47	1277	906
24762.57426	32651.73922	-411.063	41.61	41.61	83.23	1250	906
5297.57426	32619.33922	51.7644	21.15	21.15	42.30	1326	906
34869.77756	2239.641667	364.146	47.29	47.29	94.58	1047	914
20144.27756	10538.24167	-313.117	20.77	20.77	41.54	2604	914
8828.97756	11532.74167	-405.117	25.46	25.46	50.92	1839	914
11852.87756	12659.14167	152.908	40.53	40.53	81.06	1102	914
34620.67756	15902.04167	-21.1168	30.36	30.36	60.71	1194	914
34875.27756	21466.74167	-235.117	28.92	28.92	57.84	1533	914
36861.27756	29067.64167	33.0432	21.36	21.36	42.72	1425	914
28537.47756	31411.94167	12.4107	18.49	18.49	36.97	2901	914
6371.57756	32287.84167	15.3582	29.15	29.15	58.31	1149	914
18589.98086	6142.144118	269.772	32.31	32.31	64.62	1151	922
10140.58086	15780.04412	68.3594	33.77	33.77	67.54	1101	922
9125.38086	23173.74412	78.1844	15.33	15.33	30.66	3877	922
33466.78086	24084.24412	-368.171	29.18	29.18	58.36	2327	922
21557.28086	33280.94412	357.214	33.72	33.72	67.45	2091	922
5759.98416	966.6465689	142.976	31.02	31.02	62.03	1786	930
13443.98416	4274.546569	-189.224	40.62	40.62	81.25	1012	930
20043.98416	12375.14657	-116.224	42.46	42.46	84.92	1349	930
27985.48416	13398.54657	-380.224	35.89	35.89	71.78	1074	930
30948.48416	19344.14657	287.403	41.47	41.47	82.94	1239	930
24952.48416	30819.64657	-278.224	23.01	23.01	46.02	2128	930
24570.38416	32597.64657	-103.224	31.84	31.84	63.68	1416	930
31337.08746	4268.94902	-48.2781	34.17	34.17	68.34	1052	938
8590.68746	12666.44902	-19.2781	32.40	32.40	64.81	1151	938
34940.38746	19135.44902	-174.278	28.52	28.52	57.04	1886	938
28767.48746	27988.44902	-114.278	40.93	40.93	81.86	1085	938
23128.49076	3854.051471	350.176	38.17	38.17	76.35	1282	946
28277.39076	12578.05147	-249.332	21.45	21.45	42.91	1739	946
28664.69076	15322.65147	-160.332	28.33	28.33	56.66	1016	946
358.8907596	23750.75147	-274.332	41.42	41.42	82.85	1082	946
24930.29076	30781.45147	-217.332	34.88	34.88	69.76	1043	946
21441.99076	32979.65147	24.9681	33.96	33.96	67.92	1018	946
3951.59406	2250.853921	-398.386	25.53	25.53	51.06	1523	954
4785.99406	2529.053921	240.082	28.02	28.02	56.05	1318	954
25372.19406	3279.053921	-397.386	36.71	36.71	73.43	1184	954
17144.69406	4533.753921	34.7394	12.20	12.20	24.40	3756	954
18517.19406	6105.253921	216.502	17.73	17.73	35.47	4011	954
13342.09406	7721.053921	19.0194	28.45	28.45	56.90	1373	954
20144.09406	10511.05392	-137.386	21.27	21.27	42.53	2728	954
8837.49406	11462.45392	-7.50813	15.57	15.57	31.13	4144	954
9333.79406	16903.25392	-323.386	27.62	27.62	55.25	1243	954
33864.39406	25082.95392	-281.386	38.36	38.36	76.73	1254	954
29149.49406	29765.25392	-124.386	13.35	13.35	26.71	3472	954
28552.39406	31399.45392	273.487	19.55	19.55	39.09	2871	954
29141.69406	33607.65392	99.5844	22.09	22.09	44.18	1028	954
15219.49736	3056.556372	53.3531	27.91	27.91	55.81	1307	962
20037.99736	5346.556372	74.9681	21.64	21.64	43.28	1605	962
18721.99736	6107.656372	179.113	24.47	24.47	48.94	1188	962
31593.39736	7768.656372	112.303	31.39	31.39	62.78	1260	962
33538.09736	24173.05637	-373.439	39.35	39.35	78.70	1404	962
29084.79736	33637.85637	265.573	14.55	14.55	29.11	4621	962
22606.79736	38655.35637	-141.439	16.74	16.74	33.49	3637	962
15187.30066	2632.258823	-230.493	33.79	33.79	67.59	1102	970
11304.30066	9638.858823	115.197	28.52	28.52	57.04	1019	970
33004.30066	31775.95882	-3.68565	27.65	27.65	55.30	1174	970
29104.90066	33672.95882	154.497	16.96	16.96	33.91	2410	970
34294.00066	34104.25882	-102.493	15.43	15.43	30.85	3336	970
22597.00066	34131.55882	347.067	29.48	29.48	58.97	1591	970
15312.90066	37933.45882	-211.493	34.01	34.01	68.01	1308	970
25213.60396	8637.661274	-192.547	25.03	25.03	50.07	2070	978
34673.20396	9510.961274	-198.547	39.45	39.45	78.89	1173	978
8951.80396	11484.36127	-33.5469	23.55	23.55	47.10	1915	978
10348.00396	25842.26127	-407.547	53.03	53.03	106.07	1264	978
4078.10396	30652.56127	-65.5469	26.52	26.52	53.03	1494	978
6238.50396	32274.66127	28.6831	29.48	29.48	58.97	1052	978
24176.20396	32745.66127	35.5606	19.08	19.08	38.15	2366	978
17568.10726	3018.563724	-306.601	31.39	31.39	62.78	1666	986
11718.80726	3837.463724	-301.601	35.73	35.73	71.45	1254	986
2713.70726	4198.863724	-227.601	26.19	26.19	52.38	2117	986
9037.10726	12556.06372	203.514	21.43	21.43	42.86	2130	986
34626.60726	15948.86372	-68.6007	25.79	25.79	51.57	1691	986
38439.70726	18164.56372	-74.6007	24.68	24.68	49.36	1762	986
24840.21056	4740.066175	-395.654	34.24	34.24	68.48	1843	994
8978.71056	14684.86618	-227.654	22.51	22.51	45.03	1688	994
29605.51056	19452.86618	-205.654	22.80	22.80	45.59	2045	994
4242.01056	29830.66618	-218.654	38.41	38.41	76.82	1024	994
28584.41056	31370.76618	171.038	18.56	18.56	37.11	2535	994
4809.71056	31961.86618	3.03057	21.97	21.97	43.94	1433	994
22620.41056	34107.56618	52.1556	17.76	17.76	35.51	2899	994
7416.313859	7773.868626	224.039	31.77	31.77	63.54	1651	1002
31925.91386	24434.36863	-228.708	28.31	28.31	56.61	1468	1002
11116.11386	30001.66863	274.147	25.65	25.65	51.29	1710	1002
28605.31386	31352.76863	118.912	22.09	22.09	44.18	1326	1002
11668.61716	3701.371077	-313.762	31.30	31.30	62.60	2097	1010
11440.51716	4386.571077	171.913	30.12	30.12	60.24	1754	1010
4734.417159	8561.371077	-205.762	26.31	26.31	52.61	1063	1010
24552.81716	9949.271077	-107.762	15.97	15.97	31.93	3789	1010
6853.917159	11097.17108	354.658	33.89	33.89	67.78	1202	1010
28629.81716	15484.57108	-89.7619	18.60	18.60	37.21	2523	1010
21774.31716	21018.07108	1.94056	23.43	23.43	46.86	1038	1010
22086.81716	23004.67108	-79.7619	23.34	23.34	46.68	1536	1010
23878.91716	37881.67108	-27.7619	24.70	24.70	49.41	1759	1010
8814.420459	11512.67353	-176.816	17.40	17.40	34.81	2314	1018
31753.22046	20945.47353	-100.816	26.33	26.33	52.66	1149	1018
28252.62046	28148.07353	256.354	38.34	38.34	76.68	1036	1018
12191.32046	28565.57353	-121.816	36.62	36.62	73.24	1057	1018
12712.42046	32626.57353	324.147	36.41	36.41	72.82	1121	1018
20067.92376	755.4759783	-285.869	20.44	20.44	40.88	3305	1026
1175.423759	4493.575978	-56.8695	23.93	23.93	47.85	1166	1026
29826.62376	15659.77598	-137.869	27.74	27.74	55.48	1520	1026
29659.82376	16044.57598	-371.869	41.64	41.64	83.27	1051	1026
37648.92376	35149.07598	-378.869	31.09	31.09	62.17	1156	1026
3846.127059	2244.678429	-131.923	31.63	31.63	63.26	1106	1034
3359.427059	8579.278429	-370.923	29.72	29.72	59.44	1456	1034
36684.62706	26844.17843	-327.923	44.77	44.77	89.54	1058	1034
30540.42706	30612.67843	319.127	33.06	33.06	66.13	1588	1034
16102.82706	32504.87843	368.252	41.52	41.52	83.04	1028	1034
34276.52706	33976.57843	-180.923	34.03	34.03	68.06	1055	1034
23894.12706	35471.17843	-21.9232	28.61	28.61	57.23	1115	1034
14568.42706	36885.17843	-300.923	31.32	31.32	62.64	1694	1034
17171.73036	4546.78088	8.60302	28.80	28.80	57.60	1295	1042
24110.03036	7316.38088	-195.977	30.40	30.40	60.81	1393	1042
34857.03036	16992.08088	-126.977	30.92	30.92	61.84	1218	1042
31746.53036	20857.58088	26.288	21.78	21.78	43.57	1851	1042
30977.93036	25759.88088	-326.977	25.46	25.46	50.92	2316	1042
23011.63036	36276.08088	117.661	23.48	23.48	46.96	1628	1042
10614.63366	8984.183331	326.879	36.83	36.83	73.66	1014	1050
6596.433659	31054.88333	-174.031	27.62	27.62	55.25	1159	1050
18198.43366	32385.88333	7.56676	32.45	32.45	64.90	1319	1050
34612.33696	15868.18578	-86.0845	26.75	26.75	53.51	1395	1058
25169.64026	8545.988232	-154.138	19.83	19.83	39.66	2140	1066
32306.54026	8525.088232	-123.138	41.38	41.38	82.75	1067	1066
19899.14026	31217.48823	-30.1383	29.34	29.34	58.69	1061	1066
3152.740259	33558.48823	-180.138	17.71	17.71	35.42	3614	1066
17801.94026	34200.78823	-150.138	35.18	35.18	70.37	1016	1066
15302.84026	37867.78823	-142.138	28.68	28.68	57.37	1175	1066
903.1435593	1900.890683	52.6005	18.65	18.65	37.30	1879	1074
12640.14356	2352.590683	-13.227	19.57	19.57	39.14	1873	1074
30632.44356	2517.890683	-125.192	31.06	31.06	62.12	1172	1074
18674.24356	6059.490683	297.243	30.94	30.94	61.89	1164	1074
13884.84356	12980.29068	-382.192	36.31	36.31	72.63	1127	1074
8555.543559	13895.39068	171.483	18.56	18.56	37.11	2097	1074
10229.64356	16392.79068	-28.192	18.75	18.75	37.49	2779	1074
20846.14356	20734.79068	368.965	32.45	32.45	64.90	1127	1074
22100.14356	23011.59068	6.42299	19.12	19.12	38.25	1917	1074
37260.64356	23370.19068	-115.192	30.61	30.61	61.23	1221	1074
31041.64356	25654.29068	-249.192	12.67	12.67	25.34	6020	1074
21442.04356	30344.09068	-244.192	41.05	41.05	82.10	1002	1074
15904.44356	32214.29068	-381.192	39.16	39.16	78.33	1035	1074
6954.846859	13174.39313	28.9667	30.40	30.40	60.81	1110	1082
20829.84686	20828.69313	352.209	29.91	29.91	59.82	1084	1082
9181.646859	23211.89313	-49.2458	15.19	15.19	30.38	3942	1082
14373.94686	37972.89313	-144.246	30.19	30.19	60.38	1391	1082
2470.350159	6246.995585	-264.3	35.80	35.80	71.59	1354	1090
23405.35016	8790.995585	295.17	34.52	34.52	69.05	1004	1090
20040.35016	11595.39558	-72.2995	22.91	22.91	45.83	1324	1090
34616.85016	15914.19558	-177.3	27.18	27.18	54.35	1287	1090
30617.65016	26366.09558	-410.3	39.30	39.30	78.61	1350	1090
12362.35016	30613.49558	193.973	32.55	32.55	65.09	1331	1090
25338.15016	38691.69558	27.9305	23.15	23.15	46.30	1199	1090
11774.65346	12617.79804	34.7542	28.80	28.80	57.60	1429	1098
32514.35346	14265.89804	-66.3533	33.63	33.63	67.26	1274	1098
10160.85346	21367.99804	-121.353	28.07	28.07	56.14	1657	1098
7830.453459	25772.19804	-99.3533	23.31	23.31	46.63	1784	1098
10523.05346	25909.09804	-129.353	26.35	26.35	52.70	1771	1098
40224.15346	34911.19804	24.9292	26.38	26.38	52.75	1866	1098
23239.55676	8285.900486	-169.325	29.27	29.27	58.55	1493	1106
20195.35676	10451.30049	-139.325	19.55	19.55	39.09	3394	1106
34860.75676	17065.10049	125.172	27.13	27.13	54.26	1202	1106
18949.36006	8764.602937	-51.0516	21.55	21.55	43.10	3048	1114
30805.76006	10076.50294	-217.052	32.38	32.38	64.76	1146	1114
8872.060059	11536.20294	-303.052	20.37	20.37	40.74	2823	1114
10190.66006	15232.60294	-172.052	30.80	30.80	61.61	1243	1114
29124.86006	29724.70294	-33.0516	19.08	19.08	38.15	1899	1114
11680.46336	3751.005388	-160.778	22.84	22.84	45.69	1636	1122
21081.36336	5887.605388	-176.778	20.89	20.89	41.78	3080	1122
16738.26336	8003.705388	83.472	35.37	35.37	70.74	1003	1122
18965.06336	8126.805388	-378.778	32.81	32.81	65.61	2203	1122
11155.76336	30000.80539	343.834	27.98	27.98	55.95	1788	1122
9540.866659	13182.40784	-88.5044	18.35	18.35	36.69	2903	1130
29433.96666	17346.60784	-197.504	37.40	37.40	74.79	1101	1130
31651.46666	20899.20784	115.186	25.74	25.74	51.48	1942	1130
38633.36666	22949.10784	-273.504	26.66	26.66	53.32	1965	1130
9147.066659	23222.70784	70.9731	17.05	17.05	34.10	2221	1130
29051.66666	29710.50784	-41.5044	13.56	13.56	27.13	5882	1130
27769.76666	31065.90784	-314.504	33.84	33.84	67.68	1012	1130
3359.069959	8242.910289	-122.231	28.64	28.64	57.27	1186	1138
20167.26996	10437.41029	-399.231	20.94	20.94	41.87	3593	1138
8748.469959	20738.21029	-280.231	25.39	25.39	50.77	1383	1138
22081.26996	26315.71029	-215.231	26.12	26.12	52.23	2091	1138
14136.86996	31485.71029	-276.231	38.25	38.25	76.49	1003	1138
16035.57326	3555.41274	295.53	23.93	23.93	47.85	2041	1146
21135.27326	5895.01274	248.37	22.02	22.02	44.04	2964	1146
15544.97326	23863.01274	-255.957	37.26	37.26	74.51	1335	1146
30158.67326	26999.51274	-53.9573	11.59	11.59	23.17	5076	1146
31499.27656	12791.81519	-179.684	30.76	30.76	61.51	1664	1154
9165.476559	14695.21519	-257.684	27.79	27.79	55.58	2303	1154
26207.07656	25006.61519	-252.684	38.06	38.06	76.11	1004	1154
21251.57656	29902.21519	-3.85867	21.64	21.64	43.28	2048	1154
5219.079859	726.8176416	306.885	31.04	31.04	62.08	1249	1162
9242.679859	24979.61764	-270.41	31.70	31.70	63.40	1417	1162
12143.87986	29230.51764	250.882	34.15	34.15	68.30	1050	1162
20007.37986	32407.61764	-102.41	24.00	24.00	47.99	1422	1162
5341.383159	3725.820092	378.881	29.46	29.46	58.92	1316	1170
18965.18316	8534.620092	-326.136	34.50	34.50	69.00	1551	1170
20139.98316	10475.32009	-139.136	29.84	29.84	59.68	1006	1170
21113.08316	13992.82009	-276.136	35.00	35.00	69.99	1329	1170
21786.18316	20992.92009	296.351	25.62	25.62	51.24	1579	1170
35600.28316	23789.12009	-282.136	40.20	40.20	80.40	1034	1170
557.5864591	3664.522543	80.4746	26.66	26.66	53.32	1056	1178
28062.28646	6218.422543	-69.8629	29.48	29.48	58.97	1296	1178
10274.88646	15317.02254	206.235	51.17	51.17	102.35	1059	1178
31093.68646	25608.72254	-155.863	13.66	13.66	27.32	4251	1178
22065.58646	26280.32254	-327.863	30.80	30.80	61.61	1069	1178
12991.08646	28612.52254	-270.863	33.63	33.63	67.26	1176	1178
11968.68646	29255.12254	22.5071	23.46	23.46	46.91	1000	1178
12462.58646	36300.12254	40.1921	33.54	33.54	67.07	1091	1178
23000.08646	36282.12254	123.705	16.93	16.93	33.86	2491	1178
979.6897591	1942.324994	-5.71181	30.47	30.47	60.95	1063	1186
28981.68976	8146.624994	-379.589	36.43	36.43	72.86	1013	1186
28909.28976	24068.22499	-320.589	36.38	36.38	72.77	1002	1186
33526.28976	24258.22499	-206.589	19.33	19.33	38.67	2964	1186
1541.089759	32875.12499	244.826	30.19	30.19	60.38	1287	1186
10003.48976	35691.22499	301.811	28.42	28.42	56.85	1441	1186
15348.88976	37842.32499	-83.5893	17.69	17.69	35.37	2600	1186
15376.79306	8331.527445	102.637	24.52	24.52	49.03	1172	1194
16961.19306	9489.127445	150.779	22.18	22.18	44.37	1362	1194
19598.69306	11656.02744	-15.3157	13.99	13.99	27.98	4226	1194
9890.393059	18384.22744	-284.316	8.20	8.20	16.39	12974	1194
38645.99306	19505.72744	-226.316	33.46	33.46	66.93	1082	1194
38728.29306	22998.22744	-69.3157	35.82	35.82	71.64	1125	1194
25063.39306	30621.92744	-290.316	24.75	24.75	49.50	1995	1194
38316.89636	2520.629896	-309.042	44.74	44.74	89.49	1012	1202
17156.99636	4574.829896	49.8554	17.33	17.33	34.67	2215	1202
33765.99636	6939.429896	-160.042	34.62	34.62	69.24	1691	1202
4680.596359	8488.429896	-265.042	31.96	31.96	63.91	1290	1202
33324.89636	12701.5299	234.565	27.77	27.77	55.53	1312	1202
12201.79636	18147.1299	-56.0421	25.48	25.48	50.96	1697	1202
11675.09966	3621.332346	-185.769	18.44	18.44	36.88	3445	1210
31310.99966	4104.532346	-177.769	33.63	33.63	67.26	1167	1210
17156.09966	4548.332346	121.851	23.76	23.76	47.52	1195	1210
24134.99966	7452.332346	-70.7685	22.98	22.98	45.97	1720	1210
6981.799659	11010.13235	211.259	22.94	22.94	45.88	1273	1210
12168.59966	18123.33235	-165.769	36.55	36.55	73.10	1166	1210
7844.799659	25774.83235	-179.769	22.00	22.00	43.99	2004	1210
5393.702959	3757.234797	-28.4949	26.23	26.23	52.47	1666	1218
8894.002959	20480.8348	201.708	21.78	21.78	43.57	1751	1218
27447.10296	28294.6348	-92.4949	39.56	39.56	79.13	1175	1218
13193.40296	29041.8348	-135.495	34.43	34.43	68.86	1366	1218
29675.20296	33747.1348	-244.495	31.93	31.93	63.87	1177	1218
18615.50626	6145.037248	357.216	27.84	27.84	55.67	1483	1226
20689.40626	8616.937248	-70.2214	31.32	31.32	62.64	1330	1226
24435.60626	9759.937248	20.2186	32.17	32.17	64.34	1288	1226
6896.706259	11011.73725	200.999	25.58	25.58	51.15	1587	1226
21708.70626	15437.33725	-55.2214	25.10	25.10	50.21	1501	1226
29122.80626	33627.43725	81.1336	15.12	15.12	30.24	3891	1226
33714.90956	6902.239699	-387.948	35.02	35.02	70.04	1123	1234
11403.60956	10438.7397	195.377	19.29	19.29	38.57	3422	1234
15905.20956	15851.7397	-38.9478	24.49	24.49	48.98	1496	1234
38551.90956	19784.0397	-280.948	25.58	25.58	51.15	2198	1234
8850.409559	20644.2397	-234.948	27.27	27.27	54.54	1522	1234
32466.10956	20906.4397	-39.9478	24.35	24.35	48.70	1101	1234
27447.00956	28458.2397	-330.948	41.07	41.07	82.14	1010	1234
600.7128589	5850.742149	268.356	32.88	32.88	65.75	1088	1242
18960.61286	8842.442149	-52.6742	22.75	22.75	45.50	2269	1242
30849.31286	19363.34215	316.498	29.58	29.58	59.16	1384	1242
27308.01286	24946.04215	-342.674	29.44	29.44	58.88	1779	1242
16580.71286	31431.74215	362.676	31.06	31.06	62.12	1345	1242
9848.612859	33867.14215	-340.674	39.78	39.78	79.55	1166	1242
28942.51616	7732.6446	-106.401	23.62	23.62	47.24	1608	1250
35570.71616	23618.5446	-267.401	27.55	27.55	55.11	1645	1250
8082.416159	24133.6446	-210.401	17.59	17.59	35.18	2935	1250
7843.216159	26035.0446	-316.401	26.59	26.59	53.18	1107	1250
30166.91616	26869.3446	-224.401	18.42	18.42	36.83	3627	1250
21486.51616	33046.7446	356.072	37.16	37.16	74.32	1060	1250
13248.81946	7888.647051	-49.127	25.17	25.17	50.35	1867	1258
40661.41946	14379.64705	-261.127	33.94	33.94	67.87	1835	1258
22074.81946	16906.74705	79.2805	27.46	27.46	54.92	1105	1258
28719.61946	18833.34705	-188.127	23.71	23.71	47.43	1778	1258
34889.61946	19089.44705	-384.127	34.92	34.92	69.85	1529	1258
1618.819459	25249.84705	-244.127	26.05	26.05	52.09	1663	1258
20513.42276	4476.149502	-228.853	43.21	43.21	86.43	1082	1266
9348.822759	16872.6495	-217.853	21.62	21.62	43.24	1437	1266
31591.92276	24616.9495	102.152	26.71	26.71	53.41	1285	1266
31690.72606	20836.25195	-41.5798	19.52	19.52	39.05	2002	1274
33513.02606	24222.85195	-308.58	18.93	18.93	37.87	3041	1274
30637.32606	26326.95195	-128.58	17.76	17.76	35.51	2891	1274
20016.42606	32357.35195	235.063	20.79	20.79	41.59	3105	1274
8455.229359	2153.554403	-127.306	20.02	20.02	40.03	3030	1282
13190.52936	7981.754403	-304.306	37.56	37.56	75.12	1080	1282
32524.92936	14195.7544	-312.306	39.33	39.33	78.66	1017	1282
20002.12936	18011.3544	-289.306	19.90	19.90	39.80	3100	1282
31055.62936	25610.7544	-335.306	17.26	17.26	34.52	3503	1282
3108.729359	33523.0544	-51.3062	20.44	20.44	40.88	1606	1282
23908.82936	35448.7544	-56.3062	24.61	24.61	49.22	1760	1282
15378.22936	37708.7544	157.719	31.89	31.89	63.77	1271	1282
22506.02936	38747.6544	-20.3062	43.19	43.19	86.38	1134	1282
11735.13266	12725.05685	-369.033	40.60	40.60	81.20	1186	1290
29568.13266	19323.45685	65.6374	30.03	30.03	60.05	1249	1290
7806.432659	34885.55685	-150.033	21.95	21.95	43.90	2233	1290
14356.43266	37872.45685	-14.0326	29.30	29.30	58.59	1193	1290
264.2359585	1220.659303	-397.759	30.52	30.52	61.04	1279	1298
8744.835959	12535.8593	-232.759	27.62	27.62	55.25	1108	1298
5383.135959	29425.4593	382.276	33.98	33.98	67.97	1470	1298
25253.13926	806.3617533	22.8749	21.76	21.76	43.52	1614	1306
17805.73926	4447.961753	-106.565	35.63	35.63	71.26	1093	1306
18284.93926	10343.76175	-401.565	32.15	32.15	64.29	1986	1306
1610.339258	25204.46175	-315.565	22.98	22.98	45.97	2271	1306
12001.63926	29327.46175	76.9124	20.49	20.49	40.98	1552	1306
25014.23926	30719.16175	-129.565	28.99	28.99	57.98	1282	1306
37211.84256	23423.2642	-184.61	24.37	24.37	48.75	2126	1314
26822.64256	31187.5642	-4.68017	26.02	26.02	52.05	1087	1314
28408.54586	2917.466653	-20.6552	46.46	46.46	92.93	1021	1322
36009.94586	10073.96665	-65.6552	28.97	28.97	57.93	1190	1322
33365.54586	22108.86665	-326.655	32.83	32.83	65.66	1093	1322
10688.54586	25694.56665	-277.655	35.49	35.49	70.98	1925	1322
27497.04586	28132.46665	-363.655	42.65	42.65	85.30	1032	1322
18781.54586	30688.46665	378.45	32.85	32.85	65.70	1264	1322
14393.34586	31358.76665	-220.655	43.57	43.57	87.14	1033	1322
31115.04586	35237.86665	-342.655	42.79	42.79	85.58	1110	1322
19990.94916	1160.869102	158.325	31.37	31.37	62.74	1014	1330
25385.14916	1559.969102	-301.7	37.14	37.14	74.28	1285	1330
2719.449158	4083.669102	303.735	32.26	32.26	64.53	1275	1330
15848.64916	12337.3691	-322.7	40.77	40.77	81.53	1089	1330
38067.74916	24647.4691	-281.7	27.98	27.98	55.95	1766	1330
18543.04916	32463.7691	134.745	21.60	21.60	43.19	2165	1330
1456.749158	32907.7691	-131.7	28.97	28.97	57.93	1366	1330
31757.55246	7677.171551	3.04466	23.95	23.95	47.90	1907	1338
9159.852457	12617.57155	335.13	30.57	30.57	61.14	1302	1338
9834.252457	18291.77155	-194.745	10.17	10.17	20.35	5756	1338
6239.652457	33668.47155	-311.745	30.52	30.52	61.04	1516	1338
2463.855757	1177.174	-340.79	31.18	31.18	62.36	1059	1346
11379.65576	10425.574	-123.79	25.36	25.36	50.73	1281	1346
9355.155757	16908.874	376.35	30.29	30.29	60.57	1201	1346
29409.35576	17018.274	-383.79	24.52	24.52	49.03	2276	1346
35869.95906	272.9764478	-137.835	32.92	32.92	65.85	1121	1354
24179.45906	3470.476448	-213.835	39.87	39.87	79.74	1086	1354
13510.35906	11572.87645	332.092	31.91	31.91	63.82	1561	1354
33428.25906	24433.57645	-390.835	27.74	27.74	55.48	1564	1354
29868.85906	25458.67645	-280.835	28.66	28.66	57.32	1752	1354
29865.55906	27173.47645	29.482	18.27	18.27	36.55	3282	1354
21338.25906	30269.07645	-310.835	25.03	25.03	50.07	1998	1354
34094.95906	37258.57645	-143.835	37.19	37.19	74.37	1033	1354
19100.86236	8670.378896	366.435	45.33	45.33	90.67	1144	1362
17013.96236	9614.878896	110.002	25.29	25.29	50.59	1196	1362
31483.06236	12781.3789	-68.8805	23.24	23.24	46.49	1228	1362
14428.06236	13208.8789	44.1745	26.75	26.75	53.51	1577	1362
20180.56236	18054.1789	-388.88	28.50	28.50	56.99	1314	1362
29939.76236	20970.1789	-194.881	28.40	28.40	56.80	1437	1362
19532.76236	25537.6789	-16.8805	20.65	20.65	41.31	1549	1362
30980.16566	6331.281343	56.9019	24.66	24.66	49.31	1680	1370
13204.46566	7942.781343	-190.926	34.55	34.55	69.10	1138	1370
28515.26566	15329.38134	-146.926	33.35	33.35	66.69	1166	1370
20228.86566	18475.38134	-219.926	25.88	25.88	51.76	1459	1370
33549.56566	24968.98134	-239.926	24.96	24.96	49.93	1831	1370
10341.76566	30278.38134	216.067	16.72	16.72	33.44	3120	1370
25155.06895	8484.98379	124.649	20.56	20.56	41.12	1997	1378
11719.26895	9527.38379	-191.971	29.13	29.13	58.26	1583	1378
11352.66895	10410.58379	224.864	25.65	25.65	51.29	2086	1378
23814.36895	12591.08379	383.047	39.56	39.56	79.13	1075	1378
28750.16895	14412.18379	-333.971	37.11	37.11	74.23	1602	1378
3093.468955	33515.68379	-376.971	36.64	36.64	73.29	1152	1378
27919.07225	2038.686237	-319.016	24.75	24.75	49.50	2044	1386
29518.17225	9648.786237	148.184	35.75	35.75	71.50	1166	1386
8793.172254	11363.98624	-306.016	25.76	25.76	51.53	1842	1386
35614.57225	23535.78624	-198.016	23.43	23.43	46.86	1888	1386
8056.572254	24164.68624	-174.016	28.64	28.64	57.27	1035	1386
30389.37555	24102.18868	49.8893	30.17	30.17	60.34	1241	1394
31021.07555	25701.88868	-355.061	13.31	13.31	26.61	7626	1394
37360.67555	31913.08868	341.692	42.81	42.81	85.63	1060	1394
2110.278852	2933.391129	348.524	29.86	29.86	59.72	1670	1402
7550.878852	9936.191129	-162.106	20.21	20.21	40.41	2125	1402
31522.87885	11445.69113	-301.106	30.59	30.59	61.18	1399	1402
1704.778852	25640.49113	-389.106	34.27	34.27	68.53	1117	1402
29039.67885	29686.09113	-285.106	18.60	18.60	37.21	3413	1402
24354.77885	32772.29113	121.567	18.82	18.82	37.63	2068	1402
19746.38215	1120.093574	101.872	19.36	19.36	38.72	1493	1410
21103.78215	5870.293574	-1.29084	30.50	30.50	60.99	1111	1410
30992.28215	25757.09357	-130.151	10.97	10.97	21.95	5038	1410
11838.18215	30830.39357	196.192	30.29	30.29	60.57	1390	1410
25134.78545	8467.496018	-42.1959	23.22	23.22	46.44	1464	1418
11399.38545	10378.39602	184.357	22.80	22.80	45.59	1930	1418
10132.68545	22075.99602	334.679	27.81	27.81	55.63	1776	1418
23617.68545	29441.79602	294.397	37.80	37.80	75.60	1072	1418
23127.98545	38842.59602	308.152	23.13	23.13	46.25	1714	1418
34768.78875	2298.398462	129.292	25.29	25.29	50.59	1624	1426
6909.388749	4568.198462	-110.241	32.17	32.17	64.34	1214	1426
23325.88875	8831.698462	-7.27595	13.61	13.61	27.22	3964	1426
37518.58875	9848.898462	-355.241	41.00	41.00	82.00	1217	1426
9570.188749	17885.09846	-9.24095	19.92	19.92	39.85	1667	1426
12826.08875	22142.69846	-338.241	39.42	39.42	78.85	1165	1426
17296.78875	23383.69846	-38.241	26.71	26.71	53.41	1164	1426
29114.98875	29664.99846	-85.241	18.70	18.70	37.40	1810	1426
21098.48875	32773.89846	-260.241	32.36	32.36	64.72	1015	1426
14709.18875	36945.99846	275.684	26.61	26.61	53.22	1862	1426
31000.29205	25801.10091	-408.286	12.48	12.48	24.96	5568	1434
29102.39205	33627.00091	213.741	19.15	19.15	38.29	1878	1434
27112.99535	6012.503348	-352.331	36.46	36.46	72.91	1401	1442
19643.59535	20287.90335	-323.331	41.71	41.71	83.41	1043	1442
10689.49535	22757.20335	101.691	28.66	28.66	57.32	1075	1442
33489.99535	24198.10335	-88.3311	15.57	15.57	31.13	2915	1442
1649.895346	25304.60335	-161.331	25.83	25.83	51.67	1443	1442
31030.39535	25734.40335	-190.331	9.47	9.47	18.93	8114	1442
16622.39535	32478.30335	-239.331	31.32	31.32	62.64	1564	1442
14629.29535	36923.40335	336.509	21.48	21.48	42.96	2914	1442
11138.19864	8488.70579	-62.3761	29.74	29.74	59.49	1305	1450
30765.29864	24484.70579	17.1514	26.00	26.00	52.00	1393	1450
9399.101943	13116.30823	315.786	28.66	28.66	57.32	1632	1458
31771.30194	20852.30823	272.556	22.04	22.04	44.09	1957	1458
10703.60194	22729.10823	141.884	15.50	15.50	30.99	3319	1458
37216.20194	23483.20823	-19.4212	21.08	21.08	42.15	1659	1458
5560.905241	5128.410671	-315.466	35.33	35.33	70.65	1011	1466
3321.305241	8227.810671	-382.466	26.75	26.75	53.51	1700	1466
14344.20524	8839.610671	-175.466	25.67	25.67	51.34	1270	1466
36402.00524	19570.41067	97.6263	33.49	33.49	66.98	1018	1466
9112.005241	23194.01067	175.244	12.98	12.98	25.95	5265	1466
27553.40524	27837.11067	-75.4662	27.37	27.37	54.73	1189	1466
11127.80524	28883.11067	-234.466	24.09	24.09	48.18	2229	1466
23934.40524	29556.01067	269.564	28.59	28.59	57.18	1482	1466
38445.50854	588.2131108	320.609	27.01	27.01	54.02	1710	1474
29389.10854	17024.11311	-363.511	31.56	31.56	63.11	1487	1474
37222.30854	23479.91311	-105.511	33.58	33.58	67.16	1295	1474
2172.911837	276.5155497	-237.556	36.20	36.20	72.39	1374	1482
24605.91184	2164.71555	-210.556	31.18	31.18	62.36	1541	1482
19610.11184	20399.51555	-397.556	29.37	29.37	58.73	2145	1482
9008.111837	20487.71555	-109.556	26.12	26.12	52.23	1227	1482
23637.31184	31820.71555	-387.556	33.16	33.16	66.32	1109	1482
30948.61513	6349.817988	-32.6014	24.23	24.23	48.47	1265	1490
28412.61513	11721.11799	146.616	28.26	28.26	56.52	1227	1490
15843.01513	27882.51799	-365.601	36.24	36.24	72.49	1036	1490
24423.21513	32831.51799	284.166	33.70	33.70	67.40	1208	1490
11692.51843	3713.920425	-397.646	37.21	37.21	74.42	1155	1498
29552.31843	7219.220425	-14.6464	27.98	27.98	55.95	1010	1498
38520.61843	8405.120425	72.8836	28.66	28.66	57.32	1234	1498
4663.318433	8333.420425	-89.6464	31.23	31.23	62.45	1106	1498
7551.718433	10012.42042	-122.646	25.15	25.15	50.30	1205	1498
15901.71843	15859.22042	-90.6464	27.48	27.48	54.97	1446	1498
35439.91843	21378.82042	-64.6464	25.27	25.27	50.54	1222	1498
33549.01843	24212.12042	-132.646	24.21	24.21	48.42	1375	1498
10961.21843	26603.92042	223.206	18.32	18.32	36.64	2523	1498
26135.72173	1640.522861	-191.74	25.36	25.36	50.73	1377	1506
30904.62173	6372.722861	113.072	32.50	32.50	65.00	1114	1506
11039.72173	14288.52286	133.705	26.59	26.59	53.18	1089	1506
29092.32173	29696.72286	-100.74	14.93	14.93	29.86	4152	1506
16028.32173	30474.02286	-136.74	27.11	27.11	54.21	1547	1506
6617.12173	30690.92286	-262.74	21.45	21.45	42.91	2281	1506
17172.92503	4522.525297	-105.979	23.67	23.67	47.34	1141	1514
28437.82832	11679.72773	282.566	38.67	38.67	77.34	1111	1522
22061.82832	23003.22773	142.069	19.41	19.41	38.81	2161	1522
36692.42832	24679.82773	-216.219	35.87	35.87	71.73	1094	1522
13344.43162	8522.930165	-355.458	50.09	50.09	100.18	1097	1530
9284.131622	14647.73016	290.187	43.73	43.73	87.46	1179	1530
12083.73162	29293.33016	-189.458	25.13	25.13	50.26	1896	1530
30334.93162	32914.23016	-262.458	35.37	35.37	70.74	1353	1530
19935.93492	960.0325972	-206.697	20.68	20.68	41.35	2284	1538
21640.93492	2170.232597	-221.697	36.60	36.60	73.19	1250	1538
10110.93492	4524.232597	-72.6972	26.80	26.80	53.60	1900	1538
4631.134919	4883.332597	-240.697	42.32	42.32	84.64	1447	1538
10038.03492	18816.1326	-303.697	34.71	34.71	69.43	1031	1538
9767.234919	33930.4326	-123.697	28.64	28.64	57.27	1032	1538
805.7382152	5711.835029	-74.9365	25.29	25.29	50.59	1377	1546
30805.33822	24505.83503	-262.936	23.90	23.90	47.81	2536	1546
12022.14151	29321.03746	-70.1757	19.03	19.03	38.06	3284	1554
29117.94151	29727.33746	-198.176	12.41	12.41	24.82	6515	1554
24623.14481	2305.039889	-339.415	43.90	43.90	87.79	1063	1562
8749.044808	11994.33989	-305.415	35.33	35.33	70.65	1187	1562
14421.24481	13167.93989	-106.415	34.08	34.08	68.15	1007	1562
30047.84481	15187.93989	150.697	31.96	31.96	63.91	1172	1562
31910.54481	19104.83989	-134.415	28.85	28.85	57.70	1452	1562
30500.94481	32884.53989	-28.415	27.48	27.48	54.97	1143	1562
20887.34481	39614.03989	260.737	30.10	30.10	60.19	1201	1562
21190.7481	5758.242317	238.883	28.66	28.66	57.32	1913	1570
21888.2481	16842.44232	-47.6543	33.06	33.06	66.13	1023	1570
9369.648104	25099.74232	-163.654	33.44	33.44	66.88	1381	1570
28086.9481	28001.14232	-157.654	24.52	24.52	49.03	1986	1570
15949.9514	3698.144744	122.709	26.07	26.07	52.14	1221	1578
9790.3514	10609.24474	223.906	35.23	35.23	70.46	1204	1578
31936.6514	24458.24474	-62.8936	11.54	11.54	23.08	5303	1578
29467.0547	27796.04717	285.565	26.54	26.54	53.08	1745	1586
10489.5547	28328.04717	-41.1329	19.15	19.15	38.29	1222	1586
16090.6547	30577.14717	122.47	33.28	33.28	66.55	1068	1586
25334.8547	38731.74717	216.79	24.77	24.77	49.55	1605	1586
22908.15799	8153.349595	191.988	21.90	21.90	43.80	1556	1594
26226.35799	11639.9496	-247.372	26.02	26.02	52.05	1816	1594
32581.45799	13548.8496	-183.372	28.80	28.80	57.60	1791	1594
9316.157991	25055.4496	-19.3721	22.89	22.89	45.78	1685	1594
10144.55799	27845.9496	-231.372	30.85	30.85	61.70	1054	1594
26003.05799	28764.3496	323.643	27.79	27.79	55.58	1382	1594
1562.757991	32895.5496	-55.3721	31.35	31.35	62.69	1152	1594
30313.45799	32846.9496	254.868	35.61	35.61	71.22	1141	1594
30964.96129	6290.752019	-196.611	35.61	35.61	71.22	1185	1602
33624.26129	10030.15202	305.719	31.37	31.37	62.74	1369	1602
27349.26129	13340.75202	95.4636	23.10	23.10	46.21	1599	1602
6541.261287	30683.45202	-227.611	23.03	23.03	46.06	1645	1602
29100.86129	33605.65202	173.081	18.49	18.49	36.97	1578	1602
11284.96458	9588.154441	-213.851	27.93	27.93	55.86	1555	1610
31922.46458	15567.75444	-265.851	17.07	17.07	34.15	4742	1610
35572.46458	23536.65444	-234.851	37.11	37.11	74.23	1176	1610
29184.46458	33629.25444	235.722	21.12	21.12	42.25	1757	1610
20624.66788	20800.65686	378.927	30.10	30.10	60.19	1027	1618
10470.76788	25854.65686	279.695	33.84	33.84	67.68	1219	1618
22070.96788	32972.55686	-11.125	23.53	23.53	47.05	1925	1618
17131.97117	4678.959282	-67.3293	25.88	25.88	51.76	1079	1626
23309.47117	8872.859282	-92.3293	24.37	24.37	48.75	1643	1626
24607.57117	10004.25928	-40.3293	18.89	18.89	37.77	1786	1626
36492.57117	19415.65928	301.071	30.61	30.61	61.23	1869	1626
39922.07117	24336.35928	-151.329	33.86	33.86	67.73	1193	1626
9285.371171	25075.35928	-128.329	28.85	28.85	57.70	1487	1626
2495.671171	28339.85928	-143.329	36.79	36.79	73.57	1003	1626
21237.17447	1078.661701	-133.569	32.69	32.69	65.37	1109	1634
38283.17447	3647.161701	52.2589	38.53	38.53	77.06	1022	1634
36656.27447	8057.361701	-170.569	26.28	26.28	52.56	1472	1634
23307.77447	8855.961701	-117.569	23.48	23.48	46.96	1535	1634
13891.07447	26432.4617	-169.569	34.24	34.24	68.48	1192	1634
17035.87776	9567.064118	239.677	33.56	33.56	67.12	1176	1642
33616.47776	15460.76412	-25.8078	28.59	28.59	57.18	1349	1642
10950.27776	26581.36412	-52.8078	28.31	28.31	56.61	1258	1642
16014.27776	30501.86412	63.8097	23.39	23.39	46.77	1279	1642
33073.37776	31723.46412	293.715	29.46	29.46	58.92	1600	1642
15853.67776	33563.26412	48.0897	22.49	22.49	44.98	1089	1642
1009.981054	1604.166534	-102.047	37.09	37.09	74.18	1032	1650
14512.28105	8769.666534	73.3954	31.77	31.77	63.54	1249	1650
7559.581054	9907.166534	-184.047	18.42	18.42	36.83	2476	1650
16626.38105	20734.76653	-293.047	30.43	30.43	60.85	1394	1650
31640.88105	32477.26653	-254.047	26.35	26.35	52.70	1555	1650
20872.38105	40405.76653	363.233	36.22	36.22	72.44	1032	1650
19372.98435	6686.768949	-242.286	39.99	39.99	79.98	1029	1658
5725.084348	8468.468949	247.059	20.02	20.02	40.03	2520	1658
19058.98435	8634.368949	-100.286	27.74	27.74	55.48	1583	1658
34712.78435	9439.468949	-111.286	17.36	17.36	34.71	3150	1658
19555.78435	11607.66895	-20.2864	19.19	19.19	38.39	1668	1658
1002.084348	29544.16895	40.7336	26.89	26.89	53.79	1192	1658
21277.08435	30021.16895	30.9086	28.31	28.31	56.61	1046	1658
8319.487641	8084.371362	-89.5257	10.64	10.64	21.29	4221	1666
31764.68764	15686.87136	-307.526	36.24	36.24	72.49	1056	1666
29430.98764	17069.17136	-198.526	21.64	21.64	43.28	2256	1666
28752.78764	18749.87136	-369.526	39.56	39.56	79.13	1166	1666
21960.68764	39644.67136	-358.526	43.07	43.07	86.15	1044	1666
38311.59093	3608.773773	-144.765	24.49	24.49	48.98	2524	1674
21179.19093	5892.873773	299.635	34.15	34.15	68.30	1497	1674
4736.690934	8547.173773	-354.765	25.48	25.48	50.96	1783	1674
27188.29093	11074.47377	-161.765	34.34	34.34	68.67	1143	1674
23325.99093	16603.87377	277.038	22.51	22.51	45.03	2164	1674
36580.89093	25551.87377	-36.765	25.01	25.01	50.02	1029	1674
25426.49093	27533.97377	-358.765	23.48	23.48	46.96	1469	1674
26898.49093	32027.97377	-142.765	26.96	26.96	53.93	1728	1674
22566.89423	9803.976183	37.0683	36.43	36.43	72.86	1020	1682
8766.494227	12607.17618	196.233	26.56	26.56	53.13	1029	1682
33518.19423	15523.07618	-184.004	28.68	28.68	57.37	1688	1682
29587.59423	23540.17618	-61.0042	35.33	35.33	70.65	1097	1682
31002.79423	25693.77618	-294.004	17.66	17.66	35.33	2425	1682
11930.89423	27992.37618	-90.0042	20.11	20.11	40.22	1902	1682
28322.49423	28826.37618	119.598	25.10	25.10	50.21	1481	1682
23168.89423	38822.47618	102.896	22.77	22.77	45.55	1149	1682
16991.99752	9539.078592	-69.2435	16.77	16.77	33.54	2351	1690
24616.69752	9889.678592	-94.2435	20.54	20.54	41.07	1491	1690
10695.09752	22786.87859	-37.2435	19.38	19.38	38.76	1597	1690
30935.29752	25806.07859	-122.244	26.56	26.56	53.13	1145	1690
4913.19752	31923.57859	-134.244	28.07	28.07	56.14	1797	1690
40177.19752	33933.97859	131.149	27.98	27.98	55.95	1081	1690
11051.30081	14656.181	161.367	25.39	25.39	50.77	1048	1698
11949.80081	27912.781	-111.483	26.85	26.85	53.69	1184	1698
7508.504105	3955.883405	-145.595	28.19	28.19	56.38	1087	1706
4778.704105	8581.283405	-293.595	20.16	20.16	40.32	2633	1706
2597.504105	27111.9834	-241.595	35.09	35.09	70.18	1121	1706
6675.104105	30985.4834	-388.595	22.04	22.04	44.09	2424	1706
40799.3074	28001.38581	-88.3272	39.12	39.12	78.23	1118	1714
2271.610688	385.4882108	121.508	27.77	27.77	55.53	1129	1722
14498.61069	8834.588211	-53.0591	27.29	27.29	54.59	1429	1722
9824.810688	18327.88821	-152.059	20.91	20.91	41.82	2115	1722
21831.71069	21008.18821	-9.16414	16.93	16.93	33.86	2090	1722
35677.01069	23618.58821	-354.059	36.29	36.29	72.58	1515	1722
9102.51398	4807.890611	-98.7911	28.75	28.75	57.51	1316	1730
21206.01398	5841.090611	296.661	26.47	26.47	52.94	1878	1730
33502.21398	9825.890611	-379.791	31.39	31.39	62.78	1608	1730
31924.31398	15536.49061	-28.7911	29.77	29.77	59.53	1040	1730
12279.31398	25909.39061	324.171	33.75	33.75	67.49	1154	1730
39224.61398	26330.79061	44.1589	28.71	28.71	57.41	1202	1730
29117.71398	29712.09061	327.119	31.46	31.46	62.93	1301	1730
33738.71398	34311.89061	1.91141	28.78	28.78	57.56	1026	1730
834.1172709	5775.593011	-128.523	22.49	22.49	44.98	1542	1738
33681.51727	6914.693011	-298.523	26.59	26.59	53.18	1199	1738
28879.21727	28054.89301	-14.523	21.52	21.52	43.05	2122	1738
25987.32056	9353.495408	343.375	27.91	27.91	55.81	1813	1746
11226.22056	9611.995408	-144.255	18.44	18.44	36.88	3632	1746
28736.22056	31372.39541	151.788	19.73	19.73	39.47	2379	1746
1875.523852	5294.397803	-347.987	26.28	26.28	52.56	1566	1754
4671.123852	8488.597803	-82.9869	31.72	31.72	63.44	1184	1754
10141.82385	15758.1978	-239.987	31.53	31.53	63.07	1243	1754
26429.12714	7128.400197	-59.7189	24.28	24.28	48.56	1115	1762
27265.62714	13349.9002	68.8111	18.02	18.02	36.03	2960	1762
32072.22714	14308.5002	352.754	35.40	35.40	70.79	1408	1762
28065.82714	16228.1002	323.279	30.80	30.80	61.61	1231	1762
30220.12714	26725.2002	100.251	18.53	18.53	37.07	2204	1762
25968.22714	27323.7002	-402.719	35.16	35.16	70.32	1165	1762
2757.427142	29125.8002	-410.719	28.24	28.24	56.47	2208	1762
11554.33043	4461.702589	325.512	26.89	26.89	53.79	2138	1770
575.0304323	4965.002589	-198.451	34.57	34.57	69.14	1329	1770
27258.43043	11046.20259	-32.4508	16.08	16.08	32.17	3286	1770
20374.43043	11796.10259	-161.451	40.22	40.22	80.45	1018	1770
26028.73043	13314.40259	151.609	25.06	25.06	50.11	1471	1770
35668.53043	17708.90259	127.047	25.03	25.03	50.07	1491	1770
1190.533722	4493.50498	-167.183	26.23	26.23	52.47	1391	1778
21103.53372	5912.60498	5.48471	20.51	20.51	41.02	1628	1778
18980.23372	8088.10498	112.577	28.61	28.61	57.23	1213	1778
8973.933722	11467.80498	-181.183	25.15	25.15	50.30	1351	1778
19467.03372	11708.60498	184.3	17.36	17.36	34.71	2092	1778
33243.23372	16556.60498	326.762	30.43	30.43	60.85	2099	1778
34714.33701	9385.507368	-52.9147	25.46	25.46	50.92	1041	1786
11346.53701	10253.50737	-388.915	45.12	45.12	90.24	1441	1786
2377.537011	17037.70737	-280.915	29.48	29.48	58.97	1265	1786
18914.93701	25422.20737	-206.915	32.81	32.81	65.61	1110	1786
14690.43701	36900.30737	219.938	30.33	30.33	60.66	1262	1786
28354.23701	40106.90737	-405.915	35.80	35.80	71.59	1074	1786
2816.5403	3095.909755	-113.647	21.10	21.10	42.20	1837	1794
38371.0403	3627.209755	211.363	28.52	28.52	57.04	1414	1794
9690.3403	19620.70975	-234.647	13.75	13.75	27.51	5018	1794
9103.5403	23171.50975	112.131	22.33	22.33	44.65	1423	1794
4153.9403	30586.50975	-361.647	25.81	25.81	51.62	2054	1794
13368.7403	31786.70975	-13.6467	27.01	27.01	54.02	1206	1794
1072.843589	1423.612139	14.1489	30.50	30.50	60.99	1074	1802
9752.243589	12480.91214	144.821	28.45	28.45	56.90	1331	1802
33551.94359	15553.91214	-57.3786	21.50	21.50	43.00	1452	1802
21795.14359	21013.01214	99.6264	15.99	15.99	31.98	2033	1802
6886.143589	29959.21214	-135.379	31.20	31.20	62.41	1074	1802
10922.74688	21497.61452	-89.1106	31.65	31.65	63.30	1038	1810
16849.34688	23792.11452	115.614	25.83	25.83	51.67	1175	1810
10022.14688	27497.41452	225.654	31.53	31.53	63.07	1108	1810
26176.84688	35939.61452	-375.111	33.79	33.79	67.59	1807	1810
4742.050165	8478.516903	-257.843	23.31	23.31	46.63	2097	1818
38624.95017	8388.516903	-275.843	41.68	41.68	83.37	1043	1818
27949.45345	1978.419282	-7.64448	26.19	26.19	52.38	1036	1826
8352.053453	8171.319282	-153.574	11.78	11.78	23.55	4182	1826
19620.45345	11665.61928	138.748	21.08	21.08	42.15	1997	1826
36785.85345	29098.91928	-379.574	27.91	27.91	55.81	1630	1826
21441.35345	33363.21928	-199.574	33.70	33.70	67.40	1095	1826
26648.25674	7009.021658	38.8011	31.20	31.20	62.41	1255	1834
5745.65674	8431.021658	119.366	19.24	19.24	38.48	1897	1834
9750.25674	10475.52166	-72.3064	37.96	37.96	75.93	1050	1834
9103.45674	30516.82166	-37.3064	30.07	30.07	60.15	1073	1834
16002.85674	30516.92166	136.069	29.67	29.67	59.35	1292	1834
8848.160027	1159.724033	-292.038	30.07	30.07	60.15	1472	1842
18513.06003	6124.324033	329.889	14.79	14.79	29.58	5771	1842
9682.060027	18124.22403	-395.038	36.81	36.81	73.62	1317	1842
12642.26003	20509.92403	323.012	26.61	26.61	53.22	2336	1842
30987.56003	32518.02403	80.3341	25.83	25.83	51.67	1754	1842
16730.96331	7955.226406	-187.77	27.48	27.48	54.97	1503	1850
8350.463313	8155.726406	-158.77	11.07	11.07	22.14	3862	1850
25599.66331	11174.72641	42.2847	29.44	29.44	58.88	1189	1850
35414.56331	21250.12641	-118.77	28.47	28.47	56.94	1340	1850
26801.96331	22863.12641	-309.77	28.66	28.66	57.32	1762	1850
25886.76331	29934.72641	-207.77	33.72	33.72	67.45	1152	1850
28173.46331	32517.12641	-404.77	38.74	38.74	77.48	1097	1850
26158.66331	35866.22641	-278.77	24.52	24.52	49.03	1707	1850
13509.06331	38727.82641	339.982	40.15	40.15	80.31	1436	1850
25327.26331	38780.12641	373.387	56.90	56.90	113.79	1072	1850
27871.1666	1903.928777	-114.502	15.26	15.26	30.52	3090	1858
12587.3666	2387.228777	-38.5023	33.72	33.72	67.45	1087	1858
35625.6666	23699.82878	-120.502	31.11	31.11	62.22	1397	1858
4309.3666	29529.02878	-241.502	39.71	39.71	79.41	1087	1858
11494.3666	29297.42878	-262.502	35.16	35.16	70.32	1741	1858
6620.6666	30755.22878	-205.502	23.36	23.36	46.72	1216	1858
27712.86989	33886.13115	-346.234	37.14	37.14	74.28	1050	1866
20933.86989	34204.73115	65.4183	17.64	17.64	35.28	2447	1866
27877.47317	1913.333512	-91.9662	17.40	17.40	34.81	2371	1874
21495.37317	7075.133512	-380.966	31.70	31.70	63.40	2011	1874
3400.473171	8302.533512	-295.966	29.60	29.60	59.20	1916	1874
17014.97317	9547.833512	80.4238	21.55	21.55	43.10	1817	1874
34641.27317	9364.333512	-248.966	22.66	22.66	45.31	1316	1874
33373.47317	12729.03351	-168.966	32.64	32.64	65.28	1037	1874
12880.17317	20556.53351	257.274	26.73	26.73	53.46	1509	1874
17451.17317	24522.63351	67.6513	24.94	24.94	49.88	1306	1874
9339.273171	24930.33351	-102.966	30.97	30.97	61.94	1078	1874
4156.873171	30544.13351	-245.966	33.46	33.46	66.93	1293	1874
40208.17646	28892.53588	-339.698	29.65	29.65	59.30	1064	1882
18692.77974	3593.738238	316.76	22.04	22.04	44.09	2760	1890
25697.97974	11139.53824	-51.4301	30.83	30.83	61.65	1112	1890
24933.47974	28771.33824	332.48	39.59	39.59	79.18	1121	1890
28700.07974	31393.03824	131.067	19.81	19.81	39.61	2255	1890
5244.379741	32581.53824	4.32493	36.50	36.50	73.00	1072	1890
712.3830252	5790.940598	-216.162	32.31	32.31	64.62	1352	1898
8510.683025	6141.340598	-398.162	32.26	32.26	64.53	1182	1898
8343.383025	8106.240598	-207.162	9.82	9.82	19.64	6914	1898
11695.08303	9538.740598	6.55798	22.73	22.73	45.45	1835	1898
8956.683025	20501.6406	-13.162	31.11	31.11	62.22	1187	1898
8103.583025	23917.8406	-165.162	19.08	19.08	38.15	2934	1898
12558.58631	2393.542956	-80.9693	30.14	30.14	60.29	1250	1906
763.0863092	5713.742956	-11.9693	13.38	13.38	26.75	4317	1906
18691.58959	3572.445311	36.1923	30.52	30.52	61.04	1093	1914
10834.58959	5524.445311	-110.003	36.86	36.86	73.71	1056	1914
16778.58959	7204.145311	71.5623	27.22	27.22	54.45	1334	1914
8353.989593	8184.645311	-136.003	13.78	13.78	27.55	2984	1914
24947.48959	30547.64531	13.5948	22.37	22.37	44.74	1945	1914
27958.19288	2000.547664	-119.036	29.48	29.48	58.97	1134	1922
22077.69288	21436.64766	209.079	28.66	28.66	57.32	1238	1922
10160.39288	27008.04766	-69.0361	22.07	22.07	44.13	1738	1922
23133.29288	38867.44766	33.2114	19.22	19.22	38.43	1703	1922
39305.29616	1770.450015	-399.07	34.81	34.81	69.61	1096	1930
18254.99616	2902.450015	377.053	25.43	25.43	50.87	2683	1930
8399.396159	8376.150015	-341.07	26.87	26.87	53.74	1416	1930
38604.29616	28610.05001	109.813	26.02	26.02	52.05	1241	1930
5799.796159	29207.35001	-340.07	47.08	47.08	94.15	1054	1930
25387.89944	810.252363	36.0921	18.63	18.63	37.26	2677	1938
14958.89944	1047.252363	-362.103	22.21	22.21	44.42	5082	1938
10897.29944	1237.452363	188.38	31.09	31.09	62.17	1769	1938
30794.29944	2599.352363	173.642	27.08	27.08	54.16	1537	1938
2731.399441	2980.152363	-20.1029	34.17	34.17	68.34	1169	1938
36891.79944	3927.252363	-128.103	28.00	28.00	56.00	2518	1938
6883.599441	3764.552363	126.482	31.30	31.30	62.60	1168	1938
26009.39944	4540.452363	-171.103	42.18	42.18	84.36	1100	1938
31240.69944	6674.852363	-99.1029	11.63	11.63	23.27	6862	1938
4279.599441	8048.852363	-342.103	18.65	18.65	37.30	5389	1938
30815.99944	10371.25236	-251.103	15.50	15.50	30.99	3342	1938
24603.59944	10785.75236	51.8121	8.81	8.81	17.62	9207	1938
10018.59944	11149.05236	-91.1029	27.84	27.84	55.67	1683	1938
13476.89944	11513.35236	-267.103	15.00	15.00	30.00	7041	1938
9511.199441	14307.05236	297.437	21.41	21.41	42.81	2911	1938
21907.59944	15333.35236	86.1996	14.91	14.91	29.81	3762	1938
21694.49944	17392.95236	-149.103	29.13	29.13	58.26	1116	1938
34669.09944	17859.35236	352.457	37.49	37.49	74.98	1455	1938
23475.19944	19687.95236	348.527	21.50	21.50	43.00	2539	1938
30706.39944	20029.65236	249.295	39.94	39.94	79.88	1136	1938
12487.09944	20440.85236	-156.103	19.78	19.78	39.56	2431	1938
10083.49944	22136.65236	355.405	41.57	41.57	83.13	1638	1938
26798.89944	22768.35236	355.405	10.53	10.53	21.05	12007	1938
36981.59944	22975.55236	370.142	49.50	49.50	99.00	1159	1938
29612.69944	23631.05236	-123.103	17.69	17.69	35.37	4336	1938
31945.89944	24464.05236	-103.103	10.67	10.67	21.34	7234	1938
33400.99944	24581.55236	-261.103	37.33	37.33	74.65	1448	1938
3646.399441	24617.15236	31.1796	29.91	29.91	59.82	1359	1938
11979.39944	25324.45236	-108.103	19.73	19.73	39.47	2839	1938
15903.29944	25601.35236	-131.103	22.77	22.77	45.55	1721	1938
21630.49944	28774.65236	-152.103	17.99	17.99	35.98	4135	1938
28258.09944	28741.95236	-293.103	24.07	24.07	48.14	3316	1938
24023.49944	29418.95236	276.805	26.40	26.40	52.80	2009	1938
2744.299441	30510.55236	-183.103	27.13	27.13	54.26	1743	1938
3775.399441	31450.95236	303.332	37.99	37.99	75.97	1347	1938
35929.69944	31585.45236	357.37	28.14	28.14	56.28	1930	1938
32816.69944	32515.75236	-80.1029	15.73	15.73	31.46	3528	1938
30514.79944	32765.25236	246.347	29.81	29.81	59.63	1684	1938
38022.39944	32855.95236	-219.103	26.07	26.07	52.14	1673	1938
23721.79944	34021.95236	-61.1029	35.65	35.65	71.31	1523	1938
9824.799441	33956.55236	-185.103	30.03	30.03	60.05	1307	1938
18056.59944	34101.95236	-70.1029	46.37	46.37	92.74	1025	1938
34287.69944	34030.25236	15.4596	9.54	9.54	19.08	8971	1938
34978.49944	34726.85236	320.035	34.97	34.97	69.94	1460	1938
27822.79944	35093.25236	145.15	20.06	20.06	40.13	3006	1938
38722.59944	36611.25236	75.3921	47.15	47.15	94.29	1601	1938
37866.59944	38842.05236	-63.1029	41.26	41.26	82.52	1400	1938
40743.89944	39511.35236	-346.103	34.55	34.55	69.10	2289	1938
29552.79944	39810.75236	-3.20791	26.87	26.87	53.74	1345	1938
17461.50272	755.354709	-85.1363	37.84	37.84	75.69	1048	1946
22928.40272	1775.054709	-294.136	28.40	28.40	56.80	2199	1946
8485.802723	2340.454709	61.6037	36.71	36.71	73.43	1217	1946
3731.802723	3061.154709	59.6387	20.30	20.30	40.60	2817	1946
21265.90272	3215.354709	-133.136	33.49	33.49	66.98	1247	1946
37210.40272	3516.554709	224.699	43.12	43.12	86.24	1058	1946
29312.10272	3702.154709	-199.136	22.40	22.40	44.79	2289	1946
31323.90272	4307.854709	-5.20631	22.56	22.56	45.12	2599	1946
11474.30272	4470.954709	53.7437	20.35	20.35	40.69	1959	1946
33152.50272	5769.154709	75.3587	31.79	31.79	63.59	1065	1946
11378.80272	8185.254709	-237.136	31.86	31.86	63.73	2020	1946
16200.00272	8377.054709	-111.136	41.26	41.26	82.52	1239	1946
14470.00272	8817.154709	-189.136	17.54	17.54	35.09	5274	1946
33649.40272	10050.95471	354.389	39.38	39.38	78.75	1477	1946
10122.90272	11158.45471	-290.136	26.96	26.96	53.93	2251	1946
13436.20272	11565.95471	-298.136	27.53	27.53	55.06	3452	1946
33060.40272	13574.15471	322.949	38.98	38.98	77.95	1521	1946
16878.20272	16255.65471	-17.1363	15.05	15.05	30.10	5516	1946
10283.50272	17003.45471	242.384	41.24	41.24	82.47	1141	1946
9878.102723	18483.15471	-279.136	13.35	13.35	26.71	4771	1946
12184.90272	19097.45471	134.309	35.44	35.44	70.89	1176	1946
23944.90272	19439.05471	41.9537	14.34	14.34	28.68	6315	1946
8618.502723	19689.65471	128.414	20.61	20.61	41.21	1543	1946
27137.40272	20428.35471	371.091	27.01	27.01	54.02	2926	1946
26221.30272	20599.65471	-58.1363	18.13	18.13	36.27	3491	1946
28443.80272	22262.25471	33.1112	26.21	26.21	52.42	1248	1946
38696.80272	22977.85471	-16.1363	19.03	19.03	38.06	2697	1946
12613.70272	23714.25471	-33.1363	28.45	28.45	56.90	1699	1946
10231.70272	23900.85471	-185.136	19.64	19.64	39.28	4268	1946
18846.70272	24085.95471	172.626	32.26	32.26	64.53	1180	1946
19523.60272	25600.35471	-58.1363	16.74	16.74	33.49	3994	1946
10554.10272	25907.75471	273.824	11.99	11.99	23.97	6771	1946
27941.90272	26541.95471	-224.136	17.71	17.71	35.42	4285	1946
955.5027231	28071.95471	63.5687	26.99	26.99	53.98	1491	1946
4190.902723	29549.35471	-110.136	15.35	15.35	30.71	4636	1946
23216.40272	29377.75471	-233.136	33.28	33.28	66.55	1390	1946
39193.30272	29731.35471	-394.136	36.97	36.97	73.95	1782	1946
21311.60272	29897.45471	-357.136	7.23	7.23	14.46	18877	1946
4198.102723	30320.05471	-236.136	35.44	35.44	70.89	1483	1946
6638.702723	30702.55471	-372.136	16.11	16.11	32.22	4899	1946
19818.60272	30758.75471	-307.136	31.23	31.23	62.45	1831	1946
1824.002723	30873.05471	-157.136	28.64	28.64	57.27	1689	1946
25890.40272	31573.75471	58.6562	19.29	19.29	38.57	2848	1946
11100.40272	31893.25471	118.589	25.48	25.48	50.96	1877	1946
32822.20272	32581.55471	52.7612	15.90	15.90	31.79	3923	1946
24292.60272	32765.15471	259.086	12.22	12.22	24.44	6583	1946
33487.00272	33202.85471	21.3212	29.46	29.46	58.92	1976	1946
29175.40272	33633.55471	247.296	6.48	6.48	12.95	18896	1946
32714.50272	34199.75471	80.2712	16.48	16.48	32.97	2825	1946
31972.80272	34516.05471	261.051	19.45	19.45	38.90	3131	1946
40186.70272	34867.25471	116.624	21.97	21.97	43.94	2914	1946
27861.50272	35110.75471	87.1487	11.42	11.42	22.84	10211	1946
28715.50272	34930.85471	-318.136	29.91	29.91	59.82	2076	1946
9339.202723	36361.45471	-132.136	36.93	36.93	73.85	1240	1946
37306.40272	37508.65471	-154.136	33.77	33.77	67.54	1226	1946
7112.102723	39167.75471	267.929	26.54	26.54	53.08	1366	1946
21948.80272	39720.05471	-217.136	16.91	16.91	33.82	6715	1946
18783.30272	39453.85471	-311.136	32.92	32.92	65.85	2385	1946
16466.40272	39518.25471	352.424	56.47	56.47	112.95	1183	1946
26491.40272	39655.15471	-67.1363	26.19	26.19	52.38	2667	1946
13883.806	403.9570526	-273.17	32.64	32.64	65.28	1729	1954
36197.406	1664.557053	-209.17	18.39	18.39	36.79	3311	1954
39463.206	1817.657053	-278.17	29.81	29.81	59.63	2189	1954
17232.606	2180.757053	-167.17	38.03	38.03	76.07	1082	1954
8540.806005	2324.457053	-59.1697	12.18	12.18	24.35	4452	1954
2079.206005	2825.657053	148.03	9.77	9.77	19.55	13340	1954
8004.706005	3479.257053	-372.17	36.10	36.10	72.20	2962	1954
27214.206	3590.057053	-291.17	15.14	15.14	30.29	7489	1954
33542.606	3739.157053	-9.1697	38.36	38.36	76.73	1334	1954
3200.606005	4289.257053	-147.17	12.25	12.25	24.49	6920	1954
28761.106	4608.257053	191.26	20.89	20.89	41.78	2751	1954
37502.606	5281.157053	-298.17	27.69	27.69	55.39	2147	1954
32072.006	5634.057053	61.5703	27.29	27.29	54.59	1369	1954
18433.906	6237.157053	-97.1697	18.65	18.65	37.30	2434	1954
2534.906005	6742.357053	-388.17	21.29	21.29	42.58	4045	1954
18049.506	7966.157053	-13.1697	23.76	23.76	47.52	2884	1954
19677.706	7997.357053	-403.17	74.47	74.47	148.93	1086	1954
7105.706005	8710.457053	-238.17	22.16	22.16	44.32	2322	1954
32348.706	9077.457053	66.4828	40.29	40.29	80.59	1480	1954
36182.506	10160.35705	-304.17	37.82	37.82	75.64	1838	1954
34449.506	11146.95705	-60.1697	14.74	14.74	29.48	3636	1954
38656.606	11178.15705	4.5853	20.09	20.09	40.18	3269	1954
18341.306	12994.35705	-215.17	16.91	16.91	33.82	3830	1954
41287.506	13969.05705	-352.17	30.73	30.73	61.47	2335	1954
37969.306	15024.25705	-354.17	31.13	31.13	62.27	2459	1954
40996.006	15076.55705	-9.1697	27.34	27.34	54.68	1467	1954
30312.706	15750.45705	285.58	41.31	41.31	82.61	1310	1954
20205.006	16660.75705	250.21	19.19	19.19	38.39	3138	1954
23290.806	16584.75705	333.723	23.93	23.93	47.85	2008	1954
36840.606	16351.35705	-196.17	22.44	22.44	44.89	3829	1954
2382.506005	17067.55705	-374.17	23.08	23.08	46.16	2403	1954
35388.406	17410.75705	-208.17	22.61	22.61	45.22	2415	1954
27901.606	17907.65705	207.963	26.07	26.07	52.14	2729	1954
39067.206	18031.85705	21.2878	26.80	26.80	53.60	1447	1954
30838.006	18441.35705	-397.17	21.95	21.95	43.90	3343	1954
28770.006	18787.85705	-367.17	21.01	21.01	42.01	2997	1954
12137.206	19058.25705	29.1478	16.74	16.74	33.49	3296	1954
40532.506	20060.75705	-192.17	24.96	24.96	49.93	1880	1954
22012.406	21471.65705	226.63	10.03	10.03	20.06	5284	1954
19523.406	22466.75705	-183.17	31.04	31.04	62.08	1336	1954
11986.406	23441.85705	-240.17	17.43	17.43	34.85	5175	1954
17218.506	23485.65705	32.0953	5.70	5.70	11.40	19636	1954
20108.006	23630.55705	311.125	44.93	44.93	89.87	1230	1954
27785.306	24330.35705	132.31	33.23	33.23	66.46	1459	1954
32587.206	24578.35705	74.3428	19.31	19.31	38.62	2981	1954
27669.406	26961.25705	-225.17	33.49	33.49	66.98	1900	1954
30173.106	27141.35705	-373.17	16.67	16.67	33.35	5091	1954
17351.006	28180.15705	-322.17	27.39	27.39	54.78	3035	1954
30124.106	28740.85705	-312.17	26.49	26.49	52.99	3518	1954
28640.706	29752.85705	-179.17	11.73	11.73	23.46	5470	1954
32430.406	30099.25705	-349.17	27.18	27.18	54.35	2159	1954
14992.606	30339.05705	-370.17	41.54	41.54	83.08	2098	1954
23283.006	31240.85705	92.0278	23.69	23.69	47.38	1552	1954
3995.906005	31439.25705	288.528	31.60	31.60	63.21	2157	1954
6807.806005	31524.05705	-296.17	15.14	15.14	30.29	4293	1954
17196.806	32213.55705	-221.17	36.29	36.29	72.58	2521	1954
11801.206	33418.25705	-13.1697	17.22	17.22	34.43	3997	1954
32635.406	34536.35705	261.018	50.51	50.51	101.03	1069	1954
40423.006	34852.45705	-130.17	31.89	31.89	63.77	1517	1954
26198.906	36094.65705	-37.1697	26.96	26.96	53.93	1466	1954
17394.106	38204.95705	239.403	14.70	14.70	29.39	7623	1954
36754.706	38289.65705	-191.17	53.01	53.01	106.02	1054	1954
38785.606	38379.75705	-39.1697	17.07	17.07	34.15	4511	1954
20960.706	39585.35705	361.233	19.90	19.90	39.80	3642	1954
5441.206005	39918.75705	-274.17	32.03	32.03	64.06	1628	1954
18754.506	39562.95705	-312.17	31.35	31.35	62.69	2440	1954
16331.306	40116.85705	-90.1697	42.51	42.51	85.02	1351	1954
174.4092859	852.4593938	-153.203	8.83	8.83	17.66	13753	1962
5296.909286	1067.959394	-151.203	19.45	19.45	38.90	3993	1962
19608.10929	1190.059394	67.4319	20.39	20.39	40.79	1937	1962
2666.309286	2527.159394	363.164	49.05	49.05	98.11	1478	1962
3344.409286	2393.959394	301.267	19.38	19.38	38.76	4365	1962
18371.40929	2860.559394	260.002	9.56	9.56	19.12	10722	1962
40207.50929	3198.959394	-234.203	25.25	25.25	50.49	2282	1962
22626.20929	3761.559394	157.822	21.03	21.03	42.06	2387	1962
4592.009286	4035.459394	-294.203	14.25	14.25	28.50	5897	1962
32018.00929	5633.559394	75.2919	16.74	16.74	33.49	1973	1962
28404.80929	5716.259394	102.802	16.65	16.65	33.30	2437	1962
19578.50929	7417.159394	-321.203	20.49	20.49	40.98	3457	1962
33507.00929	9658.359394	-39.2031	24.12	24.12	48.23	1967	1962
39653.70929	9611.959394	-256.203	15.07	15.07	30.14	7335	1962
23626.10929	9851.159394	-111.203	27.13	27.13	54.26	1553	1962
10414.80929	10264.05939	-31.2031	11.14	11.14	22.28	5939	1962
34769.30929	11157.15939	219.719	38.01	38.01	76.02	1043	1962
12758.30929	11478.45939	162.734	20.87	20.87	41.73	3128	1962
27728.00929	11703.25939	-204.203	17.14	17.14	34.29	3381	1962
28447.10929	11758.15939	58.5894	16.58	16.58	33.16	3766	1962
32562.50929	12048.65939	41.8869	10.97	10.97	21.95	5845	1962
23779.00929	12478.15939	-245.203	32.22	32.22	64.43	1597	1962
18391.30929	12557.65939	-113.203	40.41	40.41	80.82	1097	1962
13450.20929	13022.65939	127.364	11.19	11.19	22.37	6097	1962
18324.50929	12992.95939	-230.203	23.41	23.41	46.82	2996	1962
37357.50929	14177.35939	-293.203	29.06	29.06	58.12	2215	1962
37941.90929	14969.05939	-388.203	20.37	20.37	40.74	5575	1962
12017.80929	15172.55939	-36.2031	20.28	20.28	40.55	2644	1962
10268.90929	16211.05939	-55.2031	40.48	40.48	80.96	1203	1962
39139.00929	16715.55939	269.827	35.49	35.49	70.98	1624	1962
2377.009286	16783.35939	-338.203	23.55	23.55	47.10	2283	1962
17414.30929	17293.65939	-329.203	40.53	40.53	81.06	1360	1962
31438.30929	17033.75939	-310.203	29.98	29.98	59.96	2166	1962
28771.30929	18851.15939	-172.203	16.01	16.01	32.03	3589	1962
34819.50929	19092.25939	-246.203	15.19	15.19	30.38	7697	1962
38336.10929	18984.65939	325.829	42.11	42.11	84.21	1366	1962
37837.90929	19073.75939	-317.203	36.67	36.67	73.33	1787	1962
24000.40929	19360.15939	-71.2031	14.72	14.72	29.44	5139	1962
16482.20929	19919.15939	-134.203	31.20	31.20	62.41	2735	1962
29558.30929	19881.55939	-146.203	26.05	26.05	52.09	1606	1962
12806.90929	21381.15939	-146.203	27.41	27.41	54.82	1854	1962
30089.40929	22054.15939	116.557	9.54	9.54	19.08	9324	1962
32483.20929	22481.15939	218.737	22.07	22.07	44.13	3009	1962
14800.80929	22602.45939	-133.203	9.37	9.37	18.75	9530	1962
9219.009286	24215.25939	-1.3431	24.70	24.70	49.41	1815	1962
11293.50929	24971.45939	201.052	37.59	37.59	75.17	1257	1962
21041.00929	25924.55939	284.564	25.93	25.93	51.86	2006	1962
39214.00929	26357.15939	-13.2031	16.77	16.77	33.54	5529	1962
16047.10929	27822.05939	-56.2031	19.73	19.73	39.47	2720	1962
34202.30929	27830.15939	-70.2031	32.78	32.78	65.56	1864	1962
2761.209286	29370.55939	-93.2031	34.67	34.67	69.33	1535	1962
25041.30929	30510.85939	-182.203	23.88	23.88	47.76	3446	1962
6612.209286	30975.15939	-406.203	6.85	6.85	13.71	20302	1962
30995.60929	32481.55939	-43.2031	26.82	26.82	53.65	1857	1962
18524.50929	32571.55939	116.557	28.45	28.45	56.90	2228	1962
33074.90929	33412.45939	159.787	23.57	23.57	47.15	3297	1962
11608.00929	34328.75939	253.124	44.93	44.93	89.87	1311	1962
10779.20929	34096.85939	-368.203	33.96	33.96	67.92	2104	1962
20118.40929	35690.05939	-262.203	37.44	37.44	74.89	1062	1962
36158.10929	37544.95939	267.862	31.04	31.04	62.08	1948	1962
37268.60929	37543.05939	-81.2031	20.89	20.89	41.78	2626	1962
31395.30929	38214.65939	156.839	35.02	35.02	70.04	1230	1962
23664.10929	38675.35939	346.462	8.85	8.85	17.71	14488	1962
25181.90929	38758.25939	309.127	11.80	11.80	23.60	8946	1962
5577.809286	39201.15939	-401.203	34.62	34.62	69.24	1921	1962
38674.70929	39902.85939	182.384	23.39	23.39	46.77	3072	1962
5551.009286	40087.75939	-380.203	53.43	53.43	106.87	1190	1962
2246.112567	528.4617324	-126.236	23.24	23.24	46.49	2422	1970
2882.712567	226.3617324	115.541	12.13	12.13	24.26	4693	1970
7966.112567	361.1617324	-232.236	16.70	16.70	33.39	3439	1970
26167.21257	1525.061732	-167.236	10.43	10.43	20.87	9110	1970
21014.41257	1683.961732	180.386	18.02	18.02	36.03	3405	1970
17406.41257	2500.361732	-355.236	23.90	23.90	47.81	5813	1970
8550.712567	2948.361732	-140.236	38.90	38.90	77.81	1160	1970
29314.81257	3708.261732	-173.236	18.35	18.35	36.69	4284	1970
36797.81257	3916.461732	-150.236	15.73	15.73	31.46	5229	1970
35551.31257	4036.661732	-216.236	27.01	27.01	54.02	2106	1970
7541.712567	4062.361732	-398.236	14.25	14.25	28.50	11636	1970
25105.91257	4358.661732	-287.236	27.72	27.72	55.44	2846	1970
5525.112567	4997.561732	54.626	16.30	16.30	32.59	2987	1970
22760.41257	5290.061732	-42.2365	22.35	22.35	44.70	3374	1970
31982.11257	5663.161732	68.381	9.94	9.94	19.88	7689	1970
35501.51257	7386.161732	-157.236	42.91	42.91	85.82	1238	1970
34684.21257	8271.161732	-130.236	53.79	53.79	107.58	1147	1970
18954.81257	8679.961732	33.011	27.62	27.62	55.25	2137	1970
31924.41257	9480.361732	175.474	24.23	24.23	48.47	2233	1970
5641.612567	10032.96173	-212.236	29.67	29.67	59.35	2029	1970
8943.412567	11528.16173	-302.236	17.78	17.78	35.56	3766	1970
17440.41257	11634.66173	-255.236	32.12	32.12	64.24	2487	1970
23776.51257	11699.96173	-44.2365	39.07	39.07	78.14	1232	1970
38669.51257	11912.76173	-166.236	27.84	27.84	55.67	2274	1970
12563.41257	12328.56173	-115.236	10.93	10.93	21.85	6443	1970
8759.412567	12417.16173	-253.236	21.88	21.88	43.76	2611	1970
33344.21257	12651.06173	315.971	24.70	24.70	49.41	2059	1970
16021.21257	13362.06173	-41.2365	34.57	34.57	69.14	1650	1970
39337.01257	13923.86173	181.368	24.40	24.40	48.80	2302	1970
29536.41257	13953.66173	100.804	26.82	26.82	53.65	1805	1970
13971.31257	14268.66173	331.691	32.17	32.17	64.34	1967	1970
10234.41257	15470.56173	28.0985	16.18	16.18	32.36	2928	1970
14056.51257	15856.46173	-384.236	20.72	20.72	41.45	3360	1970
33453.31257	18025.86173	-342.236	35.30	35.30	70.60	2332	1970
36055.71257	18594.46173	-261.236	14.91	14.91	29.81	4792	1970
40878.71257	18773.66173	-237.236	37.49	37.49	74.98	1549	1970
29600.41257	19430.46173	-251.236	11.40	11.40	22.80	8926	1970
25811.31257	19897.26173	294.356	43.69	43.69	87.37	1167	1970
35367.01257	21763.86173	-303.236	28.38	28.38	56.76	2807	1970
9119.512567	23202.16173	226.564	7.11	7.11	14.22	15178	1970
37284.01257	23488.86173	-92.2365	13.33	13.33	26.66	4775	1970
7446.412567	24720.46173	-21.2365	26.47	26.47	52.94	1575	1970
31709.31257	24722.96173	-99.2365	12.91	12.91	25.81	6254	1970
10266.71257	25897.26173	130.279	14.15	14.15	28.31	6041	1970
12859.31257	26843.96173	-23.2365	14.55	14.55	29.11	3544	1970
26414.41257	27004.26173	326.779	33.51	33.51	67.02	1770	1970
2137.812567	28455.86173	-58.2365	22.11	22.11	44.23	2744	1970
30103.21257	28646.76173	-219.236	19.36	19.36	38.72	6455	1970
14060.21257	29361.06173	-238.236	22.02	22.02	44.04	5589	1970
21466.71257	33200.86173	-357.236	23.55	23.55	47.10	3485	1970
7579.812567	33235.96173	11.396	28.50	28.50	56.99	1339	1970
16325.71257	33105.26173	-60.2365	8.95	8.95	17.90	8953	1970
21454.71257	33441.76173	-348.236	14.62	14.62	29.25	5972	1970
2116.212567	33863.66173	-196.236	57.30	57.30	114.59	1049	1970
40119.41257	33892.66173	78.206	11.68	11.68	23.36	6376	1970
3855.112567	33947.66173	-52.2365	39.52	39.52	79.03	1375	1970
22585.81257	34138.46173	320.884	24.92	24.92	49.83	2336	1970
24527.41257	34601.76173	-360.236	28.57	28.57	57.13	1994	1970
33758.11257	35517.96173	210.844	39.28	39.28	78.56	1252	1970
11336.01257	35874.56173	97.856	10.88	10.88	21.76	7978	1970
15930.51257	37968.66173	-160.236	19.83	19.83	39.66	2551	1970
31583.91257	38188.26173	87.0485	22.96	22.96	45.92	1560	1970
36744.51257	38373.06173	-48.2365	26.19	26.19	52.38	2099	1970
12770.71257	38675.66173	-62.2365	33.56	33.56	67.12	1197	1970
19890.41585	773.3640686	323.798	23.83	23.83	47.67	2227	1978
19425.61585	1385.764069	246.18	26.05	26.05	52.09	2381	1978
39401.91585	1738.864069	116.49	22.70	22.70	45.40	1941	1978
6139.715847	1942.364069	51.6451	27.58	27.58	55.15	1875	1978
30252.31585	2061.664069	-130.27	28.24	28.24	56.47	2277	1978
7928.015847	2354.964069	-171.27	31.37	31.37	62.74	1522	1978
28726.51585	2950.664069	243.233	28.78	28.78	57.56	1582	1978
15102.01585	2940.264069	32.9776	14.39	14.39	28.78	5819	1978
34508.81585	3332.164069	-318.27	28.38	28.38	56.76	2795	1978
8913.615847	3302.564069	-243.27	33.72	33.72	67.45	1729	1978
23122.11585	3856.264069	181.335	15.00	15.00	30.00	5673	1978
29365.41585	3732.064069	-232.27	29.44	29.44	58.88	1653	1978
38559.21585	3749.264069	-25.2699	17.26	17.26	34.52	2817	1978
3165.015847	4064.664069	-9.26989	27.79	27.79	55.58	1339	1978
34490.51585	4303.064069	154.808	35.54	35.54	71.07	1083	1978
4577.215847	4991.564069	-393.27	32.52	32.52	65.05	2773	1978
3613.215847	4867.564069	300.218	19.36	19.36	38.72	3325	1978
28424.71585	5056.264069	-154.27	13.94	13.94	27.88	5203	1978
26751.51585	5317.964069	-190.27	29.30	29.30	58.59	1573	1978
25044.01585	5373.064069	31.0126	20.72	20.72	41.45	1803	1978
36889.81585	6684.464069	149.895	63.44	63.44	126.89	1132	1978
12200.91585	8290.564069	-85.2699	40.69	40.69	81.39	1112	1978
31363.91585	8372.364069	103.718	19.22	19.22	38.43	3017	1978
17371.51585	9411.764069	271.725	18.18	18.18	36.36	4484	1978
9717.715847	9672.164069	77.1901	27.29	27.29	54.59	2101	1978
14895.01585	10022.16407	-250.27	13.14	13.14	26.28	7191	1978
28540.91585	10248.06407	34.9426	32.78	32.78	65.56	1074	1978
28200.81585	10818.16407	57.5401	26.75	26.75	53.51	1528	1978
10887.71585	10897.26407	-300.27	54.97	54.97	109.93	1121	1978
12285.41585	11569.96407	-29.2699	36.71	36.71	73.43	1059	1978
29084.31585	11748.96407	92.9101	34.57	34.57	69.14	1036	1978
30877.91585	11879.06407	265.83	35.91	35.91	71.83	1286	1978
35440.61585	12488.26407	-131.27	17.85	17.85	35.70	4157	1978
9667.515847	12636.16407	-145.27	16.44	16.44	32.88	3256	1978
18347.91585	12977.56407	-323.27	19.08	19.08	38.15	4613	1978
38002.01585	13058.76407	-157.27	26.94	26.94	53.88	2346	1978
7634.915847	13260.66407	-22.2699	35.23	35.23	70.46	1147	1978
36327.01585	14260.56407	-261.27	25.50	25.50	51.01	2935	1978
10732.31585	15072.76407	-164.27	31.16	31.16	62.31	1912	1978
38019.51585	15302.26407	-307.27	16.91	16.91	33.82	7310	1978
32244.31585	16471.76407	-91.2699	27.65	27.65	55.30	2099	1978
21720.61585	17223.86407	-279.27	37.56	37.56	75.12	1181	1978
26538.01585	20057.36407	-92.2699	17.50	17.50	35.00	4376	1978
20442.31585	20815.76407	-77.2699	12.46	12.46	24.92	3996	1978
13065.31585	21221.86407	320.85	26.75	26.75	53.51	2125	1978
36018.21585	21376.96407	-48.2699	9.82	9.82	19.64	8138	1978
37566.81585	21960.76407	-2.39239	28.99	28.99	57.98	1336	1978
13827.51585	22230.06407	-219.27	19.59	19.59	39.19	3346	1978
35491.11585	21990.96407	-100.27	48.30	48.30	96.60	1040	1978
15897.51585	25461.06407	15.2926	14.84	14.84	29.67	3571	1978
27939.31585	25625.16407	-30.2699	33.23	33.23	66.46	1061	1978
20046.71585	27358.96407	-138.27	12.20	12.20	24.40	5366	1978
26751.21585	28338.26407	236.355	43.78	43.78	87.56	1194	1978
40136.71585	29209.96407	-372.27	34.36	34.36	68.72	2010	1978
14276.61585	29222.86407	179.37	20.37	20.37	40.74	2062	1978
6829.215847	30081.56407	-291.27	12.22	12.22	24.44	8220	1978
25087.31585	30229.86407	-227.27	44.27	44.27	88.55	1268	1978
4466.315847	30916.06407	-9.26989	46.39	46.39	92.79	1129	1978
27315.01585	31050.06407	-140.27	32.31	32.31	64.62	2476	1978
23967.51585	31436.06407	305.13	6.85	6.85	13.71	17525	1978
4806.515847	31448.46407	-184.27	33.61	33.61	67.21	1945	1978
1222.815847	31982.66407	-105.27	13.99	13.99	27.98	6507	1978
25980.81585	32603.86407	274.673	38.25	38.25	76.49	1382	1978
12425.81585	32699.86407	-60.2699	7.51	7.51	15.02	15781	1978
24366.91585	32778.76407	357.203	8.41	8.41	16.81	15318	1978
9137.415847	33559.76407	52.6276	15.31	15.31	30.61	4039	1978
28510.41585	33496.46407	-48.2699	32.43	32.43	64.86	1212	1978
29180.11585	33628.76407	277.62	9.28	9.28	18.56	11318	1978
591.8158469	35733.66407	298.253	44.56	44.56	89.11	1286	1978
37008.21585	35901.26407	80.1376	27.60	27.60	55.20	1441	1978
6904.715847	37102.86407	-70.2699	29.23	29.23	58.45	2739	1978
20357.11585	36701.86407	-305.27	17.47	17.47	34.95	4518	1978
15354.21585	37606.06407	87.9976	11.42	11.42	22.84	6545	1978
20471.61585	37906.56407	-0.427391	11.80	11.80	23.60	6345	1978
32708.11585	38048.76407	7.43261	23.22	23.22	46.44	1993	1978
29106.21585	38902.36407	-264.27	39.40	39.40	78.80	1390	1978
18289.21585	38942.16407	108.63	10.46	10.46	20.91	12636	1978
31833.91585	39349.66407	256.005	37.73	37.73	75.45	1966	1978
5436.415847	39891.86407	17.2576	13.21	13.21	26.42	4109	1978
6153.015847	40202.06407	-117.27	31.77	31.77	63.54	1350	1978
15284.31585	40301.36407	-200.27	43.47	43.47	86.95	1313	1978
19035.01585	40299.16407	111.578	33.54	33.54	67.07	1645	1978
28318.81585	40316.56407	-79.2699	28.14	28.14	56.28	1921	1978
7285.215847	40337.36407	190.178	36.69	36.69	73.38	1550	1978
39578.61913	1318.166402	-234.303	40.98	40.98	81.95	1490	1986
22450.01913	2786.466402	-200.303	21.83	21.83	43.66	3934	1986
40203.31913	3123.366402	-195.303	16.84	16.84	33.68	5183	1986
18618.91913	3611.666402	54.5592	14.22	14.22	28.45	2805	1986
35593.11913	4020.766402	-109.303	36.83	36.83	73.66	1184	1986
2725.719127	4122.266402	168.529	11.21	11.21	22.42	6952	1986
13697.81913	4205.166402	-200.303	12.98	12.98	25.95	5984	1986
24060.01913	4933.866402	-261.303	22.51	22.51	45.03	2345	1986
5505.619127	5081.566402	42.7692	27.81	27.81	55.63	1980	1986
33310.71913	5136.766402	-293.303	31.27	31.27	62.55	2529	1986
19942.71913	5275.566402	130.212	22.33	22.33	44.65	2154	1986
1932.319127	5518.366402	-388.303	25.34	25.34	50.68	2894	1986
32012.71913	5636.066402	72.2442	9.44	9.44	18.89	9948	1986
5769.319127	6923.866402	-231.303	47.48	47.48	94.95	1010	1986
14672.11913	6820.666402	-208.303	23.60	23.60	47.19	1847	1986
23589.41913	7331.466402	41.7867	11.54	11.54	23.08	5084	1986
9119.019127	8047.266402	301.167	28.68	28.68	57.37	1987	1986
28809.61913	8285.666402	-114.303	37.77	37.77	75.55	1533	1986
34657.81913	8461.266402	-189.303	19.29	19.29	38.57	3949	1986
32126.41913	9426.966402	-13.3033	25.74	25.74	51.48	1793	1986
25618.21913	11187.6664	79.1217	16.44	16.44	32.88	2911	1986
38670.21913	11910.4664	-115.303	20.65	20.65	41.31	3795	1986
33887.81913	11980.2664	-307.303	17.00	17.00	34.01	5145	1986
38692.81913	12980.4664	-65.3033	26.31	26.31	52.61	1894	1986
27199.71913	13407.2664	61.4367	10.90	10.90	21.81	6144	1986
39389.61913	13931.6664	-84.3033	29.98	29.98	59.96	1187	1986
37291.71913	14174.6664	4.45171	33.89	33.89	67.78	1243	1986
24220.81913	14424.4664	23.1192	33.25	33.25	66.51	1147	1986
21935.11913	15337.0664	184.249	12.34	12.34	24.68	4029	1986
39131.81913	16685.8664	-95.3033	37.44	37.44	74.89	1205	1986
33414.21913	16851.9664	-7.33829	27.51	27.51	55.01	1709	1986
31366.91913	16758.2664	-363.303	53.11	53.11	106.21	1371	1986
37690.51913	18905.2664	-98.3033	20.16	20.16	40.32	2653	1986
38358.21913	19048.9664	-130.303	17.26	17.26	34.52	2960	1986
25306.01913	19891.5664	-382.303	47.52	47.52	95.05	1223	1986
26433.51913	20105.3664	-135.303	38.83	38.83	77.67	1024	1986
13805.11913	22071.6664	-182.303	38.08	38.08	76.16	1123	1986
14934.71913	22760.9664	-276.303	13.28	13.28	26.56	6406	1986
30641.31913	23627.5664	-114.303	31.67	31.67	63.35	1074	1986
28168.51913	25793.6664	41.7867	25.60	25.60	51.20	1695	1986
12839.81913	26868.1664	-77.3033	12.81	12.81	25.62	6006	1986
31416.81913	27068.3664	-172.303	28.83	28.83	57.65	1517	1986
41119.81913	27480.7664	248.112	29.34	29.34	58.69	2265	1986
40094.41913	29015.6664	-90.3033	18.16	18.16	36.31	4255	1986
5310.119127	29148.0664	-155.303	21.29	21.29	42.58	1907	1986
37618.81913	29057.3664	-257.303	51.83	51.83	103.67	1145	1986
28253.71913	29088.8664	-362.303	14.79	14.79	29.58	9903	1986
939.4191267	29418.8664	160.669	23.43	23.43	46.86	1954	1986
23922.21913	29543.8664	32.9442	13.75	13.75	27.51	4580	1986
15164.41913	30365.3664	-322.303	33.46	33.46	66.93	2213	1986
29905.41913	30805.3664	-323.303	22.44	22.44	44.89	3068	1986
1940.119127	31801.4664	236.322	24.75	24.75	49.50	2081	1986
18177.51913	32529.2664	15.2592	16.01	16.01	32.03	5869	1986
23630.91913	33035.9664	255.972	7.80	7.80	15.59	16434	1986
11199.21913	33490.7664	140.037	12.01	12.01	24.02	5562	1986
40053.21913	33869.6664	240.252	23.22	23.22	46.44	3302	1986
11312.01913	35854.8664	53.5767	14.08	14.08	28.17	3453	1986
29847.81913	35990.1664	-40.3033	37.37	37.37	74.75	1050	1986
37214.91913	35834.3664	298.219	23.22	23.22	46.44	5313	1986
40305.41913	36984.0664	-183.303	34.27	34.27	68.53	1196	1986
5497.519127	37674.1664	-23.3033	20.70	20.70	41.40	2068	1986
23152.81913	38855.8664	90.9117	7.49	7.49	14.98	8087	1986
27634.41913	39568.4664	-385.303	38.79	38.79	77.57	1934	1986
40566.62241	308.2687334	370.891	32.48	32.48	64.95	2047	1994
24533.62241	637.7687334	-110.337	22.02	22.02	44.04	1800	1994
23573.72241	1003.468733	-313.337	21.01	21.01	42.01	5005	1994
29366.42241	1168.568733	-323.337	31.58	31.58	63.16	2395	1994
30125.12241	2236.968733	-22.3367	35.44	35.44	70.89	1433	1994
14759.52241	2320.568733	-60.3367	32.24	32.24	64.48	1457	1994
39768.32241	4752.968733	-163.337	24.04	24.04	48.09	2835	1994
3507.822406	4892.568733	90.8783	18.72	18.72	37.44	1963	1994
8284.522406	5426.168733	157.688	28.78	28.78	57.56	1411	1994
6123.422406	6171.868733	94.8083	15.31	15.31	30.61	3378	1994
30132.72241	6202.768733	-321.337	61.21	61.21	122.41	1077	1994
12927.72241	6458.368733	-292.337	36.43	36.43	72.86	1728	1994
37974.42241	7243.668733	-13.3367	22.68	22.68	45.36	2743	1994
23521.82241	7378.168733	45.6833	13.19	13.19	26.38	6300	1994
24249.62241	8339.368733	-195.337	8.10	8.10	16.20	16262	1994
37567.12241	10107.36873	-301.337	20.32	20.32	40.65	5546	1994
11507.72241	10406.76873	205.831	14.86	14.86	29.72	4954	1994
36369.72241	10993.96873	-290.337	35.02	35.02	70.04	1729	1994
34660.42241	11905.36873	-204.337	22.56	22.56	45.12	2782	1994
18341.62241	12963.86873	-399.337	18.86	18.86	37.73	4681	1994
27170.42241	13339.16873	-116.337	17.29	17.29	34.57	3209	1994
34540.22241	14771.06873	-270.337	23.08	23.08	46.16	2311	1994
13156.12241	15606.66873	328.643	20.77	20.77	41.54	3229	1994
23347.52241	16585.76873	3.43582	19.19	19.19	38.39	2976	1994
27398.12241	17280.96873	-151.337	24.04	24.04	48.09	1500	1994
36101.12241	18716.36873	-280.337	18.37	18.37	36.74	4077	1994
40514.42241	19877.36873	-146.337	33.61	33.61	67.21	1219	1994
16528.02241	20339.36873	-291.337	42.63	42.63	85.25	1163	1994
19123.62241	21440.76873	65.3333	12.60	12.60	25.20	6775	1994
8370.722406	22080.96873	201.901	41.90	41.90	83.79	1003	1994
30106.62241	22077.06873	48.6308	15.87	15.87	31.75	2763	1994
32469.02241	22529.66873	322.748	31.18	31.18	62.36	2250	1994
18065.32241	22909.06873	-180.337	21.69	21.69	43.38	2029	1994
10761.72241	23312.16873	-195.337	30.17	30.17	60.34	1283	1994
16855.52241	23694.96873	-74.3367	14.46	14.46	28.92	4463	1994
25290.02241	23695.36873	-288.337	34.41	34.41	68.81	1734	1994
33422.92241	24395.56873	-148.337	17.69	17.69	35.37	2827	1994
25541.72241	25413.26873	198.953	31.37	31.37	62.74	1477	1994
8586.622406	26517.46873	-245.337	10.50	10.50	21.01	9115	1994
27043.02241	26642.06873	-33.3367	9.56	9.56	19.12	8544	1994
19977.72241	27456.26873	-139.337	30.40	30.40	60.81	1313	1994
726.3224062	28067.46873	-71.3367	39.12	39.12	78.23	1092	1994
12403.32241	28856.36873	-227.337	21.90	21.90	43.80	2563	1994
23467.52241	30019.36873	-268.337	19.85	19.85	39.71	2396	1994
39306.42241	29939.06873	-161.337	19.50	19.50	39.00	2904	1994
6620.622406	30986.66873	-397.337	6.62	6.62	13.24	21767	1994
4586.822406	31366.96873	8.34832	25.74	25.74	51.48	1756	1994
34150.42241	32882.76873	-183.337	40.34	40.34	80.68	1021	1994
8942.822406	33197.66873	-52.3367	23.15	23.15	46.30	1821	1994
2198.822406	34043.16873	-79.3367	30.76	30.76	61.51	1793	1994
35037.42241	34830.86873	-299.337	14.86	14.86	29.72	9268	1994
37594.62241	35460.06873	-80.3367	21.43	21.43	42.86	1984	1994
41060.52241	35951.06873	251.026	38.98	38.98	77.95	1165	1994
29946.22241	38619.56873	363.031	12.29	12.29	24.59	13074	1994
26983.92241	39866.86873	185.198	48.96	48.96	97.92	1020	1994
40792.22241	39688.76873	196.988	34.62	34.62	69.24	1378	1994
35926.42241	39945.26873	364.013	39.23	39.23	78.47	1822	1994
24568.52569	641.571062	37.7899	9.40	9.40	18.79	9295	2002
34841.42569	2311.571062	-379.37	28.73	28.73	57.46	2745	2002
39530.72569	2031.571062	-361.37	28.33	28.33	56.66	2593	2002
19618.02569	2734.971062	-17.3701	21.17	21.17	42.34	3369	2002
24987.32569	4323.771062	-346.37	41.17	41.17	82.33	1473	2002
17231.22569	5013.171062	-315.37	49.90	49.90	99.80	1227	2002
6534.325685	5506.071062	-116.37	27.46	27.46	54.92	1936	2002
28836.22569	5637.571062	207.762	33.42	33.42	66.83	1363	2002
21033.32569	5995.171062	37.7899	21.78	21.78	43.57	2006	2002
3610.325685	6002.271062	-184.37	18.68	18.68	37.35	3188	2002
22195.12569	6533.571062	-6.42258	21.27	21.27	42.53	2549	2002
18994.22569	8046.671062	-38.3701	12.98	12.98	25.95	5917	2002
9523.725685	9627.871062	14.2099	17.03	17.03	34.05	5027	2002
11745.42569	9660.571062	-142.37	20.32	20.32	40.65	2979	2002
26830.42569	9625.271062	190.077	21.20	21.20	42.39	2671	2002
11481.32569	10383.77106	84.9499	8.64	8.64	17.29	8295	2002
11490.22569	11283.87106	18.1399	42.96	42.96	85.91	1228	2002
35781.92569	11279.67106	304.047	16.01	16.01	32.03	5688	2002
19821.62569	11770.07106	-8.38758	18.98	18.98	37.96	2131	2002
28380.72569	11758.67106	-40.3701	30.19	30.19	60.38	1149	2002
32644.02569	12019.47106	278.502	21.74	21.74	43.47	2387	2002
23686.52569	12329.77106	-75.3701	27.46	27.46	54.92	1513	2002
25761.72569	12743.27106	-85.3701	40.20	40.20	80.40	1173	2002
29078.12569	12564.07106	352.19	12.10	12.10	24.21	8035	2002
13442.02569	13016.97106	151.76	11.30	11.30	22.61	5782	2002
34968.32569	14219.37106	123.267	28.59	28.59	57.18	1495	2002
36320.12569	14187.17106	-89.3701	26.33	26.33	52.66	2023	2002
24497.72569	14671.57106	-215.37	25.88	25.88	51.76	1493	2002
28585.52569	15993.37106	-281.37	28.59	28.59	57.18	1706	2002
31378.82569	17094.17106	365.945	29.63	29.63	59.25	2914	2002
14053.02569	17387.47106	237.237	29.60	29.60	59.20	1759	2002
34813.32569	17214.17106	-135.37	24.30	24.30	48.61	2591	2002
31918.52569	19132.07106	-247.37	13.28	13.28	26.56	7387	2002
39870.82569	19185.77106	197.937	38.41	38.41	76.82	1239	2002
35677.72569	23588.57106	-78.3701	16.32	16.32	32.64	3981	2002
25256.02569	23655.57106	-272.37	24.75	24.75	49.50	2512	2002
36722.92569	24801.17106	-320.37	18.86	18.86	37.73	6606	2002
18850.92569	26134.57106	-349.37	21.88	21.88	43.76	2597	2002
36437.62569	26052.87106	-151.37	41.68	41.68	83.37	1100	2002
8571.225685	26524.27106	-172.37	14.46	14.46	28.92	4218	2002
29862.42569	27010.17106	-12.3701	18.84	18.84	37.68	2379	2002
40501.52569	27500.87106	93.7924	15.50	15.50	30.99	3569	2002
11287.12569	28832.17106	-269.37	26.49	26.49	52.99	2685	2002
30024.02569	28758.47106	68.2474	24.26	24.26	48.51	1560	2002
37902.12569	29059.67106	38.7724	19.45	19.45	38.90	4161	2002
6815.725685	30057.67106	-157.37	36.90	36.90	73.81	1146	2002
25873.82569	31586.17106	8.31492	25.46	25.46	50.92	1759	2002
1766.025685	31723.07106	160.602	18.30	18.30	36.60	3832	2002
4294.225685	32825.47106	-388.37	25.69	25.69	51.39	4002	2002
36568.92569	34235.67106	49.5799	10.97	10.97	21.95	6145	2002
35136.92569	34962.47106	-2.49258	33.21	33.21	66.41	1046	2002
37580.02569	35497.07106	-203.37	15.35	15.35	30.71	4625	2002
24389.42569	35592.67106	352.19	32.26	32.26	64.53	1926	2002
26197.92569	35951.67106	-368.37	43.05	43.05	86.10	1777	2002
32920.42569	36125.97106	-330.37	45.88	45.88	91.75	1336	2002
38992.12569	36487.87106	-212.37	14.58	14.58	29.15	4182	2002
27377.12569	36267.87106	-121.37	27.81	27.81	55.63	1629	2002
37069.72569	39361.07106	-0.527578	18.39	18.39	36.79	4065	2002
13804.52569	39956.77106	-194.37	21.81	21.81	43.61	3336	2002
6236.025685	40190.57106	82.0024	18.91	18.91	37.82	3101	2002
27357.72896	294.3733879	-396.403	17.33	17.33	34.67	8445	2010
36299.62896	1739.773388	-118.403	10.90	10.90	21.81	11206	2010
12489.32896	2391.173388	-137.403	17.24	17.24	34.48	3083	2010
14815.62896	2209.673388	-34.4035	20.98	20.98	41.97	2116	2010
2640.928964	2903.573388	-29.4035	34.90	34.90	69.80	1210	2010
29199.22896	4277.073388	318.752	15.31	15.31	30.61	4901	2010
17202.02896	4368.773388	-5.47347	17.38	17.38	34.76	2957	2010
14602.02896	4389.173388	369.842	36.67	36.67	73.33	1583	2010
32493.02896	4400.573388	207.729	14.88	14.88	29.77	4910	2010
28280.32896	6055.873388	-327.403	10.64	10.64	21.29	13884	2010
9805.228964	6142.773388	-120.403	15.75	15.75	31.51	4990	2010
2535.328964	7339.573388	-369.403	17.71	17.71	35.42	4358	2010
39567.42896	7419.673388	-231.403	21.01	21.01	42.01	3367	2010
3396.928964	8258.273388	-292.403	29.39	29.39	58.78	2034	2010
28912.22896	8344.973388	87.864	32.24	32.24	64.48	1688	2010
13321.32896	8402.873388	-209.403	33.79	33.79	67.59	1388	2010
17720.92896	8510.773388	-179.403	16.32	16.32	32.64	4132	2010
19396.22896	8754.373388	25.9665	18.09	18.09	36.17	2141	2010
33502.82896	9784.173388	-16.4035	23.36	23.36	46.72	2077	2010
29480.42896	11064.37339	-97.4035	23.41	23.41	46.82	2551	2010
31619.12896	10871.67339	-127.403	9.84	9.84	19.69	8113	2010
13485.62896	11624.67339	-304.403	11.04	11.04	22.09	9922	2010
21664.52896	12882.17339	333.489	22.70	22.70	45.40	2304	2010
9308.128964	13251.87339	-117.403	33.79	33.79	67.59	1250	2010
19271.72896	13275.87339	-156.403	12.58	12.58	25.15	4420	2010
35746.12896	13299.87339	208.712	17.07	17.07	34.15	4668	2010
10346.12896	13464.57339	-77.4035	29.27	29.27	58.55	1456	2010
28423.92896	15444.67339	-212.403	14.88	14.88	29.77	7346	2010
11194.72896	16222.17339	-15.4035	36.83	36.83	73.66	1001	2010
13451.52896	16145.77339	-71.4035	9.37	9.37	18.75	7423	2010
18030.42896	16805.97339	320.717	22.89	22.89	45.78	2245	2010
32486.92896	17125.87339	-106.403	24.54	24.54	49.08	1602	2010
2394.628964	17218.17339	-197.403	21.15	21.15	42.30	2402	2010
39104.12896	18039.67339	-126.403	11.12	11.12	22.23	9870	2010
40683.92896	17865.67339	-211.403	22.11	22.11	44.23	4074	2010
4308.328964	18429.07339	-216.403	29.18	29.18	58.36	1209	2010
29610.22896	19412.17339	-65.4035	22.80	22.80	45.59	1738	2010
31922.12896	19511.07339	-300.403	36.71	36.71	73.43	1679	2010
40623.92896	19970.57339	-225.403	32.03	32.03	64.06	1687	2010
37285.92896	20391.37339	-193.403	22.66	22.66	45.31	1837	2010
30047.92896	21235.07339	-93.4035	33.25	33.25	66.51	1029	2010
35646.02896	22267.87339	-358.403	63.84	63.84	127.69	1125	2010
15224.62896	22757.37339	-115.403	12.76	12.76	25.53	7827	2010
19215.22896	23111.97339	6.31653	20.30	20.30	40.60	2268	2010
29315.22896	24291.37339	235.239	18.18	18.18	36.36	2740	2010
7824.728964	25822.27339	-186.403	15.75	15.75	31.51	4651	2010
10108.02896	25883.17339	237.204	17.05	17.05	34.10	2590	2010
8601.128964	26485.07339	-202.403	23.86	23.86	47.71	1642	2010
9670.828964	26804.07339	-233.403	21.64	21.64	43.28	4008	2010
39264.32896	26723.97339	-152.403	14.39	14.39	28.78	5907	2010
2543.228964	27177.37339	-128.403	9.56	9.56	19.12	9855	2010
29505.82896	27714.17339	279.452	18.84	18.84	37.68	4179	2010
4870.528964	27938.97339	-223.403	13.40	13.40	26.80	6234	2010
4160.728964	29556.97339	-193.403	19.76	19.76	39.52	3254	2010
39327.32896	29923.37339	-206.403	23.08	23.08	46.16	1929	2010
14968.12896	30435.77339	-137.403	23.97	23.97	47.95	3283	2010
23498.92896	30112.27339	-192.403	17.54	17.54	35.09	4408	2010
17749.92896	31265.67339	-115.403	29.65	29.65	59.30	1847	2010
4778.128964	31557.57339	-46.4035	14.15	14.15	28.31	3486	2010
11158.82896	31846.07339	257.837	18.84	18.84	37.68	3125	2010
30238.62896	31631.47339	-168.403	23.29	23.29	46.58	2514	2010
18460.32896	32073.47339	26.949	24.37	24.37	48.75	2263	2010
5394.528964	32621.07339	-77.4035	29.63	29.63	59.25	1991	2010
35886.82896	32648.47339	75.0915	21.34	21.34	42.67	1686	2010
29753.52896	33641.67339	333.489	15.52	15.52	31.04	5656	2010
4101.728964	33961.47339	299.102	23.03	23.03	46.06	2282	2010
38802.42896	34018.97339	-320.403	35.96	35.96	71.92	1826	2010
6860.228964	34471.87339	-271.403	17.83	17.83	35.65	4719	2010
12126.42896	35143.07339	-313.403	28.45	28.45	56.90	2206	2010
40921.62896	35967.37339	-241.403	26.80	26.80	53.60	2586	2010
33551.52896	37245.07339	-109.403	24.04	24.04	48.09	1763	2010
37298.22896	37563.47339	-25.4035	22.30	22.30	44.60	2978	2010
39245.62896	37751.37339	-380.403	21.34	21.34	42.67	4778	2010
40317.42896	37620.57339	-17.4035	28.68	28.68	57.37	1551	2010
16824.22896	39006.17339	-386.403	51.97	51.97	103.95	1627	2010
40569.03224	350.9757112	-122.437	47.03	47.03	94.06	1398	2018
31631.53224	1685.075711	-151.437	37.47	37.47	74.94	1608	2018
23515.83224	4591.975711	-297.437	35.09	35.09	70.18	1903	2018
36206.03224	5389.975711	-158.437	17.38	17.38	34.76	4709	2018
18383.83224	5628.675711	-141.437	29.01	29.01	58.03	1401	2018
26683.23224	6558.975711	112.393	32.73	32.73	65.47	1028	2018
19552.73224	7311.675711	-2.55937	26.47	26.47	52.94	2040	2018
39640.53224	7390.875711	-237.437	46.30	46.30	92.60	1117	2018
36219.93224	10157.47571	8.24813	14.91	14.91	29.81	2778	2018
20659.03224	10351.37571	-4.52437	12.86	12.86	25.72	5885	2018
11444.23224	10475.77571	24.9506	16.37	16.37	32.73	3288	2018
28699.93224	11065.97571	-106.437	33.28	33.28	66.55	1201	2018
34569.83224	11203.57571	132.043	19.10	19.10	38.20	2068	2018
31700.13224	11636.97571	-280.437	9.73	9.73	19.45	9870	2018
33517.33224	11511.47571	257.803	14.01	14.01	28.02	7709	2018
28575.23224	12622.77571	43.6181	28.14	28.14	56.28	1239	2018
35584.43224	13377.87571	156.606	27.91	27.91	55.81	1207	2018
20586.13224	13825.47571	-14.4369	15.99	15.99	31.98	4069	2018
9207.732242	14226.47571	359.001	18.09	18.09	36.17	3933	2018
40961.03224	14889.57571	-50.4369	24.54	24.54	49.08	1540	2018
31095.83224	15137.77571	-294.437	30.21	30.21	60.43	3065	2018
14168.83224	15510.87571	-210.437	36.83	36.83	73.66	1465	2018
34605.83224	15912.97571	10.2131	5.82	5.82	11.63	15805	2018
2418.432242	17114.67571	-354.437	29.70	29.70	59.39	1423	2018
37651.53224	17790.27571	43.6181	21.43	21.43	42.86	3439	2018
33422.03224	18458.37571	-179.437	31.09	31.09	62.17	2061	2018
10038.83224	18835.87571	-23.4369	10.57	10.57	21.15	5142	2018
9087.132242	18991.77571	-334.437	35.16	35.16	70.32	1356	2018
37791.23224	19056.17571	-187.437	37.84	37.84	75.69	1010	2018
23500.23224	19720.07571	290.226	8.53	8.53	17.05	10048	2018
12496.23224	19936.17571	-3.54187	11.59	11.59	23.17	3790	2018
34912.33224	20780.97571	-328.437	19.76	19.76	39.52	3337	2018
10070.63224	20874.57571	-267.437	30.73	30.73	61.47	2173	2018
18087.63224	22903.97571	-160.437	16.30	16.30	32.59	3269	2018
29339.63224	23028.07571	-133.437	26.94	26.94	53.88	1762	2018
2520.232242	25251.57571	-377.437	37.35	37.35	74.70	1782	2018
10510.63224	25862.47571	347.211	6.45	6.45	12.91	21670	2018
31250.43224	26546.57571	-113.437	18.13	18.13	36.27	3558	2018
28364.43224	26987.87571	288.261	32.85	32.85	65.70	1910	2018
14062.73224	27197.47571	-332.437	45.36	45.36	90.71	1158	2018
13429.63224	28641.27571	-25.4369	33.77	33.77	67.54	1080	2018
21653.33224	28791.47571	-228.437	37.21	37.21	74.42	1272	2018
4193.332242	29566.37571	-25.4369	10.20	10.20	20.39	11531	2018
24214.23224	30263.57571	144.816	21.97	21.97	43.94	1687	2018
20103.33224	30782.67571	-41.4369	10.20	10.20	20.39	4096	2018
2538.032242	31735.07571	45.5831	18.63	18.63	37.26	3108	2018
19873.33224	31685.87571	312.823	54.12	54.12	108.24	1064	2018
38869.33224	32087.97571	124.183	25.34	25.34	50.68	2048	2018
3276.232242	33523.17571	-13.4369	22.33	22.33	44.65	2770	2018
32201.73224	33595.17571	158.571	19.19	19.19	38.39	2727	2018
27757.33224	34084.77571	269.593	11.70	11.70	23.41	8252	2018
13523.53224	34137.77571	-323.437	48.28	48.28	96.55	1452	2018
4934.932242	34572.67571	38.7056	27.08	27.08	54.16	1605	2018
27867.63224	35160.97571	365.878	12.53	12.53	25.06	10195	2018
9735.632242	35646.37571	13.1606	23.17	23.17	46.35	1367	2018
11407.03224	35895.27571	223.416	17.22	17.22	34.43	4094	2018
38897.43224	35786.37571	-278.437	22.73	22.73	45.45	2813	2018
21591.53224	36562.47571	-402.437	28.42	28.42	56.85	1977	2018
15331.73224	37870.07571	-129.437	5.77	5.77	11.54	19496	2018
22432.53224	38047.27571	-399.437	33.91	33.91	67.82	2047	2018
23639.83224	38122.97571	125.166	9.80	9.80	19.59	7645	2018
24380.23224	40266.97571	-178.437	16.37	16.37	32.73	4057	2018
238.9355194	851.2780319	29.8297	22.30	22.30	44.60	1661	2026
6941.335519	1551.078032	-127.47	28.24	28.24	56.47	2523	2026
26136.93552	1713.678032	-152.47	11.82	11.82	23.64	8405	2026
23042.33552	2171.078032	-44.4703	24.19	24.19	48.37	1591	2026
16239.43552	3614.078032	-266.47	39.71	39.71	79.41	1308	2026
22559.53552	3686.178032	142.817	12.46	12.46	24.92	4356	2026
29295.93552	3790.178032	-204.47	17.71	17.71	35.42	4538	2026
11426.23552	4433.278032	309.842	8.34	8.34	16.67	12545	2026
5538.635519	4948.978032	65.1997	15.10	15.10	30.19	3700	2026
30940.03552	6282.978032	-143.47	37.47	37.47	74.94	1196	2026
38256.93552	6064.178032	-143.47	23.22	23.22	46.44	2178	2026
9984.535519	7302.178032	-60.4703	26.73	26.73	53.46	1872	2026
21648.53552	6760.978032	-115.47	36.74	36.74	73.48	1651	2026
35645.83552	7301.178032	-64.4703	33.82	33.82	67.64	1364	2026
20673.13552	8338.078032	-152.47	18.35	18.35	36.69	3539	2026
30767.43552	8543.578032	155.59	11.61	11.61	23.22	8982	2026
5831.835519	10085.37803	-28.4703	40.22	40.22	80.45	1037	2026
8103.635519	10403.57803	-3.57526	28.71	28.71	57.41	1058	2026
28689.73552	11111.07803	189.977	27.55	27.55	55.11	1880	2026
32651.53552	11256.97803	-234.47	49.31	49.31	98.63	1003	2026
29442.43552	12404.47803	28.8472	18.79	18.79	37.59	4575	2026
35506.53552	12255.87803	292.157	43.80	43.80	87.61	1124	2026
9811.735519	15799.77803	-26.4703	14.18	14.18	28.35	3575	2026
35169.93552	16274.77803	-183.47	41.42	41.42	82.85	1050	2026
31907.93552	17562.97803	60.2872	18.39	18.39	36.79	3312	2026
34541.43552	17686.17803	356.02	37.16	37.16	74.32	1674	2026
31302.23552	17875.67803	-351.47	20.75	20.75	41.50	3558	2026
40704.13552	17991.07803	-39.4703	28.02	28.02	56.05	1695	2026
20123.83552	18357.37803	-217.47	18.37	18.37	36.74	2920	2026
40368.13552	18510.27803	105.482	16.67	16.67	33.35	4642	2026
23487.83552	19717.87803	351.107	9.04	9.04	18.09	11858	2026
5183.735519	19868.87803	-278.47	49.34	49.34	98.67	1145	2026
24888.13552	21367.97803	-45.4703	12.95	12.95	25.91	5339	2026
38621.03552	23556.27803	-218.47	24.63	24.63	49.27	2535	2026
36699.53552	24822.87803	-204.47	9.47	9.47	18.93	9718	2026
18869.63552	25331.47803	-287.47	27.69	27.69	55.39	1964	2026
26499.03552	26515.67803	-132.47	21.08	21.08	42.15	2227	2026
28728.33552	26893.47803	-303.47	32.64	32.64	65.28	1622	2026
28392.63552	28346.97803	30.8122	18.04	18.04	36.08	4106	2026
22823.23552	28692.97803	374.687	18.18	18.18	36.36	4480	2026
23494.73552	29965.57803	-318.47	38.74	38.74	77.48	1280	2026
39322.23552	30047.37803	-171.47	26.35	26.35	52.70	1960	2026
10297.23552	30251.47803	235.172	22.66	22.66	45.31	1666	2026
28150.53552	30413.27803	94.6747	35.28	35.28	70.56	1089	2026
28647.93552	31416.47803	84.8497	17.03	17.03	34.05	3250	2026
19247.23552	31724.37803	321.632	24.49	24.49	48.98	2841	2026
14556.83552	32285.17803	81.9022	13.28	13.28	26.56	3449	2026
24181.53552	32772.27803	368.792	12.34	12.34	24.68	9294	2026
27039.03552	33238.47803	311.807	16.91	16.91	33.82	4457	2026
10810.03552	33705.37803	-325.47	11.16	11.16	22.33	12906	2026
18810.73552	33709.97803	117.272	29.48	29.48	58.97	1968	2026
4275.235519	33937.17803	-379.47	34.57	34.57	69.14	2043	2026
9804.235519	34075.27803	-180.47	17.29	17.29	34.57	2417	2026
20905.13552	34247.47803	206.68	8.55	8.55	17.10	7057	2026
17365.13552	34568.47803	52.4272	24.56	24.56	49.13	2081	2026
19153.13552	35403.97803	-385.47	29.98	29.98	59.96	2757	2026
20076.73552	35709.77803	-202.47	24.19	24.19	48.37	1932	2026
32946.73552	36201.77803	-313.47	14.01	14.01	28.02	8198	2026
14669.33552	36923.47803	93.6922	13.85	13.85	27.69	5720	2026
15363.73552	37629.07803	-74.4703	25.22	25.22	50.44	2159	2026
14339.53552	38001.17803	196.855	15.66	15.66	31.32	5769	2026
22521.03552	38130.67803	-355.47	26.89	26.89	53.79	2125	2026
25084.03552	38705.37803	185.065	15.45	15.45	30.90	3393	2026
22978.43552	39716.27803	-305.47	50.16	50.16	100.32	1523	2026
5277.638797	716.9803499	348.126	13.09	13.09	26.19	8073	2034
32882.1388	3372.68035	-78.5037	36.34	36.34	72.68	1322	2034
18412.7388	3665.68035	-89.5037	12.83	12.83	25.67	5085	2034
5348.738797	3746.88035	-388.504	38.03	38.03	76.07	2337	2034
30319.7388	3606.58035	268.544	38.39	38.39	76.77	1137	2034
4597.438797	4099.38035	-137.504	33.54	33.54	67.07	1235	2034
11561.3388	5303.78035	-108.504	31.89	31.89	63.77	1145	2034
18511.4388	6319.18035	-403.504	52.70	52.70	105.41	1420	2034
21653.0388	6726.38035	-123.504	32.26	32.26	64.53	2254	2034
22219.4388	6567.68035	351.074	17.85	17.85	35.70	6098	2034
19398.8388	6742.28035	-326.504	19.26	19.26	38.53	3318	2034
25135.6388	7031.98035	-244.504	7.18	7.18	14.37	19376	2034
33759.3388	7091.48035	98.5713	33.58	33.58	67.16	1131	2034
19530.2388	7171.98035	-317.504	24.82	24.82	49.64	2562	2034
13186.7388	8008.38035	-56.5037	23.64	23.64	47.29	1997	2034
23659.7388	10081.88035	-51.5037	33.51	33.51	67.02	1371	2034
31619.2388	10884.48035	-184.504	11.80	11.80	23.60	5798	2034
19737.0388	11728.28035	294.089	13.73	13.73	27.46	5510	2034
27717.3388	11831.28035	-362.504	31.77	31.77	63.54	1845	2034
10266.2388	12055.78035	96.6063	45.33	45.33	90.67	1014	2034
11705.5388	12758.68035	299.984	19.10	19.10	38.20	2716	2034
32487.5388	13556.18035	146.714	11.12	11.12	22.23	5926	2034
21811.9388	13775.18035	134.924	21.41	21.41	42.81	1774	2034
38311.2388	13862.68035	-190.504	41.75	41.75	83.51	1248	2034
33597.9388	17724.58035	76.9563	21.83	21.83	43.66	1758	2034
23378.4388	19725.48035	248.894	10.74	10.74	21.48	4111	2034
23916.0388	21324.98035	-45.5037	16.37	16.37	32.73	2584	2034
18275.7388	22012.78035	-185.504	18.20	18.20	36.41	3248	2034
9778.738797	23070.38035	222.366	12.39	12.39	24.77	8839	2034
452.3387966	23705.08035	-93.5037	16.30	16.30	32.59	5746	2034
29412.6388	27798.38035	186.996	37.49	37.49	74.98	1223	2034
38371.9388	27859.08035	-122.504	20.94	20.94	41.87	3561	2034
36957.3388	28310.28035	-300.504	49.88	49.88	99.76	1157	2034
37980.0388	28981.08035	-306.504	17.92	17.92	35.84	5326	2034
4169.238797	29649.08035	-210.504	6.88	6.88	13.75	19494	2034
25001.0388	30810.78035	-219.504	15.07	15.07	30.14	4268	2034
1149.038797	32031.08035	-149.504	11.94	11.94	23.88	8821	2034
38939.8388	32103.78035	169.311	30.90	30.90	61.80	1244	2034
24451.1388	32723.08035	284.264	6.90	6.90	13.80	15853	2034
2103.438797	33920.38035	-248.504	39.61	39.61	79.22	1351	2034
20904.5388	34254.48035	202.716	7.16	7.16	14.32	9613	2034
19142.2388	35627.58035	-256.504	31.20	31.20	62.41	1885	2034
21567.5388	36369.28035	-82.5037	24.96	24.96	49.93	1509	2034
6943.938797	37303.58035	-35.5037	30.10	30.10	60.19	1169	2034
5481.738797	37603.88035	-50.5037	21.05	21.05	42.11	2178	2034
23831.0388	38050.58035	50.4288	16.93	16.93	33.86	2253	2034
16957.4388	38318.18035	-92.5037	28.75	28.75	57.51	1971	2034
15603.5388	38456.38035	-250.504	43.90	43.90	87.79	1375	2034
17987.7388	39964.48035	-44.5037	47.03	47.03	94.06	1084	2034
27324.7388	39997.68035	310.791	33.46	33.46	66.93	2225	2034
19699.04207	1211.682665	289.143	19.92	19.92	39.85	3252	2042
29313.94207	1301.282665	-172.537	25.95	25.95	51.90	2535	2042
37218.64207	1859.082665	-385.537	27.39	27.39	54.78	2679	2042
510.7420733	3523.982665	-236.537	31.51	31.51	63.02	1640	2042
18831.44207	3536.382665	-234.537	20.42	20.42	40.84	2349	2042
33045.44207	3456.182665	100.503	15.92	15.92	31.84	6325	2042
39142.24207	4305.882665	-117.537	40.48	40.48	80.96	1007	2042
10197.64207	4645.682665	-368.537	23.22	23.22	46.44	3450	2042
23524.54207	4828.382665	-353.537	10.34	10.34	20.68	12047	2042
26207.84207	5031.482665	-154.537	26.49	26.49	52.99	1541	2042
32482.74207	5039.682665	-168.537	21.57	21.57	43.14	3595	2042
16394.34207	5621.382665	39.5879	38.60	38.60	77.20	1392	2042
38390.14207	5993.082665	-7.57206	44.09	44.09	88.17	1079	2042
18950.64207	6046.882665	332.373	17.14	17.14	34.29	4031	2042
33523.64207	6186.382665	186.963	15.66	15.66	31.32	4995	2042
26470.14207	7066.082665	280.3	12.62	12.62	25.25	6849	2042
38592.44207	7035.482665	35.6579	35.80	35.80	71.59	1038	2042
33218.04207	8330.482665	-298.537	34.05	34.05	68.11	1785	2042
13238.84207	9885.182665	-112.537	15.54	15.54	31.09	3710	2042
8434.742073	10032.68267	128.995	27.69	27.69	55.39	1396	2042
37228.74207	10049.18267	-117.537	45.83	45.83	91.66	1027	2042
29301.54207	10937.88267	33.6929	22.80	22.80	45.59	2597	2042
17062.44207	12348.18267	131.943	15.33	15.33	30.66	4949	2042
28624.84207	12532.38267	-86.5371	28.26	28.26	56.52	1306	2042
27434.14207	12766.78267	302.898	18.68	18.68	37.35	4941	2042
34055.64207	13066.28267	64.1504	27.55	27.55	55.11	1374	2042
10576.24207	13268.28267	-241.537	9.09	9.09	18.18	11135	2042
35469.14207	13299.18267	348.093	31.32	31.32	62.64	1704	2042
11607.84207	14079.08267	-158.537	39.38	39.38	78.75	1155	2042
33586.34207	14304.48267	-334.537	51.97	51.97	103.95	1337	2042
31525.64207	16968.08267	-54.5371	12.79	12.79	25.58	6094	2042
24588.24207	17832.68267	-300.537	42.37	42.37	84.73	1882	2042
25101.14207	18864.08267	-129.537	21.27	21.27	42.53	2414	2042
9196.142073	19274.78267	-113.537	23.53	23.53	47.05	1638	2042
34130.14207	19514.88267	-45.5371	36.43	36.43	72.86	1114	2042
40548.84207	19462.08267	28.7804	29.23	29.23	58.45	2204	2042
12493.14207	19928.08267	-126.537	8.10	8.10	16.20	6242	2042
10050.84207	20872.48267	-75.5371	13.00	13.00	26.00	5918	2042
35576.24207	21999.88267	-15.5371	14.13	14.13	28.26	4746	2042
29489.74207	23067.98267	-203.537	27.86	27.86	55.72	1902	2042
13349.94207	24365.18267	176.155	17.38	17.38	34.76	3416	2042
16741.44207	25866.98267	-302.537	48.82	48.82	97.64	1037	2042
459.0420733	26553.78267	-203.537	29.63	29.63	59.25	1797	2042
29838.94207	27052.08267	-100.537	9.35	9.35	18.70	8274	2042
14963.34207	28278.58267	187.945	18.06	18.06	36.13	3272	2042
22862.34207	28665.48267	72.9929	17.54	17.54	35.09	2320	2042
14080.54207	29040.28267	-381.537	35.49	35.49	70.98	1995	2042
21654.04207	28824.68267	-91.5371	13.09	13.09	26.19	5111	2042
32876.04207	29557.48267	-26.5371	15.73	15.73	31.46	4650	2042
28521.94207	29737.58267	262.615	27.51	27.51	55.01	2011	2042
38250.44207	29925.58267	-95.5371	31.70	31.70	63.40	1745	2042
13405.04207	30530.98267	-74.5371	25.62	25.62	51.24	1538	2042
16187.54207	30827.78267	-134.537	23.83	23.83	47.67	2658	2042
30768.34207	30736.78267	378.55	10.31	10.31	20.63	10331	2042
9078.442073	32222.28267	343.18	38.17	38.17	76.35	2034	2042
37371.64207	33039.88267	-399.537	28.26	28.26	56.52	2523	2042
19345.44207	33107.58267	324.513	48.91	48.91	97.83	1136	2042
35822.14207	33909.78267	-123.537	16.63	16.63	33.25	3512	2042
22802.94207	34144.28267	371.673	37.11	37.11	74.23	2129	2042
31216.54207	34117.88267	-379.537	36.86	36.86	73.71	2577	2042
40861.84207	35013.78267	46.4654	29.51	29.51	59.02	1885	2042
10029.84207	36171.78267	-175.537	24.07	24.07	48.14	1693	2042
37335.84207	37551.88267	-102.537	17.71	17.71	35.42	4451	2042
40413.24207	37778.08267	97.5554	25.20	25.20	50.40	1659	2042
7918.64535	352.1849777	-327.57	8.36	8.36	16.72	13572	2050
2248.14535	428.6849777	182.017	11.07	11.07	22.14	8839	2050
23047.24535	740.7849777	-16.5705	38.72	38.72	77.43	1102	2050
24477.34535	601.9849777	-246.57	18.82	18.82	37.63	3703	2050
4444.64535	1081.184978	-176.57	43.36	43.36	86.71	1041	2050
5267.34535	1003.084978	-147.57	35.54	35.54	71.07	1508	2050
15022.94535	1020.284978	-239.57	30.00	30.00	60.01	1498	2050
19782.04535	1138.384978	-61.5705	37.23	37.23	74.47	1068	2050
33286.34535	1575.584978	-41.5705	23.55	23.55	47.10	2525	2050
10017.44535	2183.184978	-273.57	36.20	36.20	72.39	1696	2050
9434.14535	3372.884978	201.667	20.02	20.02	40.03	2555	2050
2688.64535	4150.784978	91.6271	24.87	24.87	49.74	2086	2050
38936.44535	4447.784978	-295.57	32.62	32.62	65.23	1568	2050
26870.54535	4746.984978	236.055	7.11	7.11	14.22	12999	2050
16406.04535	5782.884978	-145.57	34.88	34.88	69.76	1167	2050
21946.34535	5860.884978	173.175	17.73	17.73	35.47	2336	2050
8887.14535	7102.784978	-203.57	30.73	30.73	61.47	1528	2050
12628.64535	6831.884978	310.725	39.56	39.56	79.13	1436	2050
5932.24535	8474.484978	315.637	19.08	19.08	38.15	3512	2050
9086.44535	8846.484978	-282.57	16.98	16.98	33.96	4638	2050
32186.24535	9015.684978	-301.57	8.24	8.24	16.48	14361	2050
39671.14535	9504.184978	-168.57	20.30	20.30	40.60	2101	2050
32809.34535	9753.284978	-7.60545	24.56	24.56	49.13	1507	2050
30811.24535	9977.084978	-379.57	35.02	35.02	70.04	1824	2050
6045.44535	9954.184978	-97.5704	21.27	21.27	42.53	2858	2050
37258.94535	10602.88498	234.09	39.54	39.54	79.08	1205	2050
22801.04535	11544.58498	252.757	37.96	37.96	75.93	1078	2050
31665.14535	11478.98498	-220.57	11.94	11.94	23.88	4744	2050
34559.44535	12004.28498	-43.5705	9.49	9.49	18.98	7763	2050
13850.14535	13148.48498	-201.57	19.48	19.48	38.95	4237	2050
9549.94535	13245.88498	-190.57	6.66	6.66	13.33	19037	2050
32953.54535	13625.78498	126.997	32.03	32.03	64.06	1189	2050
34231.34535	14472.18498	0.254548	29.58	29.58	59.16	1207	2050
10827.24535	15451.38498	178.087	27.25	27.25	54.49	1424	2050
16857.14535	16265.88498	19.9045	12.62	12.62	25.25	6119	2050
20228.24535	16652.18498	99.4871	5.93	5.93	11.87	13305	2050
23095.14535	17702.08498	194.79	27.01	27.01	54.02	1920	2050
9589.74535	17856.28498	-286.57	12.15	12.15	24.30	7613	2050
37089.74535	18344.48498	-147.57	25.98	25.98	51.95	1492	2050
38815.74535	20625.78498	-407.57	55.91	55.91	111.82	1152	2050
11245.24535	20832.28498	-257.57	27.44	27.44	54.87	1569	2050
15875.84535	21523.08498	-77.5704	20.16	20.16	40.32	3213	2050
25696.04535	21709.08498	-361.57	22.02	22.02	44.04	3136	2050
31294.94535	21565.18498	175.14	24.07	24.07	48.14	1608	2050
30084.14535	22119.38498	250.792	10.34	10.34	20.68	8303	2050
1307.94535	23546.88498	-375.57	46.63	46.63	93.26	1441	2050
27933.54535	25840.18498	360.832	52.19	52.19	104.37	1262	2050
13903.64535	26583.18498	-79.5704	18.39	18.39	36.79	1624	2050
10981.04535	26620.88498	14.992	21.71	21.71	43.43	1716	2050
17545.04535	26675.48498	6.14955	24.49	24.49	48.98	1853	2050
27477.44535	28359.18498	-384.57	20.06	20.06	40.13	3866	2050
13235.04535	28798.98498	-382.57	25.93	25.93	51.86	3457	2050
25358.54535	28526.68498	-106.57	34.76	34.76	69.52	1196	2050
17585.74535	28843.98498	351.99	11.96	11.96	23.93	6744	2050
24906.94535	28788.38498	200.685	19.43	19.43	38.86	3524	2050
14164.64535	30425.38498	-218.57	38.32	38.32	76.63	1167	2050
35953.94535	31801.78498	-301.57	39.59	39.59	79.18	1269	2050
4844.54535	31881.18498	-302.57	17.52	17.52	35.04	3857	2050
16252.64535	32292.98498	-204.57	14.60	14.60	29.20	4090	2050
4991.04535	33048.48498	-251.57	32.92	32.92	65.85	1455	2050
28777.04535	33686.98498	359.85	11.23	11.23	22.47	10190	2050
10848.14535	34095.68498	-279.57	15.59	15.59	31.18	4314	2050
33609.24535	34433.88498	23.8345	20.09	20.09	40.18	1635	2050
24156.84535	35732.98498	-57.5705	15.97	15.97	31.93	4745	2050
26905.24535	35789.38498	-99.5704	35.63	35.63	71.26	1101	2050
7161.74535	37030.98498	-124.57	36.20	36.20	72.39	1042	2050
35815.34535	38373.98498	-80.5704	23.41	23.41	46.82	2791	2050
16957.14535	38971.78498	167.28	19.31	19.31	38.62	3745	2050
20160.24535	40460.48498	-106.57	10.90	10.90	21.81	8426	2050
20964.54535	40393.48498	173.175	19.43	19.43	38.86	2574	2050
34899.54863	644.5872875	360.799	39.61	39.61	79.22	1667	2058
9800.648625	4008.187287	-207.604	16.16	16.16	32.31	6131	2058
25282.74863	4229.487287	97.4886	21.10	21.10	42.20	2106	2058
[truncated: 120,041 more rows]
