# Supplementary material for: Super-resolution analysis of PACSIN2 and EHD2 at caveolae
Source: PLoS One. 2022 Jul 14;17(7):e0271003. doi: 10.1371/journal.pone.0271003 (PMC9282494; doi:10.1371/journal.pone.0271003)
Supplement: S1 Data — (ZIP) [file pone.0271003.s003.zip › 405EHD2polyCy3Caveolin7C8001driftCorr 3DdistanceR_561-647_91K_TS3D.3dlp]

11315.30301	10401.4635	172.605	19.10	19.10	38.20	2561	6
11129.40631	28980.36595	-130	15.68	15.68	31.37	2568	14
24577.70961	9898.768405	-83	18.84	18.84	37.68	2119	22
9015.609612	10858.16841	-234	17.66	17.66	35.33	2960	22
21654.31291	10672.07086	-191	23.36	23.36	46.72	1515	30
16735.41291	24768.27086	-304	22.87	22.87	45.73	1114	30
37904.31291	28890.07086	-371	39.73	39.73	79.46	1106	30
27710.91621	215.7733068	-50	32.22	32.22	64.43	1043	38
25769.01621	13174.47331	-406	32.45	32.45	64.90	1307	38
33336.12281	1632.778208	-26	35.94	35.94	71.87	1151	54
30946.22611	15492.68066	-61	22.68	22.68	45.36	1536	62
21854.42611	21039.68066	192.255	22.04	22.04	44.09	1748	62
14868.63601	9352.088012	171.622	42.65	42.65	85.30	1007	86
12502.73601	20457.88801	-313	30.00	30.00	60.01	2194	86
31671.33601	20835.78801	2.6325	18.70	18.70	37.40	1689	86
21794.43601	21016.28801	61.5825	18.98	18.98	37.96	1069	86
10357.13601	27546.08801	238.432	35.11	35.11	70.23	1016	86
32685.93931	14228.79046	113.655	34.29	34.29	68.58	1051	94
30895.23931	25861.39046	135.27	20.82	20.82	41.64	1244	94
10234.74261	4767.892913	-129	14.08	14.08	28.17	3932	102
32553.04591	20962.09536	-143.806	24.77	24.77	49.55	1974	110
26588.14591	21603.79536	220.942	30.69	30.69	61.37	1020	110
36514.44591	32551.59536	-119.806	24.59	24.59	49.17	1766	110
38423.84921	612.5978146	-5.79423	21.88	21.88	43.76	1473	118
35683.24921	6496.397815	-297.584	23.81	23.81	47.62	2034	118
30964.14921	15457.79781	167.126	25.65	25.65	51.29	1185	118
14063.44921	15865.09781	-296.584	30.45	30.45	60.90	1162	118
20185.55251	633.6002654	-205.362	20.87	20.87	41.73	2166	126
30809.45581	25886.50272	-65.1407	21.45	21.45	42.91	1514	134
11449.35911	10420.80517	137.333	26.28	26.28	52.56	1427	142
17911.45911	30288.30517	-94.919	34.55	34.55	69.10	1023	142
23119.45911	38875.10517	163.861	22.80	22.80	45.59	1270	142
23256.16241	16625.40762	193.558	24.28	24.28	48.56	1320	150
9325.462412	24999.90762	233.84	32.83	32.83	65.66	1035	150
24463.16241	32653.90762	153.275	26.49	26.49	52.99	1079	150
677.9657115	5772.710069	211.464	31.56	31.56	63.11	1039	158
7634.965712	10283.91007	-284.476	32.52	32.52	65.05	1088	158
26732.06571	28419.11007	9.06948	21.08	21.08	42.15	1525	158
20666.06901	10352.31252	-174.254	19.88	19.88	39.75	2085	166
11495.87231	10356.01497	231.558	28.54	28.54	57.09	1224	174
23683.57231	22202.81497	-126.032	21.43	21.43	42.86	1847	174
39328.27561	1785.417421	-280.81	34.22	34.22	68.44	1113	182
28022.37561	6234.417421	5.8047	24.07	24.07	48.14	1121	182
23341.27561	16606.11742	172.83	25.79	25.79	51.57	1064	182
27678.27561	32046.21742	-156.81	32.78	32.78	65.56	1015	182
18849.37891	6096.819872	166.174	22.33	22.33	44.65	1927	190
25321.47891	11237.11987	-403.589	43.54	43.54	87.09	1058	190
9330.478911	16743.61987	60.0639	26.80	26.80	53.60	1369	190
10891.47891	30059.11987	-64.5886	21.03	21.03	42.06	1083	190
31098.18551	2566.824773	-222.145	28.52	28.52	57.04	1505	206
28587.78881	2914.827224	174.699	28.31	28.31	56.61	1330	214
19705.28881	11174.42722	-143.923	25.88	25.88	51.76	1650	214
17969.38881	18822.42722	-9.02833	27.79	27.79	55.58	1040	214
32561.28881	21029.42722	-232.923	26.85	26.85	53.69	1412	214
10290.69211	4802.329675	-46.7016	23.64	23.64	47.29	1158	222
23324.49211	16608.92967	83.5484	18.53	18.53	37.07	1565	222
18983.59211	21297.02967	-236.702	25.91	25.91	51.81	1348	222
26561.99541	7155.532126	-12.5148	21.85	21.85	43.71	1556	230
36531.99541	8478.832126	265.533	28.07	28.07	56.14	1320	230
26477.29541	21568.53213	103.42	26.75	26.75	53.51	1314	230
25426.29871	3208.634576	137.047	19.66	19.66	39.33	2163	238
7461.098711	6873.734576	-205.258	27.37	27.37	54.73	1133	238
25096.79871	30037.63458	-149.258	22.49	22.49	44.98	1922	238
6578.298711	31054.13458	-150.258	21.08	21.08	42.15	1674	238
29065.40201	29595.43703	-54.0364	26.54	26.54	53.08	1427	246
11071.70201	30015.23703	268.924	19.08	19.08	38.15	2926	246
38606.00201	39959.73703	-306.036	40.55	40.55	81.11	1133	246
10221.10531	4731.439478	-86.8146	16.27	16.27	32.55	2946	254
11166.10861	10395.84193	227.12	29.13	29.13	58.26	1169	262
9888.308611	13693.64193	-60.5929	28.14	28.14	56.28	1128	262
29208.10861	28441.64193	-55.5929	31.09	31.09	62.17	1136	262
29077.40861	29594.64193	98.4121	22.18	22.18	44.37	1473	262
15653.90861	38688.84193	321.44	38.39	38.39	76.77	1122	262
31642.91191	16973.74438	-231.371	34.01	34.01	68.01	1015	270
11321.61521	10358.14683	-5.28939	17.57	17.57	35.14	2339	278
13205.51851	2949.049281	-296.928	39.45	39.45	78.89	1015	286
18867.81851	9602.249281	351.58	24.92	24.92	49.83	1697	286
17004.01851	38185.94928	251.365	38.53	38.53	77.06	1084	286
8417.221811	2103.751732	-64.7059	26.21	26.21	52.42	1347	294
24935.32181	4768.351732	-217.706	33.70	33.70	67.40	1159	294
16040.52511	13780.45418	-89.4842	27.74	27.74	55.48	1243	302
30009.82511	15128.95418	323.531	17.36	17.36	34.71	3297	302
9942.325111	27552.35418	-88.4842	23.88	23.88	47.76	1298	302
11106.82511	30014.75418	317.636	23.43	23.43	46.86	2102	302
6601.228411	31155.05663	-168.599	20.75	20.75	41.50	1923	310
11297.93171	10390.55908	156.163	21.08	21.08	42.15	1841	318
30013.13171	15145.15908	19.5959	22.47	22.47	44.93	1439	318
31470.13501	25270.06153	64.5636	19.97	19.97	39.94	1487	326
19146.63831	7996.263986	174.376	30.52	30.52	61.04	1094	334
11526.23831	11469.26399	-272.281	35.00	35.00	69.99	1355	334
2837.538311	32350.66399	-202.281	34.67	34.67	69.33	1151	334
9725.741611	26092.56644	-343.509	27.72	27.72	55.44	1476	342
31485.84491	25257.16889	-16.736	19.73	19.73	39.47	1762	350
5404.944911	29272.36889	-234.736	27.44	27.44	54.87	1619	350
9089.648211	20293.37134	-162.963	23.69	23.69	47.38	1969	358
15824.74821	25444.47134	154.044	24.94	24.94	49.88	1129	358
22620.34821	34162.37134	299.454	32.22	32.22	64.43	1258	358
9248.251511	14294.07379	218.662	19.55	19.55	39.09	2060	366
9819.951511	16026.17379	-353.191	24.07	24.07	48.14	2767	366
21044.95151	20744.87379	102.727	26.87	26.87	53.74	1104	366
38715.25151	22860.27379	-277.191	37.96	37.96	75.93	1012	366
16739.65151	24873.47379	-171.191	19.33	19.33	38.67	1098	366
6249.554811	5795.67624	-144.418	30.40	30.40	60.81	1274	374
2529.854811	31710.67624	56.322	25.36	25.36	50.73	1079	374
20048.95811	724.6786904	318.422	30.47	30.47	60.95	1297	382
21778.06141	21009.28114	82.3948	16.81	16.81	33.63	2013	390
9996.464711	27568.88359	-11.17	17.22	17.22	34.43	2225	398
10374.26801	10348.88604	2.3576	24.77	24.77	49.55	1274	406
12393.07131	2300.188494	270.353	30.71	30.71	61.42	1103	414
11349.87131	10413.18849	222.21	19.55	19.55	39.09	2319	414
31643.57131	20850.58849	-45.5547	21.71	21.71	43.43	1482	414
37619.87461	21072.29094	138.47	27.60	27.60	55.20	1115	422
11164.87791	7772.593395	-351.009	50.75	50.75	101.50	1101	430
23448.98121	3861.495846	-34.2368	17.64	17.64	35.28	1851	438
39230.58121	24325.39585	-98.2368	25.48	25.48	50.96	1225	438
34328.28451	34118.9983	-124.464	18.06	18.06	36.13	2701	446
30989.39111	20940.0032	45.9612	26.40	26.40	52.80	1466	462
8111.691111	24427.3032	230.671	29.91	29.91	59.82	1071	462
16140.39111	27882.4032	-158.919	23.71	23.71	47.43	1228	462
25454.69441	3202.905649	243.216	35.51	35.51	71.03	1368	470
28100.79441	6269.805649	57.5238	21.27	21.27	42.53	1197	470
9877.204311	18328.913	102.037	27.86	27.86	55.72	1307	494
29398.00431	19346.013	343.732	34.05	34.05	68.11	1102	494
28292.40431	29840.013	351.592	35.35	35.35	70.70	1213	494
7459.510911	6790.717903	-55.052	20.02	20.02	40.03	1369	510
38374.31091	9627.617903	-305.052	31.67	31.67	63.35	1503	510
38543.01091	14759.0179	-356.052	44.49	44.49	88.97	1082	510
17878.51091	30202.3179	58.583	24.14	24.14	48.28	1197	510
30449.71421	26600.12035	-32.9715	23.43	23.43	46.86	1471	518
28726.61421	34799.32035	121.543	29.98	29.98	59.96	1001	518
2550.717511	7491.222804	-148.891	27.93	27.93	55.86	1038	526
24247.11751	14448.1228	-88.8911	25.48	25.48	50.96	1163	526
2549.817511	31672.0228	16.4964	16.77	16.77	33.54	2511	526
14611.71751	37076.4228	-119.891	26.73	26.73	53.46	1309	526
11908.32081	24522.02526	-22.8106	21.95	21.95	43.90	1877	534
16701.92081	24833.22526	-111.811	12.69	12.69	25.39	3179	534
29140.52411	29703.52771	234.772	24.07	24.07	48.14	1262	542
19538.52411	30284.92771	350.707	31.82	31.82	63.63	1284	542
2829.124111	32405.02771	-105.73	17.07	17.07	34.15	3093	542
19251.83071	33619.73261	-263.569	30.59	30.59	61.18	1258	558
9558.937311	15428.03751	-223.408	31.51	31.51	63.02	1110	574
28010.83731	26712.73751	40.5594	19.12	19.12	38.25	2229	574
38457.54061	536.13996	-206.328	35.18	35.18	70.37	1182	582
10308.54061	4722.83996	-59.3276	22.00	22.00	43.99	1394	582
29084.94061	29725.93996	50.4649	24.12	24.12	48.23	1414	582
4176.440611	29991.13996	-414.328	51.41	51.41	102.82	1043	582
18961.54061	38335.13996	-146.328	25.95	25.95	51.90	1695	582
39292.14391	24408.04241	-263.247	36.13	36.13	72.25	1230	590
26036.64391	29513.54241	-259.247	27.08	27.08	54.16	1513	590
10911.64721	26641.94486	58.4858	11.68	11.68	23.36	3467	598
18449.65051	3578.547312	105.726	18.96	18.96	37.92	1806	606
23817.45051	8886.347312	-281.086	35.37	35.37	70.74	1208	606
31043.05051	15397.44731	-21.0862	20.87	20.87	41.73	1596	606
15885.05051	15911.74731	-77.0862	18.35	18.35	36.69	1964	606
31675.15051	20837.34731	-135.086	25.27	25.27	50.54	1000	606
19560.35711	25619.85221	-27.9252	23.69	23.69	47.38	1439	622
11260.85711	28397.15221	-316.925	28.00	28.00	56.00	1400	622
27097.56041	3523.054665	-262.845	32.64	32.64	65.28	1184	630
9376.16041	24740.55466	-214.845	24.59	24.59	49.17	1776	630
31037.36041	25666.05466	-82.8447	18.30	18.30	36.60	1707	630
28656.46041	34740.55466	-80.8447	26.21	26.21	52.42	1163	630
13731.76041	39930.65466	-122.845	32.10	32.10	64.20	1070	630
12850.36371	1789.557115	286.828	29.27	29.27	58.55	1290	638
21064.16371	5879.757115	232.791	29.58	29.58	59.16	1392	638
27962.66371	9073.457115	2.88576	20.44	20.44	40.88	1939	638
31765.06371	24574.05712	168.928	23.62	23.62	47.24	2148	638
29664.36701	2272.759566	-250.684	29.65	29.65	59.30	1438	646
7481.56701	6769.159566	-118.684	27.79	27.79	55.58	1234	646
21801.66701	20991.25957	-4.89376	18.89	18.89	37.77	1663	646
28417.16701	40317.45957	-391.684	29.08	29.08	58.17	1671	646
12716.67031	1878.162017	298.779	34.83	34.83	69.66	1175	654
15073.27031	2955.462017	-8.74327	18.23	18.23	36.46	1952	654
38825.67031	7224.362017	-136.603	37.84	37.84	75.69	1050	654
7535.07031	9952.462017	-239.603	19.92	19.92	39.85	2609	654
31022.17031	15514.06202	93.4367	18.98	18.98	37.96	1937	654
15906.47031	15935.46202	31.5392	24.33	24.33	48.65	1309	654
37239.37031	23387.86202	-398.603	23.27	23.27	46.53	2311	654
34310.67031	34149.16202	-156.603	33.61	33.61	67.21	1130	654
24077.67361	1461.164468	66.0072	29.88	29.88	59.77	1293	662
21882.47361	21062.86447	214.365	29.56	29.56	59.11	1121	662
33234.17361	22169.66447	-182.523	22.00	22.00	43.99	2101	662
38660.37361	22882.76447	-41.5228	28.87	28.87	57.74	1122	662
10385.37361	26012.76447	337.177	30.76	30.76	61.51	1098	662
34360.77361	34142.36447	74.8497	25.29	25.29	50.59	1586	662
27010.57361	35886.66447	102.36	28.31	28.31	56.61	1016	662
25309.17361	39860.36447	-116.523	19.31	19.31	38.62	1986	662
3323.57691	8342.866919	-216.442	23.13	23.13	46.25	2429	670
6896.67691	9674.866919	-103.442	26.45	26.45	52.89	1426	670
17367.27691	13863.26692	12.0502	27.53	27.53	55.06	1053	670
30977.17691	25846.06692	-294.442	31.32	31.32	62.64	1555	670
4219.87691	29850.36692	-226.442	38.22	38.22	76.44	1142	670
10693.87691	30105.16692	-59.4423	26.42	26.42	52.85	1273	670
18533.28021	5746.069369	7.21819	29.60	29.60	59.20	1631	678
38576.08021	28743.56937	-396.362	44.65	44.65	89.30	1021	678
6574.78021	30998.66937	-409.362	27.74	27.74	55.48	1405	678
22435.48021	32702.36937	51.4307	22.98	22.98	45.97	1689	678
15079.78351	3018.27182	-62.2813	16.81	16.81	33.63	3026	686
4792.58351	8388.17182	-359.281	46.56	46.56	93.12	1224	686
21916.18351	15306.77182	243.099	26.35	26.35	52.70	2048	686
28660.58351	15441.87182	-240.281	36.50	36.50	73.00	1118	686
28772.08351	18783.37182	-236.281	18.77	18.77	37.54	2227	686
8906.68351	25561.77182	-205.281	35.82	35.82	71.64	1026	686
11199.18351	28304.37182	-372.281	30.90	30.90	61.80	1954	686
29135.68351	29728.57182	22.0362	18.58	18.58	37.16	2198	686
22597.48351	38730.67182	67.2312	28.17	28.17	56.33	1068	686
15098.38681	2981.974271	-23.2008	15.26	15.26	30.52	3359	694
14508.78681	8842.374271	-370.201	30.94	30.94	61.89	1235	694
8515.38681	13892.57427	127.244	15.75	15.75	31.51	2060	694
28825.78681	14248.47427	-114.201	33.04	33.04	66.08	1349	694
13284.38681	15476.07427	-24.2008	22.09	22.09	44.18	2084	694
32526.28681	21090.07427	-368.201	34.97	34.97	69.94	1168	694
16730.98681	26930.07427	-104.201	16.98	16.98	33.96	2928	694
15983.38681	32419.27427	-190.201	35.94	35.94	71.87	1077	694
24041.29011	10437.87672	26.1271	36.46	36.46	72.91	1029	702
11651.49011	11484.77672	-331.12	33.09	33.09	66.18	1199	702
28667.59011	15418.07672	-67.1204	25.46	25.46	50.92	1151	702
29664.19011	15550.67672	-320.12	30.29	30.29	60.57	1647	702
27008.49011	26411.67672	-1.38285	20.84	20.84	41.68	1629	702
16084.29341	3542.979172	32.1038	32.59	32.59	65.19	1089	710
20223.79341	5224.279172	-291.039	30.66	30.66	61.32	1075	710
38725.29341	12884.27917	-311.039	39.42	39.42	78.85	1053	710
9037.29341	20756.87917	-205.039	46.70	46.70	93.40	1011	710
22441.89341	32726.57917	24.2438	22.09	22.09	44.18	2755	710
21793.49671	20998.58162	69.5208	20.89	20.89	41.78	1994	718
15117.20001	2973.684074	-36.8747	20.79	20.79	41.59	2751	726
3317.30001	8301.484074	-310.875	23.20	23.20	46.39	3322	726
8978.30001	10403.18407	-347.875	33.49	33.49	66.98	1568	726
9390.20001	13028.78407	-318.875	35.98	35.98	71.97	1032	726
18566.40001	26317.48407	272.98	30.05	30.05	60.10	1226	726
34383.70001	34165.78407	-104.875	32.52	32.52	65.05	1043	726
22602.90001	38690.98407	-255.875	15.75	15.75	31.51	4585	726
18293.10331	2946.686525	101.125	31.35	31.35	62.69	1052	734
9033.60331	11349.78652	-99.7926	15.59	15.59	31.18	3510	734
21222.50331	18236.28652	-51.7926	24.63	24.63	49.27	1441	734
1590.00331	25338.48652	-96.7926	20.70	20.70	41.40	1709	734
10074.40331	27536.48652	183.655	35.40	35.40	70.79	1140	734
9097.10331	30516.48652	-50.7926	24.40	24.40	48.80	1772	734
20604.10331	32687.08652	184.637	19.41	19.41	38.81	2894	734
24407.00661	10627.18898	233.844	46.35	46.35	92.69	1069	742
19453.50661	13933.28898	-165.711	23.55	23.55	47.10	1940	742
29644.50661	15797.58898	-321.711	33.72	33.72	67.45	1505	742
16649.30661	24784.28898	-195.711	19.19	19.19	38.39	2521	742
12120.50661	29302.88898	-117.711	30.66	30.66	61.32	1032	742
24666.20661	31142.88898	-282.711	30.73	30.73	61.47	1160	742
12168.10661	36339.28898	-59.7106	29.13	29.13	58.26	1134	742
25403.80991	3234.091426	-59.6286	22.68	22.68	45.36	2449	750
24788.60991	13653.59143	-319.629	47.19	47.19	94.39	1025	750
15898.70991	15905.89143	-403.629	21.90	21.90	43.80	3818	750
19993.71321	752.2938771	-200.547	26.14	26.14	52.28	1521	758
5893.31321	5657.593877	3.12093	30.19	30.19	60.38	1016	758
33475.91321	6178.993877	72.8784	26.56	26.56	53.13	1202	758
21300.21321	9767.093877	-19.5466	27.08	27.08	54.16	1177	758
8003.21321	10264.89388	226.148	34.38	34.38	68.77	1005	758
33616.21321	10036.69388	340.118	31.49	31.49	62.97	1021	758
11397.71321	10389.39388	328.328	12.98	12.98	25.95	7386	758
9837.31321	18421.99388	-207.547	22.98	22.98	45.97	1230	758
13157.21321	19335.89388	-377.547	32.43	32.43	64.86	1198	758
28871.51321	27934.19388	244.816	22.25	22.25	44.51	1959	758
4338.91321	29840.09388	147.548	26.92	26.92	53.84	1426	758
31516.41651	16824.99633	-254.465	29.44	29.44	58.88	1914	766
21901.21651	21025.49633	374.588	20.44	20.44	40.88	2515	766
27063.01651	26439.89633	-120.465	20.82	20.82	41.64	1910	766
30133.21651	27027.89633	-156.465	23.57	23.57	47.15	1357	766
28912.31651	27957.99633	352.973	25.72	25.72	51.43	2914	766
28555.91651	31445.69633	176.123	22.11	22.11	44.23	1636	766
17154.51981	4570.798779	-53.3825	19.52	19.52	39.05	2173	774
36460.51981	19613.89878	-214.383	29.51	29.51	59.02	1393	774
13913.62311	5053.701229	-160.301	33.42	33.42	66.83	1061	782
25915.12311	18628.10123	170.392	32.69	32.69	65.37	1042	782
36477.72311	19550.70123	-63.3005	19.66	19.66	39.33	1653	782
35629.22311	23654.30123	-53.3005	20.54	20.54	41.07	1710	782
31071.02311	25525.50123	-289.301	20.39	20.39	40.79	2655	782
17916.62311	29539.60123	-118.301	28.54	28.54	57.09	1034	782
22628.82311	38712.00123	-102.301	29.23	29.23	58.45	1339	782
8370.42641	2266.50368	-27.2185	35.47	35.47	70.93	1008	790
26402.92641	4902.50368	177.352	33.98	33.98	67.97	1496	790
25685.72641	5303.20368	-25.2185	40.25	40.25	80.49	1004	790
11129.32641	10459.90368	338.482	32.50	32.50	65.00	1235	790
13250.92641	15491.30368	-13.2535	14.44	14.44	28.87	3659	790
9875.42641	18419.10368	-195.218	9.91	9.91	19.83	7379	790
22797.02641	23684.90368	-179.218	29.18	29.18	58.36	1376	790
14643.82641	37038.10368	-294.218	33.37	33.37	66.74	1271	790
21872.82971	15284.00613	146.976	27.62	27.62	55.25	1177	798
9867.02971	18446.50613	-358.136	9.47	9.47	18.93	8695	798
32116.02971	20235.30613	191.189	39.82	39.82	79.65	1025	798
12687.12971	24999.00613	-47.1365	18.86	18.86	37.73	2680	798
28597.22971	31419.50613	189.224	16.63	16.63	33.25	2661	798
17188.73301	4576.208582	-36.0544	16.23	16.23	32.45	2389	806
24050.03301	4652.208582	-210.054	31.98	31.98	63.96	1325	806
18962.63301	8771.908582	-134.054	22.77	22.77	45.55	2147	806
31895.63301	19090.50858	-164.054	28.10	28.10	56.19	1231	806
31768.23301	20845.20858	370.086	34.50	34.50	69.00	1656	806
30302.03301	31604.70858	-407.054	38.67	38.67	77.34	1428	806
5371.83631	3746.011033	147.14	31.53	31.53	63.07	1076	814
10200.13631	8132.111033	-75.9724	29.65	29.65	59.30	1428	814
9392.93631	13049.61103	-64.9724	19.05	19.05	38.10	2182	814
12709.33631	19699.91103	291.568	30.66	30.66	61.32	1484	814
9088.23631	30573.01103	-304.972	27.41	27.41	54.82	1862	814
34097.33631	32245.31103	-54.9724	27.18	27.18	54.35	1252	814
10575.23961	5889.213483	-45.8904	29.74	29.74	59.49	1120	822
14563.63961	5997.613483	-52.8904	17.17	17.17	34.34	2981	822
8600.63961	6708.113483	10.6546	27.95	27.95	55.91	1005	822
9003.63961	14743.91348	-61.8904	20.72	20.72	41.45	1741	822
31014.93961	25692.31348	-185.89	22.89	22.89	45.78	1703	822
40504.53961	25753.21348	363.372	42.11	42.11	84.21	1387	822
25535.63961	27661.71348	-130.89	31.79	31.79	63.59	1223	822
28836.13961	27979.01348	149.187	20.54	20.54	41.07	2399	822
30318.63961	31637.61348	-162.89	31.37	31.37	62.74	1044	822
17155.14291	4540.415934	-26.8084	12.83	12.83	25.67	4424	830
6077.34291	5972.815934	-103.808	36.08	36.08	72.16	1006	830
11718.74291	9569.115934	-149.808	25.32	25.32	50.63	2005	830
21833.04291	21024.91593	234.747	27.04	27.04	54.07	1826	830
30079.84291	27103.11593	270.117	31.04	31.04	62.08	1126	830
30269.24291	31618.41593	-146.808	24.94	24.94	49.88	1634	830
6765.64291	31507.91593	-222.808	26.89	26.89	53.79	1370	830
22561.74291	38569.01593	-102.808	27.67	27.67	55.34	1210	830
6631.74621	3776.918385	205.354	32.38	32.38	64.76	1192	838
36171.44621	18568.31838	-33.7263	33.65	33.65	67.31	1129	838
27432.34621	28431.21838	-209.726	37.04	37.04	74.09	1566	838
30592.14621	29093.51838	-344.726	35.70	35.70	71.40	1263	838
25144.74951	4591.920836	-155.644	31.56	31.56	63.11	1047	846
3993.64951	6849.520836	-391.644	33.28	33.28	66.55	1029	846
23271.64951	8911.720836	140.591	19.48	19.48	38.95	1964	846
16693.24951	26905.12084	-271.644	26.82	26.82	53.65	1920	846
10164.64951	27768.42084	275.193	21.12	21.12	42.25	4318	846
17926.74951	31500.12084	-74.6443	34.45	34.45	68.91	1251	846
16174.35281	10089.42329	-378.562	30.14	30.14	60.29	1397	854
21255.05281	18223.32329	-223.562	25.13	25.13	50.26	1206	854
31038.45281	25646.32329	-129.562	11.73	11.73	23.46	6192	854
2819.75281	32391.52329	-45.5623	24.80	24.80	49.60	1633	854
17188.35611	4604.525737	-106.48	16.34	16.34	32.69	2298	862
33317.65611	16677.92574	-186.48	28.85	28.85	57.70	2282	862
13861.05611	22174.32574	-340.48	34.74	34.74	69.47	1049	862
22803.05611	23708.12574	-246.48	25.27	25.27	50.54	1172	862
33432.25611	24782.22574	-180.48	28.05	28.05	56.10	1092	862
13064.15611	24691.42574	297.955	28.59	28.59	57.18	1430	862
31688.85941	7724.428188	278.387	16.67	16.67	33.35	3714	870
35680.45941	8216.628188	-99.3982	27.20	27.20	54.40	1511	870
5898.75941	8517.328188	274.457	28.24	28.24	56.47	1564	870
31536.75941	12594.02819	-274.398	21.69	21.69	43.38	2361	870
10294.35941	12830.82819	91.7118	22.80	22.80	45.59	1770	870
9887.05941	18320.22819	-193.398	19.92	19.92	39.85	2918	870
18269.95941	18209.12819	334.389	34.78	34.78	69.57	1343	870
21232.85941	18304.92819	-30.3982	26.82	26.82	53.65	1687	870
28522.15941	20400.82819	-22.3982	34.90	34.90	69.80	1027	870
35639.75941	23526.72819	-244.398	22.18	22.18	44.37	2217	870
5235.36271	967.9306389	-282.316	48.30	48.30	96.60	1015	878
17712.66271	970.1306389	116.356	27.58	27.58	55.15	1946	878
16022.56271	3603.730639	33.8263	17.78	17.78	35.56	2189	878
31695.76271	7732.330639	-56.3162	29.34	29.34	58.69	1434	878
18975.06271	8715.130639	20.0713	21.48	21.48	42.96	1767	878
21169.36271	17925.33064	-382.316	38.13	38.13	76.25	1292	878
28790.46271	18844.43064	-261.316	15.68	15.68	31.37	3315	878
9366.06271	24963.73064	-389.316	37.07	37.07	74.14	1160	878
14347.56271	31416.33064	-314.316	43.17	43.17	86.33	1052	878
11691.06601	3707.83309	-173.234	25.58	25.58	51.15	1428	886
3562.16601	5993.13309	1.4858	26.56	26.56	53.13	1092	886
39600.96601	9419.13309	-268.234	37.77	37.77	75.55	1111	886
34658.86601	12027.43309	211.741	35.82	35.82	71.64	1096	886
8803.06601	20454.53309	330.623	33.68	33.68	67.35	1029	886
31772.16601	24634.53309	170.476	18.77	18.77	37.54	2758	886
15976.86931	3649.53554	-165.152	27.44	27.44	54.87	1265	894
30218.86931	4854.13554	314.003	41.02	41.02	82.05	1188	894
8875.26931	11562.53554	-178.152	16.37	16.37	32.73	3179	894
28359.06931	12547.43554	-413.152	34.29	34.29	68.58	1245	894
14379.56931	31570.93554	292.388	31.65	31.65	63.30	1011	894
18488.26931	32409.63554	-287.152	29.30	29.30	58.59	1241	894
33474.77261	6174.437991	287.557	37.47	37.47	74.94	1242	902
16051.07261	13027.23799	-28.0701	26.59	26.59	53.18	1599	902
9819.97261	18343.43799	-301.07	25.58	25.58	51.15	1581	902
11700.67591	3651.140442	-285.09	30.69	30.69	61.37	1167	910
8771.27591	11515.94044	-225.09	19.19	19.19	38.39	2231	910
9043.67591	14704.44044	-202.09	32.76	32.76	65.52	1436	910
35233.87591	16181.64044	302.275	35.73	35.73	71.45	1276	910
2845.07591	32385.44044	143.11	28.85	28.85	57.70	1304	910
17907.67921	4595.442893	-147.144	25.62	25.62	51.24	1334	918
16995.07921	9520.342893	19.2613	25.01	25.01	50.02	1244	918
9266.57921	16126.74289	176.461	16.08	16.08	32.17	3086	918
26780.67921	22802.84289	-280.144	38.41	38.41	76.82	1183	918
28095.68251	4981.445344	330.66	27.46	27.46	54.92	1126	926
23326.28251	7972.645344	-339.197	32.33	32.33	64.67	1316	926
11740.38251	9625.245344	-226.197	17.43	17.43	34.85	4080	926
11782.78251	12622.54534	11.3475	35.16	35.16	70.32	1077	926
9319.28251	24974.84534	-206.197	20.30	20.30	40.60	3032	926
10081.88251	24794.24534	-366.197	42.74	42.74	85.49	1032	926
30184.08251	26942.54534	-189.197	18.70	18.70	37.40	3620	926
16258.18251	38046.44534	182.303	35.70	35.70	71.40	1048	926
12861.88581	1777.347794	226.461	29.84	29.84	59.68	1483	934
8679.88581	5966.647794	83.0163	24.21	24.21	48.42	1758	934
11448.08581	10395.24779	-348.251	39.94	39.94	79.88	1013	934
22058.18581	22966.54779	-6.39124	18.18	18.18	36.36	1791	934
2558.98581	27053.64779	-55.2512	24.54	24.54	49.08	1450	934
21267.48911	1587.350245	347.255	42.96	42.96	85.91	1250	942
21052.48911	5917.350245	-26.305	22.77	22.77	45.55	1798	942
19575.18911	7312.150245	289.288	44.42	44.42	88.83	1116	942
31771.38911	7742.750245	162.545	28.83	28.83	57.65	1626	942
9892.08911	18459.75025	-37.305	25.03	25.03	50.07	1095	942
34131.48911	19704.15025	-113.305	28.50	28.50	56.99	1556	942
8769.78911	20530.65025	49.5575	20.84	20.84	41.68	1874	942
22117.08911	22969.95025	300.095	25.50	25.50	51.01	1599	942
1644.08911	25558.95025	-377.305	30.90	30.90	61.80	1628	942
2584.28911	27049.15025	-38.305	16.93	16.93	33.86	2860	942
27814.38911	31221.65025	-235.305	30.76	30.76	61.51	1414	942
4821.38911	31651.55025	-368.305	31.82	31.82	63.63	1801	942
2858.58911	32393.55025	37.7675	18.70	18.70	37.40	2678	942
12382.58911	36369.85025	282.41	24.66	24.66	49.31	2004	942
7012.59241	3822.652696	238.144	27.93	27.93	55.86	1499	950
18024.79241	10822.9527	187.054	38.53	38.53	77.06	1086	950
37369.59241	11860.9527	-195.359	36.22	36.22	72.44	1060	950
10012.19241	18744.2527	-269.359	27.27	27.27	54.54	1607	950
31733.49241	24647.8527	87.8212	16.67	16.67	33.35	3100	950
16053.09241	30488.8527	-248.359	28.38	28.38	56.76	1113	950
38125.29571	13962.65515	101.522	27.44	27.44	54.87	1080	958
10207.49571	21466.45515	-181.413	25.39	25.39	50.77	2266	958
12674.59571	24967.55515	-107.413	20.37	20.37	40.74	2089	958
12059.09571	29259.75515	-105.413	22.54	22.54	45.07	1365	958
349.0957096	31833.25515	-99.4125	32.50	32.50	65.00	1132	958
23725.19901	1972.957597	-389.466	30.26	30.26	60.52	1442	966
5379.69901	3794.857597	167.296	19.24	19.24	38.48	2533	966
20029.09901	17990.0576	-379.466	33.54	33.54	67.07	1020	966
29592.29901	19349.0576	2.23623	25.43	25.43	50.87	1181	966
27741.49901	31035.7576	-144.466	39.59	39.59	79.18	1059	966
18462.90231	6123.560048	274.335	17.24	17.24	34.48	3853	974
24030.60231	6632.160048	-48.52	28.54	28.54	57.09	1123	974
20180.00231	10527.96005	-152.52	15.19	15.19	30.38	4426	974
27331.10231	15503.86005	346.057	42.20	42.20	84.40	1004	974
26774.60231	29410.06005	158.4	28.31	28.31	56.61	1297	974
20166.10231	38778.26005	288.09	27.06	27.06	54.12	1741	974
5346.00561	3836.762499	244.806	40.95	40.95	81.91	1105	982
31740.90561	7733.562499	168.171	23.13	23.13	46.25	1641	982
33752.10561	16187.8625	-265.574	35.56	35.56	71.12	1290	982
30576.30561	16684.0625	-1.80129	29.96	29.96	59.91	1057	982
31910.80561	19072.1625	-70.5738	20.37	20.37	40.74	2464	982
31729.10561	20840.7625	204.524	29.25	29.25	58.50	1190	982
10269.00561	21476.1625	-274.574	33.46	33.46	66.93	1341	982
12696.90561	32662.3625	236.946	36.67	36.67	73.33	1137	982
10205.90891	16514.96495	-356.628	31.39	31.39	62.78	1409	990
9935.20891	18376.46495	-59.6275	17.80	17.80	35.61	1967	990
27596.80891	28253.66495	-87.6275	27.34	27.34	54.68	1531	990
21328.31221	5949.367401	-253.681	39.68	39.68	79.36	1007	998
31522.91221	12582.9674	-290.681	28.90	28.90	57.79	1268	998
31082.41221	15731.1674	-359.681	34.55	34.55	69.10	1167	998
2546.61221	31548.1674	58.0237	19.90	19.90	39.80	1563	998
13433.31551	8646.569851	-384.735	33.28	33.28	66.55	1303	1006
30751.41551	9662.569851	-209.735	38.72	38.72	77.43	1109	1006
29805.21551	13241.16985	-373.735	47.12	47.12	94.25	1068	1006
11653.51881	9643.972302	-98.7888	20.82	20.82	41.64	2536	1014
8825.818809	11517.9723	-249.789	18.02	18.02	36.03	2610	1014
31516.81881	17056.1723	-233.789	25.74	25.74	51.48	1991	1014
18877.01881	38797.9723	-399.789	44.72	44.72	89.44	1019	1014
25198.12211	831.4747529	275.977	28.97	28.97	57.93	1075	1022
24145.92211	7317.774753	-229.843	25.55	25.55	51.10	2263	1022
10061.82211	24394.47475	-40.8426	28.26	28.26	56.52	1401	1022
2823.422109	32369.17475	-283.843	20.42	20.42	40.84	2999	1022
36903.22541	9913.777204	4.75366	26.85	26.85	53.69	1230	1030
24580.52541	9897.977204	-268.896	26.61	26.61	53.22	1287	1030
6567.925409	11049.4772	366.314	38.79	38.79	77.57	1162	1030
31495.32541	12594.1772	-176.896	25.83	25.83	51.67	1636	1030
10061.12541	27661.9772	-162.896	24.26	24.26	48.51	1781	1030
25310.52541	28622.2772	205.184	24.52	24.52	49.03	1907	1030
28134.52541	28607.1772	-208.896	31.09	31.09	62.17	1182	1030
32468.02541	29965.3772	-393.896	39.05	39.05	78.09	1241	1030
11654.22871	3682.479654	-149.95	20.61	20.61	41.21	2406	1038
6582.128709	3832.179654	23.3674	28.38	28.38	56.76	1548	1038
21038.12871	5879.679654	-356.95	20.98	20.98	41.97	4595	1038
26798.62871	8302.579654	224.78	39.87	39.87	79.74	1092	1038
11485.92871	10333.77965	-403.95	43.43	43.43	86.85	1308	1038
20170.22871	10400.27965	-211.95	30.92	30.92	61.84	1339	1038
11281.92871	14332.37965	-153.95	31.89	31.89	63.77	1223	1038
31520.02871	17092.27965	-195.95	27.32	27.32	54.64	1976	1038
34087.52871	19694.37965	-273.95	27.39	27.39	54.78	2006	1038
35590.52871	23746.37965	-223.95	20.65	20.65	41.31	2358	1038
31008.32871	32338.17965	-162.95	25.22	25.22	50.44	1453	1038
23820.02871	37901.37965	109.827	24.49	24.49	48.98	1325	1038
275.1320094	926.2821053	-171.004	36.95	36.95	73.90	1049	1046
21238.63201	4031.482105	284.659	37.19	37.19	74.37	1118	1046
38716.63201	12834.28211	24.2961	22.91	22.91	45.83	1367	1046
31020.03201	25640.18211	-266.004	14.27	14.27	28.54	4830	1046
30561.33201	26319.48211	-414.004	31.09	31.09	62.17	2590	1046
13148.03201	29011.68211	-148.004	21.45	21.45	42.91	2085	1046
25310.13201	38700.68211	221.779	31.51	31.51	63.02	1082	1046
918.6353094	1837.584556	-195.058	24.82	24.82	49.64	2207	1054
10378.23531	15489.08456	-283.058	41.07	41.07	82.14	1080	1054
31695.63531	20872.48456	-184.058	28.21	28.21	56.43	1623	1054
9796.435309	22724.38456	46.8399	30.45	30.45	60.90	1051	1054
10935.83531	26592.88456	-12.1101	16.74	16.74	33.49	2570	1054
12722.83531	32655.78456	264.955	22.70	22.70	45.40	2197	1054
23014.03531	36278.38456	184.39	17.22	17.22	34.43	3172	1054
32487.63861	10228.68701	277.674	33.25	33.25	66.51	1138	1062
20160.23861	10507.58701	-100.111	16.86	16.86	33.72	3638	1062
14614.53861	11089.88701	-163.111	25.48	25.48	50.96	1557	1062
7075.438609	12791.68701	-163.111	32.29	32.29	64.57	1196	1062
11885.83861	12717.68701	-17.1114	25.93	25.93	51.86	1927	1062
19118.83861	35479.28701	-396.111	47.81	47.81	95.61	1135	1062
22970.43861	36319.58701	122.439	19.90	19.90	39.80	2293	1062
17607.13861	39789.38701	364.134	31.30	31.30	62.60	1834	1062
34698.04191	9435.289458	-175.165	29.72	29.72	59.44	1222	1070
11700.34191	9606.089458	-94.1651	23.24	23.24	46.49	1712	1070
28715.84191	18736.08946	-378.165	23.64	23.64	47.29	1587	1070
24999.54191	30355.08946	-385.165	35.68	35.68	71.36	1195	1070
19921.64191	31152.38946	-212.165	18.11	18.11	36.22	3049	1070
33575.34521	15413.39191	-66.2189	22.58	22.58	45.17	2414	1078
8996.545209	20457.79191	-64.2189	34.31	34.31	68.62	1018	1078
29896.84521	27146.39191	220.581	27.39	27.39	54.78	1096	1078
24157.14521	32777.69191	185.211	27.58	27.58	55.15	1115	1078
19797.64851	1168.494359	189.087	19.57	19.57	39.14	2105	1086
32306.14851	4432.194359	-200.273	37.63	37.63	75.27	1230	1086
21941.54851	5824.094359	-74.2727	33.02	33.02	66.03	1032	1086
35543.84851	23714.89436	-268.273	25.53	25.53	51.06	1900	1086
22704.74851	29610.69436	-335.273	44.63	44.63	89.25	1090	1086
7616.151809	10093.99681	-352.326	24.37	24.37	48.75	2238	1094
9503.151809	13134.19681	-399.326	48.82	48.82	97.64	1004	1094
11898.95181	28022.09681	11.2011	27.06	27.06	54.12	1706	1094
11250.15181	29060.99681	-30.3264	32.05	32.05	64.10	1012	1094
27025.95511	21518.79926	262.667	36.76	36.76	73.52	1007	1102
30572.05511	26394.69926	-23.3802	23.48	23.48	46.96	1101	1102
27167.85511	31032.29926	197.822	22.87	22.87	45.73	1661	1102
34114.15511	32176.59926	-156.38	27.22	27.22	54.45	1666	1102
39620.65841	9692.301712	-225.188	28.17	28.17	56.33	1221	1110
34871.15841	17044.20171	-156.188	26.87	26.87	53.74	1593	1110
9113.858409	23216.80171	106.642	16.11	16.11	32.22	2366	1110
11246.15841	28443.90171	-323.188	33.51	33.51	67.02	1566	1110
24257.05841	32753.50171	139.064	26.09	26.09	52.19	1300	1110
18818.35841	38468.10171	5.44408	23.76	23.76	47.52	1603	1110
17340.95841	38930.20171	-359.188	29.34	29.34	58.69	1434	1110
13929.96171	2145.304162	-38.9148	29.96	29.96	59.91	1181	1118
2171.461709	2775.904162	-394.915	35.49	35.49	70.98	1128	1118
38148.96171	13021.60416	203.2	34.64	34.64	69.28	1553	1118
27518.16171	13353.70416	-121.915	28.57	28.57	57.13	1028	1118
22626.36171	19762.80416	-253.915	33.58	33.58	67.16	1397	1118
33037.76171	29064.80416	-137.915	29.04	29.04	58.07	1322	1118
29060.66171	29726.10416	-169.915	22.37	22.37	44.74	1417	1118
12745.26171	32639.40416	286.713	26.33	26.33	52.66	1176	1118
8466.965009	2205.406613	-109.641	31.58	31.58	63.16	1263	1126
21232.56501	4050.306613	-205.641	37.37	37.37	74.75	1211	1126
10249.66501	15313.80661	-95.6412	32.99	32.99	65.99	1544	1126
31688.06501	20872.40661	59.0463	21.01	21.01	42.01	2005	1126
1534.265009	24354.50661	-304.641	30.52	30.52	61.04	1137	1126
29910.96501	25683.20661	104.241	32.95	32.95	65.89	1035	1126
31029.16501	25656.60661	-317.641	14.01	14.01	28.02	6366	1126
15369.86501	37874.50661	146.489	21.81	21.81	43.61	1784	1126
2096.768309	2782.509064	-301.368	33.75	33.75	67.49	1012	1134
14346.46831	13233.80906	21.9849	29.98	29.98	59.96	1086	1134
9868.768309	16314.00906	-129.368	29.27	29.27	58.55	1280	1134
10632.26831	27563.10906	287.26	46.72	46.72	93.45	1041	1134
37055.17161	1981.011515	-347.094	34.55	34.55	69.10	1847	1142
2704.071609	4128.711515	-256.094	26.40	26.40	52.80	1018	1142
22724.77161	9728.211515	247.251	36.64	36.64	73.29	1209	1142
15907.77161	15946.41151	0.643445	22.42	22.42	44.84	2192	1142
34683.27161	24814.91151	20.2934	28.42	28.42	56.85	1052	1142
28080.17161	25749.31151	77.2784	27.74	27.74	55.48	1179	1142
20020.07161	32341.61151	-197.094	22.18	22.18	44.37	2075	1142
7005.174909	4509.613965	94.2545	36.81	36.81	73.62	1239	1150
22740.27491	12776.81397	-217.82	29.81	29.81	59.63	1075	1150
29433.17491	17223.41397	-298.82	27.44	27.44	54.87	1687	1150
17203.27491	23492.41397	-52.8205	17.54	17.54	35.09	1658	1150
2128.178209	2858.516416	183.936	28.42	28.42	56.85	1444	1158
627.2782091	3668.616416	-10.5994	30.69	30.69	61.37	1076	1158
19699.67821	20516.91642	-238.547	32.81	32.81	65.61	1083	1158
32491.07821	20892.61642	-125.547	19.50	19.50	39.00	2414	1158
26076.17821	27084.21642	-104.547	23.20	23.20	46.39	1619	1158
10100.07821	27714.91642	-389.547	27.18	27.18	54.35	2446	1158
29291.67821	28302.71642	72.9131	31.11	31.11	62.22	1182	1158
24975.27821	30518.81642	-210.547	28.68	28.68	57.37	1387	1158
14974.18151	4892.518867	-154.273	37.14	37.14	74.28	1027	1166
21830.08151	5690.718867	-62.2733	28.45	28.45	56.90	1560	1166
33510.38151	24089.51887	-269.273	29.96	29.96	59.91	1174	1166
6720.281509	31445.71887	-85.2733	27.55	27.55	55.11	1295	1166
24201.28151	32811.01887	195.999	25.55	25.55	51.10	1000	1166
26367.88481	27035.72132	312.208	30.87	30.87	61.75	1088	1174
37974.88481	28978.12132	-202	35.96	35.96	71.92	1106	1174
11702.08811	3679.223769	-90.7261	30.54	30.54	61.09	1054	1182
10486.38811	4631.523769	-274.726	47.01	47.01	94.01	1037	1182
29079.38811	14570.52377	162.159	26.73	26.73	53.46	1000	1182
15872.38811	15866.82377	-36.7261	26.45	26.45	52.89	1029	1182
9113.788109	23108.32377	168.054	32.64	32.64	65.28	1001	1182
22111.18811	23057.82377	-10.7611	27.06	27.06	54.12	1363	1182
16471.98811	31566.32377	-319.726	35.84	35.84	71.69	1176	1182
20069.68811	32369.02377	-30.7261	24.61	24.61	49.22	1114	1182
32411.79141	5071.026219	-249.453	36.81	36.81	73.62	1102	1190
20123.79141	5313.926219	-303.453	28.90	28.90	57.79	2305	1190
32572.39141	14084.72622	-346.453	32.45	32.45	64.90	1331	1190
9943.591409	17108.92622	-373.453	27.67	27.67	55.34	3127	1190
31510.39141	17038.62622	360.897	36.22	36.22	72.44	1479	1190
23670.69141	22251.62622	-98.4525	23.15	23.15	46.30	1462	1190
24798.39141	26261.32622	131.975	34.45	34.45	68.91	1016	1190
2431.291409	31610.72622	-188.453	26.56	26.56	53.13	1682	1190
18400.89141	31498.92622	361.88	31.96	31.96	63.91	1269	1190
744.194709	5750.92867	115.546	19.64	19.64	39.28	1773	1198
28072.79471	6197.22867	245.236	27.91	27.91	55.81	1736	1198
28966.39471	7719.82867	-152.179	27.72	27.72	55.44	1414	1198
31484.89471	12607.72867	-156.179	34.64	34.64	69.28	1052	1198
40598.09471	14377.52867	292.396	29.23	29.23	58.45	1454	1198
34588.49471	15920.52867	150.916	13.75	13.75	27.51	4679	1198
23705.09471	22226.92867	-42.1789	17.36	17.36	34.71	2164	1198
19763.39801	1147.631121	96.1697	22.11	22.11	44.23	2841	1206
29037.49801	8227.231121	-111.905	32.66	32.66	65.33	1312	1206
27849.59801	10029.13112	-92.9053	35.00	35.00	69.99	1050	1206
9908.598009	15587.03112	-390.905	49.69	49.69	99.38	1129	1206
10176.99801	16464.43112	-1.09783	26.45	26.45	52.89	1820	1206
22084.39801	23071.13112	43.1147	22.82	22.82	45.64	1800	1206
27207.49801	33261.13112	-105.905	33.49	33.49	66.98	1223	1206
22586.99801	38702.83112	13.6397	17.31	17.31	34.62	1742	1206
16950.70131	6152.633572	361.718	41.38	41.38	82.75	1285	1214
17038.00131	9678.933572	153.428	22.07	22.07	44.13	1120	1214
32141.10131	13953.33357	-384.632	32.92	32.92	65.85	1382	1214
33636.80131	14520.13357	321.436	35.91	35.91	71.83	1187	1214
29406.40131	17043.23357	-283.632	25.79	25.79	51.57	1319	1214
9134.901309	23213.13357	89.5658	13.82	13.82	27.65	4004	1214
1460.901309	24539.93357	-198.632	27.72	27.72	55.44	1247	1214
21536.30131	33379.13357	-60.6317	20.70	20.70	41.40	1644	1214
17001.70461	9569.336022	-370.358	26.49	26.49	52.99	1595	1222
25369.30461	9667.036022	367.887	24.54	24.54	49.08	2815	1222
15937.70461	15925.33602	-154.358	26.54	26.54	53.08	1020	1222
38794.20461	23028.53602	-244.358	23.39	23.39	46.77	2968	1222
6758.704609	31484.03602	-160.358	23.83	23.83	47.67	1488	1222
2064.907909	2745.038473	-221.085	27.04	27.04	54.07	1614	1230
20161.40791	10611.03847	-20.0846	29.01	29.01	58.03	1246	1230
29389.50791	17049.93847	-202.085	18.58	18.58	37.16	2800	1230
28782.50791	18841.93847	-109.085	25.10	25.10	50.21	1360	1230
5075.107909	30008.13847	40.9879	32.90	32.90	65.80	1066	1230
6678.707909	31268.23847	-331.085	30.83	30.83	61.65	1196	1230
33102.10791	31812.53847	-47.0846	27.48	27.48	54.97	1306	1230
3371.811209	8360.240924	-349.811	39.71	39.71	79.41	1303	1238
15450.61121	8302.140924	198.462	27.01	27.01	54.02	1618	1238
25203.11121	8616.640924	-167.811	24.35	24.35	48.70	2043	1238
31467.11121	12705.24092	198.462	27.48	27.48	54.97	1330	1238
38352.11121	14124.34092	-323.811	37.37	37.37	74.75	1005	1238
31130.31121	15083.04092	-351.811	32.62	32.62	65.23	1126	1238
22130.81121	16880.24092	347.802	44.44	44.44	88.88	1239	1238
39192.01121	25177.64092	312.432	40.77	40.77	81.53	1063	1238
10041.11121	27606.54092	-128.811	26.35	26.35	52.70	1644	1238
21175.31121	32845.94092	-227.811	24.00	24.00	47.99	1538	1238
15370.21121	37810.14092	-119.811	16.79	16.79	33.58	2924	1238
16064.91121	38084.94092	94.3165	22.47	22.47	44.93	1830	1238
12958.41451	1670.343375	-228.537	30.54	30.54	61.09	1048	1246
18915.71451	2157.243375	-17.5374	32.76	32.76	65.52	1063	1246
32378.91451	16450.54337	40.5526	29.06	29.06	58.12	1138	1246
22100.81451	26537.54337	-129.537	35.91	35.91	71.83	1031	1246
11884.51451	29406.44337	113.258	21.81	21.81	43.61	2032	1246
10196.51451	30237.44337	163.365	37.42	37.42	74.84	1152	1246
22693.01451	34058.34337	359.865	41.07	41.07	82.14	1352	1246
23899.71451	37897.74337	53.3251	23.15	23.15	46.30	1345	1246
3400.117809	8308.745826	-384.264	22.30	22.30	44.60	3615	1254
9826.017809	15747.94583	-252.264	34.24	34.24	68.48	1595	1254
37655.61781	21400.44583	-83.2638	24.99	24.99	49.97	1365	1254
7248.817809	21470.24583	253.046	50.00	50.00	99.99	1076	1254
22077.51781	23037.64583	44.7562	18.58	18.58	37.16	2682	1254
5311.717809	32680.84583	330.664	29.27	29.27	58.55	1662	1254
11801.72111	3836.248276	-332.99	34.29	34.29	68.58	1124	1262
22028.62111	16890.54828	-6.0602	25.39	25.39	50.77	1710	1262
9845.421109	18367.14828	-320.99	7.82	7.82	15.64	13930	1262
22050.62111	23025.04828	72.5398	18.98	18.98	37.96	2360	1262
25063.02111	28680.74828	374.167	28.21	28.21	56.43	1887	1262
11951.52111	29384.44828	197.317	25.06	25.06	50.11	1773	1262
19969.12111	32396.74828	69.5923	22.21	22.21	44.42	1352	1262
3435.024409	4894.650727	-146.717	34.57	34.57	69.14	1169	1270
31063.92441	8643.050727	-116.717	36.97	36.97	73.95	1054	1270
9577.024409	13138.65073	-100.717	25.88	25.88	51.76	1369	1270
31037.92441	25696.65073	-247.717	14.91	14.91	29.81	4546	1270
16163.42441	30467.45073	193.661	34.81	34.81	69.61	1276	1270
26705.32441	31166.05073	-174.717	28.05	28.05	56.10	1057	1270
23823.42441	37848.05073	-80.7166	17.59	17.59	35.18	3137	1270
15291.62441	37754.45073	-165.717	25.25	25.25	50.49	1773	1270
9605.727709	13192.35318	49.507	26.71	26.71	53.41	1449	1278
17248.52771	38985.95318	357.029	32.90	32.90	65.80	1204	1278
2235.131009	371.5556279	-51.1694	24.33	24.33	48.65	1099	1286
2700.531009	4067.555628	-297.169	33.49	33.49	66.98	1037	1286
17170.03101	4582.255628	-62.1694	14.84	14.84	29.67	4022	1286
28076.83101	7406.355628	-223.169	41.64	41.64	83.27	1086	1286
14548.23101	8764.655628	-251.169	33.77	33.77	67.54	1599	1286
19630.13101	20352.55563	-191.169	22.16	22.16	44.32	2188	1286
21853.23101	20988.05563	28.1656	13.99	13.99	27.98	3154	1286
31064.53101	25618.45563	-289.169	13.40	13.40	26.80	5476	1286
30103.93101	26976.15563	-135.169	24.47	24.47	48.94	1867	1286
17409.03101	32321.65563	341.583	33.84	33.84	67.68	1170	1286
29076.93101	33577.25563	195.191	25.43	25.43	50.87	1437	1286
15313.73101	37831.95563	-321.169	33.02	33.02	66.03	1241	1286
26113.43431	3838.058078	-144.896	29.74	29.74	59.49	1288	1294
11179.83431	9619.558078	-109.896	29.11	29.11	58.22	1294	1294
28534.53431	15559.95808	-231.896	35.94	35.94	71.87	1091	1294
31577.73431	17014.05808	147.322	24.85	24.85	49.69	1227	1294
31021.33431	25677.95808	-14.8958	24.56	24.56	49.13	1097	1294
30184.23431	26959.55808	-54.8958	21.10	21.10	42.20	1240	1294
24218.83431	30348.65808	312.382	32.05	32.05	64.10	1199	1294
15297.83431	37706.25808	-395.896	36.95	36.95	73.90	1378	1294
33582.33761	24091.96053	-195.622	30.97	30.97	61.94	1407	1302
30109.43761	26941.76053	-222.622	25.03	25.03	50.07	2148	1302
33659.93761	34506.86053	-301.622	39.26	39.26	78.52	1199	1302
2137.240908	355.1629782	-259.588	34.52	34.52	69.05	1208	1310
19000.04091	8718.762978	-273.588	27.32	27.32	54.64	2308	1310
16977.44091	9561.962978	-150.588	21.93	21.93	43.85	2226	1310
9859.940908	18380.56298	-333.588	8.76	8.76	17.52	13597	1310
31673.84091	20860.96298	59.2049	20.30	20.30	40.60	1390	1310
33417.54091	22245.16298	-342.588	37.02	37.02	74.04	1033	1310
1602.340908	25291.26298	-388.588	27.53	27.53	55.06	3131	1310
12024.64091	29292.16298	38.5724	19.71	19.71	39.42	2653	1310
29093.04091	33598.66298	63.1349	21.01	21.01	42.01	1505	1310
21825.04421	5717.765428	200.64	30.05	30.05	60.10	1135	1318
29380.64421	9627.665428	235.027	35.63	35.63	71.26	1047	1318
6918.844208	29964.06543	265.485	31.91	31.91	63.82	1143	1318
18134.04421	32470.76543	-69.6327	24.54	24.54	49.08	1184	1318
29114.64421	33621.66543	104.355	21.88	21.88	43.76	1163	1318
21266.54751	820.3678773	331.267	33.91	33.91	67.82	1631	1326
25890.44751	6304.567877	18.8322	28.47	28.47	56.94	1064	1326
10319.64751	13631.06788	-158.678	27.55	27.55	55.11	1496	1326
37181.04751	23406.06788	-176.678	31.98	31.98	63.96	1362	1326
17906.04751	31576.86788	-220.678	32.22	32.22	64.43	1106	1326
30207.54751	31714.36788	-197.678	24.42	24.42	48.84	2398	1326
20048.54751	32364.46788	-82.6778	13.71	13.71	27.41	4372	1326
9793.247508	34042.46788	-322.678	28.94	28.94	57.89	1567	1326
22968.74751	36314.26788	27.6747	22.35	22.35	44.70	1649	1326
15350.64751	37756.16788	-330.678	23.36	23.36	46.72	3682	1326
27843.65081	2010.170326	-59.7228	32.62	32.62	65.23	1056	1334
11690.75081	3672.070326	-285.723	29.74	29.74	59.49	1485	1334
773.9508075	5759.870326	-85.7228	19.83	19.83	39.66	2225	1334
8819.550808	12549.87033	338.1	27.72	27.72	55.44	1844	1334
10175.35081	27672.57033	350.872	28.66	28.66	57.32	2029	1334
33727.35081	34117.47033	-117.723	33.49	33.49	66.98	1028	1334
3383.954107	8215.372775	-405.768	30.87	30.87	61.75	2299	1342
20761.25411	8512.572775	-264.768	39.71	39.71	79.41	1382	1342
18900.75411	8656.572775	321.352	32.03	32.03	64.06	1195	1342
19000.25411	26524.17278	198.54	32.99	32.99	65.99	1552	1342
23509.35411	29538.07278	145.485	28.24	28.24	56.47	1301	1342
23886.15411	35509.97278	9.89963	20.82	20.82	41.64	1690	1342
6073.357407	6129.775224	-158.813	23.50	23.50	47.01	1355	1350
9847.157407	18370.17522	-247.813	13.54	13.54	27.08	6119	1350
30002.65741	22167.37522	-118.813	30.66	30.66	61.32	1193	1350
1508.257407	24364.67522	-134.813	21.69	21.69	43.38	1996	1350
10076.15741	27649.17522	286.92	42.25	42.25	84.50	1088	1350
27323.95741	27891.67522	-44.8129	25.20	25.20	50.40	1546	1350
38542.65741	28504.17522	-293.813	27.46	27.46	54.92	1730	1350
21409.55741	30278.57522	-188.813	26.99	26.99	53.98	1081	1350
18322.15741	31657.57522	-319.813	41.09	41.09	82.19	1075	1350
34289.56071	33959.27767	-368.858	35.61	35.61	71.22	1566	1358
20410.06071	37931.87767	-241.858	32.29	32.29	64.57	1207	1358
17201.76401	4565.88012	-47.903	17.03	17.03	34.05	3211	1366
23962.76401	4803.18012	-26.903	28.31	28.31	56.61	1471	1366
2718.264006	7274.48012	-301.903	55.74	55.74	111.49	1168	1366
13386.46401	11493.98012	308.444	28.71	28.71	57.41	1252	1366
15930.76401	15878.78012	-148.903	34.92	34.92	69.85	1002	1366
34103.06401	19622.68012	-59.903	24.42	24.42	48.84	1160	1366
32345.26401	30017.68012	-96.903	26.75	26.75	53.51	1072	1366
4795.564006	31691.68012	-152.903	33.91	33.91	67.82	1080	1366
30275.16401	31717.78012	-64.903	27.34	27.34	54.68	1228	1366
14627.06401	36930.68012	-11.903	20.42	20.42	40.84	1981	1366
31725.96731	7725.082567	131.549	25.43	25.43	50.87	1007	1374
17033.06731	9611.682567	70.6344	21.78	21.78	43.57	1613	1374
8713.867305	11349.98257	-251.948	32.15	32.15	64.29	1178	1374
29957.16731	22132.48257	-387.948	40.55	40.55	81.11	1038	1374
27956.2706	2036.485014	-171.993	28.14	28.14	56.28	1918	1382
771.8706044	5775.185014	189.472	17.36	17.36	34.71	2561	1382
21065.9706	5874.585014	-11.9931	26.61	26.61	53.22	1391	1382
3352.470604	8222.985014	-235.993	18.53	18.53	37.07	3371	1382
34117.8706	19535.38501	98.0993	26.61	26.61	53.22	1340	1382
21172.3706	22662.78501	239.579	33.37	33.37	66.74	1373	1382
30339.5706	23005.38501	-307.993	18.35	18.35	36.69	4656	1382
2549.770604	27075.38501	23.4294	25.53	25.53	51.06	1735	1382
30548.5706	30689.18501	34.2369	26.54	26.54	53.08	1046	1382
20113.6706	32303.58501	-128.993	32.19	32.19	64.39	1157	1382
15298.2706	37633.78501	136.417	31.51	31.51	63.02	1252	1382
11832.0739	4450.68746	-245.038	42.60	42.60	85.20	1014	1390
7520.873904	9895.58746	-119.038	23.34	23.34	46.68	1632	1390
10320.5739	21412.68746	-235.038	36.24	36.24	72.49	1206	1390
20123.9739	32239.28746	-288.038	25.79	25.79	51.57	1555	1390
29219.5739	35980.58746	-175.038	32.97	32.97	65.94	1300	1390
26984.3772	3154.989906	-404.083	35.37	35.37	70.74	1153	1398
16946.9772	9609.789906	-141.083	24.14	24.14	48.28	1364	1398
8971.077203	20447.58991	379.987	31.27	31.27	62.55	1289	1398
35393.0772	21434.78991	-228.083	31.37	31.37	62.74	1120	1398
33550.4772	24248.48991	-215.083	19.03	19.03	38.06	2782	1398
10546.9772	28316.88991	43.9717	24.96	24.96	49.93	1169	1398
27314.1805	12348.29235	203.092	22.44	22.44	44.89	1915	1406
8639.480502	13862.89235	92.0692	29.04	29.04	58.07	1262	1406
22765.5805	16064.49235	8.55669	27.25	27.25	54.49	1280	1406
29387.0805	17045.59235	-189.128	27.46	27.46	54.92	1568	1406
31921.6805	24513.39235	-104.128	15.21	15.21	30.43	3364	1406
24869.1805	28728.79235	55.7167	30.17	30.17	60.34	1164	1406
24242.9805	32746.49235	337.694	17.80	17.80	35.61	4492	1406
37358.5838	11858.1948	-68.1734	31.98	31.98	63.96	1402	1414
9855.983801	18392.2948	-334.173	11.54	11.54	23.08	7652	1414
9010.683801	23233.7948	379.897	16.79	16.79	33.58	4473	1414
12730.1838	28703.4948	-14.1734	31.30	31.30	62.60	1035	1414
24299.3838	32714.2948	23.2491	21.71	21.71	43.43	2500	1414
13721.2871	11396.79724	-157.218	26.85	26.85	53.69	1160	1422
5139.0871	30041.49724	49.7316	11.96	11.96	23.93	3885	1422
21462.2871	33467.59724	-312.218	25.72	25.72	51.43	2091	1422
27009.6904	3148.499684	-76.2635	26.42	26.42	52.85	1146	1430
23996.5904	5561.099684	91.934	14.55	14.55	29.11	3414	1430
11148.8904	9542.099684	-274.263	27.53	27.53	55.06	1219	1430
20123.0904	12304.19968	-367.263	46.65	46.65	93.31	1068	1430
24182.3904	32890.99968	-26.2635	29.11	29.11	58.22	1213	1430
27828.8904	33933.59968	-158.263	20.30	20.30	40.60	2424	1430
25142.4904	39458.09968	-315.263	42.72	42.72	85.44	1082	1430
5858.093697	756.4021265	59.4665	25.27	25.27	50.54	1123	1438
1185.493697	4498.802126	18.2015	20.96	20.96	41.92	1795	1438
27979.6937	26560.70213	-68.3085	26.16	26.16	52.33	1712	1438
30551.5937	26468.20213	-35.3085	30.64	30.64	61.28	1101	1438
6612.493697	30730.30213	-230.309	34.22	34.22	68.44	1071	1438
38568.9937	32789.60213	46.694	30.40	30.40	60.81	1090	1438
10888.2937	33839.50213	-245.309	31.84	31.84	63.68	1638	1438
33400.297	6094.504569	339.434	42.20	42.20	84.40	1224	1446
8652.096995	12650.80457	9.31391	24.63	24.63	49.27	1541	1446
40017.497	15428.60457	356.136	42.13	42.13	84.26	1003	1446
30814.297	19318.10457	-38.3536	17.22	17.22	34.43	2316	1446
6584.096995	30843.30457	-350.354	35.94	35.94	71.87	1044	1446
27255.197	31040.70457	77.1064	26.19	26.19	52.38	1041	1446
27962.60029	2002.60701	-43.3986	26.99	26.99	53.98	1519	1454
9134.400294	23170.80701	147.801	22.98	22.98	45.97	1795	1454
35680.70029	23536.30701	-197.399	34.12	34.12	68.25	1065	1454
27812.10029	34075.40701	-39.3986	26.23	26.23	52.47	1535	1454
11260.70359	9552.909451	-262.444	28.10	28.10	56.19	2459	1462
36689.30359	24590.40945	-219.444	25.50	25.50	51.01	1621	1462
4267.203592	29774.30945	-236.444	26.64	26.64	53.27	1773	1462
15293.20359	37866.80945	31.8213	23.08	23.08	46.16	1399	1462
5428.40689	3887.411891	30.7937	31.84	31.84	63.68	1048	1470
745.8068902	5725.311891	37.6712	22.40	22.40	44.79	1886	1470
30981.60689	6289.511891	-150.489	29.96	29.96	59.91	1010	1470
22103.70689	22927.41189	-199.489	25.98	25.98	51.95	1478	1470
30867.50689	24393.31189	220.416	19.83	19.83	39.66	3184	1470
26965.80689	32060.51189	-47.4888	21.48	21.48	42.96	1907	1470
3349.110188	8472.11433	-284.534	28.71	28.71	57.41	1218	1478
7004.110188	12772.01433	-183.534	34.50	34.50	69.00	1179	1478
9267.910188	14354.91433	-225.534	34.85	34.85	69.71	1592	1478
27644.71019	22398.41433	49.4162	23.86	23.86	47.71	1292	1478
1022.910188	28103.01433	204.651	34.71	34.71	69.43	1084	1478
14073.91019	29372.71433	11.0987	30.24	30.24	60.48	1037	1478
12540.51349	2428.716769	17.9311	21.12	21.12	42.25	1279	1486
9102.313486	23204.81677	104.391	12.67	12.67	25.34	4086	1486
6612.413486	30878.61677	-278.579	29.74	29.74	59.49	1096	1486
19169.71349	31718.11677	-401.579	44.18	44.18	88.36	1116	1486
25382.01349	38702.51677	-250.579	32.22	32.22	64.43	1319	1486
773.9167838	5749.019206	-34.6239	13.40	13.40	26.80	4093	1494
13317.81678	8497.319206	-287.624	29.63	29.63	59.25	1122	1494
12493.62008	19915.32164	-4.75648	24.85	24.85	49.69	1077	1502
28088.02008	20083.12164	-45.669	28.12	28.12	56.24	1065	1502
17384.92008	38161.02164	-391.669	32.03	32.03	64.06	1346	1502
19996.82338	921.9240791	-292.86	24.37	24.37	48.75	1998	1510
26166.82338	1524.424079	-345.86	29.98	29.98	59.96	1228	1510
24150.62338	3542.524079	-239.86	34.62	34.62	69.24	1363	1510
11669.82338	3645.224079	-183.86	26.33	26.33	52.66	1949	1510
21368.32338	5078.624079	358.578	33.75	33.75	67.49	1054	1510
8341.323379	7994.624079	105.093	33.28	33.28	66.55	1080	1510
21755.22338	12988.42408	-260.86	34.19	34.19	68.39	1068	1510
10166.42338	21349.12408	-256.86	35.49	35.49	70.98	1510	1510
33537.12338	24211.02408	-268.86	28.24	28.24	56.47	1024	1510
2080.526676	2861.726514	13.481	24.77	24.77	49.55	1487	1518
25229.12668	8503.126514	-91.099	25.88	25.88	51.76	1189	1518
37234.42668	23473.12651	-369.099	28.66	28.66	57.32	1468	1518
24604.12668	25953.22651	-45.099	27.67	27.67	55.34	1074	1518
11135.12668	28947.32651	28.2185	21.12	21.12	42.25	2198	1518
12376.22668	36335.32651	35.096	24.94	24.94	49.88	1521	1518
2229.229973	460.128948	-73.3383	24.94	24.94	49.88	1412	1526
17067.62997	9655.228948	-140.338	28.94	28.94	57.89	1101	1526
17132.42997	11399.32895	-361.338	33.49	33.49	66.98	1619	1526
33402.12997	24329.02895	-370.338	40.06	40.06	80.12	1000	1526
31966.52997	24453.62895	139.002	28.73	28.73	57.46	1021	1526
8135.03327	3285.131381	-104.578	28.19	28.19	56.38	1363	1534
11698.83327	3680.731381	-204.578	20.77	20.77	41.54	2607	1534
17185.63327	4566.431381	-140.578	14.18	14.18	28.35	5596	1534
4733.13327	8392.731381	-124.578	23.13	23.13	46.25	2123	1534
33634.83327	14490.23138	-377.578	33.82	33.82	67.64	1642	1534
32431.73327	19895.63138	-118.578	34.12	34.12	68.25	1073	1534
9118.03327	23206.63138	74.9	23.36	23.36	46.72	1271	1534
12720.83327	29631.13138	-380.578	46.56	46.56	93.12	1257	1534
10359.33327	30279.53138	-396.578	46.61	46.61	93.21	1299	1534
17877.53327	34124.63138	198.695	44.25	44.25	88.50	1192	1534
9225.236567	4682.133813	-401.817	24.30	24.30	48.61	3819	1542
9016.836567	12562.03381	265.266	28.28	28.28	56.57	1288	1542
24840.53657	28784.33381	22.5882	28.00	28.00	56.00	1091	1542
10917.73657	33669.43381	-37.8168	25.58	25.58	51.15	1306	1542
12580.43986	2347.036244	340.679	31.32	31.32	62.64	1782	1550
851.1398634	5740.436244	13.5064	20.09	20.09	40.18	2172	1550
5639.539863	8485.736244	336.749	31.18	31.18	62.36	1432	1550
23986.33986	8660.336244	-373.056	32.92	32.92	65.85	1163	1550
32527.33986	14344.03624	-281.056	34.05	34.05	68.11	1171	1550
9001.439863	20813.53624	-390.056	31.23	31.23	62.45	1228	1550
19732.44316	5091.338674	-345.295	22.75	22.75	45.50	2516	1558
8945.54316	12601.43867	235.312	20.42	20.42	40.84	2145	1558
11151.04316	28976.13867	-317.295	25.67	25.67	51.34	2112	1558
6566.14316	30556.03867	-311.295	26.05	26.05	52.09	1843	1558
30528.74316	30584.03867	174.397	21.38	21.38	42.77	1616	1558
4123.94316	30653.43867	-21.2954	26.89	26.89	53.79	1729	1558
19508.84646	7498.641103	-273.535	49.74	49.74	99.48	1028	1566
30747.04646	7683.241103	-314.535	36.03	36.03	72.06	1328	1566
23322.34646	16602.8411	275.355	22.02	22.02	44.04	1802	1566
9028.046456	20489.8411	-120.535	22.00	22.00	43.99	1063	1566
30200.54646	26767.2411	-150.535	17.29	17.29	34.57	4290	1566
19833.94975	1065.543531	270.204	25.50	25.50	51.01	1622	1574
2598.449752	7183.543531	-342.774	43.52	43.52	87.04	1121	1574
14395.14975	8739.543531	-123.774	24.49	24.49	48.98	1674	1574
30822.54975	10279.44353	-246.774	38.10	38.10	76.21	1112	1574
8100.549752	24241.54353	-58.7739	27.39	27.39	54.78	1020	1574
31932.24975	24490.54353	333.084	22.40	22.40	44.79	2499	1574
27394.84975	24356.54353	-147.774	31.32	31.32	62.64	1403	1574
36536.34975	25602.04353	-129.774	24.33	24.33	48.65	1600	1574
30144.94975	26849.74353	-213.774	20.44	20.44	40.88	2312	1574
3187.049752	33448.34353	-265.774	24.59	24.59	49.17	1860	1574
22695.14975	38755.44353	-47.7739	29.44	29.44	58.88	1118	1574
11713.45305	3695.045957	-84.0132	26.45	26.45	52.89	1799	1582
9052.553048	23189.04596	188.417	19.88	19.88	39.75	2423	1582
35617.15305	23698.84596	-180.013	22.28	22.28	44.56	2649	1582
9303.353048	25064.14596	38.0943	25.98	25.98	51.95	1128	1582
33530.15305	24942.04596	236.559	32.92	32.92	65.85	1318	1582
27148.15305	26283.74596	-113.013	22.09	22.09	44.18	2261	1582
12031.85305	29349.04596	10.5843	20.65	20.65	41.31	1561	1582
18535.75634	5984.448383	-330.253	34.36	34.36	68.72	1493	1590
30219.65634	26747.24838	364.045	36.17	36.17	72.35	1229	1590
30132.65634	30461.34838	155.755	38.41	38.41	76.82	1047	1590
4799.056344	32059.44838	-185.253	20.94	20.94	41.87	2862	1590
19955.95964	923.1508071	-239.492	20.56	20.56	41.12	2157	1598
21805.35964	1946.150807	-411.492	38.27	38.27	76.54	1112	1598
20597.55964	20919.55081	340.226	30.12	30.12	60.24	1065	1598
9054.459639	23210.35081	219.378	19.41	19.41	38.81	2312	1598
27246.05964	26277.75081	-100.492	21.57	21.57	43.14	1251	1598
25477.65964	27596.75081	50.3882	33.06	33.06	66.13	1066	1598
15219.16293	3064.35323	-73.7311	19.57	19.57	39.14	1737	1606
2786.262934	4183.85323	174.926	27.39	27.39	54.78	1680	1606
10269.36293	27818.95323	-3.88857	19.71	19.71	39.42	2653	1606
6599.262934	30967.55323	-356.731	23.15	23.15	46.30	2233	1606
33310.76293	31703.45323	324.266	33.58	33.58	67.16	1204	1606
16065.96623	30525.45565	16.5047	17.80	17.80	35.61	3518	1614
3860.669524	2251.058073	-52.2096	28.50	28.50	56.99	1234	1622
30212.86952	4672.158073	-132.21	29.98	29.98	59.96	1068	1622
33746.66952	7034.158073	-54.2096	29.98	29.98	59.96	1150	1622
37287.26952	23472.25807	-117.21	35.70	35.70	71.40	1081	1622
35659.06952	23671.75807	-401.21	41.19	41.19	82.38	1268	1622
37963.86952	24854.25807	-230.21	26.26	26.26	52.52	1446	1622
9322.669524	25085.15807	-151.21	32.81	32.81	65.61	1059	1622
28214.86952	28773.45807	-181.21	27.04	27.04	54.07	1361	1622
27195.86952	33247.35807	199.01	30.99	30.99	61.98	1045	1622
29163.36952	33615.05807	308.068	27.13	27.13	54.26	1497	1622
30054.17282	22111.76049	330.426	41.59	41.59	83.18	1185	1630
15231.77611	3084.76291	59.9993	20.28	20.28	40.55	2020	1638
14450.27611	8815.56291	-75.6882	21.08	21.08	42.15	1974	1638
34676.67611	9499.76291	-80.6882	18.60	18.60	37.21	2185	1638
31414.77611	17119.16291	-236.688	30.07	30.07	60.15	1469	1638
26525.97611	20257.76291	-303.688	42.46	42.46	84.92	1086	1638
11122.67611	22055.06291	-281.688	42.27	42.27	84.54	1042	1638
8210.276113	23884.86291	213.269	31.70	31.70	63.40	1090	1638
33474.37611	24045.16291	-349.688	21.27	21.27	42.53	2501	1638
16033.27611	30493.26291	83.5793	22.30	22.30	44.60	1630	1638
2517.476113	31589.06291	-303.688	47.99	47.99	95.99	1033	1638
37450.57611	33352.16291	300.712	35.25	35.25	70.51	1108	1638
10860.77611	33818.56291	-368.688	26.38	26.38	52.75	1429	1638
8779.679407	11554.66533	-304.927	22.00	22.00	43.99	2537	1646
37963.27941	29090.36533	-60.9275	31.11	31.11	62.22	1088	1646
16063.97941	30469.96533	266.085	17.05	17.05	34.10	3497	1646
15198.1827	3020.767741	-220.167	16.25	16.25	32.50	3707	1654
5790.182701	8447.567741	-63.1668	22.63	22.63	45.26	1606	1654
7592.882701	10032.76774	-109.167	26.49	26.49	52.99	1829	1654
11312.7827	10493.16774	102.751	27.25	27.25	54.49	1609	1654
18132.4827	16808.56774	-1.39425	20.87	20.87	41.73	1281	1654
31041.4827	25698.86774	-398.167	25.41	25.41	50.82	1899	1654
5287.782701	29178.56774	-40.1668	26.99	26.99	53.98	1421	1654
3249.782701	33646.96774	-395.167	35.23	35.23	70.46	1188	1654
17673.28599	997.1701552	31.7715	16.91	16.91	33.82	3100	1662
31515.48599	12678.37016	-284.406	31.63	31.63	63.26	1196	1662
17504.08599	24561.17016	-174.406	28.66	28.66	57.32	1071	1662
30256.48599	26787.27016	-204.406	15.26	15.26	30.52	4490	1662
11301.48599	28503.77016	-146.406	30.47	30.47	60.95	1331	1662
16184.48929	3667.372568	44.3047	29.60	29.60	59.20	1043	1670
18262.68929	6194.072568	331.195	21.24	21.24	42.48	1674	1670
11323.28929	10394.77257	-15.6453	19.31	19.31	38.62	2311	1670
38004.88929	12796.57257	30.5497	31.70	31.70	63.40	1255	1670
9069.989288	20370.47257	-60.6453	14.58	14.58	29.15	2876	1670
11448.08929	29328.37257	-78.6453	29.20	29.20	58.40	1565	1670
6616.389288	30825.07257	-330.645	17.40	17.40	34.81	4272	1670
29027.28929	33653.87257	145.502	25.46	25.46	50.92	1223	1670
12438.28929	36319.07257	-178.645	38.88	38.88	77.76	1225	1670
23122.98929	38823.87257	283.052	16.44	16.44	32.88	3858	1670
5783.892581	8447.474978	65.6804	16.53	16.53	33.06	3056	1678
9153.092581	23184.07498	147.228	14.98	14.98	29.96	3738	1678
31468.89258	25269.57498	-242.885	27.84	27.84	55.67	1752	1678
30927.99258	25861.17498	-98.8846	27.84	27.84	55.67	1177	1678
6671.692581	31061.17498	-302.885	36.22	36.22	72.44	1226	1678
10845.59258	33667.27498	-34.8846	25.83	25.83	51.67	1030	1678
36700.99587	3862.877388	-325.124	33.98	33.98	67.97	1379	1686
755.3958739	5717.877388	-6.28138	20.18	20.18	40.36	2027	1686
9891.095874	18390.07739	-339.124	26.94	26.94	53.88	1938	1686
12497.19587	19943.37739	-142.124	30.14	30.14	60.29	1263	1686
30993.79587	25608.47739	-267.124	35.09	35.09	70.18	1096	1686
10896.89587	30102.97739	1.57862	16.72	16.72	33.44	2762	1686
16053.89587	30493.77739	112.601	18.23	18.23	36.46	3439	1686
4232.995874	30711.87739	267.836	37.68	37.68	75.36	1159	1686
30521.09917	2599.579796	197.839	37.87	37.87	75.74	1011	1694
33585.09917	15472.4798	-160.363	22.63	22.63	45.26	1930	1694
31913.79917	15486.9798	-6.52066	29.15	29.15	58.31	1102	1694
16072.89917	21690.8798	-150.363	30.85	30.85	61.70	1138	1694
38004.79917	25000.9798	-280.363	24.07	24.07	48.14	2052	1694
38455.39917	28137.8798	-348.363	33.39	33.39	66.79	1446	1694
28817.09917	31463.2798	-122.363	21.85	21.85	43.71	1743	1694
15236.80246	3055.282202	76.7526	23.97	23.97	47.95	1313	1702
8513.102459	13945.0822	217.25	20.25	20.25	40.51	1021	1702
36051.00246	18582.9822	-275.602	38.88	38.88	77.76	1040	1702
31735.10246	20915.7822	5.03006	23.39	23.39	46.77	1274	1702
21327.40246	29833.9822	-47.6024	21.34	21.34	42.67	1593	1702
23897.20246	35477.9822	-170.602	31.58	31.58	63.16	1361	1702
20485.00246	37986.0822	-141.602	34.62	34.62	69.24	1087	1702
9060.605751	20368.88461	24.8213	27.01	27.01	54.02	1156	1710
10957.60575	21529.98461	-135.461	33.13	33.13	66.27	1028	1710
16899.70575	23735.88461	-62.4612	27.86	27.86	55.72	1061	1710
20442.50575	37963.18461	183.004	27.46	27.46	54.92	1098	1710
17982.80904	7898.88701	-166.193	26.54	26.54	53.08	1255	1718
39603.00904	10641.18701	101.724	31.72	31.72	63.44	1043	1718
31669.80904	24535.78701	364.052	33.94	33.94	67.87	1211	1718
21376.40904	33247.68701	-352.193	33.46	33.46	66.93	1065	1718
17167.11233	4527.189411	-24.9251	25.27	25.27	50.54	1057	1726
28317.01233	5095.889411	87.2549	21.01	21.01	42.01	2255	1726
4050.012334	6942.389411	-230.925	30.00	30.00	60.01	1520	1726
34762.41233	9455.689411	-247.925	22.47	22.47	44.93	1924	1726
27610.21233	22385.48941	-147.925	30.90	30.90	61.80	1092	1726
37187.11233	23447.28941	-258.925	19.45	19.45	38.90	3497	1726
10438.41233	28238.08941	-199.925	32.97	32.97	65.94	1175	1726
11216.11233	29053.38941	321.09	34.08	34.08	68.15	1048	1726
16022.21233	30511.88941	119.677	26.42	26.42	52.85	1399	1726
27691.71233	30960.98941	287.685	34.50	34.50	69.00	1166	1726
14723.91233	36940.48941	80.3774	12.72	12.72	25.43	3483	1726
23161.21233	38831.78941	25.3574	27.67	27.67	55.34	1086	1726
12477.31563	2430.091811	-195.657	39.54	39.54	79.08	1044	1734
17206.51563	4599.791811	-32.6571	16.72	16.72	33.44	3444	1734
33361.21563	22179.79181	-278.657	28.97	28.97	57.93	1050	1734
1653.215625	25250.99181	-253.657	24.85	24.85	49.69	2580	1734
6670.915625	31097.89181	-196.657	27.25	27.25	54.49	1175	1734
2778.015625	32328.69181	-123.657	21.41	21.41	42.81	1702	1734
9176.218916	4643.294209	-70.389	28.78	28.78	57.56	1267	1742
16636.91892	7062.794209	-38.389	31.30	31.30	62.60	1054	1742
33506.11892	15505.29421	-72.389	25.74	25.74	51.48	1616	1742
36870.61892	15957.99421	-84.389	34.57	34.57	69.14	1144	1742
31475.11892	16801.09421	-143.389	29.25	29.25	58.50	1575	1742
31719.51892	20855.99421	85.826	23.20	23.20	46.39	1329	1742
27812.01892	27014.99421	337.346	43.07	43.07	86.15	1108	1742
7755.418916	34923.19421	-114.389	26.94	26.94	53.88	1389	1742
18061.52221	16794.09661	66.444	26.21	26.21	52.42	1213	1750
33478.32221	24230.59661	-202.121	24.44	24.44	48.89	2229	1750
28295.42221	28889.29661	222.662	30.36	30.36	60.71	1038	1750
38431.72221	30264.49661	-358.121	35.84	35.84	71.69	1222	1750
21488.32221	33386.19661	-155.121	30.54	30.54	61.09	1127	1750
23942.92221	35508.29661	-11.1735	24.49	24.49	48.98	1272	1750
34693.8255	9413.499001	-48.8529	30.17	30.17	60.34	1106	1758
32733.8255	15040.299	-297.853	34.52	34.52	69.05	1568	1758
6594.525497	30822.399	-224.853	15.21	15.21	30.43	3877	1758
14301.6255	31579.999	-214.853	36.31	36.31	72.63	1028	1758
16035.1255	31905.799	-130.853	40.95	40.95	81.91	1192	1758
6167.325497	32264.399	369.322	33.75	33.75	67.49	1475	1758
16939.62879	3124.101394	-385.585	49.83	49.83	99.66	1054	1766
14495.32879	8782.201394	-115.585	24.37	24.37	48.75	1407	1766
29577.92879	11130.90139	279.2	32.66	32.66	65.33	1178	1766
19446.32879	31717.30139	32.5926	30.64	30.64	61.28	1256	1766
9797.928787	33938.50139	-312.585	36.74	36.74	73.48	1201	1766
11477.92879	35802.90139	-89.5849	26.59	26.59	53.18	1512	1766
33712.43208	6872.703785	-304.317	21.24	21.24	42.48	3215	1774
4032.132077	7029.503785	-33.3168	26.40	26.40	52.80	1236	1774
9039.732077	23197.80378	62.3357	24.54	24.54	49.08	1080	1774
9621.135367	6713.406174	-130.049	33.68	33.68	67.35	1114	1782
11295.53537	9570.806174	-204.049	24.07	24.07	48.14	2138	1782
29431.33537	9651.306174	-44.0488	20.42	20.42	40.84	2553	1782
16499.93537	31627.60617	264.999	44.56	44.56	89.11	1032	1782
12800.13866	633.0085615	-163.781	22.61	22.61	45.22	1790	1790
38484.63866	3735.208561	-325.781	38.62	38.62	77.24	1151	1790
18505.63866	6160.508561	198.457	23.53	23.53	47.05	1823	1790
38114.73866	13053.80856	-69.7807	17.69	17.69	35.37	2956	1790
8924.738656	20503.50856	2.93929	28.66	28.66	57.32	1266	1790
30213.73866	26713.20856	-13.7807	19.24	19.24	38.48	2680	1790
14693.63866	36934.80856	133.612	20.77	20.77	41.54	2377	1790
24184.24194	14576.81095	-226.513	32.55	32.55	65.09	1083	1798
9867.141944	18442.21095	-338.513	27.95	27.95	55.91	1331	1798
21823.04194	21020.11095	112.265	20.96	20.96	41.92	1205	1798
1618.741944	25272.11095	-69.5127	19.71	19.71	39.42	2245	1798
24821.84194	26277.21095	355.925	38.88	38.88	77.76	1142	1798
29044.94194	29702.71095	377.54	31.70	31.70	63.40	2111	1798
16402.04194	30429.01095	351.995	32.05	32.05	64.10	1118	1798
28402.04194	32505.81095	-27.5127	28.45	28.45	56.90	1110	1798
25773.94194	39462.41095	-66.5127	25.53	25.53	51.06	1119	1798
6422.945233	5949.013331	-273.245	25.95	25.95	51.90	2307	1806
31031.34523	25593.01333	-234.245	10.24	10.24	20.49	8504	1806
24678.74523	26306.71333	-29.2446	34.41	34.41	68.81	1030	1806
30664.64523	30701.31333	368.965	35.58	35.58	71.17	1307	1806
21954.64852	5884.215713	-153.977	26.00	26.00	52.00	2067	1814
16986.54852	9619.015713	19.4634	24.09	24.09	48.18	1367	1814
12914.74852	25016.71571	-68.9766	21.24	21.24	42.48	2719	1814
24281.75181	8247.518092	231.952	30.19	30.19	60.38	1215	1822
10312.25181	23915.11809	-58.7085	22.56	22.56	45.12	1748	1822
31024.65181	25663.81809	-293.708	25.86	25.86	51.72	1523	1822
11962.65181	28029.91809	-345.708	31.79	31.79	63.59	1770	1822
24101.55181	31412.91809	242.759	32.12	32.12	64.24	1173	1822
18871.65181	32403.91809	-58.7085	29.06	29.06	58.12	1041	1822
10919.45181	33885.21809	-245.708	40.11	40.11	80.21	1085	1822
27889.1551	1955.12047	-333.44	31.96	31.96	63.91	1077	1830
37842.2551	9119.82047	-215.44	31.13	31.13	62.27	1341	1830
17103.4551	12524.72047	-68.4405	25.13	25.13	50.26	1612	1830
21503.4551	33160.42047	-149.44	29.81	29.81	59.63	1132	1830
8383.858383	8180.722846	-159.172	12.83	12.83	25.67	4459	1838
8872.258383	12568.82285	199.083	28.92	28.92	57.84	1349	1838
31538.45838	12814.12285	-34.1724	28.31	28.31	56.61	1510	1838
9802.658383	18429.22285	-139.172	22.49	22.49	44.98	1101	1838
9031.858383	20519.92285	-312.172	27.53	27.53	55.06	1094	1838
8236.658383	23837.82285	-388.172	28.99	28.99	57.98	1445	1838
17152.36167	4512.22522	-23.9044	22.96	22.96	45.92	2027	1846
13801.26167	5194.72522	364.411	34.36	34.36	68.72	1031	1846
8377.86167	8171.62522	-12.9044	19.88	19.88	39.75	1234	1846
25667.06167	8662.02522	-405.904	40.29	40.29	80.59	1017	1846
30730.66167	19389.52522	165.946	23.39	23.39	46.77	1545	1846
1635.16167	25316.82522	-385.904	26.35	26.35	52.70	2046	1846
29099.26167	29724.22522	205.246	24.37	24.37	48.75	2167	1846
21047.76167	39624.62522	345.743	39.99	39.99	79.98	1216	1846
28259.26496	6355.927592	102.351	33.58	33.58	67.16	1092	1854
11174.06496	9580.327592	-24.6363	22.04	22.04	44.09	1374	1854
9140.064957	23184.92759	227.129	18.04	18.04	36.08	2849	1854
31927.06496	24494.62759	-69.6363	17.43	17.43	34.85	2347	1854
16591.76496	29723.02759	-175.636	30.76	30.76	61.51	1484	1854
29086.16824	23532.52996	339.402	32.22	32.22	64.43	1083	1862
36756.06824	29124.92996	-305.368	36.57	36.57	73.15	1012	1862
33622.97153	25014.33233	355.39	33.30	33.30	66.60	1549	1870
29200.67153	33631.93233	208.997	38.13	38.13	76.25	1058	1870
39203.07481	23838.03469	-160.832	31.79	31.79	63.59	1205	1878
26899.77481	32022.93469	-194.832	26.75	26.75	53.51	2268	1878
29264.6781	1396.937057	-155.564	33.23	33.23	66.46	1303	1886
31653.4781	20955.33706	-313.564	32.00	32.00	64.01	1036	1886
8637.781383	6075.339418	-3.40104	27.06	27.06	54.12	1469	1894
16705.78138	7059.339418	3.47646	29.79	29.79	59.58	1293	1894
8356.981383	8162.139418	-118.296	17.83	17.83	35.65	2053	1894
14132.08138	22066.03942	249.101	36.67	36.67	73.33	1267	1894
27893.88467	1938.141777	71.537	27.77	27.77	55.53	1064	1902
24085.58467	4463.841777	-343.028	40.67	40.67	81.34	1109	1902
37286.68467	6324.141777	-254.028	32.62	32.62	65.23	1193	1902
12475.68467	19863.44178	-126.028	25.98	25.98	51.95	1172	1902
38369.58795	3591.344134	11.6465	18.13	18.13	36.27	2541	1910
8347.587951	8158.344134	-89.986	10.88	10.88	21.76	3589	1910
30318.28795	26758.54413	-136.986	20.87	20.87	41.73	1923	1910
17476.68795	38120.84413	183.584	30.99	30.99	61.98	1159	1910
26500.39123	7163.846488	-47.0194	22.98	22.98	45.97	2069	1918
4664.591234	8621.946488	-183.019	30.57	30.57	61.14	1104	1918
30850.99123	24472.14649	-86.0194	30.71	30.71	61.42	1000	1918
18429.59123	31506.44649	240.536	25.95	25.95	51.90	1846	1918
27864.69452	1903.64884	-301.053	23.27	23.27	46.53	2058	1926
19144.19452	7998.94884	236.572	26.26	26.26	52.52	2065	1926
11294.39452	9622.44884	-325.053	30.73	30.73	61.47	1952	1926
31884.29452	15575.04884	-196.053	25.06	25.06	50.11	1553	1926
26896.49452	31971.24884	-385.053	16.86	16.86	33.72	4852	1926
25333.0978	758.6511892	-45.0862	28.80	28.80	57.60	1124	1934
997.6978	1952.551189	315.139	25.95	25.95	51.90	2942	1934
34271.1978	2132.451189	-180.086	39.09	39.09	78.19	1082	1934
12566.2978	2425.451189	21.3713	8.95	8.95	17.90	9703	1934
30599.4978	2448.251189	-219.086	33.79	33.79	67.59	2348	1934
29319.3978	3708.951189	-209.086	17.78	17.78	35.56	4821	1934
32491.5978	4379.651189	-5.15621	22.89	22.89	45.78	2951	1934
17130.0978	4572.751189	42.9863	15.50	15.50	30.99	3944	1934
25111.2978	4596.251189	-83.0862	22.42	22.42	44.84	1614	1934
4674.2978	5125.451189	-390.086	35.09	35.09	70.18	1880	1934
10310.0978	8089.151189	-132.086	24.68	24.68	49.36	2227	1934
34547.5978	9206.551189	-368.086	36.48	36.48	72.96	1495	1934
32052.0978	9387.651189	369.176	20.70	20.70	41.40	4099	1934
23595.1978	10037.65119	-374.086	23.81	23.81	47.62	2398	1934
23413.9978	11968.65119	340.684	41.35	41.35	82.71	1120	1934
29326.5978	12615.55119	210.994	14.88	14.88	29.77	5446	1934
33465.3978	15595.25119	-187.086	8.62	8.62	17.24	16128	1934
25378.1978	15995.35119	-378.086	37.59	37.59	75.17	1949	1934
39255.8978	16657.25119	67.5488	33.49	33.49	66.98	1664	1934
18096.5978	16793.55119	-40.0862	15.02	15.02	30.05	4757	1934
39734.7978	18517.75119	-46.0862	57.58	57.58	115.16	1061	1934
28734.0978	18763.75119	-189.086	20.79	20.79	41.59	2817	1934
27252.2978	21483.15119	76.3913	15.38	15.38	30.76	4348	1934
30788.9978	21546.45119	-320.086	27.60	27.60	55.20	1631	1934
35641.0978	23652.25119	-43.0862	11.70	11.70	23.41	5516	1934
19946.5978	27434.75119	194.291	22.18	22.18	44.37	1565	1934
5223.8978	29135.25119	-370.086	36.41	36.41	72.82	1351	1934
38389.8978	30295.65119	-290.086	25.69	25.69	51.39	2244	1934
6760.6978	31369.85119	-392.086	22.09	22.09	44.18	2572	1934
16436.4978	31881.95119	-187.086	26.49	26.49	52.99	1630	1934
32796.6978	32468.45119	24.3188	26.61	26.61	53.22	1579	1934
1549.7978	32853.75119	-195.086	25.13	25.13	50.26	2082	1934
33457.1978	33197.45119	268.961	17.45	17.45	34.90	3692	1934
34284.7978	33972.85119	-108.086	20.39	20.39	40.79	2734	1934
9843.4978	35699.15119	138.289	28.73	28.73	57.46	1394	1934
37023.4978	39347.75119	186.431	14.41	14.41	28.83	6999	1934
17539.4978	39784.75119	-96.0862	26.71	26.71	53.41	1970	1934
28816.90108	283.8535363	76.3579	25.86	25.86	51.72	1643	1942
29276.50108	1339.653536	148.08	26.85	26.85	53.69	2326	1942
27200.80108	1494.653536	223.733	32.88	32.88	65.75	1105	1942
5648.101082	1744.753536	-7.15461	29.30	29.30	58.59	2198	1942
33759.40108	1522.053536	-352.12	65.14	65.14	130.28	1065	1942
18660.00108	3536.453536	204.083	19.36	19.36	38.72	4421	1942
7524.301082	4007.153536	-143.12	27.11	27.11	54.21	2673	1942
32629.50108	4402.953536	263.033	25.83	25.83	51.67	2678	1942
3725.701082	4894.053536	178.538	30.85	30.85	61.70	1295	1942
21463.80108	5185.853536	-315.12	30.43	30.43	60.85	2047	1942
17181.60108	5541.053536	-191.12	14.95	14.95	29.91	6204	1942
7218.101082	5527.653536	50.8129	22.02	22.02	44.04	2013	1942
38258.70108	6018.853536	77.3404	35.35	35.35	70.70	1019	1942
8513.601082	6192.353536	-401.12	14.48	14.48	28.97	7990	1942
21757.60108	6565.553536	-43.1196	34.17	34.17	68.34	1933	1942
34905.90108	6910.253536	208.013	33.39	33.39	66.79	1533	1942
30428.20108	7363.253536	-116.12	26.56	26.56	53.13	1708	1942
33739.20108	7348.053536	-400.12	48.32	48.32	96.65	1552	1942
28112.40108	7728.853536	-265.12	48.91	48.91	97.83	1022	1942
35322.60108	8223.553536	352.44	41.19	41.19	82.38	1387	1942
7160.401082	8377.053536	-35.1196	23.34	23.34	46.68	2623	1942
17727.80108	8602.553536	20.3554	32.29	32.29	64.57	1249	1942
31323.70108	9212.853536	1.68789	20.18	20.18	40.36	2733	1942
32822.60108	9675.353536	-0.27711	23.06	23.06	46.11	1612	1942
12846.90108	11545.95354	269.91	28.99	28.99	57.98	2566	1942
16805.60108	11428.25354	-37.1196	36.62	36.62	73.24	1293	1942
31721.80108	11545.45354	-299.12	25.79	25.79	51.57	2631	1942
12567.30108	12328.05354	-122.12	19.26	19.26	38.53	2858	1942
9836.301082	12430.95354	272.858	26.59	26.59	53.18	1828	1942
35641.00108	15176.55354	-196.12	20.65	20.65	41.31	3179	1942
21906.30108	15328.55354	128.43	9.51	9.51	19.03	8830	1942
18072.80108	16791.25354	146.115	10.62	10.62	21.24	7726	1942
13055.50108	17596.45354	-42.1196	32.05	32.05	64.10	1073	1942
23684.30108	19661.15354	111.728	17.76	17.76	35.51	3492	1942
34151.10108	19533.35354	-370.12	43.71	43.71	87.42	1506	1942
33696.70108	20445.65354	353.423	29.27	29.27	58.55	2253	1942
38734.00108	20694.15354	28.2154	54.05	54.05	108.09	1124	1942
9841.401082	22752.75354	-25.1196	27.27	27.27	54.54	2438	1942
22114.50108	23032.95354	139.238	14.25	14.25	28.50	4456	1942
17298.70108	23452.95354	140.22	11.99	11.99	23.97	5284	1942
10267.90108	23921.95354	-139.12	20.82	20.82	41.64	2293	1942
39683.20108	24549.25354	-223.12	44.11	44.11	88.22	1022	1942
31065.80108	25624.25354	-242.12	5.42	5.42	10.83	26204	1942
864.0010822	28112.25354	9.54789	32.97	32.97	65.94	1443	1942
30661.40108	29057.05354	-138.12	32.66	32.66	65.33	1175	1942
16108.70108	30435.45354	241.418	23.50	23.50	47.01	2149	1942
17205.40108	30525.15354	-317.12	47.59	47.59	95.19	2184	1942
4102.701082	30660.75354	-208.12	36.97	36.97	73.95	1652	1942
18481.60108	32045.45354	-161.12	38.98	38.98	77.95	2316	1942
20827.50108	32782.45354	268.928	48.56	48.56	97.12	1281	1942
24043.00108	32829.05354	40.9879	27.39	27.39	54.78	1903	1942
29026.30108	33492.15354	246.33	31.23	31.23	62.45	1626	1942
11478.60108	34228.35354	-258.12	19.95	19.95	39.89	3911	1942
38253.20108	34507.55354	-408.12	28.73	28.73	57.46	2467	1942
26476.80108	39678.15354	96.9904	20.37	20.37	40.74	2261	1942
38615.90108	40001.35354	-264.12	19.00	19.00	38.01	5661	1942
190.404364	874.8558811	122.502	18.84	18.84	37.68	3244	1950
29561.80436	814.4558811	-4.2405	29.01	29.01	58.03	1895	1950
12969.80436	839.0558811	-223.153	12.55	12.55	25.10	9042	1950
28732.60436	1393.855881	306.229	43.76	43.76	87.51	1326	1950
5730.304364	1749.955881	-56.153	19.12	19.12	38.25	4779	1950
7506.704364	1727.155881	-13.153	21.95	21.95	43.90	3001	1950
36261.30436	1714.155881	-178.153	25.48	25.48	50.96	2004	1950
34672.00436	2256.055881	326.862	24.77	24.77	49.55	2803	1950
8507.504364	2380.055881	229.594	35.21	35.21	70.41	1280	1950
29336.80436	3753.855881	-158.153	11.30	11.30	22.61	8505	1950
26264.70436	4087.455881	301.317	17.59	17.59	35.18	7184	1950
4555.804364	4098.555881	-51.153	28.35	28.35	56.71	1779	1950
15098.20436	4201.655881	-188.153	23.76	23.76	47.52	2894	1950
32536.50436	4293.155881	260.052	29.01	29.01	58.03	1897	1950
11439.40436	4443.555881	339.634	14.67	14.67	29.34	7729	1950
5493.604364	4982.555881	287.562	21.76	21.76	43.52	3812	1950
8475.304364	5431.955881	355.354	56.57	56.57	113.13	1244	1950
35270.10436	5483.055881	-320.153	8.12	8.12	16.25	17340	1950
33072.20436	5756.755881	-256.153	27.04	27.04	54.07	1928	1950
13097.50436	6327.955881	-24.153	44.56	44.56	89.11	1203	1950
29513.20436	6355.955881	287.562	48.80	48.80	97.59	1017	1950
30940.30436	6330.955881	-40.153	20.56	20.56	41.12	2265	1950
23985.50436	7269.855881	-102.153	33.94	33.94	67.87	1227	1950
14695.80436	8867.555881	-382.153	31.70	31.70	63.40	2988	1950
38524.00436	8493.155881	-54.153	9.33	9.33	18.65	13262	1950
31419.70436	8491.955881	-133.153	21.01	21.01	42.01	3099	1950
10646.90436	9107.155881	-119.153	30.69	30.69	61.37	1551	1950
29441.90436	9688.855881	110.712	23.39	23.39	46.77	1976	1950
33579.90436	9990.155881	-40.153	37.80	37.80	75.60	1284	1950
10390.40436	10301.35588	-18.153	26.87	26.87	53.74	1438	1950
11447.30436	11054.25588	-290.153	31.82	31.82	63.63	2386	1950
27737.40436	11492.25588	-333.153	8.74	8.74	17.47	17688	1950
6693.804364	11960.95588	52.7445	29.67	29.67	59.35	1631	1950
6802.004364	12455.35588	-34.153	27.13	27.13	54.26	1204	1950
16065.20436	13355.35588	231.559	27.34	27.34	54.68	1648	1950
25382.30436	15023.55588	-398.153	44.27	44.27	88.55	1396	1950
21876.20436	15302.45588	335.704	9.96	9.96	19.92	8352	1950
29707.40436	15867.55588	-163.153	15.83	15.83	31.65	4673	1950
36853.70436	16316.55588	217.805	31.25	31.25	62.50	1419	1950
21638.20436	17283.85588	-152.153	12.58	12.58	25.15	7636	1950
25247.70436	18203.35588	-352.153	52.56	52.56	105.13	1113	1950
4434.104364	18865.85588	-231.153	9.84	9.84	19.69	9806	1950
23438.50436	19712.25588	292.474	7.61	7.61	15.21	15238	1950
38568.80436	19726.95588	-377.153	17.57	17.57	35.14	9245	1950
12420.00436	20137.25588	-260.153	27.65	27.65	55.30	1992	1950
26516.30436	20048.15588	222.717	43.00	43.00	86.00	1585	1950
20952.10436	20763.65588	124.467	10.69	10.69	21.38	7106	1950
28878.30436	20699.05588	-137.153	38.01	38.01	76.02	1162	1950
32606.10436	20891.85588	-65.153	9.94	9.94	19.88	10506	1950
7351.304364	21443.65588	-190.153	17.14	17.14	34.29	2669	1950
19900.40436	21578.25588	97.9395	30.21	30.21	60.43	1043	1950
30739.30436	21593.05588	-248.153	15.97	15.97	31.93	3252	1950
7856.504364	21692.85588	-105.153	45.22	45.22	90.43	1263	1950
33287.80436	22628.85588	-50.153	28.19	28.19	56.38	1452	1950
38695.50436	22936.35588	-71.153	10.69	10.69	21.38	9542	1950
20912.30436	25652.55588	-190.153	36.36	36.36	72.72	1134	1950
36318.30436	25703.25588	-146.153	27.88	27.88	55.77	1104	1950
9655.904364	26301.85588	-179.153	17.19	17.19	34.38	3567	1950
24686.80436	26313.15588	35.0595	24.44	24.44	48.89	1804	1950
12957.20436	26618.05588	-169.153	21.22	21.22	42.44	2118	1950
25460.00436	27622.25588	-246.153	14.88	14.88	29.77	4407	1950
2488.204364	28237.55588	-291.153	16.56	16.56	33.11	4332	1950
28163.80436	28094.35588	-165.153	18.56	18.56	37.11	4818	1950
40163.90436	28999.65588	-110.153	15.99	15.99	31.98	4006	1950
4201.304364	29613.75588	-184.153	6.41	6.41	12.81	25814	1950
22690.70436	29498.05588	-130.153	26.07	26.07	52.14	1756	1950
24971.20436	30820.85588	-228.153	17.50	17.50	35.00	3782	1950
256.104364	31152.25588	-200.153	42.55	42.55	85.11	1065	1950
19987.30436	31373.95588	-178.153	15.38	15.38	30.76	3746	1950
38932.90436	31894.05588	-367.153	36.36	36.36	72.72	1494	1950
20765.90436	32752.55588	222.717	18.13	18.13	36.27	5019	1950
6486.704364	33701.15588	-373.153	29.41	29.41	58.83	3185	1950
8356.904364	35039.55588	-53.153	23.67	23.67	47.34	1624	1950
20101.30436	35099.05588	71.412	10.50	10.50	21.01	6321	1950
23915.40436	35537.35588	111.694	22.47	22.47	44.93	2265	1950
30690.40436	36353.85588	-58.153	27.81	27.81	55.63	1761	1950
18625.80436	36914.75588	-62.153	28.42	28.42	56.85	1632	1950
38491.70436	36818.85588	-13.153	15.26	15.26	30.52	4067	1950
30413.10436	36947.05588	-397.153	68.55	68.55	137.11	1085	1950
15429.70436	38719.85588	-262.153	32.31	32.31	64.62	2037	1950
28227.30436	39933.25588	-327.153	39.56	39.56	79.13	2048	1950
6220.904364	40198.85588	118.572	33.96	33.96	67.92	1260	1950
3831.407645	230.5582235	-289.186	46.84	46.84	93.68	1303	1958
13900.10765	475.3582235	-219.186	21.27	21.27	42.53	3619	1958
29585.20765	784.5582235	55.6586	17.54	17.54	35.09	5136	1958
8504.207645	2320.658223	-106.186	15.17	15.17	30.33	4746	1958
17463.40765	2475.458223	-100.186	35.25	35.25	70.51	1360	1958
480.1076453	3775.658223	154.891	12.03	12.03	24.07	4477	1958
2691.907645	4163.758223	264.931	21.08	21.08	42.15	2642	1958
29257.70765	4331.858223	188.296	26.92	26.92	53.84	1903	1958
37040.00765	4351.458223	-367.186	31.98	31.98	63.96	2646	1958
23833.30765	5531.958223	315.039	37.33	37.33	74.65	1655	1958
12191.20765	6210.358223	41.9036	34.64	34.64	69.28	1380	1958
31266.40765	6697.658223	-136.186	11.19	11.19	22.37	7592	1958
25188.60765	7207.258223	-231.186	24.16	24.16	48.32	3826	1958
30328.20765	7408.458223	76.2911	19.24	19.24	38.48	2093	1958
3405.307645	8230.058223	-95.1864	17.45	17.45	34.90	3870	1958
4629.107645	8491.758223	-205.186	27.58	27.58	55.15	2246	1958
13338.90765	8423.658223	-45.1864	13.56	13.56	27.13	6831	1958
32839.40765	9637.558223	-60.1864	26.92	26.92	53.84	2033	1958
12310.60765	9799.258223	32.0786	21.17	21.17	42.34	1994	1958
15478.80765	11623.35822	-41.1864	18.35	18.35	36.69	3601	1958
17545.80765	11670.85822	143.101	28.97	28.97	57.93	1309	1958
39327.10765	11856.15822	-103.186	43.90	43.90	87.79	1303	1958
21771.80765	12809.25822	-26.1864	13.07	13.07	26.14	6882	1958
29973.80765	12869.15822	-367.186	36.29	36.29	72.58	2126	1958
38201.80765	14179.55822	-217.186	38.29	38.29	76.58	1413	1958
25027.80765	15825.55822	-60.1864	25.98	25.98	51.95	1319	1958
16220.70765	16762.25822	-147.186	34.83	34.83	69.66	1131	1958
31295.50765	17050.05822	-165.186	27.62	27.62	55.25	1938	1958
37766.60765	17776.95822	-256.186	24.85	24.85	49.69	3102	1958
9373.407645	19067.95822	364.164	15.94	15.94	31.89	3691	1958
12496.50765	20034.95822	-303.186	25.48	25.48	50.96	2098	1958
37577.40765	21194.65822	-84.1864	23.46	23.46	46.91	2937	1958
27594.20765	22275.45822	-397.186	32.26	32.26	64.53	2236	1958
32572.20765	22576.05822	-9.1864	19.03	19.03	38.06	4741	1958
30580.40765	23743.95822	-192.186	54.33	54.33	108.66	1226	1958
25224.90765	23922.95822	-163.186	28.42	28.42	56.85	1258	1958
39219.00765	24182.75822	-176.186	23.57	23.57	47.15	2129	1958
1677.507645	25418.95822	-353.186	16.23	16.23	32.45	4531	1958
6442.007645	25653.75822	-226.186	37.61	37.61	75.22	1314	1958
14102.40765	25764.95822	-121.186	38.65	38.65	77.29	1194	1958
18882.30765	26122.05822	-330.186	34.19	34.19	68.39	1924	1958
13903.00765	26468.05822	-265.186	19.24	19.24	38.48	2890	1958
12941.00765	26595.45822	-301.186	22.70	22.70	45.40	3714	1958
9551.307645	26917.95822	-235.186	22.21	22.21	44.42	4094	1958
906.8076453	28115.95822	216.789	20.39	20.39	40.79	3638	1958
41220.00765	28776.25822	137.206	20.56	20.56	41.12	2529	1958
30684.80765	29211.35822	-243.186	30.17	30.17	60.34	1994	1958
26763.00765	29413.95822	-243.186	47.45	47.45	94.91	1394	1958
29013.30765	29820.55822	225.631	16.60	16.60	33.21	4839	1958
12692.80765	30723.45822	-1.3264	38.27	38.27	76.54	1097	1958
6772.807645	31440.05822	-282.186	12.34	12.34	24.68	5727	1958
8042.807645	31885.25822	-288.186	19.03	19.03	38.06	4844	1958
1154.307645	32041.45822	-121.186	18.60	18.60	37.21	4915	1958
507.9076453	33001.95822	-384.186	61.44	61.44	122.88	1300	1958
22164.30765	33102.35822	-107.186	31.04	31.04	62.08	2087	1958
11269.20765	33471.05822	111.661	24.47	24.47	48.94	1569	1958
815.9076453	33690.25822	69.4136	29.06	29.06	58.12	1658	1958
23202.50765	34133.75822	24.2186	35.37	35.37	70.74	1060	1958
159.9076453	34556.35822	113.626	29.53	29.53	59.06	1487	1958
10834.20765	34924.15822	-277.186	38.43	38.43	76.87	1644	1958
30914.30765	35388.35822	77.2736	25.67	25.67	51.34	2496	1958
36304.80765	35347.15822	346.479	36.22	36.22	72.44	2029	1958
36270.30765	36252.15822	-139.186	38.53	38.53	77.06	1156	1958
40917.90765	36390.35822	-260.186	43.85	43.85	87.70	1235	1958
32783.70765	38513.55822	-406.186	22.14	22.14	44.27	5333	1958
37050.00765	39280.25822	-79.1864	35.11	35.11	70.23	1232	1958
27646.10765	39478.45822	93.9761	48.16	48.16	96.32	1241	1958
2833.310926	263.0605634	60.5377	18.98	18.98	37.96	1750	1966
13703.51093	349.7605634	-191.22	26.45	26.45	52.89	2000	1966
24547.81093	598.1605634	6.5002	22.63	22.63	45.26	4807	1966
23016.91093	742.7605634	165.665	28.40	28.40	56.80	1657	1966
2124.010926	2830.260563	204.965	22.61	22.61	45.22	2379	1966
2549.410926	7287.560563	-343.22	12.51	12.51	25.01	8536	1966
4285.810926	7942.460563	-395.22	25.95	25.95	51.90	3350	1966
24233.01093	8250.960563	44.8177	21.74	21.74	43.47	2953	1966
5853.110926	8460.860563	284.548	9.35	9.35	18.70	10247	1966
20607.71093	8609.960563	-216.22	17.47	17.47	34.95	3833	1966
32609.51093	9407.060563	29.0977	25.60	25.60	51.20	2739	1966
8285.110926	10361.26056	318.935	22.30	22.30	44.60	2385	1966
30870.51093	11965.46056	-150.22	34.34	34.34	68.67	1377	1966
8794.210926	12549.66056	-30.2198	15.00	15.00	30.00	3342	1966
17035.91093	12536.06056	279.635	32.55	32.55	65.09	1512	1966
29334.41093	12579.36056	315.005	28.12	28.12	56.24	2303	1966
33512.61093	12740.66056	-140.22	29.34	29.34	58.69	2684	1966
21590.31093	12835.86056	220.685	25.76	25.76	51.53	1773	1966
27529.51093	12947.96056	-365.22	57.30	57.30	114.59	1471	1966
10323.51093	13643.06056	-22.2198	32.08	32.08	64.15	1674	1966
29590.21093	13986.86056	145.033	21.97	21.97	43.94	2397	1966
39321.81093	13961.56056	30.0802	27.32	27.32	54.64	1253	1966
34236.61093	14515.46056	238.37	12.88	12.88	25.76	8046	1966
15942.01093	15885.46056	14.3602	25.86	25.86	51.72	1701	1966
33095.11093	16384.86056	-15.2198	22.84	22.84	45.69	3144	1966
9399.310926	16916.16056	-132.22	8.27	8.27	16.53	9301	1966
18080.81093	16789.36056	149.945	7.98	7.98	15.97	9727	1966
28990.11093	18086.86056	-159.22	41.90	41.90	83.79	1037	1966
32566.71093	18063.06056	-269.22	29.81	29.81	59.63	1863	1966
39695.61093	18504.26056	311.075	44.30	44.30	88.60	1394	1966
35448.01093	21351.86056	-59.2198	11.12	11.12	22.23	8590	1966
25735.01093	21705.46056	-164.22	31.16	31.16	62.31	1238	1966
9489.210926	22054.36056	195.14	35.16	35.16	70.32	1292	1966
13758.91093	22311.66056	-299.22	13.40	13.40	26.80	7400	1966
30579.71093	22815.96056	203.983	34.55	34.55	69.10	1395	1966
41042.81093	24304.06056	-34.2198	21.24	21.24	42.48	2987	1966
20383.31093	24799.96056	163.7	17.97	17.97	35.94	3630	1966
20987.41093	25800.16056	112.61	16.67	16.67	33.35	3786	1966
26461.71093	27026.56056	259.003	27.08	27.08	54.16	1734	1966
39217.21093	26859.16056	-109.22	22.04	22.04	44.09	3540	1966
23864.31093	28414.56056	116.54	29.58	29.58	59.16	1823	1966
13394.91093	28700.06056	6.5002	18.89	18.89	37.77	6010	1966
38542.91093	28604.06056	-335.22	14.88	14.88	29.77	9284	1966
21580.31093	28671.96056	-119.22	15.38	15.38	30.76	6001	1966
34784.81093	28938.36056	-190.22	37.87	37.87	75.74	1176	1966
40228.51093	29006.16056	-183.22	15.14	15.14	30.29	6081	1966
12045.71093	29951.66056	363.148	30.57	30.57	61.14	2721	1966
25765.11093	30055.46056	-80.2198	13.19	13.19	26.38	5219	1966
14184.01093	30507.76056	57.5902	37.68	37.68	75.36	1275	1966
6629.310926	30753.16056	-287.22	8.55	8.55	17.10	11401	1966
6714.910926	31474.16056	-253.22	13.35	13.35	26.71	5402	1966
251.3109263	31572.26056	-154.22	38.65	38.65	77.29	1428	1966
16508.41093	31741.36056	-229.22	8.29	8.29	16.58	16066	1966
11677.11093	31816.56056	-54.2198	37.44	37.44	74.89	1424	1966
13011.31093	32580.36056	259.003	22.54	22.54	45.07	3016	1966
7528.310926	33277.66056	26.1502	37.59	37.59	75.17	1132	1966
25804.91093	33482.96056	34.0102	36.55	36.55	73.10	1493	1966
8287.710926	33549.56056	-13.2198	11.04	11.04	22.09	7653	1966
4077.310926	33983.46056	144.05	48.72	48.72	97.45	1118	1966
25499.41093	34136.36056	-19.2198	33.35	33.35	66.69	1835	1966
1626.910926	34574.16056	215.773	17.80	17.80	35.61	5397	1966
12348.01093	36363.56056	340.55	22.35	22.35	44.70	2783	1966
23441.71093	37097.16056	-109.22	21.62	21.62	43.24	1557	1966
37287.81093	37558.06056	-116.22	14.60	14.60	29.20	6235	1966
37035.01093	39412.66056	53.6602	23.71	23.71	47.43	2981	1966
38587.71093	39962.46056	-308.22	42.25	42.25	84.50	1443	1966
2866.114207	217.4629008	161.702	12.06	12.06	24.12	5328	1974
2303.314207	591.8629008	-285.253	23.69	23.69	47.38	3024	1974
11965.61421	950.6629008	-165.253	35.91	35.91	71.83	1503	1974
7400.014207	1719.762901	55.5918	17.03	17.03	34.05	2761	1974
12922.81421	1848.862901	359.184	26.73	26.73	53.46	3170	1974
39462.21421	1897.662901	-340.253	19.76	19.76	39.52	3686	1974
3522.314207	2358.162901	321.849	29.67	29.67	59.35	2047	1974
2783.014207	2569.062901	-83.2532	44.79	44.79	89.58	1027	1974
1644.314207	3051.562901	-76.2532	25.25	25.25	50.49	1634	1974
16144.41421	3528.962901	140.087	28.14	28.14	56.28	1453	1974
6879.414207	3762.962901	-150.253	21.01	21.01	42.01	3079	1974
9859.214207	3918.562901	130.262	15.38	15.38	30.76	4538	1974
26301.81421	4028.462901	26.1168	22.11	22.11	44.23	1963	1974
15050.81421	4323.162901	300.234	13.38	13.38	26.75	7985	1974
25071.81421	4189.262901	50.6793	23.24	23.24	46.49	2017	1974
18094.21421	5042.162901	74.2593	23.67	23.67	47.34	2227	1974
36891.61421	5353.162901	-189.253	15.64	15.64	31.27	4663	1974
23806.31421	5477.962901	223.599	29.70	29.70	59.39	1647	1974
21047.61421	6050.462901	208.862	36.43	36.43	72.86	1151	1974
8496.914207	6178.862901	-224.253	8.45	8.45	16.91	13968	1974
10493.61421	6212.662901	117.489	28.68	28.68	57.37	1320	1974
9911.214207	6535.862901	-232.253	27.60	27.60	55.20	2434	1974
22261.61421	6559.962901	91.9443	16.93	16.93	33.86	3537	1974
29584.91421	7178.462901	253.074	16.58	16.58	33.16	4841	1974
34684.11421	7895.262901	-226.253	35.23	35.23	70.46	1827	1974
7142.514207	8274.962901	348.377	5.93	5.93	11.87	29262	1974
33356.81421	9546.662901	142.052	34.43	34.43	68.86	1172	1974
16940.01421	9619.862901	236.372	21.83	21.83	43.66	3150	1974
14880.41421	9911.162901	-299.253	20.89	20.89	41.78	4692	1974
8277.014207	10389.5629	353.289	31.32	31.32	62.64	2595	1974
9142.014207	10442.9629	-91.2532	36.24	36.24	72.49	1309	1974
34412.11421	11152.6629	82.1193	24.96	24.96	49.93	1490	1974
33890.51421	12585.4629	119.454	14.48	14.48	28.97	3675	1974
9724.414207	12536.0629	-150.253	18.70	18.70	37.40	2904	1974
21580.61421	12860.9629	203.949	14.91	14.91	29.81	5639	1974
40945.11421	15098.9629	44.7843	22.63	22.63	45.26	3105	1974
38104.31421	18267.3629	100.787	13.89	13.89	27.79	4157	1974
23829.31421	19580.9629	108.647	28.47	28.47	56.94	1492	1974
12545.31421	19926.5629	-168.253	21.05	21.05	42.11	2077	1974
30040.91421	21192.2629	-211.253	48.18	48.18	96.37	1149	1974
35551.11421	21998.6629	206.897	23.97	23.97	47.95	2729	1974
37288.71421	23424.0629	-18.2532	9.56	9.56	19.12	9650	1974
39733.11421	23736.8629	-142.253	23.10	23.10	46.21	2953	1974
8395.314207	23708.1629	-8.27069	11.16	11.16	22.33	5338	1974
38121.51421	24207.3629	-240.253	45.99	45.99	91.99	1493	1974
30811.21421	24480.7629	-135.253	7.21	7.21	14.41	17572	1974
38920.91421	25106.7629	-77.2532	26.28	26.28	52.56	2277	1974
37644.41421	25752.9629	44.7843	26.05	26.05	52.09	1165	1974
30608.01421	26143.0629	-116.253	9.96	9.96	19.92	11238	1974
12825.41421	26775.6629	-15.2532	25.72	25.72	51.43	2057	1974
30103.61421	27319.4629	231.459	48.80	48.80	97.59	1167	1974
1327.914207	28125.9629	157.772	24.56	24.56	49.13	2871	1974
10652.71421	28416.1629	164.649	8.64	8.64	17.29	11759	1974
867.2142068	30435.0629	-304.253	38.90	38.90	77.81	1564	1974
31430.31421	30368.3629	-195.253	38.69	38.69	77.39	1183	1974
31574.31421	30724.7629	-169.253	15.68	15.68	31.37	3649	1974
2775.914207	31381.0629	-126.253	37.21	37.21	74.42	1298	1974
7982.714207	31937.9629	-139.253	26.12	26.12	52.23	1486	1974
35954.71421	32635.7629	61.4868	30.90	30.90	61.80	1228	1974
3250.514207	33374.1629	-229.253	29.48	29.48	58.97	2365	1974
28512.01421	33398.6629	-372.253	14.79	14.79	29.58	7330	1974
9822.614207	34060.1629	-310.253	14.55	14.55	29.11	6667	1974
36554.21421	34253.8629	14.3268	12.25	12.25	24.49	6094	1974
32859.61421	35861.3629	-70.2532	26.89	26.89	53.79	1451	1974
2550.114207	36547.7629	373.922	27.86	27.86	55.72	3019	1974
23755.31421	36668.1629	-170.253	44.53	44.53	89.07	1035	1974
40396.31421	37787.4629	-227.253	25.08	25.08	50.16	2232	1974
32761.91421	38265.9629	-330.253	29.86	29.86	59.72	2342	1974
36731.81421	38396.4629	-381.253	35.30	35.30	70.60	3923	1974
18178.71421	38927.5629	274.689	24.89	24.89	49.78	2543	1974
15224.11421	39753.5629	-326.253	34.97	34.97	69.94	2821	1974
13756.01421	40008.3629	-201.253	13.47	13.47	26.94	6004	1974
27130.91421	39967.8629	88.9968	36.95	36.95	73.90	1000	1974
28215.51421	40241.1629	-139.253	35.63	35.63	71.26	1609	1974
20829.51421	40395.4629	162.684	19.71	19.71	39.42	2554	1974
23081.01749	831.8652358	-61.2866	14.22	14.22	28.45	7453	1982
40995.61749	1215.465236	-246.287	24.14	24.14	48.28	2127	1982
219.0174869	1345.265236	-358.287	21.64	21.64	43.28	5891	1982
3842.417487	2193.165236	-344.287	35.82	35.82	71.64	1943	1982
12792.31749	3257.765236	-126.287	10.24	10.24	20.49	13181	1982
4499.117487	4059.065236	-406.287	16.70	16.70	33.39	5233	1982
33100.61749	4293.565236	281.533	29.79	29.79	59.58	1750	1982
28483.61749	4936.565236	-401.287	26.26	26.26	52.52	3186	1982
28335.41749	5633.765236	26.0834	13.73	13.73	27.46	5424	1982
3532.917487	5996.065236	111.561	44.20	44.20	88.41	1040	1982
21057.31749	5949.265236	100.753	13.78	13.78	27.55	5038	1982
14576.61749	6089.865236	-287.287	59.28	59.28	118.55	1069	1982
27489.51749	6758.965236	-33.2866	28.21	28.21	56.43	1669	1982
20864.51749	7673.865236	362.098	25.72	25.72	51.43	3364	1982
12211.61749	8259.765236	-57.2866	20.32	20.32	40.65	4577	1982
5784.617487	8462.865236	134.158	9.42	9.42	18.84	5973	1982
28912.21749	8417.965236	-141.287	49.60	49.60	99.19	1101	1982
34663.01749	8476.765236	-104.287	17.90	17.90	35.80	3906	1982
10610.01749	9069.165236	172.476	15.68	15.68	31.37	3043	1982
28431.31749	10008.26524	-131.287	29.06	29.06	58.12	2507	1982
13087.41749	10143.26524	310.026	34.57	34.57	69.14	1732	1982
6795.717487	11011.76524	192.126	19.29	19.29	38.57	2167	1982
26521.61749	11540.86524	-158.287	24.94	24.94	49.88	1774	1982
33473.21749	11499.66524	-21.2866	27.29	27.29	54.59	1207	1982
30786.91749	11858.76524	-62.2866	24.61	24.61	49.22	2137	1982
25841.31749	13189.86524	-13.2866	17.90	17.90	35.80	2661	1982
16098.51749	13352.16524	163.633	34.52	34.52	69.05	1160	1982
8527.017487	13954.66524	-24.2866	17.62	17.62	35.23	4169	1982
29917.61749	14085.56524	-128.287	11.12	11.12	22.23	5567	1982
11264.01749	14158.46524	-185.287	25.01	25.01	50.02	3309	1982
28734.01749	14432.16524	-310.287	12.03	12.03	24.07	5139	1982
21896.71749	15323.96524	131.211	13.14	13.14	26.28	3335	1982
9454.317487	16772.96524	-238.287	40.98	40.98	81.95	1271	1982
26553.71749	16684.36524	-369.287	41.05	41.05	82.10	1364	1982
31210.81749	17933.06524	-245.287	9.68	9.68	19.36	13165	1982
9906.317487	18292.36524	-89.2866	9.63	9.63	19.26	8071	1982
13340.41749	18834.06524	-297.287	18.84	18.84	37.68	3722	1982
25866.71749	19534.06524	-178.287	41.66	41.66	83.32	1490	1982
29591.41749	19397.96524	-205.287	9.80	9.80	19.59	8839	1982
12447.41749	19937.86524	-197.287	32.69	32.69	65.37	1193	1982
34947.11749	21161.16524	-369.287	18.72	18.72	37.44	6331	1982
13752.11749	22312.76524	-63.2866	21.24	21.24	42.48	1941	1982
20230.51749	23282.96524	-358.287	35.28	35.28	70.56	1499	1982
24585.81749	22984.36524	174.441	22.07	22.07	44.13	2160	1982
38690.21749	24327.06524	56.5409	17.71	17.71	35.42	2988	1982
40984.21749	24337.36524	-84.2866	39.80	39.80	79.60	1120	1982
15260.91749	24698.86524	245.181	36.41	36.41	72.82	1092	1982
32837.91749	24748.56524	-226.287	16.13	16.13	32.26	2828	1982
37992.61749	25059.56524	-182.287	29.25	29.25	58.50	1602	1982
36600.31749	25476.46524	-264.287	35.68	35.68	71.36	1144	1982
7846.817487	25836.46524	-243.287	16.63	16.63	33.25	4265	1982
22782.21749	25891.36524	-47.2866	18.39	18.39	36.79	3941	1982
9564.317487	26446.96524	-190.287	25.81	25.81	51.62	1843	1982
19870.81749	27492.36524	193.108	23.29	23.29	46.58	1669	1982
15114.71749	27891.36524	-205.287	15.99	15.99	31.98	4258	1982
18397.41749	27703.56524	212.758	9.00	9.00	17.99	11468	1982
27549.91749	27843.96524	-117.287	13.78	13.78	27.55	6299	1982
32484.61749	28384.96524	-359.287	46.32	46.32	92.65	1382	1982
37879.61749	28829.96524	-256.287	40.03	40.03	80.07	1644	1982
5309.417487	29183.06524	-232.287	19.38	19.38	38.76	3507	1982
22840.51749	29496.76524	204.898	28.00	28.00	56.00	2048	1982
5083.217487	30006.36524	147.913	23.43	23.43	46.86	2505	1982
4167.017487	30558.46524	-16.2866	12.39	12.39	24.77	6936	1982
7994.717487	31974.26524	-245.287	15.31	15.31	30.61	4918	1982
13347.91749	31790.56524	69.3134	18.51	18.51	37.02	3168	1982
9624.817487	32104.16524	-69.2866	10.90	10.90	21.81	5325	1982
18125.91749	32572.56524	21.1709	16.39	16.39	32.78	4929	1982
7591.717487	33218.46524	-167.287	15.19	15.19	30.38	4978	1982
3191.917487	33557.96524	-309.287	17.45	17.45	34.90	7013	1982
4689.317487	34370.06524	-191.287	16.56	16.56	33.11	5013	1982
26729.81749	34785.56524	-278.287	14.13	14.13	28.26	9104	1982
33436.21749	34751.06524	-263.287	24.77	24.77	49.55	2149	1982
30706.81749	34765.86524	-259.287	42.48	42.48	84.97	1020	1982
11539.41749	35128.66524	-119.287	28.14	28.14	56.28	2364	1982
20065.41749	35685.36524	-120.287	13.61	13.61	27.22	5244	1982
27019.91749	35597.36524	-107.287	43.28	43.28	86.57	1052	1982
14687.71749	37007.06524	-29.2866	18.30	18.30	36.60	2583	1982
30415.41749	36920.76524	-136.287	28.59	28.59	57.18	1430	1982
21475.71749	37353.06524	-11.2866	20.89	20.89	41.78	2633	1982
14053.41749	37844.26524	-110.287	39.47	39.47	78.94	1266	1982
40433.61749	37779.86524	34.9259	17.87	17.87	35.75	5194	1982
4111.817487	38280.56524	218.653	38.95	38.95	77.90	1017	1982
29659.01749	38401.76524	-93.2866	31.75	31.75	63.49	1516	1982
22767.71749	38836.06524	302.166	31.86	31.86	63.73	1750	1982
6182.717487	40174.96524	111.561	29.96	29.96	59.91	1182	1982
7956.620767	431.4675682	-301.32	10.06	10.06	20.11	8707	1990
1692.720767	1150.067568	-25.32	35.35	35.35	70.70	1153	1990
27807.92077	1782.867568	-191.32	20.14	20.14	40.27	2472	1990
1705.520767	3027.867568	-138.32	32.24	32.24	64.48	1580	1990
21758.82077	3872.467568	194.058	16.27	16.27	32.55	4267	1990
4502.520767	4020.567568	-215.32	16.53	16.53	33.06	4183	1990
10185.02077	4674.967568	-240.32	11.94	11.94	23.88	7265	1990
9113.920767	4944.267568	50.6125	26.45	26.45	52.89	1599	1990
22728.92077	5289.467568	-101.32	24.75	24.75	49.50	1597	1990
19853.52077	5324.667568	-79.32	34.36	34.36	68.72	1091	1990
19469.12077	6736.667568	-196.32	12.76	12.76	25.53	6890	1990
34669.82077	7189.867568	-156.32	37.28	37.28	74.56	1178	1990
37896.42077	7214.567568	-29.32	25.13	25.13	50.26	2106	1990
28114.92077	7781.667568	-93.32	23.64	23.64	47.29	2206	1990
37006.72077	8452.367568	-143.32	29.20	29.20	58.40	2513	1990
8376.320767	9983.867568	156.723	21.69	21.69	43.38	2304	1990
30852.02077	10268.56757	-325.32	17.33	17.33	34.67	3529	1990
27275.62077	11113.16757	263.815	14.51	14.51	29.01	6026	1990
13540.32077	11760.16757	-315.32	14.81	14.81	29.63	4658	1990
40601.02077	11591.46757	-207.32	28.85	28.85	57.70	1694	1990
19819.82077	11778.56757	0.505016	13.00	13.00	26.00	5590	1990
34586.32077	12048.56757	-32.32	23.43	23.43	46.86	2068	1990
27706.32077	11599.36757	-248.32	19.29	19.29	38.57	4051	1990
8457.720767	13928.76757	2.47002	12.25	12.25	24.49	2612	1990
33592.62077	14291.36757	-254.32	24.59	24.59	49.17	2093	1990
24261.62077	14441.66757	-17.32	28.50	28.50	56.99	1150	1990
13178.52077	15622.26757	7.38252	21.43	21.43	42.86	2798	1990
15922.92077	15904.66757	70.2625	9.94	9.94	19.88	7851	1990
34644.32077	15929.46757	63.385	6.45	6.45	12.91	11735	1990
23350.32077	16628.46757	-253.32	25.93	25.93	51.86	2960	1990
31326.22077	17050.16757	148.863	18.23	18.23	36.46	3494	1990
37015.62077	17925.96757	-36.32	27.04	27.04	54.07	1820	1990
24520.62077	18109.36757	-169.32	46.06	46.06	92.13	1030	1990
30348.32077	20337.66757	-179.32	36.22	36.22	72.44	1528	1990
37282.22077	20514.66757	-179.32	38.79	38.79	77.57	1263	1990
20961.12077	20744.56757	198.97	6.71	6.71	13.42	11819	1990
23577.12077	21762.26757	-382.32	38.65	38.65	77.29	2042	1990
8300.320767	23561.66757	12.295	36.83	36.83	73.66	1004	1990
23774.12077	24205.56757	-189.32	18.70	18.70	37.40	3831	1990
29902.02077	25559.06757	-115.32	34.31	34.31	68.62	2382	1990
16822.32077	25669.56757	133.143	47.95	47.95	95.90	1513	1990
10241.22077	25796.36757	197.988	23.86	23.86	47.71	2173	1990
22769.62077	25933.66757	60.4375	18.56	18.56	37.11	3772	1990
605.0207665	26586.06757	112.51	31.67	31.67	63.35	1196	1990
27073.02077	26577.76757	-58.32	23.24	23.24	46.49	2030	1990
31583.02077	27363.06757	-184.32	36.86	36.86	73.71	1300	1990
4206.420767	29713.96757	-221.32	25.17	25.17	50.35	1944	1990
27220.72077	29637.26757	-282.32	15.64	15.64	31.27	5767	1990
27324.12077	31000.76757	120.37	10.97	10.97	21.95	10299	1990
13970.32077	31131.66757	-338.32	62.97	62.97	125.95	1059	1990
35075.12077	31292.76757	-271.32	25.86	25.86	51.72	1783	1990
30987.22077	31749.46757	222.55	35.65	35.65	71.31	1200	1990
33036.22077	31744.26757	117.423	11.07	11.07	22.14	5949	1990
3281.420767	33262.46757	-284.32	22.42	22.42	44.84	3223	1990
37512.32077	33184.56757	270.693	30.33	30.33	60.66	1708	1990
10919.52077	33860.86757	-231.32	38.86	38.86	77.72	1227	1990
23782.92077	33975.46757	-7.35498	26.12	26.12	52.23	1425	1990
31466.32077	34533.06757	1.48752	15.87	15.87	31.75	4505	1990
11568.92077	35024.86757	-193.32	36.74	36.74	73.48	1476	1990
11324.22077	35877.66757	70.2625	9.80	9.80	19.59	9829	1990
18614.72077	36759.56757	-316.32	34.88	34.88	69.76	1321	1990
25920.72077	37150.66757	-84.32	23.24	23.24	46.49	3158	1990
28506.72077	38358.56757	-16.32	23.67	23.67	47.34	2635	1990
22598.92077	40173.56757	212.725	27.72	27.72	55.44	1326	1990
27429.02405	278.069898	305.047	16.01	16.01	32.03	4859	1998
28673.32405	1443.069898	-209.353	23.62	23.62	47.24	2943	1998
21265.12405	1545.469898	-166.353	14.84	14.84	29.67	4562	1998
8017.624046	2363.869898	11.2791	28.24	28.24	56.47	1209	1998
21701.32405	2623.869898	43.7016	27.37	27.37	54.73	1298	1998
2024.524046	2850.069898	66.2991	10.08	10.08	20.16	9363	1998
6002.724046	3322.969898	30.9291	20.16	20.16	40.32	2744	1998
16021.22405	3611.069898	182.234	14.25	14.25	28.50	4316	1998
29203.22405	4310.769898	369.892	10.88	10.88	21.76	11483	1998
31443.12405	4341.669898	52.5441	6.41	6.41	12.81	13369	1998
12462.32405	4550.969898	361.049	45.45	45.45	90.90	1500	1998
23994.02405	4759.969898	112.477	13.75	13.75	27.51	4801	1998
4633.024046	4891.569898	-292.353	15.64	15.64	31.27	6919	1998
6119.024046	6118.769898	92.8266	26.35	26.35	52.70	2249	1998
23654.42405	6222.669898	-164.353	18.93	18.93	37.87	2887	1998
30965.12405	6339.769898	-207.353	19.03	19.03	38.06	5668	1998
10222.42405	6476.869898	-310.353	21.27	21.27	42.53	3708	1998
3968.524046	6920.969898	-96.3534	9.80	9.80	19.59	9911	1998
16645.32405	6962.869898	40.7541	23.10	23.10	46.21	1804	1998
11480.02405	7220.969898	-46.3534	31.25	31.25	62.50	1102	1998
17996.32405	7873.869898	1.45412	35.00	35.00	69.99	1002	1998
32040.12405	7984.369898	-44.3534	39.89	39.89	79.79	1287	1998
19008.12405	8022.769898	-104.353	20.44	20.44	40.88	3196	1998
3371.124046	8172.369898	-196.353	15.19	15.19	30.38	5046	1998
20748.22405	9257.069898	-52.3534	44.04	44.04	88.08	1068	1998
26468.42405	9564.869898	297.187	17.54	17.54	35.09	3404	1998
28687.32405	9881.369898	356.137	30.94	30.94	61.89	2201	1998
37610.42405	10329.7699	-175.353	30.99	30.99	61.98	1629	1998
6624.524046	11076.6699	274.589	36.55	36.55	73.10	1083	1998
11441.82405	11072.2699	-213.353	17.22	17.22	34.43	3094	1998
13471.92405	11632.9699	-200.353	8.90	8.90	17.80	10977	1998
40403.32405	11749.0699	9.31412	38.43	38.43	76.87	1053	1998
30800.32405	11887.6699	139.004	14.58	14.58	29.15	4936	1998
33926.62405	12572.3699	-2.47588	12.13	12.13	24.26	3755	1998
18358.02405	13008.3699	-94.3534	22.63	22.63	45.26	1819	1998
16012.42405	13391.9699	105.599	34.01	34.01	68.01	1503	1998
27208.02405	13388.1699	-1.49338	7.54	7.54	15.07	9669	1998
39028.02405	15572.1699	-117.353	35.33	35.33	70.65	1293	1998
13113.62405	15420.5699	-365.353	19.03	19.03	38.06	3678	1998
26298.42405	16617.1699	201.884	33.77	33.77	67.54	1710	1998
33364.92405	16569.1699	-364.353	22.02	22.02	44.04	4726	1998
27386.82405	17130.1699	-13.3534	17.22	17.22	34.43	2035	1998
38362.02405	18192.5699	83.0016	7.80	7.80	15.59	12098	1998
40322.02405	18547.0699	150.794	27.46	27.46	54.92	1509	1998
24474.42405	19290.3699	-69.3534	31.06	31.06	62.12	1669	1998
23437.62405	19721.4699	272.624	7.32	7.32	14.65	11194	1998
31698.82405	20872.3699	101.669	5.68	5.68	11.35	19991	1998
9132.724046	22541.1699	-252.353	31.11	31.11	62.22	2216	1998
30605.92405	22903.6699	-245.353	27.58	27.58	55.15	2223	1998
11964.82405	23311.0699	-313.353	35.42	35.42	70.84	2161	1998
32841.62405	23339.3699	48.6141	29.44	29.44	58.88	1532	1998
31813.62405	24713.9699	28.9641	27.34	27.34	54.68	1439	1998
1374.524046	25312.5699	27.9816	21.52	21.52	43.05	1933	1998
13930.52405	26602.5699	-120.353	14.39	14.39	28.78	5664	1998
9660.224046	26902.6699	106.582	16.20	16.20	32.40	3695	1998
12889.32405	27693.1699	160.619	31.11	31.11	62.22	1243	1998
34255.32405	27710.4699	-318.353	22.40	22.40	44.79	3017	1998
1962.524046	28310.7699	78.0891	24.70	24.70	49.41	1468	1998
2963.624046	28721.1699	145.882	21.55	21.55	43.10	2407	1998
39667.02405	28515.1699	-211.353	28.61	28.61	57.23	1588	1998
17206.12405	30403.8699	14.2266	22.25	22.25	44.51	2652	1998
6562.524046	31146.4699	-193.353	10.55	10.55	21.10	6730	1998
4803.824046	31588.7699	-97.3534	8.76	8.76	17.52	8587	1998
24779.22405	32353.2699	-131.353	25.08	25.08	50.16	1719	1998
12465.22405	32698.9699	273.607	8.27	8.27	16.53	16642	1998
20707.72405	32761.4699	370.874	18.53	18.53	37.07	5453	1998
10898.92405	32866.0699	-224.353	38.79	38.79	77.57	1148	1998
33215.42405	32924.1699	-216.353	33.06	33.06	66.13	1359	1998
4508.524046	33790.0699	-93.3534	44.60	44.60	89.21	1070	1998
16191.32405	33733.7699	265.747	25.72	25.72	51.43	2429	1998
23841.12405	34010.8699	-8.37088	26.73	26.73	53.46	2116	1998
39729.42405	34613.1699	357.119	53.93	53.93	107.86	1189	1998
38484.32405	34568.9699	-187.353	34.95	34.95	69.90	1122	1998
3654.424046	35045.2699	-170.353	27.37	27.37	54.73	1376	1998
6822.024046	35805.0699	-103.353	29.13	29.13	58.26	1155	1998
11392.02405	35868.0699	179.287	8.93	8.93	17.85	9635	1998
24016.12405	37870.6699	-88.3534	23.79	23.79	47.57	2029	1998
28461.12405	38311.3699	-347.353	27.67	27.67	55.34	2003	1998
23651.12405	38655.6699	301.117	19.99	19.99	39.99	3687	1998
22331.92732	246.5722253	239.186	47.81	47.81	95.61	1025	2006
21272.52732	1456.472225	-107.387	18.75	18.75	37.49	3570	2006
3888.827324	2170.872225	-269.387	22.58	22.58	45.17	2711	2006
3374.527324	2497.172225	-74.3868	15.19	15.19	30.38	4256	2006
7969.827324	3484.372225	-404.387	25.93	25.93	51.86	3073	2006
11389.02732	4443.072225	117.356	9.11	9.11	18.23	6585	2006
39015.92732	4413.272225	-113.387	22.68	22.68	45.36	3013	2006
24895.32732	4628.472225	-83.3868	32.66	32.66	65.33	1291	2006
6919.327324	4731.572225	100.653	19.31	19.31	38.62	2776	2006
28396.52732	5061.872225	90.8282	8.90	8.90	17.80	8840	2006
7902.627324	6214.172225	371.823	41.38	41.38	82.75	1632	2006
2528.927324	7351.672225	-379.387	13.97	13.97	27.93	5782	2006
35075.32732	7321.372225	119.321	20.28	20.28	40.55	2951	2006
3400.527324	8185.272225	-161.387	18.06	18.06	36.13	3681	2006
7105.027324	8289.172225	380.666	12.81	12.81	25.62	5963	2006
4730.127324	8613.672225	-168.387	11.19	11.19	22.37	6093	2006
17441.12732	9410.672225	-218.387	31.46	31.46	62.93	1331	2006
27054.82732	9603.672225	202.833	30.43	30.43	60.85	1766	2006
32799.42732	9672.172225	-205.387	23.31	23.31	46.63	2333	2006
30832.62732	10324.27223	-178.387	16.96	16.96	33.91	2815	2006
31629.22732	10853.57223	-85.3868	14.98	14.98	29.96	3370	2006
13463.02732	11629.67223	-148.387	12.06	12.06	24.12	5275	2006
15558.92732	11745.47223	298.136	26.82	26.82	53.65	2943	2006
35490.82732	12288.57223	116.373	31.39	31.39	62.78	1298	2006
6985.727324	12760.47223	6.33322	17.07	17.07	34.15	3029	2006
27443.12732	12671.27223	-68.3868	27.98	27.98	55.95	1811	2006
22719.62732	12816.47223	-50.3868	34.03	34.03	68.06	1101	2006
26895.82732	12832.67223	367.893	27.44	27.44	54.87	2317	2006
38127.82732	13961.07223	353.156	44.04	44.04	88.08	1539	2006
32510.32732	14197.07223	30.8957	5.56	5.56	11.12	21506	2006
29909.02732	15090.67223	105.566	11.92	11.92	23.83	6052	2006
14070.72732	16008.37223	-214.387	31.58	31.58	63.16	1521	2006
16850.92732	16277.07223	-38.3868	9.56	9.56	19.12	9467	2006
20592.22732	16393.67223	310.908	31.86	31.86	63.73	1447	2006
34983.12732	17158.17223	205.781	20.91	20.91	41.82	3027	2006
32365.12732	17294.27223	90.8282	22.47	22.47	44.93	2094	2006
33542.42732	17772.87223	-260.387	32.26	32.26	64.53	2031	2006
18394.32732	18189.67223	-239.387	15.35	15.35	30.71	4845	2006
13302.32732	18315.67223	-13.3868	28.57	28.57	57.13	1520	2006
9812.527324	18220.77223	-70.3868	12.18	12.18	24.35	4706	2006
36641.62732	18861.57223	-254.387	20.91	20.91	41.82	3412	2006
30303.42732	20188.17223	-294.387	23.79	23.79	47.57	2333	2006
39651.22732	19875.37223	378.701	54.00	54.00	108.00	1164	2006
31727.62732	20871.87223	50.5457	4.64	4.64	9.28	26445	2006
37304.02732	20810.07223	-244.387	25.48	25.48	50.96	2436	2006
19898.02732	23495.47223	-387.387	48.07	48.07	96.13	1385	2006
25276.72732	23652.37223	-169.387	18.70	18.70	37.40	2440	2006
12677.72732	24965.87223	16.1582	16.86	16.86	33.72	2348	2006
22798.22732	25640.27223	-345.387	33.89	33.89	67.78	1688	2006
27979.82732	25764.67223	-129.387	36.01	36.01	72.02	1212	2006
26006.32732	27136.37223	211.676	8.12	8.12	16.25	12318	2006
1997.827324	28368.87223	223.466	23.20	23.20	46.39	2023	2006
5289.527324	29314.17223	-365.387	11.75	11.75	23.50	11920	2006
4179.927324	29503.27223	-362.387	16.11	16.11	32.22	5651	2006
4115.127324	30566.77223	162.551	21.31	21.31	42.63	2497	2006
12522.32732	30608.37223	-215.387	38.76	38.76	77.53	1313	2006
38420.12732	30420.17223	-214.387	32.52	32.52	65.05	1194	2006
6654.727324	30730.37223	-386.387	7.25	7.25	14.51	15830	2006
23432.72732	31479.37223	110.478	20.39	20.39	40.79	2160	2006
24071.42732	31412.47223	223.466	6.99	6.99	13.99	12003	2006
1183.527324	31957.57223	-88.3868	16.30	16.30	32.59	4069	2006
17902.52732	32476.67223	77.0732	21.03	21.03	42.06	2173	2006
5181.027324	32679.17223	286.346	19.33	19.33	38.67	5734	2006
37303.12732	33320.47223	-378.387	22.96	22.96	45.92	3005	2006
9067.127324	33539.47223	-147.387	11.96	11.96	23.93	7233	2006
29663.62732	33641.17223	339.401	13.94	13.94	27.88	6852	2006
29107.62732	33656.77223	230.343	12.06	12.06	24.12	3920	2006
4380.227324	33884.07223	218.553	26.99	26.99	53.98	1816	2006
965.0273245	34793.97223	149.778	15.47	15.47	30.94	5059	2006
37627.52732	35510.07223	-157.387	14.34	14.34	28.68	5774	2006
11429.02732	35869.07223	272.591	10.22	10.22	20.44	10286	2006
27633.52732	35892.47223	178.271	31.82	31.82	63.63	2221	2006
32970.02732	36098.87223	-45.3868	14.60	14.60	29.20	4200	2006
40467.42732	37585.97223	-56.3868	29.74	29.74	59.49	1390	2006
15375.32732	37697.17223	-106.387	23.57	23.57	47.15	1852	2006
25852.32732	38434.97223	285.363	10.95	10.95	21.90	7996	2006
23702.82732	38710.27223	119.321	18.58	18.58	37.16	3951	2006
2348.830603	593.9745499	321.682	26.66	26.66	53.32	3152	2014
12549.5306	2438.87455	-24.4202	9.51	9.51	19.03	8989	2014
5306.030603	2562.37455	-59.4202	19.36	19.36	38.72	2073	2014
6054.030603	3833.87455	-259.42	49.31	49.31	98.63	1200	2014
6832.330603	3733.27455	361.965	22.87	22.87	45.73	3958	2014
17198.4306	3951.57455	-284.42	41.78	41.78	83.56	1961	2014
37068.5306	4025.47455	20.0548	26.71	26.71	53.41	1847	2014
23566.8306	4605.07455	253.89	24.96	24.96	49.93	2953	2014
6191.830603	6003.57455	65.2498	10.13	10.13	20.25	10021	2014
137.9306028	6717.17455	-145.42	34.76	34.76	69.52	1726	2014
2518.030603	7252.87455	-364.42	8.03	8.03	16.06	19733	2014
29460.5306	7179.67455	143.85	12.48	12.48	24.96	4820	2014
39481.7306	7353.87455	121.252	40.34	40.34	80.68	1032	2014
32586.0306	8445.77455	-160.42	23.41	23.41	46.82	1864	2014
38551.5306	8484.07455	-61.4202	7.96	7.96	15.92	10958	2014
15635.5306	9162.17455	124.2	30.45	30.45	60.90	1127	2014
29379.1306	9695.87455	-0.577672	16.25	16.25	32.50	4591	2014
37579.0306	9998.97455	-291.42	41.73	41.73	83.46	1419	2014
13333.9306	10388.87455	-23.4202	37.63	37.63	75.27	1190	2014
17971.3306	10978.27455	-280.42	13.99	13.99	27.98	8880	2014
25569.9306	11218.97455	341.332	11.78	11.78	23.55	8092	2014
11215.0306	11272.57455	98.6548	37.30	37.30	74.61	1101	2014
31690.6306	11653.97455	-345.42	12.18	12.18	24.35	6232	2014
30791.7306	11989.87455	343.297	25.32	25.32	50.63	2686	2014
32853.4306	13119.47455	-389.42	66.18	66.18	132.35	1080	2014
8615.230603	13950.77455	354.105	16.48	16.48	32.97	3703	2014
17240.5306	13786.47455	-327.42	32.57	32.57	65.14	1811	2014
33593.0306	14449.07455	-74.4202	29.08	29.08	58.17	1131	2014
24114.8306	15448.17455	57.3898	37.42	37.42	74.84	1178	2014
33250.5306	16469.47455	-351.42	39.80	39.80	79.60	1808	2014
9923.830603	18676.87455	-238.42	10.95	10.95	21.90	5848	2014
33254.7306	18990.87455	-208.42	15.40	15.40	30.80	5003	2014
31922.6306	19038.37455	-126.42	10.76	10.76	21.52	5641	2014
12492.4306	19958.37455	-143.42	17.54	17.54	35.09	2874	2014
30321.6306	19989.67455	99.6373	23.86	23.86	47.71	2001	2014
11189.7306	20840.77455	-226.42	25.39	25.39	50.77	2086	2014
36094.7306	21272.37455	-42.4202	27.08	27.08	54.16	1608	2014
31741.7306	22202.07455	-202.42	22.09	22.09	44.18	2450	2014
35446.7306	21978.77455	168.412	38.57	38.57	77.15	1033	2014
9112.730603	23184.17455	311.857	8.83	8.83	17.66	10192	2014
38768.4306	24288.47455	-23.4202	16.18	16.18	32.36	2444	2014
12654.7306	25035.87455	-277.42	24.73	24.73	49.45	2897	2014
35460.2306	25140.77455	-299.42	30.19	30.19	60.38	1542	2014
27532.6306	25587.87455	-118.42	32.71	32.71	65.42	1272	2014
25408.1306	27699.57455	-381.42	9.99	9.99	19.97	12344	2014
37124.1306	27587.47455	117.322	16.41	16.41	32.83	4163	2014
38339.1306	27961.57455	-130.42	23.71	23.71	47.43	2395	2014
21706.2306	28050.27455	209.677	31.09	31.09	62.17	1201	2014
2532.930603	28301.37455	-150.42	12.20	12.20	24.40	5785	2014
25232.7306	28624.77455	135.007	27.20	27.20	54.40	1350	2014
39673.2306	28515.57455	-115.42	20.54	20.54	41.07	2716	2014
2999.130603	28779.87455	107.497	23.22	23.22	46.44	1564	2014
21661.8306	28729.57455	-264.42	27.88	27.88	55.77	2004	2014
27371.6306	28925.47455	-96.4202	5.46	5.46	10.93	26687	2014
23993.8306	29372.57455	-132.42	17.00	17.00	34.01	2134	2014
38445.6306	30231.47455	-255.42	28.14	28.14	56.28	2263	2014
3206.530603	31104.37455	-94.4202	18.96	18.96	37.92	3403	2014
7839.430603	31251.87455	-162.42	34.15	34.15	68.30	1194	2014
30162.9306	32669.87455	-339.42	50.23	50.23	100.46	1227	2014
20709.0306	32756.77455	41.6698	11.52	11.52	23.03	7617	2014
13446.7306	35382.17455	-368.42	28.83	28.83	57.65	1959	2014
8695.230603	36038.67455	-43.4202	34.88	34.88	69.76	1439	2014
13211.7306	36947.77455	-112.42	21.03	21.03	42.06	1816	2014
14687.8306	36952.07455	182.167	15.45	15.45	30.90	3609	2014
21558.4306	37305.97455	-170.42	12.51	12.51	25.01	5696	2014
5395.930603	37711.17455	-19.4202	36.57	36.57	73.15	1112	2014
25565.0306	37836.87455	-0.577672	20.54	20.54	41.07	2002	2014
7039.330603	39228.17455	-302.42	30.03	30.03	60.05	1354	2014
23827.8306	38994.27455	-47.4202	29.93	29.93	59.86	1094	2014
12565.8306	39984.37455	-236.42	48.94	48.94	97.87	1092	2014
6226.230603	40177.47455	-125.42	11.61	11.61	23.22	6070	2014
3079.933881	1831.576872	75.0414	12.53	12.53	25.06	5475	2022
32130.63388	1820.776872	7.24893	27.62	27.62	55.25	1339	2022
3894.433881	2207.976872	-93.4536	38.98	38.98	77.95	1057	2022
8471.733881	2223.376872	-169.454	25.62	25.62	51.24	1936	2022
21748.93388	2180.176872	-99.4536	23.64	23.64	47.29	2549	2022
2850.133881	2472.276872	87.8139	23.83	23.83	47.67	2565	2022
39644.33388	2272.076872	-363.454	45.78	45.78	91.56	1435	2022
13211.73388	3156.976872	-361.454	32.69	32.69	65.37	1971	2022
29304.13388	3737.176872	-153.454	16.04	16.04	32.08	4024	2022
26275.73388	4066.676872	74.0589	23.71	23.71	47.43	1826	2022
10056.73388	4453.776872	-162.454	6.19	6.19	12.39	23479	2022
15956.63388	4733.976872	110.411	32.38	32.38	64.76	1236	2022
21973.13388	5793.176872	-32.4536	18.65	18.65	37.30	2426	2022
22266.13388	6571.776872	-3.55857	17.71	17.71	35.42	3351	2022
27329.03388	6706.076872	190.976	39.05	39.05	78.09	1102	2022
12854.63388	6795.576872	175.256	32.99	32.99	65.99	1520	2022
10058.43388	7282.376872	81.9189	20.89	20.89	41.78	2593	2022
16706.73388	7936.776872	-88.4536	11.61	11.61	23.22	7855	2022
32718.83388	9032.276872	290.209	21.60	21.60	43.19	3735	2022
33791.93388	9429.876872	-98.4536	24.23	24.23	48.47	2845	2022
30852.33388	10133.07687	-358.454	17.85	17.85	35.70	3615	2022
25568.63388	11182.47687	339.334	9.66	9.66	19.31	9389	2022
34645.63388	11376.57687	-58.4536	25.03	25.03	50.07	1861	2022
17440.33388	11724.17687	273.506	22.54	22.54	45.07	2966	2022
24234.63388	14497.87687	-28.4536	25.86	25.86	51.72	1200	2022
29964.33388	15131.37687	205.714	19.45	19.45	38.90	2425	2022
39739.83388	15845.67687	96.6564	26.23	26.23	52.47	2677	2022
33241.83388	16408.67687	-303.454	30.87	30.87	61.75	2253	2022
35317.33388	17309.47687	-166.454	16.77	16.77	33.54	4379	2022
41075.03388	17990.27687	339.334	25.15	25.15	50.30	2519	2022
263.5338807	18240.07687	-330.454	32.43	32.43	64.86	2079	2022
2368.733881	18440.47687	-245.454	39.96	39.96	79.93	1139	2022
33442.73388	18424.27687	-390.454	26.14	26.14	52.28	3004	2022
39921.03388	19321.67687	-35.4536	23.88	23.88	47.76	1594	2022
12484.73388	19923.27687	-107.454	12.48	12.48	24.96	5552	2022
27239.93388	21042.77687	311.824	35.49	35.49	70.98	1431	2022
20185.93388	22773.57687	133.009	19.36	19.36	38.72	1908	2022
13477.33388	24353.07687	264.664	27.39	27.39	54.78	1372	2022
31807.03388	24678.47687	348.176	11.66	11.66	23.31	10988	2022
39743.93388	24824.17687	-73.4536	38.27	38.27	76.54	1394	2022
11958.03388	25224.77687	-184.454	30.52	30.52	61.04	1471	2022
9929.833881	25929.17687	205.714	16.04	16.04	32.08	3179	2022
30543.13388	26019.37687	-131.454	24.09	24.09	48.18	2086	2022
12939.53388	26524.07687	-34.4536	20.96	20.96	41.92	1827	2022
543.9338807	26548.37687	80.9364	20.04	20.04	40.08	2620	2022
29786.93388	27204.47687	-91.4536	23.62	23.62	47.24	1847	2022
3345.133881	27264.87687	-352.454	39.56	39.56	79.13	1547	2022
1945.833881	29375.27687	32.7939	26.92	26.92	53.84	1273	2022
24069.53388	29196.07687	-390.454	28.28	28.28	56.57	3463	2022
229.3338807	29743.47687	-208.454	29.58	29.58	59.16	2583	2022
9053.733881	30504.47687	-39.4536	19.26	19.26	38.53	3318	2022
27323.33388	30944.17687	-168.454	19.17	19.17	38.34	3201	2022
11191.93388	31853.77687	75.0414	20.89	20.89	41.78	2090	2022
16344.83388	32198.37687	-260.454	19.22	19.22	38.43	3631	2022
28340.03388	32538.27687	-88.4536	12.91	12.91	25.81	5434	2022
31188.13388	33422.37687	-160.454	34.83	34.83	69.66	1086	2022
35162.03388	34309.67687	155.606	29.15	29.15	58.31	1665	2022
25757.03388	37077.87687	-113.454	27.69	27.69	55.39	1871	2022
24731.23388	37697.37687	305.929	40.60	40.60	81.20	1431	2022
25589.23388	37835.17687	-101.454	23.81	23.81	47.62	1469	2022
15502.33388	38579.47687	-6.50607	12.03	12.03	24.07	7185	2022
37060.53388	39348.17687	-153.454	32.76	32.76	65.52	1224	2022
20557.13388	39545.77687	257.786	7.94	7.94	15.87	13423	2022
35128.73388	39537.87687	93.7089	21.05	21.05	42.11	2479	2022
38639.63388	39932.27687	-304.454	11.30	11.30	22.61	11549	2022
7935.137158	406.9791912	-322.487	17.36	17.36	34.71	3732	2030
20126.63716	557.2791912	26.8655	9.33	9.33	18.65	9125	2030
14911.73716	892.0791912	-221.487	23.39	23.39	46.77	3304	2030
28806.03716	1242.579191	-54.487	37.94	37.94	75.88	1170	2030
37167.73716	2084.879191	-388.487	16.08	16.08	32.17	7268	2030
22495.73716	2988.279191	-57.487	18.35	18.35	36.69	3461	2030
38778.03716	2950.479191	163.433	36.57	36.57	73.15	1227	2030
40910.63716	2991.279191	-219.487	35.49	35.49	70.98	1261	2030
27210.43716	3694.079191	-59.487	11.89	11.89	23.79	5244	2030
25765.83716	5260.479191	265.613	31.70	31.70	63.40	1466	2030
36834.73716	5384.379191	-119.487	18.86	18.86	37.73	3675	2030
9828.837158	6078.279191	-163.487	16.04	16.04	32.08	4808	2030
27124.23716	6093.579191	-23.487	24.59	24.59	49.17	1492	2030
39591.93716	7148.479191	-339.487	30.33	30.33	60.66	2224	2030
4063.737158	7928.879191	5.25054	34.36	34.36	68.72	1919	2030
23260.53716	8916.079191	-315.487	29.56	29.56	59.11	3838	2030
11403.73716	10025.57919	-154.487	52.21	52.21	104.42	1086	2030
5840.737158	10142.17919	-195.487	35.80	35.80	71.59	1166	2030
26188.13716	10322.37919	-89.487	33.04	33.04	66.08	1377	2030
38008.53716	10750.97919	-191.487	15.45	15.45	30.90	5915	2030
11180.63716	11304.47919	-105.487	21.05	21.05	42.11	2648	2030
22881.33716	12795.57919	171.293	37.94	37.94	75.88	1002	2030
18364.13716	13068.47919	-216.487	19.76	19.76	39.52	2072	2030
20523.63716	13817.77919	-76.487	10.95	10.95	21.90	7037	2030
38884.53716	14116.67919	326.528	63.16	63.16	126.32	1079	2030
33591.93716	14339.37919	-196.487	16.48	16.48	32.97	4543	2030
10628.93716	14474.97919	261.683	27.91	27.91	55.81	2030	2030
38546.63716	15337.27919	218.453	35.91	35.91	71.83	1326	2030
29692.83716	16079.57919	-222.487	39.07	39.07	78.14	1110	2030
27374.93716	17154.57919	-101.487	17.54	17.54	35.09	3192	2030
4379.637158	18853.27919	-204.487	13.82	13.82	27.65	6447	2030
19807.53716	19206.67919	365.828	60.55	60.55	121.09	1384	2030
36105.73716	18971.27919	-357.487	37.33	37.33	74.65	2588	2030
37590.93716	20566.47919	-210.487	46.79	46.79	93.59	1012	2030
30071.63716	21155.77919	-274.487	41.80	41.80	83.60	1307	2030
31683.03716	22816.77919	-130.487	26.96	26.96	53.93	1574	2030
[truncated: 88,855 more rows]
