# Supplementary material for: Super-resolution analysis of PACSIN2 and EHD2 at caveolae
Source: PLoS One. 2022 Jul 14;17(7):e0271003. doi: 10.1371/journal.pone.0271003 (PMC9282494; doi:10.1371/journal.pone.0271003)
Supplement: S1 Data — (ZIP) [file pone.0271003.s003.zip › 405EHD2polyCy3Caveolin7C8002driftCorr 3DdistanceG_405-647_150K_TS3D.3dlp]

22092.21849	1125.15968	-318	34.97	34.97	69.94	2467	2
20839.41849	1317.85968	-262	44.63	44.63	89.25	2384	2
28726.81849	2005.75968	-30	26.33	26.33	52.66	2995	2
5896.118495	2123.45968	399	46.51	46.51	93.02	1986	2
21942.61849	2566.35968	-305	16.44	16.44	32.88	8395	2
27329.21849	2190.25968	180	45.59	45.59	91.19	1244	2
25459.21849	2837.45968	44	14.13	14.13	28.26	6434	2
10067.91849	2859.05968	-380	53.36	53.36	106.73	1570	2
30643.61849	3267.95968	149	26.47	26.47	52.94	3286	2
30181.51849	4002.85968	-278	12.72	12.72	25.43	13211	2
34022.91849	4087.85968	-274	19.48	19.48	38.95	6540	2
13774.81849	4717.45968	-131	13.05	13.05	26.09	4734	2
33765.91849	5512.85968	333	41.17	41.17	82.33	1300	2
24154.31849	5544.05968	295	24.99	24.99	49.97	2659	2
17063.21849	5908.85968	-333	11.00	11.00	22.00	13811	2
36653.11849	5995.05968	-354	24.09	24.09	48.18	2938	2
18170.31849	6481.55968	-15	36.57	36.57	73.15	1353	2
30057.01849	7174.85968	-123	25.20	25.20	50.40	1857	2
6078.918495	7205.85968	-335	33.82	33.82	67.64	2224	2
22797.71849	7651.85968	81	15.14	15.14	30.29	6910	2
26206.31849	7748.05968	41	8.50	8.50	17.00	9752	2
32278.41849	7779.85968	-291	42.51	42.51	85.02	1285	2
12712.31849	8266.55968	-345	23.69	23.69	47.38	4465	2
17969.61849	8590.85968	247	11.30	11.30	22.61	10172	2
29170.11849	8859.05968	266	34.55	34.55	69.10	1974	2
37720.11849	8674.65968	148	40.39	40.39	80.78	1055	2
5053.318495	8917.55968	64	14.60	14.60	29.20	4188	2
15083.31849	8908.25968	-214	8.34	8.34	16.67	15367	2
33043.61849	8996.25968	157	7.54	7.54	15.07	15272	2
11603.81849	9566.65968	-82	18.91	18.91	37.82	2959	2
31124.71849	9562.95968	-128	29.08	29.08	58.17	2136	2
27181.11849	9614.95968	-114	13.45	13.45	26.89	7054	2
12665.91849	9618.55968	-125	34.05	34.05	68.11	2236	2
16126.31849	10125.35968	-240	8.03	8.03	16.06	22508	2
15311.21849	10118.85968	-40	42.81	42.81	85.63	1140	2
12771.81849	10199.95968	-252	22.16	22.16	44.32	3682	2
13390.61849	10365.75968	-315	19.10	19.10	38.20	8761	2
26131.91849	10565.85968	-310	54.97	54.97	109.93	1467	2
35886.71849	10478.75968	-145	32.17	32.17	64.34	1863	2
27021.51849	10555.05968	150	21.62	21.62	43.24	2462	2
11132.81849	10615.15968	-331	10.97	10.97	21.95	15977	2
13662.41849	11207.45968	-242	31.63	31.63	63.26	2901	2
22636.11849	11056.75968	-88	15.43	15.43	30.85	8054	2
4443.718495	11612.85968	46	15.83	15.83	31.65	5133	2
18160.61849	11697.95968	-2	12.55	12.55	25.10	6414	2
28828.51849	11692.95968	318	13.71	13.71	27.41	9794	2
38173.81849	11748.55968	222	15.73	15.73	31.46	5715	2
36382.51849	11918.45968	228	33.04	33.04	66.08	2289	2
25540.41849	12015.75968	235	24.19	24.19	48.37	3441	2
39708.71849	11916.15968	-64	19.55	19.55	39.09	4615	2
5804.918495	12243.15968	-142	42.30	42.30	84.59	1372	2
27194.51849	12407.05968	-95	27.67	27.67	55.34	1802	2
36360.71849	12836.65968	59	29.06	29.06	58.12	1570	2
10829.51849	13222.55968	15	10.43	10.43	20.87	11292	2
33635.61849	13612.25968	179	23.62	23.62	47.24	2458	2
34515.51849	13567.85968	-268	23.03	23.03	46.06	4007	2
20554.21849	13892.65968	-55	31.86	31.86	63.73	1749	2
32762.81849	14033.25968	40	18.68	18.68	37.35	4811	2
37995.11849	14023.35968	367	18.04	18.04	36.08	5985	2
14593.61849	14402.15968	382	11.23	11.23	22.47	11981	2
39153.21849	14829.45968	-314	12.62	12.62	25.25	13070	2
16844.51849	15404.45968	89	24.80	24.80	49.60	3035	2
1633.918495	15471.45968	69	27.13	27.13	54.26	2271	2
3065.118495	15952.35968	-248	19.31	19.31	38.62	5383	2
17088.01849	15925.35968	-279	33.09	33.09	66.18	2858	2
32606.21849	15909.65968	-242	13.47	13.47	26.94	12630	2
23026.81849	16532.25968	5	44.96	44.96	89.91	1009	2
40249.11849	16571.15968	-69	22.16	22.16	44.32	2346	2
13636.31849	16974.05968	-223	26.71	26.71	53.41	3071	2
17041.01849	16920.15968	1	26.64	26.64	53.27	2282	2
28299.61849	16975.45968	-18	35.28	35.28	70.56	1201	2
14430.01849	17171.25968	-350	15.68	15.68	31.37	7033	2
27605.41849	17495.35968	36	43.99	43.99	87.98	1110	2
14434.91849	17706.95968	-309	15.92	15.92	31.84	5926	2
16254.91849	18251.95968	289	8.93	8.93	17.85	19730	2
34913.71849	18327.05968	57	11.68	11.68	23.36	9935	2
11550.01849	19424.45968	-365	12.22	12.22	24.44	15067	2
9316.718495	19765.05968	-232	15.17	15.17	30.33	7072	2
12948.41849	19744.75968	285	10.13	10.13	20.25	9057	2
18415.71849	19793.45968	-150	48.98	48.98	97.97	1064	2
32360.01849	19579.95968	-166	21.36	21.36	42.72	3466	2
29627.41849	20076.95968	-185	21.29	21.29	42.58	3184	2
20114.61849	20258.25968	-251	27.11	27.11	54.21	4050	2
27129.41849	20430.05968	306	27.60	27.60	55.20	2090	2
4637.018495	21045.85968	-122	13.31	13.31	26.61	8160	2
7341.418495	21369.25968	-240	14.51	14.51	29.01	8749	2
20771.41849	21358.15968	-151	30.90	30.90	61.80	1730	2
13279.11849	21856.25968	103	8.20	8.20	16.39	14514	2
20424.21849	22206.15968	-62	10.83	10.83	21.67	8813	2
29178.31849	22159.95968	-57	16.32	16.32	32.64	4038	2
26401.61849	22510.15968	-39	19.43	19.43	38.86	4085	2
8401.718495	22634.45968	133	5.30	5.30	10.60	24574	2
21431.31849	22908.55968	17	9.91	9.91	19.83	8946	2
18278.21849	23361.95968	-161	27.27	27.27	54.54	2312	2
16242.71849	23666.05968	-234	8.29	8.29	16.58	19975	2
4613.118495	23979.45968	-391	17.59	17.59	35.18	8365	2
38707.01849	23901.45968	-106	34.48	34.48	68.95	1441	2
26714.21849	24349.55968	354	58.24	58.24	116.48	1090	2
9286.318495	25037.05968	-100	10.15	10.15	20.30	10009	2
27368.11849	25350.65968	206	26.59	26.59	53.18	1817	2
21421.51849	26023.05968	15	27.81	27.81	55.63	1878	2
27836.41849	26224.45968	116	34.29	34.29	68.58	1108	2
30274.81849	26291.55968	110	64.69	64.69	129.38	1014	2
18201.01849	26709.45968	-32	9.07	9.07	18.13	10253	2
36299.71849	26754.35968	-122	35.80	35.80	71.59	1356	2
9440.718495	26750.15968	-152	8.41	8.41	16.81	17556	2
35360.51849	26991.05968	-49	41.64	41.64	83.27	1698	2
21575.21849	28651.75968	-25	20.04	20.04	40.08	3962	2
27426.71849	29148.25968	395	37.49	37.49	74.98	1672	2
1382.118495	29534.05968	8	46.37	46.37	92.74	1170	2
19756.91849	29587.25968	-50	11.89	11.89	23.79	8951	2
39140.11849	29810.85968	286	30.29	30.29	60.57	1639	2
2668.618495	30462.65968	-122	43.17	43.17	86.33	1291	2
6717.118495	30891.45968	-296	19.50	19.50	39.00	6126	2
36293.31849	32187.75968	-34	28.17	28.17	56.33	1163	2
9708.618495	32864.35968	-156	46.56	46.56	93.12	1072	2
3456.618495	34224.05968	-73	25.03	25.03	50.07	3072	2
13219.31849	35517.35968	-35	15.73	15.73	31.46	4392	2
12335.31849	35636.95968	-128	43.45	43.45	86.90	1139	2
27092.81849	36598.55968	-198	41.73	41.73	83.46	3033	2
17417.61849	37464.35968	265	30.19	30.19	60.38	1892	2
32717.21849	37654.65968	-28	39.99	39.99	79.98	1037	2
3495.918495	37648.65968	-303	45.52	45.52	91.04	1388	2
35942.81849	38664.45968	3	32.95	32.95	65.89	2347	2
26330.51849	39026.75968	-212	24.42	24.42	48.84	3165	2
22540.01849	39114.15968	89	7.72	7.72	15.45	13899	2
34100.01849	39940.15968	-56	26.00	26.00	52.00	1267	2
27077.31849	40057.05968	-367	30.21	30.21	60.43	3070	2
40398.01849	40209.05968	-91	47.29	47.29	94.58	1198	2
7722.822269	1754.058349	247	46.94	46.94	93.87	1122	10
39725.82227	2359.858349	88	35.65	35.65	71.31	2011	10
40108.52227	2786.458349	-55	25.86	25.86	51.72	2410	10
33161.22227	4046.858349	-186	28.64	28.64	57.27	1768	10
16726.92227	4390.858349	-124	25.48	25.48	50.96	2211	10
20981.82227	5630.758349	-216	42.11	42.11	84.21	1121	10
19839.72227	5907.158349	280	49.81	49.81	99.62	1361	10
40557.82227	6003.358349	-177	50.89	50.89	101.78	1175	10
41327.22227	6396.458349	-215	28.28	28.28	56.57	1701	10
692.6222692	6741.758349	-203	34.57	34.57	69.14	1499	10
26191.52227	7574.658349	338	47.76	47.76	95.52	1524	10
19875.22227	8054.458349	-246	11.94	11.94	23.88	11921	10
11670.82227	9628.658349	-359	15.80	15.80	31.60	8030	10
33717.32227	9676.458349	233	34.50	34.50	69.00	1273	10
4017.722269	13123.55835	-139	33.98	33.98	67.97	2534	10
20713.12227	13281.45835	-104	20.58	20.58	41.17	3072	10
38192.92227	13905.45835	135	33.23	33.23	66.46	1645	10
15581.12227	14690.75835	-33	23.48	23.48	46.96	2361	10
18303.62227	15123.05835	-329	17.57	17.57	35.14	9300	10
19655.72227	15218.45835	144	42.72	42.72	85.44	1048	10
14090.22227	15484.85835	-206	29.58	29.58	59.16	1748	10
22568.02227	15661.95835	-332	16.79	16.79	33.58	3898	10
4764.122269	15657.35835	-109	45.33	45.33	90.67	1049	10
35575.72227	16468.15835	397	35.54	35.54	71.07	2230	10
7298.722269	17737.85835	-159	37.47	37.47	74.94	1324	10
37863.12227	18221.75835	-27	25.95	25.95	51.90	2149	10
36717.22227	18798.55835	-143	37.94	37.94	75.88	2555	10
13082.42227	19171.55835	-265	30.17	30.17	60.34	2357	10
24985.32227	20528.35835	14	22.63	22.63	45.26	2681	10
1469.822269	21072.95835	51	39.73	39.73	79.46	1163	10
35202.72227	23968.85835	-168	16.34	16.34	32.69	5925	10
10349.42227	26960.75835	-163	16.18	16.18	32.36	7775	10
39368.82227	27331.65835	-187	33.89	33.89	67.78	1443	10
6919.122269	27894.75835	-165	50.30	50.30	100.61	1095	10
11428.52227	28164.15835	-178	21.29	21.29	42.58	3512	10
18546.02227	28140.05835	-1	31.53	31.53	63.07	1902	10
11062.32227	28926.15835	84	27.67	27.67	55.34	2136	10
11874.22227	29040.75835	-376	8.50	8.50	17.00	20999	10
13961.92227	31181.45835	278	46.91	46.91	93.82	1295	10
18967.22227	31743.65835	108	36.74	36.74	73.48	1045	10
12877.42227	32583.15835	172	22.77	22.77	45.55	2962	10
23021.22227	33304.75835	-86	35.96	35.96	71.92	1073	10
31143.52227	34477.65835	399	54.02	54.02	108.05	1161	10
3677.022269	35844.35835	-327	32.12	32.12	64.24	2741	10
7564.522269	37132.15835	-224	43.80	43.80	87.61	1399	10
31174.72227	37364.75835	-244	59.93	59.93	119.87	1065	10
29949.12227	37973.85835	-173	36.10	36.10	72.20	1572	10
7093.022269	38025.75835	-335	36.67	36.67	73.33	1725	10
18362.52227	38660.65835	62	35.25	35.25	70.51	1211	10
27251.82227	38691.45835	264	26.19	26.19	52.38	4023	10
31024.12227	38841.75835	-241	36.74	36.74	73.48	1650	10
22845.82227	39790.15835	-56	34.62	34.62	69.24	1717	10
25559.22604	1170.957019	-178	31.02	31.02	62.03	1728	18
4372.926044	1457.957019	-399	22.68	22.68	45.36	3440	18
31029.72604	1452.157019	-210	37.77	37.77	75.55	1846	18
37752.12604	1815.557019	-273	38.50	38.50	77.01	1587	18
29719.32604	2785.457019	-90	30.38	30.38	60.76	2764	18
30178.02604	3818.757019	-344	13.97	13.97	27.93	9022	18
12633.22604	4285.057019	-210	42.65	42.65	85.30	1447	18
36098.52604	4442.057019	-375	16.11	16.11	32.22	7058	18
19801.12604	4615.557019	-321	27.48	27.48	54.97	3089	18
23215.32604	5665.857019	-208	14.39	14.39	28.78	4559	18
28398.82604	6359.457019	-156	12.32	12.32	24.63	5549	18
31483.42604	6302.857019	10	26.45	26.45	52.89	1603	18
36343.12604	6591.757019	-34	36.57	36.57	73.15	1321	18
19236.72604	7349.657019	107	9.44	9.44	18.89	8351	18
14667.12604	8034.957019	-91	14.27	14.27	28.54	6435	18
24279.52604	8606.557019	193	13.42	13.42	26.85	8263	18
35524.82604	8756.257019	-371	26.89	26.89	53.79	2426	18
25523.12604	9217.857019	-242	17.92	17.92	35.84	4825	18
29101.12604	9650.157019	8	38.86	38.86	77.72	1093	18
28318.82604	10509.65702	-34	10.81	10.81	21.62	9213	18
20798.62604	10811.45702	-64	30.47	30.47	60.95	1682	18
18280.72604	11668.35702	399	33.79	33.79	67.59	2585	18
30616.52604	12669.35702	169	19.78	19.78	39.56	3888	18
35522.72604	12765.05702	322	18.75	18.75	37.49	6495	18
4495.526044	12754.35702	289	30.50	30.50	60.99	1985	18
28351.32604	12900.45702	-79	24.87	24.87	49.74	1448	18
33479.72604	13504.35702	-77	19.52	19.52	39.05	2159	18
24624.12604	13734.65702	-313	17.43	17.43	34.85	6863	18
19140.32604	13962.35702	34	18.51	18.51	37.02	2163	18
29251.62604	13854.65702	343	40.53	40.53	81.06	1524	18
20117.62604	14164.35702	132	14.41	14.41	28.83	5898	18
16360.62604	15060.55702	-375	14.22	14.22	28.45	10458	18
13835.32604	16048.65702	-355	32.12	32.12	64.24	2685	18
16341.32604	16521.35702	-2	21.90	21.90	43.80	2195	18
20159.92604	16957.95702	-279	41.31	41.31	82.61	1248	18
17446.12604	17317.55702	35	31.53	31.53	63.07	2020	18
25198.72604	18408.05702	-22	36.20	36.20	72.39	1098	18
31450.92604	18693.55702	-59	27.15	27.15	54.31	1933	18
18829.62604	19228.35702	365	42.37	42.37	84.73	1222	18
35491.32604	19216.05702	-372	25.93	25.93	51.86	2911	18
19747.92604	19686.65702	-188	45.59	45.59	91.19	1091	18
33334.62604	20287.75702	373	53.43	53.43	106.87	1051	18
15914.62604	20444.65702	174	13.33	13.33	26.66	5339	18
10417.62604	21238.55702	-198	39.02	39.02	78.04	1355	18
16174.72604	21917.65702	-364	41.78	41.78	83.56	2043	18
2082.726044	22510.25702	-293	23.20	23.20	46.39	2851	18
40919.52604	22582.45702	-310	37.21	37.21	74.42	1302	18
10897.72604	23798.75702	-375	16.86	16.86	33.72	7548	18
8464.026044	24368.25702	-104	14.55	14.55	29.11	7381	18
32704.92604	24358.15702	-90	34.45	34.45	68.91	1046	18
17436.72604	24508.55702	-114	16.63	16.63	33.25	5653	18
16776.82604	25206.05702	-314	24.07	24.07	48.14	3152	18
21446.72604	25246.95702	-82	20.89	20.89	41.78	3461	18
28615.72604	25622.25702	264	34.36	34.36	68.72	1351	18
1281.126044	25837.05702	260	53.98	53.98	107.95	1245	18
30878.72604	27505.55702	60	19.45	19.45	38.90	3435	18
18838.02604	27980.45702	250	27.53	27.53	55.06	2433	18
4853.926044	28261.85702	-122	44.86	44.86	89.73	1087	18
6900.326044	29856.85702	-40	21.74	21.74	43.47	2128	18
1106.426044	31223.85702	357	19.52	19.52	39.05	4177	18
4602.026044	31494.85702	378	15.80	15.80	31.60	9329	18
8425.726044	31697.45702	-95	45.40	45.40	90.81	1009	18
22820.32604	31680.95702	-389	63.44	63.44	126.89	1186	18
4046.626044	32037.45702	-362	66.93	66.93	133.86	1177	18
9403.526044	32147.55702	182	28.47	28.47	56.94	1419	18
30614.52604	32405.85702	333	26.45	26.45	52.89	3575	18
7274.126044	33742.35702	293	30.12	30.12	60.24	2875	18
35671.52604	34885.15702	-218	50.80	50.80	101.59	1034	18
10794.22604	35507.45702	-46	10.22	10.22	20.44	6754	18
6382.626044	36336.85702	-68	39.52	39.52	79.03	1122	18
3406.926044	37158.25702	-399	40.62	40.62	81.25	2065	18
23357.22604	39791.15702	-7	14.41	14.41	28.83	6399	18
34975.82982	1887.355688	-307	43.33	43.33	86.66	1394	26
38829.42982	1960.655688	-264	27.22	27.22	54.45	2321	26
23977.02982	2008.155688	-363	38.55	38.55	77.10	1958	26
18277.02982	3806.455688	-356	12.08	12.08	24.16	10403	26
22279.12982	3959.555688	-103	6.15	6.15	12.29	17123	26
26821.12982	4807.955688	-150	9.77	9.77	19.55	12172	26
23979.02982	4983.955688	-121	33.56	33.56	67.12	1276	26
15373.92982	6351.555688	148	29.93	29.93	59.86	1488	26
38562.42982	6596.055688	-110	28.10	28.10	56.19	1155	26
5781.229818	7132.455688	271	44.20	44.20	88.41	1103	26
22867.52982	7597.555688	262	25.06	25.06	50.11	2560	26
5627.929818	8276.255688	261	35.02	35.02	70.04	1317	26
19636.72982	8920.955688	-40	24.94	24.94	49.88	1743	26
19989.62982	8884.755688	-43	21.43	21.43	42.86	1851	26
12427.32982	9508.755688	-208	23.46	23.46	46.91	3695	26
14309.52982	9981.155688	-126	18.65	18.65	37.30	2326	26
1118.029818	10049.95569	16	16.04	16.04	32.08	4255	26
12352.42982	9975.655688	-163	28.26	28.26	56.52	1564	26
6652.829818	10463.15569	-346	19.71	19.71	39.42	5464	26
38498.52982	10689.15569	-2	37.14	37.14	74.28	1114	26
15841.82982	11769.25569	-321	27.62	27.62	55.25	2599	26
39789.22982	11887.55569	-151	15.05	15.05	30.10	3752	26
11692.82982	12374.15569	-294	16.18	16.18	32.36	5233	26
29205.02982	12499.45569	7	17.00	17.00	34.01	5154	26
5093.229818	13245.25569	-135	16.08	16.08	32.17	3744	26
20213.92982	14157.85569	220	24.89	24.89	49.78	2162	26
33147.32982	14901.55569	281	55.30	55.30	110.59	1006	26
30971.72982	15237.45569	-75	35.61	35.61	71.22	1418	26
8136.729818	15848.85569	-322	22.87	22.87	45.73	4410	26
10596.92982	16145.45569	-238	17.66	17.66	35.33	5313	26
26342.92982	16106.65569	-195	20.30	20.30	40.60	2214	26
38530.32982	16948.05569	-344	26.71	26.71	53.41	2960	26
13884.32982	18777.45569	343	27.69	27.69	55.39	2481	26
22569.22982	18717.05569	135	36.57	36.57	73.15	1376	26
36702.42982	18839.75569	37	18.84	18.84	37.68	2133	26
10020.02982	19696.85569	-313	30.71	30.71	61.42	2285	26
823.029818	19750.65569	-209	30.47	30.47	60.95	1835	26
512.429818	21489.95569	230	33.75	33.75	67.49	1623	26
33054.02982	22442.85569	125	14.27	14.27	28.54	4767	26
20144.82982	23248.35569	-13	13.49	13.49	26.99	4871	26
30075.72982	23771.15569	-38	18.96	18.96	37.92	3909	26
2764.729818	24243.25569	-60	37.49	37.49	74.98	1261	26
5438.429818	24521.25569	-218	30.66	30.66	61.32	1795	26
18232.22982	25084.55569	-2	30.97	30.97	61.94	1076	26
1469.129818	25713.75569	-155	28.21	28.21	56.43	2125	26
22997.32982	26472.75569	32	31.65	31.65	63.30	1162	26
2072.729818	26668.75569	-194	30.00	30.00	60.01	1729	26
39692.42982	26719.95569	-310	69.73	69.73	139.46	1243	26
28372.52982	27076.85569	51	38.98	38.98	77.95	1088	26
3748.429818	27269.85569	150	40.58	40.58	81.15	1853	26
26733.02982	28030.05569	-96	28.31	28.31	56.61	1296	26
40684.22982	28155.85569	363	28.94	28.94	57.89	1950	26
11902.02982	29049.55569	-109	21.41	21.41	42.81	1985	26
31004.62982	29574.85569	-20	15.07	15.07	30.14	5598	26
11244.32982	30029.05569	-380	28.78	28.78	57.56	3003	26
4564.529818	31482.65569	313	30.97	30.97	61.94	2812	26
24239.92982	31521.65569	39	22.96	22.96	45.92	1721	26
10102.52982	31956.05569	-241	25.13	25.13	50.26	2612	26
3579.929818	33487.85569	201	30.29	30.29	60.57	2020	26
15554.42982	34174.85569	-128	29.86	29.86	59.72	2065	26
34643.32982	35278.55569	111	36.69	36.69	73.38	1148	26
13279.42982	35524.05569	41	10.97	10.97	21.95	8579	26
27500.22982	36954.55569	-97	32.83	32.83	65.66	1350	26
24501.62982	37852.25569	-219	26.99	26.99	53.98	2026	26
28324.22982	38731.05569	18	36.03	36.03	72.06	1540	26
12411.02982	39855.55569	25	34.01	34.01	68.01	1357	26
34133.12982	39837.05569	121	30.52	30.52	61.04	1095	26
28821.13359	542.6543575	-268	38.50	38.50	77.01	1272	34
1148.033592	870.0543575	377	12.03	12.03	24.07	8646	34
39628.23359	2345.254358	-216	31.72	31.72	63.44	1357	34
6322.833592	3585.354358	-307	38.06	38.06	76.11	1393	34
38935.43359	4344.354358	-242	20.21	20.21	40.41	3601	34
30383.53359	7029.854358	373	19.81	19.81	39.61	4060	34
12368.83359	7138.954358	-318	42.88	42.88	85.77	1487	34
15917.13359	7418.354358	-62	9.33	9.33	18.65	7571	34
5113.533592	7616.054358	-227	29.70	29.70	59.39	1649	34
730.7335923	7861.054358	7	24.40	24.40	48.80	1798	34
19970.53359	8884.254358	-122	31.32	31.32	62.64	1324	34
20819.73359	8948.854358	-48	24.21	24.21	48.42	2865	34
39493.13359	8980.254358	-197	14.39	14.39	28.78	5133	34
16069.53359	9663.054358	-378	43.73	43.73	87.46	1597	34
12402.53359	9523.954358	-244	11.56	11.56	23.13	12745	34
1983.033592	10374.15436	16	26.82	26.82	53.65	1598	34
6688.533592	10466.55436	-137	23.13	23.13	46.25	2034	34
38254.93359	11766.25436	203	18.09	18.09	36.17	3369	34
14738.63359	12000.75436	-148	16.08	16.08	32.17	4547	34
21481.03359	12229.75436	-136	17.17	17.17	34.34	4176	34
10603.83359	13945.85436	233	51.17	51.17	102.35	1125	34
13621.03359	13831.75436	325	15.02	15.02	30.05	4585	34
19188.43359	13983.85436	81	17.57	17.57	35.14	2814	34
13171.43359	14422.25436	-52	46.65	46.65	93.31	1057	34
15548.83359	14642.15436	-203	15.35	15.35	30.71	5222	34
1462.333592	15996.85436	-380	43.17	43.17	86.33	1863	34
16030.63359	15941.85436	1	8.45	8.45	16.91	15842	34
38674.33359	16149.65436	-135	38.74	38.74	77.48	1140	34
29166.53359	16310.45436	-93	14.77	14.77	29.53	4688	34
14326.33359	17005.05436	359	16.53	16.53	33.06	6874	34
38415.83359	16959.45436	-393	44.34	44.34	88.69	1706	34
17342.53359	18139.05436	45	16.44	16.44	32.88	5530	34
13018.23359	19787.25436	-144	17.90	17.90	35.80	3725	34
5136.433592	20237.75436	-370	39.63	39.63	79.27	2196	34
40412.83359	20206.15436	278	48.09	48.09	96.18	1042	34
17033.23359	20794.15436	-152	15.83	15.83	31.65	3548	34
21374.73359	22918.75436	-56	17.33	17.33	34.67	2760	34
38912.83359	24320.45436	-99	38.03	38.03	76.07	1661	34
8570.933592	24466.15436	-8	30.66	30.66	61.32	1147	34
16272.03359	24664.85436	-210	62.78	62.78	125.57	1106	34
1419.233592	24925.05436	-119	35.70	35.70	71.40	1313	34
10724.33359	27717.65436	-254	20.54	20.54	41.07	3340	34
19248.43359	28925.05436	-289	13.64	13.64	27.27	5617	34
5948.833592	29420.95436	-91	37.75	37.75	75.50	1083	34
4633.033592	30519.65436	-26	24.87	24.87	49.74	1431	34
13234.03359	30714.45436	-114	37.49	37.49	74.98	1366	34
9152.133592	31037.15436	-71	9.66	9.66	19.31	8757	34
28316.43359	31004.05436	-11	32.19	32.19	64.39	1463	34
30692.83359	30997.35436	59	18.11	18.11	36.22	4148	34
13959.33359	31229.95436	-78	38.83	38.83	77.67	1305	34
13250.43359	32569.65436	57	27.77	27.77	55.53	1936	34
25691.63359	33886.95436	258	47.81	47.81	95.61	1223	34
29843.63359	34349.65436	-255	52.30	52.30	104.61	1111	34
33325.53359	36483.35436	-90	23.88	23.88	47.76	1449	34
26976.13359	38638.25436	240	32.66	32.66	65.33	1924	34
13236.23359	38840.95436	89	29.65	29.65	59.30	1674	34
15692.23359	39046.75436	-144	38.03	38.03	76.07	1312	34
22276.13737	3830.653027	-162	35.49	35.49	70.98	2916	42
26899.23737	5053.553027	-338	29.44	29.44	58.88	3678	42
24347.63737	5522.153027	107	25.88	25.88	51.76	1576	42
27193.43737	6086.353027	-376	44.89	44.89	89.77	1610	42
31032.33737	6613.153027	-129	31.82	31.82	63.63	1251	42
4046.737367	7995.853027	197	20.79	20.79	41.59	2534	42
3005.937367	8401.553027	74	22.82	22.82	45.64	1571	42
15114.63737	8829.053027	-176	11.80	11.80	23.60	6144	42
21316.23737	8892.353027	103	17.12	17.12	34.24	2979	42
23119.93737	8852.553027	9	25.83	25.83	51.67	1467	42
31791.43737	9784.253027	-206	35.82	35.82	71.64	1255	42
20405.53737	11200.35303	220	12.76	12.76	25.53	4690	42
18266.63737	11562.15303	-216	22.35	22.35	44.70	3129	42
5817.437367	12498.45303	-176	17.47	17.47	34.95	5154	42
11669.93737	12407.45303	-155	22.28	22.28	44.56	1926	42
35027.03737	12666.65303	232	36.88	36.88	73.76	1020	42
35571.33737	12823.45303	-21	35.33	35.33	70.65	1235	42
5130.537367	13249.65303	-218	14.11	14.11	28.21	4637	42
40783.53737	13491.15303	300	41.00	41.00	82.00	1194	42
20040.83737	14111.85303	115	22.73	22.73	45.45	1377	42
17705.83737	15366.55303	-101	34.41	34.41	68.81	1197	42
26265.43737	16165.65303	39	27.08	27.08	54.16	2190	42
15451.53737	17723.25303	-200	25.36	25.36	50.73	2390	42
16407.13737	17925.65303	-125	29.93	29.93	59.86	1653	42
34903.73737	18346.85303	26	22.25	22.25	44.51	3817	42
4385.137367	19358.95303	-24	23.69	23.69	47.38	2478	42
25004.83737	19313.35303	17	11.56	11.56	23.13	6543	42
10254.73737	20830.75303	-300	38.88	38.88	77.76	1474	42
7351.837367	21370.75303	-190	21.97	21.97	43.94	2716	42
34718.83737	21307.95303	210	30.54	30.54	61.09	2052	42
24746.93737	21531.85303	180	17.00	17.00	34.01	2594	42
33037.93737	22397.05303	-30	15.68	15.68	31.37	3957	42
39070.33737	22345.85303	176	29.93	29.93	59.86	1695	42
27240.53737	23846.45303	280	26.28	26.28	52.56	1472	42
18799.83737	24098.05303	-242	10.69	10.69	21.38	8235	42
8290.837367	25345.65303	196	11.42	11.42	22.84	6227	42
9390.637367	25464.65303	-297	11.16	11.16	22.33	14193	42
21386.83737	27418.55303	146	13.61	13.61	27.22	4192	42
20550.63737	28727.15303	54	27.95	27.95	55.91	1562	42
10431.73737	31143.35303	-221	31.53	31.53	63.07	1737	42
10113.93737	31917.25303	-16	24.99	24.99	49.97	1985	42
1482.537367	32458.45303	-213	39.92	39.92	79.83	1169	42
23294.73737	32392.45303	353	16.89	16.89	33.77	6745	42
14639.23737	33218.95303	-123	12.86	12.86	25.72	7311	42
27159.23737	33684.15303	-29	20.91	20.91	41.82	3031	42
10812.03737	34073.25303	-5	13.68	13.68	27.37	3941	42
16331.43737	35370.45303	-360	29.18	29.18	58.36	2519	42
2308.937367	38374.15303	-309	37.77	37.77	75.55	1723	42
5791.237367	38819.75303	41	20.84	20.84	41.68	1385	42
26292.13737	39430.45303	-58	17.33	17.33	34.67	3755	42
23237.03737	39781.55303	101	17.40	17.40	34.81	4167	42
38257.03737	40095.55303	301	17.24	17.24	34.48	4858	42
18894.24114	6224.651696	-17	7.25	7.25	14.51	9413	50
37768.94114	6319.951696	27	36.62	36.62	73.24	1581	50
21139.94114	6777.951696	203	34.48	34.48	68.95	1082	50
6095.341141	7214.551696	-166	36.27	36.27	72.53	1288	50
28013.34114	7504.751696	377	48.37	48.37	96.74	1091	50
29248.24114	7895.551696	-75	12.36	12.36	24.73	3961	50
18578.34114	8732.451696	-184	46.72	46.72	93.45	1041	50
19567.74114	8652.751696	254	40.34	40.34	80.68	1209	50
28401.44114	11343.4517	-125	49.20	49.20	98.39	1022	50
23370.94114	11503.2517	138	22.30	22.30	44.60	1510	50
33267.24114	11446.2517	47	23.39	23.39	46.77	1595	50
20411.04114	11814.6517	-119	34.78	34.78	69.57	1176	50
27195.24114	12386.6517	-249	8.74	8.74	17.47	13240	50
38898.44114	12942.8517	298	33.32	33.32	66.65	1321	50
6370.341141	13432.2517	-194	24.33	24.33	48.65	2741	50
16512.14114	13840.3517	126	43.38	43.38	86.76	1072	50
18242.04114	13864.1517	-390	36.31	36.31	72.63	2285	50
26860.74114	15787.8517	141	20.28	20.28	40.55	2538	50
14433.64114	17192.3517	-261	14.86	14.86	29.72	8075	50
11260.04114	17612.4517	-161	16.41	16.41	32.83	4046	50
24510.54114	18470.4517	-64	17.43	17.43	34.85	2310	50
36743.24114	18760.7517	-75	18.02	18.02	36.03	3547	50
14563.44114	19519.2517	103	20.30	20.30	40.60	2613	50
13800.94114	19955.6517	224	7.77	7.77	15.54	14060	50
1064.841141	20121.9517	0	27.32	27.32	54.64	1439	50
15082.14114	20980.6517	8	34.50	34.50	69.00	1099	50
9368.041141	21344.6517	-331	17.69	17.69	35.37	3396	50
13349.74114	21281.3517	-24	8.90	8.90	17.80	8309	50
14988.24114	22021.6517	-241	25.50	25.50	51.01	1940	50
6804.541141	22559.0517	-168	13.49	13.49	26.99	7973	50
6443.041141	22777.9517	396	36.17	36.17	72.35	1716	50
25175.84114	25484.8517	221	23.17	23.17	46.35	1682	50
7190.741141	25601.2517	54	20.61	20.61	41.21	2661	50
9435.841141	26471.3517	-19	25.29	25.29	50.59	1201	50
28380.04114	27065.7517	-16	21.03	21.03	42.06	2508	50
33959.84114	31066.7517	-334	41.94	41.94	83.89	1318	50
27227.84114	31644.9517	-76	35.73	35.73	71.45	1529	50
11450.54114	32112.3517	300	6.29	6.29	12.58	22530	50
26876.14114	33519.8517	-108	34.38	34.38	68.77	1001	50
857.8411411	34688.1517	-241	36.01	36.01	72.02	2142	50
2183.341141	38335.3517	64	46.56	46.56	93.12	1172	50
23830.24114	38721.5517	-379	27.58	27.58	55.15	3378	50
10560.44114	39817.4517	-260	29.93	29.93	59.86	2324	50
23271.64114	39811.9517	-77	26.82	26.82	53.65	1582	50
38946.64492	1810.550366	-320	39.87	39.87	79.74	1380	58
8108.344915	4602.250366	-215	29.74	29.74	59.49	1705	58
18979.54492	5504.850366	309	30.92	30.92	61.84	1585	58
21852.24492	5955.350366	-273	25.60	25.60	51.20	1944	58
11250.14492	6315.050366	-297	34.48	34.48	68.95	1674	58
25557.74492	6416.550366	-215	26.33	26.33	52.66	1860	58
31090.94492	6374.850366	157	29.27	29.27	58.55	1232	58
28862.44492	6877.650366	-368	23.81	23.81	47.62	3000	58
28862.54492	7050.450366	-382	18.20	18.20	36.41	5710	58
15897.44492	7833.850366	-324	14.98	14.98	29.96	3741	58
12686.34492	8851.750366	-67	26.66	26.66	53.32	1372	58
21394.34492	8872.850366	4	17.97	17.97	35.94	3518	58
29094.14492	8921.750366	206	13.19	13.19	26.38	5014	58
2694.144915	9156.650366	186	33.32	33.32	66.65	1282	58
33689.64492	9450.550366	30	19.08	19.08	38.15	2358	58
15455.04492	10686.15037	-389	38.15	38.15	76.30	1651	58
39674.74492	10741.45037	-204	27.37	27.37	54.73	2264	58
3976.144915	11364.25037	-100	42.79	42.79	85.58	1742	58
20171.94492	12033.55037	33	30.43	30.43	60.85	1698	58
2219.544915	12451.85037	-192	28.59	28.59	57.18	1224	58
14885.64492	14430.45037	117	19.66	19.66	39.33	2304	58
5809.444915	15862.05037	-35	33.18	33.18	66.36	1205	58
14400.84492	17113.85037	4	23.83	23.83	47.67	1822	58
18608.94492	17314.05037	-180	22.58	22.58	45.17	2860	58
36724.54492	18730.95037	-181	24.44	24.44	48.89	1738	58
1592.544915	19115.95037	-73	19.92	19.92	39.85	2605	58
8843.344915	19355.35037	-76	11.28	11.28	22.56	4300	58
23307.34492	20220.05037	-7	31.53	31.53	63.07	1325	58
766.7449154	21324.35037	286	19.33	19.33	38.67	4432	58
10012.64492	22142.35037	-210	33.37	33.37	66.74	1320	58
4362.344915	22664.55037	-125	10.15	10.15	20.30	6797	58
16276.94492	22715.25037	-58	20.11	20.11	40.22	3245	58
10856.14492	23348.65037	-110	35.70	35.70	71.40	1488	58
27572.14492	23914.05037	255	21.05	21.05	42.11	3994	58
8421.844915	24267.65037	-273	27.08	27.08	54.16	2663	58
16769.24492	24542.15037	-113	8.43	8.43	16.86	12188	58
7594.944915	25594.95037	-20	27.53	27.53	55.06	1775	58
692.8449154	26063.15037	18	38.01	38.01	76.02	1310	58
18060.84492	27903.15037	-195	42.60	42.60	85.20	1114	58
21094.54492	28177.55037	93	14.62	14.62	29.25	4998	58
32677.44492	28515.55037	-4	28.28	28.28	56.57	1044	58
35295.04492	29415.35037	64	22.11	22.11	44.23	2520	58
6757.744915	30990.95037	-374	15.68	15.68	31.37	9206	58
19732.64492	31021.65037	-150	19.05	19.05	38.10	2836	58
32950.44492	31651.25037	-240	22.73	22.73	45.45	2540	58
14028.04492	31509.15037	-184	21.71	21.71	43.43	2247	58
26156.44492	32231.05037	-216	29.58	29.58	59.16	1384	58
24835.14492	32514.35037	-254	35.68	35.68	71.36	1784	58
4759.644915	35225.05037	78	26.05	26.05	52.09	2416	58
26030.34492	36275.75037	-227	26.33	26.33	52.66	3274	58
40675.24492	37641.45037	250	37.28	37.28	74.56	1236	58
37567.34492	39732.55037	-71	22.91	22.91	45.83	2283	58
21930.44869	3482.349035	122	37.11	37.11	74.23	1016	66
1669.64869	3737.549035	121	28.10	28.10	56.19	1770	66
8100.34869	4478.149035	-213	18.06	18.06	36.13	4845	66
18336.14869	4268.849035	-169	38.01	38.01	76.02	1092	66
26105.74869	5644.449035	-84	32.95	32.95	65.89	1761	66
17901.74869	5867.949035	-190	25.98	25.98	51.95	1710	66
20031.04869	5879.649035	-286	6.85	6.85	13.71	17561	66
2023.74869	6374.149035	-393	58.62	58.62	117.23	1032	66
26726.84869	6356.049035	-39	9.84	9.84	19.69	8453	66
5339.44869	7081.349035	-276	22.68	22.68	45.36	2030	66
22869.54869	7624.749035	-12	19.95	19.95	39.89	2417	66
37535.34869	8693.149035	72	33.68	33.68	67.35	1151	66
20564.04869	8966.349035	-4	9.77	9.77	19.55	6446	66
11540.64869	9572.449035	-235	11.00	11.00	22.00	8865	66
14239.24869	9976.149035	-107	7.44	7.44	14.88	14293	66
6595.84869	10109.14904	-386	26.99	26.99	53.98	2071	66
12957.94869	10399.94904	-124	29.74	29.74	59.49	1910	66
16610.54869	10722.74904	8	19.95	19.95	39.89	2387	66
15865.84869	11932.04904	-323	20.14	20.14	40.27	3305	66
530.6486898	13811.44904	-80	11.68	11.68	23.36	8305	66
28673.54869	14679.14904	-60	16.93	16.93	33.86	3944	66
12021.54869	17824.24904	-196	32.17	32.17	64.34	1381	66
34902.94869	18371.14904	46	18.06	18.06	36.13	3842	66
38226.54869	19107.74904	291	34.24	34.24	68.48	1407	66
14458.84869	19562.04904	271	15.87	15.87	31.75	3646	66
14938.24869	20382.64904	254	45.76	45.76	91.52	1026	66
10302.14869	20506.64904	-260	26.82	26.82	53.65	2083	66
37030.64869	20570.74904	-105	28.38	28.38	56.76	1886	66
4011.44869	21422.64904	-88	16.70	16.70	33.39	4259	66
14972.24869	21612.14904	-76	12.13	12.13	24.26	3390	66
26914.04869	21882.24904	-258	32.12	32.12	64.24	1646	66
38358.24869	22618.04904	363	52.07	52.07	104.14	1390	66
15958.84869	23361.14904	-210	28.75	28.75	57.51	1818	66
9217.64869	23644.84904	-41	11.26	11.26	22.51	8866	66
15191.14869	23548.74904	-274	12.25	12.25	24.49	6654	66
7561.64869	24486.74904	-318	20.61	20.61	41.21	3902	66
23458.94869	24774.84904	268	37.89	37.89	75.78	1726	66
30779.44869	24830.24904	-29	21.15	21.15	42.30	1787	66
10765.64869	26640.74904	-257	23.08	23.08	46.16	2640	66
528.2486898	27492.74904	67	31.46	31.46	62.93	1084	66
6951.34869	28008.84904	-40	23.08	23.08	46.16	2588	66
30683.04869	30934.84904	84	19.71	19.71	39.42	2889	66
28229.94869	32335.34904	346	39.16	39.16	78.33	1549	66
8694.34869	34683.94904	-172	30.94	30.94	61.89	1261	66
6768.44869	34906.14904	340	41.52	41.52	83.04	1218	66
582.9486898	36093.24904	145	26.16	26.16	52.33	1866	66
14551.54869	37767.74904	-136	35.84	35.84	71.69	1682	66
10607.14869	38720.54904	-190	31.23	31.23	62.45	1853	66
23163.24869	39011.94904	-121	33.06	33.06	66.13	1193	66
36802.94869	38905.04904	-346	17.24	17.24	34.48	6294	66
23254.04869	39700.54904	-109	25.53	25.53	51.06	1371	66
6255.74869	40394.84904	-388	52.89	52.89	105.79	1089	66
20849.05246	1170.047705	-258	19.90	19.90	39.80	2778	74
30125.15246	1844.847705	-225	15.64	15.64	31.27	5216	74
28392.85246	2320.047705	-242	32.31	32.31	64.62	1405	74
39654.45246	2674.747705	396	60.43	60.43	120.86	1005	74
35265.35246	3252.347705	-204	36.67	36.67	73.33	1414	74
36306.55246	3506.247705	-308	38.57	38.57	77.15	1136	74
33025.95246	4032.347705	-221	52.16	52.16	104.33	1099	74
20920.25246	4736.347705	380	29.91	29.91	59.82	1869	74
5539.552464	6257.347705	-229	28.80	28.80	57.60	2187	74
3846.752464	7261.347705	307	15.73	15.73	31.46	6193	74
33079.55246	7927.047705	-240	31.67	31.67	63.35	1185	74
13013.95246	8554.047705	34	23.50	23.50	47.01	2536	74
11014.85246	8950.147705	-69	30.83	30.83	61.65	1215	74
31757.55246	9980.047705	-298	16.93	16.93	33.86	4940	74
18463.85246	10618.2477	305	25.48	25.48	50.96	2316	74
36485.35246	10818.9477	-45	27.93	27.93	55.86	1862	74
13079.95246	11557.7477	-275	30.38	30.38	60.76	1493	74
11693.75246	11637.4477	-155	10.83	10.83	21.67	8745	74
36419.95246	12192.6477	36	29.58	29.58	59.16	1603	74
31664.95246	14065.7477	113	24.02	24.02	48.04	1596	74
14808.85246	14421.9477	314	20.77	20.77	41.54	2731	74
13245.85246	15263.7477	259	18.44	18.44	36.88	3425	74
24758.75246	17149.7477	-205	36.43	36.43	72.86	1414	74
17244.95246	19623.5477	-122	29.67	29.67	59.35	1388	74
13807.85246	19962.6477	278	7.58	7.58	15.17	15111	74
20169.65246	20387.9477	2	25.74	25.74	51.48	1574	74
3617.152464	21182.8477	98	13.14	13.14	26.28	7467	74
8357.552464	21539.4477	-279	13.00	13.00	26.00	9104	74
29177.65246	22238.2477	-8	21.24	21.24	42.48	1304	74
21378.05246	22901.7477	-11	24.04	24.04	48.09	1240	74
14025.65246	22981.5477	-53	17.97	17.97	35.94	2447	74
18228.65246	23236.4477	54	30.80	30.80	61.61	1036	74
17410.05246	25073.2477	-359	57.58	57.58	115.16	1353	74
33011.15246	25662.5477	-398	48.58	48.58	97.17	1209	74
27272.85246	27044.6477	38	38.48	38.48	76.96	1162	74
40621.75246	28166.0477	257	23.97	23.97	47.95	2246	74
3100.652464	28662.6477	17	36.20	36.20	72.39	1333	74
1168.052464	29623.9477	166	28.99	28.99	57.98	1490	74
33210.05246	29592.4477	-27	23.83	23.83	47.67	1978	74
23448.65246	30798.8477	-282	26.05	26.05	52.09	2819	74
7811.152464	30763.5477	-31	32.31	32.31	64.62	1897	74
1035.752464	31192.1477	-1	29.08	29.08	58.17	1314	74
6644.752464	31156.7477	-321	37.11	37.11	74.23	1368	74
14608.95246	31747.6477	-120	15.12	15.12	30.24	3928	74
6486.352464	33036.2477	-32	39.23	39.23	78.47	1038	74
14697.95246	33565.5477	298	21.03	21.03	42.06	4373	74
40382.05246	34871.7477	-186	36.74	36.74	73.48	1200	74
12274.75246	37795.4477	69	27.13	27.13	54.26	1588	74
17990.25246	38016.2477	-301	32.43	32.43	64.86	1534	74
21970.85246	40102.0477	190	25.65	25.65	51.29	1158	74
19628.85624	2634.146374	-218	30.85	30.85	61.70	1429	82
30235.95624	3563.146374	-398	58.43	58.43	116.86	1122	82
29108.75624	3615.446374	-305	34.08	34.08	68.15	1475	82
32998.25624	3972.046374	-88	32.92	32.92	65.85	1318	82
23837.05624	3926.746374	-3	8.74	8.74	17.47	10017	82
39008.35624	4486.246374	-227	27.39	27.39	54.78	1461	82
23448.15624	4880.946374	292	40.48	40.48	80.96	1139	82
29355.75624	5329.446374	-132	25.32	25.32	50.63	3327	82
27268.85624	5444.046374	-210	26.56	26.56	53.13	1840	82
4953.056239	5981.946374	391	50.40	50.40	100.79	1035	82
12432.65624	8760.546374	-320	47.03	47.03	94.06	1088	82
19434.05624	9788.846374	-173	16.41	16.41	32.83	2899	82
33200.45624	10368.84637	-72	33.79	33.79	67.59	1129	82
3976.356239	10573.24637	-284	16.51	16.51	33.02	4556	82
38510.95624	10614.94637	-350	24.61	24.61	49.22	2744	82
14250.35624	10824.74637	-149	25.50	25.50	51.01	1669	82
12990.95624	11233.74637	-272	21.71	21.71	43.43	2978	82
28356.15624	11337.74637	-58	34.43	34.43	68.86	1055	82
24282.95624	11538.54637	-287	28.35	28.35	56.71	2234	82
21743.35624	12165.34637	43	14.65	14.65	29.30	5517	82
12677.45624	12366.94637	-31	25.34	25.34	50.68	1757	82
27186.35624	12480.44637	-123	12.91	12.91	25.81	7545	82
24958.85624	13053.74637	-173	18.20	18.20	36.41	4163	82
33586.35624	12919.14637	247	21.24	21.24	42.48	2521	82
10878.05624	13217.64637	-117	11.87	11.87	23.74	4437	82
14383.55624	13682.44637	194	10.62	10.62	21.24	7234	82
17816.95624	14317.04637	201	19.57	19.57	39.14	3997	82
28788.85624	14772.74637	-83	24.66	24.66	49.31	1539	82
11873.05624	14934.14637	-65	26.85	26.85	53.69	1611	82
36700.85624	15850.84637	319	23.86	23.86	47.71	3848	82
10461.65624	15757.74637	-60	34.71	34.71	69.43	1578	82
13816.05624	15855.84637	-281	17.54	17.54	35.09	6072	82
35028.75624	15739.74637	99	16.25	16.25	32.50	3958	82
35957.15624	16192.64637	-71	37.63	37.63	75.27	1279	82
33185.55624	16812.24637	-178	21.81	21.81	43.61	3303	82
20989.25624	17663.24637	223	38.03	38.03	76.07	1256	82
16847.45624	17871.14637	64	12.88	12.88	25.76	4396	82
13899.85624	18856.34637	-330	18.39	18.39	36.79	4996	82
2173.156239	19491.44637	-146	38.53	38.53	77.06	1016	82
15598.35624	21092.54637	99	12.29	12.29	24.59	5804	82
6205.056239	21735.14637	208	29.44	29.44	58.88	1303	82
16301.85624	22039.84637	-397	15.80	15.80	31.60	7775	82
2016.456239	22475.74637	-20	19.50	19.50	39.00	4188	82
26597.75624	22590.44637	278	23.50	23.50	47.01	1629	82
22541.65624	22635.34637	394	34.01	34.01	68.01	2221	82
17302.15624	25182.94637	54	40.44	40.44	80.87	1224	82
27378.25624	25327.94637	-109	17.10	17.10	34.19	5058	82
688.6562385	25937.54637	-199	27.51	27.51	55.01	1703	82
40602.55624	28208.64637	127	19.64	19.64	39.28	2161	82
6502.756239	28405.34637	103	29.30	29.30	58.59	2031	82
23269.45624	29640.84637	-207	26.75	26.75	53.51	1886	82
5703.556239	30345.34637	-209	36.03	36.03	72.06	1166	82
36302.75624	30572.54637	-176	27.55	27.55	55.11	1813	82
11493.45624	32118.54637	265	20.61	20.61	41.21	2461	82
23384.35624	32390.94637	96	21.60	21.60	43.19	2479	82
23145.05624	33274.14637	-208	42.15	42.15	84.31	1002	82
8803.856239	34776.24637	105	47.95	47.95	95.90	1107	82
23814.25624	35255.24637	-398	14.27	14.27	28.54	10008	82
15699.05624	37302.54637	308	28.64	28.64	57.27	1878	82
2219.556239	37397.84637	-209	42.46	42.46	84.92	1280	82
779.1600129	516.1450434	-141	19.99	19.99	39.99	1869	90
4838.560013	957.6450434	224	39.82	39.82	79.65	1053	90
1755.060013	2224.845043	-191	26.16	26.16	52.33	1486	90
12327.06001	3096.145043	-109	24.70	24.70	49.41	1942	90
26999.86001	3145.745043	20	34.48	34.48	68.95	1065	90
19580.96001	3226.945043	-108	17.71	17.71	35.42	3206	90
23851.56001	3899.045043	-21	10.36	10.36	20.72	7292	90
20287.16001	3903.745043	3	20.82	20.82	41.64	2651	90
22811.96001	6192.845043	6	17.69	17.69	35.37	1847	90
37815.86001	6266.245043	-268	24.02	24.02	48.04	2592	90
25507.06001	6425.345043	-111	9.56	9.56	19.12	9733	90
17502.16001	7304.645043	-59	39.87	39.87	79.74	1024	90
15107.16001	8692.845043	-304	10.41	10.41	20.82	6000	90
39425.26001	8724.945043	-339	39.26	39.26	78.52	1436	90
5924.060013	9264.545043	-141	25.01	25.01	50.02	1645	90
31834.46001	9344.445043	-167	29.23	29.23	58.45	1435	90
22387.66001	9941.445043	-65	17.73	17.73	35.47	3730	90
5155.260013	10761.84504	-55	38.41	38.41	76.82	1557	90
31804.46001	10876.84504	-176	34.05	34.05	68.11	1227	90
24395.46001	11120.54504	-60	13.94	13.94	27.88	6970	90
11096.76001	11490.44504	347	35.65	35.65	71.31	1533	90
15883.96001	12004.54504	-262	14.98	14.98	29.96	6652	90
24951.76001	13075.94504	-228	14.32	14.32	28.64	4239	90
38896.66001	13374.14504	-369	58.05	58.05	116.10	1125	90
31146.56001	13683.74504	-264	46.46	46.46	92.93	1254	90
24648.46001	13836.74504	-232	14.15	14.15	28.31	5716	90
9547.560013	14339.24504	-174	38.25	38.25	76.49	1183	90
26135.76001	15252.34504	90	24.09	24.09	48.18	1857	90
32194.86001	15070.14504	73	35.44	35.44	70.89	1183	90
12183.26001	15634.84504	-138	7.39	7.39	14.79	14920	90
15888.06001	15928.84504	165	6.66	6.66	13.33	18092	90
10329.76001	16205.44504	-161	36.93	36.93	73.85	1285	90
19341.86001	17294.64504	-339	35.80	35.80	71.59	1500	90
34094.46001	18715.74504	-324	40.44	40.44	80.87	2049	90
17126.76001	19558.94504	-98	21.31	21.31	42.63	2674	90
16210.76001	19643.54504	-395	39.07	39.07	78.14	1680	90
12985.96001	20401.74504	302	42.60	42.60	85.20	1323	90
22127.56001	20768.54504	105	26.71	26.71	53.41	1170	90
13406.86001	21420.84504	-347	55.98	55.98	111.96	1279	90
24751.56001	21438.14504	131	26.82	26.82	53.65	1154	90
7545.460013	22226.14504	-148	22.51	22.51	45.03	1670	90
34546.86001	22207.24504	157	34.90	34.90	69.80	1056	90
6821.060013	22488.44504	-44	14.93	14.93	29.86	3805	90
34882.56001	23266.14504	360	20.51	20.51	41.02	5759	90
17343.56001	25226.24504	392	36.17	36.17	72.35	1811	90
8508.560013	26372.24504	207	31.20	31.20	62.41	1207	90
10477.76001	26935.14504	283	17.78	17.78	35.56	4926	90
35554.46001	27738.54504	-42	37.26	37.26	74.51	1171	90
2989.960013	27937.14504	352	30.73	30.73	61.47	1923	90
31006.66001	29565.74504	0	15.97	15.97	31.93	2773	90
22673.56001	30676.14504	178	18.46	18.46	36.93	2719	90
20484.56001	31271.44504	-267	51.39	51.39	102.77	1018	90
30667.06001	32371.24504	101	15.17	15.17	30.33	3920	90
2992.660013	32800.64504	336	33.46	33.46	66.93	1391	90
23662.56001	34045.94504	143	8.01	8.01	16.01	13099	90
29643.96001	34158.64504	-69	32.99	32.99	65.99	1345	90
6324.560013	34619.14504	236	42.06	42.06	84.12	1062	90
13543.06001	34776.94504	-127	28.94	28.94	57.89	1524	90
39841.56001	35556.94504	-254	33.77	33.77	67.54	1648	90
648.3600129	36153.44504	68	14.67	14.67	29.34	5058	90
36654.96001	36450.84504	-179	34.64	34.64	69.28	1491	90
3485.360013	37269.04504	-127	14.72	14.72	29.44	6167	90
40860.06001	38576.34504	357	31.96	31.96	63.91	2704	90
36884.96001	38971.04504	-206	28.31	28.31	56.61	1428	90
25476.86001	39593.34504	140	27.91	27.91	55.81	1463	90
39699.76001	39887.44504	-202	30.10	30.10	60.19	1846	90
785.2637873	492.7437128	92	34.90	34.90	69.80	1018	98
20449.26379	1558.643713	-58	18.86	18.86	37.73	2781	98
25112.46379	1477.243713	-53	26.82	26.82	53.65	1700	98
35356.86379	1684.143713	-300	43.26	43.26	86.52	1217	98
28482.26379	1935.543713	-192	19.90	19.90	39.80	2380	98
20332.56379	2934.943713	-359	34.48	34.48	68.95	2251	98
25467.26379	2828.543713	-7	10.76	10.76	21.52	7186	98
19464.66379	3227.543713	-260	28.17	28.17	56.33	1844	98
21496.56379	3191.943713	-170	22.02	22.02	44.04	3407	98
30727.06379	3136.843713	-157	26.47	26.47	52.94	1944	98
18175.06379	3411.343713	-134	33.11	33.11	66.22	1134	98
2567.263787	3551.243713	-195	22.16	22.16	44.32	4899	98
7202.663787	3569.143713	-256	34.62	34.62	69.24	1247	98
4936.463787	4186.843713	-64	22.09	22.09	44.18	2649	98
3179.363787	4588.543713	227	30.87	30.87	61.75	1402	98
5566.963787	5115.543713	-102	25.98	25.98	51.95	1744	98
17549.56379	7753.143713	69	6.83	6.83	13.66	10229	98
27514.46379	7728.943713	70	16.72	16.72	33.44	2118	98
28490.16379	7880.143713	53	21.78	21.78	43.57	1718	98
15074.66379	8674.243713	-271	12.48	12.48	24.96	4912	98
21375.56379	8867.043713	98	21.88	21.88	43.76	1317	98
22380.16379	8814.343713	-365	17.31	17.31	34.62	5608	98
30935.16379	8769.143713	320	29.56	29.56	59.11	1516	98
24769.06379	9350.743713	-2	18.37	18.37	36.74	2351	98
35753.06379	10222.84371	142	30.94	30.94	61.89	1253	98
37576.76379	10860.84371	25	25.86	25.86	51.72	1208	98
5197.463787	11469.94371	46	31.70	31.70	63.40	1232	98
24251.86379	11638.74371	-86	19.10	19.10	38.20	2672	98
31176.96379	13932.44371	-230	50.54	50.54	101.08	1004	98
13812.56379	14983.94371	-148	19.97	19.97	39.94	2779	98
12035.66379	15352.94371	-338	25.25	25.25	50.49	3571	98
38491.06379	15812.24371	329	35.28	35.28	70.56	1322	98
40664.66379	15856.44371	-316	34.92	34.92	69.85	1627	98
34911.46379	18304.24371	-10	16.39	16.39	32.78	4177	98
10982.26379	18752.14371	-105	15.02	15.02	30.05	2485	98
1692.163787	19213.44371	-87	37.02	37.02	74.04	1035	98
6426.763787	19379.74371	-151	25.46	25.46	50.92	2843	98
10306.86379	20508.44371	-205	17.03	17.03	34.05	4281	98
15255.46379	24357.04371	-353	20.51	20.51	41.02	3483	98
26279.56379	25524.54371	-264	38.22	38.22	76.44	1081	98
30401.56379	25770.74371	-320	28.31	28.31	56.61	1587	98
1379.963787	26476.34371	56	28.87	28.87	57.74	1738	98
26091.46379	26702.74371	-161	19.43	19.43	38.86	3040	98
19883.56379	27800.14371	-121	39.26	39.26	78.52	1281	98
11907.16379	28671.54371	-186	23.10	23.10	46.21	1971	98
24235.86379	31502.34371	-128	30.29	30.29	60.57	1058	98
14429.06379	32538.64371	180	10.64	10.64	21.29	11872	98
13239.06379	35551.14371	-73	21.34	21.34	42.67	1576	98
24481.76379	39464.44371	-382	11.56	11.56	23.13	12761	98
34097.26379	39842.34371	-44	12.62	12.62	25.25	5710	98
14900.46379	39982.64371	-243	28.42	28.42	56.85	2277	98
34694.36756	3685.842382	-318.103	61.49	61.49	122.98	1216	106
25497.16756	4358.942382	-206.103	18.68	18.68	37.35	2637	106
3247.067562	4565.242382	186.897	30.21	30.21	60.43	1479	106
3299.067562	6084.042382	99.8975	19.62	19.62	39.23	1827	106
26592.06756	6508.442382	177.897	30.50	30.50	60.99	1183	106
17532.16756	7738.542382	48.8975	13.71	13.71	27.41	3076	106
28475.46756	7820.442382	52.8975	26.31	26.31	52.61	1419	106
37550.36756	8669.642382	-31.1025	30.85	30.85	61.70	1312	106
20745.96756	9983.342382	303.897	20.14	20.14	40.27	4156	106
16723.66756	10604.64238	94.8975	14.70	14.70	29.39	3288	106
19352.06756	11290.84238	376.897	26.59	26.59	53.18	3166	106
26786.56756	11859.14238	-107.103	12.93	12.93	25.86	5692	106
29042.16756	12520.14238	216.897	37.02	37.02	74.04	1108	106
18382.66756	12728.74238	183.897	18.18	18.18	36.36	3310	106
21553.26756	12724.84238	-234.103	28.28	28.28	56.57	1727	106
27814.66756	13861.94238	-205.103	21.15	21.15	42.30	2170	106
35078.16756	15745.44238	98.8975	28.12	28.12	56.24	1528	106
14127.26756	15958.54238	-7.10254	12.67	12.67	25.34	5089	106
6709.167562	18275.24238	-20.1025	29.53	29.53	59.06	2329	106
15199.46756	19401.64238	-256.103	17.36	17.36	34.71	6808	106
18416.16756	20693.94238	-58.1025	13.21	13.21	26.42	5258	106
6239.267562	21755.74238	300.897	25.08	25.08	50.16	2491	106
26586.76756	22583.94238	275.897	19.83	19.83	39.66	3600	106
13308.36756	22590.64238	-334.103	22.51	22.51	45.03	3883	106
21377.76756	22940.24238	-62.1025	22.89	22.89	45.78	1869	106
12176.66756	23147.64238	-376.103	26.85	26.85	53.69	2019	106
18131.76756	23190.94238	343.897	17.97	17.97	35.94	4281	106
26187.36756	23368.84238	-138.103	10.43	10.43	20.87	7171	106
19336.26756	23807.94238	77.8975	17.95	17.95	35.89	3243	106
10386.96756	24343.54238	-338.103	16.98	16.98	33.96	4662	106
16235.16756	24720.64238	-110.103	12.13	12.13	24.26	6885	106
5340.667562	25240.04238	154.897	30.78	30.78	61.56	1526	106
18351.46756	25056.64238	328.897	15.66	15.66	31.32	3869	106
9744.967562	29288.44238	304.897	35.77	35.77	71.54	1263	106
24211.86756	31550.94238	-161.103	17.05	17.05	34.10	5173	106
30552.76756	32355.04238	357.897	34.88	34.88	69.76	1310	106
13668.46756	32552.14238	-334.103	26.16	26.16	52.33	3118	106
23146.56756	33443.34238	-202.103	25.93	25.93	51.86	1817	106
12310.56756	35280.74238	-346.103	29.60	29.60	59.20	1752	106
15768.46756	35618.84238	307.897	33.46	33.46	66.93	1532	106
18117.16756	37104.84238	-306.103	31.16	31.16	62.31	1590	106
40866.46756	36847.24238	121.897	39.94	39.94	79.88	1030	106
7627.567562	37093.94238	-384.103	57.46	57.46	114.92	1153	106
27045.86756	38675.44238	371.897	39.49	39.49	78.99	1588	106
11018.86756	39811.54238	-13.1025	20.79	20.79	41.59	1642	106
5019.371336	724.1410517	-243.376	36.48	36.48	72.96	1443	114
1698.771336	2176.541052	-192.376	34.76	34.76	69.52	1540	114
4617.271336	2221.941052	-102.376	8.62	8.62	17.24	8904	114
30147.57134	3910.541052	-133.376	25.39	25.39	50.77	1544	114
27619.97134	4176.641052	-293.376	10.15	10.15	20.30	11881	114
4964.071336	4205.141052	72.624	11.07	11.07	22.14	6612	114
13502.87134	6007.241052	-95.376	13.92	13.92	27.84	4174	114
2081.071336	6230.241052	-195.376	26.99	26.99	53.98	1764	114
37981.67134	6270.141052	268.624	29.37	29.37	58.73	2372	114
24050.77134	6986.841052	-19.376	17.26	17.26	34.52	3335	114
15931.67134	7606.141052	-261.376	15.97	15.97	31.93	3091	114
24980.67134	7666.341052	384.624	9.68	9.68	19.36	14351	114
13886.47134	8740.441052	63.624	11.52	11.52	23.03	6415	114
20910.37134	8561.941052	-88.376	31.70	31.70	63.40	1569	114
18046.17134	9215.841052	-84.376	13.26	13.26	26.52	7053	114
25478.47134	9312.241052	-147.376	43.05	43.05	86.10	1012	114
30081.77134	9373.241052	-147.376	29.58	29.58	59.16	1507	114
4883.871336	10318.34105	-97.376	24.68	24.68	49.36	1648	114
18048.37134	11912.24105	-338.376	31.77	31.77	63.54	2086	114
10726.27134	12021.24105	-213.376	13.97	13.97	27.93	4514	114
29099.87134	12527.84105	125.624	16.53	16.53	33.06	3201	114
39860.07134	13401.64105	-140.376	9.14	9.14	18.27	11588	114
26113.97134	15352.54105	-84.376	37.16	37.16	74.32	1517	114
26866.67134	15795.24105	271.624	12.72	12.72	25.43	5941	114
15220.77134	16661.54105	107.624	29.11	29.11	58.22	1428	114
21920.97134	16720.44105	52.624	8.38	8.38	16.77	8553	114
9708.171336	17172.44105	-63.376	19.71	19.71	39.42	2033	114
17682.67134	17239.04105	133.624	36.13	36.13	72.25	1238	114
18826.87134	17764.24105	-107.376	37.96	37.96	75.93	1035	114
27239.07134	18397.04105	35.624	15.99	15.99	31.98	3322	114
20918.37134	19469.84105	-203.376	18.37	18.37	36.74	2722	114
1539.671336	19618.14105	-195.376	45.73	45.73	91.47	1104	114
7827.371336	19699.74105	-114.376	26.07	26.07	52.14	1325	114
17018.47134	20357.74105	-319.376	9.70	9.70	19.41	11573	114
30616.77134	20261.44105	53.624	13.59	13.59	27.18	4487	114
14087.67134	21602.94105	-50.376	21.50	21.50	43.00	2041	114
6862.971336	22584.34105	-75.376	17.31	17.31	34.62	2945	114
16825.77134	22685.04105	-359.376	12.34	12.34	24.68	10047	114
37153.97134	23398.14105	-121.376	27.95	27.95	55.91	1522	114
16236.57134	23854.04105	-237.376	18.68	18.68	37.35	5199	114
5316.171336	25303.94105	240.624	29.23	29.23	58.45	1836	114
2004.171336	27330.14105	-205.376	32.08	32.08	64.15	1508	114
18206.37134	27972.84105	-19.376	27.34	27.34	54.68	1848	114
1992.271336	28180.14105	-223.376	42.98	42.98	85.96	1209	114
23063.57134	30142.84105	45.624	26.68	26.68	53.36	1156	114
22448.07134	30677.34105	-291.376	20.77	20.77	41.54	2488	114
9710.571336	31499.24105	228.624	12.36	12.36	24.73	6566	114
14656.37134	32581.14105	-108.376	20.65	20.65	41.31	4369	114
3166.771336	33585.24105	290.624	36.01	36.01	72.02	2011	114
4778.971336	35201.94105	-305.376	45.55	45.55	91.09	1212	114
10784.27134	35539.84105	-25.376	7.80	7.80	15.59	9867	114
35970.07134	36875.94105	93.624	31.84	31.84	63.68	1393	114
11473.07134	37894.34105	-374.376	39.54	39.54	79.08	1491	114
40782.57134	38481.24105	-375.376	51.88	51.88	103.76	1178	114
1016.47511	866.7397211	301.351	39.38	39.38	78.75	1071	122
18735.67511	1468.539721	-323.649	30.38	30.38	60.76	1792	122
37924.37511	2175.139721	-218.649	39.35	39.35	78.70	1345	122
4664.67511	2299.039721	-143.649	28.21	28.21	56.43	1529	122
3891.67511	2626.139721	230.351	24.07	24.07	48.14	3771	122
25869.77511	3303.239721	-209.649	27.77	27.77	55.53	1721	122
25000.77511	3563.539721	-390.649	25.13	25.13	50.26	2659	122
21262.77511	3917.839721	-214.649	36.22	36.22	72.44	1163	122
27636.97511	4172.839721	-302.649	21.38	21.38	42.77	2380	122
2934.47511	4328.439721	20.3506	23.93	23.93	47.85	1382	122
16011.27511	4483.939721	-255.649	49.01	49.01	98.02	1086	122
17161.77511	4521.239721	-29.6494	32.03	32.03	64.06	1037	122
17847.27511	5958.839721	-318.649	23.41	23.41	46.82	2350	122
28404.67511	6220.039721	-52.6494	21.38	21.38	42.77	2125	122
26749.37511	6400.539721	-70.6494	28.66	28.66	57.32	1505	122
27578.37511	6955.339721	291.351	31.46	31.46	62.93	1574	122
32967.57511	7076.139721	-336.649	24.96	24.96	49.93	2832	122
15943.07511	7570.539721	-308.649	15.38	15.38	30.76	3703	122
12583.37511	8399.739721	-376.649	36.34	36.34	72.68	1639	122
13961.77511	8771.439721	89.3506	19.24	19.24	38.48	2381	122
7181.37511	9030.839721	-183.649	34.67	34.67	69.33	1239	122
22248.57511	9040.139721	-103.649	33.89	33.89	67.78	1244	122
18029.37511	9214.439721	-262.649	17.73	17.73	35.47	5010	122
27299.97511	10111.93972	-83.6494	13.12	13.12	26.23	4289	122
32358.17511	10535.33972	77.3506	40.32	40.32	80.64	1002	122
5129.07511	13395.03972	-224.649	33.18	33.18	66.36	2076	122
9837.37511	13864.63972	-354.649	30.78	30.78	61.56	2040	122
13880.97511	14773.63972	-26.6494	12.93	12.93	25.86	2970	122
22992.67511	16619.83972	-84.6494	26.31	26.31	52.61	2129	122
9645.57511	17153.53972	-162.649	26.64	26.64	53.27	1661	122
16005.87511	17678.33972	-140.649	10.46	10.46	20.91	8632	122
12085.77511	18537.43972	-243.649	20.51	20.51	41.02	2118	122
13802.87511	19969.03972	96.3506	11.66	11.66	23.31	5121	122
15413.67511	21077.93972	377.351	29.25	29.25	58.50	1888	122
28435.87511	20950.33972	338.351	37.28	37.28	74.56	1221	122
27941.27511	21961.13972	-307.649	32.33	32.33	64.67	1408	122
9051.37511	22945.23972	-61.6494	11.21	11.21	22.42	8345	122
21398.17511	22947.93972	114.351	26.42	26.42	52.85	1926	122
20115.07511	23245.73972	-198.649	15.75	15.75	31.51	4419	122
9620.87511	23857.53972	-13.6494	30.59	30.59	61.18	1798	122
17327.37511	24651.83972	-391.649	20.56	20.56	41.12	3523	122
37253.67511	24938.63972	-206.649	30.47	30.47	60.95	1068	122
6694.27511	28232.93972	149.351	33.32	33.32	66.65	1157	122
19033.47511	28921.13972	76.3506	33.32	33.32	66.65	1590	122
11363.77511	29790.33972	-341.649	24.70	24.70	49.41	2537	122
9324.57511	31258.33972	-11.6494	32.00	32.00	64.01	1246	122
8302.57511	31720.43972	-362.649	40.29	40.29	80.59	1470	122
34863.37511	35545.53972	-290.649	38.43	38.43	76.87	2007	122
3812.87511	36578.23972	-125.649	55.53	55.53	111.06	1002	122
1521.57511	36940.93972	89.3506	33.16	33.16	66.32	1422	122
3610.97511	37527.73972	-114.649	21.97	21.97	43.94	2572	122
12150.47511	37831.83972	301.351	32.57	32.57	65.14	1354	122
39793.27511	39796.63972	111.351	28.94	28.94	57.89	1739	122
38193.67511	40188.13972	37.3506	29.25	29.25	58.50	1507	122
33001.57888	1899.23839	-374.923	45.80	45.80	91.61	1209	130
3097.878885	2197.93839	-76.9228	20.79	20.79	41.59	2981	130
3470.478885	5159.63839	264.077	30.78	30.78	61.56	1432	130
17743.77888	5343.33839	-71.9228	20.54	20.54	41.07	1714	130
36624.97888	7915.73839	-301.923	39.96	39.96	79.93	1952	130
24126.37888	9168.43839	147.077	10.31	10.31	20.63	6760	130
13231.07888	9322.73839	-256.923	39.73	39.73	79.46	1349	130
20936.77888	9564.33839	-50.9228	30.54	30.54	61.09	2601	130
826.0788847	9859.73839	-13.9228	14.91	14.91	29.81	2883	130
3821.378885	10031.43839	284.077	22.44	22.44	44.89	2963	130
6545.178885	10274.93839	-351.923	45.69	45.69	91.37	1023	130
28319.87888	10326.23839	393.077	32.95	32.95	65.89	1738	130
11515.97888	11561.73839	-25.9228	17.33	17.33	34.67	3927	130
40052.87888	12147.93839	-250.923	42.55	42.55	85.11	1043	130
34853.37888	12624.73839	0.0771728	30.59	30.59	61.18	1100	130
14736.67888	12697.53839	388.077	22.40	22.40	44.79	4296	130
37305.77888	17380.43839	-134.923	28.80	28.80	57.60	1188	130
7340.178885	17711.53839	-226.923	44.04	44.04	88.08	1324	130
22111.57888	18055.53839	243.077	38.90	38.90	77.81	1009	130
10290.17888	18527.33839	-84.9228	32.55	32.55	65.09	1369	130
12204.37888	18971.23839	-53.9228	11.78	11.78	23.55	4239	130
27973.67888	19361.03839	194.077	20.32	20.32	40.65	2312	130
11941.17888	20043.33839	152.077	18.46	18.46	36.93	4104	130
26847.57888	20050.13839	-137.923	47.05	47.05	94.11	1046	130
30613.87888	20252.33839	-5.92283	13.16	13.16	26.33	4211	130
17175.67888	20587.53839	-200.923	20.75	20.75	41.50	3374	130
4972.878885	20793.23839	383.077	53.25	53.25	106.49	1010	130
32707.47888	24533.03839	-91.9228	24.33	24.33	48.65	2585	130
7870.078885	25253.63839	33.0772	33.06	33.06	66.13	1053	130
3368.678885	25665.03839	-66.9228	27.86	27.86	55.72	1611	130
16863.47888	25331.63839	-274.923	38.32	38.32	76.63	1423	130
41251.57888	26270.83839	-215.923	34.38	34.38	68.77	1358	130
7370.078885	26780.43839	95.0772	33.09	33.09	66.18	1011	130
9152.978885	27706.43839	25.0772	44.72	44.72	89.44	1337	130
308.1788847	28089.73839	334.077	36.24	36.24	72.49	1286	130
18204.07888	28019.93839	-323.923	12.62	12.62	25.25	10275	130
8493.578885	30344.83839	394.077	24.63	24.63	49.27	3117	130
24676.47888	30762.33839	85.0772	25.22	25.22	50.44	2333	130
12817.27888	30913.23839	-211.923	45.45	45.45	90.90	1464	130
35667.27888	31042.53839	-105.923	16.67	16.67	33.35	3806	130
10133.67888	32337.33839	-156.923	11.80	11.80	23.60	5964	130
30584.47888	32400.03839	261.077	22.75	22.75	45.50	2012	130
15526.37888	34591.63839	-44.9228	26.28	26.28	52.56	1847	130
2723.778885	34621.93839	-231.923	40.29	40.29	80.59	1704	130
24418.87888	36932.73839	-269.923	12.93	12.93	25.86	9481	130
13269.17888	38806.83839	92.0772	32.17	32.17	64.34	1208	130
27023.67888	40092.83839	-291.923	21.43	21.43	42.86	3845	130
24108.38266	1504.83706	-347.196	37.44	37.44	74.89	2486	138
16022.48266	1823.93706	-162.196	29.88	29.88	59.77	1176	138
3884.582659	2626.93706	97.8037	12.74	12.74	25.48	4564	138
30665.08266	3117.03706	-145.196	31.96	31.96	63.91	1120	138
21861.98266	3525.13706	-161.196	27.72	27.72	55.44	1261	138
30191.08266	3909.53706	-121.196	25.25	25.25	50.49	1207	138
16720.58266	4301.63706	-363.196	79.74	79.74	159.48	1036	138
30999.68266	4407.43706	-106.196	22.30	22.30	44.60	2069	138
20277.58266	4655.23706	-245.196	20.06	20.06	40.13	3241	138
11790.88266	4801.93706	-135.196	38.69	38.69	77.39	1008	138
3968.982659	5003.33706	-259.196	29.51	29.51	59.02	1772	138
15445.68266	6298.23706	-78.1963	30.99	30.99	61.98	1267	138
41293.48266	6634.63706	-319.196	31.98	31.98	63.96	1456	138
5294.082659	8338.43706	-170.196	30.78	30.78	61.56	1856	138
18769.08266	8530.23706	3.80374	25.06	25.06	50.11	1252	138
33130.78266	9008.33706	130.804	27.25	27.25	54.49	1103	138
19307.48266	13098.63706	-247.196	39.71	39.71	79.41	1135	138
36614.08266	12716.43706	-365.196	29.11	29.11	58.22	2739	138
31061.08266	13228.33706	-16.1963	25.39	25.39	50.77	1719	138
34689.48266	13459.43706	-397.196	28.50	28.50	56.99	2226	138
39370.68266	13374.23706	297.804	28.38	28.38	56.76	2376	138
27875.38266	13892.03706	-118.196	26.94	26.94	53.88	1688	138
34664.98266	13594.03706	-275.196	29.98	29.98	59.96	1768	138
24071.68266	15783.53706	267.804	37.84	37.84	75.69	1014	138
40554.58266	17895.63706	-196.196	20.30	20.30	40.60	3154	138
4586.482659	22832.83706	-289.196	20.42	20.42	40.84	2589	138
14436.38266	23305.93706	-305.196	29.23	29.23	58.45	1848	138
16202.38266	23700.83706	-131.196	15.05	15.05	30.10	6023	138
8438.982659	24434.93706	-201.196	35.80	35.80	71.59	1608	138
9268.882659	25027.23706	-155.196	15.12	15.12	30.24	4274	138
17358.48266	25092.83706	-137.196	14.86	14.86	29.72	4508	138
10817.88266	26583.03706	-86.1963	29.81	29.81	59.63	1187	138
10645.48266	27690.23706	-355.196	49.34	49.34	98.67	1260	138
37251.28266	27365.03706	-370.196	37.42	37.42	74.84	2071	138
6548.582659	28441.03706	144.804	18.98	18.98	37.96	3077	138
11809.88266	31340.43706	360.804	15.33	15.33	30.66	5862	138
16743.88266	32211.53706	283.804	27.46	27.46	54.92	1367	138
6953.782659	33784.83706	90.8037	24.44	24.44	48.89	2798	138
35623.58266	35152.73706	-310.196	33.16	33.16	66.32	1975	138
24599.38266	35514.53706	-175.196	23.81	23.81	47.62	2272	138
25203.98266	38738.33706	-369.196	37.89	37.89	75.78	1563	138
18695.48643	1448.635729	-155.47	11.23	11.23	22.47	6802	146
28602.98643	2014.435729	29.5303	24.47	24.47	48.94	1091	146
25121.18643	2296.435729	-215.47	41.85	41.85	83.70	1187	146
468.4864335	2932.035729	-18.4697	25.81	25.81	51.62	1489	146
6493.986433	3159.335729	-169.47	25.58	25.58	51.15	1874	146
23067.48643	4578.035729	-266.47	18.04	18.04	36.08	2481	146
20105.78643	5850.335729	-76.4697	28.17	28.17	56.33	1262	146
3322.786433	6110.135729	-102.47	13.42	13.42	26.85	4995	146
21500.98643	6163.835729	-161.47	29.67	29.67	59.35	1588	146
28426.48643	6383.735729	-65.4697	16.81	16.81	33.63	3391	146
4110.086433	7064.235729	94.5303	28.68	28.68	57.37	1157	146
20671.78643	7464.035729	346.53	30.61	30.61	61.23	2240	146
3010.386433	7668.635729	81.5303	15.10	15.10	30.19	5282	146
26764.48643	8574.835729	47.5303	20.58	20.58	41.17	1518	146
22802.08643	10170.73573	275.53	24.02	24.02	48.04	2250	146
14677.58643	12086.33573	-385.47	12.76	12.76	25.53	10164	146
30983.88643	13343.03573	-55.4697	36.41	36.41	72.82	1080	146
13840.58643	15322.73573	-247.47	21.34	21.34	42.67	2348	146
13697.38643	17055.93573	-161.47	12.15	12.15	24.30	3974	146
31153.98643	18517.43573	366.53	41.90	41.90	83.79	1118	146
17981.28643	19079.23573	52.5303	24.59	24.59	49.17	1917	146
4663.886433	20829.83573	134.53	25.48	25.48	50.96	1398	146
26220.38643	23359.13573	-83.4697	20.63	20.63	41.26	1880	146
9593.986433	23928.63573	12.5303	15.38	15.38	30.76	2784	146
14764.68643	24214.93573	204.53	44.58	44.58	89.16	1387	146
27372.58643	25319.93573	-26.4697	14.04	14.04	28.07	3759	146
4085.486433	25743.03573	-43.4697	26.78	26.78	53.55	1143	146
18069.28643	26246.03573	245.53	35.07	35.07	70.13	1414	146
19681.48643	26403.93573	249.53	20.09	20.09	40.18	2157	146
6453.786433	26942.03573	135.53	20.89	20.89	41.78	2393	146
18146.38643	28037.23573	-280.47	29.48	29.48	58.97	2279	146
24293.58643	28197.33573	16.5303	21.31	21.31	42.63	1816	146
1382.986433	28658.63573	-195.47	38.67	38.67	77.34	1037	146
13436.98643	29904.23573	-133.47	21.81	21.81	43.61	2670	146
30005.08643	30932.73573	-9.46969	15.24	15.24	30.47	3818	146
3750.286433	31015.83573	-182.47	37.40	37.40	74.79	1614	146
35688.98643	31052.13573	-90.4697	25.13	25.13	50.26	1419	146
1078.486433	31209.43573	159.53	24.40	24.40	48.80	1906	146
591.8864335	36136.13573	-12.4697	16.30	16.30	32.59	4176	146
31338.18643	38141.13573	-337.47	43.85	43.85	87.70	1003	146
21745.38643	39046.73573	65.5303	22.73	22.73	45.45	1646	146
21875.69021	3537.134399	-81.7431	14.88	14.88	29.77	4365	154
27637.19021	4089.334399	-279.743	12.03	12.03	24.07	6164	154
23101.39021	4704.534399	-383.743	48.96	48.96	97.92	1340	154
3360.790208	6108.534399	-84.7431	18.70	18.70	37.40	2778	154
28361.19021	6341.434399	-236.743	18.89	18.89	37.77	3013	154
41281.89021	6268.934399	-386.743	29.13	29.13	58.26	1855	154
26668.19021	6422.634399	49.2569	12.46	12.46	24.92	3935	154
3338.490208	6525.434399	-397.743	26.59	26.59	53.18	2126	154
27550.59021	6982.334399	78.2569	20.09	20.09	40.18	1785	154
27566.29021	7719.634399	347.257	25.01	25.01	50.02	2820	154
32866.89021	9546.234399	-73.7431	11.02	11.02	22.04	6282	154
8577.490208	10977.2344	-130.743	21.95	21.95	43.90	2334	154
3289.690208	11263.6344	-22.7431	23.79	23.79	47.57	1091	154
14702.89021	11830.8344	-186.743	27.67	27.67	55.34	1420	154
24196.29021	11731.0344	-94.7431	34.01	34.01	68.01	1011	154
10777.19021	13208.5344	-124.743	17.97	17.97	35.94	3382	154
17729.09021	13328.4344	-295.743	37.04	37.04	74.09	1153	154
15549.99021	13573.0344	-141.743	20.96	20.96	41.92	2041	154
9834.290208	14129.2344	-204.743	24.73	24.73	49.45	2016	154
39226.79021	14637.2344	-157.743	15.21	15.21	30.43	3210	154
853.1902078	15720.0344	88.2569	31.63	31.63	63.26	1095	154
18915.79021	16098.2344	-268.743	34.74	34.74	69.47	1291	154
17119.09021	17172.7344	-15.7431	23.41	23.41	46.82	2736	154
10609.99021	18017.7344	-139.743	33.09	33.09	66.18	1116	154
40458.89021	18057.5344	-89.7431	31.60	31.60	63.21	1771	154
13722.49021	19990.4344	256.257	10.46	10.46	20.91	5129	154
12367.09021	21102.2344	-81.7431	20.16	20.16	40.32	3127	154
1563.290208	22576.1344	357.257	24.35	24.35	48.70	4347	154
37826.19021	22568.4344	32.2569	22.96	22.96	45.92	3005	154
20151.79021	23223.2344	-78.7431	15.07	15.07	30.14	2691	154
4072.290208	23504.3344	-269.743	35.04	35.04	70.08	1349	154
8226.990208	25325.1344	395.257	27.81	27.81	55.63	2129	154
1042.090208	25674.3344	361.257	43.00	43.00	86.00	1267	154
9003.390208	29230.2344	-176.743	22.35	22.35	44.70	2572	154
29973.69021	30961.0344	31.2569	15.19	15.19	30.38	3907	154
3491.490208	37207.5344	-278.743	38.98	38.98	77.95	1335	154
27054.09021	40130.7344	-40.7431	32.48	32.48	64.95	1265	154
3855.893982	2624.333068	51.9835	12.32	12.32	24.63	5044	162
18227.39398	3168.533068	-361.017	23.55	23.55	47.10	3329	162
24683.19398	4572.033068	21.9835	23.48	23.48	46.96	1295	162
30418.09398	5290.933068	-147.017	24.12	24.12	48.23	2477	162
24205.89398	6465.733068	43.9835	25.88	25.88	51.76	1126	162
24998.39398	7656.733068	249.983	33.39	33.39	66.79	1224	162
26771.49398	8585.733068	83.9835	10.69	10.69	21.38	6172	162
18126.89398	8819.033068	118.983	28.35	28.35	56.71	1216	162
22375.69398	8776.133068	-116.017	18.23	18.23	36.46	2584	162
24866.09398	9202.433068	282.983	29.08	29.08	58.17	1133	162
14007.29398	9595.833068	-149.017	41.85	41.85	83.70	1074	162
14309.69398	10023.23307	-350.017	15.94	15.94	31.89	6667	162
35807.49398	11369.03307	274.983	17.00	17.00	34.01	4175	162
10089.09398	11454.73307	-365.017	29.46	29.46	58.92	2443	162
18268.69398	12075.03307	-139.017	30.05	30.05	60.10	1178	162
4464.193982	12473.23307	-315.017	27.27	27.27	54.54	1623	162
36940.69398	14514.73307	241.983	21.05	21.05	42.11	4209	162
10082.59398	15071.33307	-147.017	32.92	32.92	65.85	1389	162
26890.29398	15801.23307	98.9835	25.13	25.13	50.26	1273	162
10448.69398	16053.63307	-201.017	19.31	19.31	38.62	3678	162
16847.39398	18100.83307	348.983	12.74	12.74	25.48	6952	162
17114.69398	19585.43307	-55.0165	23.22	23.22	46.44	1873	162
16947.29398	20311.73307	-283.017	23.60	23.60	47.19	1974	162
17535.79398	24406.83307	43.9835	17.52	17.52	35.04	3659	162
3557.193982	25555.83307	23.9835	27.69	27.69	55.39	1366	162
3215.793982	25929.83307	-239.017	25.06	25.06	50.11	2881	162
6519.593982	28500.63307	-230.017	14.27	14.27	28.54	6804	162
24654.39398	29327.33307	-134.017	19.24	19.24	38.48	2859	162
36881.99398	30215.73307	-384.017	49.29	49.29	98.58	1029	162
30019.99398	30950.33307	-72.0165	17.62	17.62	35.23	2358	162
35733.79398	31092.43307	-278.017	17.99	17.99	35.98	4632	162
19693.59398	31483.43307	-213.017	23.93	23.93	47.85	1841	162
6806.193982	33315.63307	-218.017	30.61	30.61	61.23	2049	162
39934.29398	35454.03307	20.9835	20.98	20.98	41.97	3406	162
18131.39398	38559.43307	-239.017	25.08	25.08	50.16	1697	162
18915.29398	38661.83307	-341.017	24.80	24.80	49.60	2198	162
23486.49398	39064.43307	331.983	28.54	28.54	57.09	1525	162
23769.59776	4102.331738	-330.29	22.91	22.91	45.83	3189	170
2739.797757	4406.731738	129.71	21.85	21.85	43.71	1477	170
25953.49776	5847.831738	-59.29	38.46	38.46	76.91	1006	170
13524.19776	6058.131738	-296.29	11.82	11.82	23.64	8171	170
40769.59776	6206.431738	-200.29	34.24	34.24	68.48	1150	170
29316.99776	7376.031738	252.71	22.14	22.14	44.27	1772	170
11533.49776	8028.731738	-365.29	19.38	19.38	38.76	4485	170
22863.89776	8688.931738	176.71	9.91	9.91	19.83	4379	170
20865.29776	9034.731738	-9.28998	19.03	19.03	38.06	1993	170
5940.297757	12356.23174	-377.29	14.95	14.95	29.91	8462	170
16365.29776	14927.13174	-288.29	14.67	14.67	29.34	7070	170
10445.59776	16028.13174	-170.29	12.60	12.60	25.20	6926	170
39317.59776	15693.13174	348.71	31.25	31.25	62.50	2448	170
14870.19776	16311.53174	14.71	13.35	13.35	26.71	4688	170
14444.89776	17894.33174	120.71	13.02	13.02	26.05	3211	170
10919.19776	18023.63174	349.71	52.63	52.63	105.27	1012	170
16806.69776	18130.53174	308.71	14.25	14.25	28.50	5581	170
28171.09776	19841.93174	-234.29	21.78	21.78	43.57	3147	170
3960.797757	20398.93174	-284.29	44.34	44.34	88.69	1497	170
25004.49776	20502.93174	175.71	13.97	13.97	27.93	3718	170
5452.697757	20763.93174	-188.29	21.97	21.97	43.94	1829	170
31291.09776	23482.43174	-6.28998	29.11	29.11	58.22	1756	170
38447.99776	23794.03174	49.71	25.88	25.88	51.76	2110	170
10833.59776	26662.93174	-332.29	8.74	8.74	17.47	16872	170
4080.597757	27515.03174	-56.29	26.02	26.02	52.05	1604	170
10578.09776	27954.53174	-81.29	37.02	37.02	74.04	1065	170
26669.09776	27989.83174	-118.29	26.66	26.66	53.32	1125	170
13457.09776	29940.33174	-95.29	27.25	27.25	54.49	1473	170
22057.09776	32043.03174	-144.29	16.53	16.53	33.06	2048	170
14473.69776	33913.33174	-284.29	18.72	18.72	37.44	4086	170
3453.597757	34328.03174	189.71	24.99	24.99	49.97	1584	170
24887.29776	34793.53174	-209.29	29.98	29.98	59.96	1409	170
4467.297757	36467.23174	-68.29	16.44	16.44	32.88	4205	170
18081.29776	37073.13174	-163.29	23.08	23.08	46.16	2884	170
3482.197757	37241.63174	99.71	20.49	20.49	40.98	2357	170
27591.39776	38028.93174	271.71	19.08	19.08	38.15	4740	170
25351.69776	38944.43174	-8.28998	24.04	24.04	48.09	2669	170
34053.00153	3131.130407	328.437	56.85	56.85	113.70	1052	178
6422.701531	3431.230407	-192.563	34.90	34.90	69.80	1117	178
4824.301531	4908.630407	-110.563	19.24	19.24	38.48	2135	178
26633.70153	6471.530407	210.437	17.85	17.85	35.70	2065	178
25538.40153	6798.330407	-134.563	22.61	22.61	45.22	2463	178
29292.20153	7367.230407	133.437	14.51	14.51	29.01	2853	178
2954.401531	8417.530407	268.437	9.80	9.80	19.59	7481	178
37735.80153	8594.930407	-278.563	23.62	23.62	47.24	2998	178
19567.20153	8928.730407	-142.563	24.23	24.23	48.47	1361	178
31905.90153	9472.030407	-41.5634	25.79	25.79	51.57	1860	178
14272.00153	10768.43041	-159.563	54.54	54.54	109.08	1096	178
34923.70153	11255.83041	114.437	19.62	19.62	39.23	3669	178
35693.50153	11403.33041	394.437	19.05	19.05	38.10	5066	178
4620.301531	11627.83041	137.437	12.15	12.15	24.30	4109	178
20377.80153	12429.13041	-86.5634	35.73	35.73	71.45	1145	178
25895.10153	12539.13041	158.437	28.19	28.19	56.38	1603	178
31187.90153	13759.03041	-275.563	20.82	20.82	41.64	3533	178
13970.90153	16014.73041	-339.563	41.90	41.90	83.79	1237	178
27580.90153	17446.83041	-43.5634	26.14	26.14	52.28	1355	178
29666.80153	19913.13041	-304.563	27.32	27.32	54.64	1553	178
10194.90153	20319.13041	-361.563	38.93	38.93	77.86	1377	178
27944.10153	21889.43041	-188.563	22.28	22.28	44.56	2155	178
21395.60153	22906.83041	-125.563	18.89	18.89	37.77	3023	178
17635.30153	23662.03041	243.437	12.88	12.88	25.76	5652	178
16150.60153	24581.23041	-27.5634	14.70	14.70	29.39	3804	178
10818.40153	26851.93041	-149.563	23.06	23.06	46.11	1442	178
27228.70153	26973.33041	1.43659	30.21	30.21	60.43	1237	178
31865.10153	29285.83041	298.437	32.95	32.95	65.89	1008	178
3734.901531	30928.03041	-240.563	43.57	43.57	87.14	1464	178
2985.101531	32801.73041	271.437	27.69	27.69	55.39	1993	178
15495.30153	34756.73041	51.4366	22.73	22.73	45.45	1217	178
18061.60153	37106.13041	-93.5634	22.51	22.51	45.03	2144	178
12213.30153	37788.23041	360.437	23.60	23.60	47.19	2699	178
18651.40153	40315.83041	-45.5634	27.22	27.22	54.45	1724	178
2362.505305	1694.429076	-105.837	22.98	22.98	45.97	1815	186
40199.60531	2788.129076	-140.837	29.44	29.44	58.88	1766	186
21559.50531	4623.129076	114.163	24.77	24.77	49.55	1208	186
6452.705305	4967.529076	-101.837	12.91	12.91	25.81	3851	186
18942.80531	5495.529076	116.163	24.16	24.16	48.32	1699	186
22873.70531	5482.229076	-20.8368	26.94	26.94	53.88	1440	186
14553.80531	5993.029076	-195.837	21.08	21.08	42.15	2985	186
12389.20531	6210.829076	-65.8368	25.03	25.03	50.07	1257	186
24155.20531	6422.329076	34.1632	18.09	18.09	36.17	2282	186
40645.60531	6519.429076	-354.837	18.53	18.53	37.07	4518	186
30176.30531	7845.229076	13.1632	23.20	23.20	46.39	1627	186
22112.30531	7787.529076	320.163	28.68	28.68	57.37	1462	186
41162.40531	7753.929076	2.16316	13.97	13.97	27.93	4236	186
32204.20531	10608.12908	357.163	40.41	40.41	80.82	1096	186
40112.20531	11927.22908	368.163	44.49	44.49	88.97	1102	186
4361.805305	12244.92908	117.163	28.24	28.24	56.47	1023	186
11052.60531	13766.32908	-300.837	13.94	13.94	27.88	3475	186
18878.20531	15865.82908	-204.837	31.63	31.63	63.26	1715	186
37309.00531	17416.72908	-152.837	12.27	12.27	24.54	5398	186
26820.80531	17554.42908	-308.837	41.07	41.07	82.14	1523	186
14417.90531	19809.52908	-367.837	12.91	12.91	25.81	4964	186
15410.30531	22033.12908	-63.8368	15.05	15.05	30.10	5003	186
606.7053053	22676.32908	-388.837	32.69	32.69	65.37	1859	186
24515.70531	23595.12908	158.163	23.57	23.57	47.15	2035	186
16802.90531	25074.02908	-254.837	29.74	29.74	59.49	1698	186
7117.005305	25278.92908	-178.837	23.60	23.60	47.19	2104	186
3381.005305	25698.02908	19.1632	12.62	12.62	25.25	8289	186
6331.405305	26294.62908	264.163	22.21	22.21	44.42	2055	186
33603.20531	27956.22908	-49.8368	20.77	20.77	41.54	2017	186
18325.80531	28554.42908	-250.837	31.32	31.32	62.64	1332	186
31015.10531	29636.42908	-161.837	34.78	34.78	69.57	1082	186
16812.00531	32151.32908	226.163	23.86	23.86	47.71	2029	186
23524.40531	33928.12908	106.163	25.34	25.34	50.68	1603	186
28317.50531	36062.22908	-388.837	35.47	35.47	70.93	1304	186
38637.40531	37250.22908	-357.837	43.64	43.64	87.28	1645	186
32676.90531	37711.92908	-178.837	16.27	16.27	32.55	3530	186
752.6090797	522.7277458	-242.11	23.67	23.67	47.34	1861	194
4354.80908	420.4277458	-357.11	50.00	50.00	99.99	1053	194
26561.80908	1197.727746	-330.11	42.25	42.25	84.50	1089	194
40216.10908	2815.727746	-239.11	21.62	21.62	43.24	2185	194
4840.50908	4909.027746	-52.1103	21.03	21.03	42.06	1904	194
12391.50908	5878.127746	-310.11	17.45	17.45	34.90	2522	194
18087.90908	6440.227746	-207.11	18.18	18.18	36.36	2281	194
28427.20908	6377.327746	-56.1103	14.39	14.39	28.78	3760	194
23431.70908	6685.227746	305.89	12.03	12.03	24.07	3615	194
21289.50908	7572.427746	-98.1103	23.55	23.55	47.10	1046	194
24139.50908	9192.327746	-26.1103	36.24	36.24	72.49	1149	194
19534.00908	9824.327746	173.89	24.52	24.52	49.03	1190	194
31783.30908	9837.327746	-27.1103	29.74	29.74	59.49	1288	194
25827.90908	11913.12775	260.89	23.69	23.69	47.38	1627	194
27300.50908	12373.32775	-317.11	15.10	15.10	30.19	6345	194
11089.10908	13772.02775	-196.11	13.66	13.66	27.32	2809	194
23539.30908	14121.52775	-75.1103	19.55	19.55	39.09	2122	194
33519.00908	16315.52775	182.89	22.40	22.40	44.79	3241	194
1479.20908	16403.92775	-190.11	29.63	29.63	59.25	1030	194
11854.70908	16815.22775	-60.1103	21.43	21.43	42.86	2933	194
966.9090797	18984.72775	247.89	32.71	32.71	65.42	1748	194
16928.70908	20129.82775	-309.11	24.56	24.56	49.13	1616	194
27556.70908	20785.02775	-147.11	21.85	21.85	43.71	1689	194
1737.50908	22284.92775	-336.11	31.44	31.44	62.88	2209	194
26557.20908	22600.02775	101.89	32.66	32.66	65.33	1127	194
4001.00908	30419.32775	251.89	38.01	38.01	76.02	1045	194
9382.40908	32181.02775	85.8897	15.94	15.94	31.89	2507	194
39952.00908	35423.72775	-43.1103	18.63	18.63	37.26	2827	194
36751.80908	36269.02775	-250.11	32.90	32.90	65.80	1162	194
24357.30908	36909.52775	-153.11	22.51	22.51	45.03	2004	194
21991.41285	1421.626415	-363.384	54.68	54.68	109.37	1000	202
23741.71285	4018.726415	-88.3837	16.32	16.32	32.64	3597	202
29308.61285	5226.426415	196.616	15.31	15.31	30.61	4493	202
22732.21285	8839.026415	-173.384	22.23	22.23	44.46	1438	202
12168.11285	8885.126415	-131.384	10.90	10.90	21.81	5338	202
2669.012854	9184.526415	171.616	15.17	15.17	30.33	3164	202
12612.21285	10942.52642	179.616	29.08	29.08	58.17	1181	202
28999.91285	11145.82642	74.6163	24.26	24.26	48.51	1429	202
39813.41285	11917.62642	-87.3837	28.87	28.87	57.74	1077	202
27281.11285	12329.02642	-205.384	23.08	23.08	46.16	2101	202
5919.512854	12308.22642	-339.384	30.80	30.80	61.61	1505	202
4278.712854	12935.52642	-187.384	33.02	33.02	66.03	1150	202
11072.81285	13811.82642	-178.384	8.55	8.55	17.10	7441	202
15609.31285	14751.82642	-253.384	19.12	19.12	38.25	2154	202
10314.61285	16220.32642	-43.3837	16.48	16.48	32.97	2857	202
5082.012854	16905.92642	-124.384	47.41	47.41	94.81	1006	202
15084.11285	17323.32642	360.616	17.31	17.31	34.62	3443	202
14706.01285	19218.92642	-243.384	26.38	26.38	52.75	1393	202
14677.11285	19522.22642	-88.3837	8.48	8.48	16.96	10708	202
39225.61285	20146.22642	313.616	25.67	25.67	51.34	1893	202
7304.312854	22777.22642	-133.384	17.24	17.24	34.48	1909	202
23533.81285	22583.52642	-138.384	23.76	23.76	47.52	2206	202
9921.512854	23423.62642	-107.384	27.25	27.25	54.49	1248	202
29485.41285	24091.42642	26.6163	28.64	28.64	57.27	1373	202
17868.31285	24355.32642	-77.3837	12.69	12.69	25.39	4594	202
801.812854	25609.12642	-105.384	30.21	30.21	60.43	1868	202
8423.912854	26285.82642	-224.384	20.18	20.18	40.36	1578	202
9276.512854	26773.62642	-37.3837	37.77	37.77	75.55	1114	202
4235.612854	28462.32642	-339.384	24.89	24.89	49.78	2471	202
35771.31285	34451.12642	94.6163	32.97	32.97	65.94	1003	202
10363.71285	34731.42642	45.6163	19.69	19.69	39.38	2245	202
16626.41285	35857.72642	303.616	37.87	37.87	75.74	1012	202
36737.51285	36152.32642	-140.384	24.94	24.94	49.88	1691	202
26195.81285	36417.42642	183.616	28.92	28.92	57.84	1414	202
24341.51285	36844.82642	-4.3837	30.26	30.26	60.52	1148	202
20659.91285	38811.72642	-82.3837	14.65	14.65	29.30	3736	202
36086.01285	38577.92642	-82.3837	35.61	35.61	71.22	1205	202
5110.416628	886.2250846	-62.6571	16.46	16.46	32.92	4083	210
30182.91663	1720.225085	-189.657	25.15	25.15	50.30	1742	210
37100.21663	1740.525085	-244.657	30.00	30.00	60.01	1893	210
33844.71663	2699.425085	-161.657	31.86	31.86	63.73	1028	210
38950.21663	4250.625085	-100.657	29.34	29.34	58.69	1162	210
16488.01663	4952.725085	-291.657	29.84	29.84	59.68	1126	210
15923.51663	8017.525085	-231.657	12.72	12.72	25.43	4193	210
18113.81663	8835.225085	24.3429	21.31	21.31	42.63	1882	210
32732.61663	14147.22508	-124.657	27.91	27.91	55.81	1081	210
5929.216628	15810.22508	43.3429	17.24	17.24	34.48	2459	210
4325.916628	19400.12508	-126.657	38.34	38.34	76.68	1175	210
35343.21663	20234.42508	-151.657	19.57	19.57	39.14	2524	210
39288.71663	20155.02508	206.343	15.52	15.52	31.04	4315	210
19121.71663	20065.32508	-140.657	26.35	26.35	52.70	1375	210
7988.016628	23251.72508	147.343	24.66	24.66	49.31	1934	210
9452.116628	24426.32508	-117.657	28.40	28.40	56.80	1014	210
26271.01663	25551.72508	-372.657	32.22	32.22	64.43	1938	210
628.6166284	27425.82508	-309.657	43.80	43.80	87.61	1058	210
5561.116628	28451.62508	352.343	30.47	30.47	60.95	1868	210
10187.01663	29179.62508	56.3429	4.33	4.33	8.67	16820	210
21288.51663	30910.22508	-112.657	29.96	29.96	59.91	1435	210
12951.11663	32664.22508	-135.657	23.41	23.41	46.82	1480	210
31680.41663	37458.22508	-62.6571	39.45	39.45	78.89	1100	210
27038.41663	38515.22508	-104.657	39.94	39.94	79.88	1068	210
5104.920403	902.923754	-303.931	28.24	28.24	56.47	1705	218
28580.0204	3634.523754	-12.9306	24.14	24.14	48.28	1857	218
6972.320403	3530.523754	-384.931	43.78	43.78	87.56	1027	218
18225.8204	8725.023754	216.069	13.42	13.42	26.85	4485	218
22790.9204	8784.423754	-109.931	11.45	11.45	22.89	7042	218
22713.5204	9126.523754	-295.931	19.71	19.71	39.42	3036	218
19869.0204	11599.02375	385.069	16.86	16.86	33.72	2817	218
11262.5204	12739.62375	-320.931	27.60	27.60	55.20	2733	218
36929.4204	13595.82375	155.069	13.54	13.54	27.08	4073	218
10294.7204	16221.62375	-43.9306	17.90	17.90	35.80	2788	218
14987.3204	17286.82375	154.069	11.00	11.00	22.00	3264	218
7475.420403	18554.12375	-358.931	41.73	41.73	83.46	1019	218
18052.0204	19085.12375	-61.9306	21.22	21.22	42.44	2302	218
13006.7204	19746.92375	49.0694	9.63	9.63	19.26	5350	218
8503.320403	20382.92375	-133.931	26.26	26.26	52.52	1928	218
12300.4204	21561.62375	-43.9306	21.62	21.62	43.24	1237	218
13259.9204	21892.72375	-35.9306	12.20	12.20	24.40	5506	218
15157.5204	23656.82375	-370.931	37.84	37.84	75.69	1276	218
4169.220403	26061.42375	-385.931	45.76	45.76	91.52	1076	218
2511.820403	25993.02375	72.0694	19.12	19.12	38.25	2716	218
7320.020403	26781.42375	-59.9306	21.22	21.22	42.44	1389	218
602.8204028	27553.02375	-181.931	26.68	26.68	53.36	1208	218
24305.5204	28210.82375	65.0694	20.56	20.56	41.12	1663	218
21431.9204	29767.62375	159.069	17.43	17.43	34.85	2021	218
12826.3204	30410.42375	-64.9306	18.72	18.72	37.44	2037	218
26382.3204	30964.42375	89.0694	14.60	14.60	29.20	2887	218
31437.3204	32932.72375	141.069	21.69	21.69	43.38	2527	218
14570.7204	32803.62375	-245.931	31.60	31.60	63.21	1268	218
30762.9204	34045.62375	278.069	28.12	28.12	56.24	2742	218
1671.920403	38193.22375	226.069	22.82	22.82	45.64	2362	218
38892.82418	1944.722423	-95.204	34.92	34.92	69.85	1097	226
30188.12418	1921.022423	-292.204	16.08	16.08	32.17	5890	226
25510.72418	2778.322423	-69.204	17.59	17.59	35.18	3584	226
24109.12418	6449.122423	326.796	24.92	24.92	49.83	2194	226
34312.02418	6891.522423	-180.204	19.22	19.22	38.43	3049	226
14620.72418	7091.722423	-166.204	19.43	19.43	38.86	2455	226
19969.92418	7507.022423	177.796	30.03	30.03	60.05	1331	226
24935.22418	8045.722423	11.796	13.56	13.56	27.13	2969	226
18421.32418	8721.522423	351.796	23.41	23.41	46.82	1550	226
22465.22418	8747.622423	286.796	22.40	22.40	44.79	1668	226
2718.524177	9185.122423	28.796	17.31	17.31	34.62	3597	226
3956.724177	11317.52242	62.796	21.17	21.17	42.34	2130	226
14775.62418	11714.92242	-249.204	15.59	15.59	31.18	2537	226
25872.32418	11916.32242	239.796	10.86	10.86	21.71	4915	226
38827.02418	11952.52242	-59.204	32.71	32.71	65.42	1089	226
16558.62418	13687.02242	381.796	19.62	19.62	39.23	4375	226
15570.92418	13708.72242	-202.204	13.49	13.49	26.99	4360	226
26851.52418	15803.72242	270.796	17.24	17.24	34.48	2611	226
40876.92418	15843.42242	-15.204	27.69	27.69	55.39	1274	226
14938.92418	17271.32242	-10.204	8.05	8.05	16.11	6639	226
38046.62418	19236.52242	-57.204	14.39	14.39	28.78	3713	226
14666.92418	19263.92242	-370.204	17.85	17.85	35.70	3564	226
13826.72418	19944.52242	277.796	17.47	17.47	34.95	3248	226
27113.22418	20531.02242	129.796	26.40	26.40	52.80	1196	226
28503.42418	21119.52242	96.796	14.81	14.81	29.63	3843	226
21347.62418	22997.62242	-22.204	10.27	10.27	20.54	2764	226
845.8241771	24089.62242	-12.204	14.88	14.88	29.77	2914	226
16293.62418	24734.22242	-146.204	15.68	15.68	31.37	3232	226
1411.224177	25126.92242	72.796	28.17	28.17	56.33	2156	226
9414.224177	26586.72242	92.796	27.69	27.69	55.39	1297	226
10851.42418	26673.92242	-180.204	20.09	20.09	40.18	1661	226
4215.724177	27932.32242	-214.204	12.98	12.98	25.95	7127	226
10852.32418	29499.72242	318.796	38.67	38.67	77.34	1064	226
21439.62418	29740.82242	197.796	16.77	16.77	33.54	2228	226
37368.82418	33738.62242	-243.204	23.83	23.83	47.67	1867	226
26210.22418	34370.22242	75.796	27.62	27.62	55.25	1394	226
26136.32418	36285.62242	106.796	27.18	27.18	54.35	1529	226
12222.52418	37762.02242	361.796	24.66	24.66	49.31	1691	226
38951.42418	39571.02242	-90.204	14.72	14.72	29.44	3409	226
3454.327951	1610.721093	-221.477	13.19	13.19	26.38	5554	234
19693.22795	1931.321093	-42.4774	22.28	22.28	44.56	1038	234
29320.82795	5152.721093	319.523	16.58	16.58	33.16	5091	234
16422.32795	7256.121093	-78.4774	22.42	22.42	44.84	2138	234
1114.427951	10065.72109	75.5226	27.53	27.53	55.06	1390	234
39848.92795	11896.12109	35.5226	19.55	19.55	39.09	3212	234
5998.627951	12216.52109	-398.477	24.28	24.28	48.56	2123	234
31147.92795	13640.72109	-308.477	14.62	14.62	29.25	3175	234
31175.52795	13962.82109	-371.477	27.22	27.22	54.45	1803	234
814.9279515	15706.02109	174.523	28.26	28.26	56.52	1456	234
12644.72795	16219.62109	-143.477	14.74	14.74	29.48	3623	234
1430.327951	17155.32109	14.5226	26.66	26.66	53.32	2107	234
12009.02795	19135.42109	-343.477	14.62	14.62	29.25	3236	234
13781.42795	19959.32109	89.5226	10.20	10.20	20.39	5345	234
643.1279515	27537.42109	-261.477	36.76	36.76	73.52	1716	234
19253.62795	28534.32109	-124.477	20.84	20.84	41.68	2204	234
19443.12795	29510.62109	-196.477	15.80	15.80	31.60	4561	234
25426.22795	39180.92109	-194.477	30.36	30.36	60.71	2095	234
24689.62795	40002.22109	-168.477	14.44	14.44	28.87	4770	234
3469.831726	1609.419762	-197.751	16.16	16.16	32.31	4010	242
6193.731726	2062.419762	-281.751	45.90	45.90	91.80	1040	242
3221.731726	3827.319762	-195.751	19.15	19.15	38.29	3064	242
17070.53173	4990.719762	26.2491	26.05	26.05	52.09	1341	242
14436.13173	8811.719762	-153.751	18.89	18.89	37.77	2596	242
31784.03173	11686.21976	13.2491	8.93	8.93	17.85	6207	242
25249.93173	11859.71976	333.249	22.11	22.11	44.23	1736	242
39900.03173	13437.21976	-307.751	28.33	28.33	56.66	2262	242
26182.13173	15239.41976	128.249	15.45	15.45	30.90	2146	242
18889.73173	16003.01976	-213.751	25.53	25.53	51.06	1668	242
14668.63173	19463.71976	-230.751	9.51	9.51	19.03	9980	242
19378.83173	28833.41976	-162.751	33.72	33.72	67.45	1110	242
11668.33173	31323.81976	61.2491	12.29	12.29	24.59	4925	242
4080.631726	32125.21976	-380.751	38.39	38.39	76.77	1715	242
14562.33173	34138.01976	-79.7509	13.42	13.42	26.85	4431	242
586.4317258	36122.01976	-85.7509	13.75	13.75	27.51	4082	242
2023.231726	36420.41976	-101.751	36.55	36.55	73.10	1007	242
4506.531726	36461.71976	-2.75085	14.04	14.04	28.07	3881	242
12197.23173	37801.11976	260.249	20.65	20.65	41.31	2812	242
25485.53173	39476.81976	-321.751	22.33	22.33	44.65	3435	242
36212.0355	890.7184317	-390.024	38.72	38.72	77.43	1513	250
1689.6355	2156.618432	-143.024	14.60	14.60	29.20	4543	250
23657.0355	4447.618432	-81.0243	33.13	33.13	66.27	1006	250
29178.5355	7997.418432	-335.024	28.57	28.57	57.13	1436	250
16705.3355	8615.818432	-324.024	37.80	37.80	75.60	1506	250
14839.0355	10397.21843	-86.0243	25.25	25.25	50.49	1007	250
17929.2355	11350.41843	-264.024	27.13	27.13	54.26	1502	250
16670.9355	12858.11843	334.976	26.14	26.14	52.28	1603	250
36635.3355	12766.91843	-63.0243	16.77	16.77	33.54	3026	250
19325.5355	13410.41843	-360.024	37.59	37.59	75.17	1171	250
11235.5355	14271.31843	-272.024	19.22	19.22	38.43	2537	250
35407.9355	20424.81843	-320.024	29.41	29.41	58.83	1977	250
10561.6355	21788.51843	-211.024	13.47	13.47	26.94	5208	250
16288.3355	22069.11843	-214.024	9.26	9.26	18.51	7302	250
4752.1355	23363.41843	-146.024	28.87	28.87	57.74	1541	250
4156.5355	27867.11843	-324.024	27.55	27.55	55.11	1473	250
18200.4355	27921.81843	-292.024	24.19	24.19	48.37	1864	250
41112.6355	29220.41843	-12.0243	24.66	24.66	49.31	1880	250
8722.4355	32306.61843	-295.024	47.22	47.22	94.44	1280	250
14549.1355	32614.21843	-104.024	25.86	25.86	51.72	1355	250
12918.9355	32821.61843	-268.024	41.07	41.07	82.14	1273	250
14673.7355	33201.61843	26.9757	23.46	23.46	46.91	1508	250
38790.2355	36073.51843	-164.024	38.57	38.57	77.15	1072	250
5106.139275	770.0171011	-266.298	22.25	22.25	44.51	3018	258
20483.73927	1563.217101	-117.298	17.83	17.83	35.65	2976	258
4728.639275	2186.417101	178.702	27.06	27.06	54.12	1677	258
25562.83927	3271.217101	-252.298	38.81	38.81	77.62	1004	258
1729.339275	4819.217101	40.7023	17.07	17.07	34.15	1663	258
23123.43927	5594.717101	-141.298	21.36	21.36	42.72	1253	258
16454.83927	7262.917101	-92.2977	22.40	22.40	44.79	2024	258
19875.53927	7450.717101	78.7023	39.54	39.54	79.08	1021	258
36725.33927	8000.617101	191.702	23.76	23.76	47.52	1076	258
20893.73927	9998.017101	130.702	29.30	29.30	58.59	1161	258
14744.83927	11257.6171	-304.298	30.29	30.29	60.57	2026	258
3397.639275	11390.2171	-130.298	30.92	30.92	61.84	1126	258
13365.73927	12237.7171	-0.297712	16.16	16.16	32.31	2621	258
31170.83927	13794.8171	-328.298	16.46	16.46	32.92	4039	258
1578.939275	15510.9171	-82.2977	30.14	30.14	60.29	1476	258
17037.63927	15823.9171	-383.298	30.47	30.47	60.95	1607	258
715.5392746	15774.6171	27.7023	23.97	23.97	47.95	1788	258
9887.539275	17401.4171	-176.298	26.89	26.89	53.79	1356	258
19244.83927	17214.2171	-237.298	37.04	37.04	74.09	1004	258
10380.03927	18279.7171	-355.298	35.82	35.82	71.64	1286	258
11948.13927	20006.3171	-87.2977	17.33	17.33	34.67	2955	258
4089.839275	20502.6171	-85.2977	25.81	25.81	51.62	1411	258
9158.739275	21013.1171	-100.298	13.35	13.35	26.71	2180	258
10909.03927	26699.9171	-207.298	23.67	23.67	47.34	1715	258
7772.939275	28965.3171	41.7023	19.62	19.62	39.23	2750	258
32063.33927	30079.1171	-228.298	33.35	33.35	66.69	1560	258
24915.33927	36473.3171	-257.298	31.35	31.35	62.69	1304	258
25030.83927	37100.6171	30.7023	23.46	23.46	46.91	1073	258
2149.839275	38344.0171	173.702	13.82	13.82	27.65	5353	258
26993.93927	38543.4171	-67.2977	19.76	19.76	39.52	3786	258
25445.74305	2923.615771	-159.571	23.39	23.39	46.77	1480	266
37132.44305	3164.815771	-190.571	21.60	21.60	43.19	2826	266
16546.94305	4388.515771	-145.571	31.13	31.13	62.27	1220	266
27176.14305	6070.315771	-240.571	28.00	28.00	56.00	1105	266
40691.94305	6465.815771	-340.571	17.05	17.05	34.10	4595	266
23562.64305	6727.715771	-62.5711	32.10	32.10	64.20	1051	266
20170.44305	11745.51577	-176.571	32.99	32.99	65.99	1357	266
30029.14305	13003.91577	-137.571	17.19	17.19	34.38	1700	266
2391.543049	13882.01577	-279.571	30.87	30.87	61.75	1579	266
9892.743049	13941.21577	-269.571	30.99	30.99	61.98	1288	266
35848.14305	16040.81577	-210.571	31.77	31.77	63.54	1388	266
379.7430489	19299.21577	132.429	20.23	20.23	40.46	2730	266
16255.14305	23745.41577	3.42886	12.69	12.69	25.39	4653	266
18451.74305	26221.21577	87.4289	28.31	28.31	56.61	1334	266
5513.043049	27923.51577	79.4289	24.75	24.75	49.50	1915	266
13551.64305	32518.71577	-167.571	34.15	34.15	68.30	1017	266
23783.64305	34050.61577	-135.571	19.36	19.36	38.72	3982	266
29421.14305	35183.61577	4.42886	18.98	18.98	37.96	2211	266
27100.84305	36423.11577	-373.571	24.96	24.96	49.93	2573	266
34401.74305	36319.71577	152.429	25.95	25.95	51.90	1297	266
7867.443049	38524.01577	-309.571	37.73	37.73	75.45	1072	266
18359.34305	38510.21577	174.429	29.32	29.32	58.64	1616	266
15615.74305	39179.21577	-89.5711	24.77	24.77	49.55	2005	266
30217.14682	1236.71444	-336.845	34.83	34.83	69.66	1140	274
16393.64682	2105.81444	-239.845	28.28	28.28	56.57	1362	274
40701.74682	6534.71444	-10.8446	19.36	19.36	38.72	1225	274
19892.84682	7493.91444	82.1554	19.43	19.43	38.86	2290	274
31702.64682	10099.21444	-228.845	16.18	16.18	32.36	4407	274
17497.24682	10161.41444	-297.845	18.18	18.18	36.36	2263	274
6621.546823	10310.71444	-284.845	42.84	42.84	85.67	1206	274
35830.44682	10379.71444	-133.845	31.04	31.04	62.08	1007	274
20143.34682	10620.21444	44.1554	7.75	7.75	15.50	6728	274
29164.04682	12503.31444	-31.8446	13.80	13.80	27.60	3635	274
40100.14682	12365.41444	-327.845	30.12	30.12	60.24	2219	274
35729.54682	12692.71444	332.155	45.76	45.76	91.52	1143	274
33222.24682	16843.01444	-244.845	14.60	14.60	29.20	2767	274
1044.146823	18970.21444	310.155	19.48	19.48	38.95	2721	274
4638.646823	23380.61444	-381.845	41.94	41.94	83.89	1100	274
872.3468233	24185.71444	-237.845	21.45	21.45	42.91	3032	274
24006.44682	25979.41444	-64.8446	18.70	18.70	37.40	2146	274
19229.94682	26592.81444	-54.8446	10.60	10.60	21.20	4802	274
24648.14682	29361.11444	-245.845	11.23	11.23	22.47	7157	274
19824.34682	29660.11444	-183.845	19.26	19.26	38.53	2779	274
11730.54682	31326.81444	-82.8446	11.21	11.21	22.42	7391	274
38308.84682	31472.31444	264.155	19.92	19.92	39.85	3208	274
10128.54682	31848.61444	-202.845	22.44	22.44	44.89	2739	274
8335.346823	32018.81444	-205.845	30.78	30.78	61.56	1040	274
3159.146823	32617.31444	140.155	22.73	22.73	45.45	2416	274
7444.046823	33684.51444	64.1554	34.08	34.08	68.15	1013	274
778.3505977	448.5131094	-240.118	31.79	31.79	63.59	1260	282
34763.7506	594.7131094	-113.118	13.71	13.71	27.41	3853	282
14511.0506	1260.113109	-363.118	44.79	44.79	89.58	1002	282
3463.850598	1642.313109	-122.118	17.92	17.92	35.84	2476	282
37202.7506	3271.013109	-241.118	33.54	33.54	67.07	1070	282
28515.7506	3678.113109	-38.118	26.75	26.75	53.51	1203	282
40783.5506	6320.513109	-319.118	33.96	33.96	67.92	1262	282
14642.9506	7159.213109	-302.118	16.81	16.81	33.63	3790	282
16445.5506	7265.513109	-87.118	12.76	12.76	25.53	4368	282
24934.3506	8006.113109	126.882	15.45	15.45	30.90	3408	282
12755.0506	8143.013109	17.882	16.60	16.60	33.21	2602	282
18372.7506	10351.91311	84.882	15.57	15.57	31.13	2015	282
12817.6506	10777.91311	-217.118	24.47	24.47	48.94	1211	282
21881.4506	11138.91311	247.882	23.15	23.15	46.30	2198	282
16525.0506	11774.51311	270.882	26.02	26.02	52.05	1173	282
35484.0506	11988.91311	-213.118	36.46	36.46	72.91	1136	282
15004.7506	15798.91311	-134.118	12.32	12.32	24.63	4364	282
25093.3506	19114.51311	245.882	9.47	9.47	18.93	8775	282
13798.1506	19945.21311	196.882	8.29	8.29	16.58	8080	282
15323.1506	20664.31311	114.882	18.49	18.49	36.97	3174	282
3639.350598	21278.01311	392.882	34.62	34.62	69.24	1327	282
15439.1506	22027.61311	-19.118	10.88	10.88	21.76	6783	282
16311.2506	22084.91311	-154.118	16.48	16.48	32.97	2121	282
32925.4506	22544.41311	-174.118	29.32	29.32	58.64	1396	282
7800.850598	22884.51311	-170.118	12.58	12.58	25.15	4817	282
20134.3506	23210.41311	-62.118	23.86	23.86	47.71	1211	282
8113.250598	25184.01311	323.882	20.75	20.75	41.50	3193	282
4050.950598	25949.01311	-196.118	12.74	12.74	25.48	3535	282
17617.7506	26749.31311	383.882	56.57	56.57	113.13	1297	282
7389.550598	26824.91311	25.882	16.08	16.08	32.17	3360	282
18184.1506	27965.81311	-337.118	28.31	28.31	56.61	2549	282
30983.1506	29560.71311	-18.118	9.21	9.21	18.42	4226	282
5727.950598	30482.31311	-69.118	25.36	25.36	50.73	1124	282
3732.350598	30860.81311	-339.118	30.14	30.14	60.29	1540	282
1046.350598	31227.21311	243.882	18.16	18.16	36.31	2822	282
14566.3506	32689.51311	-59.118	19.29	19.29	38.57	2224	282
195.9505977	33453.01311	-98.118	29.30	29.30	58.59	1023	282
37262.0506	34853.31311	27.882	27.51	27.51	55.01	1513	282
13290.4506	35617.41311	46.882	24.54	24.54	49.08	1128	282
36050.3506	39789.81311	-140.118	29.51	29.51	59.02	1137	282
15942.05437	4382.811779	-346.391	34.88	34.88	69.76	1158	290
28151.35437	4665.811779	-96.3914	13.61	13.61	27.22	4285	290
23103.05437	4808.911779	-390.391	17.64	17.64	35.28	4736	290
282.854372	5266.211779	137.609	20.25	20.25	40.51	1137	290
26031.45437	6667.411779	219.609	25.32	25.32	50.63	1719	290
16431.05437	7207.811779	-64.3914	10.50	10.50	21.01	5046	290
17636.25437	7798.211779	66.6086	23.55	23.55	47.10	1647	290
5918.954372	9265.811779	-178.391	16.60	16.60	33.21	4169	290
19758.65437	9723.511779	108.609	10.22	10.22	20.44	4425	290
3868.354372	10531.01178	-176.391	23.36	23.36	46.72	1906	290
31794.55437	11708.21178	0.608567	15.68	15.68	31.37	2197	290
1499.054372	17153.41178	54.6086	11.40	11.40	22.80	4266	290
13006.65437	19735.81178	72.6086	8.15	8.15	16.30	9154	290
16308.85437	22062.71178	-251.391	35.25	35.25	70.51	1168	290
10385.15437	22616.31178	-395.391	38.25	38.25	76.49	1283	290
5667.854372	26023.81178	-238.391	24.40	24.40	48.80	1723	290
8532.254372	27037.41178	95.6086	19.41	19.41	38.81	1975	290
604.954372	27491.31178	-315.391	22.14	22.14	44.27	3404	290
19345.35437	28726.81178	-249.391	12.98	12.98	25.95	4297	290
19461.45437	29168.61178	-293.391	19.69	19.69	39.38	2195	290
10154.15437	32367.21178	-122.391	7.80	7.80	15.59	7961	290
23866.25437	38869.11178	11.6086	26.28	26.28	52.56	1190	290
38943.45437	39628.11178	-53.3914	16.77	16.77	33.54	2928	290
34866.45815	2289.010448	-165.665	29.46	29.46	58.92	1141	298
21267.55815	3904.910448	-265.665	12.25	12.25	24.49	6799	298
36675.65815	5785.210448	-306.665	49.95	49.95	99.90	1034	298
13229.45815	6024.510448	-212.665	21.76	21.76	43.52	1976	298
16406.95815	7212.210448	-175.665	22.02	22.02	44.04	1786	298
33649.35815	9395.210448	-399.665	42.81	42.81	85.63	1020	298
15092.45815	10466.21045	312.335	25.53	25.53	51.06	1362	298
18371.05815	10364.41045	165.335	11.94	11.94	23.88	4359	298
34471.25815	10450.41045	362.335	29.58	29.58	59.16	1476	298
24371.85815	11594.31045	201.335	22.70	22.70	45.40	1203	298
41026.75815	12016.61045	-45.6649	26.49	26.49	52.99	1250	298
38605.55815	12500.81045	123.335	16.51	16.51	33.02	2119	298
12848.75815	14534.41045	-159.665	12.86	12.86	25.72	4246	298
3741.658146	14631.11045	137.335	29.60	29.60	59.20	1138	298
26916.65815	15791.01045	358.335	14.22	14.22	28.45	5316	298
13608.25815	15797.91045	359.335	40.20	40.20	80.40	1023	298
10255.35815	16698.11045	-278.665	18.98	18.98	37.96	2930	298
443.2581464	19197.31045	-39.6649	31.25	31.25	62.50	1117	298
27430.05815	25413.21045	25.3351	24.89	24.89	49.78	1467	298
4073.158146	25926.01045	-211.665	13.85	13.85	27.69	4518	298
6323.958146	27139.31045	-316.665	26.12	26.12	52.23	1532	298
602.6581464	27598.71045	-180.665	24.19	24.19	48.37	2594	298
19290.85815	28577.51045	-244.665	19.62	19.62	39.23	1994	298
18149.85815	38575.91045	220.335	33.89	33.89	67.78	1277	298
4904.161921	2087.309118	-173.971	31.72	31.72	63.44	1111	306
25501.36192	2861.709118	-163.971	25.32	25.32	50.63	1124	306
277.4619208	5262.109118	135.029	18.68	18.68	37.35	2057	306
12373.46192	5830.409118	-125.971	11.87	11.87	23.74	2470	306
17852.66192	6053.809118	-22.971	16.89	16.89	33.77	2621	306
3732.961921	6383.109118	-168.971	29.81	29.81	59.63	1123	306
23599.06192	6880.009118	181.029	19.43	19.43	38.86	2540	306
14651.46192	7960.809118	84.029	13.45	13.45	26.89	3002	306
15937.26192	8052.709118	-377.971	11.92	11.92	23.83	4019	306
39558.56192	8295.609118	-144.971	19.41	19.41	38.81	2455	306
14334.96192	10868.40912	-49.971	22.66	22.66	45.31	1854	306
16541.56192	11790.10912	73.029	20.72	20.72	41.45	1510	306
14201.26192	15672.90912	196.029	18.04	18.04	36.08	2483	306
7478.561921	18486.30912	-270.971	30.12	30.12	60.24	1325	306
16885.96192	18378.40912	141.029	20.16	20.16	40.32	2075	306
2106.961921	18754.80912	163.029	35.07	35.07	70.13	1124	306
40496.76192	21594.10912	142.029	33.51	33.51	67.02	1315	306
13292.26192	21907.60912	67.029	20.14	20.14	40.27	1853	306
9130.961921	26929.70912	-82.971	18.16	18.16	36.31	2816	306
5036.561921	29806.20912	-281.971	32.12	32.12	64.24	1199	306
7483.561921	33425.90912	-306.971	29.11	29.11	58.22	1964	306
7917.361921	38328.90912	-148.971	14.62	14.62	29.25	4395	306
34762.3657	607.407787	-132.375	21.71	21.71	43.43	1561	314
23578.5657	6889.607787	110.625	17.87	17.87	35.75	2234	314
15926.5657	8054.307787	-345.375	13.89	13.89	27.79	3199	314
38516.3657	10548.10779	-198.375	23.67	23.67	47.34	2448	314
12636.4657	16782.00779	-247.375	29.53	29.53	59.06	2342	314
21373.1657	22948.80779	-7.37505	15.40	15.40	30.80	2298	314
6480.565695	24212.70779	93.625	12.58	12.58	25.15	4780	314
8476.165695	26987.80779	-39.375	9.61	9.61	19.22	4911	314
10120.0657	27227.30779	93.625	12.88	12.88	25.76	3375	314
5537.265695	28102.10779	-342.375	17.52	17.52	35.04	3600	314
26337.0657	31014.90779	45.625	17.69	17.69	35.37	2202	314
9043.765695	31536.60779	296.625	31.84	31.84	63.68	1136	314
723.9694695	330.0064564	-374.779	22.54	22.54	45.07	4063	322
6418.36947	1772.406456	-113.779	40.48	40.48	80.96	1121	322
31994.26947	2223.906456	-178.779	27.74	27.74	55.48	1561	322
3752.66947	6444.406456	-78.7791	13.21	13.21	26.42	2733	322
38505.96947	8128.106456	-106.779	26.75	26.75	53.51	1233	322
5923.96947	9176.206456	-15.7791	18.82	18.82	37.63	2085	322
40516.46947	11068.90646	-348.779	32.40	32.40	64.81	2082	322
11652.06947	11460.80646	-183.779	13.56	13.56	27.13	4540	322
39842.06947	13354.30646	64.2209	12.88	12.88	25.76	3358	322
13457.06947	13629.40646	-171.779	10.83	10.83	21.67	3970	322
16301.66947	15032.80646	-322.779	13.52	13.52	27.04	3340	322
2599.06947	16408.90646	-185.779	31.23	31.23	62.45	1219	322
26586.66947	16561.30646	-154.779	21.38	21.38	42.77	1279	322
15990.96947	17602.00646	235.221	18.79	18.79	37.59	2849	322
9261.56947	19937.20646	-95.7791	14.18	14.18	28.35	3740	322
38413.06947	23806.30646	79.2209	24.54	24.54	49.08	1681	322
30729.06947	27337.30646	99.2209	28.00	28.00	56.00	1450	322
10397.86947	27838.30646	-322.779	23.53	23.53	47.05	1598	322
2225.06947	28072.30646	-248.779	35.51	35.51	71.03	1151	322
7679.96947	28935.10646	125.221	17.36	17.36	34.71	2740	322
40345.96947	33342.60646	-124.779	24.33	24.33	48.65	1492	322
14522.36947	33971.50646	-352.779	21.97	21.97	43.94	2348	322
12312.86947	35229.70646	-176.779	10.15	10.15	20.30	6499	322
24581.06947	35554.40646	-116.779	39.30	39.30	78.61	1099	322
6425.66947	36359.20646	85.2209	22.18	22.18	44.37	1560	322
27112.16947	36394.40646	-3.77914	27.37	27.37	54.73	1048	322
38652.06947	37522.30646	-129.779	29.25	29.25	58.50	1269	322
12465.46947	37868.80646	278.221	26.80	26.80	53.60	1143	322
27770.16947	38003.50646	343.221	29.46	29.46	58.92	1502	322
38933.56947	39563.50646	-130.779	20.54	20.54	41.07	2492	322
27736.57324	386.8051258	-292.183	23.90	23.90	47.81	1487	330
28586.77324	1930.405126	-326.183	22.02	22.02	44.04	2828	330
3254.073244	3800.305126	-181.183	21.71	21.71	43.43	1742	330
5659.473244	8239.305126	-52.1832	15.24	15.24	30.47	2483	330
40347.67324	9517.605126	-73.1832	27.58	27.58	55.15	1866	330
14265.27324	9611.005126	-335.183	22.11	22.11	44.23	2384	330
24275.17324	11165.20513	-233.183	26.71	26.71	53.41	1058	330
34679.97324	13366.00513	-343.183	29.88	29.88	59.77	1862	330
1109.373244	18937.30513	228.817	15.97	15.97	31.93	3147	330
9653.973244	32939.20513	-80.1832	11.85	11.85	23.69	4899	330
27088.57324	36334.70513	78.8168	16.20	16.20	32.40	2677	330
40823.67324	36913.60513	-175.183	39.45	39.45	78.89	1064	330
20467.17702	1584.503795	-36.5873	7.09	7.09	14.18	6614	338
30208.47702	1901.703795	-263.587	28.19	28.19	56.38	1315	338
1730.477018	2200.703795	-166.587	11.42	11.42	22.84	5591	338
38058.27702	3134.803795	-320.587	35.30	35.30	70.60	1198	338
17266.67702	4611.803795	-160.587	26.75	26.75	53.51	1765	338
4784.977018	4853.103795	19.4127	24.14	24.14	48.28	1923	338
19134.17702	5469.303795	225.413	40.51	40.51	81.01	1082	338
21109.17702	6076.703795	173.413	17.76	17.76	35.51	2552	338
33580.27702	8580.103795	290.413	16.53	16.53	33.06	4639	338
40258.17702	9429.603795	-4.58731	27.27	27.27	54.54	1138	338
13290.67702	9789.003795	-130.587	22.56	22.56	45.12	1299	338
6584.777018	10102.1038	-222.587	17.36	17.36	34.71	2295	338
18407.97702	10313.8038	186.413	16.48	16.48	32.97	1952	338
3872.577018	10576.4038	153.413	22.73	22.73	45.45	1331	338
19733.87702	11592.4038	42.4127	7.39	7.39	14.79	7112	338
23084.07702	14267.1038	-86.5873	17.00	17.00	34.01	2053	338
5476.177018	14633.9038	69.4127	9.87	9.87	19.73	5071	338
22620.67702	15540.4038	-186.587	19.41	19.41	38.81	2233	338
10318.07702	16220.6038	-201.587	32.81	32.81	65.61	1025	338
37368.57702	17322.8038	46.4127	11.66	11.66	23.31	3766	338
31774.87702	18017.1038	-346.587	37.77	37.77	75.55	1111	338
17249.87702	18250.8038	-76.5873	13.28	13.28	26.56	3188	338
2205.377018	18779.5038	-135.587	32.24	32.24	64.48	1028	338
26072.77702	19048.6038	33.4127	16.70	16.70	33.39	1746	338
14417.97702	19911.9038	-250.587	9.04	9.04	18.09	5447	338
28525.97702	21099.3038	96.4127	20.28	20.28	40.55	2119	338
1528.677018	22732.3038	94.4127	21.71	21.71	43.43	1371	338
9465.577018	26591.9038	-94.5873	15.00	15.00	30.00	2562	338
2179.877018	27817.1038	-109.587	30.76	30.76	61.51	1282	338
7681.177018	28913.9038	45.4127	7.72	7.72	15.45	8507	338
6555.877018	28853.8038	-151.587	22.37	22.37	44.74	2249	338
10200.77702	29191.1038	38.4127	6.74	6.74	13.47	6435	338
5072.977018	29941.6038	-391.587	42.81	42.81	85.63	1144	338
14567.07702	34092.4038	-175.587	8.05	8.05	16.11	10919	338
13317.17702	35599.8038	7.41269	12.13	12.13	24.26	3697	338
12240.57702	37856.6038	324.413	15.21	15.21	30.43	4293	338
37066.78079	1604.802465	-347.991	33.86	33.86	67.73	1768	346
19956.18079	7486.702465	123.009	27.01	27.01	54.02	1123	346
13767.38079	7922.602465	-221.991	9.18	9.18	18.37	5267	346
27814.58079	10404.60246	81.0086	8.57	8.57	17.14	6346	346
14111.18079	12662.20246	200.009	12.81	12.81	25.62	5286	346
15767.88079	12424.80246	-325.991	19.83	19.83	39.66	3633	346
10920.28079	13154.10246	-17.9914	20.79	20.79	41.59	1753	346
5488.180793	14629.40246	96.0086	21.29	21.29	42.58	1983	346
26912.58079	15801.40246	292.009	19.00	19.00	38.01	2339	346
15956.58079	17531.20246	-45.9914	10.72	10.72	21.43	5365	346
14377.38079	23332.70246	-383.991	25.93	25.93	51.86	1883	346
17538.58079	24507.10246	-164.991	27.34	27.34	54.68	1355	346
979.0807926	24607.70246	-336.991	33.04	33.04	66.08	1174	346
8023.480793	25208.30246	383.009	40.58	40.58	81.15	1552	346
19884.88079	27749.30246	240.009	17.40	17.40	34.81	2481	346
15464.08079	29407.70246	387.009	35.07	35.07	70.13	1066	346
21324.08079	30936.60246	-204.991	23.88	23.88	47.76	1610	346
35865.28079	31002.40246	-10.9914	24.28	24.28	48.56	1250	346
512.8807926	36122.50246	55.0086	15.66	15.66	31.32	4580	346
7934.180793	38377.30246	-259.991	26.99	26.99	53.98	1619	346
38206.68079	40196.40246	175.009	18.60	18.60	37.21	2424	346
19954.28079	40429.10246	-200.991	19.45	19.45	38.90	1581	346
14549.68457	3290.201134	-361.395	34.22	34.22	68.44	1137	354
30728.58457	5330.301134	-227.395	32.64	32.64	65.28	1567	354
41018.88457	5757.401134	-56.3955	25.43	25.43	50.87	1099	354
2439.184567	7143.601134	119.605	31.98	31.98	63.96	1018	354
4047.784567	7993.601134	-320.395	19.78	19.78	39.56	4197	354
27549.48457	8753.101134	381.605	26.89	26.89	53.79	2197	354
33746.38457	9364.401134	28.6045	30.14	30.14	60.29	1334	354
38529.88457	10580.50113	-32.3955	28.75	28.75	57.51	1054	354
20152.68457	11172.90113	346.605	26.75	26.75	53.51	1565	354
30671.18457	11673.80113	-53.3955	15.87	15.87	31.75	2257	354
25804.78457	11930.70113	366.605	10.53	10.53	21.05	6980	354
15740.78457	12053.30113	-208.395	27.72	27.72	55.44	1044	354
9850.784567	13831.70113	-363.395	15.80	15.80	31.60	3918	354
26576.58457	16562.50113	-160.395	15.43	15.43	30.85	2834	354
35113.28457	17535.00113	387.605	37.63	37.63	75.27	1167	354
16160.58457	18062.00113	61.6045	20.91	20.91	41.82	1565	354
7465.784567	18435.70113	-122.395	16.70	16.70	33.39	2800	354
26864.88457	20011.00113	-13.3955	14.93	14.93	29.86	2592	354
14348.38457	20864.80113	-242.395	16.41	16.41	32.83	4264	354
36992.78457	22985.80113	-198.395	19.03	19.03	38.06	3011	354
14044.38457	23183.50113	-82.3955	12.98	12.98	25.95	4469	354
28113.08457	24190.80113	237.605	21.60	21.60	43.19	1680	354
15606.98457	24529.30113	-193.395	20.54	20.54	41.07	2762	354
4637.684567	24900.80113	-110.395	21.74	21.74	43.47	2045	354
26141.48457	26696.60113	-42.3955	23.41	23.41	46.82	1225	354
10194.48457	29178.10113	34.6045	5.30	5.30	10.60	8874	354
19646.28457	29353.30113	-154.395	24.63	24.63	49.27	1351	354
9623.184567	32935.00113	-91.3955	13.80	13.80	27.60	2866	354
8881.084567	34843.00113	273.605	32.76	32.76	65.52	1153	354
38891.98457	39606.50113	28.6045	19.00	19.00	38.01	2802	354
31236.28457	40381.80113	58.6045	17.85	17.85	35.70	2877	354
16430.38834	1999.299803	-148.8	24.92	24.92	49.83	1334	362
33952.18834	2659.999803	-168.8	16.81	16.81	33.63	2916	362
23224.78834	6863.599803	382.2	35.18	35.18	70.37	1104	362
5055.788341	7506.699803	-88.7996	20.63	20.63	41.26	2046	362
4048.588341	7968.699803	-213.8	17.59	17.59	35.18	3194	362
22342.18834	8813.399803	-378.8	15.38	15.38	30.76	4608	362
14217.68834	9857.999803	-157.8	9.37	9.37	18.75	7213	362
15811.28834	12421.9998	-116.8	26.61	26.61	53.22	1414	362
40610.48834	13254.6998	142.2	13.87	13.87	27.74	3428	362
19425.28834	14132.4998	-296.8	14.65	14.65	29.30	3591	362
37284.28834	14317.4998	-180.8	27.39	27.39	54.78	2272	362
36639.98834	15860.9998	284.2	24.75	24.75	49.50	1302	362
19291.98834	17349.3998	348.2	30.66	30.66	61.32	1100	362
11824.98834	20408.9998	-63.7996	27.25	27.25	54.49	1129	362
15524.78834	22005.3998	55.2004	26.45	26.45	52.89	1121	362
12390.89212	5903.798473	-302.204	11.19	11.19	22.37	7351	370
3724.392116	6411.998473	-97.2037	21.38	21.38	42.77	1307	370
31366.39212	6420.698473	-105.204	29.48	29.48	58.97	1120	370
22663.49212	6503.898473	-282.204	27.88	27.88	55.77	1275	370
21734.69212	7041.798473	99.7963	16.86	16.86	33.72	2571	370
32955.89212	7141.998473	-150.204	15.97	15.97	31.93	2817	370
13748.89212	7895.398473	-245.204	8.69	8.69	17.38	7223	370
29791.29212	11495.99847	-187.204	33.96	33.96	67.92	1590	370
11675.19212	11620.99847	-272.204	24.70	24.70	49.41	2101	370
14658.59212	11702.59847	306.796	14.65	14.65	29.30	4662	370
26155.79212	15247.89847	147.796	21.08	21.08	42.15	1570	370
15916.09212	17552.09847	-64.2037	14.62	14.62	29.25	2341	370
7487.692116	22273.49847	-180.204	23.83	23.83	47.67	1165	370
24681.69212	23958.39847	-132.204	44.25	44.25	88.50	1238	370
21406.29212	29750.19847	213.796	17.43	17.43	34.85	2355	370
12338.79212	35313.79847	-363.204	22.28	22.28	44.56	3128	370
24929.29212	37635.99847	-272.204	42.79	42.79	85.58	1031	370
21263.99212	39210.79847	-85.2037	21.31	21.31	42.63	1680	370
24714.69212	39921.89847	117.796	24.94	24.94	49.88	1609	370
39817.59589	3712.497142	-30.6078	27.27	27.27	54.54	1129	378
22847.49589	4084.197142	-76.6078	28.59	28.59	57.18	1362	378
3760.19589	6439.297142	-160.608	16.39	16.39	32.78	2416	378
22298.49589	8713.997142	-174.608	17.00	17.00	34.01	1986	378
33207.29589	9475.197142	345.392	29.72	29.72	59.44	1963	378
14293.19589	10163.79714	-353.608	20.68	20.68	41.35	2116	378
4583.99589	11589.49714	144.392	15.00	15.00	30.00	2575	378
30718.39589	11786.29714	-123.608	30.80	30.80	61.61	1407	378
37854.79589	13962.59714	132.392	11.42	11.42	22.84	3955	378
39272.29589	14495.39714	-128.608	16.16	16.16	32.31	2550	378
32667.39589	14681.89714	-247.608	21.05	21.05	42.11	1815	378
26571.19589	16614.59714	-217.608	26.54	26.54	53.08	1630	378
17531.59589	18040.19714	88.3922	22.91	22.91	45.83	1650	378
39181.39589	20142.39714	213.392	15.28	15.28	30.57	4834	378
24989.39589	20531.39714	113.392	9.70	9.70	19.41	5041	378
20189.69589	21702.29714	-267.608	32.69	32.69	65.37	1340	378
9142.49589	23707.69714	-112.608	10.08	10.08	20.16	4554	378
889.2958901	24244.39714	-142.608	11.00	11.00	22.00	6507	378
17605.09589	26981.99714	-179.608	29.30	29.30	58.59	1148	378
29757.69589	33077.09714	72.3922	25.25	25.25	50.49	1660	378
14578.89589	34121.49714	-112.608	15.26	15.26	30.52	2146	378
34731.89589	36270.89714	-230.608	36.62	36.62	73.24	1484	378
29485.99589	37414.59714	152.392	15.71	15.71	31.42	3664	378
24872.99589	37731.69714	-355.608	36.27	36.27	72.53	1101	378
15446.19966	1653.995812	-216.012	29.18	29.18	58.36	1341	386
3212.799664	3847.795812	-164.012	13.16	13.16	26.33	3480	386
28120.99966	4674.795812	-163.012	22.49	22.49	44.98	1721	386
31399.89966	6283.395812	119.988	19.10	19.10	38.20	2010	386
22070.29966	7784.395812	152.988	17.85	17.85	35.70	1994	386
38487.69966	8031.695812	-406.012	20.63	20.63	41.26	3921	386
34698.79966	10294.09581	-170.012	23.41	23.41	46.82	1103	386
5313.499664	11087.19581	-155.012	22.42	22.42	44.84	1694	386
29816.99966	11503.09581	-345.012	38.81	38.81	77.62	1561	386
4556.199664	11604.39581	38.9882	19.26	19.26	38.53	1613	386
40577.79966	13285.59581	297.988	9.96	9.96	19.92	7994	386
35875.59966	15967.89581	-104.012	21.41	21.41	42.81	1938	386
38177.69966	16724.49581	178.988	21.17	21.17	42.34	2296	386
27151.49966	17904.89581	-218.012	37.21	37.21	74.42	1160	386
35778.39966	18531.39581	-19.0118	16.98	16.98	33.96	2389	386
13998.19966	21758.49581	-407.012	38.46	38.46	76.91	1206	386
6582.199664	22126.49581	-394.012	25.98	25.98	51.95	3438	386
17333.19966	24754.69581	62.9882	20.94	20.94	41.87	1273	386
11812.19966	31260.69581	-4.01185	24.73	24.73	49.45	1082	386
23231.49966	31166.69581	-41.0118	23.83	23.83	47.67	1835	386
22334.39966	32252.59581	-193.012	15.87	15.87	31.75	4427	386
24570.49966	39299.39581	-238.012	13.12	13.12	26.23	4865	386
6125.803439	2229.094481	-370.416	19.12	19.12	38.25	4179	394
21430.10344	4808.194481	-316.416	57.46	57.46	114.92	1045	394
6474.303439	4869.194481	-366.416	17.87	17.87	35.75	2455	394
13795.70344	4769.794481	-205.416	13.89	13.89	27.79	4894	394
22197.70344	6737.794481	-25.4159	25.50	25.50	51.01	1717	394
32111.00344	6763.194481	-174.416	26.00	26.00	52.00	1229	394
23638.00344	8770.794481	94.5841	21.10	21.10	42.20	1306	394
25710.40344	10185.59448	358.584	16.32	16.32	32.64	3672	394
18419.60344	11143.49448	-144.416	22.54	22.54	45.07	1707	394
13311.70344	12134.99448	-116.416	24.19	24.19	48.37	1933	394
36881.80344	12788.49448	237.584	30.00	30.00	60.01	1208	394
40564.30344	13227.89448	61.5841	15.43	15.43	30.85	3700	394
16963.10344	16035.89448	-357.416	19.78	19.78	39.56	2411	394
11993.60344	20086.69448	41.5841	27.25	27.25	54.49	1244	394
27104.30344	20362.99448	-358.416	25.83	25.83	51.67	2205	394
24970.50344	20502.89448	135.584	10.57	10.57	21.15	4340	394
16251.00344	22017.29448	-163.416	7.80	7.80	15.59	12057	394
20196.50344	23259.69448	-68.4159	14.34	14.34	28.68	3628	394
17353.30344	23907.09448	-172.416	16.18	16.18	32.36	3323	394
17540.50344	26836.49448	-77.4159	24.19	24.19	48.37	1620	394
26187.20344	26888.99448	379.584	32.81	32.81	65.61	1151	394
23279.90344	27155.79448	-27.4159	32.73	32.73	65.47	1063	394
11318.00344	27476.89448	-227.416	31.37	31.37	62.74	1157	394
24787.80344	27808.79448	-132.416	12.27	12.27	24.54	4818	394
18202.60344	27952.29448	-139.416	21.03	21.03	42.06	1594	394
7663.303439	28927.49448	25.5841	10.74	10.74	21.48	3685	394
10187.90344	29180.49448	63.5841	6.24	6.24	12.48	7956	394
34373.10344	36355.49448	-78.4159	15.66	15.66	31.32	2608	394
32817.20344	37039.79448	-21.4159	17.33	17.33	34.67	2864	394
25442.00344	39363.49448	-343.416	28.38	28.38	56.76	2507	394
39485.00721	2869.293151	-217.82	30.40	30.40	60.81	1098	402
28131.30721	4632.793151	-174.82	11.70	11.70	23.41	5456	402
38874.80721	4579.393151	-172.82	26.54	26.54	53.08	2237	402
31248.90721	6665.593151	-376.82	30.24	30.24	60.48	2174	402
10534.70721	6976.593151	-49.82	23.20	23.20	46.39	1957	402
36717.90721	7998.893151	-154.82	13.68	13.68	27.37	3796	402
20457.70721	8351.493151	46.18	25.27	25.27	50.54	1046	402
23673.70721	8743.493151	164.18	11.40	11.40	22.80	4940	402
19714.30721	9709.893151	278.18	21.08	21.08	42.15	2491	402
11606.20721	11599.09315	-94.82	25.53	25.53	51.06	1471	402
5182.307213	16894.99315	-328.82	37.75	37.75	75.50	1294	402
13731.60721	19948.39315	60.18	11.52	11.52	23.03	3526	402
4236.507213	24093.39315	153.18	9.00	9.00	17.99	8274	402
893.4072132	24323.59315	-262.82	18.13	18.13	36.27	3733	402
4086.307213	25983.99315	-298.82	14.67	14.67	29.34	4084	402
30443.10721	26249.49315	-43.82	20.18	20.18	40.36	1974	402
19601.60721	28059.79315	273.18	27.20	27.20	54.40	1255	402
8450.807213	28766.69315	119.18	23.95	23.95	47.90	1433	402
19797.30721	29543.19315	-105.82	19.99	19.99	39.99	1818	402
39619.30721	37747.49315	-198.82	22.82	22.82	45.64	2131	402
19410.80721	39298.49315	-384.82	27.46	27.46	54.92	1477	402
1140.310988	887.19182	335.776	18.70	18.70	37.40	3703	410
5076.110988	774.99182	-398.224	46.21	46.21	92.41	1399	410
34854.51099	2272.69182	-188.224	34.83	34.83	69.66	1019	410
26199.71099	4086.49182	171.776	25.17	25.17	50.35	1833	410
17305.81099	4639.79182	-72.2241	14.58	14.58	29.15	3310	410
18983.81099	5510.69182	-12.2241	14.86	14.86	29.72	2526	410
22548.21099	7372.29182	88.7759	31.46	31.46	62.93	1633	410
20467.21099	8373.09182	144.776	13.54	13.54	27.08	3120	410
33649.51099	9426.29182	-114.224	26.49	26.49	52.99	1583	410
31786.91099	9922.69182	-119.224	13.33	13.33	26.66	5272	410
38386.11099	11292.59182	-36.2241	18.86	18.86	37.73	1236	410
36748.61099	12514.49182	-175.224	18.75	18.75	37.49	2130	410
10758.11099	13265.69182	-211.224	16.72	16.72	33.44	4055	410
11052.21099	13771.99182	-107.224	11.89	11.89	23.79	2492	410
41150.31099	15071.59182	-392.224	21.71	21.71	43.43	4432	410
8028.510988	15860.19182	177.776	33.54	33.54	67.07	1047	410
29227.21099	19100.19182	-113.224	27.32	27.32	54.64	1624	410
15811.71099	19722.89182	-243.224	32.62	32.62	65.23	1437	410
7708.510988	22274.99182	-371.224	34.83	34.83	69.66	1815	410
18209.91099	26515.79182	20.7759	25.53	25.53	51.06	1164	410
30140.31099	27441.09182	52.7759	22.11	22.11	44.23	1306	410
24673.11099	29708.59182	348.776	39.14	39.14	78.28	1213	410
23230.31099	31139.59182	-101.224	31.86	31.86	63.73	1238	410
11189.61099	31511.29182	224.776	17.57	17.57	35.14	2707	410
24733.81099	39930.79182	40.7759	18.13	18.13	36.27	2138	410
34861.11476	2297.590489	-255.628	17.43	17.43	34.85	3286	418
19833.01476	6698.190489	-292.628	38.20	38.20	76.40	1086	418
13732.31476	7802.490489	-227.628	22.77	22.77	45.55	1943	418
12672.71476	8207.790489	378.372	37.73	37.73	75.45	1118	418
2962.414762	8438.690489	326.372	17.59	17.59	35.18	2246	418
28113.91476	10140.99049	-12.6282	14.29	14.29	28.59	3774	418
28299.01476	11184.39049	-160.628	15.50	15.50	30.99	4416	418
18875.01476	16005.39049	279.372	40.03	40.03	80.07	1126	418
19354.61476	17314.49049	196.372	21.52	21.52	43.05	2648	418
26848.21476	20035.49049	25.3718	13.09	13.09	26.19	2568	418
16867.21476	21475.09049	5.3718	21.27	21.27	42.53	1156	418
8460.314762	26985.49049	-180.628	14.67	14.67	29.34	3387	418
25284.31476	27156.29049	-145.628	22.07	22.07	44.13	1728	418
17590.71476	37422.59049	-115.628	23.50	23.50	47.01	2357	418
29580.81476	38276.49049	307.372	20.16	20.16	40.32	3673	418
30179.01854	1931.989159	-231.032	11.73	11.73	23.46	7158	426
29283.51854	7991.089159	-128.032	22.77	22.77	45.55	1051	426
31728.51854	11727.48916	34.9677	20.30	20.30	40.60	1664	426
14790.61854	11805.78916	-250.032	13.33	13.33	26.66	3698	426
26119.91854	11939.68916	23.9677	26.89	26.89	53.79	1055	426
20855.61854	12553.18916	348.968	19.88	19.88	39.75	3669	426
13913.51854	13694.88916	55.9677	9.09	9.09	18.18	7490	426
28449.71854	14085.58916	-160.032	22.40	22.40	44.79	1597	426
37763.31854	13970.78916	249.968	22.35	22.35	44.70	2364	426
[truncated: 148,397 more rows]
