# Supplementary material for: Super-resolution analysis of PACSIN2 and EHD2 at caveolae
Source: PLoS One. 2022 Jul 14;17(7):e0271003. doi: 10.1371/journal.pone.0271003 (PMC9282494; doi:10.1371/journal.pone.0271003)
Supplement: S1 Data — (ZIP) [file pone.0271003.s003.zip › 405EHD2polyCy3Caveolin7C8002driftCorr 3DdistanceR_561-647_109K_TS3D.3dlp]

13094.52038	1054.859015	-98	37.75	37.75	75.50	1216	6
14066.22038	2178.259015	-252	29.65	29.65	59.30	2871	6
33288.32038	2061.559015	-387	41.09	41.09	82.19	1948	6
23204.62038	4037.459015	-57	18.77	18.77	37.54	4703	6
17716.12038	4259.259015	-128	23.60	23.60	47.19	2172	6
29305.52038	4560.759015	-248	24.16	24.16	48.32	2557	6
39571.92038	5144.359015	-132	33.02	33.02	66.03	1379	6
14654.22038	6271.659015	-139	22.98	22.98	45.97	4866	6
5110.720382	7184.759015	-234	24.54	24.54	49.08	2442	6
31886.92038	7489.259015	182	34.43	34.43	68.86	1471	6
755.4203821	7869.059015	-34	19.03	19.03	38.06	4582	6
14673.22038	8072.559015	-337	20.77	20.77	41.54	5447	6
7985.820382	8696.659015	12	45.90	45.90	91.80	1259	6
14445.62038	9054.859015	157	48.65	48.65	97.31	1389	6
12532.72038	9689.659015	-382	9.61	9.61	19.22	25264	6
36516.12038	10690.55901	102	16.89	16.89	33.77	3751	6
37711.82038	10812.45901	182	29.56	29.56	59.11	2293	6
39531.72038	10547.65901	-327	20.46	20.46	40.93	6116	6
22643.22038	10958.95901	-58	16.91	16.91	33.82	5439	6
40747.12038	10996.55901	-91	29.30	29.30	58.59	2078	6
5971.620382	12148.75901	-322	40.93	40.93	81.86	2740	6
4970.120382	12638.35901	159	39.26	39.26	78.52	1102	6
10779.52038	13319.05901	20	37.68	37.68	75.36	1265	6
4031.620382	13625.95901	90	28.17	28.17	56.33	1732	6
29679.72038	13583.65901	285	33.79	33.79	67.59	1736	6
4847.020382	13907.55901	49	27.39	27.39	54.78	1385	6
20065.52038	14142.25901	142	12.72	12.72	25.43	6459	6
32761.02038	14073.85901	-250	37.07	37.07	74.14	2125	6
14542.12038	14398.55901	176	9.82	9.82	19.64	7962	6
13258.92038	15060.05901	159	27.84	27.84	55.67	2260	6
40695.52038	15931.95901	-42	20.94	20.94	41.87	1931	6
3135.920382	15954.15901	-192	27.48	27.48	54.97	2669	6
30739.42038	17844.25901	-113	34.15	34.15	68.30	1267	6
38778.72038	18138.45901	-225	41.94	41.94	83.89	1394	6
27150.12038	18116.25901	-331	29.13	29.13	58.26	3556	6
4373.620382	19456.05901	207	30.87	30.87	61.75	1794	6
13887.22038	19967.05901	292	11.73	11.73	23.46	9587	6
29609.82038	20056.95901	-83	23.53	23.53	47.05	2520	6
7424.420382	21751.55901	-259	30.31	30.31	60.62	2193	6
1268.120382	22406.15901	62	27.41	27.41	54.82	2621	6
24838.42038	22237.95901	-97	26.64	26.64	53.27	1980	6
36133.12038	23684.45901	-123	24.96	24.96	49.93	2391	6
23021.22038	24418.85901	-172	36.08	36.08	72.16	1105	6
2956.720382	25432.65901	-283	29.93	29.93	59.86	3148	6
18147.72038	26646.35901	-291	10.76	10.76	21.52	13702	6
23698.02038	27259.95901	153	31.44	31.44	62.88	1244	6
35419.32038	27395.35901	98	33.91	33.91	67.82	1077	6
19702.62038	29518.45901	311	16.06	16.06	32.12	7862	6
31168.32038	30284.05901	-24	24.49	24.49	48.98	1812	6
11279.42038	31271.95901	49	24.00	24.00	47.99	2062	6
5371.320382	32168.35901	-164	38.95	38.95	77.90	1302	6
13207.62038	35551.95901	-193	27.65	27.65	55.30	2212	6
27517.92038	36689.45901	322	56.66	56.66	113.32	1341	6
32663.02038	37768.05901	-49	28.21	28.21	56.43	1689	6
24576.62038	39385.65901	-220	41.94	41.94	83.89	1456	6
12401.22038	39870.05901	176	23.06	23.06	46.11	2796	6
24715.92038	39929.55901	-4	26.73	26.73	53.46	2380	6
35552.22038	40128.95901	-343	26.40	26.40	52.80	2972	6
16167.32416	808.957684	-87	41.40	41.40	82.80	1020	14
29979.92416	1098.657684	-377	29.77	29.77	59.53	2615	14
24069.52416	1755.357684	-86	43.24	43.24	86.48	1500	14
35375.22416	1789.857684	-379	25.50	25.50	51.01	4043	14
37853.12416	2000.657684	-259	39.49	39.49	78.99	1418	14
18251.92416	3680.857684	-263	18.18	18.18	36.36	4258	14
3089.124156	4594.257684	-142	16.98	16.98	33.96	6169	14
41152.52416	5692.857684	-14	29.98	29.98	59.96	1193	14
22264.92416	6345.157684	245	19.12	19.12	38.25	4439	14
19248.72416	7339.757684	193	14.18	14.18	28.35	3707	14
12777.02416	8201.357684	-46	16.27	16.27	32.55	4972	14
18391.12416	8712.257684	173	20.63	20.63	41.26	2358	14
20347.12416	9376.157684	-84	36.53	36.53	73.05	1457	14
40076.62416	9511.657684	-247	32.95	32.95	65.89	1506	14
13410.32416	10299.25768	67	9.33	9.33	18.65	10172	14
24965.02416	10403.75768	-241	11.82	11.82	23.64	9112	14
30678.02416	11645.25768	-194	22.09	22.09	44.18	2980	14
15179.32416	11910.45768	-137	32.55	32.55	65.09	1869	14
8421.124156	12654.95768	-254	23.81	23.81	47.62	2235	14
11027.42416	13275.25768	246	23.34	23.34	46.68	2506	14
19108.82416	13406.45768	320	12.46	12.46	24.92	12868	14
31902.52416	13909.25768	-143	13.26	13.26	26.52	5526	14
37174.12416	14516.65768	142	31.65	31.65	63.30	1947	14
898.6241564	15687.25768	220	19.50	19.50	39.00	4223	14
5882.624156	15854.85768	158	15.97	15.97	31.93	4006	14
29281.02416	16330.85768	-168	14.51	14.51	29.01	5278	14
28240.52416	16949.25768	-144	33.70	33.70	67.40	1700	14
27596.62416	17317.25768	-72	21.69	21.69	43.38	2930	14
23120.42416	17623.05768	-16	22.02	22.02	44.04	1477	14
13406.52416	18225.05768	-27	9.11	9.11	18.23	11760	14
4361.724156	19571.05768	-81	19.50	19.50	39.00	2205	14
13032.32416	19769.55768	130	12.88	12.88	25.76	8211	14
7372.924156	21409.35768	-176	18.98	18.98	37.96	2877	14
23963.52416	22871.15768	151	20.46	20.46	40.93	2533	14
8539.624156	22876.75768	-12	12.08	12.08	24.16	6417	14
2575.924156	24319.65768	32	30.21	30.21	60.43	1730	14
5402.024156	25279.25768	-133	44.32	44.32	88.64	1305	14
732.6241564	26070.85768	87	27.25	27.25	54.49	2261	14
18315.92416	26214.45768	376	15.05	15.05	30.10	5926	14
25285.32416	27436.95768	-281	42.15	42.15	84.31	1304	14
21156.12416	27756.05768	-276	20.72	20.72	41.45	2563	14
7282.424156	28456.65768	-272	47.36	47.36	94.72	1466	14
15067.92416	30472.25768	-94	36.17	36.17	72.35	1286	14
11413.02416	30540.15768	353	25.10	25.10	50.21	2906	14
1174.524156	31203.15768	158	21.01	21.01	42.01	2662	14
10601.62416	31480.25768	107	33.21	33.21	66.41	1246	14
22714.62416	31669.85768	-178	33.91	33.91	67.82	1732	14
25723.42416	31869.05768	-349	45.19	45.19	90.38	1519	14
27367.42416	31687.05768	-119	43.94	43.94	87.89	1157	14
31448.52416	32899.45768	-92	38.08	38.08	76.16	1248	14
5850.724156	33943.85768	-389	38.53	38.53	77.06	1752	14
40269.62416	34899.45768	288	49.10	49.10	98.20	1014	14
16002.72416	35325.85768	-102	57.11	57.11	114.22	1307	14
5005.624156	35796.35768	-123	36.64	36.64	73.29	1561	14
33499.52416	36587.55768	44	14.39	14.39	28.78	7160	14
24289.52416	36692.35768	-55	18.51	18.51	37.02	3102	14
1423.624156	36913.85768	-164	34.22	34.22	68.44	1938	14
27707.52416	37946.65768	382	23.83	23.83	47.67	3867	14
39721.52416	37788.55768	-307	44.46	44.46	88.92	1480	14
5826.924156	38854.85768	84	11.87	11.87	23.74	6298	14
22552.02416	39102.55768	95	9.87	9.87	19.73	10461	14
24095.32793	2391.356353	-339	27.48	27.48	54.97	2850	22
20063.32793	2549.356353	-253	30.66	30.66	61.32	2453	22
19571.62793	3298.656353	45	23.93	23.93	47.85	2616	22
22112.72793	3387.756353	33	36.90	36.90	73.81	1008	22
13709.72793	3456.856353	-301	32.45	32.45	64.90	2022	22
23765.22793	3989.956353	-181	23.74	23.74	47.48	2201	22
33053.92793	3995.856353	87	26.33	26.33	52.66	1192	22
8058.827931	4636.856353	-189	34.95	34.95	69.90	1727	22
41001.72793	4538.456353	-206	12.18	12.18	24.35	7793	22
34577.42793	4868.856353	320	31.06	31.06	62.12	1707	22
30605.12793	5406.856353	-268	16.37	16.37	32.73	4128	22
6855.727931	6046.756353	151	36.74	36.74	73.48	1090	22
18758.22793	6269.856353	41	32.22	32.22	64.43	1953	22
22207.82793	6314.856353	372	9.09	9.09	18.18	17214	22
32901.42793	6251.756353	44	26.14	26.14	52.28	2465	22
39560.12793	6688.456353	-391	26.68	26.68	53.36	3037	22
22718.12793	7624.556353	258	21.95	21.95	43.90	3664	22
12732.82793	8155.956353	1	10.36	10.36	20.72	9574	22
26813.52793	8567.256353	99	25.13	25.13	50.26	2226	22
23316.72793	9921.256353	69	36.29	36.29	72.58	1233	22
38530.42793	10110.65635	-393	52.05	52.05	104.09	1383	22
4896.427931	10584.95635	-256	27.11	27.11	54.21	1904	22
39784.92793	11557.75635	-261	30.31	30.31	60.62	1716	22
30109.62793	12551.75635	145	30.19	30.19	60.38	2158	22
35038.72793	12633.85635	350	24.54	24.54	49.08	4663	22
13295.42793	13186.85635	-389	25.50	25.50	51.01	3646	22
40552.02793	13293.95635	338	25.95	25.95	51.90	2471	22
14149.32793	14529.75635	390	27.84	27.84	55.67	2315	22
37195.52793	14549.25635	122	23.95	23.95	47.90	3017	22
39197.12793	14898.05635	-293	31.11	31.11	62.22	2159	22
17928.12793	15923.35635	-393	18.44	18.44	36.88	7495	22
35072.72793	15842.55635	220	16.70	16.70	33.39	3890	22
36874.42793	15832.75635	214	41.75	41.75	83.51	1121	22
16217.52793	16811.95635	157	31.86	31.86	63.73	1472	22
5698.627931	18154.85635	-5	39.85	39.85	79.69	1188	22
40549.22793	18100.35635	-191	13.49	13.49	26.99	6616	22
11834.32793	18206.05635	8	41.07	41.07	82.14	1126	22
10915.12793	18729.45635	42	16.77	16.77	33.54	3985	22
12102.62793	19045.35635	-389	11.19	11.19	22.37	13428	22
40348.62793	19388.75635	-19	26.16	26.16	52.33	2301	22
35530.72793	20471.95635	-143	30.64	30.64	61.28	1272	22
28490.92793	21144.05635	220	72.91	72.91	145.82	1111	22
7152.327931	21216.35635	140	27.65	27.65	55.30	1662	22
29067.92793	22398.45635	212	32.50	32.50	65.00	2608	22
34779.82793	22650.95635	253	40.69	40.69	81.39	1146	22
9842.827931	23293.45635	-155	46.21	46.21	92.41	1047	22
19190.02793	24949.55635	-125	14.48	14.48	28.97	4043	22
1394.627931	25694.55635	16	18.98	18.98	37.96	3466	22
19329.42793	28473.45635	-339	7.56	7.56	15.12	26873	22
35339.72793	29455.55635	50	22.44	22.44	44.89	2449	22
9017.827931	30374.95635	-292	10.88	10.88	21.76	12515	22
13598.32793	32357.45635	-390	11.99	11.99	23.97	13417	22
36822.82793	36066.95635	-261	39.68	39.68	79.36	1359	22
8974.227931	36405.25635	-94	39.87	39.87	79.74	1004	22
1546.027931	36940.75635	164	35.07	35.07	70.13	1151	22
27422.92793	38660.15635	209	43.92	43.92	87.84	1344	22
5800.327931	38852.15635	70	12.15	12.15	24.30	6148	22
545.0279308	39502.75635	-54	21.60	21.60	43.19	2650	22
30492.52793	39647.55635	-234	45.78	45.78	91.56	1115	22
10467.52793	39764.75635	116	30.29	30.29	60.57	1313	22
21092.32793	39950.95635	389	18.44	18.44	36.88	5779	22
6267.627931	40278.25635	-386	21.57	21.57	43.14	6260	22
40531.32793	40223.95635	-58	36.08	36.08	72.16	1536	22
4664.331705	2086.655023	-275	24.52	24.52	49.03	3780	30
24018.63171	2362.555023	-346	34.10	34.10	68.20	1958	30
6473.731705	2953.155023	-371	25.20	25.20	50.40	3010	30
32969.83171	3103.555023	-287	16.77	16.77	33.54	6269	30
33952.93171	3819.655023	-245	38.86	38.86	77.72	1338	30
3092.531705	4542.755023	-53	38.98	38.98	77.95	1118	30
36074.93171	4555.855023	-369	19.24	19.24	38.48	5702	30
3461.531705	4653.955023	263	28.68	28.68	57.37	1948	30
5451.631705	4945.155023	353	37.42	37.42	74.84	2158	30
35569.93171	5487.755023	-394	33.32	33.32	66.65	2168	30
15011.33171	5726.855023	-181	24.94	24.94	49.88	2293	30
20939.73171	5793.055023	-28	29.88	29.88	59.77	1739	30
617.8317052	6372.855023	26	13.52	13.52	27.04	5990	30
30140.03171	6964.255023	363	31.82	31.82	63.63	1965	30
5305.331705	7099.055023	-269	16.08	16.08	32.17	5538	30
19259.23171	7353.455023	203	16.39	16.39	32.78	3503	30
5143.131705	7582.555023	-371	30.19	30.19	60.38	2284	30
33155.13171	8139.455023	-157	29.48	29.48	58.97	1559	30
12507.23171	9138.555023	-381	17.07	17.07	34.15	10269	30
12294.93171	9987.555023	-231	20.56	20.56	41.12	4647	30
35737.33171	10341.65502	-68	26.92	26.92	53.84	1937	30
5152.631705	10591.55502	109	14.86	14.86	29.72	4512	30
17641.73171	10750.65502	215	20.75	20.75	41.50	2180	30
27063.43171	10595.85502	371	19.26	19.26	38.53	3808	30
327.4317052	11163.65502	-88	41.97	41.97	83.93	1349	30
24946.93171	11009.25502	-342	36.57	36.57	73.15	1851	30
29838.93171	11673.45502	122	31.82	31.82	63.63	1365	30
18277.43171	12169.15502	-370	20.02	20.02	40.03	4346	30
16695.03171	12888.75502	-385	56.07	56.07	112.15	1295	30
36562.13171	12836.55502	377	19.22	19.22	38.43	4751	30
18394.23171	12849.25502	-248	22.94	22.94	45.88	3791	30
5103.831705	13251.05502	-162	11.16	11.16	22.33	6865	30
13166.63171	13270.45502	-215	44.96	44.96	89.91	1419	30
40544.33171	13269.55502	129	16.89	16.89	33.77	3349	30
36337.23171	13794.45502	-281	49.17	49.17	98.34	1260	30
29688.23171	14294.55502	224	36.90	36.90	73.81	1114	30
33315.93171	14549.65502	-130	35.63	35.63	71.26	1378	30
12410.53171	16256.15502	-205	10.64	10.64	21.29	9507	30
16127.93171	16821.05502	-61	8.34	8.34	16.67	10620	30
27144.63171	18070.25502	36	18.53	18.53	37.07	3407	30
39709.23171	18429.95502	315	49.24	49.24	98.49	1258	30
36711.93171	18828.15502	-188	43.21	43.21	86.43	1117	30
5512.331705	19608.65502	-158	11.00	11.00	22.00	11119	30
31298.93171	19923.05502	-147	15.73	15.73	31.46	4427	30
17611.83171	20020.15502	180	23.01	23.01	46.02	1804	30
26855.53171	20030.95502	-34	10.24	10.24	20.49	7821	30
20121.03171	20354.15502	129	13.16	13.16	26.33	3774	30
15901.83171	20423.95502	49	21.78	21.78	43.57	2355	30
22210.23171	20452.75502	216	31.77	31.77	63.54	1196	30
5326.831705	20798.05502	-165	27.65	27.65	55.30	1951	30
5499.431705	21185.95502	-348	26.92	26.92	53.84	2571	30
14717.53171	22039.45502	381	16.91	16.91	33.82	4962	30
36096.53171	23624.65502	-122	31.25	31.25	62.50	1585	30
25270.03171	23901.85502	-359	34.83	34.83	69.66	1812	30
16325.93171	24706.15502	-108	16.91	16.91	33.82	4860	30
5964.931705	26931.25502	-38	48.07	48.07	96.13	1157	30
33611.43171	28021.15502	52	32.78	32.78	65.56	1295	30
27391.23171	29146.45502	281	28.83	28.83	57.65	1429	30
4629.531705	29551.35502	-42	18.91	18.91	37.82	4110	30
4655.731705	30522.95502	-79	43.43	43.43	86.85	1253	30
22433.03171	30509.05502	130	25.91	25.91	51.81	2068	30
25735.13171	31780.35502	-324	17.73	17.73	35.47	6310	30
1929.231705	34251.55502	-136	48.25	48.25	96.51	1024	30
2612.431705	34451.95502	-201	39.19	39.19	78.37	1445	30
28030.43171	34186.35502	-352	61.96	61.96	123.92	1043	30
39561.53171	34658.35502	116	30.33	30.33	60.66	1171	30
26048.93171	36293.35502	-251	45.22	45.22	90.43	1343	30
4608.131705	36483.45502	73	29.48	29.48	58.97	1437	30
25329.03171	37274.85502	-184	27.41	27.41	54.82	2096	30
25705.73171	38084.35502	27	21.10	21.10	42.20	2748	30
23250.83171	39098.65502	-104	20.44	20.44	40.88	2773	30
39705.33171	39795.75502	180	21.38	21.38	42.77	2696	30
37526.13548	1022.753692	-65	28.35	28.35	56.71	2352	38
26847.43548	2024.453692	-398	48.70	48.70	97.40	1470	38
37896.73548	2072.953692	-237	13.21	13.21	26.42	8964	38
18124.93548	3157.653692	-65	25.03	25.03	50.07	3076	38
19599.13548	3217.053692	-150	34.41	34.41	68.81	1978	38
38013.23548	3441.553692	-214	50.49	50.49	100.98	1146	38
3152.83548	3867.653692	-336	34.85	34.85	69.71	1867	38
24304.43548	5584.953692	47	16.41	16.41	32.83	3700	38
18537.93548	6939.553692	-54	35.58	35.58	71.17	1289	38
3966.43548	7906.853692	-278	20.56	20.56	41.12	4509	38
1685.33548	8141.053692	-375	54.68	54.68	109.37	1157	38
14692.73548	7951.053692	-64	25.93	25.93	51.86	2033	38
15079.93548	8975.053692	-369	10.13	10.13	20.25	13459	38
22524.83548	9246.853692	-203	35.94	35.94	71.87	1168	38
5694.13548	9656.253692	-132	25.13	25.13	50.26	2766	38
29123.73548	9752.553692	-224	28.71	28.71	57.41	1868	38
16969.13548	10123.85369	-6	22.98	22.98	45.97	1992	38
13405.23548	10261.35369	-56	6.01	6.01	12.01	16922	38
38524.53548	10284.05369	-54	32.15	32.15	64.29	1172	38
37668.73548	10902.45369	351	32.38	32.38	64.76	1502	38
1665.43548	11228.45369	-31	40.98	40.98	81.95	1068	38
31912.63548	13958.75369	-216	15.85	15.85	31.70	6310	38
18155.23548	13869.05369	93	14.41	14.41	28.83	6173	38
35479.23548	14064.15369	-45	28.00	28.00	56.00	1442	38
21318.73548	14020.35369	-332	30.38	30.38	60.76	1834	38
34793.93548	14230.25369	-6	33.68	33.68	67.35	1386	38
26032.43548	14834.85369	-279	33.37	33.37	66.74	2348	38
27079.03548	17075.35369	363	52.73	52.73	105.46	1176	38
24516.13548	18461.05369	-95	18.16	18.16	36.31	3200	38
35759.33548	18421.65369	308	48.42	48.42	96.84	1186	38
31700.53548	18495.65369	-145	34.71	34.71	69.43	1208	38
2122.83548	19829.05369	-142	21.24	21.24	42.48	2241	38
16083.43548	20426.25369	327	21.17	21.17	42.34	3431	38
24959.33548	20495.85369	52	24.02	24.02	48.04	1277	38
20609.13548	22363.25369	214	13.49	13.49	26.99	6761	38
2114.33548	22528.85369	-97	16.56	16.56	33.11	2680	38
4345.13548	22615.65369	-41	20.44	20.44	40.88	2863	38
30997.23548	22618.95369	-324	38.90	38.90	77.81	1401	38
10893.63548	23709.75369	-312	19.05	19.05	38.10	4259	38
28783.93548	23822.55369	338	42.04	42.04	84.07	1018	38
4614.73548	23968.75369	-92	11.68	11.68	23.36	10353	38
18669.23548	24446.35369	-387	48.07	48.07	96.13	1446	38
27401.63548	25259.05369	-118	30.31	30.31	60.62	1906	38
2248.43548	27603.95369	-168	36.08	36.08	72.16	2102	38
480.9354795	27886.85369	-112	23.03	23.03	46.06	1931	38
32558.03548	28454.55369	19	17.33	17.33	34.67	4006	38
13148.63548	30728.75369	-77	42.44	42.44	84.87	1223	38
1115.83548	31194.45369	261	11.21	11.21	22.42	9487	38
29107.43548	31756.35369	7	32.83	32.83	65.66	1895	38
38556.93548	34891.35369	200	33.79	33.79	67.59	1468	38
653.2354795	36216.85369	-25	22.98	22.98	45.97	3647	38
3483.93548	37203.05369	-87	16.89	16.89	33.77	4039	38
24180.63548	37397.75369	-234	41.14	41.14	82.28	1451	38
18059.63548	37758.75369	-243	12.79	12.79	25.58	10270	38
27059.73548	38672.15369	181	23.95	23.95	47.90	2999	38
22404.73548	39110.75369	178	30.66	30.66	61.32	1234	38
24718.63548	39956.95369	45	19.81	19.81	39.61	3331	38
35738.13548	40016.05369	-295	55.27	55.27	110.54	1138	38
1149.639254	879.7523616	339	11.59	11.59	23.17	8705	46
19517.23925	1901.252362	-295	34.59	34.59	69.19	1674	46
28190.93925	2805.352362	-176	20.11	20.11	40.22	3162	46
2460.039254	3351.052362	-136	41.52	41.52	83.04	1025	46
33847.83925	4093.352362	-108	22.58	22.58	45.17	2832	46
40989.23925	4529.652362	-292	22.91	22.91	45.83	2368	46
31395.43925	4533.852362	12	41.85	41.85	83.70	1230	46
26131.23925	5785.052362	34	14.22	14.22	28.45	5043	46
11364.03925	5995.652362	-367	35.02	35.02	70.04	1772	46
612.9392539	6394.452362	-57	16.39	16.39	32.78	3098	46
11401.83925	6615.152362	-241	44.70	44.70	89.40	1078	46
5317.239254	7254.952362	-365	34.90	34.90	69.80	2020	46
17563.23925	7786.952362	-103	8.41	8.41	16.81	9752	46
1578.339254	8428.952362	-179	39.92	39.92	79.83	1560	46
12860.43925	9735.252362	-60	24.85	24.85	49.69	2190	46
23953.73925	9720.052362	-152	23.76	23.76	47.52	2822	46
33342.63925	10397.05236	231	29.32	29.32	58.64	1188	46
23307.03925	10657.95236	376	17.40	17.40	34.81	5295	46
6825.339254	10693.15236	-10	31.46	31.46	62.93	1398	46
40746.43925	10928.45236	-358	54.97	54.97	109.93	1174	46
5200.439254	12119.55236	-140	39.23	39.23	78.47	1086	46
15879.23925	11965.85236	-85	8.95	8.95	17.90	11238	46
27229.73925	12471.95236	-221	12.79	12.79	25.58	7299	46
11631.73925	12525.85236	-41	25.17	25.17	50.35	1564	46
22813.03925	12593.25236	127	50.75	50.75	101.50	1603	46
18093.73925	13870.75236	-141	35.87	35.87	71.73	1537	46
35642.53925	14120.65236	103	15.43	15.43	30.85	4605	46
31176.03925	14253.45236	-310	59.61	59.61	119.21	1050	46
37309.63925	14451.05236	-248	19.73	19.73	39.47	2617	46
5735.539254	15929.35236	142	16.25	16.25	32.50	4260	46
37950.23925	15832.35236	171	29.30	29.30	58.59	1149	46
17072.73925	16936.45236	-159	10.67	10.67	21.34	9487	46
20101.53925	17049.75236	-160	27.41	27.41	54.82	1419	46
17893.03925	17055.05236	192	37.35	37.35	74.70	1383	46
11264.43925	17614.05236	-151	17.66	17.66	35.33	3383	46
15044.43925	18408.25236	-53	34.90	34.90	69.80	1366	46
7701.539254	19036.75236	-1	25.27	25.27	50.54	1694	46
4366.539254	19559.25236	-314	20.87	20.87	41.73	4093	46
20179.03925	20478.25236	-206	54.26	54.26	108.52	1010	46
31439.63925	20724.95236	308	46.86	46.86	93.73	1059	46
756.7392539	21328.15236	284	31.79	31.79	63.59	2155	46
28844.83925	22654.25236	-184	43.24	43.24	86.48	1044	46
15151.23925	23504.85236	-346	16.18	16.18	32.36	6409	46
15285.33925	23894.25236	-319	32.40	32.40	64.81	2208	46
21428.33925	31259.25236	-92	32.78	32.78	65.56	1617	46
16334.23925	35379.25236	219	29.15	29.15	58.31	1874	46
35877.13925	35811.25236	297	56.76	56.76	113.51	1000	46
39073.03925	36722.05236	-189	28.07	28.07	56.14	2907	46
24425.73925	37224.35236	-359	36.48	36.48	72.96	1903	46
37383.43925	37792.55236	-257	25.01	25.01	50.02	3254	46
39539.83925	37788.55236	-132	32.64	32.64	65.28	1673	46
21249.13925	39161.45236	-151	29.30	29.30	58.59	1118	46
24531.53925	39267.75236	-364	14.29	14.29	28.59	9089	46
22525.73925	39109.15236	182	17.17	17.17	34.34	3578	46
26574.83925	40201.55236	-44	29.60	29.60	59.20	1678	46
36822.63925	40408.25236	-39	35.96	35.96	71.92	1413	46
21989.44303	768.851031	-298	44.20	44.20	88.41	1327	54
37622.84303	1175.951031	-223	43.05	43.05	86.10	1073	54
3419.543028	1579.051031	-313	16.98	16.98	33.96	6502	54
31936.64303	2696.651031	-151	39.12	39.12	78.23	1075	54
12394.84303	3516.351031	-284	47.31	47.31	94.62	1002	54
23246.34303	3984.651031	-269	27.77	27.77	55.53	2812	54
24669.14303	4489.951031	-143	41.64	41.64	83.27	1667	54
4859.443028	4845.051031	-338	30.99	30.99	61.98	1689	54
28509.14303	4930.951031	98	41.80	41.80	83.60	1218	54
17905.24303	5785.151031	-38	20.94	20.94	41.87	1514	54
26688.44303	6386.251031	-73	12.27	12.27	24.54	6549	54
32980.64303	6925.451031	-169	8.97	8.97	17.95	9713	54
33904.34303	7093.051031	301	31.44	31.44	62.88	1483	54
26794.54303	8582.351031	92	8.71	8.71	17.43	7607	54
21452.94303	8862.051031	38	32.05	32.05	64.10	1324	54
20587.54303	9039.951031	-40	18.65	18.65	37.30	2327	54
11544.54303	9618.351031	-231	9.77	9.77	19.55	9135	54
39333.04303	9253.251031	-231	20.87	20.87	41.73	3403	54
17419.54303	9551.851031	-226	35.70	35.70	71.40	1204	54
30385.84303	9854.551031	-193	16.41	16.41	32.83	5651	54
20872.14303	9939.651031	-99	25.60	25.60	51.20	2669	54
32388.04303	10553.75103	349	24.87	24.87	49.74	2140	54
28389.94303	11452.25103	114	35.16	35.16	70.32	1123	54
33215.84303	11449.75103	-114	32.24	32.24	64.48	1352	54
4438.143028	12802.95103	195	23.24	23.24	46.49	3061	54
36526.24303	12752.75103	-102	26.33	26.33	52.66	2252	54
24973.64303	13116.15103	-116	17.26	17.26	34.52	2247	54
15364.74303	13543.55103	-279	30.73	30.73	61.47	2179	54
40468.34303	13739.05103	332	27.13	27.13	54.26	1724	54
34804.74303	14242.45103	-358	37.04	37.04	74.09	1672	54
39088.94303	14512.85103	-114	29.27	29.27	58.55	1865	54
12541.04303	14772.15103	-248	17.47	17.47	34.95	3952	54
35678.94303	15689.35103	6	28.75	28.75	57.51	1069	54
37310.54303	17392.85103	9	12.06	12.06	24.12	5617	54
27263.54303	18398.05103	398	39.30	39.30	78.61	1822	54
36736.64303	18724.95103	-112	38.10	38.10	76.21	1442	54
27720.84303	19012.85103	307	48.32	48.32	96.65	1666	54
16052.14303	19431.95103	-122	26.61	26.61	53.22	1838	54
29664.04303	19838.55103	-107	25.41	25.41	50.82	1345	54
864.8430283	20162.05103	272	39.30	39.30	78.61	1175	54
20148.84303	20390.75103	187	10.60	10.60	21.20	5964	54
31288.74303	20663.95103	-84	20.49	20.49	40.98	3556	54
40595.84303	21038.25103	-6	34.15	34.15	68.30	1036	54
5408.743028	21178.65103	-18	19.00	19.00	38.01	2765	54
34640.44303	21370.75103	360	33.77	33.77	67.54	1978	54
6351.443028	21846.75103	298	30.76	30.76	61.51	1712	54
14228.14303	22880.65103	-211	8.67	8.67	17.33	10481	54
26548.04303	22591.25103	195	22.54	22.54	45.07	2588	54
9290.543028	23710.65103	-259	15.57	15.57	31.13	7175	54
518.5430283	24528.15103	58	9.21	9.21	18.42	11147	54
19053.64303	25004.55103	91	11.59	11.59	23.17	5551	54
16779.34303	25408.75103	-356	21.64	21.64	43.28	4098	54
25043.54303	27529.45103	-286	13.28	13.28	26.56	7016	54
578.6430283	27787.65103	-185	32.05	32.05	64.10	1584	54
24629.44303	29353.75103	-21	17.33	17.33	34.67	2411	54
35477.74303	29326.65103	176	25.91	25.91	51.81	2636	54
4608.143028	29615.35103	145	35.80	35.80	71.59	1418	54
11372.44303	30361.75103	-230	26.64	26.64	53.27	2659	54
6807.143028	30886.75103	223	41.82	41.82	83.65	1143	54
36200.34303	31488.85103	-168	48.23	48.23	96.46	1069	54
6945.643028	33195.55103	312	37.96	37.96	75.93	1219	54
39244.54303	33442.55103	20	25.72	25.72	51.43	1552	54
848.2430283	34647.15103	-46	26.33	26.33	52.66	1235	54
2642.143028	34974.55103	133	30.33	30.33	60.66	1462	54
36536.74303	37712.25103	-26	33.49	33.49	66.98	1382	54
35924.34303	38286.95103	-320	43.66	43.66	87.32	1204	54
14925.24303	40182.75103	-281	27.13	27.13	54.26	1651	54
1128.046803	2615.6497	-86	16.13	16.13	32.26	4308	62
24322.3468	2958.0497	-104	14.70	14.70	29.39	5284	62
23861.9468	3916.5497	-180	26.26	26.26	52.52	1635	62
38901.4468	4692.4497	-184	32.45	32.45	64.90	1953	62
5679.446803	4952.2497	-301	19.83	19.83	39.66	3985	62
28559.1468	4988.0497	185	28.90	28.90	57.79	1647	62
1259.546803	5607.3497	-190	37.04	37.04	74.09	1166	62
40681.0468	6245.3497	-235	33.25	33.25	66.51	1977	62
11312.2468	6522.3497	-324	31.44	31.44	62.88	1836	62
28074.8468	7523.2497	-117	15.05	15.05	30.10	6750	62
41212.4468	7732.9497	-157	23.76	23.76	47.52	1623	62
21995.6468	7841.3497	153	17.73	17.73	35.47	3483	62
26390.7468	7829.6497	206	11.78	11.78	23.55	6862	62
2955.046803	8483.2497	260	32.10	32.10	64.20	1255	62
17622.1468	9666.2497	307	37.21	37.21	74.42	1376	62
18465.3468	10339.0497	-69	25.60	25.60	51.20	1890	62
11139.0468	10443.1497	-369	22.40	22.40	44.79	5222	62
17491.9468	10743.7497	185	12.95	12.95	25.91	3618	62
15863.3468	11998.6497	-287	9.56	9.56	19.12	9972	62
36807.4468	12815.0497	-1	31.65	31.65	63.30	1006	62
4946.446803	13863.3497	137	20.04	20.04	40.08	2840	62
40486.3468	13791.3497	-52	24.80	24.80	49.60	1642	62
35543.7468	14152.7497	347	33.54	33.54	67.07	1568	62
5316.546803	15135.0497	-184	14.93	14.93	29.86	4930	62
13156.1468	15267.1497	0	17.10	17.10	34.19	1932	62
19509.3468	15126.8497	-368	65.59	65.59	131.17	1247	62
12393.5468	16360.4497	-194	21.62	21.62	43.24	2293	62
2568.546803	16432.5497	109	32.38	32.38	64.76	1052	62
33892.1468	16482.3497	-222	45.48	45.48	90.95	1107	62
13581.8468	17077.5497	-220	6.62	6.62	13.24	23907	62
24510.9468	18562.4497	-236	15.68	15.68	31.37	5382	62
16143.3468	18990.9497	-98	10.81	10.81	21.62	7670	62
20805.2468	21839.4497	382	28.38	28.38	56.76	1631	62
2085.946803	22532.0497	-293	20.56	20.56	41.12	3139	62
21510.2468	25201.3497	58	9.66	9.66	19.31	9188	62
9405.446803	25550.7497	-1	14.84	14.84	29.67	3650	62
10852.2468	26650.7497	-345	13.45	13.45	26.89	7395	62
20210.4468	27389.5497	-31	33.72	33.72	67.45	1312	62
29509.0468	27399.5497	-247	26.26	26.26	52.52	2321	62
18944.4468	28662.9497	-244	44.89	44.89	89.77	1513	62
18929.2468	28882.3497	-347	24.96	24.96	49.93	3345	62
30973.4468	29560.9497	-78	11.96	11.96	23.93	5197	62
12214.9468	29746.1497	363	29.70	29.70	59.39	1935	62
22428.3468	30538.4497	-114	16.01	16.01	32.03	4370	62
11493.7468	30604.3497	-10	39.56	39.56	79.13	1275	62
30643.8468	30973.2497	-35	24.61	24.61	49.22	1485	62
1168.546803	31278.1497	250	23.57	23.57	47.15	2904	62
8785.446803	32331.1497	-396	32.92	32.92	65.85	2242	62
8562.446803	33288.2497	-333	48.16	48.16	96.32	1169	62
31435.7468	33517.6497	-26	40.01	40.01	80.02	1017	62
879.7468026	34761.2497	-165	46.72	46.72	93.45	1370	62
38050.1468	34679.9497	273	42.04	42.04	84.07	1296	62
6047.246803	35744.6497	-368	34.81	34.81	69.61	1784	62
35005.1468	36698.3497	-62	27.74	27.74	55.48	1847	62
10951.0468	37535.8497	38	37.47	37.47	74.94	1526	62
40704.2468	37767.6497	-58	37.19	37.19	74.37	1214	62
25232.1468	38694.6497	-262	23.03	23.03	46.06	2207	62
36082.0468	38623.8497	52	26.21	26.21	52.42	1897	62
1093.650577	2600.64837	-150	21.17	21.17	42.34	2937	70
39675.75058	3568.74837	-271	37.73	37.73	75.45	2049	70
27596.75058	4090.14837	-347	12.74	12.74	25.48	7942	70
33667.55058	4182.24837	56	37.49	37.49	74.98	1209	70
16664.05058	5585.84837	56	15.71	15.71	31.42	3151	70
5372.650577	6212.54837	350	32.10	32.10	64.20	1750	70
14622.85058	7274.74837	-358	13.94	13.94	27.88	4916	70
15909.45058	7590.04837	-361	16.23	16.23	32.45	4165	70
21951.75058	7884.54837	69	15.14	15.14	30.29	4044	70
12858.75058	8283.44837	-307	16.01	16.01	32.03	6470	70
1647.050577	8558.54837	-148	23.71	23.71	47.43	2580	70
3416.150577	8814.74837	181	30.21	30.21	60.43	1184	70
33650.95058	9441.34837	-20	18.79	18.79	37.59	4209	70
20902.65058	9669.04837	-149	23.15	23.15	46.30	2317	70
13377.45058	10273.94837	-4	13.52	13.52	27.04	4443	70
23353.35058	10670.64837	264	18.93	18.93	37.87	4286	70
21442.25058	10958.04837	363	41.99	41.99	83.98	1211	70
19468.75058	11252.24837	379	9.42	9.42	18.84	13930	70
23241.75058	11744.14837	-366	56.03	56.03	112.05	1070	70
10764.45058	12000.04837	-280	27.39	27.39	54.78	2433	70
12775.85058	12387.04837	-112	18.02	18.02	36.03	2050	70
5791.850577	12411.94837	66	14.67	14.67	29.34	5669	70
24982.95058	13117.54837	-338	13.31	13.31	26.61	8688	70
37985.75058	13934.04837	349	15.94	15.94	31.89	6057	70
2486.750577	13992.64837	-222	26.09	26.09	52.19	1603	70
23756.15058	13998.04837	228	17.33	17.33	34.67	2978	70
3586.850577	14013.04837	240	34.78	34.78	69.57	1560	70
35696.45058	14694.84837	-27	25.36	25.36	50.73	1670	70
39113.75058	15870.04837	-321	41.26	41.26	82.52	1481	70
29177.35058	16325.24837	-110	9.00	9.00	17.99	6923	70
26591.65058	16594.94837	-244	23.76	23.76	47.52	3275	70
13611.95058	17215.34837	-203	5.93	5.93	11.87	18815	70
9788.850577	17386.54837	-2	19.62	19.62	39.23	2120	70
27591.05058	17327.64837	-359	20.61	20.61	41.21	4296	70
30721.95058	17575.14837	-160	13.38	13.38	26.75	4837	70
30229.75058	18951.24837	-57	17.52	17.52	35.04	3910	70
5165.550577	20166.74837	-229	22.56	22.56	45.12	3791	70
10265.35058	20467.04837	-276	35.30	35.30	70.60	1489	70
30140.85058	21827.74837	16	21.03	21.03	42.06	2861	70
10044.55058	22250.44837	-172	38.43	38.43	76.87	1027	70
6864.850577	22576.54837	-250	9.70	9.70	19.41	11135	70
4232.550577	23221.04837	-175	36.62	36.62	73.24	1380	70
17202.15058	23694.84837	335	26.99	26.99	53.98	2399	70
17425.45058	24482.74837	-281	19.19	19.19	38.39	3121	70
6610.750577	26857.94837	252	20.65	20.65	41.31	2498	70
10752.75058	27351.44837	-278	24.35	24.35	48.70	2770	70
18953.55058	27704.14837	-356	21.20	21.20	42.39	3247	70
497.750577	27910.64837	-277	37.44	37.44	74.89	1708	70
4576.450577	29514.14837	-225	35.47	35.47	70.93	1142	70
25840.75058	29647.24837	-95	23.48	23.48	46.96	2553	70
10461.95058	31300.04837	272	43.07	43.07	86.15	1087	70
14624.45058	32533.64837	-312	12.72	12.72	25.43	10440	70
8578.350577	33497.94837	-315	23.43	23.43	46.86	3242	70
4548.850577	36434.54837	18	18.44	18.44	36.88	2506	70
24828.25058	36909.14837	239	29.46	29.46	58.92	1426	70
40847.15058	36868.84837	-106	34.59	34.59	69.19	1562	70
18042.85058	37905.14837	-354	33.91	33.91	67.82	1868	70
25520.85058	39482.44837	20	26.78	26.78	53.55	1928	70
10626.15058	39886.64837	132	23.50	23.50	47.01	2536	70
15965.85435	985.6470393	-166	27.15	27.15	54.31	1469	78
30021.05435	1339.547039	-371	20.11	20.11	40.22	3298	78
19657.05435	2817.947039	-196	30.87	30.87	61.75	1702	78
40031.15435	2829.947039	-326	46.39	46.39	92.79	1033	78
13788.95435	3200.747039	-102	32.00	32.00	64.01	1245	78
36545.35435	7123.747039	-192	48.37	48.37	96.74	1266	78
8298.154351	7181.147039	-397	28.80	28.80	57.60	3775	78
14590.95435	7258.447039	-107	52.45	52.45	104.89	1078	78
37475.55435	8240.347039	-199	36.95	36.95	73.90	1155	78
3372.854351	8823.947039	351	37.47	37.47	74.94	2086	78
10915.05435	8933.847039	-184	38.13	38.13	76.25	1127	78
23860.65435	9723.947039	-81	21.60	21.60	43.19	2707	78
19556.15435	10024.64704	-278	23.71	23.71	47.43	3028	78
3168.554351	11113.74704	275	23.27	23.27	46.53	1515	78
20152.35435	11175.34704	272	22.18	22.18	44.37	2543	78
39785.85435	11886.44704	118	27.39	27.39	54.78	1106	78
21733.45435	12128.94704	88	21.83	21.83	43.66	2159	78
15917.85435	12922.64704	-214	37.94	37.94	75.88	1258	78
4888.754351	13861.04704	97	18.79	18.79	37.59	2587	78
9720.354351	13965.74704	-148	23.64	23.64	47.29	1613	78
30558.25435	13828.44704	-211	17.00	17.00	34.01	5674	78
15594.35435	15805.14704	108	20.39	20.39	40.79	2193	78
11172.85435	16491.04704	-253	24.12	24.12	48.23	2219	78
27218.25435	18370.84704	-3	25.83	25.83	51.67	1728	78
34892.95435	18319.54704	46	27.11	27.11	54.21	1725	78
17997.25435	18954.24704	-43	22.35	22.35	44.70	2857	78
16130.05435	19329.44704	-86	28.90	28.90	57.79	1799	78
16922.35435	20875.44704	-328	14.13	14.13	28.26	11664	78
9177.554351	20993.84704	-143	7.87	7.87	15.73	7938	78
7360.454351	21406.94704	-131	25.20	25.20	50.40	1423	78
14219.55435	21575.14704	129	8.95	8.95	17.90	9121	78
24842.55435	21426.84704	202	13.45	13.45	26.89	7206	78
30160.35435	21853.64704	212	24.42	24.42	48.84	1843	78
4464.454351	22734.54704	298	22.70	22.70	45.40	3060	78
12311.95435	23029.54704	-217	38.29	38.29	76.58	1037	78
26187.75435	23426.74704	-44	21.41	21.41	42.81	1427	78
9397.454351	25460.54704	-159	14.86	14.86	29.72	3914	78
28817.05435	25595.14704	398	43.94	43.94	87.89	1734	78
29903.05435	26254.74704	122	27.29	27.29	54.59	1093	78
31818.35435	26350.44704	73	34.83	34.83	69.66	1165	78
23215.75435	27103.84704	-51	36.57	36.57	73.15	1113	78
381.5543514	29061.54704	-60	57.44	57.44	114.88	1055	78
11897.85435	31236.04704	280	22.25	22.25	44.51	4199	78
2703.754351	31320.74704	-265	38.74	38.74	77.48	1120	78
23157.75435	33338.54704	-62	31.86	31.86	63.73	1027	78
34602.25435	33222.44704	-280	42.01	42.01	84.03	1388	78
25439.85435	33494.64704	343	20.09	20.09	40.18	2952	78
3933.854351	34049.84704	265	40.53	40.53	81.06	1176	78
15404.05435	34408.64704	-348	22.82	22.82	45.64	3646	78
31958.75435	36352.94704	-169	23.46	23.46	46.91	2425	78
37452.75435	36532.24704	219	20.94	20.94	41.87	3428	78
3488.854351	37288.34704	-155	18.13	18.13	36.27	3945	78
15512.45435	37247.64704	309	45.62	45.62	91.23	1011	78
12217.05435	37789.44704	335	16.51	16.51	33.02	5393	78
25226.05435	38839.54704	-214	24.37	24.37	48.75	2226	78
34140.95435	39802.04704	25	18.60	18.60	37.21	2765	78
14905.75435	40128.44704	-136	22.42	22.42	44.84	1968	78
18868.75435	40371.24704	-38	33.06	33.06	66.13	1357	78
20870.85813	1129.845709	-340	32.15	32.15	64.29	1879	86
35417.15813	1906.845709	-288	24.68	24.68	49.36	2329	86
28109.55813	2860.945709	-148	31.13	31.13	62.27	1277	86
18201.85813	3150.845709	-120	19.90	19.90	39.80	2586	86
20929.45813	4736.145709	-56	13.14	13.14	26.28	5568	86
26283.45813	4746.045709	278	28.00	28.00	56.00	3657	86
6586.258126	5026.045709	-153	12.48	12.48	24.96	4511	86
25992.75813	5734.145709	-215	25.76	25.76	51.53	1904	86
4339.158126	6850.545709	-359	56.26	56.26	112.52	1013	86
15914.15813	7540.445709	-197	6.31	6.31	12.62	12877	86
12784.65813	8322.845709	-241	26.94	26.94	53.88	1703	86
5848.558126	8405.245709	-161	21.50	21.50	43.00	3337	86
33718.55813	8559.645709	-348	56.97	56.97	113.93	1055	86
19532.65813	9937.045709	-81	12.95	12.95	25.91	5297	86
20909.15813	10027.04571	273	13.66	13.66	27.32	6968	86
27308.85813	9986.145709	-375	22.87	22.87	45.73	4426	86
23539.15813	10606.34571	112	33.56	33.56	67.12	1129	86
14330.05813	10753.14571	-204	36.60	36.60	73.19	2060	86
5269.958126	11070.94571	-253	39.00	39.00	78.00	1289	86
9442.458126	12397.94571	-231	20.30	20.30	40.60	2668	86
27899.05813	13651.74571	-170	13.92	13.92	27.84	6252	86
39170.75813	14637.54571	-45	25.95	25.95	51.90	2028	86
15460.55813	14728.44571	-351	33.23	33.23	66.46	2114	86
11178.75813	15895.54571	-224	11.59	11.59	23.17	9251	86
22981.95813	16597.24571	-106	8.31	8.31	16.63	13064	86
23197.95813	17596.34571	221	19.26	19.26	38.53	2881	86
13910.65813	18987.94571	-345	10.74	10.74	21.48	11927	86
23413.65813	19161.54571	277	22.00	22.00	43.99	2648	86
15972.35813	19417.44571	106	25.20	25.20	50.40	1808	86
37986.65813	19341.74571	-65	34.74	34.74	69.47	1340	86
5442.358126	21208.54571	110	14.22	14.22	28.45	3781	86
13358.05813	21184.94571	-67	19.92	19.92	39.85	2650	86
24834.05813	21373.84571	298	31.13	31.13	62.27	1411	86
14683.45813	22107.24571	93	30.05	30.05	60.10	1229	86
485.8581257	24109.84571	-202	43.21	43.21	86.43	1235	86
17482.15813	25171.34571	325	19.45	19.45	38.90	4170	86
28401.25813	27047.24571	2	25.50	25.50	51.01	2133	86
20254.15813	27791.34571	124	16.93	16.93	33.86	3654	86
26752.65813	28054.64571	-32	20.21	20.21	40.41	2418	86
9031.058126	29232.74571	-133	21.67	21.67	43.33	2588	86
18481.55813	29564.24571	375	43.76	43.76	87.51	1494	86
15044.15813	30554.94571	-280	37.49	37.49	74.98	1728	86
25691.95813	31434.54571	-237	41.75	41.75	83.51	1038	86
4608.858126	31522.14571	178	24.37	24.37	48.75	2312	86
24306.65813	31496.34571	313	23.46	23.46	46.91	2626	86
31374.35813	32782.34571	-67	25.36	25.36	50.73	2319	86
15203.65813	36165.44571	-135	19.64	19.64	39.28	3272	86
26025.75813	36526.24571	-199	33.75	33.75	67.49	2035	86
18108.45813	38263.04571	-141	12.22	12.22	24.44	8076	86
7903.158126	38423.54571	-170	19.97	19.97	39.94	3626	86
19613.7619	1562.344378	-210	40.98	40.98	81.95	1048	94
15958.0619	1699.344378	-186	28.26	28.26	56.52	2154	94
30096.0619	1856.744378	-153	29.77	29.77	59.53	1445	94
20304.4619	2978.744378	-368	32.73	32.73	65.47	1848	94
8104.5619	4464.244378	-274	33.54	33.54	67.07	1879	94
19887.5619	4655.944378	-264	68.25	68.25	136.50	1034	94
24632.4619	4509.744378	-331	25.65	25.65	51.29	3476	94
20016.7619	5674.544378	-393	31.06	31.06	62.12	2296	94
29204.8619	5373.544378	-373	27.27	27.27	54.54	2358	94
21844.0619	6059.244378	8	32.03	32.03	64.06	1404	94
16082.8619	6632.544378	-4	15.10	15.10	30.19	3215	94
29795.7619	6517.244378	-363	36.76	36.76	73.52	1789	94
31827.5619	6953.444378	-10	10.15	10.15	20.30	6176	94
39476.9619	6996.444378	-168	16.79	16.79	33.58	3726	94
24728.4619	7255.344378	-152	36.50	36.50	73.00	1089	94
2119.0619	7810.844378	-242	52.09	52.09	104.19	1152	94
24998.2619	7665.544378	76	8.17	8.17	16.34	12453	94
34854.3619	7695.344378	-213	26.49	26.49	52.99	1606	94
30516.1619	8099.544378	-174	21.34	21.34	42.67	2674	94
12687.0619	8178.644378	245	17.80	17.80	35.61	3364	94
33120.1619	8981.544378	-66	12.22	12.22	24.44	4622	94
5914.8619	9243.744378	-144	19.03	19.03	38.06	3427	94
29205.4619	9631.244378	-232	31.56	31.56	63.11	1650	94
14290.9619	9968.344378	-195	10.57	10.57	21.15	7319	94
6607.9619	10191.64438	-318	17.54	17.54	35.09	4039	94
29132.7619	11159.44438	321	34.03	34.03	68.06	1595	94
19722.5619	11530.44438	181	15.66	15.66	31.32	3221	94
10676.2619	12008.24438	-295	42.34	42.34	84.69	1113	94
13305.4619	12827.04438	-166	19.24	19.24	38.48	2279	94
14234.5619	13634.54438	336	30.64	30.64	61.28	1830	94
30890.4619	15237.24438	85	26.07	26.07	52.14	1676	94
26855.6619	15819.84438	102	21.01	21.01	42.01	1705	94
1487.4619	17105.04438	-115	28.57	28.57	57.13	1673	94
19492.8619	17308.44438	100	39.66	39.66	79.32	1028	94
16341.6619	20013.54438	-285	38.62	38.62	77.24	1399	94
10167.0619	20506.94438	311	27.67	27.67	55.34	3704	94
13005.4619	20598.84438	-45	25.01	25.01	50.02	1519	94
9218.2619	21045.14438	-325	11.73	11.73	23.46	8079	94
37121.2619	20985.04438	-199	31.44	31.44	62.88	1242	94
6906.0619	22666.14438	-196	15.14	15.14	30.29	4571	94
26163.1619	23333.84438	-52	31.89	31.89	63.77	1112	94
2193.2619	23949.44438	18	22.91	22.91	45.83	2433	94
35163.7619	23965.14438	-200	16.25	16.25	32.50	6092	94
7628.6619	25533.54438	58	24.37	24.37	48.75	1691	94
19290.3619	25787.74438	-153	23.13	23.13	46.25	2249	94
18061.1619	26255.34438	118	24.23	24.23	48.47	1608	94
39072.6619	28606.84438	-67	20.21	20.21	40.41	4030	94
10906.6619	29473.34438	311	30.61	30.61	61.23	1905	94
16881.7619	32243.44438	-73	23.76	23.76	47.52	1349	94
26119.0619	32211.34438	-277	34.12	34.12	68.25	1410	94
36601.8619	35696.54438	210	40.46	40.46	80.92	1022	94
25415.9619	36220.54438	-254	54.16	54.16	108.33	1071	94
5734.8619	37143.34438	302	24.23	24.23	48.47	2962	94
15829.4619	37262.04438	242	12.76	12.76	25.53	8293	94
18148.4619	38215.64438	-196	18.58	18.58	37.16	3702	94
37227.3619	38082.54438	-233	41.33	41.33	82.66	1316	94
17227.9619	38230.44438	-49	28.42	28.42	56.85	1300	94
25554.0619	39670.14438	-60	22.44	22.44	44.89	2524	94
37609.5619	39534.04438	-265	31.32	31.32	62.64	1571	94
19558.26567	1106.543048	-355	13.09	13.09	26.19	10906	102
28463.46567	1904.243048	-94	11.82	11.82	23.64	6248	102
4612.065674	2146.643048	-93	34.85	34.85	69.71	1029	102
7277.165674	3583.443048	-312	42.84	42.84	85.67	1057	102
15826.46567	4874.243048	-391	29.65	29.65	59.30	2294	102
40957.56567	5805.843048	-251	51.50	51.50	103.01	1018	102
12398.36567	5879.143048	-158	11.85	11.85	23.69	4888	102
3282.165674	6123.843048	-54	20.23	20.23	40.46	2649	102
17925.26567	6077.743048	-205	21.93	21.93	43.85	3149	102
4199.265674	6954.543048	-86	15.59	15.59	31.18	3338	102
13396.06567	6988.843048	-244	5.68	5.68	11.35	23706	102
39519.16567	7384.743048	-361	46.44	46.44	92.88	1076	102
22086.36567	7815.243048	81	20.18	20.18	40.36	2828	102
34906.56567	7900.243048	27	23.67	23.67	47.34	1375	102
23499.56567	7929.643048	44	13.52	13.52	27.04	5128	102
32743.06567	8278.043048	248	33.72	33.72	67.45	1009	102
7840.665674	8480.043048	-377	51.86	51.86	103.71	1113	102
22397.16567	8754.743048	0	29.65	29.65	59.30	1352	102
28963.56567	9687.543048	209	40.44	40.44	80.87	1140	102
31706.46567	10858.24305	-174	32.26	32.26	64.53	1193	102
3257.465674	11221.54305	269	27.51	27.51	55.01	2075	102
13647.36567	11957.34305	210	7.58	7.58	15.17	8440	102
39859.06567	13389.34305	-1	11.56	11.56	23.13	6868	102
29630.86567	13407.04305	-214	39.47	39.47	78.94	1188	102
24654.66567	13853.74305	-354	16.96	16.96	33.91	6360	102
10465.26567	14912.64305	-229	34.27	34.27	68.53	1527	102
39089.06567	14661.64305	-58	27.55	27.55	55.11	1323	102
31309.26567	14984.24305	-316	40.55	40.55	81.11	1226	102
13804.96567	15212.24305	-292	56.26	56.26	112.52	1003	102
14158.96567	15946.54305	201	19.22	19.22	38.43	2491	102
40675.36567	15895.84305	-60	27.65	27.65	55.30	1604	102
29177.86567	16292.54305	-113	15.14	15.14	30.29	3842	102
11993.86567	16836.84305	323	21.50	21.50	43.00	2787	102
9811.765674	17365.34305	-336	21.81	21.81	43.61	4700	102
20093.36567	18563.84305	-244	13.28	13.28	26.56	5192	102
23228.16567	19085.44305	349	32.97	32.97	65.94	1403	102
14397.16567	19667.44305	-128	25.29	25.29	50.59	1999	102
27433.76567	20841.24305	85	30.50	30.50	60.99	1667	102
24733.06567	21496.04305	67	23.46	23.46	46.91	2164	102
6416.865674	21781.84305	12	26.26	26.26	52.52	1913	102
8411.565674	22606.44305	-66	23.06	23.06	46.11	2714	102
37818.96567	22608.54305	281	24.59	24.59	49.17	1695	102
5294.265674	25312.54305	68	39.07	39.07	78.14	1002	102
16781.16567	25368.84305	-229	20.72	20.72	41.45	2872	102
3240.065674	26796.14305	-248	36.83	36.83	73.66	1261	102
33795.06567	27184.74305	123	44.13	44.13	88.27	1188	102
7617.465674	29432.64305	-152	44.06	44.06	88.12	1083	102
22452.86567	30497.04305	-191	28.42	28.42	56.85	1368	102
12924.16567	30779.34305	-58	37.68	37.68	75.36	1264	102
24677.36567	30787.64305	-9	30.61	30.61	61.23	1037	102
1010.365674	31200.14305	292	27.32	27.32	54.64	2472	102
8718.465674	32498.44305	274	21.45	21.45	42.91	3350	102
6663.765674	33091.14305	80	19.50	19.50	39.00	3145	102
7829.965674	32903.54305	283	35.54	35.54	71.07	1261	102
29357.76567	35183.24305	361	12.81	12.81	25.62	8896	102
14972.86567	36817.44305	191	29.96	29.96	59.91	1108	102
23791.96567	38926.94305	-58	32.52	32.52	65.05	1562	102
21242.46567	39149.04305	-94	14.44	14.44	28.87	4589	102
24622.86567	39884.94305	27	15.07	15.07	30.14	4270	102
19607.06945	1034.041717	-178.239	25.34	25.34	50.68	1946	110
6360.069449	3878.941717	-129.239	20.44	20.44	40.88	2979	110
12857.16945	4454.241717	-313.239	25.50	25.50	51.01	2031	110
28675.06945	4960.741717	-164.239	29.44	29.44	58.88	1581	110
32070.86945	6639.041717	-152.239	38.43	38.43	76.87	1018	110
10131.26945	6830.141717	-359.239	63.33	63.33	126.65	1265	110
27455.16945	7830.541717	-61.2393	31.44	31.44	62.88	1129	110
12740.76945	8201.441717	-374.239	30.76	30.76	61.51	2409	110
20675.46945	9122.541717	-235.239	24.49	24.49	48.98	2278	110
14318.86945	10071.74172	-240.239	11.33	11.33	22.66	7466	110
13608.06945	10238.64172	261.761	15.85	15.85	31.70	5571	110
39639.56945	10734.14172	-205.239	15.68	15.68	31.37	4183	110
14326.36945	10804.34172	-75.2393	9.91	9.91	19.83	6033	110
13012.46945	11239.44172	-272.239	20.79	20.79	41.59	3218	110
20392.06945	11505.74172	-149.239	20.37	20.37	40.74	2590	110
40075.86945	12297.74172	-106.239	29.65	29.65	59.30	1518	110
10947.06945	13110.44172	-82.2393	12.15	12.15	24.30	6568	110
15188.26945	13308.14172	-353.239	23.97	23.97	47.95	3786	110
20043.36945	14090.44172	50.7607	10.20	10.20	20.39	5533	110
1862.469449	14480.94172	-173.239	44.16	44.16	88.31	1121	110
13784.86945	15071.34172	-205.239	13.49	13.49	26.99	6809	110
34228.56945	15734.94172	349.761	14.60	14.60	29.20	6856	110
14135.96945	15958.54172	-105.239	15.52	15.52	31.04	4174	110
41366.66945	17273.04172	253.761	22.63	22.63	45.26	2383	110
34924.96945	18346.24172	-14.2393	16.60	16.60	33.21	3610	110
4997.969449	18385.04172	-24.2393	39.94	39.94	79.88	1036	110
10069.36945	18398.14172	-349.239	26.05	26.05	52.09	2136	110
10997.36945	18735.84172	-234.239	18.77	18.77	37.54	2764	110
25022.16945	19721.64172	-165.239	30.47	30.47	60.95	1169	110
18230.16945	19889.54172	84.7607	15.05	15.05	30.10	5705	110
602.3694488	20221.54172	-205.239	36.17	36.17	72.35	1194	110
7392.069449	21332.64172	-118.239	11.52	11.52	23.03	4747	110
24823.26945	21468.44172	269.761	13.89	13.89	27.79	5873	110
7363.669449	21867.64172	-90.2393	17.26	17.26	34.52	2147	110
27455.76945	22531.14172	130.761	18.23	18.23	36.46	2715	110
26932.06945	23531.64172	-367.239	54.21	54.21	108.42	1096	110
10382.26945	24181.84172	-170.239	33.68	33.68	67.35	1109	110
17437.16945	25198.64172	76.7607	12.03	12.03	24.07	5941	110
21645.16945	25231.14172	240.761	24.37	24.37	48.75	2316	110
7617.869449	25688.74172	-132.239	15.26	15.26	30.52	5260	110
30367.76945	25813.54172	-181.239	15.73	15.73	31.46	5254	110
20641.86945	27142.74172	178.761	18.44	18.44	36.88	3141	110
33011.26945	27600.14172	-316.239	33.94	33.94	67.87	1449	110
37192.36945	28124.14172	-53.2393	29.84	29.84	59.68	1110	110
23046.26945	30171.44172	18.7607	39.07	39.07	78.14	1039	110
19131.66945	31610.34172	342.761	32.08	32.08	64.15	1443	110
9935.169449	32305.94172	-189.239	42.41	42.41	84.83	1184	110
1368.569449	32412.14172	20.7607	22.44	22.44	44.89	2409	110
34780.06945	35451.44172	-81.2393	16.16	16.16	32.31	3829	110
4487.269449	36430.14172	74.7607	13.59	13.59	27.18	4909	110
7910.969449	38306.54172	-28.2393	26.38	26.38	52.75	1483	110
13181.86945	38854.14172	28.7607	24.70	24.70	49.41	1763	110
28591.06945	38705.34172	-23.2393	22.84	22.84	45.69	1687	110
18464.16945	39019.54172	-149.239	40.55	40.55	81.11	1648	110
23965.66945	39992.24172	-284.239	38.86	38.86	77.72	1482	110
16879.26945	40134.64172	-244.239	45.78	45.78	91.56	1082	110
30124.37322	551.9403864	-247.513	39.19	39.19	78.37	1222	118
37071.87322	1594.340386	-200.513	30.24	30.24	60.48	1777	118
30137.17322	1789.540386	-322.513	13.24	13.24	26.47	10943	118
18635.77322	3700.540386	-86.5127	30.31	30.31	60.62	1560	118
25002.47322	3808.840386	-265.513	44.09	44.09	88.17	1170	118
14666.77322	4276.540386	-227.513	22.16	22.16	44.32	4015	118
36156.77322	4497.940386	-84.5127	30.83	30.83	61.65	1644	118
13503.77322	5975.040386	-155.513	26.87	26.87	53.74	1374	118
39639.67322	7646.640386	-235.513	31.51	31.51	63.02	1509	118
23565.27322	7999.040386	-15.5127	13.78	13.78	27.55	5336	118
12574.37322	8366.140386	-312.513	28.97	28.97	57.93	1946	118
5801.173223	8306.440386	-150.513	34.83	34.83	69.66	1034	118
38701.57322	9514.040386	-116.513	21.90	21.90	43.80	3025	118
1078.273223	10034.84039	-110.513	14.74	14.74	29.48	3882	118
25447.17322	10261.94039	347.487	24.66	24.66	49.31	2445	118
14283.37322	10795.54039	-39.5127	9.44	9.44	18.89	7918	118
22937.27322	11282.54039	145.487	21.03	21.03	42.06	3658	118
15219.77322	13157.24039	-222.513	10.72	10.72	21.43	13030	118
40943.87322	13477.54039	-322.513	35.04	35.04	70.08	1421	118
13516.07322	13999.74039	-116.513	9.87	9.87	19.73	7399	118
16812.57322	13982.14039	-168.513	18.60	18.60	37.21	4066	118
30667.17322	14343.44039	-113.513	40.34	40.34	80.68	1056	118
13311.77322	15176.44039	-82.5127	23.76	23.76	47.52	2391	118
32276.07322	15042.34039	147.487	25.34	25.34	50.68	1345	118
13926.87322	15903.94039	241.487	26.14	26.14	52.28	2670	118
18003.37322	15959.84039	-130.513	9.18	9.18	18.37	13007	118
26297.47322	16193.54039	57.4873	11.78	11.78	23.55	5541	118
32136.17322	16247.04039	280.487	26.14	26.14	52.28	2194	118
22974.77322	16606.94039	-131.513	29.11	29.11	58.22	1881	118
12101.87322	18516.34039	-336.513	26.59	26.59	53.18	1972	118
39634.97322	19469.84039	-391.513	53.43	53.43	106.87	1174	118
14491.77322	21457.04039	39.4873	29.08	29.08	58.17	1323	118
8308.873223	21528.94039	-89.5127	9.77	9.77	19.55	8802	118
6800.273223	22519.14039	-204.513	17.00	17.00	34.01	4304	118
5312.973223	23660.94039	-109.513	13.24	13.24	26.47	6167	118
38393.87322	23769.14039	94.4873	28.17	28.17	56.33	1232	118
19167.97322	25068.64039	16.4873	13.85	13.85	27.69	4155	118
25210.77322	25439.64039	-65.5127	31.46	31.46	62.93	1112	118
7731.273223	28060.94039	-309.513	23.24	23.24	46.49	2317	118
25053.47322	27956.24039	-153.513	25.67	25.67	51.34	1243	118
30981.37322	29569.64039	-102.513	12.62	12.62	25.25	3379	118
1280.473223	31370.74039	156.487	40.46	40.46	80.92	1212	118
1530.673223	31837.34039	-63.5127	31.02	31.02	62.03	1097	118
23090.17322	32504.44039	248.487	32.78	32.78	65.56	1111	118
7865.673223	34880.44039	244.487	32.36	32.36	64.72	1767	118
32421.67322	35418.64039	333.487	16.30	16.30	32.59	6162	118
4493.373223	36431.24039	25.4873	15.80	15.80	31.60	3869	118
35688.57322	36873.54039	-315.513	56.97	56.97	113.93	1060	118
34093.17322	39861.84039	-44.5127	15.02	15.02	30.05	4694	118
24979.577	1572.039056	-187.786	22.56	22.56	45.12	3608	126
21234.577	3894.139056	-147.786	15.12	15.12	30.24	3177	126
14911.877	5083.039056	-243.786	46.86	46.86	93.73	1040	126
14458.077	5931.939056	-209.786	22.51	22.51	45.03	3566	126
14891.877	6460.739056	-91.7861	20.61	20.61	41.21	2536	126
25521.377	6457.139056	-313.786	19.38	19.38	38.76	4303	126
32900.477	6987.239056	190.214	28.71	28.71	57.41	1126	126
15916.077	7945.139056	-193.786	13.02	13.02	26.05	4642	126
7012.176998	8124.339056	-356.786	30.78	30.78	61.56	2697	126
39514.877	8345.539056	-269.786	23.39	23.39	46.77	2642	126
7043.976998	8584.439056	-294.786	33.13	33.13	66.27	1315	126
29122.977	9620.139056	-167.786	12.15	12.15	24.30	7698	126
17034.277	11079.83906	359.214	23.83	23.83	47.67	2116	126
33320.577	11476.93906	-83.7861	28.02	28.02	56.05	1444	126
37474.177	12646.73906	-27.7861	14.77	14.77	29.53	5010	126
10963.877	13106.03906	-16.7861	28.68	28.68	57.37	1306	126
9824.976998	13855.03906	-307.786	36.29	36.29	72.58	1717	126
18804.077	15758.23906	-385.786	52.78	52.78	105.55	1082	126
16927.377	15648.63906	-156.786	41.26	41.26	82.52	1124	126
18908.777	16018.53906	207.214	32.81	32.81	65.61	1122	126
28355.477	16280.53906	-283.786	24.19	24.19	48.37	2670	126
17060.477	17049.63906	-185.786	54.75	54.75	109.51	1105	126
30717.477	17595.73906	-176.786	13.14	13.14	26.28	5521	126
19791.277	17628.33906	-360.786	55.72	55.72	111.44	1038	126
13253.877	18088.33906	-387.786	28.45	28.45	56.90	2911	126
15840.377	19821.03906	-213.786	22.21	22.21	44.42	2438	126
9529.776998	20247.33906	-140.786	31.89	31.89	63.77	1555	126
36609.577	20906.13906	38.2139	16.11	16.11	32.22	4689	126
6237.476998	21764.83906	127.214	7.75	7.75	15.50	11266	126
16755.377	23661.93906	-214.786	47.50	47.50	95.00	1187	126
15341.777	23997.33906	-110.786	24.99	24.99	49.97	2854	126
16147.977	24603.83906	397.214	53.27	53.27	106.54	1260	126
18483.977	25063.23906	-104.786	38.69	38.69	77.39	1167	126
19162.777	25075.73906	-4.78611	19.50	19.50	39.00	2100	126
8283.276998	25325.03906	376.214	9.87	9.87	19.73	11512	126
10590.177	28225.93906	-314.786	38.41	38.41	76.82	1534	126
14671.877	34179.93906	-182.786	27.20	27.20	54.40	2377	126
15369.577	34579.23906	-66.7861	28.59	28.59	57.18	1887	126
4445.676998	36458.33906	60.2139	12.67	12.67	25.34	5415	126
31376.077	40430.43906	258.214	36.38	36.38	72.77	1200	126
18790.68077	1481.637725	-187.06	21.43	21.43	42.86	2418	134
19623.88077	1604.337725	-240.06	30.05	30.05	60.10	1488	134
24076.78077	1570.937725	-253.06	21.29	21.29	42.58	3342	134
28527.58077	1855.837725	-126.06	33.44	33.44	66.88	1453	134
37189.78077	3137.437725	-278.06	30.47	30.47	60.95	1698	134
1148.580772	4858.637725	176.94	27.69	27.69	55.39	1203	134
18983.38077	5403.637725	72.9405	21.83	21.83	43.66	1512	134
3301.480772	6191.437725	-364.06	18.91	18.91	37.82	4037	134
31283.48077	6347.337725	292.94	27.15	27.15	54.31	2151	134
26683.88077	6442.237725	54.9405	14.34	14.34	28.68	4016	134
3798.180772	7278.137725	264.94	18.46	18.46	36.93	4132	134
19328.08077	7198.737725	-235.06	32.52	32.52	65.05	1223	134
17599.88077	7873.137725	-41.0595	19.17	19.17	38.34	2101	134
5004.380772	8686.537725	-89.0595	35.00	35.00	69.99	1063	134
13934.88077	8814.437725	-67.0595	26.94	26.94	53.88	2093	134
22451.08077	8786.537725	-26.0595	20.35	20.35	40.69	2064	134
5814.580772	9638.837725	-199.06	19.08	19.08	38.15	4461	134
17417.48077	9430.337725	-292.06	23.95	23.95	47.90	3314	134
16909.78077	11035.73773	187.94	22.54	22.54	45.07	1460	134
35007.78077	11340.63773	135.94	21.67	21.67	43.33	2097	134
33429.18077	11506.03773	-19.0595	21.29	21.29	42.58	2738	134
18179.88077	11736.23773	-133.06	11.47	11.47	22.94	7703	134
28815.78077	11683.83773	128.94	9.16	9.16	18.32	10687	134
5885.080772	12189.83773	74.9405	42.04	42.04	84.07	1029	134
12645.78077	12332.53773	-45.0595	15.26	15.26	30.52	5067	134
5270.880772	12745.03773	-180.06	47.95	47.95	95.90	1163	134
23111.88077	12312.93773	-387.06	38.25	38.25	76.49	1687	134
12866.78077	13275.43773	-346.06	18.93	18.93	37.87	4637	134
27858.78077	13786.13773	-321.06	16.04	16.04	32.08	6260	134
3001.580772	15043.63773	-220.06	24.30	24.30	48.61	2679	134
14826.18077	15661.63773	-73.0595	17.45	17.45	34.90	3175	134
15688.88077	15884.33773	274.94	13.31	13.31	26.61	6143	134
36735.28077	18779.43773	-38.0595	19.71	19.71	39.42	3271	134
12239.38077	18921.43773	-120.06	29.39	29.39	58.78	1353	134
20943.88077	19349.33773	-189.06	30.07	30.07	60.15	1600	134
27991.78077	19352.23773	228.94	25.55	25.55	51.10	1266	134
8044.780772	19768.03773	-176.06	15.97	15.97	31.93	4155	134
4590.980772	20874.43773	-2.05954	27.81	27.81	55.63	1572	134
6568.280772	21854.83773	-200.06	26.52	26.52	53.03	1760	134
7635.880772	22386.53773	72.9405	12.86	12.86	25.72	5589	134
3206.480772	22517.63773	-118.06	40.18	40.18	80.35	1236	134
28948.88077	23010.73773	-205.06	31.60	31.60	63.21	1442	134
14946.08077	23136.33773	-114.06	27.67	27.67	55.34	2678	134
9313.280772	23863.23773	-132.06	30.71	30.71	61.42	1618	134
7695.680772	24700.03773	-226.06	22.09	22.09	44.18	3946	134
17377.38077	25212.33773	27.9405	19.38	19.38	38.76	2441	134
20664.18077	27147.33773	178.94	17.14	17.14	34.29	3215	134
3524.980772	33429.33773	-10.0595	42.86	42.86	85.72	1049	134
16824.58077	35762.83773	-235.06	51.27	51.27	102.54	1015	134
21225.48077	39150.33773	-76.0595	21.01	21.01	42.01	2023	134
25521.98077	39472.83773	-195.06	21.17	21.17	42.34	3167	134
14315.68077	40073.33773	372.94	35.68	35.68	71.36	1283	134
38157.68077	40142.33773	58.9405	28.73	28.73	57.46	1103	134
23830.08455	487.4363946	-130.333	37.28	37.28	74.56	1330	142
3419.084546	1695.036395	-341.333	21.43	21.43	42.86	4572	142
9664.084546	1394.836395	-253.333	44.70	44.70	89.40	1024	142
20436.78455	1586.736395	-4.33297	17.95	17.95	35.89	1604	142
37908.68455	2069.736395	101.667	24.14	24.14	48.28	1683	142
19635.28455	2604.236395	-262.333	28.45	28.45	56.90	1761	142
19066.38455	2703.636395	-139.333	37.21	37.21	74.42	1000	142
30688.18455	3099.436395	-260.333	17.40	17.40	34.81	3958	142
3234.984546	3853.936395	-185.333	13.89	13.89	27.79	4501	142
6394.284546	3842.036395	-382.333	26.33	26.33	52.66	2197	142
27600.38455	4071.136395	-273.333	8.38	8.38	16.77	13165	142
36098.58455	4459.236395	-143.333	16.53	16.53	33.06	3799	142
12917.78455	4815.836395	-110.333	39.19	39.19	78.37	1276	142
22818.38455	5542.136395	87.667	24.63	24.63	49.27	1960	142
4073.984546	7188.736395	-110.333	14.37	14.37	28.73	3874	142
15905.88455	7688.836395	-300.333	14.20	14.20	28.40	3916	142
41004.98455	7696.936395	385.667	32.99	32.99	65.99	1439	142
22044.78455	7849.036395	386.667	17.10	17.10	34.19	6453	142
17924.18455	9738.036395	-161.333	42.18	42.18	84.36	1017	142
40268.28455	9466.836395	6.66703	23.13	23.13	46.25	2113	142
38504.48455	10278.53639	-365.333	34.08	34.08	68.15	1670	142
13662.48455	10209.13639	-53.333	24.99	24.99	49.97	1611	142
34586.48455	10316.93639	43.667	22.58	22.58	45.17	2794	142
5898.784546	11084.83639	-368.333	26.52	26.52	53.03	2476	142
4532.784546	11646.23639	-120.333	30.19	30.19	60.38	1649	142
18196.08455	11750.63639	-233.333	21.38	21.38	42.77	2359	142
24213.58455	12087.43639	-6.33297	17.85	17.85	35.70	2967	142
36620.28455	12769.43639	326.667	22.18	22.18	44.37	2667	142
33769.78455	13050.93639	331.667	45.64	45.64	91.28	1015	142
31000.38455	13175.73639	-33.333	32.29	32.29	64.57	1512	142
28516.88455	13652.83639	-59.333	37.33	37.33	74.65	1543	142
31983.88455	13614.63639	-36.333	29.48	29.48	58.97	1087	142
20059.78455	14119.83639	57.667	8.71	8.71	17.43	5827	142
33519.38455	15217.03639	270.667	43.92	43.92	87.84	1114	142
32754.28455	16058.03639	-190.333	39.59	39.59	79.18	1983	142
35905.78455	16145.93639	1.66703	36.53	36.53	73.05	1232	142
13659.28455	17055.83639	-296.333	12.13	12.13	24.26	5963	142
15217.98455	17930.03639	-121.333	13.33	13.33	26.66	3951	142
16399.48455	18080.23639	256.667	22.37	22.37	44.74	3257	142
36741.68455	18784.23639	-6.33297	14.74	14.74	29.48	5119	142
24019.58455	19718.23639	-39.333	25.88	25.88	51.76	1626	142
29635.58455	20033.43639	-317.333	22.23	22.23	44.46	2103	142
29187.08455	22239.53639	-65.333	12.62	12.62	25.25	5875	142
14924.58455	23227.33639	-130.333	24.16	24.16	48.32	1931	142
8098.284546	25337.83639	381.667	19.64	19.64	39.28	5391	142
29281.88455	25516.93639	161.667	29.20	29.20	58.40	1034	142
6456.584546	26989.13639	176.667	22.73	22.73	45.45	2661	142
16763.28455	27538.53639	-327.333	34.92	34.92	69.85	1552	142
31878.78455	27855.33639	-105.333	28.02	28.02	56.05	1908	142
26779.48455	29998.93639	-289.333	22.23	22.23	44.46	2686	142
20295.48455	30120.93639	-116.333	6.52	6.52	13.05	16416	142
25324.78455	30346.43639	77.667	30.59	30.59	61.18	1245	142
11894.78455	31328.43639	361.667	9.63	9.63	19.26	11505	142
25481.68455	31739.03639	-63.333	28.38	28.38	56.76	1441	142
4210.784546	32019.63639	-125.333	23.97	23.97	47.95	2421	142
8729.484546	32403.03639	-71.333	35.68	35.68	71.36	1063	142
28258.98455	32490.73639	-342.333	64.55	64.55	129.10	1064	142
6423.784546	34604.13639	53.667	28.12	28.12	56.24	1116	142
16921.38455	35215.93639	-387.333	33.84	33.84	67.68	1729	142
25889.78455	35314.13639	-298.333	37.89	37.89	75.78	1346	142
25275.08455	37263.33639	-203.333	16.25	16.25	32.50	3564	142
35937.18455	38159.43639	-398.333	53.51	53.51	107.01	1229	142
2120.384546	38348.13639	68.667	20.06	20.06	40.13	2291	142
25173.68455	38532.93639	-319.333	34.27	34.27	68.53	2435	142
23184.18455	38828.03639	-284.333	39.66	39.66	79.32	1339	142
22281.18455	39468.43639	-19.333	22.42	22.42	44.84	1771	142
10547.08455	39985.63639	46.667	34.03	34.03	68.06	1479	142
14888.48455	40015.13639	-306.333	29.74	29.74	59.49	2021	142
21972.28832	1314.135064	-279.606	29.84	29.84	59.68	2970	150
35294.98832	1753.935064	-269.606	20.25	20.25	40.51	3487	150
20720.48832	2239.635064	-360.606	20.70	20.70	41.40	3931	150
3921.288321	3561.635064	360.394	36.74	36.74	73.48	1273	150
1714.488321	4824.935064	351.394	35.68	35.68	71.36	1138	150
4868.388321	4937.535064	-122.606	34.83	34.83	69.66	1101	150
19650.28832	4990.435064	-129.606	36.06	36.06	72.11	1089	150
6489.088321	5002.435064	-174.606	9.21	9.21	18.42	7764	150
16676.08832	5580.735064	53.3936	13.94	13.94	27.88	3189	150
20078.38832	5613.835064	-214.606	14.39	14.39	28.78	5480	150
26660.28832	6430.335064	37.3936	12.69	12.69	25.39	3460	150
40688.08832	6529.735064	-357.606	20.09	20.09	40.18	5231	150
18480.08832	6863.135064	-216.606	16.98	16.98	33.96	3936	150
15157.68832	8482.135064	167.394	12.55	12.55	25.10	5163	150
26719.88832	8600.735064	224.394	28.31	28.31	56.61	1345	150
23299.28832	8800.835064	78.3936	13.09	13.09	26.19	5676	150
27868.98832	8967.435064	144.394	26.92	26.92	53.84	2159	150
16849.08832	10051.93506	-77.6064	15.31	15.31	30.61	2485	150
18071.78832	10418.53506	-138.606	9.66	9.66	19.31	8356	150
25498.68832	10283.73506	320.394	23.48	23.48	46.96	3279	150
27250.18832	10596.23506	-58.6064	31.84	31.84	63.68	1184	150
14309.88832	10791.53506	-352.606	29.56	29.56	59.11	2015	150
29798.08832	11758.13506	-40.6064	28.07	28.07	56.14	1446	150
31063.18832	13287.33506	-245.606	29.46	29.46	58.92	1353	150
34682.48832	13574.53506	-242.606	29.48	29.48	58.97	1339	150
16878.88832	13952.13506	-59.6064	19.36	19.36	38.72	2959	150
14581.28832	14476.23506	124.394	24.73	24.73	49.45	1331	150
38389.58832	15778.63506	253.394	18.02	18.02	36.03	3555	150
15795.58832	17428.83506	281.394	26.66	26.66	53.32	1907	150
9015.888321	18316.83506	-395.606	15.94	15.94	31.89	5259	150
13331.28832	18384.93506	-61.6064	35.14	35.14	70.27	1246	150
17026.78832	19507.93506	-210.606	29.67	29.67	59.35	1845	150
18221.28832	19850.73506	160.394	16.51	16.51	33.02	2871	150
8116.388321	19845.03506	-233.606	20.37	20.37	40.74	2975	150
16858.08832	22633.13506	-322.606	14.48	14.48	28.97	4634	150
15154.68832	23652.63506	-223.606	30.26	30.26	60.52	1653	150
8170.788321	25307.23506	314.394	33.09	33.09	66.18	1269	150
1768.988321	25454.13506	22.3936	27.15	27.15	54.31	1355	150
5905.188321	26312.03506	72.3936	18.39	18.39	36.79	2953	150
26871.18832	26215.13506	-115.606	22.00	22.00	43.99	2290	150
19689.28832	26409.73506	310.394	31.35	31.35	62.69	1305	150
25052.08832	27426.63506	-12.6064	10.81	10.81	21.62	5741	150
2564.588321	28847.43506	-297.606	21.29	21.29	42.58	4069	150
11408.08832	29637.73506	-261.606	18.32	18.32	36.64	2601	150
31059.48832	29832.93506	-197.606	27.22	27.22	54.45	1695	150
10087.78832	32210.13506	-244.606	31.72	31.72	63.44	1312	150
20459.7921	1632.833733	-69.8798	15.02	15.02	30.05	2837	158
3829.892095	2641.933733	141.12	15.21	15.21	30.43	2405	158
39403.0921	2890.833733	-132.88	30.54	30.54	61.09	1125	158
26465.8921	3545.833733	-39.8798	13.78	13.78	27.55	3906	158
22088.4921	4803.533733	-147.88	21.36	21.36	42.72	2842	158
23063.2921	4711.633733	-226.88	15.87	15.87	31.75	4684	158
7955.392095	5345.133733	-380.88	45.36	45.36	90.71	1198	158
13545.2921	6016.233733	-184.88	10.17	10.17	20.35	8476	158
21596.9921	6060.433733	32.1202	33.30	33.30	66.60	1666	158
30411.6921	6102.633733	-218.88	28.80	28.80	57.60	2060	158
11839.4921	6899.433733	-380.88	27.72	27.72	55.44	2715	158
24478.7921	7476.333733	-134.88	22.98	22.98	45.97	1476	158
22874.4921	8706.933733	336.12	20.89	20.89	41.78	2429	158
21354.5921	8947.833733	-145.88	17.71	17.71	35.42	3870	158
35583.8921	8653.633733	-283.88	22.37	22.37	44.74	3088	158
13580.6921	10223.13373	112.12	19.69	19.69	39.38	2143	158
6590.892095	10368.43373	-298.88	13.14	13.14	26.28	7108	158
24578.2921	11219.43373	249.12	11.78	11.78	23.55	6754	158
27891.5921	13761.03373	-206.88	11.85	11.85	23.69	6720	158
5481.292095	14655.73373	57.1202	18.23	18.23	36.46	1559	158
13897.3921	16029.63373	-232.88	46.61	46.61	93.21	1132	158
17748.9921	16143.13373	58.1202	10.90	10.90	21.81	6794	158
12520.0921	17264.83373	270.12	26.33	26.33	52.66	2568	158
27655.1921	17358.83373	280.12	15.54	15.54	31.09	5876	158
30702.5921	17596.93373	-214.88	26.33	26.33	52.66	1798	158
8412.992095	18199.73373	-373.88	41.92	41.92	83.84	1642	158
13340.0921	18087.33373	-283.88	33.13	33.13	66.27	1737	158
29102.1921	18606.53373	27.1202	26.19	26.19	52.38	1066	158
14872.1921	19057.13373	-203.88	17.78	17.78	35.56	4933	158
27943.7921	19330.43373	125.12	15.73	15.73	31.46	3018	158
17117.0921	19569.73373	-156.88	23.06	23.06	46.11	1787	158
3724.692095	21376.83373	96.1202	23.67	23.67	47.34	1193	158
15652.1921	21948.13373	203.12	9.51	9.51	19.03	8745	158
27378.2921	23825.23373	339.12	30.17	30.17	60.34	2038	158
15221.5921	24420.83373	-200.88	13.14	13.14	26.28	6103	158
9335.692095	24877.13373	-134.88	23.76	23.76	47.52	2527	158
20588.5921	27216.33373	14.1202	23.46	23.46	46.91	2153	158
21316.1921	27407.13373	220.12	15.94	15.94	31.89	3630	158
3800.592095	28224.93373	213.12	21.38	21.38	42.77	2295	158
19755.7921	30912.03373	-227.88	30.54	30.54	61.09	1594	158
24690.2921	30822.33373	-83.8798	31.98	31.98	63.96	1306	158
6755.692095	33195.13373	-98.8798	20.56	20.56	41.12	2873	158
24647.3921	35343.73373	-191.88	22.40	22.40	44.79	3129	158
24614.2921	35532.83373	-172.88	31.35	31.35	62.69	1307	158
40104.1921	35855.43373	394.12	47.19	47.19	94.39	1078	158
18049.2921	36922.03373	-267.88	34.01	34.01	68.01	1278	158
32643.4921	37769.03373	-96.8798	25.88	25.88	51.76	1182	158
12220.2921	37777.43373	318.12	16.67	16.67	33.35	4555	158
29192.89587	5221.232403	57.8467	20.18	20.18	40.36	2366	166
20089.49587	5648.732403	-143.153	12.65	12.65	25.29	5358	166
17553.09587	6953.932403	16.8467	31.35	31.35	62.69	1484	166
18495.69587	6812.932403	-239.153	12.46	12.46	24.92	7740	166
27378.19587	7045.032403	-46.1533	30.52	30.52	61.04	1191	166
19278.49587	7351.032403	34.8467	11.75	11.75	23.50	3594	166
40982.89587	10054.3324	-248.153	26.71	26.71	53.41	1446	166
35701.59587	10310.8324	-135.153	43.47	43.47	86.95	1080	166
19616.49587	11303.2324	-201.153	40.32	40.32	80.64	1293	166
7074.995869	11734.7324	352.847	53.03	53.03	106.07	1371	166
40629.19587	13294.0324	307.847	28.57	28.57	57.13	1325	166
11097.19587	13869.7324	-311.153	24.92	24.92	49.83	1978	166
32804.29587	14100.3324	-115.153	35.68	35.68	71.36	1012	166
2973.495869	15067.2324	-78.1533	23.50	23.50	47.01	2890	166
10539.29587	16027.4324	-187.153	28.85	28.85	57.70	1316	166
38796.19587	18496.3324	-35.1533	27.46	27.46	54.92	1050	166
14942.39587	18915.6324	45.8467	14.60	14.60	29.20	3608	166
5446.195869	21295.4324	-213.153	28.38	28.38	56.76	1540	166
15439.79587	21967.9324	92.8467	18.58	18.58	37.16	2101	166
17500.49587	23630.4324	282.847	26.31	26.31	52.61	1591	166
9324.895869	23667.7324	-135.153	17.64	17.64	35.28	2780	166
2315.095869	23935.4324	-110.153	14.98	14.98	29.96	4938	166
9399.595869	25554.7324	79.8467	22.02	22.02	44.04	1610	166
26212.69587	25648.7324	120.847	20.21	20.21	40.41	1501	166
26899.09587	26288.4324	-40.1533	23.83	23.83	47.67	1832	166
9430.995869	26769.0324	-64.1533	19.26	19.26	38.53	1522	166
33563.59587	27930.1324	205.847	35.98	35.98	71.97	1032	166
10576.39587	27963.1324	-134.153	22.96	22.96	45.92	2052	166
29994.19587	30934.3324	28.8467	21.29	21.29	42.58	2275	166
14661.29587	31851.5324	-367.153	10.76	10.76	21.52	10409	166
6923.195869	33623.7324	-384.153	18.89	18.89	37.77	4899	166
24403.79587	36874.6324	-161.153	13.09	13.09	26.19	7100	166
37438.69587	38075.5324	45.8467	30.03	30.03	60.05	1762	166
18099.19587	38622.4324	-348.153	31.89	31.89	63.77	1786	166
781.8996437	558.0310723	-251.427	24.85	24.85	49.69	2111	174
23977.69964	1386.631072	-321.427	50.92	50.92	101.83	1105	174
3107.699644	2271.131072	13.5733	30.17	30.17	60.34	1210	174
32855.89964	3005.931072	-48.4267	30.33	30.33	60.66	1872	174
6346.599644	2873.831072	-242.427	29.65	29.65	59.30	1469	174
21941.89964	3626.931072	160.573	23.29	23.29	46.58	2098	174
20221.69964	3869.431072	-71.4267	11.26	11.26	22.51	6153	174
36112.99964	4663.231072	-233.427	38.74	38.74	77.48	1023	174
26108.79964	5310.931072	-288.427	43.36	43.36	86.71	1307	174
34767.89964	7424.331072	105.573	24.42	24.42	48.84	2056	174
41152.49964	7718.631072	-132.427	18.72	18.72	37.44	2445	174
25022.19964	7745.531072	-25.4267	8.71	8.71	17.43	9256	174
770.6996437	8061.131072	-116.427	19.00	19.00	38.01	2460	174
33189.49964	8112.231072	-78.4267	25.17	25.17	50.35	1514	174
30947.09964	8690.531072	252.573	23.90	23.90	47.81	2210	174
1114.299644	10095.53107	1.57331	13.71	13.71	27.41	3868	174
17578.29964	10830.03107	-105.427	22.54	22.54	45.07	1664	174
24417.39964	11185.23107	148.573	36.95	36.95	73.90	1009	174
24783.89964	11164.13107	301.573	38.98	38.98	77.95	1241	174
18079.09964	11674.03107	110.573	27.20	27.20	54.40	1391	174
13255.69964	12823.73107	-186.427	17.78	17.78	35.56	3105	174
18291.09964	13854.93107	-71.4267	28.68	28.68	57.37	2078	174
11099.09964	14105.13107	-125.427	25.27	25.27	50.54	1142	174
20025.09964	14076.23107	57.5733	16.04	16.04	32.08	3340	174
15614.49964	14873.23107	-19.4267	28.54	28.54	57.09	1389	174
26183.49964	15273.83107	36.5733	15.38	15.38	30.76	3772	174
36767.09964	15358.83107	-22.4267	20.51	20.51	41.02	2461	174
38440.19964	15778.83107	76.5733	26.80	26.80	53.60	1220	174
12521.59964	16151.13107	-339.427	19.57	19.57	39.14	3727	174
26525.29964	16612.63107	-204.427	19.73	19.73	39.47	2569	174
13910.19964	18943.83107	-321.427	24.75	24.75	49.50	2705	174
36157.09964	22941.63107	-263.427	27.06	27.06	54.12	1458	174
27361.89964	23761.03107	226.573	24.63	24.63	49.27	2148	174
6382.699644	24152.03107	27.5733	9.49	9.49	18.98	10077	174
2407.899644	24886.93107	-387.427	42.06	42.06	84.12	2189	174
7096.899644	25571.03107	-254.427	34.15	34.15	68.30	1475	174
18083.79964	26410.63107	250.573	18.77	18.77	37.54	3669	174
5671.999644	30245.63107	-395.427	50.16	50.16	100.32	1127	174
23094.79964	33235.63107	-40.4267	39.49	39.49	78.99	1077	174
35214.99964	34147.93107	118.573	27.79	27.79	55.58	1581	174
8762.999644	34816.93107	-147.427	19.71	19.71	39.42	3295	174
34335.79964	36363.33107	-19.4267	27.60	27.60	55.20	1079	174
38002.99964	40087.53107	349.573	33.16	33.16	66.32	1197	174
5137.503418	817.8297417	-174.7	22.00	22.00	43.99	2696	182
2683.703418	755.9297417	-358.7	44.39	44.39	88.78	1040	182
19456.10342	1805.229742	-296.7	39.09	39.09	78.19	1117	182
25048.40342	2065.129742	-328.7	32.10	32.10	64.20	1569	182
3910.903418	5151.029742	-2.70012	17.12	17.12	34.24	2961	182
1422.003418	5890.729742	-193.7	37.00	37.00	73.99	1359	182
3290.503418	6112.229742	-7.70012	19.17	19.17	38.34	2589	182
19966.70342	7461.729742	105.3	16.86	16.86	33.72	3171	182
40983.80342	7749.129742	-42.7001	37.56	37.56	75.12	1283	182
14663.70342	7932.129742	-116.7	28.87	28.87	57.74	1364	182
19544.20342	8789.329742	-309.7	16.72	16.72	33.44	2825	182
22823.50342	8698.329742	-12.7001	16.23	16.23	32.45	3905	182
27198.80342	9502.829742	-13.7001	27.41	27.41	54.82	1492	182
10091.20342	11382.72974	-154.7	25.76	25.76	51.53	1905	182
19868.00342	11689.12974	195.3	8.69	8.69	17.38	9721	182
29072.70342	12481.52974	-71.7001	20.44	20.44	40.88	2428	182
26455.50342	13415.22974	252.3	24.44	24.44	48.89	1733	182
37852.60342	15469.32974	-147.7	27.29	27.29	54.59	1348	182
15573.70342	21981.22974	363.3	28.12	28.12	56.24	1779	182
27270.00342	23786.12974	66.2999	28.47	28.47	56.94	1372	182
38391.70342	23779.92974	54.2999	30.29	30.29	60.57	1388	182
26250.60342	25392.52974	-242.7	27.06	27.06	54.12	1442	182
6522.103418	26868.52974	-135.7	28.05	28.05	56.10	1449	182
11268.10342	30355.02974	-206.7	28.38	28.38	56.76	2175	182
4859.903418	35336.42974	-135.7	27.53	27.53	55.06	2112	182
24676.80342	35512.72974	-244.7	14.93	14.93	29.86	6514	182
25393.90342	39264.72974	-286.7	37.28	37.28	74.56	1280	182
12616.60342	39831.82974	-99.7001	36.03	36.03	72.06	1306	182
24111.80719	1523.428411	-245.974	27.51	27.51	55.01	1782	190
38935.30719	4601.228411	-401.974	46.23	46.23	92.46	1084	190
776.2071925	6322.028411	335.026	32.26	32.26	64.53	1043	190
17517.90719	7764.228411	97.0264	12.51	12.51	25.01	5405	190
18177.00719	8754.628411	350.026	28.80	28.80	57.60	1390	190
33215.00719	9054.328411	4.02645	25.76	25.76	51.53	1240	190
39445.90719	8977.628411	-251.974	19.83	19.83	39.66	2852	190
35777.20719	10346.52841	95.0264	15.64	15.64	31.27	3484	190
19811.60719	11632.92841	203.026	9.56	9.56	19.12	8003	190
23012.60719	11735.92841	223.026	29.25	29.25	58.50	1389	190
10751.30719	18071.72841	-75.9736	21.34	21.34	42.67	1386	190
32798.30719	18909.02841	-354.974	39.47	39.47	78.94	1186	190
1864.107192	22301.42841	-52.9736	22.96	22.96	45.92	1796	190
6633.307192	22087.92841	-366.974	26.92	26.92	53.84	2113	190
4078.107192	23306.62841	43.0264	17.40	17.40	34.81	3022	190
5546.807192	23540.32841	-22.9736	6.92	6.92	13.85	8578	190
17560.60719	23679.02841	338.026	18.11	18.11	36.22	4083	190
15316.70719	23814.72841	-374.974	27.37	27.37	54.73	2099	190
21691.90719	25250.02841	217.026	30.03	30.03	60.05	1115	190
8440.707192	26369.52841	-211.974	16.63	16.63	33.25	3202	190
7345.507192	26781.62841	19.0264	19.62	19.62	39.23	1248	190
35524.20719	27647.12841	-20.9736	28.85	28.85	57.70	1923	190
18401.90719	28475.32841	-362.974	45.26	45.26	90.53	1429	190
30999.70719	29669.62841	-397.974	40.77	40.77	81.53	1708	190
9171.207192	30398.42841	164.026	19.48	19.48	38.95	2949	190
1385.907192	32127.12841	-82.9736	10.17	10.17	20.35	6334	190
4152.107192	32089.92841	-183.974	26.38	26.38	52.75	1874	190
29632.80719	34103.62841	140.026	15.97	15.97	31.93	3567	190
31582.40719	34394.92841	-17.9736	31.86	31.86	63.73	1120	190
38669.40719	35018.92841	-187.974	29.01	29.01	58.03	2013	190
446.1071925	36088.92841	177.026	28.28	28.28	56.57	1527	190
33942.30719	37103.02841	43.0264	26.49	26.49	52.99	1078	190
19843.30719	39219.92841	-319.974	27.51	27.51	55.01	2056	190
2411.510967	1713.427081	-137.247	12.86	12.86	25.72	4288	198
24865.01097	4016.427081	-23.247	15.50	15.50	30.99	2156	198
33125.71097	3982.127081	-144.247	31.86	31.86	63.73	1065	198
6432.010967	4947.327081	-211.247	31.39	31.39	62.78	1007	198
15572.41097	6169.427081	-188.247	24.30	24.30	48.61	2033	198
35385.51097	6278.627081	-273.247	17.29	17.29	34.57	5926	198
18371.11097	6499.627081	70.753	23.03	23.03	46.06	1197	198
13461.51097	6955.627081	-177.247	13.19	13.19	26.38	3967	198
4106.610967	7143.027081	-182.247	17.97	17.97	35.94	2414	198
29372.61097	7433.427081	225.753	22.80	22.80	45.59	1819	198
21293.01097	7632.327081	-176.247	20.39	20.39	40.79	2277	198
32358.11097	10573.82708	86.753	19.57	19.57	39.14	1964	198
40479.81097	10819.72708	-138.247	25.06	25.06	50.11	1746	198
14732.61097	11704.82708	-269.247	33.35	33.35	66.69	1136	198
19860.31097	11693.32708	322.753	16.27	16.27	32.55	5447	198
6014.310967	12256.12708	-207.247	18.42	18.42	36.83	3095	198
39971.11097	13440.62708	-17.247	27.62	27.62	55.25	1077	198
11076.51097	13756.52708	-329.247	13.56	13.56	27.13	3502	198
16330.81097	15133.62708	-179.247	7.84	7.84	15.68	7996	198
12981.51097	19748.32708	33.753	9.30	9.30	18.60	6585	198
5565.310967	21186.82708	92.753	17.95	17.95	35.89	2338	198
1748.410967	22545.42708	150.753	28.31	28.31	56.61	1378	198
5532.610967	23544.42708	-8.24698	5.63	5.63	11.26	12295	198
10789.91097	26728.62708	-257.247	15.54	15.54	31.09	4307	198
7346.310967	29746.42708	-89.247	19.69	19.69	39.38	2378	198
21264.41097	30896.32708	-348.247	26.54	26.54	53.08	1790	198
6988.910967	33800.62708	257.753	21.52	21.52	43.05	2987	198
8776.010967	34795.32708	-19.247	22.16	22.16	44.32	2164	198
29385.51097	35162.32708	267.753	26.40	26.40	52.80	1761	198
26909.81097	38608.32708	-1.24698	25.36	25.36	50.73	2244	198
25301.71097	39077.22708	-170.247	26.92	26.92	53.84	1482	198
23324.01097	39962.52708	322.753	35.58	35.58	71.17	1002	198
26981.61097	40078.42708	-179.247	24.85	24.85	49.69	3905	198
35511.41474	232.6257499	-114.52	33.44	33.44	66.88	1682	206
4414.814741	639.8257499	-228.52	34.76	34.76	69.52	1200	206
22061.61474	1078.62575	-309.52	17.76	17.76	35.51	4211	206
24076.71474	1431.32575	-365.52	32.40	32.40	64.81	2460	206
27579.61474	3041.92575	-111.52	32.52	32.52	65.05	1014	206
21901.31474	3555.72575	82.4796	15.78	15.78	31.56	3353	206
13473.81474	3798.52575	-247.52	37.56	37.56	75.12	1162	206
12374.81474	5882.82575	-344.52	18.23	18.23	36.46	2458	206
24985.31474	7992.12575	45.4796	21.34	21.34	42.67	2337	206
21402.61474	8920.72575	-62.5204	11.59	11.59	23.17	6001	206
16214.41474	8976.82575	-207.52	23.46	23.46	46.91	3974	206
222.4147412	10330.62575	-144.52	31.42	31.42	62.83	1255	206
18089.11474	10630.22575	304.48	28.35	28.35	56.71	1251	206
24274.21474	11094.02575	-241.52	25.15	25.15	50.30	1861	206
4089.214741	11291.02575	206.48	38.57	38.57	77.15	1069	206
15759.71474	12496.72575	31.4796	26.80	26.80	53.60	1213	206
16867.61474	12911.82575	-13.5204	17.17	17.17	34.34	2404	206
24435.81474	16459.02575	-210.52	24.63	24.63	49.27	2346	206
29648.81474	19964.32575	-345.52	26.07	26.07	52.14	1954	206
4637.414741	20863.92575	10.4796	17.14	17.14	34.29	1918	206
12321.91474	21057.22575	-348.52	17.00	17.00	34.01	4569	206
1727.414741	22182.52575	-90.5204	19.99	19.99	39.99	4224	206
9987.714741	23379.12575	300.48	30.54	30.54	61.09	1359	206
16182.91474	23693.22575	-252.52	27.58	27.58	55.15	1287	206
11429.71474	29625.82575	-155.52	12.41	12.41	24.82	6013	206
21447.41474	29778.72575	101.48	22.04	22.04	44.09	1133	206
12848.01474	30422.12575	-36.5204	25.81	25.81	51.62	1659	206
1388.714741	32113.12575	-32.5204	16.18	16.18	32.36	2477	206
29540.61474	37531.92575	-275.52	45.29	45.29	90.57	1043	206
23447.31474	39093.82575	60.4796	18.84	18.84	37.68	2316	206
6230.414741	40274.52575	-332.52	34.97	34.97	69.94	1071	206
2401.018516	1631.424419	-125.794	18.32	18.32	36.64	2138	214
24051.31852	1847.924419	-97.7938	21.41	21.41	42.81	2425	214
25581.91852	2693.424419	-368.794	39.78	39.78	79.55	1184	214
38948.11852	4281.024419	-267.794	23.88	23.88	47.76	2130	214
18986.71852	5494.824419	-58.7938	17.78	17.78	35.56	2104	214
2945.418516	8477.124419	328.206	21.76	21.76	43.52	1710	214
22804.21852	8881.624419	-341.794	22.47	22.47	44.93	2002	214
19430.71852	9590.724419	-331.794	31.51	31.51	63.02	1274	214
23411.61852	10617.82442	168.206	15.10	15.10	30.19	3430	214
35758.21852	11330.32442	75.2062	19.57	19.57	39.14	2311	214
40163.41852	16464.72442	120.206	38.46	38.46	76.91	1189	214
16941.81852	20109.32442	-354.794	19.17	19.17	38.34	2430	214
24576.31852	22092.12442	169.206	21.64	21.64	43.28	1801	214
17691.21852	23682.32442	266.206	10.55	10.55	21.10	6093	214
16284.31852	24760.82442	-369.794	23.22	23.22	46.44	3782	214
14626.51852	34111.92442	-210.794	18.53	18.53	37.07	3532	214
10799.61852	35512.02442	81.2062	11.61	11.61	23.22	3907	214
39641.21852	37774.72442	-183.794	24.44	24.44	48.89	2047	214
12134.61852	37803.92442	312.206	18.96	18.96	37.92	3702	214
5582.518516	38069.32442	60.2062	33.02	33.02	66.03	1254	214
36771.11852	38504.72442	-122.794	21.62	21.62	43.24	1943	214
15638.61852	39152.22442	-85.7938	19.59	19.59	39.19	2275	214
14778.02229	302.7230887	-206.067	26.07	26.07	52.14	1116	222
21823.32229	1154.123089	-76.0673	40.58	40.58	81.15	1174	222
41191.52229	7735.323089	133.933	16.32	16.32	32.64	3925	222
24974.92229	8030.023089	65.9327	17.69	17.69	35.37	2415	222
19583.92229	9020.423089	-41.0673	12.51	12.51	25.01	5331	222
16912.82229	10149.32309	-209.067	18.25	18.25	36.50	2775	222
15423.12229	11341.42309	-123.067	18.68	18.68	37.35	2563	222
31777.92229	11697.82309	61.9327	10.08	10.08	20.16	5568	222
34300.92229	12099.62309	-203.067	42.11	42.11	84.21	1019	222
13249.02229	12291.42309	-294.067	29.81	29.81	59.63	1849	222
24198.12229	12003.02309	-396.067	23.53	23.53	47.05	2834	222
20224.32229	14348.02309	-44.0673	18.18	18.18	36.36	3262	222
38049.02229	19239.02309	-144.067	18.63	18.63	37.26	2503	222
13802.42229	19962.22309	126.933	16.89	16.89	33.77	1932	222
19771.32229	20627.12309	96.9327	23.36	23.36	46.72	1240	222
37847.22229	20752.82309	62.9327	31.89	31.89	63.77	1339	222
15026.32229	24172.42309	-110.067	31.44	31.44	62.88	1454	222
23409.92229	24697.42309	309.933	47.05	47.05	94.11	1013	222
35950.52229	24836.22309	186.933	22.35	22.35	44.70	2286	222
8290.32229	25295.02309	175.933	17.90	17.90	35.80	1779	222
36998.62229	25628.42309	-20.0673	28.00	28.00	56.00	1358	222
9429.22229	26576.12309	-184.067	17.92	17.92	35.84	2328	222
20377.32229	30190.52309	-141.067	12.88	12.88	25.76	4202	222
24670.52229	30775.52309	77.9327	16.53	16.53	33.06	2982	222
38345.92229	31476.22309	-124.067	21.64	21.64	43.28	3030	222
1404.12229	32092.72309	-55.0673	8.76	8.76	17.52	8842	222
24634.12229	35572.42309	-353.067	39.28	39.28	78.56	1083	222
29528.12229	37503.42309	227.933	26.59	26.59	53.18	1453	222
1679.426064	2015.621758	-221.341	25.88	25.88	51.76	1933	230
2538.326064	3442.821758	-69.3407	20.96	20.96	41.92	2260	230
25935.42606	3569.721758	-325.341	27.44	27.44	54.87	1592	230
3816.926064	6562.721758	-209.341	32.55	32.55	65.09	1288	230
15421.12606	6306.521758	17.6593	14.15	14.15	28.31	3159	230
13033.32606	6565.921758	47.6593	19.76	19.76	39.52	1904	230
29221.92606	7367.821758	280.659	30.45	30.45	60.90	1626	230
17609.32606	7972.821758	-116.341	13.24	13.24	26.47	4475	230
2894.526064	8451.721758	179.659	13.80	13.80	27.60	3105	230
4796.226064	10293.12176	-11.3407	14.53	14.53	29.06	2330	230
19809.32606	11623.52176	176.659	21.22	21.22	42.44	1455	230
26017.22606	11885.52176	61.6593	30.52	30.52	61.04	1078	230
27364.92606	12227.02176	-355.341	11.52	11.52	23.03	7444	230
12324.42606	17883.02176	-206.341	25.65	25.65	51.29	1686	230
39355.42606	20202.82176	-71.3407	20.89	20.89	41.78	2202	230
822.1260643	24076.52176	-232.341	24.54	24.54	49.08	2738	230
2206.526064	27788.12176	-127.341	46.18	46.18	92.36	1507	230
40697.22606	28209.92176	164.659	13.54	13.54	27.08	5637	230
7663.326064	28889.82176	87.6593	6.62	6.62	13.24	11918	230
11287.52606	29542.32176	105.659	19.97	19.97	39.94	2768	230
38320.32606	31512.32176	-48.3407	23.22	23.22	46.44	1591	230
37385.22606	33801.22176	-238.341	29.18	29.18	58.36	1669	230
30797.02606	34226.22176	-105.341	34.24	34.24	68.48	1358	230
35299.82606	34092.62176	207.659	38.60	38.60	77.20	1051	230
16242.72606	34728.02176	-201.341	21.62	21.62	43.24	1709	230
31602.92606	37401.02176	78.6593	22.11	22.11	44.23	1670	230
38695.52606	37314.52176	-311.341	32.22	32.22	64.43	1271	230
19684.12984	1906.520428	-129.614	21.78	21.78	43.57	2351	238
6168.929839	2122.720428	-132.614	29.13	29.13	58.26	1708	238
14451.82984	2834.720428	-142.614	30.36	30.36	60.71	1075	238
4848.529839	5086.420428	-269.614	29.60	29.60	59.20	1076	238
24955.72984	8018.720428	-82.6141	15.24	15.24	30.47	3048	238
16607.32984	8588.020428	-224.614	29.63	29.63	59.25	1802	238
20746.62984	8925.820428	274.386	20.58	20.58	41.17	1675	238
18417.42984	9336.120428	239.386	42.13	42.13	84.26	1018	238
3464.629839	11374.72043	330.386	27.51	27.51	55.01	2271	238
11614.92984	11430.72043	-147.614	16.06	16.06	32.12	3319	238
39879.92984	13294.52043	-66.6141	22.23	22.23	44.46	1974	238
35569.72984	14327.82043	-146.614	24.89	24.89	49.78	1356	238
39175.52984	14659.52043	-38.6141	37.47	37.47	74.94	1022	238
26174.62984	15265.22043	133.386	13.99	13.99	27.98	2439	238
35925.62984	15955.42043	-146.614	35.14	35.14	70.27	1033	238
16585.52984	17376.72043	-324.614	24.99	24.99	49.97	1765	238
16428.32984	18202.42043	131.386	13.19	13.19	26.38	4653	238
15248.22984	24419.42043	-108.614	15.38	15.38	30.76	2164	238
19180.52984	25094.22043	-87.6141	11.73	11.73	23.46	5296	238
27910.92984	25694.12043	219.386	25.03	25.03	50.07	1564	238
8349.829839	26265.32043	5.38586	16.41	16.41	32.83	3028	238
5291.929839	26490.92043	-52.6141	20.91	20.91	41.82	1943	238
2570.529839	27120.42043	26.3859	24.94	24.94	49.88	1742	238
40584.12984	28287.22043	122.386	25.79	25.79	51.57	1611	238
30772.52984	34062.02043	193.386	17.87	17.87	35.75	2486	238
5418.729839	36129.02043	-370.614	46.44	46.44	92.88	1430	238
23635.82984	38420.42043	-379.614	46.02	46.02	92.03	1000	238
4711.933613	2130.119097	294.112	19.03	19.03	38.06	3171	246
19184.33361	8271.619097	-36.8876	21.95	21.95	43.90	1284	246
16029.93361	9973.319097	-115.888	19.83	19.83	39.66	2861	246
40524.93361	11136.8191	-291.888	27.79	27.79	55.58	1993	246
3863.033613	11505.0191	-114.888	34.05	34.05	68.11	1003	246
11295.33361	12693.2191	-138.888	17.71	17.71	35.42	3111	246
14043.43361	12676.0191	64.1124	12.25	12.25	24.49	4592	246
11011.23361	18725.0191	-282.888	18.20	18.20	36.41	2172	246
4744.033613	23425.1191	47.1124	36.95	36.95	73.90	1041	246
5547.933613	23552.9191	53.1124	9.35	9.35	18.70	5830	246
801.633613	24008.7191	-183.888	31.13	31.13	62.27	1104	246
9359.133613	25062.1191	-166.888	27.37	27.37	54.73	1390	246
17238.43361	25168.0191	-163.888	9.56	9.56	19.12	9145	246
27237.43361	29045.4191	10.1124	24.80	24.80	49.60	1676	246
31426.93361	32908.7191	7.11243	23.29	23.29	46.58	2002	246
37440.83361	33622.3191	-214.888	24.37	24.37	48.75	3328	246
30805.13361	34066.8191	179.112	23.90	23.90	47.81	1163	246
40805.13361	38168.7191	-266.888	50.47	50.47	100.94	1093	246
30180.23739	1879.217766	-223.161	27.08	27.08	54.16	1132	254
23054.63739	4663.317766	-274.161	9.66	9.66	19.31	7451	254
15439.13739	6321.817766	37.839	13.80	13.80	27.60	3691	254
33012.73739	7037.017766	-204.161	29.81	29.81	59.63	1418	254
41175.43739	7730.417766	-55.161	16.86	16.86	33.72	2732	254
39553.33739	8398.317766	-154.161	16.16	16.16	32.31	3875	254
16667.63739	8517.917766	-37.161	24.19	24.19	48.37	1863	254
4978.837387	10612.91777	-133.161	14.39	14.39	28.78	2912	254
34007.83739	11425.01777	36.839	9.07	9.07	18.13	5613	254
35685.33739	11362.71777	232.839	18.18	18.18	36.36	3099	254
20118.13739	11543.61777	-82.161	27.98	27.98	55.95	1576	254
25766.73739	11910.01777	292.839	26.96	26.96	53.93	1497	254
14774.43739	11957.61777	-361.161	21.05	21.05	42.11	2193	254
31182.83739	13950.31777	-400.161	30.94	30.94	61.89	1429	254
31270.43739	14917.91777	-259.161	17.12	17.12	34.24	4986	254
8007.037387	15865.61777	11.839	32.71	32.71	65.42	1014	254
26827.53739	15830.81777	92.839	18.91	18.91	37.82	1166	254
29199.63739	16275.61777	-152.161	12.74	12.74	25.48	4595	254
39554.23739	16957.21777	37.839	24.28	24.28	48.56	1332	254
38027.93739	17666.81777	222.839	27.55	27.55	55.11	1348	254
13621.23739	22814.51777	-210.161	14.81	14.81	29.63	4855	254
1421.637387	24992.01777	-129.161	13.89	13.89	27.79	5092	254
17200.83739	24844.71777	149.839	21.88	21.88	43.76	1666	254
27372.23739	29045.81777	353.839	26.33	26.33	52.66	2135	254
26307.83739	30992.71777	32.839	18.58	18.58	37.16	1987	254
16478.33739	35782.71777	-114.161	14.01	14.01	28.02	5332	254
29304.83739	35626.21777	-226.161	25.72	25.72	51.43	1528	254
3185.241162	4466.416436	-333.434	41.57	41.57	83.13	1084	262
19605.04116	5142.516436	-95.4344	20.44	20.44	40.88	1048	262
23192.54116	5678.816436	-111.434	10.53	10.53	21.05	7195	262
4449.641162	11670.81644	18.5656	31.86	31.86	63.73	1351	262
33206.14116	16769.11644	-367.434	24.19	24.19	48.37	2824	262
41378.04116	17212.91644	276.566	28.17	28.17	56.33	1125	262
16969.94116	20211.71644	-392.434	30.14	30.14	60.29	1694	262
24974.84116	20503.81644	54.5656	12.67	12.67	25.34	2977	262
30118.54116	27470.41644	93.5656	25.91	25.91	51.81	1131	262
11650.54116	31220.11644	6.56557	14.39	14.39	28.78	4033	262
16443.64116	35681.31644	-93.4344	18.16	18.16	36.31	3224	262
39713.54116	39801.01644	305.566	24.12	24.12	48.23	2589	262
23232.14116	39911.81644	94.5656	15.38	15.38	30.76	2103	262
6213.041162	40204.81644	-156.434	26.02	26.02	52.05	1629	262
16422.74494	2489.715105	-404.708	40.62	40.62	81.25	1149	270
25489.24494	2896.815105	-285.708	30.14	30.14	60.29	1348	270
39355.54494	2921.715105	-196.708	33.65	33.65	67.31	1627	270
18080.94494	4464.115105	-203.708	24.35	24.35	48.70	1851	270
40715.34494	6438.615105	-240.708	21.88	21.88	43.76	2002	270
39550.84494	8327.415105	-146.708	10.36	10.36	20.72	6070	270
25839.74494	11894.01511	197.292	24.52	24.52	49.03	1230	270
9824.244936	13883.01511	-315.708	18.30	18.30	36.60	3076	270
38181.14494	13571.71511	-96.7079	31.06	31.06	62.12	1339	270
27694.14494	17394.11511	49.2921	18.49	18.49	36.97	3217	270
10388.54494	24229.11511	-228.708	20.35	20.35	40.69	2061	270
18187.34494	27984.91511	-346.708	19.95	19.95	39.89	2918	270
19768.74494	29628.41511	-38.7079	27.20	27.20	54.40	1440	270
11735.34494	31298.21511	-18.7079	16.53	16.53	33.06	3165	270
5410.844936	35915.01511	-311.708	30.76	30.76	61.51	1256	270
24373.84494	36788.21511	-50.7079	26.09	26.09	52.19	1072	270
40197.44871	2715.213775	54.0187	17.50	17.50	35.00	2152	278
25479.24871	2888.213775	-125.981	13.16	13.16	26.33	5155	278
30580.94871	5042.113775	-227.981	29.74	29.74	59.49	1731	278
41170.54871	7781.613775	-60.9813	21.17	21.17	42.34	2339	278
41306.84871	9753.113775	-204.981	33.39	33.39	66.79	1014	278
1383.84871	10339.21377	161.019	27.39	27.39	54.78	1285	278
18200.54871	10579.11377	309.019	14.25	14.25	28.50	4415	278
41335.84871	13328.61377	311.019	24.28	24.28	48.56	1905	278
32252.24871	15062.91377	-73.9813	11.73	11.73	23.46	3874	278
16267.44871	18301.11377	305.019	35.18	35.18	70.37	1566	278
1088.64871	18940.91377	154.019	15.35	15.35	30.71	3452	278
18270.94871	19654.31377	319.019	35.11	35.11	70.23	1069	278
27142.04871	20447.11377	-211.981	17.50	17.50	35.00	3334	278
12167.44871	21187.91377	-247.981	29.65	29.65	59.30	1276	278
19530.54871	21460.71377	-290.981	19.12	19.12	38.25	2116	278
6550.14871	21944.11377	-329.981	26.12	26.12	52.23	1555	278
15530.04871	22026.61377	288.019	17.47	17.47	34.95	3402	278
32926.34871	22657.01377	-242.981	35.89	35.89	71.78	1106	278
9430.64871	26612.31377	-180.981	21.22	21.22	42.44	1685	278
25494.74871	28207.41377	-102.981	25.34	25.34	50.68	1164	278
41061.94871	29289.81377	-39.9813	28.75	28.75	57.51	1426	278
14651.54871	33138.81377	-247.981	21.43	21.43	42.86	3243	278
17288.54871	38142.71377	352.019	48.89	48.89	97.78	1096	278
30192.25248	1894.712444	-373.255	22.30	22.30	44.60	2934	286
20707.25248	2066.712444	-241.255	30.07	30.07	60.15	1252	286
41068.75248	4742.712444	-165.255	23.13	23.13	46.25	1204	286
26243.95248	7785.512444	-129.255	14.53	14.53	29.06	1996	286
29255.65248	7930.012444	-83.2547	15.83	15.83	31.65	2535	286
11722.15248	8588.912444	-186.255	37.47	37.47	74.94	1059	286
39500.45248	8897.712444	-77.2547	23.83	23.83	47.67	1789	286
28385.15248	9141.012444	-40.2547	30.00	30.00	60.01	1172	286
35824.45248	11350.61244	241.745	27.20	27.20	54.40	1378	286
14723.95248	14581.11244	-28.2547	15.38	15.38	30.76	2971	286
8065.852485	15910.91244	18.7453	27.72	27.72	55.44	1552	286
6184.752485	19513.11244	-93.2547	12.10	12.10	24.21	4008	286
18440.65248	19685.31244	374.745	25.41	25.41	50.82	2256	286
16964.35248	20233.11244	-381.255	32.00	32.00	64.01	1303	286
17244.35248	24825.11244	-133.255	13.66	13.66	27.32	3696	286
4729.352485	24970.91244	-14.2547	15.66	15.66	31.32	2721	286
1470.652485	26624.11244	-140.255	27.39	27.39	54.78	2642	286
4223.152485	28142.01244	-321.255	38.90	38.90	77.81	1069	286
18216.25248	28008.21244	-141.255	16.86	16.86	33.72	2983	286
4274.452485	28420.81244	-181.255	18.42	18.42	36.83	2243	286
19298.25248	28678.01244	-257.255	16.06	16.06	32.12	3450	286
40531.25248	30510.11244	-280.255	44.46	44.46	88.92	1054	286
8136.852485	31096.91244	-166.255	45.83	45.83	91.66	1074	286
13437.35248	31739.61244	-14.2547	14.32	14.32	28.64	4588	286
40865.45248	36891.91244	-250.255	39.05	39.05	78.09	1123	286
38671.55248	37283.61244	-278.255	32.90	32.90	65.80	1182	286
20551.65248	40065.71244	-20.2547	27.44	27.44	54.87	1225	286
28769.15626	6859.511113	-86.5281	17.73	17.73	35.47	1756	294
23287.95626	7180.011113	-22.5281	12.58	12.58	25.15	3673	294
41187.75626	7758.211113	71.4719	21.52	21.52	43.05	1406	294
34530.35626	10350.91111	26.4719	20.84	20.84	41.68	1733	294
40498.05626	11067.71111	-237.528	24.07	24.07	48.14	2210	294
35860.05626	12722.61111	339.472	26.80	26.80	53.60	2395	294
17655.85626	13462.21111	-304.528	22.89	22.89	45.78	1832	294
11094.85626	13833.51111	-235.528	15.21	15.21	30.43	2843	294
14791.95626	14577.61111	163.472	18.96	18.96	37.92	1213	294
3822.456259	14674.71111	100.472	30.97	30.97	61.94	1162	294
10442.35626	16006.71111	-213.528	24.80	24.80	49.60	1738	294
23315.65626	20371.11111	-103.528	30.73	30.73	61.47	1244	294
817.4562592	21432.51111	286.472	17.95	17.95	35.89	4963	294
13265.15626	21843.01111	33.4719	5.93	5.93	11.87	10514	294
37048.25626	25560.21111	-212.528	33.11	33.11	66.22	1319	294
21386.95626	25947.31111	131.472	28.99	28.99	57.98	1550	294
10572.15626	28067.91111	-193.528	14.11	14.11	28.21	4236	294
10769.45626	29517.71111	239.472	13.31	13.31	26.61	4949	294
21393.85626	29764.51111	39.4719	15.14	15.14	30.29	2037	294
8552.556259	32248.21111	300.472	21.90	21.90	43.80	3173	294
39722.65626	37998.01111	-325.528	28.02	28.02	56.05	1954	294
24745.55626	39936.81111	98.4719	12.67	12.67	25.34	5432	294
38096.35626	40203.61111	235.472	21.27	21.27	42.53	2513	294
33182.76003	4068.709783	-395.802	40.55	40.55	81.11	1582	302
17562.36003	7733.509783	56.1984	21.27	21.27	42.53	1783	302
36740.86003	8005.809783	111.198	20.44	20.44	40.88	1579	302
18081.46003	8904.609783	-143.802	33.28	33.28	66.55	1506	302
27354.86003	9000.709783	-0.801578	32.08	32.08	64.15	1177	302
39515.86003	8887.709783	-166.802	20.06	20.06	40.13	2388	302
33648.46003	9374.709783	-7.80158	27.20	27.20	54.40	1322	302
14247.26003	12586.50978	-23.8016	24.14	24.14	48.28	1709	302
39278.66003	13300.50978	110.198	27.91	27.91	55.81	1108	302
35866.16003	15975.60978	-99.8016	26.35	26.35	52.70	1320	302
10238.56003	16699.40978	-219.802	14.46	14.46	28.92	3936	302
7273.860034	19135.90978	-108.802	33.61	33.61	67.21	1231	302
2384.560034	25915.70978	-245.802	37.52	37.52	75.03	1213	302
10768.36003	29526.50978	218.198	14.53	14.53	29.06	2819	302
18503.76003	29526.10978	-61.8016	20.84	20.84	41.68	2055	302
7899.360034	34839.00978	255.198	31.98	31.98	63.96	1194	302
28658.66381	654.2084523	-12.173	27.25	27.25	54.49	1267	310
25435.26381	2838.308452	-116.173	23.01	23.01	46.02	1477	310
12915.76381	4578.508452	-209.173	22.68	22.68	45.36	2025	310
16028.06381	4274.308452	-305.173	31.75	31.75	63.49	1229	310
227.663808	5267.408452	69.827	17.50	17.50	35.00	1280	310
13392.46381	7002.208452	-312.173	19.73	19.73	39.47	3256	310
4166.163808	8714.808452	-157.173	16.70	16.70	33.39	3418	310
13305.46381	9660.308452	-176.173	18.63	18.63	37.26	2779	310
15859.86381	9882.608452	29.827	13.26	13.26	26.52	3129	310
23251.06381	10014.80845	12.827	13.52	13.52	27.04	2836	310
3855.163808	10564.90845	40.827	26.09	26.09	52.19	1365	310
32366.16381	10502.60845	127.827	15.73	15.73	31.46	2395	310
40507.56381	11001.40845	-245.173	19.45	19.45	38.90	2502	310
35737.56381	11367.40845	132.827	22.44	22.44	44.89	1867	310
18594.76381	13516.60845	112.827	11.26	11.26	22.51	5419	310
13523.46381	13946.40845	254.827	14.77	14.77	29.53	3832	310
31115.66381	18464.60845	60.827	12.06	12.06	24.12	3817	310
5324.363808	21879.30845	119.827	30.90	30.90	61.80	1239	310
15660.06381	21962.20845	121.827	16.67	16.67	33.35	2605	310
19179.46381	25014.80845	-24.173	12.88	12.88	25.76	3260	310
21352.36381	25974.00845	-172.173	19.48	19.48	38.95	2010	310
8513.863808	26989.50845	-43.173	16.65	16.65	33.30	2004	310
4282.263808	28523.10845	-189.173	22.23	22.23	44.46	1739	310
19275.66381	28594.40845	-319.173	15.85	15.85	31.70	3837	310
10168.26381	29166.00845	25.827	12.58	12.58	25.15	2295	310
8163.163808	31157.20845	-214.173	25.32	25.32	50.63	2351	310
14821.76381	31872.00845	-210.173	24.37	24.37	48.75	2075	310
16879.46381	32194.20845	343.827	24.44	24.44	48.89	1383	310
31407.66381	32922.10845	-23.173	24.40	24.40	48.80	1297	310
38874.16381	36047.00845	-134.173	24.47	24.47	48.94	2069	310
21461.86758	4710.307122	-11.5771	14.60	14.60	29.20	3717	318
40641.06758	5124.907122	-54.5771	17.47	17.47	34.95	2588	318
3781.167582	6431.207122	-75.5771	20.91	20.91	41.82	1591	318
23219.66758	6697.707122	31.4229	18.60	18.60	37.21	1300	318
31911.26758	6927.707122	-101.577	12.81	12.81	25.62	3691	318
34684.36758	8460.107122	56.4229	16.18	16.18	32.36	1930	318
35462.26758	11805.00712	-169.577	41.92	41.92	83.84	1216	318
39879.26758	11993.70712	283.423	10.15	10.15	20.30	9029	318
18615.16758	13535.40712	198.423	12.20	12.20	24.40	4464	318
9802.167582	13881.30712	-328.577	22.09	22.09	44.18	2643	318
15900.36758	14145.90712	-168.577	17.07	17.07	34.15	2348	318
26134.76758	15254.00712	146.423	11.92	11.92	23.83	4993	318
32844.06758	16355.10712	319.423	32.10	32.10	64.20	1686	318
14537.06758	16550.20712	-15.5771	21.36	21.36	42.72	1534	318
1473.567582	17172.10712	105.423	26.16	26.16	52.33	1644	318
15992.86758	17601.20712	248.423	17.85	17.85	35.70	2385	318
12969.96758	19790.40712	73.4229	27.46	27.46	54.92	1481	318
4302.667582	28408.00712	-307.577	39.71	39.71	79.41	1000	318
35851.96758	31009.30712	189.423	23.74	23.74	47.48	1658	318
26347.36758	31023.10712	372.423	22.87	22.87	45.73	2937	318
13513.36758	31809.40712	-50.5771	41.24	41.24	82.47	1034	318
27846.36758	38552.10712	-160.577	36.43	36.43	72.86	1492	318
22107.47136	1062.105791	-242.981	9.94	9.94	19.88	8416	326
19847.77136	4649.305791	-134.981	23.60	23.60	47.19	1804	326
188.0713567	5245.905791	83.0188	20.56	20.56	41.12	1269	326
23327.17136	5671.505791	-22.9812	23.17	23.17	46.35	1676	326
13166.37136	5964.705791	-251.981	24.52	24.52	49.03	1689	326
23573.37136	6906.205791	-157.981	21.52	21.52	43.05	2159	326
33258.67136	9084.505791	150.019	30.50	30.50	60.99	1110	326
30027.97136	12345.10579	-199.981	37.99	37.99	75.97	1142	326
34210.47136	12060.40579	-357.981	24.96	24.96	49.93	1573	326
26185.97136	15255.20579	130.019	13.78	13.78	27.55	2540	326
26982.37136	15768.50579	376.019	33.51	33.51	67.02	1033	326
32818.27136	16396.20579	-369.981	16.79	16.79	33.58	4230	326
17498.07136	17450.60579	-223.981	22.37	22.37	44.74	2752	326
38106.97136	17669.60579	105.019	18.32	18.32	36.64	2703	326
1102.471357	18908.20579	-43.9812	17.38	17.38	34.76	1767	326
7405.071357	21379.00579	-144.981	36.57	36.57	73.15	1253	326
15164.77136	23262.80579	-211.981	19.66	19.66	39.33	2303	326
4168.571357	26075.80579	-281.981	29.46	29.46	58.92	1406	326
18210.47136	26544.20579	-116.981	17.00	17.00	34.01	2856	326
7363.571357	26803.30579	324.019	26.00	26.00	52.00	1942	326
18077.87136	27076.70579	-282.981	33.96	33.96	67.92	1103	326
21299.37136	30873.10579	-112.981	15.05	15.05	30.10	3937	326
8921.371357	31556.60579	356.019	24.59	24.59	49.17	1556	326
10150.07136	32040.10579	-285.981	18.60	18.60	37.21	3195	326
13356.17136	35546.40579	44.0188	17.36	17.36	34.71	1979	326
6252.471357	40244.80579	-335.981	21.60	21.60	43.19	2971	326
24979.27513	2180.804461	104.615	25.36	25.36	50.73	1317	334
25906.97513	3486.404461	-220.385	20.23	20.23	40.46	3537	334
18975.07513	5464.104461	209.615	20.72	20.72	41.45	1154	334
35457.47513	6387.804461	-320.385	41.59	41.59	83.18	1197	334
10900.97513	8359.004461	-260.385	33.96	33.96	67.92	1437	334
4187.175131	8736.404461	-198.385	13.97	13.97	27.93	5029	334
14856.07513	12801.20446	175.615	19.71	19.71	39.42	2007	334
5169.475131	21951.40446	72.6147	14.48	14.48	28.97	3055	334
27350.07513	25179.10446	-368.385	39.82	39.82	79.65	1515	334
19303.67513	28705.30446	-395.385	12.81	12.81	25.62	8378	334
12069.07513	31103.70446	155.615	22.63	22.63	45.26	1253	334
10131.57513	31811.80446	-48.3853	25.60	25.60	51.20	1222	334
14582.07513	34022.10446	-265.385	27.74	27.74	55.48	1977	334
40840.47513	36901.00446	-140.385	18.49	18.49	36.97	3418	334
25305.17513	38724.00446	-195.385	29.18	29.18	58.36	1727	334
25504.27891	4366.60313	-159.789	18.86	18.86	37.73	2396	342
200.6789054	5257.00313	295.211	19.81	19.81	39.61	1712	342
12359.67891	5808.60313	-219.789	19.73	19.73	39.47	1561	342
14476.97891	6420.60313	-104.789	24.99	24.99	49.97	1360	342
19811.87891	7476.20313	313.211	19.55	19.55	39.09	2921	342
5101.778905	7482.20313	-166.789	23.86	23.86	47.71	1468	342
40295.97891	9468.10313	-310.789	31.27	31.27	62.55	1105	342
18354.37891	10386.90313	-18.7894	6.78	6.78	13.56	12673	342
18435.47891	11020.40313	-208.789	23.53	23.53	47.05	1634	342
5353.778905	11093.60313	-66.7894	14.88	14.88	29.77	2993	342
28373.57891	11326.30313	-142.789	21.41	21.41	42.81	2036	342
39954.37891	11954.70313	244.211	13.89	13.89	27.79	4062	342
12844.67891	12512.70313	-151.789	16.65	16.65	33.30	2991	342
11078.37891	13742.90313	-163.789	10.95	10.95	21.90	3893	342
7473.678905	18456.50313	-110.789	11.75	11.75	23.50	4556	342
6169.378905	19525.40313	-24.7894	15.75	15.75	31.51	3909	342
5466.278905	21249.70313	-121.789	11.96	11.96	23.93	5387	342
4612.778905	23041.80313	73.2106	24.42	24.42	48.84	1541	342
20157.57891	23242.30313	-108.789	14.98	14.98	29.96	3364	342
4120.478905	25995.80313	-125.789	22.63	22.63	45.26	1538	342
9433.678905	26648.40313	-381.789	20.30	20.30	40.60	3347	342
22377.37891	26716.70313	-40.7894	14.18	14.18	28.35	2904	342
18028.97891	27358.00313	-407.789	36.17	36.17	72.35	1445	342
2190.778905	27844.20313	-389.789	18.37	18.37	36.74	6083	342
24369.87891	27942.40313	-170.789	19.19	19.19	38.39	2327	342
14551.17891	32579.80313	-206.789	19.64	19.64	39.28	3526	342
10851.67891	33369.00313	-238.789	8.29	8.29	16.58	10912	342
23213.37891	39894.00313	199.211	26.19	26.19	52.38	1981	342
30025.17891	40172.00313	-157.789	25.83	25.83	51.67	1898	342
28516.58268	3752.001799	-350.193	21.60	21.60	43.19	2594	350
40545.28268	5142.601799	-175.193	19.12	19.12	38.25	2429	350
36695.18268	5677.801799	-296.193	35.87	35.87	71.73	1494	350
13436.58268	6922.501799	-290.193	12.91	12.91	25.81	4471	350
33554.28268	8619.801799	239.807	17.00	17.00	34.01	3354	350
25545.58268	10292.4018	-33.1934	14.53	14.53	29.06	2817	350
30571.68268	10805.6018	-63.1934	19.33	19.33	38.67	2878	350
40172.38268	11904.8018	185.807	25.50	25.50	51.01	1012	350
10924.58268	13205.9018	-88.1935	17.85	17.85	35.70	1798	350
16333.18268	15098.3018	-232.193	7.35	7.35	14.70	10423	350
26872.18268	15799.4018	262.807	13.35	13.35	26.71	4158	350
40464.58268	20262.3018	235.807	34.08	34.08	68.15	1025	350
13189.58268	21862.9018	257.807	13.45	13.45	26.89	4851	350
7460.58268	22201.6018	-179.193	13.68	13.68	27.37	3048	350
14065.88268	23197.9018	-110.193	20.91	20.91	41.82	1991	350
19151.38268	24952.7018	-96.1935	16.58	16.58	33.16	2065	350
7347.98268	26787.1018	-26.1934	13.38	13.38	26.75	2707	350
10190.08268	27215.2018	162.807	13.94	13.94	27.88	3357	350
40653.28268	28226.1018	279.807	14.79	14.79	29.58	5218	350
17792.58268	29763.8018	-190.193	25.91	25.91	51.81	1733	350
16381.88268	35236.1018	-262.193	25.50	25.50	51.01	1573	350
31192.88268	40358.8018	15.8066	21.67	21.67	43.33	1477	350
5448.486454	1850.900469	-248.598	19.22	19.22	38.43	2419	358
32701.88645	2577.300469	-125.598	31.70	31.70	63.40	1257	358
40121.78645	2755.200469	-34.5975	18.63	18.63	37.26	1739	358
6483.986454	4974.000469	-190.598	7.35	7.35	14.70	8796	358
22355.18645	8765.700469	-212.598	17.26	17.26	34.52	2700	358
19399.28645	9501.500469	-66.5975	13.09	13.09	26.19	4529	358
22213.08645	9959.700469	-61.5975	22.63	22.63	45.26	1912	358
40514.88645	11068.90047	-383.598	38.55	38.55	77.10	1036	358
15435.48645	11375.20047	-117.598	15.43	15.43	30.85	3613	358
39934.38645	11959.70047	142.402	17.22	17.22	34.43	2403	358
40575.98645	13276.20047	138.402	21.93	21.93	43.85	1286	358
9820.486454	13924.10047	-360.598	24.28	24.28	48.56	1612	358
5502.986454	14620.50047	136.402	14.74	14.74	29.48	3220	358
12679.78645	16824.10047	-202.598	17.76	17.76	35.51	3126	358
1091.786454	18967.40047	76.4025	30.24	30.24	60.48	1011	358
7473.486454	20805.20047	-278.598	27.58	27.58	55.15	1129	358
3690.886454	21293.60047	104.402	8.95	8.95	17.90	5604	358
15665.38645	21982.00047	331.402	27.86	27.86	55.72	1356	358
7349.286454	26809.80047	-8.59754	11.33	11.33	22.66	3819	358
40590.88645	28215.30047	20.4025	16.48	16.48	32.97	3297	358
21651.79023	436.5991382	-297.002	21.45	21.45	42.91	2786	366
6182.390229	2169.199138	-331.002	50.70	50.70	101.41	1279	366
6490.790229	4977.599138	-187.002	13.35	13.35	26.71	3429	366
30620.19023	5174.799138	-114.002	31.82	31.82	63.63	1224	366
40547.69023	5157.799138	-142.002	18.79	18.79	37.59	2082	366
26244.29023	7760.599138	-49.0016	25.83	25.83	51.67	1155	366
27028.39023	10527.99914	-134.002	12.03	12.03	24.07	4459	366
28328.29023	11133.39914	-86.0016	26.21	26.21	52.42	1567	366
18354.19023	11160.89914	-262.002	11.02	11.02	22.04	7251	366
29828.69023	11468.89914	-8.00163	23.20	23.20	46.39	1317	366
15540.19023	13587.19914	-254.002	18.42	18.42	36.83	1999	366
4954.790229	13834.29914	-94.0016	23.06	23.06	46.11	1732	366
33480.19023	16276.49914	233.998	27.84	27.84	55.67	1523	366
14964.49023	18008.09914	367.998	36.20	36.20	72.39	1122	366
14587.49023	19654.59914	236.998	22.94	22.94	45.88	2156	366
13292.19023	21815.59914	149.998	15.83	15.83	31.65	3232	366
15263.59023	24453.89914	-191.002	10.08	10.08	20.16	6467	366
16679.99023	26018.09914	-402.002	30.31	30.31	60.62	1518	366
7335.090229	26787.79914	95.9984	13.85	13.85	27.69	1988	366
32113.69023	30036.69914	-76.0016	28.07	28.07	56.14	1253	366
18301.19023	30010.19914	359.998	37.99	37.99	75.97	1032	366
40705.99023	33443.49914	178.998	37.77	37.77	75.55	1049	366
245.2902285	33552.09914	-141.002	18.04	18.04	36.08	3274	366
12296.59023	35231.09914	-308.002	27.44	27.44	54.87	1259	366
36875.89023	38813.19914	-207.002	20.23	20.23	40.46	2514	366
26980.89023	38687.39914	149.998	22.49	22.49	44.98	2573	366
1753.794003	2205.297808	-140.406	9.99	9.99	19.97	7206	374
25500.094	4281.797808	-18.4057	18.11	18.11	36.22	2891	374
26602.194	6485.397808	201.594	13.26	13.26	26.52	3284	374
14652.494	7955.597808	108.594	18.79	18.79	37.59	2226	374
23758.494	8722.097808	52.5943	27.37	27.37	54.73	1240	374
18342.394	11228.09781	-185.406	9.16	9.16	18.32	8480	374
17478.694	18118.59781	54.5943	20.21	20.21	40.41	1956	374
13755.694	19930.79781	295.594	20.96	20.96	41.92	1789	374
26832.594	20021.29781	24.5943	9.44	9.44	18.89	4290	374
7497.794003	22282.19781	-147.406	10.48	10.48	20.96	6700	374
4235.494003	24159.99781	-96.4057	31.09	31.09	62.17	1392	374
17522.094	24510.39781	-141.406	19.19	19.19	38.39	1614	374
16453.894	25302.79781	-288.406	28.52	28.52	57.04	1462	374
18180.094	26737.99781	-191.406	29.58	29.58	59.16	1422	374
630.3940029	27563.79781	-63.4057	12.93	12.93	25.86	4181	374
35582.394	27723.19781	130.594	23.93	23.93	47.85	1798	374
21280.194	30920.59781	-87.4057	22.07	22.07	44.13	1846	374
36822.894	38766.19781	-143.406	16.27	16.27	32.55	3951	374
25664.59778	327.096477	-185.81	31.51	31.51	63.02	1373	382
20669.49778	1870.496477	-398.81	19.24	19.24	38.48	3390	382
23760.29778	4077.596477	-359.81	18.35	18.35	36.69	3368	382
37151.49778	5044.896477	20.1902	35.25	35.25	70.51	1001	382
26743.19778	5242.496477	-122.81	31.56	31.56	63.11	1053	382
31353.39778	6287.896477	310.19	21.95	21.95	43.90	1635	382
18465.09778	6888.896477	54.1902	9.04	9.04	18.09	7063	382
19396.49778	9560.496477	-231.81	22.54	22.54	45.07	2563	382
11639.99778	11552.09648	-356.81	19.71	19.71	39.42	3615	382
13381.79778	14373.39648	-136.81	20.94	20.94	41.87	1546	382
15970.89778	17460.39648	-3.8098	23.71	23.71	47.43	1278	382
14484.89778	19735.89648	-30.8098	24.80	24.80	49.60	1184	382
32923.19778	22439.19648	-158.81	25.41	25.41	50.82	1509	382
35053.89778	23266.89648	142.19	25.83	25.83	51.67	1561	382
5377.697777	26954.29648	-307.81	33.25	33.25	66.51	1735	382
8727.997777	31576.79648	225.19	21.29	21.29	42.58	2187	382
28370.60155	6326.995146	-116.214	11.66	11.66	23.31	3215	390
26579.60155	6518.095146	123.786	9.80	9.80	19.59	4111	390
1589.201552	8496.695146	-175.214	23.60	23.60	47.19	1764	390
19884.00155	11539.59515	42.7861	24.49	24.49	48.98	1656	390
39889.00155	11972.29515	68.7861	12.76	12.76	25.53	3933	390
3508.401552	13339.09515	-401.214	39.52	39.52	79.03	1065	390
41341.10155	13404.69515	367.786	32.62	32.62	65.23	1209	390
37247.30155	13835.69515	-234.214	22.98	22.98	45.97	1799	390
14055.80155	16369.19515	-59.2139	19.26	19.26	38.53	2331	390
23136.80155	17655.99515	-30.2139	14.51	14.51	29.01	2055	390
12437.10155	18424.39515	-158.214	20.18	20.18	40.36	2985	390
29184.70155	19146.19515	-333.214	26.92	26.92	53.84	2655	390
26839.40155	20041.59515	-13.2139	16.77	16.77	33.54	2208	390
20158.70155	20372.59515	68.7861	9.30	9.30	18.60	5368	390
9174.801552	20964.89515	-188.214	7.58	7.58	15.17	8466	390
5414.901552	21466.49515	-404.214	29.67	29.67	59.35	1458	390
9919.601552	21318.29515	-320.214	24.80	24.80	49.60	1726	390
15875.00155	21905.19515	377.786	23.57	23.57	47.15	1994	390
16254.60155	21985.99515	-208.214	10.90	10.90	21.81	5991	390
1980.301552	22473.49515	64.7861	17.07	17.07	34.15	2692	390
17527.50155	24468.19515	-40.2139	15.02	15.02	30.05	2935	390
8223.301552	32161.59515	194.786	26.42	26.42	52.85	1180	390
14531.60155	32560.69515	-276.214	31.53	31.53	63.07	1421	390
10904.20155	33238.29515	-250.214	14.34	14.34	28.68	5342	390
740.4015516	37625.99515	158.786	23.39	23.39	46.77	1988	390
38150.00155	40220.09515	198.786	16.34	16.34	32.69	3547	390
5129.605326	742.0938159	-187.618	14.60	14.60	29.20	4514	398
6137.505326	2233.693816	-74.618	20.68	20.68	41.35	2029	398
34831.30533	2404.493816	-204.618	25.22	25.22	50.44	1377	398
21835.70533	3625.593816	-118.618	17.17	17.17	34.34	3251	398
37176.30533	4947.393816	-252.618	23.15	23.15	46.30	2408	398
22614.80533	6230.493816	-409.618	37.63	37.63	75.27	1256	398
5375.405326	7188.993816	-195.618	14.25	14.25	28.50	3748	398
13318.00533	9739.993816	-327.618	18.25	18.25	36.50	2266	398
17544.00533	10710.99382	228.382	16.20	16.20	32.40	2085	398
15945.70533	17562.79382	5.38202	11.09	11.09	22.18	5031	398
7480.505326	18477.59382	-207.618	23.43	23.43	46.86	1636	398
12023.60533	20035.99382	151.382	17.99	17.99	35.98	2831	398
34762.40533	23250.69382	221.382	36.53	36.53	73.05	1091	398
17414.80533	26717.89382	-95.618	30.87	30.87	61.75	1638	398
21099.60533	29142.19382	-315.618	12.46	12.46	24.92	5644	398
12456.10533	30657.89382	-246.618	8.24	8.24	16.48	8996	398
20721.10533	31202.99382	-86.618	18.06	18.06	36.13	2198	398
8158.005326	32033.69382	25.382	21.67	21.67	43.33	2406	398
30755.90533	34094.89382	176.382	17.50	17.50	35.00	2707	398
534.005326	36070.89382	137.382	25.65	25.65	51.29	1667	398
21259.90533	39105.09382	-229.618	19.05	19.05	38.10	2662	398
23173.00533	39924.79382	41.382	26.16	26.16	52.33	1359	398
6206.405326	40199.59382	-267.618	18.18	18.18	36.36	3162	398
5113.8091	807.7924853	-287.022	38.22	38.22	76.44	1518	406
23841.9091	4100.192485	-328.022	17.43	17.43	34.85	5395	406
12951.9091	4594.092485	-302.022	22.04	22.04	44.09	1518	406
17078.3091	5773.892485	-273.022	13.52	13.52	27.04	4561	406
26281.4091	7807.192485	-21.0221	10.72	10.72	21.43	3883	406
13282.6091	9875.292485	-371.022	30.57	30.57	61.14	1430	406
15566.2091	10522.79249	-81.0221	21.12	21.12	42.25	2429	406
17672.4091	13457.39249	-319.022	36.24	36.24	72.49	1148	406
32254.7091	15115.39249	14.9779	11.87	11.87	23.74	5044	406
7457.1091	18441.19249	-313.022	25.58	25.58	51.15	1790	406
39434.1091	18504.59249	-171.022	25.67	25.67	51.34	1970	406
37083.8091	20109.49249	-211.022	31.82	31.82	63.63	1322	406
3550.4091	21168.39249	190.978	33.94	33.94	67.87	1523	406
14188.8091	21568.59249	33.9779	15.10	15.10	30.19	3353	406
2597.9091	21622.79249	-85.0221	29.13	29.13	58.26	1297	406
5440.4091	21763.99249	-272.022	20.65	20.65	41.31	2613	406
10381.5091	25069.49249	-5.02207	8.10	8.10	16.20	6645	406
3151.6091	26285.79249	-217.022	38.39	38.39	76.77	1038	406
17984.3091	27333.79249	-245.022	38.86	38.86	77.72	1027	406
24785.4091	27778.49249	-67.0221	19.08	19.08	38.15	1583	406
21539.3091	31410.39249	-96.0221	16.56	16.56	33.11	2687	406
38875.0091	36024.49249	-337.022	27.60	27.60	55.20	3134	406
31047.31287	5962.091155	-311.426	22.75	22.75	45.50	2409	414
14468.81287	8971.391155	-335.426	23.90	23.90	47.81	2529	414
2684.112875	9197.691155	216.574	14.25	14.25	28.50	3096	414
15831.01287	9858.291155	103.574	21.83	21.83	43.66	1806	414
18360.71287	11116.89115	-18.4262	19.59	19.59	39.19	1575	414
34937.91287	11318.59115	74.5738	9.70	9.70	19.41	6280	414
24385.01287	11599.59115	-28.4262	21.17	21.17	42.34	1373	414
40424.41287	13259.49115	232.574	23.27	23.27	46.53	1962	414
26167.51287	15276.69115	159.574	11.59	11.59	23.17	4898	414
14740.51287	19348.69115	29.5738	24.75	24.75	49.50	1159	414
12006.01287	20029.99115	22.5738	21.64	21.64	43.28	1811	414
4595.012875	20284.89115	-85.4262	21.38	21.38	42.77	1428	414
15593.11287	21975.49115	215.574	14.04	14.04	28.07	4447	414
29473.81287	23849.39115	70.5738	28.99	28.99	57.98	1488	414
11648.21287	31209.89115	282.574	17.59	17.59	35.18	3575	414
23956.91287	38788.89115	-77.4262	16.77	16.77	33.54	3786	414
24720.91287	39921.49115	96.5738	19.00	19.00	38.01	1917	414
20443.21665	1529.789824	-48.8302	20.28	20.28	40.55	1177	422
33669.21665	2658.389824	-124.83	23.67	23.67	47.34	1400	422
21460.21665	4663.489824	18.1698	18.72	18.72	37.44	2153	422
12380.71665	5853.789824	-266.83	11.00	11.00	22.00	4379	422
13217.91665	6086.089824	-204.83	31.06	31.06	62.12	1340	422
22561.91665	7373.089824	325.17	24.87	24.87	49.74	1815	422
20022.41665	7470.089824	-102.83	11.82	11.82	23.64	3006	422
30406.51665	8634.589824	283.17	37.09	37.09	74.18	1099	422
4775.216649	8920.189824	276.17	24.73	24.73	49.45	2117	422
22727.71665	10179.18982	356.17	16.60	16.60	33.21	4172	422
34659.21665	10429.18982	-246.83	12.91	12.91	25.81	5825	422
31771.61665	11697.28982	62.1698	18.27	18.27	36.55	2284	422
18793.11665	13091.38982	374.17	38.74	38.74	77.48	1021	422
9454.416649	13782.48982	-314.83	51.03	51.03	102.07	1189	422
23108.01665	14265.28982	28.1698	26.09	26.09	52.19	1228	422
2619.716649	16488.18982	-150.83	25.48	25.48	50.96	1342	422
33451.71665	16303.38982	368.17	40.39	40.39	80.78	2199	422
27781.71665	17361.28982	245.17	16.41	16.41	32.83	2975	422
30731.21665	17617.78982	-277.83	19.38	19.38	38.76	3072	422
37835.31665	18984.78982	-27.8302	21.71	21.71	43.43	1152	422
13039.21665	19782.68982	-103.83	28.66	28.66	57.32	1220	422
1276.316649	20933.88982	146.17	17.43	17.43	34.85	2220	422
15721.51665	20780.38982	-338.83	36.46	36.46	72.91	1232	422
2742.116649	23319.48982	-251.83	30.19	30.19	60.38	1074	422
1482.816649	26697.48982	56.1698	24.19	24.19	48.37	1190	422
8464.816649	26973.08982	-98.8302	13.92	13.92	27.84	3548	422
19600.31665	28123.28982	253.17	17.62	17.62	35.23	2780	422
19510.81665	29396.38982	-284.83	28.52	28.52	57.04	1547	422
616.9166491	35130.68982	256.17	28.75	28.75	57.51	1567	422
38855.01665	36100.98982	-302.83	20.21	20.21	40.41	3145	422
5778.816649	37268.48982	-105.83	31.72	31.72	63.44	1034	422
27240.91665	37657.78982	75.1698	21.97	21.97	43.94	2115	422
34961.21665	40447.58982	175.17	27.55	27.55	55.11	1466	422
21723.02042	3745.388494	-7.23434	28.14	28.14	56.28	1280	430
21631.32042	4623.288494	65.7657	16.63	16.63	33.25	2270	430
41014.32042	5770.888494	-258.234	27.86	27.86	55.72	1540	430
5302.120423	7226.988494	-251.234	17.43	17.43	34.85	3457	430
38552.22042	8149.788494	-411.234	42.11	42.11	84.21	1092	430
33105.62042	9483.788494	334.766	27.08	27.08	54.16	1560	430
36366.62042	14081.18849	27.7657	32.12	32.12	64.24	1228	430
40647.02042	14579.78849	-179.234	17.62	17.62	35.23	3378	430
22572.12042	15568.88849	-142.234	19.22	19.22	38.43	2292	430
14732.22042	19314.58849	-89.2343	20.56	20.56	41.12	1416	430
1277.320423	20914.28849	125.766	20.44	20.44	40.88	1503	430
20151.52042	23236.88849	-17.2343	19.76	19.76	39.52	2638	430
11298.32042	27899.98849	-169.234	21.38	21.38	42.77	3095	430
24532.72042	28507.68849	-55.2343	20.49	20.49	40.98	1639	430
18954.42042	31725.18849	277.766	30.83	30.83	61.65	1491	430
10902.02042	33175.78849	-227.234	13.94	13.94	27.88	6134	430
21350.32042	39127.08849	307.766	30.85	30.85	61.70	1424	430
576.1241978	6319.887163	338.362	22.73	22.73	45.45	2694	438
5350.324198	7211.987163	-206.638	13.87	13.87	27.74	4026	438
22320.0242	8691.287163	-351.638	28.14	28.14	56.28	1601	438
22320.6242	10187.38716	347.362	26.12	26.12	52.23	1529	438
5078.524198	13286.28716	-398.638	19.33	19.33	38.67	3457	438
5463.624198	14646.78716	149.362	22.49	22.49	44.98	1613	438
12309.9242	17047.68716	353.362	39.56	39.56	79.13	1132	438
27728.1242	17357.38716	167.362	11.42	11.42	22.84	5049	438
14433.7242	19851.78716	-164.638	23.06	23.06	46.11	2041	438
2888.624198	20068.18716	-389.638	37.07	37.07	74.14	1274	438
12177.3242	21045.78716	-280.638	33.79	33.79	67.59	1210	438
13889.8242	21559.78716	-165.638	21.34	21.34	42.67	3309	438
15603.5242	21982.68716	208.362	13.14	13.14	26.28	4208	438
1893.024198	22445.48716	-70.6384	25.46	25.46	50.92	1715	438
26497.0242	22565.98716	-7.63843	14.62	14.62	29.25	3224	438
6643.524198	26923.28716	210.362	16.74	16.74	33.49	2602	438
30776.8242	34034.08716	47.3616	14.77	14.77	29.53	2616	438
27861.5242	35504.88716	-83.6384	18.77	18.77	37.54	2417	438
40810.7242	38187.68716	-114.638	31.65	31.65	63.30	1154	438
7879.024198	38426.68716	-128.638	25.88	25.88	51.76	1256	438
18375.9242	38930.48716	57.3616	28.07	28.07	56.14	1152	438
11639.02797	3854.585832	-135.043	21.62	21.62	43.24	2780	446
3841.127972	5149.485832	178.957	16.84	16.84	33.68	3321	446
38062.22797	8190.185832	51.9575	30.12	30.12	60.24	1223	446
5743.427972	8481.285832	-129.043	18.60	18.60	37.21	1990	446
10353.32797	9191.785832	-310.043	22.70	22.70	45.40	2900	446
14421.12797	8949.785832	-365.043	22.16	22.16	44.32	4724	446
3950.527972	11066.98583	353.957	11.47	11.47	22.94	5402	446
29196.62797	16289.88583	-64.0425	11.04	11.04	22.09	4754	446
1490.927972	16511.38583	-128.043	23.03	23.03	46.06	1350	446
[truncated: 106,813 more rows]
