# Supplementary material for: Super-resolution analysis of PACSIN2 and EHD2 at caveolae
Source: PLoS One. 2022 Jul 14;17(7):e0271003. doi: 10.1371/journal.pone.0271003 (PMC9282494; doi:10.1371/journal.pone.0271003)
Supplement: S1 Data — (ZIP) [file pone.0271003.s003.zip › 405EHD2polyCy3Caveolin7C8003driftCorr 3DdistanceG_405-647_181K_TS3D.3dlp]

3955.249181	1174.681037	-122	26.02	26.02	52.05	2466	2
18472.74918	1082.681037	-142	19.97	19.97	39.94	2278	2
19126.84918	1653.281037	-247	23.71	23.71	47.43	2485	2
37645.04918	1859.381037	-74	36.31	36.31	72.63	1233	2
2943.249181	2335.081037	159.833	34.50	34.50	69.00	1178	2
11124.94918	2579.981037	-98	25.01	25.01	50.02	2842	2
21854.34918	2840.581037	146.077	27.62	27.62	55.25	2045	2
23451.24918	2780.981037	66.495	17.36	17.36	34.71	5058	2
25167.94918	3436.681037	-174	27.93	27.93	55.86	2360	2
6601.349181	3628.881037	338.647	37.66	37.66	75.31	1477	2
32443.34918	3459.381037	10.4925	17.26	17.26	34.52	4419	2
21398.54918	3871.981037	101.865	24.26	24.26	48.51	2070	2
14558.34918	4316.681037	220.747	26.02	26.02	52.05	1972	2
23889.34918	4518.981037	-129	13.85	13.85	27.69	6809	2
19351.04918	5721.381037	-74	14.51	14.51	29.01	6676	2
24038.54918	5827.081037	155.902	13.97	13.97	27.93	5220	2
31268.34918	5976.781037	38.985	24.92	24.92	49.83	3697	2
15274.04918	6150.281037	-389	22.00	22.00	43.99	4982	2
25365.14918	6157.581037	-130	9.84	9.84	19.69	9872	2
12547.04918	6745.981037	-276	23.69	23.69	47.38	3710	2
4957.949181	6783.481037	169.658	15.71	15.71	31.42	4953	2
13806.04918	7269.581037	118.567	16.25	16.25	32.50	4089	2
33501.14918	7176.481037	-307	39.23	39.23	78.47	2140	2
26351.84918	7956.981037	67.4775	20.04	20.04	40.08	2709	2
17917.24918	8430.381037	-40	16.41	16.41	32.83	3052	2
25583.14918	9289.981037	-157	13.35	13.35	26.71	3976	2
35037.54918	10557.98104	-159	14.86	14.86	29.72	6762	2
20078.04918	10502.88104	99.9	14.62	14.62	29.25	5454	2
22078.24918	10483.58104	124.463	28.64	28.64	57.27	2109	2
6849.349181	10806.18104	-200	29.04	29.04	58.07	1936	2
38166.74918	11006.28104	-355	24.04	24.04	48.09	4722	2
25253.74918	11436.08104	-300	29.86	29.86	59.72	2417	2
11095.54918	11587.38104	206.992	12.10	12.10	24.21	13169	2
34312.84918	12302.78104	238.432	48.91	48.91	97.83	1231	2
30199.64918	12628.68104	-72	9.54	9.54	19.08	12804	2
16977.04918	12943.38104	-235	41.94	41.94	83.89	2132	2
29632.14918	13604.38104	-110	8.38	8.38	16.77	11065	2
6765.449181	13830.58104	3.615	32.90	32.90	65.80	1857	2
26440.44918	13750.38104	-261	17.26	17.26	34.52	4181	2
38440.14918	13824.78104	182.43	41.05	41.05	82.10	1262	2
20738.04918	14134.48104	245.31	10.48	10.48	20.96	9879	2
23978.24918	14100.88104	-376	49.13	49.13	98.25	1569	2
12180.04918	14159.38104	-80	23.83	23.83	47.67	3562	2
1213.449181	14292.38104	186.36	38.86	38.86	77.72	1301	2
8045.449181	14346.48104	-307	32.33	32.33	64.67	2341	2
34545.94918	14672.08104	-275	50.59	50.59	101.17	1166	2
29559.54918	14838.38104	228.607	43.31	43.31	86.62	1159	2
1109.549181	14909.58104	-40	43.19	43.19	86.38	1107	2
5816.349181	15153.48104	-389	25.32	25.32	50.63	3444	2
16278.94918	15861.78104	-131	6.83	6.83	13.66	28219	2
7456.549181	16001.78104	125.445	26.31	26.31	52.61	1867	2
19662.64918	16011.18104	196.185	10.76	10.76	21.52	10853	2
16024.04918	16297.08104	-191	12.53	12.53	25.06	6072	2
2384.749181	16731.68104	297.383	34.81	34.81	69.61	2051	2
8773.949181	17043.28104	-213	35.84	35.84	71.69	1733	2
12880.84918	17075.38104	-344	11.21	11.21	22.42	18657	2
1823.049181	17466.18104	-105	28.99	28.99	57.98	1997	2
27763.64918	17523.98104	-106	14.62	14.62	29.25	3110	2
24163.54918	17726.28104	-24	9.42	9.42	18.84	10635	2
30110.94918	17798.38104	-130	17.73	17.73	35.47	2727	2
8759.349181	18152.68104	8.5275	12.10	12.10	24.21	5896	2
25247.24918	18015.28104	-48	17.14	17.14	34.29	4630	2
17102.34918	18935.18104	-138	10.10	10.10	20.21	12238	2
11713.74918	18983.48104	-378	10.64	10.64	21.29	15579	2
29605.74918	19045.98104	129.375	12.46	12.46	24.92	8906	2
37168.34918	19208.48104	-119	33.23	33.23	66.46	1762	2
18454.04918	19131.08104	-25	11.92	11.92	23.83	6872	2
21612.04918	19170.08104	-47	21.95	21.95	43.90	2548	2
10665.64918	19618.68104	-62	19.78	19.78	39.56	4780	2
22897.54918	19444.58104	288.54	16.01	16.01	32.03	4818	2
34610.24918	19718.88104	78.285	17.76	17.76	35.51	3643	2
27241.54918	19963.28104	-219	35.11	35.11	70.23	1403	2
4605.049181	20024.18104	125.445	38.32	38.32	76.63	1289	2
12495.44918	20082.88104	-4.245	16.77	16.77	33.54	5110	2
5433.749181	20266.58104	-220	25.32	25.32	50.63	3495	2
9944.449181	20264.68104	126.427	13.80	13.80	27.60	6470	2
18352.14918	20254.38104	-34	12.39	12.39	24.77	6384	2
23907.34918	20669.78104	237.45	10.79	10.79	21.57	7828	2
15906.24918	20768.68104	-35	15.07	15.07	30.14	5707	2
465.1491806	20820.08104	257.1	33.51	33.51	67.02	2097	2
2245.549181	21160.18104	-77	16.34	16.34	32.69	4747	2
30210.64918	21223.78104	-284	36.81	36.81	73.62	1989	2
32632.54918	21480.88104	343.56	18.32	18.32	36.64	7588	2
34597.84918	21410.78104	60.6	29.84	29.84	59.68	1855	2
18620.04918	21823.38104	146.077	17.73	17.73	35.47	4496	2
6488.949181	22023.78104	88.11	24.94	24.94	49.88	3861	2
33454.74918	21794.28104	-284	35.98	35.98	71.97	1780	2
8576.849181	22048.28104	-366	13.31	13.31	26.61	11590	2
17889.34918	22072.38104	62.565	11.16	11.16	22.33	9176	2
21830.64918	22053.88104	-311	61.11	61.11	122.22	1055	2
22535.24918	22501.88104	151.973	17.73	17.73	35.47	2544	2
18597.04918	22845.88104	-24	24.68	24.68	49.36	3095	2
1930.049181	22902.08104	-141	24.49	24.49	48.98	2289	2
11059.34918	23401.98104	-178	33.54	33.54	67.07	1750	2
15635.84918	23596.28104	33.09	14.81	14.81	29.63	8042	2
31792.04918	23584.08104	-226	35.33	35.33	70.65	1995	2
25612.04918	24765.68104	-46	14.44	14.44	28.87	6113	2
3621.849181	24946.98104	-74	25.41	25.41	50.82	1936	2
2334.149181	25594.48104	-95	16.11	16.11	32.22	3158	2
30002.74918	25606.78104	-138	38.69	38.69	77.39	1523	2
19773.84918	26258.78104	-196	13.54	13.54	27.08	7803	2
21065.44918	26110.48104	70.425	27.04	27.04	54.07	1584	2
10792.94918	26743.58104	-235	30.12	30.12	60.24	2226	2
29155.04918	26488.48104	-47	29.20	29.20	58.40	1420	2
2187.949181	26755.78104	349.455	23.46	23.46	46.91	5024	2
24662.04918	27099.98104	-16.035	29.74	29.74	59.49	1642	2
12673.64918	27170.98104	-88	47.81	47.81	95.61	1265	2
28787.34918	27483.88104	-24	21.08	21.08	42.15	2409	2
24438.34918	28467.98104	107.76	14.27	14.27	28.54	7056	2
25979.54918	28561.08104	12.4575	14.58	14.58	29.15	2776	2
22351.84918	28761.28104	-266	40.41	40.41	80.82	1428	2
13848.34918	29113.98104	-111	11.07	11.07	22.14	7676	2
17194.04918	30652.08104	305.242	25.34	25.34	50.68	2704	2
4696.549181	31580.98104	-209	29.51	29.51	59.02	1698	2
18938.74918	31928.58104	-352	7.80	7.80	15.59	23680	2
39223.84918	32358.78104	-75	8.12	8.12	16.25	11877	2
39983.94918	32282.98104	-169	37.94	37.94	75.88	1075	2
33656.54918	33117.38104	12.4575	19.85	19.85	39.71	3674	2
13124.54918	34197.78104	-153	22.35	22.35	44.70	2563	2
25386.44918	34599.78104	-199	43.87	43.87	87.75	1159	2
1974.149181	34910.98104	149.025	36.03	36.03	72.06	1128	2
35110.74918	35050.58104	-135	35.49	35.49	70.98	1728	2
23023.74918	36537.98104	-61	32.92	32.92	65.85	1206	2
14662.34918	36989.58104	-165	29.65	29.65	59.30	2567	2
13492.14918	37202.38104	-261	54.24	54.24	108.47	1171	2
19932.24918	37391.68104	-63	24.19	24.19	48.37	3002	2
26150.84918	37970.28104	179.482	30.83	30.83	61.65	1925	2
18577.34918	39294.78104	178.5	38.65	38.65	77.29	1742	2
26585.24918	39424.98104	-148	26.31	26.31	52.61	1927	2
29073.44918	39341.28104	-191	10.60	10.60	21.20	12731	2
35060.44918	39395.88104	8.5275	32.36	32.36	64.72	1117	2
23428.24604	1102.278744	-196	33.25	33.25	66.51	1700	10
16331.84604	2993.078744	65.5125	23.57	23.57	47.15	1409	10
14498.94604	4314.178744	-277	36.53	36.53	73.05	1687	10
36633.14604	5152.678744	-17.0175	27.20	27.20	54.40	1310	10
18499.04604	5956.078744	324.892	58.95	58.95	117.89	1181	10
3968.84604	6790.378744	-181	25.53	25.53	51.06	2458	10
33478.74604	6943.478744	-273	19.29	19.29	38.57	5948	10
21650.24604	7474.178744	-55	28.66	28.66	57.32	1264	10
38393.34604	7500.278744	69.4425	24.80	24.80	49.60	2203	10
39456.84604	7963.578744	55.6875	20.96	20.96	41.92	2988	10
26750.84604	9496.878744	-257	9.84	9.84	19.69	14382	10
18440.84604	9732.378744	320.962	16.86	16.86	33.72	5658	10
3973.24604	11013.37874	-187	28.00	28.00	56.00	2299	10
17918.04604	11032.87874	289.522	26.52	26.52	53.03	2284	10
27510.44604	11380.97874	43.8975	26.73	26.73	53.46	1498	10
22585.44604	11877.67874	123.48	10.74	10.74	21.48	6725	10
15983.54604	12420.07874	-204	39.38	39.38	78.75	1386	10
1595.24604	12570.07874	216.818	36.08	36.08	72.16	1492	10
24293.44604	12965.07874	-127	14.25	14.25	28.50	3710	10
21557.44604	13324.17874	99.9	23.41	23.41	46.82	1761	10
12942.04604	13421.57874	276.75	20.25	20.25	40.51	4114	10
1923.14604	13659.77874	8.5275	38.69	38.69	77.39	1723	10
12237.34604	13628.27874	-207	32.26	32.26	64.53	1866	10
8810.44604	14148.57874	-2.28	19.66	19.66	39.33	2256	10
20871.54604	14807.27874	-119	24.68	24.68	49.36	4584	10
1481.34604	15253.87874	-250	53.53	53.53	107.06	1055	10
3241.74604	15955.07874	-33	17.50	17.50	35.00	4218	10
6882.84604	16400.47874	-295	33.16	33.16	66.32	1918	10
17366.94604	16904.07874	111.69	21.31	21.31	42.63	2746	10
15650.24604	17092.67874	-186	8.81	8.81	17.62	19667	10
16858.24604	17499.77874	36.0375	11.59	11.59	23.17	7449	10
29024.34604	18594.57874	-110	30.78	30.78	61.56	2190	10
691.5460405	19737.27874	-191	41.99	41.99	83.98	1270	10
29187.34604	20679.87874	335.7	18.37	18.37	36.74	5395	10
37522.04604	20945.57874	-163	33.51	33.51	67.02	1594	10
9311.04604	21692.17874	56.67	32.55	32.55	65.09	1191	10
497.9460405	21938.07874	-310	16.58	16.58	33.16	7286	10
21369.74604	22939.77874	292.47	25.79	25.79	51.57	2164	10
13257.34604	23479.57874	-53	17.92	17.92	35.84	2694	10
40069.34604	23549.67874	177.518	31.27	31.27	62.55	1560	10
24049.54604	23687.87874	257.1	50.40	50.40	100.79	1159	10
25928.64604	23794.17874	-99	24.77	24.77	49.55	3144	10
22901.14604	24745.97874	73.3725	55.06	55.06	110.12	1158	10
28497.74604	25399.27874	-176	32.12	32.12	64.24	1443	10
17249.34604	26549.47874	33.09	29.72	29.72	59.44	1698	10
25856.74604	27916.97874	210.923	30.90	30.90	61.80	1567	10
24405.14604	28450.97874	-112	17.52	17.52	35.04	4501	10
12172.94604	29772.67874	310.155	55.32	55.32	110.64	1026	10
16179.44604	30454.77874	-78	22.11	22.11	44.23	2887	10
10437.64604	30765.57874	-138	13.89	13.89	27.79	5980	10
21261.04604	31666.17874	19.335	9.04	9.04	18.09	13792	10
15970.54604	32641.37874	-59	25.48	25.48	50.96	2635	10
34881.94604	32578.17874	-190	42.27	42.27	84.54	1114	10
23592.74604	33810.47874	-301	32.73	32.73	65.47	1974	10
38682.74604	35079.17874	-20	33.11	33.11	66.22	1651	10
33909.54604	35196.47874	-185	16.93	16.93	33.86	5851	10
27147.34604	35371.27874	-60	28.26	28.26	56.52	1843	10
7322.84604	35751.67874	278.715	30.57	30.57	61.14	1342	10
3177.14604	36822.27874	-24	42.25	42.25	84.50	1126	10
18573.94604	37470.67874	-19	31.86	31.86	63.73	1701	10
24016.9429	448.1764515	156.885	12.43	12.43	24.87	5434	18
18455.8429	1434.976451	-133	32.12	32.12	64.24	1777	18
23709.2429	1973.376451	252.188	33.09	33.09	66.18	1537	18
21273.4429	2347.576451	-113	39.61	39.61	79.22	1219	18
11271.7429	5590.176451	122.497	22.51	22.51	45.03	1944	18
26742.2429	5578.776451	363.21	38.76	38.76	77.53	1778	18
23974.5429	5756.676451	229.59	35.51	35.51	71.03	1285	18
16588.8429	6673.176451	-284	29.04	29.04	58.07	2460	18
29861.7429	7305.376451	-272	42.74	42.74	85.49	1412	18
32733.0429	7504.576451	357.315	42.13	42.13	84.26	1353	18
19984.5429	8488.076451	335.7	21.31	21.31	42.63	3050	18
17306.8429	9519.676451	6.5625	26.21	26.21	52.42	2562	18
38120.4429	11100.27645	-291	30.92	30.92	61.84	4132	18
9757.1429	10921.07645	-120	57.37	57.37	114.74	1008	18
883.2429003	11461.17645	102.848	35.04	35.04	70.08	1405	18
36165.2429	11948.67645	348.473	37.75	37.75	75.50	1941	18
35171.3429	13163.97645	-331	20.82	20.82	41.64	3076	18
38570.4429	13701.37645	346.508	28.57	28.57	57.13	2366	18
21617.6429	14446.67645	-93	13.12	13.12	26.23	5783	18
23928.7429	14307.57645	-289	17.78	17.78	35.56	3877	18
19685.3429	15979.47645	317.033	14.86	14.86	29.72	5269	18
7127.7429	16235.37645	-87	19.22	19.22	38.43	3964	18
38897.7429	16771.17645	-55	23.34	23.34	46.68	2803	18
23195.6429	18368.47645	276.75	21.36	21.36	42.72	3204	18
27082.3429	18533.27645	-62	26.85	26.85	53.69	1607	18
10743.1429	20166.77645	-148	21.83	21.83	43.66	2420	18
15735.6429	20531.77645	-71	14.98	14.98	29.96	6770	18
30041.3429	20676.97645	-59	22.37	22.37	44.74	2332	18
7374.2429	20951.37645	45.8625	24.02	24.02	48.04	3071	18
37750.5429	21576.27645	291.487	17.07	17.07	34.15	6343	18
40010.7429	23514.37645	17.37	35.84	35.84	71.69	1780	18
35745.2429	25512.97645	43.8975	21.78	21.78	43.57	1710	18
23167.6429	25972.97645	-139	16.18	16.18	32.36	3174	18
38634.6429	26731.17645	-373	48.07	48.07	96.13	2022	18
35963.6429	26992.57645	-175	29.13	29.13	58.26	1637	18
23627.3429	27685.07645	-314	24.73	24.73	49.45	2591	18
27223.0429	28208.77645	-385	52.94	52.94	105.88	1502	18
36054.7429	28074.37645	-88	42.25	42.25	84.50	1621	18
19995.9429	28878.57645	-296	24.94	24.94	49.88	2557	18
38949.1429	29396.17645	290.505	47.19	47.19	94.39	1168	18
16117.0429	30471.27645	-165	13.47	13.47	26.94	7685	18
30596.4429	30474.57645	-165	23.43	23.43	46.86	2151	18
18917.4429	30628.77645	-177	25.60	25.60	51.20	3388	18
27958.9429	32539.47645	277.733	16.72	16.72	33.44	5073	18
7810.2429	32552.77645	85.1625	35.65	35.65	71.31	1489	18
27654.0429	33421.47645	210.923	37.68	37.68	75.36	1255	18
29533.0429	33577.77645	-116	33.56	33.56	67.12	1314	18
15604.1429	34381.17645	-188	45.17	45.17	90.34	1151	18
33678.2429	35342.97645	325.875	48.75	48.75	97.50	1095	18
34311.2429	38510.47645	-141	42.27	42.27	84.54	1083	18
17572.6429	39318.77645	39.9675	34.59	34.59	69.19	1199	18
12972.4429	40072.07645	-65	10.24	10.24	20.49	10135	18
20853.5429	40229.37645	-230	27.20	27.20	54.40	3197	18
2852.13976	1822.874159	42.915	27.58	27.58	55.15	1064	26
15927.43976	2985.974159	-45	15.71	15.71	31.42	4673	26
5974.03976	3546.174159	139.2	30.69	30.69	61.37	1830	26
15015.33976	3425.874159	-8.175	17.26	17.26	34.52	3860	26
30803.53976	3533.674159	308.19	24.70	24.70	49.41	3440	26
22860.03976	5208.574159	-81	15.92	15.92	31.84	5260	26
17412.33976	6615.374159	-37	28.75	28.75	57.51	2202	26
25955.23976	6899.174159	272.82	18.77	18.77	37.54	6637	26
8543.53976	7231.074159	-291	27.39	27.39	54.78	2791	26
28745.93976	7167.074159	-113	28.92	28.92	57.84	1194	26
21723.53976	7498.774159	-303	61.87	61.87	123.73	1029	26
33307.13976	7136.474159	-308	36.74	36.74	73.48	1849	26
27854.03976	7615.174159	-261	45.33	45.33	90.67	1135	26
10296.33976	8299.474159	25.23	32.64	32.64	65.28	1367	26
3302.73976	9370.174159	-401	47.95	47.95	95.90	1753	26
25532.23976	9279.474159	-206	13.82	13.82	27.65	6571	26
4217.93976	9644.174159	331.77	40.51	40.51	81.01	1542	26
8159.53976	9901.974159	-72	22.61	22.61	45.22	2728	26
13249.83976	9968.874159	-53	34.31	34.31	68.62	1348	26
2251.33976	10617.37416	-174	27.37	27.37	54.73	1827	26
16335.93976	10908.77416	-12.105	22.61	22.61	45.22	2932	26
38086.03976	11131.57416	-255	32.29	32.29	64.57	2423	26
8198.93976	11547.37416	99.9	17.71	17.71	35.42	4038	26
38480.23976	12470.87416	-166	40.34	40.34	80.68	1048	26
10140.23976	13463.77416	219.765	14.34	14.34	28.68	6457	26
35225.63976	13337.87416	-327	52.70	52.70	105.41	1232	26
17222.23976	14198.97416	305.242	11.21	11.21	22.42	12854	26
2986.73976	14575.47416	19.335	12.51	12.51	25.01	7656	26
12564.93976	14653.47416	-80	26.52	26.52	53.03	2093	26
17148.23976	15866.17416	-248	26.21	26.21	52.42	2728	26
36766.33976	16073.57416	-118	31.06	31.06	62.12	1637	26
26520.13976	16349.47416	273.802	35.96	35.96	71.92	1241	26
31798.93976	16292.87416	-171	29.13	29.13	58.26	1138	26
32639.03976	17499.17416	-385	13.94	13.94	27.88	4349	26
14322.73976	18795.37416	-189	11.70	11.70	23.41	10124	26
8801.93976	19867.37416	-256	42.04	42.04	84.07	1178	26
21893.83976	20050.37416	303.277	27.77	27.77	55.53	2428	26
12485.13976	20152.87416	-137	13.40	13.40	26.80	4935	26
14634.53976	20710.07416	-63	19.66	19.66	39.33	4013	26
1636.93976	20961.57416	56.67	31.18	31.18	62.36	1175	26
15794.73976	21611.97416	-303	19.15	19.15	38.29	3630	26
25761.73976	21927.07416	-122	21.34	21.34	42.67	2242	26
1421.53976	22237.27416	-17.0175	11.61	11.61	23.22	7299	26
21135.43976	22231.47416	36.0375	27.37	27.37	54.73	1738	26
7334.33976	23000.37416	-244	37.94	37.94	75.88	2584	26
38016.63976	23609.07416	-329	17.62	17.62	35.23	6561	26
21452.53976	23748.17416	322.927	13.38	13.38	26.75	11059	26
39998.93976	25173.87416	298.365	41.80	41.80	83.60	1136	26
21970.93976	25450.17416	-13.0875	15.35	15.35	30.71	4833	26
23941.93976	25876.27416	-65	40.72	40.72	81.44	1201	26
7908.43976	26071.37416	-206	32.40	32.40	64.81	1592	26
23566.33976	27756.97416	-82	25.27	25.27	50.54	2110	26
21014.53976	28025.37416	-184	12.95	12.95	25.91	4428	26
19067.33976	28219.37416	-100	8.85	8.85	17.71	12386	26
26021.53976	28585.97416	52.74	12.10	12.10	24.21	3664	26
28947.73976	31146.07416	183.413	56.54	56.54	113.09	1185	26
31834.43976	31815.17416	-171	31.13	31.13	62.27	2132	26
9449.63976	32393.07416	354.367	20.30	20.30	40.60	4278	26
953.8397602	33338.87416	-46	20.25	20.25	40.51	2893	26
25070.93976	33878.97416	-176	51.74	51.74	103.48	1144	26
2585.93976	34491.47416	-384	44.98	44.98	89.96	1664	26
31178.93976	37226.67416	228.607	34.67	34.67	69.33	2013	26
18561.43976	37364.17416	269.872	37.02	37.02	74.04	1836	26
27537.03976	38007.37416	-216	34.10	34.10	68.20	1319	26
20902.93976	40225.57416	-97	29.63	29.63	59.25	2392	26
19850.03662	1552.271866	5.58	9.33	9.33	18.65	8649	34
31385.53662	2112.871866	110.707	22.14	22.14	44.27	1579	34
15206.83662	2112.371866	-202	18.70	18.70	37.40	4838	34
25725.23662	2571.671866	69.4425	9.66	9.66	19.31	11328	34
30876.43662	3600.971866	136.253	35.91	35.91	71.83	1009	34
33541.03662	4290.371866	-39	48.11	48.11	96.23	1270	34
24127.43662	4556.571866	87.1275	25.10	25.10	50.21	1545	34
27746.13662	4899.971866	-16.035	10.95	10.95	21.90	9462	34
14867.33662	5679.971866	-33	27.72	27.72	55.44	2665	34
11688.13662	6756.771866	-76	31.86	31.86	63.73	1532	34
30138.33662	6788.371866	-399	24.07	24.07	48.14	4289	34
7556.23662	7113.571866	184.395	39.71	39.71	79.41	1126	34
15088.13662	7124.871866	69.4425	34.38	34.38	68.77	1012	34
13871.73662	7283.871866	-65	13.54	13.54	27.08	8427	34
4698.03662	8252.571866	4.5975	19.66	19.66	39.33	2710	34
10811.53662	8109.171866	372.052	33.49	33.49	66.98	2167	34
37795.43662	8174.571866	-14.07	41.28	41.28	82.57	1108	34
28961.63662	8719.371866	-104	21.22	21.22	42.44	1941	34
32014.43662	8813.971866	263.978	39.14	39.14	78.28	1223	34
28029.13662	9326.471866	-319	17.50	17.50	35.00	5128	34
28523.63662	10050.67187	-153	32.83	32.83	65.66	1091	34
33459.33662	9860.271866	-234	15.71	15.71	31.42	6926	34
8593.83662	11685.27187	145.095	14.46	14.46	28.92	5200	34
30084.33662	11856.57187	-338	21.12	21.12	42.25	4521	34
26279.43662	11787.87187	-108	18.51	18.51	37.02	2992	34
15159.83662	12019.97187	-125	25.86	25.86	51.72	1898	34
38608.33662	13038.97187	-223	26.61	26.61	53.22	3027	34
18852.53662	13383.97187	-343	30.92	30.92	61.84	3538	34
15533.43662	14135.97187	318.997	20.89	20.89	41.78	3572	34
4037.03662	14360.97187	-209	36.76	36.76	73.52	1402	34
12513.83662	14639.77187	-157	15.26	15.26	30.52	6356	34
31097.03662	15356.67187	57.6525	9.21	9.21	18.42	7901	34
14380.63662	15706.47187	98.9175	11.35	11.35	22.70	5170	34
22269.33662	15712.37187	-156	22.18	22.18	44.37	2008	34
4507.23662	16264.07187	-298	20.87	20.87	41.73	3570	34
31833.13662	16332.27187	-67	28.83	28.83	57.65	1195	34
17612.73662	16619.97187	127.41	21.97	21.97	43.94	2493	34
9963.43662	16804.27187	97.935	18.11	18.11	36.22	2565	34
6238.33662	16816.47187	-311	27.62	27.62	55.25	3090	34
36769.03662	16735.67187	-199	34.71	34.71	69.43	1301	34
20353.93662	17590.27187	72.39	13.09	13.09	26.19	3290	34
40991.33662	17652.57187	-217	17.05	17.05	34.10	3541	34
29106.73662	18476.17187	-182	26.35	26.35	52.70	2408	34
2090.73662	18743.57187	-31	34.59	34.59	69.19	1739	34
23192.23662	19174.17187	7.545	32.50	32.50	65.00	1739	34
32045.03662	22363.77187	150.008	11.04	11.04	22.09	9023	34
38501.43662	22732.57187	192.255	25.98	25.98	51.95	2990	34
27540.43662	22835.27187	341.595	31.25	31.25	62.50	1852	34
24487.13662	24940.77187	-224	10.39	10.39	20.77	9047	34
20318.23662	25506.37187	100.882	30.78	30.78	61.56	1205	34
30908.03662	26248.77187	-39	22.58	22.58	45.17	2095	34
7852.23662	26391.87187	151.973	33.56	33.56	67.12	1307	34
10799.23662	27210.07187	-113	32.66	32.66	65.33	1233	34
24431.13662	27591.97187	297.383	8.41	8.41	16.81	12989	34
34460.73662	29694.17187	291.487	22.80	22.80	45.59	2932	34
2960.03662	30424.17187	-187	34.08	34.08	68.15	1409	34
952.3366201	30785.87187	-113	37.99	37.99	75.97	1043	34
36515.63662	30997.97187	-355	37.19	37.19	74.37	1827	34
40677.03662	31879.17187	-22	33.11	33.11	66.22	1608	34
30384.43662	32934.17187	-173	26.45	26.45	52.89	2310	34
25202.23662	33173.57187	67.4775	34.52	34.52	69.05	1051	34
32784.73662	33422.17187	92.04	24.70	24.70	49.41	3021	34
28422.63662	34786.67187	-149	11.94	11.94	23.88	9178	34
4456.53662	35634.47187	-145	28.02	28.02	56.05	1753	34
13654.63662	37225.87187	-305	40.46	40.46	80.92	1440	34
24603.83348	284.9695729	95.97	24.70	24.70	49.41	1229	42
15220.13348	2107.169573	-185	24.66	24.66	49.31	1545	42
16613.43348	2231.569573	29.16	26.19	26.19	52.38	1128	42
27664.03348	3101.269573	-134	16.74	16.74	33.49	7076	42
16478.03348	3657.769573	56.67	24.77	24.77	49.55	1627	42
14447.93348	4219.469573	-19	38.17	38.17	76.35	1933	42
17856.03348	5299.669573	-70	48.84	48.84	97.69	1296	42
15314.13348	6409.169573	-247	28.75	28.75	57.51	1972	42
37434.93348	6978.069573	269.872	43.78	43.78	87.56	1230	42
11517.63348	7315.369573	208.958	14.04	14.04	28.07	6427	42
27995.93348	7498.769573	225.66	27.39	27.39	54.78	2131	42
39593.13348	7804.269573	-151	33.04	33.04	66.08	1521	42
4865.53348	8191.969573	27.195	30.26	30.26	60.52	1067	42
14208.63348	8275.469573	125.445	33.42	33.42	66.83	1427	42
32607.33348	8784.569573	117.585	24.02	24.02	48.04	2861	42
11621.93348	9059.669573	-340	22.56	22.56	45.12	4505	42
21752.53348	9214.769573	-190	10.24	10.24	20.49	12431	42
28003.43348	9274.869573	-233	30.50	30.50	60.99	1405	42
37980.53348	9462.469573	66.495	21.78	21.78	43.57	2489	42
23773.73348	10268.66957	-300	34.55	34.55	69.10	1627	42
20401.13348	10700.76957	-236	40.62	40.62	81.25	1129	42
16367.33348	10779.96957	-87	21.88	21.88	43.76	2220	42
29835.63348	11915.56957	296.4	13.38	13.38	26.75	5190	42
5884.33348	12692.06957	89.0925	12.15	12.15	24.30	8213	42
24832.93348	13730.16957	317.033	44.51	44.51	89.02	1110	42
10720.63348	14586.16957	322.927	17.17	17.17	34.34	5405	42
17859.73348	14498.06957	-30	31.72	31.72	63.44	2370	42
9239.13348	17526.46957	-87	19.00	19.00	38.01	3238	42
23272.63348	17300.96957	-152	11.40	11.40	22.80	9710	42
6245.53348	17745.46957	256.117	21.50	21.50	43.00	3363	42
15582.33348	17640.26957	-192	46.39	46.39	92.79	1021	42
11078.43348	17946.36957	32.1075	21.48	21.48	42.96	2969	42
1588.43348	19924.46957	-217	59.77	59.77	119.54	1430	42
11545.53348	20325.06957	65.5125	28.42	28.42	56.85	1613	42
7446.13348	20954.26957	20.3175	17.59	17.59	35.18	2378	42
18878.43348	23190.16957	148.042	32.76	32.76	65.52	1752	42
6201.63348	23630.66957	373.035	42.37	42.37	84.73	1625	42
31789.63348	23478.96957	87.1275	13.05	13.05	26.09	5126	42
19872.93348	24953.26957	-268	17.52	17.52	35.04	4259	42
32457.63348	25996.56957	-14.07	21.27	21.27	42.53	2124	42
10810.73348	27163.86957	64.53	10.79	10.79	21.57	9143	42
561.83348	28227.56957	360.263	61.16	61.16	122.32	1199	42
1760.73348	28480.16957	-293	40.44	40.44	80.87	1208	42
35059.03348	28571.86957	-77	30.87	30.87	61.75	2110	42
23436.73348	30039.86957	-166	41.59	41.59	83.18	1378	42
35731.63348	30087.26957	-261	13.97	13.97	27.93	8541	42
25962.83348	30078.46957	-74	14.32	14.32	28.64	3951	42
18877.03348	30766.76957	-68	22.00	22.00	43.99	2675	42
6084.03348	31026.56957	-47	28.66	28.66	57.32	1309	42
35534.63348	31553.56957	-344	29.48	29.48	58.97	3343	42
18255.03348	31889.96957	-18	37.07	37.07	74.14	1559	42
3936.73348	33172.26957	86.145	28.71	28.71	57.41	1265	42
5468.93348	33131.06957	332.753	47.88	47.88	95.75	1265	42
25317.53348	36434.96957	-281	29.84	29.84	59.68	1772	42
21249.63348	38683.76957	-367	26.92	26.92	53.84	3452	42
27753.23348	39594.26957	-112	28.68	28.68	57.37	1274	42
16691.73034	409.56728	-53	29.34	29.34	58.69	1299	50
9357.63034	705.86728	-115	23.83	23.83	47.67	1713	50
19846.83034	4578.76728	-195	31.56	31.56	63.11	1551	50
16902.83034	5182.26728	351.42	27.95	27.95	55.91	2410	50
30114.53034	5324.16728	81.2325	26.89	26.89	53.79	1429	50
11286.73034	5593.46728	179.482	14.06	14.06	28.12	5430	50
23883.93034	7457.46728	-386	36.31	36.31	72.63	1928	50
10700.13034	8098.16728	-39	17.66	17.66	35.33	3111	50
25037.53034	9216.76728	289.522	25.50	25.50	51.01	3161	50
20600.23034	11574.96728	44.88	17.10	17.10	34.19	4930	50
13181.73034	12111.86728	-263	93.23	93.23	186.47	1126	50
23684.03034	11951.36728	-79	20.39	20.39	40.79	2193	50
31361.73034	11940.96728	32.1075	13.49	13.49	26.99	5446	50
4109.83034	12232.36728	143.13	11.66	11.66	23.31	9306	50
30159.53034	12674.76728	-213	17.78	17.78	35.56	4162	50
31412.53034	13084.16728	-100	26.09	26.09	52.19	1250	50
36646.93034	13360.86728	-114	34.01	34.01	68.01	1158	50
21734.23034	13718.66728	-36	36.53	36.53	73.05	1183	50
34450.23034	14330.36728	353.385	32.90	32.90	65.80	1957	50
10706.23034	14680.86728	347.49	22.07	22.07	44.13	5439	50
1654.63034	15483.66728	181.447	28.33	28.33	56.66	1860	50
619.6303399	16545.46728	80.25	40.51	40.51	81.01	1030	50
29815.93034	19066.06728	95.97	11.37	11.37	22.75	5755	50
10813.63034	19880.26728	-405	28.07	28.07	56.14	3180	50
17201.83034	19939.56728	41.9325	29.18	29.18	58.36	1426	50
8420.33034	20144.56728	-227	38.55	38.55	77.10	1256	50
31583.13034	20191.86728	-403	20.23	20.23	40.46	3927	50
18919.13034	22036.26728	262.013	12.18	12.18	24.35	6060	50
26251.93034	22411.36728	289.522	19.31	19.31	38.62	4456	50
30643.53034	22939.66728	324.892	53.62	53.62	107.25	1006	50
25917.73034	23416.66728	137.235	13.78	13.78	27.55	2664	50
443.5303399	23753.36728	-239	23.31	23.31	46.63	2976	50
22302.83034	24327.26728	-248	32.92	32.92	65.85	1410	50
3055.43034	24685.86728	218.783	41.92	41.92	83.84	2194	50
28259.13034	25783.36728	-227	42.01	42.01	84.03	1062	50
10483.93034	25853.46728	151.973	27.04	27.04	54.07	2154	50
10310.83034	26303.86728	-246	45.80	45.80	91.61	1140	50
15631.33034	26444.96728	-311	40.18	40.18	80.35	2257	50
30511.63034	26839.06728	-414	73.26	73.26	146.53	1016	50
28864.23034	27504.36728	-110	22.77	22.77	45.55	2100	50
30069.73034	27936.36728	202.08	27.44	27.44	54.87	1961	50
21647.43034	28152.76728	-114	12.48	12.48	24.96	7294	50
314.9303399	28637.46728	-74	24.30	24.30	48.61	1620	50
27647.63034	30223.76728	-155	12.22	12.22	24.44	10437	50
18897.53034	30758.56728	-161	20.49	20.49	40.98	3145	50
11567.53034	31661.06728	-31	35.70	35.70	71.40	1913	50
38160.93034	31697.36728	-103	28.00	28.00	56.00	1270	50
9367.73034	32450.96728	236.467	33.54	33.54	67.07	1428	50
28634.93034	35566.96728	-75	30.61	30.61	61.23	1108	50
13688.53034	37001.46728	-122	33.23	33.23	66.46	1299	50
10637.23034	37160.26728	-41	17.45	17.45	34.90	4080	50
28237.33034	37793.86728	351.42	35.23	35.23	70.46	1680	50
26576.03034	37950.16728	4.5975	35.42	35.42	70.84	1361	50
30850.73034	38823.86728	156.885	30.54	30.54	61.09	1099	50
4823.53034	40269.46728	-1.2975	26.35	26.35	52.70	1762	50
27004.03034	40117.26728	117.585	22.84	22.84	45.69	2527	50
15865.23034	40370.96728	-122	46.28	46.28	92.55	1099	50
20529.8272	768.1649871	-407	55.91	55.91	111.82	1093	58
28268.9272	637.0649871	327.84	17.00	17.00	34.01	3734	58
18417.9272	1081.964987	-379	41.85	41.85	83.70	1540	58
29051.1272	2022.564987	-412	44.01	44.01	88.03	2659	58
37679.3272	1662.364987	-64	21.64	21.64	43.28	3321	58
22261.5272	2276.564987	-211	38.48	38.48	76.96	1026	58
28861.3272	2481.364987	-59	11.89	11.89	23.79	6400	58
17703.5272	2972.564987	349.455	27.60	27.60	55.20	2292	58
3615.0272	3078.964987	-46	31.93	31.93	63.87	1152	58
22059.7272	5457.364987	-251	31.44	31.44	62.88	1435	58
19283.0272	5722.064987	29.16	11.07	11.07	22.14	6731	58
20317.2272	6250.164987	112.673	19.95	19.95	39.89	2462	58
30139.7272	6175.864987	-305	30.64	30.64	61.28	1781	58
18484.3272	6655.064987	274.785	17.90	17.90	35.80	2979	58
26759.2272	6917.264987	340.612	19.38	19.38	38.76	3094	58
26166.0272	7332.764987	-323	23.90	23.90	47.81	2726	58
26651.1272	8391.364987	222.712	20.14	20.14	40.27	3955	58
11694.7272	8797.964987	-118	38.29	38.29	76.58	1143	58
1727.7272	9583.464987	-287	53.79	53.79	107.58	1163	58
37535.1272	10740.46499	119.55	46.51	46.51	93.02	1021	58
37992.5272	11204.26499	135.27	23.76	23.76	47.52	2778	58
22107.8272	11915.26499	-183	13.56	13.56	27.13	3594	58
35602.7272	12003.36499	-110	34.50	34.50	69.00	1206	58
27808.9272	12239.46499	-39	8.38	8.38	16.77	6990	58
6001.5272	13588.56499	56.67	32.36	32.36	64.72	1304	58
31450.5272	14116.36499	-240	24.42	24.42	48.84	2722	58
7996.9272	14384.16499	271.837	17.45	17.45	34.90	4331	58
39594.2272	14317.56499	171.622	25.83	25.83	51.67	2202	58
34552.1272	14935.76499	13.44	25.79	25.79	51.57	2403	58
17387.6272	15158.96499	106.777	11.99	11.99	23.97	7907	58
36371.5272	15042.36499	-102	34.74	34.74	69.47	1135	58
15582.5272	15482.16499	-132	9.70	9.70	19.41	14823	58
21106.2272	16043.76499	-104	25.98	25.98	51.95	2472	58
36722.6272	16056.16499	325.875	28.40	28.40	56.80	2988	58
9911.9272	16779.76499	147.06	7.28	7.28	14.55	12860	58
17624.1272	18069.56499	179.482	16.48	16.48	32.97	3413	58
29544.7272	19731.16499	-26	24.85	24.85	49.69	1394	58
10732.7272	20111.26499	6.5625	19.52	19.52	39.05	2813	58
7140.2272	22040.06499	-50	40.91	40.91	81.81	1173	58
12637.6272	22026.66499	-278	19.95	19.95	39.89	2937	58
3268.5272	22658.46499	17.37	34.90	34.90	69.80	1344	58
11068.8272	22899.16499	-89	17.36	17.36	34.71	3410	58
30400.8272	22788.36499	-9.1575	17.47	17.47	34.95	3695	58
14282.2272	23096.56499	-88	45.78	45.78	91.56	1203	58
16485.3272	24131.36499	157.867	38.83	38.83	77.67	1073	58
22463.8272	24765.26499	-200	16.34	16.34	32.69	6197	58
19911.3272	25492.96499	-292	18.75	18.75	37.49	3313	58
13134.5272	26538.36499	29.16	14.48	14.48	28.97	7598	58
9039.3272	27454.26499	228.607	22.02	22.02	44.04	3949	58
25910.1272	28548.16499	-201	37.00	37.00	73.99	1288	58
41205.8272	28566.36499	-194	35.18	35.18	70.37	1407	58
3777.4272	28993.46499	369.105	44.04	44.04	88.08	1374	58
21450.5272	29102.76499	-383	23.17	23.17	46.35	3007	58
35771.9272	30023.96499	-263	26.64	26.64	53.27	1946	58
7770.8272	31496.76499	-113	30.07	30.07	60.15	1237	58
27178.4272	32891.96499	27.195	21.03	21.03	42.06	3594	58
34718.8272	33002.86499	-231	48.11	48.11	96.23	1022	58
28789.6272	33116.16499	-141	40.72	40.72	81.44	1017	58
7583.2272	35041.16499	-256	35.80	35.80	71.59	1535	58
28567.7272	35543.96499	-318	24.68	24.68	49.36	3193	58
35841.9272	35596.96499	12.4575	32.29	32.29	64.57	1492	58
23435.5272	35730.26499	274.785	39.35	39.35	78.70	1218	58
17538.8272	36676.16499	273.802	37.02	37.02	74.04	2266	58
25418.1272	37470.66499	190.29	40.81	40.81	81.62	1118	58
15879.0272	37938.86499	-197	16.67	16.67	33.35	4702	58
5570.1272	39709.26499	-16.035	32.92	32.92	65.85	1447	58
17364.7272	40194.86499	119.55	40.46	40.46	80.92	1060	58
27133.3272	40078.96499	330.788	23.83	23.83	47.67	2573	58
12001.42406	213.7626942	-144	37.44	37.44	74.89	1409	66
14593.82406	662.4626942	-212	10.81	10.81	21.62	7131	66
26035.82406	1692.362694	192.255	8.90	8.90	17.80	11206	66
24318.12406	2776.962694	-263	29.39	29.39	58.78	1790	66
13009.92406	3000.562694	147.06	16.79	16.79	33.58	5413	66
16517.92406	3661.962694	70.425	23.62	23.62	47.24	1747	66
3667.02406	6993.062694	-83	22.61	22.61	45.22	1590	66
33409.52406	7077.962694	256.117	34.81	34.81	69.61	1495	66
13860.22406	7314.662694	76.32	22.98	22.98	45.97	2330	66
19866.62406	7636.862694	315.068	43.66	43.66	87.32	1171	66
20619.42406	8148.662694	190.29	42.06	42.06	84.12	1028	66
36973.22406	9502.462694	-65	31.02	31.02	62.03	1247	66
1399.82406	10445.86269	-392	70.96	70.96	141.91	1093	66
1665.12406	12118.66269	190.29	27.86	27.86	55.72	1535	66
19692.52406	12271.26269	-410	30.59	30.59	61.18	2287	66
25498.42406	12564.26269	-74	52.28	52.28	104.56	1119	66
22895.62406	14418.16269	-403	52.19	52.19	104.37	1235	66
11179.92406	14524.16269	207.975	36.83	36.83	73.66	1467	66
2330.12406	15105.76269	8.5275	35.09	35.09	70.18	1385	66
15648.62406	15443.46269	-68	14.65	14.65	29.30	7002	66
3215.92406	15944.46269	70.425	20.18	20.18	40.36	3216	66
19626.12406	16004.96269	114.637	16.18	16.18	32.36	4165	66
27943.22406	16387.16269	3.615	32.78	32.78	65.56	1761	66
12838.52406	16925.76269	-85	16.16	16.16	32.31	3939	66
15587.92406	17063.06269	-55	25.74	25.74	51.48	1461	66
26214.22406	17311.36269	-351	36.13	36.13	72.25	2210	66
28659.92406	18287.36269	-260	16.23	16.23	32.45	5745	66
7050.82406	21593.56269	-232	29.39	29.39	58.78	1824	66
17251.02406	21728.56269	207.975	19.29	19.29	38.57	4226	66
16462.82406	22117.26269	237.45	12.25	12.25	24.49	6336	66
26778.92406	23410.76269	206.01	35.77	35.77	71.54	1133	66
15609.22406	23619.46269	127.41	22.47	22.47	44.93	2235	66
13319.02406	24065.76269	-127	41.99	41.99	83.98	1137	66
14011.22406	24116.26269	69.4425	29.72	29.72	59.44	1896	66
1525.82406	24192.56269	305.242	26.54	26.54	53.08	2141	66
5215.92406	24731.16269	328.823	52.89	52.89	105.79	1062	66
18681.02406	26005.06269	-66	27.51	27.51	55.01	2197	66
23432.22406	26746.46269	-325	42.01	42.01	84.03	1385	66
23415.22406	27089.86269	-362	29.08	29.08	58.17	2667	66
28852.92406	27545.36269	126.427	32.62	32.62	65.23	1016	66
39147.72406	28412.26269	167.693	36.79	36.79	73.57	1004	66
18013.22406	29377.26269	222.712	19.62	19.62	39.23	3172	66
29940.32406	30985.16269	337.665	26.78	26.78	53.55	3686	66
9196.22406	31943.46269	-30	42.32	42.32	84.64	1178	66
10854.82406	31869.26269	-100	37.59	37.59	75.17	1133	66
2851.62406	31891.16269	262.995	36.06	36.06	72.11	1278	66
2133.82406	33030.26269	9.51	29.60	29.60	59.20	1594	66
19908.82406	33305.16269	-207	42.65	42.65	85.30	1148	66
17590.32406	36647.76269	-37	21.85	21.85	43.71	2806	66
20614.12406	39213.46269	8.5275	46.35	46.35	92.69	1245	66
23315.12406	40264.86269	-177	42.55	42.55	85.11	1132	66
29136.22092	1926.360401	-271	27.60	27.60	55.20	2704	74
8300.32092	4035.460401	23.265	19.19	19.19	38.39	3455	74
23773.92092	4269.160401	-333	39.21	39.21	78.42	1517	74
32908.42092	4629.960401	345.525	24.85	24.85	49.69	2290	74
11310.72092	5572.260401	181.447	13.89	13.89	27.79	4321	74
26046.22092	6878.060401	145.095	9.33	9.33	18.65	8061	74
16438.12092	7030.460401	-233	17.17	17.17	34.34	4771	74
9323.12092	8138.860401	-12.105	28.85	28.85	57.70	1126	74
26758.62092	9418.060401	-182	9.94	9.94	19.88	8672	74
14438.62092	10034.8604	-321	55.06	55.06	110.12	1387	74
22627.02092	12018.4604	-306	14.74	14.74	29.48	6339	74
27813.52092	12232.3604	-267	14.08	14.08	28.17	5122	74
8086.32092	14412.2604	22.2825	17.36	17.36	34.71	2191	74
9144.02092	14793.1604	-79	34.71	34.71	69.43	1672	74
32630.22092	17529.4604	-286	13.21	13.21	26.42	4905	74
2565.92092	17868.0604	270.855	29.11	29.11	58.22	2053	74
14379.42092	18695.6604	50.775	30.50	30.50	60.99	1474	74
8072.42092	18842.0604	170.64	16.93	16.93	33.86	3851	74
30359.32092	18997.4604	266.925	26.99	26.99	53.98	1459	74
2662.32092	19505.0604	228.607	35.77	35.77	71.54	1452	74
17190.72092	19879.1604	-198	17.00	17.00	34.01	4508	74
10843.82092	20108.4604	-26	18.32	18.32	36.64	2770	74
8210.52092	21540.3604	-78	26.92	26.92	53.84	2067	74
36186.52092	21449.7604	-73	33.06	33.06	66.13	1279	74
40174.82092	21573.8604	-313	47.88	47.88	95.75	1080	74
10488.92092	21623.8604	-104	17.24	17.24	34.48	3059	74
8562.72092	22089.8604	-321	19.69	19.69	39.38	4560	74
10283.12092	22474.4604	-34	32.31	32.31	64.62	1494	74
15636.12092	23689.9604	143.13	26.61	26.61	53.22	2417	74
21520.02092	23737.5604	275.767	11.45	11.45	22.89	4930	74
10240.22092	24009.4604	20.3175	23.55	23.55	47.10	2135	74
30140.92092	24454.0604	-219	10.36	10.36	20.72	9855	74
1038.02092	25345.0604	-104	26.14	26.14	52.28	1818	74
16199.12092	25329.5604	195.202	28.71	28.71	57.41	1520	74
2476.52092	25633.4604	-8.175	27.69	27.69	55.39	1281	74
23481.52092	25889.2604	94.9875	8.74	8.74	17.47	6469	74
36768.62092	26886.0604	40.95	9.91	9.91	19.83	8638	74
345.8209196	28507.5604	25.23	33.11	33.11	66.22	1097	74
24571.12092	31934.6604	0.6675	14.93	14.93	29.86	2600	74
19746.22092	33425.5604	282.645	47.22	47.22	94.44	1289	74
21972.82092	34680.1604	-70	38.36	38.36	76.73	1264	74
5241.82092	35268.6604	10.4925	31.49	31.49	62.97	1243	74
3243.92092	36644.0604	-381	45.07	45.07	90.15	1473	74
21876.12092	36998.9604	-359	39.71	39.71	79.41	1490	74
27126.02092	38710.6604	249.24	34.05	34.05	68.11	1446	74
13297.82092	39303.8604	42.915	16.08	16.08	32.17	2863	74
29058.02092	39313.8604	-62	17.17	17.17	34.34	3682	74
29366.52092	40352.7604	-301	29.06	29.06	58.12	2070	74
19084.01778	454.7581085	-183	48.09	48.09	96.18	1215	82
25346.91778	6250.158108	-308	20.75	20.75	41.50	2618	82
2486.21778	7691.558108	-207	27.81	27.81	55.63	1537	82
18806.41778	7679.158108	112.673	28.71	28.71	57.41	1278	82
34305.61778	8137.258108	118.567	22.87	22.87	45.73	1559	82
37764.01778	8280.858108	176.535	26.35	26.35	52.70	1934	82
6979.91778	8745.858108	-107	28.78	28.78	57.56	1367	82
30224.21778	9041.558108	-389	32.92	32.92	65.85	2033	82
34951.81778	9579.958108	-263	34.90	34.90	69.80	1346	82
12418.61778	10339.05811	97.935	16.70	16.70	33.39	4584	82
23718.21778	12079.85811	-148	18.13	18.13	36.27	3261	82
22456.61778	11863.55811	296.4	48.63	48.63	97.26	1362	82
12820.01778	12313.55811	-101	43.24	43.24	86.48	1024	82
18274.11778	12439.75811	71.4075	9.44	9.44	18.89	8838	82
27273.61778	12652.05811	82.215	19.69	19.69	39.38	3010	82
38633.91778	12939.75811	-148	27.91	27.91	55.81	1387	82
34719.91778	13035.95811	150.99	20.87	20.87	41.73	1620	82
29642.31778	13432.85811	-322	53.29	53.29	106.59	1009	82
24986.21778	16197.35811	-206	29.65	29.65	59.30	1643	82
12875.61778	17359.45811	-190	47.67	47.67	95.33	1035	82
13551.91778	17260.35811	-27	12.95	12.95	25.91	5255	82
32824.01778	17892.05811	-18	16.63	16.63	33.25	3192	82
16780.61778	18260.65811	-179	8.24	8.24	16.48	10948	82
29753.01778	19014.65811	1.65	15.99	15.99	31.98	3112	82
31616.21778	20027.45811	-160	12.29	12.29	24.59	4015	82
31702.61778	20356.65811	-345	15.24	15.24	30.47	4654	82
37558.31778	20866.25811	9.51	33.35	33.35	66.69	1327	82
38618.11778	21433.15811	-25	32.52	32.52	65.05	1166	82
6705.91778	23633.45811	-220	15.68	15.68	31.37	6745	82
36174.91778	24618.95811	-272	32.22	32.22	64.43	1171	82
19900.31778	25579.15811	-153	22.61	22.61	45.22	1849	82
34023.41778	26047.25811	48.81	27.20	27.20	54.40	1946	82
23423.31778	27992.15811	-79	20.18	20.18	40.36	1543	82
22858.11778	29166.05811	-275	43.71	43.71	87.42	1159	82
35788.81778	30158.35811	76.32	27.15	27.15	54.31	2474	82
24538.51778	31891.75811	-5.2275	13.85	13.85	27.69	3258	82
18067.61778	36098.75811	-142	26.45	26.45	52.89	2347	82
25826.71778	36097.05811	-18	44.56	44.56	89.11	1167	82
38007.41778	36506.95811	-333	44.58	44.58	89.16	1064	82
16279.01778	39662.15811	-337	31.46	31.46	62.93	2182	82
27086.71778	40094.85811	209.94	10.06	10.06	20.11	12844	82
31328.41464	5683.755816	-3.2625	49.50	49.50	99.00	1021	90
35869.11464	6252.255816	-196	34.03	34.03	68.06	1163	90
18437.31464	6706.055816	253.17	20.16	20.16	40.32	2370	90
27968.41464	7480.855816	-103	15.54	15.54	31.09	5041	90
24187.51464	9902.755816	-169	19.90	19.90	39.80	3848	90
21507.71464	10954.05582	-34	19.41	19.41	38.81	2175	90
22508.71464	11228.45582	-76	35.61	35.61	71.22	1327	90
632.1146394	11480.15582	314.085	14.77	14.77	29.53	7478	90
10877.11464	11669.75582	-196	32.08	32.08	64.15	1535	90
37511.91464	11971.05582	215.835	22.21	22.21	44.42	2338	90
29120.01464	12362.45582	213.87	21.83	21.83	43.66	2695	90
7564.814639	14193.15582	40.95	19.03	19.03	38.06	3595	90
17949.31464	14436.25582	177.518	29.63	29.63	59.25	1767	90
12040.01464	14702.85582	-246	16.18	16.18	32.36	5914	90
16351.91464	15836.55582	236.467	25.93	25.93	51.86	1946	90
18688.31464	16154.35582	-184	48.28	48.28	96.55	1747	90
29735.81464	19717.25582	310.155	23.27	23.27	46.53	2397	90
30796.21464	19891.65582	160.815	13.21	13.21	26.42	6338	90
38018.31464	20126.95582	-175	16.60	16.60	33.21	2404	90
3640.814639	20794.15582	-13.0875	20.30	20.30	40.60	3597	90
32944.81464	20768.65582	-350	27.79	27.79	55.58	2318	90
31792.61464	21457.65582	-118	30.78	30.78	61.56	1150	90
7170.114639	21915.55582	90.075	7.68	7.68	15.35	11897	90
24432.81464	21904.85582	-160	6.36	6.36	12.72	14957	90
16486.41464	23994.65582	-279	28.28	28.28	56.57	3523	90
16503.41464	24165.65582	-71	37.07	37.07	74.14	1203	90
22485.21464	24402.15582	-371	46.65	46.65	93.31	1285	90
25618.91464	24793.75582	-205	18.39	18.39	36.79	4095	90
1041.914639	25292.95582	-173	27.84	27.84	55.67	1974	90
41282.01464	25280.15582	-259	31.58	31.58	63.16	1333	90
6107.614639	27101.65582	-376	24.44	24.44	48.89	3559	90
2916.314639	29070.95582	79.2675	38.60	38.60	77.20	1025	90
36598.71464	29825.85582	-225	16.89	16.89	33.77	3295	90
18760.21464	29893.75582	-391	43.21	43.21	86.43	2383	90
37278.01464	31455.55582	-163	11.59	11.59	23.17	6882	90
35919.71464	31951.55582	-75	27.29	27.29	54.59	1779	90
38334.91464	32355.45582	-238	41.78	41.78	83.56	1192	90
11989.41464	32909.05582	-155	23.93	23.93	47.85	2305	90
16012.01464	32722.25582	-89	25.72	25.72	51.43	1986	90
32801.51464	33455.45582	-279	20.30	20.30	40.60	5046	90
11131.21464	35727.35582	-142	38.36	38.36	76.73	1105	90
31244.91464	36934.75582	-284	46.56	46.56	93.12	1003	90
14741.61464	36997.45582	-244	34.41	34.41	68.81	1219	90
10655.61464	37206.65582	-100	23.86	23.86	47.71	1917	90
19413.11464	37995.55582	95.97	30.97	30.97	61.94	1487	90
35185.81464	38363.15582	320.962	55.53	55.53	111.06	1214	90
16947.31464	39345.35582	-230	41.75	41.75	83.51	1296	90
24394.01464	39468.95582	-181	29.77	29.77	59.53	1196	90
7814.514639	39698.95582	-369	30.00	30.00	60.01	1736	90
9821.314639	39752.15582	52.74	28.90	28.90	57.79	1257	90
6451.611499	1181.253523	-222	29.20	29.20	58.40	1811	98
4102.311499	3636.853523	-343	14.41	14.41	28.83	7634	98
21887.2115	3954.653523	195.202	27.11	27.11	54.21	1427	98
7566.211499	4288.253523	54.705	26.64	26.64	53.27	1001	98
24808.0115	4754.753523	82.215	22.14	22.14	44.27	1910	98
15325.5115	6447.053523	-135	15.66	15.66	31.32	4690	98
31394.3115	6953.353523	114.637	33.25	33.25	66.51	1415	98
11473.8115	7331.453523	-185	34.03	34.03	68.06	1872	98
17113.1115	7614.453523	-11.1225	6.57	6.57	13.14	9931	98
30414.0115	9587.253523	-132	11.19	11.19	22.37	7081	98
12442.6115	10383.15352	58.635	11.30	11.30	22.61	8288	98
688.8114993	11479.85352	250.223	23.83	23.83	47.67	2992	98
34682.4115	13042.35352	7.545	21.31	21.31	42.63	2298	98
26491.5115	14102.95352	-94	15.52	15.52	31.04	3234	98
20852.5115	14691.65352	-126	15.85	15.85	31.70	6803	98
17203.8115	15892.75352	-376	33.72	33.72	67.45	2575	98
21217.0115	16089.15352	330.788	31.39	31.39	62.78	1696	98
14301.0115	16961.35352	-121	12.81	12.81	25.62	6946	98
24900.2115	17264.65352	-417	22.09	22.09	44.18	3167	98
9254.011499	17480.25352	-158	23.67	23.67	47.34	2269	98
16251.3115	18120.45352	373.035	26.96	26.96	53.93	3222	98
4928.711499	20167.05352	-402	41.78	41.78	83.56	2651	98
31654.2115	20042.65352	-338	10.06	10.06	20.11	9552	98
7011.011499	21507.75352	-173	27.08	27.08	54.16	1692	98
18780.7115	21836.95352	316.05	13.02	13.02	26.05	9033	98
24493.8115	21981.25352	159.833	25.29	25.29	50.59	1601	98
28810.6115	22759.85352	13.44	32.83	32.83	65.66	1335	98
1789.911499	22975.05352	139.2	16.93	16.93	33.86	2706	98
1123.711499	23303.55352	-70	22.21	22.21	44.42	2403	98
13338.5115	23003.55352	-187	15.68	15.68	31.37	6819	98
9441.611499	23370.35352	-111	29.84	29.84	59.68	2417	98
16808.0115	24883.15352	76.32	24.28	24.28	48.56	1882	98
2444.511499	25561.75352	45.8625	37.99	37.99	75.97	1015	98
10845.9115	25772.45352	91.0575	30.50	30.50	60.99	1389	98
15198.5115	26689.35352	30.1425	11.70	11.70	23.41	5853	98
23178.3115	28351.45352	-308	25.22	25.22	50.44	2328	98
24597.5115	28167.35352	-385	30.76	30.76	61.51	2434	98
34926.7115	28383.15352	353.385	52.28	52.28	104.56	1778	98
1975.711499	29251.35352	-92	23.22	23.22	46.44	3341	98
10807.0115	31728.65352	114.637	27.39	27.39	54.78	1460	98
35054.6115	33183.65352	331.77	30.29	30.29	60.57	2480	98
28428.3115	34799.75352	-259	21.38	21.38	42.77	4544	98
16534.0115	35279.65352	261.03	40.27	40.27	80.54	1090	98
27285.5115	35627.45352	-287	18.70	18.70	37.40	6230	98
8202.711499	36035.35352	360.263	45.78	45.78	91.56	1576	98
21198.3115	37412.75352	-28	33.04	33.04	66.08	1132	98
35943.8115	39030.85352	-152	31.91	31.91	63.82	1022	98
36693.1115	40471.95352	26.2125	23.81	23.81	47.62	1149	98
18067.50836	1805.45123	30.9332	16.89	16.89	33.77	2883	106
16523.60836	2882.35123	-138.192	12.25	12.25	24.49	8726	106
7420.908359	5273.55123	283.436	39.30	39.30	78.61	1135	106
18886.70836	5751.65123	288.348	32.97	32.97	65.94	1409	106
12413.90836	6483.95123	-390.192	31.09	31.09	62.17	2152	106
23426.10836	6376.55123	-31.1918	33.32	33.32	66.65	1481	106
24144.20836	7738.05123	155.711	31.91	31.91	63.82	1701	106
33281.90836	8614.05123	-225.192	39.30	39.30	78.61	1286	106
35688.70836	10883.75123	166.518	36.95	36.95	73.90	1249	106
12582.70836	12913.85123	-144.192	19.03	19.03	38.06	4102	106
9196.608359	13366.15123	-353.192	17.92	17.92	35.84	6413	106
30466.20836	13423.65123	-142.192	27.84	27.84	55.67	1988	106
19629.10836	14161.75123	-343.192	18.27	18.27	36.55	4593	106
26891.50836	15010.05123	313.893	40.51	40.51	81.01	1103	106
2156.108359	15631.85123	18.1607	36.93	36.93	73.85	1020	106
14592.70836	15770.65123	-179.192	8.34	8.34	16.67	14407	106
28068.30836	15876.35123	239.223	29.39	29.39	58.78	1581	106
31227.40836	16059.45123	-300.192	40.55	40.55	81.11	1124	106
26349.00836	17111.65123	-360.192	33.06	33.06	66.13	2012	106
7283.508359	17948.35123	-324.192	25.17	25.17	50.35	2256	106
23232.30836	18358.15123	-79.1918	24.77	24.77	49.55	1619	106
16681.60836	18296.65123	-141.192	10.13	10.13	20.25	8213	106
23975.70836	18807.95123	25.0382	18.79	18.79	37.59	3170	106
30441.70836	19079.95123	50.5832	21.60	21.60	43.19	1390	106
17195.90836	19320.55123	-409.192	13.49	13.49	26.99	14991	106
10036.90836	19243.95123	-326.192	40.13	40.13	80.26	1368	106
21198.60836	19540.75123	-124.192	37.26	37.26	74.51	1088	106
3403.008359	20232.25123	-53.1918	20.84	20.84	41.68	2742	106
12475.80836	20161.55123	-141.192	14.22	14.22	28.45	4190	106
24357.00836	20193.85123	369.896	22.82	22.82	45.64	3144	106
16564.30836	20117.85123	73.1807	24.40	24.40	48.80	2476	106
9321.408359	20578.05123	81.0407	18.30	18.30	36.60	3875	106
20004.30836	20825.95123	80.0582	29.56	29.56	59.11	1226	106
26282.40836	20892.15123	-51.1918	26.33	26.33	52.66	1177	106
11953.60836	22486.85123	-289.192	15.61	15.61	31.23	5849	106
7528.308359	23153.05123	-185.192	35.49	35.49	70.98	1408	106
16165.40836	24347.65123	84.9707	32.12	32.12	64.24	1324	106
30182.50836	24403.25123	-251.192	10.57	10.57	21.15	11164	106
12521.60836	25003.75123	-360.192	20.61	20.61	41.21	3719	106
1724.208359	25327.15123	-218.192	14.91	14.91	29.81	5977	106
13740.40836	25861.65123	-150.192	12.72	12.72	25.43	6792	106
19029.90836	27636.65123	-10.3318	21.27	21.27	42.53	2153	106
7648.808359	28085.75123	-236.192	21.05	21.05	42.11	3530	106
17393.70836	28757.25123	-73.1918	33.06	33.06	66.13	1635	106
23309.10836	28968.15123	-28.1918	21.27	21.27	42.53	2770	106
2766.608359	29119.95123	173.396	26.78	26.78	53.55	2213	106
24332.40836	30945.35123	-360.192	44.09	44.09	88.17	1368	106
36475.00836	30896.95123	-182.192	30.17	30.17	60.34	1221	106
11370.90836	31718.15123	-16.2268	14.88	14.88	29.77	5673	106
13420.50836	32504.35123	57.4607	29.20	29.20	58.40	1388	106
18538.30836	32660.95123	31.9157	19.90	19.90	39.80	1914	106
8385.708359	32789.55123	-368.192	42.39	42.39	84.78	1427	106
9883.208359	34096.45123	-63.1918	25.72	25.72	51.43	1905	106
34756.20836	34283.55123	-101.192	22.77	22.77	45.55	2478	106
35671.10836	34231.55123	-69.1918	15.59	15.59	31.18	3991	106
10140.50836	35287.45123	371.861	49.55	49.55	99.10	1031	106
19987.40836	37282.55123	-146.192	12.55	12.55	25.10	6010	106
32474.20836	39699.35123	44.6882	17.24	17.24	34.48	3712	106
27029.70836	40166.45123	-217.192	22.63	22.63	45.26	2913	106
4102.705219	1165.148937	316.329	51.01	51.01	102.02	1251	114
18175.90522	2927.248937	-275.703	31.09	31.09	62.17	2504	114
29282.80522	3102.948937	-11.8258	17.90	17.90	35.80	3230	114
36850.70522	3643.948937	-417.703	44.56	44.56	89.11	1239	114
15876.20522	5182.048937	-266.703	30.66	30.66	61.32	2919	114
26662.30522	5296.148937	307.487	38.39	38.39	76.77	1243	114
11252.20522	5607.248937	124.742	8.50	8.50	17.00	10125	114
17705.40522	5661.848937	-211.703	14.20	14.20	28.40	7007	114
19275.60522	5728.348937	-190.703	15.31	15.31	30.61	5818	114
3953.905219	6775.048937	0.946678	8.71	8.71	17.43	8412	114
33391.00522	7404.948937	-243.703	28.50	28.50	56.99	2294	114
18153.00522	7526.248937	221.027	13.92	13.92	27.84	3543	114
17127.40522	7591.548937	-8.87832	7.75	7.75	15.50	9116	114
23017.60522	8153.648937	-281.703	20.87	20.87	41.73	4095	114
10443.50522	8222.848937	277.029	19.52	19.52	39.05	4253	114
5688.505219	9893.648937	338.927	12.13	12.13	24.26	7295	114
22924.50522	9998.048937	-337.703	36.15	36.15	72.30	1493	114
9394.805219	10812.04894	-329.703	43.31	43.31	86.62	1522	114
24819.60522	10881.14894	-158.703	15.14	15.14	30.29	5170	114
25480.10522	11807.04894	-385.703	21.15	21.15	42.30	3329	114
3217.505219	11931.94894	-278.703	44.44	44.44	88.88	1063	114
8954.205219	12187.54894	64.8092	34.78	34.78	69.57	1015	114
14325.50522	12193.34894	-227.703	23.08	23.08	46.16	2570	114
41005.50522	12155.64894	322.224	32.92	32.92	65.85	1988	114
17851.00522	12549.14894	-28.7033	33.28	33.28	66.55	1424	114
6059.405219	14333.84894	273.099	41.71	41.71	83.41	1445	114
12545.20522	15286.24894	-191.703	6.59	6.59	13.19	17570	114
11314.20522	15745.54894	263.274	30.10	30.10	60.19	1677	114
14581.60522	15696.34894	-258.703	10.74	10.74	21.48	8977	114
23843.40522	16618.14894	-264.703	38.43	38.43	76.87	1240	114
17782.00522	16840.74894	347.769	17.64	17.64	35.28	6485	114
39027.10522	16798.24894	50.0717	7.75	7.75	15.50	9785	114
12405.60522	17001.84894	307.487	19.08	19.08	38.15	3406	114
2012.605219	17909.34894	324.189	19.05	19.05	38.10	4890	114
23187.60522	18267.04894	-7.89582	19.12	19.12	38.25	2095	114
29697.10522	18899.14894	-374.703	22.75	22.75	45.50	4737	114
6470.805219	19831.64894	-36.7033	24.02	24.02	48.04	1697	114
16063.60522	20617.24894	-366.703	25.91	25.91	51.81	3084	114
24494.50522	20688.04894	-83.7033	12.08	12.08	24.16	6063	114
34603.10522	21363.04894	19.6142	12.41	12.41	24.82	5744	114
6473.705219	22122.64894	-57.7033	20.51	20.51	41.02	2436	114
34432.20522	22354.24894	164.042	24.56	24.56	49.13	2512	114
30049.40522	22416.24894	-79.7033	26.56	26.56	53.13	2216	114
2010.605219	22781.24894	-253.703	21.57	21.57	43.14	4010	114
20175.10522	22684.54894	-38.7033	10.43	10.43	20.87	11480	114
21400.60522	22903.54894	24.5267	15.75	15.75	31.51	3431	114
37991.90522	23569.44894	-83.7033	18.93	18.93	37.87	2157	114
26034.60522	23687.94894	32.3867	5.98	5.98	11.96	13907	114
38733.90522	25130.04894	-79.7033	16.51	16.51	33.02	3181	114
30059.20522	25674.44894	-283.703	32.29	32.29	64.57	1776	114
15805.00522	26585.74894	-139.703	49.64	49.64	99.29	1307	114
29607.20522	27702.24894	-165.703	12.01	12.01	24.02	5400	114
20940.60522	28264.74894	-361.703	17.83	17.83	35.65	4989	114
21379.30522	29054.84894	-167.703	17.26	17.26	34.52	4230	114
35117.90522	29406.44894	-198.703	24.28	24.28	48.56	2047	114
6468.905219	29295.94894	-161.703	31.58	31.58	63.16	2087	114
10790.90522	31007.64894	197.447	37.99	37.99	75.97	1076	114
40296.90522	31171.94894	50.0717	30.97	30.97	61.94	1806	114
22245.60522	31903.64894	-260.703	39.82	39.82	79.65	1534	114
33538.30522	32116.14894	250.502	36.86	36.86	73.71	1124	114
35895.30522	32521.94894	-314.703	54.52	54.52	109.04	1067	114
20380.30522	34129.14894	-368.703	53.48	53.48	106.96	1502	114
2555.105219	34771.44894	-215.703	17.76	17.76	35.51	5416	114
14966.80522	36168.14894	-157.703	21.62	21.62	43.24	2245	114
33554.00522	36473.24894	-330.703	23.24	23.24	46.49	2710	114
11106.80522	38208.24894	115.899	21.20	21.20	42.39	2230	114
25505.20522	38547.94894	-355.703	54.28	54.28	108.57	1103	114
7894.605219	39609.04894	-58.7033	34.81	34.81	69.61	1441	114
21660.20522	40122.84894	-65.7033	26.45	26.45	52.89	2069	114
7372.702079	3063.746644	-338.215	37.37	37.37	74.75	1179	122
16684.80208	3363.546644	-78.2148	30.14	30.14	60.29	1500	122
29678.50208	4660.246644	-86.2148	31.42	31.42	62.83	1886	122
32503.70208	5462.346644	-319.215	11.85	11.85	23.69	11270	122
11279.10208	5628.246644	239.183	25.69	25.69	51.39	1665	122
32069.30208	6949.046644	51.5252	28.66	28.66	57.32	1715	122
22934.60208	7070.046644	-74.2148	25.46	25.46	50.92	1255	122
18106.60208	7520.646644	220.515	17.31	17.31	34.62	3153	122
21995.20208	7901.146644	-217.215	22.33	22.33	44.65	4091	122
35044.10208	7846.946644	351.188	18.09	18.09	36.17	8310	122
22000.70208	8417.146644	100.65	23.01	23.01	46.02	2363	122
17208.00208	11029.24664	-20.2148	13.49	13.49	26.99	4530	122
35031.50208	11302.04664	-162.215	34.71	34.71	69.43	1263	122
38476.30208	12321.04664	-239.215	29.04	29.04	58.07	1747	122
7899.802079	12527.74664	-123.215	24.40	24.40	48.80	1970	122
22794.70208	12634.24664	-191.215	22.66	22.66	45.31	2215	122
19733.70208	13786.24664	-351.215	5.53	5.53	11.07	27573	122
22080.50208	14212.44664	-64.2148	11.16	11.16	22.33	7032	122
1206.602079	14431.84664	194.97	24.16	24.16	48.32	1614	122
17580.30208	15875.84664	263.745	16.86	16.86	33.72	3741	122
17426.50208	16507.34664	-87.2148	13.12	13.12	26.23	6104	122
28108.80208	18636.24664	-161.215	28.24	28.24	56.47	1256	122
14471.60208	18663.64664	-101.215	21.45	21.45	42.91	2824	122
17135.10208	19056.44664	-277.215	8.95	8.95	17.90	17235	122
14431.80208	19471.54664	-274.215	9.63	9.63	19.26	14950	122
19237.90208	19923.94664	-148.215	14.39	14.39	28.78	5405	122
14058.30208	21220.04664	348.24	38.72	38.72	77.43	1550	122
4447.202079	21472.04664	-37.2148	15.83	15.83	31.65	3350	122
2530.902079	22226.54664	-132.215	32.99	32.99	65.99	1294	122
20166.00208	22631.34664	-45.2148	20.42	20.42	40.84	2495	122
1859.102079	22985.34664	20.0852	21.88	21.88	43.76	2268	122
19569.30208	23422.54664	358.065	22.02	22.02	44.04	3398	122
31687.30208	23505.54664	-55.2148	14.91	14.91	29.81	4759	122
13621.50208	24055.04664	-2.51233	10.08	10.08	20.16	8769	122
33879.90208	24680.64664	-54.2148	27.88	27.88	55.77	1422	122
2452.002079	25639.24664	-159.215	33.13	33.13	66.27	1216	122
3428.402079	25739.94664	-5.45983	36.88	36.88	73.76	1249	122
19255.80208	26273.64664	125.213	25.62	25.62	51.24	1692	122
34325.60208	27733.84664	-273.215	32.92	32.92	65.85	1616	122
18077.50208	29027.14664	-239.215	18.18	18.18	36.36	3539	122
2723.002079	29185.64664	158.618	24.56	24.56	49.13	2279	122
37880.50208	28875.14664	-260.215	20.16	20.16	40.32	2286	122
35111.50208	29516.64664	-413.215	33.44	33.44	66.88	1765	122
36636.60208	29720.04664	-387.215	20.23	20.23	40.46	4094	122
20151.20208	30811.04664	31.8752	30.03	30.03	60.05	1136	122
34152.00208	31224.94664	239.183	29.34	29.34	58.69	2147	122
21438.00208	31745.44664	71.1752	36.22	36.22	72.44	1100	122
14910.70208	37177.34664	97.7027	35.80	35.80	71.59	1268	122
16794.10208	37418.74664	-317.215	10.08	10.08	20.16	15049	122
29596.70208	38593.54664	67.2452	36.24	36.24	72.49	1084	122
32534.50208	39484.64664	-355.215	45.19	45.19	90.38	1257	122
22355.60208	39503.34664	346.275	34.24	34.24	68.48	1461	122
27541.20208	39621.04664	-106.215	39.14	39.14	78.28	1339	122
22334.29894	885.6443513	-143.726	32.95	32.95	65.89	1486	130
21502.69894	3918.744351	370.326	14.18	14.18	28.35	7821	130
9887.498939	5697.444351	-245.726	22.87	22.87	45.73	2931	130
11308.29894	5582.744351	150.246	13.26	13.26	26.52	4389	130
21427.59894	6364.944351	358.536	33.65	33.65	67.31	1470	130
15472.79894	7859.244351	351.659	13.73	13.73	27.46	10059	130
23000.59894	8053.744351	-80.7263	17.85	17.85	35.70	2884	130
3299.998939	9313.544351	220.004	17.50	17.50	35.00	3160	130
18936.99894	9314.744351	-275.726	36.57	36.57	73.15	1290	130
20250.29894	9406.344351	-30.7263	31.11	31.11	62.22	1335	130
26756.99894	9410.844351	-203.726	11.07	11.07	22.14	5134	130
22962.09894	9936.444351	-191.726	34.74	34.74	69.47	1586	130
193.6989389	10407.14435	-100.726	18.60	18.60	37.21	2928	130
6574.598939	10163.64435	-262.726	48.47	48.47	96.93	1210	130
7358.298939	10288.34435	-353.726	46.21	46.21	92.41	1152	130
5176.198939	10518.14435	107.999	11.52	11.52	23.03	7659	130
1571.498939	12054.04435	249.479	31.53	31.53	63.07	1331	130
18431.69894	12036.14435	-79.7263	21.50	21.50	43.00	1935	130
31479.99894	12832.64435	-279.726	23.57	23.57	47.15	2213	130
24816.69894	12938.14435	328.079	35.23	35.23	70.46	1372	130
36692.19894	13242.44435	-124.726	23.76	23.76	47.52	1514	130
1419.298939	15446.24435	106.034	26.99	26.99	53.98	1546	130
36936.69894	15481.74435	167.931	18.30	18.30	36.60	3491	130
20229.19894	15951.14435	225.899	10.88	10.88	21.76	7404	130
35249.89894	15793.24435	-410.726	34.22	34.22	68.44	1980	130
20806.69894	17096.04435	-58.7263	15.85	15.85	31.70	4472	130
9615.898939	17924.64435	-119.726	37.26	37.26	74.51	1174	130
19778.99894	19282.34435	239.654	27.58	27.58	55.15	2545	130
19042.29894	19834.34435	119.789	19.99	19.99	39.99	2539	130
747.9989389	19872.04435	-238.726	32.05	32.05	64.10	1701	130
38019.19894	20129.44435	-228.726	6.43	6.43	12.86	16165	130
10863.19894	20107.34435	-283.726	14.27	14.27	28.54	5642	130
29309.69894	20555.94435	54.9437	15.54	15.54	31.09	3191	130
30044.89894	20597.64435	73.6112	27.34	27.34	54.68	1055	130
12493.49894	20660.54435	-223.726	26.19	26.19	52.38	1746	130
15050.39894	21085.84435	-162.726	22.73	22.73	45.45	4034	130
7305.498939	22690.24435	44.1362	25.46	25.46	50.92	3192	130
7525.798939	23149.24435	300.569	25.34	25.34	50.68	4022	130
32899.39894	23552.24435	-369.726	50.66	50.66	101.31	1116	130
6690.398939	23449.54435	-134.726	36.31	36.31	72.63	1437	130
10446.19894	23921.64435	246.531	27.98	27.98	55.95	1835	130
6682.898939	24184.84435	-119.726	21.74	21.74	43.47	2718	130
20232.19894	24878.74435	54.9437	29.25	29.25	58.50	1167	130
7205.898939	25933.44435	306.464	47.74	47.74	95.47	1071	130
38726.99894	27004.24435	90.3137	31.16	31.16	62.31	1723	130
40088.69894	28538.54435	-323.726	14.67	14.67	29.34	7278	130
5312.698939	29162.04435	-302.726	40.53	40.53	81.06	1616	130
18119.49894	29387.74435	-191.726	12.27	12.27	24.54	8924	130
7977.298939	30771.44435	-66.7263	22.61	22.61	45.22	2381	130
19051.59894	31068.24435	-213.726	14.81	14.81	29.63	7621	130
28653.69894	31716.54435	-191.726	16.91	16.91	33.82	5026	130
31440.19894	31853.94435	331.026	41.17	41.17	82.33	1407	130
19505.99894	32192.14435	-72.7263	31.11	31.11	62.22	1627	130
35684.19894	33860.44435	-314.726	41.75	41.75	83.51	1256	130
18581.99894	34896.54435	-72.7263	23.95	23.95	47.90	2297	130
17554.09894	36783.24435	49.0487	43.97	43.97	87.94	1056	130
21836.49894	36975.44435	-27.7263	28.75	28.75	57.51	2102	130
24123.8958	412.5420584	321.672	13.35	13.35	26.71	8371	138
30238.8958	2803.842058	-216.238	31.60	31.60	63.21	1401	138
23931.7958	5284.542058	-36.2378	15.40	15.40	30.80	1964	138
11873.7958	5377.642058	-92.2378	27.58	27.58	55.15	1256	138
32920.9958	6355.842058	-410.238	35.54	35.54	71.07	1579	138
26681.3958	6824.242058	22.9922	19.15	19.15	38.29	3266	138
13289.2958	7779.042058	-132.238	40.01	40.01	80.02	1191	138
26794.3958	9414.042058	-132.238	17.95	17.95	35.89	1923	138
38868.0958	9518.042058	-219.238	12.46	12.46	24.92	9228	138
22094.0958	10230.94206	-199.238	21.55	21.55	43.10	1992	138
4170.595799	10740.44206	-336.238	8.22	8.22	16.44	19216	138
28352.4958	10889.14206	86.8547	17.17	17.17	34.34	1777	138
22105.5958	12043.44206	-198.238	8.29	8.29	16.58	9267	138
18083.8958	15734.74206	350.165	20.98	20.98	41.97	4058	138
35406.7958	15682.24206	-71.2378	13.05	13.05	26.09	7331	138
28117.5958	15984.84206	-289.238	50.28	50.28	100.56	1030	138
9782.395799	16150.04206	91.7672	10.93	10.93	21.85	5238	138
22183.7958	16096.14206	-229.238	40.51	40.51	81.01	1107	138
17042.7958	16322.84206	-169.238	41.19	41.19	82.38	1259	138
4970.395799	19303.24206	-250.238	47.50	47.50	95.00	1210	138
8944.695799	19654.24206	100.61	25.81	25.81	51.62	1365	138
19258.9958	19913.54206	83.9072	17.00	17.00	34.01	3344	138
32970.6958	20453.24206	-291.238	23.22	23.22	46.44	2046	138
9925.095799	20897.94206	-130.238	22.54	22.54	45.07	3031	138
7463.095799	20931.74206	166.437	28.68	28.68	57.37	1897	138
33521.1958	21951.14206	131.067	15.59	15.59	31.18	5367	138
460.4957988	22035.84206	171.35	25.03	25.03	50.07	1636	138
21818.9958	22164.44206	-224.238	12.81	12.81	25.62	6716	138
3898.695799	22281.84206	-378.238	36.31	36.31	72.63	2830	138
28720.0958	23209.14206	-277.238	17.80	17.80	35.61	4130	138
20964.1958	23840.54206	117.312	36.17	36.17	72.35	1025	138
37125.1958	23990.84206	100.61	18.49	18.49	36.97	3342	138
23372.3958	27198.94206	-270.238	11.02	11.02	22.04	8094	138
9078.895799	27422.44206	247.985	38.03	38.03	76.07	1155	138
21375.9958	29063.74206	-241.238	20.32	20.32	40.65	2390	138
11455.7958	29157.64206	71.1347	28.68	28.68	57.37	1508	138
26645.4958	29946.44206	44.6072	8.78	8.78	17.57	9535	138
34174.6958	32710.54206	-68.2378	33.16	33.16	66.32	1313	138
12866.2958	32911.34206	192.965	37.99	37.99	75.97	1032	138
25138.0958	33728.04206	-388.238	34.52	34.52	69.05	1793	138
28668.1958	36996.74206	-200.238	54.47	54.47	108.94	1153	138
36904.1958	38069.14206	19.0622	33.18	33.18	66.36	1237	138
14079.9958	39193.44206	-315.238	42.46	42.46	84.92	1165	138
38697.89266	989.5397655	-201.749	27.91	27.91	55.81	1210	146
25142.79266	1670.539766	-176.749	16.06	16.06	32.12	5609	146
27867.29266	1970.239766	-375.749	37.35	37.35	74.70	1636	146
18432.99266	3569.839766	82.4131	23.79	23.79	47.57	2217	146
22976.49266	3816.639766	-109.749	13.89	13.89	27.79	3966	146
24658.19266	3794.039766	-162.749	17.12	17.12	34.24	5454	146
17812.99266	5634.439766	-252.749	15.47	15.47	30.94	4995	146
21938.49266	6303.139766	-166.749	36.34	36.34	72.68	1085	146
5749.692659	7571.039766	-148.749	26.40	26.40	52.80	1905	146
36272.29266	7611.839766	-242.749	30.78	30.78	61.56	1377	146
1444.592659	9024.239766	-45.7494	20.32	20.32	40.65	2357	146
25215.69266	9279.639766	-140.749	23.90	23.90	47.81	2008	146
22958.29266	9915.139766	-213.749	20.87	20.87	41.73	2727	146
29979.79266	9893.739766	-127.749	17.29	17.29	34.57	3523	146
34306.79266	10041.93977	-34.7494	28.26	28.26	56.52	2436	146
20515.09266	10726.93977	-27.7494	18.25	18.25	36.50	5010	146
19766.89266	13792.53977	-213.749	10.69	10.69	21.38	7277	146
2673.292659	13935.93977	318.213	28.05	28.05	56.10	2768	146
17005.49266	14117.53977	195.401	16.30	16.30	32.59	3516	146
733.6926587	14498.93977	-388.749	42.15	42.15	84.31	1496	146
17805.99266	14382.13977	168.873	33.37	33.37	66.74	1376	146
4185.492659	14664.93977	343.758	24.68	24.68	49.36	3611	146
14510.79266	15132.73977	-284.749	18.02	18.02	36.03	4182	146
3878.492659	14892.43977	-63.7494	31.75	31.75	63.49	1269	146
22284.99266	15796.73977	-74.7494	25.60	25.60	51.20	1359	146
25131.59266	16873.03977	-383.749	27.27	27.27	54.54	2276	146
33721.29266	16699.13977	-103.749	15.43	15.43	30.85	4412	146
9650.992659	18060.63977	276.948	15.99	15.99	31.98	4832	146
27300.59266	18606.13977	91.2556	25.67	25.67	51.34	1516	146
28153.79266	18699.73977	313.301	39.96	39.96	79.93	1765	146
31664.89266	20250.03977	-314.749	9.96	9.96	19.92	7764	146
15679.99266	20579.03977	-20.7494	29.15	29.15	58.31	1531	146
5075.392659	20545.03977	-188.749	7.77	7.77	15.54	11504	146
22737.99266	20619.93977	-49.7494	23.53	23.53	47.05	2006	146
17233.89266	21793.63977	-48.7494	23.86	23.86	47.71	2424	146
39029.09266	22620.63977	-298.749	16.08	16.08	32.17	4094	146
12414.99266	23912.43977	-75.7494	9.35	9.35	18.70	13033	146
19590.99266	24499.03977	-137.749	43.05	43.05	86.10	1309	146
31965.29266	24377.43977	70.6231	27.34	27.34	54.68	1063	146
26879.89266	27317.13977	-108.749	35.35	35.35	70.70	1104	146
41107.59266	27257.63977	-179.749	32.15	32.15	64.29	1563	146
24465.79266	27571.63977	124.661	18.77	18.77	37.54	2060	146
17262.79266	28657.73977	-30.7494	10.95	10.95	21.90	5916	146
13571.39266	31176.33977	-159.749	27.72	27.72	55.44	1957	146
17600.19266	31200.33977	187.541	38.06	38.06	76.11	1168	146
10342.29266	32800.53977	10.6906	23.71	23.71	47.43	1878	146
18866.79266	32781.93977	-281.749	13.78	13.78	27.55	6434	146
29609.09266	32882.33977	-112.749	38.90	38.90	77.81	1081	146
28080.19266	32965.43977	-215.749	39.16	39.16	78.33	1224	146
8410.992659	36195.13977	-296.749	38.90	38.90	77.81	1095	146
11806.19266	37977.53977	100.098	30.87	30.87	61.75	1227	146
19906.28952	1555.737473	25.8991	10.41	10.41	20.82	5464	154
40594.18952	2337.937473	104.499	28.75	28.75	57.51	2094	154
21444.38952	3925.537473	365.844	13.68	13.68	27.37	6009	154
28374.28952	4927.837473	-170.261	29.06	29.06	58.12	1450	154
24634.98952	5458.237473	39.6541	28.52	28.52	57.04	1150	154
36763.48952	8466.137473	-26.2609	31.67	31.67	63.35	1252	154
5105.489519	9755.737473	196.854	30.73	30.73	61.47	1714	154
14296.78952	11516.93747	66.1816	39.35	39.35	78.70	1139	154
19460.18952	11847.03747	-72.2609	25.55	25.55	51.10	1576	154
12184.48952	13154.43747	159.519	32.26	32.26	64.53	1354	154
9638.389519	13380.23747	286.262	34.08	34.08	68.15	1681	154
10139.28952	13632.13747	-75.2609	28.33	28.33	56.66	2285	154
4951.889519	15421.93747	-272.261	43.19	43.19	86.38	1109	154
12472.58952	15486.53747	-209.261	25.93	25.93	51.86	2596	154
9795.189519	16141.93747	131.027	14.25	14.25	28.50	3745	154
25149.98952	17169.23747	-385.261	18.60	18.60	37.21	5022	154
26638.78952	19425.23747	-147.261	27.48	27.48	54.97	1491	154
13194.88952	19534.03747	-305.261	18.25	18.25	36.50	4729	154
24654.48952	19980.13747	301.982	24.35	24.35	48.70	2232	154
25311.18952	19926.33747	112.359	10.34	10.34	20.68	5411	154
19040.48952	20773.93747	-314.261	23.15	23.15	46.30	2775	154
1646.289519	21134.23747	-123.261	16.44	16.44	32.88	2664	154
24452.58952	21926.43747	-179.261	21.50	21.50	43.00	1693	154
23353.48952	22808.03747	-205.261	20.58	20.58	41.17	3787	154
6708.689519	23035.93747	-201.261	35.54	35.54	71.07	1372	154
13189.58952	23484.03747	7.23164	11.42	11.42	22.84	6753	154
29504.58952	23673.63747	59.3041	26.35	26.35	52.70	1613	154
25670.58952	24688.33747	-313.261	23.08	23.08	46.16	2757	154
30463.18952	26335.43747	-106.261	28.59	28.59	57.18	1308	154
38769.78952	26992.03747	-281.261	21.29	21.29	42.58	2864	154
17135.18952	28340.53747	-374.261	16.25	16.25	32.50	6785	154
37855.88952	28675.73747	-212.261	11.85	11.85	23.69	8649	154
23241.18952	28897.13747	-27.2609	26.49	26.49	52.99	1161	154
2779.289519	29130.83747	76.9891	18.72	18.72	37.44	3203	154
27851.98952	29134.03747	275.454	34.52	34.52	69.05	1256	154
40882.88952	29575.33747	-58.2609	22.84	22.84	45.69	2062	154
12065.08952	29883.23747	-171.261	29.81	29.81	59.63	1907	154
23251.78952	30521.63747	-166.261	27.27	27.27	54.54	2018	154
5807.989519	31626.33747	312.789	37.40	37.40	74.79	1122	154
11360.78952	31815.93747	-340.261	25.01	25.01	50.02	3286	154
10222.88952	33159.53747	-199.261	22.87	22.87	45.73	2441	154
19342.78952	34958.23747	191.942	26.05	26.05	52.09	1658	154
21039.98952	35541.83747	-69.2609	24.89	24.89	49.78	1557	154
1102.289519	37876.53747	-289.261	48.35	48.35	96.70	1036	154
35847.28952	37782.53747	-152.261	34.10	34.10	68.20	1363	154
40834.58952	39214.03747	237.137	36.20	36.20	72.39	1023	154
32472.08952	39710.33747	20.9866	15.57	15.57	31.13	3727	154
20769.18952	40222.33747	268.577	32.90	32.90	65.80	1535	154
16646.08638	2371.93518	-103.772	13.40	13.40	26.80	5058	162
25077.98638	2654.33518	194.378	35.91	35.91	71.83	1049	162
18434.08638	3602.53518	-245.772	19.33	19.33	38.67	4202	162
34786.98638	7904.13518	-248.772	40.51	40.51	81.01	1688	162
17056.18638	8456.43518	50.9326	10.64	10.64	21.29	7102	162
30179.48638	9219.93518	-183.772	10.41	10.41	20.82	6880	162
3393.886378	9882.33518	-51.7724	14.77	14.77	29.53	6454	162
23747.68638	10261.43518	-316.772	26.61	26.61	53.22	1952	162
4145.486378	10712.33518	-205.772	15.02	15.02	30.05	5107	162
40157.08638	11012.43518	-68.7724	35.51	35.51	71.03	1491	162
19681.48638	11301.43518	-164.772	31.16	31.16	62.31	1930	162
4229.986378	12194.83518	-387.772	30.29	30.29	60.57	2690	162
33920.58638	12740.63518	238.59	37.00	37.00	73.99	1293	162
13472.18638	13410.93518	-375.772	10.88	10.88	21.76	16679	162
11305.58638	13453.13518	-178.772	20.18	20.18	40.36	3227	162
26791.68638	13495.73518	-251.772	17.03	17.03	34.05	4798	162
24747.08638	14055.03518	-103.772	17.80	17.80	35.61	3411	162
6032.586378	14327.63518	50.9326	19.17	19.17	38.34	3149	162
31356.38638	14210.63518	-236.772	17.43	17.43	34.85	3443	162
15897.68638	14574.33518	100.058	9.26	9.26	18.51	13326	162
12547.58638	15294.13518	-197.772	12.39	12.39	24.77	4519	162
33454.38638	15321.23518	43.0726	27.91	27.91	55.81	1200	162
16922.58638	16277.73518	243.503	10.48	10.48	20.96	11522	162
11567.88638	17135.83518	323.085	40.22	40.22	80.45	1304	162
37278.48638	17356.53518	269.048	27.88	27.88	55.77	1407	162
12979.68638	18270.13518	-109.772	10.60	10.60	21.20	6794	162
4204.586378	18331.33518	76.4776	24.37	24.37	48.75	2256	162
9807.286378	18249.43518	-148.772	15.75	15.75	31.51	3147	162
38099.68638	19140.23518	57.8101	25.76	25.76	51.53	1740	162
8060.286378	19293.43518	-173.772	16.39	16.39	32.78	4707	162
12005.98638	19207.13518	35.2126	35.84	35.84	71.69	1744	162
13148.08638	20158.03518	-408.772	26.82	26.82	53.65	2289	162
11310.48638	21176.53518	159.008	18.68	18.68	37.35	1802	162
27176.48638	21073.73518	-370.772	18.25	18.25	36.50	5969	162
7234.686378	21891.23518	141.323	12.88	12.88	25.76	6074	162
14313.18638	23552.83518	-96.7724	33.98	33.98	67.97	1488	162
23466.88638	24553.73518	-7.03487	25.83	25.83	51.67	1187	162
27338.08638	24637.63518	131.498	19.29	19.29	38.57	2534	162
1114.286378	25305.03518	-226.772	20.32	20.32	40.65	3525	162
26432.98638	26809.03518	215.01	31.98	31.98	63.96	1799	162
6978.986378	27260.23518	-32.7724	41.12	41.12	82.24	1227	162
17214.78638	27439.73518	-68.7724	21.22	21.22	42.44	2691	162
27271.58638	28073.73518	325.05	21.62	21.62	43.24	2544	162
37844.78638	28655.63518	-160.772	16.53	16.53	33.06	3254	162
33787.28638	29514.53518	-212.772	11.49	11.49	22.98	5792	162
27638.68638	30202.33518	17.5276	19.00	19.00	38.01	3870	162
27016.08638	32762.73518	13.5976	27.88	27.88	55.77	1697	162
19616.58638	36115.53518	-239.772	34.88	34.88	69.76	1414	162
36748.98638	40465.33518	28.3351	15.90	15.90	31.79	3187	162
24019.08324	455.8328869	92.6686	8.20	8.20	16.39	7889	170
30627.78324	1030.432887	-366.284	27.51	27.51	55.01	3281	170
31277.98324	2165.432887	43.5436	25.39	25.39	50.77	2258	170
19733.28324	3798.932887	82.8436	9.96	9.96	19.92	7164	170
21953.18324	4020.032887	-250.284	32.73	32.73	65.47	1555	170
32508.48324	5449.732887	-9.51137	10.69	10.69	21.38	5860	170
33356.48324	5811.432887	-307.284	16.08	16.08	32.17	5436	170
11684.88324	6942.832887	-68.2839	18.70	18.70	37.40	3039	170
17089.98324	7589.532887	-79.2839	16.86	16.86	33.72	2188	170
19321.98324	8062.632887	-30.2839	36.64	36.64	73.29	1033	170
28178.48324	9239.332887	-409.284	11.02	11.02	22.04	14927	170
30221.48324	9298.632887	-9.51137	23.79	23.79	47.57	1295	170
20557.28324	9409.032887	-66.2839	32.33	32.33	64.67	1039	170
33462.68324	10038.83289	-300.284	22.09	22.09	44.18	3546	170
26998.28324	10841.23289	74.9836	16.44	16.44	32.88	2460	170
14342.38324	11538.63289	-267.284	38.62	38.62	77.24	1476	170
6254.683238	11672.73289	-156.284	14.67	14.67	29.34	5963	170
14359.58324	12081.73289	69.0886	32.08	32.08	64.15	2356	170
19818.38324	12464.43289	-37.2839	16.98	16.98	33.96	3154	170
40815.48324	12288.13289	-146.284	32.85	32.85	65.70	1231	170
35163.78324	13150.53289	-239.284	19.52	19.52	39.05	2622	170
16905.68324	14232.73289	-53.2839	7.75	7.75	15.50	18361	170
12584.18324	15034.83289	-312.284	7.70	7.70	15.40	11594	170
14053.18324	15434.73289	318.644	16.70	16.70	33.39	4668	170
9814.583238	16111.33289	96.5986	9.51	9.51	19.03	11504	170
6085.083238	16359.53289	-282.284	12.60	12.60	25.20	6699	170
2448.683238	16842.63289	338.294	44.37	44.37	88.74	1140	170
11481.98324	17669.93289	204.674	14.51	14.51	29.01	4417	170
12065.68324	18147.43289	79.8961	27.95	27.95	55.91	1725	170
9976.883238	18736.43289	-221.284	21.15	21.15	42.30	2518	170
16307.68324	18952.33289	-402.284	25.95	25.95	51.90	3486	170
17812.48324	18871.03289	85.7911	17.17	17.17	34.34	2499	170
25683.28324	19358.23289	-325.284	25.50	25.50	51.01	2361	170
26681.48324	19189.13289	-230.284	14.48	14.48	28.97	5259	170
8137.083238	19445.63289	252.816	26.89	26.89	53.79	2032	170
8425.283238	20310.53289	-206.284	15.66	15.66	31.32	3926	170
9167.083238	20556.03289	222.359	31.27	31.27	62.55	1570	170
38749.78324	20531.13289	-138.284	33.96	33.96	67.92	1022	170
17196.88324	20782.93289	202.709	11.14	11.14	22.28	9614	170
25823.48324	20799.43289	109.371	5.86	5.86	11.73	10738	170
22188.08324	20857.43289	107.406	10.29	10.29	20.58	4790	170
41185.98324	21046.03289	-137.284	34.59	34.59	69.19	1011	170
544.8832384	21991.13289	-50.2839	23.31	23.31	46.63	2453	170
8575.483238	22040.43289	-198.284	32.52	32.52	65.05	1503	170
4183.483238	22748.33289	-357.284	33.68	33.68	67.35	2324	170
5248.483238	22791.23289	65.1586	20.89	20.89	41.78	3115	170
29085.58324	24262.93289	96.5986	5.06	5.06	10.13	20490	170
2551.383238	24911.73289	-158.284	43.61	43.61	87.23	1168	170
40915.98324	25779.23289	-84.2839	11.89	11.89	23.79	5685	170
23140.08324	25915.93289	-109.284	6.33	6.33	12.67	8988	170
19223.68324	26211.93289	-165.284	15.21	15.21	30.43	5931	170
14038.88324	28167.93289	-221.284	53.69	53.69	107.39	1145	170
17150.78324	28479.73289	-124.284	16.23	16.23	32.45	4231	170
36581.78324	29837.03289	-374.284	17.85	17.85	35.70	3108	170
15491.98324	30908.13289	297.029	19.92	19.92	39.85	4582	170
34589.58324	30838.13289	246.921	33.30	33.30	66.60	1397	170
25305.38324	31832.03289	-159.284	40.39	40.39	80.78	1274	170
19661.18324	32381.43289	-263.284	30.19	30.19	60.38	1937	170
29615.88324	32484.53289	-99.2839	23.08	23.08	46.16	2517	170
33678.48324	33086.43289	-183.284	14.11	14.11	28.21	5151	170
18778.38324	33960.03289	-73.2839	6.50	6.50	13.00	18662	170
23096.18324	34586.73289	-44.2839	19.69	19.69	39.38	2829	170
16925.2801	633.430594	-403.795	29.93	29.93	59.86	2891	178
26599.1801	1228.630594	-40.7954	31.60	31.60	63.21	1275	178
14196.1801	2452.230594	29.2771	31.60	31.60	63.21	1308	178
23875.5801	2562.530594	257.217	32.69	32.69	65.37	1177	178
16081.1801	2971.330594	-47.7954	20.68	20.68	41.35	2225	178
19721.8801	3799.930594	64.6471	11.19	11.19	22.37	5915	178
25013.5801	4043.330594	207.11	27.74	27.74	55.48	1461	178
19533.3801	4964.130594	-276.795	21.22	21.22	42.44	2798	178
22113.5801	6062.030594	-34.7954	13.75	13.75	27.51	2585	178
2048.080098	6404.230594	175.67	41.80	41.80	83.60	1173	178
37759.7801	8172.230594	23.3821	20.56	20.56	41.12	2567	178
20415.3801	8450.430594	103.947	25.58	25.58	51.15	1485	178
36716.3801	8600.930594	98.0521	30.87	30.87	61.75	1216	178
26776.0801	9436.730594	-126.795	17.73	17.73	35.47	1697	178
20353.8801	10665.93059	-404.795	18.58	18.58	37.16	5539	178
26941.6801	10877.93059	194.337	25.10	25.10	50.21	1645	178
14301.3801	12047.63059	200.232	29.77	29.77	59.53	2012	178
37530.4801	12050.73059	358.415	21.81	21.81	43.61	3459	178
29230.1801	12360.13059	263.112	25.27	25.27	50.54	1534	178
8016.680098	14387.73059	-68.7954	35.77	35.77	71.54	1071	178
20595.1801	14902.03059	-154.795	32.71	32.71	65.42	1203	178
18846.9801	16619.13059	307.325	13.09	13.09	26.19	7786	178
16761.0801	16768.83059	-208.795	25.79	25.79	51.57	1673	178
25146.8801	17240.23059	-280.795	18.84	18.84	37.68	4105	178
15674.8801	18348.53059	82.3321	13.54	13.54	27.08	4429	178
11930.3801	18273.93059	-179.795	38.72	38.72	77.43	1225	178
18548.9801	19195.13059	230.69	12.60	12.60	25.20	5790	178
19364.8801	19410.33059	-207.795	13.49	13.49	26.99	5348	178
20739.2801	19415.73059	-128.795	35.40	35.40	70.79	1142	178
16839.6801	21432.33059	-128.795	22.75	22.75	45.50	2129	178
18139.9801	21858.83059	115.737	19.45	19.45	38.90	1836	178
18355.0801	22677.63059	149.142	24.42	24.42	48.84	1860	178
26824.4801	22874.03059	153.072	23.60	23.60	47.19	1261	178
21601.7801	23751.93059	243.462	21.22	21.22	42.44	1959	178
2457.480098	24865.53059	198.267	26.49	26.49	52.99	2158	178
40902.4801	25694.93059	-30.7954	23.27	23.27	46.53	1849	178
19205.3801	26242.53059	-220.795	17.29	17.29	34.57	4396	178
28878.5801	27492.33059	-51.7954	7.91	7.91	15.83	7987	178
2534.080098	28278.43059	287.675	40.25	40.25	80.49	1077	178
10725.5801	28459.43059	227.742	20.94	20.94	41.87	3183	178
38057.3801	28910.53059	-413.795	28.90	28.90	57.79	1870	178
18062.8801	29351.83059	-96.7954	6.55	6.55	13.09	17592	178
9113.580098	31924.33059	62.6821	33.94	33.94	67.87	1559	178
27051.6801	32916.83059	-405.795	19.03	19.03	38.06	3011	178
5413.980098	33061.53059	91.1746	25.67	25.67	51.34	1702	178
5592.480098	34639.33059	-39.7954	33.51	33.51	67.02	1922	178
20195.1801	35235.33059	-297.795	26.14	26.14	52.28	4365	178
33423.9801	35264.93059	284.727	37.94	37.94	75.88	1180	178
5277.280098	35677.03059	-149.795	28.47	28.47	56.94	1200	178
18061.6801	36018.33059	-354.795	13.64	13.64	27.27	8181	178
23897.8801	36365.33059	-34.7954	37.09	37.09	74.18	1273	178
30924.2801	36218.33059	-153.795	33.11	33.11	66.22	1171	178
33549.6801	36537.83059	-167.795	18.37	18.37	36.74	2401	178
30190.8801	37066.93059	-158.795	17.43	17.43	34.85	2165	178
28793.17696	2611.628301	78.8731	34.71	34.71	69.43	1133	186
32483.47696	5416.628301	-107.307	22.47	22.47	44.93	1285	186
14177.47696	6295.128301	151.578	9.66	9.66	19.31	10333	186
29197.97696	7948.328301	128.981	11.00	11.00	22.00	5723	186
1656.076958	9223.428301	43.5031	25.06	25.06	50.11	1298	186
7895.276958	11273.4283	-94.3069	23.88	23.88	47.76	2036	186
22905.07696	11687.7283	254.741	20.25	20.25	40.51	2381	186
21427.67696	12152.6283	149.613	18.96	18.96	37.92	3162	186
18289.77696	12427.9283	-69.3069	18.16	18.16	36.31	2263	186
17225.27696	13395.7283	131.928	5.04	5.04	10.08	15001	186
26747.17696	13446.8283	-136.307	15.61	15.61	31.23	3691	186
19698.77696	14435.3283	263.583	15.78	15.78	31.56	2786	186
20868.47696	16096.1283	299.936	27.55	27.55	55.11	2637	186
37749.17696	18328.5283	-394.307	27.58	27.58	55.15	2956	186
537.0769582	18956.8283	119.156	31.51	31.51	63.02	1140	186
31565.37696	19960.3283	-197.307	12.48	12.48	24.96	5573	186
25865.47696	20791.7283	205.616	11.87	11.87	23.74	3036	186
16704.37696	20983.1283	-49.3069	11.30	11.30	22.61	6382	186
34572.57696	21510.1283	-397.307	40.27	40.27	80.54	1787	186
338.1769582	23389.9283	-53.3069	34.19	34.19	68.39	1032	186
4647.276958	24853.2283	67.0831	41.14	41.14	82.28	1135	186
38802.97696	26739.4283	-284.307	38.01	38.01	76.02	1093	186
1929.576958	28985.8283	-217.307	39.40	39.40	78.80	1064	186
15312.17696	30925.1283	91.6456	25.50	25.50	51.01	1280	186
34729.07696	34157.6283	-138.307	21.90	21.90	43.80	1496	186
20108.67696	35136.5283	-218.307	33.39	33.39	66.79	1863	186
14504.47696	36930.4283	364.781	36.38	36.38	72.77	1821	186
24425.07696	39546.4283	170.246	19.31	19.31	38.62	2816	186
25267.57382	3331.126008	253.247	25.67	25.67	51.34	1449	194
25987.77382	5241.626008	-107.818	25.36	25.36	50.73	1178	194
21851.47382	6295.626008	267.002	27.98	27.98	55.95	1156	194
14573.47382	6439.226008	-137.818	34.12	34.12	68.25	1044	194
28601.67382	7549.126008	36.1141	11.99	11.99	23.97	5306	194
10460.37382	8265.026008	298.442	9.63	9.63	19.26	10305	194
29438.07382	8628.026008	185.454	11.61	11.61	23.22	7124	194
1588.473818	9166.226008	-126.818	26.49	26.49	52.99	1791	194
25583.27382	9623.726008	-234.818	35.70	35.70	71.40	1146	194
20247.27382	10314.42601	108.819	33.61	33.61	67.21	1023	194
27133.47382	10951.32601	283.704	31.89	31.89	63.77	1103	194
37361.17382	10800.32601	49.8691	17.24	17.24	34.48	3018	194
6307.273818	11819.32601	-329.818	23.71	23.71	47.43	2225	194
38711.17382	13089.82601	-208.818	22.96	22.96	45.92	2046	194
14834.07382	13486.52601	357.392	14.93	14.93	29.86	6033	194
14136.77382	13764.62601	24.3241	30.57	30.57	61.14	1081	194
39960.97382	13957.82601	-167.818	32.57	32.57	65.14	1226	194
34519.77382	14149.02601	-111.818	16.56	16.56	33.11	3192	194
36866.27382	15411.82601	-314.818	45.31	45.31	90.62	1011	194
22024.67382	17305.32601	59.6941	11.33	11.33	22.66	5139	194
7749.673818	17915.52601	-357.818	47.95	47.95	95.90	1073	194
15699.17382	18290.62601	329.882	15.94	15.94	31.89	4945	194
9970.773818	20863.92601	-339.818	25.81	25.81	51.62	1726	194
35007.97382	23663.02601	-17.9234	7.49	7.49	14.98	11104	194
38138.57382	24357.62601	-215.818	28.87	28.87	57.74	1172	194
12427.47382	24813.62601	-201.818	6.71	6.71	13.42	19916	194
15620.07382	26471.22601	210.999	43.97	43.97	87.94	1093	194
27448.57382	30519.22601	-34.8184	34.29	34.29	68.58	1140	194
37261.47382	31431.12601	-281.818	12.03	12.03	24.07	8319	194
12931.87382	40080.22601	-52.8184	17.85	17.85	35.70	2954	194
33387.07068	7282.923715	-48.3299	20.65	20.65	41.31	2545	202
8771.870678	7510.723715	293.018	37.75	37.75	75.50	1016	202
28535.27068	7536.123715	98.4826	11.40	11.40	22.80	3440	202
10445.77068	8245.723715	349.02	20.82	20.82	41.64	2505	202
21881.47068	8374.223715	-22.3649	9.73	9.73	19.45	6217	202
34495.47068	10042.32372	-48.3299	28.97	28.97	57.93	1208	202
30986.77068	10901.42372	222.278	9.89	9.89	19.78	8966	202
27758.27068	12440.02372	-193.33	26.59	26.59	53.18	1060	202
13993.37068	12583.32372	86.6926	25.72	25.72	51.43	1103	202
19426.77068	13969.22372	-139.33	10.06	10.06	20.11	4913	202
26773.87068	13726.62372	-307.33	14.29	14.29	28.59	5141	202
6176.570678	17007.02372	126.975	43.71	43.71	87.42	1133	202
23316.17068	17286.82372	-19.4174	36.43	36.43	72.86	1183	202
22003.07068	18747.82372	73.9201	23.57	23.57	47.15	1193	202
25737.47068	18870.32372	-346.33	26.73	26.73	53.46	1475	202
17208.57068	19295.32372	-109.33	11.78	11.78	23.55	7382	202
552.970678	19657.72372	-376.33	27.13	27.13	54.26	2085	202
4529.270678	20484.72372	227.19	17.76	17.76	35.51	2793	202
482.670678	20858.82372	-406.33	36.88	36.88	73.76	1685	202
33077.57068	21103.32372	-54.3299	18.44	18.44	36.88	2381	202
17166.67068	22590.62372	332.318	33.46	33.46	66.93	1505	202
5162.570678	22856.82372	175.118	17.31	17.31	34.62	3306	202
18864.87068	23156.82372	-126.33	30.24	30.24	60.48	1256	202
23359.47068	23170.12372	-412.33	46.70	46.70	93.40	1281	202
333.770678	26322.52372	-131.33	32.12	32.12	64.24	1439	202
37718.67068	26651.82372	197.715	15.00	15.00	30.00	3703	202
13329.47068	26826.42372	-147.33	15.75	15.75	31.51	3509	202
34211.07068	32680.02372	-131.33	20.84	20.84	41.68	2019	202
28387.47068	34894.12372	-48.3299	29.77	29.77	59.53	1662	202
6847.770678	39863.62372	-252.33	34.57	34.57	69.14	1718	202
20422.96754	1793.721423	-170.841	20.89	20.89	41.78	2933	210
31294.86754	2157.521423	264.014	25.55	25.55	51.10	1437	210
29047.76754	3061.721423	331.806	34.22	34.22	68.44	1310	210
37433.66754	6948.721423	-109.841	31.51	31.51	63.02	2101	210
16436.76754	7060.921423	-93.8414	20.28	20.28	40.55	2849	210
1890.167538	9201.221423	-1.26141	31.11	31.11	62.22	1500	210
15360.76754	9382.821423	-346.841	42.96	42.96	85.91	1098	210
33088.06754	10259.02142	295.454	30.33	30.33	60.66	1350	210
35170.66754	10629.22142	-15.0164	19.73	19.73	39.47	2042	210
2340.367538	11193.92142	-25.8414	25.79	25.79	51.57	1766	210
8596.867538	11745.52142	360.299	15.24	15.24	30.47	3240	210
5739.867538	11807.62142	-48.8414	25.91	25.91	51.81	1358	210
14809.26754	13361.82142	287.594	18.53	18.53	37.07	3525	210
24665.86754	14062.82142	-227.841	14.29	14.29	28.59	4826	210
1640.467538	14703.32142	-107.841	16.37	16.37	32.73	3918	210
5635.867538	14992.72142	-122.841	24.77	24.77	49.55	2189	210
1674.267538	16377.82142	-329.841	47.05	47.05	94.11	1006	210
7954.967538	18457.62142	83.2336	31.04	31.04	62.08	1145	210
19420.66754	19692.12142	-148.841	36.69	36.69	73.38	1160	210
26500.56754	20924.82142	-116.841	19.22	19.22	38.43	2373	210
2140.067538	21310.02142	286.611	34.12	34.12	68.25	1387	210
4414.767538	21424.72142	-331.841	25.62	25.62	51.24	1692	210
17611.36754	21748.12142	-23.8589	29.98	29.98	59.96	1068	210
15355.16754	23067.72142	115.656	31.11	31.11	62.22	1119	210
39978.36754	23061.42142	-143.841	12.58	12.58	25.15	5498	210
10647.26754	23915.82142	348.509	13.16	13.16	26.33	6504	210
16640.26754	24142.22142	268.926	27.93	27.93	55.86	1870	210
3396.767538	24638.42142	-322.841	35.58	35.58	71.17	1231	210
12383.06754	24770.52142	-95.8414	12.91	12.91	25.81	2727	210
2632.767538	24672.92142	98.9536	38.27	38.27	76.54	1408	210
31040.36754	24905.32142	91.0936	18.77	18.77	37.54	1775	210
27316.66754	25967.22142	246.329	19.64	19.64	39.28	3472	210
16959.56754	26404.82142	7.58109	28.42	28.42	56.85	1151	210
19747.16754	26691.62142	-82.8414	17.05	17.05	34.10	2359	210
40837.26754	26850.32142	-182.841	18.18	18.18	36.36	2536	210
38607.36754	27001.02142	270.891	21.45	21.45	42.91	3322	210
8321.267538	27160.42142	-39.8414	18.30	18.30	36.60	1965	210
40029.26754	28618.32142	-231.841	35.04	35.04	70.08	1041	210
4508.167538	28625.22142	-339.841	16.41	16.41	32.83	4800	210
25044.96754	33880.72142	-392.841	40.53	40.53	81.06	1155	210
34767.76754	34286.52142	81.2686	22.37	22.37	44.74	1420	210
26203.46754	37922.52142	249.276	36.55	36.55	73.10	1098	210
17496.4644	3851.71913	-357.353	22.44	22.44	44.89	2140	218
4043.464398	4403.81913	-15.5279	15.19	15.19	30.38	2952	218
13664.4644	6464.61913	167.217	16.32	16.32	32.64	3146	218
11633.1644	7922.31913	105.32	17.33	17.33	34.67	2630	218
29459.8644	8659.81913	131.847	9.00	9.00	17.99	6879	218
26404.2644	10432.61913	-35.3529	24.92	24.92	49.83	1582	218
838.5643978	11481.31913	350.945	27.29	27.29	54.59	1713	218
38774.1644	13107.21913	-205.353	36.15	36.15	72.30	1262	218
26748.4644	13727.81913	-253.353	25.22	25.22	50.44	1696	218
31388.7644	14097.71913	-1.77292	12.36	12.36	24.73	4741	218
6748.564398	15481.81913	-97.3529	16.32	16.32	32.64	3988	218
24848.2644	16016.71913	-52.3529	26.26	26.26	52.52	1583	218
17207.2644	16412.21913	214.377	21.24	21.24	42.48	2779	218
33323.1644	17243.31913	-358.353	38.90	38.90	77.81	1116	218
19857.9644	16980.91913	-170.353	21.45	21.45	42.91	2280	218
11592.8644	17644.61913	221.255	24.61	24.61	49.22	1481	218
37113.8644	17874.31913	61.1071	12.88	12.88	25.76	3867	218
37730.8644	18263.21913	-93.3529	17.17	17.17	34.34	2660	218
39036.5644	18410.41913	57.1771	26.52	26.52	53.03	1622	218
7889.764398	18456.11913	162.305	23.95	23.95	47.90	1703	218
29660.7644	18602.81913	-201.353	15.80	15.80	31.60	2929	218
13528.8644	20615.41913	-136.353	14.88	14.88	29.77	3785	218
2717.664398	20672.81913	-94.3529	29.32	29.32	58.64	1267	218
33049.5644	21089.21913	-69.3529	18.06	18.06	36.13	2200	218
30624.8644	22619.41913	346.032	26.00	26.00	52.00	2544	218
10173.2644	23648.11913	68.9671	19.38	19.38	38.76	2281	218
17626.9644	23600.71913	38.5096	29.37	29.37	58.73	1413	218
35022.5644	23705.31913	179.007	16.44	16.44	32.88	3290	218
33526.5644	24371.61913	214.377	34.22	34.22	68.44	1211	218
14118.1644	26271.51913	-126.353	31.42	31.42	62.83	1213	218
30779.1644	27909.51913	-374.353	30.76	30.76	61.51	1358	218
35153.0644	29349.51913	-88.3529	22.35	22.35	44.70	1399	218
18812.0644	30131.31913	-188.353	17.66	17.66	35.33	4235	218
33385.5644	30056.71913	-244.353	23.90	23.90	47.81	2525	218
24405.9644	30714.81913	284.135	26.21	26.21	52.42	1909	218
27118.2644	32804.71913	13.9471	15.43	15.43	30.85	3071	218
40996.5644	36639.01913	-394.353	38.27	38.27	76.54	1385	218
271.2643978	38528.61913	-129.353	17.12	17.12	34.24	3752	218
12606.8644	40466.31913	278.24	20.79	20.79	41.59	1867	218
29094.06126	1909.916837	-220.864	19.92	19.92	39.85	2751	226
18216.76126	3038.916837	-80.8644	33.35	33.35	66.69	1053	226
27557.36126	3305.316837	-44.8644	23.48	23.48	46.96	2098	226
3910.361258	4201.316837	22.2781	21.17	21.17	42.34	1259	226
22134.96126	5271.616837	-126.864	25.22	25.22	50.44	1041	226
11305.76126	5598.616837	247.271	14.27	14.27	28.54	4577	226
18695.96126	6242.516837	-170.864	30.24	30.24	60.48	1136	226
29431.86126	6571.816837	106.773	9.21	9.21	18.42	5480	226
10969.86126	7270.216837	200.111	35.23	35.23	70.46	1097	226
14825.26126	7508.916837	-235.864	9.58	9.58	19.17	8859	226
38283.36126	7491.816837	317.028	37.68	37.68	75.36	1312	226
19395.16126	8039.016837	-192.864	27.93	27.93	55.86	1416	226
39725.26126	8333.916837	-255.864	32.76	32.76	65.52	1152	226
29408.46126	8665.216837	299.343	19.78	19.78	39.56	2136	226
32437.66126	8916.616837	-141.864	23.39	23.39	46.77	1727	226
5862.961258	9861.216837	305.238	18.86	18.86	37.73	3236	226
26341.06126	10497.41684	-263.864	14.88	14.88	29.77	3953	226
29840.66126	11887.31684	257.096	10.39	10.39	20.77	7234	226
4175.961258	12179.71684	-122.864	24.02	24.02	48.04	1996	226
10320.96126	12335.51684	-118.864	17.57	17.57	35.14	2806	226
14092.06126	12627.11684	15.4006	27.55	27.55	55.11	1357	226
26835.56126	13335.21684	-295.864	17.57	17.57	35.14	4135	226
31421.26126	14068.31684	27.1906	12.34	12.34	24.68	3746	226
23864.66126	14330.71684	-242.864	19.36	19.36	38.72	2025	226
19748.26126	15869.61684	152.951	15.19	15.19	30.38	3135	226
24868.66126	16000.11684	-120.864	22.16	22.16	44.32	1758	226
9667.361258	16676.51684	154.916	14.65	14.65	29.30	2160	226
17777.66126	16721.41684	35.0506	24.87	24.87	49.74	1010	226
13578.16126	16837.01684	-69.8644	10.64	10.64	21.29	5248	226
25081.06126	17296.81684	-396.864	14.48	14.48	28.97	5939	226
13891.96126	18725.11684	-12.1094	13.26	13.26	26.52	4552	226
12398.26126	19606.81684	23.2606	6.08	6.08	12.15	12577	226
4014.761258	20051.41684	320.958	18.42	18.42	36.83	2565	226
1328.061258	20436.81684	-102.864	32.50	32.50	65.00	1067	226
19146.96126	20441.51684	-173.864	25.67	25.67	51.34	1209	226
17212.46126	20873.61684	-21.9344	19.45	19.45	38.90	2291	226
25762.46126	21974.41684	40.9456	13.00	13.00	26.00	2509	226
29123.86126	24273.71684	90.0706	8.29	8.29	16.58	5424	226
12380.16126	24763.71684	-195.864	6.03	6.03	12.06	14288	226
30023.26126	25575.81684	-194.864	25.27	25.27	50.54	2053	226
36639.36126	26960.01684	-139.864	16.51	16.51	33.02	3246	226
29492.86126	27227.31684	326.853	15.38	15.38	30.76	5926	226
20973.06126	27939.11684	104.808	18.06	18.06	36.13	2299	226
39834.36126	28313.31684	-215.864	22.21	22.21	44.42	2900	226
35133.26126	29457.91684	-86.8644	18.09	18.09	36.17	2302	226
7246.861258	30642.61684	347.486	26.14	26.14	52.28	1763	226
36024.86126	31128.31684	-344.864	31.06	31.06	62.12	1481	226
21593.46126	32268.91684	-162.864	22.30	22.30	44.60	1694	226
15970.76126	32729.11684	-15.0569	14.08	14.08	28.17	1969	226
34697.56126	34305.81684	270.851	30.85	30.85	61.70	1390	226
21727.56126	36012.51684	-274.864	32.15	32.15	64.29	1146	226
21836.36126	38455.91684	-92.8644	31.32	31.32	62.64	1496	226
17227.26126	40256.31684	117.581	14.98	14.98	29.96	4393	226
14992.05812	3478.814544	-109.376	20.91	20.91	41.82	3048	234
19757.35812	3841.714544	72.8566	14.27	14.27	28.54	3287	234
11458.35812	4369.614544	354.834	40.11	40.11	80.21	1100	234
14274.35812	5207.314544	-165.376	7.98	7.98	15.97	9561	234
36214.95812	7424.914544	-209.376	29.60	29.60	59.20	1530	234
14847.45812	7496.914544	-233.376	22.51	22.51	45.03	1944	234
21254.15812	9928.114544	70.8916	13.35	13.35	26.71	4598	234
33170.95812	10089.41454	-127.376	23.34	23.34	46.68	1426	234
26342.45812	10484.71454	-131.376	8.71	8.71	17.43	9185	234
8842.058118	10789.11454	-14.5859	22.91	22.91	45.83	1390	234
12746.45812	12959.91454	-361.376	21.15	21.15	42.30	2900	234
17236.45812	13399.81454	155.387	6.81	6.81	13.61	8145	234
20695.05812	14212.21454	-28.3759	17.31	17.31	34.62	3027	234
31682.95812	16131.01454	233.987	19.29	19.29	38.57	2219	234
6651.658118	17789.71454	100.367	18.96	18.96	37.92	1997	234
29767.05812	18448.61454	-352.376	34.55	34.55	69.10	1318	234
20540.35812	20388.41454	-203.376	5.72	5.72	11.45	15695	234
34633.65812	20394.31454	129.842	26.16	26.16	52.33	1746	234
28582.65812	21094.31454	-259.376	28.00	28.00	56.00	1195	234
14121.05812	24092.41454	292.937	39.40	39.40	78.80	1028	234
22740.45812	24427.71454	133.772	28.61	28.61	57.23	1120	234
8353.358118	27013.71454	-36.3759	23.39	23.39	46.77	1696	234
21033.85812	27950.01454	244.794	26.12	26.12	52.23	1521	234
27326.15812	28089.01454	10.9591	22.87	22.87	45.73	1720	234
4505.058118	28659.21454	-152.376	11.07	11.07	22.14	5865	234
23840.55812	29383.61454	139.667	24.04	24.04	48.09	1509	234
36677.15812	29468.11454	256.584	32.19	32.19	64.39	1559	234
26633.85812	29883.81454	113.139	7.80	7.80	15.59	9138	234
17563.75812	31216.91454	216.302	10.48	10.48	20.96	5796	234
8080.958118	33809.51454	81.6991	31.04	31.04	62.08	1287	234
15925.95812	35895.41454	-274.376	32.90	32.90	65.80	1172	234
34514.55812	38352.11454	40.4341	37.19	37.19	74.37	1263	234
3367.758118	38929.41454	-326.376	42.20	42.20	84.40	1005	234
25450.15812	39139.91454	-85.3759	33.46	33.46	66.93	1057	234
30734.15498	955.1122511	-312.887	33.96	33.96	67.92	1994	242
30240.45498	2788.012251	-115.887	23.83	23.83	47.67	1235	242
19745.35498	3827.012251	125.4	12.10	12.10	24.21	4897	242
19804.15498	8770.212251	237.405	22.70	22.70	45.40	1668	242
28079.85498	9191.912251	-227.887	35.28	35.28	70.56	1081	242
13963.85498	9155.312251	-133.887	23.06	23.06	46.11	1204	242
5702.654977	9860.812251	111.645	17.45	17.45	34.90	1724	242
22084.15498	11380.61225	83.1526	38.95	38.95	77.90	1179	242
22969.95498	11715.41225	155.858	15.28	15.28	30.57	3105	242
21350.35498	12115.81225	80.2051	14.70	14.70	29.39	2759	242
3826.854977	12914.61225	-234.887	38.36	38.36	76.73	1071	242
18544.65498	15154.71225	67.4326	16.86	16.86	33.72	3039	242
12187.75498	15580.41225	261.968	27.65	27.65	55.30	2344	242
17737.85498	18030.31225	90.0301	27.37	27.37	54.73	1263	242
8919.954977	18962.01225	105.75	14.46	14.46	28.92	2796	242
1734.854977	19924.91225	123.435	26.33	26.33	52.66	1680	242
31657.05498	20152.31225	-140.887	17.17	17.17	34.34	3037	242
37978.65498	20146.11225	-113.887	13.24	13.24	26.47	2441	242
17298.55498	20809.61225	-32.8874	26.31	26.31	52.61	1268	242
4989.854977	23119.61225	-234.887	21.88	21.88	43.76	2587	242
17853.75498	23891.31225	134.243	28.33	28.33	56.66	1735	242
12447.05498	24658.51225	-67.8874	24.94	24.94	49.88	1878	242
7626.154977	25233.91225	-18.0449	10.50	10.50	21.01	5308	242
27274.05498	28120.61225	122.453	21.45	21.45	42.91	1407	242
33758.55498	29416.31225	-316.887	26.73	26.73	53.46	1751	242
17560.45498	31200.21225	143.085	16.74	16.74	33.49	2299	242
40681.95498	34791.81225	152.91	25.88	25.88	51.76	1581	242
34242.85498	38644.61225	-25.9049	40.98	40.98	81.95	1153	242
27474.65498	39637.91225	-390.887	40.13	40.13	80.26	1871	242
5146.151837	3259.509958	245.736	24.73	24.73	49.45	1577	250
15001.05184	3456.609958	-149.399	19.36	19.36	38.72	2313	250
35877.55184	5888.309958	-53.3989	34.10	34.10	68.20	1082	250
16478.65184	7070.909958	-97.3989	33.39	33.39	66.79	1841	250
12348.45184	8579.109958	-37.3989	17.73	17.73	35.47	4197	250
36813.65184	8577.009958	100.326	28.47	28.47	56.94	1074	250
30063.95184	10002.80996	132.749	17.90	17.90	35.80	2199	250
3315.751837	11190.10996	-400.399	38.43	38.43	76.87	1214	250
6998.751837	14239.20996	-21.5039	34.64	34.64	69.28	1326	250
10759.95184	15191.80996	275.211	19.97	19.97	39.94	2601	250
12936.65184	19242.10996	-71.3989	10.81	10.81	21.62	4510	250
37172.45184	19158.10996	-181.399	28.10	28.10	56.19	1783	250
654.2518374	19415.30996	-160.399	32.50	32.50	65.00	1117	250
5155.751837	19770.70996	148.469	25.25	25.25	50.49	1672	250
34636.65184	21512.20996	-344.399	35.28	35.28	70.56	1070	250
10131.85184	22085.90996	-153.399	29.30	29.30	58.59	1001	250
24456.75184	22368.40996	-270.399	32.10	32.10	64.20	1058	250
26473.05184	22632.70996	-78.3989	24.94	24.94	49.88	1307	250
5773.451837	23415.70996	46.2886	14.74	14.74	29.48	2586	250
19400.35184	23537.30996	322.371	20.04	20.04	40.08	4619	250
14047.65184	24106.40996	92.466	18.72	18.72	37.44	2337	250
29494.35184	27205.20996	112.116	14.25	14.25	28.50	3417	250
19096.05184	31175.10996	-383.399	15.97	15.97	31.93	7093	250
22870.15184	31867.00996	-78.3989	16.39	16.39	32.78	3587	250
33709.65184	33178.80996	-94.3989	17.36	17.36	34.71	2747	250
19707.35184	37349.60996	-115.399	16.37	16.37	32.73	3166	250
16814.85184	37545.20996	-147.399	44.44	44.44	88.88	1160	250
29445.15184	38341.40996	-92.3989	32.78	32.78	65.56	1075	250
20656.45184	40270.20996	364.619	18.60	18.60	37.21	4134	250
29114.3487	1875.207665	-303.91	22.35	22.35	44.70	3610	258
3656.248697	2397.807665	-228.91	21.24	21.24	42.48	2697	258
21826.1487	6270.107665	54.6195	19.08	19.08	38.15	2354	258
17065.5487	8417.607665	-40.9105	24.19	24.19	48.37	1307	258
12378.7487	9964.007665	160.73	14.55	14.55	29.11	3586	258
10372.0487	12267.60767	-124.91	16.23	16.23	32.45	3260	258
9193.048697	12811.70767	-286.91	19.50	19.50	39.00	2044	258
17901.3487	14413.90767	247.19	28.10	28.10	56.19	1090	258
12577.2487	15113.20767	-354.91	13.66	13.66	27.32	3747	258
14519.5487	15210.30767	-145.91	11.92	11.92	23.83	7317	258
19588.2487	15498.40767	251.12	21.52	21.52	43.05	1687	258
14351.8487	16957.00767	-31.9105	29.44	29.44	58.88	1127	258
22031.9487	17333.50767	17.2845	13.97	13.97	27.93	2892	258
1764.548697	19785.70767	122.412	27.77	27.77	55.53	1722	258
27190.3487	21041.00767	-145.91	10.57	10.57	21.15	5666	258
18992.1487	21255.10767	93.9195	22.25	22.25	44.51	1352	258
34601.2487	21346.20767	120.447	16.16	16.16	32.31	2090	258
36252.5487	21362.20767	-158.91	45.29	45.29	90.57	1406	258
17131.8487	22679.10767	242.277	17.00	17.00	34.01	4054	258
19723.9487	23357.90767	216.732	25.93	25.93	51.86	1289	258
19311.8487	23561.70767	110.622	27.88	27.88	55.77	1075	258
4532.348697	28667.60767	-270.91	17.57	17.57	35.14	3220	258
27656.8487	30202.20767	-235.91	13.19	13.19	26.38	7261	258
22893.6487	31856.90767	-40.9105	11.92	11.92	23.83	4457	258
15928.7487	35907.50767	-252.91	19.95	19.95	39.89	3052	258
14565.3487	38515.60767	33.0045	11.35	11.35	22.70	5326	258
16834.0487	39946.40767	11.3895	39.61	39.61	79.22	1277	258
17431.04556	4399.605372	-255.422	27.88	27.88	55.77	1501	266
17692.54556	4941.105372	-262.422	16.27	16.27	32.55	4184	266
34957.74556	5956.105372	-333.422	29.88	29.88	59.77	1837	266
36219.34556	7349.105372	-329.422	12.03	12.03	24.07	7879	266
29460.94556	8627.905372	360.648	17.10	17.10	34.19	3331	266
10627.34556	8892.605372	-231.422	30.69	30.69	61.37	1680	266
37835.74556	9530.305372	335.103	23.86	23.86	47.71	3659	266
30018.64556	10035.70537	93.408	23.83	23.83	47.67	1842	266
3291.945557	10895.70537	-363.422	43.45	43.45	86.90	1042	266
22982.34556	11682.50537	268.293	15.17	15.17	30.33	4339	266
14263.54556	12214.00537	301.698	33.94	33.94	67.87	1128	266
1432.845557	15430.50537	86.5305	11.40	11.40	22.80	5203	266
11113.14556	17981.20537	-13.6845	15.05	15.05	30.10	2538	266
12499.74556	17931.00537	-68.422	17.97	17.97	35.94	1825	266
17783.34556	18017.90537	23.6505	19.81	19.81	39.61	2030	266
37213.44556	18884.70537	117.971	27.11	27.11	54.21	1070	266
36918.54556	19532.20537	-159.422	31.96	31.96	63.91	1052	266
24614.14556	20309.80537	-306.422	41.14	41.14	82.28	1119	266
15754.24556	20942.10537	-82.422	5.49	5.49	10.97	10988	266
5225.145557	22849.00537	5.96554	12.34	12.34	24.68	3374	266
16581.04556	24198.40537	246.678	17.54	17.54	35.09	2907	266
14079.84556	26181.90537	-415.422	30.54	30.54	61.09	1807	266
39950.34556	27518.00537	-325.422	32.24	32.24	64.48	1321	266
24156.14556	32999.00537	-71.422	25.83	25.83	51.67	1711	266
28360.04556	34746.20537	-233.422	34.12	34.12	68.25	1157	266
30197.04556	37152.60537	-172.422	10.20	10.20	20.39	6217	266
4239.245557	37413.50537	-286.422	34.43	34.43	68.86	1071	266
31790.44556	38848.50537	-205.422	30.50	30.50	60.99	1177	266
16878.04242	601.1030796	-195.933	21.08	21.08	42.15	2961	274
20010.94242	387.8030796	149.882	35.28	35.28	70.56	1068	274
30249.04242	2754.20308	-86.9335	20.51	20.51	41.02	2556	274
29842.84242	5277.60308	-68.9335	23.83	23.83	47.67	1808	274
17809.64242	5468.10308	-180.933	20.14	20.14	40.27	1635	274
12472.04242	6501.20308	-146.933	25.65	25.65	51.29	1580	274
22115.14242	7447.90308	-31.9335	24.75	24.75	49.50	1299	274
29178.04242	7915.00308	96.8265	21.22	21.22	42.44	1509	274
38517.54242	8488.30308	-417.933	62.43	62.43	124.86	1314	274
34247.64242	9355.10308	-81.9335	30.05	30.05	60.10	1154	274
28075.34242	9322.90308	-346.933	14.37	14.37	28.73	6062	274
37812.54242	9549.70308	297.257	20.16	20.16	40.32	2848	274
14266.14242	10545.30308	32.964	26.75	26.75	53.51	1322	274
16088.54242	13150.10308	-335.933	8.71	8.71	17.43	8356	274
13525.54242	16572.20308	-46.9335	14.72	14.72	29.44	4506	274
9958.742417	16844.70308	95.844	12.43	12.43	24.87	4390	274
2098.042417	17948.40308	232.412	33.96	33.96	67.92	1038	274
17602.14242	18034.70308	235.359	12.60	12.60	25.20	2918	274
30110.84242	18172.10308	-156.933	24.23	24.23	48.47	1195	274
16330.94242	18139.70308	287.432	28.26	28.26	56.52	1386	274
16078.14242	21133.90308	-27.951	23.15	23.15	46.30	1292	274
20425.04242	21187.20308	93.879	9.33	9.33	18.65	6735	274
2152.442417	22066.40308	109.599	34.17	34.17	68.34	1107	274
14211.44242	25382.30308	350.312	31.39	31.39	62.78	2733	274
26593.24242	25344.00308	-147.933	17.83	17.83	35.65	2248	274
19679.24242	27387.40308	158.724	31.60	31.60	63.21	1159	274
34167.84242	28537.80308	78.159	27.93	27.93	55.86	1729	274
27870.74242	34533.10308	-50.9335	22.44	22.44	44.89	1649	274
8103.042417	36664.50308	61.4565	26.80	26.80	53.60	1453	274
13980.03928	860.8007867	85.5075	15.14	15.14	30.29	3137	282
29224.33928	2481.800787	90.42	23.29	23.29	46.58	1872	282
1362.439277	3296.200787	-191.445	32.81	32.81	65.61	1672	282
4008.839277	3407.700787	-23.55	38.25	38.25	76.49	1014	282
27698.23928	4217.200787	297.728	37.54	37.54	75.08	1193	282
13679.63928	4703.000787	-255.445	10.29	10.29	20.58	6546	282
20775.83928	6639.200787	83.5425	13.26	13.26	26.52	4261	282
29392.73928	8605.300787	219.128	9.44	9.44	18.89	9168	282
20120.63928	8816.400787	-83.445	19.03	19.03	38.06	2742	282
28071.63928	9280.400787	-113.445	19.26	19.26	38.53	2616	282
30055.03928	10389.60079	-227.445	15.75	15.75	31.51	4175	282
23437.33928	10809.70079	-250.445	14.98	14.98	29.96	4833	282
7938.639277	11291.30079	-98.445	16.46	16.46	32.92	2461	282
23691.53928	11926.50079	-62.445	4.52	4.52	9.04	19009	282
18246.13928	12431.00079	-30.445	9.75	9.75	19.50	7800	282
16206.93928	12778.90079	-223.445	12.18	12.18	24.35	4754	282
17238.73928	13377.30079	104.175	4.69	4.69	9.37	14097	282
36676.93928	13433.20079	-169.445	35.61	35.61	71.22	1436	282
12312.03928	14012.80079	-251.445	31.46	31.46	62.93	1185	282
6024.639277	14267.40079	231.9	18.84	18.84	37.68	3612	282
23767.13928	14216.20079	-84.445	20.56	20.56	41.12	2177	282
10496.93928	14999.70079	114	20.37	20.37	40.74	2335	282
4606.139277	16931.80079	-199.445	12.36	12.36	24.73	2895	282
25263.43928	18036.50079	-149.445	18.86	18.86	37.73	2227	282
22339.43928	19043.60079	-181.445	20.72	20.72	41.45	1386	282
3390.339277	20334.80079	-141.445	39.78	39.78	79.55	1376	282
20526.73928	20339.10079	-175.445	9.04	9.04	18.09	4371	282
9340.639277	20553.70079	298.71	11.26	11.26	22.51	7865	282
12837.43928	20650.50079	-76.445	18.39	18.39	36.79	1409	282
32958.13928	20720.40079	-322.445	28.10	28.10	56.19	1515	282
17178.23928	21865.60079	4.94253	15.92	15.92	31.84	2843	282
37949.43928	21703.80079	135.615	28.10	28.10	56.19	1270	282
20006.43928	22281.30079	47.19	22.23	22.23	44.46	2279	282
10830.73928	22406.60079	-178.445	23.22	23.22	46.44	2096	282
18667.63928	22779.70079	92.385	10.27	10.27	20.54	6302	282
3906.739277	22862.00079	-47.445	18.79	18.79	37.59	2719	282
14745.23928	23433.70079	-135.445	20.94	20.94	41.87	2958	282
41233.53928	23625.50079	304.605	33.13	33.13	66.27	1708	282
17670.73928	23761.20079	-331.445	44.70	44.70	89.40	1115	282
29104.63928	24253.10079	56.0325	6.92	6.92	13.85	8108	282
22014.63928	24899.80079	-26.4975	23.01	23.01	46.02	2217	282
7174.739277	25928.70079	-127.445	22.16	22.16	44.32	2730	282
8337.039277	27078.30079	-37.445	24.96	24.96	49.93	1216	282
26702.33928	28241.20079	-54.445	17.99	17.99	35.98	2699	282
24519.73928	28350.70079	-139.445	32.59	32.59	65.19	1344	282
21237.43928	30567.90079	-39.445	16.34	16.34	32.69	2715	282
22887.73928	31843.70079	-111.445	12.86	12.86	25.72	4798	282
35238.13928	31940.40079	-235.445	42.01	42.01	84.03	1300	282
33692.43928	33044.50079	-109.445	17.29	17.29	34.57	2647	282
9870.739277	34197.30079	-120.445	26.87	26.87	53.74	1001	282
40838.33928	36828.00079	-102.445	31.11	31.11	62.22	1080	282
23896.63928	37740.40079	108.105	9.70	9.70	19.41	6217	282
38349.13928	37921.80079	78.63	29.84	29.84	59.68	1031	282
16942.63614	716.0984938	-57.9565	23.03	23.03	46.06	1721	290
19506.33614	830.1984938	67.311	23.20	23.20	46.39	1398	290
15105.83614	2211.098494	-51.9565	29.53	29.53	59.06	1084	290
17510.13614	3705.198494	-217.956	23.20	23.20	46.39	2363	290
15245.73614	4090.698494	-102.956	18.91	18.91	37.82	1571	290
27847.93614	4184.998494	-21.114	32.38	32.38	64.76	1056	290
17778.03614	4953.298494	-92.9565	14.98	14.98	29.96	2520	290
17838.93614	5550.898494	-288.956	16.39	16.39	32.78	4164	290
14213.23614	6276.398494	148.859	8.60	8.60	17.19	7092	290
20564.23614	6379.598494	-301.956	7.21	7.21	14.41	10278	290
21832.83614	6273.798494	57.486	15.83	15.83	31.65	3393	290
13954.43614	9212.498494	-56.9565	12.79	12.79	25.58	4581	290
18245.43614	12410.59849	272.654	29.37	29.37	58.73	1349	290
13974.33614	12693.99849	182.264	17.19	17.19	34.38	2883	290
16963.33614	14425.39849	-202.956	15.02	15.02	30.05	3403	290
2997.736137	14507.69849	284.444	13.28	13.28	26.56	4856	290
16985.63614	15819.09849	249.074	10.31	10.31	20.63	6003	290
16087.23614	16070.79849	-104.956	12.79	12.79	25.58	5350	290
3265.136137	16898.09849	309.006	30.38	30.38	60.76	1768	290
21507.13614	17346.19849	-68.9565	25.39	25.39	50.77	1571	290
11131.53614	17995.69849	-17.184	17.69	17.69	35.37	2185	290
36958.33614	19597.49849	219.599	26.87	26.87	53.74	1745	290
16060.83614	21164.19849	-29.9565	17.29	17.29	34.57	1526	290
40207.83614	21441.69849	-55.9565	20.84	20.84	41.68	2105	290
37924.93614	21776.89849	237.284	32.33	32.33	64.67	1077	290
21347.93614	23732.09849	-280.956	25.39	25.39	50.77	1407	290
37802.03614	26649.29849	53.556	26.42	26.42	52.85	1385	290
34189.63614	28561.39849	204.861	28.05	28.05	56.10	1811	290
26717.83614	29545.29849	35.871	45.52	45.52	91.04	1031	290
17660.33614	31191.09849	-21.114	24.89	24.89	49.78	1025	290
19014.73614	31065.29849	-186.956	31.06	31.06	62.12	1557	290
19518.53614	32218.69849	306.059	33.16	33.16	66.32	1287	290
37308.93614	33340.99849	-221.956	35.04	35.04	70.08	1339	290
26801.63614	38459.29849	-149.956	18.60	18.60	37.21	2231	290
17784.53614	39606.99849	-372.956	39.05	39.05	78.09	1729	290
28808.033	2477.296201	80.5545	13.24	13.24	26.47	3231	298
26511.333	2872.096201	-224.468	17.07	17.07	34.15	2347	298
14944.733	3413.096201	-224.468	11.75	11.75	23.50	6448	298
31817.733	3753.296201	-81.468	28.21	28.21	56.43	1569	298
17474.333	4411.796201	-253.468	10.72	10.72	21.43	8608	298
17679.633	4895.096201	-199.468	16.81	16.81	33.63	2592	298
32520.433	5424.596201	272.142	27.04	27.04	54.07	1302	298
11253.933	5588.696201	292.775	16.13	16.13	32.26	2598	298
9117.932997	9330.896201	-134.468	21.93	21.93	43.85	2128	298
28080.833	9382.296201	-319.468	26.33	26.33	52.66	1364	298
14296.433	10593.1962	13.7445	24.59	24.59	49.17	1254	298
2358.232997	11150.6962	-282.468	20.25	20.25	40.51	3802	298
15754.033	11520.6962	-379.468	30.45	30.45	60.90	1559	298
15036.633	13925.7962	94.3095	29.30	29.30	58.59	1117	298
16937.833	14475.9962	-252.468	33.25	33.25	66.51	1273	298
19636.433	14467.0962	152.277	10.69	10.69	21.38	3546	298
17056.433	14793.8962	-30.468	12.36	12.36	24.73	4696	298
8125.732997	17186.8962	327.162	15.19	15.19	30.38	5267	298
23024.333	18390.7962	-60.468	20.79	20.79	41.59	2368	298
4244.732997	19294.2962	55.992	29.56	29.56	59.11	1113	298
14362.533	19250.2962	-200.468	13.45	13.45	26.89	4099	298
20545.533	20351.7962	-200.468	9.89	9.89	19.78	5012	298
27235.333	20660.2962	-164.468	19.03	19.03	38.06	1558	298
251.3329967	20689.0962	163.085	32.15	32.15	64.29	1080	298
26590.233	20916.0962	-278.468	35.75	35.75	71.50	1256	298
16098.133	21160.1962	-42.468	21.36	21.36	42.72	1153	298
17306.133	21840.6962	332.075	24.49	24.49	48.98	2041	298
19244.933	22995.7962	83.502	19.43	19.43	38.86	2809	298
10267.433	23557.2962	39.2895	18.11	18.11	36.22	2735	298
29127.033	24275.2962	60.9045	9.66	9.66	19.31	5166	298
22134.933	27633.9962	161.12	15.85	15.85	31.70	3454	298
19231.733	31122.3962	-303.468	28.64	28.64	57.27	1520	298
20083.033	32972.0962	-82.468	32.78	32.78	65.56	1311	298
40553.433	34705.7962	332.075	34.67	34.67	69.33	1561	298
26538.02986	2830.493908	-302.891	19.85	19.85	39.71	3210	306
31861.32986	3864.993908	-420.891	36.69	36.69	73.38	1400	306
17548.32986	4362.393908	-384.891	19.90	19.90	39.80	3906	306
22894.62986	4299.993908	-92.8913	17.17	17.17	34.34	2585	306
17759.72986	5426.093908	-262.891	21.41	21.41	42.81	1831	306
21890.82986	6242.493908	7.4262	25.34	25.34	50.68	1499	306
17104.52986	7561.893908	-27.9438	5.72	5.72	11.45	12334	306
23433.62986	10851.59391	-150.891	15.85	15.85	31.70	4522	306
14233.82986	12852.19391	-106.891	28.00	28.00	56.00	2109	306
13778.82986	16019.79391	343.441	40.46	40.46	80.92	1132	306
13557.02986	16903.29391	133.186	21.24	21.24	42.48	2711	306
17663.62986	18010.49391	215.716	13.16	13.16	26.33	3252	306
6994.029857	18174.89391	102.729	21.55	21.55	43.10	1930	306
12106.62986	19337.99391	47.7087	13.99	13.99	27.98	4369	306
27264.92986	20574.59391	-134.891	20.82	20.82	41.64	1286	306
26582.12986	21043.09391	-220.891	14.95	14.95	29.91	3738	306
27414.42986	22925.59391	99.7812	21.69	21.69	43.38	1830	306
31873.52986	23194.29391	-207.891	27.91	27.91	55.81	1384	306
7086.729857	23274.89391	-150.891	23.76	23.76	47.52	1808	306
2438.529857	24618.29391	-196.891	27.95	27.95	55.91	1727	306
2573.929857	25173.29391	-290.891	26.56	26.56	53.13	2141	306
2505.529857	26542.89391	-280.891	51.79	51.79	103.57	1070	306
17064.32986	28082.09391	-273.891	33.25	33.25	66.51	1569	306
28848.52986	29658.89391	-318.891	40.41	40.41	80.82	1215	306
17556.32986	31212.49391	237.331	10.43	10.43	20.87	7300	306
19211.02986	31093.79391	-68.8913	14.86	14.86	29.72	3102	306
11273.02986	31743.39391	-137.891	18.60	18.60	37.21	2214	306
19549.72986	32220.79391	-83.8913	11.37	11.37	22.75	7175	306
34840.92986	34236.89391	87.0087	18.13	18.13	36.27	3089	306
2141.929857	37188.69391	-24.0138	30.57	30.57	61.14	1659	306
27032.42986	38701.19391	88.9737	19.45	19.45	38.90	1534	306
25389.32986	39256.29391	6.4437	21.05	21.05	42.11	1097	306
3684.726717	2423.891615	-249.05	26.35	26.35	52.70	1146	314
3912.626717	3491.191615	-163.05	29.30	29.30	58.59	1382	314
17768.62672	5416.591615	-110.05	14.08	14.08	28.17	3253	314
5895.226717	8726.091615	-14.3475	30.31	30.31	60.62	1201	314
17858.62672	9380.991615	-125.05	35.37	35.37	70.74	1286	314
29981.32672	9769.591615	-371.05	25.13	25.13	50.26	1872	314
12338.42672	9984.991615	70.1475	14.01	14.01	28.02	2494	314
30004.12672	10016.19162	-49.05	14.51	14.51	29.01	2330	314
31001.72672	10890.19162	75.06	12.08	12.08	24.16	4391	314
11445.52672	11243.29162	-167.05	32.90	32.90	65.80	1323	314
24889.62672	11486.99162	-74.05	8.05	8.05	16.11	8137	314
9162.826717	13356.59162	-382.05	39.00	39.00	78.00	1349	314
19594.52672	14508.39162	91.7625	16.48	16.48	32.97	1745	314
9133.126717	15040.69162	133.027	22.82	22.82	45.64	1157	314
21648.72672	15893.49162	-202.05	28.83	28.83	57.65	1426	314
22670.12672	17531.29162	52.4625	13.66	13.66	27.32	3283	314
20880.52672	19388.39162	-253.05	12.15	12.15	24.30	4639	314
6346.826717	19609.89162	-175.05	24.07	24.07	48.14	1127	314
5504.626717	20480.39162	-291.05	19.50	19.50	39.00	2676	314
15749.52672	20853.79162	-107.05	10.57	10.57	21.15	5829	314
26567.02672	21003.79162	-330.05	15.64	15.64	31.27	4066	314
17129.72672	21526.69162	-172.05	26.87	26.87	53.74	2192	314
19121.12672	21631.19162	224.4	24.33	24.33	48.65	1503	314
25300.62672	22379.89162	-49.05	17.71	17.71	35.42	2836	314
30097.32672	22266.09162	-275.05	33.84	33.84	67.68	1533	314
27415.92672	22887.89162	-2.5575	27.62	27.62	55.25	1018	314
23395.62672	23563.39162	-362.05	23.62	23.62	47.24	2059	314
16693.62672	24126.19162	306.93	15.26	15.26	30.52	4930	314
31460.02672	26923.19162	173.31	12.79	12.79	25.58	4549	314
29541.82672	27223.59162	243.067	17.43	17.43	34.85	2899	314
24582.92672	28864.09162	-394.05	26.33	26.33	52.66	1681	314
19552.22672	32211.39162	-91.05	17.85	17.85	35.70	2279	314
23021.12672	34603.39162	81.9375	22.98	22.98	45.97	1620	314
32123.92672	35496.79162	-101.05	17.52	17.52	35.04	4209	314
18878.12672	36082.59162	58.3575	24.37	24.37	48.75	1296	314
33553.52672	36402.49162	-394.05	23.46	23.46	46.91	1965	314
11536.82672	36943.39162	-20.2425	28.97	28.97	57.93	1032	314
13818.12672	37894.49162	-38.05	25.43	25.43	50.87	1076	314
29951.52672	39259.49162	32.8125	21.71	21.71	43.43	2136	314
29217.42358	2485.189322	211.469	30.24	30.24	60.48	1324	322
7412.123576	4156.489322	129.921	24.56	24.56	49.13	1974	322
14391.12358	6969.789322	-309.209	49.83	49.83	99.66	1151	322
13456.52358	7893.589322	244.874	7.65	7.65	15.31	13024	322
34470.52358	10063.78932	209.504	32.26	32.26	64.53	1828	322
37531.22358	10492.18932	-105.209	27.60	27.60	55.20	1461	322
24892.02358	11476.48932	-158.209	8.45	8.45	16.91	8158	322
14088.22358	12594.98932	106.341	31.42	31.42	62.83	1130	322
33528.92358	12377.08932	-149.209	21.52	21.52	43.05	2208	322
17225.92358	13349.18932	79.8138	11.52	11.52	23.03	2249	322
9240.523576	13413.68932	-262.209	36.60	36.60	73.19	1094	322
27461.52358	16720.88932	40.5138	16.60	16.60	33.21	3372	322
31896.42358	18443.18932	-194.209	39.59	39.59	79.18	1150	322
17645.22358	19360.08932	-65.2087	15.40	15.40	30.80	3273	322
15770.42358	20721.18932	-212.209	11.87	11.87	23.74	6170	322
10392.22358	21629.48932	190.836	17.45	17.45	34.90	2763	322
5943.523576	23967.18932	-35.2087	22.30	22.30	44.60	2616	322
1673.223576	24810.38932	-73.2087	12.53	12.53	25.06	4026	322
31458.02358	26912.38932	125.009	15.99	15.99	31.98	2430	322
27232.72358	28205.18932	-230.209	17.99	17.99	35.98	4353	322
37859.32358	28612.08932	-303.209	24.00	24.00	47.99	1555	322
19234.82358	31026.58932	-254.209	10.01	10.01	20.02	9035	322
9897.323576	34080.98932	-64.2087	21.43	21.43	42.86	1818	322
30148.42358	37661.28932	-243.209	22.94	22.94	45.88	1861	322
12418.42358	38631.08932	300.876	27.98	27.98	55.95	2097	322
15448.12044	581.4870295	208.363	26.35	26.35	52.70	1745	330
13912.52044	851.1870295	170.045	13.21	13.21	26.42	5042	330
31262.92044	2154.187029	-80.3674	19.41	19.41	38.81	2509	330
17485.62044	3217.687029	-346.367	26.19	26.19	52.38	2262	330
13670.92044	4701.487029	-243.367	10.34	10.34	20.68	5561	330
17562.92044	6490.287029	317.42	24.00	24.00	47.99	1648	330
20012.82044	8349.987029	-379.367	19.99	19.99	39.99	3957	330
18772.52044	8664.287029	-62.3674	30.26	30.26	60.52	1369	330
5808.220436	9831.287029	233.908	14.91	14.91	29.81	3901	330
4146.320436	11510.68703	-14.6649	23.48	23.48	46.96	1437	330
12791.22044	11626.28703	20.7051	18.25	18.25	36.50	2050	330
17249.22044	13376.98703	128.78	8.05	8.05	16.11	6104	330
16143.82044	15927.88703	-14.6649	12.58	12.58	25.15	4126	330
20855.22044	16877.28703	225.065	25.34	25.34	50.68	1177	330
16154.82044	16971.78703	19.7226	11.35	11.35	22.70	3994	330
3816.720436	17446.18703	-118.367	18.70	18.70	37.40	2455	330
11494.42044	17685.98703	188.713	7.21	7.21	14.41	12096	330
35985.72044	17640.18703	340.018	41.94	41.94	83.89	1270	330
7609.920436	18192.28703	-53.3674	20.87	20.87	41.73	2002	330
14866.22044	25534.28703	10.8801	25.72	25.72	51.43	1682	330
17416.42044	25506.58703	274.19	12.27	12.27	24.54	5129	330
29502.12044	27206.98703	80.6376	13.31	13.31	26.61	3629	330
36603.32044	29769.98703	-219.367	23.76	23.76	47.52	1275	330
30374.32044	30276.28703	-4.8399	22.40	22.40	44.79	1438	330
34129.22044	31280.68703	20.7051	16.81	16.81	33.63	4009	330
31137.52044	32939.38703	-175.367	24.66	24.66	49.31	2000	330
28004.72044	32912.88703	-243.367	38.25	38.25	76.49	1150	330
15890.32044	35951.88703	-285.367	37.30	37.30	74.61	1288	330
25433.52044	39196.08703	13.8276	10.83	10.83	21.67	4458	330
15909.6173	1777.384737	-146.526	22.28	22.28	44.56	1831	338
28661.7173	2492.884737	264.206	16.89	16.89	33.77	2335	338
31858.9173	3789.684737	-325.526	17.10	17.10	34.19	3672	338
21816.1173	6243.584737	155.149	23.76	23.76	47.52	1037	338
13986.3173	9157.984737	-247.526	21.24	21.24	42.48	2003	338
30029.7173	10036.18474	26.4414	22.58	22.58	45.17	1406	338
2776.617296	10033.78474	-319.526	36.13	36.13	72.25	1341	338
10243.1173	10379.38474	248.486	11.21	11.21	22.42	8664	338
25807.9173	10867.48474	-400.526	20.79	20.79	41.59	2912	338
24812.1173	10852.18474	17.5989	24.68	24.68	49.36	1015	338
40817.4173	12156.68474	-38.5261	21.67	21.67	43.33	1646	338
11418.0173	13364.78474	-59.5261	13.21	13.21	26.42	4522	338
16009.3173	13321.68474	-77.5261	4.40	4.40	8.81	20127	338
24475.7173	15073.78474	-345.526	21.85	21.85	43.71	1988	338
33341.0173	17626.48474	-423.526	23.43	23.43	46.86	3324	338
2031.317296	17829.38474	252.416	15.57	15.57	31.13	3031	338
30075.3173	18176.48474	-77.5261	14.60	14.60	29.20	2678	338
[truncated: 179,006 more rows]
