# Supplementary material for: Super-resolution analysis of PACSIN2 and EHD2 at caveolae
Source: PLoS One. 2022 Jul 14;17(7):e0271003. doi: 10.1371/journal.pone.0271003 (PMC9282494; doi:10.1371/journal.pone.0271003)
Supplement: S2 Data — (ZIP) [file pone.0271003.s004.zip]

Archive with 51 entries (51 files):
- 405EHD2polyCy3Caveolin7C8003driftCorr 3DdistanceR_561-647_135K_TS3D.3dlp
- 405EHD2polyCy3Caveolin7C8004driftCorr 3DdistanceG_405-647_151K_TS3D.3dlp
- 405EHD2polyCy3Caveolin7C8004driftCorr 3DdistanceR_561-647_112K_TS3D.3dlp
- 405EHD2polyCy3Caveolin7C8005driftCorr 3DdistanceG_405-647_158K_TS3D.3dlp
- 405EHD2polyCy3Caveolin7C8005driftCorr 3DdistanceR_561-647_125K_TS3D.3dlp
- 405PACSIN2polyCy3Caveolin7C8001driftCorr 3DdistanceG_405-647_76K_TS3D.3dlp
- 405PACSIN2polyCy3Caveolin7C8001driftCorr 3DdistanceR_561-647_67K_TS3D.3dlp
- 405PACSIN2polyCy3Caveolin7C8002driftCorr 3DdistanceG_405-647_99K_TS3D.3dlp
- 405PACSIN2polyCy3Caveolin7C8002driftCorr 3DdistanceR_561-647_85K_TS3D.3dlp
- 405PACSIN2polyCy3Caveolin7C8003driftCorr 3DdistanceG_405-647_61K_TS3D.3dlp
- 405PACSIN2polyCy3Caveolin7C8003driftCorr 3DdistanceR_561-647_53K_TS3D.3dlp
- 405PACSIN2polyCy3Caveolin7C8004driftCorr 3DdistanceG_405-647_88K_TS3D.3dlp
- 405PACSIN2polyCy3Caveolin7C8004driftCorr 3DdistanceR_561-647_78K_TS3D.3dlp
- 405RbCav1Cy3MoEHD2001driftCorr 3DdistanceG_405-647_201K_TS3D.3dlp
- 405RbCav1Cy3MoEHD2001driftCorr 3DdistanceR_561-647_143K_TS3D.3dlp
- 405RbCav1Cy3MoEHD2002driftCorr 3DdistanceG_405-647_137K_TS3D.3dlp
- 405RbCav1Cy3MoEHD2002driftCorr 3DdistanceR_561-647_99K_TS3D.3dlp
- 405RbCav1Cy3MoEHD2003driftCorr 3DdistanceG_405-647_125K_TS3D.3dlp
- 405RbCav1Cy3MoEHD2003driftCorr 3DdistanceR_561-647_94K_TS3D.3dlp
- 405RbCav1Cy3MoPACSIN2001driftCorr 3DdistanceG_405-647_187K_TS3D.3dlp
- 405RbCav1Cy3MoPACSIN2001driftCorr 3DdistanceR_561-647_164K_TS3D.3dlp
- 405RbCav1Cy3MoPACSIN2002driftCorr 3DdistanceG_405-647_153K_TS3D.3dlp
- 405RbCav1Cy3MoPACSIN2002driftCorr 3DdistanceR_561-647_133K_TS3D.3dlp
- 405RbCav1Cy3MoPACSIN2003driftCorr 3DdistanceG_405-647_137K_TS3D.3dlp
- 405RbCav1Cy3MoPACSIN2003driftCorr 3DdistanceR_561-647_152K_TS3D.3dlp
- cav1-EHD2-no-001-G_Alexa405-Alexa647_144K_TS3D.3dlp
- __MACOSX/._cav1-EHD2-no-001-G_Alexa405-Alexa647_144K_TS3D.3dlp
- cav1-EHD2-no-001-R_Cy3-Alexa647_114K_TS3D.3dlp
- __MACOSX/._cav1-EHD2-no-001-R_Cy3-Alexa647_114K_TS3D.3dlp
- cav1-EHD2-no-002-G_Alexa405-Alexa647_160K_TS3D.3dlp
- __MACOSX/._cav1-EHD2-no-002-G_Alexa405-Alexa647_160K_TS3D.3dlp
- cav1-EHD2-no-002-R_Cy3-Alexa647_111K_TS3D.3dlp
- __MACOSX/._cav1-EHD2-no-002-R_Cy3-Alexa647_111K_TS3D.3dlp
- cav1-endp2-no-001-G_Alexa405-Alexa647_133K_TS3D.3dlp
- __MACOSX/._cav1-endp2-no-001-G_Alexa405-Alexa647_133K_TS3D.3dlp
- cav1-endp2-no-001-R_Cy3-Alexa647_84K_TS3D.3dlp
- __MACOSX/._cav1-endp2-no-001-R_Cy3-Alexa647_84K_TS3D.3dlp
- cav1-endp2-no-002-G_Alexa405-Alexa647_103K_TS3D.3dlp
- __MACOSX/._cav1-endp2-no-002-G_Alexa405-Alexa647_103K_TS3D.3dlp
- cav1-endp2-no-002-R_Cy3-Alexa647_76K_TS3D.3dlp
- __MACOSX/._cav1-endp2-no-002-R_Cy3-Alexa647_76K_TS3D.3dlp
- cav1-endp2-no-003-G_Alexa405-Alexa647_22K_TS3D.3dlp
- __MACOSX/._cav1-endp2-no-003-G_Alexa405-Alexa647_22K_TS3D.3dlp
- cav1-endp2-no-003-R_Cy3-Alexa647_19K_TS3D.3dlp
- __MACOSX/._cav1-endp2-no-003-R_Cy3-Alexa647_19K_TS3D.3dlp
- cav1-endp2-no-004-G_Alexa405-Alexa647_27K_TS3D.3dlp
- __MACOSX/._cav1-endp2-no-004-G_Alexa405-Alexa647_27K_TS3D.3dlp
- cav1-endp2-no-004-R_Cy3-Alexa647_26K_TS3D.3dlp
- __MACOSX/._cav1-endp2-no-004-R_Cy3-Alexa647_26K_TS3D.3dlp
- FileNames.xlsx
- __MACOSX/._FileNames.xlsx
