# Supplementary material for: Super-resolution analysis of PACSIN2 and EHD2 at caveolae
Source: PLoS One. 2022 Jul 14;17(7):e0271003. doi: 10.1371/journal.pone.0271003 (PMC9282494; doi:10.1371/journal.pone.0271003)
Supplement: S2 Data — (ZIP) [file pone.0271003.s004.zip › 405EHD2polyCy3Caveolin7C8003driftCorr 3DdistanceR_561-647_135K_TS3D.3dlp]

5653.047611	712.1798908	-149	27.18	27.18	54.35	2002	6
31693.94761	2054.579891	331.77	33.35	33.35	66.69	2035	6
17474.54761	2500.179891	-344	36.15	36.15	72.30	2244	6
17017.14761	4482.079891	-171	50.23	50.23	100.46	1179	6
22978.44761	5279.179891	11.475	29.01	29.01	58.03	2134	6
24005.84761	5835.379891	225.66	9.23	9.23	18.46	11698	6
25675.84761	6870.079891	-25	22.02	22.02	44.04	2246	6
12540.14761	6896.379891	-266	21.24	21.24	42.48	5354	6
22732.64761	7088.879891	366.158	10.86	10.86	21.71	12273	6
29129.74761	8024.679891	121.515	12.83	12.83	25.67	6291	6
17224.74761	7935.979891	162.78	46.13	46.13	92.27	1242	6
35700.84761	8081.979891	78.285	32.95	32.95	65.89	1364	6
835.1476105	9464.079891	-346	31.35	31.35	62.69	2860	6
25573.54761	9276.879891	-286	23.27	23.27	46.53	3306	6
8136.647611	9918.779891	34.0725	13.12	13.12	26.23	5749	6
10217.74761	10339.87989	279.698	21.36	21.36	42.72	4476	6
38112.54761	11101.37989	-231	20.58	20.58	41.17	3655	6
18953.94761	12283.27989	-321	36.15	36.15	72.30	2190	6
40886.24761	12137.47989	209.94	38.25	38.25	76.49	1104	6
31302.54761	14348.57989	-354	12.22	12.22	24.44	9735	6
23895.24761	14241.17989	-231	15.21	15.21	30.43	4414	6
19640.84761	14479.67989	288.54	11.96	11.96	23.93	12935	6
12560.54761	15335.67989	-243	12.36	12.36	24.73	11334	6
31081.14761	15337.97989	38.985	21.17	21.17	42.34	1971	6
13395.84761	15510.37989	-67	14.84	14.84	29.67	5259	6
35226.84761	15783.27989	-11.1225	40.13	40.13	80.26	1378	6
21583.64761	16814.17989	1.65	37.82	37.82	75.64	1211	6
4747.047611	17721.17989	255.135	10.50	10.50	21.01	12339	6
10042.94761	19281.27989	-86	26.31	26.31	52.61	2118	6
31148.14761	19615.57989	-27	7.14	7.14	14.27	12528	6
18334.54761	20282.07989	-72	25.50	25.50	51.01	2827	6
7424.047611	20922.97989	74.355	20.82	20.82	41.64	4579	6
8589.947611	22034.77989	-366	10.15	10.15	20.30	14708	6
30039.64761	22361.07989	60.6	22.77	22.77	45.55	1757	6
10152.94761	23582.07989	-66	10.29	10.29	20.58	12833	6
26660.04761	24174.97989	-161	29.56	29.56	59.11	2433	6
30120.94761	24479.67989	27.195	17.45	17.45	34.90	2572	6
39924.04761	24395.17989	222.712	38.01	38.01	76.02	1313	6
3424.247611	24496.77989	-160	41.92	41.92	83.84	1272	6
30865.44761	24957.37989	-315	23.71	23.71	47.43	4466	6
35802.84761	25527.27989	-197	34.64	34.64	69.28	1609	6
26681.14761	25998.07989	-330	49.03	49.03	98.06	1393	6
12956.44761	26371.97989	123.48	38.53	38.53	77.06	1175	6
29187.44761	26671.77989	15.405	26.45	26.45	52.89	2054	6
35016.64761	26890.37989	-127	21.43	21.43	42.86	2343	6
16873.24761	27711.57989	-153	48.80	48.80	97.59	1549	6
28311.94761	28089.17989	-9.1575	28.87	28.87	57.74	1521	6
35673.94761	29375.77989	-328	25.20	25.20	50.40	3839	6
2141.047611	29487.47989	31.125	39.28	39.28	78.56	1058	6
18100.44761	29411.67989	54.705	13.26	13.26	26.52	7329	6
38850.54761	29556.37989	-169	48.11	48.11	96.23	1695	6
1099.747611	29582.87989	181.447	32.22	32.22	64.43	1386	6
30496.44761	30438.67989	208.958	36.76	36.76	73.52	1380	6
11356.34761	31744.07989	35.055	24.40	24.40	48.80	2473	6
33545.04761	31822.17989	229.59	21.60	21.60	43.19	4993	6
18186.94761	32578.27989	-235	20.89	20.89	41.78	4836	6
13183.74761	32847.27989	89.0925	15.10	15.10	30.19	5725	6
15975.54761	32645.57989	-241	19.08	19.08	38.15	4571	6
7946.847611	33615.17989	-297	52.07	52.07	104.14	1255	6
9851.947611	34198.67989	-187	25.50	25.50	51.01	1785	6
33916.14761	35185.67989	-326	33.42	33.42	66.83	1784	6
17940.94761	36200.57989	-215	22.54	22.54	45.07	3631	6
27465.54761	36702.07989	66.495	12.20	12.20	24.40	8736	6
25401.84761	36584.87989	-215	30.05	30.05	60.10	2232	6
18498.64761	37473.47989	-137	42.08	42.08	84.17	1274	6
16481.44761	39211.97989	-219	27.27	27.27	54.54	2435	6
13889.14761	39850.97989	16.3875	33.49	33.49	66.98	1163	6
12815.14447	696.1775979	-104	46.39	46.39	92.79	1208	14
25896.44447	821.4775979	10.4925	14.72	14.72	29.44	4451	14
21898.94447	3063.877598	-129	28.99	28.99	57.98	1547	14
27454.64447	3656.577598	348.473	52.73	52.73	105.46	1250	14
12151.44447	4170.477598	290.505	40.86	40.86	81.72	1212	14
15105.84447	4692.477598	-395	14.60	14.60	29.20	9031	14
17840.64447	4833.077598	-197	14.55	14.55	29.11	3713	14
27796.84447	4922.577598	23.265	20.96	20.96	41.92	1898	14
16109.24447	5238.677598	60.6	22.37	22.37	44.74	2426	14
26826.24447	6918.077598	329.805	11.09	11.09	22.18	10714	14
22683.04447	7096.677598	308.19	9.82	9.82	19.64	11822	14
4816.84447	8252.677598	169.658	25.65	25.65	51.29	2916	14
8033.84447	9766.977598	-211	34.38	34.38	68.77	1754	14
35055.64447	9698.877598	-379	52.47	52.47	104.94	1347	14
10507.34447	10311.0776	-162	28.02	28.02	56.05	2296	14
22905.84447	10488.2776	99.9	13.00	13.00	26.00	5624	14
6844.84447	10805.7776	214.852	18.37	18.37	36.74	5339	14
28351.44447	10847.2776	-19	16.13	16.13	32.26	4234	14
621.8444704	11516.1776	-95	19.81	19.81	39.61	5147	14
6366.54447	11969.9776	-271	21.71	21.71	43.43	2933	14
26306.94447	11832.0776	354.367	40.60	40.60	81.20	1531	14
31224.04447	11943.2776	175.553	22.80	22.80	45.59	1844	14
1585.54447	12086.4776	37.02	42.67	42.67	85.35	1171	14
8115.24447	14347.7776	-24	19.92	19.92	39.85	2456	14
34514.84447	14870.8776	-405	41.78	41.78	83.56	1954	14
17440.94447	15177.3776	208.958	6.66	6.66	13.33	25783	14
13368.14447	15485.1776	-224	14.32	14.32	28.64	9271	14
18139.94447	15860.2776	238.432	22.28	22.28	44.56	3850	14
38988.74447	16805.0776	29.16	19.57	19.57	39.14	1846	14
32734.14447	17861.4776	-359	31.70	31.70	63.40	2065	14
15850.24447	18259.2776	21.3	13.66	13.66	27.32	5071	14
10171.74447	18606.1776	-286	17.19	17.19	34.38	4647	14
12362.94447	18889.3776	-244	14.01	14.01	28.02	9064	14
10009.64447	19055.8776	-213	46.70	46.70	93.40	1325	14
12268.84447	19230.1776	-301	20.35	20.35	40.69	3290	14
29663.24447	19713.0776	262.995	11.02	11.02	22.04	11920	14
31574.54447	19970.4776	176.535	36.17	36.17	72.35	1204	14
9893.74447	20299.6776	222.712	12.01	12.01	24.02	12127	14
8154.44447	20636.7776	-95	49.76	49.76	99.52	1407	14
31830.64447	20461.3776	85.1625	29.63	29.63	59.25	1277	14
4126.74447	20574.2776	-234	34.38	34.38	68.77	1690	14
35594.04447	20587.0776	-230	26.12	26.12	52.23	2832	14
15955.24447	20661.3776	-141	23.41	23.41	46.82	3284	14
33009.94447	21010.1776	-198	10.90	10.90	21.81	9155	14
3131.44447	21459.1776	-137	20.87	20.87	41.73	2592	14
27471.74447	22901.9776	-58	29.08	29.08	58.17	1238	14
1766.44447	24275.4776	25.23	33.61	33.61	67.21	1785	14
17501.04447	25527.8776	350.438	71.07	71.07	142.15	1222	14
28494.94447	25404.4776	159.833	21.17	21.17	42.34	2951	14
2460.14447	25650.7776	115.62	16.77	16.77	33.54	4462	14
22046.74447	25666.4776	-205	21.74	21.74	43.47	2581	14
34718.24447	27856.2776	-271	47.50	47.50	95.00	1063	14
6692.64447	28620.9776	-79	31.44	31.44	62.88	1569	14
22249.54447	29843.0776	364.193	37.14	37.14	74.28	1970	14
29350.14447	30296.8776	216.818	43.14	43.14	86.29	1158	14
9834.94447	31419.9776	-255	30.87	30.87	61.75	1562	14
37601.44447	32116.4776	344.543	61.72	61.72	123.45	1010	14
25395.94447	32396.0776	284.61	39.99	39.99	79.98	1353	14
27752.94447	32432.6776	206.992	29.63	29.63	59.25	2488	14
27117.54447	32915.0776	-57	21.34	21.34	42.67	2539	14
14928.44447	32972.6776	-191	29.53	29.53	59.06	2290	14
10502.94447	33113.4776	-33	32.99	32.99	65.99	2301	14
32795.44447	33388.0776	74.355	20.89	20.89	41.78	4793	14
35888.54447	34571.9776	-29	20.35	20.35	40.69	1885	14
2546.24447	34850.7776	23.265	32.76	32.76	65.52	1415	14
11076.94447	35426.6776	-252	36.60	36.60	73.19	1453	14
8001.54447	36020.7776	-31	27.84	27.84	55.67	1584	14
1297.54447	38697.5776	-120	19.03	19.03	38.06	4144	14
24843.54447	38998.3776	-182	60.55	60.55	121.09	1017	14
22333.44447	39426.2776	-12.105	20.58	20.58	41.17	3481	14
17255.14133	411.675305	-376	35.70	35.70	71.40	1878	22
2727.74133	1796.875305	-314	59.37	59.37	118.74	1347	22
3453.64133	2529.075305	303.277	41.61	41.61	83.23	1085	22
25699.54133	2581.475305	16.3875	15.80	15.80	31.60	4397	22
29095.24133	2438.675305	367.14	39.75	39.75	79.50	1812	22
27738.24133	3054.575305	166.71	46.02	46.02	92.03	1137	22
32329.44133	3419.575305	134.288	26.66	26.66	53.32	2092	22
4034.84133	3670.375305	-173	28.12	28.12	56.24	1694	22
24514.24133	3500.575305	-290	30.99	30.99	61.98	1667	22
31775.34133	3687.075305	-150	15.38	15.38	30.76	6893	22
36863.44133	3662.975305	-22	42.32	42.32	84.64	1072	22
37095.84133	4214.675305	252.188	28.61	28.61	57.23	2028	22
30513.84133	4418.075305	94.005	29.08	29.08	58.17	1891	22
6342.54133	5036.375305	120.533	28.97	28.97	57.93	1114	22
15139.34133	6766.175305	300.33	34.22	34.22	68.44	1949	22
21963.34133	7870.875305	3.615	23.90	23.90	47.81	1450	22
17181.04133	8405.975305	-348	27.58	27.58	55.15	4193	22
23292.74133	8670.575305	127.41	9.56	9.56	19.12	8079	22
8536.14133	8497.675305	-289	32.90	32.90	65.80	1656	22
978.1413303	9271.975305	-80	37.73	37.73	75.45	1259	22
19915.54133	9873.675305	-405	23.22	23.22	46.44	4281	22
27711.04133	11592.57531	-239	26.49	26.49	52.99	2020	22
34901.04133	11486.67531	-189	47.41	47.41	94.81	1225	22
31285.14133	11921.67531	81.2325	13.45	13.45	26.89	6496	22
30217.14133	12603.37531	-336	49.48	49.48	98.96	1214	22
37998.94133	12726.87531	34.0725	36.55	36.55	73.10	1133	22
11388.04133	13428.27531	-76	15.99	15.99	31.98	6224	22
38605.64133	13639.67531	-170	33.18	33.18	66.36	1661	22
5691.14133	14220.87531	-260	20.72	20.72	41.45	4524	22
34372.14133	14242.67531	-15.0525	20.82	20.82	41.64	3572	22
1098.14133	14339.57531	267.908	17.76	17.76	35.51	6321	22
40282.34133	14887.57531	-215	32.05	32.05	64.10	1765	22
10282.74133	15047.07531	170.64	8.17	8.17	16.34	13696	22
17468.24133	15144.37531	191.273	10.34	10.34	20.68	11605	22
13440.54133	15560.17531	-140	7.54	7.54	15.07	23522	22
18214.24133	16515.17531	250.223	28.21	28.21	56.43	2569	22
13236.04133	16624.97531	-84	24.61	24.61	49.22	1935	22
39066.04133	16753.67531	128.393	29.53	29.53	59.06	1398	22
8729.94133	17024.77531	177.518	34.74	34.74	69.47	1300	22
22492.24133	17072.97531	201.098	46.75	46.75	93.49	1202	22
14643.14133	17365.27531	-179	21.69	21.69	43.38	4736	22
15678.64133	17256.37531	-302	21.67	21.67	43.33	4178	22
17301.14133	18472.87531	-185	18.75	18.75	37.49	3841	22
2105.34133	18653.07531	-85	25.17	25.17	50.35	1900	22
12421.94133	18948.97531	-311	15.52	15.52	31.04	5050	22
14329.84133	18743.57531	-132	17.54	17.54	35.09	5114	22
26463.54133	19487.67531	116.603	10.27	10.27	20.54	7891	22
23737.74133	19429.37531	367.14	26.05	26.05	52.09	3078	22
29026.04133	20750.07531	-12.105	15.50	15.50	30.99	5363	22
27221.54133	20719.47531	20.3175	34.27	34.27	68.53	1617	22
28682.14133	21011.37531	-61	39.00	39.00	78.00	1215	22
4443.74133	21506.17531	-111	18.11	18.11	36.22	2744	22
36335.04133	21622.27531	-290	25.27	25.27	50.54	5180	22
3206.34133	22053.77531	-375	22.82	22.82	45.64	3610	22
39031.84133	22797.67531	-44	8.71	8.71	17.43	9666	22
13207.64133	25002.07531	-248	9.91	9.91	19.83	15020	22
4363.24133	25634.67531	-318	13.12	13.12	26.23	10599	22
24050.04133	25968.67531	232.538	36.03	36.03	72.06	1464	22
4834.24133	26308.37531	-182	28.52	28.52	57.04	1930	22
18248.44133	26785.07531	-359	68.04	68.04	136.07	1299	22
19723.84133	26567.77531	-244	23.95	23.95	47.90	2902	22
31520.84133	26743.57531	-377	18.06	18.06	36.13	7393	22
19094.74133	27614.17531	-81	9.91	9.91	19.83	8496	22
25754.04133	28018.47531	99.9	28.78	28.78	57.56	1575	22
7633.14133	28074.57531	-171	21.78	21.78	43.57	3817	22
18055.64133	28981.47531	-81	23.97	23.97	47.95	3010	22
36623.14133	29658.47531	-254	27.20	27.20	54.40	2028	22
38296.64133	29910.87531	-382	60.48	60.48	120.95	1205	22
25985.34133	30013.17531	250.223	29.25	29.25	58.50	1732	22
13575.24133	31571.97531	-41	27.48	27.48	54.97	1701	22
21248.64133	31652.67531	100.882	10.81	10.81	21.62	6982	22
33608.14133	33127.77531	121.515	33.54	33.54	67.07	1687	22
29498.24133	33561.67531	-396	28.90	28.90	57.79	4105	22
33936.64133	33751.67531	290.505	31.04	31.04	62.08	1981	22
30889.44133	36422.87531	36.0375	36.76	36.76	73.52	1982	22
40787.04133	36874.17531	-98	33.49	33.49	66.98	1205	22
13582.84133	37240.07531	-177	33.72	33.72	67.45	1531	22
17048.84133	38163.07531	-14.07	18.82	18.82	37.63	5484	22
19573.84133	38674.17531	-160	35.18	35.18	70.37	1224	22
31518.34133	40427.77531	229.59	39.26	39.26	78.52	1200	22
11798.23819	271.0730122	76.32	30.36	30.36	60.71	1273	30
14984.23819	3646.173012	-44	31.23	31.23	62.45	1506	30
12572.93819	4221.273012	50.775	33.56	33.56	67.12	1315	30
27761.83819	5000.273012	-105	20.09	20.09	40.18	3639	30
27337.53819	6758.473012	-167	29.84	29.84	59.68	1879	30
38351.63819	7576.373012	194.22	30.92	30.92	61.84	1754	30
33946.33819	8147.573012	-336	47.43	47.43	94.86	1456	30
8118.63819	10008.37301	-38	12.81	12.81	25.62	6365	30
25687.23819	10414.37301	-203	23.93	23.93	47.85	1899	30
5875.53819	12714.57301	178.5	34.38	34.38	68.77	1589	30
30119.73819	12639.57301	-121	9.73	9.73	19.45	7791	30
5103.03819	13433.57301	-160	27.11	27.11	54.21	1824	30
3341.53819	13523.37301	-106	54.52	54.52	109.04	1033	30
29826.83819	13870.57301	-337	23.06	23.06	46.11	2268	30
40450.63819	14475.17301	35.055	42.67	42.67	85.35	1373	30
39527.53819	14484.87301	-16.035	34.31	34.31	68.62	1347	30
14527.13819	15669.37301	-124	21.76	21.76	43.52	3095	30
2678.33819	15940.67301	150.008	25.20	25.20	50.40	2440	30
38367.73819	16648.27301	245.31	41.80	41.80	83.60	1114	30
9463.83819	16817.57301	295.418	25.08	25.08	50.16	2424	30
20230.73819	16934.87301	292.47	32.52	32.52	65.05	2021	30
2416.03819	17954.67301	181.447	23.27	23.27	46.53	2565	30
7330.23819	17828.67301	-157	22.56	22.56	45.12	2498	30
39571.03819	18290.97301	148.042	21.57	21.57	43.14	2509	30
3324.13819	18392.67301	169.658	45.48	45.48	90.95	1101	30
33186.13819	18586.07301	-352	39.73	39.73	79.46	1352	30
21706.33819	19026.87301	-110	11.26	11.26	22.51	6210	30
22949.43819	19469.57301	362.228	8.08	8.08	16.16	19041	30
15637.53819	20654.17301	151.973	31.82	31.82	63.63	2283	30
4374.13819	21437.87301	-320	26.07	26.07	52.14	2344	30
25756.53819	21827.27301	-107	25.32	25.32	50.63	1385	30
30056.03819	22418.67301	164.745	29.79	29.79	59.58	1381	30
12646.63819	22535.97301	99.9	11.47	11.47	22.94	5440	30
5316.23819	22807.77301	197.167	13.00	13.00	26.00	5612	30
5787.53819	23741.67301	287.557	15.85	15.85	31.70	8575	30
28348.33819	24082.07301	160.815	32.73	32.73	65.47	1632	30
39750.33819	24147.37301	-158	37.23	37.23	74.47	1406	30
31632.13819	24789.47301	-284	26.87	26.87	53.74	3312	30
34038.83819	25922.07301	-371	42.32	42.32	84.64	1405	30
7909.13819	26396.17301	-17.0175	19.57	19.57	39.14	3605	30
15226.73819	26764.87301	42.915	20.02	20.02	40.03	3444	30
26538.43819	27306.97301	226.643	31.11	31.11	62.22	1883	30
3194.73819	27796.47301	77.3025	36.20	36.20	72.39	1051	30
21073.73819	28321.07301	-259	19.33	19.33	38.67	4828	30
4174.83819	28973.27301	194.22	31.13	31.13	62.27	1479	30
39008.93819	29422.17301	39.9675	19.29	19.29	38.57	3244	30
12762.83819	29707.27301	-256	17.71	17.71	35.42	5086	30
18285.43819	29672.57301	53.7225	26.94	26.94	53.88	2385	30
22247.63819	29530.67301	-363	50.77	50.77	101.55	1132	30
34479.53819	29731.47301	150.008	17.05	17.05	34.10	3354	30
40241.83819	31072.77301	104.813	26.85	26.85	53.69	2005	30
15768.43819	31582.77301	-269	35.18	35.18	70.37	2088	30
11416.03819	31824.77301	-28	20.98	20.98	41.97	2891	30
27773.33819	32409.47301	-126	28.33	28.33	56.66	2735	30
18899.33819	32664.97301	-314	7.42	7.42	14.84	19819	30
34965.53819	32484.97301	40.95	28.50	28.50	56.99	1259	30
11380.33819	34552.67301	111.69	13.73	13.73	27.46	7141	30
40271.43819	37005.77301	-58	24.42	24.42	48.84	1242	30
13552.83819	37240.27301	55.6875	34.22	34.22	68.44	1197	30
29091.03819	39328.57301	-35	26.28	26.28	52.56	1599	30
19091.43505	1528.770719	5.58	16.70	16.70	33.39	3834	38
11053.53505	2706.970719	-70	21.97	21.97	43.94	2770	38
40366.33505	3579.870719	-315	34.92	34.92	69.85	1581	38
25129.83505	3549.870719	-223	16.37	16.37	32.73	5275	38
30866.93505	3545.870719	-101	23.27	23.27	46.53	2189	38
19542.93505	4832.570719	-9.1575	18.82	18.82	37.63	2308	38
23372.33505	6264.170719	241.38	42.30	42.30	84.59	1048	38
30143.73505	6846.070719	134.288	13.42	13.42	26.85	5733	38
10366.13505	7014.370719	-44	30.66	30.66	61.32	1319	38
13300.73505	7736.770719	-103	27.04	27.04	54.07	1549	38
7771.73505	7962.870719	-369	44.51	44.51	89.02	1525	38
21707.73505	9471.870719	350.438	17.62	17.62	35.23	5028	38
26750.23505	10850.87072	-196	26.75	26.75	53.51	1968	38
720.5350501	11470.57072	280.68	21.97	21.97	43.94	3034	38
8882.23505	12264.07072	198.15	28.33	28.33	56.66	3017	38
39539.23505	12230.37072	-137	20.14	20.14	40.27	2766	38
10161.33505	13483.67072	73.3725	12.51	12.51	25.01	5295	38
1461.33505	15455.07072	204.045	12.46	12.46	24.92	7330	38
39072.63505	15811.67072	-380	51.79	51.79	103.57	1272	38
18333.83505	15911.57072	64.53	28.90	28.90	57.79	1746	38
16944.93505	16370.27072	141.165	11.33	11.33	22.66	10080	38
7313.03505	16493.07072	-368	42.20	42.20	84.40	1607	38
1165.63505	17263.37072	132.322	34.90	34.90	69.80	1236	38
7761.53505	17244.07072	-257	23.97	23.97	47.95	2553	38
14924.73505	18378.47072	-365	52.61	52.61	105.22	1534	38
17847.93505	18203.57072	320.962	45.31	45.31	90.62	1569	38
17031.33505	18658.07072	40.95	22.73	22.73	45.45	2258	38
747.5350501	19046.77072	69.4425	20.72	20.72	41.45	5130	38
6205.33505	19331.07072	355.35	38.57	38.57	77.15	1999	38
10690.13505	20512.27072	153.938	25.72	25.72	51.43	1884	38
39754.13505	20427.87072	-307	50.23	50.23	100.46	1045	38
23913.63505	20657.47072	123.48	15.43	15.43	30.85	4141	38
22024.33505	21605.57072	183.413	33.16	33.16	66.32	1842	38
1424.93505	22183.17072	-12.105	9.47	9.47	18.93	10942	38
7372.03505	23043.27072	88.11	36.53	36.53	73.05	1292	38
11491.43505	23898.37072	66.495	15.83	15.83	31.65	4530	38
10370.23505	23990.87072	-7.1925	13.82	13.82	27.65	4066	38
39475.23505	23937.47072	-60	37.73	37.73	75.45	1189	38
14914.13505	24673.97072	-332	35.35	35.35	70.70	2269	38
30181.33505	24347.27072	-296	14.15	14.15	28.31	5666	38
29021.13505	24611.17072	-16.035	31.44	31.44	62.88	1613	38
12379.83505	24790.67072	-286	18.20	18.20	36.41	3683	38
13201.93505	25019.27072	-183	23.17	23.17	46.35	2458	38
17362.53505	25553.17072	309.172	55.53	55.53	111.06	1265	38
35619.23505	29583.07072	-226	34.74	34.74	69.47	1362	38
37221.93505	31342.07072	-135	18.82	18.82	37.63	3660	38
26489.53505	31485.57072	-79	13.80	13.80	27.60	7831	38
8243.53505	32531.87072	-357	54.54	54.54	109.08	1385	38
30229.73505	33802.47072	-330	27.27	27.27	54.54	2701	38
23488.73505	33998.57072	157.867	23.36	23.36	46.72	2453	38
30786.33505	34560.67072	183.413	13.49	13.49	26.99	6836	38
28639.13505	37004.27072	-59	38.60	38.60	77.20	1209	38
5021.53505	38604.37072	46.845	22.21	22.21	44.42	1904	38
9354.13191	684.8684264	-151	20.46	20.46	40.93	1576	46
18424.93191	878.2684264	-109	18.84	18.84	37.68	3860	46
10784.13191	974.0684264	221.73	30.31	30.31	60.62	1305	46
30551.33191	898.4684264	-66	23.34	23.34	46.68	2150	46
23785.53191	1413.868426	107.76	23.93	23.93	47.85	1352	46
13075.03191	3372.468426	-143	29.39	29.39	58.78	1549	46
876.53191	4487.368426	44.88	31.56	31.56	63.11	1550	46
32343.63191	5353.368426	142.148	41.99	41.99	83.98	1379	46
16521.73191	6062.368426	-178	24.82	24.82	49.64	3499	46
36271.93191	7239.168426	-82	16.65	16.65	33.30	5325	46
33518.23191	8633.368426	195.202	33.98	33.98	67.97	1395	46
28994.03191	8783.368426	-177	21.45	21.45	42.91	2259	46
11219.23191	10444.56843	-234	45.83	45.83	91.66	1200	46
21475.13191	11003.66843	135.27	34.19	34.19	68.39	1102	46
25162.73191	11881.96843	-97	17.97	17.97	35.94	3494	46
29785.43191	11894.56843	211.905	9.58	9.58	19.17	10108	46
5002.53191	12180.16843	-258	35.80	35.80	71.59	1888	46
33689.13191	12349.86843	-183	39.00	39.00	78.00	1264	46
20072.83191	12707.06843	299.348	14.39	14.39	28.78	7614	46
18819.43191	13324.06843	-286	22.82	22.82	45.64	2875	46
36520.63191	14293.26843	-91	39.68	39.68	79.36	1064	46
13485.33191	15646.36843	-225	31.32	31.32	62.64	2528	46
17965.03191	15885.66843	359.28	19.05	19.05	38.10	4183	46
16958.63191	16382.26843	94.9875	22.58	22.58	45.17	2297	46
18518.23191	16680.06843	235.485	39.68	39.68	79.36	1744	46
25159.43191	16616.06843	-227	22.07	22.07	44.13	2857	46
2052.33191	17934.66843	294.435	24.54	24.54	49.08	2880	46
17541.53191	17999.26843	112.673	16.13	16.13	32.26	3812	46
21661.13191	18711.46843	311.138	27.67	27.67	55.34	1943	46
27226.63191	18566.16843	245.31	22.51	22.51	45.03	3001	46
37183.43191	18745.36843	-54	39.87	39.87	79.74	1218	46
12330.63191	19029.06843	-121	23.83	23.83	47.67	1795	46
28137.43191	19707.96843	-127	36.13	36.13	72.25	1108	46
29538.13191	19785.36843	-12.105	22.23	22.23	44.46	1700	46
22436.23191	20088.76843	-236	8.64	8.64	17.29	16998	46
24366.63191	20064.56843	324.892	10.97	10.97	21.95	9151	46
11645.53191	20295.46843	166.71	32.08	32.08	64.15	1292	46
9730.73191	20469.66843	-109	45.15	45.15	90.29	1067	46
19095.43191	20517.96843	-253	31.70	31.70	63.40	2341	46
5529.23191	20638.76843	279.698	30.52	30.52	61.04	2084	46
23888.83191	20685.26843	155.902	7.14	7.14	14.27	14684	46
4163.83191	20739.06843	-180	19.64	19.64	39.28	2629	46
19136.83191	21258.96843	-45	19.08	19.08	38.15	3751	46
11936.83191	22311.56843	-106	8.38	8.38	16.77	10970	46
1477.73191	22225.66843	27.195	13.66	13.66	27.32	6481	46
11020.73191	22760.56843	-82	15.40	15.40	30.80	5013	46
28758.23191	22752.26843	52.74	14.60	14.60	29.20	3933	46
3123.53191	23716.26843	-95	9.77	9.77	19.55	9790	46
24488.53191	24861.36843	-144	10.81	10.81	21.62	7658	46
6483.83191	25812.76843	127.41	36.86	36.86	73.71	1327	46
2023.13191	26665.86843	311.138	55.72	55.72	111.44	1225	46
24337.13191	26758.16843	-36	28.99	28.99	57.98	1629	46
36762.43191	26894.86843	294.435	11.92	11.92	23.83	8495	46
24441.73191	28344.66843	210.923	11.85	11.85	23.69	11243	46
26636.43191	28157.46843	348.473	38.65	38.65	77.29	1463	46
22437.23191	29428.56843	-340	22.49	22.49	44.98	4410	46
18703.73191	29903.46843	-348	41.68	41.68	83.37	2127	46
26829.63191	30254.16843	-193	22.89	22.89	45.78	2136	46
6035.13191	31058.06843	-142	35.07	35.07	70.13	1160	46
15191.03191	31777.26843	314.085	33.84	33.84	67.68	2205	46
5579.53191	31906.16843	63.5475	28.64	28.64	57.27	1549	46
36583.43191	33935.96843	-312	47.12	47.12	94.25	1129	46
26259.33191	34482.76843	-378	47.85	47.85	95.71	1457	46
22030.63191	34664.66843	333.735	29.18	29.18	58.36	1939	46
8213.83191	35430.86843	212.887	35.11	35.11	70.23	1991	46
27263.33191	35511.16843	-312	16.86	16.86	33.72	5699	46
41353.83191	36709.26843	243.345	33.32	33.32	66.65	1278	46
20594.73191	38939.56843	-366	38.13	38.13	76.25	1651	46
29125.93191	39297.96843	-281	23.41	23.41	46.82	2757	46
22088.73191	40094.76843	-58	40.74	40.74	81.48	1065	46
31519.92877	1066.866134	316.05	42.84	42.84	85.67	1207	54
31254.62877	2174.666134	91.0575	11.33	11.33	22.66	6111	54
24188.52877	2633.266134	124.463	22.28	22.28	44.56	4140	54
13161.22877	3487.766134	260.047	20.30	20.30	40.60	2276	54
15180.72877	4539.366134	-310	42.08	42.08	84.17	1516	54
13682.22877	4666.666134	-215	16.39	16.39	32.78	3014	54
26857.82877	5443.166134	-101	22.23	22.23	44.46	2521	54
27205.12877	6173.766134	-266	23.46	23.46	46.91	3084	54
10968.62877	7284.466134	255.135	10.34	10.34	20.68	7259	54
24775.42877	7685.766134	274.785	10.62	10.62	21.24	7029	54
37646.62877	8231.766134	229.59	34.29	34.29	68.58	1304	54
17335.12877	8767.966134	363.21	49.24	49.24	98.49	1399	54
36800.22877	9483.066134	-159	34.78	34.78	69.57	1181	54
18364.92877	9798.866134	272.82	29.58	29.58	59.16	1559	54
31388.02877	9966.066134	164.745	27.22	27.22	54.45	1812	54
8613.32877	11741.66613	295.418	22.87	22.87	45.73	2561	54
39515.82877	12343.96613	-226	45.19	45.19	90.38	1107	54
18216.32877	12458.86613	268.89	9.73	9.73	19.45	13139	54
30096.12877	12677.06613	-59	19.83	19.83	39.66	2662	54
34097.62877	13323.86613	-48	41.61	41.61	83.23	1111	54
27650.32877	13619.66613	-72	27.11	27.11	54.21	1597	54
666.1287699	14377.76613	-261	52.07	52.07	104.14	1076	54
8074.72877	14378.06613	21.3	24.21	24.21	48.42	1963	54
13574.62877	15257.76613	276.75	28.02	28.02	56.05	2623	54
16368.82877	15831.76613	93.0225	7.63	7.63	15.26	16085	54
32032.12877	16063.46613	-339	8.60	8.60	17.19	14240	54
14655.72877	16238.46613	-368	19.83	19.83	39.66	4773	54
38329.22877	17201.66613	364.193	52.85	52.85	105.69	1103	54
28810.32877	17371.46613	-310	29.04	29.04	58.07	2415	54
3709.82877	19072.56613	271.837	69.35	69.35	138.71	1071	54
28060.02877	19921.56613	-298	18.04	18.04	36.08	5279	54
5140.22877	20595.16613	-95	10.31	10.31	20.63	9293	54
19283.02877	20774.86613	-199	29.98	29.98	59.96	1945	54
529.8287699	20866.46613	310.155	55.77	55.77	111.53	1174	54
27804.82877	20833.96613	-258	32.12	32.12	64.24	1628	54
11284.42877	21138.36613	61.5825	8.43	8.43	16.86	13597	54
18818.02877	21165.96613	259.065	21.50	21.50	43.00	3031	54
30130.22877	21128.96613	-211	15.75	15.75	31.51	5931	54
33832.72877	23422.76613	-366	41.52	41.52	83.04	1549	54
16551.32877	24011.16613	-272	35.68	35.68	71.36	1873	54
30171.42877	24375.56613	-160	7.28	7.28	14.55	12769	54
14163.42877	25332.26613	-128	26.28	26.28	52.56	2397	54
26285.42877	26983.06613	-353	46.82	46.82	93.63	1522	54
6763.32877	27585.56613	-271	44.60	44.60	89.21	1185	54
10630.62877	30382.56613	78.285	28.61	28.61	57.23	1836	54
35870.02877	30649.56613	-343	31.56	31.56	63.11	1809	54
18838.32877	30752.66613	-413	8.81	8.81	17.62	27291	54
33981.62877	31091.76613	170.64	32.85	32.85	65.70	1274	54
25437.12877	32293.86613	-89	20.51	20.51	41.02	2715	54
28725.52877	32189.86613	-286	33.63	33.63	67.26	2980	54
19948.22877	32993.96613	-291	36.17	36.17	72.35	1613	54
35769.02877	34456.46613	-152	25.27	25.27	50.54	2287	54
7073.02877	35004.26613	-94	34.27	34.27	68.53	1079	54
26408.52877	36323.76613	-33	20.06	20.06	40.13	3229	54
33536.52877	36474.26613	-306	25.81	25.81	51.62	2117	54
1088.82877	37867.06613	-51	14.62	14.62	29.25	5176	54
27047.72877	40076.86613	144.113	17.54	17.54	35.09	4808	54
36779.92877	40476.36613	264.96	23.81	23.81	47.62	1721	54
14618.02563	598.7638407	-291	17.36	17.36	34.71	3531	62
1416.02563	1093.863841	-124	31.06	31.06	62.12	1221	62
3558.62563	2502.563841	-186	23.08	23.08	46.16	2004	62
6699.82563	3669.663841	293.453	31.65	31.65	63.30	1259	62
17452.82563	4346.963841	-305	30.43	30.43	60.85	2304	62
23793.92563	4491.863841	-355	27.62	27.62	55.25	3304	62
15132.82563	4891.263841	-245	9.54	9.54	19.08	14300	62
16622.52563	6417.763841	-367	26.23	26.23	52.47	2611	62
20299.62563	6219.663841	23.265	7.68	7.68	15.35	13058	62
31474.72563	6945.363841	188.325	39.21	39.21	78.42	1099	62
26165.12563	7514.263841	-173	13.80	13.80	27.60	6244	62
38213.72563	7592.063841	285.592	38.10	38.10	76.21	1307	62
19833.72563	7779.263841	-132	24.82	24.82	49.64	2629	62
14146.92563	7920.163841	-303	23.57	23.57	47.15	4656	62
9715.62563	8308.963841	366.158	29.27	29.27	58.55	3404	62
8578.02563	8572.863841	-204	44.16	44.16	88.31	1181	62
19814.52563	8519.963841	-185	13.16	13.16	26.33	4130	62
35856.32563	8861.663841	22.2825	43.69	43.69	87.37	1022	62
25089.12563	9203.463841	320.962	26.09	26.09	52.19	4282	62
10286.82563	10348.76384	47.8275	21.60	21.60	43.19	1816	62
12451.22563	10380.56384	-10.14	18.46	18.46	36.93	5220	62
17925.62563	11324.06384	261.03	12.55	12.55	25.10	7177	62
24793.02563	11823.46384	-204	33.72	33.72	67.45	1313	62
22125.82563	11912.06384	-49	11.33	11.33	22.66	7905	62
4169.52563	12231.16384	-105	27.29	27.29	54.59	1756	62
14442.12563	12132.46384	20.3175	20.18	20.18	40.36	3418	62
15698.12563	12391.36384	-337	39.63	39.63	79.27	1688	62
18264.02563	12448.16384	112.673	9.00	9.00	17.99	7446	62
16293.22563	12667.46384	354.367	8.93	8.93	17.85	15987	62
14959.62563	13497.56384	268.89	14.60	14.60	29.20	4890	62
5932.62563	13581.26384	31.125	22.18	22.18	44.37	1608	62
38758.82563	13598.56384	-157	34.43	34.43	68.86	1053	62
22992.92563	14904.16384	-382	34.71	34.71	69.43	1888	62
40287.92563	14785.96384	207.975	47.62	47.62	95.24	1386	62
20694.92563	15068.56384	-53	9.54	9.54	19.08	11282	62
32166.22563	15886.16384	-194	6.83	6.83	13.66	10672	62
13502.92563	16197.16384	-301	10.95	10.95	21.90	11827	62
11493.92563	16643.66384	-415	13.24	13.24	26.47	6772	62
6214.32563	17656.76384	-6.21	35.04	35.04	70.08	1158	62
30482.72563	19008.96384	221.73	14.93	14.93	29.86	6111	62
1633.92563	19933.26384	91.0575	11.89	11.89	23.79	9949	62
23769.42563	20622.76384	63.5475	6.36	6.36	12.72	15169	62
33045.02563	20667.46384	-336	6.74	6.74	13.47	24630	62
8474.72563	21712.66384	71.4075	19.88	19.88	39.75	3511	62
6482.32563	22149.06384	-76	9.80	9.80	19.59	8864	62
23176.92563	22736.16384	250.223	13.35	13.35	26.71	4038	62
11078.32563	22860.26384	-26	10.22	10.22	20.44	9535	62
5106.82563	24100.06384	-62	21.50	21.50	43.00	3189	62
11463.32563	23938.06384	-25	18.04	18.04	36.08	4071	62
26665.82563	24352.06384	-304	31.58	31.58	63.16	2097	62
30108.72563	24448.06384	-134	9.75	9.75	19.50	11697	62
19744.72563	26859.56384	-189	29.13	29.13	58.26	1541	62
26320.12563	26926.26384	294.435	38.27	38.27	76.54	1402	62
34371.82563	27684.06384	-417	37.14	37.14	74.28	1760	62
17617.22563	27918.76384	-297	13.16	13.16	26.33	11844	62
37835.32563	28701.16384	-255	21.71	21.71	43.43	2258	62
33381.22563	28902.16384	-47	27.13	27.13	54.26	1094	62
25419.12563	30099.46384	-140	5.70	5.70	11.40	16311	62
7771.92563	31429.96384	-35	14.39	14.39	28.78	5672	62
28702.82563	32225.66384	-263	31.37	31.37	62.74	1672	62
24094.82563	32891.96384	-100	33.16	33.16	66.32	1322	62
13146.02563	34216.36384	-116	21.74	21.74	43.47	1663	62
26262.72563	34341.16384	-100	40.11	40.11	80.21	1611	62
32176.12563	34993.56384	-42	23.20	23.20	46.39	2448	62
18133.52563	35994.96384	-118	23.34	23.34	46.68	2817	62
33256.92563	36431.06384	296.4	38.41	38.41	76.82	1289	62
3713.22563	36743.46384	-231	33.89	33.89	67.78	1314	62
21125.92563	38647.56384	-14.07	27.69	27.69	55.39	2161	62
19567.42563	38637.56384	23.265	28.05	28.05	56.10	1637	62
31509.72563	38978.76384	-94	27.55	27.55	55.11	1217	62
10743.62249	982.7615478	254.152	19.78	19.78	39.56	2757	70
15213.22249	2085.461548	45.8625	27.04	27.04	54.07	1194	70
27662.62249	2493.961548	-217	13.38	13.38	26.75	7141	70
27708.12249	3016.461548	-308	36.08	36.08	72.16	1716	70
4060.42249	3631.861548	-159	21.29	21.29	42.58	2672	70
32618.92249	5410.261548	-50	31.18	31.18	62.36	1089	70
11287.42249	5593.261548	258.082	14.86	14.86	29.72	4767	70
16535.32249	6106.061548	-39	22.58	22.58	45.17	1589	70
13752.12249	7185.761548	-66	16.51	16.51	33.02	6253	70
28718.02249	7557.161548	-230	11.30	11.30	22.61	7293	70
16325.72249	8472.661548	64.53	33.35	33.35	66.69	1479	70
19015.52249	10584.46155	-140	19.36	19.36	38.72	3218	70
26408.02249	10455.06155	24.2475	30.99	30.99	61.98	1120	70
23349.32249	10924.36155	-110	14.18	14.18	28.35	2967	70
11469.82249	11221.76155	-53	21.71	21.71	43.43	1826	70
10508.32249	11995.46155	-229	33.89	33.89	67.78	1455	70
25101.62249	12547.06155	-131	27.79	27.79	55.58	1402	70
20548.02249	12958.96155	18.3525	6.01	6.01	12.01	15254	70
28450.02249	12918.16155	-395	28.40	28.40	56.80	2324	70
38750.62249	13258.86155	-365	39.40	39.40	78.80	1496	70
20703.82249	14178.96155	106.777	19.81	19.81	39.61	2208	70
24703.72249	14049.56155	-179	18.65	18.65	37.30	4072	70
22300.32249	15585.76155	-357	17.36	17.36	34.71	6120	70
8819.32249	17885.96155	-235	46.82	46.82	93.63	1274	70
15692.52249	18405.66155	118.567	13.52	13.52	27.04	6818	70
27214.72249	18613.26155	7.545	8.36	8.36	16.72	8576	70
29580.12249	18891.96155	-90	31.70	31.70	63.40	1044	70
12836.42249	19619.36155	-178	26.99	26.99	53.98	1844	70
18360.82249	20235.86155	-300	15.64	15.64	31.27	7542	70
432.7224897	20871.96155	75.3375	16.72	16.72	33.44	4521	70
6468.02249	20793.26155	-153	37.16	37.16	74.32	1397	70
7592.92249	20935.66155	123.48	30.40	30.40	60.81	1548	70
22208.52249	20807.86155	191.273	20.49	20.49	40.98	2809	70
17172.12249	21728.46155	347.49	17.26	17.26	34.52	5315	70
22757.62249	22317.46155	-27	24.02	24.02	48.04	3904	70
10370.72249	22644.36155	256.117	20.91	20.91	41.82	4085	70
10995.22249	22791.26155	237.45	23.93	23.93	47.85	3499	70
13459.22249	22942.86155	-26	24.70	24.70	49.41	2555	70
2125.82249	23586.76155	-230	41.02	41.02	82.05	1230	70
3375.52249	24512.96155	-83	16.74	16.74	33.49	4425	70
16286.42249	25293.86155	11.475	22.23	22.23	44.46	3381	70
10608.32249	25836.86155	171.622	14.81	14.81	29.63	5649	70
36825.02249	26880.16155	-2.28	26.89	26.89	53.79	1913	70
7671.32249	28137.86155	-133	16.89	16.89	33.77	5000	70
25520.22249	28051.26155	-326	49.17	49.17	98.34	1200	70
40251.02249	29601.76155	154.92	24.35	24.35	48.70	1441	70
27602.72249	30217.36155	-165	12.41	12.41	24.82	9704	70
15520.22249	30927.26155	-54	40.91	40.91	81.81	1048	70
24537.82249	31902.06155	-48	18.51	18.51	37.02	3213	70
19544.72249	32242.76155	-12.105	24.16	24.16	48.32	2387	70
39887.62249	32205.96155	32.1075	26.38	26.38	52.75	1889	70
34037.62249	32379.96155	-171	24.70	24.70	49.41	2964	70
16110.62249	33440.86155	337.665	34.78	34.78	69.57	1706	70
15426.82249	35775.16155	272.82	51.41	51.41	102.82	1001	70
19380.52249	37905.56155	77.3025	26.12	26.12	52.23	1283	70
13303.52249	39269.36155	-89	21.15	21.15	42.30	2102	70
15121.41935	2030.259255	47.8275	30.19	30.19	60.38	1938	78
17436.71935	1982.359255	52.74	12.55	12.55	25.10	6477	78
27190.51935	2077.759255	-50	29.01	29.01	58.03	1381	78
22184.21935	2700.259255	19.335	7.98	7.98	15.97	10894	78
13926.91935	3007.259255	242.363	9.49	9.49	18.98	8940	78
16631.21935	3211.359255	-216	16.11	16.11	32.22	7385	78
7324.21935	3508.959255	-417	37.33	37.33	74.65	1565	78
18465.21935	3600.359255	-50	25.55	25.55	51.10	1462	78
29081.91935	3975.559255	12.4575	22.94	22.94	45.88	2087	78
26087.81935	5223.959255	149.025	33.56	33.56	67.12	1023	78
30216.11935	5198.359255	274.785	20.04	20.04	40.08	2376	78
20383.01935	5426.159255	-111	10.90	10.90	21.81	6383	78
11317.01935	5602.959255	271.837	15.92	15.92	31.84	5097	78
23925.91935	5843.759255	251.205	26.00	26.00	52.00	1721	78
27248.41935	6226.259255	-68	40.46	40.46	80.92	1273	78
15261.31935	6445.259255	-73	18.63	18.63	37.26	4319	78
9136.11935	7515.459255	-65	18.06	18.06	36.13	2229	78
28039.61935	7496.559255	220.747	15.05	15.05	30.10	5710	78
39470.01935	7965.759255	-39	12.93	12.93	25.86	5306	78
24975.21935	9165.759255	343.56	18.16	18.16	36.31	5825	78
22986.41935	10076.35925	-375	36.48	36.48	72.96	1690	78
19898.91935	10472.45925	-117	30.97	30.97	61.94	1473	78
25862.91935	10865.85925	-25	14.70	14.70	29.39	3837	78
16530.81935	11838.15925	23.265	12.76	12.76	25.53	6341	78
22108.51935	11801.25925	-358	23.20	23.20	46.39	2948	78
13659.91935	12796.25925	-364	23.10	23.10	46.21	3928	78
13522.91935	13453.25925	-367	18.60	18.60	37.21	7502	78
21685.41935	13734.55925	-212	38.01	38.01	76.02	1169	78
6121.71935	14152.75925	76.32	35.11	35.11	70.23	1961	78
11233.81935	14541.35925	30.1425	39.78	39.78	79.55	1258	78
15865.51935	14548.95925	289.522	14.41	14.41	28.83	6486	78
6687.61935	16049.55925	250.223	20.21	20.21	40.41	4426	78
24980.61935	16490.95925	-262	26.33	26.33	52.66	2152	78
20612.21935	16990.85925	331.77	11.42	11.42	22.84	11334	78
22356.61935	17045.55925	-129	29.65	29.65	59.30	2190	78
25025.81935	17285.55925	-270	37.23	37.23	74.47	1275	78
14430.11935	17507.55925	-136	9.11	9.11	18.23	15148	78
32774.91935	17886.75925	-160	35.91	35.91	71.83	1043	78
8246.21935	19099.25925	-135	29.72	29.72	59.44	1529	78
25599.91935	19389.45925	241.38	15.85	15.85	31.70	5725	78
1680.21935	19918.85925	86.145	18.25	18.25	36.50	3868	78
31615.21935	20067.35925	-381	8.29	8.29	16.58	12563	78
8401.51935	20306.55925	-155	12.46	12.46	24.92	8446	78
3524.21935	20359.05925	137.235	31.58	31.58	63.16	2291	78
4962.91935	20442.95925	-129	16.91	16.91	33.82	4006	78
33001.61935	20482.75925	-308	26.64	26.64	53.27	2064	78
33637.91935	20815.25925	206.992	36.41	36.41	72.82	1172	78
30211.41935	21205.85925	-366	23.36	23.36	46.72	2976	78
35046.21935	21599.25925	-241	45.95	45.95	91.89	1046	78
17290.41935	21699.65925	273.802	17.64	17.64	35.28	4681	78
5828.81935	21915.15925	-214	48.25	48.25	96.51	1250	78
29936.61935	22322.35925	61.5825	26.87	26.87	53.74	1351	78
40071.11935	22160.25925	29.16	20.96	20.96	41.92	3915	78
39004.31935	22868.05925	-33	15.40	15.40	30.80	3505	78
31773.21935	23404.65925	182.43	14.37	14.37	28.73	5917	78
15617.21935	23571.25925	-25	15.52	15.52	31.04	6150	78
33793.41935	24605.55925	187.342	33.84	33.84	67.68	1089	78
16199.41935	25378.85925	160.815	27.34	27.34	54.68	1766	78
14963.91935	25649.15925	-182	31.98	31.98	63.96	2897	78
15171.81935	26633.35925	18.3525	12.51	12.51	25.01	7072	78
29430.41935	27235.05925	221.73	37.56	37.56	75.12	1098	78
40206.61935	27852.15925	311.138	51.90	51.90	103.81	1022	78
16047.61935	29026.85925	-8.175	35.02	35.02	70.04	1135	78
18148.61935	29471.35925	-136	10.34	10.34	20.68	11624	78
14717.51935	29674.75925	131.34	20.42	20.42	40.84	2914	78
36604.01935	29965.65925	-371	31.63	31.63	63.26	1889	78
26535.91935	31576.55925	287.557	20.11	20.11	40.22	4093	78
22180.41935	32029.85925	-150	15.66	15.66	31.32	4759	78
27012.11935	33177.85925	-171	25.86	25.86	51.72	1415	78
29477.01935	34288.95925	-244	19.92	19.92	39.85	3516	78
22065.71935	34803.45925	-205	41.38	41.38	82.75	1479	78
17671.71935	36660.95925	-71	23.17	23.17	46.35	2097	78
21157.81935	38624.05925	262.013	25.17	25.17	50.35	2874	78
10086.91935	40234.35925	153.938	29.74	29.74	59.49	1456	78
30531.61621	982.8569621	-195	26.59	26.59	53.18	1963	86
11412.51621	1638.656962	-154	31.49	31.49	62.97	1341	86
17414.21621	3592.956962	-263	41.47	41.47	82.94	1619	86
13662.81621	4677.656962	-250	9.94	9.94	19.88	10680	86
13814.31621	7115.756962	-209	19.45	19.45	38.90	4224	86
21998.11621	7953.556962	-256	20.65	20.65	41.31	2873	86
18117.91621	8147.856962	192.255	30.00	30.00	60.01	1476	86
16299.11621	8429.756962	-76	30.47	30.47	60.95	1402	86
6973.016209	8785.756962	-98	22.33	22.33	44.65	1591	86
6935.616209	9751.856962	203.063	29.93	29.93	59.86	1387	86
9655.816209	9791.956962	-213	51.39	51.39	102.77	1063	86
31471.91621	10730.05696	-262	33.86	33.86	67.73	1561	86
8613.216209	11718.05696	189.307	9.63	9.63	19.26	9045	86
37568.11621	12020.55696	309.172	23.03	23.03	46.06	3051	86
31975.51621	13349.95696	203.063	33.44	33.44	66.88	1175	86
9846.716209	15907.15696	-61	9.77	9.77	19.55	10672	86
13244.81621	16526.65696	157.867	8.95	8.95	17.90	14661	86
2541.016209	16695.75696	159.833	50.16	50.16	100.32	1022	86
13520.01621	17282.25696	98.9175	10.97	10.97	21.95	7812	86
7647.116209	17502.55696	-42	22.91	22.91	45.83	2421	86
37115.61621	17815.75696	-364	30.29	30.29	60.57	1887	86
16624.51621	18173.55696	124.463	20.56	20.56	41.12	3120	86
6176.816209	19431.65696	79.2675	38.25	38.25	76.49	1053	86
1711.716209	19874.55696	-146	17.85	17.85	35.70	2909	86
22442.81621	19937.95696	0.6675	17.31	17.31	34.62	2800	86
15132.21621	19975.75696	-65	12.76	12.76	25.53	9011	86
24415.61621	20096.55696	371.07	40.27	40.27	80.54	1796	86
18427.21621	20089.75696	-292	30.43	30.43	60.85	2378	86
13502.81621	20590.05696	-227	19.78	19.78	39.56	3301	86
36170.51621	21506.55696	-333	41.78	41.78	83.56	1314	86
19811.31621	22173.75696	339.63	35.91	35.91	71.83	2543	86
23319.41621	22868.65696	-251	48.09	48.09	96.18	1292	86
39018.91621	22765.45696	-297	23.64	23.64	47.29	2086	86
39142.31621	23440.95696	78.285	48.35	48.35	96.70	1258	86
26511.31621	23521.75696	188.325	21.78	21.78	43.57	2005	86
10188.61621	23529.05696	-187	20.87	20.87	41.73	2575	86
4161.016209	24499.85696	-299	51.29	51.29	102.58	1307	86
14972.81621	25435.95696	354.367	40.32	40.32	80.64	2078	86
32440.21621	25972.95696	27.195	19.69	19.69	39.38	2963	86
13889.91621	26028.85696	-78	16.86	16.86	33.72	6064	86
19127.31621	26219.25696	-102	32.76	32.76	65.52	1659	86
20962.71621	28026.15696	-205	13.87	13.87	27.74	5791	86
21598.71621	28143.65696	-76	17.38	17.38	34.76	2880	86
1230.316209	28631.95696	77.3025	31.67	31.67	63.35	1445	86
23246.21621	28858.85696	-178	12.81	12.81	25.62	4418	86
36555.11621	29892.55696	-380	27.60	27.60	55.20	2043	86
4963.416209	31217.15696	-355	46.35	46.35	92.69	1151	86
26551.31621	31596.05696	223.695	21.45	21.45	42.91	3061	86
29977.61621	31955.35696	-123	24.30	24.30	48.61	1712	86
38604.21621	32569.75696	305.242	31.49	31.49	62.97	2210	86
11904.41621	32780.75696	21.3	23.76	23.76	47.52	1739	86
40527.61621	33011.25696	-359	52.99	52.99	105.97	1100	86
13462.91621	35354.35696	-87	31.23	31.23	62.45	1119	86
35049.51621	35546.05696	-361	54.00	54.00	108.00	1116	86
4003.016209	37338.05696	-130	19.62	19.62	39.23	4029	86
18195.01621	39651.45696	-346	47.57	47.57	95.14	1459	86
2391.116209	40005.05696	-118	37.96	37.96	75.93	1539	86
12670.11307	566.9546692	-247	39.42	39.42	78.85	1070	94
19225.31307	1863.354669	170.64	25.41	25.41	50.82	2074	94
23060.11307	2103.954669	287.557	10.55	10.55	21.10	8507	94
10657.61307	3030.354669	4.5975	20.84	20.84	41.68	2858	94
13130.01307	3037.554669	302.295	22.51	22.51	45.03	2960	94
32776.11307	4652.154669	332.753	26.80	26.80	53.60	1935	94
17729.61307	4995.354669	-73	29.77	29.77	59.53	2166	94
13884.51307	9079.354669	64.53	24.21	24.21	48.42	1478	94
24223.31307	9903.354669	-240	33.13	33.13	66.27	1381	94
29948.41307	9964.854669	13.44	28.35	28.35	56.71	1318	94
20041.01307	10425.65467	-20	23.69	23.69	47.38	3130	94
24756.91307	10787.05467	-104	12.03	12.03	24.07	7333	94
25951.71307	10939.05467	-79	11.09	11.09	22.18	6614	94
32061.41307	11608.85467	185.378	26.66	26.66	53.32	1214	94
31436.31307	11968.35467	-133	22.47	22.47	44.93	2278	94
18336.81307	12438.65467	-11.1225	15.43	15.43	30.85	5451	94
5842.413069	12593.15467	-318	34.76	34.76	69.52	2266	94
16314.61307	12681.45467	-14.07	14.15	14.15	28.31	3044	94
4108.513069	13665.85467	-26	12.48	12.48	24.96	5704	94
24698.71307	14041.35467	-179	17.76	17.76	35.51	3794	94
40064.91307	14360.05467	-379	41.92	41.92	83.84	1603	94
11222.91307	14507.05467	215.835	18.89	18.89	37.77	2895	94
9355.613069	14777.85467	374.017	26.96	26.96	53.93	2551	94
4464.013069	15752.15467	-274	60.90	60.90	121.80	1024	94
3993.713069	16256.35467	-146	29.98	29.98	59.96	1675	94
35291.71307	16200.15467	-245	46.68	46.68	93.35	1137	94
40297.51307	17044.25467	100.882	35.89	35.89	71.78	1141	94
10508.21307	17397.25467	3.615	11.99	11.99	23.97	8352	94
25234.21307	18070.65467	-122	24.00	24.00	47.99	2099	94
8864.313069	19031.85467	-291	51.46	51.46	102.91	1086	94
37140.91307	19237.65467	-87	12.13	12.13	24.26	6732	94
20254.91307	20829.05467	219.765	31.44	31.44	62.88	2187	94
27343.41307	22437.25467	177.518	17.36	17.36	34.71	2258	94
2073.213069	23642.25467	42.915	34.81	34.81	69.61	1340	94
4980.713069	23870.35467	-218	32.88	32.88	65.75	1743	94
38154.81307	24261.45467	-19	25.58	25.58	51.15	1280	94
23495.61307	24502.55467	-11.1225	25.67	25.67	51.34	1617	94
6128.513069	24901.35467	66.495	24.82	24.82	49.64	3247	94
13204.81307	25036.75467	-22	19.08	19.08	38.15	3842	94
14147.41307	25346.05467	-78	16.23	16.23	32.45	2720	94
14714.91307	25436.15467	58.635	23.93	23.93	47.85	1911	94
21669.11307	25176.65467	-362	47.85	47.85	95.71	1237	94
35779.71307	25475.85467	-33	13.61	13.61	27.22	6264	94
23475.31307	25846.75467	287.557	20.09	20.09	40.18	3855	94
8273.713069	27090.75467	-171	25.41	25.41	50.82	2584	94
7057.213069	27895.35467	218.783	42.98	42.98	85.96	1091	94
34210.71307	28525.65467	116.603	16.56	16.56	33.11	3308	94
1954.713069	28812.45467	-110	27.29	27.29	54.59	1911	94
40284.01307	30834.15467	-152	42.23	42.23	84.45	1019	94
22841.51307	37986.45467	285.592	48.58	48.58	97.17	1033	94
6335.613069	38140.45467	-136	36.88	36.88	73.76	1129	94
14501.01307	38595.55467	113.655	9.66	9.66	19.31	9232	94
17101.71307	39267.55467	243.345	34.01	34.01	68.01	1415	94
10474.01307	39757.45467	-22	32.03	32.03	64.06	1147	94
16987.40993	607.5523763	-397	28.94	28.94	57.89	3088	102
23542.00993	1052.652376	-20	22.73	22.73	45.45	2239	102
19890.20993	1596.252376	279.698	15.35	15.35	30.71	4071	102
18071.70993	1783.552376	286.575	12.65	12.65	25.29	5375	102
29368.80993	3124.352376	75.3375	19.76	19.76	39.52	1723	102
37652.30993	1670.552376	-195	49.97	49.97	99.95	1065	102
26027.10993	5214.152376	193.238	21.15	21.15	42.30	2590	102
32564.60993	5412.952376	-408	21.45	21.45	42.91	5083	102
28148.70993	5404.852376	-399	40.13	40.13	80.26	1549	102
14755.50993	7583.552376	-155	19.24	19.24	38.48	2818	102
13175.20993	8384.952376	48.81	24.40	24.40	48.80	2131	102
22360.50993	9220.152376	-167	15.50	15.50	30.99	5069	102
3526.709929	9410.552376	-304	53.27	53.27	106.54	1064	102
28046.60993	9453.752376	-373	22.49	22.49	44.98	3133	102
16413.50993	10766.15238	-117	14.11	14.11	28.21	5384	102
9566.709929	12012.75238	-368	56.24	56.24	112.47	1141	102
25432.50993	12269.45238	-338	22.14	22.14	44.27	3200	102
34471.70993	12812.65238	-182	36.86	36.86	73.71	1255	102
13531.80993	13451.15238	-349	17.00	17.00	34.01	4765	102
24703.10993	14020.75238	-223	28.47	28.47	56.94	1489	102
37811.80993	16234.55238	296.4	29.98	29.98	59.96	2651	102
17360.10993	16476.15238	-206	15.24	15.24	30.47	4359	102
19746.80993	16965.25238	-261	6.69	6.69	13.38	24519	102
339.4099293	17389.65238	-126	31.51	31.51	63.02	1759	102
13050.80993	17125.75238	-251	38.39	38.39	76.77	1827	102
6284.509929	19522.15238	-41	20.89	20.89	41.78	2583	102
10026.80993	19271.55238	-91	20.46	20.46	40.93	2823	102
10443.00993	21698.45238	-65	18.09	18.09	36.17	4177	102
31640.20993	23494.65238	-25	19.17	19.17	38.34	1990	102
38170.40993	24845.15238	-118	27.88	27.88	55.77	1404	102
38722.30993	25114.55238	14.4225	23.39	23.39	46.77	1877	102
41065.50993	27425.45238	-312	13.09	13.09	26.19	8834	102
36015.60993	28107.65238	235.485	23.93	23.93	47.85	2760	102
26386.30993	29087.35238	-57	19.19	19.19	38.39	2727	102
10871.20993	31057.35238	0.6675	31.04	31.04	62.08	1046	102
19015.60993	31063.65238	175.553	23.79	23.79	47.57	2738	102
26485.50993	31554.35238	-113	21.24	21.24	42.48	2851	102
24021.20993	31665.15238	-376	34.67	34.67	69.33	1736	102
22183.30993	31974.45238	-208	9.33	9.33	18.65	14289	102
28507.10993	34354.95238	-95	38.20	38.20	76.40	1763	102
31264.70993	37220.95238	-103	23.39	23.39	46.77	2616	102
3663.706789	2488.650083	-20.4476	23.95	23.95	47.90	1764	110
1392.606789	4255.550083	-42.4476	22.07	22.07	44.13	1971	110
28798.90679	6582.450083	49.3449	29.08	29.08	58.17	1590	110
29904.90679	8324.650083	-22.4476	16.60	16.60	33.21	2685	110
29047.40679	8715.750083	-224.448	10.50	10.50	21.01	10817	110
32550.20679	8583.750083	-329.448	51.10	51.10	102.21	1035	110
1425.806789	9085.450083	261.565	30.29	30.29	60.57	2073	110
10850.20679	9101.550083	-144.448	38.67	38.67	77.34	1142	110
32868.10679	9506.750083	-91.4476	12.93	12.93	25.86	6271	110
5210.306789	10408.25008	46.3974	47.05	47.05	94.11	1178	110
17291.30679	11120.05008	221.282	37.04	37.04	74.09	1252	110
23708.50679	11947.25008	-83.4476	16.27	16.27	32.55	2652	110
18274.80679	12450.25008	34.6074	17.12	17.12	34.24	1942	110
24879.50679	13077.75008	-198.448	21.38	21.38	42.77	3327	110
37391.20679	13370.75008	-142.448	22.18	22.18	44.37	1518	110
34335.90679	14289.35008	100.435	19.85	19.85	39.71	2045	110
4203.406789	14880.15008	-72.4476	25.20	25.20	50.40	2068	110
12543.20679	15371.55008	-65.4476	9.75	9.75	19.50	10058	110
36836.10679	15455.25008	39.5199	20.61	20.61	41.21	2719	110
17690.30679	15931.55008	148.577	21.41	21.41	42.81	2525	110
19718.00679	16557.75008	-306.448	8.55	8.55	17.10	20285	110
6294.306789	17025.45008	-80.4476	17.52	17.52	35.04	4039	110
15616.20679	17203.75008	-329.448	10.46	10.46	20.91	15723	110
22567.10679	17264.85008	67.0299	14.04	14.04	28.07	4147	110
16699.50679	18086.65008	-96.4476	13.73	13.73	27.46	4607	110
20115.50679	18888.15008	141.7	31.75	31.75	63.49	1115	110
18567.40679	19143.05008	-181.448	11.40	11.40	22.80	9897	110
10862.50679	20151.05008	-124.448	7.16	7.16	14.32	14570	110
3397.306789	20415.95008	24.7824	15.07	15.07	30.14	6482	110
19983.70679	20730.05008	-171.448	20.70	20.70	41.40	3264	110
38770.00679	20500.75008	-358.448	53.72	53.72	107.44	1099	110
17178.20679	20775.65008	175.105	12.67	12.67	25.34	6911	110
30177.30679	21256.45008	-249.448	18.06	18.06	36.13	4869	110
1472.506789	22203.75008	196.72	15.83	15.83	31.65	6984	110
8629.606789	24611.05008	-340.448	56.28	56.28	112.57	1009	110
38727.40679	25087.75008	-198.448	23.36	23.36	46.72	2227	110
26446.50679	25125.65008	-194.448	34.83	34.83	69.66	1670	110
38682.60679	26983.35008	-189.448	14.20	14.20	28.40	6544	110
31714.20679	27239.15008	-103.448	30.83	30.83	61.65	1465	110
28585.90679	29273.05008	-18.4476	28.10	28.10	56.19	1485	110
33794.30679	29554.25008	-167.448	15.45	15.45	30.90	3114	110
8611.906789	30376.65008	-24.4476	25.43	25.43	50.87	2158	110
21185.30679	30568.75008	-23.4476	17.38	17.38	34.76	3982	110
21895.40679	32241.15008	290.057	19.62	19.62	39.23	2409	110
28383.80679	34761.45008	-257.448	16.93	16.93	33.86	4243	110
17611.00679	36612.85008	-245.448	18.93	18.93	37.87	3735	110
33416.80679	37222.85008	-187.448	38.08	38.08	76.16	1264	110
18210.30679	38231.25008	268.442	50.63	50.63	101.27	1087	110
27370.10679	38762.45008	187.877	25.22	25.22	50.44	2467	110
17025.80679	39333.75008	305.777	51.74	51.74	103.48	1152	110
31863.60679	39389.75008	-27.4476	22.23	22.23	44.46	4129	110
25417.00679	39604.05008	-406.448	32.59	32.59	65.19	1865	110
25877.80365	916.0477906	-310.959	27.95	27.95	55.91	1612	118
4813.103649	3246.747791	-34.9591	31.04	31.04	62.08	1502	118
18837.80365	4909.647791	196.208	29.37	29.37	58.73	1464	118
20372.60365	5524.547791	8.55092	43.19	43.19	86.38	1091	118
1759.203649	7920.447791	-101.959	38.36	38.36	76.73	1076	118
10538.40365	8313.847791	205.051	34.83	34.83	69.66	1299	118
22361.10365	9253.147791	-369.959	17.78	17.78	35.56	7015	118
5781.903649	9833.947791	285.616	19.33	19.33	38.67	4110	118
29994.70365	9980.947791	-4.22158	15.26	15.26	30.52	3046	118
6741.103649	10221.14779	-339.959	43.61	43.61	87.23	1346	118
7234.403649	13140.44779	-300.959	27.60	27.60	55.20	4000	118
1545.703649	13192.54779	-20.9591	22.58	22.58	45.17	3440	118
20550.70365	13656.94779	-47.9591	26.42	26.42	52.85	1741	118
22041.50365	14259.54779	-208.959	30.52	30.52	61.04	1331	118
1203.603649	14450.34779	-189.959	37.49	37.49	74.98	1233	118
12473.10365	14629.94779	-179.959	11.92	11.92	23.83	7789	118
17013.60365	14552.54779	-314.959	23.08	23.08	46.16	5274	118
2162.103649	15693.74779	-207.959	40.36	40.36	80.73	1758	118
19732.90365	15973.54779	-17.9766	37.09	37.09	74.18	1368	118
21225.00365	16222.04779	-25.9591	10.17	10.17	20.35	8627	118
19729.70365	16885.94779	-390.959	16.51	16.51	33.02	5722	118
12491.70365	17001.64779	32.1309	5.96	5.96	11.92	15833	118
1756.303649	17601.74779	-288.959	56.45	56.45	112.90	1262	118
29988.50365	18095.54779	-333.959	30.33	30.33	60.66	2093	118
24619.00365	18202.34779	-201.959	13.61	13.61	27.22	6962	118
18084.20365	18739.24779	348.496	10.69	10.69	21.38	13464	118
26539.50365	19211.34779	-100.959	39.09	39.09	78.19	1032	118
36381.90365	19871.64779	-92.9591	41.19	41.19	82.38	1131	118
4416.303649	21655.64779	-130.959	38.81	38.81	77.62	1309	118
25660.50365	21931.04779	195.226	22.23	22.23	44.46	1807	118
10774.80365	22274.54779	-177.959	14.81	14.81	29.63	3218	118
34470.30365	22383.14779	151.013	21.55	21.55	43.10	2465	118
10175.10365	23593.44779	-130.959	29.23	29.23	58.45	1903	118
35030.60365	23676.14779	12.4809	13.12	13.12	26.23	4866	118
12363.00365	23799.84779	-413.959	27.34	27.34	54.68	3073	118
36002.70365	24223.84779	-90.9591	37.14	37.14	74.28	1029	118
1005.103649	25327.64779	58.6584	22.16	22.16	44.32	2773	118
4338.403649	25814.94779	-64.9591	30.97	30.97	61.94	1495	118
13725.10365	25781.84779	-127.959	17.43	17.43	34.85	4510	118
26144.70365	26219.84779	-163.959	33.44	33.44	66.88	1469	118
36080.90365	27973.04779	-121.959	33.75	33.75	67.49	1181	118
20991.60365	28067.74779	-178.959	23.06	23.06	46.11	1880	118
23323.10365	28116.34779	232.561	30.26	30.26	60.52	1432	118
25673.80365	28079.74779	73.3959	20.18	20.18	40.36	2535	118
24643.60365	28341.94779	-104.959	13.80	13.80	27.60	6260	118
18618.60365	28518.34779	205.051	23.71	23.71	47.43	2433	118
1246.803649	28674.34779	205.051	24.59	24.59	49.17	2386	118
34170.60365	28529.64779	-54.9591	23.50	23.50	47.01	1786	118
18127.30365	29389.54779	-132.959	7.35	7.35	14.70	13156	118
5342.603649	29324.34779	-235.959	37.89	37.89	75.78	1024	118
33821.50365	29567.64779	-163.959	16.86	16.86	33.72	3046	118
31226.30365	30241.74779	178.523	24.89	24.89	49.78	1370	118
11604.70365	31640.74779	29.1834	31.16	31.16	62.31	1013	118
28478.40365	34834.64779	-190.959	24.68	24.68	49.36	2727	118
14988.20365	36208.74779	-230.959	37.84	37.84	75.69	1152	118
2557.203649	39064.84779	-258.959	26.59	26.59	53.18	2460	118
12671.20051	303.0454977	-372.471	51.01	51.01	102.02	1131	126
14647.40051	781.3454977	-124.471	30.29	30.29	60.57	1337	126
25934.00051	860.1454977	-112.471	29.23	29.23	58.45	1121	126
26386.00051	2706.245498	-24.4706	16.63	16.63	33.25	3758	126
28580.10051	3153.845498	-190.471	39.96	39.96	79.93	1056	126
21854.90051	3915.445498	300.824	24.35	24.35	48.70	2058	126
15063.60051	4473.345498	-122.471	21.88	21.88	43.76	2037	126
30345.10051	5197.345498	118.079	13.24	13.24	26.47	6674	126
15683.80051	7853.045498	-384.471	29.37	29.37	58.73	2499	126
14837.80051	7556.845498	-320.471	13.97	13.97	27.93	6045	126
39454.70051	7990.345498	3.12692	10.53	10.53	21.05	6624	126
41165.50051	8282.545498	-235.471	42.86	42.86	85.72	1044	126
1535.200509	8994.945498	-125.471	28.21	28.21	56.43	1238	126
922.400509	9183.045498	193.732	32.95	32.95	65.89	1187	126
22313.20051	9142.845498	-318.471	21.03	21.03	42.06	3424	126
30020.40051	9994.145498	21.7944	23.13	23.13	46.25	1881	126
22278.30051	10515.0455	133.799	13.71	13.71	27.41	5490	126
19733.60051	12072.2455	-98.4706	17.12	17.12	34.24	2724	126
19142.50051	12148.4455	-238.471	16.86	16.86	33.72	2966	126
10496.00051	12147.6455	-24.4706	15.21	15.21	30.43	5955	126
22840.80051	12638.9455	-153.471	33.46	33.46	66.93	1878	126
1504.500509	13118.4455	13.9344	22.54	22.54	45.07	2250	126
18359.80051	13399.8455	27.6894	15.43	15.43	30.85	4851	126
19690.70051	13489.2455	-407.471	10.10	10.10	20.21	7813	126
15761.60051	14300.1455	-50.4706	24.14	24.14	48.28	1675	126
18643.10051	14589.1455	-115.471	39.40	39.40	78.80	1108	126
1451.200509	15539.5455	-275.471	24.09	24.09	48.18	2074	126
19676.90051	15405.1455	266.437	9.18	9.18	18.37	14463	126
17562.50051	15815.4455	227.137	25.13	25.13	50.26	2150	126
27730.50051	16016.4455	251.699	11.54	11.54	23.08	10588	126
14381.80051	16789.7455	-24.4706	11.02	11.02	22.04	10595	126
21508.90051	17415.5455	7.05692	24.44	24.44	48.89	1588	126
10654.40051	17440.8455	116.114	18.84	18.84	37.68	2430	126
29918.70051	17777.9455	-229.471	37.23	37.23	74.47	1282	126
2000.400509	17868.9455	357.809	29.63	29.63	59.25	2395	126
5008.900509	17877.7455	139.694	39.75	39.75	79.50	1096	126
37175.10051	19209.9455	-115.471	17.12	17.12	34.24	5201	126
16678.50051	19954.1455	229.102	11.30	11.30	22.61	13764	126
22404.10051	20032.5455	-110.471	18.65	18.65	37.30	2918	126
32991.60051	20793.5455	-199.471	28.05	28.05	56.10	1749	126
1799.700509	21386.0455	50.2869	24.09	24.09	48.18	2255	126
16431.60051	22257.9455	-104.471	26.78	26.78	53.55	2412	126
10772.20051	23634.1455	-237.471	47.01	47.01	94.01	1205	126
37117.90051	23960.0455	72.8844	13.99	13.99	27.98	4161	126
25109.50051	24272.6455	-20.4706	23.22	23.22	46.44	1365	126
18491.30051	24261.6455	-387.471	29.11	29.11	58.22	2617	126
12887.80051	25288.1455	-91.4706	7.68	7.68	15.35	13152	126
4317.500509	25792.9455	-175.471	14.29	14.29	28.59	6868	126
3110.200509	25847.2455	-409.471	39.35	39.35	78.70	1797	126
32679.30051	26193.4455	-317.471	36.24	36.24	72.49	2042	126
36601.00051	29721.0455	-191.471	25.76	25.76	51.53	1713	126
18677.70051	29775.5455	-109.471	18.32	18.32	36.64	4765	126
8044.400509	30745.3455	-143.471	33.91	33.91	67.82	1005	126
31076.50051	31741.1455	189.802	26.56	26.56	53.13	1381	126
7743.100509	33441.7455	97.4469	15.33	15.33	30.66	5269	126
25131.60051	33531.7455	-185.471	43.73	43.73	87.46	1077	126
22123.80051	34083.0455	-357.471	39.35	39.35	78.70	1476	126
18676.40051	34808.5455	-132.471	15.68	15.68	31.37	4828	126
40339.10051	34809.0455	-230.471	30.54	30.54	61.09	1394	126
18085.20051	36139.8455	112.184	26.42	26.42	52.85	1729	126
17355.00051	36694.7455	-93.4706	27.32	27.32	54.64	2262	126
37725.80051	39160.6455	-37.4706	22.89	22.89	45.78	2366	126
16857.90051	39884.5455	342.089	26.35	26.35	52.70	3198	126
20660.89737	217.0432048	-185.982	32.00	32.00	64.01	1721	134
3224.197369	389.0432048	-285.982	32.24	32.24	64.48	1160	134
24686.49737	1618.543205	-85.9821	40.95	40.95	81.91	1260	134
22148.19737	2656.643205	232.52	10.60	10.60	21.20	9672	134
28848.09737	2942.543205	-60.9821	19.59	19.59	39.19	2446	134
11786.89737	5272.643205	-223.982	27.22	27.22	54.45	1530	134
11303.59737	5594.843205	179.465	28.50	28.50	56.99	1425	134
17426.29737	5904.743205	-90.9821	16.32	16.32	32.64	2884	134
25383.89737	6064.543205	-282.982	12.53	12.53	25.06	9243	134
19401.09737	7288.643205	-126.982	26.59	26.59	53.18	1195	134
23018.29737	8022.943205	-158.982	17.24	17.24	34.48	3946	134
31613.39737	8278.543205	-404.982	45.80	45.80	91.61	1342	134
24619.79737	8425.243205	-245.982	30.43	30.43	60.85	1251	134
17015.99737	8459.343205	114.62	13.85	13.85	27.69	3458	134
26824.59737	9466.843205	-350.982	14.29	14.29	28.59	6160	134
18296.39737	9736.643205	271.82	27.32	27.32	54.64	1658	134
28916.59737	9863.043205	163.745	41.78	41.78	83.56	1023	134
22130.09737	10354.9432	-130.982	15.35	15.35	30.71	5537	134
9099.997369	10784.5432	-401.982	49.20	49.20	98.39	1410	134
25124.09737	11809.6432	-272.982	25.50	25.50	51.01	1931	134
1582.897369	12106.7432	-129.982	29.25	29.25	58.50	2408	134
21413.89737	12163.1432	104.795	28.26	28.26	56.52	1063	134
7195.697369	13207.1432	-52.9821	27.25	27.25	54.49	2596	134
25769.19737	13061.9432	-263.982	40.88	40.88	81.77	1292	134
19660.39737	13402.8432	-333.982	14.08	14.08	28.17	4760	134
12362.69737	14527.1432	-225.982	18.79	18.79	37.59	4876	134
18598.09737	15183.7432	261.013	8.01	8.01	16.01	20479	134
1198.297369	16034.3432	96.9354	16.72	16.72	33.44	3980	134
20783.69737	17051.8432	32.0904	17.00	17.00	34.01	2150	134
40961.49737	17612.1432	-369.982	12.86	12.86	25.72	5186	134
18744.09737	17681.4432	221.713	15.05	15.05	30.10	4967	134
793.0973689	18973.5432	271.82	30.14	30.14	60.29	1928	134
4867.197369	19608.8432	-134.982	30.80	30.80	61.61	1741	134
10858.29737	19705.6432	-229.982	20.58	20.58	41.17	2794	134
17308.69737	19955.6432	0.650409	15.38	15.38	30.76	5340	134
29162.69737	20349.2432	-366.982	34.76	34.76	69.52	1820	134
8401.897369	20414.7432	-368.982	35.91	35.91	71.83	2201	134
27867.29737	20465.7432	-132.982	18.84	18.84	37.68	3745	134
23876.49737	20711.0432	367.123	6.83	6.83	13.66	21060	134
15771.99737	20732.0432	129.358	33.09	33.09	66.18	1960	134
30159.49737	21120.7432	-378.982	24.61	24.61	49.22	2387	134
13155.89737	21390.4432	263.96	23.60	23.60	47.19	2369	134
10124.69737	21683.4432	-397.982	24.07	24.07	48.14	2974	134
5112.197369	22000.3432	265.925	25.27	25.27	50.54	2272	134
23228.49737	22644.0432	-108.982	17.33	17.33	34.67	3906	134
11494.59737	23873.6432	-101.982	21.74	21.74	43.47	1862	134
12366.89737	23938.7432	-104.982	18.53	18.53	37.07	3668	134
10375.59737	23756.0432	-351.982	24.96	24.96	49.93	4107	134
15067.09737	26375.0432	-113.982	14.27	14.27	28.54	8524	134
36093.29737	28145.1432	-73.9821	23.15	23.15	46.30	1884	134
20910.59737	28574.7432	-287.982	70.16	70.16	140.31	1022	134
37597.09737	28723.0432	-46.9821	27.34	27.34	54.68	1233	134
35919.99737	30134.8432	337.648	43.50	43.50	86.99	1065	134
31134.99737	32702.0432	231.538	40.55	40.55	81.11	1038	134
5791.697369	34682.9432	233.503	32.66	32.66	65.33	2339	134
4395.697369	34929.9432	-372.982	42.93	42.93	85.86	1626	134
18645.09737	34807.9432	-217.982	7.91	7.91	15.83	18682	134
19299.99737	34996.6432	226.625	45.73	45.73	91.47	1110	134
3788.297369	36209.8432	-376.982	45.92	45.92	91.84	1176	134
40317.09737	38240.4432	-15.0696	28.24	28.24	56.47	1691	134
16594.79423	2444.940912	-307.494	11.47	11.47	22.94	9746	142
18695.39423	6239.440912	-174.494	27.77	27.77	55.53	1359	142
13892.99423	7269.540912	-110.494	17.54	17.54	35.09	3179	142
16080.09423	8297.040912	21.7539	8.57	8.57	17.14	10355	142
28236.79423	8523.440912	101.336	26.19	26.19	52.38	1125	142
14946.19423	9568.740912	325.346	33.82	33.82	67.64	1961	142
23702.99423	10341.54091	60.0714	11.73	11.73	23.46	8139	142
27219.19423	11039.04091	-123.494	19.92	19.92	39.85	2478	142
22598.19423	11553.64091	18.8064	33.18	33.18	66.36	1579	142
649.7942287	11547.84091	-55.4936	21.81	21.81	43.61	2746	142
38034.39423	12883.84091	62.0364	35.33	35.33	70.65	1001	142
36697.49423	13370.24091	-188.494	19.22	19.22	38.43	2204	142
23823.49423	14364.84091	-164.494	25.76	25.76	51.53	1287	142
30309.89423	14890.14091	-332.494	40.91	40.91	81.81	1884	142
17406.99423	15193.14091	110.179	29.37	29.37	58.73	1861	142
7258.594229	15491.44091	19.7889	31.65	31.65	63.30	1499	142
11616.89423	15783.94091	361.699	51.24	51.24	102.49	1370	142
17716.29423	15865.34091	156.356	6.38	6.38	12.76	17210	142
15646.39423	17409.54091	-61.4936	26.75	26.75	53.51	2361	142
11699.79423	17809.14091	-34.4936	35.28	35.28	70.56	1625	142
25272.09423	18088.14091	-35.4936	24.75	24.75	49.50	1376	142
15682.79423	18372.34091	118.039	20.25	20.25	40.51	4447	142
23818.69423	18729.04091	-214.494	24.99	24.99	49.97	2156	142
465.0942287	19406.54091	288.011	21.76	21.76	43.52	3697	142
25526.49423	19326.44091	-32.4936	11.19	11.19	22.37	6469	142
6365.094229	19660.74091	-82.4936	12.13	12.13	24.26	6533	142
1202.794229	19967.54091	264.431	36.38	36.38	72.77	1395	142
13108.09423	19980.14091	-206.494	31.02	31.02	62.03	1731	142
10855.19423	20277.44091	-241.494	10.64	10.64	21.29	9323	142
29297.69423	20573.64091	-6.7386	24.30	24.30	48.61	1441	142
8546.094229	21589.74091	-302.494	14.25	14.25	28.50	6865	142
15220.19423	22634.94091	83.6514	25.22	25.22	50.44	1479	142
426.2942287	23359.34091	-241.494	21.83	21.83	43.66	2792	142
13207.39423	23535.64091	-125.494	22.14	22.14	44.27	2139	142
31612.79423	23488.44091	13.8939	22.84	22.84	45.69	1296	142
20314.59423	24809.54091	-159.494	15.47	15.47	30.94	3641	142
14801.19423	25497.24091	309.626	26.71	26.71	53.41	2608	142
16954.09423	27865.14091	-49.4936	33.91	33.91	67.82	2176	142
18672.39423	29882.24091	-345.494	15.54	15.54	31.09	8961	142
38500.29423	30132.04091	182.884	26.33	26.33	52.66	2632	142
29368.39423	30414.54091	99.3714	31.67	31.67	63.35	1803	142
9037.094229	32242.84091	-269.494	41.00	41.00	82.00	1418	142
34847.89423	32410.44091	345.979	39.82	39.82	79.65	1343	142
3589.494229	32903.14091	-174.494	37.80	37.80	75.60	1241	142
28542.99423	33021.14091	-122.494	36.38	36.38	72.77	1317	142
32778.39423	33608.64091	-252.494	36.13	36.13	72.25	1456	142
25102.69423	34047.74091	-382.494	30.59	30.59	61.18	2101	142
16227.69423	35550.14091	-130.494	24.42	24.42	48.84	1590	142
17494.29423	36678.74091	-61.4936	33.42	33.42	66.83	1861	142
30221.59423	37608.84091	-309.494	26.45	26.45	52.89	1847	142
35842.49423	37735.24091	-2.8086	28.97	28.97	57.93	1069	142
19864.79109	1552.338619	-25.0051	11.52	11.52	23.03	4121	150
15200.19109	2079.838619	-23.0051	29.44	29.44	58.88	1072	150
16494.69109	2761.238619	-185.005	29.27	29.27	58.55	1919	150
29065.99109	3041.138619	294.377	26.33	26.33	52.66	2089	150
13471.19109	5267.338619	263.92	34.43	34.43	68.86	1192	150
10271.09109	6666.238619	59.5599	24.92	24.92	49.83	2427	150
19444.09109	7381.138619	-83.0051	26.73	26.73	53.46	1617	150
36232.79109	7456.538619	-376.005	27.20	27.20	54.40	2118	150
20375.69109	8434.538619	306.167	21.93	21.93	43.85	2348	150
9264.691089	9387.738619	86.0874	16.51	16.51	33.02	3677	150
5785.091089	9837.938619	250.165	21.01	21.01	42.01	3013	150
23705.49109	10239.53862	-84.0051	14.79	14.79	29.58	5412	150
2129.591089	10550.13862	-97.0051	16.20	16.20	32.40	4467	150
4177.291089	10718.23862	-342.005	12.36	12.36	24.73	8741	150
24811.59109	10859.23862	10.4349	12.60	12.60	25.20	5087	150
25743.09109	10881.03862	147.985	26.87	26.87	53.74	1177	150
32141.19109	11602.43862	178.442	14.22	14.22	28.45	4200	150
23653.29109	11853.33862	-61.0051	28.64	28.64	57.27	1366	150
8241.191089	12336.63862	-222.005	38.62	38.62	77.24	1354	150
35421.49109	14043.23862	-91.0051	31.60	31.60	63.21	1426	150
11641.79109	14236.53862	-294.005	57.98	57.98	115.96	1299	150
24855.09109	14068.73862	-390.005	37.59	37.59	75.17	1542	150
5938.491089	14240.83862	-162.005	25.55	25.55	51.10	2268	150
18607.09109	15201.73862	233.462	10.03	10.03	20.06	12424	150
2341.791089	15104.43862	-7.2501	28.75	28.75	57.51	1073	150
31898.49109	16288.83862	314.027	25.62	25.62	51.24	1708	150
40944.89109	17721.13862	-413.005	18.72	18.72	37.44	3649	150
9828.291089	18240.63862	-311.005	26.14	26.14	52.28	2391	150
19720.29109	18081.93862	291.43	18.18	18.18	36.36	3461	150
25312.89109	17914.63862	-378.005	23.06	23.06	46.11	3940	150
12293.79109	18705.93862	-24.0051	22.61	22.61	45.22	1615	150
13180.29109	20328.83862	-96.0051	17.73	17.73	35.47	2977	150
9182.991089	20595.83862	-151.005	8.24	8.24	16.48	15023	150
22496.99109	20463.73862	-105.005	28.45	28.45	56.90	1843	150
350.4910886	20739.53862	237.392	16.34	16.34	32.69	4538	150
11744.09109	21181.53862	152.897	17.33	17.33	34.67	2613	150
8530.091089	21655.33862	-365.005	29.67	29.67	59.35	3029	150
7655.991089	21827.03862	218.725	51.53	51.53	103.05	1043	150
29134.39109	22032.73862	266.867	19.69	19.69	39.38	2288	150
3074.591089	22008.13862	-295.005	39.99	39.99	79.98	1340	150
9450.991089	22957.73862	-200.005	47.69	47.69	95.38	1223	150
10359.69109	22930.53862	125.387	37.52	37.52	75.03	1338	150
11839.79109	23002.73862	-74.0051	33.44	33.44	66.88	1417	150
451.3910886	23314.53862	-304.005	19.64	19.64	39.28	3624	150
32899.39109	23434.33862	-71.0051	21.10	21.10	42.20	1971	150
10190.79109	23545.43862	50.7174	27.22	27.22	54.45	2789	150
5153.591089	23869.83862	51.6999	24.89	24.89	49.78	2544	150
13725.99109	24024.63862	125.387	26.54	26.54	53.08	1336	150
22188.79109	24263.43862	362.17	29.23	29.23	58.45	2029	150
30144.69109	24461.53862	-71.0051	8.45	8.45	16.91	12748	150
35802.89109	25548.93862	-170.005	27.04	27.04	54.07	1713	150
7823.791089	26076.03862	-254.005	33.13	33.13	66.27	2370	150
19182.69109	26193.13862	340.555	18.23	18.23	36.46	5904	150
10463.19109	26628.83862	-147.005	19.29	19.29	38.57	4160	150
322.2910886	26450.63862	-269.005	36.41	36.41	72.82	2172	150
12668.29109	27881.83862	-25.0051	30.21	30.21	60.43	1424	150
7712.391089	27968.33862	298.307	33.72	33.72	67.45	1553	150
28450.09109	29227.83862	354.31	18.58	18.58	37.16	4493	150
26099.49109	30142.43862	-97.0051	35.28	35.28	70.56	1402	150
38337.69109	32265.83862	272.762	22.44	22.44	44.89	3419	150
15912.49109	32705.23862	-195.005	25.10	25.10	50.21	2623	150
11473.79109	32987.43862	-206.005	30.57	30.57	61.14	2069	150
33668.19109	33079.03862	-40.0051	14.67	14.67	29.34	4830	150
32726.89109	33474.43862	-121.005	24.85	24.85	49.69	3390	150
13293.39109	35212.23862	-241.005	30.66	30.66	61.32	1089	150
32531.09109	39704.53862	-21.0051	16.32	16.32	32.64	2794	150
25057.18795	1698.736326	36.4509	29.84	29.84	59.68	1114	158
18045.78795	1775.036326	13.8534	12.91	12.91	25.81	4025	158
27894.38795	2396.436326	-221.517	41.78	41.78	83.56	1113	158
22193.78795	2679.136326	-64.5166	13.31	13.31	26.61	5109	158
13694.38795	4687.536326	-186.517	13.89	13.89	27.79	4548	158
22069.88795	5446.136326	-195.517	34.45	34.45	68.91	1073	158
23990.48795	5370.536326	-211.517	36.41	36.41	72.82	1274	158
31456.88795	5707.536326	70.8384	24.14	24.14	48.28	2252	158
13755.28795	6571.936326	-21.5166	24.80	24.80	49.60	3003	158
14572.18795	6483.236326	-28.5166	25.81	25.81	51.62	2386	158
24824.38795	7653.336326	104.243	11.52	11.52	23.03	5669	158
37673.38795	8159.036326	168.106	34.62	34.62	69.24	1047	158
10503.38795	8252.936326	209.371	17.71	17.71	35.42	3690	158
25004.28795	9180.236326	224.108	13.00	13.00	26.00	8507	158
13934.98795	9256.036326	-392.517	37.04	37.04	74.09	1838	158
16472.68795	9345.436326	252.601	36.69	36.69	73.38	1653	158
23728.38795	10230.53633	-194.517	23.50	23.50	47.01	2510	158
28304.88795	10899.93633	180.878	19.88	19.88	39.75	2054	158
15616.28795	11176.03633	-383.517	29.08	29.08	58.17	2597	158
2212.287949	11293.53633	-280.517	24.07	24.07	48.14	2216	158
21322.88795	11579.43633	-189.517	28.05	28.05	56.10	1498	158
25100.38795	11834.63633	-188.517	35.23	35.23	70.46	1387	158
3329.087949	12208.53633	-393.517	58.73	58.73	117.47	1044	158
14452.08795	12111.33633	158.281	14.91	14.91	29.81	6734	158
9597.587949	13397.73633	-16.6041	32.99	32.99	65.99	1421	158
17234.88795	13399.63633	166.141	7.98	7.98	15.97	9714	158
19518.28795	13903.63633	-286.517	19.00	19.00	38.01	4486	158
4726.787949	14630.33633	-31.5166	42.23	42.23	84.45	1048	158
3759.487949	14908.13633	3.04589	41.45	41.45	82.90	1149	158
17382.68795	15175.23633	95.4009	8.85	8.85	17.71	12595	158
22250.48795	15211.03633	-197.517	23.34	23.34	46.68	1956	158
10527.78795	16717.63633	-126.517	34.08	34.08	68.15	1445	158
22416.48795	17145.33633	-326.517	21.08	21.08	42.15	2860	158
36855.78795	17349.33633	-108.517	35.37	35.37	70.74	1015	158
6167.787949	17780.53633	287.971	8.81	8.81	17.62	9397	158
19630.48795	17973.43633	-160.517	26.09	26.09	52.19	2208	158
16763.98795	18064.93633	28.5909	19.83	19.83	39.66	2312	158
9824.387949	18427.03633	-260.517	19.78	19.78	39.56	2406	158
11939.48795	18184.13633	67.8909	14.11	14.11	28.21	5491	158
24589.48795	18219.03633	-200.517	16.96	16.96	33.91	2756	158
26079.28795	19462.53633	328.253	36.86	36.86	73.71	1570	158
22431.18795	19945.43633	-130.517	21.69	21.69	43.38	2166	158
15277.18795	20113.03633	-120.517	21.03	21.03	42.06	2461	158
30195.58795	21247.23633	-349.517	17.17	17.17	34.34	6216	158
40266.58795	21387.13633	-270.517	30.87	30.87	61.75	2074	158
8540.687949	21452.13633	-280.517	24.61	24.61	49.22	3304	158
643.8879485	21559.63633	-396.517	55.67	55.67	111.34	1217	158
15345.28795	22642.23633	55.1184	28.66	28.66	57.32	2012	158
31696.08795	23345.63633	-198.517	22.82	22.82	45.64	1892	158
3205.687949	23707.53633	-397.517	44.44	44.44	88.88	1650	158
21424.88795	23737.43633	357.728	23.64	23.64	47.29	2730	158
18698.08795	24839.43633	155.333	38.32	38.32	76.63	1250	158
24437.18795	24905.93633	-213.517	35.84	35.84	71.69	1805	158
12752.28795	25183.03633	-76.5166	28.78	28.78	57.56	2019	158
20814.48795	25953.93633	-45.5166	30.87	30.87	61.75	1243	158
24161.88795	26503.23633	-265.517	42.46	42.46	84.92	1116	158
27164.08795	28125.93633	275.198	33.58	33.58	67.16	1467	158
1915.687949	29076.23633	-339.517	30.99	30.99	61.98	1682	158
28593.18795	29242.33633	-10.7091	26.87	26.87	53.74	1469	158
27630.98795	30208.23633	-44.5166	23.55	23.55	47.10	2234	158
36474.98795	30940.03633	-327.517	37.40	37.40	74.79	1268	158
17762.28795	31175.33633	222.143	24.94	24.94	49.88	2425	158
11355.58795	31833.33633	-147.517	20.16	20.16	40.32	3111	158
36275.38795	32922.63633	-192.517	28.64	28.64	57.27	2877	158
35158.38795	33234.83633	304.673	30.83	30.83	61.65	1407	158
36584.38795	35150.73633	-75.5166	32.90	32.90	65.80	1240	158
21760.28795	36093.33633	-332.517	12.27	12.27	24.54	11004	158
19673.48795	36095.23633	-147.517	35.70	35.70	71.40	1099	158
24777.88795	36407.93633	-195.517	49.60	49.60	99.19	1024	158
31182.08795	37377.03633	-52.5166	25.13	25.13	50.26	1705	158
37720.48795	39174.33633	-46.5166	25.25	25.25	50.49	1186	158
19967.78481	1583.934033	226.544	22.96	22.96	45.92	2081	166
38117.78481	1543.634033	-419.028	42.04	42.04	84.07	1342	166
27639.88481	4873.934033	157.769	14.55	14.55	29.11	4832	166
28700.88481	6525.834033	-344.028	36.34	36.34	72.68	1476	166
24402.28481	7368.034033	-396.028	29.91	29.91	59.82	2748	166
9204.884808	7583.034033	354.269	39.23	39.23	78.47	1407	166
14235.88481	7919.534033	-182.028	12.72	12.72	25.43	7479	166
24851.08481	8175.234033	-10.2381	25.01	25.01	50.02	1793	166
13893.18481	9095.634033	-96.0281	27.77	27.77	55.53	1785	166
37773.48481	9592.034033	111.592	17.57	17.57	35.14	3736	166
12535.98481	10305.43403	55.5894	28.19	28.19	56.38	1240	166
27057.58481	10885.83403	227.527	15.28	15.28	30.57	4213	166
2220.784808	11056.43403	-219.028	48.89	48.89	97.78	1113	166
4167.984808	12369.73403	-62.0281	28.85	28.85	57.70	1101	166
18093.18481	14440.13403	221.632	30.45	30.45	60.90	1707	166
9222.084808	14786.63403	346.409	36.46	36.46	72.91	1813	166
14164.78481	15553.43403	236.369	19.62	19.62	39.23	3453	166
2829.584808	16167.43403	-360.028	34.52	34.52	69.05	2017	166
31677.58481	16568.63403	-244.028	35.14	35.14	70.27	1176	166
33769.58481	16698.43403	64.4319	26.19	26.19	52.38	1276	166
17310.98481	16887.93403	296.302	17.12	17.12	34.24	4503	166
12481.78481	17152.23403	-169.028	24.12	24.12	48.23	2370	166
16263.48481	17238.03403	-159.028	17.00	17.00	34.01	4291	166
19634.58481	17741.43403	-243.028	7.56	7.56	15.12	17028	166
7902.284808	18390.13403	-160.028	41.92	41.92	83.84	1045	166
12134.58481	19229.93403	114.539	12.01	12.01	24.02	6442	166
8615.384808	19513.53403	205.912	21.34	21.34	42.67	2463	166
9767.384808	20098.63403	-206.028	30.45	30.45	60.90	1505	166
27875.88481	20313.23403	-310.028	20.11	20.11	40.22	2486	166
23736.18481	20680.03403	312.022	18.91	18.91	37.82	3633	166
22253.88481	20800.23403	13.3419	27.84	27.84	55.67	1845	166
11231.08481	21141.03403	306.127	15.99	15.99	31.98	5575	166
3107.084808	21677.63403	-273.028	37.82	37.82	75.64	1388	166
29262.78481	22050.23403	309.074	15.21	15.21	30.43	5054	166
18622.68481	22740.83403	59.5194	16.04	16.04	32.08	5316	166
40003.68481	23186.23403	-228.028	19.59	19.59	39.19	3035	166
26960.78481	22908.73403	332.654	36.79	36.79	73.57	1456	166
22292.18481	24379.03403	299.249	16.30	16.30	32.59	5483	166
28942.48481	24622.63403	-209.028	24.73	24.73	49.45	1825	166
16745.08481	24915.53403	-12.2031	30.57	30.57	61.14	1542	166
12776.78481	25359.53403	-59.0281	38.60	38.60	77.20	1096	166
39638.28481	26465.03403	141.067	19.78	19.78	39.56	2597	166
40916.48481	26900.53403	-402.028	32.50	32.50	65.00	1759	166
4881.484808	27151.23403	26.1144	35.73	35.73	71.45	1744	166
7636.084808	28092.83403	-37.0281	21.93	21.93	43.85	2740	166
4483.584808	28753.03403	-246.028	30.10	30.10	60.19	2571	166
23256.38481	28814.23403	-387.028	19.45	19.45	38.90	3122	166
13898.68481	29394.93403	-91.0281	23.71	23.71	47.43	1447	166
15851.98481	29803.33403	-258.028	30.24	30.24	60.48	1359	166
33406.78481	30164.63403	-95.0281	15.10	15.10	30.19	4889	166
34877.58481	32467.03403	-1.39562	23.69	23.69	47.38	1766	166
18128.78481	32694.13403	-187.028	19.76	19.76	39.52	2061	166
25359.48481	32611.23403	-318.028	43.21	43.21	86.43	1086	166
27063.88481	32845.13403	-60.0281	14.91	14.91	29.81	4609	166
29057.98481	39323.13403	-165.028	21.34	21.34	42.67	2300	166
17965.78167	346.3317405	-120.54	24.56	24.56	49.13	1330	174
25788.28167	2524.53174	85.5354	25.55	25.55	51.10	1225	174
25207.78167	3317.23174	-413.54	22.49	22.49	44.98	4177	174
21883.98167	6238.23174	210.313	13.40	13.40	26.80	3274	174
11767.08167	6957.03174	-44.5396	18.56	18.56	37.11	3515	174
33448.88167	8555.93174	-179.54	16.13	16.13	32.26	4767	174
18726.88167	9525.53174	-334.54	33.04	33.04	66.08	1505	174
2145.081668	10534.53174	1.04037	10.22	10.22	20.44	7142	174
23493.08167	10985.03174	-174.54	19.69	19.69	39.38	2534	174
27014.28167	10853.93174	125.818	17.31	17.31	34.62	3253	174
28699.38167	11142.03174	-89.5396	18.23	18.23	36.46	2384	174
14612.68167	11446.03174	-164.54	35.73	35.73	71.45	1447	174
12199.58167	11624.13174	9.88287	30.61	30.61	61.23	1385	174
33135.78167	11996.13174	-199.54	62.22	62.22	124.44	1088	174
32236.68167	12211.63174	-161.54	39.87	39.87	79.74	1118	174
19819.18167	12491.03174	-18.6096	13.52	13.52	27.04	5651	174
27327.18167	12862.23174	-345.54	42.41	42.41	84.83	1135	174
35223.48167	13141.03174	-418.54	18.30	18.30	36.60	4969	174
40297.38167	15057.23174	-135.54	41.05	41.05	82.10	1115	174
2320.781668	15038.03174	-82.5396	28.80	28.80	57.60	1100	174
18643.68167	15107.73174	268.28	11.56	11.56	23.13	11515	174
18775.38167	15737.33174	64.9029	38.48	38.48	76.96	1025	174
6052.181668	16332.33174	-220.54	32.29	32.29	64.57	1234	174
22648.58167	17379.03174	316.423	8.81	8.81	17.62	15151	174
11466.68167	17675.53174	355.723	14.51	14.51	29.01	6062	174
15971.48167	19089.43174	196.558	11.02	11.02	22.04	9224	174
23725.08167	20643.63174	29.5329	15.24	15.24	30.47	2871	174
10162.78167	20840.93174	-52.5396	30.69	30.69	61.37	1232	174
10954.28167	20969.73174	252.56	32.71	32.71	65.42	1435	174
28623.38167	21159.43174	-37.5396	25.81	25.81	51.62	1530	174
6998.381668	21425.43174	-371.54	31.18	31.18	62.36	1908	174
5608.281668	22284.93174	-201.54	19.08	19.08	38.15	4252	174
12001.58167	22394.53174	-21.5571	21.27	21.27	42.53	2231	174
13790.98167	22401.33174	308.563	37.75	37.75	75.50	1454	174
22420.18167	22839.13174	-213.54	25.34	25.34	50.68	1437	174
9210.881668	23419.13174	-39.5396	32.19	32.19	64.39	1301	174
13285.48167	23294.73174	-234.54	29.23	29.23	58.45	1482	174
11680.18167	23791.03174	-366.54	37.70	37.70	75.41	2609	174
14013.98167	24069.83174	69.8154	13.99	13.99	27.98	5801	174
40632.08167	24279.23174	-280.54	45.17	45.17	90.34	1000	174
37077.98167	26795.83174	149.398	14.53	14.53	29.06	5826	174
24717.48167	27132.93174	-206.54	31.46	31.46	62.93	1419	174
22633.08167	27139.73174	368.495	35.65	35.65	71.31	1376	174
24588.08167	28210.33174	-107.54	26.80	26.80	53.60	1799	174
33786.88167	29409.73174	-338.54	16.51	16.51	33.02	3134	174
39823.88167	31379.23174	29.5329	32.48	32.48	64.95	1114	174
27591.78167	32337.43174	-31.5396	16.11	16.11	32.22	4124	174
8351.181668	32946.03174	312.493	35.18	35.18	70.37	1971	174
35623.28167	33889.83174	-391.54	24.07	24.07	48.14	2570	174
41125.58167	34788.43174	-119.54	23.55	23.55	47.10	2770	174
25109.08167	37452.93174	-179.54	16.20	16.20	32.40	3822	174
27554.38167	38671.93174	-258.54	45.73	45.73	91.47	1058	174
21832.08167	38582.93174	-299.54	23.69	23.69	47.38	3025	174
37725.18167	39147.93174	153.328	20.02	20.02	40.03	2595	174
35179.58167	39470.33174	-263.54	32.85	32.85	65.70	1810	174
17542.37853	4032.729448	-226.051	26.42	26.42	52.85	1584	182
13677.87853	5101.029448	-51.0511	26.42	26.42	52.85	1510	182
10444.87853	8297.029448	127.271	15.97	15.97	31.93	3710	182
41178.47853	8255.329448	-48.0511	33.58	33.58	67.16	1701	182
21195.37853	8706.529448	-258.051	14.60	14.60	29.20	4680	182
5846.178528	9845.329448	98.7789	18.51	18.51	37.02	2653	182
12317.17853	9921.829448	-9.29613	13.26	13.26	26.52	5719	182
26992.87853	10844.82945	101.726	23.27	23.27	46.53	1331	182
731.8785282	11449.22945	-158.051	19.71	19.71	39.42	4813	182
23675.47853	11884.12945	-127.051	12.51	12.51	25.01	7581	182
14261.07853	12050.42945	91.9014	26.31	26.31	52.61	1336	182
31351.27853	14152.52945	-36.0511	13.92	13.92	27.84	3649	182
14470.87853	15629.92945	-341.051	23.17	23.17	46.35	2653	182
8660.978528	17027.42945	332.614	23.86	23.86	47.71	2246	182
29678.67853	18825.02945	-337.051	11.85	11.85	23.69	7278	182
16761.07853	19239.72945	35.8989	21.64	21.64	43.28	1481	182
12392.17853	19599.92945	-92.0511	19.08	19.08	38.15	1660	182
22233.37853	20890.92945	52.6014	8.15	8.15	16.30	7032	182
18861.27853	21809.32945	234.364	26.38	26.38	52.75	1711	182
29192.67853	22139.32945	-28.0511	19.00	19.00	38.01	2320	182
8465.178528	24741.22945	-119.051	12.86	12.86	25.72	6240	182
39656.47853	26490.52945	102.709	26.99	26.99	53.98	1275	182
14033.77853	28068.52945	168.536	25.93	25.93	51.86	1395	182
13855.67853	29165.82945	-418.051	28.80	28.80	57.60	2190	182
28539.77853	29262.82945	153.799	11.00	11.00	22.00	6227	182
39027.87853	29336.02945	-89.0511	29.86	29.86	59.72	1661	182
37252.87853	31403.82945	-216.051	14.81	14.81	29.63	5293	182
34240.37853	32712.92945	-133.051	14.29	14.29	28.59	4583	182
13201.77853	34244.52945	-240.051	24.49	24.49	48.98	1707	182
31975.97853	34601.42945	-200.051	25.53	25.53	51.06	1583	182
2592.778528	35143.22945	-145.051	27.29	27.29	54.59	1427	182
12251.47853	36591.02945	-99.0511	23.48	23.48	46.96	1698	182
21869.67853	36950.12945	-189.051	36.90	36.90	73.81	1466	182
5082.978528	38740.12945	43.7589	33.98	33.98	67.97	1083	182
24504.67853	39596.22945	34.9164	24.68	24.68	49.36	1876	182
12926.47853	40098.32945	-128.051	12.27	12.27	24.54	4907	182
18731.97539	1912.827155	78.6174	44.13	44.13	88.27	1078	190
7337.275388	4154.227155	-50.5626	22.70	22.70	45.40	2130	190
15406.87539	5211.927155	266.275	21.83	21.83	43.66	3035	190
12397.37539	5989.127155	-376.563	54.87	54.87	109.74	1082	190
4148.575388	10817.62715	-128.563	18.58	18.58	37.16	2165	190
35900.77539	11174.02715	-139.563	24.00	24.00	47.99	2743	190
14271.47539	11557.52715	-49.5626	20.42	20.42	40.84	1804	190
10607.27539	11840.92715	-148.563	27.11	27.11	54.21	1909	190
32196.07539	12501.42715	-77.5626	27.34	27.34	54.68	1315	190
9103.475388	12950.12715	-296.563	15.57	15.57	31.13	4203	190
36654.17539	13213.32715	-250.563	16.08	16.08	32.17	5030	190
6727.075388	15548.32715	-351.563	23.24	23.24	46.49	3097	190
22807.67539	16798.22715	-197.563	38.13	38.13	76.25	1193	190
21896.97539	17312.42715	302.627	23.08	23.08	46.16	2085	190
15835.27539	17433.82715	-147.563	15.85	15.85	31.70	4905	190
38590.67539	18163.62715	-404.563	43.03	43.03	86.05	1789	190
6527.775388	19889.52715	-129.563	33.44	33.44	66.88	1013	190
27919.57539	20158.52715	-330.563	24.89	24.89	49.78	1749	190
3238.175388	20252.42715	198.482	28.99	28.99	57.98	1123	190
40136.37539	23481.72715	366.49	39.94	39.94	79.88	1395	190
21469.77539	23732.72715	20.6499	19.64	19.64	39.28	1408	190
3207.975388	23785.42715	-207.563	19.10	19.10	38.20	3543	190
29084.07539	24272.92715	135.602	5.98	5.98	11.96	13341	190
28871.07539	27457.62715	-31.5626	14.25	14.25	28.50	3809	190
20933.17539	28094.22715	-124.563	25.01	25.01	50.02	2123	190
28506.97539	29236.32715	173.92	18.27	18.27	36.55	2569	190
6089.175388	31010.22715	-295.563	31.84	31.84	63.68	1749	190
9162.275388	31889.32715	45.2124	13.42	13.42	26.85	3916	190
18928.67539	31825.42715	-333.563	24.35	24.35	48.70	2086	190
25160.17539	31926.32715	236.8	34.45	34.45	68.91	1109	190
2575.675388	34468.02715	-3.91264	33.68	33.68	67.35	1059	190
24500.17539	35107.22715	-191.563	38.36	38.36	76.73	1170	190
22294.47539	35322.12715	-19.6326	22.33	22.33	44.65	2132	190
30811.57539	36286.92715	-154.563	26.75	26.75	53.51	1686	190
29870.77539	36709.92715	-111.563	32.00	32.00	64.01	1074	190
21907.97539	36880.62715	208.307	26.26	26.26	52.52	3064	190
18384.37539	37895.42715	-326.563	45.78	45.78	91.56	1073	190
20720.77539	40180.62715	-0.965142	31.39	31.39	62.78	1202	190
17252.07539	40254.42715	228.94	31.42	31.42	62.83	1595	190
20476.17225	1815.124862	-206.074	22.30	22.30	44.60	2286	198
30060.57225	2730.924862	207.796	29.06	29.06	58.12	1119	198
14707.37225	3600.324862	220.568	32.12	32.12	64.24	1374	198
788.872248	4062.324862	-76.0742	17.83	17.83	35.65	3359	198
762.972248	4309.924862	-319.074	36.67	36.67	73.33	1187	198
11724.27225	6975.724862	-71.0742	25.86	25.86	51.72	1151	198
16037.17225	7845.424862	-381.074	43.97	43.97	87.94	1461	198
21904.17225	8408.124862	-15.2316	16.41	16.41	32.83	2185	198
9689.272248	8499.924862	29.9634	10.13	10.13	20.25	5961	198
23675.07225	11901.52486	-74.0742	8.24	8.24	16.48	6938	198
10610.17225	11985.42486	-163.074	24.40	24.40	48.80	1268	198
29824.27225	11888.52486	278.536	9.18	9.18	18.37	9726	198
21423.67225	12111.42486	286.396	16.37	16.37	32.73	4887	198
15816.37225	12341.12486	61.4034	31.46	31.46	62.93	1303	198
30255.77225	12613.82486	-383.074	30.97	30.97	61.94	1496	198
35147.77225	12857.02486	-299.074	21.88	21.88	43.76	2073	198
10166.27225	13513.72486	211.726	16.56	16.56	33.11	3445	198
590.472248	19003.32486	106.598	25.48	25.48	50.96	1525	198
22374.57225	20003.12486	308.993	20.42	20.42	40.84	2415	198
39754.27225	20367.82486	-71.0742	26.87	26.87	53.74	1757	198
25884.27225	20823.22486	358.118	9.87	9.87	19.73	8383	198
23030.57225	21096.72486	59.4383	14.32	14.32	28.64	3585	198
28627.77225	21186.22486	-196.074	26.78	26.78	53.55	1380	198
24459.77225	21944.42486	-304.074	39.99	39.99	79.98	1612	198
8404.172248	22882.82486	133.126	24.47	24.47	48.94	1330	198
40008.67225	23058.92486	-83.0742	46.68	46.68	93.35	1177	198
30773.37225	25073.72486	-311.074	33.35	33.35	66.69	1358	198
346.972248	26277.82486	-32.0742	25.79	25.79	51.57	2147	198
20418.67225	26605.92486	-132.074	32.62	32.62	65.23	1346	198
13278.67225	26876.62486	200.918	21.12	21.12	42.25	2207	198
19696.87225	27408.62486	253.973	32.12	32.12	64.24	1311	198
27315.87225	28092.72486	251.026	22.63	22.63	45.26	1699	198
1854.472248	28755.02486	178.321	20.23	20.23	40.46	3470	198
33769.07225	29399.42486	-288.074	10.81	10.81	21.62	7980	198
39151.67225	29410.72486	40.7709	39.28	39.28	78.56	1088	198
16240.17225	35501.62486	-401.074	32.38	32.38	64.76	1975	198
1126.472248	37831.92486	-18.1791	15.05	15.05	30.10	4037	198
26114.27225	37937.42486	-165.074	23.13	23.13	46.25	2643	198
16914.56911	642.222569	-226.586	14.72	14.72	29.44	4536	206
29072.66911	1898.222569	-209.586	21.83	21.83	43.66	2782	206
21356.16911	5422.722569	-103.586	36.97	36.97	73.95	1506	206
10228.76911	5784.722569	-132.586	23.79	23.79	47.57	3144	206
28550.36911	7575.922569	145.387	16.08	16.08	32.17	2971	206
10485.76911	8255.522569	332.062	13.42	13.42	26.85	6364	206
26414.26911	10492.02257	-248.586	19.15	19.15	38.29	3859	206
7927.869108	11352.42257	-64.5857	46.72	46.72	93.45	1075	206
22989.46911	11701.82257	237.742	17.07	17.07	34.15	3400	206
33364.46911	12282.42257	118.859	28.57	28.57	57.13	1195	206
22094.16911	13230.72257	-9.84816	12.29	12.29	24.59	3889	206
36637.56911	13136.62257	-310.586	20.21	20.21	40.41	3827	206
38621.96911	13768.82257	-138.586	39.85	39.85	79.69	1297	206
19466.96911	14041.02257	-317.586	17.97	17.97	35.94	2832	206
36843.66911	15442.22257	-315.586	24.82	24.82	49.64	1755	206
34894.16911	16306.62257	-343.586	12.62	12.62	25.25	6887	206
38794.46911	16761.02257	-116.586	16.98	16.98	33.96	3007	206
15735.56911	18379.82257	-74.5857	25.98	25.98	51.95	1225	206
15161.26911	18750.92257	-277.586	24.47	24.47	48.94	2081	206
21961.46911	18708.62257	29.4518	11.14	11.14	22.28	5875	206
22414.36911	19998.52257	154.229	24.80	24.80	49.60	1287	206
11090.36911	20303.72257	21.5918	10.10	10.10	20.21	8186	206
18263.66911	20314.32257	13.7318	20.58	20.58	41.17	2226	206
22218.16911	20871.52257	73.6643	4.99	4.99	9.99	16332	206
26513.56911	21035.32257	-100.586	25.48	25.48	50.96	1290	206
4401.369108	21379.92257	-163.586	34.03	34.03	68.06	1182	206
37853.86911	28563.32257	-130.586	22.35	22.35	44.70	2167	206
20970.96911	31611.62257	-54.5857	17.80	17.80	35.61	3801	206
18912.36911	31788.72257	-187.586	28.17	28.17	56.33	1450	206
34247.46911	32740.12257	-42.5857	23.83	23.83	47.67	1212	206
11513.26911	33052.52257	-90.5857	24.23	24.23	48.47	1850	206
5575.069108	34741.92257	-106.586	31.11	31.11	62.22	1440	206
24482.56911	35185.12257	-142.586	31.02	31.02	62.03	1369	206
33547.66911	36492.82257	-165.586	24.92	24.92	49.83	1313	206
30196.26911	37663.42257	-117.586	30.40	30.40	60.81	1217	206
26996.96911	38573.22257	62.8568	8.76	8.76	17.52	7758	206
16287.56911	39677.92257	-269.586	31.32	31.32	62.64	1336	206
22143.46911	40341.82257	-290.586	37.47	37.47	74.94	1160	206
21957.26597	988.6202761	-177.097	31.16	31.16	62.31	1351	214
31372.76597	2217.520276	106.558	24.73	24.73	49.45	2096	214
5737.465968	7661.920276	10.2728	24.02	24.02	48.04	1490	214
33635.26597	8432.620276	-271.097	42.46	42.46	84.92	1040	214
13107.06597	9927.420276	46.6253	27.08	27.08	54.16	1426	214
26354.16597	10513.92028	-102.097	24.49	24.49	48.98	2004	214
4150.265968	10743.92028	-251.097	14.48	14.48	28.97	2563	214
26994.76597	10852.72028	352.183	29.77	29.77	59.53	1897	214
28368.56597	10901.82028	-43.0972	10.24	10.24	20.49	6404	214
26618.36597	11413.12028	-68.0972	27.58	27.58	55.15	1576	214
30123.86597	11848.42028	-122.097	22.68	22.68	45.36	1857	214
26842.36597	13768.72028	-414.097	24.14	24.14	48.28	2009	214
31328.46597	14087.52028	3.39534	20.21	20.21	40.41	2148	214
8065.665968	14298.52028	13.2203	28.52	28.52	57.04	1237	214
17068.56597	14714.92028	-213.097	30.07	30.07	60.15	1459	214
19692.86597	15821.02028	-120.097	13.16	13.16	26.33	4153	214
16149.96597	16968.92028	137.998	11.80	11.80	23.60	6490	214
37743.16597	18188.82028	-206.097	29.20	29.20	58.40	1775	214
29540.76597	19815.32028	-88.0972	18.44	18.44	36.88	2392	214
33209.46597	20476.32028	104.593	15.02	15.02	30.05	3264	214
22224.86597	20881.62028	40.7303	6.24	6.24	12.48	9389	214
24625.26597	20840.92028	-403.097	15.33	15.33	30.66	5583	214
15001.66597	21071.62028	346.288	21.50	21.50	43.00	3768	214
8563.165968	21419.52028	-308.097	16.16	16.16	32.31	6742	214
18638.66597	21820.12028	185.158	16.23	16.23	32.45	3952	214
40115.06597	22171.02028	284.39	51.74	51.74	103.48	1019	214
37750.16597	26602.62028	164.525	21.60	21.60	43.19	1958	214
40843.26597	26901.92028	-22.1497	25.86	25.86	51.72	1407	214
40053.16597	27231.92028	-399.097	37.33	37.33	74.65	2128	214
20956.46597	27932.92028	-11.3422	27.51	27.51	55.01	1506	214
20610.76597	29635.32028	23.0453	12.93	12.93	25.86	3374	214
27647.66597	30228.32028	-222.097	16.63	16.63	33.25	4070	214
33463.16597	35190.62028	344.323	39.28	39.28	78.56	1067	214
27549.86597	36658.42028	-139.097	34.34	34.34	68.67	1005	214
34369.96597	38046.12028	-413.097	34.12	34.12	68.25	1695	214
29118.06597	38749.02028	85.9253	41.21	41.21	82.42	1176	214
29498.46597	38653.62028	-42.0972	29.70	29.70	59.39	1248	214
19347.56597	39903.52028	-278.097	39.85	39.85	79.69	1173	214
24727.76283	4724.817983	32.3588	30.73	30.73	61.47	1033	222
26234.06283	5250.717983	244.579	17.85	17.85	35.70	4617	222
18745.36283	6224.517983	-257.609	15.75	15.75	31.51	3376	222
23147.96283	6579.517983	-382.609	39.96	39.96	79.93	1008	222
27274.66283	6856.617983	-132.609	24.82	24.82	49.64	1705	222
39435.16283	7964.717983	85.4138	14.79	14.79	29.58	3036	222
24893.56283	8170.217983	-13.8187	21.43	21.43	42.86	2122	222
12290.26283	9970.617983	70.6763	12.13	12.13	24.26	4491	222
11213.46283	10467.31798	-420.609	26.23	26.23	52.47	2338	222
30152.66283	11935.61798	-125.609	19.41	19.41	38.81	1568	222
18047.56283	13299.71798	-385.609	23.95	23.95	47.90	2192	222
10420.26283	15142.51798	358.549	13.87	13.87	27.74	5662	222
8211.062828	17253.71798	-175.609	29.86	29.86	59.72	1767	222
6490.862828	17777.91798	252.439	27.53	27.53	55.06	1355	222
22988.36283	18431.91798	-141.609	30.29	30.29	60.57	1142	222
17423.86283	20267.61798	-267.609	31.70	31.70	63.40	2232	222
28597.06283	21217.61798	-363.609	24.96	24.96	49.93	2422	222
16192.76283	21174.81798	142.399	6.52	6.52	13.05	14102	222
5179.662828	22906.61798	-107.609	23.31	23.31	46.63	1398	222
23333.56283	23200.11798	-39.6087	20.44	20.44	40.88	1697	222
17972.96283	24915.11798	185.629	29.27	29.27	58.55	1272	222
39840.36283	27896.61798	-348.609	22.66	22.66	45.31	2062	222
39855.56283	28353.51798	-284.609	32.88	32.88	65.75	1687	222
11120.66283	30628.71798	61.8338	34.95	34.95	69.90	1037	222
18095.06283	35933.01798	-209.609	23.53	23.53	47.05	1671	222
3234.062828	36739.01798	-29.6087	24.68	24.68	49.36	1006	222
19690.65969	3771.11569	350.177	30.52	30.52	61.04	1366	230
22055.85969	4958.91569	-309.12	50.89	50.89	101.78	1088	230
17548.45969	6486.91569	258.805	28.17	28.17	56.33	1350	230
25876.25969	6912.71569	334.457	9.33	9.33	18.65	10007	230
29442.55969	8661.21569	134.027	12.60	12.60	25.20	3287	230
40808.25969	12316.11569	-265.12	31.25	31.25	62.50	1354	230
22114.05969	13230.21569	-69.1202	10.69	10.69	21.38	6003	230
11447.45969	13344.11569	-82.1202	8.24	8.24	16.48	8114	230
10123.55969	13493.31569	-81.1202	12.01	12.01	24.02	5546	230
6137.859688	14368.21569	-78.1202	41.90	41.90	83.79	1225	230
8628.459688	15523.71569	-316.12	41.02	41.02	82.05	1064	230
18448.55969	16184.21569	-241.12	40.18	40.18	80.35	1203	230
1933.459688	17908.41569	357.055	21.67	21.67	43.33	3969	230
13691.85969	18270.11569	-389.12	33.39	33.39	66.79	1892	230
18339.05969	20292.71569	129.115	15.64	15.64	31.27	2755	230
20588.55969	20550.61569	-333.12	23.60	23.60	47.19	3004	230
17233.35969	20810.81569	267.647	12.34	12.34	24.68	7958	230
16244.05969	21153.91569	243.085	13.82	13.82	27.65	4518	230
7157.459688	21398.11569	-400.12	28.35	28.35	56.71	1860	230
24398.55969	21708.81569	-272.12	31.65	31.65	63.30	1034	230
21756.75969	22182.91569	-154.12	28.73	28.73	57.46	1114	230
11850.35969	22602.01569	-14.3302	12.01	12.01	24.02	4681	230
22707.85969	22662.71569	67.2173	27.13	27.13	54.26	1175	230
2012.859688	22853.01569	-185.12	20.56	20.56	41.12	2944	230
39971.75969	23002.61569	-88.1202	17.78	17.78	35.56	2063	230
34983.35969	23719.91569	1.38982	10.88	10.88	21.76	5902	230
30735.75969	24224.71569	281.402	10.06	10.06	20.11	8464	230
14920.95969	25712.71569	56.4098	23.53	23.53	47.05	2292	230
26896.65969	27418.41569	160.555	27.37	27.37	54.73	1009	230
5206.859688	30125.51569	28.8998	13.94	13.94	27.88	3129	230
15236.65969	30881.21569	-280.12	23.62	23.62	47.24	2320	230
36042.35969	31126.91569	-320.12	23.13	23.13	46.25	2377	230
22261.85969	32024.51569	-89.1202	13.07	13.07	26.14	4956	230
30148.65969	31920.31569	-373.12	31.82	31.82	63.63	1454	230
25958.75969	31812.11569	-173.12	29.51	29.51	59.02	1541	230
31119.75969	32866.31569	331.51	31.02	31.02	62.03	1680	230
18646.05969	34866.11569	-173.12	7.30	7.30	14.60	13260	230
33586.85969	36616.81569	-265.12	18.53	18.53	37.07	3911	230
40800.05969	39167.71569	-250.12	29.70	29.70	59.39	1262	230
32513.75969	39681.71569	78.0248	24.85	24.85	49.69	1502	230
12010.85655	2174.213397	352.613	37.30	37.30	74.61	1005	238
9089.556548	2758.013397	-33.6317	19.92	19.92	39.85	2797	238
26466.35655	2965.913397	-95.6317	24.80	24.80	49.60	1576	238
32598.85655	5391.213397	-22.7017	24.52	24.52	49.03	2147	238
10901.75655	5699.713397	-89.6317	32.38	32.38	64.76	1107	238
16411.75655	7107.713397	83.4083	31.42	31.42	62.83	1047	238
14825.45655	7603.013397	-125.632	18.49	18.49	36.97	1661	238
26278.45655	8114.513397	44.1083	16.91	16.91	33.82	3692	238
2290.456548	9341.213397	-225.632	38.03	38.03	76.07	1108	238
30018.25655	10348.1134	-332.632	11.70	11.70	23.41	5656	238
31080.65655	10899.7134	38.2133	24.00	24.00	47.99	1031	238
35829.95655	11107.3134	-72.6317	23.50	23.50	47.01	1595	238
13997.45655	12666.1134	187.553	18.06	18.06	36.13	1839	238
17240.05655	13407.6134	70.6358	9.33	9.33	18.65	3453	238
13481.75655	13470.8134	-347.632	8.08	8.08	16.16	16554	238
12268.75655	14076.7134	46.0733	15.64	15.64	31.27	2564	238
22351.85655	15764.3134	-109.632	24.33	24.33	48.65	1160	238
4438.156548	16431.1134	-399.632	34.59	34.59	69.19	1481	238
15313.15655	19176.7134	-156.632	14.41	14.41	28.83	2592	238
22413.35655	20046.9134	272.048	16.63	16.63	33.25	3852	238
19026.55655	21281.3134	-159.632	24.30	24.30	48.61	1716	238
25310.75655	22380.7134	-94.6317	22.82	22.82	45.64	1901	238
30139.55655	22421.1134	-13.8592	20.11	20.11	40.22	2386	238
10171.15655	22703.5134	-146.632	21.08	21.08	42.15	1926	238
30766.55655	24219.8134	339.841	21.12	21.12	42.25	2248	238
12601.45655	24633.8134	40.1783	30.57	30.57	61.14	1063	238
7589.956548	25203.9134	-125.632	21.55	21.55	43.10	2202	238
16255.65655	25327.2134	208.186	9.68	9.68	19.36	7694	238
5227.656548	30129.7134	23.4758	12.76	12.76	25.53	4581	238
34127.45655	31289.8134	98.1458	15.90	15.90	31.79	3376	238
27117.15655	32856.7134	40.1783	15.45	15.45	30.90	2499	238
28990.25655	33397.4134	-5.99919	21.03	21.03	42.06	2812	238
30961.25655	36087.8134	269.101	35.40	35.40	70.79	1357	238
17264.85655	40244.4134	-19.7542	11.49	11.49	22.98	6403	238
25672.15341	1566.111105	-84.1432	11.59	11.59	23.17	6664	246
17453.95341	3619.711105	-170.143	16.53	16.53	33.06	2956	246
3863.353407	6801.811105	177.217	17.12	17.12	34.24	1851	246
25731.65341	7501.111105	-304.143	23.08	23.08	46.16	1675	246
29223.95341	7913.711105	-251.143	32.31	32.31	64.62	1586	246
36727.65341	8559.211105	18.0518	28.78	28.78	57.56	1467	246
39727.45341	8508.711105	-282.143	46.79	46.79	93.59	1108	246
12365.95341	9969.811105	220.447	13.87	13.87	27.74	5075	246
245.2534074	10364.4111	-156.143	23.93	23.93	47.85	1782	246
9379.753407	12543.3111	-91.1432	22.91	22.91	45.83	1270	246
13841.05341	12669.9111	211.604	13.73	13.73	27.46	3871	246
36674.85341	13196.7111	-281.143	33.37	33.37	66.74	1080	246
11446.05341	13337.5111	-40.1432	11.59	11.59	23.17	5427	246
28601.25341	13344.3111	-192.143	44.06	44.06	88.12	1087	246
13444.55341	13398.4111	-211.143	8.71	8.71	17.43	12702	246
10370.35341	15093.8111	339.329	20.44	20.44	40.88	2365	246
14122.35341	16807.2111	-208.143	24.52	24.52	49.03	1730	246
33294.15341	17162.7111	-271.143	23.76	23.76	47.52	1623	246
17166.75341	16991.3111	-101.143	17.40	17.40	34.81	3713	246
3521.653407	18241.0111	-154.143	38.17	38.17	76.35	1607	246
23128.85341	18990.6111	-212.143	19.78	19.78	39.56	2530	246
12967.75341	19223.4111	-58.1432	15.80	15.80	31.60	2204	246
3336.253407	20414.8111	87.8093	19.29	19.29	38.57	2850	246
10110.65341	22793.0111	-336.143	22.47	22.47	44.93	3005	246
22503.15341	22668.0111	-214.143	31.16	31.16	62.31	2031	246
7139.853407	23275.0111	17.0693	26.49	26.49	52.99	1753	246
12404.35341	24673.7111	-264.143	13.82	13.82	27.65	4087	246
27327.55341	25306.1111	-211.143	26.78	26.78	53.55	2068	246
38680.65341	26583.8111	-208.143	20.96	20.96	41.92	2394	246
12074.05341	26808.4111	292.169	20.30	20.30	40.60	3359	246
36632.45341	26922.4111	-108.143	17.17	17.17	34.34	2450	246
8343.353407	27101.9111	-373.143	26.99	26.99	53.98	1499	246
33386.25341	30171.1111	-308.143	28.26	28.26	56.52	2204	246
34151.05341	31271.4111	115.319	13.87	13.87	27.74	4876	246
25499.75341	32250.6111	137.917	21.31	21.31	42.63	1946	246
15903.65341	32684.8111	77.9843	23.31	23.31	46.63	2073	246
30409.85341	32527.4111	-131.143	22.75	22.75	45.50	2124	246
13175.15341	34240.5111	-295.143	16.46	16.46	32.92	3013	246
28407.85341	34899.0111	-39.1432	12.88	12.88	25.76	4639	246
30197.65341	37592.2111	-193.143	25.98	25.98	51.95	1215	246
344.7534074	38503.1111	3.31431	29.32	29.32	58.64	1050	246
16874.85027	596.8088117	-268.655	27.37	27.37	54.73	2262	254
15024.65027	1334.908812	-39.6547	12.88	12.88	25.76	3782	254
25698.05027	1642.408812	-200.655	16.34	16.34	32.69	4189	254
5103.650267	3232.808812	38.1728	27.98	27.98	55.95	1436	254
17785.85027	5418.008812	-173.655	20.37	20.37	40.74	1869	254
8959.650267	6472.108812	141.335	16.81	16.81	33.63	1902	254
36192.65027	7421.708812	-344.655	25.98	25.98	51.95	1758	254
14815.35027	7464.108812	-229.655	10.86	10.86	21.71	7938	254
26577.15027	8519.908812	-58.6547	24.30	24.30	48.61	1383	254
1353.750267	9127.308812	-71.6547	22.30	22.30	44.60	1616	254
18723.05027	9492.508812	-403.655	30.00	30.00	60.01	2218	254
12295.85027	10005.10881	207.163	24.30	24.30	48.61	1787	254
10269.75027	10361.90881	251.375	9.40	9.40	18.79	9542	254
20440.95027	10734.00881	-95.6547	13.89	13.89	27.79	5777	254
13569.05027	13183.90881	-184.655	7.21	7.21	14.41	11853	254
9175.650267	13407.90881	-302.655	19.90	19.90	39.80	3129	254
17234.95027	13394.00881	126.598	6.78	6.78	13.56	8252	254
10056.35027	13722.10881	-153.655	34.50	34.50	69.00	1014	254
16959.15027	14485.80881	-293.655	24.14	24.14	48.28	2735	254
12638.05027	15518.30881	339.8	15.28	15.28	30.57	4445	254
37147.45027	17895.00881	67.6478	9.14	9.14	18.27	8312	254
24589.25027	18290.60881	-118.655	14.11	14.11	28.21	2689	254
2360.550267	18807.50881	-225.655	35.80	35.80	71.59	1033	254
17144.95027	19094.30881	-138.655	20.09	20.09	40.18	2520	254
41321.15027	19968.50881	38.1728	20.87	20.87	41.73	1204	254
3314.550267	20437.30881	221.9	28.40	28.40	56.80	1170	254
9624.450267	20450.30881	263.165	31.96	31.96	63.91	1108	254
9389.350267	20536.30881	246.463	26.64	26.64	53.27	1221	254
7030.050267	21150.00881	-96.6547	23.03	23.03	46.06	2108	254
19032.65027	21241.80881	-111.655	20.23	20.23	40.46	2218	254
27122.95027	21101.50881	-151.655	22.18	22.18	44.37	1775	254
30108.55027	22289.50881	-258.655	12.98	12.98	25.95	4175	254
3838.650267	22320.80881	-404.655	34.17	34.17	68.34	2313	254
2025.050267	23937.10881	-333.655	15.68	15.68	31.37	5160	254
17761.35027	23737.00881	73.5428	26.42	26.42	52.85	2242	254
30657.25027	27788.30881	-9.9697	23.83	23.83	47.67	1460	254
17482.45027	28618.10881	6.7328	25.10	25.10	50.21	1325	254
7269.250267	30630.90881	103.018	25.41	25.41	50.82	1280	254
24176.95027	32978.50881	1.8203	20.89	20.89	41.78	1925	254
2648.750267	34497.50881	-240.655	29.96	29.96	59.91	1473	254
28420.25027	34844.80881	-150.655	17.03	17.03	34.05	3493	254
36022.55027	35072.60881	-305.655	33.49	33.49	66.98	2203	254
11036.45027	35518.40881	-181.655	29.11	29.11	58.22	1062	254
11020.05027	35848.20881	-363.655	36.31	36.31	72.63	1131	254
26064.95027	38012.30881	199.303	23.71	23.71	47.43	1479	254
27469.85027	39691.20881	-93.6547	26.09	26.09	52.19	1987	254
12593.15027	40467.20881	-43.6547	22.28	22.28	44.56	1160	254
25772.64713	2556.106519	-35.1662	25.08	25.08	50.16	1106	262
19784.24713	3762.006519	337.324	37.68	37.68	75.36	1091	262
33453.24713	6988.006519	108.401	15.80	15.80	31.60	4231	262
17051.94713	8401.206519	59.2763	10.34	10.34	20.68	6466	262
28005.84713	9978.306519	-198.166	25.06	25.06	50.11	1135	262
37624.24713	10526.20652	179.141	32.55	32.55	65.09	1434	262
13043.44713	10605.80652	335.359	37.66	37.66	75.31	2031	262
28379.64713	10881.20652	-33.1662	11.85	11.85	23.69	2964	262
16096.94713	12980.90652	-391.166	22.77	22.77	45.55	2160	262
16030.24713	13390.30652	-86.1662	12.39	12.39	24.77	2397	262
34229.54713	14303.80652	157.526	25.03	25.03	50.07	1674	262
15901.54713	14521.00652	52.3988	15.21	15.21	30.43	2767	262
21137.54713	15917.80652	-285.166	31.49	31.49	62.97	1198	262
13037.94713	17533.40652	-305.166	11.47	11.47	22.94	6625	262
19048.64713	18292.90652	18.9938	25.15	25.15	50.30	1583	262
31880.64713	18491.90652	-182.166	22.44	22.44	44.89	3006	262
8365.147127	18775.80652	225.319	17.57	17.57	35.14	3256	262
6230.147127	19632.10652	-92.1662	31.02	31.02	62.03	1028	262
9468.947127	21873.80652	-236.166	31.60	31.60	63.21	1057	262
5214.747127	22861.90652	-42.1662	24.77	24.77	49.55	1890	262
11932.74713	22698.50652	68.1188	30.45	30.45	60.90	1279	262
30326.64713	24493.10652	54.3638	14.55	14.55	29.11	3484	262
17105.54713	28117.20652	-364.166	39.49	39.49	78.99	1205	262
38950.34713	29406.70652	-161.166	25.13	25.13	50.26	1789	262
34179.84713	31279.80652	190.931	14.15	14.15	28.31	4835	262
11060.94713	35501.50652	-301.166	25.32	25.32	50.63	2023	262
32612.14713	35164.60652	-381.166	28.99	28.99	57.98	1468	262
18757.94713	36165.20652	283.286	23.88	23.88	47.76	1674	262
23971.94713	36854.50652	3.27379	21.97	21.97	43.94	1555	262
30193.64713	37582.80652	-357.166	13.85	13.85	27.69	6295	262
25296.14713	37508.20652	-30.1662	29.56	29.56	59.11	1037	262
26137.54713	38015.70652	-152.166	15.50	15.50	30.99	3720	262
30649.24399	1425.404226	-272.678	26.47	26.47	52.94	1523	270
15246.84399	2089.604226	123.61	20.87	20.87	41.73	1795	270
26544.84399	2906.804226	-259.678	23.64	23.64	47.29	1766	270
22875.14399	4432.704226	-239.678	29.91	29.91	59.82	1878	270
11461.34399	5002.204226	-387.678	18.63	18.63	37.26	2851	270
25976.74399	5184.104226	125.575	15.54	15.54	31.09	3597	270
25698.14399	7327.904226	-283.678	26.31	26.31	52.61	1293	270
11087.14399	7683.304226	-247.678	17.29	17.29	34.57	2102	270
3177.143987	9414.704226	316.18	32.43	32.43	64.86	1066	270
19273.74399	10003.10423	178.63	17.85	17.85	35.70	2457	270
21827.64399	10353.90423	-129.678	30.07	30.07	60.15	1154	270
25129.74399	11839.40423	-45.6777	9.00	9.00	17.99	6889	270
30189.04399	11935.40423	29.2898	10.72	10.72	21.43	7062	270
16039.74399	13318.40423	-144.678	7.32	7.32	14.65	9392	270
26437.24399	13198.90423	-414.678	35.98	35.98	71.97	1889	270
14939.84399	13530.00423	-48.6777	26.26	26.26	52.52	1417	270
15757.64399	14345.10423	52.8698	6.64	6.64	13.28	11946	270
12585.74399	15100.70423	-304.678	20.49	20.49	40.98	2255	270
16175.34399	16991.90423	26.3423	9.26	9.26	18.51	7289	270
22032.04399	17314.10423	36.1673	14.51	14.51	29.01	2133	270
12564.14399	17876.20423	26.3423	29.37	29.37	58.73	1044	270
22557.74399	17977.00423	22.4123	14.70	14.70	29.39	3498	270
31411.24399	19868.50423	64.6598	14.41	14.41	28.83	2829	270
20412.14399	21128.40423	-87.6777	18.11	18.11	36.22	2938	270
34618.04399	21337.70423	36.1673	15.47	15.47	30.94	2100	270
14050.14399	24126.30423	10.6223	24.87	24.87	49.74	1009	270
29144.24399	24252.70423	29.2898	13.66	13.66	27.32	1997	270
14114.54399	25418.80423	-123.678	30.50	30.50	60.99	1026	270
18120.54399	29560.20423	96.0998	21.24	21.24	42.48	1402	270
10163.34399	36458.80423	321.092	28.94	28.94	57.89	1299	270
12312.54399	38638.10423	-136.678	21.90	21.90	43.80	1242	270
20479.34085	1876.801933	-187.189	27.13	27.13	54.26	1424	278
29289.04085	3101.101933	124.081	16.84	16.84	33.68	2014	278
17710.54085	4877.101933	-132.189	9.51	9.51	19.03	9991	278
14248.34085	6294.901933	257.701	6.83	6.83	13.66	14774	278
16263.34085	6833.601933	-133.189	34.10	34.10	68.20	1236	278
28509.14085	7524.101933	132.923	17.31	17.31	34.62	3271	278
26894.94085	10853.90193	-132.189	31.51	31.51	63.02	1448	278
753.440847	11493.00193	190.891	16.70	16.70	33.39	3699	278
40808.34085	12175.40193	-4.62672	21.08	21.08	42.15	2211	278
10140.64085	13519.30193	-39.1892	11.92	11.92	23.83	5132	278
11438.24085	13329.00193	17.9708	15.54	15.54	31.09	2825	278
13490.04085	13465.50193	-251.189	9.47	9.47	18.93	8544	278
8070.040847	14387.80193	-26.2417	12.29	12.29	24.59	3222	278
17089.74085	14659.30193	-132.189	24.00	24.00	47.99	1700	278
4996.540847	14765.60193	-11.5042	19.62	19.62	39.23	2554	278
1490.640847	15347.70193	-42.1892	25.10	25.10	50.21	2264	278
31810.64085	16330.70193	32.7083	26.59	26.59	53.18	1266	278
15634.54085	18397.00193	243.946	31.37	31.37	62.74	1124	278
27222.04085	18575.70193	96.5708	16.60	16.60	33.21	2740	278
12352.54085	18750.80193	-87.1892	15.71	15.71	31.42	3327	278
26577.74085	21127.70193	-81.1892	18.16	18.16	36.31	1412	278
20054.44085	22245.90193	-241.189	22.00	22.00	43.99	2328	278
6570.940847	23601.00193	8.14578	23.17	23.17	46.35	1800	278
1914.540847	23795.40193	74.9558	19.83	19.83	39.66	2251	278
23836.94085	25158.50193	222.331	27.84	27.84	55.67	1109	278
1085.040847	25380.50193	-97.1892	9.07	9.07	18.13	8241	278
31502.24085	26943.40193	249.841	33.32	33.32	66.65	1008	278
38999.24085	29339.10193	-296.189	28.50	28.50	56.99	1247	278
36619.74085	29817.80193	-312.189	18.35	18.35	36.69	3025	278
22194.24085	32003.40193	208.576	24.26	24.26	48.51	1344	278
23006.04085	34629.80193	189.908	17.52	17.52	35.04	4300	278
24065.33771	447.1996403	154.027	18.06	18.06	36.13	2496	286
31368.33771	2185.09964	332.842	11.54	11.54	23.08	10228	286
26771.93771	5212.39964	271.927	19.10	19.10	38.20	2593	286
5498.237707	10705.09964	239.504	14.20	14.20	28.40	5495	286
31031.73771	10884.59964	89.1818	22.30	22.30	44.60	2070	286
11372.73771	11201.09964	-180.701	21.36	21.36	42.72	2477	286
13374.93771	11566.39964	-372.701	35.91	35.91	71.83	1211	286
2422.637707	11693.79964	-60.7007	30.21	30.21	60.43	1118	286
10141.63771	13532.09964	13.5293	9.89	9.89	19.78	6785	286
22578.83771	14196.79964	-362.701	65.05	65.05	130.09	1068	286
12584.13771	15143.19964	-259.701	20.14	20.14	40.27	1950	286
38616.43771	15137.99964	-172.701	26.40	26.40	52.80	1746	286
6141.537707	17737.79964	229.679	8.71	8.71	17.43	11297	286
33327.73771	17651.69964	-181.701	37.63	37.63	75.27	1001	286
17737.83771	18015.79964	189.397	28.26	28.26	56.52	1384	286
27264.83771	18587.29964	36.1268	16.08	16.08	32.17	3218	286
4200.737707	19167.89964	-112.701	27.06	27.06	54.12	1090	286
31440.23771	19883.19964	99.9893	11.78	11.78	23.55	5772	286
13057.63771	21221.59964	200.204	16.56	16.56	33.11	2324	286
4734.037707	23709.39964	-228.701	21.60	21.60	43.19	2519	286
16629.03771	24142.49964	34.1618	21.08	21.08	42.15	2033	286
22731.03771	26302.29964	178.589	25.13	25.13	50.26	1812	286
36666.03771	26907.99964	-13.9807	9.63	9.63	19.26	8212	286
36068.83771	28186.79964	-213.701	23.62	23.62	47.24	2397	286
19027.03771	31060.99964	-19.8757	19.17	19.17	38.34	2533	286
16467.93771	32489.69964	185.467	26.64	26.64	53.27	1011	286
29620.63771	32497.09964	14.5118	25.91	25.91	51.81	1090	286
5449.037707	33093.19964	275.857	37.66	37.66	75.31	1003	286
25738.43771	33215.49964	-45.7007	48.63	48.63	97.26	1134	286
37300.13771	33249.89964	-197.701	36.81	36.81	73.62	1202	286
2287.537707	33898.69964	-348.701	40.58	40.58	81.15	1521	286
24095.83457	373.7973474	340.19	18.82	18.82	37.63	4040	294
9379.734567	742.5973474	-72.2122	25.81	25.81	51.62	1040	294
24041.23457	2581.097347	118.145	16.37	16.37	32.73	2578	294
18493.13457	3626.497347	-181.212	13.78	13.78	27.55	4027	294
3896.634567	4191.797347	-50.2122	22.23	22.23	44.46	1397	294
26582.63457	5207.997347	197.728	20.23	20.23	40.46	2711	294
36583.43457	5174.797347	-349.212	41.38	41.38	82.75	1397	294
20091.63457	8834.997347	-39.2122	19.43	19.43	38.86	2184	294
23362.53457	10367.39735	-242.212	13.26	13.26	26.52	4972	294
2218.434567	10601.79735	-163.212	10.20	10.20	20.39	8185	294
27883.53457	12229.49735	-3.68474	18.18	18.18	36.36	2678	294
40778.73457	12174.09735	-15.4747	19.57	19.57	39.14	2058	294
13896.83457	12764.39735	355.91	21.71	21.71	43.43	4066	294
33126.53457	12746.29735	113.233	38.90	38.90	77.81	1080	294
29484.23457	12995.89735	-180.212	33.16	33.16	66.32	1063	294
10222.33457	13488.89735	10.0703	17.83	17.83	35.65	1716	294
14136.43457	13343.89735	-225.212	24.47	24.47	48.94	2196	294
21546.23457	13290.79735	-165.212	13.99	13.99	27.98	4752	294
5618.134567	14238.89735	41.5103	18.79	18.79	37.59	2521	294
2936.034567	14533.29735	126.005	9.70	9.70	19.41	6667	294
35548.63457	15371.09735	-264.212	25.76	25.76	51.53	1899	294
5372.534567	15682.49735	-47.2122	26.59	26.59	53.18	1229	294
14474.93457	15901.49735	-274.212	28.14	28.14	56.28	1478	294
21585.13457	17463.59735	-184.212	22.98	22.98	45.97	1161	294
17647.63457	18015.59735	244.888	10.76	10.76	21.52	6382	294
19722.23457	18214.39735	-298.212	23.57	23.57	47.15	1710	294
7995.634567	19843.49735	145.655	17.62	17.62	35.23	2122	294
17390.33457	19901.69735	23.8253	39.45	39.45	78.89	1496	294
24579.23457	20768.99735	-131.212	10.86	10.86	21.71	6168	294
20445.43457	21086.49735	-30.2122	29.41	29.41	58.83	1010	294
1157.734567	21582.39735	184.955	27.32	27.32	54.64	1765	294
8563.334567	21735.49735	-126.212	24.42	24.42	48.84	1176	294
27437.73457	22920.69735	-88.2122	23.22	23.22	46.44	1193	294
7211.434567	23380.99735	-213.212	32.45	32.45	64.90	1101	294
963.9345668	24203.79735	-207.212	25.81	25.81	51.62	1657	294
33493.73457	25240.59735	-191.212	22.21	22.21	44.42	2355	294
38695.63457	25140.89735	-172.212	16.13	16.13	32.26	2532	294
14159.83457	25387.69735	4.17527	11.28	11.28	22.56	4981	294
18654.43457	28499.69735	311.698	37.02	37.02	74.04	1956	294
17655.23457	29175.69735	140.743	25.58	25.58	51.15	1218	294
27686.93457	30245.39735	17.9303	18.60	18.60	37.21	2808	294
19228.93457	31017.19735	-308.212	17.07	17.07	34.15	2752	294
5499.034567	33079.99735	329.383	35.00	35.00	69.99	1167	294
26997.53457	38621.79735	192.815	17.22	17.22	34.43	1867	294
23424.53457	40282.69735	2.21026	26.49	26.49	52.99	1101	294
13971.03143	836.7950545	66.5438	15.97	15.97	31.93	2917	302
11310.33143	5561.695055	173.636	19.05	19.05	38.10	2723	302
3758.831427	7362.295055	206.059	17.85	17.85	35.70	3053	302
11105.13143	7662.595055	-84.7237	26.52	26.52	53.03	1215	302
26957.83143	8406.295055	132.371	19.62	19.62	39.23	2251	302
23964.93143	9192.695055	-186.724	26.73	26.73	53.46	1046	302
18270.23143	12438.79505	-92.7237	17.24	17.24	34.48	2758	302
17219.23143	13400.69505	185.426	10.43	10.43	20.87	3723	302
34317.63143	14297.59505	195.251	14.79	14.79	29.58	2928	302
9071.231427	15011.79505	144.161	22.25	22.25	44.51	2298	302
17668.23143	15846.89505	301.361	26.42	26.42	52.85	1431	302
10779.03143	19821.89505	-165.724	12.46	12.46	24.92	4365	302
22375.83143	20032.79505	337.714	13.94	13.94	27.88	4717	302
10794.63143	20193.79505	-398.724	23.62	23.62	47.24	1932	302
23660.73143	20491.59505	-403.724	30.78	30.78	61.56	1579	302
26525.13143	20999.79505	-247.724	17.95	17.95	35.89	2963	302
17559.53143	23657.89505	233.569	29.23	29.23	58.45	1225	302
1722.731427	24610.29505	-315.724	33.77	33.77	67.54	1246	302
14179.53143	25382.09505	90.1238	17.69	17.69	35.37	3212	302
18321.13143	26174.09505	330.836	26.16	26.16	52.33	2376	302
31466.23143	26939.79505	122.546	20.96	20.96	41.92	1187	302
26677.73143	28245.79505	-285.724	12.79	12.79	25.58	5118	302
21387.73143	29172.79505	-104.724	9.75	9.75	19.50	5602	302
21034.33143	31747.39505	44.9288	26.71	26.71	53.41	1304	302
35658.33143	34003.69505	61.6313	16.67	16.67	33.35	3180	302
15940.53143	35874.59505	-333.724	34.74	34.74	69.47	1636	302
18896.83143	37652.29505	-288.724	18.93	18.93	37.87	3041	302
23872.43143	37727.89505	61.6313	9.66	9.66	19.31	6696	302
27384.33143	38911.29505	-365.724	36.55	36.55	73.10	1170	302
22097.53143	39729.99505	-249.724	30.03	30.03	60.05	1668	302
2278.328287	4821.192762	23.0669	29.06	29.06	58.12	1260	310
33353.52829	5717.192762	-405.971	16.84	16.84	33.68	4189	310
20660.72829	6512.892762	-429.971	35.11	35.11	70.23	1228	310
22564.62829	7306.092762	-212.971	27.22	27.22	54.45	1605	310
3783.628287	7396.792762	260.832	29.67	29.67	59.35	1527	310
17898.52829	8446.292762	36.8219	14.93	14.93	29.86	3555	310
14432.22829	9001.092762	-28.0231	15.35	15.35	30.71	2607	310
16108.52829	9470.792762	113.457	11.30	11.30	22.61	4562	310
28327.02829	10864.69276	32.8919	6.03	6.03	12.06	12825	310
24931.52829	11498.89276	-67.9706	13.87	13.87	27.74	3222	310
4240.028287	11545.39276	150.792	16.89	16.89	33.77	3263	310
31494.52829	13052.59276	176.337	27.39	27.39	54.78	1837	310
26109.12829	14279.19276	-25.0756	22.16	22.16	44.32	1377	310
17686.22829	15774.89276	-8.37315	21.48	21.48	42.96	1664	310
15674.72829	16568.09276	-4.44315	18.49	18.49	36.97	1661	310
23543.42829	17408.59276	-229.971	18.02	18.02	36.03	3925	310
17681.72829	18021.59276	268.692	10.24	10.24	20.49	8244	310
31877.22829	18429.19276	-245.971	15.43	15.43	30.85	5219	310
30940.42829	19617.19276	-214.971	15.07	15.07	30.14	4584	310
26766.62829	23303.49276	192.057	14.72	14.72	29.44	3559	310
23378.32829	23600.69276	25.0319	18.09	18.09	36.17	1974	310
25662.92829	27871.99276	-177.971	25.22	25.22	50.44	1464	310
27667.82829	30195.39276	-159.971	14.60	14.60	29.20	5196	310
34859.92829	32531.59276	59.4194	27.44	27.44	54.87	1067	310
15180.02829	32496.59276	-287.971	23.79	23.79	47.57	1626	310
30850.92829	34544.79276	61.3844	9.18	9.18	18.37	6042	310
19007.62829	36013.59276	-77.9706	33.65	33.65	67.31	1094	310
4618.228287	37389.79276	-387.971	41.14	41.14	82.28	1048	310
28822.32515	2466.590469	240.041	20.96	20.96	41.92	1621	318
29492.72515	3818.390469	204.671	32.22	32.22	64.43	1302	318
17455.22515	4509.490469	-353.129	27.27	27.27	54.54	2334	318
17784.92515	5473.790469	-203.129	12.83	12.83	25.67	5404	318
10250.22515	5757.290469	17.9957	13.42	13.42	26.85	3953	318
28018.02515	5641.290469	227.268	11.21	11.21	22.42	7203	318
33356.12515	5800.790469	-249.129	17.38	17.38	34.76	2467	318
20598.72515	6454.590469	-317.129	30.85	30.85	61.70	1074	318
17097.62515	7578.890469	-47.1293	4.14	4.14	8.29	19199	318
10893.42515	9086.590469	-272.129	18.84	18.84	37.68	2120	318
23675.92515	11984.09047	-53.1293	10.41	10.41	20.82	6931	318
30237.62515	11964.39047	-5.58435	17.78	17.78	35.56	2619	318
39589.82515	12295.69047	-7.54935	17.31	17.31	34.62	2992	318
17232.82515	13365.79047	184.038	11.16	11.16	22.33	3950	318
34192.12515	14255.69047	222.356	31.96	31.96	63.91	1105	318
11180.62515	14502.09047	202.706	18.30	18.30	36.60	3193	318
24997.82515	15883.59047	89.7182	26.40	26.40	52.80	1613	318
21671.92515	15896.49047	-402.129	17.38	17.38	34.76	3228	318
13680.42515	18054.39047	-233.129	34.76	34.76	69.52	1096	318
31900.32515	18410.19047	-221.129	32.17	32.17	64.34	1265	318
5245.425146	22876.59047	47.4706	9.16	9.16	18.32	5914	318
25924.92515	24335.09047	208.601	24.19	24.19	48.37	1339	318
40120.32515	25284.89047	-430.129	43.47	43.47	86.95	1052	318
14927.32515	25582.99047	-17.3743	25.91	25.91	51.81	1948	318
39701.32515	26400.39047	123.123	25.98	25.98	51.95	1563	318
37864.42515	28719.29047	-253.129	28.52	28.52	57.04	1547	318
26275.12515	31194.29047	-82.1293	38.98	38.98	77.95	1220	318
7099.825146	32004.49047	67.1207	33.86	33.86	67.73	1215	318
34848.92515	32464.49047	-22.2868	16.16	16.16	32.31	3474	318
23346.62515	35804.39047	94.6307	18.70	18.70	37.40	2380	318
33560.42515	36608.59047	-201.129	15.78	15.78	31.56	3452	318
3182.125146	36720.79047	-257.129	13.47	13.47	26.94	6338	318
27213.82515	38734.09047	281.306	24.66	24.66	49.31	1498	318
23965.92201	2636.088176	48.2944	20.42	20.42	40.84	2080	326
17492.42201	3652.888176	-307.288	34.05	34.05	68.11	1054	326
9743.722006	4650.988176	-368.288	34.17	34.17	68.34	1814	326
14755.42201	5778.688176	-428.288	24.99	24.99	49.97	2047	326
11326.62201	5581.088176	175.037	10.93	10.93	21.85	5570	326
34911.92201	6223.688176	-122.288	28.83	28.83	57.65	1221	326
25719.42201	7295.388176	-348.288	14.65	14.65	29.30	4125	326
20444.02201	10760.88818	-289.288	20.04	20.04	40.08	3591	326
28670.02201	11138.28818	-87.2881	14.74	14.74	29.48	2989	326
34969.12201	11368.78818	27.6619	9.02	9.02	18.04	8291	326
30195.72201	11990.58818	-110.288	24.07	24.07	48.14	1980	326
39607.42201	12300.88818	-228.288	20.23	20.23	40.46	2872	326
13820.52201	12943.28818	68.9269	38.65	38.65	77.29	1173	326
16907.92201	14196.78818	206.477	10.20	10.20	20.39	6565	326
2021.322006	17832.88818	300.797	29.67	29.67	59.35	1465	326
31845.52201	18288.38818	-250.288	45.17	45.17	90.34	1010	326
15634.42201	18400.08818	121.982	16.98	16.98	33.96	2340	326
21725.62201	19019.68818	-135.288	21.55	21.55	43.10	1535	326
40214.62201	21323.78818	-311.288	42.55	42.55	85.11	1168	326
34620.12201	21369.38818	-102.288	21.12	21.12	42.25	1547	326
19390.82201	23656.48818	38.4694	22.47	22.47	44.93	1348	326
16612.32201	24158.58818	107.244	13.45	13.45	26.89	3901	326
3923.922006	28583.38818	355.817	27.65	27.65	55.30	1990	326
[truncated: 132,908 more rows]
