# Supplementary material for: Super-resolution analysis of PACSIN2 and EHD2 at caveolae
Source: PLoS One. 2022 Jul 14;17(7):e0271003. doi: 10.1371/journal.pone.0271003 (PMC9282494; doi:10.1371/journal.pone.0271003)
Supplement: S2 Data — (ZIP) [file pone.0271003.s004.zip › 405EHD2polyCy3Caveolin7C8004driftCorr 3DdistanceG_405-647_151K_TS3D.3dlp]

18702.08226	5753.66677	33.17	10.39	10.39	20.77	8364	2
19488.78226	6903.36677	-254	12.88	12.88	25.76	12142	2
36564.58226	7013.36677	242.568	31.23	31.23	62.45	2909	2
36841.88226	7889.26677	83.3875	32.05	32.05	64.10	2658	2
17604.18226	8879.76677	-449	27.98	27.98	55.95	5807	2
19330.18226	9401.26677	254.885	15.78	15.78	31.56	6791	2
37900.38226	9303.96677	-223	14.46	14.46	28.92	10690	2
33351.98226	10262.86677	249.2	18.02	18.02	36.03	10356	2
17096.48226	10891.56677	-225	10.13	10.13	20.25	14383	2
33514.28226	10909.86677	-260	19.33	19.33	38.67	4759	2
39487.18226	11043.66677	-252	34.15	34.15	68.30	2206	2
37441.48226	11467.86677	-244	24.33	24.33	48.65	6113	2
23808.88226	13139.16677	-250	17.43	17.43	34.85	6590	2
21593.78226	14236.16677	214.143	8.78	8.78	17.57	16896	2
1608.882259	14595.46677	-305	5.32	5.32	10.64	17026	2
31255.18226	14647.76677	-162	46.98	46.98	93.96	1786	2
22483.38226	14904.46677	252.042	30.19	30.19	60.38	2449	2
25246.78226	15182.86677	-63	27.86	27.86	55.72	2078	2
12479.28226	15410.16677	-60	6.76	6.76	13.52	20378	2
20447.88226	15423.26677	-260	42.01	42.01	84.03	1558	2
15512.98226	15555.56677	-46.42	11.26	11.26	22.51	14095	2
29663.08226	15425.66677	-0.94	24.63	24.63	49.27	3271	2
14375.58226	15674.06677	173.4	15.12	15.12	30.24	5792	2
809.9822594	17518.96677	-77	18.49	18.49	36.97	2599	2
12656.18226	19037.46677	-52.105	20.37	20.37	40.74	5447	2
31594.58226	19100.06677	28.4325	15.24	15.24	30.47	9179	2
6851.082259	19484.46677	63.49	8.12	8.12	16.25	12453	2
12936.08226	19689.96677	-6.625	30.54	30.54	61.09	2776	2
888.2822594	20183.86677	303.207	31.06	31.06	62.12	3746	2
7256.182259	20819.36677	194.245	56.92	56.92	113.84	1336	2
20364.28226	20927.96677	-389	47.38	47.38	94.77	2144	2
4117.882259	20894.66677	-224	19.26	19.26	38.53	4301	2
7827.182259	22091.76677	-192	8.17	8.17	16.34	16913	2
10267.78226	22418.36677	57.805	28.52	28.52	57.04	2265	2
5596.382259	22752.66677	219.827	12.32	12.32	24.63	14423	2
11216.08226	23021.26677	-112	44.79	44.79	89.58	2061	2
35279.18226	22889.86677	43.5925	37.89	37.89	75.78	1498	2
11668.88226	23240.36677	-40.735	10.24	10.24	20.49	9237	2
28313.78226	23353.56677	263.413	13.56	13.56	27.13	10455	2
1111.782259	23442.36677	-69	31.89	31.89	63.77	1797	2
6834.882259	23680.36677	185.717	10.86	10.86	21.71	16395	2
21590.78226	25475.16677	-180	29.23	29.23	58.45	1921	2
9803.882259	25795.66677	-61	11.82	11.82	23.64	12599	2
29332.08226	26590.86677	-243	14.55	14.55	29.11	8446	2
17829.88226	26877.56677	-175	11.99	11.99	23.97	11143	2
3232.682259	27333.26677	-121	21.15	21.15	42.30	3484	2
23418.48226	27412.76677	-139	15.83	15.83	31.65	6236	2
19916.08226	27911.06677	279.52	30.00	30.00	60.01	2981	2
6150.982259	28414.16677	-6.625	21.69	21.69	43.38	5038	2
35649.88226	29169.16677	319.315	70.60	70.60	141.21	1531	2
11000.38226	29194.66677	36.96	19.48	19.48	38.95	4257	2
14816.78226	29400.96677	-332	18.63	18.63	37.26	7629	2
13742.18226	29486.26677	-299	15.68	15.68	31.37	9095	2
7264.982259	29720.86677	-406	33.42	33.42	66.83	3356	2
8783.582259	30062.06677	-10.415	19.22	19.22	38.43	3089	2
9998.082259	30214.66677	-163	12.34	12.34	24.68	10708	2
36045.78226	30148.36677	-75	11.56	11.56	23.13	14808	2
29601.98226	30458.96677	-142	16.56	16.56	33.11	7062	2
21852.58226	30849.16677	-102	23.55	23.55	47.10	2751	2
6948.182259	31722.96677	-210	13.59	13.59	27.18	7629	2
16976.48226	31753.36677	135.5	33.51	33.51	67.02	1687	2
28504.68226	32083.26677	87.1775	40.41	40.41	80.82	1400	2
31779.38226	32459.76677	-303	13.07	13.07	26.14	13767	2
30539.88226	33235.36677	-97	12.34	12.34	24.68	10100	2
8671.282259	33336.26677	-121	10.53	10.53	21.05	11484	2
34623.08226	33562.76677	-97	20.70	20.70	41.40	3995	2
4388.382259	34069.86677	-110	21.50	21.50	43.00	4874	2
5198.682259	33942.56677	59.7	27.20	27.20	54.40	2651	2
26875.08226	34522.36677	-103	11.61	11.61	23.22	15551	2
15470.58226	34738.36677	-34.1025	19.17	19.17	38.34	4126	2
3823.982259	34886.36677	-235	35.51	35.51	71.03	1855	2
18931.88226	34930.26677	173.4	11.26	11.26	22.51	16289	2
1598.582259	35023.96677	-206	41.61	41.61	83.23	1627	2
36044.18226	35478.56677	49.2775	11.07	11.07	22.14	11802	2
20058.48226	36261.06677	99.495	27.95	27.95	55.91	1965	2
23166.98226	36485.56677	-153	47.69	47.69	95.38	1250	2
27870.58226	36773.06677	-213	36.03	36.03	72.06	2721	2
34226.28226	37873.36677	-179	45.88	45.88	91.75	1364	2
5519.482259	37733.96677	-157	35.80	35.80	71.59	1783	2
18411.78226	37772.16677	315.525	51.55	51.55	103.10	1849	2
24566.88226	38223.56677	161.083	25.72	25.72	51.43	2574	2
7125.882259	38892.36677	-297	45.00	45.00	90.01	1663	2
14117.18226	38809.06677	235.935	49.36	49.36	98.72	1265	2
13019.58226	38897.46677	71.07	61.44	61.44	122.88	1082	2
16071.38226	39213.46677	-212	44.56	44.56	89.11	1683	2
9212.282259	39914.86677	-285	52.45	52.45	104.89	1407	2
18701.78226	40381.56677	296.575	31.18	31.18	62.36	3922	2
18945.87787	3492.569468	-202	20.58	20.58	41.17	2433	10
16982.67787	3839.669468	-162	18.96	18.96	37.92	4136	10
16220.97787	4017.869468	-279	56.83	56.83	113.65	1103	10
22539.27787	7506.869468	-432	8.05	8.05	16.11	12241	10
25096.97787	9834.169468	-121	35.96	35.96	71.92	1658	10
39173.07787	10023.26947	198.035	76.98	76.98	153.97	1389	10
23273.17787	11389.46947	165.82	26.54	26.54	53.08	2431	10
16291.17787	11717.06947	-164	13.92	13.92	27.84	6448	10
25486.17787	12806.96947	288.047	39.68	39.68	79.36	2034	10
26055.67787	13052.86947	257.728	34.29	34.29	68.58	2450	10
34677.97787	13076.26947	-384	40.48	40.48	80.96	2524	10
11771.87787	13439.76947	-72	11.23	11.23	22.47	8568	10
20774.47787	14174.66947	-368	55.27	55.27	110.54	1366	10
14620.17787	16194.86947	-200	12.25	12.25	24.49	10084	10
37633.07787	17741.06947	205.615	55.01	55.01	110.03	1491	10
35174.77787	17930.36947	-97	19.92	19.92	39.85	4756	10
27900.57787	18530.86947	-221	35.70	35.70	71.40	2921	10
18142.77787	18903.16947	-65	18.09	18.09	36.17	3753	10
19963.27787	19036.66947	-46.42	39.78	39.78	79.55	1075	10
30874.87787	20181.46947	-204	11.54	11.54	23.08	13580	10
18984.47787	20517.66947	-299	49.50	49.50	99.00	1277	10
33479.97787	20389.96947	-169	10.79	10.79	21.57	11410	10
2811.577871	20514.36947	-175	12.29	12.29	24.59	10100	10
19210.57787	22351.06947	-123	46.16	46.16	92.32	1432	10
37635.27787	22376.46947	-432	69.90	69.90	139.79	1342	10
289.3778711	22770.66947	124.13	21.27	21.27	42.53	2987	10
9750.477871	23406.56947	-424	49.64	49.64	99.29	2429	10
28369.27787	23351.96947	105.18	15.02	15.02	30.05	6748	10
6865.477871	23734.96947	101.39	17.78	17.78	35.56	3442	10
30749.97787	23498.26947	66.3325	19.50	19.50	39.00	4629	10
14412.17787	23857.66947	-355	36.64	36.64	73.29	2383	10
23591.07787	23978.06947	161.083	16.30	16.30	32.59	6284	10
35253.27787	24934.06947	123.183	42.77	42.77	85.53	1248	10
16253.47787	25094.36947	-364	34.10	34.10	68.20	2481	10
25444.77787	26177.06947	20.8525	46.56	46.56	93.12	1362	10
29281.17787	26977.16947	-113	31.18	31.18	62.36	1723	10
27258.67787	26889.66947	-198	36.17	36.17	72.35	1646	10
636.6778711	27218.56947	-244	64.90	64.90	129.81	1046	10
25562.47787	27464.86947	-9.4675	47.62	47.62	95.24	1042	10
20602.17787	27859.36947	47.3825	35.00	35.00	69.99	1281	10
32765.27787	27652.06947	-4.73	46.51	46.51	93.02	1470	10
10922.97787	29210.66947	234.04	22.30	22.30	44.60	3810	10
1139.577871	29406.46947	-82	20.51	20.51	41.02	3533	10
16580.97787	29381.66947	-238	25.13	25.13	50.26	4567	10
6489.177871	30193.76947	-327	31.11	31.11	62.22	3156	10
33019.67787	30112.66947	-299	43.17	43.17	86.33	1799	10
2617.777871	30381.16947	-210	29.81	29.81	59.63	2191	10
40308.37787	32310.46947	110.865	32.15	32.15	64.29	1209	10
27100.87787	32747.06947	270.045	19.95	19.95	39.89	6117	10
30081.07787	33804.36947	-453	36.90	36.90	73.81	2922	10
4455.177871	33991.56947	121.287	40.53	40.53	81.06	1311	10
18985.47787	34917.36947	93.81	26.45	26.45	52.89	2619	10
36055.27787	35490.86947	198.035	26.85	26.85	53.69	2392	10
28757.77787	35784.86947	-262	56.17	56.17	112.33	1622	10
10746.97787	37101.86947	-170	49.38	49.38	98.77	1157	10
12759.07787	39559.86947	149.712	37.19	37.19	74.37	1294	10
6044.877871	39819.36947	-404	58.69	58.69	117.37	1504	10
709.6778711	39937.26947	-387	55.37	55.37	110.73	1022	10
21062.67787	39591.06947	-373	41.35	41.35	82.71	2264	10
10598.07348	527.9721672	240.673	23.22	23.22	46.44	2051	18
203.2734828	3051.972167	-184	31.93	31.93	63.87	1127	18
923.6734828	6029.972167	-228	23.83	23.83	47.67	1884	18
18890.17348	6163.072167	-408	13.00	13.00	26.00	8198	18
17749.07348	7079.272167	-213	18.39	18.39	36.79	6554	18
25128.07348	9855.772167	-275	24.70	24.70	49.41	2578	18
41071.97348	9830.772167	220.775	16.65	16.65	33.30	7601	18
17682.07348	10078.77217	-208	9.80	9.80	19.59	7679	18
10375.97348	10869.67217	-395	32.97	32.97	65.94	1516	18
34146.87348	12158.27217	-182	19.99	19.99	39.99	3086	18
26617.57348	12432.27217	-5.6775	35.18	35.18	70.37	1576	18
33334.37348	12311.47217	-451	28.71	28.71	57.41	5902	18
12858.27348	14400.27217	169.61	17.12	17.12	34.24	4136	18
29479.97348	14904.27217	-189	40.91	40.91	81.81	1749	18
40188.97348	15463.77217	-396	73.00	73.00	146.01	1502	18
26944.07348	15745.57217	-435	32.50	32.50	65.00	2818	18
39294.77348	16555.07217	-177	28.28	28.28	56.57	2261	18
11129.27348	17602.57217	236.883	22.82	22.82	45.64	3192	18
14187.77348	18083.47217	-170	24.96	24.96	49.93	3516	18
12899.77348	18402.67217	-244	54.00	54.00	108.00	1212	18
34148.87348	19029.47217	150.66	14.88	14.88	29.77	10781	18
35228.87348	19175.87217	29.38	25.65	25.65	51.29	1798	18
6489.673483	20528.27217	270.992	21.03	21.03	42.06	4497	18
30677.47348	21634.47217	-347	43.38	43.38	86.76	1684	18
10361.47348	21710.77217	-306	49.31	49.31	98.63	1623	18
29694.57348	22475.97217	-278	50.04	50.04	100.09	1418	18
31094.17348	22328.37217	-101	46.44	46.44	92.88	1344	18
4647.073483	22480.87217	30.3275	30.26	30.26	60.52	2343	18
7331.973483	22561.57217	55.91	26.89	26.89	53.79	2502	18
36404.97348	22809.17217	167.715	26.61	26.61	53.22	3598	18
30729.27348	23506.87217	156.345	16.16	16.16	32.31	5619	18
18866.37348	23698.87217	276.677	26.38	26.38	52.75	2507	18
24347.07348	23950.27217	223.617	26.35	26.35	52.70	4586	18
254.3734828	24138.77217	-402	28.75	28.75	57.51	3520	18
21231.17348	24503.07217	-389	49.60	49.60	99.19	1640	18
1635.873483	25605.87217	163.925	43.90	43.90	87.79	1438	18
24518.47348	25428.07217	-291	47.92	47.92	95.85	1284	18
7353.773483	26271.97217	126.973	25.95	25.95	51.90	2545	18
18127.87348	26485.37217	281.415	56.19	56.19	112.38	1290	18
6130.673483	26837.57217	155.398	35.75	35.75	71.50	2798	18
4218.873483	27308.37217	88.125	11.42	11.42	22.84	12068	18
11394.37348	27370.17217	-300	24.00	24.00	47.99	3024	18
37422.67348	28059.17217	-332	53.88	53.88	107.76	1496	18
5891.473483	28596.17217	-41.6825	22.73	22.73	45.45	3092	18
11562.17348	28585.07217	-275	31.44	31.44	62.88	2075	18
2319.573483	28956.07217	-352	12.53	12.53	25.06	11857	18
35758.87348	28967.07217	134.553	54.75	54.75	109.51	1204	18
8001.573483	30257.17217	-161	33.02	33.02	66.03	1604	18
15837.87348	30268.37217	321.21	13.94	13.94	27.88	8885	18
28144.87348	32814.77217	-330	45.12	45.12	90.24	2006	18
15158.37348	34999.27217	-332	59.23	59.23	118.46	1100	18
28005.57348	35342.37217	-89	22.54	22.54	45.07	4979	18
36051.07348	35503.47217	11.3775	26.07	26.07	52.14	2163	18
3536.773483	35970.47217	43.5925	24.09	24.09	48.18	2452	18
10089.27348	36621.47217	162.977	56.99	56.99	113.98	1022	18
30659.97348	37518.07217	80.545	36.95	36.95	73.90	1491	18
35851.07348	38135.87217	-184	46.91	46.91	93.82	1098	18
695.4690946	6637.474866	14.22	27.98	27.98	55.95	1389	26
41371.76909	8214.674866	-96	34.50	34.50	69.00	1577	26
37308.66909	8797.374866	-45.4725	47.29	47.29	94.58	1088	26
18223.96909	9593.274866	-312	14.55	14.55	29.11	8028	26
17066.96909	11487.87487	-245	13.14	13.14	26.28	10584	26
20323.16909	11614.87487	-2.835	8.78	8.78	17.57	12441	26
28326.06909	11679.77487	-218	26.89	26.89	53.79	2764	26
20144.36909	12798.57487	134.553	18.89	18.89	37.77	3636	26
32613.06909	13362.47487	227.408	24.59	24.59	49.17	3651	26
33092.56909	14158.57487	301.313	22.66	22.66	45.31	6072	26
32253.86909	15080.77487	-150	37.07	37.07	74.14	2182	26
17975.36909	15508.07487	-80	19.62	19.62	39.23	2778	26
33875.96909	17132.57487	-341	27.46	27.46	54.92	3492	26
40034.96909	17591.67487	-52.105	48.98	48.98	97.97	1278	26
38364.36909	17843.47487	-199	33.91	33.91	67.82	1953	26
16683.76909	18333.57487	311.735	18.42	18.42	36.83	4201	26
29657.46909	19543.07487	-75	35.58	35.58	71.17	1182	26
5064.769095	20822.47487	222.67	15.54	15.54	31.09	4582	26
19679.86909	21445.07487	243.515	13.85	13.85	27.69	4926	26
37677.26909	21549.07487	-121	17.64	17.64	35.28	4119	26
34449.96909	21867.57487	-22.7325	29.18	29.18	58.36	2645	26
7533.469095	22112.77487	-107	32.24	32.24	64.48	1857	26
18879.16909	22513.57487	-74	13.38	13.38	26.75	8372	26
32939.26909	22487.37487	193.298	56.61	56.61	113.23	1033	26
15934.86909	22392.37487	-238	19.92	19.92	39.85	2942	26
22768.56909	22998.57487	-55	36.76	36.76	73.52	1539	26
34044.86909	23062.37487	6.64	19.36	19.36	38.72	4524	26
241.7690946	23578.27487	-201	28.57	28.57	57.13	3343	26
10353.96909	24223.27487	-184	42.13	42.13	84.26	1694	26
19723.26909	24700.67487	-76	37.61	37.61	75.22	1148	26
27906.06909	24689.77487	-116	30.85	30.85	61.70	1597	26
34765.26909	24645.77487	-39.7875	34.03	34.03	68.06	1388	26
4362.769095	24831.67487	51.1725	9.51	9.51	19.03	14383	26
26602.06909	26222.37487	238.777	13.85	13.85	27.69	10403	26
32912.56909	26264.07487	46.435	14.34	14.34	28.68	4681	26
13024.96909	26413.57487	-125	27.60	27.60	55.20	2706	26
37296.66909	26600.67487	-312	24.68	24.68	49.36	3406	26
30535.46909	26691.77487	-38.84	18.72	18.72	37.44	2704	26
19752.86909	27883.37487	-98	22.87	22.87	45.73	4639	26
364.7690946	28462.27487	-230	25.50	25.50	51.01	2679	26
31924.06909	30954.07487	-267	40.88	40.88	81.77	1384	26
2327.669095	33667.37487	-32.2075	10.95	10.95	21.90	8686	26
9924.569095	34081.17487	-89	13.73	13.73	27.46	5499	26
30936.36909	34321.97487	18.01	20.16	20.16	40.32	4790	26
18881.66909	35605.17487	-336	17.83	17.83	35.65	7809	26
22398.86909	35757.47487	-186	38.13	38.13	76.25	1626	26
28799.46909	36175.57487	-375	32.55	32.55	65.09	2972	26
40729.26909	37229.27487	105.18	23.31	23.31	46.63	3318	26
21292.46909	38777.47487	6.64	34.95	34.95	69.90	1280	26
9645.769095	39282.37487	-377	50.87	50.87	101.74	1307	26
30638.86909	40296.77487	35.065	29.70	29.70	59.39	2450	26
18747.96909	40360.07487	-249	40.15	40.15	80.31	1451	26
34157.96471	4575.277565	-320	42.37	42.37	84.73	1333	34
16559.96471	5209.877565	-121	15.26	15.26	30.52	3846	34
36525.26471	5466.677565	276.677	21.71	21.71	43.43	5876	34
474.4647063	5674.277565	-159	11.07	11.07	22.14	8116	34
16189.06471	6391.877565	-168	9.99	9.99	19.97	6664	34
19488.66471	6873.977565	-168	25.50	25.50	51.01	1766	34
22530.56471	7474.377565	-204	7.23	7.23	14.46	9621	34
22744.46471	9419.377565	110.865	24.37	24.37	48.75	2818	34
38299.36471	9529.177565	-25.575	55.51	55.51	111.01	1381	34
35925.06471	10819.97756	-285	33.98	33.98	67.97	2717	34
32304.26471	11245.27756	-141	27.67	27.67	55.34	2376	34
28161.66471	11549.37756	126.025	25.13	25.13	50.26	2534	34
18476.46471	13212.17756	287.1	18.53	18.53	37.07	4070	34
30293.26471	14976.87756	-124	34.45	34.45	68.91	1402	34
12494.06471	15374.57756	-90	5.98	5.98	11.96	22106	34
24214.76471	15870.37756	-25.575	23.46	23.46	46.91	1604	34
32754.26471	16602.87756	158.24	19.55	19.55	39.09	5321	34
26800.56471	17770.77756	-105	36.88	36.88	73.76	1338	34
296.2647063	19623.87756	-46.42	19.55	19.55	39.09	3448	34
30728.96471	20009.27756	19.905	18.23	18.23	36.46	2466	34
24117.96471	20387.87756	-289	32.10	32.10	64.20	1574	34
24733.86471	21192.87756	98.5475	41.33	41.33	82.66	1003	34
9137.064706	21332.07756	195.193	35.30	35.30	70.60	1884	34
19686.06471	21416.57756	158.24	13.45	13.45	26.89	4289	34
37686.96471	21575.77756	-193	29.81	29.81	59.63	1746	34
4508.864706	21761.67756	-159	36.71	36.71	73.43	1679	34
9096.064706	22116.87756	-319	20.02	20.02	40.03	6076	34
1401.564706	22427.87756	-166	43.71	43.71	87.42	1250	34
4602.564706	25468.07756	228.355	26.80	26.80	53.60	2446	34
8348.264706	25561.97756	-300	29.25	29.25	58.50	2581	34
19681.46471	26447.47756	-360	31.46	31.46	62.93	2031	34
15509.96471	26726.67756	245.41	13.80	13.80	27.60	10739	34
4094.264706	27267.77756	-379	20.82	20.82	41.64	3717	34
18357.46471	28055.87756	-348	25.81	25.81	51.62	2593	34
4358.764706	28391.87756	-229	45.15	45.15	90.29	1470	34
28997.16471	28838.77756	254.885	32.29	32.29	64.57	2356	34
15602.46471	29019.47756	215.09	25.72	25.72	51.43	5163	34
22550.26471	29525.37756	-163	43.61	43.61	87.23	1273	34
34749.76471	29822.57756	-92	22.18	22.18	44.37	2978	34
21444.96471	30221.37756	149.712	26.02	26.02	52.05	2232	34
36031.46471	30064.37756	198.035	35.16	35.16	70.32	1828	34
6919.064706	30913.37756	-367	16.30	16.30	32.59	5351	34
9568.164706	31420.67756	112.76	17.59	17.59	35.18	4059	34
33002.36471	31750.47756	-58	28.05	28.05	56.10	2944	34
36669.16471	32406.07756	206.563	36.79	36.79	73.57	2590	34
26881.96471	32657.37756	-194	34.29	34.29	68.58	1683	34
26280.86471	32924.77756	69.175	25.32	25.32	50.63	2745	34
27582.56471	32787.27756	20.8525	21.24	21.24	42.48	4435	34
10750.56471	33124.67756	-108	34.59	34.59	69.19	1231	34
15149.96471	33508.47756	-131	27.65	27.65	55.30	1477	34
9487.764706	33517.57756	177.19	55.34	55.34	110.69	1105	34
7551.764706	34082.87756	239.725	32.29	32.29	64.57	2209	34
1712.364706	34732.37756	179.085	35.75	35.75	71.50	1475	34
18817.96471	35082.57756	254.885	35.18	35.18	70.37	1984	34
21096.36471	34825.97756	263.413	13.97	13.97	27.93	10816	34
16535.96471	36265.27756	162.977	31.56	31.56	63.11	1471	34
418.160318	4967.280263	-190	26.80	26.80	53.60	1692	42
18076.96032	8087.880263	108.022	12.01	12.01	24.02	10172	42
22421.36032	8692.780263	213.195	12.32	12.32	24.63	8755	42
17696.06032	10178.18026	-118	7.77	7.77	15.54	13421	42
34349.76032	10224.98026	52.12	27.13	27.13	54.26	1706	42
25307.56032	10402.08026	-120	24.49	24.49	48.98	3416	42
29164.66032	11374.78026	-77	15.19	15.19	30.38	3935	42
18511.56032	11681.98026	-61	46.77	46.77	93.54	1146	42
35021.06032	11945.58026	-206	35.47	35.47	70.93	3442	42
40237.76032	11890.38026	65.385	40.88	40.88	81.77	1592	42
20885.96032	12481.78026	-191	11.94	11.94	23.88	6931	42
19279.36032	13238.58026	222.67	22.94	22.94	45.88	2464	42
20871.56032	13754.58026	-207	54.21	54.21	108.42	1063	42
35589.16032	13528.08026	-75	32.08	32.08	64.15	1852	42
28086.86032	14223.18026	-59	31.84	31.84	63.68	1247	42
40688.16032	14205.58026	2.85	40.60	40.60	81.20	1588	42
15483.56032	15528.38026	-179	8.20	8.20	16.39	14874	42
20834.56032	17058.08026	-243	34.10	34.10	68.20	1467	42
37752.86032	17670.58026	-343	77.95	77.95	155.90	1106	42
19556.46032	18102.88026	-128	7.89	7.89	15.78	11854	42
1650.660318	19420.98026	73.9125	42.23	42.23	84.45	1147	42
12874.46032	19518.58026	-344	15.85	15.85	31.70	7992	42
291.760318	19642.38026	-170	27.95	27.95	55.91	2224	42
7882.860318	19626.48026	-99	35.68	35.68	71.36	1271	42
6581.860318	20524.48026	48.33	14.72	14.72	29.44	5249	42
469.360318	20833.68026	-150	22.58	22.58	45.17	2300	42
5704.260318	21563.38026	-385	33.91	33.91	67.82	3749	42
5474.760318	22831.08026	214.143	25.79	25.79	51.57	3007	42
2669.760318	22795.98026	-187	11.68	11.68	23.36	9850	42
5463.960318	23272.18026	-11.3625	47.10	47.10	94.20	1265	42
10722.56032	23594.48026	-49.2625	32.08	32.08	64.15	1565	42
24260.76032	23981.08026	-9.4675	21.31	21.31	42.63	3905	42
12212.36032	24327.18026	-27.47	17.57	17.57	35.14	3763	42
4898.860318	25372.68026	146.87	28.42	28.42	56.85	1730	42
5520.460318	26346.38026	17.0625	27.44	27.44	54.87	2132	42
5973.960318	28537.48026	-127	17.40	17.40	34.81	4969	42
18160.26032	28562.98026	-299	28.05	28.05	56.10	2451	42
13927.96032	30102.78026	-21.785	45.83	45.83	91.66	1197	42
21721.66032	31759.88026	-144	52.30	52.30	104.61	1549	42
4516.460318	32181.48026	-308	43.83	43.83	87.65	1488	42
27506.26032	32826.68026	11.3775	15.24	15.24	30.47	8017	42
30926.06032	34284.38026	-261	16.13	16.13	32.26	8671	42
37802.26032	34655.78026	-203	9.14	9.14	18.27	13532	42
31444.66032	34883.68026	-89	58.99	58.99	117.99	1004	42
3912.660318	35325.18026	-211	32.10	32.10	64.20	1603	42
27934.56032	35306.98026	15.1675	16.67	16.67	33.35	5133	42
40716.66032	37302.58026	-85	18.23	18.23	36.46	5024	42
20334.05593	5853.582962	-299	12.58	12.58	25.15	8295	50
16158.75593	6309.282962	293.733	26.14	26.14	52.28	2719	50
36440.85593	7002.682962	170.557	35.89	35.89	71.78	1975	50
27660.95593	10408.68296	-397	48.40	48.40	96.79	1458	50
32159.35593	15098.48296	242.568	25.29	25.29	50.59	3275	50
41044.65593	16327.78296	-262	52.63	52.63	105.27	1362	50
39255.35593	16479.18296	-340	20.18	20.18	40.36	8679	50
36938.55593	17998.08296	204.667	25.74	25.74	51.48	3674	50
33957.15593	18252.18296	-436	12.27	12.27	24.54	13537	50
28044.75593	18985.18296	-73	49.15	49.15	98.30	1038	50
16452.45593	19412.28296	-204	13.09	13.09	26.19	4779	50
485.2559297	20914.38296	-366	24.92	24.92	49.83	3392	50
36895.15593	20778.08296	-453	46.79	46.79	93.59	2070	50
11295.05593	21453.28296	-142	29.46	29.46	58.92	1543	50
33545.05593	21700.98296	-202	18.37	18.37	36.74	5754	50
6357.15593	23544.08296	277.625	20.75	20.75	41.50	4247	50
11767.85593	24630.88296	97.6	32.57	32.57	65.14	1642	50
984.4559297	25311.58296	-14.205	29.98	29.98	59.96	1742	50
33459.95593	26724.28296	207.51	33.56	33.56	67.12	1721	50
37208.85593	27286.38296	6.64	33.23	33.23	66.46	1846	50
16402.25593	28869.78296	108.022	29.48	29.48	58.97	1275	50
1144.85593	29361.78296	-171	30.73	30.73	61.47	1842	50
2267.25593	32243.98296	47.3825	20.32	20.32	40.65	3622	50
31744.25593	32488.08296	-341	19.43	19.43	38.86	4223	50
36444.45593	32384.28296	22.7475	35.94	35.94	71.87	1274	50
661.6559297	33492.18296	-0.94	34.55	34.55	69.10	1349	50
24820.85593	34479.68296	-58	37.42	37.42	74.84	1529	50
31465.05593	34985.48296	171.505	28.17	28.17	56.33	2231	50
3976.75593	35459.08296	-211	38.27	38.27	76.54	1485	50
7266.25593	36140.38296	298.47	21.29	21.29	42.58	4843	50
23739.35593	36496.78296	48.33	13.68	13.68	27.37	5982	50
31472.15593	36694.28296	-56	74.21	74.21	148.41	1002	50
22575.55593	38137.88296	283.31	38.53	38.53	77.06	1956	50
39476.65593	38262.18296	-172	35.18	35.18	70.37	1741	50
25693.15593	38883.68296	-126	44.42	44.42	88.83	1073	50
19417.15593	39179.68296	-210	11.35	11.35	22.70	7985	50
4209.85593	39275.08296	-383	49.69	49.69	99.38	1143	50
16214.25154	7022.585661	-108	20.70	20.70	41.40	1610	58
17933.85154	7071.885661	-137	30.47	30.47	60.95	1474	58
21018.45154	7877.585661	-218	16.48	16.48	32.97	4354	58
36133.65154	9166.585661	-349	38.50	38.50	77.01	2028	58
37937.35154	10884.28566	94.7575	20.28	20.28	40.55	4655	58
37065.95154	12025.08566	-159	41.61	41.61	83.23	1343	58
38579.45154	12084.38566	3.7975	16.39	16.39	32.78	8348	58
21194.45154	12721.88566	38.855	22.21	22.21	44.42	1779	58
15618.25154	13076.18566	-358	13.54	13.54	27.08	7420	58
37592.95154	13288.28566	-390	38.55	38.55	77.10	2142	58
33401.75154	14075.58566	-344	28.71	28.71	57.41	4049	58
27990.05154	14389.38566	-32.2075	34.38	34.38	68.77	1113	58
26102.05154	15262.08566	51.1725	28.42	28.42	56.85	1871	58
24995.65154	15323.98566	94.7575	39.33	39.33	78.66	1110	58
15945.85154	15618.68566	171.505	18.56	18.56	37.11	2661	58
29637.05154	15499.88566	31.275	30.17	30.17	60.34	1486	58
1127.351541	19515.88566	-252	16.37	16.37	32.73	10846	58
15829.35154	20351.08566	56.8575	25.32	25.32	50.63	2990	58
24083.25154	20505.18566	-155	23.22	23.22	46.44	2312	58
30471.65154	20626.28566	135.5	12.01	12.01	24.02	7679	58
19570.35154	21504.38566	237.83	38.90	38.90	77.81	1325	58
9134.051541	22171.98566	-64	28.05	28.05	56.10	2081	58
8259.851541	22872.28566	-30.3125	17.92	17.92	35.84	6004	58
25546.85154	23180.98566	-197	48.65	48.65	97.31	1115	58
26858.45154	23972.48566	-168	37.42	37.42	74.84	1097	58
33531.35154	24145.28566	123.183	32.52	32.52	65.05	1477	58
25572.95154	24971.28566	302.26	67.16	67.16	134.33	1037	58
24960.25154	25059.28566	-277	51.95	51.95	103.90	1133	58
8300.251541	25302.38566	225.512	32.45	32.45	64.90	2107	58
19305.25154	25321.68566	-183	19.85	19.85	39.71	3897	58
35549.05154	25380.18566	-279	72.30	72.30	144.60	1009	58
14564.55154	26579.18566	-424	56.57	56.57	113.13	1459	58
13717.15154	26781.08566	-362	23.03	23.03	46.06	4014	58
15402.55154	26679.98566	126.973	26.31	26.31	52.61	2024	58
391.4515414	28518.38566	-453	13.73	13.73	27.46	8969	58
10252.35154	29028.48566	-408	11.47	11.47	22.94	18796	58
7628.751541	28955.58566	-95	34.71	34.71	69.43	1319	58
15975.15154	30911.38566	126.025	32.92	32.92	65.85	2030	58
6935.851541	30922.08566	-440	14.51	14.51	29.01	8297	58
10091.95154	31226.58566	21.8	29.39	29.39	58.78	2069	58
8215.051541	31398.38566	-127	15.35	15.35	30.71	3408	58
6970.951541	31676.38566	-356	16.30	16.30	32.59	5656	58
40978.35154	34162.98566	-244	21.01	21.01	42.01	2812	58
37796.85154	34695.48566	-359	18.20	18.20	36.41	5850	58
40775.15154	34839.68566	-324	53.27	53.27	106.54	1072	58
22884.75154	34879.38566	-178	31.77	31.77	63.54	1983	58
6498.251541	35329.08566	237.83	29.84	29.84	59.68	1739	58
32065.45154	35288.98566	242.568	44.27	44.27	88.55	1519	58
33081.85154	33974.28566	-261	48.09	48.09	96.18	1261	58
26578.45154	39061.68566	-411	49.57	49.57	99.15	1461	58
30758.75154	39341.78566	-100	34.69	34.69	69.38	1260	58
9297.551541	39773.58566	292.785	40.20	40.20	80.40	1460	58
15341.35154	40429.18566	-121	10.46	10.46	20.91	10547	58
16986.54715	4212.38836	-340	15.26	15.26	30.52	4529	66
18768.54715	5966.58836	-87	13.12	13.12	26.23	8017	66
17625.54715	8119.88836	-132	10.90	10.90	21.81	9475	66
41391.14715	8240.88836	-257	47.69	47.69	95.38	1818	66
22131.14715	14060.48836	-368	13.35	13.35	26.71	8472	66
29471.44715	14924.08836	-128	17.52	17.52	35.04	2623	66
24420.44715	16395.78836	-267	10.17	10.17	20.35	12058	66
26262.04715	16488.78836	-194	19.08	19.08	38.15	4167	66
26831.14715	17375.78836	-129	27.13	27.13	54.26	1397	66
13340.94715	18142.78836	-430	47.17	47.17	94.34	1959	66
37837.84715	18780.78836	-155	45.38	45.38	90.76	1276	66
35557.34715	19233.38836	-352	44.65	44.65	89.30	1564	66
18319.34715	20870.58836	-144	40.06	40.06	80.12	1112	66
7714.347153	22046.78836	-17.995	29.20	29.20	58.40	1881	66
4455.347153	22299.88836	322.158	18.72	18.72	37.44	8485	66
19498.64715	22569.78836	-223	47.26	47.26	94.53	1194	66
26705.24715	24342.58836	-305	39.21	39.21	78.42	1350	66
7571.547153	25089.18836	-172	14.13	14.13	28.26	7952	66
16299.34715	25067.68836	2.85	27.51	27.51	55.01	1358	66
11671.44715	25767.78836	-252	19.73	19.73	39.47	5735	66
383.1471532	25936.78836	-139	14.91	14.91	29.81	7085	66
28535.24715	26360.18836	-132	19.78	19.78	39.56	3750	66
34170.94715	26811.18836	-277	53.36	53.36	106.73	1190	66
31572.34715	27692.68836	-113	15.07	15.07	30.14	6690	66
1536.447153	29069.88836	-359	43.64	43.64	87.28	1431	66
20759.54715	30758.18836	-191	38.43	38.43	76.87	1685	66
29088.24715	31310.68836	143.08	26.26	26.26	52.52	2019	66
33428.94715	32228.38836	-91	26.02	26.02	52.05	2916	66
35456.94715	32273.68836	-280	52.92	52.92	105.83	1107	66
40203.24715	32269.08836	286.152	42.01	42.01	84.03	1062	66
14197.34715	33707.28836	-2.835	21.85	21.85	43.71	3509	66
1698.247153	33808.18836	-114	43.31	43.31	86.62	1084	66
2306.147153	33748.98836	-55	29.20	29.20	58.40	1901	66
26234.54715	34243.38836	-306	35.14	35.14	70.27	2087	66
20865.24715	34821.58836	62.5425	18.35	18.35	36.69	3294	66
27785.74715	35302.98836	221.723	34.22	34.22	68.44	1720	66
31529.64715	35727.78836	-184	45.05	45.05	90.10	1101	66
26267.94715	35908.08836	-190	31.42	31.42	62.83	2746	66
28891.34715	37161.98836	-3.7825	13.54	13.54	27.08	7384	66
39639.54715	37333.08836	-32.2075	21.20	21.20	42.39	2979	66
7850.247153	37612.48836	-351	50.56	50.56	101.12	1161	66
32998.14715	38291.38836	174.348	56.83	56.83	113.65	1004	66
23383.44715	39846.68836	-290	42.30	42.30	84.59	1344	66
18640.24715	40299.58836	204.667	42.04	42.04	84.07	1300	66
18987.94276	3324.191058	-323	24.92	24.92	49.83	2281	74
17040.14276	4631.191058	-327	31.70	31.70	63.40	1749	74
17644.44276	7176.791058	-332	21.01	21.01	42.01	4804	74
37262.24276	7854.591058	66.3325	34.62	34.62	69.24	1698	74
17597.24276	8143.691058	-255	23.46	23.46	46.91	2276	74
21288.64276	8447.891058	-8.52	8.50	8.50	17.00	8364	74
24062.94276	9587.691058	186.665	14.62	14.62	29.25	5744	74
10139.44276	10420.69106	-292	24.89	24.89	49.78	1472	74
18467.34276	10539.49106	301.313	10.95	10.95	21.90	13064	74
33421.34276	11696.09106	-83	15.52	15.52	31.04	5783	74
18325.14276	13255.49106	293.733	13.14	13.14	26.28	7398	74
12192.44276	13732.49106	-214	24.35	24.35	48.70	3868	74
13983.24276	13558.09106	-57	7.04	7.04	14.08	18134	74
25112.74276	15330.79106	-276	30.05	30.05	60.10	1860	74
29515.94276	15858.49106	294.68	32.50	32.50	65.00	2209	74
12110.54276	19885.09106	-234	46.94	46.94	93.87	1016	74
23755.04276	21267.29106	90.02	23.36	23.36	46.72	1616	74
19384.24276	23141.59106	-425	61.23	61.23	122.46	1060	74
4172.742765	23378.59106	-194	21.88	21.88	43.76	2494	74
16140.94276	24279.89106	-229	32.73	32.73	65.47	1788	74
10196.34276	24360.89106	-215	30.78	30.78	61.56	1850	74
37146.44276	24701.29106	-213	27.27	27.27	54.54	2783	74
9313.442765	25709.09106	24.6425	21.29	21.29	42.58	3964	74
24335.34276	25837.19106	-130	47.05	47.05	94.11	1305	74
1743.542765	26000.19106	146.87	34.69	34.69	69.38	1557	74
14898.14276	26496.09106	165.82	46.25	46.25	92.50	1290	74
33685.24276	26539.49106	-322	35.96	35.96	71.92	1671	74
2390.542765	27318.69106	-411	30.87	30.87	61.75	2466	74
24211.74276	27337.09106	232.145	17.69	17.69	35.37	4946	74
20518.64276	27739.69106	-434	53.18	53.18	106.35	1297	74
23167.94276	27666.99106	122.235	35.07	35.07	70.13	1388	74
366.5427649	28324.69106	-163	32.05	32.05	64.10	1532	74
11580.54276	28668.39106	-99	29.63	29.63	59.25	1781	74
8602.742765	29095.19106	-167	53.76	53.76	107.53	1083	74
25255.84276	29185.49106	-232	36.20	36.20	72.39	1785	74
38520.24276	29778.09106	-115	33.86	33.86	67.73	1086	74
34727.64276	29821.29106	33.17	25.67	25.67	51.34	2388	74
30421.84276	30587.69106	-383	32.36	32.36	64.72	2365	74
18907.54276	31690.99106	-326	30.17	30.17	60.34	2001	74
27355.84276	32037.29106	64.4375	45.22	45.22	90.43	1036	74
35197.64276	34033.09106	-210	28.83	28.83	57.65	2166	74
27140.14276	34548.59106	-49.2625	34.71	34.71	69.43	1528	74
4739.242765	35494.09106	69.175	7.65	7.65	15.31	12596	74
21954.44276	36869.99106	-154	37.59	37.59	75.17	1592	74
28153.54276	37855.29106	240.673	19.00	19.00	38.01	5120	74
16415.44276	39045.39106	271.94	37.11	37.11	74.23	1559	74
16451.83838	5967.193757	-239	13.16	13.16	26.33	6330	82
34276.83838	8810.093757	-115	28.64	28.64	57.27	1770	82
19364.73838	9568.893757	-204	14.46	14.46	28.92	6700	82
16330.43838	11466.99376	-55	14.86	14.86	29.72	2999	82
23123.13838	11422.89376	17.0625	25.93	25.93	51.86	1452	82
33310.23838	11676.39376	-164	23.27	23.27	46.53	3742	82
18862.93838	13959.29376	240.673	26.54	26.54	53.08	3256	82
40555.73838	14130.79376	52.12	16.41	16.41	32.83	4552	82
23866.73838	14589.29376	-269	24.87	24.87	49.74	2283	82
16334.83838	14840.19376	-24.6275	27.37	27.37	54.73	1322	82
39180.73838	15042.79376	-239	23.95	23.95	47.90	3859	82
24304.73838	15800.99376	-345	43.19	43.19	86.38	1334	82
39623.63838	17211.69376	-230	23.01	23.01	46.02	3740	82
15524.63838	17452.99376	-298	32.83	32.83	65.66	1743	82
11457.53838	17578.59376	210.352	23.81	23.81	47.62	2640	82
2987.638377	19048.59376	-193	19.17	19.17	38.34	2920	82
12893.73838	19608.79376	-284	14.53	14.53	29.06	6318	82
14149.53838	20289.99376	125.077	14.06	14.06	28.12	4618	82
27070.03838	20820.69376	227.408	29.77	29.77	59.53	2615	82
4296.938377	21370.59376	-445	13.59	13.59	27.18	11851	82
7797.338377	21635.69376	-89	20.44	20.44	40.88	3485	82
16584.83838	21517.39376	235.935	23.93	23.93	47.85	2505	82
10233.43838	22377.49376	102.338	11.19	11.19	22.37	8653	82
11678.73838	23234.89376	65.385	6.88	6.88	13.75	19440	82
30672.23838	23459.99376	52.12	18.60	18.60	37.21	3903	82
16230.33838	24259.29376	128.867	22.66	22.66	45.31	2454	82
5768.238377	24426.99376	232.145	30.33	30.33	60.66	1942	82
30846.73838	24676.59376	196.14	26.23	26.23	52.47	3232	82
37153.33838	24649.39376	-77	21.08	21.08	42.15	2676	82
9826.738377	25403.29376	-337	30.36	30.36	60.71	2102	82
9591.138377	26759.69376	-95	25.46	25.46	50.92	1574	82
2513.538377	26984.79376	262.465	20.70	20.70	41.40	4317	82
22411.93838	27902.89376	-255	29.32	29.32	58.64	2326	82
1071.338377	29171.19376	291.837	33.04	33.04	66.08	1830	82
32141.73838	29466.69376	-181	30.29	30.29	60.57	2653	82
17544.63838	30592.69376	-141	21.15	21.15	42.30	3104	82
8187.338377	31339.89376	-133	13.71	13.71	27.41	6708	82
38497.83838	31509.89376	138.342	55.58	55.58	111.16	1030	82
27961.53838	32933.89376	-95	42.74	42.74	85.49	1080	82
8275.538377	33676.19376	-448	32.22	32.22	64.43	2722	82
9971.538377	34093.19376	-315	16.79	16.79	33.58	6134	82
18458.03838	34242.89376	54.015	18.86	18.86	37.73	2428	82
7008.138377	34493.59376	118.445	35.00	35.00	69.99	1156	82
4804.138377	35483.89376	291.837	7.04	7.04	14.08	24363	82
19909.83838	36381.29376	162.03	36.24	36.24	72.49	1265	82
40739.63838	38542.69376	-232	36.34	36.34	72.68	2209	82
16660.23838	39059.09376	216.985	44.77	44.77	89.54	1070	82
24733.33399	958.7964558	-322	31.96	31.96	63.91	1053	90
435.6339883	2987.596456	-252	29.23	29.23	58.45	1750	90
33359.13399	9809.996456	234.04	53.18	53.18	106.35	1468	90
20139.83399	9784.596456	-108	36.10	36.10	72.20	1196	90
29513.83399	10586.49646	198.035	34.85	34.85	69.71	1322	90
18371.93399	13177.99646	307.945	33.65	33.65	67.31	2043	90
33334.43399	14269.99646	-187	53.60	53.60	107.20	1238	90
32607.23399	14942.29646	24.6425	10.27	10.27	20.54	11787	90
14243.93399	15664.39646	205.615	48.07	48.07	96.13	1156	90
20530.33399	15966.49646	-305	31.91	31.91	63.82	1854	90
40131.73399	17342.59646	-390	37.33	37.33	74.65	2537	90
11928.63399	19001.29646	-70	22.11	22.11	44.23	2781	90
6441.733988	20194.79646	-78	28.99	28.99	57.98	1295	90
16585.33399	21502.49646	282.362	32.90	32.90	65.80	1863	90
12947.93399	21723.09646	161.083	19.38	19.38	38.76	2751	90
4952.233988	23163.09646	-276	43.03	43.03	86.05	1314	90
3636.933988	24034.89646	-317	35.73	35.73	71.45	2027	90
33580.53399	24102.89646	78.65	10.83	10.83	21.67	10471	90
16765.43399	24135.19646	115.603	35.35	35.35	70.70	1076	90
22011.53399	24792.39646	-361	49.71	49.71	99.43	1153	90
9058.133988	25195.29646	-4.73	24.73	24.73	49.45	1641	90
467.8339883	25886.09646	-156	50.07	50.07	100.13	1590	90
5546.833988	27078.49646	-341	21.15	21.15	42.30	5556	90
15088.53399	27846.09646	-144	37.02	37.02	74.04	1414	90
10335.33399	28965.19646	-322	36.53	36.53	73.05	2845	90
35918.73399	29998.79646	-212	33.89	33.89	67.78	2506	90
20768.33399	30130.79646	40.75	8.69	8.69	17.38	10214	90
18811.63399	31435.39646	127.92	35.16	35.16	70.32	1494	90
28108.43399	31342.49646	255.833	30.69	30.69	61.37	2468	90
40549.13399	32224.69646	282.362	38.60	38.60	77.20	1059	90
24373.83399	33836.39646	-7.5725	19.12	19.12	38.25	3792	90
26319.13399	33926.69646	-217	41.35	41.35	82.71	1250	90
18046.93399	38359.29646	79.5975	16.34	16.34	32.69	5309	90
12779.03399	39497.59646	0.955	22.14	22.14	44.27	2060	90
9155.733988	39921.79646	-120	32.43	32.43	64.86	1555	90
16636.7296	3136.299155	-223	18.91	18.91	37.82	2510	98
35871.9296	5975.199155	-330	45.29	45.29	90.57	1098	98
36924.3296	7904.199155	216.038	12.29	12.29	24.59	12171	98
21114.8296	10131.09915	-220	22.87	22.87	45.73	2254	98
25095.1296	10558.39915	-9.4675	12.88	12.88	25.76	6263	98
29487.0296	11074.49915	-67	15.19	15.19	30.38	5728	98
16988.6296	11716.49915	-79	20.58	20.58	41.17	1931	98
21071.3296	12224.89915	-196	34.97	34.97	69.94	1508	98
37046.1296	12328.89915	-195	49.15	49.15	98.30	1319	98
14242.8296	13147.59915	-85	10.67	10.67	21.34	9286	98
18621.6296	13146.89915	320.263	28.97	28.97	57.93	2192	98
15846.3296	15595.99915	118.445	17.05	17.05	34.10	4275	98
17719.1296	16553.19915	-248	19.83	19.83	39.66	2602	98
26364.0296	16677.89915	-65	15.07	15.07	30.14	5649	98
38099.5296	17837.39915	-391	61.87	61.87	123.73	1365	98
10510.9296	18035.99915	-11.3625	6.50	6.50	13.00	13273	98
36480.2296	19054.99915	242.568	30.71	30.71	61.42	2020	98
29443.4296	19567.89915	-119	28.21	28.21	56.43	2558	98
2415.2296	19414.89915	-393	30.12	30.12	60.24	2139	98
39573.0296	20209.39915	-239	45.90	45.90	91.80	1044	98
35389.7296	20499.89915	106.128	14.06	14.06	28.12	5339	98
37674.1296	21521.29915	-221	22.73	22.73	45.45	4082	98
6326.7296	22235.49915	96.6525	24.26	24.26	48.51	1746	98
26744.1296	22407.79915	86.23	9.80	9.80	19.59	10617	98
5624.5296	22625.09915	-35.05	26.96	26.96	53.93	1570	98
7019.8296	22495.99915	-361	23.24	23.24	46.49	4524	98
30361.0296	23433.59915	109.918	45.10	45.10	90.20	1007	98
3598.4296	24030.79915	-35.05	23.95	23.95	47.90	3308	98
25134.0296	24950.89915	-111	40.29	40.29	80.59	1200	98
31737.7296	26216.29915	35.065	13.66	13.66	27.32	6763	98
11433.7296	27222.49915	-220	12.55	12.55	25.10	9273	98
7775.0296	28162.59915	-389	25.93	25.93	51.86	3541	98
26319.1296	28289.39915	-50.21	37.42	37.42	74.84	1627	98
27213.6296	28398.79915	-107	25.86	25.86	51.72	3251	98
28137.5296	28418.69915	-296	19.45	19.45	38.90	5275	98
1595.6296	28604.29915	29.38	11.07	11.07	22.14	9731	98
5165.4296	29381.59915	-123	11.85	11.85	23.69	9641	98
20026.9296	29957.99915	-252	23.31	23.31	46.63	2609	98
36526.9296	30145.79915	-143	44.04	44.04	88.08	1150	98
4402.5296	31552.19915	-300	22.96	22.96	45.92	3570	98
23927.6296	31722.49915	158.24	40.25	40.25	80.49	1347	98
33990.7296	31983.49915	-77	40.91	40.91	81.81	1005	98
28661.6296	32093.59915	-36.945	39.00	39.00	78.00	1831	98
9732.8296	34173.19915	56.8575	34.92	34.92	69.85	1519	98
26899.3296	35607.09915	-211	40.91	40.91	81.81	1876	98
7285.0296	36111.19915	259.622	13.42	13.42	26.85	8265	98
39610.5296	37351.89915	-82	15.57	15.57	31.13	4970	98
13086.2296	40403.99915	-43.5775	30.24	30.24	60.48	1397	98
1188.625212	7010.401853	-225.11	36.86	36.86	73.71	1380	106
19394.92521	6897.001853	-107.11	9.18	9.18	18.37	7523	106
23116.12521	8577.601853	-224.11	15.26	15.26	30.52	4406	106
38760.72521	9502.001853	-367.11	41.00	41.00	82.00	2227	106
33392.62521	10302.20185	49.1678	6.66	6.66	13.33	18903	106
16777.62521	12102.40185	-49.3722	18.23	18.23	36.46	3479	106
11597.42521	13414.20185	-442.11	45.85	45.85	91.70	1619	106
22117.62521	14190.20185	-410.11	19.55	19.55	39.09	4820	106
14585.02521	16228.10185	-85.1097	16.25	16.25	32.50	4072	106
24416.32521	16482.80185	-229.11	16.06	16.06	32.12	3728	106
34365.92521	16609.30185	-329.11	19.76	19.76	39.52	7360	106
9369.725212	18590.60185	241.51	21.78	21.78	43.57	2760	106
3247.225212	19749.80185	-83.1097	25.43	25.43	50.87	2596	106
14185.52521	20343.40185	57.6953	7.75	7.75	15.50	13240	106
28048.92521	20464.50185	129.705	36.76	36.76	73.52	1166	106
30970.72521	20564.80185	-199.11	25.27	25.27	50.54	2509	106
11368.02521	21711.80185	-270.11	34.50	34.50	69.00	1855	106
6247.325212	22247.40185	-104.11	27.06	27.06	54.12	2016	106
20035.52521	22264.40185	-74.1097	43.03	43.03	86.05	1021	106
18812.72521	23713.20185	-45.5822	21.74	21.74	43.47	2108	106
34320.02521	24158.10185	-347.11	61.42	61.42	122.84	1048	106
9044.725212	23821.10185	-122.11	30.24	30.24	60.48	1632	106
2085.425212	24459.80185	158.13	31.75	31.75	63.49	1590	106
6499.825212	25243.90185	206.453	12.36	12.36	24.73	7992	106
5134.625212	25838.50185	-170.11	43.33	43.33	86.66	1051	106
30487.42521	26663.60185	-116.11	15.50	15.50	30.99	4024	106
8802.125212	27111.50185	22.6378	25.08	25.08	50.16	3045	106
3098.825212	27397.90185	-48.4247	13.68	13.68	27.37	5580	106
14079.42521	27310.00185	-38.9497	33.21	33.21	66.41	1539	106
4425.225212	28285.60185	251.933	21.60	21.60	43.19	4052	106
12858.72521	30372.20185	145.813	29.48	29.48	58.97	1913	106
9012.625212	32675.20185	-39.8972	28.47	28.47	56.94	1563	106
36240.82521	35470.10185	142.023	32.17	32.17	64.34	1574	106
32302.22521	36639.90185	-12.4197	26.71	26.71	53.41	2589	106
20486.02521	37496.30185	-98.1097	25.76	25.76	51.53	1986	106
22611.22521	38136.40185	128.758	29.30	29.30	58.59	1819	106
13915.22521	38781.90185	215.928	42.48	42.48	84.97	1026	106
14828.52521	40299.90185	-76.1097	18.39	18.39	36.79	3347	106
18311.72082	6310.104552	-168.402	33.11	33.11	66.22	1874	114
16894.62082	6478.104552	-173.402	10.39	10.39	20.77	6593	114
36257.42082	6968.804552	231.743	16.13	16.13	32.26	4363	114
40912.42082	7848.104552	237.428	43.54	43.54	87.09	1567	114
22423.42082	8752.204552	-29.7672	14.20	14.20	28.40	4029	114
21335.82082	13663.90455	308.49	30.64	30.64	61.28	2278	114
15463.52082	14559.10455	-385.402	22.33	22.33	44.65	4849	114
25173.92082	16873.10455	-106.402	17.95	17.95	35.89	4705	114
25460.02082	16956.40455	-98.4022	32.69	32.69	65.37	1464	114
16968.52082	17586.80455	158.785	18.37	18.37	36.74	2958	114
1667.720823	19333.50455	-148.402	14.46	14.46	28.92	4979	114
8100.820823	19215.90455	-50.6122	17.99	17.99	35.98	3728	114
16975.12082	20258.40455	-124.402	19.52	19.52	39.05	3941	114
6660.320823	20146.30455	243.113	32.19	32.19	64.39	1989	114
14166.62082	20353.50455	103.83	8.81	8.81	17.62	8971	114
29521.32082	20166.00455	-386.402	44.39	44.39	88.78	1530	114
35393.92082	20497.90455	274.38	17.10	17.10	34.19	6163	114
28798.92082	20822.90455	-237.402	36.13	36.13	72.25	1885	114
9063.020823	21349.20455	208.055	13.80	13.80	27.60	8696	114
16571.02082	21528.10455	250.693	22.09	22.09	44.18	2734	114
18959.32082	23640.30455	-30.7147	39.99	39.99	79.98	1156	114
11647.02082	24671.40455	119.938	19.50	19.50	39.00	3062	114
17031.72082	25229.50455	-61.4022	28.24	28.24	56.47	3102	114
3448.820823	25786.50455	256.378	31.02	31.02	62.03	1986	114
4925.120823	26001.10455	-139.402	37.30	37.30	74.61	1227	114
35604.12082	25983.20455	19.5028	37.30	37.30	74.61	1238	114
9902.620823	26636.10455	-218.402	15.94	15.94	31.89	4380	114
39833.62082	26671.20455	-211.402	33.35	33.35	66.69	2208	114
1171.120823	26717.80455	-69.4022	23.69	23.69	47.38	2418	114
8251.920823	27364.00455	-193.402	30.21	30.21	60.43	2224	114
1561.720823	28024.40455	-117.402	41.87	41.87	83.74	1078	114
23492.22082	28417.00455	-157.402	20.44	20.44	40.88	2666	114
11576.42082	28586.40455	-198.402	22.58	22.58	45.17	3855	114
13676.52082	28647.60455	-184.402	52.35	52.35	104.70	1024	114
6938.120823	28979.20455	171.103	34.24	34.24	68.48	1601	114
28782.22082	29047.30455	-15.5547	20.32	20.32	40.65	4527	114
35854.02082	29930.40455	-400.402	26.73	26.73	53.46	2622	114
20557.02082	30173.40455	291.435	38.88	38.88	77.76	2285	114
14096.92082	30220.50455	-161.402	41.42	41.42	82.85	1392	114
28397.62082	30595.00455	-115.402	36.38	36.38	72.77	1026	114
589.8208235	31023.60455	189.105	23.55	23.55	47.10	2867	114
5730.920823	30883.90455	-145.402	29.60	29.60	59.20	2343	114
22571.72082	31092.20455	-88.4022	12.88	12.88	25.76	8338	114
9677.020823	31378.30455	-339.402	59.61	59.61	119.21	1221	114
7892.220823	32758.10455	155.943	27.44	27.44	54.87	2967	114
18729.72082	32786.50455	5.29028	14.93	14.93	29.86	3956	114
22305.62082	32994.40455	233.638	49.31	49.31	98.63	1208	114
24478.62082	33596.60455	-358.402	31.84	31.84	63.68	3100	114
36140.62082	35490.20455	275.328	33.82	33.82	67.64	1747	114
3941.420823	35490.10455	80.1428	30.47	30.47	60.95	1227	114
14490.62082	35911.90455	-195.402	34.74	34.74	69.47	2236	114
16507.42082	36277.80455	97.1978	10.83	10.83	21.67	8277	114
26489.42082	36779.10455	164.47	31.79	31.79	63.59	1923	114
30619.92082	37502.70455	194.79	33.84	33.84	67.68	1468	114
35570.21644	8429.207251	46.6878	50.68	50.68	101.36	1081	122
31511.11644	10313.60725	-97.6947	14.32	14.32	28.64	4058	122
23908.01644	10529.50725	-368.695	36.15	36.15	72.30	1856	122
39558.21644	10912.50725	-134.695	43.14	43.14	86.29	1273	122
40383.01644	12332.60725	-358.695	36.36	36.36	72.72	2245	122
15848.51644	12858.50725	-77.6947	44.93	44.93	89.87	1202	122
25790.91644	13057.10725	-347.695	16.53	16.53	33.06	5724	122
12610.11644	14068.50725	-28.1647	11.49	11.49	22.98	6934	122
32671.51644	14923.30725	-22.4797	13.73	13.73	27.46	8406	122
14230.71644	15736.60725	308.198	11.00	11.00	22.00	8599	122
29446.11644	15939.20725	305.355	12.46	12.46	24.92	8847	122
35663.31644	18287.90725	-372.695	59.39	59.39	118.79	1185	122
17934.41644	19865.70725	-115.695	23.90	23.90	47.81	3268	122
16976.11644	20300.20725	-78.6947	15.73	15.73	31.46	6057	122
32640.81644	20690.20725	-21.5322	13.78	13.78	27.55	6017	122
28758.31644	20805.50725	35.3178	32.55	32.55	65.09	1265	122
6270.416435	20983.60725	-185.695	23.20	23.20	46.39	2099	122
5779.316435	21626.80725	-449.695	24.23	24.23	48.47	3742	122
37686.61644	21540.20725	-235.695	36.93	36.93	73.85	1911	122
23282.01644	22236.10725	-327.695	20.35	20.35	40.69	3039	122
7906.816435	23627.50725	181.233	36.06	36.06	72.11	1831	122
17320.51644	24369.70725	-132.695	15.57	15.57	31.13	4342	122
32907.51644	26290.60725	191.655	29.74	29.74	59.49	1711	122
39827.41644	26650.60725	-252.695	19.26	19.26	38.53	3241	122
31642.11644	27639.50725	-107.695	34.95	34.95	69.90	1102	122
27928.51644	28881.40725	-225.695	29.81	29.81	59.63	1680	122
13708.61644	29239.20725	-245.695	29.67	29.67	59.35	1614	122
19975.71644	30956.20725	-38.5872	22.73	22.73	45.45	1940	122
18302.31644	31893.90725	133.858	42.67	42.67	85.35	1110	122
1895.816435	32912.70725	-29.1122	23.17	23.17	46.35	3006	122
39251.31644	33563.50725	-179.695	25.06	25.06	50.11	1867	122
3170.416435	33669.00725	10.6828	23.95	23.95	47.90	2612	122
18926.01644	35005.10725	192.603	22.18	22.18	44.37	2330	122
30556.51644	36653.70725	219.133	42.46	42.46	84.92	1154	122
22372.21644	40300.70725	-108.695	35.47	35.47	70.93	1262	122
14846.71644	40278.90725	-98.6947	18.84	18.84	37.68	3164	122
18599.81205	6839.60995	-74.9873	30.71	30.71	61.42	1791	130
20532.61205	7104.10995	-229.987	29.37	29.37	58.73	1632	130
22824.01205	10105.10995	-67.9873	22.42	22.42	44.84	1893	130
28313.31205	11338.60995	-32.2473	18.86	18.86	37.73	3886	130
14623.31205	11885.50995	-438.987	16.46	16.46	32.92	6786	130
11621.01205	13139.30995	-227.987	24.40	24.40	48.80	2118	130
24425.81205	16012.50995	-419.987	21.34	21.34	42.67	3203	130
26458.11205	16571.30995	-379.987	23.69	23.69	47.38	4295	130
14219.81205	16730.20995	-349.987	16.86	16.86	33.72	5193	130
10934.01205	16888.80995	-445.987	30.19	30.19	60.38	2824	130
38248.41205	17184.10995	299.378	68.84	68.84	137.67	1026	130
40096.81205	17216.90995	-177.987	27.37	27.37	54.73	1759	130
31804.81205	17546.70995	136.408	45.95	45.95	91.89	1095	130
10458.91205	18093.50995	293.693	19.12	19.12	38.25	4157	130
2381.712047	19097.00995	-21.8248	6.64	6.64	13.28	15727	130
16120.31205	19095.00995	220.735	40.44	40.44	80.87	1266	130
18110.01205	19908.70995	288.008	46.42	46.42	92.83	1252	130
7710.112047	21249.40995	17.9702	24.52	24.52	49.03	1751	130
1975.512047	21782.30995	-20.8773	26.59	26.59	53.18	2042	130
8351.812047	23004.90995	-116.987	29.11	29.11	58.22	1569	130
34007.91205	23050.50995	-321.987	26.68	26.68	53.36	2522	130
14492.61205	23922.10995	-176.987	14.04	14.04	28.07	6090	130
8395.212047	25664.10995	-152.987	41.66	41.66	83.32	1166	130
13768.21205	26746.50995	-383.987	9.70	9.70	19.41	10671	130
23278.81205	27517.20995	-261.987	13.56	13.56	27.13	8339	130
34810.41205	27983.10995	-197.987	20.37	20.37	40.74	2895	130
20020.91205	28246.10995	-338.987	27.58	27.58	55.15	2669	130
13717.41205	29140.20995	-384.987	31.09	31.09	62.17	2321	130
6982.412047	29607.90995	-225.987	33.58	33.58	67.16	1365	130
23807.31205	29789.20995	241.58	6.95	6.95	13.89	18888	130
297.6120469	29927.20995	-192.987	18.09	18.09	36.17	3210	130
663.4120469	30999.10995	-413.987	40.34	40.34	80.68	1660	130
4503.312047	31125.10995	-341.987	13.35	13.35	26.71	4470	130
751.1120469	31904.60995	-183.987	28.68	28.68	57.37	2130	130
25154.01205	33118.00995	302.22	26.23	26.23	52.47	2982	130
37130.91205	33082.20995	-239.987	47.95	47.95	95.90	1298	130
8059.012047	33559.40995	-179.987	37.26	37.26	74.51	1480	130
5212.312047	33855.20995	-36.9848	23.79	23.79	47.57	1813	130
14281.51205	33809.00995	-44.5648	36.46	36.46	72.91	1158	130
27878.71205	35324.80995	89.9802	27.93	27.93	55.86	1357	130
36633.31205	35434.20995	315.485	31.53	31.53	63.07	1993	130
3575.612047	35842.00995	49.2377	29.44	29.44	58.88	1518	130
40581.81205	37690.30995	-163.987	14.06	14.06	28.12	7588	130
11654.51205	38562.70995	-35.0898	11.47	11.47	22.94	5747	130
16476.30766	5910.212648	-114.28	19.88	19.88	39.75	2105	138
17746.30766	6276.012648	-112.28	26.56	26.56	53.13	1871	138
23082.50766	8531.612648	-323.28	26.61	26.61	53.22	2004	138
24301.60766	9245.012648	-382.28	21.17	21.17	42.34	3842	138
40586.90766	9705.212648	-179.28	38.46	38.46	76.91	1735	138
30858.80766	10551.31265	256.448	37.07	37.07	74.14	1517	138
8004.307659	10839.11265	16.7302	38.34	38.34	76.68	1202	138
35406.50766	21495.41265	297.19	42.98	42.98	85.96	2772	138
39781.60766	14075.21265	-303.28	40.86	40.86	81.72	2406	138
20531.10766	14381.01265	-397.28	30.03	30.03	60.05	2034	138
37936.40766	17796.21265	194.86	29.88	29.88	59.77	2603	138
27809.10766	18186.21265	-387.28	19.92	19.92	39.85	4760	138
14471.90766	18527.91265	40.4177	20.75	20.75	41.50	2695	138
35153.00766	19224.91265	-115.28	43.17	43.17	86.33	1180	138
39186.10766	19471.11265	209.073	34.31	34.31	68.62	1452	138
12172.20766	20644.81265	-280.28	21.03	21.03	42.06	4203	138
16546.00766	21507.51265	244.13	29.84	29.84	59.68	1822	138
15830.00766	22133.91265	-180.28	27.13	27.13	54.26	1799	138
19559.50766	23079.71265	-182.28	8.38	8.38	16.77	10700	138
35296.90766	23650.01265	295.295	18.53	18.53	37.07	6369	138
24504.30766	24259.31265	-5.06228	17.52	17.52	35.04	4640	138
30300.90766	24670.71265	-224.28	9.28	9.28	18.56	12412	138
8716.507659	24649.01265	-59.2798	41.71	41.71	83.41	1140	138
30824.60766	26086.01265	-13.5898	24.23	24.23	48.47	2361	138
32685.40766	27411.51265	-433.28	48.04	48.04	96.08	1554	138
36473.50766	28145.01265	-364.28	35.63	35.63	71.26	1672	138
11585.30766	28609.81265	-316.28	11.54	11.54	23.08	12069	138
13758.10766	29523.81265	-194.28	7.35	7.35	14.70	18552	138
15795.60766	30775.01265	259.29	23.79	23.79	47.57	3949	138
24089.70766	30834.01265	-11.6948	30.26	30.26	60.52	1365	138
29625.90766	31007.21265	-400.28	43.38	43.38	86.76	1692	138
33463.60766	32278.51265	91.5827	17.83	17.83	35.65	4700	138
31824.70766	32729.11265	-440.28	44.63	44.63	89.25	1826	138
8895.207659	34599.01265	121.903	26.00	26.00	52.00	2152	138
9988.307659	34746.21265	-318.28	37.47	37.47	74.94	1628	138
40682.40766	35321.01265	-327.28	10.41	10.41	20.82	12112	138
3887.607659	35427.01265	-94.2798	18.84	18.84	37.68	3341	138
7304.607659	36109.91265	222.338	15.50	15.50	30.99	5202	138
27954.70766	36866.11265	318.035	33.44	33.44	66.88	2029	138
18127.90766	39134.21265	-188.28	51.57	51.57	103.15	1237	138
30537.70766	39255.61265	173.068	37.73	37.73	75.45	1072	138
5477.607659	40298.41265	-125.28	45.71	45.71	91.42	1028	138
30632.50766	40144.11265	292.453	32.05	32.05	64.10	2348	138
18482.40327	1645.415347	17.3852	11.23	11.23	22.47	3757	146
19024.70327	4785.315347	-124.572	22.70	22.70	45.40	1649	146
17580.40327	6204.615347	-43.2548	10.27	10.27	20.54	11869	146
16436.80327	6318.515347	-141.572	28.52	28.52	57.04	1972	146
1681.20327	7428.115347	297.845	10.72	10.72	21.43	12007	146
34194.70327	9330.315347	-185.572	26.54	26.54	53.08	3471	146
25068.60327	10445.81535	-370.572	36.24	36.24	72.49	1614	146
35952.00327	10825.71535	-98.5723	31.32	31.32	62.64	1353	146
27839.40327	12426.71535	-415.572	38.22	38.22	76.44	1834	146
32475.60327	12643.71535	-182.572	43.10	43.10	86.19	1033	146
23740.50327	13189.11535	-82.5723	12.27	12.27	24.54	5239	146
13621.00327	13565.91535	-390.572	62.15	62.15	124.30	1170	146
37420.40327	13963.81535	-369.572	58.99	58.99	117.99	1251	146
11961.00327	16195.91535	12.6477	26.99	26.99	53.98	2095	146
10972.80327	16954.71535	67.6027	8.45	8.45	16.91	12724	146
26876.80327	17379.31535	-339.572	39.05	39.05	78.09	1377	146
31470.70327	17324.31535	195.515	18.42	18.42	36.83	4749	146
15523.40327	17419.91535	-315.572	23.01	23.01	46.02	3378	146
37628.70327	18028.41535	33.4927	32.85	32.85	65.70	1151	146
29351.40327	18188.11535	-0.6173	20.84	20.84	41.68	3984	146
39300.20327	18902.11535	-384.572	28.75	28.75	57.51	2406	146
20544.40327	20788.91535	19.2802	34.69	34.69	69.38	1020	146
409.2032703	21023.11535	-410.572	16.72	16.72	33.44	6465	146
36469.50327	22714.01535	-154.572	20.84	20.84	41.68	4154	146
11047.70327	23104.31535	-139.572	33.96	33.96	67.92	1262	146
8808.50327	24716.11535	215.413	40.15	40.15	80.31	1601	146
2654.80327	25015.61535	36.3352	28.12	28.12	56.24	1660	146
26917.10327	25962.01535	-101.572	22.35	22.35	44.70	2933	146
32998.40327	26263.41535	93.1852	13.33	13.33	26.66	6234	146
4052.80327	27244.21535	-131.572	53.20	53.20	106.40	1054	146
28209.30327	28213.81535	-207.572	32.05	32.05	64.10	1704	146
28231.80327	28426.91535	-380.572	24.04	24.04	48.09	4442	146
5267.40327	29329.61535	-312.572	26.09	26.09	52.19	3189	146
582.1032703	30929.51535	-195.572	27.88	27.88	55.77	2052	146
24057.20327	30883.31535	-31.8848	33.77	33.77	67.54	1195	146
24514.20327	33004.21535	36.3352	27.55	27.55	55.11	1767	146
9153.80327	33310.81535	-308.572	30.07	30.07	60.15	1851	146
40068.60327	33832.11535	253.313	24.80	24.80	49.60	1587	146
26262.30327	34216.51535	117.82	29.86	29.86	59.72	1357	146
6245.70327	34736.51535	242.89	33.11	33.11	66.22	1399	146
38055.00327	35343.31535	-45.1498	26.40	26.40	52.80	2523	146
16328.70327	40314.91535	-193.572	43.10	43.10	86.19	1365	146
16562.29888	3595.118046	-119.865	40.88	40.88	81.77	1632	154
15779.39888	4913.418046	-248.865	21.90	21.90	43.80	1993	154
22883.89888	10150.81805	-202.865	12.13	12.13	24.26	8457	154
21677.99888	11106.31805	-125.865	34.97	34.97	69.94	1137	154
33423.69888	12099.11805	-151.865	21.52	21.52	43.05	3290	154
20834.29888	12442.81805	-432.865	42.06	42.06	84.12	1622	154
31121.59888	12749.71805	-23.6498	8.03	8.03	16.06	12868	154
29274.79888	13153.71805	-343.865	41.99	41.99	83.98	1661	154
19126.39888	13282.31805	72.0477	19.76	19.76	39.52	2065	154
13569.59888	13697.41805	-185.865	43.87	43.87	87.75	1232	154
38406.69888	13991.11805	-200.865	23.53	23.53	47.05	2293	154
19767.89888	14236.51805	-322.865	27.93	27.93	55.86	2180	154
20002.09888	15827.31805	99.5252	12.91	12.91	25.81	4313	154
10912.39888	16957.01805	-7.54232	8.95	8.95	17.90	11740	154
33419.79888	17085.21805	-247.865	7.63	7.63	15.26	11892	154
8536.198882	18802.51805	91.9452	11.75	11.75	23.50	6534	154
12772.69888	19177.61805	-226.865	13.16	13.16	26.33	5860	154
13201.49888	19099.01805	217.963	34.64	34.64	69.28	1722	154
21421.39888	19098.71805	-83.8648	10.69	10.69	21.38	8872	154
1653.898882	19360.81805	-174.865	10.46	10.46	20.91	12143	154
37031.89888	19947.61805	-234.865	30.97	30.97	61.94	1598	154
6474.698882	20240.61805	-368.865	17.64	17.64	35.28	5943	154
12942.99888	22569.81805	-173.865	21.01	21.01	42.01	2047	154
14471.19888	23984.11805	-128.865	22.87	22.87	45.73	2222	154
266.4988821	24401.51805	-404.865	16.20	16.20	32.40	5988	154
8918.198882	24632.21805	-80.8648	29.88	29.88	59.77	1456	154
6551.898882	25257.11805	130.793	26.35	26.35	52.70	1655	154
4864.698882	25863.31805	-216.865	32.05	32.05	64.10	1703	154
28524.19888	26344.91805	-162.865	10.22	10.22	20.44	10193	154
10608.09888	27382.11805	243.545	38.95	38.95	77.90	1691	154
25407.49888	27661.11805	-46.3898	33.65	33.65	67.31	1213	154
18362.19888	28169.61805	-410.865	19.00	19.00	38.01	4763	154
11500.69888	28469.71805	-267.865	41.78	41.78	83.56	1467	154
5661.098882	28872.91805	-300.865	10.69	10.69	21.38	12288	154
16659.59888	29673.71805	14.2502	38.20	38.20	76.40	1215	154
5926.698882	30179.31805	-159.865	12.62	12.62	25.25	6978	154
1510.398882	31404.11805	-294.865	40.36	40.36	80.73	1651	154
10139.49888	31108.81805	-434.865	30.00	30.00	60.01	4699	154
27496.99888	34108.71805	-162.865	38.27	38.27	76.54	1068	154
18370.09888	34233.01805	118.475	14.11	14.11	28.21	4085	154
35358.79888	34166.11805	194.275	35.00	35.00	69.99	1261	154
22107.49888	36805.01805	272.918	49.05	49.05	98.11	1092	154
39694.19888	37237.41805	-205.865	30.45	30.45	60.90	2010	154
40550.09888	37685.71805	-349.865	13.92	13.92	27.84	8501	154
36296.09888	39132.81805	-404.865	61.63	61.63	123.26	1580	154
5487.798882	40323.01805	-40.7048	32.17	32.17	64.34	1308	154
16262.29888	40468.31805	-335.865	38.55	38.55	77.10	1259	154
18550.49449	1816.520745	-209.157	21.24	21.24	42.48	1323	162
16566.99449	4512.420745	-106.157	11.30	11.30	22.61	7838	162
18985.59449	6100.820745	-276.157	16.32	16.32	32.64	5796	162
35626.89449	7064.920745	-239.157	32.59	32.59	65.19	1478	162
38532.99449	7420.020745	163.663	42.25	42.25	84.50	1218	162
23922.19449	10305.92074	-164.157	29.74	29.74	59.49	1409	162
33432.09449	10303.02074	-0.254841	6.57	6.57	13.14	14353	162
17016.69449	11666.42074	-43.8398	17.14	17.14	34.29	2907	162
20891.19449	12432.82074	-170.157	6.71	6.71	13.42	15449	162
20406.09449	13716.32074	-107.157	11.23	11.23	22.47	8051	162
18421.19449	13982.92074	-384.157	31.42	31.42	62.83	2565	162
34281.19449	16562.82074	-122.157	35.35	35.35	70.70	1242	162
11049.59449	18261.92074	-30.5748	32.48	32.48	64.95	1265	162
39694.09449	18572.92074	-364.157	35.96	35.96	71.92	2068	162
27490.59449	19051.42074	-127.157	37.82	37.82	75.64	1549	162
12782.09449	19296.82074	-386.157	14.11	14.11	28.21	7995	162
8929.994494	20347.92074	18.6952	39.16	39.16	78.33	1263	162
7214.294494	20738.82074	-3.09734	24.82	24.82	49.64	1480	162
31586.89449	23028.62074	-161.157	31.96	31.96	63.91	1154	162
17965.19449	23304.22074	286.838	30.92	30.92	61.84	1920	162
340.6944938	23706.42074	-232.157	28.00	28.00	56.00	2995	162
16804.39449	24021.12074	-357.157	30.61	30.61	61.23	2093	162
3620.594494	24899.12074	239.463	38.32	38.32	76.63	1433	162
6578.794494	25236.72074	164.61	12.03	12.03	24.07	6124	162
27634.59449	26435.72074	-203.157	14.86	14.86	29.72	5479	162
4328.394494	26708.22074	36.6977	29.25	29.25	58.50	2065	162
16449.69449	27663.02074	21.5377	15.02	15.02	30.05	4221	162
26417.19449	28035.22074	69.8602	23.90	23.90	47.81	2179	162
12358.99449	29349.32074	-127.157	39.45	39.45	78.89	1132	162
4752.694494	29805.22074	-291.157	21.15	21.15	42.30	2599	162
35834.59449	29890.22074	-16.3623	34.48	34.48	68.95	1201	162
26090.99449	30216.72074	201.563	31.23	31.23	62.45	2119	162
9033.594494	30988.92074	46.1727	22.30	22.30	44.60	2421	162
1380.694494	31431.92074	-185.157	38.72	38.72	77.43	1559	162
21943.59449	34845.52074	56.5952	30.14	30.14	60.29	1592	162
28818.89449	35900.42074	-64.1573	17.03	17.03	34.05	4227	162
16557.79449	36294.82074	288.733	19.76	19.76	39.52	3327	162
16729.49449	38975.02074	231.883	29.37	29.37	58.73	3529	162
17780.09011	9113.423443	-43.1849	16.04	16.04	32.08	2957	170
16883.69011	9293.823443	25.0351	11.56	11.56	23.13	6602	170
24311.09011	9292.723443	-95.4499	12.10	12.10	24.21	5267	170
22011.39011	10341.72344	244.855	27.84	27.84	55.67	2123	170
24649.09011	11640.32344	-315.45	49.95	49.95	99.90	1478	170
37185.49011	11625.52344	-250.45	32.05	32.05	64.10	1775	170
21971.29011	11818.82344	161.475	19.90	19.90	39.80	2289	170
40013.59011	14163.42344	-188.45	53.01	53.01	106.02	1059	170
30299.99011	14330.72344	-397.45	27.11	27.11	54.21	2841	170
31395.89011	14259.72344	-256.45	36.76	36.76	73.52	2416	170
15379.49011	14712.02344	-119.45	10.86	10.86	21.71	9905	170
39385.09011	14898.12344	198.428	9.77	9.77	19.55	15799	170
11827.79011	16120.82344	-28.9724	16.60	16.60	33.21	3921	170
25516.79011	16383.72344	10.8226	13.94	13.94	27.88	3990	170
10671.89011	16562.92344	-61.4499	31.04	31.04	62.08	1494	170
23767.99011	16822.22344	-179.45	27.79	27.79	55.58	1233	170
24418.69011	16672.22344	-392.45	41.78	41.78	83.56	1354	170
10131.89011	18157.92344	243.908	13.94	13.94	27.88	9221	170
13084.69011	21623.32344	-397.45	47.34	47.34	94.67	1724	170
11357.79011	21583.62344	-117.45	25.81	25.81	51.62	2359	170
16584.69011	21531.72344	192.743	22.21	22.21	44.42	4393	170
7627.790105	22548.52344	-138.45	32.50	32.50	65.00	1737	170
33996.59011	22950.62344	-341.45	29.91	29.91	59.82	1790	170
8831.690105	23244.12344	-227.45	44.82	44.82	89.63	1491	170
1257.290105	23617.42344	-105.45	22.68	22.68	45.36	3366	170
31000.19011	24140.02344	130.208	33.32	33.32	66.65	1286	170
35388.99011	25067.82344	203.165	29.20	29.20	58.40	2974	170
17844.89011	25268.12344	46.8276	29.34	29.34	58.69	1156	170
38607.89011	26153.42344	-356.45	33.61	33.61	67.21	2266	170
27638.59011	26408.02344	-179.45	20.11	20.11	40.22	3938	170
24260.19011	26507.42344	-82.4499	43.28	43.28	86.57	1125	170
22588.69011	26906.22344	-185.45	36.93	36.93	73.85	1080	170
6994.990105	28281.82344	-4.33736	21.52	21.52	43.05	3580	170
28465.29011	28494.02344	-112.45	23.17	23.17	46.35	3514	170
35133.79011	28428.62344	-285.45	34.48	34.48	68.95	1533	170
28004.59011	28859.72344	-230.45	32.38	32.38	64.76	1487	170
38103.39011	28818.72344	-243.45	24.44	24.44	48.89	2204	170
1338.990105	30081.12344	43.9851	37.02	37.02	74.04	1155	170
8795.290105	30053.12344	79.9901	21.74	21.74	43.47	2507	170
4562.290105	30283.92344	-117.45	8.57	8.57	17.14	14019	170
2391.890105	30669.82344	94.2026	32.85	32.85	65.70	1124	170
21947.59011	30780.22344	15.5601	12.48	12.48	24.96	6253	170
27873.19011	35334.22344	-25.1824	28.87	28.87	57.74	1838	170
25065.19011	37005.62344	-216.45	51.06	51.06	102.11	1113	170
17245.38572	5781.026142	-147.742	24.30	24.30	48.61	1661	178
18788.98572	6665.826142	-268.742	17.87	17.87	35.75	3253	178
1704.785717	7438.626142	284.358	14.01	14.01	28.02	5132	178
24319.38572	9343.726142	-241.742	11.52	11.52	23.03	6940	178
40495.58572	9180.326142	-58.7424	35.87	35.87	71.73	1279	178
33586.98572	9848.726142	-227.742	32.78	32.78	65.56	3204	178
37317.58572	10796.02614	-429.742	26.38	26.38	52.75	3490	178
23192.78572	11515.12614	229.403	25.34	25.34	50.68	3236	178
18493.68572	13181.62614	271.093	22.28	22.28	44.56	2730	178
29857.08572	13073.52614	-350.742	26.16	26.16	52.33	3390	178
19728.88572	14241.22614	-196.742	23.24	23.24	46.49	1641	178
13239.28572	16624.02614	-7.47238	20.46	20.46	40.93	3136	178
34140.18572	16671.22614	118.545	33.94	33.94	67.87	1276	178
11135.88572	16904.62614	-282.742	18.16	18.16	36.31	4681	178
24355.18572	16996.72614	-88.7424	28.57	28.57	57.13	2282	178
17228.48572	17573.82614	190.555	10.88	10.88	21.76	8508	178
13363.68572	18853.72614	-264.742	25.25	25.25	50.49	2481	178
11503.38572	19102.42614	111.913	12.08	12.08	24.16	6943	178
34403.58572	19557.22614	-46.3199	39.56	39.56	79.13	1089	178
7950.185717	20330.72614	-74.7424	33.02	33.02	66.03	1511	178
6300.285717	20559.02614	-310.742	22.56	22.56	45.12	3119	178
15993.98572	22418.72614	-352.742	21.29	21.29	42.58	4783	178
4995.685717	22603.12614	-204.742	33.94	33.94	67.87	2122	178
28586.98572	22718.02614	-5.57738	23.36	23.36	46.72	1764	178
1858.385717	23879.52614	-226.742	15.94	15.94	31.89	5514	178
24559.58572	24813.52614	201.925	45.59	45.59	91.19	1103	178
30826.68572	26126.32614	200.978	19.81	19.81	39.61	3832	178
17831.98572	26923.72614	-18.8424	17.83	17.83	35.65	2450	178
13634.38572	27337.72614	121.388	34.62	34.62	69.24	1102	178
32620.58572	27620.92614	121.388	41.90	41.90	83.79	1077	178
37380.78572	28258.92614	-343.742	65.05	65.05	130.09	1341	178
14994.88572	29281.02614	-2.73488	10.13	10.13	20.25	9844	178
299.8857172	29984.92614	-222.742	10.97	10.97	21.95	8586	178
31951.78572	30780.62614	-328.742	42.23	42.23	84.45	1346	178
7930.085717	33554.92614	56.0101	34.08	34.08	68.15	1382	178
20251.98572	33999.62614	64.5376	37.52	37.52	75.03	1269	178
26862.28572	34503.22614	14.3201	14.95	14.95	29.91	5858	178
3845.985717	35435.52614	-307.742	25.29	25.29	50.59	2458	178
5015.185717	35549.92614	4.84512	20.87	20.87	41.73	2298	178
19190.78572	35604.62614	-46.3199	25.10	25.10	50.21	1640	178
16524.98572	36290.72614	267.303	19.88	19.88	39.75	2897	178
17624.48133	5186.728841	-93.0349	8.69	8.69	17.38	11735	186
36407.88133	5589.428841	-152.035	49.67	49.67	99.33	1028	186
15788.58133	5840.528841	-94.0349	33.49	33.49	66.98	1131	186
20426.68133	11601.92884	-127.035	19.29	19.29	38.57	2730	186
14215.58133	12215.52884	140.993	10.50	10.50	21.01	5852	186
10992.18133	12331.42884	-208.035	11.78	11.78	23.55	5801	186
35869.08133	12441.32884	-123.035	18.39	18.39	36.79	4831	186
29901.58133	13170.52884	-438.035	52.89	52.89	105.79	1713	186
34897.98133	13036.42884	-416.035	27.08	27.08	54.16	2503	186
11488.88133	13853.82884	-356.035	40.48	40.48	80.96	1137	186
33318.78133	14346.72884	-80.0349	35.77	35.77	71.54	1312	186
15482.88133	14438.92884	-39.0324	29.67	29.67	59.35	1559	186
1585.581329	14640.22884	-267.035	12.95	12.95	25.91	5134	186
26433.48133	14983.12884	-444.035	39.40	39.40	78.80	1511	186
39693.28133	17259.32884	-21.0299	25.13	25.13	50.26	2047	186
13101.48133	18258.12884	7.3951	23.79	23.79	47.57	1490	186
10070.78133	18704.02884	-138.035	42.08	42.08	84.17	1121	186
2383.781329	19052.12884	-172.035	10.39	10.39	20.77	6853	186
9916.281329	19582.92884	61.4026	35.30	35.30	70.60	1407	186
8676.981329	20437.22884	-209.035	24.66	24.66	49.31	2717	186
32727.38133	20710.92884	86.0376	28.85	28.85	57.70	2153	186
5646.381329	22748.42884	178.893	18.20	18.20	36.41	5015	186
32181.98133	24112.92884	-88.0349	44.67	44.67	89.35	1031	186
12778.08133	24910.62884	-254.035	47.03	47.03	94.06	1128	186
9172.581329	25353.02884	-277.035	11.02	11.02	22.04	11639	186
26989.98133	25332.22884	195.948	40.25	40.25	80.49	1180	186
27649.18133	26366.72884	-293.035	20.65	20.65	41.31	2589	186
13753.38133	26646.52884	-344.035	28.64	28.64	57.27	2181	186
13496.88133	27368.72884	-125.035	36.95	36.95	73.90	1271	186
9078.781329	27726.72884	-333.035	19.41	19.41	38.81	6014	186
21244.48133	28602.12884	32.0301	25.67	25.67	51.34	1599	186
993.7813289	29239.62884	149.52	29.91	29.91	59.82	1474	186
30596.68133	29506.82884	-85.0349	15.97	15.97	31.93	3199	186
10065.98133	29982.22884	-328.035	46.30	46.30	92.60	1434	186
24744.68133	31192.12884	-117.035	44.23	44.23	88.45	1073	186
30184.88133	31342.22884	-361.035	36.69	36.69	73.38	1785	186
34851.18133	32780.42884	-6.8174	24.35	24.35	48.70	1694	186
8948.481329	32924.62884	-285.035	16.77	16.77	33.54	3865	186
25491.88133	33735.52884	276.485	41.50	41.50	82.99	1420	186
40759.68133	35320.92884	-169.035	35.61	35.61	71.22	1226	186
15166.68133	36119.92884	253.745	20.44	20.44	40.88	3679	186
39691.88133	37339.42884	-384.035	52.61	52.61	105.22	2350	186
18225.57694	5850.231539	210.815	17.31	17.31	34.62	3310	194
18569.27694	8359.131539	222.185	29.32	29.32	58.64	2108	194
22959.27694	10304.43154	-10.8999	25.10	25.10	50.21	1529	194
18432.77694	10306.53154	-168.327	36.20	36.20	72.39	1057	194
17159.37694	10687.53154	99.9576	30.66	30.66	61.32	1577	194
22664.17694	10860.43154	32.6851	15.73	15.73	31.46	2418	194
29709.47694	11180.13154	-41.2199	29.46	29.46	58.92	1698	194
18600.57694	11152.33154	-295.327	31.04	31.04	62.08	1594	194
16996.67694	11560.23154	-226.327	30.50	30.50	60.99	2060	194
37847.37694	13762.63154	-95.3274	17.40	17.40	34.81	5789	194
1583.676941	14679.63154	-344.327	13.38	13.38	26.75	5922	194
23815.57694	14782.73154	-210.327	15.02	15.02	30.05	5087	194
31423.37694	15740.43154	-364.327	52.47	52.47	104.94	1027	194
39357.37694	16381.53154	-300.327	21.60	21.60	43.19	3322	194
17715.77694	16743.13154	-428.327	35.58	35.58	71.17	1742	194
31581.97694	17970.73154	307.46	34.29	34.29	68.58	2427	194
32327.27694	19010.33154	-127.327	30.14	30.14	60.29	1216	194
12804.27694	19518.53154	-445.327	15.35	15.35	30.71	5419	194
29999.37694	19715.73154	17.5251	40.22	40.22	80.45	1085	194
1379.476941	19929.73154	143.543	23.03	23.03	46.06	2521	194
14130.27694	20343.93154	31.7376	13.07	13.07	26.14	4499	194
4251.076941	20836.93154	-134.327	29.88	29.88	59.77	1582	194
34424.37694	21789.93154	291.353	32.29	32.29	64.57	1881	194
16884.97694	22423.83154	-411.327	53.60	53.60	107.20	1135	194
4858.676941	23742.53154	-27.0074	30.21	30.21	60.43	1326	194
37475.07694	24016.63154	-140.327	57.89	57.89	115.77	1126	194
26810.37694	24211.43154	26.0526	27.41	27.41	54.82	1292	194
12247.27694	24320.43154	-12.7949	14.01	14.01	28.02	4766	194
19733.97694	24771.63154	-379.327	16.60	16.60	33.21	6907	194
7973.076941	24855.63154	196.603	36.67	36.67	73.33	1499	194
9165.076941	25411.33154	-299.327	21.78	21.78	43.57	2993	194
4946.476941	26397.63154	38.3701	24.52	24.52	49.03	1582	194
27794.07694	26920.73154	-297.327	29.58	29.58	59.16	2427	194
10470.07694	28290.63154	-355.327	55.01	55.01	110.03	1107	194
24199.77694	28335.83154	-244.327	18.25	18.25	36.50	5231	194
26570.07694	28793.93154	-68.3274	32.64	32.64	65.28	1216	194
21883.17694	30757.73154	-62.3274	23.93	23.93	47.85	1795	194
892.8769406	31990.63154	280.93	37.00	37.00	73.99	1535	194
20285.77694	34018.93154	-59.3274	15.02	15.02	30.05	4495	194
39227.97694	34583.63154	-133.327	27.22	27.22	54.45	1136	194
17162.27694	34701.43154	66.7951	19.81	19.81	39.61	2374	194
25474.37694	34773.83154	310.303	39.21	39.21	78.42	2582	194
2891.176941	35942.83154	-160.327	20.98	20.98	41.97	4003	194
30006.57694	36642.13154	279.035	49.17	49.17	98.34	1290	194
23971.67694	38505.93154	-41.2199	28.45	28.45	56.90	2804	194
22171.57694	38561.73154	-260.327	19.90	19.90	39.80	3813	194
18137.77255	5808.234238	181.15	11.99	11.99	23.97	5884	202
39607.47255	8087.034238	-383.62	31.32	31.32	62.64	2622	202
35847.17255	8132.934238	14.3901	50.61	50.61	101.22	1103	202
39768.27255	9901.234238	-63.6199	29.84	29.84	59.68	1412	202
20479.87255	10115.13424	-321.62	12.72	12.72	25.43	8318	202
41225.37255	10790.63424	126.195	18.86	18.86	37.73	4204	202
8668.672552	11063.03424	-258.62	16.96	16.96	33.91	2797	202
26389.77255	12488.33424	289.165	25.29	25.29	50.59	2624	202
17373.77255	13309.63424	57.0276	17.22	17.22	34.43	3294	202
15720.17255	13741.23424	-432.62	35.44	35.44	70.89	2197	202
12480.47255	13891.83424	-257.62	26.94	26.94	53.88	1915	202
39195.67255	16587.83424	105.35	15.45	15.45	30.90	3990	202
25246.77255	17654.13424	-293.62	43.45	43.45	86.90	1228	202
28930.17255	18809.23424	-21.6149	25.48	25.48	50.96	1743	202
16374.77255	19369.63424	23.8651	14.58	14.58	29.15	4076	202
17479.67255	19300.63424	232.315	38.08	38.08	76.16	1247	202
33518.97255	20339.03424	-229.62	26.16	26.16	52.33	2957	202
9077.372552	20611.63424	-151.62	29.60	29.60	59.20	2526	202
32660.57255	20656.83424	-242.62	34.12	34.12	68.25	1405	202
12260.37255	24334.13424	-190.62	27.25	27.25	54.49	1986	202
5996.572552	24562.03424	-393.62	24.59	24.59	49.17	5946	202
34537.27255	24594.93424	61.7651	32.29	32.29	64.57	1058	202
27931.47255	24684.13424	-218.62	22.44	22.44	44.89	4087	202
229.2725524	25953.43424	214.313	40.15	40.15	80.31	1277	202
35608.47255	26169.43424	-191.62	35.89	35.89	71.78	1255	202
39272.67255	26265.13424	-57.6199	29.77	29.77	59.53	1037	202
7655.172552	27002.83424	-189.62	6.10	6.10	12.20	21113	202
23332.17255	27462.63424	-131.62	19.81	19.81	39.61	2014	202
35098.27255	28992.63424	-294.62	30.71	30.71	61.42	1896	202
9956.772552	29282.43424	-105.62	51.50	51.50	103.01	1326	202
25279.77255	29308.03424	255.055	27.53	27.53	55.06	1990	202
4695.772552	29740.63424	-331.62	15.05	15.05	30.10	5914	202
10649.87255	29665.03424	-193.62	30.45	30.45	60.90	1560	202
34825.57255	31011.33424	110.088	18.72	18.72	37.44	3024	202
27343.27255	31494.43424	292.955	45.26	45.26	90.53	1503	202
7038.672552	31820.43424	-330.62	11.02	11.02	22.04	11192	202
33341.27255	33777.13424	129.985	19.57	19.57	39.14	3333	202
26830.17255	34502.53424	51.3426	23.90	23.90	47.81	1619	202
37786.57255	34580.33424	-41.5124	10.62	10.62	21.24	6965	202
10493.47255	34662.93424	61.7651	20.49	20.49	40.98	3152	202
6171.872552	34814.73424	141.355	34.27	34.27	68.53	2367	202
19002.67255	35503.43424	64.6076	33.04	33.04	66.08	1397	202
27185.47255	35563.13424	-40.5649	35.16	35.16	70.32	1290	202
32958.87255	35632.73424	-13.0874	15.07	15.07	30.14	4853	202
21707.87255	36088.13424	-0.769946	18.98	18.98	37.96	3756	202
20104.07255	36273.93424	-71.6199	29.20	29.20	58.40	1720	202
40631.97255	37711.03424	-224.62	42.37	42.37	84.73	1168	202
14818.67255	40309.93424	9.65255	16.60	16.60	33.21	2588	202
1376.368164	7526.536937	160.013	24.02	24.02	48.04	1541	210
38362.56816	9554.536937	43.47	21.01	21.01	42.01	1844	210
19387.26816	11024.33694	156.223	22.77	22.77	45.55	1990	210
17005.06816	11492.13694	198.86	14.11	14.11	28.21	4963	210
14249.16816	12211.73694	262.343	13.24	13.24	26.47	4549	210
16606.06816	12269.03694	-77.9125	24.47	24.47	48.94	1525	210
25615.56816	12410.93694	-258.912	36.95	36.95	73.90	1118	210
24393.56816	12420.63694	167.593	39.56	39.56	79.13	1038	210
31102.06816	12774.63694	-197.912	15.71	15.71	31.42	3229	210
34916.56816	12749.53694	-355.912	25.95	25.95	51.90	3295	210
29543.16816	12875.53694	-211.912	26.94	26.94	53.88	2357	210
24469.46816	13098.33694	-416.912	64.88	64.88	129.76	1031	210
30428.86816	13660.63694	-111.912	16.06	16.06	32.12	3491	210
33769.66816	13792.63694	-407.912	51.13	51.13	102.25	2150	210
22366.16816	14731.63694	273.713	11.78	11.78	23.55	7727	210
39339.76816	16388.63694	-451.912	11.59	11.59	23.17	15238	210
12233.26816	16727.53694	-268.912	24.59	24.59	49.17	2032	210
30793.66816	17023.23694	-68.9125	16.08	16.08	32.17	4937	210
17313.76816	17614.83694	174.225	28.57	28.57	57.13	1605	210
37473.96816	19581.93694	23.5725	40.86	40.86	81.72	1081	210
13457.96816	19686.93694	178.015	34.43	34.43	68.86	1221	210
31246.76816	20341.13694	41.575	12.03	12.03	24.07	7258	210
12021.66816	20677.13694	-236.912	24.75	24.75	49.50	3159	210
34483.16816	20604.13694	-148.912	29.65	29.65	59.30	1919	210
32683.46816	20696.53694	214.02	16.20	16.20	32.40	5771	210
13085.06816	21683.73694	-110.912	37.63	37.63	75.27	1048	210
11703.66816	23018.13694	-277.912	28.71	28.71	57.41	2021	210
20125.56816	23866.43694	-365.912	52.40	52.40	104.80	1141	210
33636.76816	24103.03694	243.393	22.37	22.37	44.74	3673	210
16718.56816	24178.43694	12.2025	28.26	28.26	56.52	1314	210
3569.868164	24834.53694	-347.912	34.50	34.50	69.00	1988	210
37157.46816	24864.13694	-198.912	34.83	34.83	69.66	1166	210
27347.26816	24957.13694	-178.912	10.53	10.53	21.05	8457	210
13376.36816	25510.63694	-227.912	34.62	34.62	69.24	1229	210
25327.66816	25574.13694	-202.912	35.65	35.65	71.31	1087	210
9790.368164	29195.13694	210.23	30.57	30.57	61.14	2816	210
33134.56816	30168.63694	-155.912	36.10	36.10	72.20	1043	210
20868.26816	30802.93694	60.525	37.02	37.02	74.04	1260	210
1596.068164	31271.73694	-233.912	38.93	38.93	77.86	1114	210
18536.16816	31998.53694	60.525	14.98	14.98	29.96	5161	210
27541.76816	32017.43694	-3.90497	35.77	35.77	71.54	3028	210
634.7681641	34056.23694	-65.9125	22.56	22.56	45.12	2016	210
24600.26816	34040.13694	-119.912	36.43	36.43	72.86	1048	210
18461.96816	34249.33694	146.748	15.24	15.24	30.47	4591	210
21968.96816	34851.73694	95.5825	26.96	26.96	53.93	1488	210
3783.668164	35500.33694	-185.912	22.18	22.18	44.37	4113	210
18903.56816	35454.13694	197.913	21.43	21.43	42.86	3033	210
17244.96378	3528.139636	-30.7275	8.17	8.17	16.34	9334	218
17658.66378	5315.539636	-455.205	62.17	62.17	124.34	1275	218
38765.56378	7538.939636	-444.205	70.58	70.58	141.16	1162	218
34462.36378	9013.939636	190.988	28.90	28.90	57.79	1807	218
16281.86378	10676.03964	185.303	24.66	24.66	49.31	2066	218
33983.96378	11500.23964	170.143	36.55	36.55	73.10	1429	218
38825.66378	12859.43964	-429.205	34.55	34.55	69.10	2360	218
22097.86378	13927.13964	-152.205	11.14	11.14	22.28	6140	218
15347.46378	14804.43964	-86.205	17.22	17.22	34.43	2894	218
26936.56378	17635.23964	-292.205	16.08	16.08	32.17	4700	218
30045.96378	17833.63964	-88.205	28.83	28.83	57.65	1188	218
13406.26378	18803.03964	134.138	18.56	18.56	37.11	3099	218
21493.96378	19016.53964	-173.205	19.36	19.36	38.72	2969	218
12684.56378	19116.73964	-174.205	12.91	12.91	25.81	6865	218
11222.26378	19207.33964	210.885	33.49	33.49	66.98	1928	218
36825.66378	20753.83964	-316.205	22.84	22.84	45.69	2628	218
37659.66378	21601.83964	-269.205	22.70	22.70	45.40	2437	218
8881.063776	23217.03964	-247.205	36.15	36.15	72.30	1456	218
22174.96378	24248.43964	5.27751	23.62	23.62	47.24	2204	218
27984.86378	24707.93964	-123.205	19.95	19.95	39.89	4844	218
13962.16378	25250.23964	-192.205	27.53	27.53	55.06	1516	218
1066.463776	26413.33964	-193.205	29.11	29.11	58.22	1577	218
15114.46378	26576.43964	318.9	53.29	53.29	106.59	1811	218
30498.36378	26667.03964	-140.205	9.75	9.75	19.50	9960	218
7625.663776	27060.83964	-166.205	6.52	6.52	13.05	20438	218
3204.863776	27566.13964	-213.205	40.62	40.62	81.25	1291	218
28923.56378	28983.63964	-62.205	16.84	16.84	33.68	5223	218
8886.263776	29462.63964	-160.205	23.57	23.57	47.15	2498	218
35675.46378	29520.83964	-168.205	34.69	34.69	69.38	1756	218
7032.363776	29680.43964	-106.205	22.11	22.11	44.23	2933	218
11775.46378	30161.13964	154.035	23.83	23.83	47.67	2002	218
8271.663776	30729.23964	218.465	45.62	45.62	91.23	1072	218
33113.16378	31951.23964	-238.205	48.35	48.35	96.70	1109	218
19467.36378	32041.83964	-418.205	70.79	70.79	141.58	1434	218
36455.66378	33855.03964	-165.205	21.24	21.24	42.48	2013	218
26873.56378	34475.93964	206.148	19.24	19.24	38.48	4170	218
40683.26378	35307.53964	-141.205	10.20	10.20	20.39	9139	218
37969.16378	35387.93964	-258.205	18.35	18.35	36.69	3032	218
12962.76378	36198.53964	-12.725	18.77	18.77	37.54	2988	218
15190.76378	36114.03964	126.558	11.75	11.75	23.50	9135	218
20375.96378	37544.03964	-69.205	27.39	27.39	54.78	1327	218
15654.46378	39384.53964	67.8125	28.92	28.92	57.84	1956	218
22192.16378	40206.03964	-82.205	42.70	42.70	85.39	1029	218
19076.55939	5356.242334	-291.497	43.94	43.94	87.89	1556	226
37664.55939	7763.042334	164.165	29.27	29.27	58.55	1807	226
17952.75939	8209.242334	220.067	7.09	7.09	14.18	9897	226
19263.95939	8838.742334	237.122	46.39	46.39	92.79	1346	226
35567.45939	9238.242334	-41.4425	13.71	13.71	27.41	4651	226
29848.15939	10511.94233	38.1475	44.32	44.32	88.64	1033	226
29697.35939	12215.74233	-128.498	13.75	13.75	27.51	5745	226
21207.25939	13677.94233	-421.497	55.74	55.74	111.49	1125	226
37932.05939	13949.44233	-361.497	38.62	38.62	77.24	2899	226
15373.95939	14772.64233	-76.4975	11.52	11.52	23.03	5878	226
13701.45939	15744.34233	-81.4975	22.89	22.89	45.78	2624	226
22033.05939	15972.64233	49.5175	17.69	17.69	35.37	2856	226
40197.45939	16324.54233	-222.498	39.14	39.14	78.28	1379	226
13199.65939	16640.64233	-179.498	28.31	28.31	56.61	1863	226
26474.75939	16764.84233	66.5725	17.80	17.80	35.61	2831	226
30890.45939	17124.44233	-406.497	42.06	42.06	84.12	1655	226
22094.35939	18143.14233	-250.498	46.77	46.77	93.54	1005	226
7990.859388	19262.64233	23.935	16.86	16.86	33.72	2413	226
1608.959388	19885.84233	73.205	28.85	28.85	57.70	1523	226
23575.75939	21809.34233	-179.498	37.70	37.70	75.41	1253	226
28525.55939	22710.04233	84.575	32.31	32.31	64.62	1683	226
2403.659388	23394.54233	-203.498	14.84	14.84	29.67	6237	226
18894.25939	23749.64233	-7.33251	22.18	22.18	44.37	2425	226
29332.45939	24014.94233	-58.4975	30.54	30.54	61.09	1071	226
1868.359388	24259.74233	145.215	20.72	20.72	41.45	3273	226
266.0593875	25319.44233	36.2525	34.74	34.74	69.47	1066	226
21080.65939	25467.34233	255.125	24.61	24.61	49.22	2391	226
15608.45939	25470.54233	286.393	21.43	21.43	42.86	5020	226
36218.75939	26165.84233	275.022	53.15	53.15	106.30	1053	226
29299.95939	26657.24233	-455.497	16.93	16.93	33.86	8200	226
17776.05939	26986.14233	101.63	22.04	22.04	44.09	2539	226
4328.859388	28235.34233	68.4675	21.01	21.01	42.01	2487	226
14040.25939	29506.34233	-250.498	19.57	19.57	39.14	3657	226
35700.85939	29722.74233	-353.497	53.34	53.34	106.68	1047	226
11691.85939	30089.14233	-251.498	18.23	18.23	36.46	5533	226
20854.85939	30790.64233	219.12	18.51	18.51	37.02	4402	226
32963.55939	31705.04233	-239.498	17.69	17.69	35.37	5536	226
28834.25939	32181.54233	52.36	36.53	36.53	73.05	1074	226
30269.65939	32333.14233	-82.4975	35.96	35.96	71.92	1368	226
6467.859388	32511.54233	-346.497	47.78	47.78	95.57	1390	226
34496.45939	34117.94233	-236.498	49.64	49.64	99.29	1126	226
18976.65939	34858.34233	215.33	35.84	35.84	71.69	1174	226
27982.75939	36633.34233	-36.705	12.34	12.34	24.68	9990	226
32513.65939	36653.94233	258.915	25.83	25.83	51.67	3845	226
40544.35939	37845.54233	-251.498	17.07	17.07	34.15	4724	226
19131.05939	38960.54233	-62.4975	33.68	33.68	67.35	1422	226
12969.35939	38990.44233	244.702	37.66	37.66	75.31	1328	226
21771.555	9962.545033	-29.4175	11.02	11.02	22.04	7347	234
41243.055	10600.74503	-378.79	16.53	16.53	33.06	8539	234
19339.455	12431.24503	-270.79	32.88	32.88	65.75	1365	234
11134.155	12769.74503	-337.79	24.59	24.59	49.17	1889	234
13886.955	12647.44503	-105.79	14.11	14.11	28.21	5590	234
29441.755	12903.24503	-139.79	39.47	39.47	78.94	1091	234
25764.955	12952.94503	-259.79	36.95	36.95	73.90	1244	234
19194.955	13175.14503	-0.0450291	30.92	30.92	61.84	1453	234
30025.455	13385.14503	-173.79	26.45	26.45	52.89	1634	234
32990.655	15344.74503	188.507	19.92	19.92	39.85	3351	234
17727.355	16579.44503	-420.79	9.16	9.16	18.32	11449	234
15681.655	16955.14503	-43.63	23.69	23.69	47.38	2371	234
16462.355	19566.34503	-297.79	14.25	14.25	28.50	3931	234
36714.155	19662.94503	-16.1525	32.48	32.48	64.95	1648	234
37553.255	19677.94503	-32.26	33.58	33.58	67.16	1069	234
30978.255	20574.94503	-236.79	38.15	38.15	76.30	1226	234
29771.955	22792.14503	-10.4675	19.12	19.12	38.25	3009	234
2337.854999	23443.24503	-47.42	20.70	20.70	41.40	2855	234
3164.454999	23482.44503	191.35	10.13	10.13	20.25	9410	234
4202.254999	23755.64503	-1.94003	30.50	30.50	60.99	2164	234
17245.355	24193.74503	-442.79	31.32	31.32	62.64	2211	234
31071.555	24085.14503	-57.8425	18.89	18.89	37.77	3176	234
34759.055	24332.04503	-235.79	40.03	40.03	80.07	1022	234
12331.355	24280.74503	28.38	15.40	15.40	30.80	4660	234
35360.555	24998.84503	-73.79	44.53	44.53	89.07	1060	234
1560.154999	25411.54503	-149.79	26.54	26.54	53.08	1439	234
13340.255	25299.34503	-233.79	43.66	43.66	87.32	1347	234
28802.855	25830.24503	-102.79	35.47	35.47	70.93	1320	234
35479.755	26016.64503	-202.79	24.85	24.85	49.69	3318	234
27717.455	26393.54503	-167.79	20.75	20.75	41.50	3219	234
11412.455	27232.14503	-305.79	21.48	21.48	42.96	3179	234
29461.855	28375.04503	-78.79	32.59	32.59	65.19	1658	234
6953.354999	31079.24503	-230.79	33.70	33.70	67.40	1613	234
36315.755	31842.14503	-223.79	24.66	24.66	49.31	2031	234
19440.655	32379.64503	-387.79	37.35	37.35	74.70	1781	234
27968.955	33569.54503	-211.79	36.38	36.38	72.77	1624	234
6712.154999	34588.24503	-405.79	38.01	38.01	76.02	1661	234
22881.155	34809.14503	47.33	33.61	33.61	67.21	1835	234
19098.055	35561.14503	-136.79	16.04	16.04	32.08	5153	234
39636.055	37318.34503	-207.79	27.13	27.13	54.26	1605	234
40275.855	37241.24503	-310.79	34.41	34.41	68.81	1379	234
30170.655	39225.84503	-97.79	36.24	36.24	72.49	1148	234
1162.050611	1903.747732	-271.083	19.00	19.00	38.01	2781	242
20885.85061	6792.247732	-438.083	18.84	18.84	37.68	3877	242
39738.15061	9913.047732	-163.083	56.21	56.21	112.43	1006	242
13879.25061	12333.04773	-182.083	27.67	27.67	55.34	1891	242
15455.95061	12219.44773	-323.083	21.67	21.67	43.33	3344	242
25530.75061	12372.54773	-327.083	19.29	19.29	38.57	4118	242
31090.95061	12740.44773	-66.0826	21.93	21.93	43.85	2671	242
1553.050611	14486.44773	-401.083	24.87	24.87	49.74	1474	242
33847.65061	14432.94773	136.102	35.25	35.25	70.51	1242	242
30512.65061	14480.44773	-433.083	40.48	40.48	80.96	1853	242
19785.65061	14551.54773	-190.083	37.26	37.26	74.51	1116	242
10474.75061	18019.74773	207.165	7.65	7.65	15.31	14727	242
27777.45061	18263.34773	-383.083	16.37	16.37	32.73	5773	242
12790.15061	18469.54773	-18.34	24.96	24.96	49.93	1359	242
18577.95061	19034.74773	-242.083	29.39	29.39	58.78	2228	242
30921.25061	21285.74773	-245.083	44.51	44.51	89.02	1109	242
8807.150611	21498.54773	256.435	28.21	28.21	56.43	2178	242
13066.15061	21696.34773	10.0849	9.11	9.11	18.23	6590	242
32425.35061	22204.54773	143.682	30.40	30.40	60.81	1415	242
31477.55061	22976.74773	-111.083	36.36	36.36	72.72	1641	242
1318.250611	23577.14773	-339.083	9.26	9.26	18.51	18442	242
31030.65061	24027.24773	-363.083	37.89	37.89	75.78	1634	242
15873.05061	24167.44773	10.0849	37.23	37.23	74.47	1072	242
3338.650611	24579.94773	-237.083	28.26	28.26	56.52	2554	242
37197.95061	24858.74773	-121.083	45.69	45.69	91.37	1025	242
9128.950611	25343.54773	-69.0826	29.65	29.65	59.30	1829	242
33227.85061	25333.74773	117.152	37.87	37.87	75.74	1226	242
35507.75061	26006.44773	-47.7126	37.89	37.89	75.78	1114	242
31881.25061	26850.04773	-183.083	26.80	26.80	53.60	2075	242
15569.35061	29026.64773	140.84	22.47	22.47	44.93	2654	242
8811.750611	30149.94773	3.45245	29.56	29.56	59.11	1735	242
665.650611	30542.14773	-431.083	30.00	30.00	60.01	2527	242
21967.85061	30801.84773	193.9	27.88	27.88	55.77	2053	242
22603.85061	31072.14773	29.035	17.40	17.40	34.81	3009	242
24535.05061	33915.24773	-337.083	17.03	17.03	34.05	6844	242
37096.85061	34352.54773	169.265	44.77	44.77	89.54	1366	242
39294.65061	35617.44773	8.18995	23.31	23.31	46.63	2182	242
40560.05061	37736.44773	-170.083	14.08	14.08	28.17	4778	242
15901.94622	3087.950431	179.395	20.23	20.23	40.46	2979	250
41369.64622	6147.850431	20.2149	34.90	34.90	69.80	1046	250
963.8462227	6347.450431	-163.375	13.94	13.94	27.88	5272	250
209.8462227	7608.150431	-214.375	33.02	33.02	66.03	1329	250
17639.34622	9186.050431	-409.375	37.73	37.73	75.45	1701	250
17181.84622	10722.65043	-12.9476	20.89	20.89	41.78	2336	250
16053.34622	11012.15043	251.405	14.01	14.01	28.02	8157	250
12449.94622	12748.75043	-313.375	16.58	16.58	33.16	4470	250
20233.24622	12808.35043	259.932	24.09	24.09	48.18	3406	250
12363.14622	13236.45043	-439.375	20.06	20.06	40.13	4817	250
25293.04622	14635.25043	68.5374	23.50	23.50	47.01	1908	250
16472.84622	16205.85043	175.605	21.43	21.43	42.86	3169	250
12329.04622	18128.55043	-134.375	15.14	15.14	30.29	4841	250
1606.746223	19231.95043	78.9599	21.74	21.74	43.47	2754	250
32125.84622	19813.65043	-99.3751	27.79	27.79	55.58	2284	250
8492.046223	20359.15043	221.085	18.23	18.23	36.46	5095	250
12211.24622	20826.25043	-248.375	28.66	28.66	57.32	1764	250
5389.446223	20798.55043	-12.0001	6.64	6.64	13.28	14200	250
8400.546223	22124.55043	210.662	44.20	44.20	88.41	1382	250
4415.846223	22392.75043	234.35	22.61	22.61	45.22	3048	250
5142.346223	22761.55043	314.887	47.99	47.99	95.99	1332	250
22792.54622	22978.85043	167.077	30.99	30.99	61.98	1713	250
30016.04622	23034.35043	116.86	30.14	30.14	60.29	1825	250
12025.14622	24650.65043	104.542	15.33	15.33	30.66	4857	250
30498.44622	26659.85043	-64.3751	12.20	12.20	24.40	5031	250
2591.946223	26904.65043	16.4249	17.14	17.14	34.29	2253	250
9088.446223	27503.85043	-87.3751	37.80	37.80	75.60	1290	250
34725.44622	27992.95043	-274.375	33.13	33.13	66.27	1493	250
29701.24622	34525.95043	-115.375	30.12	30.12	60.24	1574	250
27918.44622	35296.45043	172.762	29.32	29.32	58.64	1381	250
4768.446223	35502.45043	121.597	26.28	26.28	52.56	1641	250
2313.546223	36429.15043	41.0599	28.35	28.35	56.71	1400	250
15805.94622	36386.55043	304.465	38.06	38.06	76.11	1635	250
27615.04622	36694.65043	298.78	56.47	56.47	112.95	1074	250
26813.54622	37595.95043	207.82	33.32	33.32	66.65	2152	250
9186.446223	39872.05043	5.05493	22.00	22.00	43.99	2608	250
10142.74183	10528.55313	-200.668	41.73	41.73	83.46	1004	258
31093.24183	13029.95313	-153.668	17.69	17.69	35.37	2982	258
14798.34183	14041.45313	-121.668	13.07	13.07	26.14	6443	258
25041.14183	15273.65313	201.842	31.35	31.35	62.69	1652	258
18221.14183	15889.05313	288.065	24.28	24.28	48.56	2218	258
22383.34183	16107.65313	222.687	16.93	16.93	33.86	4292	258
34386.24183	16761.45313	-23.6626	7.98	7.98	15.97	9152	258
16450.64183	17105.95313	-102.668	42.25	42.25	84.50	1631	258
18573.84183	17264.05313	-158.668	6.43	6.43	12.86	15537	258
31581.64183	18195.95313	193.315	25.10	25.10	50.21	2205	258
25150.54183	18691.15313	-282.668	11.80	11.80	23.60	4468	258
15183.84183	19581.95313	7.60491	34.22	34.22	68.44	1319	258
29234.74183	20031.05313	-110.668	12.91	12.91	25.81	6101	258
35394.24183	20491.45313	197.105	18.68	18.68	37.35	2912	258
26132.14183	20745.85313	-386.668	46.79	46.79	93.59	1160	258
6478.841834	20981.15313	-386.668	19.57	19.57	39.14	3630	258
12338.94183	21090.15313	-216.668	42.25	42.25	84.50	1186	258
2283.641834	21599.75313	-126.668	37.54	37.54	75.08	1517	258
3313.941834	22143.05313	-162.668	22.82	22.82	45.64	2420	258
36878.54183	23803.25313	-92.6676	37.68	37.68	75.36	1623	258
29340.14183	24047.95313	169.627	29.11	29.11	58.22	1474	258
33570.84183	24119.95313	276.695	19.64	19.64	39.28	5100	258
21242.74183	24628.45313	-137.668	35.84	35.84	71.69	1911	258
2597.541834	24945.15313	-196.668	13.56	13.56	27.13	6085	258
36322.64183	27554.05313	162.995	31.86	31.86	63.73	1443	258
28999.64183	31335.65313	-457.668	66.62	66.62	133.25	1276	258
4364.641834	31893.95313	-133.668	34.85	34.85	69.71	1170	258
5159.641834	32191.95313	-228.668	47.81	47.81	95.61	1049	258
27560.94183	32013.25313	265.325	23.90	23.90	47.81	5150	258
3671.141834	32945.35313	251.112	44.67	44.67	89.35	1238	258
25124.74183	34514.55313	-141.668	49.81	49.81	99.62	1070	258
11884.04183	35101.25313	-149.668	34.85	34.85	69.71	1526	258
39681.54183	35839.65313	-335.668	37.49	37.49	74.98	1577	258
18992.03745	3307.955828	-408.96	25.32	25.32	50.63	2143	266
18532.73745	4470.155828	-366.96	20.32	20.32	40.65	2742	266
18628.43745	8705.655828	-186.96	13.61	13.61	27.22	4032	266
34057.63745	9241.255828	104.905	19.19	19.19	38.39	3850	266
18621.93745	11475.25583	250.82	48.58	48.58	97.17	1389	266
16226.33745	11490.45583	32.8949	6.31	6.31	12.62	10322	266
19536.63745	11605.95583	-74.9601	19.62	19.62	39.23	2097	266
17507.93745	12309.95583	-46.6951	24.47	24.47	48.94	1844	266
29228.93745	12351.05583	248.925	24.49	24.49	48.98	3677	266
29304.03745	13004.55583	-149.96	26.14	26.14	52.28	1517	266
30546.73745	13601.45583	-61.9601	30.90	30.90	61.80	1430	266
30069.73745	14399.85583	265.032	36.76	36.76	73.52	1504	266
1554.037446	14552.05583	-288.96	26.66	26.66	53.32	1423	266
14690.73745	15693.15583	-328.96	24.61	24.61	49.22	2538	266
18712.53745	16481.05583	-139.96	33.25	33.25	66.51	1122	266
23755.23745	16579.05583	107.747	33.68	33.68	67.35	1192	266
14252.63745	16552.85583	-225.96	18.65	18.65	37.30	2754	266
29299.23745	16982.15583	-362.96	46.70	46.70	93.40	1089	266
33632.13745	17187.05583	-224.96	24.61	24.61	49.22	2424	266
26885.83745	17463.15583	-265.96	27.98	27.98	55.95	1952	266
11967.23745	18181.25583	219.552	25.98	25.98	51.95	2223	266
12219.93745	18144.55583	85.0074	29.77	29.77	59.53	1695	266
12704.73745	19179.75583	-163.96	16.13	16.13	32.26	3564	266
26830.13745	20198.85583	165.545	32.66	32.66	65.33	1046	266
3037.037446	20564.65583	-37.2201	19.05	19.05	38.10	3714	266
30137.63745	21134.75583	-5.95261	32.33	32.33	64.67	1292	266
4509.137446	22506.25583	-59.0126	23.90	23.90	47.81	1664	266
5738.537446	22754.45583	-27.7451	18.04	18.04	36.08	3194	266
7697.637446	22632.85583	5.41739	18.63	18.63	37.26	4376	266
24768.43745	22929.45583	-373.96	45.88	45.88	91.75	1250	266
3183.237446	23467.85583	155.122	10.10	10.10	20.21	7787	266
9066.137446	23862.45583	48.0549	17.95	17.95	35.89	3587	266
16151.53745	24283.85583	143.752	28.45	28.45	56.90	1265	266
9753.037446	25764.05583	-168.96	19.78	19.78	39.56	3073	266
30509.03745	26700.75583	-60.9601	11.26	11.26	22.51	7559	266
6733.037446	27409.35583	-58.0651	13.38	13.38	26.75	7908	266
19693.83745	28665.65583	-112.96	11.59	11.59	23.17	8071	266
14569.13745	30317.45583	-205.96	28.31	28.31	56.61	1524	266
28439.63745	30336.45583	-289.96	25.88	25.88	51.76	3014	266
34557.93745	30372.85583	-9.74261	28.21	28.21	56.43	1199	266
29701.13745	30785.05583	-264.96	38.95	38.95	77.90	1180	266
15525.73745	30884.65583	100.167	12.27	12.27	24.54	8424	266
7203.737446	33777.15583	41.4224	35.56	35.56	71.12	1014	266
26237.03745	33743.85583	-424.96	68.67	68.67	137.34	1091	266
6141.437446	34732.25583	-64.9601	31.23	31.23	62.45	1642	266
4797.137446	36525.65583	124.802	30.83	30.83	61.65	2032	266
10981.03745	37454.15583	-85.9601	35.70	35.70	71.40	1302	266
32439.83745	37896.55583	-43.8526	37.33	37.33	74.65	1113	266
22408.03306	8682.358527	70.5024	20.68	20.68	41.35	3107	274
17586.73306	9106.258527	-275.253	12.53	12.53	25.06	5773	274
33471.23306	9157.858527	-109.253	32.40	32.40	64.81	1237	274
16654.23306	10146.15853	-326.253	14.81	14.81	29.63	7076	274
29282.33306	13187.15853	289.375	56.00	56.00	112.00	1141	274
16399.13306	13593.45853	25.0224	8.29	8.29	16.58	4815	274
37979.03306	13916.35853	-167.253	25.08	25.08	50.16	3035	274
25307.23306	15252.45853	-56.4626	13.64	13.64	27.27	4133	274
34317.63306	16182.65853	-333.253	20.82	20.82	41.64	3129	274
40371.53306	16179.55853	-297.253	44.79	44.79	89.58	1188	274
33379.83306	16311.65853	50.6049	19.78	19.78	39.56	2509	274
29873.43306	16632.65853	-113.253	34.85	34.85	69.71	1027	274
19798.83306	17108.65853	-455.253	23.90	23.90	47.81	2817	274
5390.933058	20621.35853	-32.7751	20.98	20.98	41.97	1523	274
9234.533058	21188.55853	-296.253	43.94	43.94	87.89	1328	274
16660.53306	21485.75853	8.91487	19.48	19.48	38.95	1701	274
15419.43306	21943.25853	-385.253	18.37	18.37	36.74	3882	274
1168.033058	23200.75853	-364.253	36.60	36.60	73.19	1579	274
16244.73306	25008.55853	-452.253	47.50	47.50	95.00	2155	274
23124.23306	25916.05853	-269.253	35.02	35.02	70.04	1679	274
255.4330578	26697.65853	-282.253	12.39	12.39	24.77	5125	274
27844.13306	26844.55853	-127.253	30.24	30.24	60.48	1250	274
5144.833058	28730.85853	-250.253	12.01	12.01	24.02	8765	274
7622.733058	28562.65853	-158.253	47.81	47.81	95.61	1004	274
23747.63306	29559.85853	-225.253	29.86	29.86	59.72	2609	274
1830.933058	29886.35853	-76.2526	26.35	26.35	52.70	1635	274
16839.93306	31230.35853	40.1824	35.61	35.61	71.22	1397	274
37423.13306	32968.75853	-158.253	19.66	19.66	39.33	3143	274
36016.83306	35530.25853	10.8099	16.13	16.13	32.26	4159	274
39468.93306	35689.45853	45.8674	27.55	27.55	55.11	1282	274
32736.83306	36647.15853	253.37	51.41	51.41	102.82	1153	274
37120.63306	38529.85853	-445.253	53.25	53.25	106.49	1155	274
20895.02867	8015.261226	-224.545	19.83	19.83	39.66	5389	282
21978.52867	7811.661226	168.75	14.27	14.27	28.54	4848	282
35541.72867	8392.661226	-205.545	18.65	18.65	37.30	6692	282
18154.62867	9655.161226	-239.545	46.94	46.94	93.87	1156	282
41163.82867	9887.561226	-0.852654	20.09	20.09	40.18	3296	282
33491.32867	10359.26123	73.0524	23.71	23.71	47.43	1797	282
32151.52867	11039.66123	-375.545	35.09	35.09	70.18	2022	282
33368.72867	11983.16123	-83.5452	21.01	21.01	42.01	2476	282
34718.02867	11989.76123	277.712	33.32	33.32	66.65	2183	282
27750.92867	12470.76123	-326.545	21.29	21.29	42.58	4129	282
35844.72867	12503.36123	132.745	38.13	38.13	76.25	1071	282
23171.82867	13122.16123	-295.545	18.70	18.70	37.40	3829	282
31654.62867	14154.86123	-165.545	40.29	40.29	80.59	1192	282
37918.32867	14078.86123	317.507	24.59	24.59	49.17	4107	282
17769.52867	14340.66123	15.2548	32.90	32.90	65.80	1090	282
30246.82867	14366.56123	-217.545	21.81	21.81	43.61	2790	282
41108.62867	15348.66123	183.91	27.86	27.86	55.72	2724	282
12349.82867	15627.96123	22.8348	25.01	25.01	50.02	2396	282
14302.22867	15696.56123	284.345	8.43	8.43	16.86	9467	282
16060.12867	16054.16123	-123.545	33.82	33.82	67.64	1419	282
14245.12867	16646.16123	-102.545	13.82	13.82	27.65	5124	282
18906.82867	20494.86123	-209.545	25.62	25.62	51.24	1457	282
35446.52867	20488.56123	304.242	24.85	24.85	49.69	2628	282
3597.32867	20624.76123	-252.545	6.74	6.74	13.47	13571	282
13630.22867	20959.76123	-291.545	37.66	37.66	75.31	1367	282
12781.82867	21552.36123	67.3673	5.18	5.18	10.36	17427	282
34044.32867	23075.36123	-63.5452	36.88	36.88	73.76	1128	282
20684.82867	25946.96123	80.6323	16.56	16.56	33.11	4244	282
8595.42867	26120.56123	-100.545	32.36	32.36	64.72	2207	282
27663.22867	26423.66123	-129.545	11.28	11.28	22.56	8647	282
12085.12867	26859.36123	-270.545	46.16	46.16	92.32	1039	282
6125.42867	26917.26123	-394.545	30.85	30.85	61.70	2038	282
37201.22867	28938.26123	-149.545	36.24	36.24	72.49	1122	282
33793.82867	29102.26123	-328.545	38.20	38.20	76.40	1444	282
33177.52867	30121.76123	157.38	40.60	40.60	81.20	1083	282
33284.42867	32232.26123	257.815	19.22	19.22	38.43	5565	282
8940.12867	32302.26123	164.012	16.34	16.34	32.69	4592	282
37515.12867	32545.26123	-394.545	62.15	62.15	124.30	1000	282
24397.92867	33884.16123	-70.5452	52.63	52.63	105.27	1025	282
33432.92867	33824.76123	126.112	14.55	14.55	29.11	4763	282
16015.62867	34639.96123	-116.545	19.29	19.29	38.57	2411	282
10628.02867	34915.86123	254.025	43.57	43.57	87.14	1128	282
18857.52867	34981.66123	163.065	22.66	22.66	45.31	2387	282
38164.92867	35204.56123	-170.545	25.98	25.98	51.95	1425	282
13897.42867	35540.56123	-139.545	42.72	42.72	85.44	1032	282
15136.62867	36070.06123	119.48	17.78	17.78	35.56	3785	282
40200.72867	36435.66123	-246.545	15.85	15.85	31.70	5602	282
29746.32867	38331.16123	69.2624	19.71	19.71	39.42	2214	282
21195.12867	39022.96123	-390.545	20.25	20.25	40.51	5529	282
19722.02867	40029.86123	-416.545	59.86	59.86	119.73	1142	282
17872.92428	2942.063924	40.5448	9.91	9.91	19.83	5660	290
19115.22428	5251.063924	-160.838	10.50	10.50	21.01	7823	290
34232.32428	9168.363924	-11.5677	25.93	25.93	51.86	1482	290
37338.32428	10780.86392	-240.838	9.89	9.89	19.78	12912	290
18030.32428	11328.96392	-218.838	14.15	14.15	28.31	5461	290
21111.02428	12365.86392	-175.838	35.04	35.04	70.08	1064	290
1515.524281	14482.46392	-356.838	21.97	21.97	43.94	3010	290
14269.42428	15709.76392	262.26	9.94	9.94	19.88	7153	290
26962.62428	15609.76392	-57.9952	13.68	13.68	27.37	5029	290
38841.72428	15591.46392	-286.838	39.16	39.16	78.33	1472	290
26853.32428	17440.96392	-87.8377	22.56	22.56	45.12	1738	290
17518.32428	17891.06392	-49.4677	30.78	30.78	61.56	1340	290
16506.72428	19517.06392	-368.838	13.92	13.92	27.84	8297	290
17533.62428	19331.26392	208.252	22.82	22.82	45.64	3124	290
1417.624281	19941.16392	205.41	23.64	23.64	47.29	1808	290
33514.42428	20479.26392	-288.838	27.93	27.93	55.86	2094	290
7859.624281	20736.76392	55.7048	11.19	11.19	22.37	9024	290
23003.62428	20440.66392	-278.838	32.62	32.62	65.23	1286	290
28851.92428	20514.96392	-115.838	35.63	35.63	71.26	1070	290
27813.22428	21218.86392	-152.838	32.69	32.69	65.37	1516	290
25558.42428	21631.06392	-380.838	28.24	28.24	56.47	3211	290
30275.92428	24628.26392	-259.838	26.38	26.38	52.75	2156	290
19284.72428	25497.06392	-381.838	14.48	14.48	28.97	7428	290
37995.32428	25369.56392	-267.838	37.84	37.84	75.69	1024	290
8165.124281	25532.56392	251.837	33.09	33.09	66.18	1936	290
8570.724281	25991.76392	-119.838	23.93	23.93	47.85	1514	290
26966.52428	26611.46392	-262.838	43.40	43.40	86.81	1028	290
4445.324281	26718.36392	-179.838	38.32	38.32	76.63	1340	290
34142.62428	26745.86392	-249.838	52.05	52.05	104.09	1047	290
33963.92428	27203.86392	-90.8377	33.98	33.98	67.97	1342	290
12235.42428	27979.56392	-193.838	17.99	17.99	35.98	4177	290
28192.82428	28387.06392	-211.838	13.09	13.09	26.19	5450	290
15138.62428	29099.86392	-246.838	23.13	23.13	46.25	2036	290
34034.92428	29900.06392	31.0698	33.25	33.25	66.51	1352	290
34689.92428	29914.16392	-120.838	22.51	22.51	45.03	1702	290
16979.42428	30042.06392	-78.8377	24.19	24.19	48.37	1928	290
21202.82428	30232.96392	224.36	31.51	31.51	63.02	1861	290
3638.224281	30539.36392	-212.838	12.39	12.39	24.77	7005	290
13754.52428	30767.66392	-39.0452	26.89	26.89	53.79	1224	290
30411.82428	30624.06392	-177.838	12.62	12.62	25.25	5532	290
552.4242813	30809.16392	-299.838	22.70	22.70	45.40	3102	290
34509.82428	31038.46392	280.262	37.02	37.02	74.04	1557	290
1392.224281	31525.76392	-234.838	36.27	36.27	72.53	1173	290
21190.12428	31729.56392	-322.838	62.50	62.50	125.00	1017	290
33353.42428	32254.06392	65.1798	11.33	11.33	22.66	9392	290
7712.824281	32728.86392	219.622	37.92	37.92	75.83	1215	290
5613.624281	33449.46392	-301.838	43.07	43.07	86.15	1767	290
39350.52428	34385.66392	-251.838	26.82	26.82	53.65	1933	290
18894.12428	35024.46392	49.0723	16.74	16.74	33.49	3060	290
22613.72428	36143.56392	-365.838	47.03	47.03	94.06	1117	290
19684.12428	37004.76392	266.05	41.26	41.26	82.52	1377	290
19613.42428	38109.76392	-98.8377	39.68	39.68	79.36	1050	290
16713.02428	38987.36392	126.767	15.71	15.71	31.42	5228	290
36272.31989	6995.066623	-161.13	9.33	9.33	18.65	8851	298
22027.31989	7834.266623	279.97	14.62	14.62	29.25	4105	298
33431.81989	9238.566623	-178.13	20.84	20.84	41.68	2600	298
36893.01989	9756.266623	-332.13	45.24	45.24	90.48	1398	298
37334.01989	10791.06662	-406.13	14.55	14.55	29.11	9550	298
18045.41989	11344.96662	-407.13	15.71	15.71	31.42	5722	298
24569.31989	14281.76662	-343.13	31.04	31.04	62.08	1541	298
1541.419893	14479.96662	-445.13	20.23	20.23	40.46	3254	298
18198.31989	14508.96662	-200.13	11.00	11.00	22.00	6246	298
36650.51989	18967.46662	-116.13	30.99	30.99	61.98	1836	298
9521.119893	20000.16662	-3.3327	10.72	10.72	21.43	8021	298
35330.81989	20475.66662	26.0398	15.24	15.24	30.47	2393	298
3098.419893	20897.76662	211.75	12.76	12.76	25.53	9803	298
11821.51989	21016.76662	-112.13	22.56	22.56	45.12	2951	298
22819.61989	23727.16662	-83.1302	37.09	37.09	74.18	1093	298
29299.71989	24110.16662	-58.2877	32.81	32.81	65.61	1311	298
36358.21989	24117.86662	27.9348	22.25	22.25	44.51	3420	298
10124.61989	24312.76662	-384.13	29.72	29.72	59.44	2957	298
30259.41989	24681.36662	-293.13	30.92	30.92	61.84	2202	298
2664.319893	24981.36662	-20.3877	14.72	14.72	29.44	4755	298
24479.41989	26594.26662	216.487	36.43	36.43	72.86	1263	298
8364.419893	27100.16662	-117.13	30.31	30.31	60.62	2456	298
31616.41989	27666.46662	-40.2852	23.74	23.74	47.48	1999	298
29216.91989	28485.16662	-161.13	12.95	12.95	25.91	8101	298
5955.319893	29593.56662	-65.1302	26.82	26.82	53.65	1924	298
21582.21989	31439.06662	-446.13	26.47	26.47	52.94	3297	298
18400.31989	31885.16662	187.115	50.70	50.70	101.41	1017	298
18865.01989	31818.86662	-139.13	13.97	13.97	27.93	6268	298
18861.51989	32737.46662	225.015	44.51	44.51	89.02	1089	298
30610.51989	33457.26662	-165.13	24.99	24.99	49.97	2300	298
1716.719893	33945.06662	-206.13	28.94	28.94	57.89	1549	298
14375.81989	33913.06662	-251.13	38.39	38.39	76.77	1128	298
19137.51989	35638.26662	-387.13	32.15	32.15	64.29	1966	298
28882.11989	36305.86662	-77.1302	14.62	14.62	29.25	5375	298
1360.315505	7471.569322	285.373	9.82	9.82	19.64	9676	306
40042.4155	8608.269322	-135.412	33.79	33.79	67.59	1445	306
23925.1155	10840.06932	-157.412	34.76	34.76	69.52	1109	306
8536.015505	11157.46932	-175.412	26.40	26.40	52.80	1333	306
40781.1155	11701.16932	-310.412	55.46	55.46	110.92	1113	306
33367.0155	12032.46932	-29.1966	20.44	20.44	40.88	2113	306
20419.4155	12574.16932	234.208	48.28	48.28	96.55	1354	306
16237.4155	12776.86932	280.636	28.10	28.10	56.19	1929	306
16359.3155	13639.46932	275.898	10.39	10.39	20.77	8577	306
31483.1155	15349.06932	-315.412	18.96	18.96	37.92	4529	306
14714.3155	15833.76932	-406.412	16.13	16.13	32.26	6765	306
30535.8155	17007.76932	292.006	37.75	37.75	75.50	1541	306
32591.1155	19131.26932	-130.412	29.13	29.13	58.26	1363	306
36325.0155	21328.76932	-56.6741	34.85	34.85	69.71	1236	306
16569.4155	21535.76932	269.266	36.69	36.69	73.38	1344	306
4892.115505	23258.06932	151.776	18.20	18.20	36.41	2353	306
3131.115505	23444.56932	143.248	18.06	18.06	36.13	2372	306
10725.2155	24421.66932	-222.412	41.90	41.90	83.79	2235	306
19313.7155	25490.16932	-223.412	22.61	22.61	45.22	2522	306
35492.8155	25973.26932	-253.412	38.53	38.53	77.06	1322	306
19681.7155	26467.36932	-102.412	35.75	35.75	71.50	1149	306
31603.2155	27743.96932	-175.412	15.21	15.21	30.43	6742	306
337.0155047	29641.76932	-257.412	29.27	29.27	58.55	1565	306
38250.7155	29627.76932	-222.412	18.98	18.98	37.96	1807	306
7207.715505	30183.46932	-223.412	33.13	33.13	66.27	1273	306
22532.6155	31117.66932	-153.412	11.16	11.16	22.33	9387	306
37510.7155	33036.16932	-154.412	23.90	23.90	47.81	2100	306
38223.6155	33354.76932	-84.4116	19.50	19.50	39.00	2972	306
4159.615505	33670.16932	-177.412	28.75	28.75	57.51	1884	306
6947.215505	33617.26932	-209.412	33.44	33.44	66.88	1189	306
27091.0155	34163.56932	224.733	48.37	48.37	96.74	1391	306
37804.9155	34605.16932	31.4434	9.96	9.96	19.92	6200	306
17037.8155	34739.36932	-9.29906	23.34	23.34	46.68	1877	306
15764.5155	39926.26932	136.616	28.85	28.85	57.70	1807	306
13147.3155	40435.76932	119.561	28.17	28.17	56.33	1073	306
18167.41112	6995.672021	198.903	14.53	14.53	29.06	3242	314
40271.31112	7005.572021	-127.659	34.95	34.95	69.90	1182	314
33514.31112	9043.572021	-13.3369	15.07	15.07	30.14	4906	314
24323.91112	9363.972021	-121.659	21.27	21.27	42.53	1932	314
29406.11112	11101.57202	-187.659	19.45	19.45	38.90	2080	314
32524.91112	11913.27202	-56.9219	26.87	26.87	53.74	2142	314
25499.91112	12322.77202	-43.6569	31.46	31.46	62.93	1616	314
16715.91112	12918.57202	25.5106	21.67	21.67	43.33	1382	314
31051.41112	13068.57202	-184.659	14.60	14.60	29.20	4377	314
32878.01112	15354.97202	-273.659	46.61	46.61	93.21	1115	314
29891.61112	15790.17202	-168.659	39.80	39.80	79.60	2059	314
24352.81112	15995.57202	-415.659	17.38	17.38	34.76	4848	314
30611.51112	15864.37202	-416.659	41.78	41.78	83.56	1546	314
12306.51112	17884.17202	-244.659	28.52	28.52	57.04	1498	314
12930.11112	19393.37202	-339.659	58.71	58.71	117.42	1042	314
14911.61112	20125.57202	-284.659	41.52	41.52	83.04	1135	314
6585.111116	20182.87202	-368.659	9.09	9.09	18.18	17033	314
25690.51112	21645.47202	19.8256	40.69	40.69	81.39	1186	314
17197.81112	23963.57202	-211.659	24.89	24.89	49.78	1525	314
18174.61112	26825.87202	-404.659	43.07	43.07	86.15	1210	314
26381.31112	28054.77202	128.788	14.29	14.29	28.59	6337	314
29158.71112	28496.17202	-34.1819	36.22	36.22	72.44	1399	314
4705.511116	29714.47202	-171.659	41.31	41.31	82.61	1048	314
10032.61112	30132.37202	-107.659	19.66	19.66	39.33	3679	314
34899.41112	31004.87202	201.746	14.84	14.84	29.67	5497	314
32664.71112	31336.17202	78.5706	9.07	9.07	18.13	8331	314
5821.211116	31956.57202	-451.659	63.59	63.59	127.17	1110	314
7032.211116	31848.77202	-242.659	38.98	38.98	77.95	1426	314
33473.81112	32208.97202	-148.659	30.83	30.83	61.65	1235	314
33410.11112	33853.87202	108.891	31.11	31.11	62.22	1383	314
39306.31112	34429.17202	-199.659	16.34	16.34	32.69	4939	314
39582.71112	37374.57202	-311.659	34.36	34.36	68.72	1557	314
14817.61112	40320.67202	-31.3394	11.02	11.02	22.04	6706	314
19114.10673	5157.874719	-273.907	21.97	21.97	43.94	2007	322
19039.10673	6152.374719	-125.907	26.64	26.64	53.27	1383	322
19319.10673	8451.474719	-366.907	31.49	31.49	62.97	1765	322
17586.70673	8836.074719	182.548	13.12	13.12	26.23	5127	322
14260.40673	12244.57472	91.5877	9.94	9.94	19.88	7525	322
37301.30673	12675.97472	-186.907	49.86	49.86	99.71	1197	322
19007.40673	13111.47472	73.5852	28.71	28.71	57.41	1074	322
23308.30673	15871.47472	-252.907	30.40	30.40	60.81	1589	322
20517.70673	15877.57472	-301.907	25.29	25.29	50.59	2026	322
39356.30673	16262.97472	-420.907	21.69	21.69	43.38	3380	322
24379.40673	16435.37472	-212.907	11.28	11.28	22.56	7614	322
28389.50673	20225.77472	136.12	32.05	32.05	64.10	1129	322
6609.006728	20364.17472	-310.907	32.55	32.55	65.09	1382	322
28534.80673	22731.37472	-49.5898	10.64	10.64	21.29	6992	322
33496.20673	22961.37472	-265.907	37.04	37.04	74.09	1261	322
1308.306728	23410.37472	-273.907	30.45	30.45	60.90	2465	322
9109.206728	24573.17472	-212.907	37.16	37.16	74.32	1724	322
33833.80673	25491.77472	-37.2723	14.34	14.34	28.68	4727	322
2487.606728	25926.67472	-128.907	10.64	10.64	21.29	7570	322
29140.00673	28453.67472	-196.907	26.16	26.16	52.33	2523	322
4693.306728	29822.47472	-261.907	17.92	17.92	35.84	3416	322
34655.30673	29945.07472	-193.907	23.97	23.97	47.95	2675	322
20009.20673	30838.77472	-392.907	21.78	21.78	43.57	4232	322
19417.20673	32284.37472	-381.907	10.43	10.43	20.87	13843	322
34723.80673	33379.67472	-275.907	42.63	42.63	85.25	1057	322
18315.70673	34232.87472	133.278	18.70	18.70	37.40	2660	322
38163.20673	35252.17472	-103.907	24.89	24.89	49.78	1284	322
16528.30673	36281.37472	35.6852	18.89	18.89	37.77	2716	322
25425.10673	37484.27472	61.2677	37.00	37.00	73.99	1277	322
20340.80673	37530.27472	109.59	27.51	27.51	55.01	1397	322
19070.50234	5136.877418	185.142	24.37	24.37	48.75	1406	330
16797.50234	9172.977418	-217.155	14.77	14.77	29.53	3747	330
19420.50234	11019.47742	248.625	20.16	20.16	40.32	2735	330
14363.70234	12236.17742	233.465	26.16	26.16	52.33	1456	330
29756.90234	13261.27742	74.2848	20.30	20.30	40.60	2370	330
37856.50234	13661.17742	-366.155	30.14	30.14	60.29	2726	330
40648.60234	14129.57742	139.662	22.16	22.16	44.32	2791	330
25104.40234	15288.77742	-90.1552	20.58	20.58	41.17	2073	330
10623.80234	16572.07742	25.9623	9.33	9.33	18.65	6787	330
26315.80234	16794.37742	37.3323	18.27	18.27	36.55	3430	330
38229.30234	17809.87742	210.725	37.44	37.44	74.89	1417	330
2167.10234	17839.67742	-287.155	35.47	35.47	70.93	1110	330
32421.50234	22193.67742	122.607	19.57	19.57	39.14	2586	330
8635.00234	22470.07742	196.512	24.87	24.87	49.74	1975	330
10549.60234	23509.07742	-139.155	32.38	32.38	64.76	1039	330
34539.90234	23697.57742	25.0148	32.95	32.95	65.89	1012	330
13342.90234	25520.67742	-364.155	15.80	15.80	31.60	5922	330
18405.00234	27438.27742	74.2848	25.03	25.03	50.07	2590	330
5333.10234	27607.97742	119.765	24.80	24.80	49.60	2836	330
10656.60234	28381.37742	105.552	16.46	16.46	32.92	4183	330
5094.10234	28826.57742	-334.155	25.43	25.43	50.87	2493	330
7896.40234	29836.97742	133.977	39.00	39.00	78.00	1495	330
9437.50234	31048.87742	223.042	30.36	30.36	60.71	1506	330
35359.60234	32125.37742	114.08	40.60	40.60	81.20	1157	330
40037.60234	33228.17742	-232.155	30.31	30.31	60.62	1253	330
19586.00234	36102.17742	238.202	38.39	38.39	76.77	1296	330
37140.39795	2981.280117	-327.403	32.85	32.85	65.70	1095	338
17110.99795	5993.080117	66.4569	14.91	14.91	29.81	3210	338
18045.19795	8209.680117	175.419	16.13	16.13	32.26	2848	338
20862.39795	10018.78012	-77.4031	9.66	9.66	19.31	7503	338
33387.19795	10349.48012	-23.5556	12.01	12.01	24.02	5424	338
31339.49795	10642.38012	313.754	28.02	28.02	56.05	2925	338
22586.29795	10880.68012	-0.815572	7.68	7.68	15.35	4473	338
34463.09795	11877.98012	-22.6081	22.68	22.68	45.36	2537	338
30310.29795	11996.48012	-87.4031	20.09	20.09	40.18	2302	338
33345.29795	13125.38012	-109.403	21.03	21.03	42.06	2308	338
12166.59795	13262.98012	-257.403	27.29	27.29	54.59	1539	338
30347.79795	13678.18012	104.357	29.08	29.08	58.17	1119	338
19683.69795	14180.58012	-200.403	31.93	31.93	63.87	1466	338
30256.69795	14546.38012	-341.403	37.44	37.44	74.89	1650	338
15503.19795	14473.98012	-35.8731	29.06	29.06	58.12	1180	338
12487.29795	15351.18012	-17.8706	6.64	6.64	13.28	10246	338
26430.69795	15852.98012	-352.403	13.21	13.21	26.42	6273	338
13066.79795	16950.78012	-27.3456	11.00	11.00	22.00	5426	338
12336.89795	17896.48012	-375.403	19.24	19.24	38.48	3898	338
32553.89795	19239.08012	-150.403	12.86	12.86	25.72	5604	338
17918.59795	19857.28012	-173.403	15.94	15.94	31.89	3278	338
33503.09795	20491.98012	-310.403	36.22	36.22	72.44	1245	338
13567.49795	20871.88012	-300.403	20.06	20.06	40.13	2223	338
14494.49795	22165.88012	68.3519	18.96	18.96	37.92	3085	338
908.5979516	22698.28012	-288.403	31.53	31.53	63.07	1593	338
17796.29795	23148.68012	-27.3456	16.91	16.91	33.82	2882	338
31046.29795	24185.88012	-275.403	17.24	17.24	34.48	2859	338
33870.79795	25526.48012	-120.403	13.07	13.07	26.14	7816	338
24823.69795	25748.48012	-64.4031	50.87	50.87	101.74	1093	338
4382.697952	26765.48012	114.779	21.03	21.03	42.06	2706	338
13025.69795	27499.88012	65.5094	35.91	35.91	71.83	2169	338
10683.39795	28421.28012	219.952	40.18	40.18	80.35	1133	338
4712.097952	29778.58012	-160.403	20.75	20.75	41.50	2244	338
30395.49795	30608.48012	-187.403	9.61	9.61	19.22	8788	338
4629.697952	30635.08012	-351.403	38.72	38.72	77.43	1891	338
19060.19795	30887.48012	-342.403	49.62	49.62	99.24	1108	338
15504.69795	30873.98012	128.992	11.04	11.04	22.09	9293	338
19949.79795	31008.68012	-38.7156	28.17	28.17	56.33	1093	338
36110.59795	33367.38012	237.954	28.57	28.57	57.13	2839	338
39408.49795	34349.28012	-436.403	37.63	37.63	75.27	1260	338
40022.59795	34722.58012	-148.403	11.16	11.16	22.33	5558	338
11855.39795	35203.38012	-0.815572	19.26	19.26	38.53	2441	338
19370.39795	35665.58012	275.854	43.94	43.94	87.89	1231	338
16475.29795	36294.88012	117.622	20.72	20.72	41.45	1984	338
30219.69795	36657.08012	63.6144	27.86	27.86	55.72	1474	338
28538.99795	38370.98012	152.679	37.02	37.02	74.04	1074	338
29730.09795	38311.68012	-16.9231	19.45	19.45	38.90	3595	338
15130.19795	38484.78012	101.514	34.36	34.36	68.72	1156	338
37397.09356	6854.282816	77.5791	26.66	26.66	53.32	1005	346
37798.49356	9366.182816	-275.651	22.18	22.18	44.37	3231	346
37307.59356	10705.08282	-146.651	20.30	20.30	40.60	3290	346
16220.59356	11471.18282	-85.651	6.97	6.97	13.94	8405	346
1589.093563	14756.98282	-284.651	36.10	36.10	72.20	1005	346
38148.89356	15065.08282	235.812	55.20	55.20	110.40	1606	346
28606.59356	15341.58282	-25.6985	29.70	29.70	59.39	1089	346
29762.19356	16622.88282	-233.651	11.99	11.99	23.97	4234	346
25202.09356	17613.08282	-175.651	33.04	33.04	66.08	1335	346
13333.39356	18830.18282	149.589	12.32	12.32	24.63	4614	346
5187.693563	20743.78282	-114.651	12.69	12.69	25.39	4989	346
23455.19356	21658.68282	174.224	34.08	34.08	68.15	1003	346
14435.09356	22197.58282	214.967	28.64	28.64	57.27	2011	346
7166.893563	23917.08282	237.707	32.92	32.92	65.85	1379	346
33874.09356	25453.78282	-102.651	20.44	20.44	40.88	2537	346
5295.093563	27567.68282	-3.90595	51.69	51.69	103.38	1014	346
33087.69356	30049.58282	-16.2235	22.91	22.91	45.83	3134	346
34908.49356	30995.78282	140.114	12.29	12.29	24.59	5926	346
2565.393563	32807.88282	119.269	15.83	15.83	31.65	3729	346
4494.793563	32804.78282	-225.651	29.18	29.18	58.36	1263	346
37784.19356	34609.98282	-28.541	8.29	8.29	16.58	9604	346
16309.58918	6445.985514	-269.899	19.97	19.97	39.94	1897	354
36344.78918	7026.885514	-22.1563	12.18	12.18	24.35	3455	354
19362.38918	7507.185514	-224.899	10.60	10.60	21.20	8292	354
37049.68918	8647.085514	-58.1613	30.45	30.45	60.90	2040	354
37257.68918	11325.18551	118.074	14.41	14.41	28.83	5326	354
17850.88918	11608.68551	-188.899	10.55	10.55	21.10	6952	354
23097.58918	11542.28551	181.556	27.58	27.58	55.15	1825	354
18975.48918	13234.28551	91.5437	32.50	32.50	65.00	1003	354
30264.98918	14428.78551	-205.899	47.59	47.59	95.19	1433	354
17886.98918	14442.48551	303.784	34.67	34.67	69.33	1428	354
33015.38918	15065.68551	-194.899	32.33	32.33	64.67	1102	354
11917.28918	16835.48551	-390.899	11.92	11.92	23.83	9265	354
6560.389175	21221.28551	-236.899	27.53	27.53	55.06	1759	354
16702.58918	24125.78551	-43.9488	19.05	19.05	38.10	2336	354
16261.18918	25098.08551	20.4812	18.70	18.70	37.40	2659	354
18323.38918	27457.18551	-72.8988	24.09	24.09	48.18	1008	354
11728.88918	30076.08551	-151.899	9.91	9.91	19.83	8187	354
4783.489175	30311.08551	-165.899	30.76	30.76	61.51	1029	354
15499.98918	30887.38551	47.0112	13.61	13.61	27.22	5005	354
34917.38918	30983.08551	99.1237	11.82	11.82	23.64	5054	354
36252.98918	31765.08551	-37.3163	27.51	27.51	55.01	1777	354
24054.68918	35105.68551	-303.899	23.71	23.71	47.43	2898	354
27867.68918	36577.58551	-334.899	38.86	38.86	77.72	1204	354
22525.18918	38252.68551	124.706	30.00	30.00	60.01	1457	354
38963.08479	8982.188213	41.0783	24.12	24.12	48.23	2276	362
18127.38479	9554.288213	63.8183	21.97	21.97	43.94	2067	362
22601.28479	10885.38821	49.6058	5.16	5.16	10.31	11768	362
36851.88479	12267.58821	-413.147	25.10	25.10	50.21	3045	362
15638.38479	12342.48821	269.426	23.90	23.90	47.81	1917	362
16560.08479	12222.18821	127.301	20.61	20.61	41.21	2317	362
39414.08479	14773.28821	-101.147	21.22	21.22	42.44	3009	362
17929.18479	15439.08821	-176.147	18.06	18.06	36.13	3358	362
24720.88479	19212.68821	235.316	33.79	33.79	67.59	1123	362
37354.88479	20135.68821	-441.147	53.67	53.67	107.34	1135	362
2817.084787	20693.08821	292.166	19.55	19.55	39.09	2820	362
15986.28479	24217.18821	-450.147	45.66	45.66	91.33	1219	362
24543.28479	24577.78821	-272.147	31.09	31.09	62.17	1183	362
1447.684787	25540.48821	-195.147	13.47	13.47	26.94	5769	362
6341.184787	27852.18821	9.81079	14.06	14.06	28.12	4457	362
5076.684787	28781.18821	-207.147	24.89	24.89	49.78	1936	362
15498.78479	30905.38821	102.666	19.78	19.78	39.56	2552	362
24433.68479	33588.18821	-85.1467	29.37	29.37	58.73	1384	362
16989.28479	34026.18821	51.5008	28.00	28.00	56.00	1310	362
28303.58479	34115.78821	-282.147	31.96	31.96	63.91	1902	362
2837.784787	35872.78821	-163.147	25.34	25.34	50.68	1545	362
20140.78479	36180.88821	6.02079	12.46	12.46	24.92	3246	362
17449.4804	3628.290912	-454.395	36.34	36.34	72.68	1224	370
36348.6804	7019.790912	8.61541	11.42	11.42	22.84	5023	370
19325.7804	7471.390912	-253.395	28.00	28.00	56.00	1361	370
22615.0804	10874.19091	32.3029	13.05	13.05	26.09	3060	370
37941.1804	10851.59091	19.0379	19.99	19.99	39.99	3007	370
26385.4804	11141.69091	-103.395	31.37	31.37	62.74	1132	370
33532.8804	11122.79091	-73.3946	28.78	28.78	57.56	1935	370
32572.8804	14134.59091	-83.3946	36.79	36.79	73.57	1033	370
11481.9804	15342.19091	-172.395	10.46	10.46	20.91	4490	370
1448.280398	19936.39091	229.383	16.77	16.77	33.54	3588	370
4283.080398	21356.39091	-196.395	19.99	19.99	39.99	2235	370
6925.080398	22337.09091	-137.395	14.67	14.67	29.34	2737	370
6624.780398	23757.99091	133.685	16.70	16.70	33.39	3185	370
33496.1804	29526.89091	-107.395	18.23	18.23	36.46	3402	370
3741.980398	30506.29091	-66.3946	39.99	39.99	79.98	1105	370
10012.7804	30099.79091	-229.395	18.18	18.18	36.36	4110	370
4285.980398	31565.19091	-180.395	16.60	16.60	33.21	2759	370
5672.880398	33292.89091	-292.395	30.87	30.87	61.75	1386	370
38240.9804	34234.59091	-324.395	25.67	25.67	51.34	1868	370
20256.3804	34141.29091	-30.2321	34.03	34.03	68.06	1205	370
37252.57601	3033.093611	-389.642	35.63	35.63	71.26	1445	378
36346.57601	7017.393611	64.27	7.84	7.84	15.68	8371	378
38236.17601	7122.193611	-191.642	32.59	32.59	65.19	1007	378
16615.07601	12072.59361	75.64	6.74	6.74	13.47	8912	378
12242.27601	13416.99361	-339.642	35.00	35.00	69.99	1506	378
39398.07601	14811.19361	-201.642	15.17	15.17	30.33	4000	378
34187.57601	16358.99361	-70.6425	30.80	30.80	61.61	1152	378
[truncated: 149,484 more rows]
