# Supplementary material for: Super-resolution analysis of PACSIN2 and EHD2 at caveolae
Source: PLoS One. 2022 Jul 14;17(7):e0271003. doi: 10.1371/journal.pone.0271003 (PMC9282494; doi:10.1371/journal.pone.0271003)
Supplement: S2 Data — (ZIP) [file pone.0271003.s004.zip › 405EHD2polyCy3Caveolin7C8004driftCorr 3DdistanceR_561-647_112K_TS3D.3dlp]

38973.28007	7975.368119	-229	9.77	9.77	19.55	21764	6
38618.98007	8796.268119	-45.4725	46.21	46.21	92.41	1306	6
17890.58007	9855.368119	271.94	21.24	21.24	42.48	3915	6
7493.280065	10460.96812	-407	36.90	36.90	73.81	1798	6
17080.78007	11020.76812	-181	24.37	24.37	48.75	4241	6
21298.18007	11030.06812	-44.525	7.77	7.77	15.54	19691	6
23542.68007	12303.56812	-79	21.85	21.85	43.71	3012	6
25482.18007	12694.06812	-37.8925	24.77	24.77	49.55	2677	6
12309.68007	12778.76812	17.0625	12.51	12.51	25.01	6692	6
39783.28007	13133.96812	-257	34.92	34.92	69.85	2714	6
25267.48007	15010.36812	-410	39.07	39.07	78.14	2265	6
14692.88007	15259.96812	-251	9.07	9.07	18.13	12708	6
31411.28007	15301.26812	180.033	20.49	20.49	40.98	7224	6
20755.68007	17142.46812	-163	26.49	26.49	52.99	3089	6
17161.28007	17130.76812	-314	27.53	27.53	55.06	2848	6
38252.58007	17786.56812	301.313	28.05	28.05	56.10	4890	6
27829.68007	18222.26812	-155	28.94	28.94	57.89	1800	6
8328.480065	19036.16812	-157	24.19	24.19	48.37	4894	6
20264.58007	19124.46812	288.995	13.78	13.78	27.55	10338	6
1629.080065	19744.36812	123.183	27.18	27.18	54.35	3643	6
536.8800653	20881.16812	-393	11.70	11.70	23.41	18394	6
6168.080065	20982.66812	-324	11.61	11.61	23.22	19647	6
26518.58007	21000.76812	-80	38.81	38.81	77.62	1409	6
23711.88007	21207.76812	-79	12.98	12.98	25.95	8342	6
27341.38007	21181.56812	-254	41.54	41.54	83.08	1953	6
35611.68007	21151.36812	246.357	47.81	47.81	95.61	1803	6
4696.280065	22495.86812	-120	37.99	37.99	75.97	2317	6
6895.780065	22322.76812	-259	57.13	57.13	114.26	2155	6
35231.88007	22414.36812	-28.4175	34.12	34.12	68.25	1934	6
28618.88007	23896.56812	44.54	27.48	27.48	54.97	2034	6
342.3800653	24206.46812	-341	43.40	43.40	86.81	2548	6
6170.380065	24400.66812	192.35	17.52	17.52	35.04	6503	6
24515.68007	24621.76812	-256	35.89	35.89	71.78	2182	6
8838.780065	25013.86812	-198	41.05	41.05	82.10	1916	6
7480.680065	25279.26812	-264	23.06	23.06	46.11	4955	6
28503.18007	25295.36812	-159	32.19	32.19	64.39	2255	6
20181.78007	25599.76812	239.725	25.36	25.36	50.73	4234	6
1420.880065	25677.26812	18.01	21.48	21.48	42.96	2490	6
6711.380065	25814.86812	-175	42.39	42.39	84.78	1686	6
13157.38007	26363.16812	-380	19.10	19.10	38.20	7263	6
18283.48007	28025.66812	256.78	39.30	39.30	78.61	1913	6
1113.980065	29452.46812	-371	57.13	57.13	114.26	1534	6
16550.98007	29429.96812	-329	20.82	20.82	41.64	5906	6
261.4800653	29898.96812	-418	16.16	16.16	32.31	5897	6
33512.18007	32189.86812	80.545	10.03	10.03	20.06	13213	6
35281.98007	32356.06812	-137	52.40	52.40	104.80	1452	6
24254.28007	33034.26812	66.3325	42.08	42.08	84.17	2271	6
24316.28007	33675.66812	251.095	25.20	25.20	50.40	3704	6
17003.88007	34154.46812	-0.94	31.13	31.13	62.27	2538	6
7527.880065	34016.76812	167.715	40.65	40.65	81.29	1961	6
20302.28007	34040.06812	-31.26	16.51	16.51	33.02	4861	6
7204.980065	35197.26812	-408	57.79	57.79	115.58	1567	6
28958.88007	35736.06812	16.115	32.71	32.71	65.42	2370	6
7133.480065	36116.76812	200.878	22.28	22.28	44.56	4125	6
21596.68007	36043.66812	-355	63.33	63.33	126.65	1373	6
13859.98007	36259.36812	64.4375	42.96	42.96	85.91	1138	6
28830.18007	37077.06812	-25.575	11.63	11.63	23.27	10037	6
12217.58007	37210.46812	-117	42.39	42.39	84.78	1166	6
36219.88007	37442.66812	-76	45.26	45.26	90.53	1211	6
7249.480065	37696.86812	97.6	29.70	29.70	59.39	1436	6
33166.18007	37982.36812	-120	33.44	33.44	66.88	1845	6
22963.68007	38046.46812	228.355	34.69	34.69	69.38	2300	6
19383.58007	39191.16812	-322	17.22	17.22	34.43	9097	6
900.675677	6100.470818	-68	21.90	21.90	43.80	1917	14
20946.97568	7911.070818	-79	13.35	13.35	26.71	8021	14
40011.97568	8575.370818	-174	22.75	22.75	45.50	2905	14
34599.07568	9664.970818	-16.1	48.75	48.75	97.50	1092	14
23857.67568	10399.07082	-196	33.44	33.44	66.88	2011	14
26407.27568	11009.87082	-5.6775	22.40	22.40	44.79	3917	14
36519.27568	11297.97082	-212	41.35	41.35	82.71	1927	14
31413.17568	12203.97082	-7.5725	21.50	21.50	43.00	2781	14
35940.97568	12449.07082	-68	20.96	20.96	41.92	2996	14
14530.37568	13827.17082	-414	36.24	36.24	72.49	2468	14
18474.77568	13940.47082	-236	38.13	38.13	76.25	1630	14
12914.47568	14395.67082	-48.315	11.14	11.14	22.28	7197	14
31291.47568	15272.47082	112.76	47.76	47.76	95.52	1159	14
12286.87568	15785.57082	-180	19.29	19.29	38.57	5567	14
23752.77568	16881.57082	-344	65.16	65.16	130.33	1039	14
21210.07568	17787.27082	-130	22.02	22.02	44.04	2697	14
19568.37568	18101.87082	-177	9.30	9.30	18.60	12855	14
12012.67568	18152.47082	-44.525	7.91	7.91	15.83	18156	14
18116.97568	18915.17082	22.7475	21.29	21.29	42.58	1966	14
7291.875677	21002.77082	246.357	56.07	56.07	112.15	1688	14
36510.17568	21486.97082	-350	36.48	36.48	72.96	2632	14
6873.875677	21916.77082	-46.42	43.43	43.43	86.85	1333	14
19851.37568	22332.87082	-26.5225	38.03	38.03	76.07	1588	14
23148.17568	22580.47082	35.065	22.77	22.77	45.55	2473	14
24799.87568	22858.37082	-402	41.17	41.17	82.33	2002	14
3143.875677	23442.37082	-4.73	53.11	53.11	106.21	1866	14
28253.37568	23369.57082	276.677	39.00	39.00	78.00	2204	14
14464.87568	24148.47082	-357	47.99	47.99	95.99	2001	14
18248.57568	25622.27082	58.7525	26.21	26.21	52.42	2186	14
9578.275677	26570.67082	-53.0525	46.21	46.21	92.41	1466	14
12280.17568	27689.67082	-406	10.72	10.72	21.43	19149	14
31500.77568	27606.47082	49.2775	37.52	37.52	75.03	2084	14
13813.07568	27648.27082	-109	30.05	30.05	60.10	1879	14
4352.675677	28239.47082	-14.205	13.89	13.89	27.79	7601	14
11593.17568	28649.87082	-409	27.84	27.84	55.67	3712	14
3580.075677	28960.77082	9.4825	48.87	48.87	97.73	1182	14
1120.675677	29441.67082	-237	20.65	20.65	41.31	6261	14
14816.27568	29291.57082	-298	15.35	15.35	30.71	9369	14
23162.47568	30048.47082	-47.3675	26.64	26.64	53.27	2481	14
816.075677	30370.37082	-302	27.37	27.37	54.73	3342	14
27514.97568	30552.77082	-256	48.70	48.70	97.40	1563	14
8244.775677	31632.07082	-41.6825	24.73	24.73	49.45	2451	14
25943.97568	31880.07082	90.02	37.49	37.49	74.98	1475	14
5275.975677	33373.97082	37.9075	36.83	36.83	73.66	1316	14
35152.97568	34178.67082	59.7	26.38	26.38	52.75	1942	14
22272.77568	35350.67082	-208	15.07	15.07	30.14	7361	14
40373.37568	36405.17082	-89	25.88	25.88	51.76	3295	14
30624.27568	38723.17082	-128	55.98	55.98	111.96	1039	14
13396.77568	39907.17082	-119	42.04	42.04	84.07	1323	14
10595.37129	354.2735165	246.357	14.46	14.46	28.92	4161	22
17201.07129	4951.473517	319.315	17.97	17.97	35.94	5117	22
18849.07129	6035.773517	-224	13.35	13.35	26.71	7763	22
34841.67129	8493.573517	-4.73	17.07	17.07	34.15	5616	22
20917.07129	9711.073517	-306	17.50	17.50	35.00	4849	22
21624.37129	10027.97352	-80	23.01	23.01	46.02	3240	22
20048.97129	10271.67352	-6.625	32.95	32.95	65.89	1875	22
37783.77129	10847.57352	160.135	34.55	34.55	69.10	2196	22
22658.27129	11135.57352	-445	31.63	31.63	63.26	3152	22
14224.27129	12186.67352	174.348	8.83	8.83	17.66	12834	22
23366.97129	12291.47352	99.495	50.66	50.66	101.31	1080	22
14541.27129	13063.17352	-258	22.61	22.61	45.22	3269	22
33500.07129	13355.97352	-184	41.52	41.52	83.04	1602	22
13889.77129	13605.07352	125.077	35.04	35.04	70.08	1429	22
31239.17129	14719.87352	-237	33.04	33.04	66.08	1980	22
14707.57129	16198.87352	-308	25.53	25.53	51.06	2873	22
36643.47129	16232.67352	283.31	30.78	30.78	61.56	4509	22
17755.97129	16502.27352	-211	15.07	15.07	30.14	6704	22
15265.97129	17089.77352	-245	21.76	21.76	43.52	5386	22
37529.47129	17729.57352	-335	101.03	101.03	202.06	1009	22
12014.47129	18207.47352	292.785	25.81	25.81	51.62	3286	22
18092.67129	18931.27352	-101	17.43	17.43	34.85	3734	22
23676.47129	18917.57352	-188	14.46	14.46	28.92	6507	22
37240.87129	19520.27352	3.7975	59.68	59.68	119.35	1082	22
15843.87129	20310.97352	119.393	38.10	38.10	76.21	1139	22
33496.17129	20420.57352	-320	11.82	11.82	23.64	10434	22
12312.07129	20448.87352	-125	40.15	40.15	80.31	1860	22
17397.57129	20475.97352	-296	24.94	24.94	49.88	2649	22
10820.77129	20792.07352	259.622	52.26	52.26	104.51	1874	22
31050.27129	22189.67352	-87	51.65	51.65	103.29	1194	22
22698.37129	23011.97352	145.923	17.57	17.57	35.14	6361	22
34105.07129	23070.37352	2.85	19.00	19.00	38.01	4649	22
4830.271289	23274.97352	167.715	42.11	42.11	84.21	1540	22
3445.971289	23884.97352	-25.575	27.01	27.01	54.02	2405	22
18937.07129	23852.77352	256.78	53.79	53.79	107.58	1290	22
16106.77129	24266.27352	-18.9425	32.38	32.38	64.76	1306	22
19700.67129	24833.37352	-343	12.95	12.95	25.91	8224	22
15341.07129	25476.27352	195.193	32.00	32.00	64.01	2374	22
30766.47129	26052.07352	262.465	48.42	48.42	96.84	1554	22
13754.97129	26365.07352	30.3275	35.11	35.11	70.23	1521	22
4841.871289	27595.67352	-81	38.34	38.34	76.68	1345	22
7651.671289	27860.27352	-372	37.89	37.89	75.78	3091	22
10646.27129	28338.67352	26.5375	16.77	16.77	33.54	4924	22
35659.57129	28927.77352	-327	55.51	55.51	111.01	1943	22
7992.471289	29992.77352	-362	25.48	25.48	50.96	3219	22
36036.07129	30026.37352	-8.52	34.50	34.50	69.00	1307	22
15751.77129	30304.87352	167.715	23.64	23.64	47.29	5029	22
23593.37129	31131.77352	-264	12.86	12.86	25.72	13229	22
35335.07129	32239.47352	294.68	28.90	28.90	57.79	3262	22
35266.37129	32894.77352	104.232	40.53	40.53	81.06	1361	22
9352.771289	33579.67352	132.658	58.97	58.97	117.94	1128	22
28799.17129	33880.47352	-212	32.59	32.59	65.19	1955	22
15532.67129	34680.67352	205.615	30.31	30.31	60.62	1984	22
34747.77129	34730.77352	-342	46.89	46.89	93.78	1724	22
18983.97129	36368.97352	29.38	27.20	27.20	54.40	1663	22
28009.37129	36764.47352	-194	19.22	19.22	38.43	4604	22
18813.9669	5938.676215	-337	20.91	20.91	41.82	4659	30
39020.5669	7858.076215	-137	17.62	17.62	35.23	5844	30
40760.4669	8587.176215	-124	34.03	34.03	68.06	2361	30
18279.4669	9999.876215	313.63	31.32	31.32	62.64	2570	30
40497.1669	10024.17622	-232	34.19	34.19	68.39	2619	30
33399.3669	10343.47622	-24.6275	7.75	7.75	15.50	22402	30
25759.5669	11998.37622	-69	37.00	37.00	73.99	1318	30
14250.2669	12161.27622	35.065	6.29	6.29	12.58	18820	30
10865.1669	12427.97622	-266	17.78	17.78	35.56	2651	30
35402.9669	13276.07622	-164	58.66	58.66	117.33	1084	30
19608.8669	13566.07622	-434	45.80	45.80	91.61	1814	30
12517.9669	14009.37622	-206	15.28	15.28	30.57	3780	30
33350.2669	14083.17622	23.695	35.73	35.73	71.45	1383	30
40561.4669	14170.37622	174.348	25.69	25.69	51.39	5621	30
21907.2669	16958.67622	-176	15.61	15.61	31.23	4901	30
20005.4669	17359.27622	216.038	49.22	49.22	98.44	1299	30
37493.4669	17810.37622	251.095	46.91	46.91	93.82	1607	30
39012.3669	19082.67622	-86	54.05	54.05	108.09	1072	30
13353.7669	19549.57622	-25.575	60.24	60.24	120.48	1141	30
17931.3669	19844.17622	-6.625	23.93	23.93	47.85	2599	30
10368.5669	20111.07622	-263	19.48	19.48	38.95	5677	30
37053.8669	20268.77622	-129	55.79	55.79	111.58	1175	30
29542.5669	22352.87622	-185	42.39	42.39	84.78	1197	30
34077.1669	23033.77622	-113	18.42	18.42	36.83	3873	30
2408.9669	23181.77622	-194	19.43	19.43	38.86	3964	30
15188.0669	23378.47622	154.45	26.23	26.23	52.47	2003	30
28440.1669	23357.87622	203.72	27.77	27.77	55.53	2161	30
33977.7669	23437.17622	279.52	43.33	43.33	86.66	1672	30
14458.8669	24000.27622	-57	13.14	13.14	26.28	7972	30
14953.6669	24341.17622	-432	50.94	50.94	101.88	1648	30
34472.0669	24591.27622	106.128	24.54	24.54	49.08	1997	30
21171.3669	24625.87622	-208	30.47	30.47	60.95	3122	30
27723.9669	26350.67622	-326	22.21	22.21	44.42	3717	30
37307.0669	26524.07622	-160	30.52	30.52	61.04	2058	30
5493.0669	27092.37622	-278	28.61	28.61	57.23	2800	30
23082.9669	27747.77622	-281	48.32	48.32	96.65	1181	30
13916.7669	29044.27622	-25.575	33.28	33.28	66.55	1310	30
11060.4669	29238.07622	-17.995	9.47	9.47	18.93	14976	30
37203.8669	29865.97622	-337	52.99	52.99	105.97	1236	30
34684.9669	29827.97622	-172	21.57	21.57	43.14	3675	30
3647.1669	30587.27622	-188	43.59	43.59	87.18	1294	30
31783.3669	30639.57622	-119	52.21	52.21	104.42	1017	30
22534.0669	31069.27622	-18.9425	19.52	19.52	39.05	2521	30
22115.6669	32005.47622	115.603	53.39	53.39	106.78	1027	30
2355.7669	32251.77622	60.6475	14.81	14.81	29.63	7179	30
18857.5669	32070.37622	-233	30.33	30.33	60.66	3299	30
37396.9669	33119.07622	-123	21.90	21.90	43.80	2453	30
1781.3669	33766.67622	-81	37.28	37.28	74.56	1385	30
4390.1669	34211.27622	26.5375	21.48	21.48	42.96	3011	30
31006.8669	34338.77622	85.2825	19.69	19.69	39.38	4238	30
37794.6669	34491.57622	-168	48.54	48.54	97.07	1331	30
6683.1669	34641.77622	-101	11.78	11.78	23.55	11587	30
21030.8669	34833.67622	149.712	26.99	26.99	53.98	1945	30
15352.4669	40418.37622	-126	11.23	11.23	22.47	6636	30
19561.56251	6946.178914	84.335	20.16	20.16	40.32	2073	38
20544.66251	7366.378914	-411	15.97	15.97	31.93	9516	38
21926.86251	7831.878914	206.563	10.10	10.10	20.21	5754	38
17154.46251	7907.478914	-32.2075	12.60	12.60	25.20	4032	38
17696.76251	10145.77891	-205	39.16	39.16	78.33	1551	38
37893.46251	10882.37891	214.143	34.05	34.05	68.11	2335	38
32307.96251	11405.47891	-161	44.39	44.39	88.78	1608	38
20353.76251	11624.97891	-26.5225	16.34	16.34	32.69	3753	38
20991.06251	12505.17891	-35.05	30.19	30.19	60.38	2006	38
31802.36251	13079.37891	-359	45.36	45.36	90.71	1854	38
36849.26251	13311.37891	-21.785	36.88	36.88	73.76	1538	38
24440.86251	13487.97891	-155	28.33	28.33	56.66	1669	38
11391.86251	13939.27891	266.255	12.32	12.32	24.63	6774	38
21318.56251	14826.07891	-151	39.66	39.66	79.32	1196	38
25218.46251	15126.17891	-365	10.06	10.06	20.11	18777	38
15490.16251	15552.57891	-100	11.80	11.80	23.60	6746	38
26402.16251	15872.27891	-114	26.19	26.19	52.38	1860	38
24729.36251	17511.97891	-11.3625	24.89	24.89	49.78	1858	38
11380.76251	17547.67891	178.137	48.16	48.16	96.32	1206	38
14146.96251	18663.17891	49.2775	30.38	30.38	60.76	1658	38
8268.862512	19070.57891	-108	24.54	24.54	49.08	2369	38
37082.56251	19648.27891	-158	22.63	22.63	45.26	4172	38
245.2625121	19647.07891	65.385	23.39	23.39	46.77	3353	38
36322.96251	21360.87891	-148	35.40	35.40	70.79	1355	38
16623.46251	21492.17891	143.08	17.45	17.45	34.90	5620	38
18399.46251	22535.27891	-242	46.75	46.75	93.49	1334	38
33598.26251	24128.17891	117.497	20.32	20.32	40.65	5290	38
291.6625121	24425.57891	-206	13.64	13.64	27.27	8288	38
1542.262512	26633.97891	-264	25.62	25.62	51.24	2415	38
6114.662512	26870.87891	55.91	32.85	32.85	65.70	2656	38
27712.46251	26765.67891	-113	34.10	34.10	68.20	1413	38
19554.86251	28599.77891	-119	20.49	20.49	40.98	2946	38
34785.56251	28798.17891	-169	47.50	47.50	95.00	1018	38
10288.96251	28939.37891	-381	30.61	30.61	61.23	2987	38
34651.76251	29866.77891	169.61	33.91	33.91	67.82	1911	38
16813.56251	29988.77891	216.985	40.25	40.25	80.49	1653	38
9651.762512	31414.97891	246.357	30.21	30.21	60.43	2521	38
2293.962512	32189.57891	239.725	24.42	24.42	48.84	2820	38
29296.46251	33195.07891	-33.155	47.01	47.01	94.01	1139	38
34703.36251	33458.17891	153.503	22.61	22.61	45.22	4131	38
24528.46251	33827.97891	-339	77.95	77.95	155.90	1025	38
37967.36251	35334.47891	-285	25.93	25.93	51.86	2836	38
27575.76251	37376.17891	80.545	17.47	17.47	34.95	5315	38
21095.26251	39487.77891	-9.4675	45.99	45.99	91.99	1151	38
16471.95812	3608.981613	-311	69.24	69.24	138.47	1004	46
21004.55812	7802.681613	-185	23.97	23.97	47.95	2196	46
39795.95812	7909.681613	106.128	25.58	25.58	51.15	2588	46
18635.45812	11649.48161	-32.2075	31.13	31.13	62.27	1256	46
15547.15812	12355.88161	-394	33.86	33.86	67.73	2334	46
27802.55812	12510.18161	-165	7.91	7.91	15.83	13672	46
32363.65812	12493.08161	-312	60.26	60.26	120.53	1153	46
30236.35812	14247.38161	-123	27.32	27.32	54.64	2175	46
35835.85812	14754.48161	-226	56.33	56.33	112.66	1205	46
32618.05812	14992.58161	235.935	19.15	19.15	38.29	6359	46
14099.05812	15956.98161	17.0625	24.61	24.61	49.22	1802	46
29792.15812	16675.08161	-197	25.36	25.36	50.73	1835	46
10843.35812	16994.18161	-185	19.08	19.08	38.15	2756	46
12262.65812	17188.88161	-5.6775	49.22	49.22	98.44	1189	46
18579.75812	17241.18161	-46.42	12.41	12.41	24.82	5046	46
39498.25812	17195.68161	-59	40.06	40.06	80.12	1483	46
10577.95812	18028.58161	-100	19.97	19.97	39.94	2642	46
29550.55812	18212.78161	-233	49.41	49.41	98.82	1082	46
33944.35812	18180.68161	-243	13.49	13.49	26.99	7165	46
23695.25812	18962.28161	270.992	18.89	18.89	37.77	5913	46
24759.75812	19046.78161	-32.2075	21.29	21.29	42.58	2934	46
6076.358124	20002.48161	228.355	14.70	14.70	29.39	5067	46
27492.85812	20272.38161	-181	39.54	39.54	79.08	1968	46
4316.958124	20942.88161	-340	19.90	19.90	39.80	4030	46
26118.45812	20793.48161	-6.625	43.47	43.47	86.95	1039	46
36033.75812	21803.08161	-375	41.12	41.12	82.24	1967	46
9006.858124	22064.38161	133.605	20.42	20.42	40.84	6452	46
32848.25812	22491.48161	-175	43.99	43.99	87.98	1750	46
202.8581239	22672.28161	181.928	21.76	21.76	43.52	3442	46
18210.45812	23288.88161	15.1675	26.12	26.12	52.23	2174	46
13446.95812	23490.08161	-97	44.25	44.25	88.50	1045	46
36842.65812	23746.98161	-74	16.93	16.93	33.86	7042	46
27763.85812	26249.88161	-364	27.04	27.04	54.07	3163	46
31909.05812	26614.18161	-309	42.01	42.01	84.03	1381	46
37365.75812	27183.98161	-388	36.83	36.83	73.66	2099	46
14003.25812	27239.48161	-253	44.63	44.63	89.25	1637	46
9949.858124	27888.78161	76.755	35.77	35.77	71.54	1147	46
32731.65812	27882.08161	-266	53.53	53.53	107.06	1699	46
23807.65812	28339.08161	-231	18.98	18.98	37.96	4906	46
38014.35812	28855.08161	6.64	22.40	22.40	44.79	4199	46
15592.75812	29053.08161	-121	36.74	36.74	73.48	1155	46
11059.35812	29277.98161	-64	17.14	17.14	34.29	5232	46
23248.85812	30274.58161	-307	33.63	33.63	67.26	1844	46
36510.25812	30214.28161	308.892	36.24	36.24	72.49	2362	46
24127.35812	30824.48161	-124	34.69	34.69	69.38	1942	46
31691.15812	31368.78161	-257	37.23	37.23	74.47	1922	46
20162.45812	31429.38161	-212	39.14	39.14	78.28	1594	46
24499.55812	33013.48161	-75	17.87	17.87	35.75	6482	46
8567.258124	35944.78161	-28.4175	28.94	28.94	57.89	1750	46
23432.45812	37991.98161	-289	53.95	53.95	107.91	1201	46
20763.95812	37996.08161	-70	30.03	30.03	60.05	1901	46
30835.65812	39336.08161	245.41	28.02	28.02	56.05	2621	46
9196.958124	39989.18161	128.867	45.52	45.52	91.04	1025	46
16218.15812	40148.58161	-419	70.67	70.67	141.35	1146	46
22090.05374	7777.984312	307.945	19.76	19.76	39.52	3879	54
41119.25374	7971.484312	276.677	55.27	55.27	110.54	1736	54
20576.45374	8864.584312	-179	9.40	9.40	18.79	8022	54
39997.05374	9520.584312	-321	27.81	27.81	55.63	4193	54
30633.45374	11369.58431	10.43	23.57	23.57	47.15	1930	54
25437.65374	12323.58431	-195	42.58	42.58	85.16	1300	54
29716.45374	12328.78431	-96	9.75	9.75	19.50	8906	54
31141.45374	13128.78431	-232	15.40	15.40	30.80	4848	54
14577.25374	13178.18431	-213	36.95	36.95	73.90	1473	54
23786.65374	13818.68431	-317	53.53	53.53	107.06	1123	54
16652.15374	14596.28431	-9.4675	14.67	14.67	29.34	5188	54
22702.35374	15576.38431	-12.31	21.27	21.27	42.53	3430	54
39332.55374	16363.08431	-352	25.95	25.95	51.90	3064	54
33990.25374	18008.78431	-227	30.14	30.14	60.29	2420	54
2321.953736	18927.48431	-339	31.16	31.16	62.31	1776	54
4108.653736	20066.08431	84.335	22.11	22.11	44.23	2285	54
10774.05374	20527.68431	24.6425	7.37	7.37	14.74	13446	54
32725.55374	20709.38431	109.918	22.80	22.80	45.59	2434	54
1579.153736	21268.58431	-338	47.97	47.97	95.94	1420	54
3507.653736	23900.58431	-191	36.48	36.48	72.96	1947	54
33622.95374	24081.88431	87.1775	21.05	21.05	42.11	2849	54
6195.953736	24366.98431	46.435	12.83	12.83	25.67	9106	54
4450.253736	24721.48431	0.0075	31.35	31.35	62.69	1509	54
22998.85374	26139.08431	-393	68.72	68.72	137.44	1026	54
37283.35374	27160.18431	-144	24.70	24.70	49.41	3570	54
18421.55374	27725.88431	-211	38.74	38.74	77.48	1555	54
1788.653736	28971.38431	-71	43.31	43.31	86.62	1009	54
17013.25374	28947.08431	-5.6775	30.73	30.73	61.47	1202	54
26252.45374	29221.58431	170.557	31.51	31.51	63.02	1615	54
1157.653736	29463.28431	-327	30.40	30.40	60.81	2687	54
11115.85374	29284.98431	-97	17.12	17.12	34.24	3227	54
23091.85374	29804.28431	-78	40.13	40.13	80.26	1109	54
31242.15374	29715.88431	-2.835	40.34	40.34	80.68	1107	54
6910.953736	30511.48431	-341	22.96	22.96	45.92	3686	54
10113.75374	31202.18431	-72	27.39	27.39	54.78	2177	54
32759.15374	31309.08431	234.988	21.20	21.20	42.39	6656	54
25933.35374	31950.98431	-114	24.09	24.09	48.18	3154	54
31752.85374	32399.78431	-266	12.29	12.29	24.59	10773	54
13352.15374	33213.38431	-55	46.53	46.53	93.07	1035	54
7936.453736	33697.18431	85.2825	26.94	26.94	53.88	1695	54
6850.453736	34233.98431	-395	41.38	41.38	82.75	2052	54
19667.85374	34394.18431	-407	34.43	34.43	68.86	2486	54
4865.653736	34647.08431	-184	19.31	19.31	38.62	4438	54
29941.05374	36036.38431	-137	36.71	36.71	73.43	1287	54
15268.95374	36086.28431	295.628	23.57	23.57	47.15	2953	54
37978.95374	36600.18431	-120	17.52	17.52	35.04	5798	54
11006.15374	37295.08431	-233	41.64	41.64	83.27	1383	54
18566.05374	40172.38431	-335	63.00	63.00	125.99	1206	54
17847.44935	2441.58701	249.2	9.30	9.30	18.60	9624	62
33380.04935	11724.08701	-310	11.99	11.99	23.97	16297	62
33542.24935	12304.38701	-307	31.32	31.32	62.64	2310	62
32881.24935	13142.98701	-181	32.50	32.50	65.00	1678	62
33327.64935	13826.78701	-367	60.74	60.74	121.47	1798	62
1604.149347	14592.48701	-245	6.95	6.95	13.89	10922	62
16665.04935	14590.28701	-39.7875	17.95	17.95	35.89	2353	62
29172.34935	17478.78701	-410	17.62	17.62	35.23	7557	62
10149.14935	21162.68701	229.303	71.64	71.64	143.28	1090	62
472.8493473	21362.48701	-275	36.74	36.74	73.48	1639	62
11392.54935	21603.58701	-453	47.31	47.31	94.62	2242	62
10192.74935	22366.28701	257.728	18.86	18.86	37.73	4403	62
18223.94935	23262.78701	90.9675	31.60	31.60	63.21	1346	62
4905.449347	23252.08701	7.5875	20.82	20.82	41.64	4145	62
8989.749347	23837.88701	-109	38.08	38.08	76.16	1388	62
6140.949347	24431.38701	-193	25.53	25.53	51.06	2221	62
13845.24935	25272.38701	107.075	37.35	37.35	74.70	1374	62
19669.24935	26310.08701	-192	34.62	34.62	69.24	1347	62
35082.84935	26215.08701	-343	35.25	35.25	70.51	2413	62
8351.449347	26254.48701	-141	34.48	34.48	68.95	1333	62
28513.14935	26285.88701	-53.0525	14.01	14.01	28.02	5135	62
9557.249347	26697.88701	-300	15.24	15.24	30.47	9178	62
37302.34935	27205.08701	-189	18.27	18.27	36.55	4691	62
12282.44935	27663.58701	-444	19.59	19.59	39.19	4860	62
1085.749347	28158.38701	189.508	23.06	23.06	46.11	2340	62
1599.349347	28451.38701	-218	43.45	43.45	86.90	1109	62
21107.84935	28861.68701	-89	13.89	13.89	27.79	7541	62
23746.64935	29811.38701	207.51	17.90	17.90	35.80	3280	62
11634.24935	29961.98701	-11.3625	37.21	37.21	74.42	1496	62
34723.44935	29862.08701	-151	25.08	25.08	50.16	2713	62
26090.44935	30266.78701	9.4825	43.61	43.61	87.23	1039	62
28179.14935	30860.78701	227.408	43.83	43.83	87.65	2117	62
22642.24935	34152.08701	212.247	50.09	50.09	100.18	1112	62
28812.54935	36334.28701	158.24	26.80	26.80	53.60	2157	62
22185.34935	38390.08701	315.525	56.52	56.52	113.04	1553	62
12974.54935	38910.58701	-35.05	32.48	32.48	64.95	1335	62
20989.34935	39543.18701	28.4325	30.40	30.40	60.81	1432	62
10439.04935	39656.38701	-12.31	32.88	32.88	65.75	1449	62
38065.04935	40385.68701	136.447	32.57	32.57	65.14	1443	62
37904.34496	9211.189709	-346	29.04	29.04	58.07	2968	70
16749.64496	10359.28971	205.615	26.99	26.99	53.98	2171	70
25239.84496	10482.88971	10.43	31.09	31.09	62.17	1959	70
8023.844959	10788.48971	-212	14.51	14.51	29.01	4327	70
21660.24496	11132.78971	-127	24.26	24.26	48.51	2299	70
18486.14496	13212.28971	305.103	12.27	12.27	24.54	10502	70
30307.84496	13255.48971	14.22	41.28	41.28	82.57	1438	70
31430.04496	14043.38971	158.24	42.88	42.88	85.77	1248	70
19686.14496	14254.48971	-316	22.80	22.80	45.59	3427	70
32195.24496	14138.48971	-115	25.98	25.98	51.95	3525	70
1572.944959	14567.58971	-337	11.35	11.35	22.70	7352	70
25091.94496	15238.08971	-118	22.73	22.73	45.45	2262	70
26352.04496	15702.78971	93.81	23.48	23.48	46.96	1908	70
39407.94496	16253.18971	-221	36.76	36.76	73.52	1867	70
18006.14496	17516.48971	70.1225	13.42	13.42	26.85	5124	70
11473.34496	19114.78971	263.413	13.64	13.64	27.27	8005	70
4622.344959	20153.08971	-83	21.45	21.45	42.91	2646	70
14973.14496	20136.68971	-393	62.48	62.48	124.96	1173	70
33547.44496	20469.38971	-210	23.13	23.13	46.25	3817	70
4320.744959	20995.98971	-369	17.85	17.85	35.70	5043	70
397.844959	21186.28971	-356	21.08	21.08	42.15	5138	70
9101.944959	21287.98971	209.405	25.32	25.32	50.63	2943	70
10480.54496	21353.38971	-307	25.81	25.81	51.62	3234	70
16043.94496	22534.58971	-257	39.96	39.96	79.93	2175	70
34134.84496	23107.78971	-108	23.60	23.60	47.19	1772	70
10181.44496	24290.58971	-206	24.07	24.07	48.14	3093	70
961.844959	25260.98971	-235	34.78	34.78	69.57	1519	70
33942.34496	25590.08971	-196	32.48	32.48	64.95	1553	70
5039.644959	26551.28971	-323	61.21	61.21	122.41	1119	70
29648.04496	27422.58971	-172	35.80	35.80	71.59	1236	70
5706.344959	28858.18971	-283	25.29	25.29	50.59	2611	70
10364.24496	28868.28971	-253	56.12	56.12	112.24	1177	70
28785.94496	28907.68971	143.08	39.59	39.59	79.18	1506	70
23938.64496	29839.28971	-34.1025	27.15	27.15	54.31	1976	70
20131.14496	30076.38971	-167	16.39	16.39	32.78	3461	70
17541.64496	30552.78971	-65	20.21	20.21	40.41	2720	70
11703.44496	30764.98971	-95	25.34	25.34	50.68	2879	70
34440.64496	31183.28971	-35.9975	36.55	36.55	73.10	1762	70
31850.74496	31467.78971	258.675	69.83	69.83	139.65	1005	70
21703.84496	32014.08971	39.8025	38.57	38.57	77.15	1582	70
33362.24496	32223.78971	49.2775	29.32	29.32	58.64	1468	70
27530.04496	32785.18971	185.717	16.25	16.25	32.50	9549	70
3202.444959	33387.38971	190.455	50.23	50.23	100.46	1085	70
38226.54496	33480.38971	-133	23.71	23.71	47.43	2065	70
36333.54496	33844.78971	-222	30.21	30.21	60.43	1639	70
33983.04496	34584.08971	202.773	54.94	54.94	109.88	1115	70
15379.64496	34900.58971	54.9625	31.49	31.49	62.97	1471	70
29673.24496	34709.98971	-203	30.17	30.17	60.34	2555	70
7329.844959	36081.18971	238.777	12.76	12.76	25.53	8804	70
20781.14496	36424.58971	126.973	51.83	51.83	103.67	1445	70
17345.44496	37356.28971	-146	43.66	43.66	87.32	1159	70
40601.94496	37305.08971	-402	36.20	36.20	72.39	2211	70
15317.24496	37527.78971	-441	47.31	47.31	94.62	1558	70
20741.44496	38082.38971	-69	33.91	33.91	67.82	1154	70
22596.54496	38146.68971	220.775	34.34	34.34	68.67	2031	70
29930.94496	38776.98971	-413	44.74	44.74	89.49	2306	70
34687.14496	39318.08971	-318	57.49	57.49	114.97	1017	70
10556.04057	342.1924077	204.667	14.46	14.46	28.92	3317	78
1185.840571	1915.192408	-255	33.16	33.16	66.32	1436	78
16144.44057	3152.892408	-17.0475	10.01	10.01	20.02	7297	78
16474.54057	4480.792408	-167	29.34	29.34	58.69	1702	78
20926.44057	9353.692408	-361	14.44	14.44	28.87	7286	78
19354.14057	9535.192408	-153	17.50	17.50	35.00	4618	78
24031.24057	9575.192408	213.195	6.99	6.99	13.99	21303	78
10209.04057	10790.19241	-174	28.54	28.54	57.09	1850	78
21681.34057	11184.19241	-198	17.80	17.80	35.61	5917	78
29195.84057	11203.29241	140.238	32.48	32.48	64.95	2012	78
20958.64057	12572.19241	-12.31	16.01	16.01	32.03	3949	78
35918.34057	12430.39241	-130	11.99	11.99	23.97	8780	78
24478.64057	12760.29241	-200	42.93	42.93	85.86	1301	78
12244.04057	13436.79241	-247	12.06	12.06	24.12	9252	78
14316.44057	16514.19241	100.442	19.33	19.33	38.67	2479	78
17720.14057	16512.49241	-323	13.38	13.38	26.75	5460	78
24413.34057	16373.09241	-362	20.70	20.70	41.40	3149	78
40568.04057	16728.69241	-341	27.46	27.46	54.92	3136	78
20781.34057	17119.29241	-134	26.00	26.00	52.00	1799	78
13368.24057	18104.39241	125.077	25.39	25.39	50.77	1893	78
11954.04057	18170.79241	3.7975	9.87	9.87	19.73	9371	78
15465.24057	18773.59241	-158	17.45	17.45	34.90	3922	78
22229.84057	20014.09241	129.815	39.21	39.21	78.42	1303	78
27750.74057	20408.99241	-229	40.86	40.86	81.72	1214	78
14159.04057	20293.99241	91.915	19.05	19.05	38.10	3626	78
35395.54057	20516.69241	154.45	20.42	20.42	40.84	2423	78
10716.24057	20531.99241	173.4	15.90	15.90	31.79	4321	78
30433.64057	20671.39241	88.125	17.00	17.00	34.01	2917	78
34453.84057	21812.69241	18.9575	20.56	20.56	41.12	3665	78
32567.24057	21837.69241	-42.63	40.22	40.22	80.45	1091	78
15419.14057	23461.19241	-75	13.40	13.40	26.80	5930	78
4110.940571	23851.89241	-56	43.36	43.36	86.71	1012	78
11584.64057	24116.29241	155.398	42.55	42.55	85.11	1360	78
2912.240571	24947.89241	29.38	28.59	28.59	57.18	1511	78
7475.540571	24988.49241	-48.315	14.53	14.53	29.06	5959	78
26877.44057	26040.39241	59.7	18.70	18.70	37.40	3573	78
24291.84057	26578.49241	-412	38.50	38.50	77.01	2445	78
27701.74057	26377.89241	-368	25.98	25.98	51.95	3271	78
30514.44057	26692.29241	-133	19.45	19.45	38.90	3800	78
6662.240571	27351.39241	-201	28.59	28.59	57.18	1715	78
18081.94057	27637.19241	-399	47.34	47.34	94.67	1400	78
18076.84057	27902.39241	-335	41.57	41.57	83.13	1296	78
7059.840571	29676.79241	-99	22.07	22.07	44.13	4138	78
22435.44057	29739.59241	162.03	31.93	31.93	63.87	1729	78
33844.44057	30302.09241	110.865	34.69	34.69	69.38	1616	78
34754.04057	30994.09241	211.3	16.37	16.37	32.73	8031	78
26961.44057	32792.19241	277.625	40.81	40.81	81.62	1683	78
35069.04057	34108.39241	-226	38.65	38.65	77.29	1443	78
22315.14057	35256.99241	-207	41.40	41.40	82.80	1620	78
23177.24057	35436.89241	-141	23.67	23.67	47.34	4189	78
28873.94057	35976.49241	-324	39.07	39.07	78.14	1758	78
15322.94057	40423.49241	-143	9.30	9.30	18.60	10570	78
18971.83618	3659.395106	-239	22.44	22.44	44.89	1426	86
18692.03618	5820.695106	14.22	7.25	7.25	14.51	15753	86
17655.03618	6394.095106	-47.3675	11.21	11.21	22.42	8753	86
24380.93618	9484.595106	-18.9425	32.64	32.64	65.28	1374	86
41220.43618	10659.79511	-144	20.58	20.58	41.17	4107	86
29153.93618	11215.39511	-138	37.61	37.61	75.22	1484	86
33254.33618	11689.09511	10.43	40.25	40.25	80.49	1511	86
34977.93618	12589.29511	-330	42.44	42.44	84.87	2195	86
40541.53618	14117.89511	82.44	22.07	22.07	44.13	2255	86
30288.63618	14434.09511	257.728	50.09	50.09	100.18	1295	86
39180.43618	14915.19511	-87	25.83	25.83	51.67	2134	86
41089.13618	15056.99511	-369	75.05	75.05	150.11	1174	86
25004.33618	17535.69511	140.238	26.42	26.42	52.85	1804	86
31438.03618	17516.59511	-376	41.28	41.28	82.57	2689	86
35477.73618	17898.19511	-78	46.75	46.75	93.49	1089	86
15955.03618	19009.19511	-124	18.18	18.18	36.36	4472	86
337.8361824	19948.79511	-72	27.60	27.60	55.20	2630	86
7998.336182	20846.29511	126.025	19.95	19.95	39.89	3915	86
469.0361824	20994.09511	-341	26.05	26.05	52.09	2886	86
9211.236182	21272.19511	80.545	37.02	37.02	74.04	1220	86
12156.03618	22101.19511	-350	18.20	18.20	36.41	5125	86
22709.73618	23053.99511	87.1775	21.74	21.74	43.47	2875	86
31068.73618	24181.99511	-300	19.00	19.00	38.01	6983	86
17237.63618	24241.69511	-333	26.71	26.71	53.41	3570	86
10820.53618	24425.69511	-71	21.41	21.41	42.81	2669	86
13026.73618	24535.99511	274.783	58.83	58.83	117.66	1045	86
20074.53618	25659.19511	-30.3125	25.01	25.01	50.02	2440	86
13439.53618	27479.09511	-274	34.27	34.27	68.53	1493	86
23164.63618	27586.89511	-217	34.52	34.52	69.05	1596	86
38501.23618	27965.79511	-445	30.12	30.12	60.24	4568	86
15047.33618	29260.29511	-149	25.50	25.50	51.01	1715	86
2391.636182	29672.69511	-236	24.73	24.73	49.45	2251	86
30526.43618	29646.99511	-128	53.86	53.86	107.72	1069	86
20729.03618	30039.79511	79.5975	41.57	41.57	83.13	1008	86
17533.33618	30456.59511	-42.63	18.77	18.77	37.54	4668	86
19963.73618	30893.59511	-446	28.80	28.80	57.60	3149	86
21919.43618	30772.59511	86.23	16.96	16.96	33.91	3622	86
2847.936182	32717.99511	103.285	20.56	20.56	41.12	2562	86
6810.636182	34561.59511	31.275	25.17	25.17	50.35	2114	86
18933.03618	34663.79511	-370	35.75	35.75	71.50	1821	86
37776.73618	34689.09511	-175	14.29	14.29	28.59	5331	86
7254.036182	36131.19511	83.3875	13.56	13.56	27.13	4086	86
2074.736182	36376.29511	33.17	23.76	23.76	47.52	1567	86
27992.03618	36850.39511	-271	33.28	33.28	66.55	2151	86
40670.53618	37293.39511	-155	16.58	16.58	33.16	7260	86
28165.73618	37784.89511	252.99	15.26	15.26	30.52	7237	86
13998.53618	38649.79511	23.695	32.00	32.00	64.01	1505	86
18731.23179	5793.897805	-270	8.36	8.36	16.72	19679	94
16511.83179	5938.097805	-109	19.52	19.52	39.05	2825	94
17704.13179	7141.397805	-293	24.33	24.33	48.65	2465	94
35762.83179	9973.197805	-138	53.55	53.55	107.11	1025	94
40086.63179	9844.397805	138.342	31.44	31.44	62.88	2038	94
39465.63179	10786.39781	-303	35.25	35.25	70.51	3069	94
33330.93179	11555.29781	-115	28.61	28.61	57.23	3030	94
37196.63179	11588.59781	-38.84	60.57	60.57	121.14	1001	94
15655.93179	12989.09781	-331	19.17	19.17	38.34	4203	94
14244.93179	13288.19781	-161	33.42	33.42	66.83	2420	94
32199.23179	14262.19781	-43.5775	8.90	8.90	17.80	10202	94
33400.93179	14689.09781	-448	22.40	22.40	44.79	4249	94
15870.13179	15624.49781	87.1775	18.75	18.75	37.49	2952	94
26858.93179	17330.59781	-175	39.61	39.61	79.22	1211	94
24655.03179	17578.09781	-246	27.01	27.01	54.02	2449	94
13884.53179	18949.09781	-286	45.22	45.22	90.43	1608	94
7237.031794	20805.69781	107.075	27.53	27.53	55.06	1838	94
6297.131794	21167.39781	-351	8.41	8.41	16.81	20552	94
30031.53179	21174.89781	117.497	27.72	27.72	55.44	1847	94
7765.831794	21649.29781	-386	20.54	20.54	41.07	5668	94
1307.631794	22359.79781	82.44	31.53	31.53	63.07	1216	94
8299.731794	22929.39781	-109	25.83	25.83	51.67	2523	94
35300.03179	22852.09781	-28.4175	14.11	14.11	28.21	7888	94
3139.631794	23484.59781	237.83	20.30	20.30	40.60	4411	94
27317.53179	24936.39781	-77	38.43	38.43	76.87	1071	94
10468.53179	28435.39781	-97	15.85	15.85	31.70	4509	94
23608.33179	31084.49781	-412	80.35	80.35	160.71	1145	94
29204.73179	31268.09781	43.5925	20.68	20.68	41.35	2905	94
1592.231794	31310.19781	-401	25.58	25.58	51.15	4137	94
8991.031794	32722.79781	37.9075	13.07	13.07	26.14	6784	94
31547.93179	32964.99781	-140	28.17	28.17	56.33	2648	94
717.1317942	33458.59781	157.292	27.44	27.44	54.87	3195	94
26090.53179	34131.09781	-25.575	29.25	29.25	58.50	1458	94
40925.53179	35594.49781	-156	9.47	9.47	18.93	9117	94
7277.031794	36117.99781	95.705	13.35	13.35	26.71	4443	94
28878.43179	36307.69781	-259	12.60	12.60	25.20	11173	94
25097.83179	36604.79781	-241	43.99	43.99	87.98	1192	94
33847.33179	36801.99781	-62	30.38	30.38	60.76	1756	94
17431.13179	37466.49781	-352	62.57	62.57	125.14	1006	94
12816.43179	39530.79781	147.818	23.55	23.55	47.10	2430	94
34879.82741	8351.800504	214.143	26.28	26.28	52.56	2279	102
16913.62741	9283.900504	-30.3125	15.64	15.64	31.27	2287	102
37333.12741	10781.9005	-163	19.92	19.92	39.85	2684	102
15852.02741	10958.6005	21.8	13.59	13.59	27.18	4090	102
21732.32741	11259.5005	-380	20.30	20.30	40.60	3763	102
15743.42741	12032.8005	-249	29.58	29.58	59.16	1469	102
29731.82741	12283.7005	-147	16.65	16.65	33.30	3808	102
34279.92741	12158.8005	252.042	52.35	52.35	104.70	1442	102
39338.12741	12340.4005	-306	57.89	57.89	115.77	1097	102
27859.82741	12564.4005	-313	17.59	17.59	35.18	4696	102
20395.32741	12874.8005	-250	23.53	23.53	47.05	2529	102
40509.32741	14057.0005	-9.4675	38.98	38.98	77.95	1475	102
35257.32741	16517.5005	72.0175	29.88	29.88	59.77	1575	102
36292.82741	16476.6005	-303	44.49	44.49	88.97	1422	102
33603.92741	16888.9005	-194	26.87	26.87	53.74	2431	102
15574.72741	16997.5005	-211	20.91	20.91	41.82	2821	102
1246.727406	19351.2005	96.6525	54.40	54.40	108.80	1120	102
32126.52741	19589.0005	230.25	45.66	45.66	91.33	1313	102
35358.32741	20483.2005	160.135	36.81	36.81	73.62	1309	102
23811.22741	21273.0005	-118	27.27	27.27	54.54	1276	102
15962.62741	22358.8005	-317	9.51	9.51	19.03	12645	102
26728.42741	23261.1005	-416	48.14	48.14	96.27	1518	102
288.8274059	24336.3005	-241	24.49	24.49	48.98	2103	102
4354.827406	24284.0005	159.188	39.68	39.68	79.36	1389	102
4854.827406	26091.3005	-171	55.86	55.86	111.72	1376	102
34969.22741	26409.0005	-49.2625	26.99	26.99	53.98	1739	102
4336.227406	26773.2005	-42.63	20.72	20.72	41.45	3432	102
18045.12741	28464.2005	-55	20.32	20.32	40.65	2343	102
11011.92741	29256.4005	-83	23.17	23.17	46.35	2694	102
6981.127406	29585.3005	-217	17.36	17.36	34.71	4798	102
31831.92741	31561.4005	-312	38.34	38.34	76.68	1688	102
31774.12741	32409.6005	-288	10.34	10.34	20.68	14782	102
36977.52741	32799.7005	-286	33.04	33.04	66.08	2433	102
33901.12741	33196.3005	21.8	30.54	30.54	61.09	1221	102
29202.82741	33525.0005	-223	27.69	27.69	55.39	2974	102
18369.72741	34204.9005	180.033	10.76	10.76	21.52	7858	102
19659.12741	34960.1005	286.152	35.42	35.42	70.84	1962	102
39830.12741	35023.1005	-397	29.56	29.56	59.11	2166	102
36000.32741	35520.8005	-199	23.76	23.76	47.52	4108	102
28848.42741	35876.9005	-377	41.75	41.75	83.51	1783	102
38130.92741	36808.9005	-58	32.83	32.83	65.66	1068	102
18937.02741	39408.1005	40.75	41.54	41.54	83.08	1066	102
405.1230176	5640.003203	-394.256	10.13	10.13	20.25	12004	110
36962.42302	6995.903203	203.464	31.63	31.63	63.26	2229	110
40066.02302	6996.303203	-104.256	31.77	31.77	63.54	1452	110
17085.52302	7316.003203	-248.256	15.90	15.90	31.79	3074	110
17621.82302	8199.303203	-224.256	36.31	36.31	72.63	2099	110
24125.32302	8970.003203	-274.256	28.10	28.10	56.19	2347	110
16814.02302	9312.603203	-182.256	7.94	7.94	15.87	9782	110
18222.92302	9593.603203	-89.256	21.69	21.69	43.38	2795	110
21075.32302	9628.803203	-194.256	28.05	28.05	56.10	2081	110
21649.52302	11195.7032	-285.256	31.16	31.16	62.31	1713	110
15983.52302	11042.6032	92.6065	21.83	21.83	43.66	1875	110
20070.22302	12874.1032	78.394	28.90	28.90	57.79	1777	110
19244.32302	13037.9032	2.59404	10.69	10.69	21.38	8380	110
22139.32302	14231.0032	-264.256	28.21	28.21	56.43	1811	110
12976.82302	14931.3032	-136.256	18.72	18.72	37.44	2603	110
15817.12302	15636.7032	3.54154	19.92	19.92	39.85	2451	110
17727.92302	16574.7032	-292.256	9.73	9.73	19.45	10586	110
17230.52302	18995.7032	-189.256	37.52	37.52	75.03	1219	110
15152.02302	19579.5032	-2.14346	51.97	51.97	103.95	1002	110
36869.62302	20950.0032	-96.256	25.13	25.13	50.26	1907	110
10263.12302	20944.4032	-364.256	37.52	37.52	75.03	3088	110
12316.12302	21136.6032	-397.256	25.65	25.65	51.29	3369	110
21553.22302	21791.6032	-384.256	26.07	26.07	52.14	2382	110
11351.02302	21974.6032	-78.256	15.75	15.75	31.51	4530	110
6207.323018	22210.4032	57.549	14.06	14.06	28.12	5698	110
8336.223018	22742.9032	-245.256	37.80	37.80	75.60	1647	110
32048.92302	22889.9032	-257.256	31.93	31.93	63.87	1752	110
36403.92302	22777.8032	-148.256	29.72	29.72	59.44	3451	110
22564.12302	23477.3032	-264.256	37.47	37.47	74.94	1216	110
1117.423018	23484.9032	29.124	28.99	28.99	57.98	1519	110
20418.22302	24503.4032	-83.256	23.67	23.67	47.34	1923	110
5198.823018	26810.3032	-376.256	12.03	12.03	24.07	11287	110
8679.023018	27109.9032	221.467	14.72	14.72	29.44	10368	110
406.5230176	28418.3032	-185.256	12.29	12.29	24.59	6185	110
38124.62302	28918.8032	-250.256	30.03	30.03	60.05	1717	110
23882.52302	29751.6032	195.884	14.20	14.20	28.40	8087	110
11733.32302	30046.4032	-40.0435	11.12	11.12	22.23	10136	110
6964.923018	30988.0032	-364.256	17.38	17.38	34.76	3792	110
1690.223018	33862.3032	-154.256	22.80	22.80	45.59	2358	110
26144.42302	34069.5032	-253.256	29.60	29.60	59.20	2145	110
30943.62302	34160.4032	-105.256	23.81	23.81	47.62	3406	110
4478.423018	34406.9032	49.969	30.73	30.73	61.47	1366	110
26856.62302	34523.5032	4.48904	13.78	13.78	27.55	6869	110
35713.62302	34500.6032	-97.256	46.65	46.65	93.31	1051	110
29658.32302	34768.4032	-111.256	18.82	18.82	37.63	3657	110
28853.02302	36027.1032	-385.256	18.60	18.60	37.21	5876	110
39626.02302	37414.4032	229.994	16.11	16.11	32.22	6037	110
14868.02302	40313.1032	101.134	12.69	12.69	25.39	6373	110
471.8186293	5593.105901	-440.548	28.50	28.50	56.99	2472	118
18902.71863	5962.705901	-177.548	22.66	22.66	45.31	2452	118
35885.31863	7071.205901	212.647	31.91	31.91	63.82	1983	118
180.0186293	7686.805901	-288.548	44.67	44.67	89.35	1035	118
22440.41863	8705.705901	-92.5485	24.26	24.26	48.51	1846	118
38819.91863	9465.305901	-68.5485	31.30	31.30	62.60	2180	118
18130.01863	9532.905901	-380.548	28.75	28.75	57.51	4289	118
17159.91863	10715.9059	-111.548	12.74	12.74	25.48	5163	118
34070.91863	11654.0059	9.88152	39.73	39.73	79.46	1000	118
14218.21863	12155.9059	170.009	7.58	7.58	15.17	9098	118
25559.01863	12313.3059	-218.548	12.08	12.08	24.16	7278	118
20411.81863	12792.0059	-238.548	16.72	16.72	33.44	5827	118
40955.81863	12913.0059	-347.548	60.64	60.64	121.28	1235	118
20555.91863	13730.9059	201.277	24.26	24.26	48.51	3326	118
22132.41863	14100.2059	-208.548	29.27	29.27	58.55	1524	118
39374.01863	14865.4059	60.099	27.95	27.95	55.91	1869	118
24389.51863	16020.2059	-270.548	18.16	18.16	36.31	2920	118
39402.11863	16321.6059	-314.548	42.60	42.60	85.20	1942	118
8995.818629	19097.0059	170.957	35.51	35.51	71.03	1408	118
16694.71863	21475.6059	-107.548	45.71	45.71	91.42	2035	118
29813.61863	22787.8059	-1.48848	12.27	12.27	24.54	5374	118
11611.81863	23203.5059	147.269	18.44	18.44	36.88	4606	118
31153.31863	24072.3059	-45.0735	34.78	34.78	69.57	1495	118
3308.018629	24511.1059	-88.5485	34.97	34.97	69.94	1297	118
32301.31863	25682.8059	-72.5485	22.21	22.21	44.42	3031	118
8785.418629	27149.7059	111.264	12.20	12.20	24.40	9181	118
13929.91863	27363.5059	-251.548	31.09	31.09	62.17	2555	118
16329.91863	27784.6059	-381.548	43.03	43.03	86.05	1396	118
1141.318629	28111.3059	-62.5485	13.78	13.78	27.55	6728	118
11305.81863	28209.2059	126.424	34.95	34.95	69.90	1300	118
23536.31863	28395.2059	-19.491	10.53	10.53	21.05	9183	118
37944.31863	28298.7059	-200.548	23.17	23.17	46.35	2111	118
12517.01863	30042.9059	-1.48848	24.35	24.35	48.70	2626	118
35846.81863	29919.3059	-405.548	32.85	32.85	65.70	3347	118
20658.11863	30742.9059	20.304	23.86	23.86	47.71	1847	118
9516.018629	31000.0059	-71.5485	17.99	17.99	35.98	4002	118
34795.61863	30996.2059	198.434	12.29	12.29	24.59	11731	118
33250.61863	32322.0059	4.19652	29.27	29.27	58.55	1363	118
34862.51863	33018.0059	-367.548	51.60	51.60	103.20	1281	118
7014.018629	33787.4059	-95.5485	20.14	20.14	40.27	3977	118
16991.41863	34069.2059	96.104	33.63	33.63	67.26	1122	118
7311.018629	36107.6059	43.9915	18.93	18.93	37.87	2802	118
15093.61863	37462.0059	-425.548	36.41	36.41	72.82	1895	118
17034.11424	1509.6086	249.307	28.02	28.02	56.05	1421	126
16518.41424	3902.9086	-168.841	26.00	26.00	52.00	2016	126
35082.21424	7933.5086	-344.841	48.84	48.84	97.69	2201	126
37148.01424	7836.7086	-42.5235	31.18	31.18	62.36	1348	126
39031.51424	7895.2086	138.449	36.76	36.76	73.52	1466	126
22471.41424	8698.1086	-138.841	10.74	10.74	21.48	8958	126
19255.51424	9688.6086	-178.841	19.90	19.90	39.80	3472	126
30887.31424	10346.5086	320.369	51.01	51.01	102.02	1368	126
34471.31424	10256.8086	-359.841	19.22	19.22	38.43	6273	126
23990.51424	10285.2086	-188.841	31.89	31.89	63.77	1425	126
39479.61424	10960.4086	-326.841	25.74	25.74	51.48	3776	126
24855.71424	11309.7086	-201.841	41.82	41.82	83.65	1512	126
14209.81424	12231.5086	12.4315	14.86	14.86	29.72	3387	126
22936.71424	12903.4086	-189.841	35.11	35.11	70.23	1133	126
15471.41424	14633.0086	-369.841	20.25	20.25	40.51	6146	126
11083.71424	15034.6086	-142.841	5.13	5.13	10.27	18948	126
15515.91424	15611.7086	-43.471	16.77	16.77	33.54	4679	126
24420.91424	16265.9086	-343.841	21.48	21.48	42.96	3059	126
41377.71424	16999.5086	-249.841	67.31	67.31	134.61	1002	126
17602.31424	18119.6086	-290.841	32.64	32.64	65.28	2134	126
29968.61424	19778.1086	321.316	42.48	42.48	84.97	1552	126
13578.81424	20016.4086	140.344	20.94	20.94	41.87	2181	126
7920.314241	20493.0086	-200.841	5.56	5.56	11.12	16303	126
10766.51424	20544.7086	-11.256	21.50	21.50	43.00	3876	126
23810.61424	21265.1086	-59.841	20.16	20.16	40.32	2339	126
27920.91424	21221.4086	36.119	15.54	15.54	31.09	5269	126
13042.11424	21708.8086	54.1215	6.24	6.24	12.48	20299	126
23236.81424	22399.8086	-246.841	10.43	10.43	20.87	11363	126
26746.01424	22441.4086	91.074	7.51	7.51	15.02	12916	126
8970.714241	22567.0086	-100.841	46.56	46.56	93.12	1057	126
33734.11424	26594.0086	-337.841	21.78	21.78	43.57	3045	126
5218.714241	26756.3086	-373.841	26.99	26.99	53.98	2693	126
13585.31424	26880.1086	28.539	16.98	16.98	33.96	3774	126
10303.81424	28989.6086	-296.841	13.78	13.78	27.55	5363	126
5185.514241	29402.1086	-194.841	6.31	6.31	12.62	23679	126
12640.51424	30104.9086	74.019	24.26	24.26	48.51	2092	126
14422.31424	30141.6086	-28.311	10.74	10.74	21.48	10342	126
29650.91424	30763.2086	-290.841	29.39	29.39	58.78	2243	126
34308.71424	32057.4086	-120.841	17.62	17.62	35.23	6431	126
9058.514241	32516.3086	-299.841	30.38	30.38	60.76	2250	126
2554.214241	32847.5086	-42.5235	28.47	28.47	56.94	1281	126
25026.11424	33166.4086	283.417	22.18	22.18	44.37	3469	126
39230.01424	33535.7086	-22.626	20.51	20.51	41.02	2631	126
5119.614241	33844.5086	-75.841	23.50	23.50	47.01	1539	126
32696.61424	33824.3086	314.684	50.73	50.73	101.45	1527	126
18342.61424	34304.0086	36.119	15.54	15.54	31.09	4289	126
22945.21424	35056.2086	-165.841	35.04	35.04	70.08	2016	126
16674.41424	36286.9086	301.419	21.24	21.24	42.48	4053	126
39601.71424	37401.5086	113.814	18.60	18.60	37.21	3746	126
37931.31424	37641.4086	53.174	28.71	28.71	57.41	1036	126
18646.20985	8195.811299	-157.134	23.29	23.29	46.58	2517	134
22397.30985	8507.811299	-253.134	14.95	14.95	29.91	4546	134
23435.60985	8807.111299	141.946	23.97	23.97	47.95	1980	134
24244.90985	9287.611299	-209.134	19.48	19.48	38.95	2250	134
8751.409853	11283.3113	-425.134	33.84	33.84	67.68	1441	134
40189.30985	11995.0113	-334.134	46.44	46.44	92.88	1433	134
15629.40985	12291.1113	46.249	22.44	22.44	44.89	2301	134
19001.40985	12615.6113	101.204	25.48	25.48	50.96	2930	134
34972.70985	12640.3113	72.779	32.95	32.95	65.89	1508	134
19155.10985	13198.0113	282.176	29.41	29.41	58.83	2222	134
26993.20985	14461.8113	-127.134	34.24	34.24	68.48	1209	134
25087.90985	15257.6113	-90.1335	40.06	40.06	80.12	1179	134
14084.60985	15850.6113	-44.711	24.49	24.49	48.98	1865	134
19947.40985	15822.2113	73.7265	5.89	5.89	11.78	12587	134
13166.20985	17184.8113	-278.134	23.64	23.64	47.29	2914	134
16358.00985	19344.2113	118.259	22.21	22.21	44.42	3111	134
20401.10985	19313.8113	-369.134	46.37	46.37	92.74	1106	134
4209.909853	20007.3113	160.896	29.77	29.77	59.53	2400	134
33515.10985	20375.7113	-172.134	36.06	36.06	72.11	1119	134
15766.20985	21812.0113	-325.134	40.79	40.79	81.58	1311	134
20318.30985	22383.9113	-91.1335	35.37	35.37	70.74	1584	134
30715.80985	23479.2113	-19.1285	19.66	19.66	39.33	3402	134
9098.209853	25354.0113	-354.134	31.13	31.13	62.27	2497	134
32241.50985	25596.3113	204.481	16.25	16.25	32.50	7269	134
32969.10985	26280.7113	59.514	13.64	13.64	27.27	5036	134
25416.00985	27612.8113	175.109	7.30	7.30	14.60	16351	134
26237.20985	29372.2113	245.224	47.99	47.99	95.99	1136	134
14184.40985	30181.8113	259.436	24.77	24.77	49.55	4104	134
585.7098528	30992.6113	-83.1335	24.82	24.82	49.64	1453	134
6971.209853	31784.0113	-243.134	8.60	8.60	17.19	13262	134
2566.609853	32765.3113	112.574	12.62	12.62	25.25	5179	134
20871.20985	34926.1113	-37.131	31.86	31.86	63.73	1596	134
15442.50985	35528.7113	-17.2335	26.38	26.38	52.75	1557	134
3597.409853	35799.2113	-85.1335	34.59	34.59	69.19	1622	134
924.3098528	36307.0113	21.614	38.57	38.57	77.15	1411	134
30574.30985	37578.0113	162.791	31.46	31.46	62.93	1489	134
18168.50985	38385.7113	-29.551	41.12	41.12	82.24	1063	134
20504.70985	39083.9113	242.381	27.18	27.18	54.35	3463	134
38039.30985	40323.8113	-442.134	66.15	66.15	132.30	1008	134
24820.30985	40362.7113	-278.134	44.84	44.84	89.68	1302	134
16984.00546	1499.913998	159.656	33.63	33.63	67.26	1430	142
416.7054645	2873.313998	-293.426	31.89	31.89	63.77	1097	142
17174.30546	4530.013998	127.441	23.74	23.74	47.48	1646	142
20866.80546	6660.713998	-424.426	10.60	10.60	21.20	8428	142
20472.80546	7446.713998	27.954	12.32	12.32	24.63	5774	142
13841.80546	12627.914	203.241	26.89	26.89	53.79	1904	142
28774.10546	13939.814	-260.426	36.76	36.76	73.52	1832	142
9005.505464	19035.214	-47.846	33.77	33.77	67.54	1125	142
12957.00546	20447.014	-230.426	26.31	26.31	52.61	1875	142
15829.90546	20321.014	-91.426	13.78	13.78	27.55	5269	142
27197.50546	20628.914	-150.426	37.92	37.92	75.83	1341	142
36842.40546	20813.914	-241.426	11.40	11.40	22.80	7997	142
37698.40546	21487.014	-192.426	18.72	18.72	37.44	3703	142
39028.30546	22780.414	-169.426	32.48	32.48	64.95	1401	142
30719.40546	23571.114	-119.426	26.75	26.75	53.51	1735	142
4888.405464	23692.014	-251.426	39.02	39.02	78.04	1872	142
14471.60546	23971.714	-409.426	33.28	33.28	66.55	2025	142
17369.10546	24368.214	-252.426	26.49	26.49	52.99	2810	142
27313.70546	25007.514	-125.426	32.15	32.15	64.29	1190	142
22787.80546	25685.914	-148.426	17.05	17.05	34.10	5579	142
21723.00546	25845.914	-136.426	23.97	23.97	47.95	1868	142
26948.00546	25930.114	-0.471039	20.35	20.35	40.69	2856	142
31904.20546	26828.514	-31.7385	29.46	29.46	58.92	2094	142
25396.10546	27617.614	149.234	8.55	8.55	17.10	10388	142
14828.50546	27785.714	-238.426	40.08	40.08	80.16	1268	142
34271.30546	28318.314	-338.426	42.23	42.23	84.45	1535	142
6853.205464	29002.314	-175.426	33.79	33.79	67.59	1663	142
30472.40546	30587.114	101.859	23.67	23.67	47.34	3783	142
13970.20546	30730.014	-383.426	53.06	53.06	106.12	1301	142
20932.00546	30793.114	266.724	37.33	37.33	74.65	1645	142
29161.00546	31220.314	292.306	23.62	23.62	47.24	3126	142
33204.70546	32235.714	-7.10354	27.37	27.37	54.73	1788	142
38133.40546	33552.914	-246.426	16.11	16.11	32.22	4503	142
16589.70546	36280.314	202.294	27.15	27.15	54.31	1795	142
38054.10546	36745.414	-407.426	40.53	40.53	81.06	1619	142
5396.105464	37236.214	251.564	30.19	30.19	60.38	1950	142
26987.70546	37423.214	1.42396	32.59	32.59	65.19	1181	142
18983.40108	3354.916696	-363.719	23.10	23.10	46.21	1922	150
16901.50108	4027.816696	171.681	32.31	32.31	64.62	1597	150
41386.00108	8266.316696	-187.719	24.73	24.73	49.45	1994	150
21193.10108	8382.516696	-153.719	35.02	35.02	70.04	1469	150
24265.00108	9242.116696	-336.719	7.63	7.63	15.26	23957	150
40096.10108	9715.216696	-272.719	46.70	46.70	93.40	1279	150
38404.70108	10337.0167	59.8764	25.22	25.22	50.44	2052	150
40137.30108	10470.6167	-90.7186	45.71	45.71	91.42	1219	150
24675.40108	10855.3167	-247.719	22.98	22.98	45.97	3672	150
17090.70108	11555.0167	-445.719	34.27	34.27	68.53	2321	150
18724.90108	11629.6167	-419.719	25.95	25.95	51.90	3138	150
38479.40108	11735.4167	-125.719	42.15	42.15	84.31	1135	150
18125.70108	11985.1167	-77.7186	44.63	44.63	89.25	1049	150
21302.00108	14855.5167	103.461	19.64	19.64	39.28	1973	150
32630.60108	14941.8167	30.5039	13.05	13.05	26.09	6289	150
14100.70108	15731.5167	303.384	17.07	17.07	34.15	4613	150
15528.60108	17112.8167	-328.719	40.03	40.03	80.07	1516	150
35509.20108	18863.4167	-245.719	44.53	44.53	89.07	1375	150
26786.30108	20249.8167	-96.7186	30.14	30.14	60.29	2028	150
29604.10108	20319.4167	92.0914	24.00	24.00	47.99	2516	150
25646.60108	21742.0167	-73.7186	38.83	38.83	77.67	1133	150
1208.901076	23404.2167	-210.719	30.43	30.43	60.85	1419	150
4155.001076	23387.7167	-453.719	52.63	52.63	105.27	1486	150
14464.80108	23945.6167	-233.719	18.77	18.77	37.54	3426	150
16761.10108	24181.5167	-17.8186	24.82	24.82	49.64	1824	150
30952.20108	26053.7167	279.696	39.38	39.38	78.75	1637	150
11221.80108	27490.0167	201.054	23.71	23.71	47.43	2562	150
2363.001076	28798.0167	-333.719	34.69	34.69	69.38	1459	150
37946.40108	28618.9167	-349.719	34.52	34.52	69.05	1894	150
26155.10108	29428.2167	-184.719	17.80	17.80	35.61	5123	150
5219.901076	29388.0167	-137.719	13.02	13.02	26.05	6286	150
20053.30108	30101.1167	-313.719	10.24	10.24	20.49	13634	150
4623.501076	30298.0167	-146.719	19.55	19.55	39.09	4026	150
4520.801076	31006.5167	-313.719	10.95	10.95	21.90	10203	150
23625.50108	31122.6167	-189.719	18.91	18.91	37.82	4667	150
31906.40108	32531.1167	-304.719	32.45	32.45	64.90	1701	150
9001.401076	32716.6167	24.8189	15.94	15.94	31.89	5834	150
37609.50108	34507.3167	259.799	30.05	30.05	60.10	1846	150
3877.301076	35435.4167	-105.719	17.45	17.45	34.90	3429	150
33406.20108	36431.4167	-106.719	31.16	31.16	62.31	1522	150
18970.60108	36356.6167	130.939	34.01	34.01	68.01	1371	150
17304.80108	37223.8167	-58.7186	33.49	33.49	66.98	1390	150
34886.60108	37760.0167	-311.719	55.25	55.25	110.50	1063	150
28484.20108	38349.6167	173.576	35.87	35.87	71.73	1107	150
19389.39669	5503.019395	-160.011	11.52	11.52	23.03	5408	158
20886.99669	6717.719395	-347.011	6.41	6.41	12.81	16585	158
17072.99669	7573.119395	-344.011	9.42	9.42	18.84	9147	158
36313.59669	7967.319395	141.069	44.96	44.96	89.91	1148	158
17748.29669	9137.319395	-29.4811	27.72	27.72	55.44	1345	158
39550.79669	10929.7194	-264.011	15.66	15.66	31.32	7611	158
40341.99669	11862.5194	-413.011	43.71	43.71	87.42	1984	158
20905.99669	12186.6194	-149.011	38.36	38.36	76.73	1000	158
19411.79669	12247.2194	-217.011	18.04	18.04	36.08	2493	158
25581.49669	12373.6194	-130.011	9.33	9.33	18.65	8088	158
16837.29669	12323.3194	-328.011	29.20	29.20	58.40	2813	158
26077.99669	14058.8194	-344.011	56.66	56.66	113.32	1098	158
12645.39669	14171.6194	238.661	40.58	40.58	81.15	1370	158
32674.49669	14929.2194	-41.7986	13.68	13.68	27.37	5548	158
33514.59669	14767.1194	-125.011	22.89	22.89	45.78	3181	158
19979.69669	15823.9194	150.544	9.35	9.35	18.70	6557	158
14023.79669	15866.1194	-117.011	12.88	12.88	25.76	8182	158
39395.19669	16315.5194	-316.011	28.19	28.19	56.38	2600	158
2386.796688	19087.3194	18.8414	6.55	6.55	13.09	14934	158
24750.19669	19063.3194	88.0089	21.67	21.67	43.33	1634	158
2665.796688	19682.8194	58.6364	10.48	10.48	20.96	8476	158
29339.39669	19694.6194	-87.0111	25.41	25.41	50.82	2477	158
30870.09669	20196.2194	-53.1686	16.34	16.34	32.69	3032	158
14203.69669	20308.6194	-23.7961	31.30	31.30	62.60	1127	158
10796.39669	20535.8194	163.809	16.08	16.08	32.17	5757	158
30110.39669	21138.0194	-222.011	40.84	40.84	81.67	1172	158
16627.09669	21505.7194	252.874	21.78	21.78	43.57	3714	158
10459.29669	21946.2194	-315.011	40.58	40.58	81.15	1705	158
14475.39669	23959.0194	-200.011	13.26	13.26	26.52	6269	158
9146.396688	24581.4194	-178.011	20.68	20.68	41.35	4165	158
26978.19669	25921.3194	-131.011	28.80	28.80	57.60	2798	158
6939.196688	25940.3194	-143.011	30.33	30.33	60.66	1897	158
11745.59669	26099.4194	268.981	27.60	27.60	55.20	2518	158
23244.99669	27484.4194	-116.011	18.39	18.39	36.79	2099	158
3083.096688	27976.7194	-23.7961	24.63	24.63	49.27	2193	158
38032.09669	28417.8194	-434.011	38.13	38.13	76.25	1998	158
5338.596688	29460.1194	-145.011	26.99	26.99	53.98	1879	158
35809.29669	30016.1194	-286.011	27.01	27.01	54.02	2794	158
36516.79669	30210.7194	210.236	33.79	33.79	67.59	1269	158
30160.69669	32406.1194	151.491	40.98	40.98	81.95	1299	158
9002.896688	32734.9194	31.1589	8.27	8.27	16.53	12915	158
25766.69669	33054.4194	39.6864	35.00	35.00	69.99	1413	158
6595.796688	34601.7194	-160.011	27.62	27.62	55.25	1462	158
40703.19669	35366.7194	-425.011	28.45	28.45	56.90	2428	158
5714.296688	36617.1194	-26.6386	27.67	27.67	55.34	2662	158
38119.49669	36720.8194	310.671	25.62	25.62	51.24	3486	158
5237.496688	37256.4194	305.934	33.91	33.91	67.82	1751	158
29157.99669	37977.7194	35.8964	16.74	16.74	33.49	3826	158
17266.69669	38165.8194	199.814	32.88	32.88	65.75	1494	158
23374.49669	39639.6194	183.706	62.55	62.55	125.10	1224	158
18820.4923	5849.322094	29.9189	12.48	12.48	24.96	8837	166
20889.4923	6686.922094	-285.304	6.10	6.10	12.20	13298	166
35189.3923	11028.92209	-433.304	72.30	72.30	144.60	1205	166
25321.1923	11506.32209	131.301	10.64	10.64	21.29	7505	166
29746.8923	12309.22209	-132.304	10.15	10.15	20.30	9376	166
13246.9923	12697.32209	-134.304	26.52	26.52	53.03	1240	166
12237.7923	16786.62209	-215.304	18.75	18.75	37.49	3375	166
10553.3923	18032.02209	210.891	6.62	6.62	13.24	23057	166
12407.4923	18006.02209	-326.304	41.75	41.75	83.51	2038	166
29598.1923	20285.52209	56.4489	31.89	31.89	63.77	1940	166
12273.7923	20452.72209	-70.3036	43.21	43.21	86.43	1051	166
10856.2923	20573.32209	259.214	39.59	39.59	79.18	1541	166
13014.5923	22539.82209	-249.304	31.11	31.11	62.22	1547	166
26766.1923	22451.42209	16.6539	6.15	6.15	12.29	13798	166
11745.8923	22769.02209	7.1789	26.99	26.99	53.98	2768	166
36442.8923	22754.92209	118.036	53.74	53.74	107.48	1157	166
1168.5923	23359.62209	-221.304	23.24	23.24	46.49	3131	166
6667.5923	23770.22209	279.111	34.22	34.22	68.44	2036	166
19602.0923	23728.42209	-395.304	80.07	80.07	160.14	1187	166
28518.3923	23872.92209	30.8664	20.89	20.89	41.78	2897	166
26755.2923	24594.02209	-271.304	31.79	31.79	63.59	1464	166
30725.4923	26069.12209	-3.2436	31.60	31.60	63.21	1227	166
35655.9923	26036.12209	-32.6161	29.60	29.60	59.20	1686	166
28512.8923	26406.72209	-258.304	20.04	20.04	40.08	4052	166
7317.6923	28115.52209	-380.304	26.89	26.89	53.79	2971	166
36543.8923	28260.12209	-105.304	18.70	18.70	37.40	3875	166
584.5922996	28422.12209	-38.3011	19.66	19.66	39.33	1671	166
19605.1923	28590.52209	-75.3036	22.80	22.80	45.59	1576	166
28566.8923	28498.12209	-255.304	24.44	24.44	48.89	2687	166
18855.6923	29299.82209	7.1789	18.93	18.93	37.87	5052	166
7008.8923	29662.72209	-243.304	19.12	19.12	38.25	4141	166
15064.2923	30040.22209	-295.304	8.93	8.93	17.85	14015	166
4573.2923	30247.82209	-92.3036	21.01	21.01	42.01	2360	166
6869.5923	30856.92209	-349.304	21.90	21.90	43.80	3826	166
6971.5923	31828.02209	-165.304	6.95	6.95	13.89	15866	166
36925.0923	32124.72209	-331.304	32.12	32.12	64.24	1641	166
1586.6923	33679.12209	-393.304	42.55	42.55	85.11	1498	166
40124.1923	33797.42209	-82.3036	23.53	23.53	47.05	1699	166
40433.88791	1373.124793	-373.596	41.78	41.78	83.56	1276	174
17619.78791	6294.324793	46.6814	15.90	15.90	31.79	3408	174
40319.68791	7858.424793	277.871	35.30	35.30	70.60	1920	174
18743.78791	8231.824793	219.126	33.06	33.06	66.13	2055	174
17748.58791	9084.524793	-235.596	15.71	15.71	31.42	3567	174
41282.08791	9912.024793	303.454	34.03	34.03	68.06	2162	174
21819.08791	10343.82479	179.331	14.29	14.29	28.59	6958	174
27056.88791	10673.82479	11.6239	26.68	26.68	53.36	1698	174
25339.18791	11490.82479	48.5764	14.37	14.37	28.73	3180	174
38195.68791	11509.42479	-137.596	38.36	38.36	76.73	1467	174
18461.68791	13221.62479	264.606	17.43	17.43	34.85	3656	174
40507.28791	14134.42479	-7.32612	19.15	19.15	38.29	2676	174
27957.78791	14305.12479	-52.8061	33.79	33.79	67.59	1408	174
15526.68791	15572.32479	-238.596	19.97	19.97	39.94	5309	174
29814.88791	16642.72479	-165.596	32.88	32.88	65.75	1440	174
18537.98791	17231.82479	-16.8011	13.47	13.47	26.94	2661	174
2140.887911	17645.12479	-11.1161	31.37	31.37	62.74	1004	174
18584.18791	17809.82479	-148.596	25.29	25.29	50.59	1429	174
29863.58791	17929.82479	291.136	43.99	43.99	87.98	1285	174
12970.48791	18315.82479	-164.596	35.87	35.87	71.73	1291	174
27787.78791	18172.92479	-419.596	13.21	13.21	26.42	9670	174
37506.18791	18521.12479	272.186	68.37	68.37	136.73	1293	174
32564.48791	19195.52479	-263.596	15.78	15.78	31.56	4862	174
269.3879114	19729.72479	-17.7486	31.86	31.86	63.73	1681	174
30947.88791	20149.62479	170.804	15.94	15.94	31.89	4333	174
21189.28791	20944.72479	-371.596	27.44	27.44	54.87	3190	174
24145.08791	20631.52479	-291.596	24.59	24.59	49.17	3148	174
7489.887911	22451.42479	-227.596	49.08	49.08	98.16	1237	174
35228.88791	22907.12479	286.399	22.09	22.09	44.18	4051	174
32153.28791	23110.62479	-189.596	32.71	32.71	65.42	1740	174
30889.78791	23487.42479	-454.596	39.14	39.14	78.28	2135	174
35295.18791	23656.32479	235.234	14.81	14.81	29.63	6095	174
4501.387911	24364.12479	61.8414	17.87	17.87	35.75	2500	174
32079.88791	24222.12479	-32.9086	20.46	20.46	40.93	2678	174
20460.88791	24649.42479	-290.596	35.00	35.00	69.99	1672	174
27276.28791	24872.22479	299.664	24.85	24.85	49.69	3442	174
28868.68791	25437.22479	-37.6461	29.93	29.93	59.86	1645	174
32268.98791	25567.72479	-220.596	32.43	32.43	64.86	1992	174
27678.98791	26313.42479	-43.3311	33.61	33.61	67.21	1360	174
31758.18791	26320.92479	319.561	22.80	22.80	45.59	4734	174
27199.38791	26426.72479	263.659	48.84	48.84	97.69	1115	174
39803.38791	26757.42479	-216.596	29.98	29.98	59.96	2432	174
3373.287911	27134.42479	73.2114	26.73	26.73	53.46	1674	174
8996.987911	29366.82479	285.451	25.01	25.01	50.02	3094	174
4593.687911	33771.52479	-224.596	32.90	32.90	65.80	1542	174
18359.18791	34230.22479	146.169	13.40	13.40	26.80	4870	174
37769.48791	34539.82479	9.72888	16.06	16.06	32.12	3014	174
15178.08791	36100.02479	119.639	13.09	13.09	26.19	6341	174
40333.28791	36556.12479	-263.596	27.53	27.53	55.06	1666	174
40615.98791	37886.32479	-285.596	27.93	27.93	55.86	2115	174
11049.48791	39571.62479	297.769	32.92	32.92	65.85	2572	174
1154.483523	1911.627491	-230.889	21.45	21.45	42.91	2939	182
36304.58352	6950.927491	115.556	15.75	15.75	31.51	5696	182
18723.28352	7599.427491	230.204	20.94	20.94	41.87	2797	182
22121.68352	7769.127491	197.041	9.80	9.80	19.59	6166	182
19323.38352	8927.027491	-231.889	37.14	37.14	74.28	1703	182
24355.98352	9286.927491	-54.9936	17.12	17.12	34.24	3282	182
8686.383523	11099.12749	-230.889	11.89	11.89	23.79	6299	182
29838.18352	11351.12749	41.6514	27.65	27.65	55.30	1409	182
21771.08352	11657.72749	-287.889	10.48	10.48	20.96	12907	182
15640.38352	11970.12749	-148.889	22.61	22.61	45.22	2354	182
33359.28352	12034.92749	-203.889	16.20	16.20	32.40	7680	182
39343.38352	12649.72749	-326.889	48.07	48.07	96.13	1326	182
18540.68352	13170.92749	306.951	11.75	11.75	23.50	11257	182
29882.78352	13137.92749	-171.889	28.80	28.80	57.60	1865	182
15269.28352	14306.22749	-241.889	29.18	29.18	58.36	1835	182
1597.383523	14614.22749	-292.889	16.81	16.81	33.63	2836	182
13476.08352	14829.02749	-16.1461	25.29	25.29	50.59	1401	182
23713.78352	16833.72749	-318.889	27.01	27.01	54.02	2661	182
35082.88352	17798.92749	106.081	28.80	28.80	57.60	2110	182
10582.08352	18036.72749	-34.1486	11.35	11.35	22.70	5490	182
7940.383523	19230.22749	-180.889	7.02	7.02	14.04	13918	182
15953.58352	19065.52749	-20.8836	27.27	27.27	54.54	2504	182
16409.28352	19406.32749	-46.4661	14.29	14.29	28.59	5119	182
9580.683523	19891.62749	5.64636	20.09	20.09	40.18	2637	182
18797.28352	20086.82749	-292.889	35.89	35.89	71.78	1245	182
2886.583523	20353.22749	-376.889	16.53	16.53	33.06	4553	182
23036.58352	20313.52749	-86.8886	16.96	16.96	33.91	3743	182
8559.283523	21548.22749	14.1739	32.22	32.22	64.43	1194	182
10546.58352	22283.72749	-239.889	38.55	38.55	77.10	1544	182
20514.88352	24868.62749	-407.889	40.91	40.91	81.81	1732	182
26912.28352	25976.22749	-89.8886	26.85	26.85	53.69	2475	182
4983.183523	26396.22749	118.399	17.33	17.33	34.67	3901	182
27724.48352	26634.02749	-173.889	36.27	36.27	72.53	1398	182
17866.48352	26947.92749	-55.9411	12.15	12.15	24.30	8780	182
1117.383523	28232.72749	-18.9886	18.06	18.06	36.13	2745	182
6142.883523	29503.22749	-139.889	25.36	25.36	50.73	3147	182
33759.38352	30306.32749	266.209	24.99	24.99	49.97	3908	182
30424.18352	30582.82749	-315.889	21.95	21.95	43.90	2515	182
34307.28352	32051.22749	114.609	28.38	28.38	56.76	2612	182
2399.583523	32336.32749	-364.889	31.96	31.96	63.91	1771	182
19033.48352	32788.22749	269.051	38.60	38.60	77.20	1555	182
6496.883523	33540.12749	154.404	30.26	30.26	60.52	1667	182
2392.683523	34170.52749	-339.889	44.16	44.16	88.31	1380	182
4891.983523	35542.42749	262.419	19.15	19.15	38.29	3913	182
21720.18352	37680.42749	25.5439	40.13	40.13	80.26	1251	182
16392.17913	2612.63019	171.166	33.61	33.61	67.21	1158	190
17027.77913	7277.73019	-301.181	5.86	5.86	11.73	23590	190
32385.47913	11288.03019	187.274	20.25	20.25	40.51	3020	190
33346.37913	12020.23019	-41.0737	15.94	15.94	31.89	5006	190
16939.97913	12084.73019	-368.181	49.86	49.86	99.71	1183	190
16324.77913	12764.73019	210.014	32.88	32.88	65.75	1574	190
16233.77913	13588.03019	-131.181	34.78	34.78	69.57	1349	190
33776.07913	13500.83019	-273.181	27.58	27.58	55.15	3548	190
14385.57913	14107.23019	-228.181	33.77	33.77	67.54	1406	190
29526.97913	14711.03019	-2.22616	26.38	26.38	52.75	2932	190
39384.97913	14891.23019	49.8863	10.55	10.55	21.10	13061	190
31659.47913	15166.33019	227.069	28.07	28.07	56.14	1710	190
39345.07913	16375.93019	-349.181	17.69	17.69	35.37	3706	190
13186.97913	16642.83019	-102.181	16.86	16.86	33.72	3894	190
10915.77913	16951.23019	-10.7537	12.22	12.22	24.44	7204	190
9638.979135	18139.63019	131.371	18.68	18.68	37.35	2532	190
12759.97913	19372.23019	-307.181	14.67	14.67	29.34	4681	190
17755.97913	19314.43019	277.286	54.16	54.16	108.33	1042	190
17972.97913	19909.93019	83.9963	23.69	23.69	47.38	2536	190
29606.47913	20323.03019	252.651	44.20	44.20	88.41	1129	190
9831.979135	22872.43019	-399.181	39.71	39.71	79.41	2001	190
35318.97913	23707.33019	190.116	16.39	16.39	32.78	5551	190
26776.37913	24324.73019	-136.181	23.41	23.41	46.82	2366	190
11433.97913	27198.43019	-213.181	11.49	11.49	22.98	9538	190
7261.279135	27977.73019	-114.181	38.62	38.62	77.24	1359	190
26444.47913	28066.73019	-62.1812	18.72	18.72	37.44	4012	190
28070.77913	31707.13019	-282.181	48.77	48.77	97.54	1279	190
19438.87913	32311.63019	-235.181	12.88	12.88	25.76	9070	190
20276.57913	34044.53019	-70.1812	27.41	27.41	54.82	1884	190
36014.07913	35649.63019	-319.181	23.03	23.03	46.06	2512	190
28864.37913	36372.83019	-367.181	20.51	20.51	41.02	3425	190
33608.57913	38126.93019	-336.181	35.40	35.40	70.79	1668	190
20621.97913	39010.33019	-116.181	29.25	29.25	58.50	1813	190
1146.574747	1941.532889	-283.474	23.79	23.79	47.57	1986	198
19009.77475	3291.132889	-340.474	10.60	10.60	21.20	7476	198
19352.47475	6819.232889	-172.474	15.57	15.57	31.13	4988	198
37555.17475	7820.432889	-125.474	19.45	19.45	38.90	5179	198
38881.57475	8004.332889	-245.474	14.34	14.34	28.68	6907	198
21370.17475	8416.532889	-48.9462	11.42	11.42	22.84	5800	198
23117.47475	8591.532889	-234.474	5.98	5.98	11.96	19587	198
25948.37475	11393.83289	-150.474	46.06	46.06	92.13	1219	198
16649.57475	12883.33289	-50.8412	10.62	10.62	21.24	9190	198
23755.57475	13199.03289	-19.5737	15.24	15.24	30.47	3313	198
12572.07475	14048.13289	-105.474	14.84	14.84	29.67	3900	198
34308.17475	16199.93289	-192.474	38.34	38.34	76.68	1343	198
32509.87475	16286.53289	-399.474	26.73	26.73	53.46	2795	198
17216.27475	17567.93289	88.4413	14.20	14.20	28.40	5227	198
35230.17475	17866.63289	-23.3637	30.33	30.33	60.66	1849	198
14205.97475	18073.43289	-134.474	29.39	29.39	58.78	1427	198
23633.67475	18226.53289	-334.474	29.86	29.86	59.72	2578	198
32581.97475	19153.03289	-131.474	13.92	13.92	27.84	5368	198
6032.074747	20056.33289	315.841	12.13	12.13	24.26	5899	198
2983.174747	20629.63289	-311.474	11.94	11.94	23.88	8098	198
35633.77475	20614.23289	245.726	60.81	60.81	121.61	1085	198
32754.27475	20883.73289	-177.474	34.69	34.69	69.38	1771	198
37704.37475	21532.83289	-267.474	33.86	33.86	67.73	2497	198
37173.07475	24769.53289	-128.474	43.47	43.47	86.95	1203	198
27752.47475	26625.93289	-373.474	26.42	26.42	52.85	2873	198
855.4747465	26831.83289	-86.4737	47.55	47.55	95.09	1490	198
5394.974747	27653.33289	89.3888	24.14	24.14	48.28	1740	198
20767.97475	29008.23289	-224.474	25.17	25.17	50.35	2852	198
18849.17475	29366.33289	27.8013	36.69	36.69	73.38	1370	198
36660.67475	30048.93289	-361.474	22.09	22.09	44.18	2995	198
27339.27475	31432.33289	-348.474	47.55	47.55	95.09	1436	198
30328.87475	32421.43289	138.659	27.27	27.27	54.54	2586	198
24842.17475	32701.43289	231.514	45.07	45.07	90.15	1201	198
8616.974747	33303.13289	100.759	8.05	8.05	16.11	14635	198
9857.174747	33488.93289	-12.9412	41.52	41.52	83.04	1010	198
38999.07475	33386.23289	-326.474	38.57	38.57	77.15	1150	198
25735.37475	33681.93289	135.816	22.16	22.16	44.32	2055	198
18404.57475	34248.43289	299.734	21.52	21.52	43.05	2590	198
15469.97475	35466.83289	-309.474	37.21	37.21	74.42	1551	198
23980.87475	35311.23289	13.5888	31.44	31.44	62.88	1336	198
3702.074747	35710.13289	-358.474	47.15	47.15	94.29	1306	198
22163.07475	36751.83289	-350.474	49.86	49.86	99.71	1205	198
28070.27475	37746.73289	-264.474	40.32	40.32	80.64	1095	198
12952.87475	39057.33289	172.769	45.95	45.95	91.89	1077	198
21348.97475	39482.73289	213.511	39.02	39.02	78.04	1198	198
14871.97475	40312.33289	77.0713	16.84	16.84	33.68	2924	198
277.7703582	7130.835588	-267.766	32.31	32.31	64.62	1226	206
19373.07036	7546.235588	-383.766	15.28	15.28	30.57	4930	206
19277.27036	9007.735588	-10.3912	23.06	23.06	46.11	2816	206
20924.47036	9170.335588	-389.766	31.79	31.79	63.59	2378	206
23871.37036	10823.83559	-287.766	20.46	20.46	40.93	2450	206
25964.97036	11483.33559	73.9363	11.75	11.75	23.50	5789	206
27884.67036	12559.43559	-250.766	11.26	11.26	22.51	7964	206
27990.97036	14368.73559	-88.7662	13.42	13.42	26.85	7374	206
15456.87036	15437.83559	-169.766	27.62	27.62	55.25	1853	206
29768.27036	16585.93559	-106.766	26.94	26.94	53.88	1408	206
26462.07036	16799.23559	-42.6062	12.36	12.36	24.73	5528	206
39080.87036	18983.53559	-332.766	35.44	35.44	70.89	1813	206
7957.970358	19291.63559	-327.766	10.90	10.90	21.81	12177	206
717.2703582	20538.13559	-275.766	36.55	36.55	73.10	1492	206
32296.37036	22201.53559	182.899	25.74	25.74	51.48	2098	206
36602.87036	22240.23559	227.431	34.27	34.27	68.53	1582	206
4372.970358	22456.83559	172.476	30.59	30.59	61.18	2181	206
9728.070358	22493.33559	91.9388	22.00	22.00	43.99	2925	206
1334.470358	23635.23559	-128.766	22.49	22.49	44.98	2217	206
17243.17036	24261.03559	-313.766	37.84	37.84	75.69	1442	206
13833.37036	24684.63559	-399.766	33.96	33.96	67.92	2078	206
2150.670358	25936.63559	-299.766	41.45	41.45	82.90	1037	206
12215.77036	25936.93559	151.631	26.28	26.28	52.56	1682	206
11710.97036	26099.63559	183.846	16.74	16.74	33.49	7144	206
18276.17036	27488.93559	64.4613	30.73	30.73	61.47	1184	206
15544.97036	28980.23559	210.376	29.46	29.46	58.92	1505	206
2404.670358	29038.03559	233.116	19.76	19.76	39.52	4353	206
23957.17036	29805.73559	156.369	22.00	22.00	43.99	3593	206
15914.37036	30804.73559	-194.766	40.15	40.15	80.31	1637	206
6091.370358	30832.23559	-382.766	33.72	33.72	67.45	1722	206
21764.07036	30845.93559	-259.766	49.29	49.29	98.58	1371	206
34842.17036	31002.43559	-59.7662	27.11	27.11	54.21	1545	206
4346.170358	31526.93559	-164.766	25.55	25.55	51.10	1707	206
27241.57036	32739.73559	280.491	18.13	18.13	36.27	4924	206
24517.57036	33933.73559	-108.766	29.53	29.53	59.06	1531	206
8846.970358	34498.33559	193.321	30.64	30.64	61.28	1534	206
7289.170358	34933.43559	77.7263	12.60	12.60	25.20	5981	206
15194.37036	36082.13559	216.061	21.38	21.38	42.77	3075	206
16352.37036	36314.93559	304.179	31.82	31.82	63.63	2110	206
40258.57036	36478.63559	-436.766	17.64	17.64	35.28	6150	206
30128.37036	36650.13559	295.651	39.63	39.63	79.27	1486	206
353.7659699	4532.838286	-312.059	9.63	9.63	19.26	10661	214
24286.66597	9525.338286	-402.059	19.10	19.10	38.20	4402	214
26806.06597	10929.93829	77.4338	9.02	9.02	18.04	10259	214
39512.96597	10925.53829	-269.059	25.88	25.88	51.76	3357	214
16805.86597	11539.83829	-77.0587	15.24	15.24	30.47	3726	214
34395.56597	11949.33829	5.42377	22.75	22.75	45.50	2947	214
10886.66597	12296.23829	-244.059	5.49	5.49	10.97	16261	214
36660.06597	12165.83829	-134.059	37.73	37.73	75.45	1064	214
18872.86597	13121.03829	269.776	22.66	22.66	45.31	3097	214
13080.66597	14540.33829	-5.94623	25.91	25.91	51.81	1358	214
15523.36597	14559.83829	-22.0537	21.93	21.93	43.85	1871	214
22328.56597	14728.43829	60.3788	13.12	13.12	26.23	5145	214
14288.46597	15677.33829	265.986	8.67	8.67	17.33	8130	214
40231.66597	16400.83829	34.7963	14.29	14.29	28.59	6053	214
23724.76597	16607.23829	-91.0587	18.04	18.04	36.08	2582	214
5149.36597	20238.63829	-304.059	44.37	44.37	88.74	1322	214
6563.86597	20268.43829	-180.059	17.31	17.31	34.62	3490	214
20456.56597	21035.23829	92.5938	24.49	24.49	48.98	1667	214
4298.86597	21458.53829	-228.059	32.71	32.71	65.42	1535	214
18219.46597	23221.73829	-127.059	17.62	17.62	35.23	4760	214
2361.16597	23456.63829	-170.059	26.02	26.02	52.05	1700	214
35320.46597	23669.53829	232.824	28.17	28.17	56.33	2091	214
20375.96597	24732.23829	-116.059	28.52	28.52	57.04	1445	214
9191.76597	25379.63829	-268.059	8.10	8.10	16.20	14564	214
37868.86597	25454.83829	297.254	59.91	59.91	119.82	1047	214
30530.86597	26625.33829	-5.94623	18.11	18.11	36.22	3638	214
37389.66597	26998.53829	-339.059	18.04	18.04	36.08	7542	214
23252.86597	27522.93829	-162.059	27.06	27.06	54.12	2028	214
9106.66597	27654.03829	-265.059	15.87	15.87	31.75	5176	214
12234.36597	27994.53829	-64.0587	27.91	27.91	55.81	2760	214
10089.36597	30150.63829	-375.059	50.92	50.92	101.83	1558	214
17571.96597	30439.03829	-125.059	44.96	44.96	89.91	1101	214
21935.46597	30761.23829	-66.0587	8.78	8.78	17.57	10946	214
2502.56597	31302.43829	-267.059	33.13	33.13	66.27	1264	214
31771.56597	32397.93829	-349.059	19.55	19.55	39.09	4649	214
935.0659699	33480.33829	-32.4762	27.13	27.13	54.26	1228	214
18362.26597	34262.43829	221.454	14.22	14.22	28.45	5804	214
31971.06597	34665.43829	288.726	19.48	19.48	38.95	4991	214
7317.56597	34901.43829	57.5363	21.74	21.74	43.47	2537	214
15145.66597	36130.73829	28.1638	20.63	20.63	41.26	1836	214
20142.46597	36224.93829	2.58127	11.82	11.82	23.64	6131	214
5712.46597	36568.93829	301.044	23.36	23.36	46.72	2200	214
12221.96597	38468.03829	310.519	47.76	47.76	95.52	1212	214
18517.06597	40427.63829	40.4813	41.40	41.40	82.80	1120	214
16282.96158	3486.340985	-10.9762	14.88	14.88	29.77	4625	222
21933.36158	7136.540985	-195.351	21.05	21.05	42.11	1738	222
20964.86158	7878.940985	-145.351	8.97	8.97	17.95	12984	222
19353.26158	8277.740985	-209.351	8.81	8.81	17.62	11185	222
41183.86158	9855.740985	134.939	18.86	18.86	37.73	4345	222
41260.26158	10777.24099	-129.351	11.30	11.30	22.61	8329	222
25412.86158	11563.84099	64.8238	21.71	21.71	43.43	2222	222
10556.76158	11928.64099	-275.351	29.08	29.08	58.17	1267	222
26984.16158	11794.34099	30.7138	12.08	12.08	24.16	7362	222
21837.56158	13495.14099	-26.1362	28.47	28.47	56.94	1550	222
25852.26158	13987.64099	-345.351	22.25	22.25	44.51	2560	222
32286.26158	14136.14099	213.581	31.60	31.60	63.21	1862	222
13783.06158	14954.14099	-16.6612	19.33	19.33	38.67	3465	222
20484.46158	16132.14099	55.3488	23.29	23.29	46.58	1784	222
23661.76158	16536.74099	83.7738	21.60	21.60	43.19	2272	222
13125.36158	17304.04099	-148.351	19.24	19.24	38.48	4378	222
29256.46158	17251.24099	111.251	41.00	41.00	82.00	1178	222
38216.86158	17847.24099	-46.9812	21.24	21.24	42.48	3477	222
21521.86158	18476.34099	-305.351	27.20	27.20	54.40	1859	222
9138.161582	21295.54099	-180.351	16.72	16.72	33.44	6013	222
16597.86158	21537.74099	172.839	14.44	14.44	28.87	5333	222
10403.46158	21923.94099	-408.351	64.86	64.86	129.71	1272	222
3333.461582	22258.14099	-81.3512	18.18	18.18	36.36	2656	222
36401.36158	22950.84099	-382.351	47.74	47.74	95.47	1523	222
8943.061582	23251.84099	309.279	30.54	30.54	61.09	2352	222
17913.86158	24072.84099	-112.351	32.33	32.33	64.67	1137	222
26806.06158	24261.04099	-340.351	22.84	22.84	45.69	3566	222
3427.261582	27142.74099	-123.351	10.83	10.83	21.67	6987	222
8904.561582	27366.54099	-302.351	39.21	39.21	78.42	1385	222
18812.36158	29264.54099	-82.3512	15.97	15.97	31.93	6232	222
26161.66158	29180.14099	-138.351	9.99	9.99	19.97	11656	222
389.0615817	30253.74099	210.739	27.98	27.98	55.95	1867	222
20749.46158	30705.14099	-134.351	43.85	43.85	87.70	1041	222
8980.161582	32683.34099	-243.351	13.68	13.68	27.37	7722	222
20246.26158	34038.74099	-236.351	35.30	35.30	70.60	1503	222
9846.461582	34187.84099	160.521	34.08	34.08	68.15	1163	222
14892.06158	40321.64099	-207.351	23.83	23.83	47.67	2168	222
15502.96158	40314.14099	-302.351	30.45	30.45	60.90	1615	222
22272.36158	40242.64099	158.626	41.19	41.19	82.38	1191	222
17483.55719	7535.043684	53.1612	10.60	10.60	21.20	7371	230
18010.65719	8115.143684	-95.6438	22.23	22.23	44.46	1771	230
14286.55719	12149.14368	129.909	12.83	12.83	25.67	3284	230
36801.65719	12431.64368	-89.6438	44.65	44.65	89.30	1070	230
35954.45719	12545.74368	247.399	21.24	21.24	42.48	4126	230
16672.95719	12902.04368	102.431	15.35	15.35	30.71	4748	230
32853.85719	13131.64368	-254.644	27.86	27.86	55.72	3014	230
37584.45719	13181.84368	-234.644	25.76	25.76	51.53	2110	230
23906.05719	13576.74368	-78.6438	9.77	9.77	19.55	5188	230
12438.25719	13767.84368	-279.644	10.50	10.50	21.01	8271	230
22584.35719	13742.24368	-57.6963	36.22	36.22	72.44	1197	230
27314.35719	14045.14368	-127.644	12.01	12.01	24.02	7382	230
32268.35719	14252.94368	-84.6438	12.25	12.25	24.49	7516	230
13323.15719	14897.54368	-89.6438	23.06	23.06	46.11	2645	230
30035.85719	15674.14368	113.801	27.15	27.15	54.31	2006	230
13991.75719	15809.54368	-205.644	34.41	34.41	68.81	1454	230
14228.15719	16709.74368	-154.644	11.28	11.28	22.56	11811	230
8271.157193	18784.54368	92.0087	22.23	22.23	44.46	1487	230
32607.75719	19160.34368	-411.644	18.02	18.02	36.03	5395	230
11467.65719	19116.84368	131.804	7.25	7.25	14.51	16119	230
12839.85719	19475.04368	-363.644	18.98	18.98	37.96	4725	230
9639.357193	19962.64368	-15.0588	23.64	23.64	47.29	1517	230
34013.45719	21922.04368	212.341	28.42	28.42	56.85	2772	230
7324.857193	22640.64368	138.436	36.08	36.08	72.16	1622	230
22667.35719	22775.04368	-253.644	40.55	40.55	81.11	1121	230
14632.05719	24516.44368	86.3237	37.21	37.21	74.42	1050	230
21153.95719	25469.44368	179.179	14.51	14.51	29.01	6533	230
27714.35719	26319.24368	-319.644	16.30	16.30	32.59	5599	230
29374.85719	26490.74368	-195.644	28.78	28.78	57.56	1937	230
1105.157193	28167.14368	-66.6438	17.87	17.87	35.75	2826	230
38118.45719	28355.44368	-342.644	25.60	25.60	51.20	3077	230
9477.157193	28657.84368	-52.0113	21.97	21.97	43.94	2759	230
14996.25719	28933.94368	108.116	29.18	29.18	58.36	1449	230
15731.15719	28903.44368	187.706	25.72	25.72	51.43	1725	230
28927.95719	28913.54368	-137.644	18.65	18.65	37.30	4629	230
26205.15719	29233.94368	-275.644	19.19	19.19	38.39	3747	230
17218.35719	30020.34368	286.246	56.36	56.36	112.71	1113	230
4587.357193	30244.84368	282.456	19.83	19.83	39.66	5512	230
4471.657193	30982.94368	-361.644	58.03	58.03	116.05	1108	230
24672.05719	32605.04368	90.1137	23.10	23.10	46.21	2765	230
34838.75719	33000.44368	-350.644	59.04	59.04	118.08	1198	230
6554.457193	33441.44368	-232.644	29.51	29.51	59.02	1890	230
24451.85719	33946.44368	-131.644	24.02	24.02	48.04	3249	230
28908.75719	36477.14368	220.869	27.60	27.60	55.20	2074	230
13014.45719	39004.54368	-163.644	35.35	35.35	70.70	1660	230
1302.352805	2591.546383	-148.936	31.18	31.18	62.36	1165	238
18740.55281	5832.546383	21.6012	5.79	5.79	11.59	18840	238
40176.55281	6970.746383	-31.4588	29.81	29.81	59.63	1327	238
22200.75281	7815.646383	248.054	8.74	8.74	17.47	13500	238
34298.75281	9163.746383	-116.936	36.46	36.46	72.91	1499	238
16972.45281	9588.246383	-373.936	25.27	25.27	50.54	2188	238
40800.35281	12504.94638	-79.9363	37.09	37.09	74.18	1199	238
29287.95281	13004.24638	7.38871	36.41	36.41	72.82	1023	238
20401.05281	13688.14638	-91.9363	11.78	11.78	23.55	4703	238
32289.05281	14299.84638	-3.98129	22.49	22.49	44.98	2844	238
32935.65281	15367.84638	135.301	13.89	13.89	27.79	5386	238
14829.75281	15402.84638	-96.9363	26.16	26.16	52.33	1489	238
11256.35281	15753.84638	-325.936	8.29	8.29	16.58	12462	238
17738.25281	16530.74638	-313.936	6.85	6.85	13.71	18475	238
32717.65281	16558.04638	-173.936	29.79	29.79	59.58	1828	238
7964.552805	19226.14638	-109.936	12.62	12.62	25.25	5117	238
16421.85281	19651.74638	-280.936	28.21	28.21	56.43	1501	238
6206.452805	20011.84638	-26.7213	13.54	13.54	27.08	5179	238
33452.15281	20344.04638	-305.936	31.39	31.39	62.78	1515	238
8035.652805	21381.14638	-54.1988	31.53	31.53	63.07	1513	238
16571.45281	21530.24638	187.414	41.35	41.35	82.71	1204	238
3426.452805	22433.74638	-212.936	37.16	37.16	74.32	1297	238
6596.152805	25198.54638	15.9162	21.17	21.17	42.34	1901	238
236.7528051	26736.74638	-240.936	14.25	14.25	28.50	3644	238
6634.352805	27313.24638	-242.936	53.34	53.34	106.68	1138	238
23281.15281	27454.04638	-450.936	15.59	15.59	31.18	8926	238
33743.95281	27450.34638	-253.936	33.06	33.06	66.13	1794	238
726.3528051	30259.64638	-260.936	13.42	13.42	26.85	4863	238
29686.45281	31644.74638	-412.936	53.55	53.55	107.11	1198	238
19374.85281	32154.94638	-50.4088	27.65	27.65	55.30	1659	238
29283.35281	33446.24638	-409.936	42.51	42.51	85.02	2253	238
24497.75281	33812.14638	-125.936	17.33	17.33	34.67	3926	238
4878.452805	34595.14638	-315.936	23.36	23.36	46.72	3942	238
29926.65281	35271.54638	59.5012	43.85	43.85	87.70	1049	238
27624.95281	35431.14638	-139.936	37.14	37.14	74.28	1390	238
22435.25281	38193.64638	-108.936	48.70	48.70	97.40	1020	238
19626.05281	39939.64638	1.70371	27.41	27.41	54.82	1870	238
18555.85281	40370.84638	67.0812	39.89	39.89	79.79	1005	238
17796.24842	2487.449081	70.5787	30.07	30.07	60.15	1122	246
417.0484168	4498.449081	-316.229	24.96	24.96	49.93	1653	246
15645.64842	4821.349081	-288.229	31.65	31.65	63.30	1071	246
19474.74842	5476.149081	-172.229	23.41	23.41	46.82	1949	246
935.2484168	6297.049081	208.914	39.19	39.19	78.37	1416	246
17175.14842	7397.249081	-453.229	28.10	28.10	56.19	3752	246
37597.64842	7886.749081	295.136	25.67	25.67	51.34	2619	246
38588.74842	8514.249081	-188.229	36.50	36.50	73.00	1372	246
41130.74842	9896.549081	-214.229	46.28	46.28	92.55	1271	246
25471.44842	10299.94908	103.741	21.90	21.90	43.80	1781	246
41248.64842	10713.64908	-298.229	15.94	15.94	31.89	7248	246
19105.64842	13199.94908	172.909	11.54	11.54	23.08	8439	246
23817.04842	13330.84908	-225.229	38.32	38.32	76.63	1053	246
37301.54842	13766.84908	-7.11631	15.10	15.10	30.19	4481	246
25356.84842	14626.04908	226.916	29.46	29.46	58.92	1791	246
39349.74842	14906.84908	21.3087	10.31	10.31	20.63	11108	246
24396.64842	15445.94908	-58.2813	27.69	27.69	55.39	1630	246
32871.64842	15375.44908	30.7837	16.79	16.79	33.58	3640	246
29909.14842	15730.24908	-75.2288	20.35	20.35	40.69	4073	246
15589.44842	16989.74908	-58.2813	14.01	14.01	28.02	4167	246
31186.24842	17127.44908	-430.229	41.24	41.24	82.47	1592	246
31117.74842	17379.24908	-242.229	42.53	42.53	85.06	1001	246
15612.84842	17571.34908	-226.229	41.80	41.80	83.60	1027	246
13410.14842	18095.24908	18.4662	15.80	15.80	31.60	4317	246
20445.24842	18762.44908	-297.229	34.41	34.41	68.81	1212	246
7208.348417	21342.34908	240.181	43.33	43.33	86.66	1307	246
23754.04842	21312.74908	-170.229	28.92	28.92	57.84	1503	246
35277.64842	22307.94908	-176.229	44.37	44.37	88.74	1147	246
1102.148417	23103.64908	27.9412	36.20	36.20	72.39	1101	246
13403.74842	23572.24908	-244.229	42.06	42.06	84.12	1190	246
13398.44842	25447.04908	-371.229	48.25	48.25	96.51	1223	246
339.6484168	25756.54908	-228.229	30.80	30.80	61.61	1922	246
22101.74842	27726.74908	299.874	40.95	40.95	81.91	1469	246
16353.94842	28302.04908	-288.229	17.43	17.43	34.85	3708	246
15711.94842	28925.04908	68.6837	38.60	38.60	77.20	1194	246
20310.34842	29218.84908	159.644	24.07	24.07	48.14	1886	246
34851.74842	29072.14908	-435.229	48.21	48.21	96.41	1759	246
26109.74842	30500.74908	-204.229	31.79	31.79	63.59	1465	246
21949.34842	30763.84908	-156.229	19.00	19.00	38.01	3314	246
19411.14842	32100.54908	-314.229	30.66	30.66	61.32	1756	246
28726.84842	32186.24908	-85.2288	28.14	28.14	56.28	1995	246
2623.348417	32643.84908	-164.229	29.70	29.70	59.39	2317	246
20282.44842	34095.74908	-48.8063	32.85	32.85	65.70	1530	246
4906.648417	34606.24908	-206.229	25.15	25.15	50.30	2833	246
5681.548417	36558.34908	199.439	22.33	22.33	44.65	3995	246
20269.34842	37557.34908	-144.229	43.71	43.71	87.42	1142	246
16478.14842	38889.14908	279.029	47.62	47.62	95.24	1168	246
26487.54842	39842.44908	-198.229	31.98	31.98	63.96	1104	246
18150.34403	2373.55178	92.0787	22.18	22.18	44.37	1096	254
38386.04403	8564.35178	198.199	37.02	37.02	74.04	2294	254
22702.84403	9474.45178	37.1237	26.71	26.71	53.41	1216	254
24400.04403	9367.95178	-259.521	19.08	19.08	38.15	4361	254
10597.84403	11907.95178	-148.521	21.10	21.10	42.20	1782	254
25567.74403	12364.15178	-197.521	30.78	30.78	61.56	1768	254
38798.14403	13172.25178	-369.521	20.16	20.16	40.32	5511	254
31092.14403	12988.05178	-363.521	24.56	24.56	49.13	2883	254
18691.24403	14475.35178	-196.521	37.35	37.35	74.70	1072	254
23720.84403	16705.15178	-103.521	18.91	18.91	37.82	3884	254
38214.44403	17770.75178	231.361	44.25	44.25	88.50	1118	254
29169.84403	17773.65178	-368.521	25.53	25.53	51.06	1977	254
13417.74403	18855.15178	160.299	35.23	35.23	70.46	1257	254
34604.34403	19810.35178	-450.521	54.61	54.61	109.22	1344	254
10293.34403	20354.35178	-429.521	34.08	34.08	68.15	3140	254
2911.844029	20671.45178	-252.521	16.18	16.18	32.36	6239	254
9036.544029	21289.15178	-1.72383	16.63	16.63	33.25	2249	254
37657.44403	21496.15178	-265.521	31.04	31.04	62.08	1662	254
3285.744029	22222.75178	-321.521	45.69	45.69	91.37	1182	254
22545.14403	22395.55178	-292.521	35.25	35.25	70.51	1159	254
28558.54403	22741.85178	-62.5213	8.78	8.78	17.57	10051	254
10681.74403	23687.95178	149.876	28.05	28.05	56.10	2920	254
33586.54403	24055.25178	90.1837	19.95	19.95	39.89	2549	254
26817.44403	24366.45178	-320.521	22.11	22.11	44.23	3442	254
8979.744029	24761.55178	222.834	28.14	28.14	56.28	2756	254
25200.04403	25526.45178	271.156	27.53	27.53	55.06	2147	254
6681.644029	25656.05178	-295.521	46.65	46.65	93.31	1337	254
11537.24403	26202.35178	121.451	40.74	40.74	81.48	1210	254
2691.644029	26229.95178	-289.521	42.20	42.20	84.40	1135	254
30551.54403	26623.45178	-226.521	29.58	29.58	59.16	2430	254
28546.44403	26405.05178	-334.521	53.06	53.06	106.12	1235	254
38300.44403	29489.05178	-253.521	28.12	28.12	56.24	1386	254
31744.24403	29662.05178	-393.521	55.70	55.70	111.39	1752	254
10210.64403	30333.85178	-214.521	16.46	16.46	32.92	5056	254
1354.244029	31522.75178	-218.521	41.14	41.14	82.28	1126	254
19294.84403	32265.25178	-245.521	38.29	38.29	76.58	1204	254
33342.74403	33811.95178	313.794	14.48	14.48	28.97	8955	254
25488.54403	34436.05178	-267.521	55.27	55.27	110.54	1046	254
28710.64403	34657.15178	-192.521	39.89	39.89	79.79	1318	254
37431.24403	35545.15178	-360.521	38.29	38.29	76.58	1227	254
28958.64403	36341.05178	111.976	18.98	18.98	37.96	2338	254
22134.94403	38553.05178	-203.521	35.33	35.33	70.65	1573	254
36359.44403	39045.65178	-448.521	53.69	53.69	107.39	1274	254
17625.53964	6376.354479	-124.814	23.10	23.10	46.21	2509	262
1021.03964	6660.354479	-166.814	33.94	33.94	67.87	1045	262
37554.23964	7970.154479	-309.814	34.15	34.15	68.30	1487	262
22393.83964	8795.354479	-281.814	16.04	16.04	32.08	4365	262
21811.03964	9913.354479	-88.8139	17.78	17.78	35.56	3776	262
32462.33964	10155.25448	-138.814	17.29	17.29	34.57	4402	262
24299.43964	11543.65448	176.114	8.27	8.27	16.53	11216	262
22605.33964	11514.75448	-37.0739	36.64	36.64	73.29	1253	262
34983.23964	12609.85448	-286.814	29.58	29.58	59.16	2606	262
19160.23964	13171.15448	-116.814	18.58	18.58	37.16	4068	262
19715.03964	14334.55448	-366.814	43.00	43.00	86.00	1428	262
28624.83964	15138.15448	-345.814	36.60	36.60	73.19	1438	262
26850.13964	17347.85448	-156.814	16.51	16.51	33.02	3872	262
14021.33964	17984.65448	282.234	37.07	37.07	74.14	1908	262
243.0396403	18681.55448	312.554	28.85	28.85	57.70	3221	262
2483.23964	21406.15448	-33.2839	15.75	15.75	31.51	5442	262
1240.63964	21544.95448	55.7812	35.25	35.25	70.51	1035	262
33466.03964	21638.15448	-248.814	18.27	18.27	36.55	4627	262
3289.73964	22208.65448	-45.6013	15.54	15.54	31.09	4635	262
26737.43964	22424.15448	31.1461	11.33	11.33	22.66	3769	262
28567.33964	22727.55448	-39.9164	8.55	8.55	17.10	9199	262
30486.33964	26666.65448	-331.814	20.02	20.02	40.03	4466	262
19687.73964	28646.45448	0.826148	13.56	13.56	27.13	3236	262
38240.63964	29753.35448	-332.814	32.31	32.31	64.62	1297	262
7224.13964	30499.05448	-37.0739	32.99	32.99	65.99	1122	262
19063.03964	31039.05448	-252.814	50.92	50.92	101.83	1111	262
18389.83964	30952.35448	-178.814	30.03	30.03	60.05	1369	262
29623.93964	32956.15448	93.6812	31.67	31.67	63.35	1186	262
36040.53964	35521.45448	-105.814	14.22	14.22	28.45	5320	262
39552.23964	35708.05448	242.439	29.13	29.13	58.26	2083	262
3137.13964	36319.75448	142.004	13.14	13.14	26.28	7479	262
33377.03964	36426.75448	312.554	72.25	72.25	144.50	1342	262
22147.73525	3221.157178	-319.106	29.67	29.67	59.35	1253	270
37413.23525	7879.457178	74.4386	15.90	15.90	31.79	4883	270
18306.73525	10379.05718	-175.106	16.60	16.60	33.21	4541	270
37322.93525	10758.15718	-166.106	12.39	12.39	24.77	9033	270
13048.03525	12648.85718	312.261	25.13	25.13	50.26	2061	270
19712.03525	14437.45718	-434.106	19.85	19.85	39.71	4219	270
31497.23525	15312.55718	-129.106	11.63	11.63	23.27	8009	270
22749.93525	15739.15718	-372.106	25.72	25.72	51.43	2481	270
14065.03525	15903.95718	-182.106	8.31	8.31	16.63	17094	270
33408.83525	16414.45718	-209.106	26.33	26.33	52.66	2153	270
12218.13525	16681.45718	186.244	15.71	15.71	31.42	5569	270
31397.73525	16955.45718	304.681	53.08	53.08	106.16	1149	270
10473.03525	18008.35718	149.291	5.23	5.23	10.46	25097	270
12674.83525	19129.25718	19.4836	30.57	30.57	61.14	1253	270
2429.835252	20451.15718	-143.106	35.56	35.56	71.12	1122	270
23022.03525	20314.75718	-98.1064	7.58	7.58	15.17	9025	270
24137.13525	20571.85718	-136.106	29.58	29.58	59.16	1385	270
24743.53525	21483.25718	-219.106	34.05	34.05	68.11	1088	270
31033.73525	23490.05718	150.239	24.63	24.63	49.27	1605	270
32170.53525	24277.75718	-451.106	24.28	24.28	48.56	4108	270
20710.83525	25927.75718	-84.1064	16.89	16.89	33.77	4130	270
12308.93525	27940.05718	-314.106	26.56	26.56	53.13	2809	270
28926.93525	28863.35718	-205.106	37.33	37.33	74.65	1071	270
25119.93525	29384.55718	-103.106	41.64	41.64	83.27	1550	270
18948.73525	31578.35718	-158.106	22.04	22.04	44.09	3440	270
36996.73525	32074.45718	-285.106	33.32	33.32	66.65	1451	270
6325.435252	32449.35718	-120.106	34.34	34.34	68.67	1876	270
24351.73525	33405.25718	-138.106	51.79	51.79	103.57	1077	270
5643.735252	33260.45718	-170.106	16.70	16.70	33.39	4206	270
16504.63525	36171.45718	-285.106	24.73	24.73	49.45	2543	270
2364.235252	36529.55718	294.259	32.43	32.43	64.86	1706	270
35536.43525	36722.15718	281.941	39.05	39.05	78.09	1250	270
20775.73525	38258.45718	-368.106	51.90	51.90	103.81	1030	270
22200.23525	38542.95718	-158.106	37.49	37.49	74.98	1918	270
20778.33525	38478.25718	-82.1064	38.13	38.13	76.25	1020	270
16416.53525	38884.75718	-247.106	39.33	39.33	78.66	1089	270
17587.03086	6264.059876	151.841	57.65	57.65	115.30	1109	278
22208.63086	7737.559876	229.536	20.98	20.98	41.97	2823	278
37061.13086	8723.659876	-6.39139	38.88	38.88	77.76	2326	278
22921.93086	10031.75988	210.586	28.42	28.42	56.85	2523	278
13370.83086	15304.95988	189.741	34.74	34.74	69.47	1459	278
31465.63086	15300.15988	-47.1339	11.78	11.78	23.55	9506	278
17974.73086	15758.45988	-453.399	28.02	28.02	56.05	2472	278
18565.83086	16471.05988	249.434	49.41	49.41	98.82	1093	278
24400.53086	16412.95988	-239.399	11.37	11.37	22.75	6685	278
27738.13086	18194.75988	-387.399	14.11	14.11	28.21	7211	278
12082.33086	18176.05988	273.121	21.03	21.03	42.06	3785	278
9372.730864	18340.25988	211.534	10.13	10.13	20.25	9885	278
12872.33086	19525.95988	-292.399	24.37	24.37	48.75	3029	278
9541.930864	19967.45988	104.466	13.80	13.80	27.60	6352	278
37043.43086	20204.55988	84.5686	26.82	26.82	53.65	2255	278
2482.730864	21416.35988	-10.1814	14.34	14.34	28.68	4543	278
23591.63086	21660.45988	106.361	25.43	25.43	50.87	1305	278
37637.93086	21876.15988	-308.399	35.35	35.35	70.70	1780	278
5694.330864	22747.25988	9.71611	15.54	15.54	31.09	2738	278
36520.33086	22747.45988	115.836	39.49	39.49	78.99	1163	278
33556.03086	22886.85988	-279.399	25.62	25.62	51.24	2999	278
26874.03086	24226.45988	-17.7614	31.49	31.49	62.97	1091	278
15732.63086	25518.55988	257.014	43.97	43.97	87.94	1134	278
19704.13086	26575.75988	-98.3989	23.95	23.95	47.90	1303	278
39804.13086	26667.05988	-71.3989	29.13	29.13	58.26	1182	278
12259.03086	27825.45988	-332.399	37.37	37.37	74.75	1829	278
16379.83086	28365.55988	-232.399	23.95	23.95	47.90	1874	278
16627.63086	28982.05988	-149.399	30.99	30.99	61.98	1460	278
26191.03086	29183.55988	-262.399	21.95	21.95	43.90	2306	278
30476.13086	30612.45988	-225.399	20.96	20.96	41.92	2370	278
15476.83086	30889.15988	28.6661	9.21	9.21	18.42	9732	278
20635.93086	30748.95988	218.166	21.97	21.97	43.94	3935	278
18918.33086	31838.45988	-253.399	23.29	23.29	46.58	2664	278
34335.23086	31933.45988	32.4561	32.24	32.24	64.48	1149	278
25859.03086	33106.65988	299.651	52.85	52.85	105.69	1343	278
30583.43086	33442.55988	-122.399	25.58	25.58	51.15	1996	278
8656.730864	33293.55988	-7.33889	11.02	11.02	22.04	5086	278
38331.93086	33312.15988	-394.399	45.36	45.36	90.71	2097	278
28938.23086	36342.75988	21.0861	13.40	13.40	26.80	5565	278
32715.13086	36737.95988	-336.399	41.35	41.35	82.71	1280	278
17407.52648	5384.062575	-306.691	44.27	44.27	88.55	1229	286
17752.72648	6974.962575	68.1686	41.57	41.57	83.13	1200	286
40532.52648	9308.962575	-172.691	23.10	23.10	46.21	3491	286
23197.82648	9818.362575	-48.3739	40.86	40.86	81.72	1513	286
28288.02648	11623.96258	-378.691	46.84	46.84	93.68	1462	286
33446.62648	12019.86258	-37.9514	24.63	24.63	49.27	2893	286
28034.22648	12000.16258	-272.691	47.85	47.85	95.71	1137	286
26010.32648	13016.06258	69.1161	22.61	22.61	45.22	1766	286
34506.12648	13402.06258	-189.691	27.62	27.62	55.25	1881	286
37948.32648	14084.56258	-338.691	30.99	30.99	61.98	2228	286
17883.12648	14408.26258	28.3736	29.86	29.86	59.72	1194	286
21247.22648	14935.76258	141.126	25.93	25.93	51.86	2561	286
14789.42648	15481.56258	-283.691	19.45	19.45	38.90	2729	286
33325.92648	16323.26258	89.9611	19.50	19.50	39.00	3407	286
14288.92648	16603.46258	58.6936	18.79	18.79	37.59	2316	286
18718.22648	16521.06258	173.341	35.91	35.91	71.83	1088	286
26849.42648	17573.96258	-285.691	22.09	22.09	44.18	2072	286
39509.52648	17402.16258	-230.691	21.74	21.74	43.47	5052	286
2631.726475	19710.66258	16.0561	30.57	30.57	61.14	1134	286
33489.42648	20422.96258	-356.691	26.66	26.66	53.32	3182	286
12986.32648	20529.26258	-273.691	10.83	10.83	21.67	7814	286
17324.82648	20491.36258	-267.691	19.10	19.10	38.20	4348	286
5825.226475	21997.76258	180.921	19.92	19.92	39.85	3587	286
34678.82648	23619.36258	-94.6914	38.79	38.79	77.57	1308	286
35303.72648	23641.76258	208.399	15.10	15.10	30.19	5881	286
18743.92648	23817.06258	162.919	28.83	28.83	57.65	1570	286
6172.126475	24475.36258	49.2186	35.75	35.75	71.50	1304	286
2679.326475	24973.86258	-25.6339	10.74	10.74	21.48	8073	286
401.5264754	25282.06258	206.504	23.13	23.13	46.25	2355	286
234.8264754	26706.56258	-365.691	19.83	19.83	39.66	3273	286
30479.42648	26645.06258	-121.691	17.76	17.76	35.51	2885	286
24098.82648	28366.06258	15.1086	17.03	17.03	34.05	3534	286
34733.72648	29884.46258	-155.691	31.98	31.98	63.96	1810	286
4401.026475	30962.66258	-381.691	23.88	23.88	47.76	2520	286
4396.326475	31482.96258	-386.691	33.37	33.37	66.74	1645	286
18844.72648	31891.76258	-101.691	17.87	17.87	35.75	3947	286
19423.12648	32318.86258	-146.691	15.33	15.33	30.66	4867	286
4241.126475	33514.26258	58.6936	22.28	22.28	44.56	2169	286
6972.426475	33709.16258	-62.6914	37.59	37.59	75.17	1161	286
33438.92648	33788.56258	43.5336	10.08	10.08	20.16	8597	286
6618.326475	34627.66258	-245.691	28.66	28.66	57.32	1456	286
20754.72648	34848.76258	53.0086	9.37	9.37	18.75	10216	286
27925.42648	35325.66258	-33.2139	21.78	21.78	43.57	2299	286
21278.82648	39448.66258	113.649	39.61	39.61	79.22	1012	286
15748.12648	39984.56258	50.1661	22.37	22.37	44.74	2886	286
1376.822087	2879.865274	-253.984	27.48	27.48	54.97	1481	294
450.8220871	4917.665274	-272.984	8.03	8.03	16.06	11162	294
19397.52209	7482.465274	-155.984	9.84	9.84	19.69	11603	294
18165.02209	8276.865274	250.744	10.90	10.90	21.81	10358	294
18326.72209	10400.26527	270.641	22.40	22.40	44.79	3779	294
28269.42209	11645.36527	-49.6139	24.33	24.33	48.65	2042	294
29757.52209	12241.96527	-57.1939	27.93	27.93	55.86	2495	294
25341.42209	12888.56527	102.934	28.47	28.47	56.94	2196	294
26070.92209	13269.16527	58.4011	37.14	37.14	74.28	1051	294
16038.12209	15211.46527	-360.984	29.53	29.53	59.06	2069	294
15514.72209	17108.16527	-365.984	18.72	18.72	37.44	5272	294
33415.62209	17165.96527	-261.984	7.51	7.51	15.02	11976	294
19893.02209	19175.76527	-133.984	19.31	19.31	38.62	3344	294
9584.322087	19960.86527	245.059	13.92	13.92	27.84	6376	294
15789.02209	20266.06527	-217.984	28.28	28.28	56.57	1277	294
32646.62209	20718.16527	-92.9839	15.92	15.92	31.84	4213	294
30868.62209	21392.06527	-294.984	31.84	31.84	63.68	1574	294
4961.022087	23286.96527	-101.984	30.64	30.64	61.28	1531	294
13907.62209	23855.46527	-191.984	13.54	13.54	27.08	8239	294
7506.722087	23740.86527	105.776	19.95	19.95	39.89	3711	294
402.4220871	25273.46527	11.9736	20.51	20.51	41.02	3048	294
9821.922087	26496.86527	-261.984	32.15	32.15	64.29	2454	294
4402.522087	27421.06527	47.9786	22.11	22.11	44.23	2828	294
29268.72209	28496.86527	-239.984	23.06	23.06	46.11	3054	294
19598.12209	28719.56527	-98.9839	16.20	16.20	32.40	3580	294
15416.22209	28954.66527	171.154	22.44	22.44	44.89	2415	294
26099.62209	29445.46527	-454.984	24.09	24.09	48.18	3180	294
23092.92209	29706.26527	304.751	43.94	43.94	87.89	1673	294
23140.82209	30302.96527	-298.984	44.91	44.91	89.82	1374	294
21581.32209	31540.66527	-285.984	24.61	24.61	49.22	2912	294
40345.82209	32253.96527	234.636	32.38	32.38	64.76	1082	294
36836.12209	32688.46527	-416.984	42.84	42.84	85.67	1537	294
2591.322087	32778.66527	152.204	13.31	13.31	26.61	7501	294
40050.82209	33146.36527	-391.984	21.74	21.74	43.47	3024	294
7449.522087	33517.56527	-451.984	66.13	66.13	132.26	1038	294
33389.82209	33793.66527	23.3436	17.00	17.00	34.01	3248	294
18950.32209	34988.36527	145.571	19.71	19.71	39.42	2679	294
25540.62209	34765.16527	306.646	50.47	50.47	100.94	1334	294
4904.922087	35509.56527	228.951	14.01	14.01	28.02	6988	294
18753.4177	5766.467973	-208.276	12.88	12.88	25.76	5997	302
20097.6177	9931.867973	-281.276	21.31	21.31	42.63	2514	302
25933.7177	11493.56797	-117.276	30.90	30.90	61.80	1462	302
25298.4177	11458.26797	-123.276	18.77	18.77	37.54	4120	302
15487.8177	11906.26797	-262.276	29.15	29.15	58.31	1704	302
31049.0177	13028.46797	-245.276	15.05	15.05	30.10	4475	302
34560.2177	13854.86797	-388.276	52.99	52.99	105.97	1244	302
28026.3177	14291.06797	-135.276	22.61	22.61	45.22	2095	302
1523.917699	14484.96797	-457.276	15.21	15.21	30.43	5566	302
18115.9177	16425.56797	69.4785	18.84	18.84	37.68	3245	302
14074.7177	16815.96797	-240.276	52.96	52.96	105.93	1048	302
9470.017699	18289.36797	-184.276	27.95	27.95	55.91	1475	302
16684.3177	19949.96797	-129.276	19.24	19.24	38.48	3233	302
30861.8177	20199.36797	222.026	45.85	45.85	91.70	1598	302
2353.017699	23362.66797	-81.2765	16.65	16.65	33.30	2848	302
34697.0177	23626.36797	203.076	37.37	37.37	74.75	1202	302
30369.2177	24085.56797	-338.276	38.79	38.79	77.57	1233	302
35420.9177	23822.66797	-260.276	41.28	41.28	82.57	1061	302
1664.817699	24494.86797	-432.276	24.80	24.80	49.60	2919	302
20435.8177	24669.96797	-385.276	36.43	36.43	72.86	1758	302
16244.1177	25061.66797	-28.114	26.87	26.87	53.74	1520	302
3373.417699	27080.26797	-133.276	16.20	16.20	32.40	3316	302
11461.3177	27101.46797	-90.2765	16.08	16.08	32.17	3228	302
29167.0177	27446.86797	-318.276	46.42	46.42	92.83	1166	302
6660.117699	27568.26797	-399.276	57.72	57.72	115.44	1139	302
31571.8177	27628.86797	-236.276	39.89	39.89	79.79	1006	302
23979.1177	29672.56797	-262.276	24.54	24.54	49.08	2793	302
8069.817699	29909.96797	111.169	21.43	21.43	42.86	2253	302
11705.7177	30107.16797	-145.276	8.83	8.83	17.66	9122	302
31882.4177	30754.86797	-210.276	29.91	29.91	59.82	2674	302
1619.917699	33962.96797	-243.276	32.59	32.59	65.19	1446	302
20328.9177	33982.16797	-302.276	42.67	42.67	85.35	1105	302
24690.4177	34193.76797	227.711	48.07	48.07	96.13	1165	302
39352.9177	34406.76797	-372.276	38.48	38.48	76.96	1282	302
5686.917699	36582.56797	154.754	20.91	20.91	41.82	3694	302
33301.8177	36509.76797	-177.276	36.79	36.79	73.57	1124	302
2231.017699	36478.56797	-166.276	19.38	19.38	38.76	3156	302
4805.117699	36713.76797	223.921	37.54	37.54	75.08	1364	302
40616.8177	39238.46797	-51.8015	37.84	37.84	75.69	1129	302
18620.1177	40347.76797	-17.6915	19.71	19.71	39.42	3441	302
38877.31331	7575.770671	-347.535	26.14	26.14	52.28	3674	310
21001.61331	9123.170671	-67.5355	24.21	24.21	48.42	1843	310
24154.71331	9527.670671	258.72	28.21	28.21	56.43	2868	310
30779.91331	10372.87067	87.222	31.86	31.86	63.73	1130	310
39471.11331	10952.77067	-202.535	20.63	20.63	41.26	4469	310
8633.313311	11242.87067	-173.535	13.97	13.97	27.93	4306	310
18009.61331	11357.47067	-239.535	22.07	22.07	44.13	3199	310
37286.31331	11221.87067	-21.7405	23.15	23.15	46.30	2630	310
28291.21331	11307.97067	80.5895	35.89	35.89	71.78	1074	310
13387.81331	13278.27067	-272.535	28.00	28.00	56.00	1673	310
39857.71331	14007.87067	-182.535	41.59	41.59	83.18	1042	310
28027.31331	14299.07067	-162.535	21.57	21.57	43.14	1735	310
26879.41331	14556.87067	101.435	20.68	20.68	41.35	3119	310
20474.71331	15814.17067	-357.535	44.30	44.30	88.60	1249	310
15475.41331	15668.37067	-87.5355	20.11	20.11	40.22	1891	310
39350.81331	16301.67067	-321.535	15.26	15.26	30.52	5235	310
14064.31331	17955.17067	-1.843	29.23	29.23	58.45	1621	310
33465.31331	17961.27067	-147.535	37.02	37.02	74.04	1101	310
2351.313311	19099.77067	-31.2155	13.33	13.33	26.66	4070	310
38553.11331	19233.07067	243.56	47.95	47.95	95.90	1208	310
17942.01331	19876.07067	-164.535	16.37	16.37	32.73	4660	310
4424.813311	20686.67067	-187.535	31.42	31.42	62.83	1632	310
18093.81331	21916.77067	-91.5355	39.23	39.23	78.47	1031	310
4366.713311	22397.47067	-415.535	57.04	57.04	114.08	1112	310
3105.813311	22409.17067	168.707	46.65	46.65	93.31	1130	310
285.5133106	22712.37067	-22.688	35.02	35.02	70.04	1083	310
29488.81331	23466.37067	-188.535	31.51	31.51	63.02	2085	310
15662.11331	23512.27067	-175.535	30.92	30.92	61.84	1278	310
26913.81331	23950.17067	-232.535	24.42	24.42	48.84	1829	310
35222.91331	23632.87067	154.495	16.72	16.72	33.44	3855	310
9135.913311	24765.37067	-242.535	17.50	17.50	35.00	3608	310
25628.71331	25370.67067	143.125	39.38	39.38	78.75	1138	310
24348.71331	28597.07067	-179.535	33.77	33.77	67.54	1635	310
34663.21331	30020.67067	-402.535	30.14	30.14	60.29	2894	310
34450.21331	31116.37067	256.824	42.86	42.86	85.72	1195	310
36056.01331	31814.97067	-58.693	34.88	34.88	69.76	1407	310
26857.71331	32744.47067	-188.535	18.68	18.68	37.35	3174	310
15038.61331	35746.97067	-21.7405	35.96	35.96	71.92	1002	310
40202.91331	36345.57067	-347.535	21.85	21.85	43.71	3408	310
16618.70892	2839.57337	-8.72337	8.03	8.03	16.06	8091	318
18036.50892	5809.77337	277.422	8.55	8.55	17.10	10707	318
17199.10892	5986.17337	-190.783	13.16	13.16	26.33	3431	318
18241.10892	6980.67337	218.677	10.20	10.20	20.39	8289	318
17586.90892	7025.77337	-223.783	31.35	31.35	62.69	1501	318
38871.20892	7455.07337	131.507	27.25	27.25	54.49	1530	318
19352.10892	8122.37337	-227.783	21.20	21.20	42.39	2073	318
28282.10892	11262.47337	-349.783	55.60	55.60	111.20	1084	318
28003.20892	12036.67337	-243.783	14.55	14.55	29.11	6471	318
14209.70892	12231.77337	53.8116	20.30	20.30	40.60	1810	318
31086.70892	12680.37337	243.312	36.01	36.01	72.02	1514	318
16683.00892	12892.17337	-109.783	10.69	10.69	21.38	6548	318
38044.40892	14109.87337	-19.1459	16.67	16.67	33.35	4366	318
33056.90892	14882.97337	-325.783	44.98	44.98	89.96	1496	318
13949.20892	15750.27337	176.987	13.45	13.45	26.89	5278	318
9492.008922	18198.37337	-185.783	34.88	34.88	69.76	1148	318
12899.30892	19443.17337	-346.783	37.44	37.44	74.89	1617	318
41058.30892	19614.47337	-271.783	37.37	37.37	74.75	1150	318
37652.50892	21592.07337	-195.783	17.95	17.95	35.89	4627	318
10395.60892	22377.97337	263.209	27.79	27.79	55.58	2134	318
29584.60892	22509.47337	-380.783	19.48	19.48	38.95	6714	318
7571.208922	23749.87337	-105.783	39.87	39.87	79.74	1188	318
6226.108922	24314.37337	-285.783	26.16	26.16	52.33	3077	318
13516.10892	24647.77337	-315.783	51.74	51.74	103.48	1063	318
7803.808922	25008.57337	-183.783	33.89	33.89	67.78	1385	318
1036.608922	25053.17337	-105.783	17.45	17.45	34.90	3308	318
4377.808922	26757.07337	-129.783	39.61	39.61	79.22	1070	318
6745.508922	27380.17337	-164.783	11.63	11.63	23.27	9051	318
15463.40892	30855.17337	50.9691	13.02	13.02	26.05	5947	318
6971.808922	31810.57337	-46.6234	25.48	25.48	50.96	1253	318
25925.20892	32010.47337	1.69913	17.54	17.54	35.09	3750	318
4180.208922	32224.87337	-296.783	53.48	53.48	106.96	1040	318
19038.90892	34951.37337	283.107	22.40	22.40	44.79	2707	318
38036.10892	36675.37337	266.999	51.32	51.32	102.63	1073	318
6026.308922	39166.67337	302.057	41.45	41.45	82.90	1300	318
15648.30892	40025.37337	-257.783	27.69	27.69	55.39	2491	318
19554.30892	39979.57337	6.43663	21.74	21.74	43.47	2216	318
16157.50453	3766.176069	-432.031	28.71	28.71	57.41	1973	326
19112.10453	5133.976069	-168.031	12.10	12.10	24.21	3660	326
16504.00453	6372.376069	236.431	17.00	17.00	34.01	2953	326
38544.00453	7407.776069	-33.6063	16.44	16.44	32.88	3797	326
34992.20453	9446.576069	-224.031	39.56	39.56	79.13	1215	326
33374.70453	10917.57607	-298.031	76.63	76.63	153.26	1054	326
29351.90453	12971.17607	-121.031	14.81	14.81	29.63	4629	326
31965.80453	13948.07607	123.679	24.80	24.80	49.60	1371	326
15491.70453	15594.97607	-43.0813	15.71	15.71	31.42	4141	326
35012.10453	15590.97607	-265.031	43.14	43.14	86.29	1075	326
14190.20453	16666.37607	-366.031	24.87	24.87	49.74	3238	326
36462.70453	19050.27607	167.264	43.97	43.97	87.94	1036	326
5239.604534	22691.47607	-324.031	37.19	37.19	74.37	1178	326
6716.804534	23749.17607	244.011	16.60	16.60	33.21	4215	326
29685.40453	24112.27607	302.756	51.55	51.55	103.10	1041	326
367.604534	25267.77607	61.1437	16.25	16.25	32.50	4010	326
13322.90453	25406.37607	-448.031	28.75	28.75	57.51	2055	326
5166.604534	25793.17607	-216.031	24.66	24.66	49.31	2625	326
32747.30453	27542.67607	-26.0263	24.70	24.70	49.41	1205	326
38029.00453	28331.27607	-336.031	18.18	18.18	36.36	5772	326
10610.00453	28389.17607	86.7262	26.14	26.14	52.28	1708	326
37489.50453	33002.07607	-257.031	16.65	16.65	33.30	4004	326
33368.20453	33875.07607	263.909	50.99	50.99	101.97	1044	326
18378.10453	34232.87607	153.051	16.30	16.30	32.59	3041	326
37790.20453	34611.77607	126.521	14.11	14.11	28.21	4014	326
19144.00453	34863.77607	-111.031	24.68	24.68	49.36	1380	326
17464.20015	3608.578767	-133.279	28.10	28.10	56.19	1136	334
17573.20015	7114.978767	-247.279	26.21	26.21	52.42	1881	334
38906.50015	7662.578767	-452.279	17.95	17.95	35.89	8857	334
21112.50015	12287.97877	-256.279	17.05	17.05	34.10	4648	334
37120.40015	12362.37877	-211.279	45.07	45.07	90.15	1501	334
31098.60015	13029.07877	-200.279	32.29	32.29	64.57	1108	334
39255.30015	15052.47877	141.433	32.73	32.73	65.47	1143	334
15578.70015	16927.17877	-117.279	18.35	18.35	36.69	2954	334
32597.90015	19079.67877	-155.279	33.02	33.02	66.03	1725	334
38518.50015	19449.17877	-154.279	30.76	30.76	61.51	1041	334
4211.900146	21358.57877	-206.279	17.76	17.76	35.51	3685	334
1053.300146	21330.67877	275.031	51.27	51.27	102.54	1019	334
22797.50015	22965.47877	249.448	19.97	19.97	39.94	2151	334
7286.100146	23837.97877	269.346	31.02	31.02	62.03	1830	334
9158.700146	24753.87877	-31.0116	14.06	14.06	28.12	4143	334
26372.10015	28057.27877	11.6259	12.22	12.22	24.44	4830	334
21338.90015	28673.67877	14.4684	31.25	31.25	62.50	1183	334
292.9001457	29311.27877	-336.279	27.67	27.67	55.34	1580	334
19973.30015	30913.27877	-318.279	30.43	30.43	60.85	2108	334
19441.90015	32201.97877	-309.279	24.16	24.16	48.32	2111	334
4865.300146	34892.97877	-367.279	24.89	24.89	49.78	3300	334
6103.900146	34803.17877	178.386	18.60	18.60	37.21	3191	334
20818.10015	34852.47877	-187.279	35.18	35.18	70.37	1642	334
24103.00015	35143.77877	-389.279	32.59	32.59	65.19	1878	334
1706.100146	35181.07877	109.218	16.01	16.01	32.03	3842	334
4708.100146	35511.27877	241.868	15.07	15.07	30.14	6491	334
20818.00015	38023.47877	259.871	26.82	26.82	53.65	2523	334
18400.59576	4768.281466	-459.527	11.87	11.87	23.74	4617	342
16662.59576	6268.481466	-2.83451	28.71	28.71	57.41	1255	342
19319.39576	7472.281466	-381.527	17.52	17.52	35.04	5127	342
33429.09576	9206.281466	15.168	22.66	22.66	45.31	2145	342
38821.19576	9581.581466	-64.527	22.37	22.37	44.74	2429	342
33434.39576	10367.98147	111.813	14.44	14.44	28.87	3897	342
28507.59576	15039.48147	-281.527	33.04	33.04	66.08	1528	342
11486.29576	15309.98147	-94.527	13.12	13.12	26.23	3930	342
15496.89576	15515.58147	-342.527	34.85	34.85	69.71	1157	342
32492.49576	16471.68147	-272.527	23.93	23.93	47.85	1586	342
35129.09576	22422.88147	-169.527	34.48	34.48	68.95	1432	342
24264.19576	22477.18147	-163.527	19.69	19.69	39.38	3180	342
2656.995757	26860.68147	-237.527	16.56	16.56	33.11	5472	342
16428.29576	27737.78147	-167.527	22.21	22.21	44.42	2033	342
1610.095757	28643.28147	8.53549	19.31	19.31	38.62	1888	342
15102.59576	28828.58147	-87.527	25.95	25.95	51.90	1564	342
19572.89576	28541.48147	-373.527	37.42	37.42	74.84	1277	342
20768.69576	30185.68147	-53.052	31.63	31.63	63.26	1132	342
2464.295757	30476.98147	55.9105	10.50	10.50	21.01	6682	342
2632.495757	32051.78147	254.885	34.41	34.41	68.81	1384	342
20817.79576	32499.28147	206.563	26.02	26.02	52.05	2486	342
16026.29576	34646.08147	21.8005	21.93	21.93	43.85	1595	342
30422.99576	36012.68147	308.893	42.13	42.13	84.26	1237	342
23034.59576	40022.08147	-400.527	45.36	45.36	90.71	1167	342
18433.59137	4575.384165	-276.775	11.61	11.61	23.22	3437	350
20167.79137	7958.784165	186.418	12.60	12.60	25.20	6074	350
37855.09137	9335.384165	-98.7749	22.98	22.98	45.97	2454	350
30559.39137	11329.18416	85.9826	21.71	21.71	43.43	2694	350
28100.69137	11560.28416	52.8201	12.65	12.65	25.29	4857	350
37986.49137	14067.78416	-143.775	29.56	29.56	59.11	1654	350
35038.99137	17763.68416	273.588	19.59	19.59	39.19	4368	350
22778.79137	23000.68416	141.885	10.57	10.57	21.15	7519	350
1713.791369	24457.48416	-165.775	43.40	43.40	86.81	1190	350
24584.59137	26461.78416	289.695	37.28	37.28	74.56	1284	350
4261.191369	26749.78416	225.265	41.19	41.19	82.38	1068	350
8700.591369	27036.18416	-53.2999	34.03	34.03	68.06	1137	350
22923.69137	29382.68416	-425.775	53.01	53.01	106.02	1092	350
24686.19137	30094.98416	-168.775	31.79	31.79	63.59	1066	350
37750.19137	29860.48416	-360.775	20.30	20.30	40.60	4395	350
14260.99137	33713.78416	140.938	36.22	36.22	72.44	1230	350
36366.29137	34661.18416	76.5076	31.86	31.86	63.73	1481	350
39348.19137	34421.98416	-178.775	28.61	28.61	57.23	1175	350
31775.09137	36028.48416	-366.775	52.35	52.35	104.70	1137	350
20660.09137	38048.98416	-6.87239	25.20	25.20	50.40	1258	350
15136.29137	38464.98416	237.583	19.69	19.69	39.38	3937	350
18079.18698	5823.286864	32.6747	10.39	10.39	20.77	2793	358
1527.786981	7352.886864	255.337	30.47	30.47	60.95	1366	358
30727.38698	10363.48686	44.9922	28.71	28.71	57.41	1014	358
33468.98698	10301.08686	-105.023	16.04	16.04	32.08	3641	358
30415.88698	11286.48686	291.342	24.54	24.54	49.08	3090	358
12800.88698	12587.18686	301.765	17.36	17.36	34.71	3138	358
19092.08698	13244.98686	9.93473	15.54	15.54	31.09	3297	358
1608.286981	14634.58686	-303.023	23.50	23.50	47.01	2243	358
17921.38698	15539.58686	-277.023	19.08	19.08	38.15	3412	358
18508.98698	17751.88686	-52.6003	25.08	25.08	50.16	1281	358
12949.98698	20789.48686	-339.023	28.28	28.28	56.57	1657	358
37657.88698	21587.38686	-301.023	11.85	11.85	23.69	9641	358
2039.686981	23353.88686	279.025	25.10	25.10	50.21	2563	358
33606.28698	24114.68686	94.2622	11.40	11.40	22.80	4201	358
3604.086981	25204.48686	67.7322	13.92	13.92	27.84	5436	358
29301.98698	26514.68686	-125.023	22.07	22.07	44.13	2474	358
1166.786981	28248.68686	-160.023	28.66	28.66	57.32	1695	358
560.2869809	30505.78686	-201.023	40.18	40.18	80.35	1010	358
10751.68698	30764.28686	5.19723	31.20	31.20	62.41	1054	358
28598.28698	32187.58686	269.55	33.13	33.13	66.27	1390	358
8920.086981	32602.38686	-412.023	53.20	53.20	106.40	1013	358
7002.186981	33833.98686	-149.023	33.68	33.68	67.35	1115	358
36000.28698	35410.88686	-68.0228	24.40	24.40	48.80	1671	358
4703.086981	35534.38686	-120.023	19.08	19.08	38.15	2941	358
22618.58698	37424.58686	-434.023	41.64	41.64	83.27	1289	358
33510.38259	11172.18956	206.767	36.17	36.17	72.35	1494	366
40867.78259	12620.88956	-188.271	33.09	33.09	66.18	1173	366
16104.68259	13735.98956	250.352	35.75	35.75	71.50	1191	366
14703.38259	15756.48956	-400.271	9.26	9.26	18.51	13321	366
33014.08259	16035.28956	-173.271	20.09	20.09	40.18	2367	366
38278.68259	17854.28956	69.3793	23.93	23.93	47.85	2241	366
5934.782593	20066.18956	269.302	20.39	20.39	40.79	2103	366
4216.082593	21356.48956	-138.271	35.37	35.37	70.74	1031	366
1739.082593	21959.48956	198.239	33.84	33.84	67.68	1170	366
1163.782593	22593.88956	213.399	41.00	41.00	82.00	1026	366
19542.78259	23051.68956	-211.271	9.35	9.35	18.70	6109	366
8040.682593	23565.28956	181.184	15.45	15.45	30.90	4941	366
1836.082593	24491.38956	176.447	34.71	34.71	69.43	1785	366
3565.982593	25164.88956	-97.2706	12.60	12.60	25.20	5826	366
27563.28259	26330.28956	-136.271	31.89	31.89	63.77	1285	366
22343.48259	28567.58956	77.9068	13.07	13.07	26.14	5643	366
34647.88259	29921.18956	-191.271	24.73	24.73	49.45	1598	366
11817.98259	30128.78956	235.192	17.03	17.03	34.05	3922	366
20774.98259	30180.48956	-11.1581	6.59	6.59	13.19	10485	366
13718.98259	30743.68956	159.392	27.11	27.11	54.21	1693	366
35982.48259	33441.68956	-246.271	25.69	25.69	51.39	2312	366
20141.28259	36218.08956	94.9619	12.72	12.72	25.43	5219	366
17505.6782	3721.192261	-365.519	21.48	21.48	42.96	1730	374
394.5782043	4106.492261	-248.519	16.63	16.63	33.25	3091	374
17166.2782	5873.792261	-391.519	14.46	14.46	28.92	6332	374
38351.5782	7208.292261	-4.77353	17.95	17.95	35.89	2755	374
21154.9782	7990.792261	235.891	28.45	28.45	56.90	1446	374
25200.2782	9373.292261	219.784	13.68	13.68	27.37	3330	374
23149.0782	9740.292261	262.421	35.25	35.25	70.51	1333	374
18730.3782	10941.29226	-363.519	57.74	57.74	115.49	1542	374
34443.7782	11883.39226	21.7565	12.18	12.18	24.35	6627	374
18613.8782	13210.99226	34.074	22.73	22.73	45.45	1323	374
39404.8782	14831.69226	-247.519	39.12	39.12	78.23	1139	374
11495.0782	15323.39226	-186.519	11.30	11.30	22.61	4584	374
14310.2782	15696.59226	283.266	6.10	6.10	12.20	10637	374
19012.8782	15625.29226	53.024	17.76	17.76	35.51	2341	374
24698.2782	19052.79226	-83.5185	16.91	16.91	33.82	2548	374
5951.478204	20069.09226	95.6615	12.67	12.67	25.34	4315	374
9892.378204	19956.79226	-82.5185	36.17	36.17	72.35	1022	374
37665.7782	21613.19226	-326.519	15.17	15.17	30.33	7377	374
4263.278204	22329.09226	109.874	19.78	19.78	39.56	1704	374
26715.7782	22446.49226	87.134	16.16	16.16	32.31	2820	374
8313.878204	22668.79226	146.826	31.93	31.93	63.87	1497	374
9518.078204	22663.89226	-353.519	37.02	37.02	74.04	1386	374
2739.478204	25115.49226	-60.676	18.32	18.32	36.64	2672	374
837.7782043	26281.99226	-17.091	33.86	33.86	67.73	1282	374
14924.0782	28001.29226	-228.519	29.51	29.51	59.02	1340	374
957.9782043	28060.79226	-144.519	25.13	25.13	50.26	1460	374
37983.7782	28173.59226	-295.519	24.07	24.07	48.14	1414	374
13626.2782	28726.89226	-245.519	27.27	27.27	54.54	1918	374
32378.7782	30769.69226	238.734	36.93	36.93	73.85	1185	374
6439.878204	30805.39226	-453.519	32.90	32.90	65.80	1575	374
35321.5782	32628.39226	-429.519	37.66	37.66	75.31	1285	374
20317.2782	34041.09226	-309.519	33.44	33.44	66.88	1081	374
31906.3782	34686.39226	307.901	32.69	32.69	65.37	2214	374
40035.1782	34684.49226	-33.1985	11.37	11.37	22.75	7294	374
7338.878204	36070.89226	108.926	19.48	19.48	38.95	2426	374
16511.1782	36291.69226	160.091	16.86	16.86	33.72	3130	374
18530.67382	1682.99496	-3.12641	21.76	21.76	43.52	1672	382
39658.37382	7899.19496	259.331	34.17	34.17	68.34	2437	382
14249.17382	12175.99496	11.0861	6.31	6.31	12.62	11151	382
18573.87382	13119.79496	267.859	37.33	37.33	74.65	1131	382
14645.87382	14834.29496	45.1961	18.02	18.02	36.03	1588	382
11249.27382	18963.19496	-36.2889	19.52	19.52	39.05	2128	382
2817.173816	20718.19496	20.5611	19.73	19.73	39.47	3280	382
3853.173816	20653.49496	-130.766	30.92	30.92	61.84	1580	382
35278.37382	20585.09496	211.009	45.99	45.99	91.99	1052	382
12244.07382	22163.59496	-172.766	28.38	28.38	56.76	1175	382
895.673816	22876.39496	97.3086	28.47	28.47	56.94	1021	382
6886.673816	23835.09496	309.549	26.35	26.35	52.70	2024	382
22209.37382	24254.79496	-5.02141	18.58	18.58	37.16	1955	382
27622.27382	26374.49496	-108.766	12.79	12.79	25.58	5154	382
37152.87382	27176.79496	-125.766	21.03	21.03	42.06	2601	382
13630.57382	30703.99496	147.526	18.82	18.82	37.63	3603	382
9460.373816	31030.19496	16.7711	23.64	23.64	47.29	2175	382
6469.473816	31795.99496	46.1436	34.38	34.38	68.77	1220	382
1743.773816	33150.49496	-142.766	44.67	44.67	89.35	1176	382
18670.86943	4999.497659	265.716	11.26	11.26	22.51	3963	390
36362.96943	7021.897659	98.9557	12.62	12.62	25.25	4234	390
17236.66943	7746.097659	-33.6943	25.55	25.55	51.10	1278	390
22121.26943	7808.997659	187.073	18.39	18.39	36.79	1899	390
16659.06943	12033.79766	67.6882	8.15	8.15	16.30	4797	390
12669.56943	12654.59766	222.131	27.60	27.60	55.20	1466	390
11469.66943	12943.89766	103.693	24.75	24.75	49.50	1041	390
40916.86943	13112.09766	-225.014	42.04	42.04	84.07	1147	390
25673.66943	13225.59766	-110.014	30.64	30.64	61.28	1370	390
17990.36943	15540.29766	-89.0143	21.03	21.03	42.06	1826	390
13918.16943	15697.49766	169.071	16.91	16.91	33.82	3926	390
24355.36943	16491.99766	-110.014	10.41	10.41	20.82	5990	390
30554.66943	17024.19766	141.593	30.10	30.10	60.19	1432	390
2226.269428	17817.69766	-257.014	25.34	25.34	50.68	1572	390
6340.669428	20828.19766	-314.014	33.28	33.28	66.55	1702	390
2627.369428	21476.19766	-130.014	18.72	18.72	37.44	2631	390
33438.76943	21721.79766	-113.014	29.34	29.34	58.69	1131	390
22750.16943	22992.69766	146.331	13.82	13.82	27.65	3998	390
4651.669428	23394.69766	302.668	45.90	45.90	91.80	1130	390
6637.969428	23720.89766	208.866	11.40	11.40	22.80	6443	390
11454.36943	27082.59766	-169.014	12.95	12.95	25.91	6033	390
18365.36943	27393.09766	-52.6443	26.99	26.99	53.98	1718	390
34795.26943	27986.99766	-142.014	28.35	28.35	56.71	1536	390
1133.869428	28330.09766	234.448	35.09	35.09	70.18	1147	390
[truncated: 110,126 more rows]
