# Supplementary material for: Super-resolution analysis of PACSIN2 and EHD2 at caveolae
Source: PLoS One. 2022 Jul 14;17(7):e0271003. doi: 10.1371/journal.pone.0271003 (PMC9282494; doi:10.1371/journal.pone.0271003)
Supplement: S2 Data — (ZIP) [file pone.0271003.s004.zip › 405EHD2polyCy3Caveolin7C8005driftCorr 3DdistanceG_405-647_158K_TS3D.3dlp]

20089.14235	1171.419583	235.325	33.44	33.44	66.88	1593	2
32338.54235	1052.819583	130.55	36.86	36.86	73.71	1481	2
34893.84235	3741.419583	-20.016	41.99	41.99	83.98	1133	2
25900.54235	4149.219583	35.712	11.66	11.66	23.31	8446	2
3049.942349	4162.119583	-134.712	49.05	49.05	98.11	1206	2
20775.74235	4475.319583	163.678	26.85	26.85	53.69	1361	2
31327.34235	4735.919583	-20.664	15.75	15.75	31.51	10502	2
11128.24235	4854.119583	-132.12	15.94	15.94	31.89	6400	2
40604.74235	4737.619583	-43.992	43.21	43.21	86.43	1427	2
7189.642349	5254.219583	-64.08	17.78	17.78	35.56	5034	2
20153.64235	5037.719583	199.886	38.03	38.03	76.07	1402	2
21017.04235	5362.419583	-1.224	20.21	20.21	40.41	2682	2
16317.34235	5636.419583	-55.008	15.73	15.73	31.46	3064	2
22434.34235	5891.019583	39.6	10.72	10.72	21.43	7818	2
29670.44235	6087.819583	-177.48	43.80	43.80	87.61	2350	2
25694.74235	6903.019583	147.499	18.11	18.11	36.22	4374	2
4388.442349	7373.619583	-174.888	61.14	61.14	122.27	1622	2
32068.84235	7731.919583	162.137	38.13	38.13	76.25	1332	2
20861.44235	8645.519583	251.503	31.82	31.82	63.63	1881	2
34968.84235	8745.319583	161.366	22.25	22.25	44.51	3926	2
12151.64235	9201.919583	-147.024	13.45	13.45	26.89	11258	2
10427.44235	9846.419583	300.038	29.11	29.11	58.22	2085	2
14249.74235	9953.719583	331.625	10.62	10.62	21.24	17214	2
6204.442349	10262.51958	-46.584	31.16	31.16	62.31	2152	2
30573.04235	9984.519583	33.12	40.72	40.72	81.44	1225	2
38211.94235	10398.21958	24.696	26.61	26.61	53.22	1825	2
2839.342349	10676.31958	65.52	15.71	15.71	31.42	5092	2
7032.542349	10711.01958	-3.168	8.17	8.17	16.34	15459	2
22777.14235	10657.11958	-28.44	11.35	11.35	22.70	6658	2
40193.44235	11396.21958	87.408	11.26	11.26	22.51	8794	2
19413.04235	11562.31958	122.846	21.15	21.15	42.30	3166	2
25843.44235	12095.61958	22.752	47.78	47.78	95.57	1393	2
37391.34235	11742.71958	194.494	10.62	10.62	21.24	11313	2
32694.74235	12845.41958	-102.96	16.91	16.91	33.82	4559	2
5671.242349	12874.11958	35.712	17.24	17.24	34.48	4770	2
19610.64235	12943.11958	-172.944	48.02	48.02	96.04	1778	2
12959.74235	13402.51958	244.57	37.77	37.77	75.55	1251	2
25988.84235	13654.61958	209.131	20.51	20.51	41.02	4996	2
25237.64235	14199.41958	-78.336	8.60	8.60	17.19	19282	2
35328.44235	14376.21958	-82.224	49.86	49.86	99.71	1144	2
36270.54235	14439.91958	104.357	41.28	41.28	82.57	1166	2
18910.74235	14312.31958	125.158	22.14	22.14	44.27	2854	2
2661.642349	14716.61958	-138.6	37.66	37.66	75.31	1592	2
4527.142349	14604.11958	82.7856	18.30	18.30	36.60	3878	2
15193.84235	15267.01958	244.57	15.33	15.33	30.66	6663	2
9669.242349	15645.21958	64.224	19.64	19.64	39.28	4113	2
17558.14235	15830.31958	-23.904	24.21	24.21	48.42	3078	2
1441.142349	16007.11958	-90.648	24.96	24.96	49.93	3122	2
16874.84235	15954.21958	42.192	7.44	7.44	14.88	12075	2
22982.44235	16019.71958	-111.384	18.79	18.79	37.59	2880	2
5978.342349	16381.01958	78.1632	34.36	34.36	68.72	1043	2
7976.242349	16391.21958	-40.104	41.09	41.09	82.19	1107	2
39521.24235	16552.51958	111.29	23.50	23.50	47.01	2887	2
21490.54235	17011.81958	-36.216	32.83	32.83	65.66	1418	2
39891.64235	17400.21958	296.186	19.90	19.90	39.80	4126	2
4025.342349	17591.21958	-132.768	42.25	42.25	84.50	1537	2
4701.042349	17855.21958	-59.544	32.26	32.26	64.53	1488	2
8914.142349	18389.01958	45.432	28.57	28.57	57.13	1501	2
15024.04235	18476.81958	-60.84	17.64	17.64	35.28	6074	2
17605.84235	18750.01958	-25.2	32.31	32.31	64.62	2307	2
29634.44235	18696.11958	180.626	33.23	33.23	66.46	2048	2
30365.54235	19546.51958	-84.816	10.17	10.17	20.35	17055	2
38663.54235	19454.91958	2.016	17.26	17.26	34.52	6214	2
23197.34235	19828.91958	135.943	17.59	17.59	35.18	2852	2
300.8423487	20022.01958	-51.768	30.97	30.97	61.94	1840	2
9686.842349	19866.31958	233.014	22.33	22.33	44.65	3277	2
18428.74235	19942.61958	290.023	23.10	23.10	46.21	1957	2
24181.94235	20402.11958	-34.92	31.35	31.35	62.69	1530	2
40059.84235	20471.01958	219.146	15.71	15.71	31.42	4366	2
21924.44235	20585.61958	-30.384	19.36	19.36	38.72	3600	2
35728.94235	20998.11958	-87.408	23.57	23.57	47.15	4269	2
21022.44235	21275.11958	14.328	28.83	28.83	57.65	2033	2
39400.74235	21537.71958	-26.496	24.75	24.75	49.50	3884	2
35980.54235	22207.41958	40.896	37.35	37.35	74.70	1449	2
28873.84235	22190.61958	221.458	36.17	36.17	72.35	1650	2
29674.74235	22526.81958	78.1632	39.63	39.63	79.27	1108	2
27477.04235	22662.71958	-148.32	28.83	28.83	57.65	2922	2
33881.64235	22937.11958	13.032	18.91	18.91	37.82	6086	2
37497.54235	23247.61958	184.478	31.32	31.32	62.64	1902	2
40587.74235	23492.11958	245.34	28.73	28.73	57.46	2904	2
18219.04235	23522.61958	-20.664	12.86	12.86	25.72	7164	2
37975.84235	23529.41958	44.136	12.46	12.46	24.92	8908	2
32203.04235	24117.11958	184.478	35.23	35.23	70.46	1399	2
9204.342349	24354.91958	85.8672	11.40	11.40	22.80	7295	2
34114.34235	24357.71958	49.968	34.88	34.88	69.76	1300	2
12354.44235	24702.21958	120.535	11.56	11.56	23.13	6144	2
26680.14235	24659.11958	228.391	39.52	39.52	79.03	1576	2
9752.842349	24604.61958	-174.888	47.83	47.83	95.66	1603	2
23767.54235	24745.51958	103.586	35.40	35.40	70.79	1553	2
16930.54235	24891.11958	-73.152	19.52	19.52	39.05	3481	2
18897.94235	24990.81958	341.64	43.17	43.17	86.33	1360	2
22026.44235	25221.41958	44.136	16.58	16.58	33.16	4177	2
31800.54235	25313.81958	31.824	13.80	13.80	27.60	8855	2
8632.342349	25968.51958	199.886	19.03	19.03	38.06	2157	2
31616.74235	25962.51958	98.1936	9.28	9.28	18.56	12091	2
24878.84235	26201.41958	175.234	11.30	11.30	22.61	8751	2
36100.24235	29155.61958	-71.856	8.41	8.41	16.81	16639	2
30676.74235	29360.31958	-78.984	25.08	25.08	50.16	1764	2
18552.94235	29531.31958	307.742	11.92	11.92	23.83	11203	2
28443.84235	30359.01958	-73.152	29.30	29.30	58.59	1603	2
9452.042349	31484.51958	343.181	16.84	16.84	33.68	5571	2
33334.64235	31330.01958	-25.848	43.38	43.38	86.76	1169	2
13359.74235	31609.31958	24.048	52.28	52.28	104.56	1021	2
5794.742349	32109.91958	378.619	44.37	44.37	88.74	1730	2
29269.44235	32854.81958	-114.624	24.28	24.28	48.56	3349	2
4683.542349	32880.51958	167.53	18.37	18.37	36.74	3289	2
17179.74235	33595.01958	22.104	13.12	13.12	26.23	6614	2
22868.04235	33420.91958	-143.136	50.09	50.09	100.18	1221	2
37425.14235	33744.91958	183.708	15.00	15.00	30.00	6082	2
9857.642349	33674.61958	129.78	23.55	23.55	47.10	2618	2
8161.742349	35206.31958	78.9336	14.51	14.51	29.01	10035	2
20937.84235	35579.21958	-96.48	20.46	20.46	40.93	3537	2
28897.04235	35569.41958	106.668	21.50	21.50	43.00	2745	2
13259.14235	36475.31958	159.826	19.05	19.05	38.10	3825	2
17744.04235	36745.01958	-12.24	29.70	29.70	59.39	1499	2
26956.54235	37112.91958	131.321	14.53	14.53	29.06	5413	2
11635.54235	37704.11958	246.11	55.58	55.58	111.16	1373	2
24447.34235	37908.41958	-58.896	14.88	14.88	29.77	6790	2
4764.442349	38142.31958	59.688	15.97	15.97	31.93	7094	2
11338.54235	39818.61958	302.35	39.21	39.21	78.42	1509	2
25476.04235	39880.11958	37.656	27.62	27.62	55.25	1478	2
6335.339892	1854.218227	74.3112	48.61	48.61	97.21	1000	10
21849.23989	2110.818227	250.733	33.44	33.44	66.88	1442	10
2334.739892	2840.618227	33.12	43.45	43.45	86.90	1334	10
16729.73989	3496.418227	-165.168	57.74	57.74	115.49	1056	10
11139.03989	4891.518227	-39.456	15.47	15.47	30.94	5339	10
29752.73989	5856.918227	-106.848	42.63	42.63	85.25	1854	10
35125.53989	7478.218227	109.75	36.90	36.90	73.81	1474	10
28038.83989	7922.118227	271.534	23.71	23.71	47.43	3107	10
21484.53989	8734.218227	343.951	29.37	29.37	58.73	3862	10
4901.339892	10446.51823	289.253	27.13	27.13	54.26	3441	10
37243.33989	10615.11823	79.704	27.62	27.62	55.25	3038	10
39517.13989	11068.81823	14.328	24.54	24.54	49.08	3385	10
40208.23989	11431.21823	164.448	13.28	13.28	26.56	8979	10
25552.73989	12085.01823	259.978	39.56	39.56	79.13	1249	10
677.4398924	12536.61823	138.254	18.96	18.96	37.92	4002	10
3680.839892	12472.41823	370.915	37.61	37.61	75.22	1531	10
1778.239892	13333.81823	-50.472	19.08	19.08	38.15	3300	10
10329.03989	14153.21823	52.56	26.59	26.59	53.18	1503	10
25201.53989	14278.31823	-11.592	11.09	11.09	22.18	9016	10
23110.03989	16585.91823	-73.152	18.60	18.60	37.21	3523	10
2483.039892	17172.21823	344.722	24.92	24.92	49.83	3071	10
17057.23989	18914.41823	-121.104	29.37	29.37	58.73	1698	10
32280.43989	18770.21823	-9	18.37	18.37	36.74	6611	10
41019.63989	19623.01823	-84.816	40.86	40.86	81.72	1418	10
32678.03989	19961.11823	372.456	48.89	48.89	97.78	1810	10
38415.63989	19920.31823	-89.352	53.01	53.01	106.02	1233	10
4487.739892	21471.01823	348.574	75.52	75.52	151.05	1012	10
22921.03989	21336.21823	-9.648	24.68	24.68	49.36	1855	10
33392.63989	21789.61823	44.136	28.35	28.35	56.71	2343	10
6024.339892	23853.81823	-130.824	50.11	50.11	100.23	1203	10
16800.93989	25812.51823	10.44	26.87	26.87	53.74	1441	10
4876.239892	28139.91823	-25.2	15.00	15.00	30.00	6652	10
18495.43989	28298.91823	-24.552	34.05	34.05	68.11	1451	10
30118.33989	28549.71823	206.82	27.13	27.13	54.26	1266	10
23374.53989	29333.81823	-175.536	37.94	37.94	75.88	2292	10
10406.23989	30149.21823	-167.76	53.41	53.41	106.82	1008	10
34720.83989	30986.61823	-0.576	15.78	15.78	31.56	6810	10
1838.739892	31666.11823	276.926	51.76	51.76	103.53	1045	10
25159.33989	32104.51823	197.575	37.84	37.84	75.69	1110	10
36965.43989	32661.61823	-165.168	14.62	14.62	29.25	12033	10
2342.139892	33223.61823	66.168	50.47	50.47	100.94	1006	10
30557.53989	33677.11823	200.657	35.70	35.70	71.40	1672	10
7537.439892	33821.21823	-111.384	29.63	29.63	59.25	2684	10
6651.939892	34066.51823	40.248	42.25	42.25	84.50	1467	10
12031.53989	34983.31823	221.458	41.05	41.05	82.10	1270	10
32606.93989	35490.41823	-113.328	31.32	31.32	62.64	2248	10
29539.03989	35706.41823	-19.368	33.72	33.72	67.45	1277	10
10871.63989	36155.01823	-69.264	30.73	30.73	61.47	2228	10
34878.53989	36537.31823	342.41	17.85	17.85	35.70	6719	10
25399.23989	36987.21823	-60.84	15.66	15.66	31.32	4349	10
6535.639892	37032.51823	352.426	31.51	31.51	63.02	3754	10
8308.839892	37771.01823	-169.056	34.48	34.48	68.95	2722	10
12880.73989	38179.31823	88.1784	58.22	58.22	116.43	1011	10
4655.539892	38089.41823	-32.328	40.41	40.41	80.82	1439	10
35604.63989	38149.91823	330.854	35.94	35.94	71.87	1337	10
9819.739892	39569.21823	168.3	26.59	26.59	53.18	1664	10
26577.03989	39996.31823	13.68	36.48	36.48	72.96	1159	10
2577.839892	40372.81823	-42.696	24.99	24.99	49.97	3368	10
21977.13744	547.3168704	-130.176	17.38	17.38	34.76	5334	18
25237.53744	2555.91687	-126.936	20.89	20.89	41.78	2113	18
29898.53744	4756.61687	-21.312	40.01	40.01	80.02	1388	18
26923.23744	6043.81687	-14.184	26.78	26.78	53.55	1848	18
35975.83744	7114.41687	-126.936	51.27	51.27	102.54	1118	18
36480.83744	9527.31687	377.078	51.69	51.69	103.38	1265	18
38010.83744	9555.11687	327.002	49.71	49.71	99.43	1022	18
5983.737436	10542.01687	256.896	35.91	35.91	71.83	1328	18
39612.73744	13876.91687	199.886	24.75	24.75	49.50	2413	18
17042.23744	16012.61687	-161.28	32.76	32.76	65.52	1573	18
2361.137436	17209.71687	373.226	54.87	54.87	109.74	1063	18
37331.13744	17278.01687	-29.736	17.19	17.19	34.38	4730	18
17042.93744	18924.91687	-130.824	27.95	27.95	55.91	1441	18
7624.237436	19273.11687	118.224	12.27	12.27	24.54	4314	18
10103.83744	19785.21687	222.228	23.13	23.13	46.25	1936	18
29448.63744	20753.31687	-57.6	63.87	63.87	127.74	1234	18
10281.03744	21476.71687	213.754	30.97	30.97	61.94	1508	18
31099.53744	22645.01687	-95.832	24.47	24.47	48.94	3909	18
29175.23744	23334.41687	239.177	28.33	28.33	56.66	2353	18
33983.93744	24360.41687	-10.944	28.31	28.31	56.61	2286	18
39253.63744	24632.11687	336.247	42.32	42.32	84.64	1394	18
40881.13744	25016.11687	-174.24	44.60	44.60	89.21	1694	18
10552.13744	25494.71687	114.372	19.55	19.55	39.09	1849	18
16779.03744	25762.81687	83.556	22.02	22.02	44.04	2340	18
19986.43744	26312.71687	370.915	51.48	51.48	102.96	1387	18
21084.13744	27526.21687	310.054	43.40	43.40	86.81	1237	18
18545.73744	27715.91687	-55.656	26.33	26.33	52.66	2476	18
3082.937436	28063.51687	108.979	16.89	16.89	33.77	6174	18
4884.737436	28210.81687	-21.312	15.80	15.80	31.60	4913	18
20882.83744	28920.81687	26.64	24.07	24.07	48.14	2351	18
31007.73744	31881.51687	-128.88	25.86	25.86	51.72	2619	18
10463.03744	35331.31687	-79.632	32.66	32.66	65.33	2718	18
351.637436	35519.01687	-32.328	42.91	42.91	85.82	1192	18
32538.63744	35508.61687	-116.568	38.32	38.32	76.63	1763	18
2123.337436	38563.91687	242.258	45.76	45.76	91.52	1238	18
9107.937436	39399.81687	-144.432	31.46	31.46	62.93	2985	18
6943.537436	39909.31687	18.216	32.12	32.12	64.24	2240	18
26732.93498	863.4155142	80.4744	24.99	24.99	49.97	1901	26
23532.13498	4773.515514	219.917	23.97	23.97	47.95	1965	26
7121.43498	5224.815514	42.192	31.37	31.37	62.74	1097	26
20128.63498	5845.915514	126.698	24.63	24.63	49.27	2245	26
17322.13498	6477.915514	-28.44	30.43	30.43	60.85	1169	26
23025.13498	6557.815514	9.144	33.68	33.68	67.35	1082	26
28155.33498	7925.515514	300.809	33.28	33.28	66.55	1566	26
5222.33498	8762.515514	318.528	34.24	34.24	68.48	1636	26
13214.83498	9384.215514	93.5712	20.18	20.18	40.36	2409	26
27849.43498	9736.915514	-26.496	44.56	44.56	89.11	1589	26
39895.83498	9543.815514	-41.4	43.12	43.12	86.24	1354	26
40179.03498	10516.31551	224.539	28.12	28.12	56.24	1946	26
40253.33498	11388.81551	97.4232	14.18	14.18	28.35	4364	26
39421.63498	13987.51551	-97.128	32.50	32.50	65.00	1365	26
36288.53498	14401.21551	165.989	37.35	37.35	74.70	1036	26
2685.33498	14767.21551	-66.024	24.66	24.66	49.31	1537	26
30971.23498	14998.61551	-174.24	39.09	39.09	78.19	1642	26
23078.43498	16305.81551	-148.968	26.89	26.89	53.79	1769	26
29589.53498	16385.31551	5.904	35.58	35.58	71.17	1467	26
38645.63498	19462.01551	29.88	14.37	14.37	28.73	7067	26
6025.43498	21017.11551	54.504	30.61	30.61	61.23	1890	26
34842.93498	21606.31551	48.672	36.57	36.57	73.15	1524	26
30130.33498	21692.61551	9.144	30.61	30.61	61.23	2456	26
6429.23498	22787.71551	-3.168	18.82	18.82	37.63	3188	26
17963.53498	22718.31551	251.503	11.59	11.59	23.17	6419	26
35215.83498	23501.71551	-69.264	30.80	30.80	61.61	2453	26
21583.33498	24228.11551	71.352	20.94	20.94	41.87	1833	26
9109.53498	25362.81551	-73.8	31.70	31.70	63.40	1726	26
27360.53498	27682.31551	-137.304	63.73	63.73	127.45	1456	26
21955.33498	29199.11551	16.92	27.67	27.67	55.34	1564	26
34433.33498	30207.61551	-166.464	51.13	51.13	102.25	1186	26
7152.03498	30765.31551	366.293	43.92	43.92	87.84	1208	26
17206.53498	32505.61551	92.8008	30.76	30.76	61.51	1459	26
36259.53498	32841.31551	5.256	16.08	16.08	32.17	6380	26
11815.33498	35133.51551	312.365	53.06	53.06	106.12	1038	26
26469.53498	34909.21551	205.279	28.31	28.31	56.61	1422	26
20927.23498	35714.91551	-21.312	25.17	25.17	50.35	2225	26
29709.03498	35855.91551	-24.552	20.96	20.96	41.92	2916	26
34856.23498	36482.61551	292.334	25.36	25.36	50.73	2798	26
6752.03498	37018.71551	373.997	27.01	27.01	54.02	2643	26
26845.43498	37573.91551	-38.808	21.48	21.48	42.96	2250	26
30797.83498	38250.21551	-28.44	35.14	35.14	70.27	1033	26
27018.23498	38610.01551	-135.36	55.30	55.30	110.59	1014	26
27930.53498	38519.91551	201.427	10.27	10.27	20.54	7380	26
8567.43498	40408.81551	39.6	43.14	43.14	86.29	1484	26
17074.33252	968.8141579	-66.672	25.29	25.29	50.59	1723	34
19164.03252	1127.714158	-46.584	36.57	36.57	73.15	1037	34
20296.53252	1221.914158	-89.352	34.57	34.57	69.14	1612	34
38679.03252	3206.414158	192.182	36.55	36.55	73.10	1088	34
25775.93252	3425.814158	72	24.85	24.85	49.69	1448	34
25789.73252	6140.314158	2.016	28.83	28.83	57.65	1027	34
24170.43252	6092.314158	187.56	26.00	26.00	52.00	2098	34
35004.73252	7426.514158	11.736	46.25	46.25	92.50	1125	34
14115.23252	7646.914158	319.298	28.85	28.85	57.70	1948	34
31039.13252	7983.614158	350.885	40.62	40.62	81.25	1881	34
15439.93252	8453.814158	246.11	28.68	28.68	57.37	1589	34
4136.032523	9539.414158	9.792	22.70	22.70	45.40	2419	34
11986.33252	9913.714158	59.04	44.82	44.82	89.63	1077	34
9016.232523	10149.51416	39.6	34.67	34.67	69.33	1138	34
25978.63252	12073.41416	24.696	45.85	45.85	91.70	1302	34
40625.43252	11999.21416	42.84	23.93	23.93	47.85	2346	34
20515.43252	12430.81416	244.57	20.65	20.65	41.31	2960	34
11839.53252	13770.51416	-141.84	34.34	34.34	68.67	1260	34
30881.63252	15045.01416	55.152	29.01	29.01	58.03	1441	34
35689.53252	15975.61416	-80.28	13.66	13.66	27.32	7575	34
35609.83252	17590.21416	-165.816	50.82	50.82	101.64	1743	34
17605.33252	17934.71416	204.509	26.75	26.75	53.51	1722	34
10203.83252	19801.01416	196.805	37.00	37.00	73.99	1154	34
38799.63252	20651.21416	-99.72	36.10	36.10	72.20	1476	34
35300.63252	23501.51416	-88.704	45.19	45.19	90.38	1063	34
38813.23252	23292.01416	-86.76	36.22	36.22	72.44	1640	34
41047.23252	24086.71416	165.218	40.06	40.06	80.12	1189	34
26695.33252	24688.51416	354.737	42.37	42.37	84.73	1249	34
39203.03252	24665.61416	269.993	23.29	23.29	46.58	2369	34
30889.43252	24883.21416	96.6528	15.17	15.17	30.33	4624	34
21179.53252	27432.11416	22.752	22.75	22.75	45.50	2168	34
16884.43252	27521.61416	128.239	28.68	28.68	57.37	1079	34
3128.532523	28072.61416	-123.048	19.41	19.41	38.81	4790	34
4702.132523	28320.51416	122.076	13.38	13.38	26.75	3805	34
29111.43252	28978.21416	-25.848	42.44	42.44	84.87	1098	34
40907.23252	29337.61416	97.4232	43.05	43.05	86.10	1083	34
36903.13252	32564.21416	-61.488	24.26	24.26	48.51	2951	34
33200.93252	35894.91416	100.505	36.15	36.15	72.30	1177	34
6318.732523	36606.81416	-165.816	31.70	31.70	63.40	2258	34
6826.432523	37070.31416	305.431	26.73	26.73	53.46	1899	34
29606.33252	37759.51416	303.89	28.17	28.17	56.33	2298	34
20575.63252	38365.21416	-120.456	11.14	11.14	22.28	13430	34
19413.83252	38599.21416	-139.248	32.69	32.69	65.37	1721	34
11512.13252	39840.71416	88.1784	37.84	37.84	75.69	1211	34
16037.33252	40316.71416	287.712	24.87	24.87	49.74	2317	34
32325.03007	2201.012802	328.543	26.75	26.75	53.51	3664	42
11524.43007	3228.112802	-112.68	26.94	26.94	53.88	2881	42
36750.43007	3452.812802	-102.312	40.06	40.06	80.12	1602	42
28022.23007	4296.812802	14.328	21.78	21.78	43.57	2935	42
11680.43007	6788.312802	11.736	19.62	19.62	39.23	2816	42
21555.63007	8672.412802	259.207	29.13	29.13	58.26	1221	42
35794.43007	8983.012802	8.496	30.24	30.24	60.48	1173	42
7342.030067	11548.9128	326.232	31.35	31.35	62.69	1738	42
1808.430067	13364.2128	-38.808	22.11	22.11	44.23	2021	42
988.530067	13724.6128	-71.856	27.91	27.91	55.81	1501	42
26013.03007	13743.8128	155.974	36.79	36.79	73.57	1186	42
26440.73007	14533.7128	186.79	31.39	31.39	62.78	1233	42
2682.230067	14700.9128	-154.8	29.65	29.65	59.30	2356	42
37086.53007	16643.0128	-85.464	38.36	38.36	76.73	1200	42
4006.730067	17721.0128	25.992	40.62	40.62	81.25	1155	42
6098.830067	19738.8128	-53.712	24.52	24.52	49.03	2937	42
33351.33007	21835.2128	-36.216	31.35	31.35	62.69	2236	42
13579.33007	22191.3128	-103.608	7.11	7.11	14.22	15173	42
17978.63007	22754.4128	222.998	19.38	19.38	38.76	1479	42
6781.730067	23918.9128	21.456	25.15	25.15	50.30	1322	42
12395.73007	24655.1128	217.606	24.59	24.59	49.17	1898	42
41016.83007	24700.8128	-64.08	13.45	13.45	26.89	8364	42
30889.13007	24880.7128	119.765	20.21	20.21	40.41	2421	42
2504.830067	25149.8128	-56.304	22.37	22.37	44.74	2518	42
10680.03007	25069.5128	106.668	38.36	38.36	76.73	1787	42
29665.63007	25745.8128	253.814	42.98	42.98	85.96	1255	42
28213.83007	26789.7128	98.964	17.64	17.64	35.28	2608	42
38895.83007	27688.2128	3.96	18.56	18.56	37.11	4706	42
40718.83007	28353.9128	29.232	34.81	34.81	69.61	1174	42
30668.53007	29163.9128	-107.496	27.06	27.06	54.12	2078	42
23486.63007	29253.1128	-97.128	31.84	31.84	63.68	1758	42
22218.33007	30079.8128	53.208	25.46	25.46	50.92	1526	42
36939.53007	32546.8128	-55.656	21.22	21.22	42.44	4138	42
27145.23007	35933.0128	-94.536	31.86	31.86	63.73	1444	42
28227.53007	36049.8128	-11.592	14.22	14.22	28.45	4682	42
4943.230067	36126.2128	2.664	23.17	23.17	46.35	3376	42
37748.43007	36179.7128	349.344	51.81	51.81	103.62	1132	42
23817.73007	36584.2128	-115.92	40.48	40.48	80.96	1221	42
33454.73007	37421.6128	146.729	35.87	35.87	71.73	1080	42
19435.93007	38415.5128	-121.752	41.09	41.09	82.19	1325	42
4136.127611	2401.611445	-69.264	37.77	37.77	75.55	2182	50
2978.127611	4228.311445	-12.888	27.08	27.08	54.16	1567	50
19310.02761	4251.911445	-149.616	22.54	22.54	45.07	3368	50
12647.42761	4444.811445	246.11	28.94	28.94	57.89	1638	50
5879.127611	8041.711445	67.464	13.09	13.09	26.19	4536	50
18605.52761	7988.611445	303.12	35.73	35.73	71.45	1151	50
398.3276107	8784.611445	319.298	34.67	34.67	69.33	1432	50
39852.52761	8833.311445	150.581	17.85	17.85	35.70	3862	50
12111.02761	8814.311445	-26.496	27.98	27.98	55.95	1716	50
36845.42761	9551.511445	315.446	23.93	23.93	47.85	3156	50
9977.327611	10119.81145	294.646	24.33	24.33	48.65	2142	50
7093.427611	10681.81145	125.928	15.54	15.54	31.09	1949	50
15627.62761	10981.51145	290.023	13.71	13.71	27.41	7275	50
27839.42761	11386.61145	136.714	31.91	31.91	63.82	1012	50
3829.927611	12614.41145	138.254	18.75	18.75	37.49	2469	50
3453.227611	13525.11145	125.928	19.52	19.52	39.05	1828	50
14998.42761	18531.51145	-55.008	9.70	9.70	19.41	8185	50
9672.027611	19869.51145	124.387	15.38	15.38	30.76	2421	50
38855.72761	20847.01145	-137.304	26.56	26.56	53.13	2986	50
5115.127611	21757.21145	-121.752	43.21	43.21	86.43	1019	50
6523.427611	23643.01145	219.146	37.87	37.87	75.74	1001	50
41003.32761	24652.31145	-38.808	13.73	13.73	27.46	5600	50
16825.12761	25697.71145	231.473	34.62	34.62	69.24	1138	50
8627.127611	25962.01145	184.478	16.67	16.67	33.35	3064	50
31604.32761	25985.61145	-16.776	9.37	9.37	18.75	9757	50
30035.32761	26464.51145	230.702	28.80	28.80	57.60	1228	50
6526.727611	27934.21145	-92.592	19.62	19.62	39.23	2026	50
38033.22761	28027.51145	38.304	31.37	31.37	62.74	1326	50
6374.327611	30681.31145	-21.312	32.40	32.40	64.81	1225	50
5390.727611	32349.81145	5.256	43.12	43.12	86.24	1019	50
40342.82761	33665.31145	47.376	15.05	15.05	30.10	6827	50
16675.32761	33816.81145	-150.912	30.14	30.14	60.29	1669	50
16254.02761	36959.01145	-178.128	44.39	44.39	88.78	1262	50
3980.327611	37055.11145	181.397	28.90	28.90	57.79	2343	50
19563.82761	37736.81145	148.27	23.24	23.24	46.49	3531	50
5860.227611	37925.61145	-62.784	48.56	48.56	97.12	1179	50
12086.42761	38027.31145	-2.52	30.80	30.80	61.61	1321	50
19436.92761	38407.71145	216.835	40.36	40.36	80.73	1125	50
4369.827611	39047.51145	-11.592	39.54	39.54	79.08	1864	50
29980.92761	38972.51145	326.232	36.46	36.46	72.91	1160	50
10000.12515	356.4100893	118.224	34.12	34.12	68.25	1374	58
26696.22515	833.3100893	59.688	17.40	17.40	34.81	3925	58
6146.825154	1874.110089	310.824	23.46	23.46	46.91	2682	58
14278.52515	3019.510089	346.262	33.35	33.35	66.69	1866	58
21807.82515	2793.910089	164.448	14.48	14.48	28.97	4013	58
29811.62515	3707.410089	195.264	28.75	28.75	57.51	1904	58
5345.025154	4078.710089	164.448	15.05	15.05	30.10	4972	58
2421.025154	4161.710089	91.26	29.56	29.56	59.11	1512	58
2968.925154	4218.810089	13.032	24.87	24.87	49.74	2514	58
10177.82515	4474.610089	-89.352	15.12	15.12	30.24	5070	58
21379.22515	8657.110089	108.979	25.03	25.03	50.07	2060	58
15594.02515	10922.11009	176.004	17.76	17.76	35.51	2885	58
21609.32515	11197.71009	364.752	18.35	18.35	36.69	4124	58
22379.52515	11137.81009	273.845	28.80	28.80	57.60	2434	58
40254.72515	11393.51009	-4.464	21.78	21.78	43.57	2939	58
8996.825154	11677.11009	91.26	11.45	11.45	22.89	6269	58
8113.725154	12214.91009	-126.936	22.25	22.25	44.51	3235	58
5151.625154	13733.51009	313.906	25.08	25.08	50.16	2700	58
20890.82515	16533.41009	52.56	31.04	31.04	62.08	1017	58
37278.72515	17135.61009	48.672	20.46	20.46	40.93	3308	58
31272.22515	19558.21009	213.754	9.61	9.61	19.22	8609	58
4684.725154	19973.21009	-154.8	18.11	18.11	36.22	4232	58
34643.02515	20338.71009	20.16	26.19	26.19	52.38	2611	58
5865.425154	20995.61009	16.272	23.67	23.67	47.34	1896	58
21723.22515	21677.11009	151.351	19.64	19.64	39.28	2203	58
3714.525154	23162.51009	17.568	25.01	25.01	50.02	1840	58
6469.125154	23219.11009	-77.688	29.98	29.98	59.96	2205	58
2556.925154	25180.31009	122.076	26.85	26.85	53.69	2193	58
9090.625154	25206.01009	44.136	22.28	22.28	44.56	2040	58
24959.52515	26226.81009	240.718	29.77	29.77	59.53	1323	58
5814.125154	27337.51009	-174.24	21.36	21.36	42.72	3072	58
3136.325154	28049.61009	153.662	26.87	26.87	53.74	1524	58
36602.92515	30257.31009	-43.992	34.57	34.57	69.14	1834	58
340.2251543	30685.81009	211.442	31.53	31.53	63.07	1350	58
34566.12515	35008.31009	-5.76	21.57	21.57	43.14	2462	58
2610.625154	35656.41009	343.951	41.07	41.07	82.14	1390	58
17729.32515	36830.61009	-68.616	18.27	18.27	36.55	3477	58
24413.82515	37949.91009	-11.592	25.13	25.13	50.26	2714	58
33080.82515	38500.51009	336.247	21.22	21.22	42.44	2955	58
13995.22515	38665.71009	266.141	13.80	13.80	27.60	6894	58
19532.02515	38857.41009	-111.384	43.03	43.03	86.05	1208	58
9987.725154	39678.71009	298.498	18.39	18.39	36.79	4813	58
20248.2227	1053.808733	2.664	19.03	19.03	38.06	2519	66
32234.7227	2160.808733	127.469	34.05	34.05	68.11	1905	66
8739.922698	2781.108733	-183.312	44.56	44.56	89.11	1155	66
12186.2227	5252.708733	-10.296	17.85	17.85	35.70	2960	66
14414.8227	6585.008733	235.325	17.80	17.80	35.61	4345	66
10809.9227	7142.208733	187.56	29.39	29.39	58.78	1005	66
16321.0227	7950.408733	16.92	12.83	12.83	25.67	5166	66
10644.6227	9111.608733	181.397	29.27	29.27	58.55	1129	66
22785.9227	10618.30873	-56.952	18.70	18.70	37.40	2448	66
25990.6227	13747.40873	73.5408	18.93	18.93	37.87	3392	66
18893.6227	14310.50873	266.911	21.62	21.62	43.24	2553	66
28235.1227	15163.00873	-103.608	18.56	18.56	37.11	2233	66
16171.7227	18061.50873	-143.136	24.87	24.87	49.74	1636	66
33440.4227	19333.60873	357.048	43.54	43.54	87.09	1326	66
6095.222698	20318.40873	44.136	24.37	24.37	48.75	2791	66
34638.3227	20402.20873	185.249	25.86	25.86	51.72	1629	66
9282.622698	21580.60873	181.397	30.12	30.12	60.24	1361	66
33165.1227	21747.70873	-42.696	40.46	40.46	80.92	1075	66
40953.9227	24593.80873	-167.112	20.28	20.28	40.55	3537	66
14949.9227	25192.10873	87.408	28.87	28.87	57.74	1242	66
4371.122698	25591.50873	-81.576	26.16	26.16	52.33	2296	66
8582.822698	25981.90873	287.712	28.28	28.28	56.57	1183	66
31619.4227	25975.50873	85.0968	8.85	8.85	17.71	10911	66
15252.5227	26648.60873	319.298	23.15	23.15	46.30	1962	66
482.622698	26968.40873	-95.832	25.29	25.29	50.59	2868	66
1621.822698	27655.00873	-112.032	37.66	37.66	75.31	1216	66
40585.7227	27552.30873	33.768	28.47	28.47	56.94	1753	66
27816.0227	28369.90873	7.2	25.95	25.95	51.90	2520	66
33751.5227	30090.80873	-96.48	24.61	24.61	49.22	3534	66
22226.2227	30139.80873	192.182	10.43	10.43	20.87	6443	66
35617.2227	31157.20873	-182.016	26.78	26.78	53.55	3993	66
36237.2227	32787.30873	59.688	23.57	23.57	47.15	2500	66
38300.6227	34856.70873	104.357	27.48	27.48	54.97	1558	66
1541.622698	36075.40873	-36.216	35.94	35.94	71.87	1570	66
5960.622698	37883.20873	-71.856	29.79	29.79	59.58	2500	66
866.322698	38282.30873	35.064	31.75	31.75	63.49	1201	66
20558.5227	38548.00873	-54.36	21.22	21.22	42.44	3782	66
34919.5227	40315.40873	-47.88	34.67	34.67	69.33	1354	66
19452.12024	2608.507377	-75.744	16.18	16.18	32.36	5951	74
11203.62024	4840.807377	-136.008	16.06	16.06	32.12	3782	74
23155.32024	4871.207377	34.416	11.61	11.61	23.22	5431	74
12184.42024	5220.007377	-42.696	26.02	26.02	52.05	2073	74
3271.620242	7297.407377	-22.608	36.13	36.13	72.25	1542	74
10923.32024	7654.807377	-175.536	38.55	38.55	77.10	1685	74
10581.02024	9160.707377	249.192	19.00	19.00	38.01	2515	74
4530.020242	10456.70738	56.448	26.73	26.73	53.46	2380	74
35744.02024	12348.10738	79.704	25.32	25.32	50.63	1260	74
3339.720242	13887.70738	345.492	30.83	30.83	61.65	1318	74
26526.82024	16008.40738	347.803	37.04	37.04	74.09	1334	74
32092.72024	16622.10738	38.952	34.55	34.55	69.10	1057	74
39265.62024	17185.20738	-43.344	57.16	57.16	114.31	1154	74
41314.92024	16799.40738	-171.648	29.58	29.58	59.16	1837	74
1628.220242	20343.80738	-149.616	49.60	49.60	99.19	2059	74
35045.72024	21779.70738	-134.712	32.24	32.24	64.48	1476	74
35206.02024	23383.60738	139.795	19.00	19.00	38.01	2090	74
6923.120242	25061.00738	228.391	10.76	10.76	21.52	5857	74
30892.62024	24933.60738	177.545	11.89	11.89	23.79	7317	74
34547.42024	25192.90738	360.13	53.36	53.36	106.73	1309	74
30084.42024	26550.40738	164.448	30.19	30.19	60.38	1315	74
4711.120242	27364.50738	87.408	10.20	10.20	20.39	6921	74
36146.22024	29273.40738	-82.872	22.14	22.14	44.27	2062	74
3150.820242	29325.40738	63.576	34.71	34.71	69.43	1234	74
9584.320242	31450.90738	322.38	18.06	18.06	36.13	4144	74
35860.92024	31971.30738	-12.888	20.46	20.46	40.93	2949	74
5348.220242	32360.00738	297.727	37.75	37.75	75.50	1495	74
9821.120242	34098.50738	52.56	37.73	37.73	75.45	1040	74
2517.420242	35645.40738	311.594	41.07	41.07	82.14	1005	74
34671.62024	36599.50738	350.114	31.70	31.70	63.40	1519	74
4698.920242	38092.20738	-74.448	26.61	26.61	53.22	2582	74
40216.72024	38724.70738	202.968	35.51	35.51	71.03	1214	74
1452.020242	38950.70738	-42.696	34.48	34.48	68.95	1872	74
28674.12024	40007.60738	-16.128	17.12	17.12	34.24	3593	74
25127.31779	780.6060206	35.064	20.54	20.54	41.07	2589	82
32364.71779	1106.806021	-176.184	40.91	40.91	81.81	2420	82
30854.11779	1207.806021	311.594	27.79	27.79	55.58	4181	82
17062.61779	1201.706021	-144.432	30.14	30.14	60.29	1715	82
23642.61779	3084.606021	-93.24	30.31	30.31	60.62	1130	82
34927.81779	3696.106021	38.952	38.03	38.03	76.07	1324	82
24068.01779	4592.806021	49.32	10.41	10.41	20.82	6329	82
29860.21779	5585.406021	49.32	34.71	34.71	69.43	1280	82
16142.21779	5946.306021	134.402	27.88	27.88	55.77	1363	82
11825.61779	6769.206021	357.048	44.98	44.98	89.96	1277	82
26670.81779	6925.906021	212.983	15.02	15.02	30.05	5244	82
12172.11779	8167.106021	191.412	28.12	28.12	56.24	1352	82
39862.51779	8871.006021	20.16	16.63	16.63	33.25	3647	82
13903.41779	9326.106021	149.81	29.11	29.11	58.22	1075	82
5176.617785	11220.50602	-161.28	33.75	33.75	67.49	1734	82
3741.717785	12542.20602	322.38	22.54	22.54	45.07	1766	82
17925.11779	12769.50602	32.472	26.66	26.66	53.32	1099	82
38306.81779	13316.90602	-93.24	30.36	30.36	60.71	1686	82
3797.017785	13758.40602	158.285	18.44	18.44	36.88	2665	82
26014.41779	13760.90602	222.998	19.15	19.15	38.29	2865	82
37087.11779	16550.40602	-18.072	30.45	30.45	60.90	1229	82
10848.71779	16901.60602	-12.24	27.77	27.77	55.53	1093	82
20680.81779	17423.90602	147.499	21.41	21.41	42.81	1684	82
34874.91779	17865.80602	-45.288	30.59	30.59	61.18	1073	82
35856.01779	20621.30602	-62.784	26.61	26.61	53.22	1392	82
37648.41779	20850.60602	65.52	29.96	29.96	59.91	1055	82
1905.017785	22479.70602	107.438	30.59	30.59	61.18	1396	82
18868.61779	24127.60602	-25.2	38.93	38.93	77.86	1090	82
9639.217785	24559.00602	284.63	12.20	12.20	24.40	5653	82
8596.117785	25975.80602	347.803	14.84	14.84	29.67	5950	82
23887.91779	30043.60602	139.025	17.90	17.90	35.80	3388	82
12226.81779	32570.60602	-49.176	32.12	32.12	64.24	1043	82
25252.31779	33719.20602	-69.912	20.21	20.21	40.41	2348	82
20666.51779	33993.20602	72.7704	13.52	13.52	27.04	3258	82
6000.717785	37864.70602	-132.12	33.13	33.13	66.27	2536	82
16218.41779	38080.00602	171.382	27.39	27.39	54.78	1465	82
19548.61779	39001.20602	62.28	31.27	31.27	62.55	1197	82
1863.515329	838.3046644	-7.056	48.82	48.82	97.64	1158	90
17071.21533	779.2046644	-152.856	27.46	27.46	54.92	2500	90
16296.61533	2558.104664	-185.904	60.59	60.59	121.19	1411	90
30778.31533	2679.304664	278.467	23.97	23.97	47.95	1733	90
11524.91533	3093.104664	-15.48	27.34	27.34	54.68	1301	90
21129.41533	4337.604664	55.152	27.67	27.67	55.34	1551	90
8419.015329	9193.104664	-118.512	12.72	12.72	25.43	7641	90
13850.31533	9333.304664	263.059	21.10	21.10	42.20	3261	90
39057.91533	10196.00466	119.765	18.49	18.49	36.97	3667	90
5959.215329	10556.20466	201.427	22.40	22.40	44.79	2630	90
5987.815329	12204.90466	184.478	20.16	20.16	40.32	2523	90
29268.31533	12278.20466	-112.032	11.02	11.02	22.04	8674	90
36707.81533	12705.70466	327.773	18.75	18.75	37.49	3323	90
35357.11533	14963.20466	194.494	13.80	13.80	27.60	4411	90
37881.71533	15421.80466	148.27	32.78	32.78	65.56	1217	90
1824.015329	17730.70466	110.52	28.14	28.14	56.28	1236	90
34623.71533	20325.00466	100.505	12.65	12.65	25.29	7591	90
21712.31533	21695.60466	168.3	12.98	12.98	25.95	5653	90
20145.31533	22024.40466	-145.728	32.36	32.36	64.72	1351	90
9606.215329	22291.50466	115.913	26.78	26.78	53.55	1644	90
7720.015329	22336.00466	82.0152	29.53	29.53	59.06	1221	90
9630.515329	24605.30466	212.213	15.10	15.10	30.19	3306	90
29118.31533	24651.30466	-30.384	19.12	19.12	38.25	3744	90
6881.315329	25061.70466	195.264	12.32	12.32	24.63	3177	90
10617.81533	25034.80466	188.33	23.01	23.01	46.02	1654	90
27956.01533	25769.80466	261.518	37.54	37.54	75.08	1820	90
8627.815329	25972.60466	290.794	25.91	25.91	51.81	1683	90
28692.61533	26886.90466	-161.28	24.59	24.59	49.17	2526	90
40973.01533	29339.80466	59.688	34.08	34.08	68.15	1139	90
32537.91533	31612.40466	-42.696	26.78	26.78	53.55	1888	90
35935.41533	31934.10466	-45.936	33.23	33.23	66.46	1697	90
22028.21533	34459.90466	125.928	14.18	14.18	28.35	2101	90
15017.91533	35232.30466	145.958	28.24	28.24	56.47	1298	90
386.2153289	35553.10466	42.192	19.95	19.95	39.89	4371	90
27746.41533	36621.00466	-102.312	17.14	17.14	34.29	5675	90
25964.61533	37761.30466	-108.792	14.65	14.65	29.30	5448	90
8254.715329	38800.40466	369.374	35.02	35.02	70.04	1549	90
19597.01533	38823.10466	-84.168	26.05	26.05	52.09	2424	90
8214.315329	40065.70466	-169.056	59.75	59.75	119.49	1085	90
10010.01287	298.4033082	129.78	37.99	37.99	75.97	1198	98
28611.21287	1276.003308	217.606	11.75	11.75	23.50	5802	98
22481.11287	1687.503308	-51.12	17.31	17.31	34.62	5272	98
19295.41287	2565.703308	-1.872	19.83	19.83	39.66	4279	98
8313.412873	3131.403308	279.238	21.69	21.69	43.38	2876	98
12347.31287	3386.203308	-118.512	51.62	51.62	103.24	1320	98
23198.21287	4978.203308	-59.544	24.44	24.44	48.89	2574	98
24400.41287	5575.203308	216.065	29.51	29.51	59.02	1142	98
14929.61287	8415.703308	266.911	29.20	29.20	58.40	1718	98
38587.31287	9155.403308	38.304	23.86	23.86	47.71	2085	98
36853.91287	9621.103308	316.987	26.31	26.31	52.61	1822	98
21484.11287	11211.80331	266.911	22.02	22.02	44.04	1927	98
33094.61287	11169.60331	272.304	23.90	23.90	47.81	1428	98
39328.31287	11960.30331	338.558	37.66	37.66	75.31	1081	98
9585.712873	12153.50331	-109.44	21.05	21.05	42.11	2892	98
592.7128726	12713.10331	21.456	16.96	16.96	33.91	4378	98
38386.71287	13138.30331	-88.704	15.59	15.59	31.18	7630	98
33580.61287	13776.80331	51.912	11.19	11.19	22.37	3309	98
23677.51287	18747.00331	123.617	21.24	21.24	42.48	1177	98
37509.71287	20141.70331	9.144	32.48	32.48	64.95	1047	98
4227.312873	24195.50331	214.524	32.59	32.59	65.19	1055	98
10628.81287	24983.30331	239.177	28.21	28.21	56.43	1663	98
23771.41287	29996.50331	287.712	34.29	34.29	68.58	1021	98
41070.91287	30544.70331	-46.584	30.50	30.50	60.99	1419	98
35984.31287	32073.10331	-20.664	36.17	36.17	72.35	1471	98
37612.61287	32025.70331	281.549	32.97	32.97	65.94	1277	98
12218.71287	32532.50331	31.176	36.17	36.17	72.35	1018	98
31752.81287	33201.50331	222.998	33.89	33.89	67.78	1223	98
26515.31287	34860.90331	16.92	26.23	26.23	52.47	1724	98
25924.41287	35182.10331	9.792	30.10	30.10	60.19	1745	98
24083.81287	35574.30331	-24.552	21.50	21.50	43.00	1276	98
36943.41287	35378.30331	-42.048	34.95	34.95	69.90	1622	98
5208.712873	36117.50331	-15.48	29.13	29.13	58.26	2224	98
10868.21287	36277.20331	-174.888	43.17	43.17	86.33	1643	98
34663.71287	36660.20331	227.621	32.55	32.55	65.09	1048	98
27740.21287	36555.10331	-152.208	39.07	39.07	78.14	1232	98
26940.31287	37852.80331	-23.256	41.31	41.31	82.61	1096	98
35919.81287	38116.70331	244.57	40.95	40.95	81.91	1328	98
33057.61287	38477.80331	96.6528	36.24	36.24	72.49	1113	98
13733.81042	3061.801952	-62.9004	36.03	36.03	72.06	1352	106
18981.61042	3956.201952	310.708	17.54	17.54	35.09	2191	106
29882.51042	5065.601952	113.485	17.33	17.33	34.67	3463	106
14436.01042	6588.001952	293.759	12.79	12.79	25.58	6027	106
7035.710416	7569.101952	354.62	20.28	20.28	40.55	3738	106
16306.61042	7920.701952	21.3396	18.39	18.39	36.79	2293	106
11376.21042	9719.001952	339.983	29.46	29.46	58.92	1545	106
21747.51042	10183.60195	347.687	34.59	34.59	69.19	1238	106
21491.01042	11229.50195	205.933	22.11	22.11	44.23	1744	106
9558.910416	11709.00195	-116.684	41.87	41.87	83.74	1067	106
25943.41042	12139.70195	-125.108	45.90	45.90	91.80	1140	106
3447.110416	14604.00195	-81.6924	22.61	22.61	45.22	1595	106
34150.21042	16190.40195	9.02762	13.49	13.49	26.99	3726	106
5975.510416	16387.00195	-25.3164	19.99	19.99	39.99	1665	106
34701.61042	16897.90195	3.84362	30.78	30.78	61.56	1077	106
10870.21042	16938.20195	-176.948	39.56	39.56	79.13	1044	106
10268.21042	18298.60195	148.924	28.50	28.50	56.99	1142	106
18620.51042	18381.70195	58.2756	22.80	22.80	45.59	2447	106
37644.61042	21062.70195	-13.0044	10.31	10.31	20.63	8663	106
1870.310416	22508.80195	339.983	25.81	25.81	51.62	2492	106
6356.910416	22786.50195	14.2116	8.29	8.29	16.58	9905	106
31878.81042	23993.60195	225.964	31.56	31.56	63.11	1596	106
23584.11042	24478.10195	-44.1084	26.23	26.23	52.47	1650	106
9600.410416	24583.30195	291.448	27.41	27.41	54.82	1624	106
1491.210416	25124.20195	187.444	20.04	20.04	40.08	1856	106
4477.910416	25436.40195	-162.044	19.83	19.83	39.66	4670	106
31563.41042	25921.30195	123.5	13.28	13.28	26.56	4664	106
14461.41042	26235.50195	40.7796	14.32	14.32	28.64	4730	106
28614.41042	27156.00195	-92.0604	21.52	21.52	43.05	2989	106
29666.41042	27870.00195	-8.46838	25.39	25.39	50.77	2841	106
40756.71042	27807.00195	-38.2764	35.30	35.30	70.60	1122	106
280.2104162	30690.40195	192.836	23.46	23.46	46.91	1386	106
28205.91042	33385.60195	-46.7004	21.64	21.64	43.28	1754	106
39032.21042	33889.50195	110.404	23.01	23.01	46.02	2728	106
27231.51042	36104.80195	-68.7324	26.09	26.09	52.19	2111	106
20277.11042	37423.70195	-121.868	25.53	25.53	51.06	2880	106
14273.81042	37775.70195	209.015	30.80	30.80	61.61	1548	106
9504.810416	39829.50195	376.962	29.25	29.25	58.50	2060	106
25427.91042	39801.30195	-136.124	39.59	39.59	79.18	1063	106
21656.50796	1643.900596	-24.3307	19.99	19.99	39.99	2228	114
19477.50796	2755.800596	-6.18673	16.41	16.41	32.83	2860	114
24456.20796	4071.200596	302.693	25.79	25.79	51.57	1361	114
24155.40796	6107.300596	0.941275	29.34	29.34	58.69	1102	114
18750.70796	6509.300596	76.9661	3.89	3.89	7.77	22112	114
27234.80796	6728.700596	255.699	21.27	21.27	42.53	2169	114
7162.30796	7567.400596	167.103	23.57	23.57	47.15	1372	114
12148.30796	8960.500596	45.0053	27.60	27.60	55.20	1306	114
8461.50796	9255.100596	-96.9067	16.20	16.20	32.40	6442	114
22302.60796	9432.500596	42.4133	33.58	33.58	67.16	1014	114
19631.50796	9913.700596	-19.1467	28.64	28.64	57.27	1445	114
20964.40796	12272.0006	16.4933	43.83	43.83	87.65	1092	114
1983.20796	12598.8006	-9.42673	8.43	8.43	16.86	7133	114
37580.50796	14165.0006	54.7253	8.97	8.97	17.95	6593	114
12284.00796	14267.9006	176.348	14.27	14.27	28.54	4581	114
2650.50796	14666.0006	-9.42673	19.73	19.73	39.47	2259	114
41291.90796	14749.0006	232.587	34.03	34.03	68.06	1068	114
35184.90796	14952.0006	342.754	33.89	33.89	67.78	1181	114
34194.70796	15158.7006	-26.9227	24.56	24.56	49.13	1970	114
31876.60796	16651.3006	-34.0507	23.27	23.27	46.53	1973	114
39733.60796	18597.8006	-15.2587	8.10	8.10	16.20	11003	114
41132.60796	19431.3006	-89.1307	21.20	21.20	42.39	3838	114
39412.90796	21571.3006	-20.4427	32.31	32.31	64.62	1593	114
11951.50796	22754.9006	22.3253	22.84	22.84	45.69	2712	114
12508.10796	23468.2006	152.465	17.05	17.05	34.10	1615	114
28174.60796	24080.9006	191.756	31.44	31.44	62.88	1265	114
9084.30796	25131.2006	-1.00273	12.22	12.22	24.44	5834	114
4496.50796	25297.6006	-30.1627	21.12	21.12	42.25	2548	114
26400.60796	25280.2006	103.93	19.08	19.08	38.15	4052	114
15669.50796	25992.8006	91.6037	14.58	14.58	29.15	2505	114
35388.10796	28493.4006	79.2773	21.03	21.03	42.06	1490	114
24062.90796	33234.7006	-33.4027	11.07	11.07	22.14	5004	114
36911.30796	35188.5006	-172.723	34.90	34.90	69.80	1781	114
39990.70796	34888.0006	-101.443	18.51	18.51	37.02	4571	114
32192.90796	35989.2006	4.18127	14.06	14.06	28.12	4369	114
25701.60796	36791.7006	104.7	15.21	15.21	30.43	3695	114
21126.10796	37417.6006	233.357	22.84	22.84	45.69	3161	114
4741.40796	38085.2006	0.941275	29.77	29.77	59.53	1259	114
27513.10796	39225.9006	-54.1387	24.09	24.09	48.18	1862	114
8032.60796	39511.3006	-29.5147	30.90	30.90	61.80	2308	114
9785.60796	39685.7006	70.9253	22.75	22.75	45.50	1986	114
23898.80796	40427.4006	-56.7307	26.96	26.96	53.93	1516	114
15884.8055	378.5992395	55.0629	30.52	30.52	61.04	1278	122
15661.8055	8461.69924	179.119	27.88	27.88	55.77	1212	122
25057.6055	9052.29924	23.9589	20.09	20.09	40.18	2273	122
22288.6055	9444.29924	69.9669	14.91	14.91	29.81	2787	122
21136.9055	12690.59924	105.161	24.02	24.02	48.04	2061	122
29329.6055	13553.69924	131.354	22.23	22.23	44.46	1359	122
24621.5055	17249.49924	209.935	16.53	16.53	33.06	3540	122
10277.9055	18250.99924	135.206	21.62	21.62	43.24	1725	122
19768.7055	19927.39924	228.425	22.14	22.14	44.27	1920	122
13737.3055	20055.99924	-17.5131	28.50	28.50	56.99	1175	122
6094.105504	21280.99924	-30.4731	31.49	31.49	62.97	1593	122
30720.4055	21802.29924	-67.4091	39.23	39.23	78.47	1089	122
26916.0055	23191.29924	-12.3291	18.04	18.04	36.08	2572	122
39447.4055	23032.49924	-117.953	45.50	45.50	91.00	1192	122
39146.0055	24650.29924	349.377	33.65	33.65	67.31	1452	122
33985.2055	24978.09924	277.73	14.01	14.01	28.02	5986	122
14923.1055	25101.69924	172.185	30.71	30.71	61.42	1201	122
8655.305504	25961.29924	300.842	22.21	22.21	44.42	2194	122
27149.8055	27023.39924	50.5269	20.87	20.87	41.73	3233	122
6529.205504	28126.79924	-134.153	20.16	20.16	40.32	2167	122
2005.005504	28813.19924	-34.3611	22.75	22.75	45.50	3145	122
37689.9055	29047.09924	-44.7291	36.67	36.67	73.33	1569	122
38586.1055	29768.69924	200.69	24.16	24.16	48.32	1390	122
17079.3055	29989.29924	343.214	38.03	38.03	76.07	1688	122
33283.9055	30432.89924	120.569	29.44	29.44	58.88	1072	122
28741.0055	31338.29924	-95.2731	31.79	31.79	63.59	1070	122
36903.9055	32438.29924	-19.4571	28.90	28.90	57.79	1715	122
24043.3055	33003.99924	75.8853	23.01	23.01	46.02	1561	122
33590.9055	33487.79924	43.3989	20.79	20.79	41.59	3099	122
40119.0055	34561.29924	-23.3451	31.89	31.89	63.77	1970	122
21000.4055	35013.39924	-44.7291	21.76	21.76	43.52	1703	122
34915.7055	36510.79924	261.552	28.26	28.26	56.52	1714	122
11917.5055	37175.39924	42.1029	18.44	18.44	36.88	4243	122
24356.5055	37861.39924	52.4709	23.55	23.55	47.10	2281	122
17776.3055	38127.09924	-34.3611	26.68	26.68	53.36	2511	122
33020.0055	38484.89924	192.216	14.41	14.41	28.83	4020	122
19595.7055	39079.19924	-21.4011	42.20	42.20	84.40	1038	122
16165.10305	1939.497883	-93.6394	26.16	26.16	52.33	2165	130
32539.60305	2443.497883	-143.535	34.78	34.78	69.57	1915	130
27376.90305	2895.197883	314.399	28.68	28.68	57.37	1418	130
8283.303047	3160.497883	340.593	33.96	33.96	67.92	1683	130
25895.80305	4213.797883	101.769	20.14	20.14	40.27	2090	130
1762.203047	4500.997883	-61.2394	42.20	42.20	84.40	1336	130
17635.60305	5764.897883	285.124	32.78	32.78	65.56	1661	130
7152.603047	7518.497883	240.441	19.26	19.26	38.53	2626	130
40767.30305	8846.197883	79.427	13.31	13.31	26.61	5534	130
6552.303047	10000.49788	79.427	25.93	25.93	51.86	1453	130
31311.50305	12042.49788	-30.1354	41.09	41.09	82.19	1068	130
13627.00305	12466.29788	-61.8874	20.16	20.16	40.32	2431	130
1828.003047	13310.09788	-37.2634	12.58	12.58	25.15	4580	130
41194.60305	16321.29788	-33.3754	15.02	15.02	30.05	2775	130
6175.603047	16481.19788	43.0886	10.03	10.03	20.06	5123	130
11414.50305	16548.79788	93.2942	23.97	23.97	47.95	1370	130
389.0030472	17619.19788	115.636	19.45	19.45	38.90	1198	130
5537.303047	19165.29788	122.569	16.30	16.30	32.59	3047	130
38720.20305	20942.49788	-64.4794	32.52	32.52	65.05	1542	130
9505.903047	22411.09788	345.215	28.83	28.83	57.65	1946	130
1007.403047	24078.89788	153.385	35.96	35.96	71.92	1346	130
9660.303047	24561.39788	269.716	18.35	18.35	36.69	2541	130
9116.203047	25175.89788	49.5686	16.04	16.04	32.08	2395	130
1142.203047	25634.09788	-103.359	29.32	29.32	58.64	1282	130
5792.603047	27848.59788	54.1046	19.03	19.03	38.06	2803	130
31039.90305	29113.79788	105.621	18.65	18.65	37.30	1783	130
21241.40305	29889.09788	-33.3754	29.88	29.88	59.77	1397	130
28762.30305	31375.09788	-39.8554	25.74	25.74	51.48	1688	130
36921.10305	35343.09788	-185.007	31.02	31.02	62.03	1875	130
32211.40305	36011.69788	-4.86342	18.98	18.98	37.96	2735	130
25998.40305	37761.89788	-109.839	13.64	13.64	27.27	5591	130
40219.50305	37765.99788	366.016	39.23	39.23	78.47	1393	130
20508.10305	38430.99788	44.3846	24.49	24.49	48.98	2265	130
23782.70059	837.3965271	-20.7258	22.94	22.94	45.88	2152	138
24240.90059	6094.396527	154.616	11.45	11.45	22.89	5960	138
14140.80059	7654.296527	247.834	32.76	32.76	65.52	1289	138
2150.400591	8883.396527	-51.8298	29.46	29.46	58.92	3708	138
13780.60059	9322.096527	255.538	10.76	10.76	21.52	6630	138
939.5005908	10356.69653	-179.486	36.67	36.67	73.33	2342	138
36619.80059	12688.99653	223.181	15.52	15.52	31.04	3610	138
31641.20059	13641.99653	27.8742	19.33	19.33	38.67	2315	138
32365.50059	14215.49653	0.658238	39.63	39.63	79.27	1213	138
367.0005908	17592.39653	172.335	15.31	15.31	30.61	2197	138
18970.30059	18201.19653	-152.27	27.88	27.88	55.77	2206	138
33237.50059	19278.49653	60.9222	28.05	28.05	56.10	1341	138
5875.100591	20286.29653	-42.7578	14.74	14.74	29.48	4594	138
5017.300591	21510.89653	139.208	29.56	29.56	59.11	1322	138
19203.30059	22080.59653	-105.614	29.34	29.34	58.69	1329	138
13611.90059	22198.19653	-38.2218	26.89	26.89	53.79	1796	138
36883.60059	23402.39653	301.762	39.99	39.99	79.98	1338	138
12373.70059	25436.89653	226.263	24.85	24.85	49.69	1787	138
40757.20059	32046.39653	109.933	32.19	32.19	64.39	2038	138
12244.50059	32643.49653	-129.59	30.99	30.99	61.98	1116	138
24065.30059	35571.49653	-185.318	11.40	11.40	22.80	9430	138
11669.20059	35739.69653	267.865	32.95	32.95	65.89	1869	138
33065.50059	38449.29653	220.87	26.38	26.38	52.75	1617	138
6436.100591	39259.29653	-23.3178	41.78	41.78	83.56	1056	138
17178.60059	40124.79653	-84.2298	31.84	31.84	63.68	1797	138
21215.99813	3536.295171	343.824	22.89	22.89	45.78	2471	146
18698.99813	3973.095171	182.04	16.08	16.08	32.17	3164	146
26255.29813	7268.795171	204.382	32.36	32.36	64.72	1562	146
9347.398134	7496.095171	-142.212	37.21	37.21	74.42	1049	146
23852.99813	11635.99517	297.6	27.55	27.55	55.11	1833	146
5671.998134	13628.19517	9.41989	28.64	28.64	57.27	1304	146
1033.698134	14009.99517	-111.756	28.80	28.80	57.60	1201	146
24016.69813	14607.99517	118.097	28.87	28.87	57.74	1273	146
6351.598134	15908.19517	-32.0521	16.18	16.18	32.36	3295	146
360.8981345	17628.79517	175.106	13.12	13.12	26.23	4471	146
3314.898134	18531.09517	286.814	31.18	31.18	62.36	1043	146
34631.19813	20199.79517	-78.7081	34.92	34.92	69.85	1277	146
4311.098134	20861.69517	360.773	28.80	28.80	57.60	2291	146
37668.69813	21105.59517	-6.13211	17.99	17.99	35.98	3770	146
38034.89813	22234.29517	-87.7801	30.36	30.36	60.71	1434	146
41360.09813	25216.79517	-5.48411	18.53	18.53	37.07	3574	146
320.9981345	26810.19517	88.8215	20.82	20.82	41.64	1653	146
28615.69813	26933.09517	26.9159	27.41	27.41	54.82	1330	146
5368.398134	27039.09517	227.493	23.81	23.81	47.62	2032	146
2644.498134	27833.49517	-59.9161	27.48	27.48	54.97	1891	146
21987.29813	29487.19517	-26.8681	31.86	31.86	63.73	1059	146
33722.39813	30061.09517	-123.42	42.15	42.15	84.31	1520	146
20642.29813	30492.69517	225.953	27.11	27.11	54.21	1619	146
27321.99813	30571.99517	-90.3721	27.29	27.29	54.59	1767	146
28777.29813	31374.69517	-0.948107	22.47	22.47	44.93	1408	146
15062.19813	33508.19517	-41.1241	30.40	30.40	60.81	1378	146
37455.39813	33849.39517	-152.58	24.28	24.28	48.56	3297	146
449.4981345	35497.69517	-2.24411	29.67	29.67	59.35	1013	146
10536.49813	35410.39517	14.6039	28.92	28.92	57.84	1421	146
10865.99813	36199.99517	-126.012	20.14	20.14	40.27	3812	146
31661.49813	36960.99517	-22.3321	16.41	16.41	32.83	4488	146
25981.19813	37763.09517	-108.516	14.81	14.81	29.63	5236	146
3097.498134	38149.59517	58.6679	17.92	17.92	35.84	4195	146
4502.598134	39508.79517	-18.4441	23.39	23.39	46.77	3035	146
21953.99813	40303.99517	299.141	25.72	25.72	51.43	1328	146
25256.99568	2684.993815	-172.33	32.12	32.12	64.24	1456	154
7163.895678	8442.293815	-42.0825	27.48	27.48	54.97	1730	154
38403.19568	8434.993815	207.153	21.27	21.27	42.53	2917	154
17108.79568	9128.693815	38.2695	22.56	22.56	45.12	1094	154
13718.69568	9275.693815	303.453	14.44	14.44	28.87	4837	154
16698.39568	10228.39381	38.9175	14.86	14.86	29.72	3544	154
5483.795678	12114.69381	66.7815	31.02	31.02	62.03	1050	154
41040.19568	13488.99381	-23.9385	39.09	39.09	78.19	1113	154
32010.39568	16857.89381	-88.7385	24.70	24.70	49.41	2803	154
2076.395678	17317.29381	136.276	20.75	20.75	41.50	1758	154
6876.395678	17955.09381	57.0615	19.69	19.69	39.38	1543	154
20841.39568	18540.89381	262.622	8.01	8.01	16.01	8970	154
35231.59568	19045.49381	-170.386	20.65	20.65	41.31	3546	154
12754.89568	20224.49381	-47.9145	18.11	18.11	36.22	2826	154
39462.49568	21777.49381	-117.25	31.56	31.56	63.11	1415	154
6356.595678	23397.89381	-150.946	37.92	37.92	75.83	1228	154
12514.19568	23497.29381	140.128	9.75	9.75	19.50	6405	154
2458.895678	25165.89381	-49.8585	29.58	29.58	59.16	1382	154
29434.79568	25546.89381	30.4935	35.35	35.35	70.70	1047	154
27136.79568	26942.59381	117.016	19.71	19.71	39.42	2038	154
4637.695678	28334.89381	126.261	6.64	6.64	13.28	10332	154
21956.59568	29106.69381	-69.9465	33.18	33.18	66.36	1243	154
35168.79568	29359.59381	220.25	19.26	19.26	38.53	2062	154
21376.09568	29822.89381	-13.5705	31.60	31.60	63.21	1129	154
20706.39568	30440.89381	164.01	29.44	29.44	58.88	1172	154
33271.19568	30413.89381	185.582	22.35	22.35	44.70	2520	154
36300.89568	32757.59381	84.6591	30.29	30.29	60.57	1481	154
2696.895678	34170.39381	-73.8345	44.93	44.93	89.87	1324	154
10745.99568	35474.09381	341.973	34.90	34.90	69.80	1990	154
36947.79568	35633.39381	-91.9785	28.31	28.31	56.61	1883	154
25962.99568	37760.19381	-53.7465	20.30	20.30	40.60	2057	154
9060.995678	39782.39381	31.1415	18.25	18.25	36.50	3637	154
2610.895678	40391.39381	-82.2585	34.34	34.34	68.67	1306	154
19349.39322	4324.492458	-185.601	48.35	48.35	96.70	1426	162
1621.893222	5570.192458	-6.7528	32.24	32.24	64.48	1196	162
24200.09322	6038.992458	343.974	33.21	33.21	66.41	1258	162
2016.993222	8212.992458	1.6712	31.09	31.09	62.17	1108	162
5950.793222	9502.392458	347.055	30.73	30.73	61.47	1461	162
23078.39322	9608.692458	228.414	11.19	11.19	22.37	5897	162
39075.69322	10234.59246	92.8232	34.85	34.85	69.71	1018	162
38533.89322	11994.89246	-104.601	35.84	35.84	71.69	1189	162
34824.39322	13440.99246	206.072	27.25	27.25	54.49	1219	162
3717.893222	13756.39246	248.444	11.73	11.73	23.46	5264	162
16991.29322	16332.99246	226.873	24.47	24.47	48.94	1154	162
7193.893222	16479.59246	-22.9528	18.53	18.53	37.07	2716	162
8363.593222	19814.49246	11.3912	18.13	18.13	36.27	2781	162
33186.99322	21596.69246	2.9672	35.96	35.96	71.92	1330	162
36123.39322	22181.59246	-128.577	34.24	34.24	68.48	1288	162
6424.193222	22784.39246	-174.585	12.32	12.32	24.63	10184	162
33854.19322	23132.79246	6.2072	11.99	11.99	23.97	7346	162
29865.89322	23284.69246	21.7592	25.08	25.08	50.16	1580	162
30031.39322	23772.59246	56.7512	38.62	38.62	77.24	1100	162
6680.193222	23968.49246	317.01	23.48	23.48	46.96	1779	162
23155.79322	25199.79246	-120.801	27.25	27.25	54.49	1580	162
1111.193222	25755.59246	-3.5128	23.20	23.20	46.39	1800	162
30104.49322	26483.79246	325.484	20.49	20.49	40.98	2880	162
359.9932218	26824.19246	49.6232	21.38	21.38	42.77	1459	162
9430.293222	31440.99246	375.56	18.93	18.93	37.87	3214	162
17163.69322	33649.29246	174.486	16.93	16.93	33.86	2555	162
28608.49322	34634.79246	78.1856	21.31	21.31	42.63	1908	162
36987.59322	35537.79246	-43.0408	17.87	17.87	35.75	3283	162
11569.49322	37895.99246	-173.937	41.57	41.57	83.13	1298	162
8213.093222	40255.49246	-186.249	41.64	41.64	83.27	1367	162
28490.39077	1351.291102	299.75	30.07	30.07	60.15	1317	170
18917.59077	3950.191102	349.056	16.86	16.86	33.72	5044	170
10198.19077	4454.291102	-115.279	18.39	18.39	36.79	2921	170
29955.89077	5031.091102	324.403	30.00	30.00	60.01	1667	170
22200.99077	5094.991102	180.338	21.34	21.34	42.67	2246	170
30951.59077	5786.391102	263.542	29.96	29.96	59.91	1663	170
17402.59077	6064.191102	-123.055	33.23	33.23	66.46	1484	170
27153.49077	6687.791102	137.196	24.44	24.44	48.89	1360	170
24796.39077	8001.491102	156.456	8.78	8.78	17.57	7484	170
23116.79077	9605.191102	241.2	13.82	13.82	27.65	3978	170
39084.09077	10139.3911	282.031	31.77	31.77	63.54	1548	170
19999.79077	11053.4911	101.758	16.51	16.51	33.02	3398	170
1302.490765	11197.3911	317.47	22.63	22.63	45.26	2906	170
2350.990765	11392.7911	107.15	32.62	32.62	65.23	1548	170
7388.590765	11576.1911	-129.535	34.88	34.88	69.76	1400	170
1984.490765	12655.3911	-124.999	32.57	32.57	65.14	2091	170
32422.29077	13648.8911	275.868	13.14	13.14	26.28	4520	170
33328.89077	14854.1911	292.046	10.53	10.53	21.05	4693	170
2752.090765	16744.2911	-178.783	42.25	42.25	84.50	1347	170
5405.790765	18075.5911	72.4825	10.57	10.57	21.15	6270	170
38694.09077	20988.3911	-79.6391	19.10	19.10	38.20	5512	170
15920.39077	21610.5911	-183.319	24.73	24.73	49.45	2768	170
33173.99077	22141.1911	-116.575	23.46	23.46	46.91	3749	170
6400.890765	22746.9911	-31.0391	16.32	16.32	32.64	3449	170
21761.59077	23429.0911	-3.17514	33.72	33.72	67.45	1356	170
34110.19077	24203.8911	19.5049	26.40	26.40	52.80	1476	170
246.1907654	24423.6911	53.8489	30.61	30.61	61.23	1309	170
16203.69077	25519.0911	36.3529	11.47	11.47	22.94	5509	170
27209.59077	25467.0911	42.8329	14.18	14.18	28.35	5119	170
8733.490765	25720.7911	357.53	37.33	37.33	74.65	2092	170
17779.79077	25493.9911	32.4649	21.90	21.90	43.80	1959	170
31567.69077	25966.6911	158.767	24.56	24.56	49.13	1125	170
38968.69077	26529.8911	91.7425	25.86	25.86	51.72	1629	170
40887.79077	27459.5911	-137.959	44.11	44.11	88.22	1614	170
26635.79077	27555.3911	213.466	19.95	19.95	39.89	2967	170
6573.090765	27910.9911	-133.423	13.97	13.97	27.93	3596	170
20463.99077	27911.2911	285.113	27.15	27.15	54.31	2267	170
18454.29077	28296.3911	60.3289	14.74	14.74	29.48	3333	170
36170.49077	28210.5911	61.6249	10.83	10.83	21.67	5210	170
35413.59077	28449.5911	245.822	33.54	33.54	67.07	1068	170
2006.690765	28856.2911	29.8729	10.64	10.64	21.29	6522	170
33855.29077	29302.2911	-137.311	34.45	34.45	68.91	1168	170
23885.59077	30171.8911	93.2833	14.62	14.62	29.25	6309	170
15754.79077	33237.5911	-59.5511	18.04	18.04	36.08	2039	170
22044.29077	34446.1911	31.1689	20.72	20.72	41.45	1759	170
26526.79077	34866.7911	205.762	34.10	34.10	68.20	1065	170
7566.090765	36777.8911	-114.631	43.66	43.66	87.32	1006	170
14400.49077	36736.7911	74.0233	19.66	19.66	39.33	1859	170
4527.390765	36983.1911	-23.2631	40.79	40.79	81.58	1220	170
8397.690765	37819.3911	178.798	25.55	25.55	51.10	1128	170
3087.890765	38179.1911	114.854	20.94	20.94	41.87	2975	170
7172.790765	40090.7911	-10.3031	23.86	23.86	47.71	3588	170
2577.290765	40389.4911	77.8753	17.71	17.71	35.42	3871	170
29890.58831	5091.089746	301.751	38.55	38.55	77.10	1049	178
14392.38831	6578.089746	284.032	11.66	11.66	23.31	6969	178
14534.58831	7940.189746	30.2105	27.41	27.41	54.82	1144	178
7338.588309	11564.18975	-0.245489	12.41	12.41	24.82	4668	178
18413.98831	12096.18975	-173.261	38.53	38.53	77.06	1395	178
34793.68831	13475.58975	212.385	16.58	16.58	33.16	3665	178
31643.78831	13652.28975	48.3545	18.11	18.11	36.22	2666	178
17815.78831	14157.38975	45.7625	25.13	25.13	50.26	2017	178
35723.48831	16175.28975	-127.901	17.00	17.00	34.01	3581	178
5556.888309	19155.58975	29.5625	19.12	19.12	38.25	2060	178
38719.48831	20986.08975	25.6745	26.33	26.33	52.66	1404	178
38140.78831	22026.98975	-40.4215	12.43	12.43	24.87	6536	178
25801.18831	24171.08975	75.2537	11.66	11.66	23.31	5810	178
27173.38831	27004.78975	-41.7175	22.66	22.66	45.31	3523	178
477.9883091	28668.98975	-49.4935	36.81	36.81	73.62	1132	178
38595.18831	29793.48975	112.233	22.58	22.58	45.17	1802	178
25340.38831	30767.88975	-8.66949	19.99	19.99	39.99	2416	178
34729.98831	30774.68975	-61.1575	17.95	17.95	35.89	4264	178
1196.888309	31622.38975	72.9425	27.95	27.95	55.91	1367	178
6703.288309	31735.38975	196.207	13.97	13.97	27.93	4234	178
36567.68831	31910.98975	60.6665	21.60	21.60	43.19	2534	178
1287.588309	32655.68975	-94.8535	21.64	21.64	43.28	2732	178
39997.98831	34904.38975	-85.7815	15.33	15.33	30.66	6806	178
14941.18831	35263.38975	87.5801	13.75	13.75	27.51	4108	178
31708.88831	36125.48975	1.69851	28.78	28.78	57.56	1651	178
38846.38831	36025.18975	40.5785	37.94	37.94	75.88	1461	178
17908.98831	36850.88975	-2.18949	28.64	28.64	57.27	2028	178
20027.58831	36807.88975	154.605	21.17	21.17	42.34	2264	178
2892.888309	36936.88975	56.7785	30.26	30.26	60.52	1295	178
1297.288309	38844.08975	261.691	33.35	33.35	66.69	1325	178
27579.38831	39384.78975	-96.7975	31.75	31.75	63.49	1004	178
28674.18831	40125.88975	-154.469	20.96	20.96	41.92	3419	178
26713.98585	688.6883898	-49.8038	26.33	26.33	52.66	2635	186
11204.78585	4918.98839	-170.332	13.94	13.94	27.88	4717	186
22031.38585	5179.68839	187.422	27.18	27.18	54.35	1016	186
33452.88585	5508.98839	365.384	43.17	43.17	86.33	1067	186
18966.58585	7324.78839	66.8362	19.59	19.59	39.19	2299	186
7116.185853	7530.68839	253.676	15.26	15.26	30.52	4114	186
22626.58585	8053.58839	128.871	11.94	11.94	23.88	3386	186
32148.28585	9802.58839	318.39	28.33	28.33	56.66	1421	186
9886.785853	10159.58839	276.018	21.41	21.41	42.81	2830	186
4512.985853	10438.78839	-75.0758	37.09	37.09	74.18	1190	186
32510.68585	11309.98839	375.399	27.81	27.81	55.63	2197	186
18446.38585	11513.18839	-41.3798	25.55	25.55	51.10	2172	186
7284.385853	11998.18839	-29.7158	24.68	24.68	49.36	2357	186
5988.185853	12208.78839	86.4994	15.66	15.66	31.32	2954	186
23214.08585	16820.68839	3.33217	21.12	21.12	42.25	2028	186
41311.88585	18532.98839	240.579	24.80	24.80	49.60	1318	186
5896.085853	20297.38839	35.7322	25.72	25.72	51.43	1512	186
5029.085853	21533.28839	135.035	21.27	21.27	42.53	2055	186
18584.28585	21490.68839	-178.756	37.23	37.23	74.47	1224	186
38116.98585	22021.98839	-87.3878	12.79	12.79	25.58	5807	186
12489.88585	23459.98839	276.018	7.96	7.96	15.92	8789	186
13760.58585	25192.58839	321.471	35.40	35.40	70.79	1080	186
41359.28585	25187.68839	-1.20384	24.02	24.02	48.04	1338	186
29904.88585	26534.78839	-71.8358	42.98	42.98	85.96	1019	186
14258.18585	26755.58839	91.1218	24.63	24.63	49.27	1868	186
25371.58585	35290.18839	29.9002	23.64	23.64	47.29	1877	186
25756.98585	36768.08839	54.5242	22.33	22.33	44.65	1766	186
3079.185853	38174.88839	140.427	14.84	14.84	29.67	4480	186
39081.18585	38578.58839	132.723	29.63	29.63	59.25	1682	186
20436.2834	480.9870336	-173.882	56.24	56.24	112.47	1239	194
20373.7834	6733.387034	19.8698	17.99	17.99	35.98	2511	194
7090.183396	7535.487034	177.867	19.88	19.88	39.75	1956	194
40777.6834	8834.287034	83.8778	18.25	18.25	36.50	1938	194
13904.3834	9310.387034	358.911	12.79	12.79	25.58	8325	194
10678.4834	11052.08703	225.631	31.11	31.11	62.22	1349	194
9633.783396	11759.48703	248.743	33.61	33.61	67.21	1275	194
2613.683396	19008.68703	325.783	35.77	35.77	71.54	1032	194
20957.5834	21552.38703	-61.1302	31.53	31.53	63.07	1466	194
7871.483396	21831.08703	93.1226	30.87	30.87	61.75	1066	194
5178.383396	22843.88703	335.028	35.80	35.80	71.59	1502	194
12489.9834	23449.18703	214.846	14.41	14.41	28.83	2454	194
257.5833964	24430.88703	45.1418	20.04	20.04	40.08	1259	194
41004.5834	24630.08703	-7.34618	19.05	19.05	38.10	3685	194
19103.4834	25198.48703	-31.9702	17.90	17.90	35.80	2619	194
19472.2834	28528.58703	106.219	11.47	11.47	22.94	4876	194
20764.6834	28911.98703	-13.1782	35.25	35.25	70.51	1560	194
31024.0834	29134.78703	99.2858	22.16	22.16	44.32	1979	194
38561.2834	29855.28703	124.709	18.06	18.06	36.13	3028	194
37481.9834	30356.48703	-165.458	39.07	39.07	78.14	1209	194
36579.7834	31839.08703	80.0258	24.40	24.40	48.80	1363	194
3103.683396	32839.18703	188.652	37.14	37.14	74.28	1159	194
8439.283396	37819.08703	153.214	16.77	16.77	33.54	2783	194
15661.0834	39274.88703	41.2538	22.33	22.33	44.65	1342	194
8106.683396	39375.88703	38.6618	26.45	26.45	52.89	1966	194
19479.18094	2630.985677	-31.6325	7.89	7.89	15.78	8655	202
38845.78094	3183.585677	189.883	16.06	16.06	32.12	3117	202
19179.28094	4455.385677	-131.425	28.31	28.31	56.61	1615	202
17312.38094	6079.285677	-91.2485	30.03	30.03	60.05	1365	202
38418.68094	8377.385677	135.955	17.19	17.19	34.38	2958	202
2389.68094	8848.185677	59.7355	27.58	27.58	55.15	1131	202
2897.68094	10607.38568	139.036	22.47	22.47	44.93	2406	202
5484.48094	12189.68568	-24.5045	18.79	18.79	37.59	2020	202
7343.48094	12102.08568	-32.9285	13.00	13.00	26.00	5859	202
7160.78094	12897.58568	66.2155	25.13	25.13	50.26	1409	202
34709.28094	13494.98568	183.719	16.56	16.56	33.11	1918	202
31639.58094	13707.18568	-48.4805	32.24	32.24	64.48	1286	202
2386.08094	16672.68568	40.2955	34.05	34.05	68.11	1642	202
36059.88094	22188.48568	-58.8485	29.74	29.74	59.49	1038	202
1512.68094	22731.88568	-30.3365	25.06	25.06	50.11	1157	202
13506.48094	23457.68568	125.169	16.27	16.27	32.55	1410	202
24300.58094	25616.38568	-17.3765	15.31	15.31	30.61	4132	202
40518.18094	25778.38568	-60.1445	22.21	22.21	44.42	2535	202
39908.38094	32280.38568	-25.1525	24.23	24.23	48.47	2362	202
34476.98094	33106.58568	2.06347	23.50	23.50	47.01	2517	202
25980.88094	37729.78568	-32.2805	16.13	16.13	32.26	3072	202
12197.38094	38113.88568	343.963	31.70	31.70	63.40	1934	202
24345.68094	39418.68568	81.2563	20.32	20.32	40.65	2192	202
17095.47848	1082.684321	-188.759	31.18	31.18	62.36	1776	210
19436.07848	2789.084321	77.0939	11.52	11.52	23.03	6808	210
26459.87848	4926.484321	38.0411	37.37	37.37	74.75	1161	210
24254.77848	6113.284321	235.796	13.97	13.97	27.93	4069	210
4810.778484	9009.984321	84.7979	28.94	28.94	57.89	1483	210
15472.07848	10901.78432	-52.6789	26.26	26.26	52.52	2071	210
34759.67848	13458.68432	-30.6469	20.70	20.70	41.40	2577	210
3313.278484	13771.08432	18.6011	15.52	15.52	31.04	3817	210
1109.878484	13852.38432	-14.4469	31.89	31.89	63.77	1039	210
14492.57848	14501.18432	-114.239	16.63	16.63	33.25	4955	210
21983.17848	16769.98432	199.588	22.42	22.42	44.84	2071	210
21857.17848	20432.28432	-53.3269	11.09	11.09	22.18	7290	210
23610.27848	20274.58432	247.352	19.50	19.50	39.00	3269	210
12509.37848	23450.58432	221.159	7.30	7.30	14.60	9895	210
35937.37848	24616.78432	100.206	21.36	21.36	42.72	1557	210
33855.07848	25028.68432	76.3235	24.49	24.49	48.98	1152	210
25377.87848	26818.68432	54.2411	31.58	31.58	63.16	1030	210
22882.27848	30684.88432	161.838	24.52	24.52	49.03	1667	210
24191.67848	32246.18432	146.43	20.96	20.96	41.92	1731	210
24083.17848	33328.78432	-19.6309	13.54	13.54	27.08	3161	210
10453.97848	35303.68432	363.683	25.22	25.22	50.44	1994	210
13023.57848	37876.68432	5.64113	30.40	30.40	60.81	1313	210
39631.37848	38810.68432	119.466	25.72	25.72	51.43	1006	210
13935.67848	40063.68432	-28.7029	34.85	34.85	69.71	1099	210
25452.87848	39964.28432	-60.4549	31.13	31.13	62.27	1011	210
2558.078484	40378.18432	56.1851	21.05	21.05	42.11	3605	210
14291.57603	2943.882965	28.6588	23.64	23.64	47.29	1317	218
27608.77603	5364.782965	216.996	32.03	32.03	64.06	1458	218
30530.97603	6061.982965	53.2828	22.80	22.80	45.59	2153	218
35247.47603	6214.582965	13.1068	26.45	26.45	52.89	1985	218
13895.97603	9319.882965	223.93	18.65	18.65	37.30	3512	218
20021.27603	11050.68296	141.497	19.52	19.52	39.05	1737	218
5123.376027	11092.98296	-157.317	36.08	36.08	72.16	2365	218
27183.67603	13141.68296	180.788	16.08	16.08	32.17	2685	218
3278.476027	14790.78296	31.2508	23.03	23.03	46.06	1183	218
14804.57603	15402.68296	5.33078	19.97	19.97	39.94	1904	218
24575.37603	17243.58296	226.241	28.90	28.90	57.79	1110	218
6111.976027	19639.98296	-1.79722	21.76	21.76	43.52	1929	218
30291.27603	19680.98296	193.884	35.73	35.73	71.45	1018	218
32904.17603	21505.68296	61.0588	46.53	46.53	93.07	1103	218
34510.57603	21616.38296	-129.453	56.80	56.80	113.61	1092	218
30246.07603	23724.68296	283.251	34.48	34.48	68.95	1096	218
24675.87603	26867.38296	57.8188	30.47	30.47	60.95	1399	218
1993.076027	28821.78296	127.63	21.60	21.60	43.19	1581	218
2100.576027	30787.08296	-70.4852	28.66	28.66	57.32	1224	218
41072.97603	31126.28296	359.52	41.19	41.19	82.38	1237	218
24620.97603	31994.88296	-7.62922	27.95	27.95	55.91	1605	218
27746.47603	34720.18296	-158.613	44.98	44.98	89.96	1233	218
35433.47603	35208.38296	57.1708	26.26	26.26	52.52	1239	218
8639.876027	35320.68296	-187.773	27.15	27.15	54.31	2320	218
27275.87603	35527.98296	-99.6452	46.96	46.96	93.92	1068	218
1579.376027	37033.08296	-70.4852	34.92	34.92	69.85	1044	218
10100.17357	2356.481609	-43.5796	38.06	38.06	76.11	1120	226
19455.57357	2658.481609	-82.4596	14.55	14.55	29.11	5498	226
20517.57357	7567.181609	212.064	16.79	16.79	33.58	2361	226
18701.97357	7887.181609	363.062	11.87	11.87	23.74	7967	226
12930.77357	7981.381609	32.2364	15.66	15.66	31.32	2782	226
7147.473571	8399.781609	36.1244	11.04	11.04	22.09	4157	226
27726.07357	9854.081609	129.631	16.86	16.86	33.72	4064	226
551.073571	10583.28161	353.817	35.73	35.73	71.45	1662	226
7298.073571	12159.98161	26.4044	13.78	13.78	27.55	4924	226
11065.17357	13645.38161	-36.4516	22.00	22.00	43.99	2064	226
39985.67357	14912.58161	215.916	27.44	27.44	54.87	1624	226
10032.27357	15414.78161	-81.1636	24.85	24.85	49.69	1519	226
33770.97357	16283.08161	-2.75556	17.85	17.85	35.70	3085	226
21343.07357	16481.88161	148.12	20.79	20.79	41.59	1965	226
19799.77357	17992.78161	279.088	26.87	26.87	53.74	1181	226
1248.173571	18730.38161	-110.972	13.85	13.85	27.69	6197	226
25496.47357	20275.58161	-70.7956	23.79	23.79	47.57	1437	226
5240.573571	22819.28161	203.589	29.39	29.39	58.78	1161	226
22136.77357	23262.78161	-108.38	45.26	45.26	90.53	1067	226
31829.87357	23446.08161	319.149	16.16	16.16	32.31	5460	226
1962.473571	23843.68161	144.268	19.38	19.38	38.76	2356	226
29094.57357	24605.68161	106.519	19.97	19.97	39.94	2784	226
26360.67357	25255.38161	205.9	18.72	18.72	37.44	2435	226
18600.07357	26574.08161	14.7404	20.65	20.65	41.31	2670	226
24398.27357	26589.48161	118.845	25.50	25.50	51.01	1466	226
39191.57357	27054.08161	1.78044	29.13	29.13	58.26	1282	226
23434.37357	28970.58161	-45.5236	29.30	29.30	58.59	1560	226
28234.07357	32789.38161	-20.8996	17.69	17.69	35.37	3294	226
28930.57357	33118.28161	32.2364	28.31	28.31	56.61	1289	226
25324.97357	35236.98161	41.3084	19.69	19.69	39.38	2478	226
27706.47357	36619.48161	-44.2276	19.55	19.55	39.09	2780	226
32023.27357	37018.88161	162.758	26.94	26.94	53.88	1111	226
11466.67357	38207.68161	26.4044	25.15	25.15	50.30	1828	226
19456.77357	39033.38161	33.5324	23.86	23.86	47.71	1264	226
8272.473571	40306.58161	295.267	26.12	26.12	52.23	1607	226
19290.97111	2454.480252	-68.5139	28.85	28.85	57.70	1836	234
38729.57111	3148.880252	277.237	32.71	32.71	65.42	1113	234
22479.47111	5740.480252	168.611	27.95	27.95	55.91	1392	234
28550.97111	6023.680252	172.463	17.17	17.17	34.34	3670	234
22887.17111	6877.080252	-70.4579	26.12	26.12	52.23	1326	234
2994.371115	7728.880252	13.7821	25.86	25.86	51.72	1470	234
13900.87111	9316.080252	286.482	23.93	23.93	47.85	2041	234
18863.97111	14291.28025	317.298	28.50	28.50	56.99	2173	234
16391.87111	15491.18025	18.3181	32.36	32.36	64.72	1184	234
6318.971115	18070.28025	176.315	32.73	32.73	65.47	1131	234
3337.571115	18546.48025	335.788	43.14	43.14	86.29	1141	234
16602.27111	19268.18025	368.915	30.78	30.78	61.56	2622	234
31714.97111	19403.38025	148.58	29.81	29.81	59.63	1247	234
28964.67111	19465.88025	259.518	22.91	22.91	45.83	1323	234
32939.07111	20143.68025	115.453	28.90	28.90	57.79	1189	234
39789.67111	23690.28025	198.656	27.48	27.48	54.97	1284	234
40425.37111	24763.58025	312.676	28.50	28.50	56.99	2281	234
17317.47111	30025.68025	-6.95391	29.84	29.84	59.68	1360	234
25153.07111	31882.48025	335.017	31.20	31.20	62.41	1708	234
16674.97111	32970.88025	-122.298	41.87	41.87	83.74	1305	234
2559.171115	33220.38025	7.30209	20.42	20.42	40.84	3863	234
39983.67111	34879.88025	-79.5299	24.70	24.70	49.41	1297	234
2879.671115	36962.78025	35.1661	30.80	30.80	61.61	1174	234
25689.67111	36731.98025	-60.7379	27.04	27.04	54.07	1094	234
9875.271115	38543.58025	198.656	18.89	18.89	37.77	3996	234
8042.771115	39444.48025	111.601	22.58	22.58	45.17	1524	234
13940.47111	39818.28025	13.7821	35.80	35.80	71.59	1046	234
30838.16866	2679.178896	181.397	15.31	15.31	30.61	2832	242
18939.96866	3963.078896	272.305	16.58	16.58	33.16	2540	242
23210.56866	4944.778896	-105.76	14.48	14.48	28.97	4803	242
36068.56866	7246.878896	-20.8723	34.12	34.12	68.25	1027	242
10387.96866	8564.778896	356.278	23.93	23.93	47.85	3386	242
25295.86866	9310.978896	126.699	20.51	20.51	41.02	1818	242
37072.36866	12640.7789	-46.7923	25.55	25.55	51.10	1801	242
28238.66866	15189.7789	-83.7283	21.24	21.24	42.48	1427	242
37262.06866	15332.2789	220.688	23.06	23.06	46.11	2344	242
30104.06866	17315.5789	-157.6	36.86	36.86	73.71	1095	242
34512.76866	19883.8789	-123.256	47.22	47.22	94.44	1007	242
29148.26866	20428.5789	48.4637	31.91	31.91	63.82	1206	242
12548.66866	23480.4789	366.293	9.56	9.56	19.12	9873	242
19417.56866	23553.1789	16.7117	25.01	25.01	50.02	1202	242
36824.46866	24101.5789	-118.72	44.51	44.51	89.02	1421	242
28112.46866	25071.1789	146.729	14.72	14.72	29.44	4456	242
27184.26866	25477.4789	-81.7843	13.97	13.97	27.93	6268	242
28682.76866	31370.6789	-178.984	30.59	30.59	61.18	1277	242
1304.468658	34081.0789	40.6877	36.60	36.60	73.19	1530	242
382.9686583	35502.3789	66.6077	14.29	14.29	28.59	4245	242
15855.56866	35767.7789	-84.3763	28.90	28.90	57.79	1009	242
33704.16866	35870.2789	-84.3763	36.50	36.50	73.00	1328	242
19414.86866	39467.3789	-47.4403	19.29	19.29	38.57	2289	242
34859.46866	39551.8789	-129.736	42.32	42.32	84.64	1240	242
9032.268658	39829.8789	143.648	24.37	24.37	48.75	1949	242
26736.0662	742.67754	131.011	16.23	16.23	32.45	3161	250
25161.7662	845.67754	-28.3106	12.98	12.98	25.95	3516	250
30851.2662	2703.17754	164.909	23.71	23.71	47.43	2445	250
22962.9662	2820.17754	-157.263	21.27	21.27	42.53	3377	250
20500.1662	7567.87754	179.546	19.10	19.10	38.20	1329	250
8566.766202	7892.47754	-36.7346	29.74	29.74	59.49	1119	250
40778.8662	8869.57754	93.2614	14.93	14.93	29.86	2609	250
8403.866202	9351.77754	60.4654	42.46	42.46	84.92	1210	250
16171.3662	10063.37754	31.9534	35.37	35.37	70.74	1034	250
9765.466202	10597.07754	-86.6306	14.46	14.46	28.92	4848	250
26534.3662	11909.67754	272.765	26.59	26.59	53.18	1844	250
7286.566202	12175.57754	7.9774	21.97	21.97	43.94	2895	250
34825.8662	13457.77754	150.271	26.61	26.61	53.22	1313	250
31645.4662	13693.47754	-128.103	22.56	22.56	45.12	3389	250
37248.2662	15268.07754	301.269	37.21	37.21	74.42	1021	250
17562.8662	17949.57754	43.6174	16.67	16.67	33.35	2985	250
6857.166202	25067.07754	307.433	14.51	14.51	29.01	2842	250
11068.4662	25241.87754	312.825	15.05	15.05	30.10	3365	250
25096.3662	26030.97754	94.0318	24.80	24.80	49.60	1383	250
16889.8662	27499.67754	231.163	22.25	22.25	44.51	2705	250
35630.7662	32937.17754	297.417	14.65	14.65	29.30	5146	250
34432.4662	34280.47754	-114.495	33.37	33.37	66.74	1158	250
35409.1662	35247.97754	21.5854	19.50	19.50	39.00	2337	250
33663.0662	35821.97754	77.8534	21.95	21.95	43.90	2260	250
35401.4662	36447.07754	-60.7106	29.96	29.96	59.91	1121	250
41007.4662	36755.97754	-102.831	39.02	39.02	78.04	1050	250
981.4662019	37810.57754	18.9934	38.62	38.62	77.24	1346	250
20325.5662	39073.67754	-40.6226	26.61	26.61	53.22	2915	250
31386.0662	39411.37754	237.326	24.49	24.49	48.98	2006	250
22210.66375	450.1761838	47.1951	16.72	16.72	33.44	2945	258
34632.96375	710.1761838	113.752	28.97	28.97	57.93	2260	258
28514.76375	1352.076184	304.041	36.03	36.03	72.06	1699	258
27341.56375	2858.176184	190.021	16.77	16.77	33.54	2885	258
31198.56375	3728.076184	109.9	15.61	15.61	31.23	3129	258
20968.56375	4755.776184	-44.1729	26.00	26.00	52.00	2058	258
15872.66375	6984.476184	128.389	18.44	18.44	36.88	1340	258
7146.963746	8412.676184	29.0511	10.39	10.39	20.77	5301	258
9104.063746	8357.676184	96.0327	25.32	25.32	50.63	1365	258
40754.56375	8864.876184	17.3871	14.98	14.98	29.96	4231	258
8468.563746	9273.476184	-67.5009	32.36	32.36	64.72	1080	258
3595.763746	10347.77618	-75.9249	28.40	28.40	56.80	1522	258
21256.76375	10256.47618	-52.5969	30.66	30.66	61.32	1458	258
31310.36375	12098.57618	-12.4209	18.84	18.84	37.68	2563	258
1989.063746	12953.57618	-8.53294	25.15	25.15	50.30	1046	258
31694.36375	13750.37618	-17.6049	21.60	21.60	43.19	2838	258
41173.26375	16405.37618	-153.685	33.72	33.72	67.45	1266	258
1135.063746	18715.87618	204.659	21.97	21.97	43.94	2467	258
10506.36375	20395.67618	-16.9569	11.54	11.54	23.08	5584	258
28692.36375	26936.27618	-11.7729	13.59	13.59	27.18	5296	258
18771.26375	28038.37618	-99.2529	35.23	35.23	70.46	1642	258
27791.06375	29043.37618	-80.4609	12.88	12.88	25.76	3997	258
23754.46375	29523.47618	134.553	26.68	26.68	53.36	1521	258
4112.663746	30180.77618	-1.40495	20.72	20.72	41.45	2605	258
29366.06375	30129.27618	-185.437	35.98	35.98	71.97	1166	258
34752.66375	30783.97618	-12.4209	18.44	18.44	36.88	3864	258
34578.06375	35022.47618	1.18705	22.75	22.75	45.50	1925	258
33721.56375	35758.87618	-42.8769	26.21	26.21	52.42	1158	258
19091.76375	36282.67618	-86.2929	36.83	36.83	73.66	1016	258
25963.56375	37699.27618	-101.197	16.81	16.81	33.63	3404	258
2531.163746	40391.47618	81.3951	21.08	21.08	42.15	2375	258
19400.56129	2617.274828	127.309	34.38	34.38	68.77	1023	266
39040.66129	3320.874828	81.8551	23.95	23.95	47.90	1341	266
36196.36129	7577.074828	84.1663	23.01	23.01	46.02	1976	266
4448.661289	10475.87483	-177.323	34.90	34.90	69.80	1529	266
26679.76129	11961.77483	334.546	22.51	22.51	45.03	2467	266
1848.461289	13322.17483	-17.2673	23.39	23.39	46.77	1445	266
2759.361289	16913.37483	141.946	26.47	26.47	52.94	1376	266
20898.46129	18545.77483	336.087	9.18	9.18	18.37	7756	266
777.0612892	22533.67483	116.523	24.44	24.44	48.89	1901	266
32069.96129	23340.47483	81.8551	32.22	32.22	64.43	1153	266
18212.06129	23554.27483	168.91	15.87	15.87	31.75	2820	266
32890.76129	25203.77483	48.1807	26.38	26.38	52.75	1783	266
8795.461289	25937.27483	373.066	26.35	26.35	52.70	2278	266
16111.06129	26938.27483	168.14	27.08	27.08	54.16	1210	266
4713.461289	27348.77483	161.206	14.13	14.13	28.26	3443	266
23530.46129	29212.57483	-190.931	45.80	45.80	91.61	1272	266
17203.36129	30007.37483	47.5327	27.95	27.95	55.91	1923	266
17819.16129	31630.67483	-164.363	39.05	39.05	78.09	1002	266
11555.46129	32491.67483	-146.867	37.21	37.21	74.42	1942	266
30586.86129	33540.77483	77.2327	23.29	23.29	46.58	1705	266
353.4612892	35506.67483	97.2631	18.11	18.11	36.22	2161	266
36024.56129	35412.07483	-45.1313	36.43	36.43	72.86	1163	266
20569.86129	37533.47483	164.288	32.10	32.10	64.20	1160	266
32132.85883	2243.873471	248.722	35.04	35.04	70.08	1251	274
37681.85883	4038.773471	103.886	22.98	22.98	45.97	2443	274
15654.25883	7451.773471	51.1104	39.28	39.28	78.56	1314	274
36121.95883	7525.273471	10.9344	29.70	29.70	59.39	1545	274
9645.858833	11876.97347	284.93	36.57	36.57	73.15	1229	274
30191.55883	11961.47347	325.762	33.54	33.54	67.07	1288	274
1983.458833	12567.87347	56.9424	22.98	22.98	45.97	1267	274
5066.158833	15996.97347	-73.9536	27.77	27.77	55.53	1924	274
35381.55883	17247.77347	150.881	20.87	20.87	41.73	1182	274
31841.55883	23479.97347	353.496	19.73	19.73	39.47	4519	274
30040.05883	26123.67347	20.6544	27.25	27.25	54.49	2298	274
28741.25883	31402.37347	3.80636	18.63	18.63	37.26	1955	274
10749.95883	35905.47347	-151.714	31.72	31.72	63.44	1445	274
1553.858833	37106.07347	74.6112	33.13	33.13	66.27	1031	274
37021.95883	37731.07347	-15.6336	24.37	24.37	48.75	2690	274
31378.75883	39402.27347	173.993	23.62	23.62	47.24	2009	274
28384.15638	1269.672115	268.442	30.66	30.66	61.32	1113	282
19479.05638	3404.272115	54.688	16.30	16.30	32.59	3585	282
31129.05638	3718.572115	186.009	13.42	13.42	26.85	4523	282
12139.95638	3926.272115	-41.864	22.47	22.47	44.93	2168	282
7192.556377	5222.072115	-15.944	7.84	7.84	15.68	8545	282
7148.456377	7533.172115	187.55	19.62	19.62	39.23	1731	282
24804.95638	7965.672115	151.341	6.88	6.88	13.75	9799	282
40771.85638	8855.172115	110.51	13.92	13.92	27.84	2589	282
22261.55638	9367.572115	41.728	24.09	24.09	48.18	1569	282
2359.156377	9981.972115	88.168	13.68	13.68	27.37	4864	282
629.6563765	12660.57212	135.933	12.39	12.39	24.77	3933	282
29977.95638	14377.47212	-59.36	13.09	13.09	26.19	5254	282
6249.456377	16424.27212	-9.46398	15.38	15.38	30.76	2795	282
23214.75638	16853.47212	-15.296	15.12	15.12	30.24	2977	282
35382.05638	17291.57212	10.624	25.08	25.08	50.16	1861	282
37282.15638	17238.87212	151.341	21.78	21.78	43.57	1494	282
21175.25638	18100.97212	-161.096	21.64	21.64	43.28	3807	282
41121.35638	19245.07212	19.696	16.39	16.39	32.78	2631	282
21846.25638	20439.37212	-122.216	22.73	22.73	45.45	1719	282
28544.35638	21710.97212	269.982	23.43	23.43	46.86	2879	282
13623.45638	22150.97212	-150.08	31.20	31.20	62.41	1333	282
31917.35638	24149.37212	212.202	26.23	26.23	52.47	1396	282
29084.85638	24754.27212	-26.312	25.62	25.62	51.24	1415	282
19029.85638	25114.47212	-65.192	15.73	15.73	31.46	3308	282
17744.55638	25499.47212	54.688	31.06	31.06	62.12	1169	282
27221.15638	25440.07212	-102.128	18.75	18.75	37.49	3949	282
4713.556377	27325.67212	205.269	9.99	9.99	19.97	6345	282
23400.55638	28829.57212	-105.368	33.79	33.79	67.59	1321	282
27785.75638	29088.37212	-69.728	13.92	13.92	27.84	5189	282
30803.55638	29058.97212	269.212	30.52	30.52	61.04	1498	282
38306.65638	30601.27212	-190.256	49.55	49.55	99.10	1051	282
22392.95638	31674.67212	369.364	28.90	28.90	57.79	1757	282
18993.95638	32849.27212	85.0864	21.29	21.29	42.58	1620	282
2404.256377	33198.47212	24.88	26.99	26.99	53.98	1588	282
16412.75638	33460.57212	-72.32	12.06	12.06	24.12	5443	282
25215.95638	33826.17212	-164.336	39.09	39.09	78.19	1070	282
15748.85638	35371.67212	368.594	14.67	14.67	29.34	5562	282
4983.356377	35785.07212	-120.92	29.53	29.53	59.06	1924	282
14421.65638	36681.27212	159.045	22.18	22.18	44.37	1247	282
33047.65638	38495.97212	241.478	14.77	14.77	29.53	3477	282
9322.85392	736.1707589	80.9241	20.75	20.75	41.50	1925	290
26480.75392	4940.370759	79.3833	19.17	19.17	38.34	2378	290
35802.55392	8986.970759	32.3457	19.19	19.19	38.39	3230	290
12171.55392	9774.570759	-157.518	35.65	35.65	71.31	1875	290
1842.95392	13346.87076	-38.2863	17.90	17.90	35.80	1624	290
36507.75392	14858.77076	-21.4383	7.37	7.37	14.74	10170	290
40061.95392	16456.97076	124.837	23.60	23.60	47.19	1304	290
15498.65392	16739.77076	16.1457	12.69	12.69	25.39	4454	290
24557.15392	17247.67076	281.998	13.16	13.16	26.33	4413	290
5377.45392	18074.57076	68.5977	15.40	15.40	30.80	2466	290
35350.65392	18851.17076	-77.1663	26.94	26.94	53.88	1461	290
34509.45392	19882.97076	89.3985	9.40	9.40	18.79	6800	290
31715.45392	21965.07076	-136.782	36.06	36.06	72.11	1225	290
25013.05392	24087.67076	127.918	26.68	26.68	53.36	1646	290
38290.15392	24684.47076	23.9217	32.78	32.78	65.56	1317	290
8611.55392	25910.87076	292.014	24.54	24.54	49.08	1440	290
20745.25392	27237.57076	248.871	15.10	15.10	30.19	3653	290
21356.15392	29682.17076	177.994	19.64	19.64	39.28	2629	290
36918.75392	32631.47076	-60.3183	34.24	34.24	68.48	1046	290
38246.45392	34941.77076	266.59	21.45	21.45	42.91	3262	290
29382.35392	35344.57076	-152.334	36.62	36.62	73.24	1061	290
29874.45392	37881.57076	-50.5983	36.01	36.01	72.02	1024	290
19921.95146	3027.969403	139.935	16.32	16.32	32.64	2813	298
16896.25146	3360.969403	12.5953	25.36	25.36	50.73	1514	298
8052.151464	6856.469403	-107.933	40.18	40.18	80.35	1168	298
4859.151464	8902.769403	149.95	21.90	21.90	43.80	2018	298
17914.95146	9418.369403	-122.189	37.23	37.23	74.47	1174	298
32604.35146	13526.6694	-12.0287	20.28	20.28	40.55	2739	298
3294.751464	14799.4694	-110.525	29.81	29.81	59.63	2229	298
6845.951464	17935.8694	126.838	16.58	16.58	33.16	1412	298
25086.15146	18588.9694	9.35533	27.15	27.15	54.31	1247	298
25901.75146	25839.2694	-18.5087	27.65	27.65	55.30	1631	298
28710.65146	26842.5694	36.5713	20.32	20.32	40.65	1509	298
19416.25146	28481.9694	122.986	11.94	11.94	23.88	6231	298
13634.85146	32346.4694	-28.8767	31.04	31.04	62.08	1255	298
34641.85146	32821.1694	92.1697	27.72	27.72	55.44	1049	298
24043.65146	33336.1694	-69.7007	22.21	22.21	44.42	1475	298
35027.95146	34488.2694	142.246	9.44	9.44	18.89	6638	298
30078.95146	34593.2694	6.76333	14.55	14.55	29.11	3193	298
28797.65146	34877.2694	16.4833	15.57	15.57	31.13	3295	298
25945.95146	37726.7694	-133.205	17.12	17.12	34.24	3967	298
13065.55146	37826.8694	84.4657	20.65	20.65	41.31	1339	298
20305.55146	39095.8694	-6.19667	20.11	20.11	40.22	1992	298
12137.65146	39454.1694	-161.717	30.21	30.21	60.43	2027	298
9431.149008	731.0680465	53.8335	17.73	17.73	35.47	3201	306
21767.84901	2799.468046	266.046	8.15	8.15	16.30	11473	306
22288.64901	5626.368046	190.547	28.10	28.10	56.19	1080	306
21569.74901	5865.068046	228.297	22.70	22.70	45.40	2037	306
24289.04901	6148.068046	269.128	9.35	9.35	18.70	8927	306
22064.84901	9224.768046	271.439	20.51	20.51	41.02	2409	306
9857.949008	10187.46805	282.225	9.82	9.82	19.64	10808	306
25701.14901	10145.86805	276.061	27.93	27.93	55.86	1936	306
4504.749008	11449.76805	100.41	32.26	32.26	64.53	1198	306
21059.74901	12664.36805	16.8975	19.81	19.81	39.61	2441	306
37081.64901	12650.36805	80.3799	16.98	16.98	33.96	2633	306
33567.54901	13740.06805	133.538	11.80	11.80	23.60	2523	306
22039.74901	16767.06805	125.834	28.17	28.17	56.33	1002	306
313.1490075	18542.26805	315.352	23.13	23.13	46.25	1561	306
20878.44901	18557.46805	242.164	8.43	8.43	16.86	6888	306
30480.74901	20195.46805	333.842	36.57	36.57	73.15	1154	306
25829.24901	20919.36805	120.441	25.81	25.81	51.62	1669	306
19651.44901	23338.26805	266.046	19.73	19.73	39.47	2060	306
18987.64901	25100.76805	-168.43	13.28	13.28	26.56	6449	306
27057.14901	26908.86805	56.4255	22.70	22.70	45.40	1820	306
1688.649008	27979.16805	16.8975	17.95	17.95	35.89	2248	306
21340.04901	28255.06805	-29.7585	10.20	10.20	20.39	6847	306
6668.949008	31662.86805	344.627	27.29	27.29	54.59	1561	306
25807.14901	33491.56805	5.23352	28.10	28.10	56.19	1163	306
30074.54901	34619.86805	35.6895	21.64	21.64	43.28	1020	306
6599.849008	35529.06805	299.173	26.26	26.26	52.52	2119	306
1892.949008	35646.86805	326.138	22.68	22.68	45.36	3253	306
24483.54901	37876.46805	-27.1665	28.00	28.00	56.00	1450	306
21049.84655	1873.66669	155.875	17.64	17.64	35.28	3358	314
23169.04655	4885.96669	11.7093	21.90	21.90	43.80	1233	314
17747.24655	5651.06669	198.247	22.89	22.89	45.78	1188	314
7071.846551	7542.86669	326.133	16.96	16.96	33.91	4329	314
19977.84655	11062.16669	191.313	30.21	30.21	60.43	1082	314
36780.74655	14371.26669	121.977	20.37	20.37	40.74	1218	314
40078.04655	16499.66669	70.3605	23.81	23.81	47.62	1546	314
20877.14655	18570.26669	309.185	7.04	7.04	14.08	12256	314
13395.84655	23208.56669	-69.9387	31.89	31.89	63.77	1020	314
33872.54655	23126.66669	66.5085	16.13	16.13	32.26	2893	314
35644.94655	24159.96669	-64.1067	17.57	17.57	35.14	3089	314
2909.346551	25110.06669	125.059	30.76	30.76	61.51	1154	314
6852.846551	25048.76669	297.629	5.56	5.56	11.12	15063	314
27195.04655	25462.46669	15.5973	10.60	10.60	21.20	5423	314
30209.54655	25420.76669	195.936	28.87	28.87	57.74	1267	314
23604.14655	27137.56669	-120.483	20.02	20.02	40.03	4055	314
36039.64655	28185.96669	-114.003	39.54	39.54	79.08	1491	314
30155.64655	28542.86669	11.7093	29.63	29.63	59.25	1034	314
2183.746551	31001.06669	4.58132	24.40	24.40	48.80	1199	314
37286.74655	33942.56669	-130.851	30.19	30.19	60.38	1701	314
17113.64655	35368.46669	-79.0107	22.54	22.54	45.07	1411	314
10882.84655	36161.96669	-24.5787	17.45	17.45	34.90	4982	314
9827.546551	36312.96669	25.9653	24.63	24.63	49.27	1730	314
27678.94655	36514.16669	-177.507	30.61	30.61	61.23	1555	314
38309.54655	37540.76669	165.12	26.47	26.47	52.94	1783	314
38603.14655	38807.06669	288.384	38.53	38.53	77.06	1012	314
4448.146551	39093.96669	260.649	28.68	28.68	57.37	1610	314
16969.94655	39475.96669	13.6533	26.16	26.16	52.33	1620	314
24577.04409	2279.865334	327.67	31.30	31.30	62.60	1461	322
19367.84409	5164.065334	16.2411	17.59	17.59	35.18	2499	322
19733.64409	6332.865334	282.987	40.93	40.93	81.86	1137	322
21372.44409	6988.065334	118.892	14.72	14.72	29.44	3368	322
4464.844095	10510.96533	215.962	19.71	19.71	39.42	2569	322
1880.644095	13311.16533	-27.1749	14.55	14.55	29.11	3555	322
26021.24409	13641.46533	151.248	23.13	23.13	46.25	2142	322
12316.94409	14258.76533	91.9275	24.21	24.21	48.42	1390	322
34987.54409	16476.76533	96.5499	22.28	22.28	44.56	1796	322
8597.044095	16489.06533	250.63	25.27	25.27	50.54	1616	322
8321.844095	19730.46533	274.512	40.91	40.91	81.81	1005	322
1887.844095	20946.66533	205.176	26.56	26.56	53.13	1309	322
25852.04409	20963.16533	48.6411	16.79	16.79	33.58	2894	322
39497.44409	23166.26533	-12.2709	30.47	30.47	60.95	1036	322
25458.94409	25550.26533	182.064	21.01	21.01	42.01	2420	322
16902.44409	26365.16533	23.3691	22.58	22.58	45.17	2299	322
23549.64409	28702.66533	-20.0469	15.52	15.52	31.04	5313	322
36933.74409	28658.36533	249.86	35.30	35.30	70.60	1112	322
25687.74409	29254.96533	69.5859	18.77	18.77	37.54	2115	322
2302.644095	30473.66533	-147.703	36.03	36.03	72.06	1350	322
6715.744095	31710.56533	299.165	9.80	9.80	19.59	9900	322
38243.74409	34946.76533	195.932	16.72	16.72	33.44	4642	322
25676.44409	36694.96533	-125.023	16.13	16.13	32.26	4129	322
40227.24409	37745.26533	78.8307	30.90	30.90	61.80	1270	322
20150.94409	38477.06533	138.922	34.24	34.24	68.48	1208	322
21577.84409	40309.66533	343.078	35.09	35.09	70.18	1062	322
31187.34164	3731.963978	193.616	14.34	14.34	28.68	4448	330
22527.24164	4102.763978	0.684925	17.78	17.78	35.56	2862	330
23212.04164	4856.263978	67.2705	12.98	12.98	25.95	3071	330
1587.141638	5494.563978	45.3969	15.64	15.64	31.27	2626	330
8633.841638	8926.163978	-7.73908	20.04	20.04	40.08	2743	330
11028.64164	9744.763978	280.671	33.94	33.94	67.87	1262	330
6596.741638	10195.96398	-21.3471	33.49	33.49	66.98	1018	330
9867.141638	10246.76398	-46.6191	26.00	26.00	52.00	1191	330
15643.64164	10054.96398	187.453	21.78	21.78	43.57	2194	330
7239.741638	10617.76398	340.763	34.38	34.38	68.77	1200	330
755.9416385	12665.36398	93.4641	10.39	10.39	20.77	7538	330
3593.241638	13063.76398	-88.7391	24.19	24.19	48.37	2134	330
35652.74164	17785.86398	-188.531	42.63	42.63	85.25	1201	330
34599.84164	20342.96398	62.8929	23.22	23.22	46.44	1843	330
30543.74164	21175.36398	-1.90708	26.21	26.21	52.42	1575	330
25803.44164	24205.46398	88.0713	12.32	12.32	24.63	3916	330
31990.94164	24158.66398	87.3009	19.85	19.85	39.71	2283	330
8601.541638	25953.16398	321.503	30.03	30.03	60.05	1322	330
28245.54164	28200.46398	255.248	28.61	28.61	57.23	1747	330
20829.84164	28955.86398	-20.0511	21.69	21.69	43.38	2620	330
2226.141638	31033.46398	-58.2831	28.92	28.92	57.84	1753	330
9469.841638	34026.16398	3.27692	17.59	17.59	35.18	2533	330
3749.941638	35532.56398	-108.827	22.58	22.58	45.17	1733	330
38894.24164	36017.96398	237.529	18.16	18.16	36.31	2478	330
2873.741638	36947.76398	-35.6031	29.46	29.46	58.92	1464	330
16977.74164	39437.26398	44.1009	17.83	17.83	35.65	2361	330
12199.74164	39410.46398	0.0369244	20.06	20.06	40.13	2462	330
26707.93918	739.1626216	78.8223	20.32	20.32	40.65	2008	338
29585.53918	4068.762622	239.836	21.74	21.74	43.47	1777	338
24265.53918	6120.562622	174.352	13.52	13.52	27.04	3464	338
12893.63918	6718.862622	207.479	24.16	24.16	48.32	1785	338
18653.93918	7859.262622	339.218	12.76	12.76	25.53	4386	338
12310.13918	9535.662622	200.546	8.53	8.53	17.05	10046	338
37043.23918	10436.26262	27.8967	22.54	22.54	45.07	1009	338
23430.53918	14087.76262	280.667	20.14	20.14	40.27	2325	338
34513.53918	15871.26262	51.8727	22.42	22.42	44.84	1888	338
20955.73918	16524.56262	45.3927	28.68	28.68	57.37	1055	338
14970.53918	18422.26262	50.5767	21.34	21.34	42.67	1419	338
2614.239182	18938.76262	119.654	16.06	16.06	32.12	2626	338
34541.23918	19869.46262	136.602	15.33	15.33	30.66	3338	338
29102.43918	20828.36262	279.897	32.78	32.78	65.56	1054	338
7342.239182	21044.06262	-31.0713	25.48	25.48	50.96	2171	338
25974.03918	20974.56262	219.035	33.77	33.77	67.54	1250	338
35563.33918	21953.46262	111.179	33.16	33.16	66.32	1030	338
17999.63918	24173.16262	136.602	24.09	24.09	48.18	1813	338
37032.23918	24260.46262	29.8407	24.07	24.07	48.14	1938	338
29128.03918	24699.36262	-24.5913	25.55	25.55	51.10	2257	338
18882.93918	27609.16262	185.138	35.18	35.18	70.37	1199	338
4640.639182	28294.36262	156.633	10.95	10.95	21.90	4297	338
32895.53918	28679.06262	-34.9593	28.73	28.73	57.46	1354	338
21364.63918	30231.66262	164.337	30.14	30.14	60.29	1299	338
24148.83918	30604.06262	-45.9753	25.58	25.58	51.15	2078	338
6682.939182	31684.46262	201.316	15.85	15.85	31.70	2576	338
11261.93918	32486.16262	115.031	44.23	44.23	88.45	1130	338
30846.33918	32653.66262	-97.1673	22.42	22.42	44.84	2572	338
40874.23918	34886.86262	-59.5833	39.33	39.33	78.66	1038	338
25693.53918	36710.66262	12.9927	18.13	18.13	36.27	1354	338
30489.53918	36714.16262	55.7607	24.28	24.28	48.56	1470	338
8406.339182	37800.96262	7.80873	12.60	12.60	25.20	5344	338
28695.83918	40079.46262	-20.0553	24.14	24.14	48.28	1871	338
23732.23673	4460.261265	-71.2515	22.00	22.00	43.99	2773	346
15386.13673	7486.161265	111.175	28.78	28.78	57.56	1118	346
18601.93673	7902.561265	280.663	21.74	21.74	43.47	1596	346
2216.036726	8836.761265	363.866	11.87	11.87	23.74	10840	346
1232.336726	9141.961265	-74.4915	24.07	24.07	48.14	2120	346
2372.036726	10087.86127	-49.2195	14.29	14.29	28.59	4622	346
18440.93673	11475.96127	57.7005	25.79	25.79	51.57	2161	346
29046.93673	13241.96127	-34.9635	20.79	20.79	41.59	1640	346
17144.53673	16622.26127	41.5005	13.73	13.73	27.46	2925	346
33011.63673	16938.36127	20.1165	20.28	20.28	40.55	2630	346
35349.73673	18528.46127	-185.299	21.57	21.57	43.14	2597	346
3915.036726	19402.46127	285.285	15.54	15.54	31.09	4164	346
9543.236726	21194.66127	59.6445	24.02	24.02	48.04	1692	346
6873.036726	25032.26127	345.377	13.66	13.66	27.32	3033	346
7377.736726	25954.16127	328.428	39.96	39.96	79.93	1010	346
2651.036726	27795.86127	20.7645	26.21	26.21	52.42	1792	346
37770.03673	28190.86127	-22.0035	21.01	21.01	42.01	2629	346
34683.83673	30584.96127	-181.411	26.73	26.73	53.46	3263	346
24132.23673	30656.96127	-152.251	41.00	41.00	82.00	1400	346
11316.33673	32539.36127	316.872	21.93	21.93	43.85	2507	346
28940.63673	33137.96127	54.4605	21.31	21.31	42.63	2144	346
33489.93673	33524.66127	-9.69147	37.73	37.73	75.45	1079	346
32497.53673	35220.06127	-99.7635	23.62	23.62	47.24	2786	346
29658.93673	35582.16127	22.0605	24.70	24.70	49.41	1692	346
8946.236726	35875.36127	64.1805	28.47	28.47	56.94	1750	346
10864.33673	36197.56127	-14.8755	15.10	15.10	30.19	5219	346
20000.13673	36845.26127	46.6845	16.25	16.25	32.50	2484	346
3807.136726	37309.66127	145.843	32.31	32.31	64.62	1477	346
21979.63673	38649.46127	141.221	17.57	17.57	35.14	2660	346
14842.33427	8584.559909	367.714	16.79	16.79	33.58	2666	354
4036.434269	9208.859909	-69.3117	25.29	25.29	50.59	1687	354
22223.53427	9293.659909	178.966	19.69	19.69	39.38	2534	354
20066.03427	11040.55991	237.516	17.73	17.73	35.47	3108	354
7181.934269	11618.65991	-181.416	19.05	19.05	38.10	4531	354
32974.73427	16937.45991	78.8139	15.33	15.33	30.66	3503	354
9550.934269	21194.55991	36.9603	16.96	16.96	33.91	2833	354
14270.83427	24459.95991	-14.2317	35.18	35.18	70.37	1162	354
15673.03427	25970.35991	51.8643	9.99	9.99	19.97	5576	354
28583.53427	26821.85991	-103.008	24.85	24.85	49.69	2905	354
23476.73427	27106.05991	-56.3517	18.27	18.27	36.55	4185	354
40854.03427	33610.15991	198.226	23.39	23.39	46.77	2394	354
14075.13427	38575.95991	28.5363	12.53	12.53	25.06	5740	354
21730.73427	40364.55991	279.888	26.75	26.75	53.51	1529	354
29562.93181	4099.158553	51.2121	15.28	15.28	30.57	3719	362
29827.73181	5060.458553	168.947	31.65	31.65	63.30	1016	362
35262.33181	6356.958553	-117.916	30.52	30.52	61.04	1875	362
16392.93181	7956.558553	176.651	31.56	31.56	63.11	1067	362
2255.731813	8825.658553	151.998	17.76	17.76	35.51	2340	362
25175.13181	9126.158553	-179.476	31.46	31.46	62.93	2312	362
11132.13181	9746.658553	299.915	24.26	24.26	48.51	1438	362
36835.13181	13831.45855	-45.9879	15.43	15.43	30.85	3642	362
31625.73181	21475.65855	131.197	23.83	23.83	47.67	1464	362
1141.631813	23657.45855	249.839	42.41	42.41	84.83	1008	362
20689.83181	31712.85855	-131.524	18.96	18.96	37.92	2827	362
37438.63181	32008.45855	189.747	22.00	22.00	43.99	2312	362
10857.23181	36183.15855	-19.4199	24.16	24.16	48.32	1915	362
19696.22936	5330.657197	35.0079	23.39	23.39	46.77	1971	370
6151.629357	7406.357197	-14.8881	30.71	30.71	61.42	1459	370
9791.929357	10187.6572	209.774	13.02	13.02	26.05	4194	370
5953.829357	12217.8572	202.07	11.92	11.92	23.83	4760	370
9748.929357	19881.0572	85.7391	14.41	14.41	28.83	1737	370
37772.92936	19914.5572	53.7999	7.87	7.87	15.73	8325	370
28294.92936	22321.0572	-101.072	36.48	36.48	72.96	1061	370
12507.72936	23494.9572	122.718	7.18	7.18	14.37	8747	370
29086.02936	24615.7572	-18.7761	20.65	20.65	41.31	2502	370
4425.029357	25162.4572	29.8239	28.99	28.99	57.98	1188	370
16270.72936	25192.0572	-17.4801	10.41	10.41	20.82	5636	370
27879.02936	25005.8572	281.421	30.14	30.14	60.29	1875	370
31531.82936	25958.3572	42.1359	10.39	10.39	20.77	6647	370
18837.42936	27722.3572	-47.9361	27.72	27.72	55.44	1958	370
30408.72936	28278.3572	36.3039	30.36	30.36	60.71	1138	370
24700.82936	30571.5572	121.178	20.63	20.63	41.26	1099	370
30841.92936	32674.8572	-193.736	30.12	30.12	60.24	2180	370
27586.82936	34593.5572	-102.368	33.70	33.70	67.40	1494	370
38215.32936	34962.5572	218.248	21.24	21.24	42.48	2096	370
16868.52936	35994.3572	-17.4801	19.97	19.97	39.94	2054	370
17834.22936	36974.0572	-178.832	31.23	31.23	62.45	1308	370
26887.02936	37770.3572	27.8799	23.29	23.29	46.58	1649	370
10013.92936	39503.7572	335.349	23.50	23.50	47.01	2965	370
12802.92936	40026.2572	242.13	29.30	29.30	58.59	1348	370
21698.22936	40286.7572	341.512	37.33	37.33	74.65	1365	370
18897.5269	3973.155841	316.855	17.95	17.95	35.89	4209	378
37651.8269	4073.155841	-2.58026	30.29	30.29	60.57	1375	378
33279.2269	4373.955841	71.0973	27.91	27.91	55.81	1334	378
24266.1269	6136.155841	207.458	15.05	15.05	30.10	2551	378
7152.6269	8405.455841	8.43574	13.07	13.07	26.14	4160	378
22186.1269	9266.955841	192.821	18.98	18.98	37.96	1717	378
25359.7269	11997.35584	275.253	23.50	23.50	47.01	2191	378
5920.8269	17301.55584	215.162	26.26	26.26	52.52	1624	378
39847.4269	18528.35584	366.931	36.01	36.01	72.02	1142	378
35298.4269	18877.35584	-85.5243	24.04	24.04	48.09	1458	378
9754.1269	19869.35584	69.5565	13.40	13.40	26.80	2575	378
19048.9269	20252.35584	76.4901	30.05	30.05	60.10	1164	378
21858.3269	20433.15584	-82.9323	12.36	12.36	24.73	6044	378
29158.4269	20773.25584	226.718	19.03	19.03	38.06	3525	378
1882.1269	20852.85584	89.5869	18.58	18.58	37.16	1792	378
18962.6269	25203.85584	-168.468	37.42	37.42	74.84	1143	378
8802.7269	34450.05584	298.365	25.91	25.91	51.81	2897	378
15886.1269	35821.75584	-6.46826	17.33	17.33	34.67	2435	378
25968.1269	37768.55584	-121.164	12.13	12.13	24.26	7117	378
32976.5269	38526.95584	150.449	9.87	9.87	19.73	4942	378
10082.42444	2369.054484	-66.7365	32.31	32.31	64.62	1035	386
22521.92444	5732.754484	359.223	19.85	19.85	39.71	3609	386
24265.22444	6142.854484	153.526	13.07	13.07	26.14	3478	386
25092.72444	10473.95448	131.184	27.27	27.27	54.54	1334	386
5173.824444	11351.55448	-60.2565	26.99	26.99	53.98	1364	386
18513.12444	11592.85448	82.6491	27.46	27.46	54.92	1788	386
8214.824444	12328.25448	-108.208	10.93	10.93	21.85	8616	386
34680.22444	13499.55448	262.923	20.84	20.84	41.68	2212	386
19765.32444	14149.55448	52.4955	21.20	21.20	42.39	2179	386
39163.92444	19590.65448	34.3515	18.11	18.11	36.22	2513	386
38401.82444	20063.95448	64.1595	24.59	24.59	49.17	1649	386
30814.72444	21209.95448	87.2715	17.17	17.17	34.34	3797	386
38250.52444	24111.15448	-38.8725	33.13	33.13	66.27	1023	386
15653.72444	24550.65448	293.739	29.77	29.77	59.53	1137	386
6867.324444	25049.45448	349.208	6.19	6.19	12.39	15443	386
8710.324444	25966.05448	287.576	12.98	12.98	25.95	3845	386
18842.32444	27728.05448	125.021	18.63	18.63	37.26	2484	386
28315.82444	28165.25448	164.312	25.22	25.22	50.44	1225	386
20827.62444	29232.55448	-114.688	28.87	28.87	57.74	1912	386
9486.724444	34076.85448	163.541	17.47	17.47	34.95	3408	386
22028.12444	34442.85448	29.1675	21.88	21.88	43.76	1966	386
1606.524444	34580.05448	13.6155	13.21	13.21	26.42	4981	386
38263.82444	34938.35448	195.128	15.66	15.66	31.32	3843	386
6466.124444	35812.25448	-73.8645	36.74	36.74	73.48	1292	386
8376.224444	35875.55448	-180.784	39.42	39.42	78.85	1263	386
7687.724444	37118.75448	160.46	28.64	28.64	57.27	1051	386
24681.02444	38390.05448	-57.6645	32.38	32.38	64.76	1328	386
17253.92444	40328.55448	-1.93646	23.48	23.48	46.96	1234	386
16577.32444	40459.55448	222.862	23.93	23.93	47.85	1545	386
26746.92199	691.7531281	81.8745	29.58	29.58	59.16	1454	394
21610.92199	1598.053128	27.8673	16.72	16.72	33.44	2143	394
27316.72199	2864.653128	199.746	17.62	17.62	35.23	2517	394
38811.02199	3148.853128	111.15	13.75	13.75	27.51	2915	394
17836.22199	4422.453128	220.547	23.46	23.46	46.91	1500	394
20494.42199	7514.453128	256.755	17.00	17.00	34.01	2137	394
8380.121988	9151.653128	-5.82866	11.49	11.49	22.98	6264	394
1212.721988	9453.653128	-136.077	18.70	18.70	37.40	3612	394
41286.92199	14735.75313	151.981	16.91	16.91	33.82	2861	394
35466.82199	15010.75313	202.057	12.72	12.72	25.43	4616	394
28304.42199	15314.95313	-85.5327	14.06	14.06	28.12	2865	394
24524.62199	17218.55313	186.649	18.11	18.11	36.22	1471	394
32212.02199	18726.85313	-191.157	25.74	25.74	51.48	3311	394
34493.22199	19890.85313	87.2673	17.52	17.52	35.04	2766	394
33685.72199	20545.55313	344.581	42.58	42.58	85.16	1155	394
30518.62199	22287.05313	158.915	12.79	12.79	25.58	4723	394
25799.82199	24181.35313	65.6961	13.78	13.78	27.55	4231	394
4622.221988	28332.85313	91.1193	10.50	10.50	21.01	2648	394
35467.42199	28359.85313	-140.613	32.71	32.71	65.42	1274	394
35069.42199	29365.35313	106.527	12.18	12.18	24.35	5114	394
27566.62199	31045.75313	-156.165	34.43	34.43	68.86	1776	394
13442.72199	31273.95313	45.3633	19.03	19.03	38.06	1679	394
17737.22199	31396.05313	95.7417	30.92	30.92	61.84	1095	394
28747.42199	31427.15313	-35.6367	16.18	16.18	32.36	2133	394
38284.92199	33247.25313	-57.0207	24.33	24.33	48.65	2919	394
24076.62199	33231.55313	-48.5967	20.77	20.77	41.54	1236	394
33526.92199	33446.55313	77.2521	18.11	18.11	36.22	1769	394
40940.12199	34905.85313	267.541	34.85	34.85	69.71	1269	394
15887.22199	35770.05313	-93.3087	23.86	23.86	47.71	3147	394
20034.12199	36872.65313	46.0113	22.23	22.23	44.46	1515	394
5995.721988	37850.55313	178.175	18.72	18.72	37.44	2465	394
33028.32199	38499.85313	269.082	13.59	13.59	27.18	4688	394
14102.12199	38577.75313	207.45	29.53	29.53	59.06	1123	394
9161.321988	39949.55313	77.2521	16.86	16.86	33.72	2394	394
27364.61953	2865.251772	46.0071	28.90	28.90	57.79	1021	402
16088.61953	5092.551772	261.374	23.34	23.34	46.68	1969	402
3205.919531	6396.351772	-155.521	26.85	26.85	53.69	3032	402
25267.21953	9305.551772	107.294	19.48	19.48	38.95	1308	402
15083.21953	9779.051772	365.378	30.36	30.36	60.71	1415	402
10879.81953	13370.45177	176.63	26.23	26.23	52.47	1298	402
14470.61953	14544.15177	-165.241	17.07	17.07	34.15	3833	402
39417.71953	21702.45177	-11.0169	19.00	19.00	38.01	1500	402
35096.01953	23295.05177	109.605	21.05	21.05	42.11	2029	402
28930.61953	25565.75177	-180.793	45.36	45.36	90.71	1250	402
6542.119531	28004.95177	-132.841	12.86	12.86	25.72	4080	402
2352.219531	30412.35177	-182.089	29.60	29.60	59.20	2617	402
34596.01953	30561.45177	-20.7369	31.20	31.20	62.41	1324	402
36621.61953	31925.75177	-4.53686	26.05	26.05	52.09	1278	402
36874.61953	32429.65177	29.8071	17.03	17.03	34.05	3480	402
24039.71953	33263.55177	-1.29686	14.65	14.65	29.30	3901	402
10301.71953	34496.85177	94.9671	34.15	34.15	68.30	1161	402
16007.21953	34441.25177	132.717	11.16	11.16	22.33	4203	402
30107.21953	34606.95177	124.242	20.06	20.06	40.13	1586	402
20973.31953	35470.75177	60.9111	21.29	21.29	42.58	1030	402
7592.519531	36759.25177	-138.673	28.28	28.28	56.57	2733	402
19640.21953	38952.65177	16.1991	13.31	13.31	26.61	4834	402
28649.71953	40128.95177	-137.377	16.11	16.11	32.22	5482	402
7034.417075	1442.150416	-9.72506	26.78	26.78	53.55	1168	410
19387.21707	4190.850416	-155.525	29.32	29.32	58.64	1977	410
10206.91707	8624.650416	-140.621	27.32	27.32	54.64	2173	410
12294.01707	9562.150416	154.284	22.84	22.84	45.69	2029	410
23072.51707	9617.650416	233.635	10.90	10.90	21.81	5909	410
25994.51707	13662.55042	240.569	17.66	17.66	35.33	4734	410
14463.21707	14584.95042	-140.621	12.51	12.51	25.01	6590	410
35981.81707	14957.55042	359.21	37.73	37.73	75.45	1030	410
35471.51707	15039.35042	323.772	13.02	13.02	26.05	5098	410
20866.61707	16445.35042	294.497	32.03	32.03	64.06	1462	410
39871.01707	22873.55042	-47.9571	22.89	22.89	45.78	2624	410
6020.917075	23508.75042	302.971	15.24	15.24	30.47	4666	410
25832.91707	24190.65042	47.2989	11.59	11.59	23.17	5738	410
27156.71707	25547.05042	24.6189	13.42	13.42	26.85	3256	410
25674.41707	29178.45042	127.32	20.14	20.14	40.27	2261	410
1295.917075	30105.75042	175.855	30.73	30.73	61.47	1223	410
9650.517075	31407.25042	283.711	14.58	14.58	29.15	3663	410
22025.11707	34450.95042	88.7997	10.93	10.93	21.85	3784	410
35292.61707	36072.85042	-75.8211	38.34	38.34	76.68	1260	410
12490.21707	38275.65042	194.345	22.44	22.44	44.89	1529	410
28704.81707	40123.15042	-18.7971	23.08	23.08	46.16	1826	410
32132.51462	843.8490594	54.4227	35.21	35.21	70.41	1156	418
17181.41462	8357.549059	-111.465	27.04	27.04	54.07	1436	418
8220.914619	9046.649059	289.1	15.05	15.05	30.10	3738	418
7126.014619	10517.94906	7.11875	23.10	23.10	46.21	1892	418
5953.814619	11525.64906	-59.6253	15.17	15.17	30.33	4280	418
10037.71462	12584.34906	-156.825	34.76	34.76	69.52	1134	418
3465.914619	13442.74906	29.1507	7.61	7.61	15.21	9959	418
35725.01462	16155.54906	-182.745	18.68	18.68	37.35	2570	418
41207.91462	16227.94906	-16.8573	23.39	23.39	46.77	1072	418
30029.01462	16438.14906	-91.3773	40.20	40.20	80.40	1193	418
2560.114619	17011.64906	44.0547	12.74	12.74	25.48	5725	418
34532.81462	19882.54906	151.198	7.98	7.98	15.97	8551	418
21083.91462	22303.74906	-82.3053	39.80	39.80	79.60	1227	418
40116.71462	23163.84906	-181.449	32.48	32.48	64.95	1641	418
6084.514619	23491.94906	188.948	17.31	17.31	34.62	2752	418
38374.51462	25295.54906	-90.7293	32.97	32.97	65.94	1468	418
6532.514619	28103.84906	-40.8333	9.77	9.77	19.55	4895	418
35127.31462	29385.24906	202.044	15.78	15.78	31.56	2804	418
28293.21462	32972.94906	-106.929	18.63	18.63	37.26	3421	418
33566.51462	33476.74906	138.101	17.85	17.85	35.70	2117	418
31331.61462	34131.04906	-48.6093	27.84	27.84	55.67	1914	418
8292.614619	35924.14906	-103.041	32.19	32.19	64.39	1120	418
28394.71462	37421.94906	145.035	21.05	21.05	42.11	1845	418
24171.41462	39425.64906	152.739	12.67	12.67	25.34	4429	418
40810.31216	649.8477032	127.311	28.83	28.83	57.65	1437	426
31159.51216	3708.647703	234.397	18.35	18.35	36.69	2102	426
13050.01216	6636.347703	-47.3175	34.05	34.05	68.11	1173	426
10551.21216	11814.5477	141.179	31.77	31.77	63.54	1414	426
36658.21216	12696.6477	-64.8135	30.50	30.50	60.99	1111	426
3311.812162	14742.5477	44.0505	19.19	19.19	38.39	1838	426
39967.71216	14828.6477	151.964	29.48	29.48	58.97	1322	426
32274.71216	15890.3477	-47.3175	35.89	35.89	71.78	1009	426
3608.912162	18530.5477	336.09	12.10	12.10	24.21	8469	426
29172.31216	20778.7477	59.6025	31.11	31.11	62.22	1022	426
20261.61216	20963.5477	158.898	11.47	11.47	22.94	4509	426
30749.41216	22339.0477	221.3	20.23	20.23	40.46	2541	426
5265.512162	22820.2477	76.465	13.12	13.12	26.23	4581	426
38986.71216	23128.6477	329.156	20.18	20.18	40.36	4384	426
29142.01216	24502.6477	-39.5415	34.69	34.69	69.38	1414	426
34780.01216	25071.2477	51.1785	18.75	18.75	37.49	1865	426
41372.01216	25130.6477	35.6265	25.79	25.79	51.57	1101	426
1135.712162	25442.6477	46.6425	18.32	18.32	36.64	1700	426
27093.21216	25592.5477	341.483	33.51	33.51	67.02	1648	426
8572.212162	25953.2477	158.898	15.19	15.19	30.38	2140	426
177.9121623	26017.3477	-178.213	36.81	36.81	73.62	1077	426
21319.41216	28230.3477	-77.1255	17.83	17.83	35.65	2470	426
36529.61216	31861.2477	149.653	14.91	14.91	29.81	3502	426
24060.11216	33262.4477	-27.8775	18.44	18.44	36.88	2225	426
25873.01216	33446.7477	47.2905	15.52	15.52	31.04	3356	426
9378.212162	33953.2477	-51.8535	13.16	13.16	26.33	4593	426
9106.412162	34997.3477	207.433	24.30	24.30	48.61	1191	426
23116.31216	35455.1477	78.0058	24.40	24.40	48.80	1665	426
37007.91216	35437.9477	-33.7095	14.18	14.18	28.35	2719	426
8302.712162	36008.2477	-8.43745	20.21	20.21	40.41	3573	426
19206.41216	37414.2477	-117.949	29.56	29.56	59.11	1169	426
4591.512162	39081.2477	305.274	28.75	28.75	57.51	1915	426
20322.61216	39175.0477	32.3865	28.57	28.57	57.13	1218	426
34828.61216	39456.2477	-6.49345	28.00	28.00	56.00	1743	426
7199.812162	40341.7477	-158.125	25.20	25.20	50.40	2970	426
25202.30971	869.146347	-73.2417	15.05	15.05	30.10	2877	434
10093.80971	2328.846347	-175.626	24.59	24.59	49.17	2822	434
16702.60971	3849.146347	-154.89	28.78	28.78	57.56	1903	434
3547.809706	3997.246347	171.99	23.55	23.55	47.10	1331	434
19254.60971	4046.846347	310.662	35.77	35.77	71.54	1018	434
24220.20971	6138.346347	255.194	25.91	25.91	51.81	1106	434
36203.40971	7571.846347	-23.9937	30.14	30.14	60.29	1072	434
9078.009706	10154.94635	73.3791	20.42	20.42	40.84	1910	434
4001.709706	10353.64635	281.387	41.75	41.75	83.51	1006	434
35412.00971	11518.94635	138.863	22.87	22.87	45.73	1377	434
9574.109706	12162.54635	94.9503	18.18	18.18	36.36	3924	434
1902.909706	12512.84635	62.1903	20.96	20.96	41.92	1038	434
36594.50971	12672.54635	71.8383	21.62	21.62	43.24	1437	434
1806.209706	13398.14635	1.27835	12.18	12.18	24.35	3454	434
5580.709706	14889.44635	262.898	26.33	26.33	52.66	1287	434
4940.409706	16700.74635	-45.3777	30.24	30.24	60.48	1678	434
13178.80971	18132.14635	-35.6576	10.67	10.67	21.34	3547	434
35667.60971	24212.04635	-73.2417	9.09	9.09	18.18	7923	434
4487.009706	25140.84635	31.7343	16.96	16.96	33.91	3383	434
28039.30971	26421.04635	-178.866	22.09	22.09	44.18	2233	434
5042.709706	27175.64635	235.934	16.39	16.39	32.78	2900	434
36218.40971	28241.94635	206.658	15.10	15.10	30.19	3421	434
19413.20971	28488.94635	58.9504	9.11	9.11	18.23	7425	434
37497.40971	30212.84635	-51.8577	27.37	27.37	54.73	1569	434
23866.90971	30188.84635	135.782	20.87	20.87	41.73	1150	434
28757.10971	31370.24635	-24.6416	17.50	17.50	35.00	2313	434
7778.109706	34750.64635	314.514	24.80	24.80	49.60	2428	434
12932.40971	35886.94635	98.0319	23.06	23.06	46.11	1801	434
15198.40971	36586.44635	-13.6257	20.68	20.68	41.35	2125	434
4960.60725	8925.244991	150.415	19.83	19.83	39.66	2143	442
25297.90725	9298.144991	36.2662	17.43	17.43	34.85	1969	442
4466.50725	10367.44499	333	19.03	19.03	38.06	3806	442
31001.20725	14940.94499	3.86615	22.98	22.98	45.97	1261	442
38112.90725	17833.94499	67.9821	22.91	22.91	45.83	1537	442
3677.50725	18562.24499	114.206	19.90	19.90	39.80	2816	442
25142.50725	18319.64499	-55.1018	32.64	32.64	65.28	1493	442
5593.90725	19155.74499	133.466	14.79	14.79	29.58	3146	442
1136.30725	19524.54499	321.444	27.32	27.32	54.64	1218	442
15422.60725	22022.64499	-28.5338	27.77	27.77	55.53	1008	442
21873.50725	22886.84499	-12.9818	15.78	15.78	31.56	3690	442
34747.20725	25100.14499	103.421	24.92	24.92	49.83	1524	442
1113.00725	25405.14499	-8.44585	17.80	17.80	35.61	2019	442
15733.20725	26464.04499	-99.1658	24.89	24.89	49.78	1991	442
17776.50725	27238.24499	236.7	18.25	18.25	36.50	1722	442
22550.70725	27282.84499	173.527	22.94	22.94	45.88	1775	442
17275.60725	30058.04499	-12.3338	33.70	33.70	67.40	1327	442
9354.50725	33817.94499	27.8422	13.54	13.54	27.08	4439	442
6253.60725	36565.34499	49.8741	22.37	22.37	44.74	1115	442
33478.80725	39153.44499	20.0662	35.07	35.07	70.13	1343	442
34795.20725	39349.14499	-39.5499	35.28	35.28	70.56	1055	442
14388.90479	1301.943635	89.5492	14.88	14.88	29.77	3827	450
24606.00479	2351.243635	332.225	24.80	24.80	49.60	1409	450
20868.20479	7110.243635	285.231	22.51	22.51	45.03	1371	450
18665.60479	7898.943635	304.491	6.48	6.48	12.95	15717	450
4823.804793	8912.943635	240.548	28.40	28.40	56.80	1263	450
32081.60479	9806.843635	293.705	11.99	11.99	23.97	7456	450
8184.904793	12577.24363	-35.666	16.51	16.51	33.02	2909	450
31252.50479	14482.64363	5.80595	9.14	9.14	18.27	4194	450
5573.904793	14859.64363	305.261	28.45	28.45	56.90	1382	450
33126.00479	14730.64363	16.822	16.30	16.30	32.59	2652	450
35500.30479	14997.64363	363.812	23.81	23.81	47.62	2348	450
35742.00479	16072.74363	-112.13	11.75	11.75	23.50	5396	450
32349.90479	16421.14363	-189.89	30.87	30.87	61.75	1259	450
14996.30479	18401.54363	-38.258	13.73	13.73	27.46	4403	450
20458.70479	19083.84363	-19.466	15.40	15.40	30.80	2767	450
34564.10479	19849.34363	136.544	19.10	19.10	38.20	1835	450
1197.904793	20676.14363	-143.882	41.19	41.19	82.38	1034	450
33866.30479	23124.34363	31.726	13.05	13.05	26.09	4269	450
31884.20479	23518.84363	52.462	16.46	16.46	32.92	1885	450
40122.60479	25160.94363	-66.122	26.14	26.14	52.28	1205	450
24975.40479	26148.64363	218.976	23.27	23.27	46.53	1950	450
30079.00479	28556.24363	52.462	29.06	29.06	58.12	1137	450
2324.104793	30584.44363	-6.50605	24.52	24.52	49.03	1704	450
275.7047932	30729.24363	56.35	23.69	23.69	47.38	1333	450
30937.20479	32399.84363	-105.65	16.77	16.77	33.54	2640	450
35655.30479	32905.04363	226.68	11.82	11.82	23.64	4826	450
18948.00479	34923.64363	9.04595	17.12	17.12	34.24	2817	450
38218.90479	34914.04363	280.608	16.91	16.91	33.82	4172	450
20951.60479	35493.54363	49.87	20.77	20.77	41.54	1701	450
10889.70479	36102.24363	-88.154	13.89	13.89	27.79	5577	450
1554.404793	37139.74363	-98.522	32.33	32.33	64.67	1077	450
7676.104793	37287.84363	274.445	22.49	22.49	44.98	3226	450
39672.50479	38749.74363	-53.81	27.81	27.81	55.63	1124	450
21877.20479	38722.14363	138.084	14.91	14.91	29.81	4089	450
4459.304793	39104.94363	223.599	21.83	21.83	43.66	2450	450
28329.40234	2576.642278	274.441	42.63	42.63	85.25	1126	458
16733.80234	3861.942278	-170.454	26.85	26.85	53.69	2269	458
17910.60234	5754.942278	339.925	14.72	14.72	29.44	4585	458
969.4023369	7764.842278	-84.2702	31.20	31.20	62.41	1164	458
20476.60234	7536.142278	160.422	11.28	11.28	22.56	5651	458
21749.20234	8227.942278	53.7538	32.31	32.31	64.62	1145	458
9105.502337	10207.84228	49.2178	15.40	15.40	30.80	2333	458
2894.102337	10616.44228	299.864	11.37	11.37	22.75	7537	458
39784.90234	12524.44228	-30.4862	32.45	32.45	64.90	1339	458
2225.902337	13025.04228	-50.5742	25.91	25.91	51.81	1264	458
14450.90234	14145.84228	-129.63	16.08	16.08	32.17	3853	458
41101.10234	19427.14228	-5.86224	24.21	24.21	48.42	2036	458
41016.00234	20412.04228	186.615	18.27	18.27	36.55	3464	458
33907.80234	22453.34228	33.6658	32.08	32.08	64.15	1007	458
38953.10234	23125.04228	61.5298	20.98	20.98	41.97	2574	458
36209.60234	28251.14228	97.249	14.18	14.18	28.35	3240	458
14180.90234	32344.14228	58.9378	15.87	15.87	31.75	3571	458
36833.00234	32575.64228	17.4658	17.90	17.90	35.80	2112	458
9584.702337	34094.84228	-58.3502	26.52	26.52	53.03	1645	458
38285.30234	34953.14228	323.747	23.34	23.34	46.68	2449	458
2749.502337	35621.14228	197.401	26.26	26.26	52.52	1345	458
36997.50234	35541.74228	-80.3822	17.85	17.85	35.70	3185	458
24488.50234	37829.94228	-97.2302	19.81	19.81	39.61	3493	458
3081.402337	38155.84228	42.7378	16.56	16.56	33.11	3334	458
21167.09988	1789.140922	178.907	32.71	32.71	65.42	1001	466
16745.59988	7883.440922	-27.8984	17.31	17.31	34.62	3046	466
26255.39988	9001.640922	63.4696	23.41	23.41	46.82	1151	466
25306.39988	9324.540922	87.2296	20.02	20.02	40.03	1248	466
9908.799881	10175.74092	340.691	12.41	12.41	24.82	5131	466
37025.19988	10430.74092	101.867	18.79	18.79	37.59	1815	466
12203.79988	10977.84092	49.2136	39.35	39.35	78.70	1056	466
31359.69988	12160.84092	54.3976	14.27	14.27	28.54	2695	466
32883.39988	14783.74092	151.173	22.58	22.58	45.17	1507	466
25559.59988	15022.34092	296.008	25.06	25.06	50.11	2114	466
20730.19988	15328.64092	7.74156	29.15	29.15	58.31	1040	466
13134.79988	15518.84092	-14.2904	11.33	11.33	22.66	6932	466
33014.59988	16890.64092	80.296	11.63	11.63	23.27	4211	466
9802.099881	17918.24092	-29.1944	19.43	19.43	38.86	1279	466
26349.49988	17908.44092	97.2448	19.38	19.38	38.76	2305	466
14966.59988	18429.94092	-25.3064	13.87	13.87	27.74	4288	466
37951.59988	18915.14092	-32.4344	36.93	36.93	73.85	1031	466
38508.69988	21021.14092	110.342	23.08	23.08	46.16	2203	466
29460.29988	21966.04092	279.059	24.96	24.96	49.93	1874	466
40024.69988	22773.34092	-72.6104	35.70	35.70	71.40	1015	466
41240.59988	23165.54092	-187.954	32.05	32.05	64.10	1416	466
13668.89988	23348.54092	-124.45	32.50	32.50	65.00	1107	466
31947.09988	23624.44092	289.074	20.68	20.68	41.35	2708	466
25847.89988	24164.14092	123.438	12.58	12.58	25.15	4810	466
40555.69988	25831.64092	-75.2024	20.18	20.18	40.36	2687	466
4593.299881	28363.24092	104.178	9.00	9.00	17.99	4098	466
22947.49988	30652.34092	286.763	20.98	20.98	41.97	2461	466
2312.499881	31703.24092	28.4776	31.02	31.02	62.03	1101	466
2318.699881	33228.04092	199.708	25.06	25.06	50.11	1492	466
29781.59988	33344.64092	223.59	22.91	22.91	45.83	2450	466
29641.59988	34146.54092	-12.9944	30.59	30.59	61.18	1048	466
29454.99988	35391.14092	55.0456	17.80	17.80	35.61	2435	466
24048.99988	35554.54092	-171.754	26.38	26.38	52.75	2092	466
10872.69988	36207.04092	-74.5544	10.46	10.46	20.91	9195	466
25122.09742	854.1395659	-86.2226	10.39	10.39	20.77	7744	474
19674.29742	1466.139566	240.535	27.98	27.98	55.95	1507	474
15271.09742	7616.039566	121.123	21.08	21.08	42.15	1252	474
22038.29742	9233.639566	227.438	16.56	16.56	33.11	2798	474
7364.297424	11524.93957	-112.143	16.46	16.46	32.92	3726	474
34683.59742	13493.03957	101.863	20.54	20.54	41.07	1377	474
38853.89742	13444.63957	-96.5906	36.60	36.60	73.19	1642	474
25208.09742	14805.33957	79.5214	21.81	21.81	43.61	1635	474
2497.997424	15154.13957	280.596	19.81	19.81	39.61	2906	474
2680.397424	16984.43957	279.825	13.45	13.45	26.89	5347	474
24539.09742	17210.83957	236.683	10.81	10.81	21.62	5797	474
19850.89742	18037.03957	183.525	31.18	31.18	62.36	1046	474
13303.19742	20008.23957	230.52	18.68	18.68	37.35	2711	474
19068.39742	20222.13957	23.9374	21.93	21.93	43.85	1651	474
30082.79742	26022.73957	160.413	22.30	22.30	44.60	1709	474
28005.59742	26436.23957	-74.5586	22.18	22.18	44.37	1708	474
15714.69742	26651.43957	23.2894	20.77	20.77	41.54	1731	474
17230.89742	27800.13957	80.2918	44.23	44.23	88.45	1048	474
33296.99742	30385.03957	148.087	26.64	26.64	53.27	1422	474
17295.09742	32376.53957	114.96	25.03	25.03	50.07	1431	474
24284.89742	32454.13957	-82.3346	24.56	24.56	49.13	2147	474
36938.39742	35402.73957	-84.9266	29.84	29.84	59.68	1098	474
12774.19742	39925.13957	-157.503	45.40	45.40	90.81	1233	474
8956.297424	39586.03957	-179.535	67.31	67.31	134.61	1034	474
7097.797424	40047.33957	-51.8786	31.70	31.70	63.40	1368	474
32526.49497	5584.93821	-3.28284	34.85	34.85	69.71	1317	482
35255.99497	6175.53821	9.02916	31.46	31.46	62.93	1227	482
24764.29497	8476.33821	10.9732	12.58	12.58	25.15	4618	482
2208.894968	8792.13821	215.878	21.38	21.38	42.77	2102	482
18246.29497	8920.93821	-91.4108	30.80	30.80	61.61	1186	482
6381.794968	9237.83821	255.939	14.55	14.55	29.11	5343	482
25172.09497	10415.03821	245.924	25.60	25.60	51.20	2544	482
16640.99497	14699.83821	-128.347	22.18	22.18	44.37	2519	482
12165.29497	14972.73821	37.5412	20.96	20.96	41.92	1787	482
2777.194968	16955.53821	195.077	8.81	8.81	17.62	7630	482
9822.494968	17929.83821	-0.690839	16.39	16.39	32.78	2724	482
5317.094968	22266.93821	-153.619	35.14	35.14	70.27	1066	482
33863.99497	24934.63821	-40.8668	26.16	26.16	52.33	1148	482
13647.09497	25482.23821	212.026	21.67	21.67	43.33	2882	482
17753.19497	27256.23821	289.066	28.83	28.83	57.65	1767	482
35125.19497	29402.23821	151.164	13.71	13.71	27.41	3136	482
26118.79497	30824.73821	45.3172	16.86	16.86	33.72	2585	482
36521.99497	31880.23821	122.66	24.82	24.82	49.64	1023	482
15700.99497	35375.03821	230.516	19.78	19.78	39.56	1589	482
3754.494968	35584.83821	61.5172	24.23	24.23	48.47	1256	482
10822.99497	35852.43821	-186.667	54.38	54.38	108.75	1001	482
23714.29497	36025.43821	219.73	17.47	17.47	34.95	3343	482
27073.79497	36478.23821	78.7468	19.38	19.38	38.76	2765	482
9064.794968	39678.33821	143.46	32.99	32.99	65.99	1197	482
33080.49251	1564.036853	230.511	33.82	33.82	67.64	1523	490
31317.19251	1880.036853	91.069	32.03	32.03	64.06	1191	490
13658.89251	5625.236853	-140.015	18.77	18.77	37.54	2037	490
22412.39251	5721.036853	329.893	15.57	15.57	31.13	2626	490
28123.09251	7085.936853	175.043	30.00	30.00	60.01	1078	490
26213.29251	8975.836853	111.099	29.20	29.20	58.40	1117	490
9797.592511	10195.23685	259.787	20.35	20.35	40.69	1573	490
1269.692511	11188.63685	95.6914	23.50	23.50	47.01	2216	490
14463.39251	14141.93685	-65.495	14.86	14.86	29.72	3915	490
2585.492511	14406.23685	-27.911	27.51	27.51	55.01	1894	490
16637.89251	14744.93685	-92.711	30.24	30.24	60.48	1024	490
16145.59251	18133.63685	-136.127	25.60	25.60	51.20	1835	490
5543.892511	19155.53685	206.629	12.60	12.60	25.20	4508	490
15271.79251	19535.53685	-83.639	22.18	22.18	44.37	2496	490
39600.99251	22411.83685	-68.087	37.14	37.14	74.28	1043	490
28491.79251	26805.43685	-73.271	35.98	35.98	71.97	1036	490
16731.99251	30947.13685	-48.647	35.89	35.89	71.78	1255	490
37594.49251	32029.83685	133.441	18.56	18.56	37.11	3528	490
29775.19251	33335.73685	305.24	25.65	25.65	51.29	2461	490
31714.29251	36996.33685	32.353	22.23	22.23	44.46	1852	490
14084.59251	38654.83685	31.705	20.84	20.84	41.68	2083	490
34843.89251	39454.73685	-68.735	36.69	36.69	73.38	1223	490
26659.49006	719.9354972	28.4608	30.76	30.76	61.51	1284	498
38797.89006	3138.935497	145.763	9.18	9.18	18.37	6270	498
19321.29006	4170.135497	-189.267	26.52	26.52	53.03	2732	498
14617.99006	5742.035497	127.274	14.81	14.81	29.63	3159	498
[truncated: 156,124 more rows]
