# Supplementary material for: Super-resolution analysis of PACSIN2 and EHD2 at caveolae
Source: PLoS One. 2022 Jul 14;17(7):e0271003. doi: 10.1371/journal.pone.0271003 (PMC9282494; doi:10.1371/journal.pone.0271003)
Supplement: S2 Data — (ZIP) [file pone.0271003.s004.zip › 405EHD2polyCy3Caveolin7C8005driftCorr 3DdistanceR_561-647_125K_TS3D.3dlp]

14384.74112	1113.418905	-77.04	55.70	55.70	111.39	1609	6
32336.74112	1095.818905	25.344	26.64	26.64	53.27	3289	6
32477.94112	2428.918905	-184.608	39.02	39.02	78.04	2730	6
38172.74112	3212.218905	340.099	60.08	60.08	120.15	1054	6
40369.84112	3584.518905	-101.664	32.95	32.95	65.89	1890	6
30002.74112	3799.018905	362.441	40.65	40.65	81.29	1997	6
24548.94112	4663.018905	312.365	23.81	23.81	47.62	4690	6
16357.64112	4797.018905	-39.456	33.25	33.25	66.51	1261	6
19870.94112	5870.518905	-153.504	53.01	53.01	106.02	1209	6
5969.641121	7952.618905	78.1632	26.85	26.85	53.69	2107	6
20416.34112	7888.518905	-34.272	38.74	38.74	77.48	1504	6
2010.041121	8179.618905	258.437	33.42	33.42	66.83	2940	6
20382.64112	9306.118905	129.78	32.48	32.48	64.95	1315	6
8012.041121	9644.018905	120.535	19.85	19.85	39.71	4460	6
19467.24112	9687.618905	296.186	40.01	40.01	80.02	1549	6
16412.94112	9941.518905	105.898	51.74	51.74	103.48	1121	6
24747.44112	10187.5189	125.928	39.21	39.21	78.42	1439	6
39076.64112	10442.9189	-103.608	23.08	23.08	46.16	5067	6
4155.341121	10816.7189	-43.344	45.17	45.17	90.34	1224	6
9798.641121	12429.5189	-53.712	26.28	26.28	52.56	2563	6
5701.541121	12866.1189	139.025	12.20	12.20	24.40	8746	6
16618.84112	13016.2189	53.208	28.26	28.26	56.52	1094	6
2667.641121	14968.4189	-142.488	23.69	23.69	47.38	2287	6
38989.44112	15313.0189	-175.536	46.70	46.70	93.40	1488	6
22998.94112	16039.5189	-106.848	13.89	13.89	27.79	5958	6
5075.341121	16745.5189	9.144	14.22	14.22	28.45	6418	6
37606.84112	16686.7189	122.076	30.80	30.80	61.61	1782	6
18519.64112	16851.6189	204.509	16.18	16.18	32.36	3302	6
5789.241121	17268.7189	320.069	29.37	29.37	58.73	1845	6
23883.14112	17617.0189	-56.952	31.79	31.79	63.59	1996	6
31484.24112	18770.8189	76.6224	39.02	39.02	78.04	1603	6
10025.34112	19784.9189	327.002	19.50	19.50	39.00	4630	6
6071.641121	20262.3189	162.907	25.01	25.01	50.02	1870	6
22080.14112	20776.7189	358.589	20.58	20.58	41.17	5536	6
20075.84112	21266.0189	-21.96	34.34	34.34	68.67	1168	6
4919.941121	22831.4189	55.8	25.91	25.91	51.81	2182	6
28191.34112	23339.6189	-40.104	48.16	48.16	96.32	1378	6
35606.24112	24010.7189	-115.272	23.97	23.97	47.95	3197	6
4328.341121	24211.5189	127.469	31.42	31.42	62.83	1009	6
40084.74112	25167.2189	-88.704	29.93	29.93	59.86	2140	6
10305.44112	25428.8189	293.875	30.83	30.83	61.65	1565	6
28134.74112	25477.9189	-164.52	29.15	29.15	58.31	4298	6
17616.44112	26371.9189	-63.432	29.08	29.08	58.17	1684	6
22478.94112	26271.9189	-3.816	23.67	23.67	47.34	2697	6
26057.74112	26116.2189	-21.96	26.28	26.28	52.56	1704	6
16207.04112	26351.0189	-16.776	38.34	38.34	76.68	1189	6
632.3411206	27554.9189	261.518	35.91	35.91	71.83	1234	6
1675.241121	27812.8189	-104.904	17.87	17.87	35.75	6160	6
3056.641121	28192.1189	362.441	49.36	49.36	98.72	1496	6
27775.74112	28366.0189	19.512	23.10	23.10	46.21	3735	6
36601.64112	30259.5189	-20.016	27.65	27.65	55.30	1810	6
957.6411206	31239.4189	167.53	36.83	36.83	73.66	1166	6
39010.04112	33866.2189	303.12	33.79	33.79	67.59	1805	6
31550.04112	33841.7189	-14.184	28.45	28.45	56.90	1457	6
32366.84112	33861.3189	60.984	17.78	17.78	35.56	4561	6
33864.04112	35414.1189	-147.024	50.11	50.11	100.23	1449	6
360.6411206	35693.1189	-101.016	35.87	35.87	71.73	1994	6
20906.44112	35669.8189	-21.312	26.54	26.54	53.08	1576	6
1714.841121	35870.3189	128.239	42.39	42.39	84.78	1356	6
11763.44112	35872.4189	-56.952	30.76	30.76	61.51	2489	6
17775.04112	36810.3189	13.032	19.62	19.62	39.23	2755	6
8243.941121	37703.8189	72.7704	32.59	32.59	65.19	1377	6
22425.34112	40276.3189	352.426	51.81	51.81	103.62	1109	6
12175.93866	672.4175485	5.256	33.35	33.35	66.69	1700	14
24220.23866	595.6175485	116.683	22.47	22.47	44.93	2916	14
36146.03866	1464.217548	350.885	41.31	41.31	82.61	1505	14
17066.83866	1513.117548	-22.608	14.93	14.93	29.86	7323	14
6193.138664	1848.617548	336.247	40.41	40.41	80.82	1768	14
30684.83866	2910.017548	-16.128	33.75	33.75	67.49	2592	14
16407.33866	4219.917548	57.096	19.22	19.22	38.43	2981	14
35005.43866	4251.417548	-67.32	27.98	27.98	55.95	3962	14
20294.33866	4726.717548	49.968	29.53	29.53	59.06	1162	14
30011.93866	4676.717548	148.27	42.34	42.34	84.69	1041	14
25715.93866	4814.117548	82.0152	28.02	28.02	56.05	1210	14
12173.13866	5088.117548	-54.36	25.06	25.06	50.11	3043	14
13611.43866	5818.817548	-36.864	45.90	45.90	91.80	1288	14
19968.93866	5920.517548	249.192	23.03	23.03	46.06	2723	14
14439.33866	6451.817548	-155.448	27.98	27.98	55.95	3236	14
25636.03866	6849.517548	257.666	26.78	26.78	53.55	1996	14
17492.53866	7898.717548	-128.232	12.74	12.74	25.48	10130	14
28994.93866	7909.717548	215.294	19.76	19.76	39.52	2885	14
29986.43866	8343.517548	199.116	39.38	39.38	78.75	1251	14
2064.438664	9250.917548	-10.944	25.43	25.43	50.87	2904	14
20866.83866	9726.317548	-46.584	38.29	38.29	76.58	1102	14
9084.938664	10279.31755	-115.272	16.96	16.96	33.91	5096	14
30509.83866	10016.61755	316.987	35.56	35.56	71.12	1760	14
38243.03866	10407.61755	-60.192	19.05	19.05	38.10	5733	14
21829.03866	11125.61755	166.759	24.94	24.94	49.88	1800	14
7945.738664	11569.51755	185.249	22.16	22.16	44.32	3897	14
39203.13866	11908.11755	40.896	24.68	24.68	49.36	1644	14
23056.73866	13286.21755	-38.16	48.91	48.91	97.83	1205	14
16231.83866	14225.61755	-112.68	21.03	21.03	42.06	3503	14
17739.13866	14127.11755	216.835	23.97	23.97	47.95	2384	14
36280.13866	14426.41755	42.192	17.80	17.80	35.61	3291	14
4404.538664	14488.61755	56.448	32.62	32.62	65.23	1003	14
23250.63866	15153.31755	243.029	11.02	11.02	22.04	6510	14
9176.038664	15499.41755	40.896	20.49	20.49	40.98	3308	14
24976.33866	16368.71755	129.78	24.96	24.96	49.93	1399	14
26640.13866	17368.51755	333.166	19.48	19.48	38.95	4446	14
40314.43866	17776.31755	253.044	33.23	33.23	66.46	1660	14
17033.93866	18910.31755	-93.24	21.05	21.05	42.11	2692	14
41067.53866	19560.61755	11.736	20.42	20.42	40.84	4357	14
9848.538664	19787.51755	266.141	29.44	29.44	58.88	1334	14
4679.038664	20023.11755	-63.432	18.04	18.04	36.08	4645	14
20866.23866	22161.61755	-31.032	33.30	33.30	66.60	1301	14
6397.338664	22757.01755	-120.456	26.40	26.40	52.80	2063	14
3378.138664	22931.21755	62.928	28.02	28.02	56.05	1420	14
26548.13866	23130.11755	171.382	29.96	29.96	59.91	1160	14
38765.83866	23174.21755	347.033	46.56	46.56	93.12	2392	14
1916.138664	23900.71755	244.57	46.53	46.53	93.07	1202	14
6761.038664	24807.91755	282.319	32.40	32.40	64.81	1396	14
31773.93866	25303.81755	43.488	38.62	38.62	77.24	1338	14
28218.33866	26818.61755	33.768	30.29	30.29	60.57	1877	14
40648.13866	27863.31755	-178.128	33.21	33.21	66.41	3328	14
36005.83866	28267.21755	284.63	19.83	19.83	39.66	5193	14
21685.03866	28862.41755	-4.464	38.32	38.32	76.63	1294	14
21925.03866	29253.01755	-9	26.85	26.85	53.69	2565	14
40899.93866	29389.41755	-9.648	26.85	26.85	53.69	2520	14
18515.93866	29564.31755	151.351	13.16	13.16	26.33	6454	14
33433.73866	31328.41755	98.1936	25.43	25.43	50.87	1377	14
20581.43866	34018.01755	-49.824	16.96	16.96	33.91	4622	14
13573.33866	34404.21755	42.84	34.19	34.19	68.39	1043	14
33878.73866	35206.01755	-34.272	36.01	36.01	72.02	1471	14
25178.03866	35243.11755	-182.664	57.13	57.13	114.26	1029	14
19502.93866	37651.81755	-12.24	14.01	14.01	28.02	7395	14
23500.43866	37674.11755	-55.656	31.98	31.98	63.96	1813	14
18732.23866	37666.71755	357.818	59.70	59.70	119.40	1531	14
12106.93866	38018.01755	17.568	26.73	26.73	53.46	1596	14
27474.13866	39072.51755	-71.208	46.04	46.04	92.08	1029	14
26383.23866	39010.81755	-151.56	35.89	35.89	71.78	1571	14
38974.73866	39900.91755	-153.504	33.86	33.86	67.73	2093	14
8366.838664	40265.61755	115.142	30.73	30.73	61.47	1648	14
9919.436208	397.2161923	366.293	43.19	43.19	86.38	1249	22
23066.63621	210.0161923	-0.576	29.96	29.96	59.91	1070	22
32797.03621	1169.116192	242.258	45.90	45.90	91.80	1368	22
3050.236208	1599.116192	14.328	30.29	30.29	60.57	1375	22
3555.436208	2480.016192	44.784	31.06	31.06	62.12	1264	22
2353.136208	4049.416192	-66.024	29.60	29.60	59.20	1734	22
26601.33621	4829.316192	-108.144	70.84	70.84	141.68	1032	22
17398.13621	5689.116192	103.586	20.72	20.72	41.45	2312	22
35754.03621	5724.316192	105.127	31.93	31.93	63.87	2249	22
16571.93621	6368.316192	156.744	9.09	9.09	18.18	8197	22
11757.13621	6847.016192	-113.328	41.80	41.80	83.60	1339	22
23534.53621	7582.816192	121.306	32.08	32.08	64.15	1187	22
15022.13621	8428.416192	277.697	17.73	17.73	35.47	5055	22
23187.53621	8683.616192	156.744	11.99	11.99	23.97	5220	22
15092.43621	10004.61619	175.234	40.20	40.20	80.40	1132	22
30040.33621	10654.21619	102.046	32.71	32.71	65.42	2066	22
3208.136208	12002.81619	33.12	11.89	11.89	23.79	8501	22
14192.73621	12746.11619	-75.096	38.36	38.36	76.73	1026	22
3436.936208	13525.21619	68.112	21.17	21.17	42.34	2014	22
36283.53621	14410.51619	-12.888	26.94	26.94	53.88	1631	22
26308.93621	14523.01619	55.8	46.65	46.65	93.31	1033	22
19043.73621	15171.01619	303.89	34.01	34.01	68.01	1022	22
17792.33621	15164.51619	-5.76	31.37	31.37	62.74	1602	22
5546.236208	19156.51619	119.765	34.41	34.41	68.81	1269	22
41057.73621	20416.31619	330.854	27.27	27.27	54.54	2830	22
35847.83621	20998.91619	269.222	44.63	44.63	89.25	1011	22
3508.136208	21054.61619	138.254	31.72	31.72	63.44	1141	22
7284.336208	21058.11619	96.6528	21.08	21.08	42.15	3254	22
30159.13621	21679.61619	60.336	26.21	26.21	52.42	2413	22
40083.83621	24975.01619	12.384	34.95	34.95	69.90	1456	22
31076.13621	26190.11619	218.376	44.91	44.91	89.82	1102	22
38016.33621	28015.81619	320.839	40.58	40.58	81.15	1314	22
18429.63621	28152.71619	-144.432	39.56	39.56	79.13	1696	22
521.1362079	28478.61619	90.4896	22.96	22.96	45.92	2790	22
20248.33621	29575.21619	212.983	41.66	41.66	83.32	1386	22
38622.93621	29797.11619	-139.896	43.43	43.43	86.85	1912	22
24027.23621	30272.21619	223.769	45.38	45.38	90.76	1088	22
21425.43621	30315.01619	192.182	32.57	32.57	65.14	1187	22
27582.73621	32087.81619	-145.728	33.09	33.09	66.18	2220	22
7619.736208	33601.71619	47.376	24.14	24.14	48.28	2688	22
10624.23621	34041.21619	9.144	22.54	22.54	45.07	2057	22
32404.93621	33934.81619	110.52	26.80	26.80	53.60	1325	22
13517.43621	34374.51619	-38.808	31.65	31.65	63.30	1592	22
16027.73621	34378.41619	45.432	19.99	19.99	39.99	2439	22
18968.53621	34316.71619	139.025	19.22	19.22	38.43	2128	22
20920.43621	34931.31619	9.144	25.88	25.88	51.76	1672	22
6561.036208	35800.81619	-56.952	49.57	49.57	99.15	1044	22
15769.53621	35914.51619	334.706	20.11	20.11	40.22	3659	22
2565.236208	36530.11619	10.44	28.24	28.24	56.47	2104	22
14283.13621	36718.61619	1.368	31.23	31.23	62.45	1251	22
14616.03621	37501.81619	17.568	24.89	24.89	49.78	2566	22
24405.43621	38034.71619	-26.496	16.48	16.48	32.97	4523	22
32979.33621	38480.41619	250.733	31.77	31.77	63.54	1011	22
11577.23621	39800.81619	-48.528	52.14	52.14	104.28	1544	22
8921.736208	40417.41619	-35.568	38.01	38.01	76.02	1145	22
9926.233752	396.914836	69.408	23.27	23.27	46.53	2143	30
40826.83375	512.314836	-164.52	54.21	54.21	108.42	1620	30
18909.23375	3961.714836	285.401	26.71	26.71	53.41	1817	30
11412.63375	4247.414836	-32.976	33.49	33.49	66.98	1293	30
28096.63375	4327.914836	124.387	38.36	38.36	76.73	1403	30
21901.73375	6129.814836	-22.608	35.18	35.18	70.37	1039	30
16557.93375	6368.314836	152.892	17.62	17.62	35.23	3083	30
17319.03375	6364.914836	-170.352	39.87	39.87	79.74	1490	30
26659.23375	6837.514836	377.849	45.22	45.22	90.43	1382	30
2876.233752	7869.314836	-124.992	34.03	34.03	68.06	1784	30
26533.13375	8171.514836	304.661	33.75	33.75	67.49	2210	30
2048.233752	8393.214836	22.752	35.61	35.61	71.22	1486	30
7052.833752	10368.31484	-137.304	33.68	33.68	67.35	1826	30
12860.53375	11468.11484	-74.448	33.23	33.23	66.46	1234	30
3185.433752	11983.91484	67.464	32.55	32.55	65.09	1240	30
35745.73375	12171.81484	110.52	30.69	30.69	61.37	1392	30
31657.83375	13647.81484	-7.056	13.12	13.12	26.23	5013	30
40732.03375	15275.01484	-7.704	35.16	35.16	70.32	1016	30
5983.033752	16382.21484	16.92	22.42	22.42	44.84	1684	30
1765.533752	19150.01484	201.427	25.98	25.98	51.95	1778	30
3355.733752	19237.01484	99.7344	13.40	13.40	26.80	5548	30
38819.43375	20455.51484	-88.056	37.23	37.23	74.47	1694	30
41093.43375	20407.51484	255.355	30.03	30.03	60.05	1846	30
1447.133752	20957.91484	331.625	29.70	29.70	59.39	1454	30
3511.733752	21043.41484	168.3	19.29	19.29	38.57	3751	30
20260.93375	20977.51484	152.892	18.89	18.89	37.77	3203	30
5073.833752	21514.91484	236.095	34.97	34.97	69.94	1041	30
37993.63375	22340.31484	-40.752	45.55	45.55	91.09	1087	30
22784.93375	23683.11484	-158.04	40.55	40.55	81.11	1193	30
21578.23375	24193.51484	-149.616	22.68	22.68	45.36	3596	30
14764.23375	25254.11484	222.228	13.89	13.89	27.79	5569	30
7744.933752	26114.01484	236.866	28.73	28.73	57.46	2567	30
22445.43375	26291.31484	-7.056	18.09	18.09	36.17	3049	30
434.1337515	26853.21484	131.321	15.97	15.97	31.93	3818	30
5233.633752	27053.11484	329.314	34.08	34.08	68.15	1717	30
24188.33375	29428.01484	255.355	33.91	33.91	67.82	1843	30
28525.83375	30192.71484	-143.136	42.41	42.41	84.83	1020	30
9591.733752	31476.41484	132.862	41.75	41.75	83.51	1520	30
8561.533752	33888.21484	-134.712	56.83	56.83	113.65	1138	30
22348.03375	34224.71484	174.463	32.50	32.50	65.00	1003	30
15625.53375	35325.21484	280.008	17.54	17.54	35.09	3267	30
30356.13375	36761.91484	197.575	26.02	26.02	52.05	1170	30
15591.73375	38534.61484	43.488	29.86	29.86	59.72	1615	30
20958.3313	4474.51348	145.958	22.94	22.94	45.88	1725	38
32753.8313	4665.71348	-185.256	51.24	51.24	102.49	1736	38
17392.8313	6414.71348	-121.104	29.32	29.32	58.64	1618	38
8078.631295	6713.51348	129.01	30.71	30.71	61.42	1100	38
25544.3313	6972.01348	41.544	40.03	40.03	80.07	1359	38
29868.9313	7184.81348	183.708	25.50	25.50	51.01	2963	38
32984.2313	7518.91348	27.288	39.94	39.94	79.88	1132	38
10614.7313	9184.41348	288.482	12.27	12.27	24.54	7398	38
15615.9313	8958.41348	-79.632	23.86	23.86	47.71	3846	38
4984.631295	10460.91348	3.312	35.33	35.33	70.65	1390	38
32633.6313	12848.51348	-86.76	18.30	18.30	36.60	4494	38
14460.7313	14207.71348	-114.624	28.14	28.14	56.28	1966	38
5732.831295	14282.91348	253.044	29.91	29.91	59.82	1784	38
17805.4313	15200.61348	211.442	32.90	32.90	65.80	1325	38
38119.3313	15966.61348	109.75	28.99	28.99	57.98	1299	38
6010.431295	16367.81348	71.352	16.32	16.32	32.64	2454	38
24612.4313	16584.41348	363.982	45.64	45.64	91.28	1361	38
39730.0313	18563.31348	-25.848	7.68	7.68	15.35	14690	38
23704.1313	18719.31348	240.718	19.38	19.38	38.76	2348	38
25256.9313	20783.41348	-83.52	25.88	25.88	51.76	2177	38
20635.7313	22279.11348	214.524	24.04	24.04	48.09	2236	38
30580.4313	22313.11348	277.697	14.34	14.34	28.68	6486	38
10884.8313	22867.51348	-39.456	31.27	31.27	62.55	1115	38
12966.0313	23728.81348	-18.72	22.70	22.70	45.40	2225	38
2470.031295	25117.21348	13.68	25.93	25.93	51.86	1414	38
30400.2313	25283.51348	55.152	9.33	9.33	18.65	7621	38
31843.0313	25316.21348	78.9336	25.03	25.03	50.07	2121	38
26464.1313	29197.21348	352.426	44.93	44.93	89.87	1047	38
25004.8313	29715.21348	46.728	27.32	27.32	54.64	1832	38
1657.631295	30486.81348	-120.456	25.69	25.69	51.39	4605	38
34654.0313	30799.21348	28.584	23.57	23.57	47.15	2741	38
40835.8313	30888.21348	48.024	27.77	27.77	55.53	1682	38
30443.2313	31120.61348	-90	33.94	33.94	67.87	1703	38
39032.5313	31069.01348	60.984	23.64	23.64	47.29	3014	38
24698.4313	31521.51348	38.952	9.00	9.00	17.99	9695	38
36968.3313	32623.21348	-52.416	22.63	22.63	45.26	2730	38
31742.6313	33215.91348	101.275	31.32	31.32	62.64	1080	38
37354.9313	33760.31348	31.176	13.80	13.80	27.60	5919	38
18775.3313	35604.91348	125.158	29.11	29.11	58.22	1049	38
33200.3313	35907.91348	32.472	19.45	19.45	38.90	3417	38
12027.6313	37554.71348	-174.24	55.18	55.18	110.36	1282	38
37763.4313	38611.81348	-11.592	41.12	41.12	82.24	1037	38
4414.831295	39055.11348	121.306	21.34	21.34	42.67	3201	38
5748.331295	39307.41348	-104.904	42.13	42.13	84.26	1809	38
22901.62884	1003.112124	-60.84	26.85	26.85	53.69	2611	46
30093.62884	1126.712124	54.504	36.20	36.20	72.39	1024	46
13514.02884	5620.912124	53.856	18.16	18.16	36.31	4377	46
24267.52884	6101.712124	271.534	24.94	24.94	49.88	3199	46
31850.12884	6859.912124	77.3928	27.69	27.69	55.39	1512	46
20387.62884	6954.912124	-48.528	11.63	11.63	23.27	7337	46
15421.02884	9197.212124	162.137	26.66	26.66	53.32	2001	46
4902.128839	11123.51212	-6.408	25.53	25.53	51.06	2428	46
15660.52884	10975.11212	230.702	20.61	20.61	41.21	2362	46
11063.82884	11026.61212	63.576	19.00	19.00	38.01	2656	46
40253.02884	11378.01212	2.664	13.28	13.28	26.56	5317	46
1755.828839	13383.21212	-107.496	22.07	22.07	44.13	1963	46
14444.22884	14113.31212	22.752	9.91	9.91	19.83	8315	46
36242.12884	14375.31212	236.095	29.84	29.84	59.68	1155	46
30451.02884	14821.01212	73.5408	26.66	26.66	53.32	1280	46
39008.92884	15231.51212	-68.616	32.83	32.83	65.66	1014	46
40084.92884	16606.01212	123.617	39.45	39.45	78.89	1003	46
37233.12884	17059.71212	-68.616	27.27	27.27	54.54	1823	46
40080.12884	19661.61212	212.983	24.82	24.82	49.64	2626	46
33738.12884	23312.31212	-68.616	19.64	19.64	39.28	4037	46
38280.32884	23709.91212	324.691	75.31	75.31	150.63	1101	46
1476.428839	25101.61212	324.691	24.77	24.77	49.55	1856	46
2462.028839	25159.81212	45.432	19.33	19.33	38.67	2213	46
31627.12884	25954.41212	112.061	15.19	15.19	30.38	3560	46
6531.228839	27493.31212	-95.184	11.49	11.49	22.98	7086	46
31428.32884	27308.31212	11.736	23.71	23.71	47.43	1733	46
4655.428839	28327.01212	96.6528	7.61	7.61	15.21	11478	46
906.7288388	30776.11212	-115.92	42.84	42.84	85.67	1175	46
19687.32884	30785.51212	-13.536	32.29	32.29	64.57	1392	46
40343.02884	33662.81212	61.632	25.34	25.34	50.68	1764	46
25660.32884	33698.11212	-107.496	37.75	37.75	75.50	1224	46
2039.928839	34270.41212	-117.216	44.56	44.56	89.11	1261	46
6808.428839	36457.41212	-154.152	43.17	43.17	86.33	1502	46
15410.42884	37530.11212	285.401	21.36	21.36	42.72	2883	46
41188.92884	38081.41212	241.488	32.24	32.24	64.48	1711	46
6191.326382	1841.010767	363.982	29.60	29.60	59.20	2996	54
21813.02638	2786.310767	239.947	20.44	20.44	40.88	2784	54
22221.32638	2754.410767	345.492	16.46	16.46	32.92	4707	54
38820.02638	3150.110767	180.626	20.58	20.58	41.17	2424	54
23171.12638	4862.010767	92.0304	10.90	10.90	21.81	5009	54
1647.926382	5577.610767	-158.04	43.24	43.24	86.48	1124	54
29853.92638	5557.010767	373.997	61.23	61.23	122.46	1010	54
7312.726382	6166.910767	-136.656	39.21	39.21	78.42	1130	54
10836.12638	7197.310767	-47.88	14.34	14.34	28.68	4482	54
3605.826382	8610.710767	219.917	54.12	54.12	108.24	1069	54
18852.32638	8440.210767	-83.52	44.89	44.89	89.77	1154	54
16340.22638	8882.810767	243.799	23.67	23.67	47.34	1740	54
2124.326382	9435.510767	-5.76	39.92	39.92	79.83	1196	54
21889.62638	10006.21077	33.768	13.12	13.12	26.23	5768	54
25973.42638	10064.41077	263.059	15.47	15.47	30.94	5677	54
30686.22638	10106.01077	250.733	37.11	37.11	74.23	1153	54
39101.02638	10239.81077	224.539	25.41	25.41	50.82	2528	54
5763.726382	13507.61077	112.831	17.07	17.07	34.15	2305	54
36731.92638	14230.11077	-2.52	13.52	13.52	27.04	5283	54
17766.62638	15216.91077	115.142	16.04	16.04	32.08	3981	54
40832.22638	15418.41077	239.177	32.71	32.71	65.42	1563	54
41256.42638	16419.41077	-41.4	29.72	29.72	59.44	1410	54
2417.126382	17161.01077	231.473	18.70	18.70	37.40	3185	54
38075.82638	17811.01077	338.558	34.71	34.71	69.43	1458	54
23673.72638	18769.61077	136.714	22.73	22.73	45.45	1479	54
36881.52638	23441.61077	330.084	42.20	42.20	84.40	1358	54
38546.12638	23735.41077	280.008	30.59	30.59	61.18	1454	54
6864.426382	25050.81077	210.672	13.56	13.56	27.13	3287	54
35905.32638	28411.51077	-49.824	29.65	29.65	59.30	1707	54
24267.92638	28449.51077	59.688	15.40	15.40	30.80	4301	54
19062.42638	29436.31077	-0.576	36.60	36.60	73.19	1188	54
40239.92638	32395.01077	302.35	47.59	47.59	95.19	1177	54
9527.826382	33266.41077	-29.736	32.40	32.40	64.81	2434	54
9632.626382	33828.41077	78.1632	41.92	41.92	83.84	1389	54
34844.72638	36569.71077	357.048	23.67	23.67	47.34	2945	54
10983.22638	36620.11077	-100.368	35.65	35.65	71.31	2190	54
24016.62638	40463.31077	-184.608	41.14	41.14	82.28	1567	54
38176.12393	673.9094112	337.788	50.99	50.99	101.97	1034	62
22379.52393	2696.109411	24.048	23.24	23.24	46.49	1334	62
38857.92393	3182.909411	141.336	19.26	19.26	38.53	2471	62
12181.52393	5109.009411	-55.008	36.10	36.10	72.20	1625	62
17458.92393	5619.209411	53.208	11.89	11.89	23.79	5648	62
10710.02393	6625.509411	10.44	19.95	19.95	39.89	2273	62
14835.02393	6716.809411	286.171	31.06	31.06	62.12	1104	62
9238.423926	9228.509411	-111.384	38.10	38.10	76.21	1312	62
15490.72393	10958.30941	304.661	17.57	17.57	35.14	3794	62
21424.42393	11213.00941	239.947	14.93	14.93	29.86	3978	62
12894.72393	11514.10941	60.336	7.68	7.68	15.35	8433	62
8108.423926	12295.50941	85.8672	27.51	27.51	55.01	1283	62
8864.523926	12631.00941	264.6	32.29	32.29	64.57	1002	62
26060.52393	13732.20941	345.492	41.57	41.57	83.13	1695	62
35323.12393	14988.10941	320.839	24.09	24.09	48.18	2418	62
35795.32393	16309.20941	-130.824	34.67	34.67	69.33	1331	62
18457.52393	16846.60941	256.896	19.38	19.38	38.76	2741	62
35464.42393	17381.50941	59.04	24.99	24.99	49.97	1255	62
41095.02393	19449.30941	10.44	30.54	30.54	61.09	1408	62
6069.123926	19684.40941	-56.952	29.65	29.65	59.30	1461	62
4703.723926	19904.80941	-174.888	27.69	27.69	55.39	2074	62
38488.42393	20139.70941	41.544	30.52	30.52	61.04	1198	62
7312.023926	21064.60941	3.96	11.04	11.04	22.09	8342	62
5278.123926	22241.70941	-119.16	41.02	41.02	82.05	1078	62
17777.12393	25594.50941	134.402	20.16	20.16	40.32	2441	62
30077.02393	26501.70941	199.116	20.87	20.87	41.73	3002	62
23088.52393	27154.10941	-37.512	15.10	15.10	30.19	5944	62
37492.42393	27608.30941	-110.736	35.82	35.82	71.64	1238	62
4668.423926	28318.80941	122.076	6.83	6.83	13.66	12769	62
25671.02393	28347.50941	37.656	32.12	32.12	64.24	1156	62
1226.323926	28676.30941	173.693	30.05	30.05	60.10	1287	62
25476.72393	29229.20941	234.554	15.57	15.57	31.13	4058	62
5391.223926	32351.80941	114.372	30.71	30.71	61.42	1037	62
871.8239261	33354.40941	144.418	29.46	29.46	58.92	1986	62
10881.12393	34220.10941	221.458	28.97	28.97	57.93	1524	62
34600.62393	34931.30941	-29.736	22.00	22.00	43.99	2578	62
11953.62393	37057.50941	106.668	12.79	12.79	25.58	5043	62
31485.82393	39367.20941	272.304	34.95	34.95	69.90	1229	62
9710.723926	39702.00941	239.947	39.45	39.45	78.89	1119	62
7103.42147	6246.308055	350.885	30.85	30.85	61.70	1472	70
21478.22147	6849.908055	18.864	14.77	14.77	29.53	5210	70
2053.92147	7890.908055	-78.336	35.63	35.63	71.26	1317	70
5890.92147	8041.108055	169.841	19.33	19.33	38.67	2349	70
7053.62147	8317.808055	-34.92	28.45	28.45	56.90	1841	70
19596.72147	8400.808055	129.01	31.89	31.89	63.77	1218	70
2158.22147	9083.808055	-183.312	56.19	56.19	112.38	1279	70
7375.82147	11616.00805	-97.776	25.01	25.01	50.02	2581	70
23414.22147	13189.90805	376.308	18.18	18.18	36.36	5609	70
41214.02147	16384.20805	-117.864	21.90	21.90	43.80	2757	70
17623.22147	17937.50805	139.025	16.58	16.58	33.16	2581	70
11187.92147	19183.30805	15.624	15.12	15.12	30.24	3676	70
30439.72147	19382.60805	263.059	26.66	26.66	53.32	1940	70
33294.52147	19369.90805	11.088	34.24	34.24	68.48	1161	70
4696.32147	19980.90805	-95.184	25.41	25.41	50.82	1432	70
32483.72147	21169.40805	-82.224	31.04	31.04	62.08	2286	70
37702.82147	21134.60805	-181.368	26.23	26.23	52.47	3427	70
21727.22147	21676.10805	161.366	16.53	16.53	33.06	2941	70
11929.92147	22794.80805	192.953	32.24	32.24	64.48	1012	70
13489.52147	23463.70805	251.503	15.31	15.31	30.61	4042	70
33994.12147	23584.70805	104.357	25.48	25.48	50.96	2258	70
6954.62147	25011.60805	202.968	20.44	20.44	40.88	2549	70
28010.22147	25161.80805	276.156	43.85	43.85	87.70	1356	70
28038.92147	26420.70805	-152.208	11.30	11.30	22.61	8863	70
489.8214698	26906.50805	22.104	26.02	26.02	52.05	2163	70
40421.02147	26879.90805	37.656	30.33	30.33	60.66	1347	70
23123.52147	27139.00805	-12.888	17.38	17.38	34.76	4892	70
22080.02147	27880.30805	-18.72	26.02	26.02	52.05	1958	70
24988.22147	29678.50805	26.64	25.95	25.95	51.90	1602	70
30893.82147	31935.50805	-124.344	35.02	35.02	70.04	1487	70
5321.72147	32316.00805	276.156	33.30	33.30	66.60	1231	70
17106.62147	33654.70805	241.488	24.21	24.21	48.42	1326	70
18140.32147	34820.90805	54.504	27.18	27.18	54.35	1181	70
8145.72147	34895.00805	-117.216	43.78	43.78	87.56	1398	70
589.4214698	36526.50805	-34.92	41.94	41.94	83.89	1076	70
3922.52147	37052.70805	73.5408	26.07	26.07	52.14	1961	70
25957.62147	37812.80805	-88.056	15.61	15.61	31.23	5463	70
36186.12147	38484.10805	-55.008	29.86	29.86	59.72	1824	70
10274.52147	39709.10805	359.359	39.35	39.35	78.70	1399	70
20455.11901	525.6066987	360.9	41.66	41.66	83.32	1260	78
23812.11901	876.5066987	302.35	40.39	40.39	80.78	1004	78
29010.71901	2892.306699	303.89	33.02	33.02	66.03	1306	78
32634.21901	3447.106699	11.088	32.22	32.22	64.43	1657	78
6283.319013	3650.906699	-16.128	17.00	17.00	34.01	3451	78
24008.51901	6522.606699	42.192	12.81	12.81	25.62	4760	78
37129.41901	6981.906699	-45.288	49.10	49.10	98.20	1006	78
24718.91901	7175.006699	281.549	18.44	18.44	36.88	3254	78
10804.11901	7132.306699	-42.048	17.85	17.85	35.70	3814	78
1912.619013	10675.1067	-156.096	48.87	48.87	97.73	1039	78
17040.91901	12933.3067	16.272	10.79	10.79	21.57	5169	78
28983.71901	13208.5067	57.096	30.07	30.07	60.15	1518	78
11432.21901	16186.3067	-82.224	17.29	17.29	34.57	1989	78
21948.51901	16739.7067	145.958	16.30	16.30	32.59	2907	78
34886.41901	18037.4067	1.368	21.50	21.50	43.00	2447	78
14971.41901	18553.4067	-62.784	9.58	9.58	19.17	8371	78
3711.519013	18625.8067	129.78	33.58	33.58	67.16	1146	78
25120.81901	18581.0067	62.928	19.88	19.88	39.75	2081	78
10154.41901	19869.9067	12.384	21.48	21.48	42.96	2848	78
13696.81901	20251.2067	-49.176	29.27	29.27	58.55	1378	78
41204.11901	20343.0067	97.4232	26.02	26.02	52.05	1902	78
40104.61901	20489.4067	332.395	20.91	20.91	41.82	2626	78
30515.71901	22287.0067	142.106	12.93	12.93	25.86	5044	78
36444.41901	22152.9067	288.482	37.44	37.44	74.89	1051	78
39724.31901	23619.7067	182.938	28.14	28.14	56.28	2276	78
36857.01901	24214.7067	222.998	55.37	55.37	110.73	1043	78
33919.21901	24955.3067	50.616	10.88	10.88	21.76	4340	78
24206.81901	28323.4067	-116.568	34.97	34.97	69.94	1487	78
18874.41901	28239.5067	262.289	16.44	16.44	32.88	2777	78
372.0190134	28493.1067	64.872	19.64	19.64	39.28	4220	78
35853.61901	28484.9067	-6.408	20.16	20.16	40.32	3027	78
22172.51901	30121.8067	171.382	30.29	30.29	60.57	1241	78
40542.41901	31883.2067	330.854	27.53	27.53	55.06	2017	78
34555.11901	35023.3067	310.824	29.11	29.11	58.22	2088	78
31520.11901	36119.7067	129.01	40.13	40.13	80.26	1004	78
18718.41901	37106.1067	-60.192	21.60	21.60	43.19	2618	78
19625.11901	37751.0067	96.6528	28.97	28.97	57.93	1228	78
16320.91901	38033.9067	110.52	26.71	26.71	53.41	1223	78
7674.119013	38910.9067	-4.464	42.13	42.13	84.26	1041	78
13868.51656	3030.605343	8.496	46.44	46.44	92.88	1604	86
12847.61656	4527.905343	327.773	31.11	31.11	62.22	1783	86
26912.81656	6047.105343	-111.384	25.93	25.93	51.86	1740	86
29912.71656	7106.705343	55.8	36.36	36.36	72.72	1548	86
5907.716557	8055.005343	222.998	26.42	26.42	52.85	1555	86
4469.516557	10532.50534	-79.632	36.34	36.34	72.68	1127	86
20040.61656	11062.20534	184.478	19.15	19.15	38.29	2278	86
33764.41656	12228.10534	57.744	15.73	15.73	31.46	2457	86
25996.51656	13730.90534	99.7344	15.94	15.94	31.89	5627	86
35719.31656	16063.60534	-141.84	20.87	20.87	41.73	3399	86
20758.21656	17415.70534	246.881	27.11	27.11	54.21	1681	86
17608.51656	17934.70534	53.208	22.56	22.56	45.12	1610	86
10256.61656	18258.90534	192.182	18.93	18.93	37.87	2606	86
1637.716557	18995.90534	-56.304	34.59	34.59	69.19	1641	86
10044.91656	20958.70534	175.234	24.07	24.07	48.14	1521	86
5794.916557	20934.40534	-1.872	36.81	36.81	73.62	1293	86
35768.81656	21123.00534	112.831	13.49	13.49	26.99	4822	86
13620.21656	22140.50534	-91.296	8.85	8.85	17.71	8186	86
10950.11656	22879.30534	76.6224	11.61	11.61	23.22	5014	86
8290.716557	23264.80534	-14.184	33.25	33.25	66.51	1038	86
36804.01656	23420.90534	140.566	19.52	19.52	39.05	2310	86
2085.916557	23781.70534	40.248	37.49	37.49	74.98	1066	86
9607.416557	23679.20534	-64.728	25.72	25.72	51.43	2387	86
21587.21656	24205.20534	22.104	32.50	32.50	65.00	1644	86
18453.31656	27276.10534	-101.016	15.61	15.61	31.23	3761	86
32496.41656	31802.60534	20.808	21.57	21.57	43.14	1889	86
17220.31656	32765.70534	-23.904	17.00	17.00	34.01	3314	86
9767.616557	34089.80534	285.401	19.43	19.43	38.86	2877	86
38452.31656	34849.70534	-1.872	17.05	17.05	34.10	4559	86
32607.61656	35484.50534	2.664	27.79	27.79	55.58	1384	86
14963.11656	37155.40534	206.05	21.62	21.62	43.24	2730	86
38530.01656	37642.40534	24.048	33.58	33.58	67.16	1039	86
5991.416557	37851.40534	37.008	28.47	28.47	56.94	2348	86
23370.2141	1946.503986	23.4	32.76	32.76	65.52	1318	94
5329.014101	4121.503986	132.091	20.21	20.21	40.41	2354	94
19751.6141	5694.303986	345.492	30.00	30.00	60.01	1263	94
21917.6141	6250.803986	-71.208	20.49	20.49	40.98	2785	94
35960.7141	7324.303986	-25.848	13.05	13.05	26.09	5183	94
1985.414101	8236.803986	52.56	11.96	11.96	23.93	5064	94
5016.214101	10505.90399	-23.256	37.80	37.80	75.60	1607	94
21947.3141	11692.30399	95.112	13.87	13.87	27.74	3459	94
31275.4141	14407.30399	16.272	7.35	7.35	14.70	7588	94
21975.1141	16741.70399	269.993	13.97	13.97	27.93	5498	94
10868.1141	16978.60399	-7.056	24.99	24.99	49.97	2107	94
41360.2141	16940.90399	-88.056	17.40	17.40	34.81	3767	94
17601.5141	17896.30399	83.556	22.14	22.14	44.27	2017	94
9553.214101	22277.70399	159.055	23.86	23.86	47.71	1869	94
37526.8141	22947.90399	-175.536	42.32	42.32	84.64	1393	94
35606.3141	24229.70399	51.912	23.83	23.83	47.67	1397	94
23599.5141	24562.50399	-176.184	37.35	37.35	74.70	1499	94
6856.514101	25060.00399	243.799	11.04	11.04	22.09	5150	94
27941.5141	25600.60399	-75.096	38.53	38.53	77.06	1123	94
2037.814101	28823.30399	6.552	20.32	20.32	40.65	2003	94
23811.6141	30031.40399	-10.296	42.30	42.30	84.59	1257	94
37571.3141	32039.30399	337.018	21.45	21.45	42.91	3425	94
31684.5141	37084.00399	-40.752	20.16	20.16	40.32	3368	94
6291.214101	37029.90399	-28.44	36.03	36.03	72.06	1185	94
1712.814101	39982.70399	328.543	54.31	54.31	108.61	1033	94
22863.91164	3059.20263	266.911	13.09	13.09	26.19	5737	102
29986.21164	5053.00263	175.234	34.59	34.59	69.19	1398	102
27676.81164	5414.20263	-97.128	30.80	30.80	61.61	1592	102
7105.711644	7554.60263	313.135	29.44	29.44	58.88	1242	102
23915.41164	8828.90263	-125.64	39.80	39.80	79.60	1081	102
13828.51164	9326.80263	114.372	15.78	15.78	31.56	3972	102
3598.211644	10263.80263	-144.432	48.42	48.42	96.84	1119	102
7317.711644	11645.20263	-124.344	28.50	28.50	56.99	1773	102
3829.611644	13715.80263	161.366	22.49	22.49	44.98	1791	102
36786.61164	14267.00263	-169.704	34.19	34.19	68.39	1930	102
3452.411644	14616.10263	-19.368	12.91	12.91	25.81	3881	102
7154.611644	16493.00263	-95.184	18.18	18.18	36.36	4225	102
29620.31164	16291.00263	-67.968	26.99	26.99	53.98	1053	102
38461.51164	17807.80263	293.875	26.05	26.05	52.09	2441	102
31263.71164	19572.10263	317.758	16.53	16.53	33.06	4378	102
8382.211644	19817.30263	46.728	19.83	19.83	39.66	1707	102
10527.11164	20460.10263	-16.776	13.75	13.75	27.51	3668	102
38843.71164	20753.50263	-113.328	28.78	28.78	57.56	1823	102
9177.311644	21591.60263	277.697	45.64	45.64	91.28	1024	102
21708.61164	21680.60263	104.357	19.22	19.22	38.43	1740	102
6364.411644	22761.60263	48.024	19.76	19.76	39.52	1370	102
29284.21164	23773.50263	-27.144	34.17	34.17	68.34	1813	102
40200.61164	23614.10263	-7.056	32.24	32.24	64.48	1252	102
9659.811644	24588.80263	117.454	24.52	24.52	49.03	1502	102
28325.41164	26793.30263	190.642	12.69	12.69	25.39	4661	102
37718.71164	28159.90263	120.535	25.32	25.32	50.63	2160	102
25824.61164	29106.60263	75.0816	21.81	21.81	43.61	2472	102
20770.51164	30409.00263	199.886	14.55	14.55	29.11	3790	102
6303.711644	30567.50263	3.96	25.25	25.25	50.49	1520	102
284.3116444	30663.20263	313.135	35.70	35.70	71.40	1827	102
24051.61164	33138.60263	-38.808	14.88	14.88	29.77	3279	102
13536.11164	34382.00263	49.32	22.11	22.11	44.23	2010	102
35454.91164	35154.60263	17.568	22.42	22.42	44.84	2370	102
17632.11164	36020.70263	-108.792	28.10	28.10	56.19	1777	102
30030.01164	38932.20263	-8.352	30.40	30.40	60.81	1154	102
24313.01164	39402.70263	78.9336	28.21	28.21	56.43	1128	102
3566.509188	3949.201274	248.92	32.66	32.66	65.33	1806	110
12901.50919	7984.601274	9.52045	30.57	30.57	61.14	1072	110
2160.709188	9375.601274	-22.2316	29.96	29.96	59.91	2155	110
15460.90919	9420.701274	119.493	32.92	32.92	65.85	1191	110
36793.90919	9615.101274	345.22	16.79	16.79	33.58	6789	110
22781.40919	10596.50127	-20.9356	8.55	8.55	17.10	6904	110
21492.30919	11236.10127	146.457	29.18	29.18	58.36	1212	110
39460.10919	11030.40127	-78.6076	38.65	38.65	77.29	1329	110
35545.40919	11478.50127	160.324	17.66	17.66	35.33	3233	110
5996.609188	12169.70127	242.757	25.27	25.27	50.54	1375	110
38295.10919	13191.10127	-17.6956	26.92	26.92	53.84	1663	110
26013.00919	13740.70127	-68.2396	31.93	31.93	63.87	1825	110
18946.50919	14290.60127	314.404	24.00	24.00	47.99	2668	110
9801.009188	14906.10127	161.095	31.16	31.16	62.31	1262	110
21390.60919	16397.90127	50.9924	8.29	8.29	16.58	8083	110
40600.30919	18721.60127	49.6964	29.32	29.32	58.64	1466	110
442.309188	18577.20127	22.4804	25.91	25.91	51.81	2359	110
3754.109188	18614.50127	184.977	26.75	26.75	53.51	1515	110
36457.10919	19227.50127	153.391	22.07	22.07	44.13	2327	110
9746.409188	19892.20127	21.8324	21.01	21.01	42.01	1398	110
21091.10919	21365.30127	59.4164	33.91	33.91	67.82	1087	110
36062.50919	22169.70127	47.1044	19.48	19.48	38.95	2223	110
38272.60919	23871.10127	-99.9916	33.42	33.42	66.83	1381	110
31896.10919	28116.30127	-88.3276	39.89	39.89	79.79	1473	110
40870.00919	30244.90127	-7.97555	32.59	32.59	65.19	1128	110
356.309188	30671.70127	168.799	27.77	27.77	55.53	1689	110
28176.30919	33403.80127	31.5524	22.16	22.16	44.32	2111	110
9781.809188	34070.10127	136.442	15.57	15.57	31.13	2810	110
13528.70919	34387.50127	101.004	26.68	26.68	53.36	1475	110
5274.609188	35034.60127	-181.64	34.22	34.22	68.44	1851	110
25327.10919	35244.80127	201.926	21.17	21.17	42.34	1816	110
37030.10919	36134.50127	97.9221	27.37	27.37	54.73	1447	110
8392.409188	37830.10127	33.4964	18.93	18.93	37.87	2760	110
26391.50919	39177.30127	4.33645	26.42	26.42	52.85	1340	110
7042.909188	39942.50127	111.019	29.32	29.32	58.64	1389	110
25141.70673	849.1999176	-2.4539	16.39	16.39	32.78	4211	118
27322.10673	2823.799918	227.809	20.58	20.58	41.17	1994	118
32930.10673	4215.499918	376.496	41.17	41.17	82.33	1472	118
16189.70673	5092.199918	316.405	28.87	28.87	57.74	1223	118
20013.80673	5576.799918	212.401	29.51	29.51	59.02	1229	118
20331.00673	6762.999918	-27.7259	18.02	18.02	36.03	2639	118
3597.806732	6757.899918	371.104	40.46	40.46	80.92	1127	118
10786.70673	7126.799918	-75.6779	20.06	20.06	40.13	2716	118
20485.60673	7562.599918	225.498	15.66	15.66	31.32	2457	118
2424.106732	11451.99992	206.238	31.53	31.53	63.07	1240	118
31323.20673	12122.89992	9.8581	13.24	13.24	26.47	3565	118
22884.00673	13150.59992	301.768	20.46	20.46	40.93	3470	118
39887.10673	14892.19992	285.589	16.56	16.56	33.11	5024	118
23178.30673	16795.49992	39.6661	28.59	28.59	57.18	1364	118
4894.606732	17947.69992	44.2021	28.57	28.57	57.13	1221	118
6839.606732	17920.29992	-121.686	29.74	29.74	59.49	1451	118
6949.806732	18326.29992	-132.702	22.33	22.33	44.65	2915	118
41190.30673	18645.29992	271.722	27.13	27.13	54.26	1926	118
20800.80673	21908.39992	193.141	7.35	7.35	14.70	9049	118
36050.60673	22150.99992	47.4421	13.16	13.16	26.33	5639	118
37960.40673	23610.69992	28.0021	17.33	17.33	34.67	4126	118
28222.00673	24075.79992	324.109	28.61	28.61	57.23	1545	118
31910.10673	24074.89992	164.637	16.06	16.06	32.12	3088	118
6233.806732	24296.79992	-147.606	37.09	37.09	74.18	1474	118
4792.606732	26339.89992	299.456	27.41	27.41	54.82	2248	118
15738.30673	26660.29992	31.2421	31.91	31.91	63.82	1155	118
35440.60673	28818.09992	-41.9819	34.78	34.78	69.57	1234	118
2061.006732	29676.59992	-131.406	23.97	23.97	47.95	3969	118
13474.20673	31832.89992	-33.5579	31.65	31.65	63.30	1101	118
26507.10673	34871.19992	150.769	31.86	31.86	63.73	1279	118
36988.90673	35394.29992	-178.062	20.82	20.82	41.64	4675	118
28773.60673	37002.99992	14.3941	34.52	34.52	69.05	1591	118
15874.00428	310.4985614	134.281	24.21	24.21	48.42	2170	126
17044.90428	1189.198561	-83.1162	23.34	23.34	46.68	1993	126
30738.10428	2722.098561	145.066	36.17	36.17	72.35	1034	126
16202.60428	5074.298561	239.055	28.57	28.57	57.13	1287	126
30946.60428	5773.098561	376.957	28.45	28.45	56.90	2598	126
20491.30428	7573.398561	252.922	12.81	12.81	25.62	4261	126
16288.30428	11318.89856	108.857	24.14	24.14	48.28	1500	126
31291.90428	12122.49856	-10.5402	23.53	23.53	47.05	1573	126
8613.604275	13124.39856	65.9238	24.54	24.54	49.08	1115	126
22876.20428	13197.99856	249.07	17.78	17.78	35.56	3779	126
24954.60428	15566.89856	-179.668	28.38	28.38	56.76	1740	126
34866.20428	17886.09856	-155.692	36.60	36.60	73.19	1313	126
16185.00428	18150.69856	-101.26	25.55	25.55	51.10	1230	126
38440.10428	20009.79856	60.0918	24.04	24.04	48.09	2005	126
33247.00428	20206.09856	-19.6122	45.88	45.88	91.75	1157	126
4306.904275	20885.29856	351.533	19.83	19.83	39.66	3772	126
6110.804275	21281.79856	-128.476	33.16	33.16	66.32	1773	126
28205.30428	21981.19856	-116.164	12.95	12.95	25.91	6050	126
40270.30428	23541.89856	21.8598	20.28	20.28	40.55	3538	126
9070.304275	25215.09856	115.021	21.55	21.55	43.10	1095	126
39657.40428	25572.09856	-36.4602	11.52	11.52	23.03	5895	126
28342.00428	26722.39856	112.709	23.34	23.34	46.68	1555	126
39318.50428	27082.29856	312.243	26.26	26.26	52.52	3593	126
23158.30428	32165.79856	272.953	36.97	36.97	73.95	1621	126
39955.70428	32315.79856	-18.3162	20.18	20.18	40.36	2988	126
23043.10428	33515.89856	81.8934	35.73	35.73	71.45	1112	126
9730.504275	34105.69856	-35.1642	27.06	27.06	54.12	2337	126
34593.70428	34964.29856	49.7238	24.94	24.94	49.88	1940	126
27697.30428	36310.99856	-69.5082	19.41	19.41	38.81	2890	126
25751.70428	36725.29856	71.8782	13.35	13.35	26.71	3355	126
19651.90428	37766.49856	10.8438	32.81	32.81	65.61	1344	126
41382.50428	37998.89856	372.334	44.46	44.46	88.92	1266	126
16180.70428	38055.99856	141.985	28.64	28.64	57.27	1178	126
1579.804275	39010.69856	-132.364	29.46	29.46	58.92	2301	126
24260.90428	39438.59856	243.677	17.26	17.26	34.52	3635	126
6993.701819	1458.897205	-183.219	37.99	37.99	75.97	2026	134
29276.60182	4948.297205	219.485	36.83	36.83	73.66	1072	134
39888.10182	8884.497205	199.454	17.14	17.14	34.29	3810	134
4793.501819	8998.897205	69.5014	24.04	24.04	48.09	1417	134
8424.901819	9380.897205	-45.1946	27.13	27.13	54.26	1812	134
23051.60182	9611.597205	320.407	11.89	11.89	23.79	6719	134
36863.00182	9579.097205	330.422	19.73	19.73	39.47	3950	134
638.401819	12613.89721	46.1734	20.89	20.89	41.78	1268	134
37048.80182	12648.29721	116.251	30.40	30.40	60.81	1023	134
1973.601819	13246.99721	-143.043	38.55	38.55	77.10	1044	134
19355.90182	13215.79721	297.295	29.18	29.18	58.36	1763	134
33275.20182	14829.19721	95.4502	16.32	16.32	32.64	2447	134
7757.301819	15139.19721	119.333	30.33	30.33	60.66	1217	134
6370.201819	15782.09721	-43.2506	24.59	24.59	49.17	1273	134
33056.00182	16907.89721	66.2614	12.32	12.32	24.63	4349	134
23702.70182	18737.49721	125.496	16.56	16.56	33.11	2737	134
33191.70182	19459.89721	-4.37059	34.97	34.97	69.94	1580	134
9726.401819	19895.29721	-3.07459	19.64	19.64	39.28	2105	134
4271.301819	20884.39721	153.23	21.12	21.12	42.25	1493	134
20842.40182	22001.89721	20.9014	29.44	29.44	58.88	1130	134
16272.40182	25488.49721	-182.571	44.20	44.20	88.41	1050	134
29459.40182	25672.29721	-35.4746	30.73	30.73	61.47	1091	134
39644.00182	25575.39721	-45.1946	13.56	13.56	27.13	4702	134
15694.60182	25981.49721	92.3686	35.14	35.14	70.27	1207	134
28659.50182	27230.29721	-71.7626	23.43	23.43	46.86	3179	134
20514.40182	27881.49721	-1.13059	6.48	6.48	12.95	10003	134
23462.10182	29007.49721	-70.4666	12.46	12.46	24.92	8893	134
31063.60182	29138.09721	22.8454	23.01	23.01	46.02	1011	134
38359.40182	31065.09721	-24.4586	35.63	35.63	71.26	1606	134
24028.50182	31939.79721	-60.7466	31.77	31.77	63.54	1070	134
35815.70182	31987.89721	-52.9706	23.97	23.97	47.95	1988	134
30939.80182	32250.39721	-100.275	15.85	15.85	31.70	2970	134
39945.70182	32256.49721	-99.6266	46.51	46.51	93.02	1024	134
30636.10182	33581.29721	26.7334	23.06	23.06	46.11	1746	134
33603.00182	33481.89721	110.088	16.27	16.27	32.55	2721	134
26338.50182	39058.39721	-47.7866	34.67	34.67	69.33	1301	134
15643.70182	39252.79721	338.126	27.08	27.08	54.16	2143	134
22000.00182	40318.29721	320.407	14.95	14.95	29.91	3955	134
22049.69936	593.695849	-25.4169	47.41	47.41	94.81	1101	142
23707.19936	824.795849	-9.86493	31.44	31.44	62.88	1474	142
36437.39936	1441.495849	337.816	37.42	37.42	74.84	1105	142
10780.79936	6582.195849	312.393	30.40	30.40	60.81	1429	142
7069.099363	7542.495849	204.537	22.47	22.47	44.93	1863	142
12094.69936	10063.79585	119.022	22.77	22.77	45.55	1628	142
18474.59936	10699.19585	-63.6489	19.99	19.99	39.99	3892	142
20125.49936	11081.99585	267.709	26.56	26.56	53.13	1249	142
37078.19936	12575.79585	-174.457	37.26	37.26	74.51	1869	142
3463.999363	13527.29585	117.481	9.75	9.75	19.50	6056	142
5785.199363	14319.89585	205.307	27.81	27.81	55.63	1721	142
950.0993626	14413.29585	-112.249	24.04	24.04	48.09	2362	142
11417.89936	16587.39585	50.3991	20.84	20.84	41.68	1360	142
12488.59936	23473.19585	175.261	7.09	7.09	14.18	10927	142
39829.19936	23704.59585	159.853	21.41	21.41	42.81	2097	142
21586.99936	24167.29585	-35.1369	18.35	18.35	36.69	3511	142
28208.49936	24062.19585	86.6655	12.32	12.32	24.63	4336	142
29063.29936	24622.39585	-157.609	17.50	17.50	35.00	6400	142
14534.59936	26429.19585	-22.1769	29.77	29.77	59.53	1767	142
28586.69936	26811.69585	-128.449	42.30	42.30	84.59	1032	142
23483.59936	28998.99585	-144.649	37.40	37.40	74.79	1505	142
40929.19936	29376.59585	12.1671	27.86	27.86	55.72	1508	142
12167.29936	32476.89585	183.736	22.94	22.94	45.88	2714	142
37148.09936	37679.09585	111.318	38.34	38.34	76.68	1161	142
16165.69691	1945.094493	-51.6473	29.34	29.34	58.69	1293	150
14178.49691	2923.194493	272.792	26.82	26.82	53.65	1548	150
16040.19691	3688.194493	337.506	49.24	49.24	98.49	1013	150
36756.59691	9583.094493	373.714	33.61	33.61	67.21	2224	150
6165.396906	12065.39449	-130.055	34.17	34.17	68.34	1382	150
3456.296906	13521.29449	117.942	12.60	12.60	25.20	3003	150
39760.89691	18541.69449	-23.7833	11.92	11.92	23.83	7324	150
18207.99691	18969.39449	-124.223	20.49	20.49	40.98	2739	150
35207.39691	19173.89449	-157.271	46.16	46.16	92.32	1113	150
20839.59691	21904.59449	314.394	13.16	13.16	26.33	3208	150
12685.79691	23772.99449	58.5127	13.38	13.38	26.75	3163	150
41342.29691	23932.29449	37.7767	30.12	30.12	60.24	1142	150
4495.196906	25269.39449	-71.7353	17.59	17.59	35.18	3239	150
354.2969063	26768.99449	34.5367	17.92	17.92	35.84	3671	150
24703.99691	26807.49449	4.72872	40.22	40.22	80.45	1458	150
26529.89691	26658.59449	211.93	30.07	30.07	60.15	1402	150
35622.29691	28680.89449	44.9047	25.88	25.88	51.76	1550	150
31020.59691	29131.79449	193.441	24.70	24.70	49.41	1630	150
3255.196906	32811.79449	298.986	34.76	34.76	69.52	1136	150
4603.596906	32939.19449	107.156	25.60	25.60	51.20	2382	150
25871.29691	33601.49449	-80.1593	32.26	32.26	64.53	1289	150
39998.79691	34844.19449	0.84072	16.77	16.77	33.54	4961	150
35608.29691	35315.19449	-42.5753	25.10	25.10	50.21	1916	150
24047.69691	35576.49449	-75.6233	11.56	11.56	23.13	6523	150
38454.29691	35847.49449	-12.1193	27.53	27.53	55.06	2360	150
1082.596906	36571.49449	294.363	37.40	37.40	74.79	1190	150
2551.696906	40338.79449	45.5527	23.36	23.36	46.72	2495	150
10185.49445	4433.493137	-147.214	20.25	20.25	40.51	3172	158
2295.29445	9978.993137	30.9864	32.00	32.00	64.01	1004	158
12531.09445	13039.49314	163.085	23.13	23.13	46.25	1076	158
15464.39445	15222.79314	246.288	34.64	34.64	69.28	1240	158
38130.19445	18399.59314	-26.6856	42.96	42.96	85.91	1221	158
7746.99445	22378.99314	117.631	21.69	21.69	43.38	1715	158
29884.69445	23333.59314	-97.9656	36.38	36.38	72.77	1716	158
40368.59445	23582.29314	253.992	24.21	24.21	48.42	1387	158
41385.19445	25181.19314	-16.9656	23.71	23.71	47.43	1464	158
29449.69445	25542.89314	10.2504	13.52	13.52	27.04	4986	158
39146.19445	29637.49314	32.9304	28.97	28.97	57.93	1511	158
7864.69445	30273.49314	123.024	22.40	22.40	44.79	1293	158
28736.69445	31383.99314	-99.2616	15.35	15.35	30.71	5418	158
15859.19445	35796.79314	19.3224	18.77	18.77	37.54	1481	158
10828.49445	36065.29314	-91.4856	24.40	24.40	48.80	2589	158
30403.89445	36683.79314	76.0296	24.26	24.26	48.51	1926	158
15487.79445	38010.99314	6.36237	40.01	40.01	80.02	1020	158
21947.39445	40290.69314	216.242	14.79	14.79	29.58	3203	158
2574.79445	40391.29314	-50.0136	21.12	21.12	42.25	3498	158
26506.29199	4893.69178	-25.7	35.44	35.44	70.89	1280	166
24727.19199	5521.29178	149.678	31.44	31.44	62.88	1198	166
5133.491994	7089.09178	89.5864	15.17	15.17	30.33	1728	166
20465.09199	7594.69178	169.708	17.87	17.87	35.75	1318	166
23405.69199	8594.39178	63.076	18.91	18.91	37.82	3059	166
4487.491994	10459.19178	57.892	29.60	29.60	59.20	1075	166
9652.791994	11756.09178	297.594	31.13	31.13	62.27	1129	166
10268.69199	12787.09178	20.308	24.23	24.23	48.47	1231	166
34751.39199	13533.19178	96.52	28.21	28.21	56.43	1005	166
30127.99199	14281.79178	-76.892	14.67	14.67	29.34	3827	166
20862.69199	16520.99178	345.359	33.68	33.68	67.35	1104	166
2718.691994	17374.59178	30.028	18.09	18.09	36.17	2655	166
37381.49199	17295.09178	346.9	40.93	40.93	81.86	1066	166
40078.79199	19661.59178	101.913	22.02	22.02	44.04	2729	166
9612.391994	22290.99178	281.416	20.35	20.35	40.69	3423	166
4811.291994	28158.29178	52.708	30.97	30.97	61.94	1313	166
31897.49199	28025.59178	-119.012	30.78	30.78	61.56	2391	166
1194.791994	31609.99178	115.78	18.23	18.23	36.46	3456	166
7203.791994	32392.09178	128.877	27.29	27.29	54.59	1175	166
30930.89199	32221.89178	-91.796	18.93	18.93	37.87	1693	166
3122.091994	32807.59178	343.818	26.19	26.19	52.38	2400	166
25193.19199	33763.69178	-14.036	24.12	24.12	48.23	1539	166
11113.59199	36693.79178	205.917	31.84	31.84	63.68	1152	166
17929.09199	36839.89178	207.458	30.19	30.19	60.38	1050	166
15455.99199	38082.69178	91.1272	31.20	31.20	62.41	1190	166
32979.29199	38474.99178	17.068	14.20	14.20	28.40	4528	166
4442.491994	39144.29178	-11.444	29.58	29.58	59.16	1320	166
12871.29199	39225.49178	-56.156	33.04	33.04	66.08	1613	166
11564.29199	39804.49178	55.948	18.16	18.16	36.31	3215	166
25124.68954	799.9904241	12.8697	13.71	13.71	27.41	4780	174
17954.38954	1741.090424	-100.53	28.64	28.64	57.27	1262	174
20783.78954	3684.390424	60.8217	11.56	11.56	23.13	4874	174
22185.58954	5055.690424	247.978	13.73	13.73	27.46	5455	174
27189.08954	6717.690424	124.714	15.75	15.75	31.51	4029	174
24967.38954	7377.890424	43.9737	17.92	17.92	35.84	2156	174
2290.189537	8847.890424	278.024	21.90	21.90	43.80	2834	174
9865.289537	10187.99042	197.902	20.37	20.37	40.74	1711	174
23884.38954	11677.89042	267.238	29.18	29.18	58.36	1796	174
31611.58954	13698.39042	30.3657	36.57	36.57	73.15	1176	174
34788.38954	13424.39042	-101.178	28.40	28.40	56.80	1788	174
26742.58954	16958.09042	-142.65	41.07	41.07	82.14	1161	174
33028.58954	16931.19042	178.642	18.27	18.27	36.55	2561	174
6901.489537	17994.59042	29.7177	16.44	16.44	32.88	2858	174
34577.18954	19905.69042	62.7657	10.13	10.13	20.25	8096	174
8762.289537	20756.69042	80.8017	25.67	25.67	51.34	1443	174
35271.08954	23389.89042	134.73	17.33	17.33	34.67	3261	174
29747.58954	23755.89042	236.422	31.13	31.13	62.27	1947	174
223.9895373	24434.99042	128.566	24.35	24.35	48.70	1167	174
20478.08954	27882.79042	-5.92232	17.03	17.03	34.05	3500	174
35417.18954	28444.19042	-145.89	29.72	29.72	59.44	1741	174
36905.98954	28742.19042	25.1817	27.06	27.06	54.12	2508	174
33798.88954	29859.19042	-83.6823	22.14	22.14	44.27	4337	174
34673.98954	30714.89042	29.0697	22.63	22.63	45.26	1775	174
2063.289537	30924.99042	86.1945	37.89	37.89	75.78	1045	174
28948.58954	33185.49042	140.893	15.10	15.10	30.19	3029	174
28672.58954	34734.99042	-32.4903	11.47	11.47	22.94	6165	174
24077.48954	35623.79042	-107.658	26.64	26.64	53.27	1457	174
17633.98954	35771.59042	59.5257	20.28	20.28	40.55	1996	174
13203.88954	36372.49042	-187.362	26.23	26.23	52.47	2791	174
15572.48954	37577.99042	172.479	19.92	19.92	39.85	2603	174
26000.18954	37718.59042	-62.9463	16.18	16.18	32.36	3253	174
32573.38954	39780.79042	281.876	27.69	27.69	55.39	1069	174
26735.98708	734.1890679	118.241	22.44	22.44	44.89	1844	182
22920.78708	1594.489068	-77.5127	38.65	38.65	77.29	1345	182
27367.48708	2852.789068	205.296	13.99	13.99	27.98	4227	182
11831.48708	3073.389068	-104.729	43.92	43.92	87.84	1152	182
39992.08708	3316.089068	102.833	43.57	43.57	87.14	1025	182
15870.78708	6990.089068	136.731	10.69	10.69	21.38	4761	182
10667.98708	9080.789068	186.807	19.92	19.92	39.85	2622	182
27792.28708	9793.489068	129.027	27.55	27.55	55.11	1924	182
9711.287081	10237.88907	310.071	35.07	35.07	70.13	1351	182
9798.587081	10593.08907	-55.4807	34.67	34.67	69.33	1057	182
1943.187081	13134.98907	-174.065	36.17	36.17	72.35	1331	182
23206.08708	16846.18907	-33.4487	24.94	24.94	49.88	1544	182
1860.787081	16943.68907	11.9113	19.92	19.92	39.85	1413	182
24552.88708	17244.68907	161.383	17.38	17.38	34.76	2339	182
9687.987081	22334.38907	-66.4967	36.43	36.43	72.86	1423	182
35605.78708	24167.08907	-96.9527	21.81	21.81	43.61	1888	182
36700.08708	24368.58907	243.816	20.56	20.56	41.12	2599	182
16202.68708	25478.98907	-52.8887	26.54	26.54	53.08	1630	182
371.4870809	26798.98907	342.427	29.53	29.53	59.06	1432	182
25404.98708	26725.78907	62.4553	13.47	13.47	26.94	4214	182
22570.88708	27285.88907	192.97	13.09	13.09	26.19	4721	182
26672.98708	27500.78907	167.547	19.85	19.85	39.71	2618	182
3185.387081	28045.78907	75.0985	22.89	22.89	45.78	2544	182
25597.98708	29256.18907	111.307	15.40	15.40	30.80	3715	182
28513.68708	30305.08907	-10.1207	19.59	19.59	39.19	1912	182
6308.687081	30563.08907	-38.6327	18.58	18.58	37.16	3404	182
6921.687081	32653.58907	-153.977	35.77	35.77	71.54	2346	182
22045.18708	34488.18907	111.307	14.72	14.72	29.44	2100	182
621.2870809	36397.48907	66.9913	26.02	26.02	52.05	1753	182
3898.787081	37078.38907	53.3833	21.90	21.90	43.80	2611	182
11567.88708	37762.58907	-65.2007	39.96	39.96	79.93	1152	182
12585.08708	38275.58907	138.271	24.99	24.99	49.97	1878	182
5170.087081	39414.28907	145.205	30.64	30.64	61.28	1242	182
8295.387081	40329.58907	34.5913	29.56	29.56	59.11	1855	182
36512.28462	6940.287712	197.282	23.67	23.67	47.34	1243	190
20483.58462	7577.387712	255.062	7.35	7.35	14.70	11104	190
22601.68462	8104.387712	114.849	7.23	7.23	14.46	8357	190
38304.88462	8333.187712	-2.65501	17.29	17.29	34.57	3605	190
20919.98462	8706.287712	263.536	29.15	29.15	58.31	1797	190
18502.38462	11488.18771	81.7218	17.19	17.19	34.38	2871	190
2897.684625	12733.08771	87.885	22.40	22.40	44.79	1802	190
40872.28462	12910.78771	38.817	28.50	28.50	56.99	1721	190
40013.78462	16533.58771	93.2778	26.47	26.47	52.94	1123	190
2660.784625	16670.58771	137.961	28.28	28.28	56.57	1116	190
34548.28462	20330.88771	45.297	19.55	19.55	39.09	2725	190
31650.08462	22020.08771	-90.783	41.54	41.54	83.08	1029	190
1497.984625	22782.78771	-43.479	18.58	18.58	37.16	2396	190
9024.184625	25154.18771	93.2778	23.62	23.62	47.24	1814	190
23415.38462	27211.88771	-69.399	48.87	48.87	97.73	1049	190
22503.38462	27330.08771	192.659	31.25	31.25	62.50	1016	190
8438.184625	33477.88771	-5.89501	25.43	25.43	50.87	2510	190
28641.38462	34707.88771	-92.727	18.02	18.02	36.03	2909	190
40114.58462	34716.68771	-5.89501	35.11	35.11	70.23	1191	190
8697.884625	35431.28771	1.88099	23.39	23.39	46.77	1910	190
7590.984625	36844.08771	-68.103	25.79	25.79	51.57	2898	190
28706.78462	40007.68771	-31.167	11.45	11.45	22.89	4848	190
1606.582168	2400.386355	-82.6694	33.94	33.94	67.87	1213	198
8234.282168	3122.586355	263.226	20.84	20.84	41.68	2515	198
38811.18217	3191.286355	175.4	16.93	16.93	33.86	2683	198
12461.18217	3482.086355	-187.645	36.79	36.79	73.57	1974	198
28114.48217	7237.986355	116.079	23.10	23.10	46.21	2280	198
3616.182168	10360.98636	-0.373353	21.52	21.52	43.05	2352	198
6067.582168	11198.18636	153.829	25.86	25.86	51.72	1010	198
18433.08217	11466.98636	-112.477	35.47	35.47	70.93	1237	198
26594.58217	11791.68636	331.791	28.94	28.94	57.89	2327	198
40635.98217	12233.18636	-13.3334	31.42	31.42	62.83	1332	198
7108.282168	12962.68636	68.3146	21.85	21.85	43.71	1602	198
3777.882168	13718.48636	246.277	22.18	22.18	44.37	1250	198
33887.88217	14221.58636	73.7074	8.74	8.74	17.47	5531	198
18192.58217	18817.98636	-155.245	44.32	44.32	88.64	1347	198
14796.48217	19515.78636	109.146	12.53	12.53	25.06	3119	198
37614.78217	21188.08636	-10.7414	28.87	28.87	57.74	1555	198
9645.382168	22325.78636	63.1306	18.72	18.72	37.44	2310	198
31960.28217	23553.68636	55.3546	23.22	23.22	46.44	2144	198
25156.68217	25588.68636	165.385	17.83	17.83	35.65	3754	198
24401.08217	25598.78636	133.799	28.28	28.28	56.57	1208	198
24953.38217	26183.58636	333.332	23.10	23.10	46.21	3521	198
24028.58217	28008.48636	48.8746	36.43	36.43	72.86	1386	198
6666.582168	28068.38636	33.9706	29.60	29.60	59.20	1092	198
29344.08217	30115.78636	-135.805	36.93	36.93	73.85	1056	198
2323.582168	33247.48636	285.567	34.41	34.41	68.81	1345	198
22034.88217	34439.08636	97.5898	18.25	18.25	36.50	2283	198
28673.98217	34747.68636	-18.5174	21.27	21.27	42.53	1683	198
32510.68217	35133.78636	-24.9974	21.88	21.88	43.76	2744	198
24426.58217	35766.18636	-188.293	39.63	39.63	79.27	1249	198
14091.48217	36832.58636	259.374	24.54	24.54	49.08	1541	198
12169.48217	38072.48636	176.171	30.94	30.94	61.89	1378	198
8126.082168	39418.38636	38.5066	15.83	15.83	31.65	3844	198
28707.58217	40045.88636	-32.1254	8.10	8.10	16.20	9263	198
1668.782168	40183.18636	334.103	42.27	42.27	84.54	1167	198
35694.87971	902.2849992	269.849	22.58	22.58	45.17	2815	206
7008.279712	1457.884999	-3.2757	22.23	22.23	44.46	1539	206
35016.17971	4404.484999	-16.8837	22.75	22.75	45.50	3765	206
6999.679712	7540.684999	277.553	23.86	23.86	47.71	1507	206
843.2797119	8012.484999	-187.308	53.69	53.69	107.39	1558	206
25061.07971	9036.584999	143.504	18.93	18.93	37.87	1318	206
4154.779712	9629.784999	-112.788	25.88	25.88	51.76	2821	206
27879.97971	9815.284999	337.644	28.87	28.87	57.74	1698	206
1087.779712	10221.785	-13.6437	27.37	27.37	54.73	1419	206
9915.079712	10187.585	282.176	16.63	16.63	33.25	3829	206
37338.37971	11772.385	243.656	22.91	22.91	45.83	1957	206
19155.57971	12311.885	46.6203	39.68	39.68	79.36	1022	206
22928.97971	13158.385	154.289	24.00	24.00	47.99	1513	206
34703.97971	13470.985	234.411	21.90	21.90	43.80	1659	206
31642.17971	13675.285	-5.2197	22.23	22.23	44.46	2054	206
3832.579712	13721.985	164.304	13.49	13.49	26.99	3375	206
26802.27971	17261.685	90.3459	25.79	25.79	51.57	1708	206
6887.479712	17957.685	21.9963	9.51	9.51	19.03	9211	206
18243.97971	18976.485	-50.5797	22.35	22.35	44.70	1465	206
33267.87971	19460.285	33.6603	20.75	20.75	41.50	2464	206
39646.67971	21561.885	139.652	29.70	29.70	59.39	1438	206
19715.27971	23325.785	297.583	36.03	36.03	72.06	1358	206
12506.47971	23461.285	130.407	15.17	15.17	30.33	2159	206
27960.17971	25673.785	306.058	53.01	53.01	106.02	1010	206
40123.07971	25933.585	-128.988	38.46	38.46	76.91	1077	206
17788.17971	27223.385	153.519	14.53	14.53	29.06	3036	206
26772.27971	28709.785	12.9243	14.46	14.46	28.92	4084	206
38539.47971	29844.085	209.758	20.68	20.68	41.35	2351	206
26405.17971	34031.585	222.084	34.67	34.67	69.33	1086	206
33572.27971	34872.085	118.08	20.77	20.77	41.54	2321	206
32520.67971	35069.485	12.9243	26.28	26.28	52.56	1270	206
31001.87971	35719.585	-6.5157	23.62	23.62	47.24	1758	206
23190.37971	35696.985	116.54	22.11	22.11	44.23	2042	206
4658.279712	36969.785	299.895	36.22	36.22	72.44	1078	206
32289.07726	639.083643	106.214	36.62	36.62	73.24	1089	214
10099.67726	2235.483643	-182.434	27.51	27.51	55.01	2281	214
8085.777256	6779.683643	-54.13	34.24	34.24	68.48	1013	214
18953.97726	7297.883643	166.305	25.60	25.60	51.20	1217	214
1864.777256	8895.983643	261.835	35.25	35.25	70.51	1115	214
8386.677256	9197.783643	5.48596	15.10	15.10	30.19	3750	214
39057.87726	10216.58364	108.525	18.98	18.98	37.96	2487	214
19288.57726	11554.18364	184.795	23.86	23.86	47.71	2190	214
20235.67726	12459.08364	217.152	12.83	12.83	25.67	6111	214
5778.277256	14824.58364	235.641	27.37	27.37	54.73	1816	214
24985.77726	15417.48364	-109.21	23.69	23.69	47.38	3316	214
39207.77726	17145.08364	14.558	16.60	16.60	33.21	3415	214
24574.37726	17211.88364	204.825	21.55	21.55	43.10	1196	214
38418.57726	17794.18364	279.554	31.16	31.16	62.31	1381	214
33928.27726	19249.98364	-48.946	36.24	36.24	72.49	1059	214
9552.077256	22325.28364	118.54	23.17	23.17	46.35	1307	214
31937.87726	24128.98364	333.482	9.40	9.40	18.79	8609	214
41381.57726	25184.08364	-76.162	27.81	27.81	55.63	1632	214
5032.677256	26387.08364	45.014	17.36	17.36	34.71	2299	214
39170.37726	27039.58364	9.37396	21.29	21.29	42.58	2222	214
25669.27726	29187.68364	187.876	24.14	24.14	48.28	1794	214
34657.87726	30590.98364	-142.258	40.95	40.95	81.91	1306	214
17130.97726	33654.58364	101.592	9.00	9.00	17.99	7947	214
25230.17726	33759.88364	3.54196	20.54	20.54	41.07	2551	214
29600.67726	34136.98364	7.42996	19.15	19.15	38.29	1818	214
8622.777256	35588.98364	-100.786	45.55	45.55	91.09	1100	214
25395.07726	37512.28364	53.438	30.76	30.76	61.51	1444	214
11549.37726	37729.58364	44.366	28.87	28.87	57.74	1304	214
25375.07726	39884.08364	-156.514	39.68	39.68	79.36	1074	214
20829.7748	3622.382287	40.8156	27.18	27.18	54.35	1908	222
22090.6748	4413.782287	18.7836	42.91	42.91	85.82	1131	222
37451.0748	5958.182287	-42.1284	28.14	28.14	56.28	1714	222
1849.174799	8879.182287	82.7916	31.96	31.96	63.91	1243	222
20918.6748	9856.682287	-166.544	39.14	39.14	78.28	1699	222
9784.074799	10653.48229	1.93561	14.44	14.44	28.87	3841	222
19951.1748	11037.28229	181.403	27.13	27.13	54.26	1346	222
1332.474799	11166.78229	253.05	31.98	31.98	63.96	1242	222
38505.3748	12016.28229	58.9596	26.45	26.45	52.89	1458	222
5504.274799	12120.58229	-63.5124	14.18	14.18	28.35	3830	222
25964.4748	13684.88229	77.3988	12.98	12.98	25.95	5556	222
21983.5748	16740.28229	111.296	23.90	23.90	47.81	1408	222
5588.574799	19180.78229	162.143	52.05	52.05	104.09	1225	222
21858.1748	20496.78229	14.2476	26.09	26.09	52.19	1105	222
7879.174799	22329.98229	235.331	32.59	32.59	65.19	1137	222
12468.5748	23468.48229	174.469	9.02	9.02	18.04	5016	222
9624.174799	23662.28229	-82.9524	25.50	25.50	51.01	1925	222
35645.1748	24226.68229	-24.6324	11.82	11.82	23.64	5217	222
4432.974799	25165.78229	-71.9364	17.90	17.90	35.80	3793	222
22149.8748	26783.68229	54.4236	17.19	17.19	34.38	3009	222
17829.7748	27274.48229	201.433	24.70	24.70	49.41	1361	222
36139.0748	29156.08229	-63.5124	14.67	14.67	29.34	5381	222
27807.9748	29033.68229	-149.696	16.11	16.11	32.22	4029	222
28732.0748	31348.28229	43.4076	26.75	26.75	53.51	1159	222
38279.4748	34927.38229	144.424	18.06	18.06	36.13	2930	222
36986.1748	35477.68229	1.93561	13.05	13.05	26.09	4722	222
17751.6748	36256.28229	-105.632	24.99	24.99	49.97	2329	222
31687.3748	37038.48229	-26.5764	17.85	17.85	35.70	3224	222
39607.7748	38857.08229	145.964	23.34	23.34	46.68	2014	222
14769.4748	39416.68229	351.661	27.48	27.48	54.97	2242	222
23868.4748	40192.88229	31.0956	14.70	14.70	29.39	4693	222
2541.474799	40394.88229	194.5	23.57	23.57	47.15	2274	222
21400.3748	40366.68229	340.105	26.33	26.33	52.66	1490	222
32718.17234	593.9809306	30.1373	33.46	33.46	66.93	1011	230
19320.97234	2498.480931	-36.6067	19.85	19.85	39.71	2193	230
11866.07234	3012.780931	-100.111	23.31	23.31	46.63	2408	230
29450.47234	4044.980931	59.2973	31.51	31.51	63.02	1282	230
10669.87234	6580.180931	82.4813	29.74	29.74	59.49	1048	230
17990.97234	6641.380931	10.6973	26.78	26.78	53.55	1343	230
20493.57234	7582.480931	323.616	24.12	24.12	48.23	1391	230
21733.97234	7863.880931	-65.7667	30.94	30.94	61.89	1815	230
39651.77234	8924.480931	233.48	47.57	47.57	95.14	1147	230
23074.77234	9617.480931	365.218	18.32	18.32	36.64	2516	230
1858.272343	11784.28093	294.341	34.45	34.45	68.91	1014	230
20181.37234	12467.68093	158.751	19.17	19.17	38.34	2260	230
19050.87234	13568.48093	8.75326	16.06	16.06	32.12	2576	230
32348.27234	14208.98093	222.694	27.20	27.20	54.40	1512	230
3289.372343	14777.78093	56.7053	17.52	17.52	35.04	2528	230
21386.17234	16399.88093	65.7773	9.66	9.66	19.31	4952	230
32033.47234	16898.68093	-64.4707	15.21	15.21	30.43	3622	230
359.6723428	17608.48093	188.026	8.88	8.88	17.76	7219	230
34505.47234	19865.78093	246.576	26.16	26.16	52.33	1967	230
12809.17234	20078.08093	-114.367	21.97	21.97	43.94	2419	230
35289.67234	23372.48093	175.7	9.42	9.42	18.84	8283	230
23602.17234	24455.18093	-107.239	18.86	18.86	37.73	4819	230
7317.972343	25147.68093	-125.383	31.44	31.44	62.88	1449	230
5948.272343	26025.48093	52.1693	22.44	22.44	44.89	2122	230
23476.67234	29022.08093	-103.999	27.39	27.39	54.78	2128	230
25660.37234	31785.78093	-131.863	49.10	49.10	98.20	1041	230
37469.17234	32011.98093	191.108	26.19	26.19	52.38	1365	230
5734.572343	32158.18093	63.1853	22.54	22.54	45.07	1372	230
23176.37234	32200.78093	20.4173	20.42	20.42	40.84	2814	230
36855.47234	35858.98093	-188.239	38.65	38.65	77.29	1414	230
38883.47234	36050.28093	151.817	15.54	15.54	31.09	2728	230
39687.27234	37363.38093	-107.887	25.20	25.20	50.40	3653	230
25972.27234	37640.98093	84.7925	24.00	24.00	47.99	1025	230
14070.57234	38625.78093	55.4093	14.06	14.06	28.12	4461	230
7356.572343	39969.78093	-96.2227	28.24	28.24	56.47	1708	230
8278.072343	40349.48093	157.21	21.69	21.69	43.38	3255	230
22218.36989	435.0795743	103.742	26.54	26.54	53.08	1727	238
14202.36989	2952.379574	93.7269	21.05	21.05	42.11	1389	238
22951.56989	2900.679574	-110.141	24.49	24.49	48.98	1846	238
38839.96989	3203.379574	61.5789	11.21	11.21	22.42	7356	238
29500.76989	4016.179574	33.0669	21.57	21.57	43.14	2774	238
17237.06989	6007.779574	371.841	23.20	23.20	46.39	2604	238
21849.76989	6159.579574	23.3469	30.73	30.73	61.47	1365	238
24239.06989	6137.679574	193.109	26.61	26.61	53.22	1283	238
10676.76989	6596.879574	166.145	20.94	20.94	41.87	2030	238
20478.56989	7581.979574	281.704	9.16	9.16	18.32	7896	238
21452.86989	8781.579574	79.8597	39.63	39.63	79.27	1166	238
6571.969886	10054.67957	128.395	28.83	28.83	57.65	1384	238
31723.66989	13708.47957	44.0829	25.20	25.20	50.40	1373	238
36510.86989	14905.47957	12.9789	16.79	16.79	33.58	2127	238
5751.369886	15258.27957	-29.7891	29.44	29.44	58.88	1762	238
21963.46989	16730.47957	278.623	28.00	28.00	56.00	2042	238
39731.06989	18565.77957	-51.1731	12.65	12.65	25.29	4875	238
31715.96989	19388.57957	16.2189	26.54	26.54	53.08	2675	238
28644.16989	19476.87957	192.338	20.58	20.58	41.17	2388	238
38399.66989	20049.87957	61.5789	17.47	17.47	34.95	2575	238
1821.469886	20612.07957	-150.965	14.51	14.51	29.01	5877	238
1942.069886	23863.17957	102.972	16.81	16.81	33.63	2763	238
16206.36989	25578.77957	-18.1251	19.24	19.24	38.48	2485	238
30157.16989	26450.77957	111.446	14.65	14.65	29.30	5510	238
19947.86989	28971.07957	223.925	21.62	21.62	43.24	2147	238
24947.16989	30215.57957	7.14692	31.35	31.35	62.69	1310	238
16290.46989	33833.27957	-35.6211	19.90	19.90	39.80	1842	238
38721.16989	36059.67957	268.608	25.88	25.88	51.76	1222	238
27654.16989	36367.27957	-95.8851	27.91	27.91	55.81	1219	238
20190.46989	37545.97957	-36.9171	29.60	29.60	59.20	1266	238
21084.56989	37417.07957	243.955	15.80	15.80	31.60	4453	238
20523.36989	38359.57957	78.3189	27.65	27.65	55.30	1560	238
21893.96989	38723.27957	197.731	25.74	25.74	51.48	1640	238
39777.06743	8917.378218	365.368	28.40	28.40	56.80	2171	246
13739.76743	9319.178218	194.339	15.24	15.24	30.47	3841	246
21305.06743	10305.77822	-37.2274	23.90	23.90	47.81	2203	246
29279.86743	12243.67822	-86.4754	12.69	12.69	25.39	3848	246
34759.26743	13483.07822	252.889	25.06	25.06	50.11	1138	246
1109.46743	13854.17822	4.24457	16.41	16.41	32.83	2808	246
28247.76743	15156.67822	-135.723	16.63	16.63	33.25	2411	246
25929.56743	15555.77822	24.3326	30.85	30.85	61.70	1159	246
26431.26743	16117.27822	116.529	24.87	24.87	49.74	2127	246
18249.66743	16719.87822	286.787	32.40	32.40	64.81	1363	246
390.1674301	17595.07822	86.483	21.27	21.27	42.53	1358	246
28994.86743	18376.17822	52.1966	25.43	25.43	50.87	1440	246
5592.96743	19197.87822	182.013	17.57	17.57	35.14	3154	246
35919.86743	23063.67822	62.5646	30.73	30.73	61.47	1140	246
19687.66743	23307.07822	70.3046	21.24	21.24	42.48	2000	246
6940.96743	25082.97822	263.675	12.08	12.08	24.16	3021	246
31576.16743	25922.27822	125.773	24.30	24.30	48.61	1013	246
18861.16743	28141.17822	-30.7474	14.27	14.27	28.54	4482	246
23417.56743	28800.67822	-102.675	20.35	20.35	40.69	3482	246
17185.96743	30003.07822	169.686	30.05	30.05	60.10	1546	246
21918.76743	30180.97822	99.5798	19.50	19.50	39.00	2025	246
27361.16743	30426.17822	-163.587	27.18	27.18	54.35	2222	246
37533.86743	31991.67822	138.87	15.00	15.00	30.00	4240	246
9162.06743	35101.47822	9.42857	15.71	15.71	31.42	4734	246
38267.66743	34962.57822	121.151	20.68	20.68	41.35	2018	246
31455.16497	1869.576862	298.803	23.31	23.31	46.63	3275	254
31210.96497	3737.376862	214.829	18.89	18.89	37.77	2325	254
13846.06497	9369.076862	224.074	24.77	24.77	49.55	1444	254
3278.564974	11917.97686	46.0542	19.41	19.41	38.81	1723	254
35358.26497	14990.57686	75.387	12.43	12.43	24.87	3787	254
41160.46497	16327.57686	-105.578	14.01	14.01	28.02	3242	254
31718.76497	19411.27686	291.869	23.13	23.13	46.25	2629	254
39389.76497	21624.47686	122.381	32.50	32.50	65.00	1243	254
38322.86497	23749.57686	111.596	20.46	20.46	40.93	2469	254
41371.06497	25215.97686	14.3022	24.40	24.40	48.80	1152	254
32151.76497	25457.47686	-161.954	29.79	29.79	59.58	2215	254
15977.36497	26908.47686	311.9	21.90	21.90	43.80	3808	254
39211.06497	27046.07686	-58.2738	21.08	21.08	42.15	2771	254
4607.664974	28323.67686	133.937	19.78	19.78	39.56	1283	254
1969.764974	28774.27686	137.789	24.68	24.68	49.36	2002	254
36149.56497	29193.57686	44.7582	24.47	24.47	48.94	1311	254
21924.96497	30124.67686	83.091	20.91	20.91	41.82	2149	254
13146.56497	32894.87686	19.4862	28.00	28.00	56.00	1670	254
18352.06497	34569.77686	53.8302	28.26	28.26	56.52	1763	254
28718.26497	34773.07686	-78.3618	18.02	18.02	36.03	3874	254
20897.66497	35748.27686	49.2942	27.11	27.11	54.21	1218	254
27668.76497	36277.97686	38.2782	15.40	15.40	30.80	2157	254
18657.56497	37548.57686	104.662	19.73	19.73	39.47	2272	254
3074.164974	38182.67686	60.9582	18.77	18.77	37.54	2483	254
32943.66497	38489.67686	108.514	16.20	16.20	32.40	3541	254
16190.06497	38442.97686	-96.5058	27.48	27.48	54.97	1727	254
34833.36497	39534.97686	-64.7538	30.54	30.54	61.09	1187	254
30991.16252	1176.575506	129.005	26.26	26.26	52.52	1262	262
21503.76252	5268.675506	59.3519	27.11	27.11	54.21	1550	262
24249.46252	6108.775506	181.392	12.51	12.51	25.01	5162	262
30628.36252	6758.875506	330.849	38.88	38.88	77.76	1728	262
29601.76252	16276.17551	-146.064	27.98	27.98	55.95	1827	262
2570.362517	17177.17551	15.2879	31.35	31.35	62.69	1030	262
39532.66252	23689.57551	-93.5761	31.25	31.25	62.50	2179	262
26689.26252	24859.77551	187.555	28.40	28.40	56.80	1141	262
8742.162517	25939.27551	323.145	19.17	19.17	38.34	2640	262
1698.962517	28042.47551	70.4543	10.41	10.41	20.82	5750	262
22532.86252	29318.07551	25.6559	30.50	30.50	60.99	1354	262
24773.36252	31870.27551	357.813	28.57	28.57	57.13	1918	262
5837.362517	32104.27551	171.377	28.54	28.54	57.09	1131	262
38152.76252	34953.67551	164.443	16.96	16.96	33.91	2880	262
15696.56252	35398.77551	238.401	13.92	13.92	27.84	3347	262
27671.76252	36395.87551	-101.352	24.94	24.94	49.88	1496	262
19182.96252	37319.77551	-169.392	32.92	32.92	65.85	1239	262
26860.16252	37140.67551	54.1679	19.36	19.36	38.72	2428	262
1329.362517	38904.87551	159.05	32.22	32.22	64.43	1920	262
22148.96006	477.5741495	-59.5425	25.13	25.13	50.26	2739	270
9384.360061	784.2741495	73.9959	17.66	17.66	35.33	2186	270
24355.66006	1364.474149	188.015	18.72	18.72	37.44	2410	270
8281.160061	3156.574149	270.448	16.74	16.74	33.49	3622	270
7133.660061	7547.874149	170.296	19.90	19.90	39.80	1954	270
4870.260061	8945.474149	294.33	23.97	23.97	47.95	2108	270
1059.660061	10260.27415	-130.174	45.76	45.76	91.52	1050	270
25633.16006	10207.17415	161.051	25.69	25.69	51.39	1411	270
29275.96006	12239.47415	-139.246	19.08	19.08	38.15	2234	270
8229.360061	12376.07415	-99.7185	21.36	21.36	42.72	1723	270
37283.16006	15312.87415	62.9295	22.02	22.02	44.04	2900	270
9728.660061	19885.57415	65.5215	6.62	6.62	13.24	8191	270
39845.36006	22946.57415	-117.214	38.69	38.69	77.39	1004	270
13719.46006	23488.47415	-167.11	56.05	56.05	112.10	1036	270
34022.06006	24223.57415	37.6575	20.84	20.84	41.68	1944	270
41354.26006	25156.07415	20.1615	18.60	18.60	37.21	2148	270
27228.76006	25443.57415	-32.3265	18.46	18.46	36.93	2829	270
16198.46006	26253.57415	143.332	19.24	19.24	38.48	2508	270
27159.46006	26908.27415	254.27	34.15	34.15	68.30	1320	270
1683.460061	28008.27415	-187.846	18.39	18.39	36.79	2818	270
4794.160061	28132.97415	75.5367	23.57	23.57	47.15	1395	270
33840.66006	30231.87415	-104.902	30.36	30.36	60.71	1171	270
15604.96006	35363.47415	305.886	15.19	15.19	30.38	2376	270
27530.76006	39309.67415	-117.862	41.19	41.19	82.38	1044	270
27218.46006	39823.77415	103.271	24.92	24.92	49.83	1384	270
34618.3576	749.6727932	82.16	29.46	29.46	58.92	1427	278
27376.1576	2843.872793	297.872	25.81	25.81	51.62	1230	278
15885.5576	7026.372793	155.348	8.78	8.78	17.57	6194	278
7070.057605	7534.772793	315.591	17.43	17.43	34.85	3073	278
16303.3576	7869.272793	-55.3168	32.33	32.33	64.67	1273	278
4466.157605	10456.47279	109.894	24.70	24.70	49.41	1393	278
37011.5576	10351.67279	210.817	33.51	33.51	67.02	1448	278
12547.0576	13106.37279	-22.9168	19.57	19.57	39.14	2453	278
37298.3576	15354.37279	-6.06881	35.70	35.70	71.40	1275	278
20276.2576	20986.37279	165.363	12.20	12.20	24.40	3579	278
6490.957605	23226.57279	198.49	24.82	24.82	49.64	1385	278
38173.3576	23528.87279	-171.957	28.73	28.73	57.46	2639	278
29076.6576	24674.27279	-33.9328	27.65	27.65	55.30	1215	278
4736.857605	27331.57279	248.566	12.20	12.20	24.40	3979	278
27480.2576	27896.07279	-49.4848	26.80	26.80	53.60	2040	278
23457.6576	29014.37279	-185.565	21.36	21.36	42.72	3433	278
25612.0576	29258.67279	-164.181	47.38	47.38	94.77	1044	278
30851.2576	29362.57279	-177.141	41.87	41.87	83.74	1040	278
9841.457605	33022.67279	99.8792	30.26	30.26	60.52	1085	278
9467.557605	34032.57279	105.272	30.12	30.12	60.24	1014	278
40010.8576	34909.27279	-135.021	19.26	19.26	38.53	2982	278
8396.257605	35290.67279	96.7976	23.76	23.76	47.52	2482	278
7555.457605	36775.27279	-100.677	37.87	37.87	75.74	1464	278
15584.1576	39267.57279	184.623	28.71	28.71	57.41	1146	278
7229.257605	40280.17279	-26.8048	22.63	22.63	45.26	1746	278
28558.75515	1359.171437	229.766	39.21	39.21	78.42	1133	286
35287.85515	6308.271437	-165.787	32.26	32.26	64.53	1546	286
12986.35515	6839.271437	35.7408	31.67	31.67	63.35	1312	286
14985.85515	9630.371437	150.415	29.53	29.53	59.06	1081	286
37967.55515	9568.271437	-1.84315	18.06	18.06	36.13	3336	286
12866.45515	11441.97144	256.73	18.39	18.39	36.79	4541	286
1823.955148	11794.07144	330.689	26.40	26.40	52.80	1997	286
7299.055148	11786.87144	-169.027	22.33	22.33	44.65	3783	286
9629.455148	12059.77144	74.1456	33.58	33.58	67.16	1394	286
26754.95515	13133.47144	-1.19515	32.95	32.95	65.89	1869	286
1080.655148	13853.57144	-137.275	28.05	28.05	56.10	2008	286
26887.55515	17313.77144	9.17284	32.19	32.19	64.39	1015	286
26359.35515	17906.37144	101.11	25.01	25.01	50.02	1204	286
2240.755148	18473.17144	-62.7552	38.48	38.48	76.96	1035	286
12126.75515	18344.57144	-143.755	26.85	26.85	53.69	1381	286
20829.95515	18569.67144	302.954	8.34	8.34	16.67	9397	286
481.3551484	18848.27144	133.466	21.62	21.62	43.24	1361	286
8361.255148	19833.87144	75.6864	23.22	23.22	46.44	1042	286
21837.65515	20391.47144	-172.267	16.48	16.48	32.97	5096	286
7538.855148	21162.47144	97.2576	16.56	16.56	33.11	2870	286
13622.75515	22158.57144	-101.635	8.93	8.93	17.85	9302	286
12438.45515	24615.47144	-7.67515	25.36	25.36	50.73	1571	286
33892.75515	24925.07144	228.996	29.86	29.86	59.72	1123	286
18502.85515	25281.37144	-126.907	21.78	21.78	43.57	3035	286
41389.85515	25201.37144	-20.6352	19.57	19.57	39.14	1690	286
27255.55515	25418.97144	-31.6512	27.91	27.91	55.81	1315	286
30899.95515	29169.37144	101.88	22.37	22.37	44.74	1715	286
23946.85515	30232.27144	134.237	11.02	11.02	22.04	6630	286
2132.455148	30989.17144	-98.3951	27.04	27.04	54.07	2287	286
24035.05515	33389.47144	-51.7392	10.62	10.62	21.24	6212	286
25879.75515	33578.57144	213.588	26.66	26.66	53.32	1110	286
38192.15515	34921.37144	85.7016	27.41	27.41	54.82	1765	286
1570.055148	37116.27144	57.7728	16.86	16.86	33.72	3762	286
25969.15515	37706.37144	-131.443	16.84	16.84	33.68	4419	286
11321.85515	38432.87144	-189.115	45.12	45.12	90.24	1090	286
25347.45515	39875.47144	-137.923	37.56	37.56	75.12	1512	286
2741.352692	771.9700808	135.467	23.74	23.74	47.48	1736	294
14441.85269	6584.670081	271.058	13.26	13.26	26.52	4906	294
39311.05269	8958.170081	362.735	19.33	19.33	38.67	4093	294
25051.55269	9442.870081	96.1769	10.36	10.36	20.72	3887	294
2063.052692	12543.27008	-173.874	41.33	41.33	82.66	1603	294
36672.05269	12637.77008	184.773	20.56	20.56	41.12	1196	294
31240.85269	14424.07008	-40.3855	38.67	38.67	77.34	1149	294
41067.65269	19395.47008	-117.497	38.10	38.10	76.21	1077	294
13638.15269	22164.67008	-98.7055	19.52	19.52	39.05	1891	294
35225.55269	23336.47008	129.304	19.31	19.31	38.62	1817	294
9105.052692	25139.57008	61.3505	12.74	12.74	25.48	3121	294
40549.25269	25748.87008	-57.8815	17.05	17.05	34.10	3125	294
16065.35269	26842.57008	87.7025	29.48	29.48	58.97	1397	294
19425.15269	28502.07008	-65.6575	34.03	34.03	68.06	1343	294
25863.35269	29247.17008	25.0625	23.81	23.81	47.62	2461	294
33858.15269	30332.07008	-109.074	30.64	30.64	61.28	1257	294
39800.95269	32321.57008	61.9985	23.01	23.01	46.02	1933	294
36931.95269	32819.07008	23.1185	33.79	33.79	67.59	1889	294
24052.45269	33371.67008	-31.3135	19.36	19.36	38.72	1915	294
11205.35269	34521.77008	159.35	24.70	24.70	49.41	1735	294
34583.05269	34993.77008	-52.6975	38.79	38.79	77.57	1271	294
26312.15269	39975.87008	170.135	30.14	30.14	60.29	1287	294
2474.052692	40406.67008	73.0649	25.22	25.22	50.44	2035	294
1612.050236	2342.668725	-45.8798	40.15	40.15	80.31	1068	302
24341.25024	6138.368725	168.284	15.02	15.02	30.05	2442	302
1748.450236	9137.268725	-86.7038	34.29	34.29	68.58	1236	302
22016.35024	9265.768725	303.104	32.78	32.78	65.56	1203	302
20543.65024	11836.06872	-121.696	34.15	34.15	68.30	2419	302
8736.550236	11704.36872	-34.2158	25.13	25.13	50.26	1661	302
23251.25024	11789.56872	209.115	17.43	17.43	34.85	2648	302
12522.45024	13021.16872	-22.5518	13.80	13.80	27.60	3578	302
7020.250236	13514.06872	-32.9198	19.71	19.71	39.42	1840	302
41242.85024	14768.46872	158.269	14.86	14.86	29.72	2685	302
17720.15024	16284.76872	-101.608	28.00	28.00	56.00	1886	302
40032.15024	16506.86872	47.4322	14.53	14.53	29.06	3916	302
15451.55024	19203.56872	-36.8078	18.27	18.27	36.55	2063	302
35946.05024	20350.56872	-165.112	22.77	22.77	45.55	2240	302
13406.45024	21086.36872	218.36	6.83	6.83	13.66	8939	302
12496.05024	23465.46872	203.723	8.74	8.74	17.47	5636	302
4678.450236	27342.56872	193.707	10.79	10.79	21.57	4752	302
38667.05024	27528.46872	371.67	31.20	31.20	62.41	1318	302
2958.350236	27882.86872	-176.128	40.27	40.27	80.54	1055	302
40684.35024	28367.46872	-19.9598	19.83	19.83	39.66	2946	302
19079.25024	29545.16872	244.554	19.55	19.55	39.09	2127	302
28727.45024	31402.26872	-157.336	33.65	33.65	67.31	1640	302
18955.05024	32906.06872	-1.16785	29.79	29.79	59.58	1270	302
36215.05024	32812.26872	271.518	14.88	14.88	29.77	6222	302
2012.150236	35653.26872	161.351	31.25	31.25	62.50	1149	302
14045.65024	38608.26872	78.1474	28.33	28.33	56.66	1040	302
19179.04778	2644.267368	326.906	26.09	26.09	52.19	3015	310
17751.04778	5667.467368	60.9594	23.93	23.93	47.85	1624	310
21587.64778	5824.167368	321.513	57.67	57.67	115.35	1003	310
7151.147779	7548.067368	290.697	27.08	27.08	54.16	1179	310
37671.84778	7686.767368	77.2962	31.79	31.79	63.59	1233	310
37347.04778	11699.36737	-169.729	31.86	31.86	63.73	2041	310
3281.147779	13836.46737	25.3194	24.30	24.30	48.61	1040	310
9713.447779	19889.56737	52.5354	11.54	11.54	23.08	3353	310
1967.347779	20873.46737	364.655	27.98	27.98	55.95	1332	310
28472.74778	21745.16737	329.217	24.16	24.16	48.32	3283	310
36887.64778	28698.06737	122.75	19.78	19.78	39.56	1773	310
5828.047779	32102.36737	365.426	11.30	11.30	22.61	7395	310
25223.14778	33794.86737	-36.2406	21.83	21.83	43.66	2155	310
33360.04778	34098.96737	145.091	17.38	17.38	34.76	2610	310
35073.64778	34481.76737	158.959	11.07	11.07	22.14	4770	310
7628.047779	37244.96737	58.3674	16.11	16.11	32.22	4208	310
8412.547779	37789.86737	128.913	12.15	12.15	24.30	5433	310
13846.04778	37894.36737	-47.2566	28.24	28.24	56.47	1023	310
8115.347779	39414.66737	120.439	16.06	16.06	32.12	3411	310
10047.84778	39288.96737	-147.697	24.61	24.61	49.22	3509	310
22103.44532	4607.166012	-8.38078	31.06	31.06	62.12	1961	318
2192.645323	8836.566012	172.822	18.79	18.79	37.59	3223	318
39093.44532	10209.66601	108.878	16.01	16.01	32.03	3710	318
4428.245323	10513.06601	281.448	32.73	32.73	65.47	1270	318
26073.64532	11088.26601	-40.7808	42.11	42.11	84.21	1359	318
37081.54532	13921.56601	22.7232	27.08	27.08	54.16	1124	318
30717.74532	14262.56601	12.3552	16.86	16.86	33.72	2663	318
2735.245323	15334.56601	11.0592	24.52	24.52	49.03	1752	318
16358.34532	18931.96601	-23.2848	30.47	30.47	60.95	1319	318
9698.345323	19862.26601	59.0112	17.71	17.71	35.42	1909	318
15921.04532	21593.06601	-47.2608	19.36	19.36	38.72	1475	318
36932.64532	24151.16601	-64.7568	26.94	26.94	53.88	1851	318
1090.145323	25394.06601	1.33922	20.96	20.96	41.92	1959	318
25195.04532	27695.26601	216.734	19.43	19.43	38.86	2405	318
30815.44532	27985.66601	9.11522	31.67	31.67	63.35	1686	318
25784.14532	29203.96601	139.694	22.73	22.73	45.45	1698	318
38349.44532	29880.16601	-117.245	38.43	38.43	76.87	1132	318
40847.84532	30549.06601	-131.501	26.35	26.35	52.70	1860	318
6278.845323	36630.26601	-56.9808	32.43	32.43	64.86	1493	318
39687.34532	38866.56601	211.342	22.96	22.96	45.92	2237	318
17001.64532	39519.26601	0.691222	15.85	15.85	31.70	4184	318
25193.64287	2033.364656	122.741	11.63	11.63	23.27	4376	326
40357.84287	2745.264656	-71.889	41.26	41.26	82.52	1256	326
14220.84287	3437.164656	-14.217	30.45	30.45	60.90	1377	326
12986.94287	6792.064656	-12.921	25.60	25.60	51.20	1642	326
12290.84287	9429.764656	-12.273	23.31	23.31	46.63	2295	326
23058.84287	9595.864656	234.449	13.16	13.16	26.33	3553	326
6597.842867	10212.26466	14.295	24.49	24.49	48.98	1721	326
37090.14287	10433.36466	24.015	25.29	25.29	50.59	1915	326
8840.142867	11277.66466	-185.289	45.12	45.12	90.24	1026	326
36933.94287	12680.96466	350.78	19.69	19.69	39.38	4884	326
29950.54287	14506.46466	-16.809	15.00	15.00	30.00	3547	326
32040.64287	16904.66466	-96.513	34.90	34.90	69.80	1007	326
35235.94287	19052.96466	-42.081	21.08	21.08	42.15	2541	326
21834.44287	20439.56466	-93.921	20.02	20.02	40.03	2007	326
33210.64287	30401.26466	186.685	32.52	32.52	65.05	1042	326
17287.34287	32394.26466	105.022	26.14	26.14	52.28	1638	326
33352.54287	34059.26466	84.9918	25.53	25.53	51.06	1161	326
8350.142867	35909.16466	36.327	33.63	33.63	67.26	1038	326
24465.24287	37861.36466	177.44	32.81	32.81	65.61	1233	326
36328.74287	38529.66466	-58.281	32.33	32.33	64.67	1079	326
11446.34287	40008.66466	198.241	30.07	30.07	60.15	1204	326
28698.84287	40012.66466	7.16702	16.48	16.48	32.97	2709	326
18917.54041	3957.7633	292.225	16.70	16.70	33.39	3680	334
26672.84041	4070.4633	60.2988	17.45	17.45	34.90	1976	334
23191.64041	4851.9633	53.8188	21.43	21.43	42.86	1317	334
29871.64041	5051.4633	162.028	31.72	31.72	63.44	1341	334
17163.04041	5976.6633	122.737	19.36	19.36	38.72	1781	334
20450.34041	7567.8633	283.751	11.75	11.75	23.50	4742	334
2235.24041	10302.9633	-165.853	31.35	31.35	62.69	2322	334
12871.14041	11592.4633	52.5228	20.70	20.70	41.40	1286	334
5652.64041	14853.0633	129.671	26.05	26.05	52.09	1438	334
11419.44041	16503.4633	29.1948	25.62	25.62	51.24	1706	334
21981.34041	16741.1633	123.508	10.90	10.90	21.81	5127	334
38069.24041	17719.7633	164.339	38.25	38.25	76.49	1140	334
9719.54041	19865.7633	63.5388	11.92	11.92	23.83	3339	334
37775.84041	19922.6633	11.0508	8.08	8.08	16.16	8778	334
31719.44041	21974.9633	-172.981	39.33	39.33	78.66	1812	334
10964.14041	22977.8633	25.3068	8.62	8.62	17.24	8200	334
31906.24041	24120.8633	327.664	13.31	13.31	26.61	5573	334
35579.94041	31092.1633	23.3628	16.93	16.93	33.86	3761	334
37044.74041	32813.8633	349.235	36.29	36.29	72.58	1278	334
38834.04041	36003.2633	247.542	20.96	20.96	41.92	2386	334
19085.44041	36455.2633	-99.1092	28.92	28.92	57.84	1068	334
33069.14041	38469.6633	214.415	22.73	22.73	45.45	1450	334
20211.53795	1103.061943	-63.4734	32.38	32.38	64.76	1490	342
22878.13795	2887.961943	-58.2894	30.87	30.87	61.75	1183	342
27708.73795	5448.661943	78.8202	7.61	7.61	15.21	5042	342
1616.037954	5452.461943	-134.105	30.36	30.36	60.71	1774	342
13925.33795	8397.661943	156.631	25.67	25.67	51.34	1284	342
16274.23795	8871.561943	25.9506	23.50	23.50	47.01	1152	342
22053.03795	9218.761943	276.043	13.71	13.71	27.41	5436	342
20217.13795	12482.36194	137.371	14.15	14.15	28.31	3073	342
38270.13795	14210.36194	53.1666	24.12	24.12	48.23	1713	342
19274.23795	16736.96194	323.807	49.41	49.41	98.82	1021	342
38230.13795	17759.26194	84.9834	34.48	34.48	68.95	1326	342
40315.63795	17933.16194	-16.1694	23.76	23.76	47.52	1377	342
9709.137954	19888.86194	61.5906	14.29	14.29	28.59	1704	342
11769.13795	21966.66194	165.105	17.66	17.66	35.33	2184	342
7762.437954	22343.76194	118.881	14.08	14.08	28.17	5035	342
5317.337954	27320.36194	-25.2414	30.29	30.29	60.57	1623	342
39271.53795	28173.36194	40.8546	22.11	22.11	44.23	2016	342
27551.53795	28675.96194	194.38	31.49	31.49	62.97	1066	342
2337.737954	33232.46194	85.7538	19.08	19.08	38.15	2911	342
25257.43795	33608.06194	-20.7054	22.04	22.04	44.09	1921	342
34982.03795	34485.36194	296.073	14.70	14.70	29.39	3760	342
17091.63795	35265.16194	12.3426	13.80	13.80	27.60	3067	342
1570.837954	37135.26194	-20.7054	23.95	23.95	47.90	2255	342
8264.235498	3171.760587	289.906	16.72	16.72	33.44	3246	350
24574.4355	5654.660587	255.238	24.04	24.04	48.09	2038	350
17695.8355	5839.260587	-47.2776	22.73	22.73	45.45	2266	350
36041.7355	7596.060587	281.431	35.11	35.11	70.23	1533	350
9819.935498	10529.76059	-119.206	20.75	20.75	41.50	2440	350
34423.2355	15937.76059	78.816	33.79	33.79	67.59	1403	350
4720.835498	16379.26059	39.5544	24.77	24.77	49.55	1890	350
37773.0355	19937.86059	23.3544	9.07	9.07	18.13	6690	350
8806.935498	20667.26059	46.6824	23.01	23.01	46.02	2025	350
29120.3355	20787.86059	99.6168	18.30	18.30	36.60	3142	350
1907.535498	20961.36059	55.1064	24.30	24.30	48.61	1256	350
12483.2355	23483.96059	118.106	10.36	10.36	20.72	4326	350
1991.235498	23865.16059	131.974	19.71	19.71	39.42	2056	350
21553.8355	24256.16059	-24.5976	21.22	21.22	42.44	1874	350
38411.9355	29851.56059	-81.6216	27.11	27.11	54.21	2500	350
24176.6355	30637.06059	274.498	26.68	26.68	53.36	1825	350
6741.635498	31679.26059	219.029	13.33	13.33	26.66	4344	350
3323.035498	34011.46059	-128.278	25.03	25.03	50.07	3364	350
9408.135498	34044.96059	-158.734	18.23	18.23	36.46	4927	350
30105.5355	34618.36059	14.9304	11.30	11.30	22.61	4435	350
30294.1355	36457.86059	264.482	30.83	30.83	61.65	1145	350
8359.035498	37850.46059	29.1864	29.11	29.11	58.22	1123	350
4563.435498	39072.86059	108.862	20.23	20.23	40.46	2057	350
22266.33304	4245.859231	184.357	10.13	10.13	20.25	6048	358
16098.93304	5111.759231	353.074	34.95	34.95	69.90	1259	358
24304.73304	6107.959231	177.423	11.82	11.82	23.64	4866	358
18735.23304	6491.359231	47.3262	14.08	14.08	28.17	2393	358
22043.33304	9238.359231	217.484	12.18	12.18	24.35	5006	358
6542.433041	10027.65923	-59.5938	31.25	31.25	62.50	1589	358
25197.73304	14416.15923	-173.642	30.87	30.87	61.75	2375	358
6990.033041	18227.25923	-55.0578	24.40	24.40	48.80	1211	358
337.2330412	18579.05923	95.7606	22.63	22.63	45.26	1407	358
20863.53304	18565.45923	291.442	8.43	8.43	16.86	8863	358
28458.33304	21732.15923	101.924	19.62	19.62	39.23	3676	358
10924.03304	22906.85923	-44.6898	26.14	26.14	52.28	1286	358
12507.93304	23458.95923	101.924	17.92	17.92	35.84	1298	358
34082.03304	23614.35923	130.429	15.26	15.26	30.52	2156	358
37366.83304	33714.05923	58.3422	12.39	12.39	24.77	4782	358
3806.033041	35441.35923	18.1662	27.29	27.29	54.59	1046	358
38922.33304	36012.15923	249.841	28.26	28.26	56.52	1478	358
19196.33304	37313.05923	-5.16177	20.28	20.28	40.55	1254	358
30711.23304	37405.25923	99.6126	27.44	27.44	54.87	1504	358
21872.13304	38660.45923	280.657	11.68	11.68	23.36	8363	358
25404.53304	39938.55923	332.273	33.94	33.94	67.87	1519	358
21024.33058	1805.057875	101.149	18.49	18.49	36.97	3070	366
7107.630585	7527.257875	286.045	14.25	14.25	28.50	5061	366
20469.73058	7558.757875	239.821	9.02	9.02	18.04	6335	366
2907.430585	10616.35787	265.244	14.04	14.04	28.07	4701	366
9762.330585	10515.15787	-43.398	14.48	14.48	28.97	4186	366
40842.53058	12928.25787	151.225	27.51	27.51	55.01	2173	366
32638.73058	13496.95787	-25.902	25.08	25.08	50.16	1613	366
35397.93058	14964.25787	60.93	11.00	11.00	22.00	3720	366
30520.83058	15397.05787	68.7924	17.62	17.62	35.23	3507	366
20871.43058	18563.15787	278.341	9.09	9.09	18.18	6744	366
17046.13058	21792.25787	-70.614	17.05	17.05	34.10	3684	366
35971.03058	22944.15787	5.20203	25.32	25.32	50.63	2199	366
16342.33058	25167.45787	-193.086	23.36	23.36	46.72	2038	366
16356.23058	25424.15787	-150.318	31.37	31.37	62.74	1245	366
25040.63058	26105.55787	269.867	17.43	17.43	34.85	3775	366
4843.930585	28100.75787	16.866	15.61	15.61	31.23	3984	366
19426.63058	28502.35787	111.935	16.74	16.74	33.49	2867	366
27714.33058	28577.45787	212.857	25.65	25.65	51.29	2257	366
37472.93058	30455.05787	-79.038	41.24	41.24	82.47	1074	366
20726.23058	31706.95787	-130.878	29.60	29.60	59.20	1340	366
36583.23058	31866.35787	339.973	31.67	31.67	63.35	2316	366
37513.73058	32027.55787	118.098	20.84	20.84	41.68	1478	366
5470.830585	32328.45787	135.817	16.44	16.44	32.88	3067	366
17234.53058	32429.55787	53.802	30.90	30.90	61.80	1037	366
18980.23058	32867.15787	32.418	23.29	23.29	46.58	2010	366
33641.53058	34998.65787	35.658	29.93	29.93	59.86	1571	366
18016.43058	37548.85787	333.81	31.30	31.30	62.60	1180	366
1461.330585	39051.95787	-29.142	32.95	32.95	65.89	1834	366
8364.028129	3150.256519	252.143	26.35	26.35	52.70	1438	374
31172.32813	3688.656519	297.597	23.74	23.74	47.48	2322	374
7282.528129	6220.556519	-23.9622	37.70	37.70	75.41	1142	374
36104.52813	7405.856519	-25.9062	29.63	29.63	59.25	1289	374
26017.92813	10826.15652	104.997	16.16	16.16	32.31	3067	374
40738.82813	12142.75652	239.047	35.63	35.63	71.26	1213	374
816.0281285	12635.55652	75.7218	11.70	11.70	23.41	5379	374
26447.12813	13112.95652	-158.098	32.81	32.81	65.61	2164	374
38360.42813	13589.85652	-184.666	29.25	29.25	58.50	1580	374
2740.628129	15331.65652	-5.81816	14.41	14.41	28.83	4307	374
35700.42813	16142.45652	-128.29	15.28	15.28	30.57	3352	374
35710.62813	16331.75652	-177.538	23.90	23.90	47.81	1988	374
37344.22813	17327.95652	289.123	29.20	29.20	58.40	1149	374
37762.72813	19956.35652	38.2458	7.70	7.70	15.40	8590	374
18988.92813	25074.75652	-75.1542	40.25	40.25	80.49	1107	374
27946.02813	25055.25652	271.403	29.72	29.72	59.44	2148	374
26346.12813	25260.95652	224.409	18.77	18.77	37.54	2971	374
1116.328129	25424.15652	-27.8502	9.82	9.82	19.64	6521	374
14559.82813	26377.25652	178.955	12.65	12.65	25.29	5949	374
19384.32813	28494.75652	225.179	21.22	21.22	42.44	1441	374
25376.02813	29684.05652	-85.5222	26.61	26.61	53.22	1722	374
35599.32813	31049.55652	93.441	20.49	20.49	40.98	1955	374
9680.728129	31386.65652	215.935	15.52	15.52	31.04	3324	374
39916.92813	31817.45652	-187.906	46.63	46.63	93.26	1059	374
30750.62813	32788.55652	-162.634	30.99	30.99	61.98	2042	374
28948.12813	33186.95652	115.783	15.92	15.92	31.84	1746	374
33556.22813	33436.85652	78.8034	24.07	24.07	48.14	1798	374
25676.82813	33816.95652	-123.754	23.50	23.50	47.01	1431	374
34961.62813	34505.35652	294.515	13.68	13.68	27.37	4572	374
40916.42813	34880.75652	267.551	22.21	22.21	44.42	2227	374
38212.72813	34971.85652	245.98	21.31	21.31	42.63	2291	374
8411.928129	37738.25652	88.8186	16.37	16.37	32.73	2416	374
7326.228129	38025.75652	148.139	23.08	23.08	46.16	1335	374
36320.22813	38482.15652	-9.05816	21.83	21.83	43.66	1820	374
14112.02813	39447.65652	279.107	28.54	28.54	57.09	1144	374
21032.22567	1799.355162	90.3552	26.82	26.82	53.65	1504	382
14494.02567	6151.455162	111.156	16.44	16.44	32.88	2669	382
22116.32567	9258.355162	295.282	12.86	12.86	25.72	5424	382
531.3256722	10579.55516	313.771	40.69	40.69	81.39	1277	382
3267.025672	11911.25516	306.838	23.79	23.79	47.57	1590	382
2366.825672	13668.75516	-130.238	41.47	41.47	82.94	1612	382
39901.62567	14855.85516	271.399	30.36	30.36	60.71	1401	382
11426.52567	16538.55516	46.6656	24.37	24.37	48.75	1300	382
21962.72567	16783.55516	163.543	24.85	24.85	49.69	1361	382
25056.82567	18589.75516	12.9696	25.86	25.86	51.72	1320	382
39805.92567	18539.75516	16.2096	15.10	15.10	30.19	4002	382
39169.32567	19571.05516	88.044	22.47	22.47	44.93	1384	382
11032.92567	23255.15516	20.0976	14.86	14.86	29.72	4237	382
31595.12567	26199.55516	-25.2624	21.43	21.43	42.86	1427	382
1660.925672	27726.25516	18.8016	19.48	19.48	38.95	1891	382
35122.42567	29381.55516	138.89	29.34	29.34	58.69	1139	382
35328.72567	33436.65516	87.2736	29.65	29.65	59.30	1164	382
2661.825672	35629.65516	61.5696	29.81	29.81	59.63	1458	382
39510.82567	37190.55516	38.8896	26.28	26.28	52.56	1960	382
10050.72567	39519.55516	51.2016	30.07	30.07	60.15	1164	382
8265.923216	3153.053806	312.226	17.07	17.07	34.15	2944	390
37709.02322	4034.153806	68.0094	23.31	23.31	46.63	2610	390
7129.423216	7516.353806	208.993	18.70	18.70	37.40	1964	390
25289.72322	9288.753806	64.9278	16.53	16.53	33.06	3241	390
6591.123216	10111.75381	-33.0426	17.05	17.05	34.10	3088	390
36577.72322	12676.75381	39.5334	11.19	11.19	22.37	6629	390
34671.22322	13494.65381	186.651	17.83	17.83	35.65	2642	390
31645.82322	13638.15381	-57.0186	19.38	19.38	38.76	2472	390
35445.12322	15049.25381	182.029	17.07	17.07	34.15	1995	390
38146.22322	15967.55381	230.564	27.41	27.41	54.82	1108	390
11427.32322	16531.75381	-49.2426	24.14	24.14	48.28	1774	390
21992.12322	16749.35381	165.08	15.45	15.45	30.90	3401	390
23541.02322	18059.75381	-27.8586	15.35	15.35	30.71	3507	390
32294.22322	18283.85381	-114.691	25.81	25.81	51.62	1761	390
39148.32322	19606.95381	193.585	17.17	17.17	34.34	2603	390
7844.323216	23415.15381	103.448	18.49	18.49	36.97	2197	390
3390.423216	24164.85381	34.3494	24.56	24.56	49.13	1383	390
33242.62322	25115.55381	93.4326	28.64	28.64	57.27	1557	390
24322.42322	25622.95381	22.0374	20.11	20.11	40.22	2108	390
35051.32322	29378.45381	111.922	19.05	19.05	38.10	1919	390
40531.32322	31989.75381	-38.8746	29.91	29.91	59.82	1304	390
5507.723216	32406.75381	228.253	21.85	21.85	43.71	2015	390
1600.823216	33501.15381	200.518	19.41	19.41	38.81	2803	390
36953.82322	34512.65381	-79.6986	38.55	38.55	77.10	1437	390
367.3232158	35554.55381	305.293	24.28	24.28	48.56	3012	390
12086.52322	37152.95381	53.7894	25.13	25.13	50.26	1100	390
15459.02322	37994.85381	-11.0106	15.07	15.07	30.14	4184	390
28687.82322	40017.45381	-1.29056	19.41	19.41	38.81	2234	390
21618.92076	1559.15245	31.1052	12.08	12.08	24.16	3744	398
21912.32076	4452.25245	188.188	11.45	11.45	22.89	5726	398
35211.22076	7445.25245	-86.1828	22.02	22.02	44.04	3830	398
27169.12076	10204.15245	231.33	6.48	6.48	12.95	14033	398
20679.42076	11370.15245	20.0892	23.41	23.41	46.82	2188	398
19021.42076	12357.15245	313.763	19.41	19.41	38.81	4156	398
21126.62076	12627.95245	-165.239	25.03	25.03	50.07	1776	398
5542.620759	19151.95245	100.362	16.53	16.53	33.06	2722	398
40501.92076	24738.85245	370.002	43.19	43.19	86.38	1046	398
28900.12076	25529.85245	-36.9348	23.53	23.53	47.05	2110	398
31524.92076	25939.95245	131.948	11.12	11.12	22.23	5904	398
28615.62076	26888.15245	-86.8308	22.70	22.70	45.40	2485	398
17781.42076	27106.65245	-150.983	25.46	25.46	50.92	2555	398
23359.52076	29295.35245	-86.8308	35.33	35.33	70.65	1095	398
21397.82076	29786.55245	-138.671	33.75	33.75	67.49	1957	398
20781.62076	30379.45245	90.3468	35.28	35.28	70.56	1006	398
35606.32076	30980.35245	62.8572	27.95	27.95	55.91	1080	398
28339.22076	32968.95245	-42.7668	18.42	18.42	36.83	3011	398
9374.920759	34066.15245	-56.3748	24.96	24.96	49.93	1790	398
16965.92076	36110.45245	46.0092	17.52	17.52	35.04	1678	398
31712.72076	36915.35245	8.42524	17.54	17.54	35.09	3377	398
29913.12076	37811.75245	1.29724	28.99	28.99	57.98	1187	398
12535.92076	38240.85245	350.742	24.00	24.00	47.99	1761	398
36318.42076	38504.05245	-189.215	16.16	16.16	32.31	5850	398
22715.9183	6507.151094	114.225	19.83	19.83	39.66	1678	406
2166.718303	8801.851094	254.438	15.80	15.80	31.60	4599	406
7783.718303	9751.551094	1.94104	27.22	27.22	54.45	1013	406
5179.818303	11286.05109	-57.027	13.85	13.85	27.69	5180	406
28686.4183	14171.15109	-99.795	16.81	16.81	33.63	5464	406
17013.4183	16354.65109	168.923	18.18	18.18	36.36	2378	406
11404.5183	16543.05109	46.653	14.58	14.58	29.15	1632	406
8629.718303	16659.75109	-127.011	29.32	29.32	58.64	1871	406
7014.418303	18327.75109	-103.035	19.59	19.59	39.19	2630	406
35207.1183	18497.35109	363.835	35.02	35.02	70.04	1192	406
38181.6183	18395.75109	48.597	22.14	22.14	44.27	1901	406
9740.818303	19875.35109	53.133	11.26	11.26	22.51	2297	406
37034.4183	21947.45109	296.039	22.68	22.68	45.36	2003	406
12459.9183	23470.15109	153.515	5.51	5.51	11.02	11246	406
18997.1183	25218.25109	4.53304	16.37	16.37	32.73	3008	406
15053.5183	25482.65109	10.365	28.21	28.21	56.43	1880	406
24917.6183	26172.15109	151.975	14.93	14.93	29.86	3682	406
41207.9183	27237.25109	282.943	43.94	43.94	87.89	1093	406
37282.7183	27611.15109	-34.347	25.10	25.10	50.21	2391	406
18893.3183	28239.35109	62.853	21.50	21.50	43.00	1402	406
22907.2183	30636.15109	225.933	28.75	28.75	57.51	1182	406
5898.218303	32074.35109	302.203	13.80	13.80	27.60	4541	406
7223.218303	33609.95109	-36.291	11.45	11.45	22.89	5765	406
9403.318303	33944.55109	29.157	28.38	28.38	56.76	1007	406
7621.018303	36827.05109	-69.339	23.24	23.24	46.49	2306	406
20164.7183	38255.95109	-139.971	30.17	30.17	60.34	2214	406
21639.1183	40350.75109	343.034	23.06	23.06	46.11	2101	406
8328.815847	3107.549738	194.342	22.80	22.80	45.59	1600	414
18971.61585	3941.249738	357.667	15.45	15.45	30.90	4009	414
29487.71585	4230.949738	-15.5592	26.49	26.49	52.99	1596	414
21934.81585	4433.949738	179.705	15.12	15.12	30.24	3538	414
1638.515847	5046.449738	255.204	41.80	41.80	83.60	1309	414
13611.71585	5437.449738	-56.3832	25.55	25.55	51.10	1284	414
20485.11585	7533.249738	305.28	18.37	18.37	36.74	2562	414
24733.11585	8375.249738	16.8408	17.59	17.59	35.18	3692	414
26040.91585	9371.949738	-143.215	60.15	60.15	120.29	1025	414
30872.91585	11989.14974	123.466	9.47	9.47	18.93	4995	414
9624.815847	12147.84974	110.369	30.54	30.54	61.09	1130	414
30197.71585	14475.04974	-53.1432	16.63	16.63	33.25	4054	414
35464.71585	15055.04974	197.424	18.72	18.72	37.44	2432	414
26306.21585	17980.54974	59.6088	22.23	22.23	44.46	1244	414
8419.815847	19769.64974	11.0088	20.42	20.42	40.84	1721	414
7341.315847	21057.24974	-45.3672	21.41	21.41	42.81	2532	414
39563.31585	21626.54974	-53.1432	18.56	18.56	37.11	4294	414
17314.91585	22003.64974	131.94	15.80	15.80	31.60	3759	414
12458.11585	23463.94974	120.384	7.70	7.70	15.40	5869	414
29084.71585	24554.74974	5.82484	26.52	26.52	53.03	2637	414
39801.21585	28555.04974	118.843	25.15	25.15	50.30	1283	414
39777.41585	32287.54974	153.511	25.17	25.17	50.35	1150	414
2365.015847	33319.44974	249.811	30.05	30.05	60.10	1504	414
25725.91585	33400.54974	-14.9112	21.15	21.15	42.30	2342	414
33548.41585	33425.04974	9.06484	13.66	13.66	27.32	2310	414
38184.91585	34955.54974	333.014	19.83	19.83	39.66	2065	414
24746.31585	38411.54974	-34.3512	23.79	23.79	47.57	1199	414
19585.01585	39031.94974	31.7448	19.45	19.45	38.90	2377	414
8258.11339	3152.148381	132.706	25.01	25.01	50.02	1231	422
11588.21339	3155.248381	17.4846	35.82	35.82	71.64	1161	422
24275.61339	6130.048381	227.465	20.87	20.87	41.73	1495	422
4987.51339	9030.648381	10.3566	26.96	26.96	53.93	1096	422
20841.01339	9730.448381	-11.6754	25.91	25.91	51.81	1561	422
41160.81339	10009.94838	-122.483	30.19	30.19	60.38	1147	422
22061.51339	11098.04838	250.577	9.87	9.87	19.73	7105	422
35485.21339	11505.14838	47.9406	20.68	20.68	41.35	2262	422
9596.11339	12045.54838	229.006	32.52	32.52	65.05	1279	422
29262.21339	12226.44838	-150.347	16.96	16.96	33.91	2556	422
5713.21339	13498.04838	73.3854	12.10	12.10	24.21	5378	422
24938.81339	15481.74838	-154.235	28.24	28.24	56.47	1591	422
35705.61339	16242.54838	-112.763	15.33	15.33	30.66	5020	422
33002.51339	16938.04838	209.746	24.54	24.54	49.08	1094	422
9850.71339	17862.84838	-62.2194	20.96	20.96	41.92	2484	422
39271.41339	19721.24838	75.6966	31.63	31.63	63.26	1476	422
40549.41339	24845.54838	341.485	40.06	40.06	80.12	1079	422
21342.31339	28306.74838	-185.987	19.43	19.43	38.86	3510	422
8495.61339	33527.94838	-149.699	33.37	33.37	66.74	1248	422
9376.21339	33969.34838	-153.587	16.81	16.81	33.63	3997	422
1560.81339	37138.54838	-1.95535	20.65	20.65	41.31	2600	422
39662.01339	37400.94838	16.1886	21.74	21.74	43.47	2748	422
36368.01339	38473.84838	-1.95535	25.98	25.98	51.95	1277	422
1297.41339	38779.24838	-130.907	49.05	49.05	98.11	1012	422
8224.21339	40247.54838	110.365	29.98	29.98	59.96	1332	422
6688.910934	953.0470251	208.201	28.19	28.19	56.38	1709	430
32102.61093	2200.847025	363.052	19.48	19.48	38.95	5145	430
28435.11093	2657.947025	306.042	23.43	23.43	46.86	2091	430
31097.21093	3708.747025	353.036	9.49	9.49	18.98	11781	430
39743.11093	8902.247025	299.879	21.50	21.50	43.00	2666	430
7367.710934	11563.34703	-125.728	11.82	11.82	23.64	6351	430
30114.41093	16433.54703	-107.584	25.20	25.20	50.40	2120	430
26298.31093	17890.24703	100.345	17.54	17.54	35.09	1641	430
39225.01093	19630.04703	38.8644	25.67	25.67	51.34	1291	430
29218.41093	20746.74703	-68.0555	26.71	26.71	53.41	1885	430
7346.210934	21102.54703	111.901	26.54	26.54	53.08	1183	430
21891.31093	22867.94703	7.76045	14.65	14.65	29.30	4452	430
14528.21093	26207.74703	-28.5276	22.47	22.47	44.93	1710	430
22550.91093	27300.84703	247.492	19.08	19.08	38.15	3283	430
36966.11093	27673.04703	208.972	33.56	33.56	67.12	1194	430
4564.210934	28346.14703	97.2636	9.84	9.84	19.69	4007	430
7494.810934	32313.64703	349.955	20.09	20.09	40.18	2295	430
5634.710934	35344.34703	-79.0715	35.91	35.91	71.83	1014	430
4557.710934	35701.74703	84.9372	19.83	19.83	39.66	3114	430
36337.71093	38490.24703	-82.9595	33.16	33.16	66.32	1370	430
20325.91093	39206.34703	24.6084	16.08	16.08	32.17	2670	430
12226.01093	39818.94703	-2.60755	31.84	31.84	63.68	1460	430
27273.91093	39760.84703	-8.43955	14.32	14.32	28.64	4418	430
26484.20848	4988.845669	77.229	18.84	18.84	37.68	2675	438
20507.00848	7551.345669	231.309	9.56	9.56	19.12	6236	438
24742.40848	8452.745669	77.229	18.96	18.96	37.92	2195	438
40758.80848	8824.645669	86.4738	10.90	10.90	21.81	5580	438
39776.90848	8873.745669	184.315	21.55	21.55	43.10	2110	438
25308.50848	9323.645669	262.895	23.71	23.71	47.43	2190	438
37973.70848	9645.345669	7.10825	15.43	15.43	30.85	3032	438
19986.80848	11151.84567	207.427	38.76	38.76	77.53	1067	438
36598.90848	12644.24567	118.06	11.61	11.61	23.22	5583	438
7052.708478	12857.24567	-83.6118	16.34	16.34	32.69	2166	438
25970.40848	13655.84567	234.391	19.62	19.62	39.23	3049	438
14470.10848	14120.84567	-135.452	16.01	16.01	32.03	5057	438
35720.50848	16147.74567	-123.14	13.33	13.33	26.66	4269	438
23588.00848	17925.84567	134.239	33.82	33.82	67.64	1697	438
30522.50848	21217.84567	148.106	11.28	11.28	22.56	6371	438
9659.108478	21189.54567	221.294	22.70	22.70	45.40	1495	438
14551.70848	26396.24567	130.387	13.80	13.80	27.60	4842	438
27507.40848	31093.34567	-169.148	34.85	34.85	69.71	1118	438
6919.708478	32530.64567	-8.44375	30.29	30.29	60.57	1149	438
34457.20848	33105.44567	-14.2757	34.83	34.83	69.66	1123	438
38251.70848	34987.54567	42.1003	23.48	23.48	46.96	1391	438
12287.20848	37203.94567	37.5643	35.87	35.87	71.73	1259	438
15219.20848	39549.94567	129.616	30.19	30.19	60.38	1043	438
29504.30602	4135.344313	-68.0639	28.73	28.73	57.46	1346	446
36192.10602	7520.244313	103.418	20.42	20.42	40.84	2319	446
8281.506021	9075.244313	288.314	10.13	10.13	20.25	9159	446
25210.70602	9219.444313	25.2481	38.39	38.39	76.77	1250	446
9099.406021	10131.64431	92.6329	26.75	26.75	53.51	1236	446
39031.80602	10202.34431	56.3521	17.95	17.95	35.89	2998	446
35407.70602	11409.14431	136.546	20.75	20.75	41.50	2074	446
6009.706021	11585.54431	-156.84	16.70	16.70	33.39	4600	446
32516.00602	13670.84431	111.893	14.67	14.67	29.34	3034	446
5027.406021	15624.94431	232.075	25.79	25.79	51.57	1359	446
3599.706021	18516.34431	259.039	13.45	13.45	26.89	5882	446
814.8060214	19689.04431	195.866	21.05	21.05	42.11	2041	446
8607.106021	25975.44431	249.024	12.39	12.39	24.77	4803	446
17798.50602	27231.04431	224.371	22.40	22.40	44.79	2065	446
2703.406021	27871.94431	9.04805	25.83	25.83	51.67	2059	446
29724.90602	29312.74431	239.009	24.80	24.80	49.60	1988	446
4888.906021	34371.84431	74.9137	26.87	26.87	53.74	1646	446
30105.10602	34577.44431	58.9441	14.29	14.29	28.59	3140	446
38178.80602	34934.64431	36.9121	22.63	22.63	45.26	1597	446
10452.60602	35354.44431	55.0561	17.59	17.59	35.18	2793	446
10884.00602	36164.24431	-28.5359	34.95	34.95	69.90	1135	446
39668.40602	37332.74431	-40.1999	18.75	18.75	37.49	3727	446
8355.906021	37795.94431	164.28	14.46	14.46	28.92	4470	446
27234.50602	39784.14431	33.0241	19.73	19.73	39.47	2571	446
19380.20357	806.1429564	216.663	26.07	26.07	52.14	1848	454
7158.503565	7549.342956	176.602	21.97	21.97	43.94	1740	454
972.4035651	7851.642956	-122.5	29.20	29.20	58.40	1981	454
23079.20357	8581.942956	273.673	19.97	19.97	39.94	2487	454
2121.303565	8799.242956	241.316	15.99	15.99	31.98	3543	454
6267.003565	9276.742956	216.663	32.22	32.22	64.43	1415	454
5996.503565	11576.74296	-114.724	34.71	34.71	69.43	1562	454
10168.00357	13101.24296	-139.348	30.45	30.45	60.90	1261	454
35408.50357	15009.54296	73.3687	14.34	14.34	28.68	4188	454
4883.003565	17872.94296	62.8279	16.79	16.79	33.58	2713	454
26329.60357	17916.84296	164.276	20.65	20.65	41.31	2103	454
35298.50357	18877.04296	-86.2121	19.85	19.85	39.71	2987	454
39290.50357	19613.54296	359.187	18.44	18.44	36.88	5047	454
4476.203565	25124.14296	48.5719	18.53	18.53	37.07	2163	454
28558.60357	26792.64296	41.4439	29.91	29.91	59.82	1021	454
17196.00357	29978.54296	81.8431	20.37	20.37	40.74	2175	454
1252.003565	30279.64296	83.3839	24.26	24.26	48.51	1698	454
39860.80357	32122.74296	288.31	28.42	28.42	56.85	2747	454
17282.40357	32317.24296	-145.828	35.44	35.44	70.89	1449	454
16995.50357	35155.84296	275.213	38.17	38.17	76.35	1172	454
36994.30357	35496.44296	-79.0841	17.71	17.71	35.42	2927	454
23673.40357	36086.54296	283.688	38.72	38.72	77.43	1117	454
31709.40357	36991.24296	58.2919	18.13	18.13	36.27	3369	454
1599.903565	37177.94296	-79.0841	31.37	31.37	62.74	1950	454
28677.00357	40086.84296	-40.2041	15.85	15.85	31.70	4205	454
19717.40111	1486.1416	357.642	20.06	20.06	40.13	3261	462
2827.701109	2567.8416	141.93	23.79	23.79	47.57	1117	462
8212.701109	3187.0416	120.359	18.96	18.96	37.92	1853	462
24272.10111	6123.6416	275.98	26.56	26.56	53.13	1628	462
15094.30111	8617.8416	-129.632	27.25	27.25	54.49	1556	462
8289.301109	9033.1416	298.321	14.25	14.25	28.50	5311	462
12178.20111	8935.5416	124.981	21.03	21.03	42.06	1420	462
22636.80111	10205.4416	-146.48	28.40	28.40	56.80	1972	462
14429.60111	14506.3416	-84.9203	21.48	21.48	42.96	1497	462
5642.401109	14773.0416	362.264	14.95	14.95	29.91	6788	462
2276.201109	16256.1416	-179.528	36.41	36.41	72.82	1228	462
34515.90111	17090.3416	182.761	29.96	29.96	59.91	1896	462
19767.80111	17989.9416	75.6757	26.00	26.00	52.00	1038	462
26964.40111	18667.3416	259.031	27.29	27.29	54.59	1865	462
785.7011087	19710.7416	-54.4643	26.05	26.05	52.09	1735	462
38579.30111	20374.5416	111.114	29.65	29.65	59.30	1085	462
30496.70111	21189.1416	274.439	20.98	20.98	41.97	2484	462
25789.20111	24211.0416	35.6077	13.61	13.61	27.22	2969	462
11430.40111	24734.4416	148.093	13.54	13.54	27.08	2914	462
41154.90111	27293.5416	115.736	37.04	37.04	74.09	1278	462
25860.90111	28239.7416	-23.3603	19.05	19.05	38.10	2934	462
23540.40111	29091.1416	-179.528	33.04	33.04	66.08	2489	462
24046.00111	33278.2416	38.1997	9.68	9.68	19.36	4937	462
31263.90111	34178.8416	-141.296	35.30	35.30	70.60	1002	462
38148.90111	34967.0416	307.566	18.18	18.18	36.36	3293	462
15883.30111	35747.6416	-104.36	20.61	20.61	41.21	2570	462
1582.901109	37160.0416	80.2981	27.95	27.95	55.91	1165	462
15577.10111	39275.1416	53.1037	24.04	24.04	48.09	1453	462
24181.00111	39473.4416	126.522	19.38	19.38	38.76	2770	462
11537.29865	3133.640244	-107.605	32.48	32.48	64.95	1057	470
36055.49865	7323.340244	-11.0525	20.18	20.18	40.36	2225	470
16129.79865	8510.140244	-143.893	29.23	29.23	58.45	1857	470
27761.59865	9811.540244	140.385	26.96	26.96	53.93	1382	470
36817.29865	13803.84024	-99.8285	11.85	11.85	23.69	4672	470
2538.398652	15165.74024	201.247	24.37	24.37	48.75	1260	470
518.8986524	18884.34024	225.899	20.54	20.54	41.07	1504	470
29064.89865	21978.14024	100.324	39.28	39.28	78.56	1092	470
1933.298652	23888.54024	252.093	25.72	25.72	51.43	1629	470
28035.49865	26407.24024	-7.16454	12.76	12.76	25.53	3439	470
29911.89865	29215.34024	336.837	37.73	37.73	75.45	1285	470
36889.79865	32469.54024	168.119	29.65	29.65	59.30	1043	470
22985.09865	33440.74024	-10.4045	13.05	13.05	26.09	4714	470
34907.29865	34515.34024	173.512	15.17	15.17	30.33	3419	470
35439.19865	36754.14024	-53.8205	28.45	28.45	56.90	1082	470
24505.69865	37861.54024	-20.1245	13.80	13.80	27.60	3961	470
21853.59865	38703.64024	274.435	19.00	19.00	38.01	2407	470
22996.4962	2917.538888	-87.5207	16.86	16.86	33.72	2188	478
37347.0962	6618.438888	103.402	20.54	20.54	41.07	2082	478
17011.7962	9165.838888	151.937	12.69	12.69	25.39	3561	478
22048.6962	9248.738888	342.226	31.39	31.39	62.78	1595	478
1266.296196	9385.738888	-173.057	37.92	37.92	75.83	1166	478
15894.3962	9999.838888	-0.04074	15.05	15.05	30.10	3485	478
2250.196196	10346.73889	-144.545	31.18	31.18	62.36	2404	478
21099.7962	12721.03889	91.0753	17.69	17.69	35.37	2834	478
22979.5962	13541.53889	218.962	15.68	15.68	31.37	2743	478
1024.996196	13875.93889	-25.9607	29.32	29.32	58.64	1085	478
6406.596196	15666.23889	-69.3767	24.12	24.12	48.23	1857	478
26853.3962	16796.53889	146.544	25.17	25.17	50.35	1510	478
26948.2962	17397.53889	-62.2487	19.19	19.19	38.39	4864	478
27805.5962	18228.63889	357.634	30.54	30.54	61.09	1371	478
28998.1962	23679.33889	197.39	25.67	25.67	51.34	1348	478
27711.2962	24908.93889	171.197	24.07	24.07	48.14	2462	478
6850.196196	25056.43889	246.696	6.66	6.66	13.33	11250	478
40120.9962	25147.53889	27.8233	15.10	15.10	30.19	3113	478
33276.8962	30371.03889	206.635	16.51	16.51	33.02	4036	478
5853.596196	32081.83889	289.068	9.54	9.54	19.08	7652	478
32962.0962	32129.53889	288.298	24.56	24.56	49.13	1798	478
27376.2962	32406.03889	-158.153	25.13	25.13	50.26	2020	478
2821.396196	32900.93889	70.2745	26.75	26.75	53.51	1635	478
38145.0962	34939.13889	183.523	12.39	12.39	24.77	4825	478
33684.7962	34961.83889	99.5497	23.48	23.48	46.96	1594	478
20039.5962	36879.53889	-20.1287	31.96	31.96	63.91	1448	478
25978.1962	37771.83889	-60.9527	18.37	18.37	36.74	2607	478
1099.396196	37931.53889	-66.7847	35.51	35.51	71.03	1045	478
19060.8962	37982.33889	-121.217	41.09	41.09	82.19	1091	478
27842.0962	38492.93889	22.6393	21.57	21.57	43.14	2385	478
32870.69374	1382.137532	-29.8529	35.42	35.42	70.84	1054	486
20460.99374	7573.037532	299.849	10.67	10.67	21.34	6055	486
10246.39374	8636.937532	-44.7569	36.95	36.95	73.90	1240	486
8280.89374	9051.137532	209.713	18.04	18.04	36.08	3081	486
21983.09374	9201.437532	322.961	18.77	18.77	37.54	3511	486
5519.09374	12146.83753	-11.7089	10.24	10.24	20.49	4433	486
3519.19374	13198.13753	-46.7009	19.62	19.62	39.23	1824	486
10970.99374	13386.13753	55.0351	25.10	25.10	50.21	1208	486
31708.89374	13751.73753	-130.293	18.27	18.27	36.55	4792	486
24904.49374	15477.93753	-26.6129	26.07	26.07	52.14	1235	486
21890.29374	20446.23753	-58.3649	19.81	19.81	39.61	2121	486
33984.79374	22438.43753	92.6119	15.33	15.33	30.66	2788	486
35295.19374	23388.43753	138.836	14.15	14.15	28.31	2890	486
2694.79374	27782.53753	-10.4129	20.58	20.58	41.17	2051	486
25183.49374	27735.23753	122.657	33.18	33.18	66.36	1010	486
31992.39374	30258.43753	-99.1889	32.57	32.57	65.14	1124	486
5805.09374	32094.83753	334.517	19.33	19.33	38.67	3663	486
20168.29374	32160.53753	-40.8689	24.80	24.80	49.60	1325	486
1546.29374	33519.03753	286.753	29.37	29.37	58.73	1094	486
9275.69374	33876.63753	45.3151	27.25	27.25	54.49	1393	486
35609.19374	34462.93753	124.969	18.11	18.11	36.22	2783	486
5118.69374	35886.83753	112.642	28.97	28.97	57.93	1349	486
38866.19374	36057.33753	42.0751	25.65	25.65	51.29	1693	486
8202.29374	36132.63753	138.065	18.63	18.63	37.26	3266	486
4324.19374	37411.13753	-140.661	36.50	36.50	73.00	1182	486
14002.99374	38609.13753	-13.0049	24.37	24.37	48.75	1173	486
21557.99374	40349.63753	320.65	27.62	27.62	55.25	1758	486
19738.89128	1497.136175	199.693	63.11	63.11	126.23	1078	494
27390.29128	2840.236175	346.069	21.08	21.08	42.15	1940	494
22243.09128	4983.736175	228.968	12.15	12.15	24.30	5941	494
27687.89128	5463.036175	103.393	17.03	17.03	34.05	1331	494
26843.99128	6254.936175	0.598864	21.48	21.48	42.96	1128	494
14846.19128	8568.536175	92.6077	24.07	24.07	48.14	1102	494
16132.59128	8367.336175	-148.441	12.43	12.43	24.87	9558	494
37563.89128	8960.236175	-37.6331	31.13	31.13	62.27	1110	494
25285.49128	9321.436175	175.811	16.06	16.06	32.12	3585	494
2256.091283	10513.63618	-81.0491	11.66	11.66	23.31	6823	494
9639.691283	12157.13618	18.7429	26.68	26.68	53.36	2060	494
20514.39128	13782.73618	259.784	27.44	27.44	54.87	1084	494
12299.69128	14233.33618	370.722	22.73	22.73	45.45	1905	494
14444.39128	14524.83618	-66.7931	12.48	12.48	24.96	6149	494
16787.29128	16049.13618	-80.4011	12.69	12.69	25.39	5407	494
6883.191283	17967.53618	-11.7131	11.28	11.28	22.56	4441	494
9831.291283	17971.13618	-29.8571	22.14	22.14	44.27	1887	494
36696.49128	20068.23618	221.264	25.62	25.62	51.24	1794	494
11587.09128	21124.83618	56.3269	28.54	28.54	57.09	1396	494
38148.49128	24464.13618	-51.8891	23.48	23.48	46.96	1431	494
6895.891283	25059.73618	258.244	7.72	7.72	15.45	8277	494
15719.29128	26648.83618	31.0549	21.10	21.10	42.20	1040	494
4837.491283	27258.23618	351.462	8.88	8.88	17.76	12644	494
26092.49128	30826.83618	1.24686	20.56	20.56	41.12	1903	494
5819.591283	32098.63618	267.488	12.20	12.20	24.40	5945	494
36812.49128	32585.73618	8.37486	24.96	24.96	49.93	1835	494
19033.19128	34381.03618	196.612	32.69	32.69	65.37	1075	494
22040.79128	34462.83618	71.8069	12.32	12.32	24.63	4479	494
39138.49128	35981.03618	42.7189	26.73	26.73	53.46	1824	494
25984.29128	37775.93618	-121.225	27.46	27.46	54.92	1776	494
13030.49128	37954.03618	-179.545	32.38	32.38	64.76	2187	494
34794.89128	39392.03618	-32.4491	26.09	26.09	52.19	1784	494
25439.59128	40112.13618	-14.3051	31.51	31.51	63.02	1189	494
20477.38883	7595.834819	114.945	18.11	18.11	36.22	1579	502
6298.688827	9218.034819	278.27	17.95	17.95	35.89	4273	502
4447.988827	10374.63482	121.879	17.52	17.52	35.04	2131	502
27090.28883	13283.83482	66.4099	18.86	18.86	37.73	2279	502
41254.18883	14735.53482	242.061	12.41	12.41	24.82	5104	502
29240.68883	15030.43482	-26.6213	18.96	18.96	37.92	1761	502
17011.08883	16333.73482	185.051	13.05	13.05	26.09	4241	502
20540.98883	24048.23482	116.486	25.88	25.88	51.76	1675	502
4418.088827	25150.53482	-100.493	23.88	23.88	47.76	2176	502
19891.88883	27756.33482	-77.1653	38.53	38.53	77.06	1412	502
23885.88883	30238.73482	317.56	21.60	21.60	43.19	1796	502
21513.08883	32340.03482	-119.285	32.31	32.31	64.62	1156	502
8425.788827	33456.53482	-97.2533	26.14	26.14	52.28	1838	502
22024.48883	34465.83482	108.011	16.65	16.65	33.30	2025	502
10333.48883	34546.43482	131.894	16.70	16.70	33.39	3251	502
29523.28883	35352.73482	-5.23733	16.11	16.11	32.22	3196	502
30492.88883	36776.53482	-31.1573	25.76	25.76	51.53	1328	502
14456.98883	37603.33482	355.31	25.76	25.76	51.53	1407	502
12791.48637	2397.433463	-38.9813	22.30	22.30	44.60	2169	510
14314.28637	3069.633463	87.1627	19.78	19.78	39.56	2703	510
35327.28637	6328.333463	-81.7494	25.22	25.22	50.44	1694	510
25081.38637	8996.833463	5.73065	50.11	50.11	100.23	1012	510
37010.58637	10418.63346	95.6371	20.63	20.63	41.26	2606	510
37273.08637	11518.23346	32.2986	36.95	36.95	73.90	1353	510
3543.586371	13234.93346	-14.3574	29.39	29.39	58.78	1434	510
16936.58637	16342.73346	225.835	25.03	25.03	50.07	1144	510
35737.98637	16220.03346	-145.253	27.27	27.27	54.54	1535	510
40209.38637	18023.03346	85.6218	21.97	21.97	43.94	2122	510
37684.58637	18698.13346	-169.877	23.79	23.79	47.57	2128	510
39199.68637	19587.73346	99.4891	23.81	23.81	47.62	1989	510
8362.986371	19778.23346	44.6106	24.63	24.63	49.27	1166	510
19085.18637	20339.43346	14.1546	23.48	23.48	46.96	2052	510
21985.18637	22888.43346	16.0986	20.79	20.79	41.59	1819	510
38023.68637	23415.53346	49.7946	17.40	17.40	34.81	2737	510
32060.68637	27808.83346	284.385	35.42	35.42	70.84	1132	510
8492.986371	33273.63346	-7.87735	38.10	38.10	76.21	1285	510
34048.38637	36421.83346	-77.8614	22.84	22.84	45.69	2525	510
20291.78637	39179.83346	25.1706	20.18	20.18	40.36	1843	510
1555.683914	2475.232107	37.42	32.50	32.50	65.00	1725	518
19400.78391	2837.032107	99.4264	16.65	16.65	33.30	3170	518
24996.38391	5474.932107	258.129	25.43	25.43	50.87	1740	518
23082.08391	9609.132107	220.379	10.83	10.83	21.67	5054	518
9820.083914	10186.23211	352.888	15.07	15.07	30.14	4145	518
37069.08391	10403.93211	71.692	23.81	23.81	47.62	1331	518
1819.283914	13370.73211	-5.34798	17.03	17.03	34.05	1421	518
34748.58391	13515.53211	105.59	23.55	23.55	47.10	1541	518
6846.383914	16349.93211	-169.94	28.17	28.17	56.33	1663	518
21366.78391	16417.63211	64.7584	8.03	8.03	16.06	5752	518
41158.18391	16322.33211	-131.06	22.30	22.30	44.60	2436	518
23527.48391	17883.63211	117.146	24.44	24.44	48.89	1822	518
22171.78391	18346.13211	-16.364	23.57	23.57	47.15	1458	518
18732.18391	18333.63211	238.869	25.15	25.15	50.30	2146	518
21968.58391	23020.43211	-120.044	30.40	30.40	60.81	1124	518
35687.58391	24217.13211	-57.188	9.28	9.28	18.56	9895	518
6873.483914	25081.43211	332.087	13.97	13.97	27.93	4133	518
23124.08391	26853.93211	-177.716	38.79	38.79	77.57	1165	518
40727.18391	28434.43211	36.772	25.32	25.32	50.63	1235	518
32063.88391	30175.73211	60.1	27.72	27.72	55.44	1065	518
32699.68391	31684.23211	-51.356	44.84	44.84	89.68	1001	518
24053.68391	33226.23211	-42.284	15.14	15.14	30.29	2781	518
369.0839143	35547.63211	278.159	35.80	35.80	71.59	1007	518
38883.78391	36023.73211	157.977	19.05	19.05	38.10	1516	518
19205.48391	37260.03211	-74.684	12.01	12.01	24.02	5083	518
36987.68391	37621.73211	67.84	15.43	15.43	30.85	2757	518
7074.383914	39961.53211	-164.756	17.38	17.38	34.76	3013	518
26859.18146	6224.13075	112.461	11.42	11.42	22.84	3829	526
13007.38146	6670.23075	-133.067	43.54	43.54	87.09	1239	526
20472.98146	7583.23075	295.816	16.77	16.77	33.54	2057	526
24442.58146	8298.83075	-118.811	35.73	35.73	71.45	1158	526
23005.28146	9622.83075	323.55	13.14	13.14	26.28	3269	526
37995.68146	9707.23075	-65.6746	16.74	16.74	33.49	3567	526
27195.58146	13218.93075	111.69	21.52	21.52	43.05	1854	526
33786.88146	14393.93075	50.3174	34.43	34.43	68.86	1044	526
36717.98146	14390.73075	21.8054	15.73	15.73	31.46	1554	526
5817.881458	14762.03075	332.795	20.72	20.72	41.45	3827	526
4514.481458	15909.33075	7.5494	40.03	40.03	80.07	1062	526
16840.78146	16168.23075	-142.787	24.02	24.02	48.04	2554	526
2726.481458	16951.63075	318.157	33.96	33.96	67.92	1217	526
3613.181458	18530.43075	272.704	11.96	11.96	23.93	5144	526
24737.78146	19786.03075	174.093	24.23	24.23	48.47	1873	526
40040.68146	20433.53075	237.265	26.52	26.52	53.03	1324	526
34112.78146	24101.83075	-75.3946	26.78	26.78	53.55	1264	526
7272.881458	25367.83075	75.4814	12.55	12.55	25.10	2129	526
28957.48146	26393.33075	163.307	24.44	24.44	48.89	1449	526
25039.28146	29111.63075	-125.939	41.24	41.24	82.47	1068	526
22861.18146	30576.83075	327.402	32.10	32.10	64.20	1197	526
1593.981458	33471.13075	80.8742	24.61	24.61	49.22	1682	526
38182.68146	34967.23075	207.22	16.32	16.32	32.64	3208	526
10868.28146	36181.53075	-55.9546	12.81	12.81	25.62	6191	526
1587.981458	37161.53075	-30.6826	14.95	14.95	29.91	4272	526
25965.88146	37720.23075	-103.259	20.82	20.82	41.64	2656	526
36982.28146	37686.93075	83.1854	24.23	24.23	48.47	1295	526
19593.879	1532.329394	136.28	22.54	22.54	45.07	1343	534
14139.379	1971.229394	-92.3052	43.33	43.33	86.66	1211	534
15636.179	7613.729394	-148.033	47.55	47.55	95.09	1035	534
20496.579	7565.029394	256.463	10.03	10.03	20.06	4955	534
711.7790016	8008.529394	-12.6012	23.55	23.55	47.10	1740	534
22951.179	8423.029394	182.504	24.54	24.54	49.08	1965	534
7877.679002	8657.629394	-182.377	35.25	35.25	70.51	2244	534
24379.879	8659.529394	-123.409	20.96	20.96	41.92	2664	534
4482.679002	10373.22939	177.112	18.06	18.06	36.13	2600	534
5772.579002	14778.62939	218.713	18.72	18.72	37.44	2994	534
36014.379	14881.42939	251.84	17.47	17.47	34.95	1819	534
35721.179	16266.22939	-155.161	20.11	20.11	40.22	2989	534
8471.579002	23738.82939	-134.425	42.70	42.70	85.39	1294	534
29052.879	24642.62939	-94.2492	32.71	32.71	65.42	1168	534
33842.579	25010.82939	275.723	22.51	22.51	45.03	2081	534
30024.179	26513.42939	191.749	25.98	25.98	51.95	1386	534
39881.279	32178.42939	-87.1212	16.65	16.65	33.30	4451	534
19119.579	36552.52939	-157.753	30.14	30.14	60.29	1185	534
31186.77655	3697.428038	94.6162	11.52	11.52	23.03	5190	542
17762.77655	5901.728038	-85.8878	24.96	24.96	49.93	1310	542
[truncated: 122,932 more rows]
