# Supplementary material for: Super-resolution analysis of PACSIN2 and EHD2 at caveolae
Source: PLoS One. 2022 Jul 14;17(7):e0271003. doi: 10.1371/journal.pone.0271003 (PMC9282494; doi:10.1371/journal.pone.0271003)
Supplement: S2 Data — (ZIP) [file pone.0271003.s004.zip › 405PACSIN2polyCy3Caveolin7C8001driftCorr 3DdistanceG_405-647_76K_TS3D.3dlp]

24444.63704	6622.966981	-88.416	26.61	26.61	53.22	3271	2
22455.63704	7033.866981	12.024	11.89	11.89	23.79	5444	2
13714.53704	7576.666981	-166.176	34.48	34.48	68.95	2234	2
14474.23704	7498.466981	-179.784	17.54	17.54	35.09	6594	2
16618.43704	7955.966981	-125.352	23.29	23.29	46.58	2694	2
27906.73704	7939.666981	-3.528	7.63	7.63	15.26	20447	2
28030.13704	9475.566981	313.96	17.40	17.40	34.81	4389	2
13451.83704	10080.56698	-127.296	34.90	34.90	69.80	1611	2
22699.63704	10359.46698	23.04	30.00	30.00	60.01	1341	2
8652.037036	11753.96698	-7.416	38.22	38.22	76.44	1147	2
13554.13704	13525.96698	-113.688	26.89	26.89	53.79	2453	2
14411.93704	13816.06698	138.838	4.19	4.19	8.38	24167	2
29074.23704	13877.56698	-47.592	43.14	43.14	86.29	1009	2
31357.93704	14004.56698	19.152	40.34	40.34	80.68	1339	2
16405.93704	14506.16698	66.5532	9.94	9.94	19.88	5894	2
12553.73704	14976.56698	131.386	6.74	6.74	13.47	13814	2
11830.43704	16198.66698	90.3996	9.26	9.26	18.51	8801	2
20257.73704	16171.96698	-79.344	12.08	12.08	24.16	9167	2
32472.83704	16377.76698	41.2164	49.93	49.93	99.85	1060	2
34069.03704	16348.86698	-15.84	16.89	16.89	33.77	5764	2
31203.43704	16704.56698	106.794	9.11	9.11	18.23	9859	2
14965.83704	16783.06698	25.632	38.17	38.17	76.35	1059	2
33632.03704	17197.56698	-68.328	33.98	33.98	67.97	1871	2
21858.73704	17448.36698	-97.488	22.96	22.96	45.92	3502	2
30993.03704	17611.76698	-144.792	60.22	60.22	120.43	1121	2
10664.63704	17584.76698	8.136	29.58	29.58	59.16	1653	2
35051.33704	17787.36698	-22.32	11.94	11.94	23.88	7287	2
14202.93704	18132.36698	-72.216	32.05	32.05	64.10	1641	2
8156.637036	18625.56698	-135.072	49.64	49.64	99.29	1116	2
27105.63704	19081.06698	97.8516	32.62	32.62	65.23	1285	2
33646.83704	19022.26698	85.1832	19.81	19.81	39.61	3450	2
34775.13704	19870.26698	-66.384	22.18	22.18	44.37	3230	2
33414.53704	19897.06698	240.185	29.74	29.74	59.49	1879	2
31064.23704	20656.46698	15.264	15.83	15.83	31.65	5797	2
37740.73704	21023.76698	-48.888	33.94	33.94	67.87	2031	2
20937.63704	21252.16698	-107.208	31.39	31.39	62.78	1833	2
28460.63704	21185.16698	16.56	17.38	17.38	34.76	4043	2
21093.33704	21933.36698	129.895	24.99	24.99	49.97	1756	2
35921.23704	21821.56698	118.717	34.45	34.45	68.91	1429	2
30374.93704	21945.16698	-22.968	6.76	6.76	13.52	13822	2
40106.53704	21974.26698	67.2984	37.84	37.84	75.69	1801	2
38831.43704	22425.56698	251.363	31.23	31.23	62.45	2107	2
14184.43704	23150.76698	132.131	24.94	24.94	49.88	1899	2
12316.93704	23658.96698	248.382	9.73	9.73	19.45	11258	2
11202.53704	23935.66698	-96.84	16.91	16.91	33.82	4837	2
11136.53704	24395.66698	-129.888	57.98	57.98	115.96	1016	2
32638.03704	24426.56698	-33.336	49.74	49.74	99.48	1081	2
28850.73704	24715.16698	-43.704	16.25	16.25	32.50	4371	2
28075.13704	24931.86698	-56.664	40.36	40.36	80.73	1213	2
12273.23704	25246.16698	-69.624	21.48	21.48	42.96	2885	2
15534.83704	25770.76698	12.672	12.98	12.98	25.95	4953	2
25926.63704	25473.16698	248.382	15.61	15.61	31.23	5615	2
37553.93704	25642.96698	-17.136	44.42	44.42	88.83	1013	2
16278.03704	27003.96698	135.857	11.21	11.21	22.42	5735	2
31946.73704	26962.06698	203.67	28.59	28.59	57.18	1950	2
33169.03704	26344.46698	-218.016	45.50	45.50	91.00	1962	2
24022.13704	27011.46698	141.073	33.13	33.13	66.27	1728	2
41133.63704	26948.96698	-102.024	64.24	64.24	128.49	1244	2
36939.43704	27562.06698	222.3	17.22	17.22	34.43	5637	2
31155.53704	27476.76698	-151.92	27.88	27.88	55.77	2741	2
40961.13704	29017.26698	-35.928	42.67	42.67	85.35	1108	2
22885.53704	29400.56698	300.546	42.27	42.27	84.54	1595	2
36976.93704	31701.36698	12.024	39.78	39.78	79.55	1027	2
19447.43704	31900.86698	165.665	34.08	34.08	68.15	2089	2
30555.13704	32710.86698	-22.968	23.88	23.88	47.76	4190	2
35613.73704	32923.26698	-21.024	22.63	22.63	45.26	4738	2
39232.23704	33891.06698	-113.04	38.93	38.93	77.86	2003	2
21336.73704	34744.46698	-107.208	27.15	27.15	54.31	2028	2
21277.63704	35647.46698	26.928	15.87	15.87	31.75	4986	2
31501.03704	36264.96698	-95.544	44.86	44.86	89.73	1223	2
20923.13704	37309.56698	-1.584	12.41	12.41	24.82	7054	2
1812.437036	37739.76698	-84.528	13.45	13.45	26.89	11274	2
1903.537036	38892.26698	-114.336	51.50	51.50	103.01	1108	2
27983.13704	40335.66698	10.728	23.36	23.36	46.72	2377	2
24425.43039	5266.563631	-61.848	30.50	30.50	60.99	1411	10
22994.13039	5319.663631	-73.512	37.63	37.63	75.27	1413	10
13738.53039	6589.563631	-94.896	48.14	48.14	96.27	1257	10
23978.53039	6471.163631	4.896	39.47	39.47	78.94	1367	10
12862.33039	6990.563631	210.377	37.73	37.73	75.45	1237	10
29355.53039	7197.963631	-33.984	29.70	29.70	59.39	1776	10
24673.33039	8092.063631	306.508	25.53	25.53	51.06	2449	10
16888.03039	12093.16363	-184.968	39.75	39.75	79.50	1419	10
14419.03039	13806.76363	145.544	4.07	4.07	8.15	21947	10
10061.73039	13962.16363	-138.96	20.87	20.87	41.73	4241	10
8825.430394	15031.96363	-57.96	28.00	28.00	56.00	2185	10
26821.13039	15469.46363	-94.248	23.53	23.53	47.05	3123	10
9801.830394	16065.06363	55.3752	28.12	28.12	56.24	1366	10
29085.93039	16357.16363	162.684	36.57	36.57	73.15	1136	10
23345.63039	17844.66363	-210.888	58.45	58.45	116.90	1062	10
16400.03039	18185.36363	141.818	31.91	31.91	63.82	1604	10
22619.13039	18734.26363	229.007	21.03	21.03	42.06	2999	10
10352.33039	18824.86363	138.092	33.77	33.77	67.54	1192	10
34717.43039	19777.26363	76.2408	24.52	24.52	49.03	2037	10
12708.83039	21876.36363	122.443	26.71	26.71	53.41	1107	10
40426.73039	23073.76363	-32.04	29.13	29.13	58.26	1511	10
12078.63039	24762.36363	-160.992	32.62	32.62	65.23	2597	10
33136.33039	25510.86363	193.237	31.72	31.72	63.44	1638	10
36851.63039	26381.56363	-142.848	33.39	33.39	66.79	1912	10
34484.13039	27576.16363	60.5916	40.74	40.74	81.48	1226	10
20139.93039	27914.86363	196.963	26.12	26.12	52.23	1781	10
28337.83039	30174.16363	322.902	45.22	45.22	90.43	1353	10
18490.13039	30831.96363	-57.312	39.19	39.19	78.37	1280	10
5878.130394	31374.56363	-67.68	32.29	32.29	64.57	1687	10
20158.03039	31427.06363	-203.112	43.36	43.36	86.71	1381	10
6509.830394	31873.36363	208.886	46.11	46.11	92.22	1042	10
29577.33039	32376.86363	8.136	32.95	32.95	65.89	1638	10
36644.43039	34484.26363	260.305	28.40	28.40	56.80	2533	10
7893.930394	35584.26363	237.949	43.54	43.54	87.09	1256	10
22774.13039	36998.76363	46.4328	39.52	39.52	79.03	1348	10
26282.63039	39906.56363	-55.368	32.76	32.76	65.52	2047	10
27398.52375	5626.460282	-153.864	14.18	14.18	28.35	8619	18
26594.32375	7409.760282	109.03	24.89	24.89	49.78	2018	18
24592.72375	8075.160282	-36.576	20.72	20.72	41.45	3136	18
15245.92375	10595.06028	-11.952	30.45	30.45	60.90	1040	18
13446.52375	11166.96028	-171.36	24.87	24.87	49.74	2273	18
26083.92375	13320.16028	-114.984	49.60	49.60	99.19	1153	18
12888.62375	13831.76028	109.775	12.93	12.93	25.86	3705	18
33670.02375	17124.76028	-69.624	33.18	33.18	66.36	1598	18
9125.723753	17798.46028	-137.016	30.94	30.94	61.89	2192	18
39071.02375	19549.96028	-33.336	27.74	27.74	55.48	1784	18
15936.62375	20428.06028	-41.112	17.05	17.05	34.10	2023	18
6761.523753	20497.76028	-94.896	31.91	31.91	63.82	1567	18
31108.12375	20648.26028	159.703	28.59	28.59	57.18	1469	18
14928.82375	23097.36028	152.996	15.54	15.54	31.09	3353	18
40350.82375	23291.06028	-170.712	21.85	21.85	43.71	6439	18
31408.52375	26401.86028	-147.384	59.58	59.58	119.16	1066	18
21792.12375	26726.76028	1.656	13.80	13.80	27.60	2995	18
12912.42375	27762.76028	299.056	28.26	28.26	56.52	2057	18
34159.92375	28487.76028	-12.6	20.14	20.14	40.27	2470	18
14794.32375	28741.26028	4.896	32.50	32.50	65.00	1732	18
10388.72375	29709.86028	-131.184	33.42	33.42	66.83	2112	18
13339.72375	29957.26028	12.024	16.06	16.06	32.12	2972	18
11008.12375	30307.86028	36.7452	11.63	11.63	23.27	6393	18
16666.62375	30414.96028	1.656	16.56	16.56	33.11	3777	18
31238.62375	30443.36028	67.2984	20.28	20.28	40.55	2220	18
37324.92375	32270.06028	34.056	36.27	36.27	72.53	1694	18
24101.92375	32908.06028	152.996	22.33	22.33	44.65	2240	18
18976.12375	33151.86028	8.784	18.63	18.63	37.26	4350	18
18077.72375	34063.26028	125.424	36.10	36.10	72.20	1012	18
28256.12375	34109.46028	71.7696	32.62	32.62	65.23	1634	18
30594.92375	34493.86028	171.626	21.36	21.36	42.72	2711	18
14551.82375	36743.46028	-81.288	23.17	23.17	46.35	3482	18
25307.12375	36788.06028	-173.304	43.12	43.12	86.24	1525	18
38588.22375	37194.56028	-65.088	24.87	24.87	49.74	2305	18
3999.123753	40279.26028	-61.848	35.61	35.61	71.22	1203	18
27477.71711	4408.956932	10.728	41.00	41.00	82.00	1162	26
16376.41711	5447.556932	-218.664	53.53	53.53	107.06	1052	26
12287.21711	9761.456932	-107.208	9.23	9.23	18.46	8717	26
5372.217111	11170.55693	-126.648	48.63	48.63	97.26	1306	26
10913.61711	11881.85693	-45.648	26.26	26.26	52.52	1596	26
24501.11711	13700.45693	129.895	27.32	27.32	54.64	1945	26
27568.41711	15143.15693	38.2356	42.39	42.39	84.78	1195	26
35587.11711	16613.45693	29.52	40.25	40.25	80.49	1162	26
25259.91711	17753.55693	-87.768	18.56	18.56	37.11	3632	26
21240.21711	18441.15693	-104.616	26.73	26.73	53.46	1354	26
34573.61711	18423.05693	0.36	12.13	12.13	24.26	7249	26
15934.61711	20499.75693	-41.76	12.79	12.79	25.58	3988	26
8970.517111	24748.45693	-204.408	50.56	50.56	101.12	1199	26
31390.71711	29489.55693	184.295	33.91	33.91	67.82	1247	26
31103.51711	30504.15693	192.492	31.30	31.30	62.60	1226	26
10494.71711	32421.15693	252.853	39.02	39.02	78.04	1167	26
18792.11711	32469.25693	-7.416	29.53	29.53	59.06	1149	26
14720.61711	34045.05693	-134.424	48.89	48.89	97.78	1035	26
29784.81711	34193.85693	62.8272	27.01	27.01	54.02	1721	26
35758.11711	34261.15693	-85.176	44.67	44.67	89.35	1240	26
36816.41711	34462.85693	302.782	39.23	39.23	78.47	1225	26
23962.61711	35059.45693	-45.648	32.71	32.71	65.42	1849	26
21146.41711	35764.25693	-12.6	41.68	41.68	83.37	1044	26
22055.71711	36567.55693	-74.16	23.08	23.08	46.16	3115	26
30751.41711	36832.45693	-173.304	47.67	47.67	95.33	1154	26
26185.41711	37457.15693	147.035	31.86	31.86	63.73	1061	26
33965.01711	37646.35693	255.834	30.43	30.43	60.85	2110	26
32572.11711	38780.15693	122.443	39.59	39.59	79.18	1075	26
990.0171111	39069.85693	11.376	30.83	30.83	61.65	1691	26
39324.41711	39896.05693	-30.096	30.97	30.97	61.94	1912	26
32516.91047	4703.853583	-186.912	62.93	62.93	125.85	1000	34
23377.91047	7270.453583	-7.416	48.35	48.35	96.70	1137	34
30226.91047	8709.353583	37.4904	17.19	17.19	34.38	2912	34
26563.41047	9260.953583	173.117	19.43	19.43	38.86	1707	34
34021.21047	15570.25358	-109.152	34.31	34.31	68.62	1236	34
31363.91047	17793.15358	325.883	30.07	30.07	60.15	1909	34
34569.61047	18428.05358	5.544	11.89	11.89	23.79	7380	34
20751.71047	19089.65358	102.323	28.42	28.42	56.85	1158	34
34088.01047	20434.45358	190.256	15.12	15.12	30.24	4525	34
9752.01047	22850.05358	-77.4	30.57	30.57	61.14	1446	34
35022.01047	24043.55358	188.766	35.09	35.09	70.18	1263	34
39807.51047	24298.95358	-81.288	34.52	34.52	69.05	1824	34
33210.51047	24804.05358	56.1204	31.89	31.89	63.77	1444	34
37471.91047	25211.85358	-160.992	41.68	41.68	83.37	1648	34
14762.71047	28814.95358	59.8464	21.74	21.74	43.47	1311	34
5525.91047	30239.55358	-216.072	23.31	23.31	46.63	4152	34
25638.11047	31778.25358	-148.032	36.43	36.43	72.86	1532	34
3399.21047	32369.35358	-186.912	56.03	56.03	112.05	1145	34
32350.91047	32764.35358	39.726	15.05	15.05	30.10	2692	34
14918.71047	32737.85358	229.007	30.03	30.03	60.05	1277	34
29322.71047	35741.55358	-138.96	37.33	37.33	74.65	1647	34
9458.81047	38144.55358	-166.824	44.20	44.20	88.41	1187	34
24463.00383	5192.550233	-38.52	18.23	18.23	36.46	3040	42
16670.10383	7899.550233	-26.856	24.07	24.07	48.14	1589	42
11443.70383	9106.050233	-7.416	29.96	29.96	59.91	1170	42
14282.30383	9072.050233	23.688	13.09	13.09	26.19	5046	42
14535.70383	9706.450233	74.7504	17.95	17.95	35.89	2759	42
28946.80383	11646.15023	-52.776	26.16	26.16	52.33	1251	42
14710.90383	12327.65023	138.838	11.82	11.82	23.64	5937	42
18570.40383	18244.25023	-41.112	29.13	29.13	58.26	1081	42
34055.40383	20439.55023	176.843	25.48	25.48	50.96	1794	42
29745.70383	22092.05023	-194.688	21.43	21.43	42.86	4633	42
35845.50383	22184.95023	-20.376	33.51	33.51	67.02	1567	42
8898.503828	22540.45023	-149.976	28.26	28.26	56.52	2693	42
34875.60383	24056.85023	-53.424	16.86	16.86	33.72	4054	42
11343.90383	24416.75023	-179.784	13.00	13.00	26.00	6228	42
18716.40383	25352.45023	-151.272	23.50	23.50	47.01	2882	42
33081.00383	25623.85023	-141.552	23.22	23.22	46.44	3462	42
10498.00383	26568.85023	56.1204	17.76	17.76	35.51	2250	42
19065.60383	28184.75023	-76.752	31.84	31.84	63.68	1108	42
14049.80383	30663.25023	268.502	17.85	17.85	35.70	4778	42
6815.703828	31411.55023	-204.408	34.64	34.64	69.28	1770	42
35774.30383	32029.75023	8.784	28.80	28.80	57.60	1801	42
29047.80383	32671.15023	-150.624	33.21	33.21	66.41	1818	42
32127.10383	32985.55023	163.429	14.67	14.67	29.34	5510	42
33156.10383	33632.45023	299.056	21.62	21.62	43.24	4024	42
30597.70383	34485.75023	274.464	26.54	26.54	53.08	2059	42
19372.60383	34587.25023	225.281	34.27	34.27	68.53	1624	42
25247.30383	35045.45023	94.1256	25.27	25.27	50.54	1760	42
3720.603828	36607.85023	-77.4	41.57	41.57	83.13	1027	42
37365.00383	37607.75023	312.469	37.47	37.47	74.94	1374	42
29605.20383	38361.65023	-43.056	15.59	15.59	31.18	4243	42
2833.503828	40447.05023	-97.488	37.21	37.21	74.42	1349	42
23907.89719	1478.746884	310.979	40.18	40.18	80.35	1301	50
14482.09719	7446.746884	-142.848	23.67	23.67	47.34	2152	50
15168.99719	8253.546884	-100.08	36.88	36.88	73.76	1158	50
12115.69719	9664.946884	38.2356	33.23	33.23	66.46	1138	50
21282.89719	10442.34688	192.492	15.80	15.80	31.60	2324	50
8847.397186	15692.54688	-154.512	44.60	44.60	89.21	1101	50
18872.39719	16454.64688	-143.496	46.35	46.35	92.69	1059	50
21820.29719	17477.54688	-52.128	15.52	15.52	31.04	3493	50
27197.99719	19059.64688	195.473	15.47	15.47	30.94	3163	50
40384.19719	23248.74688	-68.976	12.48	12.48	24.96	7448	50
13466.49719	23551.84688	56.8656	25.48	25.48	50.96	1079	50
9823.597186	24029.34688	-68.328	27.74	27.74	55.48	1760	50
24184.99719	24795.64688	184.295	13.52	13.52	27.04	4215	50
40496.19719	25648.04688	52.3944	33.84	33.84	67.68	1464	50
28865.69719	25804.04688	76.2408	20.54	20.54	41.07	3250	50
4104.197186	26546.74688	292.349	41.00	41.00	82.00	1047	50
24169.09719	26925.14688	-184.32	32.36	32.36	64.72	2507	50
32392.39719	27790.44688	30.816	16.30	16.30	32.59	3759	50
17177.19719	28108.24688	290.113	27.62	27.62	55.25	2087	50
26817.99719	30938.04688	332.59	54.31	54.31	108.61	1197	50
17724.19719	32492.24688	-219.96	38.57	38.57	77.15	1727	50
32322.09719	32627.14688	-199.224	34.19	34.19	68.39	1746	50
12159.99719	33181.04688	-21.672	28.31	28.31	56.61	1299	50
14943.89719	33552.44688	41.2164	29.11	29.11	58.22	1649	50
25581.69719	34851.94688	-61.848	45.07	45.07	90.15	1019	50
31226.99719	35695.64688	307.998	40.01	40.01	80.02	1324	50
20115.39719	36438.64688	35.352	23.88	23.88	47.76	2350	50
22743.29719	36956.14688	-86.472	18.60	18.60	37.21	5033	50
26371.99719	38119.34688	-60.552	19.71	19.71	39.42	4226	50
36578.79719	39154.54688	-79.992	38.55	38.55	77.10	1138	50
23417.19054	7243.743535	-68.976	21.17	21.17	42.34	2622	58
21132.19054	7643.943535	194.728	38.15	38.15	76.30	1313	58
27524.69054	7895.143535	-69.624	28.61	28.61	57.23	1927	58
30151.59054	9528.543535	33.408	25.13	25.13	50.26	1696	58
24562.29054	9943.543535	-30.096	20.82	20.82	41.64	1550	58
19577.79054	11872.34353	-19.08	25.36	25.36	50.73	1956	58
19915.89054	14254.64353	-120.816	36.08	36.08	72.16	1485	58
32376.79054	16168.74353	193.982	41.68	41.68	83.37	1077	58
28146.39054	18351.64353	156.722	48.09	48.09	96.18	1016	58
40629.29054	18380.04353	229.752	43.00	43.00	86.00	1065	58
11623.19054	18896.44353	10.728	14.67	14.67	29.34	2982	58
17697.59054	20010.24353	113.501	20.70	20.70	41.40	1524	58
40726.89054	21554.64353	-195.984	34.01	34.01	68.01	1949	58
38805.49054	23194.34353	193.237	29.86	29.86	59.72	1567	58
13630.19054	24536.44353	71.0244	16.86	16.86	33.72	3480	58
20160.09054	24429.14353	-36.576	23.13	23.13	46.25	1714	58
36831.59054	26462.14353	11.376	32.50	32.50	65.00	1346	58
5849.390545	31334.34353	-73.512	15.54	15.54	31.09	4004	58
16178.49054	32819.74353	-212.184	35.23	35.23	70.46	2417	58
34202.99054	33074.04353	69.534	14.67	14.67	29.34	4835	58
24239.99054	36449.44353	313.96	32.24	32.24	64.48	1713	58
18410.2839	6092.940185	-134.424	46.91	46.91	93.82	1011	66
21862.8839	7107.540185	-131.832	34.29	34.29	68.58	1258	66
26634.5839	7486.240185	103.068	24.94	24.94	49.88	1591	66
31751.0839	7549.440185	-166.824	40.13	40.13	80.26	1348	66
24582.2839	8161.640185	40.4712	30.17	30.17	60.34	1459	66
11491.5839	9330.240185	-148.032	25.08	25.08	50.16	2799	66
10120.2839	13875.24019	-138.312	14.15	14.15	28.31	6587	66
31089.3839	14116.24019	280.426	24.42	24.42	48.84	2740	66
35122.3839	17753.54019	-39.168	11.89	11.89	23.79	7364	66
15799.3839	18250.74019	70.2792	16.04	16.04	32.08	2437	66
38971.5839	19240.64019	-68.328	39.78	39.78	79.55	1054	66
31598.0839	19181.24019	-184.968	42.84	42.84	85.67	1201	66
36716.8839	19420.44019	15.264	23.24	23.24	46.49	2214	66
34261.0839	20662.34019	-191.448	28.35	28.35	56.71	2205	66
37371.5839	21621.04019	-52.128	26.61	26.61	53.22	2339	66
32765.4839	22538.94019	-114.984	40.91	40.91	81.81	1121	66
14985.9839	22995.74019	108.284	24.33	24.33	48.65	1590	66
20180.2839	24375.34019	-37.872	35.89	35.89	71.78	1093	66
24217.1839	24815.64019	84.438	19.03	19.03	38.06	1687	66
33931.8839	25933.54019	112.756	23.29	23.29	46.58	1477	66
26273.8839	32305.54019	-16.488	29.88	29.88	59.77	2128	66
34210.6839	33056.24019	250.618	20.49	20.49	40.98	2659	66
14649.7839	35447.54019	25.632	21.90	21.90	43.80	3078	66
29619.6839	38326.84019	-92.952	23.13	23.13	46.25	2558	66
32720.7839	38241.54019	-35.28	33.84	33.84	67.68	1249	66
31557.07726	10867.23684	-116.28	30.92	30.92	61.84	1686	74
33685.67726	17032.23684	-142.2	26.85	26.85	53.69	3169	74
30371.67726	24117.93684	164.92	28.50	28.50	56.99	1725	74
18515.77726	26561.13684	36	19.31	19.31	38.62	2342	74
22856.27726	28264.53684	260.305	28.87	28.87	57.74	1345	74
36612.97726	29848.13684	-144.144	26.96	26.96	53.93	1620	74
36903.57726	31526.53684	-210.888	43.36	43.36	86.71	1214	74
21458.37726	32161.53684	8.136	28.50	28.50	56.99	2164	74
12374.67726	33703.73684	-172.008	10.01	10.01	20.02	8700	74
29345.67726	34197.13684	-77.4	34.95	34.95	69.90	1023	74
30630.87726	34583.73684	293.094	34.74	34.74	69.47	1252	74
31792.87726	34907.83684	-32.688	39.71	39.71	79.41	1003	74
27659.47726	39661.33684	-30.096	29.67	29.67	59.35	1030	74
12604.07062	6973.033486	-129.888	40.93	40.93	81.86	1062	82
25881.97062	7009.033486	135.857	21.93	21.93	43.85	1389	82
31971.37062	8149.933486	-113.688	54.40	54.40	108.80	1120	82
10306.17062	8324.733486	126.169	33.35	33.35	66.69	1229	82
11574.27062	8713.033486	-161.64	48.11	48.11	96.23	1028	82
21083.27062	10456.83349	134.366	9.33	9.33	18.65	6457	82
23967.17062	11483.93349	-114.336	42.93	42.93	85.86	1241	82
8861.97062	16179.33349	-28.8	27.62	27.62	55.25	1537	82
41114.27062	23787.73349	166.41	30.80	30.80	61.61	1884	82
25892.67062	26666.23349	155.232	24.82	24.82	49.64	1482	82
11082.47062	27205.83349	-48.888	22.47	22.47	44.93	1769	82
11818.97062	32426.73349	261.05	27.25	27.25	54.49	2345	82
15117.07062	34918.23349	126.914	26.47	26.47	52.94	2295	82
23464.16398	7356.430137	-132.48	30.57	30.57	61.14	1289	90
26001.26398	8284.030137	46.4328	25.36	25.36	50.73	1450	90
25283.96398	14313.23014	226.771	22.68	22.68	45.36	2798	90
10344.96398	15342.13014	-24.912	18.30	18.30	36.60	3373	90
33528.96398	17392.83014	-16.488	26.87	26.87	53.74	1305	90
31608.16398	19487.83014	26.928	16.63	16.63	33.25	2993	90
34089.76398	20416.83014	84.438	10.10	10.10	20.21	5939	90
37326.16398	21598.53014	-85.824	20.23	20.23	40.46	2276	90
35241.86398	25156.43014	112.756	35.91	35.91	71.83	1410	90
31164.46398	27585.63014	92.6352	31.98	31.98	63.96	1631	90
32391.06398	27787.53014	113.501	17.05	17.05	34.10	2868	90
19275.46398	30039.93014	-20.376	37.23	37.23	74.47	1007	90
36899.26398	31744.43014	38.2356	24.19	24.19	48.37	2438	90
17698.46398	32923.03014	-84.528	25.74	25.74	51.48	1224	90
21090.06398	34226.93014	245.401	31.20	31.20	62.41	1890	90
17515.16398	34550.43014	72.5148	25.83	25.83	51.67	1099	90
11320.56398	36936.53014	-219.312	38.17	38.17	76.35	1487	90
28083.36398	37467.63014	249.127	44.27	44.27	88.55	1049	90
3334.863979	38149.73014	-33.984	22.98	22.98	45.97	2924	90
29387.85734	6326.526787	-22.32	30.59	30.59	61.18	1073	98
20010.05734	7784.826787	30.816	21.69	21.69	43.38	1795	98
21105.95734	10470.72679	137.347	10.36	10.36	20.72	8183	98
20498.65734	11032.42679	141.818	20.72	20.72	41.45	1711	98
34320.25734	18361.92679	160.448	28.78	28.78	57.56	1129	98
35071.95734	22052.82679	238.694	35.56	35.56	71.12	1152	98
22297.35734	23688.82679	-89.712	20.91	20.91	41.82	1813	98
32225.65734	25977.52679	184.295	32.17	32.17	64.34	1173	98
32410.65734	27755.02679	-41.112	17.26	17.26	34.52	3036	98
12591.45734	28509.82679	24.336	8.64	8.64	17.29	7305	98
27559.15734	30547.42679	-80.64	21.55	21.55	43.10	2534	98
15622.85734	31124.12679	301.291	28.12	28.12	56.24	1749	98
23314.95734	31762.32679	-25.56	27.06	27.06	54.12	2582	98
10199.35734	32854.32679	-98.784	28.14	28.14	56.28	2092	98
35599.35734	33005.12679	112.756	19.76	19.76	39.52	2565	98
19943.25734	34239.22679	201.434	22.33	22.33	44.65	2142	98
31035.45734	38563.12679	329.609	46.09	46.09	92.17	1099	98
25055.85734	40407.42679	53.8848	32.29	32.29	64.57	1141	98
13170.8507	1009.323438	-192.133	42.63	42.63	85.25	1797	106
20855.1507	6423.723438	-147.421	21.57	21.57	43.14	3539	106
28782.3507	6937.123438	-29.4851	26.54	26.54	53.08	1286	106
14481.4507	7427.423438	-29.4851	26.09	26.09	52.19	1388	106
20140.4507	7880.623438	162.647	33.75	33.75	67.49	1111	106
15129.6507	8912.623438	-162.973	17.52	17.52	35.04	4177	106
10845.5507	11824.02344	-193.429	28.90	28.90	57.79	1754	106
20456.6507	18003.82344	52.3573	31.75	31.75	63.49	1803	106
34206.3507	19933.32344	-12.6371	39.07	39.07	78.14	1496	106
32090.4507	22418.42344	-42.4451	45.45	45.45	90.90	1114	106
34244.0507	22293.12344	-214.813	28.59	28.59	57.18	2261	106
38586.0507	23121.32344	32.0749	31.98	31.98	63.96	1365	106
16188.4507	25417.52344	296.038	18.93	18.93	37.87	4059	106
20573.5507	27765.72344	315.413	30.33	30.33	60.66	1575	106
14950.9507	28682.62344	146.252	26.49	26.49	52.99	1926	106
13441.0507	29905.12344	-100.117	27.84	27.84	55.67	2118	106
14346.1507	30547.12344	41.1793	16.60	16.60	33.21	2789	106
32409.8507	30795.42344	-19.7651	19.92	19.92	39.85	2295	106
40553.9507	31947.12344	141.781	25.03	25.03	50.07	1738	106
18115.6507	33961.82344	-62.5331	17.17	17.17	34.34	3184	106
29738.9507	34309.42344	-215.461	29.37	29.37	58.73	2862	106
32632.1507	34877.02344	6.15485	15.02	15.02	30.05	3735	106
5623.950695	34923.22344	12.6349	30.31	30.31	60.62	1145	106
37470.4507	35352.22344	-165.565	47.76	47.76	95.52	1428	106
22513.8507	39816.52344	-140.941	35.16	35.16	70.32	1513	106
24178.84405	5623.020088	-74.2962	17.69	17.69	35.37	2912	114
28740.04405	6898.520088	4.75979	11.61	11.61	23.22	5960	114
31975.74405	8187.720088	30.6798	16.51	16.51	33.02	3248	114
26844.14405	8973.620088	134.975	17.62	17.62	35.23	3524	114
13574.74405	11143.72009	-130.672	22.80	22.80	45.59	2618	114
24825.24405	12400.02009	-98.9202	35.89	35.89	71.78	1553	114
11306.44405	13417.82009	11.2398	25.10	25.10	50.21	2281	114
14204.64405	21983.22009	-139.744	33.04	33.04	66.08	1076	114
13546.54405	22914.52009	130.504	11.92	11.92	23.83	6140	114
33998.34405	24487.82009	140.192	19.76	19.76	39.52	3306	114
8137.244054	27525.32009	-38.6562	25.65	25.65	51.29	2124	114
18642.54405	30242.42009	20.3118	12.53	12.53	25.06	5441	114
14430.84405	31167.72009	182.668	30.99	30.99	61.98	1713	114
30275.14405	31615.42009	-56.1522	17.71	17.71	35.42	2781	114
18814.84405	32334.22009	-114.472	34.03	34.03	68.06	1292	114
29647.64405	32767.02009	15.1278	31.32	31.32	62.64	1046	114
5381.944054	33217.12009	-69.1122	27.91	27.91	55.81	1992	114
27125.14405	33579.02009	-131.968	32.10	32.10	64.20	2240	114
39303.64405	33855.62009	-113.824	28.28	28.28	56.57	2852	114
21414.04405	35724.12009	-15.9762	29.39	29.39	58.78	1269	114
33167.24405	35927.22009	56.7294	21.15	21.15	42.30	2464	114
1748.444054	37691.72009	-178.624	16.98	16.98	33.96	5287	114
31861.44405	40391.52009	-205.84	42.88	42.88	85.77	1420	114
26802.43741	8984.916739	227.281	24.80	24.80	49.60	2073	122
24605.63741	10002.01674	184.805	16.81	16.81	33.63	3544	122
32827.43741	14953.81674	211.632	21.10	21.10	42.20	3178	122
9311.737412	15422.41674	134.876	23.17	23.17	46.35	2280	122
11820.33741	15379.31674	175.862	18.11	18.11	36.22	1996	122
34124.13741	16409.31674	-91.2433	40.98	40.98	81.95	1154	122
13051.53741	17240.11674	-55.6033	31.53	31.53	63.07	1770	122
33737.83741	17378.01674	-92.5393	39.85	39.85	79.69	1047	122
10448.53741	23006.31674	19.5647	7.63	7.63	15.26	10769	122
34857.73741	24124.51674	-86.7073	32.24	32.24	64.48	1128	122
8581.837412	25598.31674	40.2359	9.61	9.61	19.22	5408	122
7702.037412	28115.91674	-194.923	26.52	26.52	53.03	2811	122
32582.03741	29985.21674	48.4331	9.16	9.16	18.32	7105	122
14263.43741	30208.81674	102.833	26.26	26.26	52.52	1736	122
23808.63741	30763.71674	-82.1713	38.67	38.67	77.34	1021	122
10916.83741	31275.71674	99.1067	39.12	39.12	78.23	1082	122
36921.03741	31620.61674	40.9811	30.07	30.07	60.15	1190	122
40621.23741	31903.81674	5.30873	20.61	20.61	41.21	2259	122
38174.43741	36244.41674	274.229	34.50	34.50	69.00	1733	122
25770.13077	5637.213389	174.273	28.50	28.50	56.99	1144	130
31700.83077	10729.31339	-65.4223	40.18	40.18	80.35	1080	130
32008.93077	12028.01339	-1.91833	29.72	29.72	59.44	1176	130
12129.73077	14084.31339	120.618	16.89	16.89	33.77	2898	130
8683.430771	16171.01339	-222.886	41.47	41.47	82.94	1383	130
28118.93077	24902.81339	-62.1823	21.27	21.27	42.53	3022	130
28420.93077	26211.71339	257.735	23.39	23.39	46.77	2684	130
18957.13077	26689.51339	-143.83	38.83	38.83	77.67	1000	130
32437.53077	26921.01339	152.662	21.76	21.76	43.52	2539	130
28997.93077	27654.81339	-91.3423	20.39	20.39	40.79	3992	130
23469.03077	29980.41339	314.37	49.88	49.88	99.76	1306	130
16437.53077	31192.51339	11.0417	24.85	24.85	49.69	1714	130
12023.13077	33125.71339	-19.4143	27.53	27.53	55.06	1708	130
18404.22413	7834.91004	53.4514	16.48	16.48	32.97	2639	138
32033.92413	8247.91004	-89.4974	33.09	33.09	66.18	1233	138
13456.82413	13694.61004	265.088	19.85	19.85	39.71	3326	138
8232.924129	24591.11004	-134.857	31.60	31.60	63.21	1734	138
28124.52413	24855.41004	-9.14539	14.88	14.88	29.77	4793	138
13980.32413	25033.71004	-46.0814	16.70	16.70	33.39	2816	138
34778.32413	26371.81004	0.57461	29.96	29.96	59.91	1100	138
16559.32413	30443.91004	101.144	13.49	13.49	26.99	4301	138
31811.72413	33694.21004	-196.417	30.12	30.12	60.24	2158	138
16041.72413	34091.21004	-77.1854	24.59	24.59	49.17	1695	138
12061.62413	34250.31004	-79.1294	25.01	25.01	50.02	1948	138
32619.72413	34878.81004	-70.0574	24.87	24.87	49.74	1328	138
29379.82413	35748.71004	221.867	27.34	27.34	54.68	1349	138
29720.02413	38415.51004	-160.129	19.66	19.66	39.33	2557	138
936.2241291	38958.41004	-146.521	39.99	39.99	79.98	1491	138
31828.92413	40271.21004	192.804	32.43	32.43	64.86	1423	138
13759.91749	8460.50669	-71.4524	31.51	31.51	63.02	1102	146
12145.31749	14138.40669	16.0275	20.32	20.32	40.65	1554	146
32900.91749	14866.40669	329.822	26.00	26.00	52.00	1803	146
17787.81749	17900.50669	-72.7485	31.13	31.13	62.27	1152	146
14778.01749	19523.50669	-189.388	27.53	27.53	55.06	1569	146
11304.21749	21264.60669	1.77155	23.83	23.83	47.67	1719	146
32628.81749	22750.50669	12.1395	17.83	17.83	35.65	3630	146
10439.91749	23046.80669	6.95555	9.68	9.68	19.36	6384	146
24790.41749	22942.30669	131.598	14.95	14.95	29.91	3357	146
14531.51749	23427.50669	287.345	26.16	26.16	52.33	3176	146
20227.91749	24383.20669	-201.7	34.24	34.24	68.48	2090	146
40664.81749	31821.90669	17.3235	27.27	27.27	54.54	1638	146
14845.81749	32716.10669	267.97	21.52	21.52	43.05	1783	146
30083.61749	40232.40669	-85.0604	31.25	31.25	62.50	1526	146
13437.51085	9174.403341	31.4805	21.85	21.85	43.71	1974	154
28734.41085	10168.60334	282.03	14.55	14.55	29.11	5079	154
8762.910846	12361.60334	-81.9195	37.44	37.44	74.89	1420	154
10712.21085	17520.50334	316.309	32.85	32.85	65.70	1369	154
11981.31085	24587.90334	74.1189	27.25	27.25	54.49	2165	154
37593.91085	25613.10334	-46.9275	22.35	22.35	44.70	2358	154
33165.71085	25513.90334	83.8065	34.24	34.24	68.48	1315	154
6885.010846	25881.60334	-63.1275	33.23	33.23	66.46	1192	154
26683.81085	27319.60334	-2.86351	23.81	23.81	47.62	2063	154
12266.11085	29814.20334	-31.3755	11.56	11.56	23.13	6893	154
14457.01085	30536.20334	-62.4795	9.96	9.96	19.92	7508	154
25857.71085	31665.20334	-54.0555	29.56	29.56	59.11	1848	154
36646.81085	34489.10334	125.538	29.77	29.77	59.53	1130	154
35982.41085	35327.40334	-46.9275	24.49	24.49	48.98	1193	154
25361.31085	36059.60334	264.89	31.25	31.25	62.50	1143	154
31871.61085	40314.70334	-49.5195	21.03	21.03	42.06	3360	154
26852.2042	5932.099991	-15.9226	31.89	31.89	63.77	1305	162
14283.0042	8081.799991	-95.6266	27.58	27.58	55.15	1313	162
27493.7042	8265.799991	-19.8106	29.74	29.74	59.49	1341	162
19094.5042	10671.49999	49.4282	22.58	22.58	45.17	1054	162
28137.3042	10748.59999	-30.8266	10.46	10.46	20.91	5591	162
19191.3042	16179.99999	-10.0906	23.08	23.08	46.16	1171	162
35087.4042	17734.19999	220.079	29.60	29.60	59.20	1081	162
9125.204204	18308.09999	-133.211	13.05	13.05	26.09	5912	162
9722.804204	23477.59999	-7.49857	25.10	25.10	50.21	1848	162
17139.9042	24163.19999	245.416	31.79	31.79	63.59	1037	162
11968.0042	24556.29999	96.3758	16.13	16.13	32.26	4045	162
35271.5042	27231.29999	-185.051	17.45	17.45	34.90	5120	162
20428.1042	27720.49999	-56.7466	17.71	17.71	35.42	3732	162
29057.8042	27689.99999	-140.339	10.69	10.69	21.38	11721	162
24278.1042	27547.19999	11.2934	35.58	35.58	71.17	1339	162
37771.0042	31005.19999	91.1594	39.07	39.07	78.14	1112	162
10495.1042	31154.59999	62.8418	29.27	29.27	58.55	1100	162
34229.9042	33031.69999	95.6306	25.55	25.55	51.10	1324	162
15597.2042	34443.89999	79.2362	20.82	20.82	41.64	1885	162
38450.6042	39927.09999	-148.763	47.74	47.74	95.47	1065	162
25700.69756	5717.996642	126.83	27.32	27.32	54.64	1116	170
15143.99756	7577.996642	-95.0776	8.29	8.29	16.58	8615	170
25312.29756	7822.996642	138.753	18.09	18.09	36.17	3411	170
21133.59756	10476.49664	188.682	18.77	18.77	37.54	1696	170
16059.69756	10721.59664	88.0796	21.67	21.67	43.33	1547	170
13562.29756	11032.39664	34.5224	8.50	8.50	17.00	10457	170
30754.89756	11940.19664	72.4304	15.54	15.54	31.09	3828	170
22362.99756	12581.89664	219.235	22.42	22.42	44.84	2140	170
13469.69756	13764.69664	133.537	14.84	14.84	29.67	4272	170
16354.09756	14510.39664	27.3944	15.73	15.73	31.46	1648	170
32810.79756	14900.99664	49.3292	11.75	11.75	23.50	3939	170
14778.09756	19571.09664	-155.99	13.00	13.00	26.00	5047	170
21058.19756	21966.99664	55.2908	16.39	16.39	32.78	3306	170
16586.09756	21966.19664	-30.9256	20.30	20.30	40.60	2030	170
24216.19756	24791.99664	146.95	10.90	10.90	21.81	5872	170
33178.79756	24813.99664	18.9704	20.49	20.49	40.98	2726	170
32488.19756	25200.99664	-163.118	26.80	26.80	53.60	3398	170
10176.19756	27107.39664	-112.574	15.28	15.28	30.57	4856	170
8114.897563	27561.69664	-39.3496	25.60	25.60	51.20	1981	170
5738.797563	28426.69664	297.481	43.50	43.50	86.99	1023	170
33378.79756	29007.39664	275.125	38.93	38.93	77.86	1111	170
40914.19756	29195.69664	-196.166	21.95	21.95	43.90	3701	170
13715.69756	30652.29664	230.413	31.39	31.39	62.78	1054	170
39336.29756	30988.59664	137.263	26.09	26.09	52.19	1452	170
25052.09756	35923.09664	-84.7096	29.63	29.63	59.25	1507	170
35227.89756	36339.09664	-222.086	39.02	39.02	78.04	1230	170
24042.49756	36641.99664	287.793	27.77	27.77	55.53	1594	170
26339.89756	38074.49664	105.219	12.76	12.76	25.53	5187	170
17565.49092	7048.193292	-189.785	24.94	24.94	49.88	3030	178
15397.89092	10611.19329	120.024	28.92	28.92	57.84	1135	178
19756.59092	14347.79329	98.4133	31.23	31.23	62.45	1837	178
12038.29092	17950.99329	-47.2247	32.78	32.78	65.56	1279	178
18276.49092	19224.29329	13.6873	23.22	23.22	46.44	2206	178
20671.99092	19070.99329	204.977	13.99	13.99	27.98	4846	178
34062.79092	20404.79329	32.4793	26.64	26.64	53.27	1293	178
12709.29092	21959.49329	106.611	32.69	32.69	65.37	1110	178
9794.990921	24361.79329	-93.8807	35.89	35.89	71.78	1377	178
24228.59092	24780.89329	114.808	14.72	14.72	29.44	3216	178
33993.39092	26134.39329	117.789	30.38	30.38	60.76	1253	178
24482.29092	26928.39329	279.497	35.47	35.47	70.93	1494	178
25441.99092	30023.29329	-80.2727	34.67	34.67	69.33	1165	178
14309.99092	32965.39329	202.741	12.41	12.41	24.82	5299	178
36031.99092	35375.99329	217.645	17.97	17.97	35.94	3044	178
1762.990921	37689.99329	-17.4167	16.58	16.58	33.16	3976	178
27694.69092	39441.49329	-122.393	35.33	35.33	70.65	1112	178
41162.79092	39446.99329	80.5285	36.01	36.01	72.02	1046	178
30086.28428	11718.58994	-28.5318	35.89	35.89	71.78	1016	186
35169.98428	17668.58994	76.7034	13.24	13.24	26.47	4171	186
13386.68428	20752.68994	40.1886	28.57	28.57	57.13	1084	186
34328.18428	20875.58994	-134.804	34.71	34.71	69.43	1468	186
35038.98428	23310.38994	84.9006	18.16	18.16	36.31	2466	186
26809.68428	23487.28994	67.761	8.48	8.48	16.96	10898	186
15270.38428	25481.68994	-71.2998	20.42	20.42	40.84	1806	186
35742.68428	26249.68994	169.853	30.83	30.83	61.65	1193	186
38416.28428	27701.08994	332.307	28.45	28.45	56.90	2230	186
37353.48428	29537.58994	324.11	29.32	29.32	58.64	2333	186
11891.98428	31445.58994	-35.6598	14.15	14.15	28.31	6605	186
29094.38428	31840.28994	-117.956	33.98	33.98	67.97	1469	186
14047.78428	35328.78994	-134.156	29.25	29.25	58.50	2871	186
18224.28428	34953.08994	52.857	31.37	31.37	62.74	1358	186
202.2842797	38064.88994	-187.94	43.52	43.52	87.04	1131	186
13425.47764	13758.68659	50.5224	14.70	14.70	29.39	3642	194
16409.57764	14528.38659	37.854	9.66	9.66	19.31	5656	194
12903.47764	25881.88659	310.597	31.65	31.65	63.30	1828	194
10169.27764	26941.58659	-81.7668	18.04	18.04	36.08	2935	194
29071.17764	27737.08659	-66.2148	15.99	15.99	31.98	4471	194
28673.07764	33579.48659	-4.65482	13.82	13.82	27.65	5803	194
36027.37764	35344.88659	7.65719	24.77	24.77	49.55	2036	194
21427.17764	35703.88659	29.0412	26.38	26.38	52.75	1108	194
28118.67764	36469.18659	124.297	23.41	23.41	46.82	2604	194
32594.77764	37145.78659	-7.89481	26.80	26.80	53.60	1173	194
19883.371	6798.583244	-192.674	34.62	34.62	69.24	1412	202
23596.771	7435.483244	235.233	29.20	29.20	58.40	1334	202
30717.571	11785.98324	-116.21	16.44	16.44	32.88	2886	202
15793.271	15422.88324	232.997	37.75	37.75	75.50	1102	202
34095.971	17815.88324	59.3657	24.54	24.54	49.08	1329	202
37128.171	23829.38324	-23.5459	36.20	36.20	72.39	1386	202
17061.271	24187.08324	320.186	13.42	13.42	26.85	8267	202
38118.171	24790.98324	91.4093	19.62	19.62	39.23	1986	202
24792.671	26536.38324	-28.7299	32.83	32.83	65.66	1059	202
20435.471	27648.98324	-52.7059	21.62	21.62	43.24	1408	202
19678.271	28423.28324	115.256	27.60	27.60	55.20	1525	202
34158.871	28420.58324	19.8701	21.88	21.88	43.76	2676	202
32470.771	30131.28324	-11.2339	34.43	34.43	68.86	1430	202
30454.771	39275.78324	85.4477	24.66	24.66	49.31	1411	202
15144.66436	7603.779895	-89.7409	6.52	6.52	13.05	15207	210
30849.56436	7640.479895	-177.221	42.06	42.06	84.12	1131	210
26191.26436	8578.479895	-203.789	36.93	36.93	73.85	1493	210
12566.16436	13376.07989	24.3071	22.94	22.94	45.88	1433	210
11438.86436	15413.37989	-200.549	48.07	48.07	96.13	1006	210
12462.66436	17559.97989	71.1899	14.51	14.51	29.01	2999	210
36593.66436	19237.77989	81.6227	29.39	29.39	58.78	1290	210
37605.86436	25650.97989	-63.1729	23.03	23.03	46.06	1438	210
11046.76436	26469.27989	4.86706	13.54	13.54	27.08	3478	210
40897.06436	28944.97989	-153.893	20.49	20.49	40.98	2753	210
35188.16436	33446.57989	110.685	29.44	29.44	58.88	1786	210
16977.65771	6508.076545	-60.68	30.17	30.17	60.34	1154	218
28791.45771	6887.276545	-53.552	12.06	12.06	24.12	5250	218
24980.55771	8818.976545	279.002	52.54	52.54	105.08	1106	218
12499.25771	9833.476545	289.434	38.53	38.53	77.06	1118	218
12761.05771	11734.67655	142.63	13.73	13.73	27.46	3247	218
29244.25771	11781.37655	226.092	29.30	29.30	58.59	1377	218
14472.75771	21582.37655	-72.992	13.59	13.59	27.18	3763	218
21906.95771	21353.17655	31.984	19.15	19.15	38.29	2416	218
6859.457713	23771.17655	-142.328	35.42	35.42	70.84	2102	218
11353.45771	24578.17655	50.9704	11.70	11.70	23.41	6017	218
37771.55771	30941.87655	-22.448	28.78	28.78	57.56	1268	218
28651.25771	33606.37655	-84.008	19.76	19.76	39.52	2965	218
19123.85107	7876.673196	4.02094	16.13	16.13	32.26	4273	226
27255.15107	10409.0732	16.9809	17.64	17.64	35.28	2118	226
10883.25107	11828.6732	27.3489	17.78	17.78	35.56	2592	226
10171.85107	13824.5732	-74.3871	19.50	19.50	39.00	2605	226
33463.15107	17495.7732	50.8713	32.38	32.38	64.76	1531	226
12764.25107	21979.5732	311.691	17.97	17.97	35.94	4174	226
26792.95107	23485.0732	159.671	32.15	32.15	64.29	1182	226
9785.851072	24218.3732	6.61294	30.61	30.61	61.23	1370	226
24243.45107	24799.9732	104.526	9.94	9.94	19.88	5720	226
40678.75107	26563.5732	48.6357	28.05	28.05	56.10	1651	226
17489.35107	34579.1732	90.3669	10.79	10.79	21.57	5289	226
11461.65107	36759.5732	-189.731	43.26	43.26	86.52	1165	226
32640.55107	37205.1732	-84.1071	23.69	23.69	47.38	2183	226
29012.15107	38164.7732	278.157	33.30	33.30	66.60	1645	226
36557.35107	39189.5732	38.9481	23.62	23.62	47.24	1498	226
39389.35107	39926.4732	-149.555	45.45	45.45	90.90	1110	226
30070.25107	40342.6732	-216.299	39.99	39.99	79.98	1885	226
26967.64443	4131.669846	-79.6701	28.24	28.24	56.47	1198	234
23518.54443	7478.969846	277.313	15.52	15.52	31.04	4310	234
21157.54443	7595.769846	-148.358	32.55	32.55	65.09	2043	234
27666.14443	7832.469846	120.821	29.67	29.67	59.35	1345	234
27032.04443	8926.969846	-88.7421	17.07	17.07	34.15	3994	234
24522.04443	9901.869846	296.688	37.47	37.47	74.94	1049	234
12356.84443	10016.46985	-34.9581	28.21	28.21	56.43	1151	234
28710.34443	10202.26985	313.828	23.62	23.62	47.24	3229	234
33222.64443	13660.36985	-106.238	16.18	16.18	32.36	3821	234
11223.24443	14600.86985	-211.862	23.62	23.62	47.24	2895	234
19929.64443	14753.76985	61.2051	22.09	22.09	44.18	1334	234
33659.84443	18952.66985	152.119	21.55	21.55	43.10	2787	234
9884.24443	21113.86985	-42.7341	29.88	29.88	59.77	1434	234
26999.74443	26202.56985	-145.766	27.62	27.62	55.25	1681	234
31135.84443	26645.26985	-51.8061	26.56	26.56	53.13	1355	234
28491.54443	28521.26985	233.346	35.61	35.61	71.22	1495	234
36867.84443	31683.76985	-40.7901	29.32	29.32	58.64	1391	234
33797.64443	32071.26985	64.1859	41.85	41.85	83.70	1021	234
20280.94443	34804.36985	-10.9821	19.08	19.08	38.15	3401	234
3321.94443	38213.06985	-110.126	29.04	29.04	58.07	1268	234
11487.03779	12737.6665	76.01	28.40	28.40	56.80	1090	242
26076.83779	14242.6665	-222.977	47.67	47.67	95.33	1050	242
31572.63779	17093.6665	25.2068	24.54	24.54	49.08	2456	242
33750.83779	17032.6665	-34.4092	24.21	24.21	48.42	1692	242
11644.63779	21063.9665	-93.3772	26.45	26.45	52.89	2141	242
41192.13779	22396.7665	-35.7052	20.16	20.16	40.32	2655	242
11628.43779	25044.6665	-183.449	27.22	27.22	54.45	2305	242
37205.93779	27523.9665	239.209	18.56	18.56	37.11	3983	242
14252.83779	32946.3665	133.39	18.23	18.23	36.46	3314	242
28620.93779	33662.1665	10.3028	24.99	24.99	49.97	2395	242
26920.63115	5415.263147	-163.46	39.49	39.49	78.99	1201	250
31806.33115	7440.063147	-184.844	30.17	30.17	60.34	1922	250
30252.03115	8651.163147	-46.8202	28.50	28.50	56.99	1411	250
20090.83115	8523.563147	-150.5	41.24	41.24	82.47	1467	250
12242.33115	9837.263147	-122.636	32.45	32.45	64.90	1606	250
28991.93115	11624.06315	75.911	26.80	26.80	53.60	1756	250
18383.03115	15590.76315	61.007	17.76	17.76	35.51	2818	250
21336.83115	15754.86315	78.1466	19.66	19.66	39.33	2657	250
29334.53115	17400.26315	-88.9402	16.72	16.72	33.44	2872	250
36258.13115	20965.16315	-24.1402	19.29	19.29	38.57	3060	250
14425.13115	21638.46315	60.2618	18.49	18.49	36.97	2326	250
25442.13115	26680.16315	-149.204	33.56	33.56	67.12	1641	250
30066.53115	28757.76315	104.974	10.15	10.15	20.30	5741	250
38088.53115	28856.96315	-51.3562	36.38	36.38	72.77	1053	250
17533.93115	30802.66315	11.4998	28.97	28.97	57.93	1304	250
32427.83115	30790.36315	69.2042	22.75	22.75	45.50	1557	250
35955.83115	35421.96315	-110.972	33.77	33.77	67.54	1095	250
35266.83115	36027.76315	2.42776	15.38	15.38	30.76	3902	250
16336.22451	5655.059798	-70.2473	25.88	25.88	51.76	2024	258
27627.72451	6796.659798	-4.7993	29.88	29.88	59.77	1554	258
31411.42451	10854.5598	34.0807	25.50	25.50	51.01	1998	258
22363.32451	12634.3598	148.842	27.01	27.01	54.02	1212	258
34549.92451	18396.5598	136.173	32.03	32.03	64.06	1131	258
20209.42451	24667.3598	-179.111	15.50	15.50	30.99	6330	258
24143.02451	26989.4598	-124.031	29.53	29.53	59.06	1530	258
17278.02451	27020.8598	6.8647	18.35	18.35	36.69	3220	258
28486.52451	28544.5598	30.1927	22.82	22.82	45.64	1881	258
13875.02451	29331.8598	28.8967	27.13	27.13	54.26	1131	258
19483.22451	30162.3598	91.4611	19.15	19.15	38.29	3148	258
35193.92451	30114.4598	-149.951	29.58	29.58	59.16	1784	258
12306.62451	33776.1598	-133.103	33.23	33.23	66.46	1121	258
15999.82451	35478.3598	-75.4313	24.33	24.33	48.65	1514	258
21045.62451	38136.6598	-124.679	21.64	21.64	43.28	2981	258
23143.52451	38798.9598	28.8967	17.14	17.14	34.29	2637	258
1026.224506	39167.2598	-144.767	25.03	25.03	50.07	2741	258
21282.51786	6385.356448	26.2056	34.52	34.52	69.05	1465	266
13456.31786	9026.256448	-11.3784	24.59	24.59	49.17	1260	266
25074.71786	12455.85645	186.748	37.26	37.26	74.51	1013	266
11499.41786	12676.85645	-4.25036	26.19	26.19	52.38	1148	266
12735.21786	15473.25645	317.158	24.75	24.75	49.50	2406	266
16855.01786	15628.55645	-103.394	33.77	33.77	67.54	1142	266
33400.01786	17462.15645	60.0636	16.60	16.60	33.21	2404	266
34254.71786	18353.65645	205.378	26.00	26.00	52.00	1552	266
28482.31786	24060.95645	241.892	27.53	27.53	55.06	1690	266
24234.71786	24795.25645	148.742	13.16	13.16	26.33	4142	266
11084.81786	26400.95645	-140.33	15.47	15.47	30.94	4477	266
33105.91786	26936.05645	-9.43436	32.69	32.69	65.37	1261	266
21976.01786	27602.95645	-10.0824	33.37	33.37	66.74	1118	266
15453.91786	31113.65645	71.9868	22.30	22.30	44.60	1304	266
12317.71786	33710.55645	-190.226	13.68	13.68	27.37	7772	266
17496.71786	34569.15645	160.666	13.68	13.68	27.37	3739	266
29907.11786	37392.65645	-30.8184	19.78	19.78	39.56	2882	266
28023.71786	37535.15645	326.1	34.59	34.59	69.19	1777	266
29016.31786	38125.45645	67.5156	18.63	18.63	37.26	2063	266
29366.31122	17414.9531	-84.0534	17.36	17.36	34.71	4047	274
23144.91122	19138.3531	-213.005	34.78	34.78	69.57	1522	274
14767.31122	19582.7531	-35.4534	24.47	24.47	48.94	1005	274
9420.611222	19410.2531	-200.045	49.22	49.22	98.44	1156	274
32558.61122	22767.8531	-1.10942	18.84	18.84	37.68	2066	274
35035.31122	23312.3531	103.931	15.52	15.52	31.04	3373	274
40393.81122	23295.3531	-209.117	47.12	47.12	94.25	1010	274
32482.61122	23768.3531	82.3206	28.00	28.00	56.00	1398	274
20427.81122	29825.1531	97.9698	32.62	32.62	65.23	1426	274
32350.31122	30788.7531	129.268	13.82	13.82	27.65	4763	274
10149.81122	31064.3531	14.4426	28.83	28.83	57.65	1493	274
16745.81122	32793.8531	174.725	15.66	15.66	31.32	2843	274
22071.70458	8122.049749	151.525	9.66	9.66	19.31	6284	282
12112.80458	12449.24975	100.852	15.71	15.71	31.42	3024	282
13395.90458	12979.24975	42.7259	7.37	7.37	14.74	10189	282
29397.40458	17401.84975	3.97552	31.51	31.51	63.02	1303	282
21228.60458	18374.94975	-29.7205	19.92	19.92	39.85	2143	282
40492.60458	20927.44975	-80.2645	13.24	13.24	26.47	5542	282
26815.50458	23489.44975	113.52	15.97	15.97	31.93	2690	282
24234.80458	24774.34975	204.434	11.85	11.85	23.69	7368	282
16959.50458	25050.94975	170.9	24.52	24.52	49.03	1314	282
16677.60458	27181.54975	-13.5205	14.93	14.93	29.86	3572	282
37183.80458	27570.84975	319.94	29.25	29.25	58.50	2146	282
22787.80458	31703.74975	62.8463	31.09	31.09	62.17	1178	282
30821.80458	32617.34975	86.6927	23.60	23.60	47.19	1035	282
2865.604581	33679.84975	-216.344	51.65	51.65	103.29	1031	282
35301.90458	35955.24975	-47.8645	26.05	26.05	52.09	1388	282
29609.50458	38249.34975	198.473	21.43	21.43	42.86	3010	282
24977.89794	7061.9464	178.253	18.65	18.65	37.30	2727	290
17461.89794	8017.7464	141.738	28.00	28.00	56.00	1510	290
27945.09794	7825.2464	172.292	13.89	13.89	27.79	4878	290
27302.39794	10413.9464	170.056	18.20	18.20	36.41	2214	290
28937.99794	11707.8464	57.5309	24.35	24.35	48.70	2026	290
30960.49794	11984.5464	154.407	23.08	23.08	46.16	1730	290
29901.39794	11905.2464	193.902	25.86	25.86	51.72	1407	290
34081.99794	20370.9464	-35.6515	13.56	13.56	27.13	4167	290
38810.49794	22476.9464	16.1885	35.44	35.44	70.89	1407	290
12766.59794	25606.3464	-154.884	31.84	31.84	63.68	1173	290
17654.79794	30207.9464	-108.228	28.02	28.02	56.05	1321	290
26524.19794	35487.1464	165.585	31.67	31.67	63.35	1395	290
21025.69794	38099.5464	-164.604	28.66	28.66	57.32	2356	290
5519.897939	38448.8464	-37.5955	24.02	24.02	48.04	1500	290
19214.2913	7588.94305	-152.391	29.67	29.67	59.35	1438	298
13565.6913	9451.14305	-105.735	14.95	14.95	29.91	2836	298
29808.7913	11920.34305	188.587	20.37	20.37	40.74	2340	298
23842.8913	21032.04305	8.9614	25.22	25.22	50.44	1439	298
24621.4913	22210.84305	-147.855	25.39	25.39	50.77	3662	298
12367.4913	23754.24305	-192.567	14.41	14.41	28.83	6493	298
25477.4913	26212.34305	-131.655	43.38	43.38	86.76	1267	298
39922.1913	33026.84305	-96.0146	32.57	32.57	65.14	1189	298
34638.2913	33702.64305	-5.9426	27.98	27.98	55.95	1076	298
3330.591298	38210.64305	-142.023	22.75	22.75	45.50	2649	298
31635.0913	38586.24305	37.3114	33.58	33.58	67.16	1009	298
13357.08466	10184.8397	-26.0986	22.28	22.28	44.56	1758	306
31144.78466	10311.6397	18.6134	23.81	23.81	47.62	2368	306
29809.38466	11912.9397	288.376	20.09	20.09	40.18	2996	306
28016.98466	18153.1397	91.643	36.27	36.27	72.53	1077	306
23201.78466	20271.1397	216.837	46.68	46.68	93.35	1044	306
9283.784656	20978.0397	-75.9946	14.98	14.98	29.96	4978	306
8137.784656	22762.7397	5.00544	30.78	30.78	61.56	1064	306
12707.08466	23237.4397	18.6134	17.22	17.22	34.43	2899	306
12368.18466	23978.8397	25.7414	25.93	25.93	51.86	1553	306
35832.48466	26258.4397	134.865	18.84	18.84	37.68	2969	306
16580.38466	30435.5397	198.952	20.32	20.32	40.65	1350	306
36879.18466	31654.0397	-30.6346	27.11	27.11	54.21	1622	306
27299.78466	32014.9397	-92.8426	16.74	16.74	33.49	3924	306
40622.68466	31901.9397	-71.4586	35.84	35.84	71.69	1295	306
36045.78466	35392.9397	247.39	36.93	36.93	73.85	1392	306
23709.58466	39804.5397	-94.7866	24.85	24.85	49.69	1610	306
17497.77801	2973.636352	-194.553	32.57	32.57	65.14	2086	314
26560.57801	8030.236352	-7.92922	20.61	20.61	41.21	2043	314
30061.37801	9653.436352	-208.809	44.72	44.72	89.44	1042	314
15384.97801	10512.83635	16.6948	7.30	7.30	14.60	8227	314
23616.77801	17481.53635	-80.5052	40.36	40.36	80.73	1262	314
14223.47801	21692.33635	273.497	34.52	34.52	69.05	1189	314
26430.07801	22487.83635	280.949	46.02	46.02	92.03	1158	314
12292.57801	25390.53635	-176.409	28.21	28.21	56.43	1722	314
40151.77801	25446.63635	303.305	39.66	39.66	79.32	1623	314
33941.07801	26068.33635	314.483	12.65	12.65	25.29	7831	314
34786.07801	26400.43635	97.63	24.37	24.37	48.75	1487	314
28996.67801	27481.13635	79	26.23	26.23	52.47	1127	314
38912.77801	36341.83635	-208.809	33.46	33.46	66.93	1260	314
979.0780146	39169.83635	-92.8172	21.05	21.05	42.11	2526	314
29922.97137	9937.933002	307.802	43.76	43.76	87.51	1004	322
13092.47137	20849.233	-90.8479	14.08	14.08	28.17	4021	322
15328.77137	25719.533	222.104	20.58	20.58	41.17	2342	322
17319.37137	26963.233	168.449	33.75	33.75	67.49	1267	322
24127.07137	26856.133	-88.9039	33.28	33.28	66.55	1132	322
12910.37137	27932.933	-89.5519	25.06	25.06	50.11	1722	322
27383.87137	29444.733	-221.744	37.61	37.61	75.22	1390	322
19555.67137	31600.233	298.859	29.37	29.37	58.73	1407	322
34996.57137	32046.133	108.833	25.22	25.22	50.44	1130	322
20801.67137	37380.033	9.59212	15.83	15.83	31.65	2762	322
21225.07137	38654.333	-92.7919	38.39	38.39	76.77	1029	322
23457.76473	7330.529653	-61.0145	14.34	14.34	28.68	4819	330
22033.76473	8114.729653	201.263	16.08	16.08	32.17	2397	330
20743.26473	8179.329653	54.4591	25.46	25.46	50.92	1242	330
22284.26473	12654.42965	190.085	27.27	27.27	54.54	1498	330
11135.66473	14561.12965	-122.575	30.14	30.14	60.29	1506	330
27929.16473	18154.52965	264.605	25.06	25.06	50.11	2386	330
38965.66473	19185.22965	-86.2865	26.66	26.66	53.32	2756	330
34078.56473	20391.62965	45.5167	7.98	7.98	15.97	7724	330
31579.86473	23451.82965	-57.1265	31.25	31.25	62.50	1181	330
16989.26473	24188.42965	257.153	25.72	25.72	51.43	1944	330
28890.96473	25842.92965	-7.23053	16.89	16.89	33.77	3902	330
35751.76473	26265.22965	288.452	26.14	26.14	52.28	2224	330
23015.86473	27067.22965	53.7139	19.62	19.62	39.23	1891	330
38416.66473	27687.42965	164.003	22.23	22.23	44.46	2259	330
29347.55809	6268.826303	10.9388	21.64	21.64	43.28	2211	338
15879.55809	8734.526303	302.636	9.94	9.94	19.88	11313	338
11164.25809	16347.9263	58.2104	24.23	24.23	48.47	1497	338
33849.75809	18749.4263	93.98	29.65	29.65	59.30	1497	338
12898.75809	19789.6263	-15.6292	28.64	28.64	57.27	1463	338
8952.45809	22404.8263	-94.6852	13.45	13.45	26.89	3706	338
15109.15809	25651.3263	315.304	19.41	19.41	38.81	2671	338
19649.65809	30938.5263	-20.1652	23.69	23.69	47.38	1609	338
18762.85809	32426.8263	96.2156	20.44	20.44	40.88	1867	338
30581.95809	34551.0263	-40.9012	22.66	22.66	45.31	1198	338
40493.55809	40107.5263	-153.653	38.74	38.74	77.48	1267	338
31820.35809	40354.4263	-77.1892	22.30	22.30	44.60	2402	338
26028.15145	6094.922954	-24.0278	28.26	28.26	56.52	1589	346
33519.05145	14145.72295	-84.2918	32.78	32.78	65.56	1241	346
9506.851448	19517.02295	-112.804	19.73	19.73	39.47	2641	346
10185.35145	23794.92295	-73.9239	23.43	23.43	46.86	2566	346
40416.25145	23746.72295	-134.836	38.20	38.20	76.40	1149	346
25586.45145	26699.22295	-69.3878	34.12	34.12	68.25	1301	346
30195.85145	27211.12295	50.0386	20.61	20.61	41.21	1666	346
31144.35145	27576.62295	103.693	19.88	19.88	39.75	2580	346
12753.25145	28630.42295	-27.9158	9.54	9.54	19.08	7462	346
13937.95145	29555.82295	85.063	30.07	30.07	60.15	1075	346
35314.55145	30204.62295	-131.596	32.17	32.17	64.34	1670	346
31515.75145	30199.52295	-53.1879	40.32	40.32	80.64	1167	346
22098.65145	35229.62295	59.7262	22.14	22.14	44.27	1833	346
32669.75145	38170.22295	-7.82785	26.12	26.12	52.23	1594	346
36739.75145	38945.12295	142.443	25.17	25.17	50.35	1359	346
18019.44481	14197.7196	-185.355	42.98	42.98	85.96	1039	354
37571.64481	25768.0196	-166.563	29.39	29.39	58.78	1369	354
34814.84481	26478.6196	29.7815	25.76	25.76	51.53	1724	354
12751.54481	28600.6196	-106.947	8.53	8.53	17.05	10198	354
16627.04481	30509.8196	89.5595	27.18	27.18	54.35	1367	354
28846.24481	33375.6196	173.767	27.74	27.74	55.48	1362	354
12325.24481	33757.1196	-101.763	22.21	22.21	44.42	2203	354
14651.84481	34439.3196	166.315	8.90	8.90	17.80	9494	354
28935.54481	38291.8196	-220.347	42.55	42.55	85.11	1203	354
25652.33817	7242.916255	-33.0492	22.11	22.11	44.23	2011	362
13442.23817	12822.01625	153.672	22.44	22.44	44.89	1193	362
8767.238165	16264.11625	47.1084	16.65	16.65	33.30	3808	362
12673.33817	23259.61625	26.5668	25.50	25.50	51.01	1234	362
11239.23817	24022.01625	-46.6572	27.67	27.67	55.34	1365	362
16709.63817	30514.11625	260.236	41.73	41.73	83.46	1218	362
12284.83817	33870.41625	-74.5212	21.67	21.67	43.33	3251	362
41116.23817	39526.71625	-68.6892	24.70	24.70	49.41	3853	362
14960.53152	8145.112905	-75.7918	33.16	33.16	66.32	1024	370
13317.93152	16309.71291	-36.9118	24.54	24.54	49.08	1943	370
26148.43152	17499.01291	60.5474	13.28	13.28	26.56	3858	370
13703.93152	18536.71291	140.284	27.25	27.25	54.49	2003	370
38914.73152	19688.21291	-169.752	44.23	44.23	88.45	1108	370
40585.13152	20888.51291	-91.3438	10.41	10.41	20.82	8255	370
14151.13152	23262.41291	177.544	24.59	24.59	49.17	1804	370
12256.33152	23736.81291	-89.3998	30.31	30.31	60.62	1178	370
33238.93152	25354.71291	322.113	49.38	49.38	98.77	1007	370
37115.33152	27488.31291	307.209	39.42	39.42	78.85	1128	370
9398.631524	27944.21291	-54.4078	18.58	18.58	37.16	2753	370
38364.73152	28568.91291	214.804	28.94	28.94	57.89	1336	370
34484.83152	29343.71291	-56.3518	29.74	29.74	59.49	1315	370
36731.33152	30079.71291	73.2158	23.39	23.39	46.77	1234	370
31415.23152	33954.51291	124.635	29.04	29.04	58.07	1049	370
29635.53152	38392.91291	-127.632	33.16	33.16	66.32	1690	370
25464.23152	38932.91291	35.9558	28.02	28.02	56.05	1910	370
24079.42488	6611.709556	-95.2065	31.37	31.37	62.74	1382	378
18384.02488	15576.90956	92.6163	13.94	13.94	27.88	3798	378
34840.72488	18942.10956	44.1783	12.81	12.81	25.62	2417	378
16742.12488	25037.60956	-103.63	34.17	34.17	68.34	1378	378
15438.32488	31088.70956	3.93752	15.40	15.40	30.80	4506	378
40619.32488	34769.90956	-21.3345	31.58	31.58	63.16	1044	378
26711.92488	34837.60956	2.64152	34.55	34.55	69.10	1236	378
20856.62488	35199.20956	20.7855	23.31	23.31	46.63	2366	378
31824.22488	40242.50956	42.6879	25.06	25.06	50.11	1557	378
25633.31824	7191.806206	44.2037	20.23	20.23	40.46	1604	386
24855.41824	9839.206206	284.903	9.16	9.16	18.32	9675	386
10564.61824	12749.40621	-179.421	45.90	45.90	91.80	1235	386
17763.01824	16435.00621	-116.565	29.01	29.01	58.03	1665	386
18210.01824	19131.80621	328.87	40.86	40.86	81.72	1143	386
36786.71824	19328.40621	-129.525	42.13	42.13	84.26	1338	386
26206.11824	21153.60621	-165.813	23.48	23.48	46.96	2886	386
18534.51824	26100.70621	-143.781	32.26	32.26	64.53	1297	386
26961.41824	26073.20621	-8.99713	21.78	21.78	43.57	2125	386
19952.81824	27566.20621	27.2909	30.26	30.26	60.52	1288	386
38223.21824	28692.90621	46.4393	16.44	16.44	32.88	3975	386
24160.01824	33064.40621	-206.637	40.77	40.77	81.53	1206	386
17464.01824	34565.40621	144.06	11.82	11.82	23.64	4945	386
36431.71824	35274.70621	88.9157	15.85	15.85	31.70	2436	386
969.2182405	39019.90621	-134.061	29.74	29.74	59.49	1698	386
29550.2116	6818.402857	-62.7558	34.29	34.29	68.58	1226	394
10164.0116	13752.90286	-84.7878	29.67	29.67	59.35	1662	394
34621.5116	16120.40286	120.239	17.40	17.40	34.81	2786	394
26126.4116	17507.10286	126.946	17.97	17.97	35.94	2972	394
33117.0116	19061.80286	100.864	32.08	32.08	64.15	1384	394
18375.2116	19403.80286	41.2482	11.26	11.26	22.51	4182	394
41351.0116	20937.90286	-80.2518	20.94	20.94	41.87	2876	394
37688.9116	21086.30286	296.107	42.30	42.30	84.59	1359	394
35082.3116	23258.30286	103.1	24.75	24.75	49.50	1128	394
12182.2116	23632.50286	124.711	18.16	18.16	36.31	1521	394
15376.4116	26622.90286	48.7002	24.07	24.07	48.14	1398	394
21795.6116	26739.80286	-12.8598	23.76	23.76	47.52	1397	394
16639.0116	27255.10286	-66.6438	27.72	27.72	55.44	1091	394
19607.9116	30111.10286	80.7438	24.68	24.68	49.36	1592	394
25991.3116	31526.50286	-19.9878	28.54	28.54	57.09	1243	394
2654.011599	36923.50286	227.548	47.90	47.90	95.80	1090	394
3297.311599	38193.30286	-137.924	22.23	22.23	44.46	2532	394
991.8115989	39123.80286	-169.028	32.57	32.57	65.14	1558	394
25983.90496	6038.099507	-135.954	38.20	38.20	76.40	1169	402
31690.90496	13845.19951	-10.8904	23.41	23.41	46.82	2371	402
32410.40496	16283.29951	91.9472	23.81	23.81	47.62	2681	402
18169.80496	19129.49951	232.045	24.42	24.42	48.84	1475	402
41189.90496	20391.79951	-104.85	36.79	36.79	73.57	1060	402
23146.50496	21372.49951	150.818	24.73	24.73	49.45	1071	402
38772.70496	22404.99951	26.6936	14.79	14.79	29.58	3386	402
17721.80496	23074.39951	-120.402	33.42	33.42	66.83	1161	402
14037.20496	23231.29951	164.232	20.77	20.77	41.54	1308	402
17519.50496	26784.79951	58.4132	26.38	26.38	52.75	1000	402
12231.40496	31555.49951	-106.146	35.77	35.77	71.54	1036	402
18841.90496	32452.59951	-65.3224	20.06	20.06	40.13	1436	402
26231.90496	33401.29951	-88.6505	25.55	25.55	51.10	3370	402
20297.10496	37023.29951	-10.2424	23.97	23.97	47.95	1517	402
27967.80496	39685.69951	9.19755	30.33	30.33	60.66	1288	402
28791.39832	6868.296158	-130.097	17.40	17.40	34.81	4162	410
17593.49832	7210.396158	-181.289	22.44	22.44	44.89	2104	410
13361.39832	11382.09616	-117.137	27.39	27.39	54.78	1372	410
33693.59832	16545.69616	-23.8251	34.69	34.69	69.38	1143	410
9932.798316	24196.19616	-11.5131	22.80	22.80	45.59	2259	410
20240.09832	24629.19616	44.2797	27.81	27.81	55.63	1792	410
13935.19832	28717.79616	119.545	18.37	18.37	36.74	1818	410
29754.39832	30214.89616	13.1109	18.30	18.30	36.60	2186	410
18944.79832	33382.19616	68.8713	11.28	11.28	22.56	4873	410
32836.39832	34925.39616	-43.2651	24.44	24.44	48.89	1375	410
16320.39167	6700.892808	-73.6958	28.87	28.87	57.74	1063	418
24974.29167	7087.592808	156.085	9.18	9.18	18.37	6829	418
30810.09167	7409.892808	27.3922	18.72	18.72	37.44	2859	418
15888.69167	8691.392808	-119.704	27.72	27.72	55.44	1280	418
15400.99167	9857.092808	141.181	31.39	31.39	62.78	1264	418
29745.09167	12046.29281	323.755	18.18	18.18	36.36	3698	418
11620.89167	15443.19281	-84.0638	25.03	25.03	50.07	1445	418
12429.59167	17532.59281	91.9978	21.38	21.38	42.77	1568	418
10606.59167	18127.99281	-172.192	29.74	29.74	59.49	1501	418
17648.69167	22613.29281	240.293	33.42	33.42	66.83	1084	418
36178.79167	24378.79281	226.879	29.84	29.84	59.68	1519	418
11392.89167	24595.49281	-98.9678	31.82	31.82	63.63	1340	418
33355.79167	28287.49281	4.06424	25.88	25.88	51.76	1172	418
36594.39167	30088.29281	323.755	32.76	32.76	65.52	1598	418
12710.89167	32141.79281	251.471	33.02	33.02	66.03	1467	418
25728.39167	32413.59281	111.373	26.16	26.16	52.33	1538	418
14776.59167	33532.39281	-104.8	35.40	35.40	70.79	1042	418
29686.69167	38394.69281	-78.2318	13.05	13.05	26.09	7364	418
14526.48503	6587.689459	-203.918	25.91	25.91	51.81	1849	426
25725.28503	7085.689459	-6.27842	23.53	23.53	47.05	1547	426
29753.38503	11981.18946	176.231	22.98	22.98	45.97	1670	426
31980.68503	12731.88946	-14.0544	25.86	25.86	51.72	1910	426
32396.78503	16258.18946	37.6236	17.92	17.92	35.84	2466	426
9147.185033	18285.68946	-194.846	40.32	40.32	80.64	1595	426
34288.48503	25562.78946	-69.1344	29.65	29.65	59.30	1558	426
8573.085033	25580.78946	20.2896	5.75	5.75	11.49	10696	426
14001.68503	27499.98946	-190.958	27.32	27.32	54.64	1630	426
14874.48503	33459.88946	50.292	21.17	21.17	42.34	1463	426
28721.58503	33646.58946	40.6044	17.66	17.66	35.33	2689	426
14615.77839	12352.38611	132.289	13.09	13.09	26.19	5285	434
10344.77839	15359.88611	37.6489	26.12	26.12	52.23	1318	434
14754.47839	19499.58611	-39.3011	25.15	25.15	50.30	1241	434
14006.17839	27421.98611	-201.949	22.28	22.28	44.56	2924	434
19530.77839	30172.78611	280.584	35.33	35.33	70.65	1090	434
13636.27839	31840.58611	81.6157	11.87	11.87	23.74	4740	434
26224.57839	33602.58611	74.9089	24.49	24.49	48.98	1901	434
30562.17839	34585.48611	-40.5971	14.32	14.32	28.64	3706	434
32827.27839	34868.58611	-107.341	24.30	24.30	48.61	1977	434
23860.97175	16182.18276	-217.476	20.39	20.39	40.79	3678	442
32415.77175	16384.58276	-100.188	45.57	45.57	91.14	1259	442
33690.27175	17224.18276	-183.132	50.68	50.68	101.36	1031	442
34025.97175	20469.58276	4.14027	22.07	22.07	44.13	1363	442
36328.47175	21041.18276	-89.1717	27.01	27.01	54.02	1476	442
38463.67175	27685.58276	220.993	24.47	24.47	48.94	1838	442
40654.47175	31878.08276	71.9535	21.67	21.67	43.33	2042	442
31697.27175	38687.78276	-35.3877	25.29	25.29	50.59	1693	442
25906.16511	5887.479411	-107.29	23.93	23.93	47.85	1677	450
19835.96511	6994.879411	-42.4904	30.78	30.78	61.56	1365	450
23525.06511	7526.479411	-10.7384	15.90	15.90	31.79	3370	450
15185.86511	9882.379411	78.6856	21.50	21.50	43.00	1825	450
14549.86511	12410.47941	80.176	27.06	27.06	54.12	1861	450
23896.86511	16233.27941	-162.37	32.15	32.15	64.29	1276	450
32412.86511	16323.87941	101.042	21.81	21.81	43.61	2487	450
33729.46511	17091.27941	294.794	38.74	38.74	77.48	1254	450
23330.66511	19007.27941	-15.2744	29.67	29.67	59.35	1175	450
14801.16511	19517.67941	-72.9464	20.96	20.96	41.92	1950	450
39010.56511	19466.07941	-146.17	37.37	37.37	74.75	1059	450
34141.56511	20421.77941	41.4256	10.88	10.88	21.76	4477	450
40527.46511	20944.07941	-122.842	21.17	21.17	42.34	3322	450
7783.765108	22958.17941	-174.034	47.43	47.43	94.86	1376	450
12706.46511	23315.17941	-83.3144	15.78	15.78	31.56	3828	450
15177.46511	24804.97941	-17.2184	23.55	23.55	47.10	1466	450
15518.26511	25785.57941	-30.8264	14.27	14.27	28.54	4895	450
27024.26511	25990.87941	-78.7784	29.39	29.39	58.78	1802	450
10155.16511	26949.67941	-78.1304	19.76	19.76	39.52	2536	450
12320.36511	27717.67941	-10.0904	32.52	32.52	65.05	1000	450
23465.96511	31034.97941	-76.1864	22.56	22.56	45.12	1900	450
27170.26511	33642.17941	-71.0024	20.32	20.32	40.65	2640	450
16472.86511	34180.77941	9.99761	16.13	16.13	32.26	2336	450
41256.06511	39453.97941	153.206	41.31	41.31	82.61	1001	450
25835.25847	5769.076061	-28.857	20.70	20.70	41.40	1609	458
21381.35847	7705.676061	156.212	26.40	26.40	52.80	1442	458
26088.15847	8034.376061	-162.345	35.33	35.33	70.65	1769	458
31386.55847	10817.27606	-6.17705	30.03	30.03	60.05	1788	458
29991.75847	11929.77606	294.074	32.57	32.57	65.14	1227	458
8868.158466	23542.77606	-91.065	25.62	25.62	51.24	2023	458
15154.35847	24782.27606	47.4126	20.70	20.70	41.40	2418	458
19789.75847	25512.77606	-23.673	18.89	18.89	37.77	2524	458
10167.05847	26910.67606	-50.889	10.53	10.53	21.05	7817	458
33121.35847	26995.57606	174.097	37.07	37.07	74.14	1076	458
26567.25847	27325.87606	276.189	37.54	37.54	75.08	1475	458
14027.35847	27501.37606	-52.833	22.68	22.68	45.36	1703	458
22268.25847	29258.97606	80.2014	13.64	13.64	27.27	4426	458
28765.05847	30555.07606	-179.193	55.77	55.77	111.53	1071	458
17571.45847	31884.57606	-216.129	27.29	27.29	54.59	1901	458
30254.45847	32235.07606	-67.089	34.17	34.17	68.34	1068	458
999.5584663	39139.07606	-104.025	30.40	30.40	60.81	1599	458
15859.25182	7489.972712	-82.6157	28.31	28.31	56.61	1649	466
16226.75182	9243.472712	245.661	17.24	17.24	34.48	3493	466
10919.05182	18174.07271	114.506	20.30	20.30	40.60	1958	466
34286.35182	22345.67271	214.363	34.62	34.62	69.24	1136	466
29838.95182	30243.27271	177.103	23.60	23.60	47.19	1158	466
1530.951825	36775.07271	-144.824	20.61	20.61	41.21	3119	466
25702.04518	7212.169362	291.889	35.00	35.00	69.99	1230	474
18979.34518	7930.569362	144.339	25.53	25.53	51.06	1110	474
31067.34518	10004.76936	30.8096	27.27	27.27	54.54	2340	474
24763.34518	10012.16936	303.812	17.43	17.43	34.85	2608	474
27268.24518	10471.16936	-138.966	37.47	37.47	74.94	1120	474
12344.44518	15867.66936	148.065	26.52	26.52	53.03	1069	474
18181.64518	19141.36936	184.58	17.83	17.83	35.65	4157	474
33135.84518	20383.66936	102.608	31.49	31.49	62.97	1013	474
14667.24518	21172.36936	-79.9984	29.06	29.06	58.12	1464	474
13996.34518	27534.56936	-25.5664	15.54	15.54	31.09	3137	474
38389.04518	31371.16936	116.767	26.26	26.26	52.52	1489	474
29095.54518	32726.46936	-54.0784	19.19	19.19	38.39	2167	474
28998.64518	33309.16936	28.8656	21.97	21.97	43.94	1587	474
20749.34518	35268.36936	-44.3584	27.95	27.95	55.91	1304	474
25822.33854	5771.066013	-153.197	16.46	16.46	32.92	6579	482
24164.83854	6550.066013	134.677	15.64	15.64	31.27	4088	482
22791.63854	7004.666013	231.553	14.20	14.20	28.40	5963	482
26890.83854	11639.26601	187.586	29.13	29.13	58.26	1451	482
34073.03854	22494.26601	-139.589	30.83	30.83	61.65	1415	482
17081.63854	25011.26601	-43.685	24.96	24.96	49.93	1353	482
12384.83854	30174.76601	6.85898	30.43	30.43	60.85	1427	482
10184.03854	32181.56601	-49.517	16.96	16.96	33.91	3174	482
40441.13854	34049.26601	-173.933	37.66	37.66	75.31	1020	482
27579.83854	34820.26601	17.227	27.34	27.34	54.68	1443	482
14105.13854	35301.86601	-21.005	18.32	18.32	36.64	2541	482
1553.838542	36793.56601	-169.397	20.06	20.06	40.13	3451	482
24188.6319	5374.662663	-15.7957	41.68	41.68	83.37	1172	490
19258.3319	7069.662663	-22.2757	10.31	10.31	20.63	5123	490
33070.1319	13700.46266	275.545	22.61	22.61	45.22	3571	490
13885.3319	14939.46266	-70.8757	30.66	30.66	61.32	1526	490
11183.2319	18646.16266	-168.076	35.35	35.35	70.70	1071	490
7611.1319	21159.76266	-28.1077	19.52	19.52	39.05	3805	490
35034.1319	23273.16266	149.606	14.25	14.25	28.50	3337	490
38805.2319	23247.06266	-66.3397	19.88	19.88	39.75	3369	490
39512.0319	23619.86266	69.8699	17.31	17.31	34.62	3119	490
16570.3319	25602.66266	221.891	33.89	33.89	67.78	1150	490
24284.9319	26355.46266	-22.2757	32.69	32.69	65.37	1283	490
34521.0319	36140.76266	-54.0277	35.28	35.28	70.56	1076	490
286.6319001	39796.86266	-140.86	33.84	33.84	67.68	1188	490
23685.5319	39718.26266	-28.7557	29.84	29.84	59.68	1253	490
14465.42526	5825.859314	129.511	34.45	34.45	68.91	1055	498
34660.32526	18523.65931	-142.778	40.20	40.20	80.40	1102	498
33639.32526	19129.95931	-9.93833	26.78	26.78	53.55	1719	498
29358.82526	21645.25931	-142.13	46.63	46.63	93.26	1150	498
25933.22526	23911.05931	37.1065	25.39	25.39	50.77	1146	498
34232.72526	24061.15931	-31.9703	37.49	37.49	74.98	1222	498
37594.12526	25554.25931	-118.802	22.96	22.96	45.92	2131	498
29083.52526	27623.55931	-14.4743	11.33	11.33	22.66	6104	498
21948.12526	27832.95931	110.881	25.95	25.95	51.90	1108	498
32341.62526	30205.15931	-149.906	33.91	33.91	67.82	1697	498
11117.62526	31954.35931	-208.226	46.30	46.30	92.60	1067	498
31444.72526	34284.55931	-93.5303	31.56	31.56	63.11	1502	498
36748.52526	36848.15931	131.747	28.19	28.19	56.38	1423	498
5802.325258	38384.95931	-171.938	47.99	47.99	95.99	1249	498
17215.01862	8963.755964	-77.9615	29.39	29.39	58.78	1231	506
21394.21862	11563.55596	34.8877	14.81	14.81	29.63	3699	506
14229.51862	17418.85596	271.116	54.57	54.57	109.13	1056	506
14638.51862	21184.85596	-17.0495	23.20	23.20	46.39	1999	506
12254.51862	23611.35596	-36.4895	20.58	20.58	41.17	1997	506
29091.11862	27571.05596	-4.73747	19.24	19.24	38.48	1933	506
25657.11862	28916.45596	52.7725	19.97	19.97	39.94	2531	506
12853.81862	28950.25596	-22.8815	20.72	20.72	41.45	2088	506
27415.51862	32042.65596	-10.5695	24.63	24.63	49.27	1494	506
28645.31862	33619.75596	-47.5055	21.64	21.64	43.28	2555	506
25838.81862	35746.35596	134.745	20.32	20.32	40.65	2724	506
4839.918617	36468.65596	-69.5375	35.54	35.54	71.07	1166	506
11409.81198	13487.95261	91.5143	19.22	19.22	38.43	2129	514
21364.61198	19346.65261	166.034	43.61	43.61	87.23	1205	514
30637.71198	20302.15261	49.7831	19.57	19.57	39.14	2618	514
39018.41198	23931.15261	99.7115	21.95	21.95	43.90	1313	514
33903.41198	26081.75261	270.362	36.22	36.22	72.44	1155	514
37016.31198	31563.95261	19.8779	24.54	24.54	49.08	1656	514
21523.61198	32180.25261	61.7063	22.18	22.18	44.37	1278	514
14900.11198	32719.35261	80.3363	27.25	27.25	54.49	1347	514
19623.71198	32869.85261	38.6051	22.47	22.47	44.93	2005	514
23561.21198	36787.95261	-57.2341	29.20	29.20	58.40	1293	514
28452.01198	37466.35261	155.602	27.13	27.13	54.26	1367	514
25214.30533	5844.949265	12.0934	11.35	11.35	22.70	5006	522
14073.10533	14157.94927	-193.323	18.16	18.16	36.31	5054	522
32795.50533	14068.94927	-31.3226	23.24	23.24	46.49	2022	522
10386.70533	15408.74927	21.8134	18.89	18.89	37.77	2500	522
10363.10533	18183.44927	-45.5786	21.38	21.38	42.77	2789	522
7509.705334	19729.44927	-182.955	31.60	31.60	63.21	1571	522
35079.50533	23276.14927	183.165	21.76	21.76	43.52	2121	522
40377.50533	23739.54927	-90.2906	37.92	37.92	75.83	1017	522
28920.60533	25782.74927	-10.5866	23.08	23.08	46.16	1595	522
12854.90533	28923.54927	-80.5706	26.23	26.23	52.47	1754	522
35886.60533	28972.14927	-26.7866	17.97	17.97	35.94	3942	522
40928.30533	29047.94927	-106.491	37.66	37.66	75.31	1311	522
36750.30533	30122.04927	160.064	25.48	25.48	50.96	1542	522
12487.70533	30292.84927	-25.4906	30.17	30.17	60.34	1305	522
22000.40533	36619.54927	-24.8426	27.67	27.67	55.34	1452	522
21390.39869	11548.94592	128.012	24.35	24.35	48.70	1293	530
33450.59869	15162.44592	36.3524	18.93	18.93	37.87	2614	530
33779.99869	18907.04592	48.2756	19.99	19.99	39.99	2730	530
14766.69869	19582.04592	-53.3632	17.38	17.38	34.76	2070	530
12962.89869	22189.14592	247.989	28.71	28.71	57.41	1525	530
14574.09869	23911.34592	15.3248	17.54	17.54	35.09	2925	530
19751.49869	25605.94592	42.314	21.08	21.08	42.15	1824	530
11405.89869	26436.44592	-30.0352	23.15	23.15	46.30	1895	530
31658.99869	32826.94592	-199.163	37.26	37.26	74.51	1129	530
26244.89869	33462.94592	-70.2112	16.39	16.39	32.78	3557	530
38346.39869	36240.84592	81.0644	23.55	23.55	47.10	1400	530
24717.59869	36910.14592	-131.771	29.58	29.58	59.16	1638	530
14482.69205	6328.842566	-217.964	27.32	27.32	54.64	3203	538
32689.69205	13758.24257	124.277	19.29	19.29	38.57	2289	538
10869.79205	18173.64257	-47.5398	8.78	8.78	17.57	7637	538
38363.49205	20053.64257	-113.636	32.95	32.95	65.89	2247	538
11866.29205	21144.14257	-13.1958	21.41	21.41	42.81	2355	538
22603.79205	25793.44257	-33.2838	19.55	19.55	39.09	2574	538
27705.09205	28235.04257	-73.4598	37.30	37.30	74.61	1257	538
19009.49205	33716.24257	-55.3158	23.06	23.06	46.11	1834	538
34557.09205	35973.34257	-80.5878	24.30	24.30	48.61	2305	538
24738.29205	36807.94257	-125.948	16.39	16.39	32.78	5230	538
41095.99205	39281.04257	-131.132	34.90	34.90	69.80	1122	538
33740.68541	18884.03922	-11.9084	17.47	17.47	34.95	3545	546
35870.18541	21856.03922	54.9652	25.79	25.79	51.57	1529	546
11606.98541	22408.33922	-61.1564	23.17	23.17	46.35	1424	546
22610.28541	25896.43922	-55.9724	23.13	23.13	46.25	2080	546
24065.18541	28687.73922	227.106	24.94	24.94	49.88	2048	546
40921.58541	29115.83922	-170.02	29.96	29.96	59.91	1073	546
18999.08541	33563.03922	-17.7404	28.02	28.02	56.05	1379	546
21963.38541	36727.63922	-65.6924	32.59	32.59	65.19	1076	546
33768.68541	37622.63922	-111.052	47.10	47.10	94.20	1057	546
18423.57877	7836.635867	10.115	21.76	21.76	43.52	1986	554
10805.97877	11939.43587	-215.389	20.98	20.98	41.97	3266	554
8480.078767	14454.53587	-44.317	37.47	37.47	74.94	1105	554
12867.17877	16508.03587	-0.252994	22.80	22.80	45.59	1943	554
10132.37877	16689.53587	-72.181	37.23	37.23	74.47	1859	554
13087.27877	18643.13587	12.059	26.99	26.99	53.98	1621	554
34798.97877	26275.13587	274.791	24.49	24.49	48.98	2229	554
21207.17877	27391.13587	120.534	14.81	14.81	29.63	3343	554
29691.37877	28970.93587	-177.805	33.42	33.42	66.83	1372	554
20276.67877	32625.13587	125.005	13.56	13.56	27.13	4702	554
4906.778767	33040.93587	-6.73299	35.61	35.61	71.22	1122	554
39256.87877	33485.03587	-31.357	15.10	15.10	30.19	3777	554
24516.77877	34291.43587	-47.557	26.78	26.78	53.55	1450	554
26961.87877	34466.33587	45.269	20.84	20.84	41.68	2192	554
34513.57877	35995.93587	-9.97299	25.17	25.17	50.35	1703	554
29629.77877	38413.33587	-76.069	26.61	26.61	53.22	1366	554
24077.77213	6527.932518	175.67	37.23	37.23	74.47	1261	562
17607.77213	6892.532518	-122.086	33.09	33.09	66.18	1161	562
19294.47213	7013.832518	-52.1016	28.28	28.28	56.57	1377	562
34616.07213	15669.43252	242.738	32.40	32.40	64.81	1384	562
10855.77213	20002.53252	-102.646	25.83	25.83	51.67	2113	562
14162.97213	20950.63252	265.094	28.47	28.47	56.94	1788	562
35466.07213	25160.73252	74.3232	32.19	32.19	64.39	1411	562
16596.77213	27208.63252	-25.5336	16.25	16.25	32.50	2662	562
23924.67213	28668.43252	220.382	33.58	33.58	67.16	1044	562
14030.07213	29503.23252	-65.7096	33.16	33.16	66.32	1079	562
32483.57213	30815.63252	97.4244	15.78	15.78	31.56	3687	562
15979.17213	31978.43252	-157.078	12.06	12.06	24.12	7235	562
3322.072126	38191.03252	-116.254	15.21	15.21	30.43	4337	562
29701.47213	38461.33252	-37.1976	14.62	14.62	29.25	4290	562
13733.26548	8598.129169	-214.758	30.94	30.94	61.89	2021	570
27118.06548	11582.62917	203.234	35.73	35.73	71.45	1348	570
14120.06548	14025.62917	-208.278	44.96	44.96	89.91	1117	570
13311.66548	18604.62917	258.379	29.81	29.81	59.63	1000	570
13687.16548	25677.62917	112.32	20.98	20.98	41.97	2366	570
29049.96548	27601.82917	-184.95	19.29	19.29	38.57	3563	570
12619.76548	28578.22917	115.301	15.90	15.90	31.79	3052	570
27127.26548	29298.02917	-85.8062	29.96	29.96	59.91	1935	570
40583.66548	31901.72917	17.2258	15.99	15.99	31.98	2834	570
30594.66548	34580.72917	-128.574	24.04	24.04	48.09	1700	570
23911.96548	36638.42917	116.791	28.31	28.31	56.61	1011	570
25998.45884	6009.425819	-149.967	15.75	15.75	31.51	3732	578
21959.25884	6726.725819	63.128	20.02	20.02	40.03	1614	578
16596.25884	7953.525819	154.042	13.75	13.75	27.51	5356	578
14896.75884	8037.225819	-119.511	14.65	14.65	29.30	6909	578
26795.05884	8140.825819	142.864	23.13	23.13	46.25	1651	578
20151.15884	11340.72582	282.962	36.43	36.43	72.86	1504	578
29060.25884	11717.92582	273.274	30.21	30.21	60.43	2069	578
10837.15884	11805.02582	-67.0228	31.91	31.91	63.82	1432	578
10366.85884	15369.02582	43.7528	23.55	23.55	47.10	1163	578
11874.85884	21102.02582	48.9692	19.38	19.38	38.76	1771	578
37663.35884	25657.92582	-142.839	32.97	32.97	65.94	1606	578
38453.95884	27687.32582	30.1772	28.33	28.33	56.66	1330	578
32492.45884	30685.42582	-133.119	30.33	30.33	60.66	2084	578
37616.95884	30827.62582	233.779	35.80	35.80	71.59	1416	578
16013.15884	32110.82582	-14.5348	11.40	11.40	22.80	3910	578
20176.05884	32566.62582	174.908	27.91	27.91	55.81	1333	578
27859.05884	38643.92582	-113.031	25.03	25.03	50.07	1931	578
23187.0522	6460.72247	57.1579	22.58	22.58	45.17	2100	586
25217.9522	7837.72247	66.1003	23.83	23.83	47.67	1520	586
32012.9522	8281.12247	-21.0233	19.05	19.05	38.10	4404	586
30728.6522	8936.52247	-188.207	29.39	29.39	58.78	1611	586
11211.3522	13623.02247	-174.599	37.07	37.07	74.14	1153	586
12348.3522	23039.02247	91.4371	23.55	23.55	47.10	2197	586
12068.2522	23854.72247	-45.6473	32.33	32.33	64.67	1029	586
15349.0522	25647.92247	210.669	21.69	21.69	43.38	1984	586
13048.8522	27300.82247	268.795	24.40	24.40	48.80	2038	586
16631.4522	27220.82247	79.5139	16.58	16.58	33.16	3558	586
19547.0522	30056.32247	331.391	36.64	36.64	73.29	1123	586
11082.0522	31523.42247	-124.703	47.71	47.71	95.42	1000	586
38762.6522	32704.72247	331.391	37.16	37.16	74.32	1006	586
36651.6522	34488.82247	71.3167	20.44	20.44	40.88	2133	586
14465.84556	6100.21912	-110.456	32.38	32.38	64.76	1511	594
18409.34556	7818.41912	55.6589	21.57	21.57	43.14	1835	594
30803.84556	10189.81912	244.194	43.45	43.45	86.90	1118	594
14453.84556	11478.81912	45.9713	29.81	29.81	59.63	1051	594
12143.94556	14153.91912	78.0149	14.74	14.74	29.48	3140	594
14248.84556	14125.91912	246.43	20.23	20.23	40.46	2771	594
32452.84556	15923.61912	-40.4719	29.01	29.01	58.03	1406	594
34766.74556	16938.01912	92.1737	27.44	27.44	54.87	2142	594
11426.74556	17300.81912	98.8805	16.91	16.91	33.82	3053	594
15792.44556	18551.01912	113.039	30.61	30.61	61.23	1553	594
34140.64556	20393.71912	13.9601	13.05	13.05	26.09	2830	594
30624.14556	23904.21912	-24.9199	22.94	22.94	45.88	1793	594
11257.84556	31452.21912	71.3081	11.28	11.28	22.56	6275	594
26251.64556	33432.21912	-57.3199	15.17	15.17	30.33	5442	594
27139.84556	33763.41912	-144.152	27.81	27.81	55.63	1409	594
23086.34556	34398.51912	180.852	30.14	30.14	60.29	1316	594
32595.74556	39341.91912	75.0341	30.10	30.10	60.19	1133	594
18255.83892	6427.515771	-81.3045	21.31	21.31	42.63	2634	602
28761.73892	6910.815771	-72.2325	12.18	12.18	24.35	5214	602
24039.03892	13335.11577	-130.553	47.45	47.45	94.91	1040	602
14772.83892	19511.31577	-63.1605	32.64	32.64	65.28	1041	602
34113.33892	20424.81577	42.2367	15.24	15.24	30.47	2369	602
31217.43892	22537.91577	276.229	23.34	23.34	46.68	1808	602
37614.23892	25453.81577	-96.8565	34.78	34.78	69.57	1004	602
33756.53892	26002.41577	-138.977	29.72	29.72	59.44	1950	602
18026.33892	29023.61577	-121.481	27.06	27.06	54.12	1434	602
38315.63892	29769.61577	-142.217	52.14	52.14	104.28	1013	602
30988.93892	37289.71577	-28.1685	30.05	30.05	60.10	1336	602
24850.33228	5351.712421	-139.633	43.71	43.71	87.42	1321	610
13732.43228	11605.71242	304.538	25.29	25.29	50.59	2523	610
11027.63228	22016.81242	36.2665	16.98	16.98	33.96	1844	610
28817.23228	24975.81242	-182.401	27.60	27.60	55.20	2473	610
8575.032277	25595.71242	-13.2731	4.14	4.14	8.29	17168	610
21670.93228	25734.71242	-11.9771	16.01	16.01	32.03	2202	610
37651.43228	25653.01242	-103.345	17.07	17.07	34.15	3991	610
8044.032277	27713.91242	2.2789	25.62	25.62	51.24	1203	610
18091.53228	29984.81242	-60.5771	19.15	19.15	38.29	2534	610
27440.83228	31970.41242	-28.8251	23.29	23.29	46.58	1259	610
39244.83228	33583.51242	-41.7851	26.42	26.42	52.85	1358	610
23168.52563	6531.409072	-192.778	18.93	18.93	37.87	5008	618
25277.12563	7781.609072	222.558	14.67	14.67	29.34	3983	618
14523.62563	11543.60907	-142.234	30.03	30.03	60.05	1106	618
30800.72563	11875.90907	174.12	25.65	25.65	51.29	1683	618
41273.42563	22397.90907	-33.3697	28.73	28.73	57.46	1565	618
34979.22563	23350.80907	115.994	23.81	23.81	47.62	1067	618
10840.62563	23705.50907	319.434	41.71	41.71	83.41	1065	618
21190.42563	27447.40907	294.842	13.40	13.40	26.80	8117	618
12162.02563	30235.00907	-35.9617	19.59	19.59	39.19	2134	618
19684.32563	30054.30907	28.1903	31.11	31.11	62.22	1289	618
29762.92563	31776.10907	113.759	20.42	20.42	40.84	2991	618
31697.82563	33159.80907	-6.15369	34.01	34.01	68.01	1175	618
36588.92563	33714.60907	37.7483	19.43	19.43	38.86	2353	618
28903.02563	38213.40907	-41.7937	24.16	24.16	48.32	2240	618
1006.525635	39243.60907	-172.042	28.21	28.21	56.43	1500	618
24980.51899	7110.105722	177.837	12.62	12.62	25.25	4591	626
12408.51899	10063.60572	-111.786	24.23	24.23	48.47	1857	626
10017.61899	17368.90572	-165.57	37.66	37.66	75.31	1261	626
34516.51899	18454.90572	-6.81028	19.95	19.95	39.89	3236	626
36728.71899	19388.50572	-141.594	35.37	35.37	70.74	1771	626
14726.31899	19679.60572	-106.602	34.55	34.55	69.10	1064	626
39454.91899	23561.90572	104.808	16.11	16.11	32.22	3427	626
12340.01899	23690.80572	32.0697	10.46	10.46	20.91	7402	626
11514.71899	27340.40572	15.8697	11.85	11.85	23.69	5478	626
29090.11899	27692.20572	-96.8823	29.23	29.23	58.45	1120	626
29675.71899	38115.20572	-156.498	19.19	19.19	38.39	3915	626
1022.918993	39097.20572	-116.322	17.85	17.85	35.70	3190	626
35324.81899	39577.00572	-4.86628	28.66	28.66	57.32	1242	626
25260.21235	6611.502373	54.1255	27.79	27.79	55.58	1260	634
34376.01235	15826.70237	-197.331	23.83	23.83	47.67	2454	634
34603.81235	20119.80237	244.897	39.09	39.09	78.19	1006	634
38833.41235	23222.40237	-158.451	20.65	20.65	41.31	5206	634
23979.71235	25628.50237	-164.931	26.45	26.45	52.89	1862	634
12966.41235	25824.80237	25.5811	16.20	16.20	32.40	2459	634
20975.81235	36402.80237	-145.491	46.94	46.94	93.87	1132	634
14640.21235	36722.50237	-9.41086	26.47	26.47	52.94	1332	634
30456.91235	39214.00237	282.902	25.10	25.10	50.21	2681	634
24167.50571	5662.199023	-0.347449	19.95	19.95	39.89	3033	642
15796.20571	8558.099023	-78.1074	12.95	12.95	25.91	6426	642
28932.70571	10626.29902	208.373	40.29	40.29	80.59	1202	642
31353.90571	10835.49902	49.6458	31.84	31.84	63.68	1585	642
10752.60571	11829.19902	-118.283	33.94	33.94	67.87	1452	642
13538.90571	13645.09902	-120.875	25.46	25.46	50.92	1793	642
31210.20571	22527.69902	-125.411	33.91	33.91	67.82	1148	642
26655.40571	27337.39902	-54.1314	31.67	31.67	63.35	1703	642
13481.70571	30649.09902	331.331	22.51	22.51	45.03	2326	642
11900.90571	31386.49902	136.834	30.69	30.69	61.37	1459	642
12196.90571	33816.89902	22.9805	22.51	22.51	45.03	1323	642
40555.10571	34865.49902	41.4486	31.27	31.27	62.55	1228	642
28143.70571	37329.09902	159.935	32.48	32.48	64.95	1568	642
29706.40571	38141.19902	-95.6034	22.54	22.54	45.07	1414	642
12010.79907	12240.79567	-122.828	12.93	12.93	25.86	5572	650
30061.99907	13034.29567	60.07	20.63	20.63	41.26	1976	650
19543.09907	15689.29567	43.6756	10.20	10.20	20.39	6708	650
10848.89907	16433.69567	294.808	28.83	28.83	57.65	1308	650
9005.099069	17651.29567	-50.252	29.11	29.11	58.22	1080	650
34084.59907	20413.39567	42.1852	9.14	9.14	18.27	8209	650
29815.09907	30247.39567	86.152	8.60	8.60	17.19	9379	650
12042.99907	31313.59567	177.812	23.76	23.76	47.52	1981	650
2186.799069	36628.79567	-42.476	19.92	19.92	39.85	3137	650
5853.199069	36580.59567	24.268	33.98	33.98	67.97	1186	650
40352.69907	37721.39567	-71.636	38.06	38.06	76.11	1078	650
27708.09243	8069.492324	77.9462	22.66	22.66	45.31	2048	658
24992.29243	12521.19232	33.3314	25.43	25.43	50.87	1733	658
12161.99243	23642.49232	53.3546	14.06	14.06	28.12	4324	658
16697.69243	25033.79232	65.2778	15.21	15.21	30.43	2527	658
23918.69243	32684.29232	4.81938	36.95	36.95	73.90	1048	658
19060.39243	33129.09232	-198.653	21.31	21.31	42.63	3902	658
28223.39243	36538.69232	74.2202	21.22	21.22	42.44	1780	658
26359.89243	38154.29232	-64.5166	27.88	27.88	55.77	2071	658
18230.48579	6737.388975	-100.165	19.00	19.00	38.01	3095	666
28751.68579	6898.488975	-73.5972	14.08	14.08	28.17	4121	666
31945.28579	8203.888975	-39.2532	24.54	24.54	49.08	1946	666
26995.68579	11592.58897	122.65	19.73	19.73	39.47	3950	666
30070.88579	13021.28897	16.4748	32.95	32.95	65.89	1229	666
18343.98579	15620.38897	162.145	16.48	16.48	32.97	3974	666
34831.98579	15805.78897	-11.3892	24.21	24.21	48.42	1096	666
14501.58579	24523.08897	-77.4852	29.32	29.32	58.64	1927	666
22982.68579	27085.18897	98.8032	13.94	13.94	27.88	3904	666
30116.68579	28706.88897	-10.0932	27.22	27.22	54.45	1229	666
5492.485786	33276.78897	-137.101	37.02	37.02	74.04	1700	666
30085.38579	33218.08897	131.592	40.77	40.77	81.53	1014	666
21966.68579	36413.58897	-212.269	24.80	24.80	49.60	2734	666
29735.98579	38438.88897	-212.269	18.20	18.20	36.41	4950	666
1016.185786	39220.48897	-69.0612	14.41	14.41	28.83	4204	666
13723.17914	9177.085625	-168.214	27.34	27.34	54.68	1621	674
30789.57914	11892.88563	65.2606	28.73	28.73	57.46	1003	674
12651.67914	13395.38563	125.622	24.02	24.02	48.04	1061	674
2745.379144	17658.98563	-101.47	37.82	37.82	75.64	1212	674
27036.87914	20609.48563	-136.462	12.36	12.36	24.73	6893	674
21710.27914	25703.98563	35.4526	26.68	26.68	53.36	1035	674
34713.47914	26235.28563	59.299	24.82	24.82	49.64	1564	674
9642.079144	26670.88563	-110.542	26.61	26.61	53.22	1868	674
10117.57914	28981.38563	-66.4778	29.98	29.98	59.96	1116	674
12628.57914	30361.58563	109.227	27.48	27.48	54.97	1120	674
6577.979144	30725.08563	7.3942	22.73	22.73	45.45	2251	674
13603.97914	31960.68563	-72.3098	21.76	21.76	43.52	1468	674
19590.57914	33453.98563	-76.1978	32.69	32.69	65.37	1118	674
33022.47914	35918.98563	128.603	27.58	27.58	55.15	1321	674
24185.8725	5614.582276	-11.4064	30.50	30.50	60.99	1059	682
15161.9725	6572.182276	-109.254	32.12	32.12	64.24	1626	682
14443.9725	11461.28228	-6.22238	22.04	22.04	44.09	1673	682
32257.1725	25950.58228	-127.398	31.42	31.42	62.83	1092	682
12517.9725	32493.88228	60.0356	17.00	17.00	34.01	3275	682
24663.5725	33471.78228	58.5452	21.97	21.97	43.94	2323	682
12178.6725	33758.48228	-74.2624	21.90	21.90	43.80	1678	682
17528.1725	34558.08228	187.465	12.27	12.27	24.54	4150	682
5918.672502	36606.78228	10.6256	26.33	26.33	52.66	1379	682
24826.9725	37314.08228	121.142	21.08	21.08	42.15	2064	682
5286.872502	39412.18228	-199.326	34.85	34.85	69.71	1325	682
25806.76586	5085.878926	-164.343	39.19	39.19	78.37	1004	690
9103.465861	21175.27893	20.337	34.22	34.22	68.44	1218	690
11422.16586	23968.07893	-32.799	26.02	26.02	52.05	1802	690
39106.66586	23885.77893	23.577	15.97	15.97	31.93	3489	690
34713.16586	26246.07893	233.659	21.55	21.55	43.10	3860	690
11032.66586	26471.77893	-85.287	21.27	21.27	42.53	2259	690
40923.16586	29046.97893	35.4354	32.33	32.33	64.67	1327	690
21847.56586	29967.47893	260.486	31.16	31.16	62.31	1623	690
35315.96586	30097.37893	194.163	28.24	28.24	56.47	1151	690
38670.56586	32765.87893	-118.335	22.44	22.44	44.89	2448	690
19113.25922	7954.475577	-46.4156	24.04	24.04	48.09	1459	698
13540.05922	9165.975577	9.31244	28.64	28.64	57.27	1406	698
10846.35922	11754.47558	-58.0796	29.41	29.41	58.83	1710	698
24286.65922	26312.67558	-34.7516	28.61	28.61	57.23	1072	698
30798.65922	37418.67558	53.3116	30.03	30.03	60.05	1195	698
19257.85258	7000.272228	-68.4509	14.98	14.98	29.96	3412	706
26643.05258	8180.072228	24.8611	24.52	24.52	49.03	1331	706
25056.15258	12484.67223	119.631	26.02	26.02	52.05	1291	706
34310.45258	15925.87223	40.6399	9.28	9.28	18.56	8728	706
12100.65258	18920.67223	94.2943	18.82	18.82	37.63	1977	706
39131.65258	23139.17223	315.619	43.90	43.90	87.79	1013	706
24244.05258	24782.27223	150.93	12.81	12.81	25.62	3289	706
34598.35258	27661.17223	76.4096	28.45	28.45	56.90	1695	706
15484.95258	31050.87223	-54.8429	23.95	23.95	47.90	1291	706
15963.75258	31946.67223	-87.2429	24.09	24.09	48.18	2022	706
25759.85258	32518.27223	-14.0189	30.43	30.43	60.85	1490	706
21739.65258	32743.77223	-53.5469	32.40	32.40	64.81	1648	706
28737.45258	33617.67223	54.7987	26.05	26.05	52.09	1692	706
36032.25258	35402.07223	172.54	27.93	27.93	55.86	1166	706
5891.052578	36607.57223	-84.0028	18.16	18.16	36.31	4236	706
7125.152578	39061.87223	-142.323	43.69	43.69	87.37	1063	706
25979.74594	5939.868878	-181.19	23.67	23.67	47.34	1689	714
24951.44594	7097.968878	131.567	10.60	10.60	21.20	4890	714
18400.84594	7803.868878	8.67373	10.86	10.86	21.71	4645	714
28030.64594	12130.56888	-82.6943	45.62	45.62	91.23	1228	714
8526.545936	14481.76888	207.577	33.54	33.54	67.07	1001	714
34207.44594	17750.06888	229.188	29.41	29.41	58.83	1366	714
10427.64594	17985.46888	171.063	13.85	13.85	27.69	3941	714
10467.74594	21350.16888	73.4413	15.40	15.40	30.80	3812	714
32821.64594	34827.06888	-115.094	27.51	27.51	55.01	1064	714
20773.84594	37218.66888	-159.806	34.34	34.34	68.67	1767	714
15881.23929	6104.465529	-100.178	26.61	26.61	53.22	1210	722
23086.93929	6723.165529	-78.7937	17.14	17.14	34.29	3449	722
19846.73929	7038.565529	9.98232	20.65	20.65	41.31	1485	722
27884.53929	9396.665529	178.527	28.17	28.17	56.33	1567	722
11704.83929	16157.76553	16.4623	27.34	27.34	54.68	1117	722
35026.43929	23275.16553	161.388	11.26	11.26	22.51	6510	722
10189.13929	26763.56553	-89.8097	24.28	24.28	48.56	1080	722
24218.73929	27547.66553	-187.658	28.92	28.92	57.84	1536	722
13542.13929	30618.46553	73.4539	26.82	26.82	53.65	1202	722
36882.43929	31538.96553	85.3771	30.19	30.19	60.38	1164	722
15913.63929	31982.36553	-19.8257	23.67	23.67	47.34	1829	722
17825.53929	33533.86553	261.99	13.89	13.89	27.79	5718	722
28807.23929	36148.96553	235.162	22.61	22.61	45.22	2206	722
24986.53265	7043.462179	112.962	20.44	20.44	40.88	1472	730
28758.83265	6916.262179	-173.389	17.69	17.69	35.37	4106	730
12237.63265	10195.66218	-107.941	9.51	9.51	19.03	8032	730
30734.33265	11907.96218	104.765	25.62	25.62	51.24	1254	730
11566.93265	15690.56218	37.6969	15.61	15.61	31.23	1981	730
12415.03265	17613.66218	100.294	18.89	18.89	37.77	2197	730
27276.33265	19640.86218	284.358	26.38	26.38	52.75	2649	730
9739.332653	20616.16218	-171.445	37.07	37.07	74.14	1066	730
10406.83265	21286.86218	54.0913	15.17	15.17	30.33	4041	730
11540.83265	22324.86218	13.2349	20.04	20.04	40.08	2125	730
15633.43265	23211.06218	180.03	16.89	16.89	33.77	2597	730
30737.03265	23941.66218	229.213	33.89	33.89	67.78	1446	730
17056.83265	24095.76218	187.482	31.84	31.84	63.68	1020	730
11227.13265	24401.56218	6.75491	22.58	22.58	45.17	1623	730
8207.232653	27637.66218	283.613	34.92	34.92	69.85	1670	730
10294.53265	27689.16218	92.8417	5.84	5.84	11.68	9079	730
23918.03265	28641.46218	235.92	10.17	10.17	20.35	8712	730
24955.13265	29441.36218	-150.709	39.68	39.68	79.36	1013	730
30647.83265	29879.86218	329.815	36.71	36.71	73.43	1168	730
15898.13265	31679.16218	-164.317	17.66	17.66	35.33	4755	730
17785.93265	33540.76218	245.608	11.96	11.96	23.93	6222	730
16059.23265	35700.56218	-195.421	49.78	49.78	99.57	1081	730
20865.23265	37337.66218	-4.90909	27.41	27.41	54.82	1478	730
27839.33265	38646.76218	187.482	26.16	26.16	52.33	1286	730
36209.43265	40305.46218	-75.5411	23.69	23.69	47.38	1572	730
16527.32601	7973.95883	142.037	12.86	12.86	25.72	4030	738
31924.72601	8337.35883	-18.5045	33.82	33.82	67.64	1248	738
18097.62601	16293.95883	-34.0565	26.73	26.73	53.46	1776	738
32387.52601	16214.85883	49.6327	26.05	26.05	52.09	1645	738
33440.82601	16880.35883	-10.7285	33.58	33.58	67.16	1001	738
10709.82601	17508.95883	226.99	21.29	21.29	42.58	1548	738
34136.92601	19881.45883	266.486	22.30	22.30	44.60	1697	738
10284.62601	27694.55883	95.8351	6.69	6.69	13.38	8424	738
14790.92601	28559.15883	126.388	34.17	34.17	68.34	1215	738
20854.62601	37426.65883	-72.2885	24.37	24.37	48.75	1894	738
29746.82601	38388.25883	-188.281	27.22	27.22	54.45	1677	738
23129.92601	38840.55883	190.475	29.06	29.06	58.12	1005	738
29545.21937	8433.85548	106.28	27.58	27.58	55.15	1067	746
13387.71937	12985.25548	83.1793	9.75	9.75	19.50	4236	746
21371.51937	15531.05548	210.608	41.66	41.66	83.32	1091	746
11560.71937	15622.35548	92.1217	14.44	14.44	28.87	2326	746
34836.31937	18382.15548	115.968	23.41	23.41	46.82	2073	746
38364.11937	19929.25548	-40.5239	44.84	44.84	89.68	1002	746
38735.31937	24626.75548	-109.86	31.23	31.23	62.45	1113	746
20325.41937	30844.85548	140.56	20.51	20.51	41.02	1888	746
26114.31937	32324.75548	5.48408	19.17	19.17	38.34	2403	746
17508.41937	34556.55548	152.483	11.94	11.94	23.88	4897	746
28978.51937	38208.95548	-79.4039	27.25	27.25	54.49	1357	746
26516.01273	8097.652131	224.035	24.12	24.12	48.23	1980	754
26359.11273	9439.052131	-119.567	27.48	27.48	54.97	1397	754
13278.21273	18701.35213	-64.4873	23.24	23.24	46.49	1036	754
38370.91273	19934.15213	-37.9193	16.70	16.70	33.39	3378	754
9083.512728	20885.05213	-32.7353	25.39	25.39	50.77	1348	754
35862.71273	31136.85213	206.895	25.13	25.13	50.26	1398	754
13621.11273	31851.25213	240.429	29.18	29.18	58.36	1652	754
38307.11273	36220.95213	101.077	18.20	18.20	36.41	2676	754
14847.70609	11057.54878	-176.579	22.56	22.56	45.12	1803	762
31328.20609	10786.84878	-164.267	18.02	18.02	36.03	6195	762
32012.00609	14759.94878	307.51	17.90	17.90	35.80	3238	762
32467.40609	16176.04878	260.562	21.10	21.10	42.20	2989	762
12435.20609	17568.04878	120.464	18.60	18.60	37.21	2444	762
12138.30609	23624.24878	145.056	6.71	6.71	13.42	12918	762
13386.00609	26737.14878	-63.1787	11.14	11.14	22.28	3948	762
32556.40609	27824.34878	-136.403	39.80	39.80	79.60	1003	762
19009.30609	33251.64878	102.58	22.89	22.89	45.78	1476	762
28691.90609	33574.94878	139.094	27.55	27.55	55.11	1111	762
25675.89945	7173.545432	237.473	16.89	16.89	33.77	4565	770
32810.69945	13332.44543	-211.558	34.03	34.03	68.06	2223	770
10326.99945	15359.14543	-30.1182	13.80	13.80	27.60	3580	770
34411.29945	15825.74543	-30.7662	27.06	27.06	54.12	1188	770
11731.99945	16174.04543	2.28184	15.52	15.52	31.04	2603	770
13601.09945	23392.14543	186.8	29.25	29.25	58.50	1347	770
17746.19945	27667.34543	315.719	31.11	31.11	62.22	1272	770
12656.99945	28413.74543	23.0178	28.28	28.28	56.57	1031	770
26240.09945	33458.34543	-94.9182	16.96	16.96	33.91	4226	770
19686.99945	35555.24543	37.7598	34.59	34.59	69.19	1061	770
4202.199445	37710.04543	-89.7342	37.87	37.87	75.74	1018	770
24294.29945	38881.54543	267.281	26.92	26.92	53.84	1615	770
25282.9928	5263.742082	-108.514	32.95	32.95	65.89	1548	778
20370.3928	6408.642082	-68.9856	19.33	19.33	38.67	4161	778
28848.5928	19406.44208	308.28	69.64	69.64	139.27	1001	778
35771.4928	21770.94208	-184.978	39.68	39.68	79.36	1003	778
10676.7928	26932.54208	11.3664	25.10	25.10	50.21	1057	778
27885.6928	30999.64208	-65.7456	31.86	31.86	63.73	1265	778
36630.2928	34545.04208	65.3448	27.72	27.72	55.44	1369	778
3337.192804	38184.14208	-129.898	24.61	24.61	49.22	1835	778
39324.6928	39622.74208	-54.7296	23.03	23.03	46.06	1876	778
25908.98616	7037.338733	238.989	28.87	28.87	57.74	1263	786
14753.98616	7497.738733	-35.277	22.00	22.00	43.99	2213	786
25189.78616	7841.438733	81.0066	20.18	20.18	40.36	2309	786
15904.78616	7939.438733	79.5162	23.24	23.24	46.49	1543	786
26573.78616	8206.838733	17.859	30.19	30.19	60.38	1318	786
29519.78616	8378.638733	-4.82099	14.34	14.34	28.68	3472	786
29175.68616	9561.538733	-147.381	30.45	30.45	60.90	1311	786
13590.48616	11122.83873	70.5738	14.13	14.13	28.26	3826	786
15002.08616	16262.23873	88.4586	16.41	16.41	32.83	2417	786
35306.38616	21862.63873	-160.341	32.33	32.33	64.67	1779	786
35081.08616	23273.43873	204.71	13.82	13.82	27.65	4375	786
27020.98616	25686.43873	-216.717	41.42	41.42	82.85	1247	786
7593.486162	26075.83873	-87.765	37.09	37.09	74.18	1094	786
8546.086162	28634.03873	-78.045	41.21	41.21	82.42	1165	786
10387.58616	28998.63873	10.731	10.64	10.64	21.29	5182	786
17583.98616	31940.53873	-118.869	22.44	22.44	44.89	2155	786
32118.68616	32664.13873	7.49101	39.00	39.00	78.00	1034	786
36578.48616	34546.13873	42.2562	21.97	21.97	43.94	1113	786
24427.38616	38771.73873	84.7326	22.51	22.51	45.03	2096	786
39374.38616	39447.83873	-143.493	26.14	26.14	52.28	1659	786
39338.08616	39664.13873	-148.677	18.70	18.70	37.40	3453	786
18199.77952	6016.835383	-199.208	28.31	28.31	56.61	1994	794
30359.17952	7296.535383	19.1676	24.04	24.04	48.09	1458	794
19838.97952	8793.635383	-25.5444	24.89	24.89	49.78	2415	794
15003.27952	11929.83538	112.318	18.09	18.09	36.17	2353	794
14141.87952	13869.53538	190.564	20.09	20.09	40.18	2819	794
35805.37952	21890.13538	211.429	23.69	23.69	47.38	2171	794
13010.87952	22182.83538	122.005	19.29	19.29	38.57	2262	794
29322.97952	27993.93538	-133.76	21.93	21.93	43.85	2386	794
9880.17952	29424.53538	-188.192	24.23	24.23	48.47	2610	794
30325.47952	30358.03538	281.478	32.10	32.10	64.20	1301	794
13710.87952	30622.73538	115.298	19.17	19.17	38.34	1982	794
14659.07952	31059.03538	150.323	19.62	19.62	39.23	1450	794
15960.77952	32042.53538	-218.648	17.92	17.92	35.84	3824	794
30642.17952	34020.53538	4.2636	21.76	21.76	43.52	1754	794
28849.57288	7349.132034	-159.668	22.89	22.89	45.78	1793	802
18067.57288	8471.032034	12.0522	26.23	26.23	52.47	1447	802
18746.77288	24939.13203	22.4202	17.95	17.95	35.89	2683	802
20024.87288	31823.63203	-12.5718	32.69	32.69	65.37	1493	802
39053.47288	37810.33203	-172.628	32.08	32.08	64.15	1156	802
26016.86624	6001.828684	-114.943	20.79	20.79	41.59	2565	810
27979.46624	7717.028684	73.5924	22.44	22.44	44.89	1793	810
15339.46624	8391.628684	-6.72723	33.58	33.58	67.16	1398	810
12095.66624	12197.72868	-39.7752	14.27	14.27	28.54	3639	810
11200.76624	13540.02868	-2.19123	19.50	19.50	39.00	1627	810
18163.36624	19139.82868	-89.6712	30.31	30.31	60.62	1682	810
13043.86624	30628.42868	221.887	15.19	15.19	30.38	3578	810
14284.16624	31476.52868	283.739	16.13	16.13	32.26	4221	810
24958.56624	36144.32868	204.748	19.52	19.52	39.05	3307	810
3420.866237	38283.32868	-140.863	24.33	24.33	48.65	2709	810
34273.76624	39709.62868	79.554	14.08	14.08	28.17	4417	810
2238.366237	39876.02868	24.3768	34.12	34.12	68.25	1595	810
27232.5596	6867.425335	189.111	27.91	27.91	55.81	1196	818
18468.9596	7744.925335	83.2926	11.85	11.85	23.69	3809	818
9026.359596	14658.12533	2.35736	29.32	29.32	58.64	1380	818
34679.9596	17033.62533	119.807	24.61	24.61	49.22	1573	818
30658.5596	27222.42533	-35.2266	26.12	26.12	52.23	1256	818
29276.9596	27967.72533	-41.7066	21.08	21.08	42.15	1523	818
13059.0596	30615.02533	302.381	16.86	16.86	33.72	3298	818
22856.8596	35547.52533	78.8214	30.76	30.76	61.51	1263	818
29723.7596	38368.22533	-188.155	19.45	19.45	38.90	3806	818
32924.6596	39120.92533	-88.3626	21.08	21.08	42.15	2540	818
24950.25295	7103.021985	199.556	11.04	11.04	22.09	4969	826
23487.65295	7411.621985	32.1779	16.96	16.96	33.91	2806	826
27877.15295	7706.621985	321.024	17.62	17.62	35.23	4987	826
13453.75295	11559.92199	-28.7341	9.84	9.84	19.69	5160	826
11932.75295	13816.72199	92.9927	18.58	18.58	37.16	1542	826
34080.45295	16117.52199	-65.6701	26.47	26.47	52.94	1248	826
16838.15295	16518.82199	-7.99805	22.25	22.25	44.51	1704	826
9493.452954	19542.02199	98.9543	28.02	28.02	56.05	1438	826
31661.95295	23450.42199	124.291	26.40	26.40	52.80	1760	826
11508.85295	26080.32199	-110.382	21.71	21.71	43.43	2015	826
27241.15295	28266.12199	-22.2541	19.55	19.55	39.09	2467	826
19940.15295	31882.72199	118.33	19.76	19.76	39.52	1488	826
19393.05295	34100.42199	-182.31	37.73	37.73	75.45	1307	826
999.3529541	39201.42199	-137.598	31.84	31.84	63.68	1390	826
31852.85295	40231.82199	8.84995	17.26	17.26	34.52	2528	826
32015.04631	8220.718636	-34.5535	29.91	29.91	59.82	1361	834
33987.54631	26197.31864	103.438	27.91	27.91	55.81	1130	834
13369.74631	29698.21864	268.127	33.89	33.89	67.78	1414	834
17696.24631	29938.81864	275.579	29.30	29.30	58.59	1686	834
15968.54631	31687.01864	-76.6735	30.59	30.59	61.18	1090	834
22683.04631	34801.11864	89.2793	16.48	16.48	32.97	2196	834
28703.74631	40183.81864	-207.569	53.46	53.46	106.92	1107	834
31375.53967	10874.41529	-26.1169	23.34	23.34	46.68	2215	842
19156.73967	14471.01529	267.395	17.19	17.19	34.38	4875	842
9334.239671	15530.31529	110.158	27.41	27.41	54.82	1962	842
12142.33967	23615.91529	163.067	15.83	15.83	31.65	2503	842
28802.93967	24804.81529	-68.2369	25.76	25.76	51.53	1237	842
35804.13967	25165.11529	265.904	27.55	27.55	55.11	2056	842
10352.13967	28968.61529	-66.9409	21.90	21.90	43.80	2237	842
17600.23967	30030.01529	-22.8769	32.99	32.99	65.99	1032	842
10930.63967	30873.61529	-13.1569	17.43	17.43	34.85	3235	842
15302.33967	31044.11529	294.967	15.43	15.43	30.85	4732	842
29430.33967	33449.71529	137.73	7.54	7.54	15.07	11339	842
31829.83303	7396.611937	-204.952	33.70	33.70	67.40	1963	850
14373.13303	10237.71194	239.09	28.14	28.14	56.28	1239	850
15047.63303	11970.71194	-14.4403	28.68	28.68	57.37	1012	850
9170.133029	20929.41194	-109.048	20.46	20.46	40.93	2786	850
38732.73303	22433.51194	-6.01629	19.00	19.00	38.01	2583	850
38425.93303	23828.51194	13.4237	31.04	31.04	62.08	1215	850
8420.633029	27168.31194	-76.6483	28.28	28.28	56.57	1566	850
29044.53303	27532.81194	-150.52	40.01	40.01	80.02	1097	850
12189.33303	34311.41194	-199.12	33.37	33.37	66.74	1363	850
16744.73303	36442.51194	17.9597	26.75	26.75	53.51	1345	850
28091.52639	5172.608588	-184.852	41.90	41.90	83.79	1076	858
31916.42639	8390.408588	-201.052	36.95	36.95	73.90	1246	858
10153.62639	16275.10859	-18.3157	28.54	28.54	57.09	1457	858
10332.42639	17939.40859	-7.29971	16.32	16.32	32.64	1568	858
17964.02639	18904.00859	270.401	34.38	34.38	68.77	1598	858
9211.326388	21019.20859	-42.2917	23.53	23.53	47.05	1928	858
35884.52639	21869.90859	99.7499	14.37	14.37	28.73	2618	858
31304.62639	26545.70859	-42.9397	28.26	28.26	56.52	1013	858
39574.02639	27731.90859	-99.9637	27.84	27.84	55.67	1098	858
16463.52639	27990.30859	287.54	26.56	26.56	53.13	1498	858
18071.72639	29750.90859	222.708	21.76	21.76	43.52	2171	858
11059.32639	32518.80859	-181.612	36.97	36.97	73.95	1037	858
28460.52639	38781.90859	48.3311	25.22	25.22	50.44	1967	858
24927.11975	7110.105238	47.5985	14.81	14.81	29.63	3222	866
21705.61975	12850.10524	103.488	18.09	18.09	36.17	4233	866
13096.21975	16066.30524	186.951	18.13	18.13	36.27	2211	866
25307.61975	19415.10524	-202.983	48.23	48.23	96.46	1023	866
38409.21975	20048.20524	5.67288	29.37	29.37	58.73	1067	866
30566.91975	20298.40524	54.3053	38.46	38.46	76.91	1048	866
35067.41975	23249.70524	274.884	21.76	21.76	43.52	2463	866
25407.61975	26742.50524	1.13688	25.83	25.83	51.67	1129	866
16706.91975	27223.40524	96.7817	23.55	23.55	47.10	1774	866
23732.51975	30237.10524	192.912	21.97	21.97	43.94	2107	866
18922.31975	31041.20524	-13.7671	18.39	18.39	36.79	2530	866
14596.91975	31190.30524	-68.8471	23.97	23.97	47.95	2260	866
10614.41975	32212.60524	-94.7671	23.39	23.39	46.77	1915	866
13353.41975	33266.60524	64.7381	11.99	11.99	23.97	3924	866
39326.81975	39586.40524	-134.943	15.24	15.24	30.47	3523	866
23404.3131	7341.601889	27.7175	24.54	24.54	49.08	1414	874
16953.0131	9563.301889	193.67	25.53	25.53	51.06	1660	874
18520.8131	14455.00189	274.897	36.74	36.74	73.48	1544	874
10698.9131	17500.70189	201.122	10.01	10.01	20.02	7260	874
12423.2131	17557.20189	20.5895	12.55	12.55	25.10	3625	874
38791.8131	22491.30189	-175.755	27.58	27.58	55.15	1571	874
12398.9131	23879.00189	5.03747	15.35	15.35	30.71	3278	874
41015.9131	26412.10189	-76.6105	28.94	28.94	57.89	1457	874
29048.4131	27500.60189	-164.739	13.49	13.49	26.99	5694	874
18838.1131	32356.80189	24.4775	14.48	14.48	28.97	3648	874
29756.6131	38333.90189	-114.195	21.67	21.67	43.33	2065	874
23480.60646	7412.698539	65.5085	31.37	31.37	62.74	1052	882
28077.00646	7707.098539	10.2341	19.31	19.31	38.62	2429	882
16103.90646	8734.198539	123.634	21.12	21.12	42.25	1571	882
29782.50646	9948.698539	174.308	17.50	17.50	35.00	3298	882
31369.40646	10868.89854	58.8017	15.99	15.99	31.98	4018	882
14461.80646	11421.79854	-9.85395	27.39	27.39	54.78	1184	882
36314.00646	25809.79854	-199.07	17.50	17.50	35.00	4547	882
18154.60646	28368.39854	-199.07	33.49	33.49	66.98	1840	882
12156.30646	30215.19854	40.1717	11.61	11.61	23.22	3477	882
29803.70646	30289.79854	119.163	19.55	19.55	39.09	1929	882
23665.80646	30282.79854	29.0261	22.94	22.94	45.88	1645	882
14612.90646	31162.59854	-9.85395	19.97	19.97	39.94	2536	882
19331.30646	33557.39854	-57.8059	31.72	31.72	63.44	1625	882
15413.29982	8385.79519	-25.3934	16.51	16.51	33.02	2499	890
30928.29982	9939.49519	-2.71336	22.82	22.82	45.64	1703	890
30595.89982	23992.69519	90.8578	13.45	13.45	26.89	3653	890
34773.19982	24158.89519	159.416	40.25	40.25	80.49	1076	890
28805.29982	24860.79519	-40.9454	19.99	19.99	39.99	1440	890
36295.99982	25781.79519	-39.0014	15.92	15.92	31.84	4226	890
33971.69982	26176.39519	129.608	31.51	31.51	63.02	1181	890
13121.19982	28523.59519	130.353	28.19	28.19	56.38	1013	890
29792.59982	30276.89519	55.8334	13.45	13.45	26.89	4565	890
13051.89982	30571.29519	74.4634	16.84	16.84	33.68	1907	890
36680.29982	36858.39519	82.6606	26.85	26.85	53.69	1197	890
20839.69982	37214.49519	-17.6174	29.30	29.30	58.59	1219	890
12337.09318	10169.49184	-48.0608	13.33	13.33	26.66	5211	898
16922.29318	10258.19184	284.622	33.98	33.98	67.97	1131	898
31073.39318	11015.29184	234.694	21.43	21.43	42.86	2030	898
31974.59318	12682.09184	-31.2128	28.21	28.21	56.43	1937	898
34100.29318	20303.49184	-128.413	12.48	12.48	24.96	5206	898
17049.99318	25044.09184	-51.3008	23.83	23.83	47.67	1727	898
18911.79318	24865.89184	-104.437	24.35	24.35	48.70	2456	898
34037.19318	26197.29184	89.38	22.18	22.18	44.37	1312	898
15965.19318	32015.29184	-161.461	36.50	36.50	73.00	1255	898
5481.39318	33338.89184	-155.629	31.89	31.89	63.77	1226	898
12245.29318	33794.69184	-99.2528	28.75	28.75	57.51	1028	898
18480.48654	7689.188491	-27.9003	27.32	27.32	54.64	1586	906
17085.68654	10200.68849	323.445	34.59	34.59	69.19	1225	906
12168.08654	14134.28849	67.8417	22.42	22.42	44.84	1180	906
16922.58654	16581.08849	43.9953	20.35	20.35	40.69	2039	906
12306.08654	25241.68849	83.4909	17.90	17.90	35.80	2469	906
28933.98654	25785.18849	-39.5643	10.39	10.39	20.77	6184	906
19090.48654	28210.38849	-55.7643	23.41	23.41	46.82	1181	906
15738.98654	30597.38849	-54.4683	33.89	33.89	67.78	1555	906
36607.78654	34508.38849	113.299	15.50	15.50	30.99	2939	906
3324.186538	38037.78849	-55.1163	30.80	30.80	61.61	1329	906
26976.9799	4104.985141	-30.2401	22.63	22.63	45.26	1770	914
36765.3799	19457.98514	-111.24	24.68	24.68	49.36	2791	914
39200.1799	26750.18514	54.6803	32.57	32.57	65.14	1201	914
16494.0799	28056.48514	218.624	25.79	25.79	51.57	1139	914
14137.3799	31514.78514	159.008	32.73	32.73	65.47	1384	914
21216.5799	31813.08514	59.1515	25.08	25.08	50.16	1817	914
28778.3799	33437.28514	-17.2801	28.94	28.94	57.89	1198	914
30749.3799	34036.98514	146.34	35.51	35.51	71.03	1016	914
36615.2799	34534.88514	33.2639	15.92	15.92	31.84	2946	914
18880.6799	37388.88514	31.9679	28.00	28.00	56.00	1412	914
19858.97326	6961.581792	-154.404	29.56	29.56	59.11	1285	922
12598.97326	11385.28179	72.8173	16.23	16.23	32.45	2828	922
10504.97326	15747.58179	45.9901	20.28	20.28	40.55	1439	922
19088.17326	28236.98179	-87.6599	27.72	27.72	55.44	1452	922
16467.67326	36121.08179	4.3561	36.62	36.62	73.24	1217	922
19891.07326	37805.38179	-85.0679	25.98	25.98	51.95	1120	922
36300.17326	40406.88179	-9.8999	35.33	35.33	70.65	1091	922
13383.16661	10225.37844	41.0259	12.39	12.39	24.77	3608	930
27815.06661	10219.77844	84.2475	13.73	13.73	27.46	4718	930
7866.866614	13764.37844	11.7363	18.79	18.79	37.59	1890	930
33824.56661	20033.77844	-112.032	41.94	41.94	83.89	1264	930
26961.86661	20558.67844	20.1603	28.57	28.57	57.13	1342	930
39511.76661	21798.57844	90.9543	21.95	21.95	43.90	1921	930
38747.86661	22505.67844	-100.368	30.47	30.47	60.95	1137	930
26844.46661	24514.47844	9.7923	17.47	17.47	34.95	2352	930
13201.76661	30605.97844	129.705	25.81	25.81	51.62	1286	930
14302.86661	31512.07844	67.1079	19.10	19.10	38.20	2372	930
40613.06661	31917.47844	181.124	17.85	17.85	35.70	3157	930
35930.56661	32330.57844	55.9299	25.13	25.13	50.26	1308	930
19115.66661	34567.47844	282.471	35.61	35.61	71.22	1447	930
37403.36661	35029.67844	-14.1837	33.23	33.23	66.46	1049	930
23723.26661	36581.17844	217.638	18.77	18.77	37.54	3259	930
29859.75997	6044.375093	8.10049	37.21	37.21	74.42	1157	938
25849.45997	6959.075093	135.918	25.58	25.58	51.15	1207	938
23483.75997	7348.575093	53.2013	17.24	17.24	34.48	2713	938
15553.75997	10217.37509	-41.1475	21.52	21.52	43.05	2363	938
29017.05997	11704.17509	300.608	22.00	22.00	43.99	2527	938
21724.85997	25648.97509	-86.5075	29.11	29.11	58.22	1271	938
11181.95997	27896.27509	-39.8515	16.32	16.32	32.64	2988	938
36362.95997	30123.37509	5.50849	23.50	23.50	47.01	1361	938
11825.45997	32391.87509	91.2065	27.58	27.58	55.15	1272	938
35902.05997	32436.67509	15.8765	26.61	26.61	53.22	1295	938
33151.65997	33676.97509	-122.148	42.25	42.25	84.50	1054	938
21151.15997	35888.57509	-46.9795	32.78	32.78	65.56	1006	938
29762.65997	38484.97509	41.2781	17.31	17.31	34.62	1872	938
17154.05333	6549.771743	-92.0873	25.95	25.95	51.90	1878	946
13965.95333	10315.77174	273.288	26.28	26.28	52.56	1421	946
11848.05333	15151.57174	302.35	19.64	19.64	39.28	3315	946
14676.85333	21360.17174	-203.543	28.02	28.02	56.05	1743	946
24225.45333	24786.87174	128.719	10.17	10.17	20.35	4322	946
28786.05333	24847.17174	-3.95932	14.27	14.27	28.54	4231	946
12802.65333	26601.77174	3.81668	22.21	22.21	44.42	1337	946
27520.35333	28574.87174	142.132	23.64	23.64	47.29	1420	946
17530.95333	30866.07174	-66.1673	31.63	31.63	63.26	1017	946
11833.45333	32345.97174	102.637	17.52	17.52	35.04	2611	946
12082.05333	34242.37174	-107.639	20.14	20.14	40.27	2688	946
13977.05333	34586.07174	-103.103	19.69	19.69	39.38	2366	946
28875.65333	36045.57174	259.129	30.64	30.64	61.28	1649	946
17622.64669	8798.168394	228.082	28.10	28.10	56.19	1281	954
14939.84669	9517.968394	109.596	22.73	22.73	45.45	1261	954
14205.74669	10263.46839	28.0449	18.23	18.23	36.46	1907	954
27139.34669	24962.26839	-52.9551	25.27	25.27	50.54	1758	954
20605.94669	26189.46839	-58.7871	29.06	29.06	58.12	2196	954
41139.34669	26475.66839	-106.091	29.86	29.86	59.72	1338	954
22139.94669	28057.36839	-43.2351	25.17	25.17	50.35	1885	954
29792.44669	30265.36839	26.1009	21.83	21.83	43.66	1630	954
28941.14669	32514.96839	-167.003	28.64	28.64	57.27	2170	954
26275.84669	33342.66839	-51.6591	15.19	15.19	30.38	4176	954
18182.04669	33603.56839	271.304	37.42	37.42	74.84	1255	954
17459.14669	34582.06839	174.428	12.51	12.51	25.01	6609	954
25355.24669	39222.66839	96.9273	18.04	18.04	36.08	1603	954
24778.04005	3201.965045	326.701	53.93	53.93	107.86	1060	962
21917.04005	6730.165045	35.4251	29.08	29.08	58.17	2272	962
16445.64005	8010.365045	-2.80693	23.39	23.39	46.77	1674	962
17362.64005	8534.765045	124.007	20.32	20.32	40.65	1613	962
14244.04005	10235.86504	266.34	13.56	13.56	27.13	7775	962
27911.04005	10229.06504	12.7451	13.85	13.85	27.69	4026	962
13675.24005	11064.46504	201.507	16.41	16.41	32.83	2758	962
11650.54005	11390.06504	-80.5669	20.02	20.02	40.03	3846	962
14414.84005	12138.36504	-112.319	23.15	23.15	46.30	1819	962
30153.24005	13106.96504	-93.5269	32.38	32.38	64.76	1411	962
10599.44005	13891.96504	-92.8789	14.34	14.34	28.68	3841	962
32632.34005	16107.96504	8.85707	26.89	26.89	53.79	1761	962
10825.04005	20006.86504	86.7467	25.67	25.67	51.34	1767	962
13498.44005	21218.46504	37.5635	34.62	34.62	69.24	1094	962
7575.140047	21495.76504	-191.375	40.81	40.81	81.62	1344	962
13717.84005	22790.96504	48.7415	15.75	15.75	31.51	2662	962
24552.84005	24916.56504	-32.6149	32.64	32.64	65.28	1386	962
15350.14005	25655.76504	155.305	16.32	16.32	32.64	5230	962
30659.74005	26805.56504	-151.847	27.37	27.37	54.73	2419	962
13117.74005	27798.26504	-8.63893	34.92	34.92	69.85	1141	962
28756.64005	33565.46504	-61.7749	34.67	34.67	69.33	1298	962
20392.54005	34903.36504	68.8619	26.73	26.73	53.46	1070	962
34352.74005	39653.26504	18.5771	24.82	24.82	49.64	1483	962
29415.54005	40371.56504	245.474	33.04	33.04	66.08	1293	962
14664.23341	6658.661695	-191.123	30.66	30.66	61.32	2189	970
24846.63341	10310.2617	187.601	25.25	25.25	50.49	1932	970
28947.83341	11715.0617	164.5	35.30	35.30	70.60	1010	970
19740.53341	15988.2617	-56.3387	33.91	33.91	67.82	1415	970
12433.63341	17571.4617	113.826	9.09	9.09	18.18	10308	970
36863.73341	18999.7617	-80.3147	37.02	37.02	74.04	1391	970
7496.333406	20570.4617	-171.683	54.85	54.85	109.70	1041	970
14688.43341	20493.7617	-45.9707	5.60	5.60	11.21	20138	970
25872.93341	22616.8617	-51.1547	38.81	38.81	77.62	2057	970
20643.73341	22423.5617	-154.187	40.98	40.98	81.95	2201	970
18726.83341	23770.0617	47.5033	21.03	21.03	42.06	2804	970
7802.433406	23903.5617	-34.9547	35.94	35.94	71.87	1916	970
27294.83341	24703.1617	306.833	33.56	33.56	67.12	1558	970
33960.73341	26160.6617	279.26	8.17	8.17	16.34	15112	970
9756.133406	26270.2617	246.472	46.65	46.65	93.31	1015	970
14000.83341	27350.6617	-131.507	9.99	9.99	19.97	11711	970
9360.033406	27727.5617	-36.8987	28.90	28.90	57.79	1191	970
19153.63341	27925.5617	-25.8827	28.21	28.21	56.43	1417	970
7909.633406	28255.3617	-216.395	45.26	45.26	90.53	1497	970
40104.83341	28631.9617	333.66	42.84	42.84	85.67	1069	970
27725.13341	31997.7617	157.793	17.31	17.31	34.62	3068	970
21725.33341	39396.9617	32.4373	37.00	37.00	73.99	1705	970
27982.63341	40258.7617	8.46126	23.43	23.43	46.86	2085	970
19201.52676	6954.458346	-2.95054	10.60	10.60	21.20	8415	978
16041.22676	9674.858346	-146.159	21.52	21.52	43.05	4933	978
21997.32676	10046.05835	-95.6145	44.65	44.65	89.30	1201	978
23604.22676	11667.85835	-50.2545	24.70	24.70	49.41	2696	978
31916.72676	11801.25835	-221.327	26.09	26.09	52.19	2961	978
27972.02676	18283.45835	213.19	21.31	21.31	42.63	3096	978
35524.12676	20271.65835	-56.7345	56.97	56.97	113.93	1186	978
27945.52676	21803.25835	-150.047	44.98	44.98	89.96	1158	978
11318.82676	24205.95835	-169.487	17.76	17.76	35.51	3525	978
34258.92676	25017.95835	-1.00654	28.19	28.19	56.38	1917	978
28558.42676	26175.85835	-1.65454	45.12	45.12	90.24	1367	978
12606.92676	26528.95835	154.319	25.01	25.01	50.02	1609	978
8574.226764	27757.35835	-184.391	30.38	30.38	60.76	2962	978
35654.02676	28728.85835	-23.0385	35.44	35.44	70.89	1126	978
34308.02676	29427.95835	305.595	52.49	52.49	104.99	1000	978
11263.52676	29338.35835	220.642	11.12	11.12	22.23	8479	978
24939.62676	30931.35835	-60.6225	31.79	31.79	63.59	1127	978
22050.72676	34295.35835	-83.9505	29.01	29.01	58.03	1247	978
1526.926764	36838.65835	-124.775	28.28	28.28	56.57	2338	978
37423.42676	37426.55835	245.233	33.32	33.32	66.65	1300	978
24918.52012	7132.754996	175.437	14.08	14.08	28.17	6250	986
17588.12012	7661.754996	-174.418	29.11	29.11	58.22	3088	986
29679.12012	7763.254996	32.9417	19.48	19.48	38.95	3327	986
12219.52012	9829.054996	-50.6503	27.55	27.55	55.11	2076	986
27181.22012	11529.555	167.24	30.14	30.14	60.29	1320	986
12907.22012	12590.955	228.346	8.88	8.88	17.76	10313	986
25108.32012	12644.655	5.72565	29.98	29.98	59.96	1235	986
11211.42012	13651.455	-64.9063	32.31	32.31	64.62	1999	986
24684.62012	19386.955	-59.7223	21.74	21.74	43.47	3950	986
10882.32012	19967.955	191.831	25.72	25.72	51.43	1889	986
29097.12012	20182.955	10.9096	21.08	21.08	42.15	2334	986
11305.62012	24016.455	-154.978	10.48	10.48	20.96	8246	986
27100.12012	26032.455	-50.0023	30.54	30.54	61.09	2087	986
12141.42012	27052.855	-94.7143	29.48	29.48	58.97	1748	986
34704.62012	26940.855	-0.10635	44.44	44.44	88.88	1154	986
40193.02012	28800.255	-108.97	30.03	30.03	60.05	1095	986
19285.22012	28682.955	-141.37	9.82	9.82	19.64	9791	986
12183.82012	30206.255	-38.9864	30.50	30.50	60.99	1233	986
31792.92012	32268.455	125.508	23.53	23.53	47.05	1694	986
4865.520123	33016.455	-11.7704	27.86	27.86	55.72	2485	986
14501.02012	36116.355	-96.6583	33.11	33.11	66.22	1489	986
4127.520123	37902.155	-75.9223	37.40	37.40	74.79	1068	986
25607.71348	5093.651647	-34.8462	30.45	30.45	60.90	1767	994
30573.71348	8584.051647	26.0658	12.91	12.91	25.81	5195	994
18337.91348	11084.85165	326.965	23.17	23.17	46.35	4195	994
29886.41348	11915.15165	138.429	31.65	31.65	63.30	1467	994
14468.61348	12235.25165	-16.0542	26.59	26.59	53.18	2411	994
6742.913481	12559.35165	-180.646	46.82	46.82	93.63	1171	994
32580.61348	13736.45165	278.527	46.68	46.68	93.35	1225	994
34066.11348	14723.75165	-90.5742	8.48	8.48	16.96	15643	994
28300.31348	15074.55165	95.2074	23.93	23.93	47.85	1239	994
21570.81348	16532.15165	304.609	24.21	24.21	48.42	2758	994
34282.91348	18261.15165	196.555	15.28	15.28	30.57	4739	994
34926.31348	18316.35165	158.549	17.36	17.36	34.71	3342	994
40721.41348	20646.35165	10.5138	35.61	35.61	71.22	1233	994
11992.11348	22884.45165	257.661	40.93	40.93	81.86	1292	994
34411.51348	23795.25165	-128.806	42.41	42.41	84.83	1120	994
24240.51348	24820.65165	206.987	30.21	30.21	60.43	1851	994
18076.01348	25702.45165	-66.5982	39.80	39.80	79.60	1294	994
8046.413481	27330.25165	324.729	55.30	55.30	110.59	1331	994
29064.81348	27491.65165	-132.046	19.24	19.24	38.48	2862	994
39378.31348	27481.75165	-28.3662	30.71	30.71	61.42	1809	994
29208.51348	29107.15165	-121.03	50.21	50.21	100.42	1144	994
27655.91348	29185.35165	-141.118	21.50	21.50	43.00	2731	994
12128.11348	30394.65165	-11.5182	24.33	24.33	48.65	2174	994
32706.21348	32163.45165	-193.606	50.54	50.54	101.08	1482	994
20439.71348	32507.75165	32.5458	13.14	13.14	26.28	7379	994
9721.413481	34000.85165	-116.494	46.37	46.37	92.74	1091	994
36819.71348	34536.95165	258.406	31.11	31.11	62.22	1490	994
17316.01348	35047.75165	-67.8942	34.97	34.97	69.94	1202	994
5823.413481	35419.85165	-150.838	34.88	34.88	69.76	1277	994
34287.51348	39688.35165	-54.9342	17.85	17.85	35.70	2825	994
26986.40684	5124.848297	-153.826	53.22	53.22	106.45	1061	1002
24679.90684	5610.148297	-24.226	24.07	24.07	48.14	1922	1002
28566.60684	6813.248297	-162.898	54.57	54.57	109.13	1119	1002
27870.90684	6735.448297	-186.226	20.02	20.02	40.03	5462	1002
29589.40684	8121.048297	66.3968	29.46	29.46	58.92	1443	1002
21410.10684	10291.6483	40.3148	25.81	25.81	51.62	2678	1002
34082.30684	14392.9483	-102.634	25.34	25.34	50.68	2280	1002
18910.80684	15117.7483	-92.914	18.91	18.91	37.82	3310	1002
24647.40684	15624.6483	148.369	36.27	36.27	72.53	1491	1002
9642.20684	16135.1483	58.1996	17.45	17.45	34.90	4430	1002
11396.20684	16227.6483	333.178	32.62	32.62	65.23	1817	1002
34335.30684	17068.0483	73.8488	30.52	30.52	61.04	1826	1002
21600.70684	17260.2483	-118.186	50.30	50.30	100.61	1038	1002
10523.40684	21364.6483	2.34204	18.35	18.35	36.69	4097	1002
35431.10684	21462.6483	-0.897963	24.54	24.54	49.08	2931	1002
34162.90684	22192.5483	-203.074	29.93	29.93	59.86	2637	1002
41164.80684	23458.5483	4.93404	31.86	31.86	63.73	1502	1002
7130.40684	25114.8483	-16.45	31.49	31.49	62.97	1218	1002
15363.60684	25653.4483	82.046	11.80	11.80	23.60	6556	1002
21804.10684	25736.8483	-0.897963	27.46	27.46	54.92	1274	1002
32091.80684	25537.6483	-146.05	30.69	30.69	61.37	2732	1002
16371.50684	26714.0483	179.667	32.99	32.99	65.99	1137	1002
17530.20684	26788.9483	298.154	18.20	18.20	36.41	6821	1002
13995.70684	27397.8483	79.0652	12.91	12.91	25.81	4199	1002
11823.90684	28989.4483	50.7476	21.27	21.27	42.53	1973	1002
25898.60684	28989.0483	-53.386	28.21	28.21	56.43	1511	1002
9906.30684	29447.0483	21.782	24.61	24.61	49.22	4293	1002
40324.30684	32042.9483	152.84	33.09	33.09	66.18	1080	1002
20390.70684	32565.3483	10.766	17.92	17.92	35.84	3262	1002
38673.60684	33405.7483	203.514	22.44	22.44	44.89	2981	1002
28768.30684	33641.8483	-2.19396	34.05	34.05	68.11	1298	1002
5733.00684	35616.0483	-56.626	20.02	20.02	40.03	2503	1002
25220.30684	37245.1483	184.138	27.72	27.72	55.44	2096	1002
30710.10684	38119.3483	218.418	32.71	32.71	65.42	1107	1002
21009.0002	3567.744948	268.598	45.40	45.40	90.81	1120	1010
23552.3002	5293.244948	-53.7818	19.99	19.99	39.99	3649	1010
17665.1002	6766.344948	242.516	40.72	40.72	81.44	1348	1010
27902.1002	7784.444948	142.659	18.56	18.56	37.11	3016	1010
17673.2002	8773.044948	235.809	16.27	16.27	32.55	4747	1010
13739.2002	9049.344948	52.4902	8.38	8.38	16.77	9494	1010
16019.6002	9790.844948	248.478	51.48	51.48	102.96	1042	1010
12289.4002	10171.64495	-88.7738	22.07	22.07	44.13	2191	1010
12724.7002	13357.34495	122.539	25.17	25.17	50.35	1723	1010
33809.0002	15738.24495	19.4422	25.65	25.65	51.29	1998	1010
18854.9002	18606.04495	-165.886	42.15	42.15	84.31	1586	1010
34036.9002	20376.44495	93.4762	15.31	15.31	30.61	4981	1010
35521.7002	20287.94495	-178.846	21.05	21.05	42.11	4368	1010
11202.5002	21399.14495	168.741	27.08	27.08	54.16	1306	1010
11463.1002	22917.94495	-128.95	16.39	16.39	32.78	5965	1010
29821.3002	23146.34495	-70.6298	40.03	40.03	80.07	1092	1010
11178.1002	26087.54495	-96.5498	10.43	10.43	20.87	8685	1010
11138.6002	27595.44495	-59.6138	22.54	22.54	45.07	3271	1010
14183.8002	27811.94495	182.155	20.89	20.89	41.78	2592	1010
22038.5002	27957.74495	-7.12577	36.50	36.50	73.00	1027	1010
11915.4002	28899.24495	76.3366	30.38	30.38	60.76	1738	1010
26411.0002	30815.14495	141.914	41.73	41.73	83.46	1534	1010
15806.3002	31536.44495	129.246	18.30	18.30	36.60	2240	1010
31915.2002	32737.84495	237.3	49.78	49.78	99.57	1245	1010
29422.1002	33464.74495	-42.1178	29.11	29.11	58.22	1858	1010
29700.9002	34681.24495	254.439	39.63	39.63	79.27	1162	1010
14436.8002	36047.34495	-209.302	26.33	26.33	52.66	2647	1010
36107.2002	36086.84495	183.645	20.87	20.87	41.73	2581	1010
6614.400198	39590.34495	-151.63	51.34	51.34	102.68	1023	1010
19759.79356	7493.641598	107.887	22.96	22.96	45.92	2741	1018
11594.29356	9255.741598	-77.5056	27.55	27.55	55.11	1651	1018
13412.39356	11129.7416	52.7424	7.28	7.28	14.55	14517	1018
28526.09356	11544.5416	334.428	35.49	35.49	70.98	1727	1018
14970.69356	12091.4416	154.835	21.90	21.90	43.80	1597	1018
15912.89356	12370.8416	106.397	21.05	21.05	42.11	2561	1018
25054.79356	12589.2416	27.4704	41.54	41.54	83.08	1084	1018
12949.39356	12616.3416	178.681	9.09	9.09	18.18	9714	1018
11414.19356	13451.2416	133.224	24.04	24.04	48.09	1538	1018
8369.793556	15620.4416	-51.5856	32.99	32.99	65.99	2582	1018
12444.09356	17488.7416	192.095	12.22	12.22	24.44	5976	1018
37738.49356	20816.9416	170.484	34.17	34.17	68.34	1223	1018
11306.09356	22290.2416	61.6848	23.60	23.60	47.19	2861	1018
38834.49356	23360.9416	79.5696	39.26	39.26	78.52	1620	1018
37077.09356	23440.1416	-86.5776	39.96	39.96	79.93	1181	1018
8918.193556	24741.1416	-9.46558	13.89	13.89	27.79	4519	1018
40965.89356	25478.1416	-173.41	32.45	32.45	64.90	1641	1018
29050.09356	27670.8416	-98.8896	30.36	30.36	60.71	1610	1018
22179.99356	27904.5416	114.594	26.99	26.99	53.98	2047	1018
40117.19356	29358.5416	-80.7456	37.16	37.16	74.32	1600	1018
[truncated: 73,591 more rows]
