# Supplementary material for: Super-resolution analysis of PACSIN2 and EHD2 at caveolae
Source: PLoS One. 2022 Jul 14;17(7):e0271003. doi: 10.1371/journal.pone.0271003 (PMC9282494; doi:10.1371/journal.pone.0271003)
Supplement: S2 Data — (ZIP) [file pone.0271003.s004.zip › 405PACSIN2polyCy3Caveolin7C8001driftCorr 3DdistanceR_561-647_67K_TS3D.3dlp]

24433.43372	5206.365306	-72.216	20.51	20.51	41.02	3652	6
22648.43372	5581.965306	85.9284	35.77	35.77	71.54	1090	6
22442.03372	6983.065306	-23.616	11.37	11.37	22.75	6177	6
13502.13372	9564.265306	-67.032	17.19	17.19	34.38	3530	6
12542.23372	11397.06531	94.8708	16.37	16.37	32.73	3721	6
29826.33372	11571.06531	0.36	37.66	37.66	75.31	1386	6
11428.83372	13370.96531	-12.6	25.06	25.06	50.11	1600	6
13661.13372	13604.46531	252.853	21.45	21.45	42.91	2867	6
29127.43372	13623.26531	28.224	37.42	37.42	74.84	1208	6
16369.93372	14498.86531	48.6684	7.80	7.80	15.59	5964	6
16912.13372	16405.96531	-127.944	14.91	14.91	29.81	9227	6
3164.233715	18795.06531	296.075	37.19	37.19	74.37	1333	6
27202.73372	19041.36531	122.443	14.55	14.55	29.11	5763	6
29327.23372	20361.36531	-163.584	34.22	34.22	68.44	1702	6
17788.23372	20562.56531	-148.032	47.95	47.95	95.90	1210	6
10441.03372	23364.46531	-111.096	22.18	22.18	44.37	2642	6
11975.93372	24562.16531	38.2356	19.17	19.17	38.34	3348	6
27014.03372	24603.06531	247.637	17.71	17.71	35.42	5906	6
17211.83372	25025.66531	16.56	18.51	18.51	37.02	2781	6
20184.03372	26043.86531	3.6	17.87	17.87	35.75	3082	6
13459.53372	26612.26531	136.602	9.51	9.51	19.03	11412	6
29733.03372	27327.06531	254.344	16.89	16.89	33.77	5090	6
10706.53372	28251.16531	328.118	47.19	47.19	94.39	1403	6
27729.43372	29411.06531	98.5968	41.21	41.21	82.42	1199	6
24295.13372	29853.86531	-80.64	30.76	30.76	61.51	2225	6
30189.13372	29820.56531	275.209	36.95	36.95	73.90	1876	6
37739.23372	30899.96531	112.01	33.72	33.72	67.45	1655	6
12127.53372	34352.76531	-197.928	46.82	46.82	93.63	1565	6
30106.73372	34669.46531	215.593	37.61	37.61	75.22	1565	6
4398.533715	35622.36531	-144.792	46.53	46.53	93.07	1314	6
31615.13372	40027.56531	109.775	37.89	37.89	75.78	1080	6
29450.12707	6417.761957	-40.464	29.96	29.96	59.91	1387	14
22404.82707	6988.961957	21.096	11.56	11.56	23.13	7203	14
25345.12707	7350.261957	70.2792	37.28	37.28	74.56	1085	14
30047.72707	11619.46196	256.579	52.66	52.66	105.32	1011	14
19516.62707	11839.26196	-50.832	33.75	33.75	67.49	1040	14
12215.12707	12303.96196	-49.536	13.64	13.64	27.27	4421	14
22619.32707	12708.16196	-6.768	37.42	37.42	74.84	1194	14
10043.62707	13830.36196	-42.408	31.91	31.91	63.82	1357	14
21454.42707	15121.46196	229.752	32.29	32.29	64.57	2293	14
16938.92707	16562.26196	1.656	34.50	34.50	69.00	1374	14
34988.12707	17844.86196	-78.048	14.98	14.98	29.96	5892	14
40559.02707	21023.46196	-46.944	17.83	17.83	35.65	5012	14
34234.82707	21522.46196	226.771	42.48	42.48	84.97	1132	14
14063.32707	21731.16196	-220.608	37.84	37.84	75.69	1634	14
24234.32707	24755.36196	-20.376	12.65	12.65	25.29	9320	14
9249.527073	27214.56196	-197.28	46.91	46.91	93.82	1236	14
39629.42707	27569.66196	236.459	24.94	24.94	49.88	1970	14
29762.52707	28741.36196	262.541	22.35	22.35	44.70	5459	14
22270.62707	30159.36196	65.808	22.44	22.44	44.89	1830	14
16681.02707	30379.26196	-17.784	23.43	23.43	46.86	1527	14
12189.52707	30391.36196	79.9668	25.98	25.98	51.95	1511	14
32359.32707	32766.86196	-19.728	31.70	31.70	63.40	1158	14
14367.32707	32961.26196	146.29	18.89	18.89	37.77	2617	14
24503.82707	35295.16196	274.464	35.96	35.96	71.92	1315	14
7219.627073	38176.66196	-28.8	36.97	36.97	73.95	1346	14
23181.92707	38419.66196	-170.064	23.53	23.53	47.05	4539	14
23670.32043	7483.458607	217.084	22.40	22.40	44.79	2990	22
31096.72043	8264.758607	-105.912	34.27	34.27	68.53	1647	22
12281.52043	9663.358607	-133.776	12.06	12.06	24.12	7727	22
34697.72043	15544.75861	-9.36	23.74	23.74	47.48	2207	22
9292.420432	18365.95861	-105.264	31.44	31.44	62.88	1812	22
10456.52043	19663.35861	19.8	25.83	25.83	51.67	1058	22
34717.92043	19901.45861	-194.688	22.70	22.70	45.40	3209	22
30223.42043	19974.65861	-92.952	45.78	45.78	91.56	1419	22
9223.620432	21239.75861	-33.336	34.43	34.43	68.86	1258	22
21850.82043	21347.15861	328.118	33.63	33.63	67.26	2382	22
36500.52043	21435.65861	21.744	34.88	34.88	69.76	1143	22
36477.52043	23730.15861	-137.016	42.98	42.98	85.96	1368	22
20255.92043	24286.45861	325.138	50.30	50.30	100.61	1217	22
12278.12043	25266.25861	-53.424	19.41	19.41	38.81	3429	22
24592.22043	25412.05861	112.756	32.71	32.71	65.42	1237	22
26399.82043	27260.95861	49.4136	38.46	38.46	76.91	1338	22
39644.92043	27605.15861	-52.128	20.35	20.35	40.69	4315	22
20641.62043	29249.15861	-214.776	25.01	25.01	50.02	2803	22
19392.72043	29729.05861	-153.216	11.47	11.47	22.94	11441	22
16660.92043	30430.45861	214.848	32.52	32.52	65.05	1315	22
24419.52043	31289.65861	28.872	34.22	34.22	68.44	1070	22
37785.92043	33075.45861	2.952	31.16	31.16	62.31	1356	22
18132.02043	33992.45861	-29.448	13.42	13.42	26.85	5326	22
12009.82043	34243.85861	-185.616	26.00	26.00	52.00	3761	22
23227.22043	38547.95861	-218.016	31.98	31.98	63.96	3195	22
41107.52043	39494.85861	-131.832	35.14	35.14	70.27	2545	22
2777.220432	40425.65861	-45.648	34.03	34.03	68.06	1383	22
31925.32043	40286.55861	202.18	27.91	27.91	55.81	1409	22
16470.11379	7404.655258	36	12.22	12.22	24.44	6504	30
24980.81379	7131.055258	207.396	10.43	10.43	20.87	9531	30
19990.01379	7549.355258	-212.832	16.60	16.60	33.21	5884	30
18615.11379	7839.555258	246.146	33.42	33.42	66.83	1227	30
29107.61379	8726.355258	55.3752	28.31	28.31	56.61	1792	30
13393.01379	11546.15526	19.152	36.08	36.08	72.16	1092	30
23117.41379	12236.85526	-103.32	28.00	28.00	56.00	2293	30
18532.11379	13750.25526	89.6544	26.75	26.75	53.51	1221	30
28861.61379	13790.35526	-43.704	39.66	39.66	79.32	1546	30
32579.91379	16253.65526	283.406	31.67	31.67	63.35	1696	30
37456.31379	17242.85526	-33.336	41.45	41.45	82.90	1276	30
9145.21379	20936.45526	-122.112	12.67	12.67	25.34	9127	30
21113.91379	21981.95526	65.808	29.27	29.27	58.55	1337	30
10309.71379	26055.55526	-30.744	22.49	22.49	44.98	2288	30
35766.81379	26308.45526	204.415	16.53	16.53	33.06	4416	30
37668.61379	26825.55526	28.872	21.85	21.85	43.71	2627	30
29057.81379	27727.75526	-106.56	11.82	11.82	23.64	10592	30
40877.31379	28995.55526	-151.92	33.58	33.58	67.16	1537	30
26475.01379	30812.05526	253.598	36.17	36.17	72.35	1565	30
30308.71379	31079.85526	-175.896	37.94	37.94	75.88	1582	30
35557.51379	32884.95526	44.9424	19.24	19.24	38.48	3310	30
30029.91379	33176.45526	62.8272	26.23	26.23	52.47	1284	30
38119.61379	35119.15526	98.5968	27.46	27.46	54.92	1388	30
8201.71379	36574.65526	255.089	37.09	37.09	74.18	1351	30
26411.41379	38082.05526	19.8	17.47	17.47	34.95	5882	30
9668.81379	38355.05526	268.502	67.92	67.92	135.84	1015	30
21884.61379	38292.55526	184.295	37.16	37.16	74.32	1285	30
31002.71379	38415.35526	36.7452	20.56	20.56	41.12	2933	30
32254.01379	38925.95526	211.122	42.81	42.81	85.63	1213	30
34128.40715	1427.751908	-217.368	37.84	37.84	75.69	1301	38
23898.50715	6427.051908	-64.44	20.32	20.32	40.65	2604	38
24905.40715	7081.451908	221.555	27.29	27.29	54.59	1621	38
17672.60715	8614.451908	62.8272	16.11	16.11	32.22	3400	38
13595.70715	9159.051908	-100.08	28.50	28.50	56.99	1319	38
16870.70715	9296.551908	200.689	26.92	26.92	53.84	1149	38
16033.40715	11147.25191	250.618	20.14	20.14	40.27	3662	38
19557.20715	11908.95191	-34.632	14.22	14.22	28.45	5719	38
10048.70715	13899.35191	-210.888	37.11	37.11	74.23	1773	38
33097.30715	14164.45191	-44.352	14.41	14.41	28.83	3985	38
25081.40715	14627.65191	-82.584	32.90	32.90	65.80	1085	38
34109.20715	20440.65191	44.1972	18.44	18.44	36.88	2751	38
30052.90715	21171.65191	-81.288	44.37	44.37	88.74	1034	38
14661.80715	21929.25191	8.136	19.41	19.41	38.81	2743	38
29740.50715	22116.85191	-85.824	20.02	20.02	40.03	2738	38
17319.40715	22358.65191	-138.312	43.54	43.54	87.09	1036	38
26900.20715	23542.55191	15.264	14.91	14.91	29.81	2371	38
22224.40715	23709.25191	-53.424	22.00	22.00	43.99	2770	38
37957.50715	23712.45191	138.092	36.22	36.22	72.44	1214	38
35058.50715	23950.15191	236.459	29.86	29.86	59.72	2588	38
16797.80715	25048.15191	138.092	12.18	12.18	24.35	3812	38
18732.10715	25436.65191	-110.448	43.21	43.21	86.43	1061	38
22151.30715	28046.05191	140.328	22.35	22.35	44.70	2758	38
32180.70715	29675.45191	-142.2	39.38	39.38	78.75	1766	38
4078.607149	32056.95191	-190.152	61.82	61.82	123.64	1101	38
16245.90715	33934.65191	201.434	44.32	44.32	88.64	1333	38
30662.50715	34200.45191	-133.776	38.53	38.53	77.06	1554	38
13034.50715	34274.15191	-68.328	35.49	35.49	70.98	1033	38
22139.20715	34398.85191	-137.664	43.03	43.03	86.05	1240	38
30636.80715	34405.05191	-159.048	25.43	25.43	50.87	3047	38
1736.307149	37721.25191	-81.288	19.95	19.95	39.89	4141	38
25463.80715	39761.35191	-161.64	48.09	48.09	96.18	1227	38
26979.20051	4285.348559	-57.96	32.08	32.08	64.15	1041	46
14485.80051	7374.148559	-218.664	37.30	37.30	74.61	1661	46
15142.90051	7591.748559	-103.968	4.95	4.95	9.89	23974	46
23706.10051	8707.948559	15.912	20.35	20.35	40.69	2859	46
29123.10051	8776.548559	-4.824	38.86	38.86	77.72	1079	46
15113.40051	8868.648559	-214.128	21.60	21.60	43.19	2870	46
14267.80051	9152.448559	32.76	23.64	23.64	47.29	1262	46
29137.90051	11717.24856	288.623	32.69	32.69	65.37	1517	46
30795.00051	11918.84856	8.136	14.39	14.39	28.78	4162	46
30936.70051	14086.64856	223.045	32.81	32.81	65.61	1013	46
38896.10051	19009.94856	-199.224	43.00	43.00	86.00	1727	46
22964.00051	19193.64856	161.939	37.56	37.56	75.12	1072	46
9753.400507	21193.14856	50.1588	23.93	23.93	47.85	2073	46
21600.40051	23207.94856	-61.2	32.64	32.64	65.28	1182	46
25199.40051	24136.24856	117.972	27.74	27.74	55.48	1082	46
37508.60051	25658.74856	-164.88	25.13	25.13	50.26	5163	46
36896.00051	27612.74856	138.838	27.81	27.81	55.63	1487	46
13770.20051	28534.64856	-14.544	13.54	13.54	27.08	3330	46
12894.10051	28934.44856	-13.248	28.26	28.26	56.52	2930	46
20638.70051	29173.44856	-57.312	18.86	18.86	37.73	2611	46
19150.30051	30099.74856	170.881	15.28	15.28	30.57	3760	46
5846.800507	31317.34856	-122.76	11.99	11.99	23.97	7279	46
27142.70051	33464.54856	9.432	22.54	22.54	45.07	2708	46
33521.90051	34733.24856	-33.336	26.68	26.68	53.36	1355	46
21249.10051	35757.84856	130.64	24.89	24.89	49.78	1384	46
37786.70051	37095.14856	-220.608	61.23	61.23	122.46	1118	46
24283.30051	38034.84856	56.1204	30.00	30.00	60.01	1232	46
1075.000507	39140.34856	158.213	19.76	19.76	39.52	3828	46
41082.00051	39397.44856	-4.176	26.40	26.40	52.80	1995	46
23336.09387	6382.445209	328.864	24.75	24.75	49.50	3323	54
25853.59387	6992.745209	135.112	23.39	23.39	46.77	2456	54
15148.59387	7547.145209	-48.24	12.65	12.65	25.29	3356	54
21068.89387	10469.54521	269.248	15.12	15.12	30.24	4320	54
25185.09387	14496.74521	-144.792	41.24	41.24	82.47	1306	54
26657.59387	15024.44521	224.536	36.50	36.50	73.00	1461	54
18953.09387	16347.34521	-190.152	25.43	25.43	50.87	2118	54
12744.29387	21950.64521	38.9808	24.26	24.26	48.51	2014	54
34137.89387	24408.04521	185.04	21.48	21.48	42.96	3168	54
13052.99387	27704.94521	-166.176	11.09	11.09	22.18	10442	54
7938.293866	27624.24521	-152.568	31.16	31.16	62.31	2420	54
10056.39387	28617.24521	-22.968	14.41	14.41	28.83	3348	54
16729.19387	29165.14521	56.1204	28.17	28.17	56.33	1387	54
26054.09387	29819.74521	-38.52	28.68	28.68	57.37	1093	54
18892.19387	30228.84521	-14.544	41.40	41.40	82.80	1004	54
26669.99387	30984.84521	44.1972	27.32	27.32	54.64	1870	54
15803.89387	31126.34521	-45	30.24	30.24	60.48	1376	54
33953.49387	31355.94521	-45.648	38.62	38.62	77.24	1006	54
23724.19387	33551.44521	278.935	30.61	30.61	61.23	1255	54
28312.19387	34068.44521	32.76	23.83	23.83	47.67	2972	54
26280.79387	34396.14521	202.925	24.52	24.52	49.03	2236	54
31894.79387	34858.94521	68.0436	31.93	31.93	63.87	1779	54
30732.69387	35660.54521	103.813	30.43	30.43	60.85	1270	54
5523.293866	38223.24521	-188.856	55.22	55.22	110.45	1095	54
10233.78722	379.7418598	18.504	40.20	40.20	80.40	1259	62
25645.08722	6529.94186	-199.872	30.97	30.97	61.94	2694	62
21860.98722	7167.34186	-219.96	35.51	35.51	71.03	1753	62
19962.18722	14429.94186	-182.376	37.61	37.61	75.22	1282	62
36718.18722	14864.34186	252.108	38.60	38.60	77.20	1145	62
18991.48722	16271.74186	-92.304	21.24	21.24	42.48	2541	62
40375.88722	23210.94186	-151.92	25.43	25.43	50.87	2962	62
35011.98722	23278.24186	90.3996	15.26	15.26	30.52	4809	62
11267.38722	24253.84186	-183.672	23.50	23.50	47.01	2369	62
28693.98722	24733.84186	-190.152	51.88	51.88	103.76	1056	62
28098.98722	24825.34186	76.986	27.58	27.58	55.15	1997	62
34175.38722	29474.24186	234.968	40.65	40.65	81.29	1019	62
5871.787224	31304.34186	-102.024	15.31	15.31	30.61	3717	62
37792.28722	33122.34186	-126	28.10	28.10	56.19	2135	62
21722.08722	33674.64186	173.862	30.87	30.87	61.75	1114	62
15942.38722	35600.44186	-2.232	18.56	18.56	37.11	3918	62
29333.18722	36683.54186	-89.712	47.71	47.71	95.42	1400	62
40324.78722	37517.84186	113.501	41.68	41.68	83.37	1022	62
21952.68722	38255.14186	86.6736	22.40	22.40	44.79	2484	62
4062.587224	40126.74186	123.934	38.76	38.76	77.53	1414	62
27458.28058	6176.93851	-80.64	26.73	26.73	53.46	1379	70
25847.48058	6947.53851	97.1064	25.46	25.46	50.92	1433	70
15043.48058	9843.53851	195.473	32.33	32.33	64.67	1278	70
10795.18058	11987.53851	-114.336	20.72	20.72	41.45	2639	70
12795.28058	12507.53851	305.017	16.96	16.96	33.91	4047	70
25083.18058	14686.53851	-57.96	19.38	19.38	38.76	3059	70
34031.18058	16406.23851	-163.584	24.92	24.92	49.83	2436	70
15780.98058	18235.83851	48.6684	16.32	16.32	32.64	1964	70
35062.48058	23316.03851	167.155	24.92	24.92	49.83	2986	70
21764.08058	26745.43851	-0.936	14.29	14.29	28.59	5127	70
36204.58058	26995.53851	-172.656	34.03	34.03	68.06	1854	70
24240.58058	27511.43851	-92.952	14.60	14.60	29.20	6549	70
10436.38058	29175.63851	-46.296	19.85	19.85	39.71	3770	70
30637.08058	32606.53851	302.782	21.88	21.88	43.76	3225	70
19672.78058	32818.73851	112.756	13.78	13.78	27.55	4401	70
34199.88058	33084.43851	58.356	17.45	17.45	34.90	3231	70
13730.68058	34273.13851	85.1832	24.28	24.28	48.56	1426	70
1755.980582	37675.33851	-13.896	14.62	14.62	29.25	5982	70
31853.68058	40323.73851	17.856	12.81	12.81	25.62	6132	70
26956.87394	4298.835161	-45.648	50.21	50.21	100.42	1141	78
31115.97394	9758.335161	-6.12	30.94	30.94	61.89	1616	78
17612.97394	12322.33516	9.432	17.66	17.66	35.33	2918	78
31731.37394	26650.03516	-71.568	40.06	40.06	80.12	1101	78
30717.57394	32602.43516	114.991	25.39	25.39	50.77	1403	78
29175.37394	33393.63516	-194.04	48.56	48.56	97.12	1272	78
39211.47394	33840.63516	-45.648	27.11	27.11	54.21	1925	78
12263.57394	33941.03516	-44.352	28.17	28.17	56.33	1338	78
18495.67394	34880.43516	122.443	25.83	25.83	51.67	1482	78
26689.97394	34948.43516	-57.312	30.83	30.83	61.65	1445	78
11706.87394	36135.03516	-194.04	49.13	49.13	98.25	1172	78
20832.87394	37302.73516	-71.568	30.12	30.12	60.24	1563	78
30113.77394	40282.23516	-100.728	40.46	40.46	80.92	1072	78
24890.1673	7120.631811	278.19	31.32	31.32	62.64	1505	86
15731.9673	9147.831811	305.762	38.81	38.81	77.62	1062	86
11814.5673	14680.93181	190.256	20.98	20.98	41.97	2288	86
10341.6673	15376.43181	9.432	29.41	29.41	58.83	1416	86
18150.6673	19155.53181	258.07	26.75	26.75	53.51	2684	86
9149.967299	20948.63181	-126	9.54	9.54	19.08	8349	86
21102.0673	21954.73181	255.834	14.25	14.25	28.50	6408	86
32728.5673	22639.73181	-221.904	41.59	41.59	83.18	1624	86
13524.1673	23614.33181	23.688	15.00	15.00	30.00	1803	86
11301.3673	24058.93181	-103.968	19.76	19.76	39.52	2731	86
14522.9673	23954.63181	154.487	30.19	30.19	60.38	1435	86
36164.4673	24586.63181	-155.808	44.77	44.77	89.54	1103	86
40018.7673	24771.93181	-5.472	31.32	31.32	62.64	1120	86
15268.2673	25547.93181	-58.608	5.44	5.44	10.88	15239	86
18087.3673	25744.43181	-99.432	17.64	17.64	35.28	4887	86
11921.5673	26438.03181	75.4956	15.14	15.14	30.29	3253	86
34696.7673	26328.93181	259.56	35.91	35.91	71.83	1363	86
18469.4673	30857.43181	315.45	31.53	31.53	63.07	1391	86
32686.7673	31729.93181	-190.152	42.23	42.23	84.45	1129	86
23440.9673	31841.33181	302.036	33.32	33.32	66.65	2012	86
36468.1673	36206.23181	196.963	33.18	33.18	66.36	1001	86
17735.5673	36585.63181	-191.448	30.61	30.61	61.23	2435	86
29652.06066	5848.928462	-181.08	55.13	55.13	110.26	1762	94
23958.56066	6466.228462	132.131	30.00	30.00	60.01	1078	94
14473.36066	7520.028462	-159.696	17.19	17.19	34.38	4774	94
29150.96066	7559.828462	292.349	22.96	22.96	45.92	3462	94
23736.56066	8636.228462	96.3612	12.22	12.22	24.44	5421	94
12292.86066	9811.328462	-46.296	16.56	16.56	33.11	3302	94
13165.16066	10244.02846	233.478	28.21	28.21	56.43	1086	94
15122.96066	16132.62846	-145.44	31.27	31.27	62.55	1559	94
27679.46066	17065.32846	-88.416	31.32	31.32	62.64	1459	94
35090.56066	17756.62846	-22.968	17.80	17.80	35.61	2793	94
19058.16066	18410.42846	47.9232	24.89	24.89	49.78	1068	94
38932.06066	19412.82846	-102.672	24.09	24.09	48.18	2569	94
18035.76066	24833.52846	28.872	20.51	20.51	41.02	1655	94
28129.56066	24959.52846	-21.672	30.10	30.10	60.19	1649	94
18073.36066	25684.72846	-85.176	38.03	38.03	76.07	1171	94
12620.56066	28526.02846	-15.192	14.79	14.79	29.58	3360	94
7212.860658	29950.12846	-155.16	34.36	34.36	68.72	1154	94
11925.36066	31549.62846	46.4328	15.59	15.59	31.18	3249	94
17486.36066	32517.12846	47.178	30.10	30.10	60.19	1056	94
29074.76066	33201.82846	51.6492	28.78	28.78	57.56	1194	94
39230.36066	35008.32846	-118.872	25.98	25.98	51.95	1433	94
40035.46066	35890.62846	2.304	23.60	23.60	47.19	1671	94
3265.060658	38210.02846	78.4764	17.66	17.66	35.33	5629	94
28966.06066	38150.42846	56.1204	19.36	19.36	38.72	3304	94
23252.06066	38493.32846	-81.936	34.03	34.03	68.06	1390	94
41155.56066	39495.92846	-124.704	55.70	55.70	111.39	1064	94
29635.85402	6698.125112	-68.976	22.35	22.35	44.70	2422	102
23728.25402	8614.725112	83.6928	22.96	22.96	45.92	1092	102
29726.15402	11848.92511	304.272	39.99	39.99	79.98	1160	102
30692.55402	11912.02511	-34.632	22.56	22.56	45.12	2041	102
22364.05402	12561.12511	-45.648	37.82	37.82	75.64	1184	102
34072.25402	16445.52511	6.84	18.82	18.82	37.63	3094	102
33694.45402	17133.72511	-174.6	27.25	27.25	54.49	1955	102
33547.05402	17426.12511	296.075	34.95	34.95	69.90	1475	102
15771.65402	18252.92511	-26.856	25.20	25.20	50.40	1368	102
9170.354016	20886.22511	-149.328	10.76	10.76	21.52	10445	102
22902.05402	25609.52511	112.01	11.89	11.89	23.79	5528	102
35291.45402	27226.82511	13.32	22.73	22.73	45.45	1263	102
10097.45402	32319.02511	-40.464	36.69	36.69	73.38	1361	102
5421.354016	33394.42511	-50.832	23.48	23.48	46.96	1836	102
20061.45402	36187.42511	-85.824	45.76	45.76	91.52	1009	102
2736.354016	36938.22511	-155.16	32.15	32.15	64.29	1858	102
32720.75402	38299.62511	75.4956	23.83	23.83	47.67	2156	102
29726.75402	38399.62511	-114.984	22.23	22.23	44.46	2633	102
3649.254016	39459.52511	12.024	49.38	49.38	98.77	1066	102
24931.74737	7102.421763	149.184	12.06	12.06	24.12	6433	110
14503.44737	7387.421763	-137.751	19.31	19.31	38.62	3771	110
29024.64737	7560.521763	116.395	29.93	29.93	59.86	1293	110
29824.94737	9852.921763	282.575	41.61	41.61	83.23	1007	110
13626.54737	9761.621763	-168.207	41.57	41.57	83.13	1006	110
26084.84737	11134.92176	307.166	38.69	38.69	77.39	1141	110
12212.14737	14069.62176	298.224	13.07	13.07	26.14	6106	110
32866.54737	14843.42176	187.934	34.31	34.31	68.62	1030	110
11371.04737	20566.12176	181.227	22.61	22.61	45.22	2616	110
13528.44737	22922.92176	124.592	12.08	12.08	24.16	3536	110
24816.94737	22969.22176	32.0253	10.10	10.10	20.21	5594	110
26867.84737	23490.72176	74.6637	14.91	14.91	29.81	3981	110
29018.64737	27587.62176	-156.543	21.52	21.52	43.05	2423	110
14290.04737	27763.12176	246.805	25.46	25.46	50.92	2357	110
32559.44737	30046.92176	8.69732	19.52	19.52	39.05	1879	110
11987.84737	30129.82176	255.747	32.69	32.69	65.37	1589	110
22378.54737	30246.62176	-37.9587	15.90	15.90	31.79	3668	110
14361.34737	30579.52176	82.1157	13.66	13.66	27.32	3951	110
15467.84737	31091.22176	126.083	11.87	11.87	23.74	5016	110
27116.24737	33477.02176	-37.9587	29.04	29.04	58.07	1178	110
17481.24737	34534.32176	181.227	16.63	16.63	33.25	2856	110
20051.14073	7786.618414	2.11826	16.98	16.98	33.96	2064	118
13441.24073	9073.318414	-198.114	26.82	26.82	53.65	2941	118
28148.14073	10747.31841	-47.1297	9.42	9.42	18.84	5596	118
33692.94073	15290.61841	96.1755	16.67	16.67	33.35	3059	118
40571.54073	20982.21841	-85.3617	17.19	17.19	34.38	5095	118
9112.540733	20914.31841	-152.106	31.49	31.49	62.97	1680	118
40780.24073	21810.71841	-106.098	15.33	15.33	30.66	7666	118
32455.34073	25197.11841	2.11826	24.68	24.68	49.36	1663	118
10135.84073	26915.61841	-172.842	35.40	35.40	70.79	1754	118
39805.24073	29127.41841	-41.9457	28.45	28.45	56.90	1227	118
35258.84073	30259.51841	-132.018	33.11	33.11	66.22	1821	118
12399.34073	30248.21841	202.739	35.89	35.89	71.78	1051	118
18366.54073	30821.81841	228.076	31.27	31.27	62.55	1110	118
14515.94073	31113.71841	190.071	23.55	23.55	47.10	1399	118
31791.94073	36787.61841	-124.242	46.51	46.51	93.02	1266	118
28762.73409	6913.615064	-52.4128	16.67	16.67	33.35	2778	126
18397.53409	7801.115064	-27.7888	22.14	22.14	44.27	1213	126
31977.23409	8301.415064	66.2684	21.01	21.01	42.01	2773	126
31011.23409	9891.515064	84.8984	24.23	24.23	48.47	1842	126
12351.23409	10286.91506	-104.253	28.10	28.10	56.19	1660	126
9097.334091	12417.51506	-66.6688	33.51	33.51	67.02	1127	126
20791.33409	15908.21506	283.122	39.09	39.09	78.19	1123	126
11117.73409	21962.31506	1.3712	20.04	20.04	40.08	2197	126
12400.63409	22895.61506	46.148	16.41	16.41	32.83	3348	126
29039.83409	23013.21506	-23.2528	27.01	27.01	54.02	1652	126
41107.73409	23779.01506	325.598	36.29	36.29	72.58	2103	126
34818.33409	24075.71506	-46.5808	49.53	49.53	99.05	1851	126
22886.93409	25613.51506	18.8672	30.66	30.66	61.32	1529	126
9923.334091	25742.91506	41.6768	33.11	33.11	66.22	1278	126
36879.43409	26371.51506	-27.7888	28.42	28.42	56.85	2513	126
38324.83409	27621.91506	330.814	27.34	27.34	54.68	2734	126
40882.93409	29079.51506	-102.309	19.57	19.57	39.14	3232	126
35984.93409	30182.61506	238.41	26.05	26.05	52.09	1733	126
13495.53409	30563.61506	14.3312	23.29	23.29	46.58	1497	126
17644.43409	30732.71506	213.818	31.42	31.42	62.83	1202	126
8444.134091	32502.11506	238.41	39.33	39.33	78.66	1177	126
32639.63409	34854.81506	-53.7088	17.83	17.83	35.65	2853	126
11305.03409	36849.31506	-195.621	30.45	30.45	60.90	1647	126
38707.43409	37825.61506	-36.2128	41.66	41.66	83.32	1174	126
5476.034091	38256.31506	-89.9968	27.91	27.91	55.81	1980	126
28765.92745	6873.611715	-36.3119	12.32	12.32	24.63	5417	134
21091.72745	10448.21171	123.55	23.06	23.06	46.11	1460	134
28955.52745	13785.31171	145.906	26.92	26.92	53.84	1022	134
430.0274499	16672.91171	321.773	53.36	53.36	106.73	1096	134
38093.22745	23276.51171	-184.056	53.79	53.79	107.58	1066	134
7660.32745	23263.41171	-192.48	39.73	39.73	79.46	1227	134
27008.82745	23872.81171	205.522	41.90	41.90	83.79	1279	134
41203.22745	23844.61171	-38.9039	27.32	27.32	54.64	2193	134
31669.32745	32239.51171	-195.72	40.67	40.67	81.34	1205	134
34170.62745	33053.81171	212.229	26.00	26.00	52.00	1778	134
31630.62745	38507.61171	202.541	35.94	35.94	71.87	1071	134
25161.02081	6519.408365	128.667	26.71	26.71	53.41	1405	142
22469.22081	7621.208365	256.841	34.67	34.67	69.33	1189	142
30716.22081	11929.00837	88.4263	13.26	13.26	26.52	4120	142
12152.32081	14141.70837	62.3443	11.99	11.99	23.97	4454	142
32791.92081	14881.90837	-37.0589	21.22	21.22	42.44	2171	142
11825.62081	15375.00837	271	27.34	27.34	54.68	1447	142
31234.32081	16669.50837	60.8539	15.40	15.40	30.80	3429	142
17739.22081	17829.50837	-3.36292	19.17	19.17	38.34	2272	142
14793.02081	19498.20837	-174.435	18.68	18.68	37.35	3412	142
7669.920808	20326.40837	1.17308	32.50	32.50	65.00	1343	142
40795.72081	21919.90837	-14.3789	20.04	20.04	40.08	2831	142
38746.72081	22463.00837	12.1891	15.50	15.50	30.99	3967	142
31263.62081	27055.20837	-179.619	34.50	34.50	69.00	1400	142
32404.32081	27726.00837	2.46908	16.60	16.60	33.21	5233	142
39314.62081	27665.30837	3.11708	35.42	35.42	70.84	1025	142
29053.92081	27736.00837	-154.995	21.85	21.85	43.71	4276	142
10463.52081	31236.40837	-105.747	41.54	41.54	83.08	1000	142
16663.72081	36197.80837	-51.9629	17.38	17.38	34.76	4297	142
23690.42081	36690.40837	138.355	29.13	29.13	58.26	1307	142
36326.52081	37208.60837	203.187	31.91	31.91	63.82	1073	142
3365.220808	38337.90837	-80.4749	26.23	26.23	52.47	1720	142
26305.82081	38143.20837	36.2623	38.13	38.13	76.25	1035	142
29314.11417	6314.805016	-8.64598	31.70	31.70	63.40	1231	150
28806.01417	6914.005016	96.5244	17.00	17.00	34.01	3109	150
10923.21417	11728.90502	-192.678	38.74	38.74	77.48	1345	150
32785.21417	14870.70502	4.96202	17.52	17.52	35.04	2456	150
11696.41417	15454.40502	299.219	20.44	20.44	40.88	2308	150
12409.41417	17474.80502	-48.174	14.34	14.34	28.68	5425	150
9169.214167	18251.20502	-90.942	12.10	12.10	24.21	6147	150
10463.41417	21321.40502	29.586	25.13	25.13	50.26	1206	150
10074.21417	28849.30502	-62.43	29.81	29.81	59.63	1192	150
14567.31417	31092.50502	42.87	28.61	28.61	57.23	1595	150
32642.11417	32040.60502	-24.198	30.03	30.03	60.05	1504	150
5561.214167	38440.00502	-173.886	41.28	41.28	82.57	1062	150
25731.00753	5811.601666	28.191	11.40	11.40	22.80	7021	158
23596.70753	7477.501666	105.368	15.68	15.68	31.37	1679	158
24190.50753	9196.601666	1.62296	37.77	37.77	75.55	1250	158
32797.50753	14018.50167	-144.825	33.09	33.09	66.18	1338	158
19784.10753	14354.90167	-155.193	23.10	23.10	46.21	3054	158
11849.00753	16825.80167	314.769	35.70	35.70	71.40	1204	158
39807.60753	17904.80167	-91.689	49.86	49.86	99.71	1234	158
9155.607525	18253.00167	-94.281	23.60	23.60	47.19	1502	158
14241.20753	21668.80167	226.09	33.30	33.30	66.60	1361	158
24245.50753	24807.60167	203.734	10.34	10.34	20.68	8369	158
12269.80753	25348.20167	72.579	14.51	14.51	29.01	3498	158
14116.40753	25623.80167	144.863	33.56	33.56	67.12	1256	158
23446.30753	26264.20167	-104.649	39.02	39.02	78.04	1022	158
6554.607525	30742.70167	-43.089	36.08	36.08	72.16	1102	158
20281.60753	31774.50167	-11.985	38.13	38.13	76.25	1778	158
19041.40753	32982.30167	42.771	24.85	24.85	49.69	1291	158
15213.60753	34943.10167	-153.249	41.31	41.31	82.61	1018	158
29409.70753	40338.60167	-216.753	36.67	36.67	73.33	1484	158
21200.10088	6429.798317	-70.4041	17.29	17.29	34.57	3636	166
18411.40088	7840.898317	30.0359	12.69	12.69	25.39	4166	166
24582.20088	10001.99832	139.548	20.16	20.16	40.32	2447	166
15371.30088	10649.89832	14.4839	26.14	26.14	52.28	1157	166
15984.20088	10734.19832	175.317	22.70	22.70	45.40	1892	166
34481.70088	18772.39832	-17.2681	38.34	38.34	76.68	1057	166
34121.20088	20427.49832	-17.2681	15.38	15.38	30.76	3920	166
21872.10088	21417.29832	316.906	53.79	53.79	107.58	1223	166
11139.80088	21978.89832	31.9799	31.06	31.06	62.12	1235	166
17667.10088	23180.19832	-27.6361	25.74	25.74	51.48	1779	166
34076.60088	24470.39832	325.103	27.20	27.20	54.40	2119	166
39545.60088	28714.59832	86.6387	38.03	38.03	76.07	1083	166
28738.70088	29095.69832	17.0759	31.53	31.53	63.07	1043	166
25974.40088	31662.09832	31.9799	29.60	29.60	59.20	1511	166
1777.200884	37698.79832	-128.076	15.68	15.68	31.37	6033	166
27679.70088	39533.89832	-64.5721	19.66	19.66	39.33	2568	166
24977.09424	4051.194967	-174.831	40.36	40.36	80.73	1182	174
20494.59424	6728.094967	-112.623	41.94	41.94	83.89	1238	174
15966.19424	8734.094967	228.873	19.33	19.33	38.67	2694	174
22325.09424	12621.79497	161.805	31.75	31.75	63.49	1046	174
33652.39424	18862.69497	46.2988	37.19	37.19	74.37	1524	174
16621.79424	21966.59497	-92.5352	12.46	12.46	24.92	6243	174
40374.79424	23802.49497	-172.887	42.46	42.46	84.92	1110	174
11999.29424	24569.99497	86.5396	17.87	17.87	35.75	3172	174
33089.79424	24800.19497	-153.447	31.06	31.06	62.12	1406	174
22141.89424	25330.49497	22.1608	18.96	18.96	37.92	4004	174
6837.294242	25854.99497	-65.3192	31.93	31.93	63.87	1652	174
33189.29424	26840.09497	-64.0232	51.74	51.74	103.48	1194	174
32377.69424	27853.09497	-58.1912	26.09	26.09	52.19	1663	174
38339.99424	27671.29497	295.196	23.74	23.74	47.48	2955	174
15086.39424	30293.09497	329.475	36.10	36.10	72.20	1272	174
14473.79424	31050.69497	-178.071	38.29	38.29	76.58	1440	174
34586.29424	33706.39497	-27.7352	21.17	21.17	42.34	1212	174
21091.59424	36381.19497	-174.831	37.68	37.68	75.36	1158	174
33817.69424	38760.59497	23.4568	15.47	15.47	30.94	4024	174
978.3942421	39057.69497	-35.5112	37.89	37.89	75.78	1057	174
36519.29424	39207.79497	-4.40716	13.28	13.28	26.56	4173	174
26606.5876	8168.791618	62.5942	20.35	20.35	40.69	2088	182
13640.5876	9099.291618	102.09	15.83	15.83	31.65	4028	182
14414.4876	11396.29162	-91.3382	19.95	19.95	39.89	3228	182
13485.3876	20819.29162	7.80578	17.90	17.90	35.80	3005	182
16601.2876	21987.29162	-162.618	14.93	14.93	29.86	6566	182
35022.1876	23292.19162	198.221	23.55	23.55	47.10	2077	182
33140.6876	25581.39162	99.109	23.43	23.43	46.86	1988	182
16578.4876	30454.69162	73.027	14.13	14.13	28.26	4469	182
14289.7876	31681.59162	-37.5542	19.99	19.99	39.99	2133	182
31751.8876	34846.99162	223.557	28.05	28.05	56.10	1748	182
3333.787601	38255.19162	-51.8102	26.71	26.71	53.41	1724	182
31777.3876	40292.99162	-198.258	35.75	35.75	71.50	2649	182
33289.38096	13661.18827	-201.597	44.16	44.16	88.31	1218	190
11515.08096	15461.28827	-215.205	29.04	29.04	58.07	1690	190
8437.480959	19725.88827	-202.893	56.76	56.76	113.51	1246	190
10759.08096	19996.68827	68.4567	13.33	13.33	26.66	3645	190
34198.48096	22709.88827	-60.3333	36.90	36.90	73.81	1536	190
32584.28096	22822.98827	-107.637	13.19	13.19	26.38	6228	190
33088.68096	25554.48827	80.3799	30.73	30.73	61.47	1117	190
37200.48096	27560.58827	237.617	15.40	15.40	30.80	4509	190
33420.08096	28959.08827	48.3363	31.86	31.86	63.73	1345	190
39173.38096	33439.18827	-191.229	40.29	40.29	80.59	1129	190
17739.28096	33577.28827	150.429	10.22	10.22	20.44	7648	190
17491.88096	34553.48827	133.289	11.99	11.99	23.97	4283	190
25181.88096	34994.08827	-41.5413	24.47	24.47	48.94	1518	190
24213.38096	36373.28827	-62.2773	36.36	36.36	72.72	1291	190
17500.68096	36550.68827	289.781	26.23	26.23	52.47	2750	190
15286.07432	9928.084919	171.195	21.10	21.10	42.20	2182	198
31209.07432	10159.78492	-111.624	39.66	39.66	79.32	1237	198
13510.67432	11389.08492	-206.232	29.67	29.67	59.35	1908	198
11708.57432	16146.48492	49.7277	21.17	21.17	42.34	1715	198
16628.57432	22012.28492	-95.4243	19.99	19.99	39.99	3256	198
32531.47432	23766.38492	114.56	37.00	37.00	73.99	1163	198
32468.17432	25339.08492	-30.6243	19.97	19.97	39.94	2477	198
11044.57432	26506.88492	51.2181	10.34	10.34	20.68	5871	198
21725.57432	26711.88492	28.9917	17.83	17.83	35.65	2483	198
13568.87432	26828.18492	170.45	23.50	23.50	47.01	1206	198
20403.97432	27616.98492	-74.0403	14.98	14.98	29.96	3395	198
37209.37432	27561.08492	194.296	22.56	22.56	45.12	2274	198
13159.47432	27898.08492	-209.472	37.11	37.11	74.23	1297	198
13776.97432	30875.08492	177.157	7.23	7.23	14.46	10907	198
17503.47432	30765.28492	89.9685	12.55	12.55	25.10	4447	198
21024.57432	30819.68492	128.719	10.53	10.53	21.05	5384	198
17587.17432	31998.68492	-19.6083	17.05	17.05	34.10	3045	198
29140.27432	31909.88492	-96.7203	26.66	26.66	53.32	2258	198
40645.57432	33581.28492	197.277	26.31	26.31	52.61	1959	198
28080.97432	33886.58492	-133.656	41.31	41.31	82.61	1012	198
15985.37432	35486.08492	-2.76035	33.75	33.75	67.49	1109	198
20823.37432	37222.68492	5.01565	21.41	21.41	42.81	1534	198
1784.474317	37655.38492	-94.7763	15.80	15.80	31.60	4233	198
26585.06768	6234.781569	-148.659	20.98	20.98	41.97	2520	206
26443.26768	6980.481569	-70.8994	33.91	33.91	67.82	1643	206
28271.06768	8004.481569	255.304	27.91	27.91	55.81	1951	206
28007.76768	11980.88157	-152.547	44.13	44.13	88.27	1038	206
10406.76768	14958.28157	-188.187	33.37	33.37	66.74	1272	206
19132.06768	16187.68157	-8.69141	12.67	12.67	25.34	4183	206
41164.66768	23328.78157	-84.5074	40.69	40.69	81.39	1018	206
11214.56768	26249.58157	-89.0434	17.54	17.54	35.09	3675	206
13362.46768	26431.48157	48.8834	19.15	19.15	38.29	1896	206
10159.36768	27003.68157	-127.275	20.84	20.84	41.68	1910	206
11136.26768	27472.88157	-82.5634	23.93	23.93	47.85	1941	206
13551.76768	30535.68157	263.501	21.52	21.52	43.05	2779	206
39250.96768	33585.28157	-194.667	43.85	43.85	87.70	1128	206
40467.36768	39918.08157	-32.0194	28.40	28.40	56.80	2700	206
20395.66103	8010.17822	109.891	10.69	10.69	21.38	3714	214
30923.16103	8026.27822	93.4963	32.33	32.33	64.67	1005	214
13509.16103	9079.17822	-13.3265	29.86	29.86	59.72	1347	214
10851.56103	11826.47822	-113.118	24.21	24.21	48.42	2572	214
18186.16103	19139.27822	92.0059	24.59	24.59	49.17	1396	214
38825.26103	19232.57822	166.526	41.82	41.82	83.65	1067	214
34140.76103	20474.57822	121.814	17.54	17.54	35.09	2021	214
34912.36103	24033.77822	6.11353	30.59	30.59	61.18	1500	214
18967.06103	25261.67822	34.6255	15.02	15.02	30.05	3426	214
11049.16103	26276.27822	-132.558	20.91	20.91	41.82	2007	214
40925.06103	28841.17822	-89.7905	25.03	25.03	50.07	1779	214
18323.66103	35052.67822	-89.1425	34.71	34.71	69.43	1097	214
23571.16103	34903.67822	214.964	34.01	34.01	68.01	1065	214
24662.56103	36535.57822	278.306	28.26	28.26	56.52	1386	214
5454.061034	38366.97822	51.7651	27.88	27.88	55.77	1286	214
26855.05439	5938.77487	-69.8015	28.71	28.71	57.41	1353	222
13485.35439	8367.47487	-48.4175	16.96	16.96	33.91	2801	222
15356.85439	10607.37487	48.6853	17.73	17.73	35.47	2552	222
30686.75439	11671.87487	-187.09	44.30	44.30	88.60	1154	222
17775.85439	16494.77487	219.336	28.14	28.14	56.28	1250	222
33825.55439	18909.77487	53.9017	32.52	32.52	65.05	1159	222
34094.25439	20390.27487	44.9593	11.02	11.02	22.04	5321	222
9250.054393	20994.87487	12.4945	14.44	14.44	28.87	3784	222
40558.85439	21103.57487	-198.754	42.32	42.32	84.64	1228	222
12688.25439	22067.77487	54.6469	24.23	24.23	48.47	1634	222
28284.55439	23081.07487	-176.722	27.11	27.11	54.21	2103	222
12110.75439	23644.17487	302.798	13.82	13.82	27.65	5027	222
28367.15439	24051.27487	223.062	38.62	38.62	77.24	1280	222
28763.85439	24895.47487	46.4497	21.24	21.24	42.48	2148	222
13177.85439	28543.67487	51.6661	26.26	26.26	52.52	1718	222
21864.35439	36571.77487	33.2305	20.63	20.63	41.26	2359	222
28947.15439	38109.37487	26.1025	33.23	33.23	66.46	1252	222
24046.75439	38303.87487	-30.2735	33.25	33.25	66.51	1420	222
35113.65439	40306.97487	24.8065	26.94	26.94	53.88	1380	222
24582.34775	9919.871521	76.9038	29.20	29.20	58.40	1248	230
33244.64775	13848.57152	-53.7006	17.76	17.76	35.51	2581	230
33723.64775	15316.97152	71.6874	17.38	17.38	34.76	2900	230
31324.54775	22594.57152	203.588	35.84	35.84	71.69	1025	230
37876.04775	23719.07152	-115.261	44.70	44.70	89.40	1256	230
12367.74775	23766.37152	313.132	35.14	35.14	70.27	1309	230
20191.94775	24633.87152	-131.461	14.34	14.34	28.68	5810	230
28410.54775	26192.17152	109.693	28.66	28.66	57.32	1281	230
41274.54775	28202.37152	-148.309	29.11	29.11	58.22	1312	230
27497.04775	29724.87152	-81.5646	38.08	38.08	76.16	1051	230
27353.74775	31974.17152	-200.149	21.67	21.67	43.33	2954	230
16699.74775	32779.97152	204.333	11.68	11.68	23.36	5232	230
13378.24775	33517.37152	-40.0926	28.42	28.42	56.85	1399	230
18264.84775	34924.17152	-127.573	34.48	34.48	68.95	1009	230
31638.24775	36334.47152	-188.485	39.66	39.66	79.32	1128	230
28056.64775	37438.97152	157.385	25.29	25.29	50.59	1398	230
26493.94775	37717.17152	-95.8206	19.95	19.95	39.89	2301	230
985.6477511	39053.87152	-23.8926	20.16	20.16	40.32	2578	230
36537.84775	39221.27152	135.775	23.60	23.60	47.19	1172	230
24943.14111	7120.168171	151.325	14.20	14.20	28.40	4356	238
23472.54111	7397.968171	45.5064	22.07	22.07	44.13	1427	238
30143.64111	8777.068171	123.007	17.05	17.05	34.10	3288	238
24610.24111	9976.468171	117.791	12.43	12.43	24.87	3825	238
30116.54111	10130.26817	82.7664	24.63	24.63	49.27	1887	238
33277.54111	13910.76817	85.7472	17.22	17.22	34.43	3976	238
21117.34111	21979.56817	143.128	12.67	12.67	25.34	4984	238
38642.04111	22632.06817	-76.4796	30.90	30.90	61.80	2703	238
19769.24111	27616.46817	155.796	30.33	30.33	60.66	1690	238
12956.94111	27906.96817	20.7204	26.68	26.68	53.36	1083	238
36888.54111	31685.56817	44.0159	16.16	16.16	32.31	3366	238
40615.84111	31878.56817	-42.7836	26.23	26.23	52.47	1519	238
22906.04111	32322.96817	-9.08765	21.17	21.17	42.34	2527	238
35927.64111	32526.96817	-222.28	39.75	39.75	79.50	1884	238
26218.94111	33398.96817	-75.1836	21.22	21.22	42.44	2199	238
13495.54111	33685.46817	-77.1276	33.65	33.65	67.31	1608	238
16476.94111	37793.46817	134.185	33.04	33.04	66.08	1926	238
41069.04111	39442.86817	266.086	32.33	32.33	64.67	2159	238
18176.73447	6194.164822	-216.547	21.05	21.05	42.11	5491	246
21240.63447	6254.564822	-216.547	32.03	32.03	64.06	1830	246
17758.33447	17825.36482	61.0565	22.63	22.63	45.26	1486	246
13525.83447	20795.76482	100.552	29.23	29.23	58.45	1272	246
14348.43447	25020.96482	116.946	18.93	18.93	37.87	1812	246
25475.63447	25085.46482	-79.1707	38.53	38.53	77.06	1025	246
23248.03447	25909.86482	7.01329	17.50	17.50	35.00	2677	246
35807.13447	26303.36482	230.962	29.63	29.63	59.25	1642	246
13550.23447	26639.46482	85.6481	20.91	20.91	41.82	1759	246
28443.53447	28580.86482	83.4125	19.33	19.33	38.67	2843	246
32652.93447	34786.76482	68.5085	20.04	20.04	40.08	1360	246
31004.02783	9932.161473	-100.654	18.70	18.70	37.40	3500	254
40550.72783	21035.76147	-94.1738	26.00	26.00	52.00	1481	254
21160.32783	22016.16147	212.233	22.80	22.80	45.59	2327	254
11095.02783	26463.86147	-6.69377	11.59	11.59	23.17	3340	254
8869.527826	28782.76147	19.2262	16.25	16.25	32.50	4513	254
14882.52783	30066.56147	-42.3338	30.52	30.52	61.04	1103	254
11723.32783	31346.56147	54.9958	11.12	11.12	22.23	6122	254
40607.02783	31946.06147	-81.8618	25.39	25.39	50.77	1751	254
16744.92783	32810.06147	246.512	9.26	9.26	18.51	10274	254
17510.12783	34561.66147	233.099	25.86	25.86	51.72	1228	254
38278.72783	35286.26147	-58.5338	39.02	39.02	78.04	1046	254
25671.02118	7180.958123	269.514	29.01	29.01	58.03	2208	262
31944.52118	8283.558123	-132.505	40.53	40.53	81.06	1771	262
15171.72118	9645.958123	-94.9208	21.76	21.76	43.52	1530	262
16574.32118	11424.95812	-157.777	36.29	36.29	72.58	1272	262
30856.02118	11962.95812	324.659	16.32	16.32	32.64	6344	262
9066.421185	12303.05812	-148.057	30.17	30.17	60.34	2102	262
12315.72118	12552.55812	111.532	16.70	16.70	33.39	3320	262
24488.52118	13678.75812	-46.3208	25.69	25.69	51.39	2598	262
10422.52118	15298.35812	-67.7048	13.19	13.19	26.38	3827	262
18317.92118	15567.55812	27.5512	18.86	18.86	37.73	3265	262
12721.22118	15511.05812	73.5268	25.53	25.53	51.06	1208	262
33365.52118	17605.95812	-120.841	31.72	31.72	63.44	1204	262
22938.62118	17972.25812	27.5512	13.75	13.75	27.51	4216	262
15725.62118	18538.25812	259.082	34.88	34.88	69.76	1774	262
10818.82118	20027.75812	-11.3288	12.53	12.53	25.06	4482	262
9219.321185	21029.55812	-151.945	32.10	32.10	64.20	2296	262
34311.82118	20744.25812	-112.417	39.16	39.16	78.33	1083	262
9390.121185	21970.55812	-99.4568	24.12	24.12	48.23	1569	262
13570.12118	23548.55812	149.537	24.04	24.04	48.09	1301	262
33069.82118	26860.05812	-14.5688	34.29	34.29	68.58	1271	262
17599.22118	27432.15812	255.356	63.14	63.14	126.28	1084	262
32387.72118	30061.15812	84.7048	33.77	33.77	67.54	1047	262
15142.42118	33533.05812	213.624	16.53	16.53	33.06	3053	262
24102.12118	36450.55812	-132.505	26.05	26.05	52.09	1301	262
23725.72118	39723.55812	-6.14483	34.01	34.01	68.01	1341	262
22668.51454	5160.254774	-130.012	41.35	41.35	82.71	1124	270
19215.31454	7623.354774	-150.748	26.56	26.56	53.13	1736	270
30858.21454	11991.45477	225.449	15.59	15.59	31.18	4360	270
13468.81454	13578.25477	135.279	25.43	25.43	50.87	1401	270
12212.11454	14182.75477	256.747	17.03	17.03	34.05	3901	270
34729.81454	15571.45477	101.745	24.42	24.42	48.84	1753	270
11350.31454	16883.05477	10.6041	28.12	28.12	56.24	1229	270
37152.41454	18726.15477	-115.108	22.56	22.56	45.12	3732	270
14790.21454	19516.25477	-122.236	17.12	17.12	34.24	3157	270
21643.61454	25727.85477	-80.7639	18.70	18.70	37.40	3552	270
31796.71454	26814.65477	-17.9079	26.31	26.31	52.61	1172	270
37110.31454	27555.35477	172.539	14.51	14.51	29.01	4737	270
38405.41454	27686.85477	127.827	22.09	22.09	44.18	1538	270
8744.714543	28845.15477	113.669	18.84	18.84	37.68	3632	270
22287.11454	29296.95477	151.674	26.73	26.73	53.46	1774	270
27555.61454	29870.55477	-172.132	43.36	43.36	86.71	1184	270
16614.11454	30385.45477	67.4661	20.65	20.65	41.31	2151	270
21871.61454	30608.45477	137.515	26.23	26.23	52.47	2029	270
17470.81454	30785.05477	23.5641	15.38	15.38	30.76	3045	270
27176.51454	33638.65477	-50.3079	26.68	26.68	53.36	1469	270
15110.71454	34869.55477	50.3265	21.74	21.74	43.47	1694	270
32577.11454	37171.75477	4.77211	27.51	27.51	55.01	1032	270
16900.3079	6306.051424	-213.055	26.54	26.54	53.08	2090	278
15129.7079	7611.251424	-188.431	19.76	19.76	39.52	3453	278
33202.7079	13691.45142	-31.615	30.99	30.99	61.98	1198	278
26529.4079	23278.45142	-123.631	31.84	31.84	63.68	1091	278
15336.0079	25669.65142	254.412	17.22	17.22	34.43	4734	278
24191.2079	26832.35142	-35.5029	37.07	37.07	74.14	1160	278
26684.7079	27359.05142	200.758	24.89	24.89	49.78	1283	278
33160.5079	26965.25142	-79.567	21.22	21.22	42.44	3244	278
16715.8079	32845.15142	78.545	15.54	15.54	31.09	2792	278
24903.1079	35120.75142	275.278	28.07	28.07	56.14	1935	278
32574.4079	37164.65142	-18.655	19.71	19.71	39.42	2840	278
1803.207902	37692.35142	12.449	24.40	24.40	48.80	1235	278
26625.60126	5784.748075	240.9	41.94	41.94	83.89	1288	286
25421.80126	6586.448075	255.058	21.69	21.69	43.38	3259	286
28035.40126	7854.148075	192.462	19.81	19.81	39.61	2125	286
13354.10126	10209.94807	107.509	13.07	13.07	26.14	4417	286
20062.90126	12783.94807	304.987	38.13	38.13	76.25	1029	286
9427.60126	15376.04807	306.477	32.24	32.24	64.48	1874	286
12471.60126	17525.34807	187.99	13.97	13.97	27.93	4737	286
9971.80126	19265.04807	-121.138	15.73	15.73	31.46	4556	286
19010.10126	22641.44807	205.13	48.51	48.51	97.03	1021	286
32575.70126	22831.04807	-122.434	20.77	20.77	41.54	1984	286
35010.10126	23311.94807	126.139	15.80	15.80	31.60	4121	286
10905.90126	24734.34807	-216.394	40.46	40.46	80.92	1871	286
17022.50126	25031.04807	-122.434	26.82	26.82	53.65	1649	286
22255.90126	29273.24807	-20.05	17.69	17.69	35.37	3651	286
25497.30126	29980.24807	66.5228	23.22	23.22	46.44	1995	286
18878.80126	30248.04807	-21.346	33.91	33.91	67.82	1182	286
32447.80126	30819.24807	40.4408	17.54	17.54	35.09	2968	286
22696.60126	31786.54807	293.809	36.15	36.15	72.30	1231	286
14159.80126	32108.04807	295.299	39.71	39.71	79.41	1016	286
26219.10126	33431.34807	-94.57	24.73	24.73	49.45	2782	286
20257.70126	34866.04807	100.802	20.04	20.04	40.08	1933	286
24419.40126	37295.24807	206.62	31.02	31.02	62.03	1390	286
28998.00126	38149.14807	305.732	43.00	43.00	86.00	1316	286
20205.59462	6463.344725	-217.789	30.17	30.17	60.34	2856	294
24915.09462	7108.544725	286.258	13.05	13.05	26.09	7152	294
13448.59462	8356.644725	-46.0691	24.61	24.61	49.22	1446	294
15399.29462	10534.64473	45.5581	8.01	8.01	16.01	8851	294
10807.19462	11970.74473	-47.3651	27.60	27.60	55.20	1721	294
17284.39462	21248.34473	231.113	33.18	33.18	66.36	1538	294
12347.49462	23673.94473	-71.3411	13.99	13.99	27.98	4316	294
24218.59462	24791.84473	192.363	8.43	8.43	16.86	9675	294
25391.49462	26094.84473	-90.1331	25.20	25.20	50.40	1838	294
12693.29462	28499.84473	9.65893	24.47	24.47	48.94	1187	294
40914.19462	28962.74473	-94.6691	18.91	18.91	37.82	2694	294
17551.19462	30446.24473	-221.677	37.35	37.35	74.70	1198	294
27273.29462	32072.64473	-48.0131	22.37	22.37	44.74	2062	294
29616.69462	32834.24473	-21.4451	15.33	15.33	30.66	3204	294
19032.59462	33455.14473	92.5057	25.98	25.98	51.95	1086	294
25249.79462	34902.24473	-60.3251	18.72	18.72	37.44	3539	294
38356.49462	35241.64473	-131.605	32.99	32.99	65.99	1543	294
17283.19462	36890.94473	-199.645	32.29	32.29	64.57	1424	294
40588.29462	40008.94473	-113.461	44.74	44.74	89.49	1068	294
23091.88798	6640.241376	73.0315	24.80	24.80	49.60	1655	302
15383.38798	10574.54138	54.4015	14.51	14.51	29.01	2662	302
23632.78798	17482.24138	48.4399	19.88	19.88	39.75	1837	302
34076.18798	20420.94138	24.4639	9.87	9.87	19.73	4665	302
31148.88798	22690.04138	-128.464	34.48	34.48	68.95	1719	302
13524.78798	23534.04138	19.2799	17.50	17.50	35.00	3080	302
40381.48798	23668.64138	-114.208	31.37	31.37	62.74	1221	302
28463.38798	26115.74138	78.9931	17.80	17.80	35.61	3105	302
11094.38798	26368.24138	-50.7041	20.84	20.84	41.68	1883	302
40889.88798	28960.94138	-97.3601	15.24	15.24	30.47	4606	302
15481.18798	31046.24138	-13.1201	16.18	16.18	32.36	3576	302
17502.38798	31701.54138	-136.888	36.24	36.24	72.49	1381	302
25935.68798	32402.54138	146.061	32.33	32.33	64.67	1005	302
4724.787977	35413.44138	277.216	49.45	49.45	98.91	1033	302
1785.587977	37688.14138	-77.2721	17.24	17.24	34.48	3258	302
31609.48798	38569.44138	115.508	18.82	18.82	37.63	2026	302
20329.98134	6555.438026	21.8661	19.19	19.19	38.39	3541	310
25228.88134	7837.238026	175.118	12.08	12.08	24.16	4943	310
28929.28134	7874.238026	330.12	42.65	42.65	85.30	1190	310
15153.98134	9803.338026	260.816	32.78	32.78	65.56	1252	310
15276.18134	10726.63803	-166.054	29.51	29.51	59.02	1390	310
25875.58134	10999.93803	-204.286	48.61	48.61	97.21	1004	310
12020.48134	12322.43803	19.9221	8.24	8.24	16.48	7541	310
21140.08134	16249.53803	-107.086	38.29	38.29	76.58	1113	310
11540.88134	22284.03803	1.77811	30.87	30.87	61.75	1035	310
40379.88134	23712.93803	4.37011	26.07	26.07	52.14	1995	310
34298.08134	25575.63803	-21.5499	19.99	19.99	39.99	2920	310
24047.18134	25616.03803	58.8669	19.88	19.88	39.75	2388	310
32241.68134	27755.13803	28.3461	25.93	25.93	51.86	1391	310
8699.881335	28798.73803	-2.75789	22.96	22.96	45.92	1696	310
12874.78134	28912.23803	-113.566	13.73	13.73	27.46	4151	310
40907.98134	28958.53803	-104.494	15.73	15.73	31.46	3608	310
10879.28134	29504.23803	98.3625	20.98	20.98	41.97	1828	310
28668.28134	33613.43803	-164.758	17.33	17.33	34.67	5304	310
12914.08134	35122.23803	-43.5819	20.56	20.56	41.12	2231	310
36693.18134	36926.93803	163.94	29.77	29.77	59.53	1094	310
29022.28134	38122.73803	201.945	18.02	18.02	36.03	2992	310
19278.47469	7050.234677	-116.781	23.83	23.83	47.67	2862	318
17519.87469	7727.634677	-122.613	23.55	23.55	47.10	3421	318
18370.97469	7815.234677	21.8915	25.62	25.62	51.24	1347	318
17643.97469	9832.534677	11.5235	13.54	13.54	27.08	4959	318
13482.57469	11250.03468	-96.6926	23.79	23.79	47.57	2247	318
11444.37469	13456.23468	14.1154	20.49	20.49	40.98	2494	318
10431.07469	21324.43468	-7.91655	25.03	25.03	50.07	1246	318
38910.27469	22417.43468	113.292	28.97	28.97	57.93	1461	318
41111.57469	22404.73468	-162.789	38.79	38.79	77.57	1182	318
12680.47469	23253.23468	20.5955	15.14	15.14	30.29	3034	318
13567.57469	23456.43468	115.527	29.70	29.70	59.39	1075	318
17011.67469	24950.73468	-10.5085	14.37	14.37	28.73	3259	318
11591.67469	24878.63468	-129.741	32.33	32.33	64.67	1169	318
14321.87469	25054.83468	196.009	24.30	24.30	48.61	1332	318
15328.67469	25684.13468	90.1907	26.40	26.40	52.80	1101	318
20205.57469	26057.23468	-61.7006	22.73	22.73	45.45	1806	318
13053.27469	27270.03468	52.1855	19.81	19.81	39.61	1917	318
29052.57469	27595.33468	-72.0686	15.00	15.00	30.00	5343	318
23879.27469	28516.63468	318.222	42.63	42.63	85.25	1054	318
40878.77469	28955.93468	-28.6525	11.14	11.14	22.28	4363	318
14697.27469	31049.03468	81.2483	11.87	11.87	23.74	4631	318
25798.67469	32451.03468	239.231	26.85	26.85	53.69	2087	318
40579.97469	33522.93468	26.4275	29.48	29.48	58.97	1047	318
8128.774694	36705.33468	-158.901	42.13	42.13	84.26	1063	318
15106.57469	37746.53468	-114.189	29.81	29.81	59.63	1252	318
939.7746938	39004.53468	-92.8046	20.32	20.32	40.65	3343	318
26504.16805	6116.331327	-188.683	34.71	34.71	69.43	1420	326
22061.66805	8122.231327	144.616	15.92	15.92	31.84	2583	326
11156.76805	14667.53133	-88.2432	24.21	24.21	48.42	1718	326
11687.16805	15478.13133	48.4848	27.55	27.55	55.11	1534	326
15792.16805	18519.43133	-116.755	31.84	31.84	63.68	1859	326
14610.46805	21804.33133	-8.53921	25.39	25.39	50.77	1055	326
16974.46805	24185.93133	292.91	21.29	21.29	42.58	2368	326
23971.06805	25720.33133	-136.843	26.05	26.05	52.09	2696	326
35822.26805	26225.63133	10.9008	23.79	23.79	47.57	1835	326
9831.668052	27344.73133	12.1968	10.97	10.97	21.95	5057	326
13027.76805	27247.23133	105.865	12.83	12.83	25.67	4669	326
7879.068052	27743.03133	25.8048	34.03	34.03	68.06	1108	326
38486.86805	27690.33133	77.5476	21.83	21.83	43.66	1402	326
32265.06805	27826.03133	141.635	25.06	25.06	50.11	1103	326
30085.06805	28719.93133	28.3968	12.43	12.43	24.87	3670	326
14733.36805	31063.83133	29.6928	24.59	24.59	49.17	1173	326
21733.26805	31426.13133	6.36479	30.92	30.92	61.84	1138	326
39248.26805	33516.43133	-48.7152	22.35	22.35	44.70	1584	326
17088.46141	6102.127978	-158.202	29.06	29.06	58.12	1964	334
19238.06141	7657.027978	-191.898	13.82	13.82	27.65	6198	334
17179.56141	9051.527978	169.978	22.51	22.51	45.03	1948	334
30015.66141	10102.12798	18.7021	6.59	6.59	13.19	11794	334
13371.16141	16429.12798	290.7	24.21	24.21	48.42	2596	334
40469.66141	20831.62798	-40.2659	22.70	22.70	45.40	1304	334
31386.26141	22612.52798	-88.8659	36.36	36.36	72.72	1067	334
14747.96141	26529.52798	-47.3939	19.15	19.15	38.29	4204	334
13472.86141	26743.42798	20.6461	8.03	8.03	16.06	10867	334
15377.86141	31107.72798	29.7181	14.67	14.67	29.34	2902	334
24891.56141	32202.82798	1.20614	13.73	13.73	27.46	3487	334
28499.66141	32446.62798	216.925	29.96	29.96	59.91	1066	334
29624.16141	34373.42798	7.03814	33.11	33.11	66.22	1185	334
1784.361411	37708.12798	-93.4019	14.53	14.53	29.06	4308	334
29524.86141	38234.82798	18.0541	17.54	17.54	35.09	2730	334
18271.65477	5967.324628	-183.449	34.29	34.29	68.58	1672	342
19805.95477	7061.224628	-152.993	53.06	53.06	106.12	1122	342
18441.95477	7824.424628	31.6875	12.34	12.34	24.68	3139	342
14997.55477	10069.62463	68.6559	24.26	24.26	48.51	1758	342
8742.254769	16294.72463	31.0395	16.13	16.13	32.26	3909	342
10568.45477	18202.22463	-187.337	16.48	16.48	32.97	4332	342
8951.754769	22303.42463	-82.3605	16.98	16.98	33.96	2281	342
8432.554769	27445.62463	-69.4005	18.56	18.56	37.11	4020	342
14867.55477	30948.22463	39.5931	11.94	11.94	23.88	6310	342
40520.75477	33453.92463	-2.65652	26.47	26.47	52.94	1123	342
36080.55477	34404.22463	-43.4805	43.00	43.00	86.00	1019	342
14398.25477	34332.82463	42.5739	15.87	15.87	31.75	3137	342
41089.75477	39486.72463	-74.5845	28.50	28.50	56.99	1335	342
27266.35477	39960.52463	125.291	40.51	40.51	81.01	1016	342
17110.54813	6401.921279	-49.9352	35.40	35.40	70.79	1535	350
25166.74813	6611.221279	35.1472	19.19	19.19	38.39	2112	350
17218.84813	7165.321279	-35.0312	22.07	22.07	44.13	1485	350
15922.34813	8753.421279	281.808	16.65	16.65	33.30	3297	350
24815.84813	9898.021279	323.54	11.87	11.87	23.74	8602	350
12184.84813	12330.42128	-64.1912	19.73	19.73	39.47	2358	350
18245.44813	19111.52128	290.751	35.84	35.84	71.69	1259	350
10536.04813	19650.52128	-206.751	20.82	20.82	41.64	4228	350
34141.44813	19906.22128	-165.279	23.36	23.36	46.72	3956	350
33121.54813	20525.72128	-10.4072	12.32	12.32	24.63	5885	350
14667.94813	21193.32128	-61.5992	14.62	14.62	29.25	5031	350
24584.84813	22108.42128	38.128	24.73	24.73	49.45	1903	350
37061.14813	23668.52128	-12.3512	45.99	45.99	91.99	1011	350
20221.14813	24630.12128	-74.5592	16.60	16.60	33.21	3105	350
26245.94813	26048.62128	330.992	41.05	41.05	82.10	1207	350
11670.54813	29157.42128	-31.7912	27.74	27.74	55.48	1030	350
25812.44813	29995.32128	-168.519	40.84	40.84	81.67	1119	350
22327.74813	33121.92128	-223.599	19.41	19.41	38.81	4738	350
28663.64813	33586.02128	-9.75918	16.93	16.93	33.86	3884	350
29698.24813	34485.02128	46.3252	25.46	25.46	50.92	2098	350
22079.94813	35304.52128	261.688	19.41	19.41	38.81	3110	350
34646.84813	40337.12128	322.794	53.58	53.58	107.15	1010	350
28773.44149	6882.717929	-79.7178	18.93	18.93	37.87	2878	358
25209.34149	7805.317929	269.165	14.93	14.93	29.86	5157	358
22160.34149	8127.017929	58.2738	25.67	25.67	51.34	1846	358
17653.04149	10569.11793	141.736	15.83	15.83	31.65	5299	358
31420.74149	10839.91793	-132.206	26.92	26.92	53.84	1695	358
22414.74149	12666.41793	302.699	21.50	21.50	43.00	2214	358
33277.74149	13647.71793	29.1462	19.62	19.62	39.23	2336	358
9452.941486	19746.11793	-33.7098	25.95	25.95	51.90	2337	358
14806.34149	19671.61793	-140.63	15.35	15.35	30.71	4066	358
28825.74149	20201.21793	-196.358	29.88	29.88	59.77	1582	358
37652.34149	25619.71793	-161.366	32.78	32.78	65.56	1251	358
38594.64149	29904.81793	50.0766	29.46	29.46	58.92	1102	358
6085.541486	32785.61793	-20.7498	30.40	30.40	60.81	1565	358
12317.54149	33688.61793	-78.4218	28.02	28.02	56.05	1068	358
24750.34149	34923.11793	5.17017	17.36	17.36	34.71	2639	358
24785.04149	37181.61793	-77.1258	30.76	30.76	61.51	1486	358
27800.93484	9135.91458	-4.52449	23.93	23.93	47.85	1748	366
24783.63484	9939.41458	259.503	21.29	21.29	42.58	2148	366
14060.33484	10347.31458	-56.3645	21.38	21.38	42.77	2439	366
10579.23484	18131.91458	-128.292	30.71	30.71	61.42	1267	366
8969.634844	22310.91458	-97.8365	22.02	22.02	44.04	2451	366
38813.13484	23209.31458	-193.092	36.06	36.06	72.11	1332	366
13131.83484	26674.21458	109.718	17.22	17.22	34.43	2461	366
30215.23484	27239.61458	22.6915	19.64	19.64	39.28	2163	366
22973.83484	27152.71458	51.5923	22.75	22.75	45.50	1319	366
33380.93484	30636.61458	-9.70849	32.99	32.99	65.99	1028	366
27725.83484	33292.01458	-222.9	41.85	41.85	83.70	1284	366
28723.23484	33601.31458	-58.9565	25.10	25.10	50.21	1227	366
12884.53484	35103.31458	13.6195	17.19	17.19	34.38	2331	366
32679.93484	38176.51458	138.036	16.13	16.13	32.26	3870	366
31668.83484	38603.11458	-16.1885	28.85	28.85	57.70	1799	366
16267.6282	6677.411231	-100.403	30.73	30.73	61.47	1175	374
25226.0282	6629.211231	135.08	18.20	18.20	36.41	3301	374
27282.0282	10509.01123	305.731	30.52	30.52	61.04	2218	374
22548.7282	12678.01123	307.221	15.87	15.87	31.75	6034	374
34764.8282	15616.81123	-0.611148	38.08	38.08	76.16	1276	374
34310.8282	19660.91123	-97.8111	37.63	37.63	75.27	1157	374
11440.2282	22586.81123	-47.9151	21.60	21.60	43.19	1919	374
31402.0282	22821.41123	-203.435	44.56	44.56	89.11	1518	374
37635.8282	25658.71123	-45.9711	13.05	13.05	26.09	4879	374
12324.0282	25725.41123	-76.4272	25.36	25.36	50.73	1186	374
15467.0282	25725.11123	229.72	16.27	16.27	32.55	4790	374
23954.4282	25667.71123	67.2668	27.44	27.44	54.87	1027	374
10218.2282	26937.21123	-82.2591	10.97	10.97	21.95	7468	374
11292.5282	27540.41123	-185.291	26.94	26.94	53.88	1834	374
38354.9282	28593.11123	326.596	33.21	33.21	66.41	1257	374
14928.0282	30227.61123	117.94	27.25	27.25	54.49	1373	374
36599.4282	39192.61123	-103.643	26.16	26.16	52.33	2538	374
16352.52156	7281.107881	-40.1138	12.53	12.53	25.06	4413	382
27157.12156	10554.10788	31.8142	35.49	35.49	70.98	1376	382
30108.42156	11903.90788	135.851	23.95	23.95	47.90	1469	382
33199.92156	14416.40788	-121.762	34.34	34.34	68.67	1145	382
34131.72156	16192.70788	-19.3778	30.05	30.05	60.10	1422	382
15755.72156	18522.30788	-12.2498	40.22	40.22	80.45	1093	382
14712.62156	20523.40788	-71.8658	17.62	17.62	35.23	2372	382
37813.32156	23834.00788	98.5906	44.46	44.46	88.92	1011	382
25532.72156	25275.30788	-187.21	39.16	39.16	78.33	1586	382
13401.12156	26701.50788	-7.06581	14.32	14.32	28.64	3323	382
30191.92156	27217.10788	-23.9138	22.23	22.23	44.46	2009	382
36890.22156	29221.90788	293.833	41.50	41.50	82.99	1309	382
39262.72156	33498.40788	-173.602	23.57	23.57	47.15	2930	382
25744.22156	35641.20788	176.091	19.45	19.45	38.90	3148	382
26878.61492	5824.504532	-178.112	16.06	16.06	32.12	5888	390
19239.51492	7107.604532	-35.5525	14.13	14.13	28.26	3384	390
24962.41492	7097.604532	169.41	17.31	17.31	34.62	2964	390
23725.01492	7519.604532	237.968	21.97	21.97	43.94	1888	390
12889.41492	20635.50453	322.176	26.52	26.52	53.03	2709	390
9251.11492	20911.30453	-71.8405	15.61	15.61	31.23	2918	390
11261.01492	21452.30453	97.1255	18.51	18.51	37.02	2614	390
8633.21492	22776.10453	-104.24	27.48	27.48	54.97	1856	390
11815.61492	25587.80453	268.522	25.22	25.22	50.44	2700	390
14879.21492	32610.00453	2.03154	32.95	32.95	65.89	1253	390
3348.01492	38226.60453	-25.1845	30.26	30.26	60.52	1274	390
22602.00828	6325.701182	-51.0791	27.37	27.37	54.73	2099	398
17599.70828	7288.001182	-139.855	12.51	12.51	25.01	7089	398
18445.10828	7792.501182	-10.2551	19.17	19.17	38.34	1614	398
15650.80828	9283.101182	254.388	14.65	14.65	29.30	4440	398
30912.00828	9464.001182	-66.6311	37.09	37.09	74.18	1116	398
34616.80828	16160.00118	103.112	10.97	10.97	21.95	5290	398
28158.20828	18169.20118	4.64888	39.85	39.85	79.69	1067	398
13339.80828	18732.60118	56.1649	18.98	18.98	37.96	2363	398
16734.30828	25113.00118	81.5017	30.71	30.71	61.42	1292	398
11815.30828	25517.40118	185.084	20.42	20.42	40.84	2737	398
26943.00828	25968.00118	-74.4071	16.98	16.98	33.96	3554	398
9639.408278	26348.00118	-154.759	36.67	36.67	73.33	1047	398
19837.70828	28991.40118	288.667	35.47	35.47	70.93	1048	398
14333.60828	32973.20118	51.6937	17.24	17.24	34.48	3457	398
39258.10828	33625.50118	-171.607	35.33	35.33	70.65	1058	398
12102.00828	34322.70118	-11.5511	17.22	17.22	34.43	3071	398
25683.50828	35604.10118	159.748	25.01	25.01	50.02	1659	398
29635.00828	36083.40118	-128.191	33.94	33.94	67.87	1009	398
29648.80828	38380.60118	-203.359	36.62	36.62	73.24	1546	398
14510.50164	6452.697833	-81.5098	16.20	16.20	32.40	3555	406
33345.30164	14815.19783	55.445	13.49	13.49	26.99	3122	406
39023.20164	19151.19783	132.201	31.79	31.79	63.59	1435	406
12984.90164	20686.79783	49.4834	28.68	28.68	57.37	1293	406
24233.30164	24787.29783	118.042	8.62	8.62	17.24	7596	406
11852.90164	26374.89783	106.864	17.36	17.36	34.71	3244	406
13349.00164	26689.49783	-91.2298	6.62	6.62	13.24	11197	406
15289.60164	26685.79783	-102.894	31.79	31.79	63.59	1186	406
33114.10164	27035.49783	-104.19	26.66	26.66	53.32	1931	406
38456.60164	27637.19783	272.298	33.13	33.13	66.27	1139	406
12119.30164	33276.49783	-137.886	23.01	23.01	46.02	1858	406
16518.80164	34191.59783	47.2478	19.59	19.59	39.19	2684	406
14093.80164	35364.59783	-18.0058	18.44	18.44	36.88	2574	406
1810.701637	37750.59783	-99.0058	12.79	12.79	25.58	5779	406
1019.501637	38109.19783	55.445	19.78	19.78	39.56	2361	406
26553.69499	7155.094483	-202.012	30.12	30.12	60.24	1588	414
17351.99499	9204.094483	203.02	24.09	24.09	48.18	2411	414
15624.89499	9254.394483	106.889	18.02	18.02	36.03	2819	414
29227.19499	9315.894483	-18.6284	36.64	36.64	73.29	1101	414
12191.99499	14094.39448	113.596	9.89	9.89	19.78	4958	414
27892.19499	18212.49448	178.428	27.95	27.95	55.91	1071	414
9178.294995	18408.29448	-48.4364	26.71	26.71	53.41	1068	414
10486.99499	21302.19448	102.418	23.93	23.93	47.85	1613	414
14485.49499	21818.49448	187.371	17.38	17.38	34.76	2311	414
19767.69499	25553.29448	-45.8444	19.31	19.31	38.62	2753	414
31848.19499	26867.69448	-49.7324	14.06	14.06	28.12	4158	414
20653.59499	26684.69448	-15.3884	23.27	23.27	46.53	2152	414
19274.49499	30105.79448	308.838	33.65	33.65	67.31	1666	414
24866.49499	30559.39448	-181.276	53.81	53.81	107.62	1057	414
14829.79499	30955.99448	16.3636	13.78	13.78	27.55	3701	414
32043.89499	32731.29448	287.228	25.69	25.69	51.39	2004	414
32783.89499	34955.09448	-130.732	16.06	16.06	32.12	5034	414
20844.09499	37469.89448	-3.72443	12.55	12.55	25.10	4108	414
14517.08835	6340.591134	-198.747	46.63	46.63	93.26	1164	422
26037.18835	6432.191134	-33.5071	19.85	19.85	39.71	2031	422
15848.18835	8775.091134	-111.915	17.59	17.59	35.18	3407	422
13398.68835	13649.79113	88.2845	17.62	17.62	35.23	3238	422
31362.28835	14132.89113	134.487	24.44	24.44	48.89	1585	422
23158.68835	19007.99113	-82.1071	28.61	28.61	57.23	1457	422
27016.48835	20575.79113	248.503	34.50	34.50	69.00	1379	422
11360.98835	21438.69113	151.626	12.93	12.93	25.86	5960	422
31840.48835	26852.19113	-1.10709	28.31	28.31	56.61	1346	422
13952.38835	27791.49113	-212.355	29.04	29.04	58.07	1769	422
19141.38835	28188.59113	-102.195	22.56	22.56	45.12	1928	422
13956.88835	27972.89113	-104.139	29.96	29.96	59.91	1284	422
30080.18835	28720.39113	85.3037	30.64	30.64	61.28	1018	422
9866.188353	30244.09113	-43.8751	19.76	19.76	39.52	2608	422
17625.08835	30191.39113	-195.507	33.04	33.04	66.08	1391	422
40520.08835	33536.09113	-72.3871	30.07	30.07	60.15	1580	422
14512.98171	6043.887784	-129.386	33.49	33.49	66.98	1223	430
18243.48171	6438.487784	-139.106	21.97	21.97	43.94	2802	430
28775.88171	6844.787784	-35.4257	12.74	12.74	25.48	5521	430
37083.78171	18806.08778	-117.074	39.71	39.71	79.41	1084	430
35150.88171	25216.68778	257.47	17.50	17.50	35.00	5102	430
31492.88171	26138.58778	-214.274	37.63	37.63	75.27	1218	430
16459.18171	27152.48778	62.973	33.23	33.23	66.46	1153	430
22240.18171	31467.68778	189.657	22.87	22.87	45.73	2487	430
27126.78171	33563.78778	262.687	37.37	37.37	74.75	1491	430
6655.381712	36475.78778	174.008	32.40	32.40	64.81	1257	430
17236.38171	36930.38778	264.922	39.68	39.68	79.36	1276	430
29854.68171	37371.28778	120.353	29.65	29.65	59.30	1634	430
23151.48171	38340.18778	11.8783	25.86	25.86	51.72	2634	430
217.9817118	39453.48778	-222.698	48.77	48.77	97.54	1017	430
16865.57507	6344.484435	-23.0884	21.67	21.67	43.33	2295	438
30095.87507	8730.584435	139.009	23.22	23.22	46.44	1537	438
10373.57507	15360.18443	-38.6404	14.60	14.60	29.20	3655	438
34281.17507	20888.08443	-212.952	22.23	22.23	44.46	2534	438
17318.37507	21282.08443	156.894	19.88	19.88	39.75	2942	438
30664.47507	24017.08443	122.614	30.07	30.07	60.15	1206	438
15167.47507	24753.58443	86.8448	22.77	22.77	45.55	2293	438
35884.87507	29059.18443	-10.7764	28.40	28.40	56.80	1255	438
27217.87507	32182.38443	223.962	29.39	29.39	58.78	1257	438
41229.57507	33725.88443	-82.0564	29.08	29.08	58.17	1258	438
12232.47507	34037.68443	-153.336	38.10	38.10	76.21	1136	438
29709.37507	38339.58443	-171.48	20.35	20.35	40.69	2996	438
31651.87507	38579.18443	-192.216	31.20	31.20	62.41	1388	438
27683.96843	8030.181085	-153.311	36.90	36.90	73.81	1249	446
30329.46843	9505.381085	277.641	28.26	28.26	56.52	1469	446
30386.36843	11356.68109	-70.3671	33.96	33.96	67.92	1434	446
12247.66843	12428.38109	-14.6391	9.51	9.51	19.03	6360	446
18470.46843	13075.88109	-5.56706	14.27	14.27	28.54	3314	446
24691.06843	14474.38109	124.875	21.08	21.08	42.15	1547	446
30459.66843	17585.58109	-83.9751	26.16	26.16	52.33	2113	446
18235.56843	19415.28109	309.685	22.73	22.73	45.45	3239	446
34110.36843	20432.68109	-1.03106	15.92	15.92	31.84	2639	446
11420.06843	23005.18109	-4.27106	32.90	32.90	65.80	1198	446
8844.168429	23480.38109	-168.215	38.48	38.48	76.96	1647	446
11304.26843	24512.78109	89.1057	10.74	10.74	21.48	5920	446
24254.96843	24770.38109	125.621	11.35	11.35	22.70	4594	446
9644.768429	26643.78109	54.0813	23.17	23.17	46.35	1009	446
15327.36843	26691.58109	-135.167	13.75	13.75	27.51	6997	446
17641.26843	30722.98109	316.392	34.92	34.92	69.85	1198	446
18884.06843	31005.78109	-45.7431	19.10	19.10	38.20	3607	446
16730.06843	32784.38109	159.9	10.15	10.15	20.30	5136	446
12160.16843	33211.98109	-29.5431	31.63	31.63	63.26	1563	446
38316.76843	36285.38109	256.776	30.17	30.17	60.34	1023	446
1042.568429	39161.28109	-68.4231	25.60	25.60	51.20	1538	446
41070.36843	39264.18109	-166.919	30.61	30.61	61.23	1835	446
25111.16179	6661.177736	-199.294	32.81	32.81	65.61	1773	454
13723.96179	9057.977736	-4.24572	11.33	11.33	22.66	5245	454
10873.46179	11825.37774	-113.11	29.32	29.32	58.64	1191	454
14360.36179	11914.97774	-190.222	34.52	34.52	69.05	1311	454
29680.46179	11998.37774	105.525	22.68	22.68	45.36	1085	454
13608.56179	18581.57774	262.763	20.63	20.63	41.26	2407	454
38985.36179	19320.17774	-197.35	34.10	34.10	68.20	1557	454
9172.061787	20823.97774	-200.59	31.70	31.70	63.40	1423	454
14670.36179	21145.37774	-72.9337	23.24	23.24	46.49	1288	454
12324.26179	25404.27774	-147.454	21.74	21.74	43.47	1621	454
34825.46179	26321.27774	244.133	29.56	29.56	59.11	1660	454
28664.36179	28318.77774	331.321	26.68	26.68	53.36	1660	454
12660.56179	28583.97774	-1.00572	18.68	18.68	37.35	4102	454
6668.361787	30805.77774	-54.1417	24.42	24.42	48.84	2039	454
40645.56179	31878.17774	-38.5897	22.63	22.63	45.26	1590	454
18832.46179	32307.27774	11.9543	15.75	15.75	31.51	2223	454
14967.36179	32692.37774	-15.2617	26.21	26.21	52.42	1730	454
20173.26179	34595.27774	-151.99	39.82	39.82	79.65	1136	454
30488.76179	34786.47774	-197.998	44.06	44.06	88.12	1065	454
21953.85515	6726.174386	15.8676	11.16	11.16	22.33	6026	462
15126.25515	8277.174386	10.0356	26.87	26.87	53.74	1143	462
22445.95515	8354.474386	-63.8364	23.24	23.24	46.49	3230	462
26834.65515	8526.874386	63.8196	10.83	10.83	21.67	5218	462
11471.75515	13414.27439	65.31	20.82	20.82	41.64	2016	462
13489.65515	13572.47439	-169.46	26.19	26.19	52.38	1654	462
19915.35515	14762.47439	26.2356	14.62	14.62	29.25	2799	462
10881.85515	18108.97439	15.8676	10.79	10.79	21.57	3570	462
35152.25515	23262.47439	330.601	42.55	42.55	85.11	1564	462
20701.25515	23767.87439	45.1896	26.99	26.99	53.98	1022	462
12629.95515	28536.97439	282.908	30.94	30.94	61.89	1332	462
36762.65515	30142.17439	208.388	16.79	16.79	33.58	2920	462
32666.55515	31930.37439	-96.2364	14.37	14.37	28.73	4525	462
27375.35515	32013.37439	-45.6924	17.24	17.24	34.48	3082	462
29194.95515	33380.57439	-12.6444	28.45	28.45	56.90	1564	462
39219.75515	33467.87439	-175.292	22.00	22.00	43.99	3651	462
40428.05515	39868.07439	136.104	30.19	30.19	60.38	1175	462
25171.2485	6516.371037	69.8066	13.40	13.40	26.80	4657	470
17583.3485	7317.071037	-115.003	12.27	12.27	24.54	7433	470
32041.8485	8223.371037	126.442	27.84	27.84	55.67	1493	470
15226.8485	9858.671037	60.119	25.55	25.55	51.10	1400	470
12121.5485	23613.07104	98.8694	7.21	7.21	14.41	6696	470
10360.9485	24986.47104	-173.971	27.72	27.72	55.44	1925	470
11779.9485	26083.07104	-216.091	39.89	39.89	79.79	1192	470
13032.1485	28265.27104	135.384	28.07	28.07	56.14	1048	470
14404.5485	31418.57104	232.26	25.58	25.58	51.15	2129	470
26097.9485	33082.47104	33.389	24.63	24.63	49.27	1819	470
31584.6485	37945.87104	-211.555	36.64	36.64	73.29	1113	470
3284.048504	38077.37104	-129.907	20.79	20.79	41.59	3044	470
16845.44186	6193.167687	-103.314	28.71	28.71	57.41	1627	478
25116.94186	6513.967687	28.8783	17.03	17.03	34.05	1638	478
17593.44186	7320.767687	-85.1697	8.48	8.48	16.96	9683	478
12257.54186	12432.56769	149.568	9.58	9.58	19.17	7019	478
11481.94186	13424.56769	101.876	24.70	24.70	49.41	1878	478
14187.24186	15128.76769	122.741	13.82	13.82	27.65	3813	478
23706.74186	15656.06769	24.9903	20.77	20.77	41.54	2524	478
10539.44186	22016.66769	-13.8897	14.06	14.06	28.12	2421	478
38836.14186	23276.36769	45.2403	24.33	24.33	48.65	1424	478
33949.24186	26179.26769	155.53	17.24	17.24	34.48	3781	478
27303.14186	31970.96769	-74.1537	33.18	33.18	66.36	1861	478
12464.84186	32256.16769	5.55031	21.57	21.57	43.14	2037	478
24808.34186	37388.26769	57.1635	21.85	21.85	43.71	1464	478
30698.03522	7452.664338	-41.7283	25.08	25.08	50.16	1594	486
14138.43522	9905.264338	-18.4003	16.25	16.25	32.50	2767	486
34526.53522	14941.86434	-48.2083	8.03	8.03	16.06	8541	486
19090.73522	18464.86434	-27.4723	12.74	12.74	25.48	4462	486
33596.63522	19075.56434	265.1	30.87	30.87	61.75	1406	486
9520.535221	28811.76434	-44.9683	17.19	17.19	34.38	3501	486
25631.03522	28955.06434	123.512	28.99	28.99	57.98	1285	486
28743.73522	36192.76434	-19.6963	24.59	24.59	49.17	2112	486
38756.73522	37859.56434	125.002	31.63	31.63	63.26	1191	486
1012.135221	39125.96434	-70.8883	21.97	21.97	43.94	2347	486
39337.23522	39682.96434	-171.976	31.16	31.16	62.31	1826	486
11441.82858	13482.76099	180.917	11.09	11.09	22.18	5458	494
13653.12858	16219.76099	-15.135	36.83	36.83	73.66	1078	494
23867.22858	16194.76099	-199.815	38.65	38.65	77.29	1327	494
9856.028579	17053.96099	-105.207	36.79	36.79	73.57	1599	494
9447.228579	19580.86099	-83.823	27.46	27.46	54.92	1334	494
7549.928579	19492.26099	-112.335	28.71	28.71	57.41	1410	494
12911.62858	25824.26099	82.551	15.40	15.40	30.80	3737	494
16704.32858	27168.06099	47.5266	20.79	20.79	41.59	3111	494
14012.82858	27597.16099	-42.999	16.27	16.27	32.55	2913	494
21955.02858	28006.76099	-117.519	32.00	32.00	64.01	1563	494
19658.62858	30071.06099	148.874	20.23	20.23	40.46	2712	494
29847.32858	30294.46099	88.5126	26.16	26.16	52.33	1682	494
12240.22858	33193.86099	-33.927	27.20	27.20	54.40	1035	494
15481.22194	9947.457639	34.1383	25.72	25.72	51.43	1015	502
12251.42194	10177.15764	-166.094	11.09	11.09	22.18	9395	502
14017.42194	11392.25764	103.442	15.50	15.50	30.99	3618	502
23476.22194	18971.95764	75.8695	26.54	26.54	53.08	1962	502
33653.82194	19028.85764	39.3547	28.05	28.05	56.10	1570	502
38534.32194	22645.25764	23.1223	22.51	22.51	45.03	1654	502
11680.42194	31419.45764	67.6723	19.36	19.36	38.72	2273	502
19482.62194	32754.85764	303.156	21.29	21.29	42.58	2538	502
29604.92194	32975.55764	-107.774	15.54	15.54	31.09	3577	502
12382.1153	9587.65429	-172.574	34.24	34.24	68.48	1259	510
12313.4153	10122.75429	-224.414	21.97	21.97	43.94	3218	510
20277.4153	11306.25429	45.3162	28.19	28.19	56.38	1133	510
11600.2153	15212.05429	161.567	19.05	19.05	38.10	2641	510
11163.6153	18903.65429	-115.55	31.49	31.49	62.97	1446	510
12944.7153	22171.05429	224.909	23.71	23.71	47.43	1943	510
12155.6153	22952.65429	329.237	14.77	14.77	29.53	6289	510
32594.4153	22750.75429	-65.6538	27.22	27.22	54.45	1718	510
11612.5153	25031.25429	-223.118	32.05	32.05	64.10	2033	510
19794.9153	25540.85429	35.6286	14.53	14.53	29.06	4665	510
13347.5153	26751.05429	-93.5178	9.82	9.82	19.64	5344	510
10370.2153	26900.85429	116.855	17.07	17.07	34.15	2472	510
9222.015296	27881.35429	-37.1418	16.72	16.72	33.44	2944	510
19079.4153	28240.85429	-22.8858	27.41	27.41	54.82	1082	510
2703.815296	36353.35429	-223.118	41.50	41.50	82.99	1072	510
32919.6153	37710.35429	-123.974	34.71	34.71	69.43	1438	510
25258.70865	6540.95094	-67.6064	20.51	20.51	41.02	3340	518
17805.10865	7651.25094	-27.4304	20.89	20.89	41.78	1770	518
26140.60865	17182.15094	197.328	33.37	33.37	66.74	1436	518
33663.70865	18991.75094	43.8172	24.21	24.21	48.42	1960	518
7556.308655	19437.25094	-173.878	38.74	38.74	77.48	1046	518
27320.10865	19610.45094	259.925	29.60	29.60	59.20	2245	518
34260.10865	19871.45094	-145.366	34.92	34.92	69.85	1899	518
34163.00865	20447.45094	3.02565	12.60	12.60	25.20	4636	518
14141.10865	22013.95094	-120.742	35.54	35.54	71.07	1078	518
12140.50865	22948.75094	115.356	17.47	17.47	34.95	3029	518
10397.50865	25098.35094	-73.4384	28.24	28.24	56.47	1256	518
13056.10865	25857.35094	40.0912	13.24	13.24	26.47	4853	518
32215.00865	25850.65094	-223.126	47.10	47.10	94.20	1244	518
10858.00865	27304.45094	-68.2544	26.52	26.52	53.03	1466	518
14455.60865	31283.35094	225.646	12.98	12.98	25.95	6209	518
27994.40865	31337.65094	-95.4704	30.43	30.43	60.85	1881	518
32854.60865	34976.65094	74.3704	28.61	28.61	57.23	1221	518
25245.90201	6626.147591	-39.7509	19.99	19.99	39.99	2684	526
28960.00201	11657.54759	147.391	25.08	25.08	50.16	2829	526
30251.90201	16474.54759	-8.64694	41.64	41.64	83.27	1045	526
24246.00201	27523.44759	-4.11094	21.31	21.31	42.63	2313	526
32654.10201	31427.44759	-219.247	37.02	37.02	74.04	2213	526
32898.90201	37898.74759	-81.2229	35.16	35.16	70.32	1087	526
27872.60201	38651.24759	-138.895	37.28	37.28	74.56	1243	526
28685.00201	38702.44759	26.9931	31.72	31.72	63.44	1094	526
22659.30201	39472.34759	322.513	26.59	26.59	53.18	1471	526
31316.59537	14154.34424	318.779	35.91	35.91	71.83	1776	534
12176.19537	23629.44424	-24.8555	29.15	29.15	58.31	1126	534
33211.29537	25449.34424	186.878	31.65	31.65	63.30	1250	534
16643.39537	27239.24424	92.9833	17.66	17.66	35.33	2902	534
13892.39537	29322.44424	-72.8075	14.79	14.79	29.58	4896	534
25677.99537	32394.54424	9.48847	32.00	32.00	64.01	1283	534
28616.99537	33684.74424	59.4493	26.47	26.47	52.94	1270	534
32756.99537	35114.54424	-72.8075	30.03	30.03	60.05	1218	534
31683.59537	38615.54424	-168.064	31.39	31.39	62.78	2638	534
24948.58873	7116.240892	182.399	10.48	10.48	20.96	7478	542
18935.68873	7835.940892	317.28	32.55	32.55	65.09	1854	542
32006.68873	8279.240892	-23.5681	30.64	30.64	61.28	1396	542
15707.08873	8461.240892	331.439	26.52	26.52	53.03	1608	542
12122.18873	14133.24089	81.0515	13.75	13.75	27.51	4579	542
10111.98873	16614.04089	-12.5521	33.44	33.44	66.88	2019	542
13075.28873	18612.14089	123.528	28.78	28.78	57.56	1356	542
31476.68873	23305.14089	-79.9441	43.33	43.33	86.66	1154	542
15532.68873	24108.34089	81.7967	24.63	24.63	49.27	1429	542
8577.28873	25601.44089	-30.0481	10.27	10.27	20.54	6031	542
36793.48873	26145.34089	-64.3921	26.40	26.40	52.80	1560	542
10303.28873	26888.04089	104.153	14.84	14.84	29.67	3052	542
12710.98873	28633.34089	-62.4481	17.17	17.17	34.34	3306	542
19606.38873	30911.74089	39.3203	16.93	16.93	33.86	2874	542
28651.58873	33608.44089	110.114	21.97	21.97	43.94	1965	542
26542.28209	8163.337542	119.048	33.25	33.25	66.51	1141	550
24672.68209	10022.73754	319.507	24.54	24.54	49.08	1853	550
15604.48209	10207.33754	-157.065	35.65	35.65	71.31	1065	550
10357.18209	15320.13754	-9.9687	25.81	25.81	51.62	1348	550
21209.68209	18424.93754	-65.6967	23.67	23.67	47.34	1784	550
9510.882088	19547.83754	-56.6247	18.72	18.72	37.44	1971	550
10852.98209	20045.63754	47.5089	12.79	12.79	25.58	3394	550
11992.28209	21110.83754	100.418	15.99	15.99	31.98	2254	550
36342.08209	21116.53754	-109.113	28.73	28.73	57.46	1824	550
21756.68209	25252.73754	101.163	34.19	34.19	68.39	1030	550
20642.88209	26668.43754	-8.0247	21.22	21.22	42.44	1875	550
32422.98209	30825.83754	0.3993	20.56	20.56	41.12	1627	550
966.2820883	39232.93754	-98.0967	26.45	26.45	52.89	1796	550
14512.07545	6274.334193	-118.193	35.47	35.47	70.93	1107	558
16952.87545	6489.734193	-37.8413	22.44	22.44	44.89	2153	558
23438.87545	7297.334193	20.4787	26.54	26.54	53.08	1703	558
21444.67545	8494.634193	66.8755	20.37	20.37	40.74	1562	558
30183.97545	10205.23419	218.151	28.19	28.19	56.38	1242	558
14513.67545	10338.03419	-122.081	36.31	36.31	72.63	1152	558
17078.57545	14461.03419	294.907	32.24	32.24	64.48	1758	558
17791.77545	17847.13419	98.1739	20.09	20.09	40.18	2322	558
10000.67545	18607.93419	-10.6253	34.36	34.36	68.72	1610	558
14680.77545	20601.73419	-15.1613	14.39	14.39	28.78	3405	558
40382.07545	23713.73419	-54.6893	31.30	31.30	62.60	1306	558
12920.97545	25813.93419	84.7603	12.79	12.79	25.58	4418	558
11178.97545	26385.53419	9.46271	13.33	13.33	26.66	3619	558
13376.17545	26666.23419	-50.8013	7.72	7.72	15.45	10619	558
14707.57545	31079.23419	188.343	17.87	17.87	35.75	1775	558
11890.07545	31286.63419	221.877	29.23	29.23	58.45	1134	558
25748.77545	32408.73419	63.1495	24.19	24.19	48.37	1676	558
26176.97545	33439.13419	-84.4973	14.55	14.55	29.11	6196	558
24145.46881	5651.830843	-124.682	31.20	31.20	62.41	1541	566
17956.66881	7503.430843	1.03013	24.40	24.40	48.80	1108	566
15594.66881	10030.13084	27.5981	32.50	32.50	65.00	1141	566
25955.16881	11129.73084	269.561	22.33	22.33	44.65	2916	566
12133.76881	14133.63084	40.0397	20.06	20.06	40.13	1856	566
10363.56881	15389.13084	-70.2499	23.27	23.27	46.53	2224	566
11736.56881	16156.43084	43.7657	15.19	15.19	30.38	3440	566
41203.06881	22338.53084	-101.354	19.73	19.73	39.47	3363	566
31437.56881	30332.13084	-37.2019	42.34	42.34	84.69	1098	566
21955.96216	6768.427494	25.6455	16.34	16.34	32.69	2442	574
27352.66216	7734.027494	268.062	25.55	25.55	51.10	2099	574
13695.86216	8588.527494	-90.9945	27.48	27.48	54.97	1127	574
33929.56216	15848.12749	273.279	21.15	21.15	42.30	4207	574
36284.16216	21001.92749	8.79754	27.01	27.01	54.02	1600	574
17621.76216	23143.22749	-53.4105	20.06	20.06	40.13	2757	574
18066.06216	29017.92749	-146.722	29.98	29.98	59.96	1183	574
21986.06216	30017.02749	-61.1865	12.81	12.81	25.62	7326	574
14716.76216	31100.12749	-84.5145	22.25	22.25	44.51	2794	574
15179.56216	33480.52749	57.9159	18.04	18.04	36.08	2674	574
28698.26216	33618.42749	-8.05046	23.31	23.31	46.63	2152	574
16413.46216	34282.12749	-2.21846	23.50	23.50	47.01	2041	574
27694.25552	7766.824144	250.914	24.82	24.82	49.64	1496	582
14637.95552	21178.82414	23.693	25.03	25.03	50.07	2104	582
11476.95552	22363.52414	72.8113	23.62	23.62	47.24	1437	582
38711.45552	22441.02414	-39.8111	20.87	20.87	41.73	2318	582
32273.65552	26035.32414	-10.651	22.07	22.07	44.13	1311	582
19001.65552	28377.32414	95.9126	17.80	17.80	35.61	2429	582
35193.55552	30184.52414	35.5513	27.34	27.34	54.68	1371	582
14130.05552	31493.92414	-0.931048	15.73	15.73	31.46	3143	582
36657.75552	34533.12414	43.0034	27.15	27.15	54.31	1151	582
20227.24888	6601.620795	-120.82	41.45	41.45	82.90	1446	590
22290.34888	7035.220795	5.54037	31.98	31.98	63.96	1202	590
28008.54888	7517.720795	176.386	26.94	26.94	53.88	1439	590
32825.74888	19093.32079	309.031	38.25	38.25	76.49	1091	590
11262.84888	21408.72079	174.895	28.40	28.40	56.80	1471	590
17640.64888	23183.12079	34.0524	12.55	12.55	25.10	4223	590
11721.64888	25099.92079	30.8124	28.68	28.68	57.37	1236	590
20361.14888	27864.92079	-182.38	36.67	36.67	73.33	1057	590
10329.74888	29094.22079	-43.7076	26.14	26.14	52.28	1474	590
40900.94888	29072.32079	-165.532	27.08	27.08	54.16	1971	590
18313.04224	6500.317445	113.78	28.68	28.68	57.37	1147	598
28754.34224	6950.317445	-40.4762	21.88	21.88	43.76	1838	598
17307.54224	9096.517445	69.8134	8.53	8.53	17.05	6648	598
14933.94224	9774.117445	92.9146	17.59	17.59	35.18	2174	598
13559.54224	11452.51745	10.0678	16.20	16.20	32.40	2537	598
28917.24224	13821.81745	51.9286	23.55	23.55	47.10	1205	598
11282.44224	14758.51745	175.632	20.89	20.89	41.78	1374	598
33794.74224	15831.41745	-10.0202	20.79	20.79	41.59	2251	598
24857.64224	16299.51745	56.3998	26.21	26.21	52.42	1376	598
29864.54224	17912.51745	30.8038	18.04	18.04	36.08	2849	598
14514.54224	23415.21745	168.925	15.80	15.80	31.60	3716	598
12291.94224	25368.71745	-63.8042	15.87	15.87	31.75	3979	598
18002.84224	29099.81745	-143.508	32.29	32.29	64.57	1470	598
25777.64224	32212.01745	-133.788	40.62	40.62	81.25	1025	598
28852.74224	36118.01745	69.0682	22.91	22.91	45.83	1696	598
27786.4356	6751.814096	41.4872	28.85	28.85	57.70	1823	606
13964.8356	18179.9141	-17.1568	33.46	33.46	66.93	1212	606
9130.435597	21043.0141	-214.149	25.91	25.91	51.81	2046	606
9245.835597	27382.8141	-54.7408	33.89	33.89	67.78	1018	606
7945.635597	27662.3141	-46.3168	30.54	30.54	61.09	1001	606
16004.8356	31939.3141	-56.6848	8.50	8.50	17.00	8446	606
24508.1356	33519.5141	81.728	20.89	20.89	41.78	1435	606
22003.5356	38598.1141	-134.445	28.78	28.78	57.56	2149	606
28609.6356	38789.6141	183.075	31.06	31.06	62.12	1371	606
35212.7356	39719.8141	0.987191	29.51	29.51	59.02	1303	606
18285.62896	6427.110746	-153.893	33.75	33.75	67.49	1402	614
29795.02896	6429.710746	-85.8534	32.59	32.59	65.19	1342	614
24217.42896	8409.810746	190.519	29.79	29.79	59.58	1531	614
33746.32896	15834.21075	86.9358	26.73	26.73	53.46	1218	614
10859.82896	18280.31075	-162.317	29.63	29.63	59.25	2041	614
30718.72896	20381.51075	-120.845	46.16	46.16	92.32	1023	614
37286.32896	22039.01075	-96.2214	44.42	44.42	88.83	1004	614
17029.92896	23299.01075	147.297	17.90	17.90	35.80	2206	614
11455.12896	23582.01075	-131.213	18.84	18.84	37.68	3647	614
41049.32896	24753.11075	-11.9814	28.35	28.35	56.71	1776	614
11526.82896	25994.91075	-7.4454	23.39	23.39	46.77	1900	614
10146.42896	26869.01075	53.4018	15.59	15.59	31.18	3191	614
13906.12896	27812.31075	60.1086	17.76	17.76	35.51	3445	614
26257.92896	33445.51075	-211.565	15.87	15.87	31.75	6907	614
34554.12896	35986.61075	-136.397	38.10	38.10	76.21	1105	614
34308.82896	39683.31075	45.2046	15.78	15.78	31.56	2851	614
25294.72231	7785.907397	70.5328	10.95	10.95	21.90	5106	622
33694.42231	14581.2074	-179.174	34.97	34.97	69.94	2063	622
30459.92231	24673.3074	225.534	21.27	21.27	42.53	3033	622
33764.32231	25195.2074	131.639	24.37	24.37	48.75	1337	622
34660.72231	26212.5074	197.962	26.31	26.31	52.61	1864	622
17401.62231	33424.4074	245.655	24.75	24.75	49.50	2697	622
38934.22231	35836.5074	76.4944	13.47	13.47	26.94	3152	622
23710.32231	39706.7074	21.706	22.02	22.02	44.04	1768	622
24197.91567	5679.904047	-50.2306	25.76	25.76	51.53	1575	630
25920.01567	5899.504047	-190.847	16.23	16.23	32.45	5396	630
22093.41567	8740.404047	170.381	38.90	38.90	77.81	1468	630
18358.41567	11070.20405	268.002	30.38	30.38	60.76	1942	630
7675.815673	14073.90405	-149.375	33.13	33.13	66.27	1148	630
32845.11567	14094.40405	249.372	24.89	24.89	49.78	1870	630
9612.115673	16629.60405	246.391	25.32	25.32	50.63	2086	630
14775.21567	19545.00405	-77.4466	16.16	16.16	32.31	3168	630
34135.21567	20328.10405	-212.231	17.71	17.71	35.42	3390	630
17752.21567	23329.30405	231.487	29.81	29.81	59.63	1525	630
28759.31567	25012.60405	-11.9986	18.06	18.06	36.13	1429	630
12983.11567	25826.00405	18.4574	24.44	24.44	48.89	1925	630
17366.01567	25733.50405	-114.383	33.91	33.91	67.82	1073	630
40639.31567	26525.90405	73.505	38.27	38.27	76.54	1169	630
38263.71567	27692.60405	292.594	33.84	33.84	67.68	1142	630
39555.51567	28574.10405	-41.8066	20.02	20.02	40.03	2632	630
10114.91567	28877.40405	-31.4386	28.10	28.10	56.19	1743	630
40643.81567	31882.10405	38.4806	21.93	21.93	43.85	1528	630
2142.015673	40401.20405	-121.511	25.27	25.27	50.54	1589	630
24184.60903	6376.500698	-56.7192	27.15	27.15	54.31	1032	638
15883.20903	8618.600698	103.304	28.00	28.00	56.00	1112	638
15187.40903	17804.8007	17.8008	13.07	13.07	26.14	4658	638
40365.60903	20122.1007	72.0061	31.42	31.42	62.83	1147	638
20193.10903	24495.4007	-84.5832	39.07	39.07	78.14	1441	638
28791.30903	24901.3007	12.6168	29.11	29.11	58.22	1374	638
13488.20903	26751.6007	51.8856	22.40	22.40	44.79	1477	638
23001.80903	27099.9007	74.9868	8.22	8.22	16.44	6423	638
9847.709031	27342.8007	-36.6312	27.06	27.06	54.12	1027	638
29033.40903	27639.7007	-146.791	10.62	10.62	21.24	9353	638
12631.00903	28533.5007	-12.6552	14.93	14.93	29.86	2603	638
27431.40903	32088.0007	14.5608	24.28	24.28	48.56	1679	638
21931.60903	32786.4007	286.624	36.64	36.64	73.29	1074	638
40674.20903	33042.5007	300.037	32.48	32.48	64.95	1115	638
20824.70903	37425.6007	-23.6712	16.20	16.20	32.40	2283	638
3357.509031	38007.9007	-54.7752	22.30	22.30	44.60	1419	638
17584.50239	7303.997349	-75.5197	14.91	14.91	29.81	3297	646
15051.60239	11980.59735	329.837	32.85	32.85	65.70	1391	646
18411.40239	15646.59735	92.1179	15.68	15.68	31.37	3824	646
32453.40239	16053.89735	28.1603	19.45	19.45	38.90	2536	646
12458.30239	17570.59735	196.446	34.19	34.19	68.39	1040	646
15149.00239	17845.19735	-30.8077	16.16	16.16	32.31	2695	646
8473.502389	25457.19735	-54.7837	32.00	32.00	64.01	1147	646
36066.10239	26893.19735	141.301	27.18	27.18	54.35	2096	646
22998.30239	27105.59735	77.9591	10.03	10.03	20.06	4096	646
26762.20239	27109.59735	-17.8477	10.90	10.90	21.81	6251	646
40656.70239	31880.49735	-29.5117	17.87	17.87	35.75	2049	646
32335.40239	32472.39735	74.9783	22.51	22.51	45.03	1915	646
35115.30239	36345.39735	17.1443	28.07	28.07	56.14	1089	646
28578.30239	38822.69735	86.1563	29.74	29.74	59.49	1507	646
965.3023894	39126.19735	-133.84	21.17	21.17	42.34	3044	646
17568.99575	7248.993999	-150.696	20.56	20.56	41.12	2373	654
15093.59575	12045.394	250.837	18.04	18.04	36.08	3834	654
28903.29575	13742.094	57.8301	28.26	28.26	56.52	1740	654
32745.79575	22220.094	-35.3523	20.16	20.16	40.32	3960	654
24201.69575	26842.994	-82.6563	16.91	16.91	33.82	4576	654
15635.29575	27362.594	229.971	37.99	37.99	75.97	1135	654
14726.49575	31055.694	51.1233	10.53	10.53	21.05	4641	654
17373.99575	31556.394	-142.272	19.97	19.97	39.94	3324	654
39218.19575	33526.594	-5.54433	29.11	29.11	58.22	1314	654
12197.69575	33879.094	-214.2	24.82	24.82	49.64	1989	654
15605.69575	34248.794	-97.5603	31.49	31.49	62.97	1329	654
29735.29575	38087.794	-157.824	35.25	35.25	70.51	1007	654
26274.29575	38621.694	-72.9363	40.53	40.53	81.06	1029	654
25927.98911	5934.39065	-23.6969	17.36	17.36	34.71	3799	662
17189.68911	8932.69065	-38.6009	17.05	17.05	34.10	3076	662
12244.58911	10049.99065	52.6051	22.28	22.28	44.56	2211	662
29454.08911	11986.19065	318.642	30.76	30.76	61.51	2073	662
12723.78911	14694.19065	128.615	23.08	23.08	46.16	1787	662
29238.68911	15268.29065	-218.097	40.58	40.58	81.15	1242	662
31024.58911	15929.79065	-177.273	31.27	31.27	62.55	1236	662
9793.889106	16919.09065	-146.169	26.14	26.14	52.28	1557	662
36029.68911	24330.79065	117.437	27.15	27.15	54.31	1903	662
12326.68911	25373.99065	16.4791	8.69	8.69	17.38	7458	662
23028.38911	27059.29065	87.6295	19.10	19.10	38.20	1983	662
29070.58911	27638.79065	-153.297	13.12	13.12	26.23	6877	662
38401.98911	27670.29065	33.9751	35.98	35.98	71.97	1035	662
10039.38911	28699.59065	9.99908	28.14	28.14	56.28	1202	662
40920.78911	29005.99065	1.57508	16.84	16.84	33.68	3045	662
15953.28911	31965.39065	-139.041	11.63	11.63	23.27	7661	662
18807.98911	32379.59065	39.1915	22.70	22.70	45.40	1021	662
12059.88911	34357.99065	-131.913	27.58	27.58	55.15	1359	662
36403.18911	35279.69065	260.516	25.69	25.69	51.39	1204	662
28120.68911	36499.49065	61.5475	20.89	20.89	41.78	1824	662
22056.88911	36636.49065	-86.5529	19.31	19.31	38.62	3399	662
29507.68246	5925.7873	-100.817	41.12	41.12	82.24	1270	670
26774.18246	8913.5873	53.3417	32.24	32.24	64.48	1363	670
12156.48246	12489.1873	57.0677	22.94	22.94	45.88	1225	670
27023.68246	20555.9873	-51.5695	17.43	17.43	34.85	1880	670
11584.48246	22297.2873	28.7825	23.34	23.34	46.68	1747	670
16091.58246	24628.4873	205.362	29.25	29.25	58.50	1110	670
12315.98246	25404.9873	57.8129	12.27	12.27	24.54	2647	670
13060.98246	25925.0873	6.1025	12.76	12.76	25.53	4085	670
32527.78246	30160.7873	-64.5295	25.74	25.74	51.48	2314	670
30595.88246	30552.4873	-115.074	29.93	29.93	59.86	1091	670
14095.38246	31411.4873	-74.8975	9.21	9.21	18.42	6249	670
12962.18246	32233.0873	114.448	27.04	27.04	54.07	1341	670
39228.48246	33495.7873	-66.4735	19.71	19.71	39.42	2045	670
19709.18246	34236.5873	217.286	45.92	45.92	91.84	1016	670
28676.68246	38855.0873	294.041	33.82	33.82	67.64	1046	670
15174.97582	6663.183951	-118.322	30.43	30.43	60.85	1435	678
28767.07582	6918.883951	-76.8501	15.47	15.47	30.94	3563	678
19045.87582	7908.183951	-4.27409	11.92	11.92	23.83	6267	678
28923.87582	8859.183951	-7.51409	24.63	24.63	49.27	2090	678
12748.07582	14249.38395	167.349	20.06	20.06	40.13	1907	678
32433.57582	16132.88395	326.076	41.82	41.82	83.65	1136	678
11295.27582	22318.78395	22.2939	13.38	13.38	26.75	4113	678
15303.77582	25646.08395	279.129	17.07	17.07	34.15	4383	678
26984.47582	26126.18395	-1.03409	22.42	22.42	44.84	1604	678
13058.37582	27716.88395	-210.338	11.78	11.78	23.55	9561	678
29040.27582	27658.38395	-142.946	20.30	20.30	40.60	1897	678
36919.17582	31564.78395	-8.81009	16.46	16.46	32.92	2517	678
12089.67582	34344.88395	-173.402	31.18	31.18	62.36	1571	678
17511.77582	34556.48395	197.157	17.66	17.66	35.33	2360	678
995.8758232	39085.98395	-110.546	23.29	23.29	46.58	1896	678
23084.56918	6771.180601	-34.0907	17.19	17.19	34.38	3139	686
20674.86918	8134.380601	-55.4747	23.83	23.83	47.67	2151	686
30460.36918	8747.980601	-189.611	27.01	27.01	54.02	2324	686
15390.26918	10220.2806	-163.043	36.62	36.62	73.24	1653	686
30766.16918	11842.3806	13.2133	23.31	23.31	46.63	1968	686
33328.26918	14834.3806	-43.1627	33.49	33.49	66.98	1159	686
11774.26918	16195.5806	152.436	9.68	9.68	19.36	6254	686
40879.56918	21757.7806	-89.1707	22.66	22.66	45.31	2706	686
18685.46918	23842.7806	260.49	29.86	29.86	59.72	1581	686
24530.46918	27349.5806	-25.6667	20.96	20.96	41.92	2110	686
17223.76918	28596.2806	260.49	27.65	27.65	55.30	1716	686
13768.66918	29272.2806	65.9929	23.17	23.17	46.35	1332	686
22305.96918	31499.8806	69.7189	18.44	18.44	36.88	3073	686
18292.86254	6109.877252	-101.491	30.73	30.73	61.47	2323	694
21953.06254	6630.177252	-78.1633	47.71	47.71	95.42	1210	694
29826.26254	9942.677252	70.4555	19.00	19.00	38.01	2168	694
15436.46254	10372.97725	-220.723	37.52	37.52	75.03	1301	694
29935.56254	10723.57725	125.6	34.15	34.15	68.30	1483	694
31371.36254	10850.47725	12.5567	33.79	33.79	67.59	1123	694
31809.76254	11448.07725	-74.9233	27.48	27.48	54.97	1947	694
15307.46254	20322.87725	150.192	31.23	31.23	62.45	1070	694
30684.76254	20214.77725	-12.7153	13.94	13.94	27.88	4835	694
34100.76254	20411.37725	9.31674	16.06	16.06	32.12	2283	694
14158.86254	22099.27725	-16.6033	19.17	19.17	38.34	1994	694
10389.36254	23015.97725	-1.69926	11.26	11.26	22.51	6842	694
30702.66254	23944.37725	26.1647	19.00	19.00	38.01	2071	694
24229.36254	24795.47725	110.696	10.15	10.15	20.30	5799	694
14357.06254	24957.97725	207.572	19.00	19.00	38.01	2476	694
25927.36254	29949.77725	171.058	35.40	35.40	70.79	1130	694
27449.16254	31971.17725	-0.403264	17.36	17.36	34.71	3089	694
17721.06254	33515.27725	256.756	20.63	20.63	41.26	2430	694
29423.56254	34614.97725	186.707	17.66	17.66	35.33	1537	694
16687.36254	36263.37725	-66.4993	30.00	30.00	60.01	1366	694
19081.0559	7916.473902	-14.6679	10.88	10.88	21.76	7680	702
26642.7559	8155.873902	27.4521	24.35	24.35	48.70	1783	702
22095.5559	8695.073902	191.915	16.58	16.58	33.16	2641	702
29235.5559	9742.873902	109.197	22.42	22.42	44.84	1802	702
31005.9559	9999.873902	-87.2439	13.61	13.61	27.22	5708	702
18346.2559	15585.8739	5.42015	19.85	19.85	39.71	1707	702
35073.2559	18084.1739	-144.268	31.79	31.79	63.59	1192	702
14719.0559	20754.3739	-123.532	41.07	41.07	82.14	1075	702
17295.7559	24245.3739	58.5237	18.96	18.96	37.92	2810	702
24242.7559	24784.5739	171.049	13.40	13.40	26.80	3237	702
36555.1559	27684.1739	-220.732	43.38	43.38	86.76	1100	702
27697.2559	29197.5739	-15.9639	20.16	20.16	40.32	1944	702
13614.3559	31881.9739	-48.3639	13.38	13.38	26.75	3691	702
39383.3559	39614.1739	-57.4359	27.69	27.69	55.39	1371	702
31848.1559	40326.1739	-10.7799	14.81	14.81	29.63	3160	702
18157.54926	6638.570553	-85.9406	27.67	27.67	55.34	1887	710
30481.34926	8506.970553	-5.58856	25.43	25.43	50.87	1765	710
28765.94926	9153.870553	91.3198	28.52	28.52	57.04	1105	710
15140.64926	17827.47055	55.5502	20.96	20.96	41.92	1602	710
30687.74926	20241.77055	6.07544	17.12	17.12	34.24	4053	710
14591.94926	23763.77055	-17.2526	26.82	26.82	53.65	1431	710
15914.74926	31462.07055	-14.6606	28.31	28.31	56.61	1168	710
29514.54262	5931.767203	-173.408	49.27	49.27	98.53	1046	718
25745.84262	7156.567203	210.564	39.12	39.12	78.23	1190	718
22542.14262	7396.367203	45.8752	33.21	33.21	66.41	1079	718
16080.94262	8746.667203	165.852	13.99	13.99	27.98	4791	718
11434.04262	13489.9672	11.272	7.49	7.49	14.98	7888	718
12782.54262	13897.3672	244.844	25.53	25.53	51.06	1978	718
11557.14262	15671.6672	21.64	8.36	8.36	16.72	5434	718
26223.44262	20640.8672	191.189	26.89	26.89	53.79	1046	718
12869.84262	22160.6672	140.516	18.96	18.96	37.92	2376	718
15716.94262	25603.7672	281.358	30.26	30.26	60.52	1704	718
24930.24262	31215.4672	26.824	29.37	29.37	58.73	1369	718
36861.04262	31621.9672	36.9328	24.61	24.61	49.22	1109	718
27547.24262	31996.2672	270.926	17.62	17.62	35.23	4067	718
14296.94262	32172.5672	114.434	28.42	28.42	56.85	1070	718
3355.642615	38141.1672	-52.88	19.10	19.10	38.20	2412	718
22966.04262	38150.7672	-139.712	29.84	29.84	59.68	1548	718
999.0426153	39200.1672	-163.04	25.74	25.74	51.48	1379	718
25244.93597	6536.663854	234.423	30.57	30.57	61.14	1128	726
19252.83597	6940.763854	87.619	10.62	10.62	21.24	3442	726
11653.63597	11323.76385	-115.075	39.96	39.96	79.93	1269	726
11246.23597	13467.66385	-44.4434	24.47	24.47	48.94	1854	726
13546.03597	13518.06385	-219.403	44.77	44.77	89.54	1315	726
12167.43597	14097.36385	13.2286	17.03	17.03	34.05	2935	726
11729.23597	16167.96385	-33.4274	13.00	13.00	26.00	3607	726
32524.03597	16208.96385	-16.5794	29.23	29.23	58.45	1303	726
10671.13597	17534.86385	141.273	23.57	23.57	47.15	1517	726
15134.23597	17714.56385	18.4126	28.00	28.00	56.00	1078	726
10382.43597	28941.46385	-76.1954	16.34	16.34	32.69	2699	726
16609.32933	7999.060504	227.729	21.55	21.55	43.10	1969	734
19994.72933	8648.060504	49.6264	36.71	36.71	73.43	1170	734
11580.12933	15739.0605	0.281202	11.56	11.56	23.13	3973	734
24791.42933	16194.8605	4.1692	30.59	30.59	61.18	1803	734
28919.22933	25780.6605	-53.5028	38.29	38.29	76.58	1117	734
12904.82933	25708.1605	-168.199	42.04	42.04	84.07	1044	734
27321.82933	26951.0605	-183.103	37.37	37.37	74.75	1228	734
17514.32933	34536.5605	239.652	14.41	14.41	28.83	4026	734
20849.52933	37428.7605	-100.159	19.03	19.03	38.06	2456	734
39300.12933	39624.0605	33.3292	23.90	23.90	47.81	1339	734
27707.12269	7823.657155	119.688	26.14	26.14	52.28	1352	742
12597.22269	13336.05715	51.8746	9.68	9.68	19.36	4963	742
11678.22269	16182.65715	200.169	21.45	21.45	42.91	1721	742
13311.32269	18701.65715	87.6442	15.24	15.24	30.47	3024	742
34087.82269	19863.45715	159.929	16.51	16.51	33.02	3687	742
14576.72269	24000.45715	-188.274	32.64	32.64	65.28	1265	742
34319.82269	24046.25715	-42.4742	25.39	25.39	50.77	1936	742
21578.12269	25754.15715	39.2062	18.70	18.70	37.40	2572	742
10707.72269	26958.15715	-41.1782	15.78	15.78	31.56	3636	742
10311.92269	28841.55715	-30.8102	24.66	24.66	49.31	1827	742
13917.32269	29165.75715	234.449	21.90	21.90	43.80	2006	742
22212.22269	37217.85715	-192.81	39.85	39.85	79.69	1022	742
39328.52269	39608.75715	-83.9462	17.76	17.76	35.51	3396	742
38449.52269	40086.75715	68.269	36.53	36.53	73.05	1083	742
18269.41605	6303.853805	-172.71	28.38	28.38	56.76	1643	750
24930.41605	7101.253805	125.662	9.42	9.42	18.84	5828	750
19942.31605	7228.253805	-148.086	39.56	39.56	79.13	1436	750
23467.71605	7430.353805	22.3384	18.93	18.93	37.87	2527	750
12784.41605	11504.55381	-109.854	26.89	26.89	53.79	1289	750
32041.31605	14794.85381	119.7	22.40	22.40	44.79	1893	750
11696.81605	16166.45381	62.32	6.74	6.74	13.47	9793	750
21264.51605	18449.85381	-41.8136	28.90	28.90	57.79	1255	750
36753.51605	19490.15381	-67.7336	26.71	26.71	53.41	2181	750
8363.116049	25780.55381	-166.23	34.50	34.50	69.00	1165	750
11982.81605	27689.55381	77.9692	22.28	22.28	44.56	1554	750
17440.71605	31621.45381	-135.126	29.84	29.84	59.68	1133	750
16066.21605	32163.35381	-19.7816	15.45	15.45	30.90	3402	750
30653.01605	34018.25381	216.576	19.69	19.69	39.38	2280	750
5960.016049	36565.25381	-17.1896	33.25	33.25	66.51	1596	750
31216.80941	14154.55046	75.001	26.19	26.19	52.38	1913	758
34137.70941	17719.95046	291.854	32.62	32.62	65.23	1887	758
13571.20941	22875.65046	106.299	16.44	16.44	32.88	2524	758
30624.50941	23962.85046	1.61496	20.63	20.63	41.26	2155	758
15540.00941	24098.25046	189.762	29.48	29.48	58.97	1274	758
19997.60941	25592.85046	291.854	42.30	42.30	84.59	1241	758
37608.40941	25686.15046	-142.889	25.98	25.98	51.95	1833	758
14770.50941	26550.35046	-48.281	24.68	24.68	49.36	1074	758
10273.40941	27692.85046	164.425	9.63	9.63	19.26	5822	758
35924.30941	31162.35046	1.61496	33.28	33.28	66.55	1013	758
1025.709407	39135.45046	42.2122	22.47	22.47	44.93	1246	758
14928.10277	6837.147107	-109.828	26.33	26.33	52.66	1688	766
23546.00277	7497.147107	49.6768	18.60	18.60	37.21	1936	766
30724.10277	11898.94711	160.712	24.30	24.30	48.61	1301	766
32108.40277	14758.64711	78.7395	34.55	34.55	69.10	1150	766
14085.30277	18525.34711	276.963	30.40	30.40	60.81	1157	766
23156.50277	19120.14711	-129.916	23.34	23.34	46.68	2668	766
38359.60277	19907.14711	-110.476	22.63	22.63	45.26	3087	766
20998.20277	19942.44711	-133.804	35.07	35.07	70.13	1020	766
14658.30277	20509.24711	-24.2925	8.97	8.97	17.95	7734	766
17623.80277	23180.24711	-21.0525	16.13	16.13	32.26	3235	766
9443.702766	24504.84711	-89.0925	41.87	41.87	83.74	1158	766
11881.00277	24482.04711	80.2299	14.44	14.44	28.87	4307	766
21518.50277	25819.24711	-18.4605	19.17	19.17	38.34	3040	766
22939.90277	27083.84711	91.408	20.32	20.32	40.65	1680	766
19412.90277	32288.04711	-52.8045	29.41	29.41	58.83	1020	766
27162.60277	33598.84711	76.504	32.22	32.22	64.43	1326	766
5924.902766	36601.34711	9.40355	26.61	26.61	53.22	1763	766
21403.39612	8209.243757	217.359	12.53	12.53	25.06	6681	774
21265.79612	10409.74376	311.255	19.57	19.57	39.14	3004	774
40323.99612	20689.24376	-165.544	34.76	34.76	69.52	1654	774
11078.09612	21973.34376	-59.2719	26.56	26.56	53.13	1772	774
13017.19612	30614.44376	314.981	26.85	26.85	53.69	1696	774
20867.99612	30843.54376	-119.536	23.53	23.53	47.05	2312	774
27822.69612	30912.84376	0.344135	35.91	35.91	71.83	1095	774
40449.29612	33550.44376	276.975	32.66	32.66	65.33	1411	774
34298.29612	39799.74376	-188.224	47.64	47.64	95.28	1408	774
17505.38948	9716.840408	205.449	13.31	13.31	26.61	5097	782
31056.58948	9908.140408	-97.4913	23.62	23.62	47.24	2241	782
13471.48948	11453.64041	-92.3073	23.90	23.90	47.81	1293	782
23680.38948	15623.54041	244.944	22.11	22.11	44.23	2236	782
34754.28948	17041.54041	-37.2273	30.61	30.61	61.23	1334	782
21232.58948	18417.54041	-33.9873	27.88	27.88	55.77	1700	782
37555.58948	23635.14041	43.7403	29.39	29.39	58.78	1475	782
18668.08948	25141.44041	-113.043	29.74	29.74	59.49	1291	782
9679.289483	26304.94041	38.5239	27.15	27.15	54.31	1177	782
10360.48948	28990.64041	-39.1713	30.45	30.45	60.90	1473	782
31377.38948	30310.44041	286.676	31.56	31.56	63.11	1058	782
40583.88948	31912.04041	98.1399	23.60	23.60	47.19	1400	782
26092.08948	32335.74041	-43.0593	27.08	27.08	54.16	1834	782
30363.48284	7298.137058	-50.8227	21.08	21.08	42.15	1886	790
11397.18284	11235.83706	-183.015	35.25	35.25	70.51	1690	790
13567.88284	11404.73706	-135.711	35.87	35.87	71.73	1010	790
33405.18284	13461.13706	-144.783	15.02	15.02	30.05	5780	790
36799.58284	19425.63706	-161.631	35.11	35.11	70.23	1935	790
10320.48284	27744.53706	331.4	35.75	35.75	71.50	1119	790
13149.68284	28469.83706	-33.3267	25.69	25.69	51.39	1261	790
37391.38284	31648.43706	22.4013	24.44	24.44	48.89	1603	790
23598.5762	7450.133709	8.80589	15.43	15.43	30.85	3822	798
14859.9762	12076.03371	-194.018	31.75	31.75	63.49	1469	798
21983.4762	18728.33371	124.247	7.37	7.37	14.74	7692	798
38775.4762	24794.23371	-79.9701	32.36	32.36	64.72	1587	798
21117.0762	25473.83371	124.247	18.37	18.37	36.74	2462	798
11286.4762	26519.63371	-15.1701	17.87	17.87	35.75	2881	798
26657.3762	27404.03371	21.1179	14.67	14.67	29.34	4040	798
26140.8762	32001.93371	315.763	44.58	44.58	89.16	1105	798
19949.46956	7275.130359	-162.254	30.87	30.87	61.75	1458	806
11611.96956	11361.03036	-33.9495	19.17	19.17	38.34	3095	806
13407.76956	13000.83036	120.534	8.69	8.69	17.38	5935	806
10791.16956	18176.43036	-26.1735	7.94	7.94	15.87	9073	806
38385.36956	20008.13036	-13.8615	25.72	25.72	51.43	1049	806
12951.16956	22180.93036	265.848	34.15	34.15	68.30	1371	806
26875.36956	25921.93036	300.872	41.40	41.40	82.80	1043	806
19699.16956	29092.33036	215.174	24.21	24.21	48.42	2247	806
38602.36956	29939.43036	177.914	25.27	25.27	50.54	1428	806
15897.86956	31926.33036	-32.6535	25.93	25.93	51.86	1004	806
23629.76956	36707.83036	130.221	25.08	25.08	50.16	1523	806
23180.16956	37316.53036	5.57848	25.17	25.17	50.35	1503	806
30014.36956	40022.93036	-64.4055	34.22	34.22	68.44	1180	806
28813.66292	9281.72701	-13.8489	24.37	24.37	48.75	1682	814
11860.76292	11601.82701	25.6791	26.33	26.33	52.66	1162	814
34733.36292	15495.72701	57.9495	25.53	25.53	51.06	1396	814
32780.16292	16262.72701	306.101	31.96	31.96	63.91	1150	814
12374.96292	23709.32701	-56.6169	29.79	29.79	59.58	1828	814
34782.56292	26187.12701	230.091	30.50	30.50	60.99	1528	814
9151.862916	27833.52701	28.9191	27.34	27.34	54.68	1303	814
10387.46292	28939.62701	-2.83293	11.61	11.61	23.22	4355	814
23571.06292	30958.42701	-93.5529	50.16	50.16	100.32	1060	814
27536.86292	31991.52701	135.45	16.77	16.77	33.54	2961	814
15110.65627	9512.42366	27.6357	15.38	15.38	30.76	2789	822
9052.156275	14639.32366	-24.2043	22.56	22.56	45.12	1418	822
10332.75627	15379.62366	-33.2763	19.57	19.57	39.14	2065	822
34720.05627	16969.72366	24.3957	24.26	24.26	48.51	2070	822
19443.75627	17687.72366	-221.844	22.96	22.96	45.92	2332	822
13049.45627	18622.72366	131.737	29.06	29.06	58.12	1006	822
38783.85627	22437.22366	-8.00434	13.66	13.66	27.32	5091	822
38466.65627	23946.52366	47.5293	29.20	29.20	58.40	1097	822
20516.95627	25673.72366	109.381	16.46	16.46	32.92	3428	822
19743.25627	28864.22366	326.979	42.08	42.08	84.17	1014	822
13674.65627	31853.82366	-34.5723	14.04	14.04	28.07	2947	822
16189.95627	32218.62366	246.498	16.96	16.96	33.91	3587	822
36697.45627	34485.02366	262.147	15.28	15.28	30.57	3990	822
16987.14963	6538.020311	-78.6238	26.94	26.94	53.88	1278	830
13711.74963	9063.620311	3.02424	7.28	7.28	14.55	9201	830
10855.04963	11874.12031	-144.072	19.66	19.66	39.33	3640	830
13003.54963	14124.02031	86.2922	30.26	30.26	60.52	1519	830
33386.84963	14794.72031	85.547	27.06	27.06	54.12	1408	830
29892.94963	17903.22031	-19.6558	18.58	18.58	37.16	1627	830
14389.74963	19362.02031	55.739	19.59	19.59	39.19	2144	830
34526.24963	19573.12031	103.432	25.67	25.67	51.34	1030	830
13530.54963	20488.12031	317.304	35.56	35.56	71.12	1354	830
34990.44963	23292.32031	105.667	19.69	19.69	39.38	1800	830
11340.24963	24444.22031	-58.5358	20.61	20.61	41.21	1497	830
16697.74963	25001.12031	98.2154	25.79	25.79	51.57	1242	830
38526.64963	26345.72031	119.826	25.83	25.83	51.67	1267	830
31265.94963	26648.22031	-28.7278	15.64	15.64	31.27	1875	830
13837.64963	30594.32031	171.245	13.92	13.92	27.84	3351	830
36947.14963	31575.42031	108.648	26.75	26.75	53.51	1104	830
4487.449633	33741.02031	-52.7038	25.53	25.53	51.06	1056	830
28914.84963	38229.82031	-11.2318	19.73	19.73	39.47	1768	830
21255.04299	7646.116961	290.49	23.17	23.17	46.35	2668	838
34151.64299	15997.21696	-131.747	29.70	29.70	59.39	1249	838
11224.94299	16289.81696	82.5788	8.83	8.83	17.66	7119	838
35960.64299	24213.81696	284.528	33.02	33.02	66.03	1168	838
10784.44299	27026.71696	8.22083	19.99	19.99	39.99	2385	838
29118.44299	27566.31696	32.1968	17.40	17.40	34.81	2173	838
13753.54299	30640.11696	256.956	19.08	19.08	38.15	2635	838
4461.842992	33695.71696	-104.531	33.13	33.13	66.27	1170	838
25521.74299	39091.81696	-154.427	32.38	32.38	64.76	1268	838
39326.04299	39579.71696	-140.171	17.17	17.17	34.34	3580	838
18501.53635	6334.713612	-162.191	35.91	35.91	71.83	1455	846
12675.03635	14680.41361	11.4734	15.99	15.99	31.98	3509	846
10164.73635	16502.41361	-177.095	46.13	46.13	92.27	1083	846
38319.43635	20102.01361	145.933	35.14	35.14	70.27	1091	846
8833.73635	24194.91361	311.368	38.06	38.06	76.11	1128	846
14546.73635	26045.31361	250.261	24.70	24.70	49.41	1389	846
29093.53635	27648.71361	-144.695	15.00	15.00	30.00	4577	846
10283.73635	27731.51361	186.919	29.08	29.08	58.17	1364	846
19309.33635	28804.31361	101.221	29.30	29.30	58.59	1524	846
13124.43635	30610.61361	-31.9426	16.98	16.98	33.96	3593	846
10933.93635	30941.11361	-24.8146	13.87	13.87	27.74	3897	846
37917.83635	30881.21361	-185.519	43.14	43.14	86.29	1144	846
11271.03635	31492.41361	-35.1826	27.98	27.98	55.95	1330	846
32946.03635	36000.01361	297.209	32.45	32.45	64.90	1555	846
3286.73635	38215.31361	-190.055	25.41	25.41	50.82	2499	846
28957.23635	38243.21361	-10.5586	28.59	28.59	57.18	1648	846
12230.32971	10239.31026	-103.858	23.79	23.79	47.57	2234	854
31342.52971	10805.71026	-177.73	16.60	16.60	33.21	4458	854
10675.12971	17550.01026	271.14	22.51	22.51	45.03	1568	854
10365.92971	17880.21026	-195.874	17.14	17.14	34.29	4165	854
33544.92971	19079.61026	30.926	13.64	13.64	27.27	5174	854
35018.42971	23283.81026	78.878	11.23	11.23	22.47	5366	854
30624.02971	23948.11026	87.8204	14.46	14.46	28.92	3233	854
15035.62971	24626.31026	230.154	34.36	34.36	68.72	1274	854
28696.32971	24896.71026	258.471	25.46	25.46	50.92	2057	854
13471.82971	26572.31026	37.892	19.15	19.15	38.29	1455	854
29207.52971	27847.31026	-69.514	16.11	16.11	32.22	2885	854
11221.52971	29298.41026	226.428	20.14	20.14	40.27	1739	854
12206.52971	30157.41026	113.902	21.50	21.50	43.00	1737	854
20484.62971	33387.71026	34.166	25.50	25.50	51.01	1162	854
29731.32971	38273.61026	-74.05	25.13	25.13	50.26	1699	854
187.0297086	40258.21026	-162.178	36.83	36.83	73.66	1061	854
17130.42307	9601.006913	-50.7094	29.53	29.53	59.06	1135	862
14576.22307	10152.20691	-96.7174	32.31	32.31	64.62	1772	862
14939.12307	10901.60691	36.4142	35.84	35.84	71.69	1065	862
30697.62307	11603.80691	224.205	37.56	37.56	75.12	1050	862
21677.82307	12871.70691	-5.99741	18.91	18.91	37.82	2345	862
38812.32307	23272.10691	-53.9494	37.96	37.96	75.93	1118	862
12315.42307	25392.60691	-7.29341	19.12	19.12	38.25	1996	862
15103.12307	25564.80691	223.459	11.68	11.68	23.36	3820	862
21676.62307	25654.00691	-63.6694	16.67	16.67	33.35	3775	862
15939.72307	31756.90691	-123.285	17.66	17.66	35.33	3452	862
27454.52307	31954.10691	96.0302	25.27	25.27	50.54	1697	862
11706.62307	32380.30691	69.203	30.80	30.80	61.61	1612	862
40653.62307	33048.60691	2.42659	21.50	21.50	43.00	2288	862
36646.42307	33790.40691	321.081	32.95	32.95	65.89	1130	862
16778.82307	36341.60691	72.1838	23.29	23.29	46.58	1179	862
28770.81643	6897.103563	-67.5448	20.49	20.49	40.98	2097	870
10354.61643	15367.00356	-47.4568	23.62	23.62	47.24	1882	870
9059.316425	17902.50356	104.985	22.68	22.68	45.36	1323	870
34112.11643	20454.70356	22.5272	16.25	16.25	32.50	1983	870
14087.61643	23238.60356	197.39	27.67	27.67	55.34	1023	870
35021.11643	23304.00356	216.765	12.81	12.81	25.62	5089	870
38313.61643	23711.90356	327.8	32.00	32.00	64.01	1398	870
15411.31643	31110.50356	-36.4408	26.40	26.40	52.80	1092	870
26001.10978	6039.500214	-107.06	14.70	14.70	29.39	4624	878
18457.70978	6135.100214	-61.7002	30.03	30.03	60.05	1389	878
23303.30978	7763.200214	-170.564	34.64	34.64	69.28	1259	878
17092.70978	10325.40021	199.638	42.20	42.20	84.40	1064	878
12592.30978	21242.90021	93.8198	14.44	14.44	28.87	3615	878
11578.50978	21611.80021	-88.2682	39.40	39.40	78.80	1136	878
11106.40978	25851.70021	321.851	21.29	21.29	42.58	3561	878
36309.30978	25797.50021	-70.7722	16.51	16.51	33.02	3365	878
12798.40978	26023.70021	-33.8362	16.46	16.46	32.92	3040	878
33993.90978	26212.10021	107.979	14.11	14.11	28.21	4348	878
18885.00978	31092.30021	-85.6762	28.73	28.73	57.46	1247	878
40791.10978	32995.70021	111.705	18.65	18.65	37.30	2168	878
4525.609784	33894.40021	-81.7882	36.90	36.90	73.81	1049	878
16998.50978	34008.00021	-26.0602	31.89	31.89	63.77	1133	878
22680.90978	34769.20021	-26.7082	21.97	21.97	43.94	2148	878
20870.70978	37246.10021	-75.3082	31.11	31.11	62.22	1521	878
25519.40978	39078.90021	-91.5082	33.35	33.35	66.69	1011	878
1019.309784	39084.40021	-66.8842	12.08	12.08	24.16	6103	878
34199.40978	39744.30021	-19.5802	24.14	24.14	48.28	1748	878
19349.90314	6738.096864	-24.1037	29.91	29.91	59.82	1424	886
22446.00314	7959.396864	-34.4717	34.88	34.88	69.76	1039	886
28965.50314	11672.19686	315.902	25.39	25.39	50.77	2604	886
10699.00314	17521.59686	164.626	10.46	10.46	20.91	5849	886
20638.50314	19120.79686	328.57	35.80	35.80	71.59	1219	886
13089.50314	28541.59686	39.4327	22.18	22.18	44.37	2072	886
10472.10314	29050.09686	60.2983	12.55	12.55	25.10	4770	886
10980.80314	29280.79686	-47.4317	24.96	24.96	49.93	1116	886
19565.20314	30069.49686	318.883	11.00	11.00	22.00	7935	886
28748.10314	33688.79686	-92.1437	20.63	20.63	41.26	2150	886
17518.00314	34545.89686	263.738	16.16	16.16	32.31	2939	886
19114.40314	34610.89686	182.511	15.52	15.52	31.04	3299	886
16656.70314	36202.29686	-25.3997	20.16	20.16	40.32	2506	886
38304.00314	36216.69686	246.598	23.97	23.97	47.95	2072	886
2190.103142	36586.39686	-123.248	31.51	31.51	63.02	1588	886
25514.40314	39073.59686	-27.3437	28.50	28.50	56.99	1366	886
15189.3965	8316.993515	-199.699	38.93	38.93	77.86	1114	894
12719.4965	13934.29352	183.269	18.70	18.70	37.40	2027	894
10986.9965	16119.39352	-29.9231	14.86	14.86	29.72	3710	894
14156.3965	20943.69352	37.9549	21.27	21.27	42.53	1885	894
39267.9965	22843.19352	-156.931	38.36	38.36	76.73	1117	894
17392.1965	25751.49352	-118.699	32.08	32.08	64.15	1586	894
16656.4965	27266.49352	95.3353	25.43	25.43	50.87	1561	894
16511.8965	28053.49352	96.8257	22.04	22.04	44.09	1140	894
12969.4965	30563.89352	51.3685	19.43	19.43	38.86	1972	894
25618.6965	32444.69352	130.36	27.46	27.46	54.92	1276	894
16507.48986	7487.490166	-24.7265	20.23	20.23	40.46	1757	902
30161.08986	8384.190166	-88.2305	30.71	30.71	61.42	1031	902
13545.78986	9173.990166	-90.8225	23.55	23.55	47.10	2520	902
14611.98986	10227.09017	266.744	9.61	9.61	19.22	10443	902
13552.98986	11061.19017	114.723	16.04	16.04	32.08	3229	902
12216.78986	12498.79017	-6.58248	11.40	11.40	22.80	3679	902
38907.28986	23245.19017	7.67352	27.79	27.79	55.58	1784	902
13474.48986	26660.49017	169.123	19.71	19.71	39.42	1697	902
15851.68986	32544.79017	-204.87	46.18	46.18	92.36	1157	902
16153.38986	38591.69017	230.974	40.88	40.88	81.77	1155	902
3481.189859	39901.99017	-51.2945	43.26	43.26	86.52	1032	902
13489.18322	8328.286816	5.27381	15.45	15.45	30.90	4830	910
25880.38322	9179.486816	-25.8302	38.29	38.29	76.58	1333	910
12078.58322	12135.68682	23.4178	21.62	21.62	43.24	1880	910
11723.58322	16154.48682	155.156	25.91	25.91	51.81	1614	910
12117.38322	27122.68682	-1.85419	12.53	12.53	25.06	3031	910
19035.98322	30096.98682	199.868	24.68	24.68	49.36	1142	910
36368.68322	30093.08682	328.043	29.34	29.34	58.69	1927	910
13342.48322	33228.88682	27.3058	12.36	12.36	24.73	4017	910
25860.27658	7171.383467	21.726	31.98	31.98	63.96	1241	918
27804.27658	7811.083467	327.55	12.27	12.27	24.54	8986	918
13154.37658	14944.78347	-26.226	28.05	28.05	56.10	1313	918
34241.47658	15495.28347	243.342	28.99	28.99	57.98	1196	918
10462.67658	15657.08347	-54.738	16.13	16.13	32.26	2686	918
22127.97658	16596.58347	100.264	21.88	21.88	43.76	1729	918
13894.77658	18259.28347	262.717	31.44	31.44	62.88	1028	918
25177.97658	24414.28347	-54.738	21.76	21.76	43.52	2312	918
14919.47658	25229.68347	81.6336	10.86	10.86	21.71	4652	918
34062.37658	26173.58347	196.394	8.45	8.45	16.91	10608	918
11259.77658	31459.58347	-68.346	32.00	32.00	64.01	1101	918
26053.77658	33090.08347	197.885	35.37	35.37	70.74	1229	918
18326.47658	36714.78347	-39.834	22.68	22.68	45.36	1926	918
24009.36993	6435.680117	-29.8618	21.31	21.31	42.63	2188	926
31541.06993	17076.58012	81.8858	24.30	24.30	48.61	1989	926
12726.56993	24551.98012	23.2742	20.89	20.89	41.78	2308	926
21388.06993	25036.38012	-37.6378	38.98	38.98	77.95	1157	926
13859.66993	25635.08012	207.825	31.39	31.39	62.78	1273	926
17561.66993	26802.68012	132.559	28.33	28.33	56.66	1061	926
27704.66993	30072.38012	-149.742	30.92	30.92	61.84	2260	926
14133.66993	31525.18012	84.1214	31.42	31.42	62.83	1078	926
18217.56993	33571.08012	322.585	46.02	46.02	92.03	1202	926
31814.06993	38634.68012	-169.182	32.03	32.03	64.06	1628	926
1001.769934	39133.88012	-3.2938	28.19	28.19	56.38	1031	926
25382.76993	39165.18012	-12.3658	27.01	27.01	54.02	1067	926
25219.26329	6586.276768	73.9408	23.46	23.46	46.91	1357	934
22957.26329	11829.17677	32.5984	9.23	9.23	18.46	5962	934
34070.06329	20384.07677	-19.8896	17.85	17.85	35.70	4212	934
11279.36329	21432.87677	82.8832	12.43	12.43	24.87	3800	934
31307.26329	22792.87677	-204.57	26.85	26.85	53.69	4000	934
24397.06329	22916.57677	100.768	26.07	26.07	52.14	1307	934
20313.36329	24783.27677	14.4544	17.36	17.36	34.71	3057	934
13045.86329	25029.97677	120.888	11.66	11.66	23.31	6059	934
19571.36329	30027.27677	193.918	19.71	19.71	39.42	2371	934
17474.56329	31679.67677	-21.1856	19.55	19.55	39.09	2340	934
13026.56329	32728.17677	-10.8176	31.51	31.51	63.02	1180	934
19894.26329	37743.27677	-108.018	11.16	11.16	22.33	6644	934
29002.95665	11627.27342	281.359	29.91	29.91	59.82	1357	942
11855.95665	16203.77342	278.378	22.54	22.54	45.07	1655	942
27817.25665	22802.47342	5.63459	19.99	19.99	39.99	1407	942
38789.75665	23228.27342	-64.3494	30.54	30.54	61.09	1585	942
12867.75665	26005.77342	-42.9654	23.36	23.36	46.72	1567	942
14150.75665	31470.97342	103.256	13.24	13.24	26.47	3476	942
40612.75665	31903.57342	106.982	18.77	18.77	37.54	2094	942
30761.15665	34022.07342	245.589	23.20	23.20	46.39	2759	942
31015.65665	37431.27342	-39.0774	34.05	34.05	68.11	1578	942
19884.85665	37725.27342	-202.373	12.88	12.88	25.76	7391	942
28882.45665	38249.87342	-98.0454	24.54	24.54	49.08	1807	942
30638.45665	38427.27342	253.786	24.61	24.61	49.22	2222	942
25259.15001	7841.970069	146.73	31.11	31.11	62.22	1089	950
30960.25001	9894.570069	321.106	27.77	27.77	55.53	3143	950
28835.35001	10180.57007	257.764	28.73	28.73	57.46	2181	950
13537.85001	11026.77007	58.0508	22.14	22.14	44.27	1115	950
29663.35001	11941.37007	198.894	31.91	31.91	63.82	1151	950
12158.85001	14148.67007	127.354	16.98	16.98	33.96	2525	950
12411.65001	15182.57007	315.145	12.29	12.29	24.59	7474	950
13291.85001	18665.67007	61.7768	24.89	24.89	49.78	1135	950
9163.45001	20992.57007	-143.801	28.33	28.33	56.66	1451	950
12968.05001	22175.97007	163.124	21.67	21.67	43.33	2334	950
31251.15001	22754.47007	-204.065	39.45	39.45	78.89	1177	950
15354.35001	23058.67007	127.354	22.75	22.75	45.50	1860	950
9641.75001	26642.27007	29.8628	10.01	10.01	20.02	6393	950
14072.55001	27400.67007	289.808	12.72	12.72	25.43	5622	950
12186.05001	30183.57007	113.196	10.15	10.15	20.30	6360	950
32939.95001	31302.37007	305.457	35.09	35.09	70.18	1048	950
26329.55001	33481.77007	-95.8492	23.62	23.62	47.24	1683	950
29479.25001	33450.27007	101.272	17.90	17.90	35.80	3381	950
21089.65001	36423.67007	159.398	27.51	27.51	55.01	1523	950
28461.75001	38729.67007	43.892	22.94	22.94	45.88	1321	950
13466.84337	6558.966719	76.933	30.14	30.14	60.29	1254	958
16696.04337	7111.766719	-69.029	19.24	19.24	38.48	2774	958
19765.94337	7486.966719	-29.501	9.18	9.18	18.37	14777	958
21361.24337	8484.766719	302.729	18.75	18.75	37.49	3556	958
15066.64337	9532.666719	125.371	17.52	17.52	35.04	2331	958
26430.74337	9988.866719	55.3222	32.29	32.29	64.57	1374	958
29131.54337	11803.46672	302.729	38.36	38.36	76.73	1627	958
12134.64337	12220.06672	-92.357	7.04	7.04	14.08	17297	958
32032.34337	12788.16672	-41.165	28.45	28.45	56.90	1259	958
11215.84337	13393.96672	44.8894	30.29	30.29	60.57	1727	958
10577.24337	14070.96672	-131.237	21.50	21.50	43.00	2008	958
8491.043368	15057.96672	-194.093	29.34	29.34	58.69	2104	958
12364.14337	15255.76672	44.1442	7.54	7.54	15.07	11019	958
23743.34337	15663.16672	108.231	26.61	26.61	53.22	1401	958
34449.04337	15984.56672	169.338	24.07	24.07	48.14	2584	958
8751.243368	16251.86672	15.211	22.35	22.35	44.70	2115	958
11829.84337	16151.16672	176.79	7.75	7.75	15.50	12235	958
19207.24337	16134.46672	-58.013	10.69	10.69	21.38	8266	958
23418.74337	17691.96672	-34.037	23.76	23.76	47.52	2452	958
35221.64337	17730.06672	-6.82103	17.31	17.31	34.62	4587	958
23135.94337	18990.96672	-100.133	32.43	32.43	64.86	2221	958
13116.84337	19916.66672	215.54	31.53	31.53	63.07	1196	958
11477.54337	22374.96672	-182.429	58.36	58.36	116.71	1081	958
11514.74337	22942.06672	-126.053	34.01	34.01	68.01	1489	958
14345.84337	24371.56672	8.08297	30.66	30.66	61.32	1009	958
11979.94337	24729.06672	-58.661	26.42	26.42	52.85	1725	958
12303.94337	25352.56672	-43.109	11.61	11.61	23.22	4728	958
12860.34337	25818.16672	24.931	5.93	5.93	11.87	15957	958
15862.64337	27361.06672	238.641	32.97	32.97	65.94	1299	958
13079.84337	27736.56672	-115.685	27.15	27.15	54.31	1597	958
29122.44337	27765.26672	-113.741	19.03	19.03	38.06	3796	958
18857.54337	28327.06672	233.425	20.37	20.37	40.74	2107	958
13961.54337	29326.56672	-26.909	17.40	17.40	34.81	4197	958
12689.44337	29485.06672	-89.765	37.94	37.94	75.88	1095	958
15349.54337	31005.76672	53.8318	29.08	29.08	58.17	1309	958
19375.44337	31068.96672	281.863	42.88	42.88	85.77	1141	958
4955.243368	33138.26672	-59.957	21.50	21.50	43.00	2698	958
29637.64337	38432.26672	13.267	18.42	18.42	36.83	3828	958
41094.94337	39232.86672	-19.133	35.73	35.73	71.45	1086	958
5248.843368	39516.36672	-218.069	72.75	72.75	145.49	1077	958
12654.83673	5755.86337	-88.8648	46.65	46.65	93.31	1018	966
24842.23673	7190.16337	104.012	42.41	42.41	84.83	1001	966
19856.03673	7458.76337	-125.153	20.25	20.25	40.51	4509	966
23471.53673	7415.96337	106.993	18.23	18.23	36.46	4166	966
17713.63673	8724.86337	175.552	9.37	9.37	18.75	9926	966
30010.03673	10027.76337	-81.0888	21.78	21.78	43.57	2859	966
12926.13673	12607.06337	197.162	6.22	6.22	12.43	19972	966
9252.836727	15737.96337	-90.1608	27.18	27.18	54.35	2640	966
13171.53673	17821.36337	80.9112	14.98	14.98	29.96	3590	966
28066.23673	18218.86337	118.916	23.53	23.53	47.05	2781	966
23243.83673	19016.36337	21.9432	30.03	30.03	60.05	1407	966
35562.93673	20321.96337	71.2236	19.38	19.38	38.76	3224	966
11380.13673	22390.86337	65.262	30.66	30.66	61.32	1396	966
11904.73673	24594.06337	40.6704	39.71	39.71	79.41	1014	966
24240.23673	24827.96337	-69.4248	32.03	32.03	64.06	1887	966
40952.03673	25079.86337	-124.505	29.04	29.04	58.07	2700	966
9743.636727	26420.76337	-176.345	38.06	38.06	76.11	1583	966
41158.63673	27124.96337	69.7332	37.30	37.30	74.61	1297	966
12083.53673	27137.76337	71.9688	16.84	16.84	33.68	3599	966
29044.03673	27437.26337	-134.873	13.19	13.19	26.38	9121	966
13017.63673	27800.16337	61.536	7.49	7.49	14.98	13538	966
21444.43673	28882.16337	-188.009	39.94	39.94	79.88	1614	966
29943.23673	29943.76337	262.74	44.16	44.16	88.31	1077	966
17472.33673	30792.86337	42.1608	24.70	24.70	49.41	2253	966
40631.23673	31848.06337	-12.4008	26.45	26.45	52.89	1183	966
18247.73673	33049.06337	-165.977	43.36	43.36	86.71	1176	966
22025.13673	34203.76337	-113.489	41.12	41.12	82.24	1146	966
20363.23673	34841.56337	185.239	26.92	26.92	53.84	1399	966
15974.13673	35231.96337	-200.969	41.73	41.73	83.46	1327	966
12755.93673	35445.76337	-39.6168	28.33	28.33	56.66	1438	966
38271.83673	36217.46337	-42.2088	20.46	20.46	40.93	3272	966
22098.73673	36593.66337	-108.953	22.14	22.14	44.27	2065	966
12944.23673	37539.46337	-142.001	41.02	41.02	82.05	1190	966
19979.73673	37876.06337	-178.289	32.15	32.15	64.29	1790	966
28231.53673	38870.06337	-57.7608	40.08	40.08	80.16	1036	966
28771.03009	6792.76002	-89.2606	14.06	14.06	28.12	8351	974
27726.33009	6608.16002	-23.8126	11.75	11.75	23.50	8193	974
20634.43009	8163.06002	-87.3166	27.72	27.72	55.44	2583	974
12262.53009	10112.36002	-129.437	22.47	22.47	44.93	3102	974
18236.23009	11074.36002	40.1774	33.75	33.75	67.49	1511	974
28572.73009	16184.46002	318.137	49.76	49.76	99.52	1318	974
41262.73009	20019.36002	-121.661	37.73	37.73	75.45	1136	974
21905.33009	20803.36002	44.6486	37.00	37.00	73.99	1631	974
9239.630085	20940.56002	14.4194	11.82	11.82	23.64	5278	974
37387.63009	21942.46002	-113.237	46.84	46.84	93.68	1402	974
24468.03009	22940.46002	-61.3966	37.44	37.44	74.89	1209	974
8792.830085	24228.26002	18.9554	33.79	33.79	67.59	1150	974
37536.23009	24438.66002	-37.4206	19.95	19.95	39.89	3117	974
31282.43009	26667.86002	-111.941	12.22	12.22	24.44	10539	974
10351.83009	27510.26002	-126.845	34.01	34.01	68.01	1529	974
8734.730085	29716.06002	-163.133	43.54	43.54	87.09	1048	974
12180.13009	30183.86002	5.99536	7.32	7.32	14.65	12887	974
11653.23009	30441.66002	-209.141	41.80	41.80	83.60	1764	974
19592.63009	32385.86002	102.774	23.27	23.27	46.53	1951	974
13076.63009	33773.06002	182.511	16.25	16.25	32.50	4665	974
12028.63009	33948.76002	185.491	38.48	38.48	76.96	1263	974
22043.73009	38163.76002	-44.5486	19.57	19.57	39.14	3336	974
29603.73009	38406.86002	8.58736	19.88	19.88	39.75	3288	974
13195.42344	6231.156671	17.2636	42.11	42.11	84.21	1280	982
24900.82344	7129.056671	23.0956	21.97	21.97	43.94	2169	982
12343.22344	8416.756671	20.5036	39.23	39.23	78.47	1139	982
28748.32344	9283.756671	294.543	39.23	39.23	78.47	1770	982
11666.42344	11319.55667	-9.30445	43.31	43.31	86.62	1007	982
12728.82344	13337.65667	143.267	9.16	9.16	18.32	8807	982
11081.82344	13552.75667	-33.2804	22.77	22.77	45.55	2470	982
9737.523444	16533.35667	23.7436	14.60	14.60	29.20	4774	982
14886.02344	17010.85667	13.3756	33.96	33.96	67.92	1372	982
[truncated: 65,292 more rows]
