# Supplementary material for: Super-resolution analysis of PACSIN2 and EHD2 at caveolae
Source: PLoS One. 2022 Jul 14;17(7):e0271003. doi: 10.1371/journal.pone.0271003 (PMC9282494; doi:10.1371/journal.pone.0271003)
Supplement: S2 Data — (ZIP) [file pone.0271003.s004.zip › 405PACSIN2polyCy3Caveolin7C8002driftCorr 3DdistanceG_405-647_99K_TS3D.3dlp]

29011.47064	5271.043784	184.752	37.23	37.23	74.47	1028	2
4093.870637	6217.343784	254.327	9.09	9.09	18.18	8426	2
35748.07064	6255.143784	148.464	28.35	28.35	56.71	1035	2
5374.570637	6491.643784	360.383	27.81	27.81	55.63	1893	2
19902.57064	6869.343784	399.271	12.65	12.65	25.29	5834	2
25991.87064	6686.043784	178.92	26.21	26.21	52.42	2064	2
4636.570637	7429.643784	86.256	26.92	26.92	53.84	2180	2
8833.170637	7742.643784	236.651	30.83	30.83	61.65	1137	2
15290.67064	8234.443784	111.528	23.55	23.55	47.10	3138	2
20192.57064	8268.343784	245.489	27.74	27.74	55.48	1105	2
33990.67064	8595.143784	199.008	29.93	29.93	59.86	1011	2
28556.87064	10041.24378	153.648	19.26	19.26	38.53	3431	2
3186.070637	10329.54378	515.048	26.38	26.38	52.75	2217	2
4403.370637	11290.04378	498.256	47.05	47.05	94.11	1085	2
5713.770637	11770.74378	7.2	43.54	43.54	87.09	1629	2
21185.27064	12028.74378	82.368	25.27	25.27	50.54	2802	2
14019.77064	12033.04378	143.28	33.98	33.98	67.97	1368	2
16778.57064	12733.04378	298.517	20.14	20.14	40.27	2336	2
4359.470637	12921.84378	257.863	12.36	12.36	24.73	6137	2
31796.57064	14150.44378	184.104	12.53	12.53	25.06	5923	2
26826.67064	14408.94378	324.148	29.46	29.46	58.92	1061	2
31104.57064	15546.54378	86.904	8.97	8.97	17.95	13325	2
27394.67064	16105.24378	308.239	26.73	26.73	53.46	1204	2
3571.970637	16852.04378	-5.76	36.88	36.88	73.76	3095	2
39632.67064	16909.34378	110.232	40.88	40.88	81.77	1000	2
20533.27064	16929.74378	370.105	30.31	30.31	60.62	1485	2
14317.47064	17911.44378	-5.112	22.70	22.70	45.40	3446	2
3052.270637	19422.74378	5.256	37.04	37.04	74.09	2152	2
29177.97064	19627.74378	378.059	12.13	12.13	24.26	4711	2
28273.27064	20777.04378	125.784	32.97	32.97	65.94	1979	2
15093.77064	21143.44378	163.368	18.42	18.42	36.83	4185	2
23515.57064	21131.74378	128.376	10.67	10.67	21.34	7749	2
4625.870637	23887.44378	543.33	27.77	27.77	55.53	2984	2
24662.57064	24019.24378	146.52	19.45	19.45	38.90	5184	2
14068.97064	24693.94378	295.866	13.19	13.19	26.38	4428	2
31048.07064	24667.44378	484.999	50.73	50.73	101.45	1138	2
4520.570637	24870.14378	189.936	19.69	19.69	39.38	4132	2
26789.77064	25053.54378	289.679	14.81	14.81	29.63	5932	2
13111.07064	26288.84378	228.816	23.20	23.20	46.39	1388	2
26260.47064	26199.74378	165.96	26.87	26.87	53.74	2086	2
39142.27064	26259.74378	7.848	50.37	50.37	100.75	1187	2
15969.87064	26727.74378	68.76	7.56	7.56	15.12	19871	2
21729.97064	27146.74378	329.45	31.84	31.84	63.68	1274	2
16890.77064	28940.64378	449.647	18.79	18.79	37.59	4243	2
15363.97064	28952.44378	232.704	12.32	12.32	24.63	5138	2
28792.77064	29498.54378	65.52	21.20	21.20	42.39	4304	2
13217.27064	29437.04378	260.514	27.37	27.37	54.73	1283	2
11458.57064	29721.14378	382.478	32.71	32.71	65.42	1126	2
16045.77064	29742.84378	169.2	12.25	12.25	24.49	7619	2
23365.17064	30521.94378	383.362	23.41	23.41	46.82	2506	2
21315.97064	30657.94378	142.632	46.35	46.35	92.69	1168	2
19075.47064	30795.34378	521.235	32.55	32.55	65.09	1741	2
27174.07064	30816.34378	184.752	29.77	29.77	59.53	2197	2
14826.67064	31511.14378	125.784	39.89	39.89	79.79	1197	2
25581.67064	31394.14378	-20.016	27.08	27.08	54.16	4896	2
24681.67064	31793.64378	538.027	35.75	35.75	71.50	1900	2
2702.670637	31989.94378	7.848	31.39	31.39	62.78	1867	2
22817.57064	32430.84378	300.285	26.05	26.05	52.09	2103	2
16086.17064	32690.84378	204.84	29.41	29.41	58.83	1401	2
19712.97064	32548.44378	292.331	18.60	18.60	37.21	3333	2
24629.77064	32599.94378	537.143	49.01	49.01	98.02	1412	2
15361.17064	33180.94378	165.96	26.12	26.12	52.23	1832	2
24093.37064	33176.34378	303.82	29.20	29.20	58.40	1897	2
25181.27064	34517.74378	195.12	18.25	18.25	36.50	4985	2
16239.77064	34782.54378	6.552	30.24	30.24	60.48	2093	2
29861.77064	34891.84378	8.496	36.46	36.46	72.91	1887	2
19353.97064	35621.44378	169.2	37.42	37.42	74.84	1669	2
1426.570637	36572.74378	269.352	42.30	42.30	84.59	1085	2
21646.77064	37138.64378	198.36	26.23	26.23	52.47	2297	2
2704.574417	2728.742339	-8.352	37.44	37.44	74.89	1948	10
1554.274417	3659.742339	187.344	38.76	38.76	77.53	1177	10
2273.374417	5367.842339	20.808	27.32	27.32	54.64	2170	10
23013.97442	6262.042339	62.928	42.63	42.63	85.25	1059	10
14234.37442	8267.242339	191.232	41.94	41.94	83.89	1220	10
22316.07442	8871.742339	251.676	26.85	26.85	53.69	1375	10
30170.77442	9535.342339	502.675	28.92	28.92	57.84	1941	10
26786.27442	10092.34234	536.26	46.42	46.42	92.83	1140	10
22325.87442	10474.84234	153	17.78	17.78	35.56	4054	10
23871.77442	11863.04234	495.605	16.08	16.08	32.17	3848	10
13997.37442	11859.44234	125.784	20.70	20.70	41.40	1968	10
25121.17442	12887.44234	234	34.38	34.38	68.77	1112	10
4357.374417	12869.14234	332.102	12.76	12.76	25.53	6784	10
31011.97442	13942.14234	216.504	38.36	38.36	76.73	1239	10
25584.47442	15065.94234	144.576	58.88	58.88	117.75	1010	10
13375.97442	16220.84234	500.908	24.33	24.33	48.65	2349	10
27147.07442	17694.04234	162.072	33.28	33.28	66.55	1069	10
4033.774417	19436.54234	272.887	33.09	33.09	66.18	1159	10
22962.27442	20378.44234	237.535	26.12	26.12	52.23	1620	10
13910.07442	20661.94234	48.672	51.72	51.72	103.43	1043	10
743.0744171	21343.44234	182.16	18.42	18.42	36.83	3898	10
17850.37442	21722.04234	66.168	49.03	49.03	98.06	1010	10
5547.574417	23522.64234	73.296	35.47	35.47	70.93	1489	10
11193.87442	23384.54234	99.216	19.71	19.71	39.42	5439	10
40432.27442	23825.54234	197.712	23.97	23.97	47.95	1478	10
22398.37442	25782.44234	222.984	30.07	30.07	60.15	2002	10
27320.47442	25837.44234	334.753	22.91	22.91	45.83	2466	10
10634.87442	26546.54234	39.6	50.21	50.21	100.42	1089	10
22449.77442	26890.64234	189.936	33.11	33.11	66.22	1558	10
14488.97442	28981.94234	88.848	44.39	44.39	88.78	1322	10
16675.77442	30777.34234	44.136	19.08	19.08	38.15	3893	10
26893.37442	32443.34234	29.232	24.19	24.19	48.37	3709	10
473.0744171	32622.54234	216.504	48.14	48.14	96.27	1029	10
20118.07442	33267.84234	228.168	24.52	24.52	49.03	1837	10
21709.27442	34253.04234	302.053	33.84	33.84	67.68	1114	10
20147.77442	35552.64234	6.552	33.54	33.54	67.07	2331	10
22126.77442	36305.94234	5.904	66.43	66.43	132.87	1042	10
19490.07442	36507.24234	286.144	11.00	11.00	22.00	7396	10
20075.27442	37685.54234	502.675	43.57	43.57	87.14	1113	10
21356.6782	5954.440895	54.504	29.25	29.25	58.50	2325	18
22791.5782	8337.540895	213.912	15.68	15.68	31.37	2859	18
22310.8782	10400.0409	124.488	17.19	17.19	34.38	3155	18
15478.8782	12341.1409	186.696	18.32	18.32	36.64	2030	18
27132.8782	17405.1409	-10.944	31.20	31.20	62.41	2000	18
15567.4782	17702.3409	562.774	32.71	32.71	65.42	1953	18
24513.0782	19341.6409	240.187	25.36	25.36	50.73	1343	18
22428.9782	19428.4409	584.869	14.72	14.72	29.44	6819	18
40613.5782	19796.7409	530.073	39.28	39.28	78.56	1808	18
14591.4782	19955.8409	137.448	39.07	39.07	78.14	1260	18
31420.8782	20770.9409	66.816	22.28	22.28	44.56	2764	18
32201.0782	20998.9409	197.064	32.03	32.03	64.06	1115	18
5196.178197	24819.1409	37.656	43.47	43.47	86.95	1395	18
8249.178197	25906.0409	543.33	55.13	55.13	110.26	1011	18
15870.2782	27077.5409	440.809	31.70	31.70	63.40	1406	18
34172.8782	29102.2409	44.136	48.96	48.96	97.92	1124	18
1736.278197	32860.2409	165.312	14.41	14.41	28.83	4882	18
20047.3782	34125.8409	110.232	19.31	19.31	38.62	4350	18
18596.8782	35456.8409	160.776	20.68	20.68	41.35	2770	18
23474.3782	35588.2409	478.813	46.53	46.53	93.07	1456	18
25803.8782	36259.2409	168.552	40.29	40.29	80.59	1025	18
36903.9782	37105.5409	175.68	23.24	23.24	46.49	2238	18
24540.8782	37248.8409	408.992	38.15	38.15	76.30	1069	18
39144.2782	37824.6409	222.984	14.98	14.98	29.96	5882	18
21111.8782	37976.0409	112.824	31.79	31.79	63.59	2337	18
26677.4782	39678.5409	-1.872	56.76	56.76	113.51	1130	18
3992.381976	5011.339451	140.04	46.42	46.42	92.83	1012	26
26228.48198	5449.439451	191.232	10.01	10.01	20.02	6058	26
23049.48198	6348.639451	93.384	26.64	26.64	53.27	1274	26
23994.68198	9520.539451	246.373	15.38	15.38	30.76	2876	26
31746.68198	9759.139451	241.07	24.56	24.56	49.13	1240	26
22092.48198	10041.93945	110.88	29.79	29.79	59.58	2376	26
28834.78198	11126.63945	516.816	23.46	23.46	46.91	1854	26
1955.681976	16402.13945	16.272	36.71	36.71	73.43	1669	26
13222.88198	16205.13945	231.408	7.96	7.96	15.92	8671	26
21503.58198	18236.53945	561.89	28.61	28.61	57.23	1684	26
20655.98198	18530.83945	45.432	44.04	44.04	88.08	1120	26
14527.78198	19426.83945	333.869	21.50	21.50	43.00	2151	26
21273.18198	20578.83945	219.744	42.34	42.34	84.69	1567	26
16986.68198	22679.53945	19.512	24.37	24.37	48.75	3230	26
17033.18198	24440.63945	136.152	14.46	14.46	28.92	5683	26
1858.081976	24758.83945	25.344	55.32	55.32	110.64	1393	26
1962.281976	27509.53945	94.68	32.97	32.97	65.94	1385	26
19032.98198	29239.83945	496.489	25.46	25.46	50.92	1966	26
20170.28198	31418.43945	283.493	15.64	15.64	31.27	2823	26
27407.48198	32233.73945	40.248	36.24	36.24	72.49	1530	26
28833.38198	32264.23945	271.12	20.09	20.09	40.18	2338	26
36151.58198	33245.23945	138.096	16.74	16.74	33.49	4583	26
31252.48576	4568.138007	134.856	30.71	30.71	61.42	1297	34
39744.68576	4619.938007	-18.072	44.82	44.82	89.63	1019	34
2057.185756	6609.638007	-1.872	44.93	44.93	89.87	1319	34
17919.58576	8215.838007	208.08	22.94	22.94	45.88	1107	34
25074.58576	8205.838007	361.267	13.24	13.24	26.47	5218	34
6281.185756	9675.038007	121.896	23.13	23.13	46.25	2621	34
24004.08576	9523.338007	171.144	28.10	28.10	56.19	1414	34
18444.48576	10122.03801	125.136	14.67	14.67	29.34	6360	34
30513.78576	10649.43801	182.16	24.47	24.47	48.94	1648	34
16703.28576	12857.43801	415.179	17.97	17.97	35.94	2888	34
25461.28576	16083.93801	114.768	18.98	18.98	37.96	3666	34
1946.285756	16313.83801	426.668	35.80	35.80	71.59	1115	34
13053.48576	17156.83801	229.464	20.68	20.68	41.35	2035	34
20066.48576	17378.33801	219.744	13.80	13.80	27.60	4819	34
31451.28576	17916.33801	180.216	16.11	16.11	32.22	4086	34
22501.68576	19419.73801	323.264	11.94	11.94	23.88	4564	34
24699.88576	20045.53801	285.26	26.75	26.75	53.51	1281	34
28759.68576	20191.93801	545.098	47.81	47.81	95.61	1037	34
18147.68576	22951.23801	428.436	21.74	21.74	43.47	1847	34
4502.785756	24923.43801	250.792	24.63	24.63	49.27	1844	34
25542.68576	25312.83801	252.56	21.71	21.71	43.43	2622	34
27177.28576	26597.33801	369.221	19.92	19.92	39.85	2417	34
5690.785756	26759.33801	195.12	17.64	17.64	35.28	2648	34
11867.08576	32611.83801	225.576	27.67	27.67	55.34	1470	34
20152.48576	33202.23801	89.496	22.11	22.11	44.23	2700	34
23253.08576	33433.33801	234.884	23.60	23.60	47.19	1794	34
17207.98576	33573.43801	349.778	17.36	17.36	34.71	2207	34
26853.68576	34009.13801	130.968	27.37	27.37	54.73	1501	34
19064.78576	34617.83801	282.609	11.96	11.96	23.93	8265	34
1517.285756	35753.03801	514.165	39.12	39.12	78.23	1260	34
10929.98576	35611.93801	130.968	25.46	25.46	50.92	1970	34
18669.78576	36761.03801	584.869	80.33	80.33	160.66	1093	34
23518.18576	37135.43801	343.591	18.68	18.68	37.35	2666	34
39766.28576	38099.73801	153.648	30.76	30.76	61.51	1109	34
29365.18576	39693.93801	141.984	30.26	30.26	60.52	1533	34
38379.58576	40232.63801	204.84	34.83	34.83	69.66	1562	34
31296.58954	4362.336563	570.728	30.03	30.03	60.05	1373	42
6296.889535	5360.336563	44.136	39.89	39.89	79.79	1559	42
5982.889535	6353.336563	68.112	35.80	35.80	71.59	1866	42
23901.98954	6612.136563	90.144	27.41	27.41	54.82	1389	42
26822.08954	6990.336563	155.592	9.61	9.61	19.22	8129	42
30251.48954	7093.536563	211.32	16.89	16.89	33.77	4057	42
5622.089535	8515.636563	415.179	18.39	18.39	36.79	3381	42
25035.58954	8210.836563	239.303	22.49	22.49	44.98	1295	42
27649.88954	8931.736563	215.856	14.72	14.72	29.44	4332	42
22377.98954	10470.23656	143.28	17.78	17.78	35.56	2956	42
16272.08954	11730.73656	385.13	11.42	11.42	22.84	4163	42
20740.18954	14063.63656	241.07	34.50	34.50	69.00	1291	42
31790.38954	14171.43656	117.36	26.07	26.07	52.14	1536	42
13513.68954	14705.03656	87.552	18.75	18.75	37.49	4287	42
28152.08954	15877.83656	525.654	11.59	11.59	23.17	8682	42
16187.68954	16483.83656	184.104	21.45	21.45	42.91	2147	42
20949.78954	17279.93656	92.088	36.34	36.34	72.68	1054	42
31544.48954	18346.73656	206.136	10.50	10.50	21.01	7088	42
12420.98954	18442.73656	66.816	27.11	27.11	54.21	1792	42
29091.08954	19644.53656	574.263	19.10	19.10	38.20	2912	42
19711.58954	20732.33656	459.369	27.32	27.32	54.64	1561	42
23580.68954	21293.93656	136.152	8.57	8.57	17.14	9245	42
10717.68954	24746.63656	211.32	22.33	22.33	44.65	3192	42
15472.18954	25869.53656	138.096	21.08	21.08	42.15	2124	42
17885.78954	29492.03656	189.936	19.52	19.52	39.05	2013	42
38544.58954	30004.93656	205.488	31.84	31.84	63.68	1273	42
1960.989535	30365.43656	325.031	23.60	23.60	47.19	1339	42
4885.189535	30484.93656	545.098	27.04	27.04	54.07	1823	42
9235.389535	30963.43656	516.816	28.73	28.73	57.46	1342	42
35446.48954	32314.93656	26.64	41.80	41.80	83.60	1200	42
40990.58954	32121.33656	320.612	45.15	45.15	90.29	1008	42
11972.28954	32521.83656	154.944	17.29	17.29	34.57	3702	42
18131.38954	33186.83656	297.634	19.03	19.03	38.06	2990	42
28196.18954	33421.13656	460.253	23.67	23.67	47.34	1915	42
14499.28954	36631.93656	221.04	29.30	29.30	58.59	1067	42
1432.289535	36642.73656	521.235	35.18	35.18	70.37	2315	42
23691.98954	38364.63656	378.059	40.74	40.74	81.48	1183	42
8170.089535	38537.13656	227.52	23.03	23.03	46.06	2310	42
5997.989535	39115.63656	88.2	36.10	36.10	72.20	1309	42
29340.18954	39710.23656	38.952	33.37	33.37	66.74	1694	42
6002.093315	6212.935119	113.472	24.68	24.68	49.36	1769	50
35023.79331	7094.435119	249.908	27.58	27.58	55.15	1124	50
40589.19331	9959.135119	197.712	35.16	35.16	70.32	1137	50
6311.093315	10082.23512	-18.072	32.76	32.76	65.52	1751	50
18961.09331	13184.73512	328.567	28.66	28.66	57.32	1051	50
30532.39331	13110.53512	168.552	24.59	24.59	49.17	2157	50
12642.29331	15519.03512	135.504	14.88	14.88	29.77	6056	50
3632.593315	17241.03512	38.304	47.43	47.43	94.86	1031	50
24589.69331	19349.83512	582.217	28.71	28.71	57.41	2397	50
18412.39331	20555.53512	248.141	8.38	8.38	16.77	6897	50
17702.29331	20586.73512	13.032	31.91	31.91	63.82	1727	50
12937.69331	21386.73512	378.943	26.21	26.21	52.42	1588	50
25326.99331	21462.93512	221.04	17.00	17.00	34.01	2369	50
17853.59331	24871.53512	44.784	60.45	60.45	120.91	1239	50
38196.19331	27222.23512	131.616	28.83	28.83	57.65	1655	50
5733.293315	26798.83512	232.704	18.30	18.30	36.60	3194	50
36458.69331	28403.83512	87.552	42.37	42.37	84.73	1308	50
12822.39331	29015.33512	71.352	40.03	40.03	80.07	1696	50
16026.49331	30155.53512	227.52	27.98	27.98	55.95	1557	50
4784.693315	30497.93512	258.746	33.13	33.13	66.27	1062	50
25635.99331	31286.13512	114.768	18.91	18.91	37.82	3359	50
17822.19331	32291.23512	147.816	36.50	36.50	73.00	1200	50
19739.19331	32465.73512	165.96	11.30	11.30	22.61	7678	50
23304.49331	38163.73512	190.584	11.09	11.09	22.18	4749	50
21555.69331	39974.13512	41.544	45.24	45.24	90.48	1223	50
21508.79709	5971.033674	92.088	14.06	14.06	28.12	4658	58
21877.59709	6572.833674	3.312	23.31	23.31	46.63	1790	58
31118.39709	6813.333674	323.264	34.15	34.15	68.30	1397	58
20497.09709	7981.233674	211.968	21.01	21.01	42.01	1990	58
3583.997094	10196.23367	479.696	28.78	28.78	57.56	1371	58
22354.09709	10458.03367	147.168	22.37	22.37	44.74	1177	58
13527.39709	11207.03367	262.282	33.54	33.54	67.07	1364	58
25916.39709	13420.43367	355.081	24.92	24.92	49.83	1683	58
15851.69709	17898.63367	200.952	24.19	24.19	48.37	1276	58
14281.09709	18245.73367	215.208	19.88	19.88	39.75	2700	58
27522.19709	21665.93367	457.601	27.22	27.22	54.45	2338	58
41328.69709	22619.23367	25.344	31.72	31.72	63.44	2325	58
19066.89709	25509.33367	238.419	10.29	10.29	20.58	5129	58
25856.99709	25866.63367	222.984	24.89	24.89	49.78	1405	58
40874.39709	26009.63367	71.352	42.86	42.86	85.72	1096	58
29685.29709	26545.93367	269.352	16.53	16.53	33.06	3740	58
36967.89709	27033.33367	92.088	38.55	38.55	77.10	1003	58
37728.59709	29891.53367	249.025	18.18	18.18	36.36	2003	58
25621.49709	31223.53367	83.664	40.34	40.34	80.68	1319	58
14839.09709	31507.23367	249.908	16.84	16.84	33.68	4095	58
21014.79709	32243.93367	212.616	31.42	31.42	62.83	1163	58
17233.69709	33525.53367	402.806	18.02	18.02	36.03	1886	58
25278.39709	34469.13367	58.392	57.84	57.84	115.68	1241	58
16533.99709	34837.33367	232.056	21.36	21.36	42.72	1987	58
26435.49709	35122.13367	176.976	20.96	20.96	41.92	3215	58
22134.79709	36267.73367	92.088	34.81	34.81	69.61	1335	58
9883.697094	37658.03367	136.152	39.21	39.21	78.42	1293	58
7733.100874	3832.93223	146.52	32.92	32.92	65.85	1543	66
28903.60087	6462.23223	340.056	18.84	18.84	37.68	3308	66
32850.50087	8905.63223	72	22.82	22.82	45.64	1775	66
32632.60087	11127.53223	429.32	38.43	38.43	76.87	1294	66
14372.70087	12456.93223	421.366	17.69	17.69	35.37	3175	66
26441.20087	12781.93223	171.792	11.68	11.68	23.36	5526	66
22460.50087	13762.93223	189.288	25.10	25.10	50.21	1114	66
27285.90087	17996.43223	399.271	25.27	25.27	50.54	2247	66
21260.60087	20112.63223	11.736	42.06	42.06	84.12	1362	66
39896.70087	21355.53223	27.288	34.62	34.62	69.24	1206	66
15843.70087	21537.03223	179.568	16.81	16.81	33.63	4453	66
29087.00087	22497.93223	201.6	19.05	19.05	38.10	3127	66
21371.00087	23494.63223	229.464	21.17	21.17	42.34	2116	66
27037.90087	28975.63223	25.344	33.25	33.25	66.51	1581	66
13721.70087	30006.13223	305.588	20.58	20.58	41.17	2679	66
18204.00087	33147.63223	433.739	12.93	12.93	25.86	5018	66
15827.80087	33958.73223	395.735	14.88	14.88	29.77	3951	66
27979.80087	35540.23223	55.152	27.58	27.58	55.15	2386	66
28663.00087	37140.13223	197.064	21.62	21.62	43.24	1458	66
39895.70087	40401.93223	279.958	41.68	41.68	83.37	1134	66
27099.40465	6296.030786	55.8	13.33	13.33	26.66	7155	74
26997.80465	8288.630786	193.824	22.00	22.00	43.99	1636	74
2994.304654	8893.930786	215.208	29.86	29.86	59.72	1162	74
6317.804654	9773.330786	17.568	27.91	27.91	55.81	2404	74
1730.004654	11231.23079	300.285	23.43	23.43	46.86	1939	74
14480.50465	14984.33079	394.852	12.36	12.36	24.73	5742	74
24741.90465	15436.73079	579.566	30.61	30.61	61.23	2120	74
21923.90465	16106.43079	166.608	38.36	38.36	76.73	1017	74
3674.804654	16518.73079	-2.52	54.99	54.99	109.98	1114	74
11518.20465	18459.33079	201.6	26.16	26.16	52.33	1870	74
1185.904654	19586.23079	221.04	17.17	17.17	34.34	3650	74
22473.40465	19453.73079	381.595	11.40	11.40	22.80	4134	74
32035.80465	21029.13079	346.243	31.98	31.98	63.96	1270	74
8776.304654	23469.03079	77.184	31.44	31.44	62.88	2087	74
6379.004654	25171.23079	153.648	30.92	30.92	61.84	1627	74
39194.50465	26225.93079	85.608	34.45	34.45	68.91	1129	74
22786.00465	26863.03079	545.098	27.74	27.74	55.48	1647	74
1877.504654	27563.73079	112.176	17.03	17.03	34.05	3382	74
21805.30465	27689.53079	259.63	32.03	32.03	64.06	1330	74
26072.20465	30027.33079	-1.224	24.26	24.26	48.51	2674	74
8841.504654	31320.83079	256.979	23.36	23.36	46.72	1278	74
18184.60465	33183.33079	195.768	17.05	17.05	34.10	3014	74
24450.70465	34063.63079	206.784	36.60	36.60	73.19	1163	74
38418.20465	34059.93079	319.729	20.84	20.84	41.68	2185	74
26794.10465	34141.93079	79.776	27.51	27.51	55.01	1929	74
27418.70465	36617.33079	181.512	34.81	34.81	69.61	1196	74
26030.40465	36606.43079	27.288	33.16	33.16	66.32	2153	74
13103.10465	39376.23079	205.488	16.27	16.27	32.55	3405	74
27428.90465	39542.93079	327.683	27.86	27.86	55.72	1721	74
15712.00465	40303.33079	365.686	22.89	22.89	45.78	1086	74
22475.20465	40342.23079	424.017	29.93	29.93	59.86	1271	74
40951.40843	3581.229342	200.952	34.83	34.83	69.66	1165	82
987.8084332	3908.029342	221.04	11.80	11.80	23.60	6526	82
26021.20843	4230.029342	302.936	29.04	29.04	58.07	1654	82
26287.00843	7330.229342	206.784	27.46	27.46	54.92	1333	82
36879.80843	9479.729342	-20.016	33.89	33.89	67.78	1298	82
5486.708433	13206.02934	-12.888	51.90	51.90	103.81	1064	82
25460.80843	16141.82934	-19.368	41.09	41.09	82.19	1363	82
14560.80843	18513.02934	191.88	18.56	18.56	37.11	2037	82
2893.908433	19323.62934	-23.904	52.26	52.26	104.51	1151	82
32025.60843	21170.92934	134.208	43.76	43.76	87.51	1118	82
14692.40843	21244.22934	90.792	25.67	25.67	51.34	1682	82
31174.00843	23295.52934	151.056	31.44	31.44	62.88	1696	82
11771.70843	24031.42934	254.327	15.10	15.10	30.19	4576	82
706.9084332	24612.42934	21.456	43.00	43.00	86.00	1200	82
15611.30843	26437.32934	378.943	21.50	21.50	43.00	1749	82
2812.508433	28072.02934	189.288	28.19	28.19	56.38	1035	82
28784.40843	32291.02934	315.31	21.55	21.55	43.10	1613	82
19096.10843	33561.52934	0.072	16.74	16.74	33.49	6596	82
20167.80843	33299.82934	118.008	22.14	22.14	44.27	1963	82
28498.70843	33392.52934	71.352	38.88	38.88	77.76	1294	82
24001.00843	33689.02934	211.32	45.80	45.80	91.61	1062	82
13380.80843	35010.42934	253.444	49.69	49.69	99.38	1063	82
403.4084332	36088.42934	11.088	55.58	55.58	111.16	1049	82
8154.908433	38495.52934	215.856	24.54	24.54	49.08	1479	82
27401.60843	39603.62934	477.929	53.08	53.08	106.16	1427	82
3527.312213	4201.827898	203.544	23.13	23.13	46.25	2250	90
6011.712213	6695.727898	78.48	29.25	29.25	58.50	1604	90
13502.61221	7326.627898	222.336	21.93	21.93	43.85	2266	90
32898.41221	8902.427898	-1.872	30.99	30.99	61.98	2388	90
29527.01221	9026.927898	379.827	20.25	20.25	40.51	2687	90
14429.71221	10821.5279	372.757	26.89	26.89	53.79	1208	90
19255.11221	11338.7279	205.488	11.82	11.82	23.64	5539	90
5448.412213	13194.2279	3.96	36.43	36.43	72.86	2391	90
29445.61221	14879.1279	493.837	25.29	25.29	50.59	2928	90
17501.61221	15094.2279	363.919	27.04	27.04	54.07	1173	90
26644.81221	15130.3279	152.352	23.06	23.06	46.11	2575	90
31109.91221	15525.0279	97.272	31.70	31.70	63.40	1667	90
17219.71221	18825.2279	44.784	38.01	38.01	76.02	1242	90
5416.012213	23415.2279	42.192	36.62	36.62	73.24	1446	90
13337.61221	25638.5279	165.312	29.25	29.25	58.50	1305	90
8261.012213	26400.9279	130.32	25.95	25.95	51.90	2375	90
20816.21221	28414.8279	179.568	7.80	7.80	15.59	8875	90
29019.01221	31209.1279	195.768	25.17	25.17	50.35	1364	90
20187.71221	33343.3279	60.984	25.06	25.06	50.11	1652	90
23997.01221	33802.8279	68.112	32.36	32.36	64.72	1192	90
40308.11221	33837.7279	210.024	23.24	23.24	46.49	1996	90
20767.71221	39330.3279	139.392	30.52	30.52	61.04	1979	90
28229.01599	5120.626454	257.863	31.63	31.63	63.26	1129	98
2269.715992	6898.926454	-24.552	39.12	39.12	78.23	1349	98
20375.71599	7416.126454	215.208	25.22	25.22	50.44	1185	98
14547.11599	9352.826454	109.584	26.82	26.82	53.65	2332	98
18177.11599	11766.12645	103.104	23.10	23.10	46.21	2702	98
28067.31599	15822.82645	374.524	23.50	23.50	47.01	1666	98
14427.41599	20219.72645	583.985	27.32	27.32	54.64	2378	98
781.5159923	21789.32645	255.211	21.69	21.69	43.38	1906	98
10938.01599	22271.22645	-20.016	26.42	26.42	52.85	3295	98
5312.915992	23601.72645	143.928	24.87	24.87	49.74	1911	98
10022.41599	24604.22645	154.944	26.45	26.45	52.89	1399	98
27783.71599	24830.22645	243.722	15.52	15.52	31.04	3971	98
13415.31599	25682.82645	182.808	35.61	35.61	71.22	1011	98
25885.31599	25886.32645	254.327	22.63	22.63	45.26	1720	98
3302.215992	25977.22645	110.232	28.02	28.02	56.05	2220	98
15447.11599	26378.22645	308.239	14.25	14.25	28.50	3220	98
27161.31599	26587.22645	411.644	10.69	10.69	21.38	7286	98
39541.11599	27527.42645	308.239	27.93	27.93	55.86	1855	98
12126.51599	28291.12645	77.184	40.93	40.93	81.86	1001	98
27123.81599	30785.42645	223.632	32.57	32.57	65.14	1143	98
35127.71599	32756.02645	408.992	35.63	35.63	71.26	1003	98
17260.81599	33549.42645	391.316	8.17	8.17	16.34	9315	98
38103.91599	37387.72645	138.096	26.87	26.87	53.74	2262	98
7595.515992	37537.52645	259.63	24.77	24.77	49.55	1761	98
32355.81599	39355.02645	32.472	39.61	39.61	79.22	1531	98
27467.91599	39624.42645	43.488	33.68	33.68	67.35	1493	98
7737.219772	3822.825009	93.9107	30.78	30.78	61.56	1537	106
29489.01977	5304.425009	147.047	37.82	37.82	75.64	1310	106
24565.61977	5709.625009	142.511	11.47	11.47	22.94	6600	106
2620.819772	8359.225009	468.086	26.61	26.61	53.22	2122	106
29850.21977	8536.425009	91.9667	28.80	28.80	57.60	1630	106
5061.219772	9464.625009	193.055	26.89	26.89	53.79	1714	106
4256.919772	10255.32501	283.372	15.28	15.28	30.57	4863	106
26605.11977	10249.32501	480.459	29.41	29.41	58.83	1725	106
32966.41977	11878.12501	-16.8973	43.78	43.78	87.56	1116	106
13005.21977	12817.22501	73.8227	33.46	33.46	66.93	1356	106
15933.91977	14035.12501	419.477	13.82	13.82	27.65	3952	106
19529.21977	17615.22501	191.759	34.24	34.24	68.48	1134	106
2589.919772	18183.92501	151.583	33.18	33.18	66.36	1097	106
14344.01977	18109.52501	360.262	47.24	47.24	94.48	1062	106
13174.31977	19151.72501	172.967	31.25	31.25	62.50	1151	106
17347.61977	20866.62501	265.696	18.75	18.75	37.49	3331	106
27825.91977	22204.62501	567.955	40.11	40.11	80.21	1306	106
25496.51977	22983.62501	172.967	26.02	26.02	52.05	2097	106
29556.21977	23163.02501	141.863	18.23	18.23	36.46	2850	106
5936.319772	23497.12501	217.679	35.25	35.25	70.51	1780	106
20441.61977	23631.62501	500.786	19.95	19.95	39.89	3327	106
8789.819772	23927.32501	216.383	37.19	37.19	74.37	1087	106
7235.319772	24859.52501	453.061	19.52	19.52	39.05	3547	106
23129.41977	25835.62501	418.593	16.32	16.32	32.64	3829	106
13414.41977	26215.62501	114.647	24.75	24.75	49.50	2983	106
18045.11977	26609.82501	211.847	9.89	9.89	19.78	6538	106
27155.31977	26591.52501	443.339	11.02	11.02	22.04	6333	106
24886.81977	27182.22501	228.695	35.33	35.33	70.65	1100	106
2158.219772	28491.02501	435.385	18.06	18.06	36.13	2545	106
12180.01977	28421.22501	18.0947	25.17	25.17	50.35	3156	106
21917.51977	29376.42501	444.223	16.11	16.11	32.22	4757	106
19491.81977	29722.92501	298.396	15.61	15.61	31.23	3209	106
8703.419772	29760.82501	516.695	17.26	17.26	34.52	3907	106
37090.91977	32099.42501	147.695	24.04	24.04	48.09	1811	106
30103.81977	32424.52501	11.6147	30.50	30.50	60.99	1846	106
3847.519772	34151.42501	192.407	31.35	31.35	62.69	1038	106
22594.31977	35373.02501	42.7187	28.35	28.35	56.71	1784	106
23369.92355	7145.323565	138.947	20.46	20.46	40.93	1444	114
20753.52355	7060.423565	125.987	8.03	8.03	16.06	9557	114
21623.12355	8397.823565	229.019	13.85	13.85	27.69	2918	114
32778.52355	8700.923565	54.7073	41.87	41.87	83.74	1685	114
28767.62355	9030.723565	151.259	26.64	26.64	53.27	2357	114
27143.12355	10459.52357	239.742	28.47	28.47	56.94	1321	114
33061.82355	11289.92357	199.859	26.82	26.82	53.65	2177	114
31490.62355	11199.22357	114.323	15.61	15.61	31.23	4093	114
13024.52355	12869.52357	124.691	28.90	28.90	57.79	1250	114
3274.123551	14257.02357	39.1553	19.38	19.38	38.76	3679	114
17062.12355	16640.52357	503.998	30.90	30.90	61.80	1934	114
27071.02355	18752.22357	332.541	22.96	22.96	45.92	1272	114
2116.723551	20419.42357	68.9633	34.22	34.22	68.44	1488	114
18363.42355	20554.92357	96.8273	21.15	21.15	42.30	2467	114
6543.123551	21510.52357	534.047	50.44	50.44	100.89	1270	114
28994.82355	21339.22357	440.364	27.18	27.18	54.35	3093	114
1659.023551	22086.12357	441.248	17.22	17.22	34.43	5069	114
20075.22355	24315.12357	463.343	32.95	32.95	65.89	1140	114
26832.82355	25111.52357	370.544	15.17	15.17	30.33	2892	114
28831.22355	29305.82357	146.075	14.67	14.67	29.34	3315	114
24394.82355	29480.72357	49.5233	31.27	31.27	62.55	1328	114
22959.32355	32440.52357	310.446	16.98	16.98	33.96	3434	114
25945.32355	33198.92357	190.787	38.34	38.34	76.68	1109	114
17256.82355	33535.82357	512.836	9.77	9.77	19.55	8432	114
19943.52355	34133.62357	140.243	32.19	32.19	64.39	1236	114
26312.92355	35025.62357	266.256	17.14	17.14	34.29	2603	114
25447.72355	36744.72357	127.283	13.94	13.94	27.88	5831	114
27463.32355	36711.72357	517.255	38.76	38.76	77.53	1245	114
28559.32355	38686.82357	209.579	17.59	17.59	35.18	3006	114
25128.52733	4889.222121	46.6078	26.28	26.28	52.56	2701	122
18629.12733	6202.522121	0.599842	32.40	32.40	64.81	1230	122
20395.32733	7678.522121	83.5438	26.52	26.52	53.03	1446	122
21612.72733	8420.622121	297.749	20.54	20.54	41.07	1044	122
19654.42733	10580.52212	292.446	25.58	25.58	51.15	1187	122
14432.42733	14620.12212	35.5918	48.75	48.75	97.50	1057	122
24406.72733	14495.42212	329.566	25.76	25.76	51.53	1401	122
14474.02733	14999.72212	320.728	17.03	17.03	34.05	2048	122
19533.22733	15535.92212	168.432	23.69	23.69	47.38	1758	122
30463.62733	17762.02212	119.184	16.91	16.91	33.82	2997	122
7802.827331	24613.52212	10.3198	44.98	44.98	89.96	1127	122
11070.12733	28268.22212	230.64	6.81	6.81	13.61	8354	122
24990.92733	28720.32212	330.45	16.25	16.25	32.50	4133	122
35366.62733	32565.02212	151.584	35.44	35.44	70.89	1312	122
13561.42733	32510.82212	380.826	26.61	26.61	53.22	1546	122
30496.62733	32957.22212	15.5038	37.70	37.70	75.41	1557	122
19092.32733	33596.72212	155.472	18.20	18.20	36.41	2353	122
24331.22733	34895.72212	169.728	27.11	27.11	54.21	2016	122
38360.12733	36049.32212	333.985	15.45	15.45	30.90	3159	122
18069.02733	37197.22212	187.872	15.52	15.52	31.04	3521	122
8164.527331	38505.12212	244.721	13.54	13.54	27.08	5692	122
1015.731111	2757.920677	155.796	42.88	42.88	85.77	1228	130
2255.931111	6990.020677	173.94	17.83	17.83	35.65	3427	130
9354.531111	7793.920677	498.932	36.38	36.38	72.77	1145	130
22221.43111	8983.620677	396.411	27.58	27.58	55.15	1340	130
32142.13111	9073.520677	429.112	26.87	26.87	53.74	1204	130
28256.63111	9229.920677	2.22041	37.37	37.37	74.75	1316	130
31588.93111	9769.920677	299.193	11.96	11.96	23.93	4604	130
20904.33111	14116.22068	545.774	32.26	32.26	64.53	2082	130
30299.13111	15333.22068	293.891	28.78	28.78	57.56	1243	130
14515.93111	17412.42068	218.652	14.22	14.22	28.45	3050	130
25980.43111	19356.12068	544.006	34.38	34.38	68.77	1725	130
12642.43111	20071.32068	81.2764	26.19	26.19	52.38	1658	130
1364.131111	23616.42068	320.405	15.71	15.71	31.42	2639	130
4383.631111	27103.62068	331.01	22.84	22.84	45.69	2302	130
7043.631111	29595.22068	198.564	25.65	25.65	51.29	1784	130
5499.731111	30346.62068	230.316	14.62	14.62	29.25	4250	130
30633.23111	33103.32068	13.8844	34.83	34.83	69.66	1468	130
26279.73111	35036.52068	364.595	14.51	14.51	29.01	3610	130
29717.63111	38471.02068	113.028	31.84	31.84	63.68	1099	130
30530.73111	38729.42068	185.604	39.63	39.63	79.27	1057	130
13159.03111	39336.12068	266.493	11.04	11.04	22.09	5087	130
3528.53489	4123.319233	96.505	25.43	25.43	50.87	2266	138
35704.03489	6494.419233	22.633	26.56	26.56	53.13	1875	138
23939.73489	6380.619233	132.145	13.66	13.66	27.32	3833	138
30864.23489	6779.419233	16.801	26.23	26.23	52.47	2631	138
23336.53489	8604.319233	295.335	8.76	8.76	17.52	4845	138
27662.63489	8908.719233	202.129	12.34	12.34	24.68	5537	138
32864.53489	8761.319233	42.721	33.18	33.18	66.36	1367	138
13646.33489	11180.31923	141.865	9.75	9.75	19.50	7813	138
16256.93489	11710.21923	353.666	20.98	20.98	41.97	1542	138
16718.53489	12867.11923	337.757	14.84	14.84	29.67	2682	138
28828.83489	14815.41923	557.823	17.85	17.85	35.70	4301	138
12378.83489	18392.71923	66.697	47.50	47.50	95.00	1024	138
1686.63489	18434.91923	173.617	24.47	24.47	48.94	1572	138
23615.83489	18580.81923	60.217	24.40	24.40	48.80	1847	138
669.1348901	18813.11923	559.591	43.57	43.57	87.14	1345	138
26679.73489	22263.21923	196.297	20.37	20.37	40.74	2975	138
19127.03489	22369.51923	518.936	12.98	12.98	25.95	5114	138
1002.53489	24944.71923	110.761	28.00	28.00	56.00	1622	138
2093.63489	25557.91923	64.753	34.64	34.64	69.28	1299	138
11351.73489	25776.21923	132.793	20.11	20.11	40.22	3371	138
40723.93489	27759.61923	226.753	23.20	23.20	46.39	1883	138
22438.73489	29442.81923	381.063	21.69	21.69	43.38	1355	138
36430.03489	31841.61923	434.975	30.45	30.45	60.90	2239	138
3946.03489	34085.81923	565.778	33.21	33.21	66.41	1155	138
10886.23489	35447.61923	520.704	31.02	31.02	62.03	1646	138
1549.83489	36510.41923	221.569	25.72	25.72	51.43	2106	138
20703.23489	37497.01923	564.894	41.33	41.33	82.66	1048	138
11272.13489	38401.51923	228.049	31.18	31.18	62.36	1023	138
3587.53489	39163.21923	91.321	41.78	41.78	83.56	1230	138
2669.83867	5877.417789	140.246	42.51	42.51	85.02	1216	146
4412.23867	6525.017789	367.483	25.20	25.20	50.40	1369	146
30115.73867	7299.317789	127.286	15.21	15.21	30.43	4290	146
31288.43867	10807.31779	133.766	7.56	7.56	15.12	10625	146
21330.53867	12075.21779	446.141	27.29	27.29	54.59	1158	146
16420.83867	20230.81779	234.913	21.29	21.29	42.58	1644	146
15309.73867	20991.61779	78.0375	26.52	26.52	53.03	1866	146
13998.93867	21577.21779	246.402	25.76	25.76	51.53	1574	146
26681.43867	22298.71779	252.589	17.90	17.90	35.80	2384	146
11752.83867	23988.71779	194.678	10.97	10.97	21.95	6052	146
3103.33867	24819.51779	96.8295	26.56	26.56	53.13	1442	146
38139.73867	25138.01779	78.6855	32.69	32.69	65.37	1040	146
29513.43867	27663.71779	161.63	44.44	44.44	88.88	1093	146
27141.43867	29998.81779	276.452	19.99	19.99	39.99	2428	146
30375.33867	32348.21779	159.038	30.64	30.64	61.28	1146	146
25422.33867	33928.91779	163.574	33.28	33.28	66.55	1488	146
26848.63867	34080.31779	238.448	25.69	25.69	51.39	1319	146
20031.13867	36238.31779	166.814	27.69	27.69	55.39	1713	146
8173.93867	38467.81779	190.142	20.63	20.63	41.26	1648	146
24047.84245	6262.816345	163.898	14.93	14.93	29.86	3916	154
31502.64245	8451.716345	73.8261	25.55	25.55	51.10	1806	154
31542.14245	9790.516345	281.431	19.31	19.31	38.62	2105	154
32305.74245	10962.51634	-13.0059	39.94	39.94	79.88	1282	154
28098.44245	11848.81634	80.3061	29.04	29.04	58.07	1109	154
18114.04245	18161.01634	-22.7259	35.14	35.14	70.27	1516	154
32630.54245	18690.61634	-21.4299	41.33	41.33	82.66	1363	154
11559.14245	20078.11634	376.881	30.38	30.38	60.76	1021	154
27570.44245	19956.31634	346.832	26.05	26.05	52.09	1019	154
4653.342449	22222.91634	-13.0059	19.22	19.22	38.43	5931	154
18052.44245	22968.41634	286.734	13.47	13.47	26.94	3611	154
24944.84245	26416.31634	480.286	21.38	21.38	42.77	2954	154
19760.34245	30962.21634	249.614	35.61	35.61	71.22	1340	154
23305.04245	31202.81634	358.322	29.60	29.60	59.20	1177	154
17215.14245	33580.61634	419.304	17.33	17.33	34.67	2019	154
14480.44245	36691.51634	523.592	34.34	34.34	68.67	1081	154
23315.14245	36584.61634	178.154	32.19	32.19	64.39	1855	154
35990.94245	37832.61634	192.41	32.76	32.76	65.52	1332	154
28487.84245	38481.91634	5.1381	37.44	37.44	74.89	1318	154
24991.54623	5551.8149	176.535	16.30	16.30	32.59	5253	162
6859.546229	7094.9149	68.9667	10.93	10.93	21.85	8309	162
30104.94623	7280.4149	19.7187	24.09	24.09	48.18	3947	162
8106.746229	8287.8149	92.2947	31.84	31.84	63.68	1235	162
9300.546229	8226.8149	21.0147	43.40	43.40	86.81	1044	162
2921.746229	8746.9149	103.959	38.03	38.03	76.07	1482	162
30001.64623	9629.0149	98.1267	34.03	34.03	68.06	1225	162
14979.44623	11752.1149	35.2707	35.47	35.47	70.93	1048	162
32226.24623	13575.7149	-25.6413	32.17	32.17	64.34	1705	162
3158.646229	14109.8149	525.92	30.57	30.57	61.14	1150	162
24437.94623	14522.4149	287.294	27.65	27.65	55.30	1409	162
14512.84623	15011.2149	289.945	9.82	9.82	19.64	6335	162
12601.84623	15305.2149	95.5347	21.05	21.05	42.11	2109	162
31067.74623	15384.7149	331.484	19.19	19.19	38.39	1261	162
20401.24623	21129.6149	164.871	29.27	29.27	58.55	1405	162
22567.64623	28401.8149	377.442	17.38	17.38	34.76	3972	162
14322.24623	29449.7149	3.51867	34.67	34.67	69.33	3028	162
17945.54623	29462.7149	242.22	23.22	23.22	46.44	1641	162
23330.84623	33413.6149	152.559	26.52	26.52	53.03	1191	162
18501.74623	37058.1149	389.815	12.15	12.15	24.30	3851	162
26461.04623	38476.6149	-23.6973	46.32	46.32	92.65	1101	162
34902.05001	3982.213456	25.8752	35.91	35.91	71.83	1016	170
31381.55001	4701.113456	95.2112	31.49	31.49	62.97	1056	170
30269.95001	4910.613456	65.4032	29.77	29.77	59.53	1749	170
2269.550008	5308.513456	171.675	11.99	11.99	23.97	5931	170
18658.55001	6180.013456	77.0672	29.32	29.32	58.64	1296	170
6338.650008	8789.913456	183.987	27.53	27.53	55.06	1416	170
20760.55001	8841.813456	212.499	23.62	23.62	47.24	1369	170
28862.35001	8961.913456	417.773	8.08	8.08	16.16	10750	170
4662.850008	9338.013456	559.181	15.19	15.19	30.38	5444	170
5643.950008	10309.91346	174.915	20.49	20.49	40.98	1745	170
35208.45001	10663.81346	37.5392	18.11	18.11	36.22	4022	170
21403.25001	10890.51346	115.947	25.86	25.86	51.72	1252	170
25611.55001	11241.11346	560.949	33.58	33.58	67.16	1522	170
16236.95001	11696.41346	202.779	14.34	14.34	28.68	3305	170
12604.85001	15047.81346	38.8352	26.59	26.59	53.18	2004	170
15845.15001	18103.21346	203.427	16.27	16.27	32.55	3159	170
24971.75001	18824.11346	254.27	33.79	33.79	67.59	1353	170
31192.45001	18870.91346	40.7792	38.79	38.79	77.57	1309	170
20064.15001	22226.41346	189.819	17.03	17.03	34.05	3965	170
1762.650008	24477.61346	5.13923	41.07	41.07	82.14	1199	170
19168.25001	24493.91346	150.939	30.07	30.07	60.15	1324	170
20461.95001	24764.21346	241.897	19.50	19.50	39.00	1966	170
9168.950008	25896.51346	44.0192	26.02	26.02	52.05	1796	170
16112.95001	26274.01346	229.995	23.20	23.20	46.39	1925	170
41362.65001	26682.41346	199.539	15.71	15.71	31.42	3219	170
18017.55001	27701.81346	325.858	14.93	14.93	29.86	3695	170
24261.75001	28369.81346	404.516	16.37	16.37	32.73	2662	170
29123.25001	30153.21346	164.547	17.07	17.07	34.15	2159	170
33795.45001	32340.41346	-14.3008	50.02	50.02	100.04	1020	170
9197.350008	33919.51346	228.699	22.63	22.63	45.26	1686	170
28986.75001	34336.11346	200.835	33.25	33.25	66.51	1029	170
24707.65001	34890.61346	19.3952	42.51	42.51	85.02	1055	170
38322.05001	36043.31346	288.738	13.85	13.85	27.69	3992	170
19102.45001	36671.31346	339.115	15.12	15.12	30.24	3770	170
18512.75001	36977.91346	300.228	11.07	11.07	22.14	7308	170
36813.65001	37000.01346	78.3632	20.49	20.49	40.98	2035	170
21867.45001	38570.81346	49.2032	27.65	27.65	55.30	2548	170
38027.95001	39110.31346	484.058	30.99	30.99	61.98	1787	170
26843.65001	40242.61346	545.924	41.68	41.68	83.37	1191	170
4314.053788	6568.212012	243.341	17.00	17.00	34.01	3846	178
7569.753788	7553.612012	186.256	17.69	17.69	35.37	2630	178
16510.35379	7973.112012	195.976	17.19	17.19	34.38	2713	178
280.053788	10117.91201	266.32	18.18	18.18	36.36	2613	178
21046.25379	11727.41201	216.712	34.24	34.24	68.48	1146	178
3926.353788	12357.31201	79.9838	32.55	32.55	65.09	1358	178
32642.35379	13050.61201	99.4238	20.23	20.23	40.46	2782	178
31646.35379	14054.71201	203.104	18.86	18.86	37.73	1358	178
21617.15379	14412.91201	141.544	29.13	29.13	58.26	1038	178
3226.953788	14907.31201	293.718	15.92	15.92	31.84	3555	178
32043.35379	16253.31201	70.9118	33.30	33.30	66.60	1371	178
14516.55379	19492.71201	221.248	8.41	8.41	16.81	7388	178
32683.25379	20091.71201	536.763	37.07	37.07	74.14	1341	178
18387.35379	20535.11201	228.376	11.47	11.47	22.94	6143	178
10590.45379	20657.21201	65.0798	36.79	36.79	73.57	1763	178
23703.55379	22527.81201	116.92	34.19	34.19	68.39	1727	178
14081.35379	23024.41201	501.411	8.53	8.53	17.05	10815	178
31098.65379	23152.31201	210.88	27.13	27.13	54.26	1458	178
21096.45379	23295.01201	292.834	29.23	29.23	58.45	1342	178
19198.05379	24495.11201	344.978	10.57	10.57	21.15	3114	178
30646.15379	24674.21201	76.0958	18.51	18.51	37.02	3701	178
26450.95379	27483.81201	142.192	26.42	26.42	52.85	1198	178
29527.45379	28231.31201	221.896	30.59	30.59	61.18	1138	178
16093.15379	29636.21201	514.668	31.04	31.04	62.08	1157	178
15375.05379	30216.01201	197.92	26.16	26.16	52.33	1687	178
1929.053788	30559.91201	85.8158	31.67	31.67	63.35	1052	178
15811.05379	32116.11201	281.344	17.38	17.38	34.76	3493	178
24303.75379	36156.61201	121.456	23.20	23.20	46.39	3092	178
38168.95379	37388.61201	221.248	17.29	17.29	34.57	3402	178
31289.65379	38654.11201	277.809	25.62	25.62	51.24	1290	178
10769.15379	39544.21201	219.304	26.14	26.14	52.28	1344	178
41024.75757	3448.910568	40.7804	20.96	20.96	41.92	2665	186
35720.15757	6381.410568	56.3324	22.82	22.82	45.64	1301	186
4963.157568	8105.610568	150.292	23.01	23.01	46.02	1857	186
28823.65757	8971.510568	509.925	8.76	8.76	17.52	11253	186
14005.75757	9301.210568	382.658	18.82	18.82	37.63	3005	186
31617.35757	9757.410568	270.415	17.33	17.33	34.67	2598	186
31267.55757	12627.21057	320.792	21.90	21.90	43.80	1796	186
18060.85757	13940.81057	357.028	22.98	22.98	45.97	1514	186
15508.05757	15013.21057	277.486	28.87	28.87	57.74	1569	186
2521.657568	18352.01057	49.8524	18.44	18.44	36.88	3697	186
14062.85757	19411.71057	390.612	30.90	30.90	61.80	1209	186
30098.95757	21819.81057	216.388	9.35	9.35	18.70	7936	186
20693.85757	22761.61057	162.604	14.72	14.72	29.44	3067	186
19120.05757	24492.51057	471.038	22.77	22.77	45.55	1888	186
30601.35757	24693.31057	45.3164	29.96	29.96	59.91	1522	186
27800.65757	24795.61057	425.964	22.30	22.30	44.60	1551	186
14948.75757	26260.11057	458.665	35.04	35.04	70.08	1033	186
2698.057568	29627.91057	444.524	38.27	38.27	76.54	1417	186
18164.75757	29570.01057	152.236	23.76	23.76	47.52	1512	186
19867.65757	35289.61057	219.628	18.37	18.37	36.74	4172	186
29213.15757	35934.01057	326.979	20.56	20.56	41.12	2387	186
20649.95757	36480.41057	251.856	29.48	29.48	58.97	1318	186
13212.65757	39297.91057	136.684	15.92	15.92	31.84	4099	186
36755.85757	39283.31057	27.8204	33.21	33.21	66.41	2065	186
9314.261347	8032.209124	21.0169	41.82	41.82	83.65	1059	194
40532.76135	9333.809124	261.254	33.37	33.37	66.74	1076	194
35212.26135	10730.00912	121.457	13.21	13.21	26.42	5432	194
25721.46135	11225.10912	527.278	37.28	37.28	74.56	1156	194
16173.96135	16539.30912	345.215	32.57	32.57	65.14	1232	194
2315.761347	17415.30912	105.257	29.51	29.51	59.02	1738	194
17366.46135	18188.00912	214.121	29.96	29.96	59.91	1189	194
4794.561347	22384.10912	-12.0311	31.49	31.49	62.97	1584	194
31034.56135	23189.90912	63.7849	17.57	17.57	35.14	3895	194
22052.46135	24796.30912	189.497	15.52	15.52	31.04	4506	194
38115.36135	24967.30912	71.5609	28.21	28.21	56.43	1495	194
29936.06135	25287.30912	288.652	20.44	20.44	40.88	1914	194
3269.161347	25568.00912	127.937	31.96	31.96	63.91	1626	194
22846.36135	26115.50912	166.817	23.71	23.71	47.43	1722	194
12699.26135	26979.80912	-10.7351	31.96	31.96	63.91	1483	194
19080.46135	29193.10912	514.905	45.15	45.15	90.29	1100	194
29647.76135	30235.70912	346.099	21.10	21.10	42.20	2042	194
16780.96135	32419.70912	154.505	21.27	21.27	42.53	1984	194
4977.361347	32341.00912	33.9769	40.29	40.29	80.59	1061	194
18173.26135	33099.90912	521.091	19.97	19.97	39.94	2962	194
19886.46135	35285.20912	242.694	14.46	14.46	28.92	5188	194
22288.96135	35627.20912	169.409	23.10	23.10	46.21	1511	194
25258.96135	35701.60912	140.249	17.07	17.07	34.15	2792	194
15327.66513	2813.10768	23.9335	39.05	39.05	78.09	1330	202
35709.26513	6293.90768	84.8455	10.57	10.57	21.15	5875	202
20411.16513	7382.90768	90.0295	17.80	17.80	35.61	3141	202
38935.96513	8678.80768	214.445	30.90	30.90	61.80	1118	202
6465.165127	8797.90768	176.861	19.83	19.83	39.66	2432	202
34964.56513	9318.50768	-11.7065	28.00	28.00	56.00	1434	202
23018.96513	11199.40768	397.919	28.40	28.40	56.80	1168	202
25461.66513	17732.80768	49.8535	11.56	11.56	23.13	6949	202
22507.56513	19433.30768	347.543	15.02	15.02	30.05	1986	202
10180.36513	20116.80768	-10.4105	27.58	27.58	55.15	2787	202
31044.76513	23218.50768	34.9495	26.49	26.49	52.99	1691	202
17622.56513	24728.50768	299.818	12.03	12.03	24.07	4538	202
29164.16513	27492.60768	231.765	15.38	15.38	30.76	3606	202
26200.46513	27572.20768	365.219	22.87	22.87	45.73	2271	202
25538.16513	28077.60768	401.455	32.66	32.66	65.33	1048	202
1680.965127	28425.10768	374.941	18.91	18.91	37.82	2031	202
19822.86513	29614.10768	387.314	24.87	24.87	49.74	2255	202
35118.36513	31367.50768	-24.0185	50.37	50.37	100.75	1040	202
28072.36513	31428.60768	182.693	33.30	33.30	66.60	1043	202
15250.56513	32372.80768	298.05	18.75	18.75	37.49	1964	202
36422.56513	34319.10768	134.093	9.66	9.66	19.31	7953	202
29987.26513	35985.00768	306.004	27.04	27.04	54.07	1828	202
14381.16513	36666.30768	534.025	14.13	14.13	28.26	5608	202
2867.368906	3068.006235	70.2661	34.90	34.90	69.80	1013	210
25144.36891	4885.206235	145.434	18.91	18.91	37.82	2508	210
3296.868906	5192.106235	359.593	32.64	32.64	65.28	1210	210
6461.468906	8805.006235	182.37	18.79	18.79	37.59	1896	210
35072.16891	9832.006235	16.4821	31.06	31.06	62.12	1320	210
4705.968906	10356.60624	9.35406	39.45	39.45	78.89	1061	210
15444.46891	12304.20624	179.13	29.39	29.39	58.78	1836	210
16760.56891	12910.30624	295.075	19.10	19.10	38.20	1768	210
14397.56891	18582.50624	133.77	18.93	18.93	37.87	2957	210
9857.168906	21212.00624	105.906	20.61	20.61	41.21	2910	210
21137.06891	24784.00624	177.186	9.96	9.96	19.92	6912	210
6276.968906	25247.40624	417.923	36.01	36.01	72.02	1468	210
14228.96891	26539.80624	103.962	40.62	40.62	81.25	1023	210
22377.96891	26766.60624	342.8	25.03	25.03	50.07	1550	210
13433.76891	32438.10624	179.778	31.23	31.23	62.45	1417	210
38669.26891	32292.10624	-18.5099	37.96	37.96	75.93	1199	210
22794.06891	32688.80624	173.946	27.11	27.11	54.21	1754	210
38640.36891	33334.00624	454.159	22.04	22.04	44.09	2642	210
1482.868906	35889.80624	175.89	29.77	29.77	59.53	1104	210
29228.36891	35918.40624	358.709	30.92	30.92	61.84	1175	210
38156.56891	37370.20624	134.418	15.52	15.52	31.04	4199	210
8162.568906	38555.90624	8.05806	33.04	33.04	66.08	1309	210
23574.56891	38906.80624	257.956	17.99	17.99	35.98	2657	210
38118.76891	39021.00624	266.794	20.94	20.94	41.87	1512	210
13411.77269	7173.904791	42.7266	39.73	39.73	79.46	1054	218
20300.67269	8533.704791	29.1186	18.75	18.75	37.49	3788	218
23391.87269	8653.004791	248.794	9.21	9.21	18.42	6836	218
14511.47269	19462.30479	226.759	10.29	10.29	20.58	5269	218
31130.97269	19834.80479	229.351	28.57	28.57	57.13	1198	218
9780.672686	22467.40479	38.1906	50.04	50.04	100.09	1263	218
20945.27269	24258.10479	350.431	29.98	29.98	59.96	1228	218
7162.472686	24880.70479	178.159	20.37	20.37	40.74	2523	218
3962.772686	26056.20479	308.893	32.76	32.76	65.52	1318	218
15348.87269	26327.70479	79.0146	31.96	31.96	63.91	1334	218
28655.17269	29668.00479	249.678	33.96	33.96	67.92	1150	218
30615.67269	29607.80479	65.4066	46.18	46.18	92.36	1327	218
16032.07269	29649.80479	397.273	13.92	13.92	27.84	4481	218
26429.27269	32117.00479	-14.9454	39.87	39.87	79.74	1183	218
15258.67269	32370.30479	336.29	10.81	10.81	21.62	4756	218
36849.47269	37018.00479	121.783	19.62	19.62	39.23	3009	218
30163.37647	7251.403347	160.339	20.96	20.96	41.92	2346	226
31080.57647	7545.103347	61.1952	14.27	14.27	28.54	5692	226
32250.67647	8504.103347	297.964	31.72	31.72	63.44	1184	226
15107.37647	11601.60335	206.347	23.69	23.69	47.38	1496	226
14069.37647	15051.40335	40.4592	36.46	36.46	72.91	1479	226
31839.47647	15604.50335	26.2032	12.91	12.91	25.81	9807	226
29642.57647	15744.50335	298.847	19.33	19.33	38.67	2530	226
12235.37647	19603.90335	95.5392	31.89	31.89	63.77	1472	226
10241.87647	21242.90335	244.936	39.42	39.42	78.85	1200	226
31720.47647	21705.80335	52.7712	39.96	39.96	79.93	1312	226
24912.37647	22247.00335	188.203	10.86	10.86	21.71	7038	226
19902.17647	24017.20335	261.728	19.15	19.15	38.29	2703	226
21142.87647	24750.60335	262.612	8.01	8.01	16.01	7810	226
29897.47647	25307.40335	234.33	27.72	27.72	55.44	1896	226
3978.476465	26081.30335	153.211	35.07	35.07	70.13	1215	226
21543.17647	27201.30335	312.104	21.29	21.29	42.58	1871	226
2890.576465	28155.60335	192.091	25.22	25.22	50.44	1394	226
7365.576465	29003.00335	277.636	11.35	11.35	22.70	5489	226
675.1764654	29959.80335	324.478	24.04	24.04	48.09	1774	226
5525.076465	30329.90335	276.752	19.50	19.50	39.00	2053	226
28795.87647	31212.00335	54.0672	52.52	52.52	105.03	1212	226
40272.27647	31091.80335	158.395	41.17	41.17	82.33	1092	226
19117.77647	33544.60335	52.1232	22.51	22.51	45.03	2201	226
6538.476465	34893.60335	148.027	17.03	17.03	34.05	2776	226
28908.47647	36759.90335	42.4032	35.30	35.30	70.60	1250	226
21034.67647	37014.70335	199.867	16.18	16.18	32.36	4296	226
34888.87647	38143.20335	67.0272	37.96	37.96	75.93	1085	226
29414.38024	6695.101903	121.136	27.06	27.06	54.12	1178	234
32907.38024	10795.0019	145.112	28.99	28.99	57.98	1282	234
17048.98024	11735.6019	425.791	9.58	9.58	19.17	8465	234
3303.180245	16251.9019	123.728	33.72	33.72	67.45	1198	234
29119.48024	17525.5019	445.235	14.44	14.44	28.87	3946	234
14950.18024	18422.5019	293.221	13.85	13.85	27.69	4260	234
27140.88024	21918.3019	213.152	23.34	23.34	46.68	1516	234
25546.18024	22016.4019	234.89	29.23	29.23	58.45	1091	234
30884.78024	22213.9019	-0.0402495	42.13	42.13	84.26	1318	234
6548.780245	24650.2019	161.312	13.56	13.56	27.13	4075	234
27809.48024	24723.7019	272.894	14.72	14.72	29.44	1830	234
22744.58024	25842.9019	427.559	28.12	28.12	56.24	1281	234
17821.88024	27269.3019	320.619	31.46	31.46	62.93	1096	234
26366.58024	27392.2019	132.8	17.19	17.19	34.38	3577	234
2861.880245	28164.1019	89.3838	28.07	28.07	56.14	1960	234
2222.280245	28477.6019	188.528	25.83	25.83	51.67	2114	234
30631.28024	29931.8019	168.44	26.59	26.59	53.18	1179	234
10774.48024	30412.9019	104.936	27.46	27.46	54.92	2222	234
17242.58024	33526.4019	419.605	10.34	10.34	20.68	6683	234
14387.68024	36648.3019	241.961	23.57	23.57	47.15	1043	234
21145.98024	36752.4019	227.408	23.69	23.69	47.38	1658	234
18090.58024	37217.1019	315.316	18.37	18.37	36.74	2629	234
25209.38024	39885.6019	9.03175	42.91	42.91	85.82	1048	234
14436.68402	5855.000459	92.9483	31.35	31.35	62.69	1642	242
8504.584024	6798.000459	56.0123	32.78	32.78	65.56	1776	242
27509.08402	7334.100459	122.756	23.15	23.15	46.30	2155	242
5655.584024	8477.600459	116.924	15.73	15.73	31.46	3571	242
32262.78402	8455.600459	275.222	17.85	17.85	35.70	2842	242
15839.28402	8846.000459	155.156	10.46	10.46	20.91	6547	242
22077.28402	10328.40046	312.341	17.64	17.64	35.28	3156	242
37832.08402	10861.50046	117.572	28.00	28.00	56.00	1004	242
16755.88402	12898.80046	365.369	12.46	12.46	24.92	6180	242
22487.28402	19439.40046	307.039	8.31	8.31	16.63	7710	242
3266.984024	20959.50046	103.316	11.21	11.21	22.42	9248	242
20302.08402	21073.30046	421.049	18.11	18.11	36.22	3082	242
16789.78402	21877.20046	386.581	25.34	25.34	50.68	1283	242
37606.18402	23077.00046	-28.2277	46.28	46.28	92.55	1187	242
29915.98402	25299.80046	131.18	34.83	34.83	69.66	1352	242
4041.284024	25966.10046	26.8523	48.80	48.80	97.59	1239	242
15955.28402	27577.00046	324.715	27.48	27.48	54.97	1615	242
8915.084024	27825.30046	236.335	12.13	12.13	24.26	3683	242
2833.184024	28187.10046	474.961	30.57	30.57	61.14	1029	242
1312.584024	30126.70046	21.6683	38.39	38.39	76.77	1082	242
7763.484024	29864.80046	397.186	15.35	15.35	30.71	2858	242
18250.38402	33161.50046	237.218	13.00	13.00	26.00	4456	242
21541.98402	34398.90046	206.348	20.58	20.58	41.17	1589	242
38205.28402	37443.70046	-4.89968	22.51	22.51	45.03	2190	242
10442.18402	38944.80046	324.715	27.44	27.44	54.87	1245	242
27568.7878	5284.299015	44.0249	35.96	35.96	71.92	1022	250
24535.7878	5700.199015	144.465	10.36	10.36	20.72	4811	250
4792.887804	6488.199015	563.017	19.64	19.64	39.28	3344	250
8158.787804	8633.799015	-14.9431	50.80	50.80	101.59	1040	250
4880.487804	9255.399015	93.2729	27.51	27.51	55.01	1174	250
13880.7878	9357.999015	147.057	32.05	32.05	64.10	1404	250
23723.1878	12638.39901	211.209	18.84	18.84	37.68	2240	250
18050.4878	12806.99901	420.725	17.62	17.62	35.23	3410	250
13475.6878	15758.09901	198.897	26.71	26.71	53.41	1314	250
13687.3878	20254.79901	532.084	10.90	10.90	21.81	10492	250
18550.0878	22272.29901	193.065	20.87	20.87	41.73	3121	250
11807.3878	23975.09901	125.025	21.57	21.57	43.14	2049	250
5590.587804	23728.29901	53.0969	47.48	47.48	94.95	1012	250
30051.1878	24878.29901	134.097	37.52	37.52	75.03	1013	250
26806.5878	25070.39901	323.507	7.75	7.75	15.50	10600	250
6494.787804	25329.79901	213.801	22.66	22.66	45.31	2002	250
9732.387804	29583.99901	533.852	27.04	27.04	54.07	1351	250
19388.8878	34665.59901	244.849	20.82	20.82	41.64	1805	250
26285.3878	35055.39901	455.193	20.09	20.09	40.18	3847	250
29692.4878	37111.19901	351.789	20.63	20.63	41.26	2667	250
36862.8878	36891.19901	203.433	22.47	22.47	44.93	2533	250
23786.79158	5269.79757	5.46945	26.82	26.82	53.65	1715	258
4832.891584	6440.59757	162.933	14.06	14.06	28.12	4523	258
4325.591584	6483.89757	469.011	28.07	28.07	56.14	1168	258
16943.09158	7154.99757	100.725	26.42	26.42	52.85	1841	258
25491.79158	8696.49757	171.357	31.32	31.32	62.64	1003	258
15124.99158	11554.89757	132.477	16.63	16.63	33.25	2795	258
16807.09158	12848.29757	558.275	15.57	15.57	31.13	4029	258
14996.59158	16166.09757	539.715	41.26	41.26	82.52	1106	258
15661.29158	17815.79757	62.4934	33.21	33.21	66.41	1467	258
20718.39158	20013.69757	416.867	30.66	30.66	61.32	1145	258
21157.49158	20964.39757	434.543	19.03	19.03	38.06	3349	258
20888.39158	24234.49757	290.483	20.87	20.87	41.73	2029	258
18091.89158	24293.39757	223.197	12.03	12.03	24.07	3668	258
21089.59158	25986.39757	168.117	27.29	27.29	54.59	1248	258
28368.49158	28681.39757	259.55	29.15	29.15	58.31	1301	258
5348.091584	30737.39757	409.796	32.10	32.10	64.20	1434	258
19851.89158	30928.69757	353.233	26.64	26.64	53.27	1180	258
22598.69158	32477.99757	430.124	15.47	15.47	30.94	4820	258
20304.89158	33246.59757	428.356	20.32	20.32	40.65	1586	258
17306.59158	33537.99757	537.947	9.56	9.56	19.12	10559	258
23897.19158	34547.69757	85.1734	24.54	24.54	49.08	2614	258
23902.19158	39018.49757	266.621	29.15	29.15	58.31	1029	258
1229.495363	5288.596126	485.48	22.47	22.47	44.93	2805	266
30877.79536	6732.996126	192.418	28.07	28.07	56.14	1415	266
24407.89536	7135.296126	51.802	28.57	28.57	57.13	1218	266
7055.595363	8336.896126	217.69	21.93	21.93	43.85	1908	266
8019.295363	9791.096126	-14.942	44.74	44.74	89.49	1285	266
37332.29536	11392.39613	139.282	26.40	26.40	52.80	1438	266
28204.69536	13046.19613	114.658	23.03	23.03	46.06	1697	266
14448.59536	18537.39613	130.21	24.37	24.37	48.75	1498	266
14524.59536	19475.79613	236.248	6.43	6.43	12.86	11276	266
19198.39536	20221.29613	236.248	17.66	17.66	35.33	2579	266
23655.39536	21130.99613	82.906	24.00	24.00	47.99	1573	266
27397.69536	22481.49613	260.111	8.85	8.85	17.71	8702	266
10081.99536	23867.79613	226.114	23.97	23.97	47.95	1781	266
16909.99536	23893.79613	105.586	22.09	22.09	44.18	2060	266
24362.09536	29369.79613	278.67	31.09	31.09	62.17	1181	266
24763.79536	30761.49613	270.716	31.75	31.75	63.49	1267	266
40165.59536	31114.49613	51.802	42.79	42.79	85.58	1134	266
15878.39536	31405.79613	191.77	20.25	20.25	40.51	2824	266
19858.19536	35563.89613	553.532	37.09	37.09	74.18	1251	266
12381.69536	38081.99613	196.954	24.04	24.04	48.09	2243	266
40329.39536	40488.19613	42.73	41.68	41.68	83.37	1223	266
1367.999143	5295.594682	513.438	15.54	15.54	31.09	4579	274
5643.199143	8532.294682	202.463	13.00	13.00	26.00	5333	274
16722.89914	8452.994682	89.0626	15.61	15.61	31.23	3214	274
17594.99914	15106.29468	574.42	14.48	14.48	28.97	6307	274
28774.79914	15809.39468	96.8386	27.39	27.39	54.78	1450	274
10688.49914	17350.89468	67.0306	46.68	46.68	93.35	1350	274
2927.699143	18600.39468	176.543	31.04	31.04	62.08	1039	274
23618.59914	18675.59468	566.466	32.83	32.83	65.66	1484	274
14470.59914	19386.79468	433.896	30.92	30.92	61.84	1167	274
30210.29914	21350.89468	257.136	24.61	24.61	49.22	1014	274
28819.39914	24658.59468	211.535	13.05	13.05	26.09	6301	274
24974.19914	26437.99468	348.167	19.99	19.99	39.99	2854	274
30530.29914	30038.29468	565.582	53.36	53.36	106.73	1281	274
22783.29914	31303.59468	358.773	25.10	25.10	50.21	1383	274
24033.09914	31813.39468	271.277	23.01	23.01	46.02	1424	274
11985.79914	32538.69468	268.625	25.72	25.72	51.43	1430	274
19842.59914	33892.89468	148.679	13.59	13.59	27.18	4178	274
17069.79914	37700.39468	493.11	30.66	30.66	61.32	1507	274
25250.19914	39931.09468	154.511	23.36	23.36	46.72	2957	274
12157.60292	8208.493238	189.179	31.82	31.82	63.63	1187	282
6746.102922	8789.493238	75.7791	34.88	34.88	69.76	1830	282
40439.70292	9424.993238	69.9471	36.27	36.27	72.53	1185	282
3350.102922	9945.193238	147.707	19.62	19.62	39.23	2154	282
37849.00292	10798.49324	137.987	23.95	23.95	47.90	1469	282
19729.50292	11474.69324	104.291	29.65	29.65	59.30	1168	282
18253.20292	11597.49324	525.488	14.20	14.20	28.40	3344	282
29059.10292	13304.09324	339.89	28.42	28.42	56.85	1128	282
17607.70292	15114.89324	547.583	20.63	20.63	41.26	3422	282
12741.80292	15215.09324	538.745	46.30	46.30	92.60	1142	282
3365.102922	15511.19324	196.955	17.07	17.07	34.15	2554	282
15952.70292	16239.59324	348.728	21.88	21.88	43.76	2244	282
12708.40292	16655.99324	68.0031	26.28	26.28	52.56	2239	282
18335.50292	16984.49324	458.319	16.20	16.20	32.40	3914	282
29502.00292	17650.79324	475.995	22.82	22.82	45.64	2166	282
12576.20292	18846.49324	220.283	42.77	42.77	85.53	1195	282
14557.10292	19415.59324	564.375	32.33	32.33	64.67	2022	282
26569.70292	21140.19324	101.699	21.90	21.90	43.80	3029	282
28994.30292	24634.09324	200.843	28.87	28.87	57.74	1577	282
18482.60292	24733.09324	90.0351	26.78	26.78	53.55	2067	282
6417.502922	25203.89324	507.812	37.59	37.59	75.17	1196	282
12347.50292	25782.99324	170.387	15.02	15.02	30.05	3374	282
2649.902922	26192.49324	56.3391	37.11	37.11	74.23	1179	282
7358.502922	27341.49324	223.523	25.86	25.86	51.72	1987	282
9387.302922	28007.49324	-7.16486	46.75	46.75	93.49	1135	282
17988.80292	28983.39324	7.73914	26.99	26.99	53.98	2716	282
1978.002922	30377.79324	31.0671	29.15	29.15	58.31	1551	282
28810.40292	31233.89324	297.467	22.77	22.77	45.55	1715	282
20992.90292	32249.89324	179.459	27.93	27.93	55.86	1027	282
24819.20292	34252.09324	298.351	39.09	39.09	78.19	1228	282
27946.80292	35272.19324	0.61114	44.11	44.11	88.22	1102	282
40731.90292	36340.99324	49.2111	28.66	28.66	57.32	1887	282
20629.30292	38167.49324	191.771	24.54	24.54	49.08	2596	282
20115.70292	40038.99324	198.899	24.54	24.54	49.08	2437	282
27415.8067	7237.391794	109.8	26.42	26.42	52.85	1866	290
2650.706702	8121.991794	137.016	30.12	30.12	60.24	1359	290
6697.506702	8739.191794	22.9677	19.88	19.88	39.75	3378	290
15262.4067	9648.591794	116.28	20.63	20.63	41.26	1808	290
26305.1067	10234.59179	315.703	24.68	24.68	49.36	1625	290
29684.2067	15764.79179	465.949	18.46	18.46	36.93	2611	290
30438.8067	16508.79179	262.676	16.39	16.39	32.78	3223	290
20383.4067	21047.49179	547.259	29.72	29.72	59.44	2402	290
18717.6067	21628.09179	11.9517	34.48	34.48	68.95	1420	290
2139.106702	25492.09179	48.2397	30.90	30.90	61.80	2174	290
9207.406702	25784.49179	116.28	28.26	28.26	56.52	1841	290
8257.706702	26515.99179	253.837	22.37	22.37	44.74	1042	290
12450.9067	27328.99179	175.896	25.25	25.25	50.49	1044	290
9618.206702	27823.89179	93.5997	34.59	34.59	69.19	1034	290
36133.9067	29989.69179	139.608	22.28	22.28	44.56	1511	290
28801.7067	31189.49179	182.376	12.29	12.29	24.59	6701	290
26265.91048	7325.59035	241.141	16.37	16.37	32.73	2599	298
6729.110481	8996.19035	138.636	23.17	23.17	46.35	1253	298
15527.01048	10045.19035	567.263	39.45	39.45	78.89	1036	298
32719.61048	11078.39035	96.5163	28.68	28.68	57.37	1372	298
19747.71048	11545.39035	552.238	24.73	24.73	49.45	2415	298
17076.81048	11725.19035	356.035	12.74	12.74	25.48	4782	298
19751.01048	20146.49035	293.285	13.14	13.14	26.28	4024	298
32522.61048	20392.99035	134.1	33.21	33.21	66.41	1231	298
16417.51048	25037.69035	452.369	18.77	18.77	37.54	4269	298
29991.71048	25320.99035	172.332	22.66	22.66	45.31	1935	298
6252.010481	26313.99035	82.9083	33.42	33.42	66.83	1634	298
18176.21048	26519.19035	362.221	22.96	22.96	45.92	1421	298
14151.01048	27674.99035	145.764	15.68	15.68	31.37	3049	298
14197.71048	28707.49035	238.489	32.50	32.50	65.00	1362	298
7320.110481	28968.79035	325.102	15.05	15.05	30.10	2601	298
39707.41048	29385.59035	322.45	27.93	27.93	55.86	1147	298
14974.71048	29945.79035	33.0123	22.66	22.66	45.31	2777	298
10704.01048	30368.89035	218.34	22.80	22.80	45.59	1532	298
28972.51048	30065.59035	283.563	23.57	23.57	47.15	1295	298
5761.010481	32631.49035	432.042	16.86	16.86	33.72	3823	298
21927.01048	33142.29035	102.996	28.52	28.52	57.04	1073	298
41349.01048	34280.19035	362.221	28.10	28.10	56.19	1135	298
6542.510481	34906.59035	41.4363	25.53	25.53	51.06	1472	298
31569.91426	8478.788905	23.076	22.28	22.28	44.56	2829	306
272.514261	10107.28891	293.069	14.58	14.58	29.15	2508	306
23189.51426	10446.88891	548.487	30.52	30.52	61.04	1848	306
18857.11426	12292.38891	478.667	34.67	34.67	69.33	1393	306
5501.514261	13106.28891	41.868	25.15	25.15	50.30	1859	306
4775.214261	13926.48891	84.636	29.34	29.34	58.69	1159	306
13751.01426	15598.78891	-4.78803	40.20	40.20	80.40	1362	306
12705.81426	16562.28891	151.38	18.82	18.82	37.63	3536	306
16038.51426	16502.18891	132.588	33.16	33.16	66.32	1207	306
32483.31426	18190.08891	43.812	37.82	37.82	75.64	1108	306
20785.31426	20024.48891	573.233	18.86	18.86	37.73	2699	306
16390.11426	20764.58891	233.854	17.31	17.31	34.62	3889	306
19933.51426	24013.28891	491.924	35.33	35.33	70.65	1087	306
2053.914261	25381.78891	150.084	17.95	17.95	35.89	3158	306
24938.21426	25778.58891	242.692	21.97	21.97	43.94	1664	306
7366.614261	27311.98891	165.636	18.42	18.42	36.83	2848	306
16459.21426	28640.98891	459.223	16.60	16.60	33.21	3604	306
5806.014261	32642.48891	465.41	24.37	24.37	48.75	1804	306
23248.61426	38175.98891	163.044	24.28	24.28	48.56	1511	306
20166.41426	40078.18891	64.548	21.57	21.57	43.14	2990	306
36858.51804	6815.687461	25.1251	32.78	32.78	65.56	2378	314
25165.91804	7402.487461	231.308	10.17	10.17	20.35	5217	314
32729.91804	9147.987461	-12.4589	47.50	47.50	95.00	1450	314
15264.61804	9706.987461	86.6851	18.39	18.39	36.79	2728	314
15376.81804	11017.28746	191.661	17.87	17.87	35.75	2063	314
18441.81804	18820.08746	128.805	19.57	19.57	39.14	4035	314
14123.41804	19372.38746	210.453	18.98	18.98	37.96	4076	314
22959.41804	20535.58746	25.1251	34.27	34.27	68.53	1166	314
22460.51804	21175.08746	291.406	11.47	11.47	22.94	5382	314
14297.41804	21143.78746	193.605	12.22	12.22	24.44	6486	314
26579.11804	22321.78746	305.547	18.58	18.58	37.16	2617	314
20685.01804	22777.78746	214.989	13.19	13.19	26.38	3248	314
1325.418041	23664.78746	389.508	14.51	14.51	29.01	2987	314
1987.318041	25365.58746	92.5171	22.68	22.68	45.36	1981	314
19558.31804	25879.88746	446.071	24.26	24.26	48.51	1382	314
4047.618041	28220.88746	170.925	17.38	17.38	34.76	3289	314
616.8180406	29857.28746	340.899	23.01	23.01	46.02	1891	314
38162.41804	37421.98746	155.373	25.36	25.36	50.73	2033	314
23341.51804	38083.38746	128.157	14.20	14.20	28.40	5082	314
19436.51804	39234.18746	284.336	25.60	25.60	51.20	1137	314
19220.31804	40407.58746	130.101	28.26	28.26	56.52	1722	314
30856.52182	6814.186017	139.926	28.75	28.75	57.51	1204	322
16701.72182	12881.68602	477.109	19.05	19.05	38.10	1858	322
12588.92182	15071.88602	-19.4818	25.58	25.58	51.15	2200	322
12533.72182	17658.78602	-8.46582	27.86	27.86	55.72	3110	322
28592.82182	18284.88602	423.198	18.93	18.93	37.87	2421	322
3030.62182	19969.58602	103.638	35.89	35.89	71.78	1005	322
22465.22182	21201.98602	307.42	18.84	18.84	37.68	1956	322
17628.42182	24984.08602	489.483	26.68	26.68	53.36	1548	322
980.5218202	25443.08602	84.8462	23.57	23.57	47.15	1506	322
15360.12182	26438.88602	181.398	25.88	25.88	51.76	1026	322
27167.92182	26593.48602	402.87	8.29	8.29	16.58	10915	322
14074.92182	30601.88602	327.747	24.35	24.35	48.70	1114	322
15949.32182	31610.38602	417.895	19.08	19.08	38.15	2486	322
16133.82182	32531.78602	576.979	36.43	36.43	72.86	1133	322
7605.62182	33302.58602	23.9342	22.73	22.73	45.45	2971	322
12408.42182	38090.88602	274.719	15.40	15.40	30.80	2649	322
24573.9256	5618.484573	-28.4487	11.78	11.78	23.55	10611	330
11003.7256	6755.884573	105.039	35.28	35.28	70.56	1341	330
36662.8256	8445.184573	42.8313	27.53	27.53	55.06	1842	330
39473.9256	10062.68457	147.159	26.28	26.28	52.56	1918	330
35227.4256	10590.38457	79.1193	26.16	26.16	52.33	1509	330
37828.6256	10792.58457	47.3673	21.69	21.69	43.38	1941	330
24473.5256	13024.58457	171.135	25.60	25.60	51.20	2423	330
28210.9256	13058.28457	60.3273	18.96	18.96	37.92	3477	330
12823.0256	15088.18457	541.732	43.33	43.33	86.66	1209	330
13389.1256	16079.98457	205.479	23.46	23.46	46.91	1340	330
20660.8256	18465.98457	506.38	6.05	6.05	12.10	18989	330
18452.7256	18858.28457	130.959	17.40	17.40	34.81	4530	330
14312.4256	21122.68457	227.983	17.00	17.00	34.01	3246	330
20155.6256	24022.08457	149.103	23.90	23.90	47.81	1239	330
1807.2256	27259.08457	528.475	34.05	34.05	68.11	1937	330
25026.8256	27164.48457	173.727	12.13	12.13	24.26	5169	330
15887.8256	28669.38457	464.841	8.38	8.38	16.77	9405	330
24673.4256	28587.28457	357.018	31.13	31.13	62.27	1004	330
38075.3256	29194.68457	384.415	38.32	38.32	76.63	1034	330
21163.3256	32403.58457	-28.4487	33.77	33.77	67.54	1463	330
16227.8256	32475.08457	127.719	18.53	18.53	37.07	2704	330
23880.3256	34286.88457	124.479	11.99	11.99	23.97	5959	330
25241.2256	36022.58457	-1.23271	27.20	27.20	54.40	1826	330
30879.02938	6792.283129	30.6244	33.77	33.77	67.54	1127	338
28230.62938	6794.983129	125.232	14.20	14.20	28.40	2971	338
25201.52938	7649.883129	187.44	23.69	23.69	47.38	2169	338
21486.12938	10029.28313	373.031	23.88	23.88	47.76	1085	338
32727.92938	11304.28313	74.0404	30.52	30.52	61.04	1758	338
18103.32938	13240.08313	315.584	24.56	24.56	49.13	1612	338
31586.12938	14090.88313	145.968	4.66	4.66	9.33	17573	338
15350.62938	15747.68313	306.746	18.04	18.04	36.08	1783	338
13256.62938	16169.28313	170.592	17.59	17.59	35.18	2272	338
682.3293793	17392.88313	385.404	24.68	24.68	49.36	1395	338
3343.029379	20313.78313	50.7124	17.45	17.45	34.90	3401	338
28275.42938	21295.78313	523.277	27.53	27.53	55.06	2492	338
41292.02938	22536.68313	107.088	18.04	18.04	36.08	2179	338
1420.329379	23671.38313	402.197	16.58	16.58	33.16	3169	338
31088.52938	24474.88313	-25.7516	37.54	37.54	75.08	1489	338
9380.329379	24699.08313	134.952	21.93	21.93	43.85	2065	338
17688.32938	25023.68313	443.735	10.41	10.41	20.82	6102	338
12248.32938	28074.98313	-22.5116	27.18	27.18	54.35	2474	338
39189.52938	30395.98313	422.524	32.92	32.92	65.85	1044	338
15980.22938	31619.88313	357.123	23.93	23.93	47.85	1836	338
17261.22938	33577.18313	446.387	9.80	9.80	19.59	7741	338
21142.92938	33956.98313	233.391	30.57	30.57	61.14	1314	338
19119.12938	34539.98313	510.02	8.83	8.83	17.66	11527	338
22686.12938	34512.28313	-23.8076	44.01	44.01	88.03	1155	338
29467.72938	37191.78313	257.253	29.58	29.58	59.16	1272	338
40715.73316	6111.281685	159.682	21.08	21.08	42.15	1953	346
16586.73316	8132.681685	23.6015	28.52	28.52	57.04	1517	346
29226.53316	8190.681685	77.3855	34.85	34.85	69.71	1505	346
265.2331589	10075.08168	206.338	15.59	15.59	31.18	3837	346
4438.533159	12884.98168	202.45	8.67	8.67	17.33	9510	346
16715.03316	12900.98168	462.4	14.27	14.27	28.54	3489	346
3333.233159	13977.58168	579.062	13.28	13.28	26.56	6970	346
20810.23316	15145.98168	339.552	37.07	37.07	74.14	1003	346
31980.23316	16077.28168	58.5935	31.86	31.86	63.73	1773	346
573.6331589	17397.58168	518.079	28.38	28.38	56.76	1871	346
18034.93316	21508.88168	218.002	27.22	27.22	54.45	1927	346
27293.53316	22139.38168	155.794	14.51	14.51	29.01	5238	346
29753.03316	22666.18168	234.38	22.42	22.42	44.84	2455	346
11236.53316	23398.68168	162.274	20.51	20.51	41.02	2399	346
11727.83316	23961.28168	490.682	19.41	19.41	38.81	3578	346
4331.533159	25444.08168	420.862	28.78	28.78	57.56	1177	346
22382.13316	26043.18168	533.988	27.25	27.25	54.49	1549	346
22568.73316	28275.18168	82.5695	22.73	22.73	45.45	3114	346
17800.23316	28531.58168	111.729	15.00	15.00	30.00	4908	346
19367.43316	29125.38168	328.946	31.37	31.37	62.74	1176	346
640.7331589	29665.28168	48.2255	36.43	36.43	72.86	1086	346
36170.13316	30082.38168	-29.5345	25.20	25.20	50.40	2109	346
18583.53316	35514.08168	245.869	18.20	18.20	36.41	2340	346
21142.33316	36812.88168	219.946	22.51	22.51	45.03	1906	346
6590.733159	37001.58168	225.778	32.64	32.64	65.28	1115	346
18071.43694	7491.780241	143.587	17.12	17.12	34.24	3447	354
4569.136938	9995.680241	247.742	21.12	21.12	42.25	2264	354
282.3369384	10128.28024	364.403	15.66	15.66	31.32	2337	354
37817.33694	10892.48024	100.819	26.82	26.82	53.65	1121	354
15688.13694	12728.78024	161.083	20.96	20.96	41.92	1904	354
9995.636938	22176.18024	212.275	24.21	24.21	48.42	1090	354
12298.83694	25757.68024	196.723	10.60	10.60	21.20	5366	354
19635.33694	25931.58024	451.016	17.95	17.95	35.89	3799	354
30593.13694	27386.38024	183.115	24.21	24.21	48.42	2222	354
41161.93694	28848.28024	254.812	26.05	26.05	52.09	1277	354
8241.636938	29046.38024	166.267	30.61	30.61	61.23	1208	354
17857.73694	29398.48024	118.963	21.03	21.03	42.06	1571	354
27601.93694	30390.88024	128.683	17.99	17.99	35.98	3917	354
17922.33694	32258.88024	539.396	26.78	26.78	53.55	1346	354
35195.53694	32656.08024	250.393	26.75	26.75	53.51	1126	354
9230.840718	6904.378796	91.8517	30.61	30.61	61.23	1070	362
8138.440718	7763.878796	101.572	37.68	37.68	75.36	1103	362
32611.44072	8343.278796	-10.5323	32.73	32.73	65.47	1428	362
23784.54072	12670.0788	157.3	16.81	16.81	33.63	2794	362
22456.94072	19448.4788	458.191	10.62	10.62	21.24	6716	362
3353.940718	20308.4788	143.044	23.20	23.20	46.39	1760	362
18978.14072	22956.4788	245.196	11.54	11.54	23.08	5177	362
29365.74072	23286.6788	86.0197	31.82	31.82	63.63	1327	362
11120.14072	23441.9788	179.332	23.62	23.62	47.24	1448	362
11698.14072	23979.4788	254.917	17.47	17.47	34.95	3284	362
25664.84072	24988.1788	161.836	31.98	31.98	63.96	1090	362
27621.94072	30391.9788	79.5397	32.22	32.22	64.43	1065	362
4834.740718	30535.3788	137.86	28.61	28.61	57.23	1122	362
20179.14072	31535.9788	242.544	27.15	27.15	54.31	1403	362
20680.34072	33871.7788	144.988	25.86	25.86	51.72	1411	362
6527.240718	34785.0788	166.372	26.45	26.45	52.89	1353	362
25317.24072	35808.1788	126.844	29.72	29.72	59.44	1561	362
954.840718	38934.0788	63.9877	40.39	40.39	80.78	1148	362
25721.14072	39161.2788	189.052	27.91	27.91	55.81	1432	362
5644.444498	8497.677352	108.157	25.91	25.91	51.81	1427	370
19139.2445	8782.477352	292.142	20.09	20.09	40.18	1658	370
16249.4445	11749.07735	139.261	20.35	20.35	40.69	3101	370
24807.1445	13111.97735	66.6848	24.68	24.68	49.36	1635	370
3432.244498	14434.87735	41.4128	35.35	35.35	70.70	1042	370
19435.2445	15018.57735	1.23682	23.90	23.90	47.81	2755	370
15538.3445	15025.87735	216.373	26.92	26.92	53.84	1344	370
13233.8445	16199.07735	239.998	8.97	8.97	17.95	8026	370
16712.7445	21238.27735	567.888	55.55	55.55	111.11	1339	370
4776.344498	22217.37735	156.109	25.32	25.32	50.63	1439	370
20120.7445	22233.57735	238.23	13.64	13.64	27.27	3064	370
12272.5445	25753.87735	145.093	8.01	8.01	16.01	10158	370
9574.744498	27828.97735	9.01282	25.29	25.29	50.59	1948	370
22003.2445	29077.67735	256.79	17.52	17.52	35.04	2794	370
15252.6445	32028.67735	145.093	35.87	35.87	71.73	1008	370
13934.3445	35328.57735	462.715	28.24	28.24	56.47	1028	370
8142.844498	38523.37735	226.093	24.94	24.94	49.88	1873	370
16369.54828	7814.775908	55.7739	15.26	15.26	30.52	5025	378
20915.64828	7890.575908	163.342	28.00	28.00	56.00	1006	378
28712.54828	7939.675908	144.55	23.10	23.10	46.21	1143	378
37824.34828	9093.575908	108.91	16.56	16.56	33.11	3691	378
13645.14828	11120.77591	172.414	22.70	22.70	45.40	1913	378
12667.74828	15112.37591	477.845	31.39	31.39	62.78	1688	378
13747.14828	16158.47591	438.958	12.98	12.98	25.95	4345	378
15594.34828	17620.97591	128.998	25.17	25.17	50.35	1910	378
30823.54828	18275.17591	153.622	26.38	26.38	52.75	1488	378
1070.048277	18705.97591	255.128	32.97	32.97	65.94	1043	378
22429.54828	19385.57591	357.648	17.26	17.26	34.52	2493	378
41293.64828	22406.47591	29.8539	32.66	32.66	65.33	1084	378
4277.148277	23607.67591	578.598	30.64	30.64	61.28	1632	378
12227.24828	25556.27591	101.134	37.52	37.52	75.03	1101	378
38502.24828	27471.47591	224.902	24.82	24.82	49.64	1376	378
16093.64828	29556.57591	451.331	21.93	21.93	43.85	2160	378
39670.14828	29688.97591	89.4699	34.57	34.57	69.14	1499	378
22885.64828	32009.87591	281.642	22.66	22.66	45.31	2111	378
39828.34828	34104.27591	129.646	27.53	27.53	55.06	1506	378
18539.94828	37059.77591	279.874	14.70	14.70	29.39	4105	378
20158.04828	37413.67591	81.0459	18.58	18.58	37.16	3483	378
12363.14828	38076.07591	205.462	16.65	16.65	33.30	2838	378
27932.75206	7016.074464	215.935	33.28	33.28	66.55	1364	386
13602.75206	11101.67446	103.831	20.77	20.77	41.54	1544	386
37861.35206	10837.37446	20.887	28.83	28.83	57.65	1227	386
16445.25206	17092.37446	196.495	23.03	23.03	46.06	1597	386
18202.65206	19707.87446	112.255	33.82	33.82	67.64	1362	386
22483.85206	19440.67446	436.412	10.90	10.90	21.81	6079	386
29819.75206	22943.27446	156.967	17.17	17.17	34.34	3356	386
28783.55206	23285.37446	408.13	13.49	13.49	26.99	5900	386
31233.95206	23773.97446	-13.457	51.69	51.69	103.38	1090	386
14936.45206	24609.47446	133.639	19.78	19.78	39.56	2851	386
21035.85206	25971.07446	97.351	20.06	20.06	40.13	2868	386
7826.252057	29888.87446	340.077	14.62	14.62	29.25	2104	386
28819.35206	30617.77446	160.207	15.92	15.92	31.84	3593	386
24631.85206	31607.37446	439.947	24.28	24.28	48.56	1371	386
38255.65206	36075.07446	260.535	21.57	21.57	43.14	1742	386
31257.35206	39438.47446	101.887	30.24	30.24	60.48	2034	386
10828.25584	6407.07302	18.4001	24.23	24.23	48.47	2254	394
21337.65584	7277.87302	213.448	14.48	14.48	28.97	2336	394
25132.85584	7431.87302	203.728	20.84	20.84	41.68	2530	394
31884.65584	9286.27302	177.808	30.78	30.78	61.56	1855	394
32262.45584	12934.37302	248.267	28.64	28.64	57.27	1037	394
14587.75584	15079.47302	26.1761	43.26	43.26	86.52	1185	394
13600.75584	17980.77302	184.288	16.53	16.53	33.06	3690	394
12044.75584	18301.27302	156.424	26.19	26.19	52.38	1184	394
22469.55584	19416.17302	386.14	10.74	10.74	21.48	6329	394
12144.15584	19891.87302	96.1601	30.87	30.87	61.75	1708	394
11475.55584	20082.97302	125.32	21.90	21.90	43.80	3264	394
23684.55584	21147.47302	181.048	29.72	29.72	59.44	1149	394
28014.95584	22528.67302	416.189	14.29	14.29	28.59	4277	394
29730.55584	22783.37302	131.152	28.50	28.50	56.99	1353	394
12736.15584	24234.57302	112.36	32.99	32.99	65.99	1469	394
22686.45584	25921.47302	433.865	14.51	14.51	29.01	4232	394
14740.25584	26470.47302	257.989	9.18	9.18	18.37	5767	394
7326.755836	28985.27302	251.803	13.49	13.49	26.99	3368	394
21958.75584	29059.97302	226.408	18.86	18.86	37.73	2247	394
27593.95584	30348.97302	205.024	31.37	31.37	62.74	1211	394
29802.25584	30690.77302	-17.2399	43.33	43.33	86.66	1304	394
22883.55584	32088.97302	99.4001	23.86	23.86	47.71	1279	394
30037.05584	32353.57302	-0.39186	43.76	43.76	87.51	1091	394
36485.75584	34458.17302	42.3761	32.48	32.48	64.95	1221	394
14423.85584	36635.77302	539.038	18.35	18.35	36.69	4151	394
18153.05962	7548.071576	17.2092	20.84	20.84	41.68	2803	402
32108.45962	8565.371576	129.961	31.91	31.91	63.82	1044	402
16554.15962	9335.771576	201.889	20.21	20.21	40.41	2243	402
13956.05962	12121.27158	161.065	23.55	23.55	47.10	1260	402
16745.95962	12856.57158	506.442	12.29	12.29	24.59	7018	402
31952.55962	15745.57158	34.7052	30.10	30.10	60.19	2215	402
3164.259616	17612.07158	15.2652	26.73	26.73	53.46	2293	402
37712.95962	23632.47158	130.609	22.04	22.04	44.09	2424	402
20983.95962	25926.07158	170.137	13.54	13.54	27.08	4992	402
16893.75962	26307.27158	83.3052	28.92	28.92	57.84	1315	402
2247.459616	28629.67158	122.185	18.25	18.25	36.50	2875	402
23541.85962	28818.77158	371.221	28.50	28.50	56.99	1524	402
25135.95962	31506.17158	177.265	23.64	23.64	47.29	1495	402
3743.159616	31701.57158	367.685	26.66	26.66	53.32	1137	402
22821.85962	32361.17158	65.1612	40.84	40.84	81.67	1005	402
30075.45962	35974.97158	219.385	39.28	39.28	78.56	1057	402
27608.65962	40200.17158	136.441	30.12	30.12	60.24	1734	402
27287.9634	4918.970131	143.026	28.57	28.57	57.13	1530	410
29515.6634	6376.070131	236.104	29.06	29.06	58.12	1317	410
30171.6634	6558.570131	37.4024	35.49	35.49	70.98	1039	410
10565.5634	7653.770131	43.8824	30.78	30.78	61.56	1207	410
18888.3634	10758.47013	468.544	34.31	34.31	68.62	1270	410
37837.5634	10870.47013	95.0743	24.92	24.92	49.83	1524	410
23051.5634	11206.77013	346.579	16.91	16.91	33.82	4066	410
31513.4634	11227.27013	183.202	8.69	8.69	17.38	5431	410
16754.5634	12845.47013	454.403	12.15	12.15	24.30	5997	410
23790.7634	12687.37013	97.0183	28.35	28.35	56.71	1780	410
1355.863395	13579.67013	134.602	21.36	21.36	42.72	1857	410
15534.7634	15089.97013	114.514	24.82	24.82	49.64	1235	410
31961.1634	15692.67013	172.834	20.58	20.58	41.17	2521	410
19121.0634	16765.47013	89.8904	21.95	21.95	43.90	2769	410
16036.8634	19030.77013	431.424	20.39	20.39	40.79	2812	410
2240.063395	21504.37013	572.832	31.06	31.06	62.12	1535	410
11731.6634	24032.67013	37.4024	21.41	21.41	42.81	3628	410
19634.8634	25899.47013	338.625	13.66	13.66	27.32	4111	410
5561.163395	30211.97013	144.97	25.27	25.27	50.54	1509	410
39846.4634	37768.17013	186.442	24.77	24.77	49.55	2247	410
12451.4634	40486.57013	-22.8616	39.71	39.71	79.41	1041	410
5786.467175	7534.768687	220.891	25.88	25.88	51.76	1610	418
25559.66717	8888.368687	124.339	21.15	21.15	42.30	2533	418
23358.16717	9266.268687	249.466	22.51	22.51	45.03	1311	418
3217.667175	14038.66869	368.779	26.87	26.87	53.74	1313	418
18663.96717	15026.46869	150.259	16.01	16.01	32.03	3648	418
10404.86717	18651.56869	44.6355	18.98	18.98	37.96	3270	418
2233.567175	21453.16869	216.355	27.81	27.81	55.63	1269	418
19990.56717	23055.36869	12.2355	33.44	33.44	66.88	1541	418
15874.56717	24730.56869	167.107	27.69	27.69	55.39	1666	418
19665.36717	25897.06869	260.072	15.28	15.28	30.57	3551	418
13828.56717	28582.16869	202.099	32.31	32.31	64.62	1393	418
24418.86717	29953.76869	55.6515	43.64	43.64	87.28	1510	418
3605.267175	30274.26869	352.871	15.97	15.97	31.93	2847	418
16683.36717	30630.36869	520.793	26.05	26.05	52.09	1622	418
24498.56717	39633.16869	73.7955	33.84	33.84	67.68	1006	418
38578.47095	2780.867243	-18.7634	42.37	42.37	84.73	1270	426
26351.17095	10358.96724	213.869	22.28	22.28	44.56	1446	426
28441.67095	16309.46724	237.198	32.73	32.73	65.47	1178	426
31507.07095	17398.56724	43.4446	34.50	34.50	69.00	1230	426
991.3709545	18715.06724	95.9326	34.71	34.71	69.43	1178	426
25430.67095	21437.96724	11.6926	35.18	35.18	70.37	1201	426
11463.27095	22646.76724	156.197	20.70	20.70	41.40	2686	426
4907.670955	24803.56724	171.749	20.32	20.32	40.65	2832	426
14993.67095	26184.46724	344.138	13.05	13.05	26.09	5146	426
17982.17095	26575.86724	78.4366	25.62	25.62	51.24	1419	426
11056.27095	28288.16724	284.924	7.18	7.18	14.37	7390	426
22794.67095	29346.86724	62.2366	20.91	20.91	41.82	3196	426
16036.57095	29599.06724	329.997	20.09	20.09	40.18	2129	426
21130.37095	32306.76724	280.505	20.09	20.09	40.18	2179	426
17208.37095	33559.86724	403.353	20.23	20.23	40.46	2470	426
21355.67095	36781.46724	108.245	30.03	30.03	60.05	1445	426
15854.37095	37146.96724	253.107	25.91	25.91	51.81	1440	426
24570.67473	5721.365799	123.902	8.34	8.34	16.67	9553	434
28894.37473	6508.965799	156.302	26.40	26.40	52.80	1825	434
30855.27473	20543.3658	165.374	36.62	36.62	73.24	1266	434
22446.27473	21184.0658	309.775	12.01	12.01	24.02	5450	434
23131.27473	23263.7658	320.381	13.14	13.14	26.28	4305	434
37690.37473	23435.2658	16.9817	22.30	22.30	44.60	4017	434
25309.67473	27486.3658	299.169	32.88	32.88	65.75	1024	434
38100.57473	28412.6658	231.117	18.35	18.35	36.69	1856	434
6448.974734	28997.6658	255.863	11.59	11.59	23.17	5580	434
22189.07473	35241.5658	140.75	18.49	18.49	36.97	2086	434
20174.27473	37601.7658	138.158	20.72	20.72	41.45	2490	434
28273.57851	8897.464355	559.112	20.30	20.30	40.60	4312	442
6375.078514	10415.56435	-10.1292	15.83	15.83	31.65	4384	442
15702.57851	13920.56435	453.94	21.62	21.62	43.24	2553	442
14576.47851	17510.26435	203.711	10.53	10.53	21.05	5951	442
28527.37851	17897.56435	441.566	29.39	29.39	58.78	1354	442
11742.17851	23994.46435	179.087	16.44	16.44	32.88	4395	442
22073.47851	24803.66435	43.0068	21.45	21.45	42.91	4265	442
29798.17851	25336.56435	173.903	24.37	24.37	48.75	1817	442
5200.778514	28811.76435	189.455	15.83	15.83	31.65	2632	442
25367.67851	29731.46435	461.01	17.03	17.03	34.05	3191	442
16099.17851	32626.46435	8.01478	36.06	36.06	72.11	1117	442
23769.57851	34134.26435	43.0068	41.45	41.45	82.90	1123	442
40494.87851	38754.06435	221.855	28.40	28.40	56.80	1067	442
10818.88229	6449.962911	77.4559	31.86	31.86	63.73	1058	450
28228.98229	6765.862911	148.736	11.35	11.35	22.70	5954	450
3277.882293	9081.962911	225.848	16.27	16.27	32.55	3150	450
19376.78229	9161.362911	63.8479	17.36	17.36	34.71	2476	450
3928.382293	9552.262911	176.6	28.38	28.38	56.76	1156	450
6359.082293	10304.36291	65.7919	21.71	21.71	43.43	1583	450
37819.78229	10841.56291	7.47188	14.62	14.62	29.25	5380	450
15674.78229	13912.26291	301.147	21.12	21.12	42.25	1696	450
31922.78229	15712.56291	12.6559	21.43	21.43	42.86	2888	450
13213.18229	16185.46291	203.168	6.97	6.97	13.94	11088	450
10721.88229	18486.46291	111.152	16.30	16.30	32.59	3697	450
23212.08229	19180.66291	227.144	13.09	13.09	26.19	6270	450
22498.18229	19438.16291	468.185	29.30	29.30	58.59	1258	450
2165.482293	19653.46291	-21.6881	46.96	46.96	93.92	1472	450
14712.28229	20153.36291	361.246	29.30	29.30	58.59	2549	450
12121.18229	20326.86291	-10.6721	44.84	44.84	89.68	1424	450
14129.18229	20931.56291	91.0639	32.64	32.64	65.28	1265	450
10632.58229	21024.86291	-11.9681	20.58	20.58	41.17	4737	450
29341.28229	23235.56291	76.8079	12.83	12.83	25.67	6558	450
40757.28229	23788.16291	372.735	31.13	31.13	62.27	1175	450
8194.982293	26359.26291	221.312	14.62	14.62	29.25	4736	450
29048.78229	27675.46291	278.168	10.24	10.24	20.49	7790	450
19942.68229	29607.96291	306.45	27.55	27.55	55.11	1046	450
28938.68229	29915.66291	261.376	15.54	15.54	31.09	2306	450
17514.08229	30123.16291	343.57	24.96	24.96	49.93	1032	450
16193.68229	32107.26291	446.974	21.88	21.88	43.76	2145	450
22844.08229	32069.96291	-29.4641	44.06	44.06	88.12	1619	450
24160.18229	31944.36291	319.707	14.79	14.79	29.58	3374	450
21111.98229	35272.56291	202.52	14.13	14.13	28.26	5156	450
25411.18229	36507.86291	112.448	28.00	28.00	56.00	1772	450
3993.386073	8718.061466	300.369	18.58	18.58	37.16	1769	458
4552.586073	9987.161466	215.585	10.67	10.67	21.34	3997	458
3453.586073	10507.66147	526.621	28.94	28.94	57.89	1794	458
13696.58607	11104.06147	-4.08701	26.99	26.99	53.98	2298	458
15396.48607	15718.36147	408.192	12.76	12.76	25.53	3565	458
2304.486073	19554.06147	141.065	19.76	19.76	39.52	1814	458
25116.28607	20729.36147	19.889	29.18	29.18	58.36	1438	458
36920.18607	21681.16147	140.417	34.05	34.05	68.11	1867	458
14948.88607	26180.26147	222.065	10.97	10.97	21.95	6048	458
25019.58607	26378.66147	257.062	31.27	31.27	62.55	1057	458
6331.286073	27429.46147	358.699	26.12	26.12	52.23	1214	458
9599.886073	27620.26147	84.689	21.76	21.76	43.52	1395	458
24018.78607	31009.16147	234.967	30.54	30.54	61.09	1272	458
24155.98607	31911.06147	570.811	14.15	14.15	28.31	6130	458
19033.78607	33665.36147	80.801	30.07	30.07	60.15	1616	458
38536.78607	33988.76147	403.773	27.13	27.13	54.26	1640	458
25307.68607	35708.56147	133.289	31.93	31.93	63.87	1058	458
4596.189852	10199.76002	162.554	25.91	25.91	51.81	1810	466
5538.789852	13171.36002	159.962	35.16	35.16	70.32	1002	466
13217.58985	14166.56002	231.537	12.36	12.36	24.73	4101	466
16120.98985	16304.36002	104.234	28.99	28.99	57.98	1630	466
16661.08985	21218.46002	212.45	23.17	23.17	46.35	2361	466
11753.68985	26921.26002	144.41	31.96	31.96	63.91	1172	466
5244.489852	29019.76002	111.362	30.66	30.66	61.32	1388	466
2115.589852	29376.76002	529.378	22.14	22.14	44.27	2391	466
1810.589852	34686.66002	128.858	38.50	38.50	77.01	1085	466
21099.08985	35255.26002	128.21	10.48	10.48	20.96	6795	466
2683.693632	4902.558578	201.539	17.31	17.31	34.62	1616	474
19408.69363	5452.958578	109.523	30.21	30.21	60.43	1552	474
35792.09363	6281.158578	18.1552	23.86	23.86	47.71	2400	474
25593.49363	7537.458578	310.301	27.15	27.15	54.31	1324	474
2184.893632	10575.05858	204.131	31.79	31.79	63.59	1381	474
31929.49363	15677.65858	5.8432	31.06	31.06	62.12	2227	474
40828.69363	21133.75858	44.0752	24.21	24.21	48.42	3263	474
1224.293632	23751.05858	260.808	29.08	29.08	58.17	1147	474
16910.79363	23778.65858	217.091	25.50	25.50	51.01	1675	474
15835.09363	25298.75858	226.163	18.77	18.77	37.54	1904	474
9926.693632	25628.05858	151.643	15.45	15.45	30.90	4674	474
22995.89363	27507.85858	69.9952	14.74	14.74	29.48	7080	474
16666.39363	31016.85858	84.8992	36.71	36.71	73.43	1757	474
17292.39363	33530.25858	498.55	24.23	24.23	48.47	1542	474
1838.193632	34715.95858	268.762	38.65	38.65	77.29	1009	474
10720.19363	39534.75858	180.155	32.52	32.52	65.05	1678	474
32838.09741	8970.857134	73.3403	18.09	18.09	36.17	3295	482
19733.29741	10058.05713	157.58	34.22	34.22	68.44	1076	482
16847.59741	12875.75713	389.948	17.50	17.50	35.00	3003	482
31302.89741	14860.75713	311.29	17.00	17.00	34.01	2806	482
3348.397412	15477.65713	79.1723	16.89	16.89	33.77	2125	482
23292.39741	19633.65713	118.052	36.31	36.31	72.63	1701	482
17055.09741	20034.65713	304.219	16.01	16.01	32.03	3649	482
21140.19741	20941.05713	335.152	10.53	10.53	21.05	5804	482
17557.99741	22953.65713	344.874	24.04	24.04	48.09	2008	482
37755.39741	23374.25713	4.65231	29.04	29.04	58.07	2294	482
17791.29741	28635.85713	137.492	39.45	39.45	78.89	1055	482
28994.99741	29928.45713	187.388	19.66	19.66	39.33	2144	482
21094.99741	35203.25713	157.58	22.23	22.23	44.46	1601	482
36684.99741	36677.25713	177.02	30.66	30.66	61.32	1464	482
25808.09741	39232.75713	324.547	19.90	19.90	39.80	1306	482
25093.80119	5722.75569	109.733	13.87	13.87	27.74	3625	490
25572.80119	7495.35569	288.416	24.49	24.49	48.98	1145	490
2641.101191	8201.25569	217.949	15.87	15.87	31.75	2584	490
39418.60119	10058.95569	266.321	30.03	30.03	60.05	1113	490
37815.30119	10904.85569	120.749	16.32	16.32	32.64	2243	490
17133.40119	11198.75569	264.553	18.77	18.77	37.54	2191	490
20398.70119	21933.65569	83.1654	34.50	34.50	69.00	1164	490
1976.001191	27815.85569	212.765	19.62	19.62	39.23	2303	490
16306.30119	28466.05569	204.989	19.97	19.97	39.94	2397	490
17486.70119	30123.95569	314.046	22.44	22.44	44.89	1153	490
10822.30119	30416.15569	156.389	28.99	28.99	57.98	1269	490
3251.201191	31600.25569	306.976	26.78	26.78	53.55	1486	490
38483.50119	34038.15569	231.853	21.38	21.38	42.77	2229	490
22237.10119	38927.55569	401.542	20.87	20.87	41.73	1875	490
20800.90497	5397.054246	171.399	24.63	24.63	49.27	1172	498
20060.40497	9109.554246	157.143	19.17	19.17	38.34	2907	498
32875.40497	8879.154246	77.4385	27.48	27.48	54.97	1204	498
21353.00497	10773.85425	564.267	41.21	41.21	82.42	1225	498
21406.80497	12525.55425	428.161	20.11	20.11	40.22	1673	498
14557.90497	14522.75425	186.951	15.50	15.50	30.99	4075	498
31856.90497	15555.35425	-10.6895	31.42	31.42	62.83	1524	498
29390.70497	17655.35425	454.675	18.53	18.53	37.07	3636	498
12412.60497	19284.65425	260.239	23.08	23.08	46.16	1494	498
26832.60497	25081.75425	351.271	12.79	12.79	25.58	3506	498
18166.40497	25553.15425	130.575	26.23	26.23	52.47	1305	498
19715.10497	25895.85425	269.077	13.71	13.71	27.41	2835	498
41179.00497	28776.85425	320.338	18.20	18.20	36.41	1783	498
8120.104971	38496.15425	122.151	32.69	32.69	65.37	1520	498
2870.10875	3150.952801	99.4974	34.17	34.17	68.34	1268	506
17229.60875	9040.952801	195.401	15.28	15.28	30.57	3354	506
26274.20875	8869.452801	400.79	15.00	15.00	30.00	3841	506
31283.50875	10747.2528	159.113	6.74	6.74	13.47	10390	506
3332.00875	15550.4528	132.545	10.97	10.97	21.95	4805	506
31874.30875	15668.9528	49.6014	29.04	29.04	58.07	1678	506
15897.30875	15687.7528	537.779	31.65	31.65	63.30	2050	506
22636.80875	17491.7528	502.427	9.35	9.35	18.70	9392	506
24187.70875	20653.8528	438.794	23.03	23.03	46.06	1578	506
17889.20875	21893.0528	105.977	31.27	31.27	62.55	1450	506
13905.30875	22369.6528	190.217	24.85	24.85	49.69	1174	506
28152.70875	22569.0528	196.049	13.85	13.85	27.69	2662	506
1569.20875	27774.4528	385.766	14.34	14.34	28.68	3798	506
23728.90875	28057.6528	428.188	21.50	21.50	43.00	1512	506
11054.90875	28296.1528	227.801	10.03	10.03	20.06	4870	506
16124.60875	32195.7528	155.225	22.23	22.23	44.46	1962	506
38503.70875	34013.9528	247.009	20.89	20.89	41.78	2447	506
1552.20875	35793.3528	471.494	43.59	43.59	87.18	1130	506
20271.00875	38796.6528	238.171	27.13	27.13	54.26	1790	506
19439.20875	39247.1528	306.224	19.12	19.12	38.25	2482	506
3773.11253	5225.151357	221.762	11.80	11.80	23.60	3904	514
2517.21253	6000.251357	59.7616	21.50	21.50	43.00	2990	514
35792.41253	6635.451357	50.6896	24.12	24.12	48.23	1700	514
30341.11253	12304.55136	379.371	20.06	20.06	40.13	1675	514
27671.91253	18499.85136	389.093	22.33	22.33	44.65	1838	514
26395.31253	18936.05136	513.709	35.04	35.04	70.08	1425	514
12449.71253	19281.75136	105.77	23.31	23.31	46.63	1678	514
31428.11253	20810.65136	264.477	30.45	30.45	60.90	1325	514
11062.61253	28294.85136	249.453	7.70	7.70	15.40	6504	514
16266.71253	28534.45136	240.615	13.99	13.99	27.98	4264	514
2087.81253	29438.35136	329.879	21.17	21.17	42.34	1631	514
39835.61253	37702.95136	50.6896	31.39	31.39	62.78	1969	514
11990.81253	39747.55136	287.456	35.75	35.75	71.50	1044	514
26737.61631	8938.149913	509.966	14.13	14.13	28.26	4479	522
20844.61631	10002.84991	240.407	18.56	18.56	37.11	2426	522
15663.51631	17424.14991	67.3299	11.61	11.61	23.22	6117	522
27392.91631	21588.24991	123.706	29.37	29.37	58.73	1669	522
8779.516309	24270.34991	477.265	35.14	35.14	70.27	1165	522
22472.31631	26788.14991	381.815	31.46	31.46	62.93	1184	522
2302.716309	28504.74991	180.082	20.61	20.61	41.21	2452	522
9150.816309	28632.34991	96.4899	23.43	23.43	46.86	1230	522
41178.41631	28776.04991	267.805	24.82	24.82	49.64	1587	522
6429.616309	29040.54991	265.153	15.80	15.80	31.60	3565	522
27870.41631	29700.94991	117.226	14.20	14.20	28.40	3362	522
26071.31631	30423.04991	14.1939	16.79	16.79	33.58	5966	522
24119.41631	31965.44991	331.438	31.23	31.23	62.45	2012	522
21164.21631	32401.84991	243.058	21.03	21.03	42.06	1842	522
26168.51631	32504.64991	195.634	28.07	28.07	56.14	2069	522
17275.81631	33541.24991	361.488	15.64	15.64	31.27	2248	522
21075.41631	35251.14991	99.0819	18.58	18.58	37.16	2374	522
17269.12009	10601.44847	435.519	19.90	19.90	39.80	1873	530
22297.02009	11168.24847	523.015	30.90	30.90	61.80	1599	530
16803.62009	12841.64847	233.129	13.97	13.97	27.93	6016	530
23704.62009	21069.74847	182.466	31.39	31.39	62.78	1880	530
2349.220089	23137.34847	118.962	24.07	24.07	48.14	1708	530
17975.42009	26414.14847	51.5701	23.03	23.03	46.06	2915	530
30017.72009	27542.04847	268.481	21.76	21.76	43.52	2161	530
18996.52009	29217.14847	128.682	15.00	15.00	30.00	5260	530
24316.42009	29324.34847	225.882	24.61	24.61	49.22	1952	530
29402.42009	30206.04847	453.195	27.88	27.88	55.77	2314	530
1272.120089	34594.64847	205.146	33.96	33.96	67.92	1244	530
10125.32009	34409.64847	569.857	49.78	49.78	99.57	1060	530
38987.82009	36163.64847	215.514	21.43	21.43	42.86	1289	530
4228.123868	9489.047025	454.755	18.44	18.44	36.88	2540	538
13736.42387	18560.34702	46.1783	19.48	19.48	38.95	2650	538
22649.52387	29493.24702	256.784	19.05	19.05	38.10	3008	538
605.5238685	29955.64702	182.906	20.94	20.94	41.87	2077	538
14015.42387	30684.34702	503.364	28.28	28.28	56.57	1489	538
24028.92387	31179.34702	545.786	34.01	34.01	68.01	1800	538
39651.22387	35597.44702	153.098	26.31	26.31	52.61	1182	538
20145.72387	40082.84702	177.722	33.02	33.02	66.03	1149	538
21861.22765	5825.345581	86.7945	24.30	24.30	48.61	1527	546
15601.72765	12589.34558	573.86	34.27	34.27	68.53	1636	546
23238.42765	19173.94558	266.298	20.25	20.25	40.51	1585	546
10293.52765	27647.14558	83.5545	34.08	34.08	68.15	1373	546
15925.52765	27571.04558	271.601	26.89	26.89	53.79	1091	546
9540.427648	27861.14558	141.875	18.68	18.68	37.35	3529	546
24341.42765	29288.14558	244.203	21.62	21.62	43.24	2151	546
21955.02765	30006.14558	346.724	23.57	23.57	47.15	1513	546
24023.62765	31237.74558	420.079	30.38	30.38	60.76	1450	546
5934.227648	31818.44558	440.406	38.50	38.50	77.01	1024	546
20274.72765	37395.74558	215.747	12.29	12.29	24.59	5018	546
12408.92765	38072.14558	274.252	15.80	15.80	31.60	3143	546
20091.82765	40010.94558	202.787	28.47	28.47	56.94	1151	546
2056.831428	2865.844137	-24.8692	42.55	42.55	85.11	1043	554
25112.83143	5238.744137	35.3948	29.86	29.86	59.72	1167	554
24176.03143	7282.644137	260.787	13.82	13.82	27.65	3660	554
5808.831428	8735.144137	65.2028	39.38	39.38	78.75	1259	554
26325.23143	8797.144137	505.6	13.21	13.21	26.42	3987	554
4670.731428	11076.14414	202.579	13.14	13.14	26.28	5040	554
13937.83143	12136.54414	109.267	15.61	15.61	31.23	3386	554
3323.931428	15471.84414	49.6508	9.35	9.35	18.70	7217	554
16878.03143	23259.14414	549.79	39.68	39.68	79.36	1125	554
3134.531428	23701.44414	264.322	15.12	15.12	30.24	3484	554
17960.33143	26289.84414	-20.9812	32.78	32.78	65.56	1483	554
23760.43143	28860.34414	403.963	24.23	24.23	48.47	1467	554
28793.93143	29671.64414	449.92	25.91	25.91	51.81	1615	554
19142.63143	30530.24414	315.583	47.08	47.08	94.15	1061	554
38442.63143	33993.54414	506.484	29.65	29.65	59.30	1356	554
18481.73143	37095.64414	166.291	25.29	25.29	50.59	1143	554
10723.03143	39568.84414	56.7788	20.61	20.61	41.21	3497	554
21462.13143	39918.04414	90.4748	21.24	21.24	42.48	3048	554
25278.33143	40128.14414	-17.0932	34.92	34.92	69.85	1303	554
983.3352072	3855.342692	139.515	25.03	25.03	50.07	2190	562
30122.33521	7282.942692	199.131	12.81	12.81	25.62	3790	562
36565.13521	8466.742692	83.139	24.16	24.16	48.32	1911	562
37809.13521	10901.74269	13.803	30.10	30.10	60.19	1170	562
31597.63521	14036.64269	175.155	23.64	23.64	47.29	1228	562
29405.53521	17627.04269	312.724	10.17	10.17	20.35	5169	562
15592.23521	17996.14269	151.179	18.13	18.13	36.27	2853	562
23665.53521	18690.94269	352.495	10.24	10.24	20.49	5570	562
41014.03521	21845.34269	199.131	28.59	28.59	57.18	1294	562
28070.93521	22560.84269	174.507	7.68	7.68	15.35	9601	562
21409.73521	23536.94269	500.973	24.19	24.19	48.37	1736	562
3040.535207	25425.04269	303.002	31.02	31.02	62.03	1252	562
15421.63521	26448.44269	179.691	23.90	23.90	47.81	1663	562
11075.63521	28299.44269	242.903	6.97	6.97	13.94	8494	562
25765.63521	28787.54269	385.195	31.20	31.20	62.41	1158	562
7887.235207	29907.74269	384.311	17.07	17.07	34.15	1640	562
10724.43521	30387.74269	333.935	20.58	20.58	41.17	2982	562
15016.43521	30331.64269	275.604	13.19	13.19	26.38	4350	562
19772.93521	32549.74269	289.745	12.98	12.98	25.95	3617	562
28224.63521	33434.04269	468.272	30.78	30.78	61.56	1566	562
19060.03521	33689.44269	172.563	31.79	31.79	63.59	1060	562
25460.53521	36731.34269	191.355	12.34	12.34	24.68	4752	562
21078.63521	36835.64269	324.213	22.25	22.25	44.51	1662	562
18524.93521	37140.54269	255.277	16.89	16.89	33.77	2701	562
5659.138987	8431.841248	73.8592	19.00	19.00	38.01	1778	570
32004.13899	9193.341248	204.107	17.54	17.54	35.09	3230	570
18658.23899	12516.04125	316.051	11.26	11.26	22.51	3880	570
26424.13899	12795.04125	193.091	28.19	28.19	56.38	1450	570
20037.63899	14423.44125	547.607	38.83	38.83	77.67	1043	570
15591.03899	18003.54125	184.667	13.97	13.97	27.93	3813	570
22373.63899	19454.64125	562.631	19.76	19.76	39.52	2453	570
16053.33899	22533.84125	445.97	32.29	32.29	64.57	1194	570
3280.738987	26139.94125	193.739	18.89	18.89	37.77	2097	570
40955.63899	26081.44125	301.91	14.11	14.11	28.21	3579	570
18253.33899	27472.34125	536.117	24.26	24.26	48.51	2520	570
25846.83899	28874.14125	165.227	32.22	32.22	64.43	1422	570
13326.23899	29471.64125	566.166	9.58	9.58	19.17	8695	570
36434.93899	31829.94125	143.195	23.88	23.88	47.76	1849	570
22165.33899	35202.44125	238.277	18.75	18.75	37.49	1402	570
24506.83899	37240.04125	308.097	22.68	22.68	45.36	1631	570
16900.04277	6679.939804	-26.7886	49.83	49.83	99.66	1183	578
8114.842766	7182.239804	201.955	15.97	15.97	31.93	3213	578
27268.74277	17784.6398	373.29	10.74	10.74	21.48	6133	578
20387.34277	18504.0398	359.149	16.18	16.18	32.36	4144	578
17207.64277	25222.9398	373.29	19.59	19.59	39.19	2898	578
3391.942766	26154.4398	352.079	29.56	29.56	59.11	1059	578
7340.442766	27080.8398	124.195	15.78	15.78	31.56	3658	578
14258.34277	27903.4398	-12.5326	29.39	29.39	58.78	1397	578
15876.44277	27711.7398	97.6274	45.57	45.57	91.14	1075	578
3533.342766	28364.1398	126.139	36.06	36.06	72.11	1020	578
29061.84277	28795.0398	84.6674	39.66	39.66	79.32	1032	578
27896.94277	29559.7398	-26.7886	19.22	19.22	38.43	2672	578
9571.242766	31067.5398	423.667	13.75	13.75	27.51	4938	578
20116.24277	35354.5398	149.467	19.97	19.97	39.94	3579	578
12941.34655	9172.03836	55.2997	22.96	22.96	45.92	2321	586
40494.44655	9379.73836	187.492	30.87	30.87	61.75	1091	586
3381.646546	10444.73836	525.98	30.21	30.21	60.43	1898	586
29158.54655	10312.53836	558.68	35.63	35.63	71.26	1011	586
22800.64655	12761.53836	140.836	15.75	15.75	31.51	4822	586
29942.04655	20762.33836	182.956	16.08	16.08	32.17	2911	586
19065.14655	20987.43836	210.172	26.73	26.73	53.46	1510	586
2803.046546	24256.33836	529.515	30.85	30.85	61.70	1271	586
2077.546546	25461.53836	415.505	34.57	34.57	69.14	1399	586
3218.846546	25607.03836	-28.2923	34.27	34.27	68.53	1337	586
9111.946546	27617.43836	229.023	14.65	14.65	29.30	2479	586
14201.04655	27742.23836	25.4917	17.33	17.33	34.67	3625	586
8869.946546	28563.13836	467.649	23.55	23.55	47.10	1806	586
18997.04655	29252.93836	136.948	21.01	21.01	42.01	1675	586
17418.94655	30156.33836	245.815	24.49	24.49	48.98	1019	586
24585.94655	32334.23836	18.3637	24.30	24.30	48.61	1780	586
41252.54655	34408.03836	105.844	23.22	23.22	46.44	1846	586
36582.24655	34645.53836	369.547	36.03	36.03	72.06	1212	586
22653.64655	34921.63836	134.356	23.29	23.29	46.58	1388	586
27991.44655	35390.23836	149.908	26.87	26.87	53.74	1064	586
18625.45033	6288.536916	161.364	16.51	16.51	33.02	1650	594
35826.85033	6258.936916	190.524	20.94	20.94	41.87	1311	594
12953.05033	14365.43692	-25.2601	42.23	42.23	84.45	1185	594
12492.55033	14260.13692	112.764	14.95	14.95	29.91	4090	594
13638.95033	20333.93692	283.611	25.08	25.08	50.16	1163	594
16944.75033	23192.63692	156.18	15.85	15.85	31.70	4207	594
11774.25033	23997.03692	224.22	10.27	10.27	20.54	7612	594
721.1503254	24548.43692	117.948	31.56	31.56	63.11	1099	594
24435.95033	26597.13692	202.188	16.32	16.32	32.64	3360	594
27884.35033	29569.53692	44.7239	17.14	17.14	34.29	2285	594
5583.050325	30389.23692	156.828	15.80	15.80	31.60	3188	594
15244.85033	32427.93692	410.878	19.66	19.66	39.33	1748	594
26062.85033	35288.03692	188.58	29.37	29.37	58.73	1066	594
10728.35411	6179.235472	29.6121	28.31	28.31	56.61	1803	602
28907.35411	6470.635472	200.036	11.07	11.07	22.14	6253	602
25322.15411	6943.135472	270.146	22.40	22.40	44.79	1482	602
20882.45411	7924.735472	189.668	16.46	16.46	32.92	2334	602
31931.05411	9268.135472	155.972	30.92	30.92	61.84	1243	602
25849.25411	10631.93547	11.4681	26.99	26.99	53.98	1824	602
31564.25411	12453.63547	205.868	14.65	14.65	29.30	2990	602
13207.65411	16131.63547	102.188	14.55	14.55	29.11	3755	602
31929.25411	16767.83547	26.3721	36.48	36.48	72.96	1064	602
23710.45411	18661.03547	369.132	20.46	20.46	40.93	1833	602
31147.15411	19824.53547	201.332	16.96	16.96	33.91	3263	602
16678.35411	20886.13547	131.348	22.68	22.68	45.36	2347	602
24631.45411	24033.83547	143.66	11.82	11.82	23.64	4532	602
16815.65411	26407.63547	111.26	32.99	32.99	65.99	1253	602
15344.55411	29728.03547	224.012	13.61	13.61	27.22	3171	602
21174.95411	32284.63547	267.495	19.95	19.95	39.89	2373	602
36390.55411	34093.33547	219.476	23.50	23.50	47.01	1521	602
30020.65411	35856.83547	-7.97189	26.99	26.99	53.98	1611	602
38115.75411	37413.83547	178.004	19.62	19.62	39.23	2228	602
22164.25411	40003.43547	67.1961	40.77	40.77	81.53	1097	602
24739.15788	7891.434027	75.4123	30.66	30.66	61.32	1225	610
18706.15788	12519.53403	342.41	20.94	20.94	41.87	1287	610
22827.65788	12706.63403	296.452	12.93	12.93	25.86	6244	610
2889.157885	15407.33403	198.532	24.30	24.30	48.61	1448	610
15534.65788	17984.13403	121.42	10.34	10.34	20.68	7165	610
16839.45788	19245.13403	180.388	24.87	24.87	49.74	1850	610
26361.75788	21347.63403	89.6683	25.43	25.43	50.87	2391	610
23647.05788	21276.13403	12.5563	19.00	19.00	38.01	2460	610
24804.65788	21514.23403	291.15	22.44	22.44	44.89	1279	610
2852.357885	24300.43403	7.37233	36.13	36.13	72.25	1256	610
6588.657885	25214.43403	379.53	22.70	22.70	45.40	1879	610
17373.85788	25336.23403	459.072	26.94	26.94	53.88	1722	610
14731.15788	25380.23403	385.716	25.67	25.67	51.34	2422	610
37796.65788	28021.43403	131.14	36.41	36.41	72.82	1159	610
18505.85788	29607.73403	175.852	21.83	21.83	43.66	2585	610
22861.05788	32688.13403	259.333	28.59	28.59	57.18	1646	610
28964.75788	36014.13403	77.3563	29.25	29.25	58.50	1525	610
12340.05788	38088.53403	233.703	18.44	18.44	36.88	2616	610
21491.15788	39974.83403	15.7963	39.05	39.05	78.09	1059	610
2268.361664	5351.932583	227.308	7.84	7.84	15.68	8538	618
5910.161664	7540.232583	180.181	21.64	21.64	43.28	1509	618
16560.56166	8019.032583	253.822	15.73	15.73	31.46	2145	618
26718.56166	8871.932583	495.983	30.45	30.45	60.90	1029	618
14104.66166	9308.032583	170.461	10.67	10.67	21.34	5794	618
3145.561664	10389.13258	298.896	30.54	30.54	61.09	1193	618
31550.56166	11317.43258	131.581	10.08	10.08	20.16	5822	618
18683.16166	12489.13258	415.558	21.08	21.08	42.15	2088	618
21400.46166	12500.53258	261.776	21.55	21.55	43.10	1649	618
5174.661664	12691.43258	26.6046	23.48	23.48	46.96	1842	618
16754.66166	12878.43258	451.793	16.41	16.41	32.83	3078	618
28292.66166	14019.63258	221.653	35.02	35.02	70.04	1254	618
29590.26166	15799.63258	366.065	25.60	25.60	51.20	1374	618
30486.96166	16541.63258	263.544	23.88	23.88	47.76	1678	618
23699.66166	18679.43258	339.551	13.78	13.78	27.55	3162	618
32164.06166	19647.23258	242.333	32.12	32.12	64.24	1199	618
27589.56166	19869.53258	218.413	19.57	19.57	39.14	1937	618
16510.46166	20747.03258	222.949	20.46	20.46	40.93	2535	618
7343.061664	26743.93258	84.9246	25.32	25.32	50.63	1359	618
2439.961664	27098.53258	535.754	39.35	39.35	78.70	1259	618
14183.06166	27699.73258	105.013	24.33	24.33	48.65	1456	618
24029.16166	27893.73258	456.212	24.26	24.26	48.51	2914	618
8566.861664	29372.33258	257.357	12.60	12.60	25.20	4463	618
24545.86166	33984.73258	128.341	43.90	43.90	87.79	1034	618
25421.86166	36695.43258	165.925	9.87	9.87	19.73	7191	618
27288.36166	36503.93258	20.7726	34.31	34.31	68.62	1148	618
38127.66166	37381.03258	218.413	13.54	13.54	27.08	3794	618
39400.76544	9981.531139	115.821	29.81	29.81	59.63	1236	626
31501.26544	11294.73114	204.597	12.79	12.79	25.58	3483	626
22807.26544	12626.63114	227.1	15.24	15.24	30.47	4282	626
16757.06544	12907.93114	389.72	26.66	26.66	53.32	1175	626
16514.36544	20762.53114	295.153	17.12	17.12	34.24	3157	626
23157.86544	24417.83114	450.702	30.14	30.14	60.29	1462	626
15837.06544	24516.73114	56.2048	13.94	13.94	27.88	7504	626
28629.16544	24657.33114	348.181	24.42	24.42	48.84	1401	626
13341.96544	26439.93114	238.59	25.88	25.88	51.76	1153	626
6295.365444	26981.23114	286.315	26.21	26.21	52.42	1301	626
13514.66544	29491.73114	287.199	19.48	19.48	38.95	2097	626
38039.56544	37484.03114	203.949	28.31	28.31	56.61	1321	626
26761.86544	40286.33114	417.117	23.27	23.27	46.53	1512	626
13003.16922	12835.02969	19.061	29.15	29.15	58.31	2079	634
18014.36922	13227.42969	551.247	17.05	17.05	34.10	4696	634
15180.06922	13394.92969	178.469	26.12	26.12	52.23	1772	634
26491.86922	15121.32969	352.392	24.04	24.04	48.09	1237	634
27360.36922	17809.02969	248.104	18.86	18.86	37.73	2167	634
14878.26922	22732.92969	301.132	9.21	9.21	18.42	5126	634
28704.76922	23387.82969	166.157	30.03	30.03	60.05	1314	634
2993.169223	24365.22969	215.405	20.54	20.54	41.07	1697	634
7397.869223	26799.22969	44.981	33.02	33.02	66.03	1321	634
26131.46922	27659.92969	456.681	15.26	15.26	30.52	3905	634
1096.869223	32348.62969	378.022	26.07	26.07	52.14	1015	634
26277.66922	35010.22969	513.244	29.46	29.46	58.92	1248	634
25908.773	4159.528251	566.948	33.18	33.18	66.36	1892	642
938.9730029	4313.528251	40.2372	36.22	36.22	72.44	1141	642
2179.873003	5350.628251	180.205	18.96	18.96	37.92	1453	642
5681.773003	8310.028251	15.6132	30.24	30.24	60.48	1321	642
31879.373	9240.928251	527.177	25.79	25.79	51.57	2337	642
21569.473	12096.02825	555.458	27.29	27.29	54.59	1542	642
22740.973	12589.02825	335.392	23.60	23.60	47.19	1766	642
4666.073003	14209.22825	190.573	30.69	30.69	61.37	1404	642
29115.873	14451.22825	-18.0828	28.99	28.99	57.98	1431	642
23677.173	21065.82825	156.229	13.40	13.40	26.80	5528	642
15612.273	21666.82825	127.069	29.13	29.13	58.26	1831	642
12772.773	21789.32825	310.646	15.40	15.40	30.80	5283	642
4906.273003	23293.32825	121.885	17.36	17.36	34.71	3156	642
31411.573	24929.52825	25.9812	39.56	39.56	79.13	1062	642
15394.473	26378.62825	224.917	27.32	27.32	54.64	1334	642
14364.573	28695.92825	222.325	18.51	18.51	37.02	2139	642
17551.173	32096.22825	266.456	14.74	14.74	29.48	2491	642
16774.773	32545.22825	137.437	26.38	26.38	52.75	1133	642
18984.673	33907.92825	253.199	19.29	19.29	38.57	2144	642
17480.673	35240.12825	287.667	15.78	15.78	31.56	2964	642
38319.373	36078.12825	213.253	18.77	18.77	37.54	2181	642
38177.373	37429.52825	160.765	22.14	22.14	44.27	2083	642
25026.873	38793.62825	297.389	32.85	32.85	65.70	1072	642
28926.37678	6455.326807	245.037	18.18	18.18	36.36	2147	650
31307.57678	9160.526807	168.981	23.53	23.53	47.05	1746	650
31966.27678	9338.726807	87.3335	31.25	31.25	62.50	1519	650
13890.17678	12093.52681	167.037	24.19	24.19	48.37	1794	650
27581.87678	19862.22681	157.965	7.51	7.51	15.02	8096	650
12185.47678	20223.12681	-24.1225	33.06	33.06	66.13	1801	650
15570.67678	21768.22681	133.989	37.59	37.59	75.17	1196	650
27146.97678	26645.22681	534.923	26.73	26.73	53.46	1685	650
9596.076782	27631.52681	139.821	18.39	18.39	36.79	1518	650
11886.07678	28220.52681	178.053	27.32	27.32	54.64	1472	650
21945.57678	29342.92681	342.255	13.71	13.71	27.41	4116	650
11928.37678	29965.92681	557.902	38.65	38.65	77.29	1312	650
18342.77678	33135.02681	443.892	16.04	16.04	32.08	3093	650
20146.27678	35316.92681	208.509	24.23	24.23	48.47	1207	650
23604.97678	39093.52681	179.997	42.77	42.77	85.53	1022	650
13366.18056	6674.525362	128.598	23.64	23.64	47.29	1609	658
36863.88056	6781.625362	96.8457	19.17	19.17	38.34	2445	658
29641.08056	7988.725362	215.43	14.77	14.77	29.53	4181	658
20273.98056	8619.425362	181.734	15.26	15.26	30.52	3142	658
15012.28056	12417.32536	218.67	20.30	20.30	40.60	2148	658
22835.48056	12623.92536	311.998	13.71	13.71	27.41	3255	658
13196.18056	16159.82536	162.942	15.35	15.35	30.71	2951	658
30846.08056	18271.62536	213.486	26.52	26.52	53.03	1367	658
23645.88056	21110.42536	41.7657	13.38	13.38	26.75	6862	658
433.480562	22706.42536	242.178	25.10	25.10	50.21	1519	658
29190.18056	23229.42536	120.822	34.74	34.74	69.47	1034	658
11178.88056	23360.32536	137.022	31.11	31.11	62.22	1273	658
8238.680562	26415.52536	124.062	26.85	26.85	53.69	1568	658
10767.38056	30383.62536	379.167	29.53	29.53	59.06	1208	658
16298.18056	31620.92536	112.398	23.39	23.39	46.77	1881	658
15224.78056	32420.12536	124.062	23.22	23.22	46.44	1547	658
29437.98056	32985.42536	147.39	35.35	35.35	70.70	1507	658
39048.18056	36105.62536	135.078	18.09	18.09	36.17	2190	658
25149.78434	4741.923918	210.686	34.90	34.90	69.80	1190	666
5919.684342	9990.323918	92.1019	20.49	20.49	40.98	2531	666
14432.98434	13104.82392	302.952	18.65	18.65	37.30	2306	666
13823.78434	16258.52392	277.322	22.56	22.56	45.12	1533	666
23629.58434	18633.32392	237.551	15.80	15.80	31.60	3668	666
28320.38434	19629.82392	201.614	28.54	28.54	57.09	1085	666
1260.184342	22903.12392	211.334	37.70	37.70	75.41	1001	666
15721.38434	24685.32392	205.502	17.95	17.95	35.89	1960	666
27242.78434	26578.62392	521.251	23.46	23.46	46.91	1734	666
14102.28434	26715.72392	250.808	21.97	21.97	43.94	1339	666
22528.58434	28325.92392	222.998	25.03	25.03	50.07	1207	666
16026.68434	29650.82392	178.286	23.50	23.50	47.01	1095	666
1942.984342	30258.92392	56.4619	31.63	31.63	63.26	1378	666
34156.88434	30944.02392	-2.50609	27.93	27.93	55.86	1415	666
28249.38434	31501.82392	179.582	22.87	22.87	45.73	2081	666
30247.48434	32458.32392	280.857	32.10	32.10	64.20	1008	666
21277.88434	33353.62392	100.526	33.44	33.44	66.88	1338	666
14075.78434	38480.32392	20.8219	34.52	34.52	69.05	1614	666
24230.48812	4364.522474	245.297	19.76	19.76	39.52	2363	674
20235.28812	4830.822474	93.1901	30.76	30.76	61.51	1799	674
27049.98812	6724.922474	213.718	12.83	12.83	25.67	3787	674
24259.48812	8293.922474	90.5981	28.12	28.12	56.24	2230	674
22224.58812	9871.522474	288.604	23.79	23.79	47.57	1205	674
16775.28812	12883.12247	489.226	13.33	13.33	26.66	6162	674
18074.08812	13949.52247	291.255	7.32	7.32	14.65	6505	674
31292.08812	14815.82247	265.625	19.73	19.73	39.47	2571	674
13204.98812	16186.72247	218.902	10.97	10.97	21.95	3162	674
3597.488121	16750.92247	78.2861	19.48	19.48	38.95	2250	674
12141.68812	16822.72247	134.662	32.33	32.33	64.67	1118	674
12479.08812	17209.92247	111.982	31.77	31.77	63.54	1206	674
14582.68812	17577.62247	456.526	31.67	31.67	63.35	2066	674
31537.58812	19275.22247	126.238	22.70	22.70	45.40	2046	674
21259.28812	19866.82247	559.93	17.99	17.99	35.98	4292	674
27648.48812	21268.02247	292.139	18.30	18.30	36.60	3281	674
22761.48812	22936.82247	15.4301	42.20	42.20	84.40	1130	674
5190.588121	24874.02247	137.902	35.82	35.82	71.64	1083	674
17217.28812	25404.22247	133.366	17.99	17.99	35.98	3878	674
28501.98812	25816.72247	-21.5059	35.14	35.14	70.27	1635	674
29466.48812	27843.32247	2.47013	19.50	19.50	39.00	5078	674
28223.78812	30325.52247	92.5421	29.70	29.70	59.39	1096	674
24745.18812	30486.92247	48.4781	9.61	9.61	19.22	10459	674
22980.98812	31286.72247	-2.71387	20.75	20.75	41.50	3392	674
28267.78812	31485.12247	200.11	16.91	16.91	33.82	3602	674
15687.78812	31673.22247	309.815	24.07	24.07	48.14	1958	674
6296.788121	33088.72247	76.9901	29.34	29.34	58.69	1031	674
28184.18812	33393.02247	237.343	10.95	10.95	21.90	4715	674
26229.38812	35042.62247	373.448	24.56	24.56	49.13	1740	674
14458.58812	36620.02247	523.694	17.95	17.95	35.89	3511	674
4169.291901	10371.52103	21.7024	27.04	27.04	54.07	1536	682
21485.2919	12071.12103	344.959	23.67	23.67	47.34	1724	682
3341.091901	15449.22103	109.83	9.47	9.47	18.93	6373	682
22474.1919	19451.22103	421.85	8.50	8.50	17.00	7284	682
16493.2919	20873.92103	321.98	31.11	31.11	62.22	1208	682
31105.3919	23261.62103	170.094	21.27	21.27	42.53	1582	682
4983.891901	23523.32103	383.846	35.49	35.49	70.98	1000	682
25842.3919	24391.32103	88.4464	30.85	30.85	61.70	1456	682
20915.0919	24281.62103	337.005	22.30	22.30	44.60	2025	682
15794.8919	24789.02103	357.332	29.06	29.06	58.12	1053	682
3856.391901	26062.72103	24.9424	34.01	34.01	68.01	1457	682
18144.3919	26478.32103	185.646	14.32	14.32	28.64	3282	682
7749.591901	27396.02103	124.734	33.46	33.46	66.93	1011	682
17319.0919	29352.02103	11.9824	35.18	35.18	70.37	1240	682
17260.9919	34272.12103	24.9424	37.26	37.26	74.51	1435	682
29457.5919	35219.22103	114.366	35.40	35.40	70.79	1530	682
38163.3919	37414.02103	260.114	28.42	28.42	56.85	1139	682
25287.1919	40086.42103	70.3024	17.47	17.47	34.95	3350	682
22044.69568	6561.519586	189.975	18.77	18.77	37.54	2697	690
2657.19568	8167.919586	162.759	16.67	16.67	33.35	2431	690
30068.59568	9044.619586	494.113	23.97	23.97	47.95	1636	690
32897.19568	8845.619586	26.0306	25.69	25.69	51.39	1963	690
20251.79568	10289.21959	231.625	21.43	21.43	42.86	1756	690
31154.29568	19807.11959	156.927	13.00	13.00	26.00	5876	690
23635.19568	21252.71959	47.4146	14.39	14.39	28.78	5275	690
17683.09568	22080.81959	419.874	27.29	27.29	54.59	1570	690
16995.39568	22582.01959	-22.5694	24.63	24.63	49.27	3169	690
39350.99568	23899.31959	522.395	28.40	28.40	56.80	1252	690
29272.59568	25117.61959	167.295	9.75	9.75	19.50	6146	690
15427.79568	26409.31959	312.934	15.17	15.17	30.33	3294	690
15853.39568	27000.01959	202.287	14.48	14.48	28.97	4025	690
5669.89568	26864.71959	210.711	30.26	30.26	60.52	1307	690
1444.29568	28095.91959	322.656	24.85	24.85	49.69	1245	690
24855.99568	29617.71959	118.695	26.54	26.54	53.08	1639	690
25435.49568	36711.81959	180.903	14.27	14.27	28.54	2894	690
20963.49946	6516.818142	157.367	20.56	20.56	41.12	2051	698
22019.99946	6551.518142	211.151	16.04	16.04	32.08	3945	698
19378.19946	8507.018142	238.487	19.57	19.57	39.14	2150	698
26590.29946	15129.81814	382.547	21.12	21.12	42.25	1983	698
14211.89946	16634.51814	146.999	19.26	19.26	38.53	3422	698
3087.89946	17498.71814	118.487	28.57	28.57	57.13	1725	698
28287.29946	19708.91814	424.969	29.84	29.84	59.68	1130	698
31159.79946	19840.91814	152.183	13.75	13.75	27.51	6269	698
21144.59946	20425.01814	240.255	24.33	24.33	48.65	1884	698
23882.49946	20559.11814	52.3908	37.40	37.40	74.79	1083	698
23615.99946	21306.61814	169.679	9.73	9.73	19.45	4907	698
8483.19946	25916.71814	18.0468	35.28	35.28	70.56	1126	698
935.0994598	27224.51814	446.18	28.90	28.90	57.79	1004	698
2472.69946	27177.31814	192.359	29.67	29.67	59.35	1338	698
14862.49946	27218.81814	154.775	21.95	21.95	43.90	2139	698
37292.09946	32606.51814	12.8628	37.37	37.37	74.75	1045	698
39815.69946	37771.91814	128.855	35.30	35.30	70.60	1063	698
9451.49946	38226.51814	209.855	31.60	31.60	63.21	1008	698
18223.10324	11984.7167	537.947	28.97	28.97	57.93	1395	706
32168.60324	13253.9167	209.058	18.46	18.46	36.93	2090	706
23402.70324	17183.1167	499.943	32.36	32.36	64.72	1154	706
3171.103239	17565.5167	192.858	26.87	26.87	53.74	1377	706
28999.90324	20070.1167	465.475	27.41	27.41	54.82	1938	706
24899.50324	22302.8167	446.915	26.26	26.26	52.52	1689	706
11854.00324	27012.6167	186.378	23.76	23.76	47.52	1799	706
15801.60324	30072.6167	98.25	20.70	20.70	41.40	2643	706
8848.203239	31311.4167	180.546	14.37	14.37	28.73	3174	706
28236.60324	33376.2167	196.746	27.13	27.13	54.26	1652	706
36484.30324	34366.8167	48.354	19.08	19.08	38.15	3106	706
3894.107019	5013.115253	116.422	18.98	18.98	37.96	2253	714
2711.907019	8211.015253	521.183	21.81	21.81	43.61	2737	714
32935.90702	9025.315253	109.942	25.74	25.74	51.48	1604	714
20566.30702	18468.01525	412.475	20.06	20.06	40.13	1459	714
2482.807019	18610.51525	1.72616	31.13	31.13	62.27	1542	714
8703.107019	25731.51525	40.6062	31.46	31.46	62.93	1653	714
15007.00702	28705.61525	372.704	24.04	24.04	48.09	1156	714
23389.70702	28834.51525	427.5	14.77	14.77	29.53	3092	714
39795.90702	29524.71525	155.302	32.48	32.48	64.95	1082	714
11943.50702	29625.11525	271.951	21.38	21.38	42.77	1285	714
5583.207019	30419.91525	141.046	9.51	9.51	19.03	7576	714
8095.707019	31256.71525	-4.10584	35.35	35.35	70.70	1022	714
22804.30702	36225.11525	191.59	23.64	23.64	47.29	1517	714
19770.30702	37856.71525	235.715	28.66	28.66	57.32	1059	714
27601.90702	40221.51525	194.182	17.29	17.29	34.57	2692	714
25105.6108	5154.313809	-13.1497	38.88	38.88	77.76	1111	722
23669.0108	6110.413809	269.328	19.92	19.92	39.85	1722	722
15301.4108	8571.313809	65.2583	21.97	21.97	43.94	2173	722
28904.3108	8605.413809	325.891	20.84	20.84	41.68	1111	722
32151.8108	13295.11381	135.242	11.66	11.66	23.31	6188	722
31996.2108	16926.71381	95.0663	19.26	19.26	38.53	2369	722
11160.9108	18756.91381	55.5383	16.16	16.16	32.31	2283	722
27634.2108	21341.41381	216.89	21.27	21.27	42.53	1731	722
26896.3108	22991.01381	-31.2937	37.87	37.87	75.74	1317	722
27584.9108	23932.01381	128.114	23.01	23.01	46.02	3215	722
5105.710799	24974.51381	247.233	15.19	15.19	30.38	3413	722
25233.2108	26826.41381	565.401	38.88	38.88	77.76	1279	722
29676.2108	30303.41381	132.002	28.97	28.97	57.93	1166	722
5984.610799	31794.01381	382.454	19.10	19.10	38.20	2351	722
37050.9108	38424.71381	116.45	29.18	29.18	58.36	1106	722
25196.4108	40147.21381	562.75	41.54	41.54	83.08	1041	722
34840.01458	7761.512365	192.294	11.07	11.07	22.14	4057	730
6000.214578	9093.712365	242.842	14.79	14.79	29.58	3626	730
40443.71458	9494.312365	-20.8975	38.88	38.88	77.76	1617	730
31289.21458	14836.11237	573.383	18.18	18.18	36.36	4289	730
12964.91458	15335.01237	148.878	12.55	12.55	25.10	2837	730
3128.114578	16483.11237	123.606	21.76	21.76	43.52	2075	730
2510.414578	18146.81237	98.3345	33.04	33.04	66.08	1009	730
20101.01458	19895.31237	277.31	18.96	18.96	37.92	2564	730
22512.61458	21908.11237	246.377	22.42	22.42	44.84	1635	730
11418.91458	23306.41237	347.13	22.66	22.66	45.31	2419	730
18676.11458	24249.61237	118.422	40.08	40.08	80.16	1499	730
23284.91458	26118.41237	266.705	29.56	29.56	59.11	1152	730
5654.714578	26891.51237	159.246	14.62	14.62	29.25	3641	730
29460.31458	28029.21237	146.286	23.24	23.24	46.49	1741	730
9588.814578	28215.11237	210.438	23.90	23.90	47.81	1786	730
26848.71458	29134.01237	359.504	30.54	30.54	61.09	1375	730
34302.91458	29061.81237	67.2305	37.04	37.04	74.09	1180	730
2025.914578	29433.21237	301.173	20.28	20.28	40.55	1537	730
28199.41458	33382.81237	317.965	17.40	17.40	34.81	2176	730
19020.81458	33999.81237	491.19	25.17	25.17	50.35	1741	730
34522.81458	37178.01237	113.886	37.47	37.47	74.94	1036	730
5899.514578	39325.11237	400.158	35.70	35.70	71.40	1032	730
12424.31836	4040.210921	5.05061	46.16	46.16	92.32	1163	738
4106.018358	6245.010921	21.8986	38.55	38.55	77.10	1039	738
10797.21836	6274.910921	112.619	35.00	35.00	69.99	1299	738
13340.31836	6576.310921	209.819	30.12	30.12	60.24	1280	738
34828.71836	7742.010921	174.179	10.69	10.69	21.38	4935	738
17236.01836	9043.410921	156.035	11.80	11.80	23.60	4285	738
31022.21836	9841.110921	414.327	20.72	20.72	41.45	2152	738
18698.61836	12518.11092	300.317	12.69	12.69	25.39	3585	738
22830.31836	12612.91092	329.483	16.41	16.41	32.83	3420	738
1705.018358	21978.51092	287.06	16.25	16.25	32.50	3092	738
14096.01836	23027.21092	439.074	8.05	8.05	16.11	8494	738
22016.11836	24770.61092	158.627	22.28	22.28	44.56	2261	738
414.4183577	26027.11092	144.371	33.82	33.82	67.64	1268	738
3400.818358	26142.01092	295.014	46.63	46.63	93.26	1018	738
15367.61836	26499.51092	21.2506	19.45	19.45	38.90	4302	738
7370.518358	28981.11092	260.546	22.18	22.18	44.37	1570	738
16102.11836	29553.51092	365.718	31.32	31.32	62.64	1485	738
19048.91836	29222.91092	229.613	18.49	18.49	36.97	2206	738
28370.11836	34446.11092	227.846	17.87	17.87	35.75	2222	738
22148.61836	35145.91092	281.757	21.50	21.50	43.00	1779	738
39142.01836	37596.41092	124.283	18.72	18.72	37.44	3376	738
801.1221372	4227.709477	46.5508	29.32	29.32	58.64	1164	746
27026.82214	6690.409477	199.479	18.27	18.27	36.55	3452	746
27080.52214	9621.409477	143.751	26.87	26.87	53.74	1950	746
5179.822137	12720.00948	37.4788	26.80	26.80	53.60	2123	746
14104.92214	15598.20948	168.375	30.99	30.99	61.98	1124	746
15490.32214	17750.60948	229.641	21.64	21.64	43.28	2113	746
37740.42214	23323.40948	48.4948	30.80	30.80	61.61	1521	746
21125.02214	24804.40948	363.095	30.64	30.64	61.28	1373	746
[truncated: 97,112 more rows]
