# Supplementary material for: Super-resolution analysis of PACSIN2 and EHD2 at caveolae
Source: PLoS One. 2022 Jul 14;17(7):e0271003. doi: 10.1371/journal.pone.0271003 (PMC9282494; doi:10.1371/journal.pone.0271003)
Supplement: S2 Data — (ZIP) [file pone.0271003.s004.zip › 405PACSIN2polyCy3Caveolin7C8002driftCorr 3DdistanceR_561-647_85K_TS3D.3dlp]

4640.972527	7486.943061	176.976	18.18	18.18	36.36	3467	6
29912.97253	8387.143061	179.568	44.39	44.39	88.78	1190	6
22421.77253	9738.043061	344.475	18.11	18.11	36.22	3155	6
28805.37253	11101.64306	413.411	33.56	33.56	67.12	1995	6
5870.872527	12215.94306	287.028	31.46	31.46	62.93	1223	6
3874.772527	12503.74306	11.736	48.04	48.04	96.08	1375	6
29627.67253	18508.34306	164.016	57.98	57.98	115.96	1161	6
1292.672527	20389.74306	98.568	62.81	62.81	125.62	1066	6
26679.57253	20852.34306	172.44	28.10	28.10	56.19	2270	6
20068.87253	23669.44306	120.6	28.73	28.73	57.46	1666	6
24647.77253	24181.54306	146.52	25.27	25.27	50.54	1983	6
20826.07253	24526.14306	382.478	41.21	41.21	82.42	1169	6
3408.672527	26143.04306	173.088	36.53	36.53	73.05	1233	6
21015.67253	26096.94306	11.088	21.52	21.52	43.05	3727	6
23275.37253	26271.94306	377.176	32.95	32.95	65.89	1620	6
41215.97253	26622.84306	350.662	30.47	30.47	60.95	1488	6
37540.57253	26761.84306	-9.648	47.99	47.99	95.99	1278	6
26624.87253	26783.74306	106.992	47.24	47.24	94.48	1310	6
29085.97253	27023.04306	53.856	28.99	28.99	57.98	3301	6
39630.47253	27227.04306	24.048	17.90	17.90	35.80	4604	6
25438.27253	28428.94306	233.352	21.95	21.95	43.90	2738	6
10173.07253	30266.14306	278.19	13.89	13.89	27.79	4416	6
32696.47253	32521.84306	193.176	39.35	39.35	78.70	1386	6
28024.37253	35408.84306	10.44	37.23	37.23	74.47	1805	6
33434.97253	37806.44306	74.592	30.47	30.47	60.95	1450	6
17714.57253	37918.44306	225.576	18.39	18.39	36.79	2702	6
19340.07253	39264.64306	32.472	40.58	40.58	81.15	1438	6
30259.27631	5296.441617	66.168	35.07	35.07	70.13	1823	14
31023.87631	8671.841617	176.976	28.07	28.07	56.14	2462	14
15934.37631	8843.941617	483.232	40.48	40.48	80.96	1129	14
13167.27631	9304.741617	109.584	27.93	27.93	55.86	1576	14
30261.97631	9585.241617	327.683	20.98	20.98	41.97	2606	14
31418.47631	12509.24162	393.084	33.70	33.70	67.40	1067	14
23080.57631	13312.34162	73.296	25.60	25.60	51.20	1742	14
13573.27631	14861.74162	6.552	35.33	35.33	70.65	1875	14
31083.67631	15494.14162	169.848	25.67	25.67	51.34	1322	14
31772.27631	18571.24162	248.141	42.58	42.58	85.16	1122	14
16634.97631	19265.24162	287.028	20.54	20.54	41.07	1533	14
17963.07631	19426.94162	512.397	47.90	47.90	95.80	1043	14
28787.57631	19709.14162	469.091	28.66	28.66	57.32	1488	14
26666.27631	20908.74162	58.392	45.95	45.95	91.89	1309	14
10633.37631	21140.54162	135.504	29.30	29.30	58.59	2420	14
41181.57631	22200.24162	49.968	56.05	56.05	112.10	1299	14
26733.97631	22284.24162	281.725	17.59	17.59	35.18	2934	14
1679.876307	23027.64162	74.592	42.51	42.51	85.02	1117	14
20824.67631	24327.54162	136.152	24.40	24.40	48.80	2600	14
14097.37631	24695.14162	302.936	10.81	10.81	21.62	6192	14
17919.87631	25177.94162	348.01	31.84	31.84	63.68	1091	14
17038.77631	25561.74162	402.806	22.51	22.51	45.03	2088	14
5718.276307	26213.84162	-21.312	66.10	66.10	132.21	1147	14
37613.37631	26730.04162	103.752	41.52	41.52	83.04	1144	14
22441.67631	26811.14162	257.863	18.18	18.18	36.36	4045	14
19161.47631	29311.74162	52.56	16.20	16.20	32.40	8170	14
14436.07631	29599.24162	63.576	21.52	21.52	43.05	3703	14
15312.67631	32510.14162	233.352	16.56	16.56	33.11	3700	14
36201.87631	33288.04162	79.776	29.56	29.56	59.11	2763	14
6563.476307	35256.54162	33.12	42.23	42.23	84.45	1806	14
20272.37631	35439.34162	39.6	32.57	32.57	65.14	1704	14
16577.17631	36635.44162	22.752	43.47	43.47	86.95	1131	14
3886.876307	36692.74162	549.517	38.25	38.25	76.49	1341	14
17609.87631	37848.44162	302.053	34.78	34.78	69.57	1093	14
36723.77631	40241.94162	84.312	45.71	45.71	91.42	1141	14
5699.180086	5880.640173	292.331	35.80	35.80	71.59	1286	22
21390.98009	5778.340173	-20.664	17.22	17.22	34.43	6341	22
5270.080086	6434.840173	145.872	27.41	27.41	54.82	1427	22
26857.28009	7054.340173	197.712	18.89	18.89	37.77	1604	22
22259.58009	8106.340173	386.897	16.23	16.23	32.45	3670	22
25598.08009	8318.940173	176.328	21.69	21.69	43.38	2682	22
20733.38009	8830.340173	247.257	8.03	8.03	16.06	8886	22
20858.68009	9606.640173	313.542	11.61	11.61	23.22	3905	22
19019.28009	10755.44017	403.69	23.08	23.08	46.16	2178	22
34898.38009	11395.64017	18.216	32.76	32.76	65.52	1978	22
15792.48009	12696.04017	161.424	32.66	32.66	65.33	1033	22
23545.58009	15094.24017	206.136	19.05	19.05	38.10	2373	22
30863.38009	17319.84017	386.897	32.52	32.52	65.05	1208	22
14051.98009	18531.64017	243.722	6.22	6.22	12.43	12464	22
22149.88009	19469.74017	520.351	20.58	20.58	41.17	2146	22
26653.38009	20909.24017	407.225	34.95	34.95	69.90	1245	22
2380.880086	22235.84017	519.467	44.06	44.06	88.12	1115	22
17199.98009	22372.74017	183.456	34.74	34.74	69.47	1376	22
22245.28009	23187.54017	209.376	32.40	32.40	64.81	1015	22
20910.08009	24216.44017	102.456	29.53	29.53	59.06	1686	22
14064.58009	24716.34017	322.38	9.04	9.04	18.09	8325	22
17909.88009	28146.14017	42.84	31.86	31.86	63.73	1693	22
1629.980086	28419.24017	278.19	24.12	24.12	48.23	2014	22
6273.080086	28728.34017	145.224	28.71	28.71	57.41	1888	22
41206.78009	28921.44017	157.536	26.82	26.82	53.65	1760	22
19444.58009	30728.34017	176.328	47.15	47.15	94.29	1013	22
11938.48009	31421.14017	261.398	20.39	20.39	40.79	1198	22
35930.28009	31564.74017	190.584	37.00	37.00	73.99	1070	22
27136.98009	32078.34017	382.478	40.72	40.72	81.44	1125	22
25838.88009	32972.64017	175.032	27.65	27.65	55.30	1583	22
24400.98009	33809.14017	235.768	28.66	28.66	57.32	1422	22
10025.18009	34427.04017	372.757	24.89	24.89	49.78	1321	22
26351.68009	35000.54017	157.536	30.83	30.83	61.65	1295	22
10856.18009	35457.34017	168.552	24.14	24.14	48.28	2075	22
34313.18387	751.738729	193.176	39.73	39.73	79.46	1152	30
25554.28387	3749.038729	563.657	49.60	49.60	99.19	1021	30
38113.28387	5627.338729	157.536	32.69	32.69	65.37	1131	30
28040.68387	6072.838729	286.144	21.08	21.08	42.15	2689	30
29110.58387	7061.638729	147.816	20.11	20.11	40.22	2768	30
21790.38387	7197.838729	257.863	14.62	14.62	29.25	3676	30
19671.08387	10517.43873	337.405	23.95	23.95	47.90	1594	30
28921.98387	11068.23873	470.858	23.93	23.93	47.85	2570	30
16254.68387	11720.83873	402.806	20.32	20.32	40.65	1346	30
18186.88387	11628.33873	316.193	14.67	14.67	29.34	3349	30
18925.88387	12484.13873	460.253	32.90	32.90	65.80	1029	30
17816.88387	18274.43873	509.746	20.61	20.61	41.21	3300	30
29683.88387	18553.63873	221.04	27.48	27.48	54.97	2154	30
12116.78387	19148.43873	176.328	36.50	36.50	73.00	1034	30
24578.18387	19320.53873	325.915	17.59	17.59	35.18	2515	30
30583.48387	19743.33873	149.112	24.33	24.33	48.65	2787	30
35221.48387	20699.33873	125.784	57.04	57.04	114.08	1040	30
29170.38387	21305.63873	37.656	22.89	22.89	45.78	4154	30
16952.58387	22621.13873	81.072	35.28	35.28	70.56	1661	30
638.583866	22802.33873	222.336	29.15	29.15	58.31	1253	30
10665.98387	23279.43873	133.56	11.40	11.40	22.80	9598	30
32498.88387	23185.13873	183.456	28.35	28.35	56.71	1142	30
9464.783866	24907.43873	65.52	25.69	25.69	51.39	3394	30
26934.88387	25053.83873	195.12	33.37	33.37	66.74	1304	30
21867.08387	28619.43873	155.592	26.14	26.14	52.28	1506	30
29404.98387	28567.83873	-15.48	52.09	52.09	104.19	1301	30
7953.883866	29852.93873	506.21	14.79	14.79	29.58	4564	30
20213.28387	31487.63873	168.552	20.30	20.30	40.60	1706	30
24074.68387	33110.83873	-17.424	42.77	42.77	85.53	1563	30
17371.98387	33555.13873	583.101	24.54	24.54	49.08	2358	30
26840.98387	33976.93873	176.328	27.84	27.84	55.67	2303	30
20014.48387	34056.53873	34.416	36.88	36.88	73.76	1227	30
28688.28387	37115.83873	109.584	21.45	21.45	42.91	3951	30
24399.38387	39134.13873	55.8	43.28	43.28	86.57	1293	30
10689.08387	39554.43873	110.88	27.01	27.01	54.02	2335	30
21815.08765	7184.937285	256.095	18.25	18.25	36.50	2428	38
4466.987646	7300.737285	281.725	26.05	26.05	52.09	1072	38
31100.28765	7776.037285	94.032	36.43	36.43	72.86	1130	38
17916.78765	8228.237285	114.12	20.09	20.09	40.18	2127	38
28662.98765	9169.737285	318.845	33.94	33.94	67.87	1032	38
17664.38765	10066.83728	287.028	10.97	10.97	21.95	4612	38
4567.387646	11435.53728	198.36	30.21	30.21	60.43	1108	38
12516.18765	13640.73728	178.272	41.71	41.71	83.41	1036	38
31021.98765	13936.13728	286.144	22.80	22.80	45.59	1871	38
19495.08765	14854.33728	250.792	18.09	18.09	36.17	3441	38
25654.88765	14996.73728	355.081	30.83	30.83	61.65	1001	38
12822.28765	16684.23728	123.84	16.98	16.98	33.96	3587	38
13111.28765	17152.93728	331.218	19.88	19.88	39.75	2613	38
31581.08765	18372.93728	341.824	27.32	27.32	54.64	1361	38
33013.48765	20716.33728	-10.944	41.85	41.85	83.70	1606	38
13141.88765	21336.23728	140.688	10.69	10.69	21.38	10729	38
29132.58765	21377.63728	118.656	32.52	32.52	65.05	1269	38
24415.28765	21638.23728	434.623	29.34	29.34	58.69	1716	38
17172.98765	22208.53728	119.952	38.43	38.43	76.87	1127	38
589.8876455	24629.23728	42.192	22.70	22.70	45.40	3268	38
19665.28765	27181.73728	304.704	20.39	20.39	40.79	2784	38
3967.187646	27080.73728	62.28	31.98	31.98	63.96	1881	38
27003.08765	28053.53728	233.352	32.81	32.81	65.61	1282	38
1691.487646	28381.13728	412.528	10.03	10.03	20.06	8811	38
16695.48765	28365.93728	212.616	29.74	29.74	59.49	1263	38
18741.98765	28985.83728	84.312	34.15	34.15	68.30	1253	38
37781.88765	30177.93728	72.648	35.25	35.25	70.51	1244	38
10206.48765	30317.23728	498.256	31.96	31.96	63.91	1261	38
30389.18765	30244.83728	-7.056	44.82	44.82	89.63	1287	38
15160.98765	35180.73728	455.834	38.53	38.53	77.06	1351	38
36799.98765	36901.33728	222.984	41.19	41.19	82.38	1025	38
28018.88765	37186.83728	559.238	47.03	47.03	94.06	1122	38
7680.787646	37543.73728	523.886	38.36	38.36	76.73	1044	38
19191.28765	38703.73728	14.328	27.72	27.72	55.44	2074	38
30166.99143	7204.635841	165.312	19.66	19.66	39.33	2353	46
8683.291425	11048.93584	0.72	48.54	48.54	97.07	1004	46
3024.991425	11173.83584	330.334	9.99	9.99	19.97	7199	46
16826.89143	12850.63584	420.482	26.52	26.52	53.03	1140	46
22699.39143	17489.63584	392.2	18.68	18.68	37.35	1924	46
27243.49143	17853.33584	125.784	17.36	17.36	34.71	5150	46
386.3914251	18940.23584	363.035	24.14	24.14	48.28	1981	46
14546.79143	19427.33584	217.152	20.18	20.18	40.36	2490	46
3383.591425	19994.53584	-9.648	23.90	23.90	47.81	3616	46
17073.29143	19810.43584	282.609	30.92	30.92	61.84	1286	46
1438.891425	23648.33584	386.014	30.47	30.47	60.95	1428	46
19074.49143	24178.73584	260.514	13.97	13.97	27.93	4270	46
24652.29143	24194.73584	49.32	11.54	11.54	23.08	6841	46
25886.19143	25715.33584	-0.576	11.23	11.23	22.47	10558	46
9816.891425	25685.73584	72	24.23	24.23	48.47	2132	46
28829.19143	26080.83584	168.552	19.78	19.78	39.56	2407	46
17113.69143	26518.23584	112.176	31.32	31.32	62.64	1198	46
1659.091425	28400.73584	304.704	18.75	18.75	37.49	1689	46
13659.99143	29867.13584	551.284	37.37	37.37	74.75	1255	46
38450.89143	30004.23584	483.232	28.50	28.50	56.99	1369	46
39149.19143	30250.53584	263.165	34.62	34.62	69.24	1027	46
24715.19143	30556.83584	173.088	14.95	14.95	29.91	4472	46
28730.59143	30635.03584	193.824	24.59	24.59	49.17	1977	46
24747.19143	31719.03584	319.729	28.40	28.40	56.80	1021	46
25895.09143	36463.33584	226.872	44.58	44.58	89.16	1018	46
1498.591425	36552.03584	353.313	17.29	17.29	34.57	4859	46
21758.59143	37095.93584	91.44	26.75	26.75	53.51	2459	46
32395.09143	39397.33584	27.936	32.66	32.66	65.33	2178	46
39930.89143	40181.73584	12.384	55.67	55.67	111.34	1388	46
22971.4952	5906.534397	61.632	36.69	36.69	73.38	1193	54
19947.5952	6452.934397	32.472	23.17	23.17	46.35	2761	54
28266.0952	6813.334397	173.088	10.31	10.31	20.63	9182	54
20386.9952	7423.134397	387.781	32.05	32.05	64.10	1140	54
21671.0952	8435.334397	186.696	16.65	16.65	33.30	1999	54
34004.6952	8485.834397	249.908	18.91	18.91	37.82	2384	54
31728.5952	9823.134397	379.827	21.41	21.41	42.81	2515	54
248.9952047	10135.9344	186.696	24.37	24.37	48.75	1914	54
36399.9952	10878.5344	48.672	30.83	30.83	61.65	1992	54
12454.9952	13719.9344	85.608	46.68	46.68	93.35	1009	54
21948.4952	15701.5344	165.96	12.46	12.46	24.92	3975	54
26262.0952	17302.7344	340.056	29.51	29.51	59.02	1164	54
30467.5952	17660.4344	216.504	18.04	18.04	36.08	2823	54
14070.5952	18473.9344	366.57	23.22	23.22	46.44	1787	54
607.5952047	19335.3344	157.536	41.73	41.73	83.46	1293	54
22117.9952	19462.3344	311.774	17.38	17.38	34.76	1914	54
22086.6952	20861.7344	462.02	32.19	32.19	64.39	1177	54
18985.6952	24208.5344	501.791	24.66	24.66	49.31	1943	54
4517.895205	24946.3344	279.074	13.92	13.92	27.84	4066	54
14802.7952	26049.5344	526.538	36.36	36.36	72.72	1288	54
28612.1952	26888.9344	-18.072	37.47	37.47	74.94	1558	54
36698.4952	28011.8344	90.144	35.47	35.47	70.93	1023	54
29320.7952	28130.0344	32.472	43.10	43.10	86.19	1146	54
1676.495205	28409.6344	469.091	23.74	23.74	47.48	1915	54
19024.9952	29161.9344	560.122	32.66	32.66	65.33	1598	54
14425.8952	29482.2344	-10.296	28.17	28.17	56.33	2233	54
9807.495205	29662.0344	202.248	26.61	26.61	53.22	1690	54
1924.495205	30341.3344	95.328	24.19	24.19	48.37	1793	54
1985.095205	34529.3344	555.703	48.70	48.70	97.40	1390	54
29766.3952	34949.5344	72	36.57	36.57	73.15	1139	54
15905.5952	37034.4344	51.912	34.15	34.15	68.30	1457	54
8235.395205	38636.5344	522.119	41.40	41.40	82.80	1045	54
22988.39898	6049.632952	134.208	22.04	22.04	44.09	2833	62
28305.69898	6778.832952	62.928	26.05	26.05	52.09	1674	62
20745.19898	7224.932952	-20.016	18.46	18.46	36.93	4032	62
19172.79898	7584.732952	99.216	28.35	28.35	56.71	1038	62
23154.89898	8375.332952	31.824	42.04	42.04	84.07	1133	62
2751.598984	8416.332952	51.264	35.54	35.54	71.07	1062	62
27679.59898	8893.432952	316.193	13.56	13.56	27.13	4865	62
16341.09898	10960.13295	352.429	17.73	17.73	35.47	1869	62
15450.09898	12332.53295	216.504	22.42	22.42	44.84	1572	62
14331.09898	12453.43295	269.352	18.46	18.46	36.93	2445	62
30487.59898	13092.53295	164.664	26.71	26.71	53.41	1492	62
31899.09898	13802.53295	-5.76	28.33	28.33	56.66	1800	62
4207.598984	13998.63295	72.648	42.46	42.46	84.92	1038	62
27998.59898	15874.43295	539.795	18.75	18.75	37.49	3195	62
16312.29898	20389.73295	0.072	35.33	35.33	70.65	1608	62
24655.09898	21538.73295	348.01	24.73	24.73	49.45	1686	62
29066.99898	21402.63295	40.896	31.56	31.56	63.11	2506	62
29332.99898	23064.43295	162.72	32.78	32.78	65.56	1362	62
1427.098984	23654.43295	154.944	29.88	29.88	59.77	2029	62
15996.69898	24653.73295	410.76	34.45	34.45	68.91	1561	62
4471.198984	24970.53295	129.024	23.95	23.95	47.90	2373	62
27081.19898	26816.33295	20.808	23.83	23.83	47.67	2613	62
29340.29898	28277.43295	114.12	35.61	35.61	71.22	1106	62
27839.29898	28566.23295	194.472	33.16	33.16	66.32	1624	62
3128.798984	28923.73295	213.264	16.41	16.41	32.83	3572	62
6565.298984	30054.83295	140.688	20.11	20.11	40.22	2459	62
10200.39898	30213.73295	196.416	12.01	12.01	24.02	5378	62
33828.39898	32140.13295	157.536	52.35	52.35	104.70	1060	62
17291.59898	33534.13295	370.989	13.47	13.47	26.94	4800	62
26658.99898	33937.43295	554.819	31.84	31.84	63.68	2148	62
10881.99898	35517.93295	239.303	19.78	19.78	39.56	2266	62
27171.89898	35736.73295	-10.296	34.19	34.19	68.39	2046	62
38158.39898	37437.73295	228.168	19.05	19.05	38.10	3891	62
39782.39898	37868.93295	130.32	21.81	21.81	43.61	2951	62
34925.79898	38296.33295	100.512	36.74	36.74	73.48	1074	62
24351.60276	4570.431508	90.792	37.89	37.89	75.78	1040	70
27097.70276	5673.931508	19.512	47.81	47.81	95.61	1065	70
5909.302764	6010.631508	110.232	36.64	36.64	73.29	1743	70
28947.20276	6509.931508	458.485	19.15	19.15	38.29	3015	70
25134.10276	7388.331508	167.256	25.58	25.58	51.15	2802	70
26299.70276	7306.531508	2.664	34.45	34.45	68.91	1365	70
29551.50276	9172.531508	177.624	23.74	23.74	47.48	2369	70
19954.10276	9819.431508	404.573	17.05	17.05	34.10	2525	70
25003.60276	10564.13151	543.33	22.07	22.07	44.13	4187	70
13303.20276	11894.73151	-20.664	28.42	28.42	56.85	1926	70
31356.50276	12513.33151	370.105	13.47	13.47	26.94	3410	70
11700.00276	14165.23151	-23.904	45.45	45.45	90.90	1334	70
31761.90276	14402.33151	-11.592	40.20	40.20	80.40	1195	70
1430.502764	15753.93151	119.952	18.60	18.60	37.21	3064	70
13479.50276	16553.13151	113.472	21.64	21.64	43.28	2251	70
29172.80276	17489.13151	541.562	8.69	8.69	17.38	13475	70
30154.10276	21892.23151	220.392	12.51	12.51	25.01	7461	70
29405.90276	23318.63151	65.52	46.63	46.63	93.26	1073	70
11194.50276	23391.13151	143.28	14.01	14.01	28.02	4628	70
14790.90276	24085.73151	343.591	28.02	28.02	56.05	1855	70
3232.202764	25711.23151	30.528	21.12	21.12	42.25	3865	70
20963.50276	25877.73151	253.444	18.56	18.56	37.11	1999	70
15687.60276	26360.13151	401.038	12.79	12.79	25.58	6277	70
13634.00276	27086.23151	228.168	23.79	23.79	47.57	1718	70
21507.00276	27233.03151	253.444	19.64	19.64	39.28	1535	70
7692.102764	27504.13151	221.04	12.20	12.20	24.40	4497	70
16117.70276	27592.23151	204.192	22.42	22.42	44.84	2724	70
28820.90276	29464.93151	86.904	17.80	17.80	35.61	4150	70
1975.602764	34574.53151	175.68	18.53	18.53	37.07	3243	70
28659.90276	37040.03151	84.312	36.95	36.95	73.90	1184	70
38189.50276	37420.13151	138.096	26.96	26.96	53.93	2329	70
3100.802764	37485.93151	344.475	35.84	35.84	71.69	1014	70
12413.40276	38062.33151	238.419	24.44	24.44	48.89	2221	70
12982.80276	39364.43151	349.778	30.12	30.12	60.24	1420	70
4074.402764	40088.83151	182.808	24.99	24.99	49.97	2282	70
30261.40654	4813.630064	226.224	32.50	32.50	65.00	1111	78
4619.706543	5430.430064	-14.184	37.42	37.42	74.84	1580	78
21542.00654	6037.630064	110.88	24.52	24.52	49.03	1275	78
2212.506543	6889.030064	138.744	31.32	31.32	62.64	1498	78
37077.70654	8774.430064	192.528	20.42	20.42	40.84	2586	78
17056.60654	9098.730064	135.504	21.22	21.22	42.44	2413	78
26729.30654	10185.83006	296.75	20.56	20.56	41.12	2032	78
28023.90654	13067.93006	145.872	29.84	29.84	59.68	1226	78
14745.50654	14445.63006	191.232	27.65	27.65	55.30	1050	78
12863.30654	15437.43006	583.101	49.03	49.03	98.06	1080	78
13304.90654	15673.23006	477.045	15.47	15.47	30.94	4563	78
15871.50654	17902.93006	235.768	14.98	14.98	29.96	3675	78
22432.80654	19438.83006	314.426	17.76	17.76	35.51	3562	78
2988.306543	20995.73006	-24.552	30.73	30.73	61.47	2044	78
20652.00654	22827.03006	192.528	19.22	19.22	38.43	2307	78
1592.206543	23992.93006	194.472	25.74	25.74	51.48	1527	78
14067.50654	24685.43006	408.109	26.21	26.21	52.42	1559	78
969.9065434	24960.23006	276.422	37.35	37.35	74.70	1147	78
17305.30654	25330.83006	139.392	31.11	31.11	62.22	1267	78
8393.906543	27109.83006	54.504	37.49	37.49	74.98	1358	78
7736.806543	27448.93006	224.928	9.84	9.84	19.69	6390	78
10572.80654	28283.13006	478.813	30.73	30.73	61.47	1095	78
3892.606543	28898.03006	175.68	33.79	33.79	67.59	1051	78
18763.80654	29306.43006	209.376	19.99	19.99	39.99	2307	78
28835.20654	29534.03006	33.768	15.71	15.71	31.42	5690	78
14406.50654	29763.43006	109.584	32.99	32.99	65.99	1215	78
21175.10654	32331.43006	219.096	28.83	28.83	57.65	1375	78
34977.90654	32947.13006	134.208	26.33	26.33	52.66	1268	78
40671.70654	36306.73006	204.84	24.87	24.87	49.74	1473	78
10284.30654	36527.53006	242.838	30.26	30.26	60.52	1121	78
29695.00654	38480.73006	62.928	33.65	33.65	67.31	1425	78
27729.01032	8879.32862	339.172	23.46	23.46	46.91	1976	86
29869.01032	10093.22862	-23.904	25.20	25.20	50.40	3092	86
31924.51032	12433.92862	271.12	25.91	25.91	51.81	1168	86
17561.51032	15073.72862	419.598	34.88	34.88	69.76	1222	86
26066.11032	17734.02862	129.672	25.46	25.46	50.92	2117	86
20122.01032	19637.62862	541.562	42.06	42.06	84.12	1163	86
14556.61032	20053.32862	282.609	13.99	13.99	27.98	5611	86
30052.31032	21786.72862	219.744	9.63	9.63	19.26	7642	86
16518.71032	22051.22862	73.944	14.91	14.91	29.81	4733	86
2691.510323	23293.92862	13.032	45.17	45.17	90.34	1052	86
24635.11032	24155.12862	76.536	9.30	9.30	18.60	9529	86
30411.51032	24871.22862	292.331	20.75	20.75	41.50	2650	86
6361.110323	25362.72862	-18.72	50.11	50.11	100.23	1154	86
4567.910323	27475.92862	234.884	30.61	30.61	61.23	1094	86
9437.010323	27556.82862	126.432	25.74	25.74	51.48	2279	86
30730.51032	27537.32862	573.379	42.81	42.81	85.63	1332	86
36632.21032	28125.52862	200.952	19.50	19.50	39.00	2370	86
2889.810323	28294.92862	106.992	31.11	31.11	62.22	1234	86
16752.61032	28431.12862	41.544	39.33	39.33	78.66	1168	86
3854.210323	28833.62862	72.648	18.63	18.63	37.26	4027	86
18843.21032	29338.92862	202.896	13.40	13.40	26.80	4923	86
29679.31032	30240.82862	341.824	34.97	34.97	69.94	1051	86
24496.21032	31999.02862	505.327	25.86	25.86	51.72	1775	86
23263.21032	33376.42862	230.76	14.29	14.29	28.59	4730	86
38382.61032	34078.02862	431.971	28.24	28.24	56.47	1475	86
33110.61032	34566.12862	242.838	29.93	29.93	59.86	1058	86
28677.41032	37228.62862	208.728	29.37	29.37	58.73	1025	86
2032.110323	39278.62862	127.728	36.27	36.27	72.53	1405	86
15704.31032	40252.12862	444.344	20.04	20.04	40.08	2161	86
29179.71032	40142.22862	86.256	15.94	15.94	31.89	3956	86
24560.9141	5739.727176	149.112	15.05	15.05	30.10	3323	94
24178.4141	6674.827176	228.816	29.30	29.30	58.59	1042	94
25164.0141	9361.527176	49.968	51.46	51.46	102.91	1064	94
17408.3141	9288.027176	150.408	29.32	29.32	58.64	1287	94
19634.2141	10560.82718	391.316	10.95	10.95	21.90	6830	94
35241.2141	10639.62718	96.624	11.19	11.19	22.37	8034	94
14006.7141	11719.62718	150.408	23.08	23.08	46.16	1810	94
15283.3141	14060.72718	264.049	8.12	8.12	16.25	9180	94
31051.7141	15437.32718	134.208	20.56	20.56	41.12	1693	94
21917.3141	15697.02718	182.16	11.16	11.16	22.33	5567	94
13506.2141	15692.72718	221.04	12.83	12.83	25.67	4841	94
25586.6141	16701.12718	218.448	18.91	18.91	37.82	2267	94
949.1141025	17437.52718	397.503	24.04	24.04	48.09	1170	94
27175.2141	20962.52718	213.264	26.80	26.80	53.60	1649	94
40668.6141	23664.02718	136.8	21.48	21.48	42.96	2091	94
16829.7141	26126.62718	222.336	24.40	24.40	48.80	2042	94
5280.614103	29209.02718	154.296	32.64	32.64	65.28	1396	94
18661.5141	29260.62718	131.616	36.31	36.31	72.63	1063	94
19431.9141	29678.72718	450.531	26.28	26.28	52.56	1939	94
3553.514103	31577.92718	523.886	35.51	35.51	71.03	1771	94
34570.5141	34002.62718	-16.776	46.89	46.89	93.78	1276	94
23318.7141	38197.92718	70.056	29.67	29.67	59.35	2431	94
28628.5141	38745.42718	254.327	14.74	14.74	29.48	3788	94
27448.2141	39543.62718	134.856	24.33	24.33	48.65	2470	94
23834.41788	5303.825732	178.92	39.19	39.19	78.37	1154	102
10831.71788	6396.325732	59.688	49.48	49.48	98.96	1157	102
26826.01788	6433.325732	222.984	16.06	16.06	32.12	2419	102
21616.01788	8451.925732	302.053	14.15	14.15	28.31	3359	102
5088.317882	9361.925732	193.176	14.46	14.46	28.92	3609	102
31327.51788	12524.42573	365.686	20.82	20.82	41.64	1752	102
28063.21788	13266.12573	143.28	22.16	22.16	44.32	1940	102
3330.117882	15445.22573	154.944	13.64	13.64	27.27	3575	102
29405.31788	15765.42573	35.064	39.05	39.05	78.09	1125	102
27864.21788	15823.82573	416.063	25.32	25.32	50.63	1219	102
30479.91788	17747.32573	143.28	29.46	29.46	58.92	1151	102
3871.317882	18210.52573	121.896	44.42	44.42	88.83	1030	102
14621.01788	18456.12573	204.84	35.77	35.77	71.54	1085	102
27150.81788	18730.12573	303.82	21.36	21.36	42.72	1159	102
20818.61788	20012.62573	20.808	32.22	32.22	64.43	1524	102
32471.21788	21382.72573	140.688	45.85	45.85	91.70	1069	102
26681.41788	22290.82573	301.169	20.68	20.68	41.35	1412	102
27848.91788	24750.22573	374.524	14.62	14.62	29.25	5733	102
959.1178821	24976.62573	314.426	27.51	27.51	55.01	1324	102
15724.31788	26389.52573	307.355	13.33	13.33	26.66	4275	102
23973.21788	27815.52573	509.746	33.56	33.56	67.12	1245	102
17742.71788	28243.32573	12.384	26.89	26.89	53.79	1780	102
27251.01788	30599.72573	72.648	30.99	30.99	61.98	1998	102
1216.017882	30938.82573	461.137	24.96	24.96	49.93	2291	102
8800.217882	31312.02573	200.952	26.28	26.28	52.56	1306	102
26892.71788	34064.42573	111.528	19.57	19.57	39.14	3042	102
23746.71788	34809.72573	259.63	24.80	24.80	49.60	1424	102
18873.61788	36773.82573	293.215	28.42	28.42	56.85	1803	102
39797.01788	37919.22573	333.869	20.46	20.46	40.93	2222	102
23312.21788	38250.62573	-5.112	17.90	17.90	35.80	4569	102
36612.31788	39135.42573	2.664	50.75	50.75	101.50	1492	102
29546.22166	5410.024287	96.989	37.42	37.42	74.84	1030	110
4330.221662	6597.924287	456.435	25.43	25.43	50.87	1643	110
5824.521662	7538.424287	219.461	12.03	12.03	24.07	4598	110
24941.12166	8158.224287	130.037	30.47	30.47	60.95	1645	110
21656.42166	8476.924287	208.445	21.81	21.81	43.61	1396	110
15784.62166	8792.724287	163.733	15.50	15.50	30.99	3596	110
19990.02166	9847.924287	560.723	26.75	26.75	53.51	1436	110
30541.72166	10681.12429	45.149	34.62	34.62	69.24	1289	110
28886.02166	11099.52429	330.051	17.00	17.00	34.01	3364	110
14012.92166	11873.02429	64.589	12.65	12.65	25.29	4782	110
20230.82166	12088.92429	287.629	15.45	15.45	30.90	3798	110
4964.221662	12682.72429	201.317	34.41	34.41	68.81	1422	110
18718.22166	13686.92429	134.573	16.81	16.81	33.63	4308	110
25568.72166	16630.12429	66.533	23.29	23.29	46.58	1968	110
32050.72166	18948.62429	304.421	22.73	22.73	45.45	1520	110
13173.02166	19039.82429	63.941	36.24	36.24	72.49	1886	110
26681.62166	20912.62429	438.759	30.00	30.00	60.01	1093	110
20075.62166	22233.22429	75.605	20.09	20.09	40.18	3136	110
11192.22166	23452.22429	76.253	20.75	20.75	41.50	3650	110
10230.72166	24778.52429	190.301	29.08	29.08	58.17	1281	110
39729.72166	26364.32429	239.02	24.87	24.87	49.74	1165	110
17010.52166	28660.62429	303.537	18.72	18.72	37.44	1991	110
22546.72166	29438.42429	257.58	18.68	18.68	37.35	2266	110
9753.221662	29598.72429	347.727	20.35	20.35	40.69	2514	110
15262.92166	30387.82429	247.858	24.94	24.94	49.88	1069	110
26860.92166	34037.92429	174.101	23.86	23.86	47.71	1364	110
35753.42166	35013.12429	10.157	27.81	27.81	55.63	3000	110
13754.52166	35428.22429	314.143	13.73	13.73	27.46	5654	110
18911.02166	36833.52429	467.04	17.66	17.66	35.33	3833	110
17878.02166	39535.02429	-17.059	37.68	37.68	75.36	1741	110
26879.82166	40245.32429	203.261	23.17	23.17	46.35	1449	110
18643.62544	6139.922843	180.906	25.83	25.83	51.67	1019	118
24715.22544	7320.822843	256.372	22.04	22.04	44.09	1212	118
21384.42544	9073.622843	298.795	28.71	28.71	57.41	1107	118
22599.82544	11219.32284	194.514	28.68	28.68	57.37	1202	118
19277.72544	11354.52284	192.57	15.33	15.33	30.66	2914	118
32297.92544	11436.52284	161.466	30.14	30.14	60.29	1406	118
14019.12544	11730.62284	83.7056	11.59	11.59	23.17	7058	118
4435.125441	11816.82284	42.8816	34.03	34.03	68.06	1168	118
13176.42544	14910.82284	218.49	12.65	12.65	25.29	3550	118
15264.62544	17445.42284	349.171	15.57	15.57	31.13	4085	118
3112.425441	18123.32284	160.17	22.47	22.47	44.93	2094	118
20493.52544	21425.72284	2.05756	33.91	33.91	67.82	1442	118
1297.125441	23626.52284	565.702	31.13	31.13	62.27	1496	118
11773.82544	23969.62284	128.418	27.46	27.46	54.92	1512	118
22908.92544	25831.12284	572.773	21.29	21.29	42.58	2608	118
4409.725441	27112.42284	166.002	23.55	23.55	47.10	2523	118
22938.92544	27670.92284	53.8976	16.18	16.18	32.36	6880	118
2792.625441	28122.52284	210.066	37.96	37.96	75.93	1012	118
22781.72544	32347.82284	443.738	24.28	24.28	48.56	2293	118
37769.02544	32375.22284	436.668	19.41	19.41	38.81	3037	118
38422.92544	34038.72284	107.034	34.69	34.69	69.38	1022	118
28907.72544	36866.82284	262.559	30.29	30.29	60.57	1222	118
23314.72544	38119.12284	130.362	12.88	12.88	25.76	4922	118
14290.52544	38501.82284	335.914	29.88	29.88	59.77	1492	118
28222.92922	5065.321399	117.078	22.42	22.42	44.84	2290	126
21505.92922	6080.421399	203.91	25.74	25.74	51.48	2282	126
29237.62922	8125.221399	253.398	25.13	25.13	50.26	1721	126
27644.92922	8889.121399	289.633	24.40	24.40	48.80	1348	126
32870.92922	8836.721399	126.798	12.15	12.15	24.30	7221	126
27076.22922	10445.6214	298.471	26.92	26.92	53.84	1347	126
13865.12922	11906.6214	15.9901	14.08	14.08	28.17	6276	126
16742.32922	12869.5214	539.749	11.09	11.09	22.18	8919	126
20207.22922	14114.6214	528.259	49.55	49.55	99.10	1365	126
31093.62922	15409.1214	124.206	20.82	20.82	41.64	1619	126
31967.72922	15673.0214	89.8621	33.23	33.23	66.46	1165	126
25523.72922	16634.4214	144.294	28.38	28.38	56.76	2008	126
515.3292208	20389.6214	97.6381	20.61	20.61	41.21	2855	126
4551.329221	22410.3214	45.7981	40.60	40.60	81.20	1096	126
20500.22922	22487.8214	201.966	31.42	31.42	62.83	1541	126
18707.12922	24928.6214	30.2461	45.05	45.05	90.10	1254	126
17097.12922	25702.7214	148.83	32.55	32.55	65.09	1267	126
27113.52922	26630.7214	531.795	25.48	25.48	50.96	1868	126
31032.62922	28192.9214	142.998	33.46	33.46	66.93	1072	126
18629.22922	29055.7214	286.982	18.20	18.20	36.41	2731	126
39138.42922	30348.6214	184.47	22.16	22.16	44.32	2508	126
15820.72922	31332.6214	17.2861	46.04	46.04	92.08	1551	126
20258.82922	31489.6214	554.773	23.34	23.34	46.68	2052	126
26336.32922	35056.9214	193.542	27.22	27.22	54.45	1695	126
22655.92922	35489.4214	227.886	23.17	23.17	46.35	2167	126
18913.12922	36811.7214	401.876	37.77	37.77	75.55	1002	126
28920.02922	36941.3214	100.23	24.47	24.47	48.94	3223	126
28580.62922	38716.5214	200.022	18.20	18.20	36.41	3334	126
3523.733	4138.219955	187.387	18.35	18.35	36.69	2463	134
18620.133	6110.819955	134.899	12.86	12.86	25.72	4720	134
26848.433	6445.619955	2.70669	23.74	23.74	47.48	2453	134
28643.833	8124.419955	447.51	19.90	19.90	39.80	2123	134
8096.833	8288.119955	110.275	17.73	17.73	35.47	2950	134
31444.133	8438.819955	338.803	23.62	23.62	47.24	2282	134
3935.833	8710.819955	407.739	24.54	24.54	49.08	1279	134
26223.533	10626.81995	4.65069	36.27	36.27	72.53	1376	134
26785.033	12161.71995	198.403	14.88	14.88	29.77	2193	134
15823.833	14380.31995	306.986	10.39	10.39	20.77	7413	134
30259.233	15360.51995	277.82	24.85	24.85	49.69	1753	134
27043.633	17143.21995	129.067	24.19	24.19	48.37	2014	134
32556.733	18779.01995	355.595	33.30	33.30	66.60	1100	134
41281.233	22640.91995	240.701	21.76	21.76	43.52	1565	134
7706.033	24441.01995	121.939	31.06	31.06	62.12	1068	134
9344.833	24714.11995	104.443	24.35	24.35	48.70	1430	134
17582.833	24721.21995	358.246	10.90	10.90	21.81	7282	134
41312.733	26715.11995	135.547	35.77	35.77	71.54	1426	134
4826.833	30472.21995	270.75	14.32	14.32	28.64	3126	134
37029.733	30278.11995	105.739	35.82	35.82	71.64	1205	134
6134.233	33086.11995	563.288	53.95	53.95	107.91	1013	134
30616.133	33107.01995	157.579	26.78	26.78	53.55	2017	134
29654.533	33672.01995	225.619	35.04	35.04	70.08	1291	134
26864.833	34057.81995	203.587	22.91	22.91	45.83	2849	134
9920.833	35414.11995	88.8907	33.09	33.09	66.18	1576	134
27186.333	35619.11995	286.659	40.58	40.58	81.15	1274	134
38163.333	37418.21995	226.915	20.56	20.56	41.12	2470	134
439.8367799	4306.818511	249.215	10.64	10.64	21.29	5968	142
8663.23678	6503.018511	87.2713	28.52	28.52	57.04	1260	142
10875.63678	6436.418511	121.615	22.42	22.42	44.84	1543	142
40273.33678	8771.018511	-3.44875	39.63	39.63	79.27	1579	142
29516.33678	8868.718511	523.193	42.15	42.15	84.31	1068	142
25456.83678	16275.11851	29.5993	33.37	33.37	66.74	1400	142
29060.03678	16814.01851	144.295	27.91	27.91	55.81	1037	142
22480.73678	19428.01851	486.958	8.10	8.10	16.20	11003	142
19765.03678	22622.71851	201.967	11.59	11.59	23.17	4798	142
16344.53678	23849.11851	347.317	20.54	20.54	41.07	2289	142
3088.33678	24817.51851	60.7033	40.06	40.06	80.12	1102	142
12346.63678	25790.81851	185.119	9.04	9.04	18.09	5859	142
23093.53678	25818.01851	243.029	17.57	17.57	35.14	3150	142
14973.43678	26163.21851	293.405	15.26	15.26	30.52	3395	142
38098.13678	26381.41851	-4.09675	41.12	41.12	82.24	1276	142
8275.03678	26454.11851	427.743	27.88	27.88	55.77	1740	142
16206.23678	28116.21851	278.381	16.08	16.08	32.17	2929	142
24492.53678	28477.01851	170.863	14.48	14.48	28.97	4386	142
41243.93678	28814.31851	43.8553	76.66	76.66	153.31	1099	142
29989.33678	29310.81851	8.21525	46.58	46.58	93.16	1049	142
22638.63678	30059.41851	95.0473	16.79	16.79	33.58	3678	142
34119.43678	31982.61851	214.279	33.35	33.35	66.69	1396	142
16962.83678	32539.01851	64.5913	39.66	39.66	79.32	1101	142
9777.53678	34352.21851	-13.8167	41.87	41.87	83.74	1069	142
1692.73678	36586.01851	159.199	33.98	33.98	67.97	1023	142
26849.23678	36957.81851	98.9353	28.64	28.64	57.27	1620	142
604.0367799	37896.61851	449.838	36.95	36.95	73.90	1080	142
19812.73678	38649.51851	162.439	38.72	38.72	77.43	1149	142
10922.53678	40182.21851	167.623	33.84	33.84	67.68	1024	142
10876.44056	6474.517067	86.2998	26.00	26.00	52.00	1868	150
31134.64056	7525.017067	149.804	41.28	41.28	82.57	1021	150
4764.440559	8233.417067	78.5238	33.16	33.16	66.32	1179	150
8172.240559	8357.817067	105.092	17.05	17.05	34.10	3669	150
9818.940559	9150.717067	466.307	36.64	36.64	73.29	1279	150
31527.34056	9790.017067	308.99	20.54	20.54	41.07	1942	150
25301.24056	10678.51707	232.1	25.43	25.43	50.87	1954	150
22943.64056	11228.81707	394.719	15.12	15.12	30.24	4631	150
2194.440559	13332.31707	-24.5082	34.29	34.29	68.58	1449	150
22933.14056	13661.71707	308.107	10.72	10.72	21.43	6993	150
17578.14056	15114.01707	496.356	12.65	12.65	25.29	5343	150
13281.34056	16203.31707	221.732	8.67	8.67	17.33	8372	150
29006.14056	16840.71707	177.668	16.01	16.01	32.03	2874	150
31552.54056	19309.71707	136.844	22.16	22.16	44.32	1423	150
17051.64056	20054.61707	312.526	6.05	6.05	12.10	11601	150
11816.24056	20468.41707	240.938	20.18	20.18	40.36	2250	150
29100.54056	21098.31707	50.6598	39.71	39.71	79.41	1689	150
39532.84056	21057.51707	396.487	44.65	44.65	89.30	1005	150
22460.94056	21199.31707	329.318	15.40	15.40	30.80	2720	150
20563.84056	23136.51707	565.292	42.60	42.60	85.20	1207	150
6031.240559	26001.81707	194.516	37.80	37.80	75.60	1219	150
39371.64056	25970.81707	168.596	28.33	28.33	56.66	1062	150
3392.540559	26002.61707	156.284	10.24	10.24	20.49	7933	150
14147.24056	26727.41707	177.668	27.48	27.48	54.97	1334	150
9625.240559	28244.11707	114.812	28.97	28.97	57.93	1179	150
27134.54056	29158.41707	284.244	19.17	19.17	38.34	2200	150
37016.34056	31879.31707	29.2758	19.59	19.59	39.19	3349	150
24513.84056	33829.51707	462.772	23.29	23.29	46.58	2445	150
28511.64056	33890.01707	192.572	14.91	14.91	29.81	3638	150
28815.54056	36878.91707	100.556	43.80	43.80	87.61	1024	150
7947.440559	37293.71707	55.1958	34.08	34.08	68.15	1016	150
12421.04056	38076.51707	224.972	21.85	21.85	43.71	1772	150
8196.040559	38508.51707	194.516	14.41	14.41	28.83	4055	150
28422.64434	6115.315622	157.904	13.73	13.73	27.46	5039	158
4286.844339	6566.415622	212.984	14.65	14.65	29.30	3484	158
4580.444339	9370.315622	503.987	36.76	36.76	73.52	1023	158
13596.24434	11134.31562	104.12	16.89	16.89	33.77	3758	158
31657.04434	11267.71562	52.2804	41.80	41.80	83.60	1100	158
14924.84434	11713.41562	40.6164	33.18	33.18	66.36	1167	158
18596.14434	14016.11562	309.551	19.99	19.99	39.99	1685	158
15847.54434	14359.61562	257.407	12.39	12.39	24.77	4316	158
25175.04434	15788.21562	203.264	39.07	39.07	78.14	1116	158
29478.64434	17427.91562	220.112	23.81	23.81	47.62	1308	158
20639.84434	18499.11562	507.522	26.07	26.07	52.14	1661	158
31536.14434	19257.91562	205.856	15.87	15.87	31.75	3840	158
22496.54434	19437.41562	363.463	8.60	8.60	17.19	5960	158
11755.24434	20516.91562	175.4	10.50	10.50	21.01	8596	158
30708.74434	20829.61562	115.784	26.92	26.92	53.84	1298	158
26588.94434	20971.21562	162.44	15.94	15.94	31.89	4050	158
25255.04434	21401.71562	147.536	31.13	31.13	62.27	1121	158
28781.84434	21610.71562	313.086	32.10	32.10	64.20	1021	158
13926.94434	22108.31562	521.663	35.40	35.40	70.79	1110	158
4278.844339	24233.81562	385.558	19.19	19.19	38.39	2259	158
17624.14434	24757.71562	380.255	32.29	32.29	64.57	1224	158
14937.94434	26161.51562	214.28	13.97	13.97	27.93	5548	158
339.344339	26983.61562	296.294	17.87	17.87	35.75	2508	158
7318.544339	27165.61562	269.78	14.20	14.20	28.40	4383	158
20277.84434	31459.41562	183.176	29.70	29.70	59.39	1317	158
36979.84434	31694.51562	307.783	39.49	39.49	78.99	1069	158
27540.44434	36192.11562	236.195	28.05	28.05	56.10	1678	158
21792.34434	38575.21562	-24.1836	19.12	19.12	38.25	4124	158
28583.14434	38633.61562	108.008	16.86	16.86	33.72	5209	158
22802.04812	5184.414178	-7.01105	30.33	30.33	60.66	1468	166
26187.24812	7393.014178	38.9969	41.33	41.33	82.66	1063	166
32173.04812	9105.414178	339.277	18.32	18.32	36.64	3061	166
7314.048119	9490.314178	162.765	24.16	24.16	48.32	1863	166
292.1481186	10089.21418	180.261	25.10	25.10	50.21	1459	166
5656.448119	10361.31418	134.253	20.04	20.04	40.08	2334	166
31556.84812	11299.31418	202.293	18.75	18.75	37.49	1479	166
15349.34812	15745.91418	242.942	17.52	17.52	35.04	1765	166
3008.548119	19489.01418	58.437	35.37	35.37	70.74	1945	166
27600.94812	19875.81418	183.501	4.90	4.90	9.80	16219	166
25301.14812	21466.41418	271.224	11.37	11.37	22.75	5425	166
28613.74812	21552.91418	554.924	36.27	36.27	72.53	1407	166
4731.348119	22254.81418	138.789	14.20	14.20	28.40	4580	166
6331.448119	24736.91418	208.773	47.81	47.81	95.61	1048	166
30128.44812	27171.21418	123.237	9.09	9.09	18.18	6717	166
17754.64812	28580.51418	252.664	18.56	18.56	37.11	2059	166
3789.648119	29011.91418	167.949	24.04	24.04	48.09	2429	166
22823.24812	32579.01418	-23.8591	30.90	30.90	61.80	2393	166
18286.34812	33383.11418	94.725	35.61	35.61	71.22	1091	166
37395.84812	33760.81418	318.949	27.06	27.06	54.12	1219	166
18912.54812	34561.91418	167.949	26.40	26.40	52.80	2996	166
10797.24812	35426.61418	517.804	34.69	34.69	69.38	1548	166
14362.44812	35381.51418	482.452	20.18	20.18	40.36	2120	166
21869.84812	38625.01418	161.469	23.64	23.64	47.29	2095	166
5399.751898	6472.312734	100.882	16.16	16.16	32.31	2271	174
22200.5519	6871.912734	223.354	16.96	16.96	33.91	2660	174
5942.151898	7459.612734	159.202	17.07	17.07	34.15	4395	174
28026.4519	8352.212734	231.13	16.37	16.37	32.73	3585	174
3970.551898	8571.012734	361.048	32.12	32.12	64.24	1215	174
20751.6519	8838.412734	361.048	15.21	15.21	30.43	3993	174
32111.5519	9139.912734	307.136	22.80	22.80	45.59	1707	174
20884.3519	9603.112734	369.002	32.36	32.36	64.72	1305	174
18464.4519	10054.71273	132.634	23.83	23.83	47.67	1179	174
3244.551898	11042.01273	89.8655	32.33	32.33	64.67	1270	174
17064.4519	12233.31273	275.32	24.40	24.40	48.80	1543	174
28147.9519	13151.41273	113.194	23.20	23.20	46.39	1490	174
31738.0519	13958.31273	49.6895	26.75	26.75	53.51	1699	174
818.8518982	17404.31273	466.22	24.33	24.33	48.65	1548	174
15859.0519	18121.71273	236.432	13.89	13.89	27.79	5796	174
5591.751898	18867.81273	49.6895	52.78	52.78	105.55	1059	174
22472.7519	19439.91273	420.263	8.53	8.53	17.05	9623	174
23607.1519	21246.31273	102.178	13.73	13.73	27.46	4036	174
15198.8519	21734.91273	248.806	17.66	17.66	35.33	2900	174
17838.6519	21965.91273	86.6255	35.96	35.96	71.92	1022	174
26700.7519	22460.21273	183.826	26.64	26.64	53.27	1155	174
11686.5519	22490.01273	469.756	27.39	27.39	54.78	1967	174
40677.8519	23638.51273	345.14	40.34	40.34	80.68	1070	174
22976.2519	25980.61273	515.713	21.52	21.52	43.05	2358	174
14138.5519	27574.71273	36.0815	14.53	14.53	29.06	6140	174
13978.9519	28611.51273	223.354	20.09	20.09	40.18	2034	174
7825.351898	29889.21273	357.513	15.21	15.21	30.43	3792	174
23285.4519	33426.31273	248.806	15.54	15.54	31.09	2519	174
36460.7519	34345.21273	76.9055	26.99	26.99	53.98	1519	174
6508.651898	34730.41273	121.618	28.94	28.94	57.89	2119	174
30201.75568	5008.51129	46.7741	29.86	29.86	59.72	1369	182
21542.65568	6064.61129	101.206	22.66	22.66	45.31	2900	182
18663.85568	6211.71129	151.102	21.55	21.55	43.10	1520	182
21164.45568	7152.11129	305.045	20.06	20.06	40.13	1422	182
13408.25568	7281.71129	256.436	25.46	25.46	50.92	1964	182
26272.55568	7420.61129	493.295	34.05	34.05	68.11	1178	182
4215.655678	9540.71129	527.763	29.79	29.79	59.58	1455	182
22999.65568	11257.91129	463.245	24.04	24.04	48.09	1524	182
18169.55568	11868.11129	477.386	38.65	38.65	77.29	1444	182
38042.25568	17015.11129	-11.5459	45.55	45.55	91.09	1044	182
17258.25568	17326.21129	380.168	20.49	20.49	40.98	3008	182
2468.355678	18248.51129	200.998	21.20	21.20	42.39	2355	182
15866.55568	18097.61129	312.999	13.02	13.02	26.05	6381	182
17577.55568	18433.91129	112.87	36.27	36.27	72.53	1358	182
22459.15568	19433.61129	323.605	10.10	10.10	20.21	4937	182
2322.455678	21441.91129	238.76	24.75	24.75	49.50	1744	182
26648.25568	22344.01129	202.942	25.65	25.65	51.29	1596	182
24045.35568	24371.51129	31.8701	28.71	28.71	57.41	1538	182
30595.05568	24672.01129	-2.47392	18.53	18.53	37.07	3136	182
27792.35568	24760.61129	435.848	14.41	14.41	28.83	2221	182
5806.955678	24910.01129	129.718	22.04	22.04	44.09	2025	182
38164.05568	24941.41129	4.65408	33.13	33.13	66.27	1310	182
22693.15568	26203.41129	358.073	23.10	23.10	46.21	2047	182
2152.055678	28474.01129	438.499	17.22	17.22	34.43	2733	182
9666.455678	29612.21129	175.726	45.95	45.95	91.89	1058	182
30525.15568	32927.81129	16.9661	35.61	35.61	71.22	1650	182
39705.25568	35595.11129	461.478	30.76	30.76	61.51	1641	182
20713.85568	37533.11129	344.816	19.88	19.88	39.75	1366	182
39875.85568	37878.61129	229.51	14.67	14.67	29.34	3372	182
26432.25568	38577.81129	400.496	23.03	23.03	46.06	1225	182
38041.55568	39061.51129	451.756	24.87	24.87	49.74	1317	182
38375.35568	40242.21129	4.00608	34.90	34.90	69.80	1279	182
3930.259457	5015.909846	47.0986	27.98	27.98	55.95	1882	190
28893.85946	6486.809846	200.027	21.05	21.05	42.11	1644	190
21755.85946	7221.809846	434.64	30.59	30.59	61.18	1048	190
16546.75946	8014.609846	280.859	9.40	9.40	18.79	4859	190
32079.15946	9143.309846	196.139	18.27	18.27	36.55	4439	190
34969.15946	9288.409846	140.411	20.35	20.35	40.69	2166	190
32406.55946	12321.70985	50.3386	38.69	38.69	77.39	1400	190
31981.75946	13760.50985	259.648	31.75	31.75	63.49	1540	190
14310.05946	15708.30985	252.578	29.30	29.30	58.59	1033	190
12783.85946	16624.60985	278.208	15.68	15.68	31.37	3379	190
20659.15946	16771.40985	241.972	14.08	14.08	28.17	4897	190
31144.25946	19806.40985	176.699	18.35	18.35	36.69	3070	190
32862.45946	20767.00985	100.235	34.29	34.29	68.58	1552	190
27121.25946	21002.60985	241.972	17.78	17.78	35.56	3401	190
35260.85946	21594.20985	1.73864	50.16	50.16	100.32	1013	190
30811.75946	21984.80985	192.899	18.75	18.75	37.49	2961	190
20680.55946	22762.90985	143.003	20.30	20.30	40.60	1719	190
29392.55946	23155.00985	309.141	25.01	25.01	50.02	1541	190
19827.15946	24518.80985	49.0426	36.27	36.27	72.53	1283	190
10213.75946	24651.10985	457.619	33.89	33.89	67.78	1940	190
20298.45946	27003.40985	371.007	10.48	10.48	20.96	6425	190
7282.959457	29001.30985	421.383	27.72	27.72	55.44	1140	190
19323.75946	29065.70985	326.817	20.89	20.89	41.78	2232	190
13449.55946	29554.00985	365.704	27.15	27.15	54.31	1403	190
18005.85946	30216.50985	150.779	24.75	24.75	49.50	1471	190
24751.15946	30656.20985	126.803	35.21	35.21	70.41	1058	190
19875.95946	30957.20985	228.539	21.67	21.67	43.33	1654	190
41336.75946	32047.10985	431.989	37.49	37.49	74.98	1148	190
15200.45946	32372.70985	414.313	17.85	17.85	35.70	1842	190
18016.75946	33049.80985	409.894	28.07	28.07	56.14	1880	190
30608.25946	33056.80985	157.259	18.06	18.06	36.13	3493	190
36399.25946	34211.00985	-1.50136	25.76	25.76	51.53	1940	190
13771.45946	35391.00985	531.858	20.14	20.14	40.27	2063	190
38312.05946	36062.10985	251.694	10.57	10.57	21.15	6742	190
12436.85946	38093.20985	272.905	12.95	12.95	25.91	4442	190
26875.06324	6433.508402	234.578	10.20	10.20	20.39	5989	198
19433.56324	9173.008402	31.8712	29.72	29.72	59.44	1403	198
29847.66324	10187.7084	264.627	22.87	22.87	45.73	1400	198
16300.16324	11711.7084	439.62	9.47	9.47	18.93	6952	198
31696.16324	12470.2084	186.743	28.97	28.97	57.93	1339	198
31338.76324	12661.2084	556.281	32.50	32.50	65.00	1206	198
14552.36324	19428.8084	272.582	9.73	9.73	19.45	5208	198
32181.06324	19738.4084	206.831	20.09	20.09	40.18	2053	198
3754.263237	22814.7084	171.839	28.52	28.52	57.04	1269	198
20123.76324	23162.3084	204.887	38.13	38.13	76.25	1073	198
30601.56324	24469.1084	136.847	26.71	26.71	53.41	1363	198
3370.863237	25500.5084	51.3112	24.02	24.02	48.04	2710	198
40952.26324	26054.1084	528.884	27.08	27.08	54.16	2070	198
19352.16324	29113.9084	317.655	20.37	20.37	40.74	1849	198
29664.26324	30244.9084	158.231	15.35	15.35	30.71	4097	198
17219.96324	33543.3084	392.778	12.01	12.01	24.02	3656	198
13712.76324	34666.0084	120.647	23.15	23.15	46.30	1389	198
13418.76324	37471.9084	461.715	19.12	19.12	38.25	2422	198
40013.46324	37950.7084	375.986	29.88	29.88	59.77	1095	198
28576.76702	5101.706957	278.445	31.75	31.75	63.49	1449	206
13392.16702	7279.606957	155.964	24.54	24.54	49.08	1579	206
26173.96702	7490.106957	137.172	16.44	16.44	32.88	3663	206
7515.667016	9124.106957	243.093	23.20	23.20	46.39	1884	206
30067.36702	9188.406957	113.844	17.33	17.33	34.67	4653	206
35008.36702	9322.306957	36.7318	24.33	24.33	48.65	1524	206
16217.56702	11713.70696	360.638	7.82	7.82	15.64	8755	206
17007.76702	11740.20696	528.56	18.04	18.04	36.08	2240	206
3020.567016	14791.30696	498.511	34.90	34.90	69.80	1051	206
30219.36702	15328.20696	538.282	35.07	35.07	70.13	1204	206
13811.06702	17321.60696	162.444	25.15	25.15	50.30	2266	206
14391.06702	18605.10696	133.284	31.79	31.79	63.59	1202	206
14601.26702	20072.90696	268.723	21.20	21.20	42.39	3156	206
17698.76702	20372.50696	358.871	21.17	21.17	42.34	2549	206
29910.46702	20924.70696	345.614	16.70	16.70	33.39	1989	206
23830.96702	22585.30696	444.599	30.61	30.61	61.23	1013	206
3652.767016	23882.30696	510.884	35.16	35.16	70.32	1127	206
30546.16702	24732.30696	12.1078	38.36	38.36	76.73	1303	206
3435.767016	26071.50696	146.892	24.59	24.59	49.17	1558	206
14092.76702	26940.70696	90.5158	23.93	23.93	47.85	2033	206
8527.767016	29380.10696	266.955	25.10	25.10	50.21	1484	206
21956.86702	30772.90696	78.2038	32.12	32.12	64.24	1215	206
15248.86702	32336.10696	154.02	24.49	24.49	48.98	1045	206
19764.26702	32553.90696	409.247	19.24	19.24	38.48	1988	206
6134.867016	32957.90696	69.7798	24.85	24.85	49.69	2827	206
18109.96702	33083.60696	393.339	17.85	17.85	35.70	1796	206
25245.06702	39967.80696	223.356	19.59	19.59	39.19	2508	206
17458.6708	5921.905513	0.768338	29.27	29.27	58.55	2560	214
18547.1708	7243.505513	138.144	10.01	10.01	20.02	5630	214
34919.7708	9147.105513	110.28	30.10	30.10	60.19	1324	214
25252.9708	9200.305513	432.786	16.96	16.96	33.91	2961	214
17967.0708	11935.80551	346.174	20.42	20.42	40.84	2527	214
30238.5708	12191.70551	21.5043	38.27	38.27	76.54	1088	214
32034.2708	13598.60551	72.0483	22.16	22.16	44.32	2803	214
26710.0708	14443.30551	431.903	22.49	22.49	44.98	1590	214
26570.8708	15119.00551	303.752	27.88	27.88	55.77	1275	214
28826.6708	15273.10551	575.962	15.07	15.07	30.14	4353	214
25451.7708	17632.30551	32.5203	10.62	10.62	21.24	8072	214
11696.7708	18767.20551	113.52	22.30	22.30	44.60	2693	214
2282.070796	21361.40551	138.792	14.95	14.95	29.91	4067	214
29083.6708	21270.20551	17.6163	20.54	20.54	41.07	4048	214
16943.5708	22319.00551	27.9843	35.63	35.63	71.26	1283	214
11744.2708	22534.10551	393.015	23.57	23.57	47.15	1411	214
31057.1708	23292.60551	87.6003	12.81	12.81	25.62	6379	214
15762.1708	24700.80551	191.28	23.57	23.57	47.15	1993	214
2660.570796	25079.70551	173.136	42.11	42.11	84.21	1031	214
39263.2708	26012.70551	156.288	23.90	23.90	47.81	2298	214
14112.6708	28652.50551	27.9843	21.90	21.90	43.80	2183	214
16958.2708	31565.70551	155.64	14.70	14.70	29.39	4044	214
15258.5708	32371.70551	294.03	16.48	16.48	32.97	2481	214
37289.1708	32610.00551	77.2323	30.92	30.92	61.84	1260	214
27108.5708	33027.60551	20.2083	44.44	44.44	88.88	1570	214
28930.3708	34872.40551	460.184	26.73	26.73	53.46	1910	214
1506.670796	35727.40551	362.082	33.11	33.11	66.22	1032	214
26818.5708	40204.50551	202.944	29.96	29.96	59.91	1356	214
1295.574576	5303.204069	375.9	25.22	25.22	50.44	1311	222
7435.874576	7871.304069	37.3809	30.73	30.73	61.47	1432	222
13996.37458	9551.504069	178.645	19.81	19.81	39.61	2359	222
3961.574576	12300.00407	100.237	14.18	14.18	28.35	4680	222
28186.87458	13088.90407	38.6769	24.37	24.37	48.75	2105	222
2255.674576	13313.20407	95.7009	28.45	28.45	56.90	1718	222
25842.87458	13438.40407	358.224	22.47	22.47	44.93	1940	222
2254.974576	17411.50407	33.4929	30.00	30.00	60.01	2081	222
16631.87458	18937.50407	469.582	31.23	31.23	62.45	1195	222
26597.37458	20848.60407	139.765	31.30	31.30	62.60	1233	222
1563.374576	22111.10407	287.52	12.48	12.48	24.96	4534	222
19725.37458	22601.10407	152.077	8.71	8.71	17.43	8364	222
14488.27458	23185.60407	250.4	11.66	11.66	23.31	4781	222
26739.77458	25096.40407	207.805	14.55	14.55	29.11	4519	222
14919.67458	26200.10407	356.456	21.48	21.48	42.96	1428	222
23802.97458	28734.30407	242.446	25.69	25.69	51.39	1508	222
15226.27458	28963.70407	231.84	28.78	28.78	57.56	1648	222
19285.37458	29108.40407	349.386	18.42	18.42	36.83	2171	222
11960.27458	32499.60407	117.085	32.83	32.83	65.66	1134	222
38665.57458	33304.40407	410.368	40.81	40.81	81.62	1164	222
15862.37458	37113.00407	254.819	17.38	17.38	34.76	2886	222
39882.27458	37836.10407	132.637	36.81	36.81	73.62	1531	222
21403.47458	39848.20407	200.677	26.52	26.52	53.03	1310	222
21352.97836	4236.602625	157.585	38.39	38.39	76.77	1462	230
37010.07836	5278.602625	-10.8945	39.49	39.49	78.99	1161	230
9562.778355	7603.502625	571.78	41.87	41.87	83.74	1098	230
23214.27836	9429.302625	474.562	22.84	22.84	45.69	3024	230
26609.27836	9599.102625	350.83	17.19	17.19	34.38	1999	230
17083.67836	11759.20263	496.657	23.74	23.74	47.48	1570	230
13863.07836	16417.20263	144.625	20.32	20.32	40.65	1961	230
868.8783551	17379.20263	418.882	12.72	12.72	25.43	5293	230
21932.07836	18557.20263	320.781	29.48	29.48	58.97	1032	230
20202.87836	19917.50263	498.424	22.66	22.66	45.31	2975	230
17087.27836	20035.70263	262.45	6.15	6.15	12.29	11701	230
17737.87836	20393.00263	235.936	22.33	22.33	44.65	1413	230
21249.07836	21253.70263	185.449	27.44	27.44	54.87	1433	230
17195.27836	22106.80263	305.756	29.39	29.39	58.78	1155	230
2237.978355	22575.40263	52.6095	35.18	35.18	70.37	1156	230
15435.77836	22567.30263	301.337	19.78	19.78	39.56	1502	230
22107.07836	22740.90263	181.561	27.41	27.41	54.82	1904	230
15284.57836	26317.70263	149.161	11.47	11.47	22.94	7018	230
21612.87836	27190.00263	503.727	16.16	16.16	32.31	3991	230
11126.87836	28366.10263	182.209	20.35	20.35	40.69	2603	230
36104.07836	29205.90263	179.617	28.47	28.47	56.94	1913	230
6205.078355	29405.10263	55.2015	45.33	45.33	90.67	1056	230
20865.97836	29910.20263	298.686	25.81	25.81	51.62	1602	230
10825.17836	30377.20263	325.2	33.63	33.63	67.26	1031	230
30405.07836	31771.90263	97.3215	34.12	34.12	68.25	1037	230
20407.57836	33238.50263	302.221	21.64	21.64	43.28	2178	230
35323.97836	34292.40263	-2.47053	23.46	23.46	46.91	3018	230
20959.47836	37515.40263	567.361	46.96	46.96	93.92	1069	230
39867.17836	37841.40263	274.823	15.90	15.90	31.79	3708	230
20289.47836	40309.00263	292.499	35.73	35.73	71.45	1106	230
8190.482135	7932.401181	3.68603	15.57	15.57	31.13	5595	238
17910.68213	8165.001181	76.262	16.96	16.96	33.91	3464	238
16782.38213	9793.801181	141.71	32.26	32.26	64.53	1362	238
31474.98213	11226.80118	295.711	28.17	28.17	56.33	1512	238
16776.78213	12931.60118	488.379	22.70	22.70	45.40	2513	238
3923.382135	13792.30118	13.406	32.59	32.59	65.19	1390	238
15373.38213	14169.20118	270.964	13.45	13.45	26.89	4806	238
18903.88213	14518.00118	180.59	30.66	30.66	61.32	1147	238
24370.48213	14572.20118	556.432	37.61	37.61	75.22	1061	238
12688.78213	15303.30118	425.629	18.37	18.37	36.74	4414	238
31968.38213	15896.90118	19.886	24.92	24.92	49.83	2184	238
16267.28213	16602.30118	459.214	18.32	18.32	36.64	5015	238
2505.482135	18208.70118	133.286	28.64	28.64	57.27	1198	238
3798.782135	18125.50118	-11.218	47.85	47.85	95.71	1088	238
21984.18213	18512.30118	397.348	19.19	19.19	38.39	2567	238
13383.48213	18698.70118	152.726	22.80	22.80	45.59	1900	238
338.8821347	19013.60118	489.263	23.97	23.97	47.95	1586	238
26777.28213	19886.60118	280.686	15.73	15.73	31.46	3173	238
14656.88213	20081.30118	363.763	14.01	14.01	28.02	6024	238
13476.08213	20324.40118	105.422	46.56	46.56	93.12	1045	238
28604.08213	25961.90118	28.31	39.54	39.54	79.08	1175	238
2846.382135	28196.60118	210.398	27.81	27.81	55.63	1397	238
20610.78213	31250.60118	74.318	28.45	28.45	56.90	1313	238
36998.08213	31717.80118	73.022	20.16	20.16	40.32	2924	238
15228.98213	32369.80118	278.035	13.99	13.99	27.98	3203	238
18967.68213	32554.80118	291.292	28.87	28.87	57.74	1145	238
28962.78213	34936.70118	96.998	34.62	34.62	69.24	1079	238
25187.68591	4752.799737	142.683	19.33	19.33	38.67	3197	246
4583.485914	10378.29974	-20.6134	33.72	33.72	67.45	1572	246
29423.08591	17621.69974	298.923	15.35	15.35	30.71	3535	246
14782.38591	20085.19974	465.961	28.38	28.38	56.76	1411	246
29133.68591	21256.89974	18.9146	46.39	46.39	92.79	1234	246
23622.48591	21279.39974	141.387	20.98	20.98	41.97	1439	246
3469.085914	22066.69974	136.203	36.67	36.67	73.33	1369	246
30150.68591	23315.59974	165.363	19.22	19.22	38.43	1820	246
19154.98591	27990.89974	220.443	18.49	18.49	36.97	2959	246
15043.58591	28780.39974	287.433	22.54	22.54	45.07	1564	246
29886.78591	29214.39974	255.616	30.73	30.73	61.47	1371	246
37910.28591	29199.49974	336.926	20.84	20.84	41.68	1718	246
39646.68591	29322.59974	480.985	32.69	32.69	65.37	1396	246
28861.38591	29717.69974	248.546	20.77	20.77	41.54	1784	246
26160.58591	30324.69974	364.324	31.35	31.35	62.69	1387	246
13470.78591	32484.19974	301.574	24.28	24.28	48.56	1440	246
30587.28591	33028.89974	115.467	18.23	18.23	36.46	4309	246
35406.98591	34432.19974	532.246	33.72	33.72	67.45	1191	246
34878.38591	38191.69974	34.4666	37.47	37.47	74.94	1904	246
3955.889694	4878.598293	82.7432	20.84	20.84	41.68	2732	254
24720.28969	7766.598293	286.226	5.56	5.56	11.12	10678	254
6551.689694	8073.998293	25.7192	37.21	37.21	74.42	1163	254
32099.88969	8474.098293	364	18.35	18.35	36.69	2950	254
25633.28969	9017.998293	198.735	18.37	18.37	36.74	2539	254
4908.289694	9315.898293	62.0072	21.71	21.71	43.43	3034	254
13842.98969	9484.998293	95.0552	41.54	41.54	83.08	1112	254
21089.58969	11737.99829	183.183	33.06	33.06	66.13	1362	254
14130.38969	13468.89829	251.758	21.24	21.24	42.48	2491	254
4778.689694	13895.19829	254.409	21.36	21.36	42.72	1944	254
4289.589694	15271.99829	146.895	21.05	21.05	42.11	2353	254
27551.08969	18604.19829	255.293	16.91	16.91	33.82	3218	254
20379.18969	19978.19829	563.739	26.28	26.28	52.56	3412	254
25122.18969	22288.19829	561.972	42.39	42.39	84.78	1112	254
20818.98969	23110.79829	521.317	32.76	32.76	65.52	2026	254
16055.78969	24353.19829	-7.32884	51.93	51.93	103.86	1008	254
23313.38969	25415.59829	120.975	39.47	39.47	78.94	1463	254
7406.689694	27450.89829	456.799	25.50	25.50	51.01	1780	254
4742.889694	27655.69829	330.416	25.88	25.88	51.76	1080	254
2236.689694	28521.89829	369.303	13.68	13.68	27.37	3726	254
14971.78969	31934.79829	541.644	34.64	34.64	69.28	1543	254
24081.28969	31845.99829	350.743	9.91	9.91	19.83	7466	254
23370.38969	33423.79829	305.67	18.65	18.65	37.30	1454	254
23824.48969	34475.09829	105.423	21.90	21.90	43.80	2223	254
25825.68969	37000.59829	-15.7528	51.10	51.10	102.21	1151	254
10851.79347	6339.096848	5.30773	17.07	17.07	34.15	4233	262
25496.79347	6987.996848	215.908	25.65	25.65	51.29	2659	262
31278.39347	14713.79685	314.184	12.74	12.74	25.48	4460	262
26570.89347	15124.59685	260.272	16.18	16.18	32.36	3400	262
2411.793473	17579.99685	111.58	33.35	33.35	66.69	1209	262
21426.99347	18339.89685	444.987	35.91	35.91	71.83	1036	262
11195.19347	18618.19685	84.3637	17.31	17.31	34.62	3692	262
1363.993473	19530.59685	53.2597	31.32	31.32	62.64	1826	262
23668.99347	21077.49685	115.468	27.11	27.11	54.21	1307	262
1381.293473	23638.99685	301.811	16.04	16.04	32.08	3939	262
40674.49347	23727.49685	180.916	18.20	18.20	36.41	3036	262
16894.49347	23858.19685	179.62	15.54	15.54	31.09	3733	262
11743.99347	24015.69685	288.554	24.87	24.87	49.74	1884	262
9040.093473	28435.39685	330.093	23.24	23.24	46.49	1586	262
24305.49347	29365.59685	378.702	27.74	27.74	55.48	1872	262
15629.19347	29760.39685	-17.3723	48.16	48.16	96.32	1059	262
21228.59347	32492.29685	61.6837	44.96	44.96	89.91	1031	262
37254.39347	32598.99685	570.486	37.28	37.28	74.56	1145	262
12339.79347	38057.99685	211.372	28.83	28.83	57.65	1260	262
40968.99725	3559.995404	162.448	24.92	24.92	49.83	1492	270
10879.79725	4463.195404	-17.6957	39.16	39.16	78.33	1159	270
39543.29725	6504.795404	87.2803	25.74	25.74	51.48	1702	270
5994.197253	6737.295404	50.3443	30.33	30.33	60.66	1297	270
18610.99725	7254.195404	101.536	16.96	16.96	33.91	1899	270
27443.59725	7295.995404	98.2963	20.65	20.65	41.31	2484	270
20282.39725	8640.595404	209.104	12.25	12.25	24.49	3640	270
32631.59725	11079.2954	154.024	20.49	20.49	40.98	1609	270
1486.697253	15611.4954	164.392	22.35	22.35	44.70	1783	270
13719.49725	17503.8954	91.1683	21.67	21.67	43.33	3647	270
26033.09725	17888.9954	127.456	25.29	25.29	50.59	1329	270
16972.99725	18670.1954	203.272	21.15	21.15	42.30	2500	270
7574.697253	24395.1954	150.784	26.66	26.66	53.32	1400	270
9225.997253	27232.5954	251.995	22.94	22.94	45.88	2087	270
19124.39725	29138.5954	457.92	24.21	24.21	48.42	1756	270
21863.79725	29153.5954	252.878	12.36	12.36	24.73	4013	270
24078.79725	31714.4954	449.966	37.75	37.75	75.50	1348	270
13951.29725	35319.8954	429.638	27.55	27.55	55.11	1148	270
14295.79725	36689.1954	553.37	26.80	26.80	53.60	1472	270
26659.79725	39819.1954	515.367	45.52	45.52	91.04	1004	270
27428.50103	7414.29396	125.189	25.76	25.76	51.53	1183	278
29455.30103	17720.49396	83.7169	28.90	28.90	57.79	1855	278
21972.00103	19390.69396	435.502	26.31	26.31	52.61	1415	278
20626.00103	20028.09396	546.86	36.34	36.34	72.68	1267	278
21378.80103	20424.69396	69.4609	33.30	33.30	66.60	1431	278
21366.80103	20834.79396	411.639	11.94	11.94	23.88	8092	278
29059.90103	21138.39396	182.861	23.90	23.90	47.81	2314	278
17773.30103	24994.19396	377.171	13.59	13.59	27.18	4473	278
23350.50103	25618.79396	358.611	21.52	21.52	43.05	2044	278
18396.80103	25780.49396	195.821	11.30	11.30	22.61	7166	278
41346.70103	25751.79396	256.09	16.01	16.01	32.03	2715	278
17946.40103	26330.09396	118.709	26.61	26.61	53.22	1412	278
14922.10103	29898.39396	69.4609	33.68	33.68	67.35	1218	278
19062.10103	33567.19396	191.285	20.11	20.11	40.22	2360	278
6573.801033	34819.79396	207.485	30.76	30.76	61.51	1068	278
34413.00103	35019.29396	221.093	35.33	35.33	70.65	1089	278
14411.80103	36628.09396	387.776	14.74	14.74	29.48	3586	278
40001.00103	37833.99396	305.583	23.17	23.17	46.35	1111	278
20113.80103	40008.29396	395.731	21.85	21.85	43.71	2137	278
24340.60481	4727.392516	157.913	33.84	33.84	67.68	1152	286
3960.004812	4876.392516	163.097	25.67	25.67	51.34	1123	286
25571.70481	8876.492516	89.2254	31.49	31.49	62.97	1112	286
214.5048121	10067.09252	209.753	18.13	18.13	36.27	1600	286
15402.10481	11037.19252	210.401	10.76	10.76	21.52	4656	286
20225.40481	12035.19252	199.385	21.85	21.85	43.71	1773	286
26433.80481	12721.09252	-26.7666	38.08	38.08	76.16	1246	286
26546.20481	13384.59252	44.5134	36.03	36.03	72.06	1128	286
18570.90481	13739.09252	473.182	11.92	11.92	23.83	6329	286
4765.804812	13881.69252	-4.08658	22.96	22.96	45.92	3302	286
17620.60481	15096.79252	474.065	18.32	18.32	36.64	2489	286
23680.70481	18708.79252	409.548	19.78	19.78	39.56	2407	286
19711.70481	20185.19252	206.513	8.76	8.76	17.52	7337	286
29152.30481	21323.29252	194.201	11.85	11.85	23.69	6009	286
24207.50481	21622.99252	393.64	27.15	27.15	54.31	1602	286
26555.60481	22509.59252	27.6654	48.51	48.51	97.03	1182	286
5540.004812	23728.79252	137.825	28.47	28.47	56.94	1614	286
4986.404812	24372.89252	-23.5266	48.82	48.82	97.64	1174	286
4683.804812	25151.29252	-11.8626	33.16	33.16	66.32	1573	286
12371.80481	25831.19252	141.713	12.74	12.74	25.48	2842	286
8813.304812	28605.99252	294.654	17.64	17.64	35.28	3364	286
24624.60481	28634.19252	92.4654	33.96	33.96	67.92	1326	286
24305.90481	29362.59252	194.849	24.75	24.75	49.50	2113	286
27370.30481	30455.59252	313.214	20.06	20.06	40.13	1235	286
11753.00481	31246.59252	291.119	20.11	20.11	40.22	1653	286
5773.904812	32662.49252	444.9	13.42	13.42	26.85	5595	286
15030.20481	32466.59252	246.929	25.93	25.93	51.86	1381	286
28053.10481	35771.89252	-31.9506	37.04	37.04	74.09	1740	286
21973.00481	37769.69252	134.585	36.38	36.38	72.77	1156	286
39881.30481	37836.09252	231.904	19.52	19.52	39.05	1865	286
30037.80859	5686.991072	401.27	42.55	42.55	85.11	1140	294
6758.508592	7547.491072	127.134	33.39	33.39	66.79	1590	294
31003.50859	7509.191072	112.878	30.71	30.71	61.42	1323	294
3982.608592	8637.591072	469.323	21.03	21.03	42.06	2502	294
32869.50859	8801.591072	179.622	32.00	32.00	64.01	1002	294
5064.708592	9403.791072	291.679	27.84	27.84	55.67	1015	294
255.6085917	10116.69107	249.257	21.38	21.38	42.77	1050	294
16410.30859	10947.29107	170.55	21.71	21.71	43.43	1185	294
31585.40859	13748.29107	219.798	22.47	22.47	44.93	2286	294
31212.60859	14753.59107	271.352	9.63	9.63	19.26	6671	294
13189.70859	16228.49107	251.908	9.82	9.82	19.64	6138	294
22463.20859	21178.69107	267.817	18.49	18.49	36.97	2583	294
41294.10859	25761.59107	272.236	15.90	15.90	31.79	2608	294
29017.40859	29719.09107	46.782	44.04	44.04	88.08	1001	294
23393.40859	31259.09107	560.354	28.52	28.52	57.04	1551	294
19093.40859	33672.89107	127.782	24.68	24.68	49.36	2145	294
21803.00859	38504.19107	178.326	13.19	13.19	26.38	4682	294
31603.81237	5224.789628	-18.9894	47.45	47.45	94.91	1343	302
23516.31237	8837.289628	346.151	10.17	10.17	20.35	4666	302
15284.41237	9604.589628	125.515	28.90	28.90	57.79	1016	302
4606.012371	10340.58963	211.699	17.57	17.57	35.14	3065	302
24514.71237	13020.88963	260.423	23.71	23.71	47.43	1248	302
13582.51237	14629.78963	209.107	21.76	21.76	43.52	1922	302
13483.31237	15687.48963	178.003	10.13	10.13	20.25	7658	302
29866.71237	15654.78963	350.57	22.80	22.80	45.59	1856	302
12710.01237	16604.08963	22.4826	22.80	22.80	45.59	2612	302
23605.01237	21276.98963	58.7706	11.49	11.49	22.98	7924	302
22044.01237	22527.58963	266.609	28.24	28.24	56.47	1158	302
18047.71237	23200.88963	132.643	26.56	26.56	53.13	1204	302
20052.91237	23910.58963	12.1146	33.28	33.28	66.55	1572	302
6200.812371	26433.68963	52.9386	37.07	37.07	74.14	1115	302
16951.01237	26539.08963	257.771	30.43	30.43	60.85	1069	302
1587.412371	36392.78963	32.2026	21.15	21.15	42.30	3140	302
21808.51237	38503.78963	55.5306	17.78	17.78	35.56	3972	302
37075.41615	4186.988183	39.9765	33.42	33.42	66.83	1373	310
19777.51615	6361.288183	187.721	15.80	15.80	31.60	3117	310
26235.01615	7400.288183	219.473	21.31	21.31	42.63	1822	310
12104.91615	8320.388183	-20.2875	46.02	46.02	92.03	1160	310
26203.81615	8813.588183	316.984	11.56	11.56	23.13	4718	310
5995.716151	9103.988183	197.441	32.64	32.64	65.28	1122	310
4520.916151	10041.58818	-22.2315	44.32	44.32	88.64	1082	310
32701.51615	11196.98818	44.5125	19.00	19.00	38.01	3769	310
28197.41615	13123.38818	70.4325	14.77	14.77	29.53	5092	310
24788.31615	13751.68818	338.195	27.04	27.04	54.07	1235	310
31183.11615	14714.48818	337.311	22.40	22.40	44.79	1684	310
20695.11615	14988.58818	25.0725	32.43	32.43	64.86	1212	310
3354.616151	15503.48818	191.609	10.62	10.62	21.24	4783	310
15610.31615	17777.68818	308.146	14.27	14.27	28.54	5289	310
20438.81615	18583.88818	391.223	5.32	5.32	10.64	17237	310
28345.51615	19742.48818	482.255	13.31	13.31	26.61	3475	310
17046.91615	20079.98818	250.699	15.99	15.99	31.98	3784	310
21601.81615	20189.88818	407.132	12.60	12.60	25.20	4598	310
22937.51615	20414.78818	75.6165	29.15	29.15	58.31	1251	310
11438.11615	22388.28818	124.865	21.05	21.05	42.11	3351	310
20639.01615	22886.68818	81.4485	28.66	28.66	57.32	2078	310
26362.71615	27246.28818	207.161	19.33	19.33	38.67	3011	310
1893.016151	27528.28818	117.089	15.73	15.73	31.46	2893	310
4017.616151	28205.78818	402.713	20.49	20.49	40.98	2667	310
25368.81615	36671.48818	117.737	28.07	28.07	56.14	1331	310
26790.11615	40209.88818	180.593	24.68	24.68	49.36	2168	310
25115.31993	4776.386739	16.1056	36.41	36.41	72.82	1243	318
28003.11993	6037.686739	316.205	27.84	27.84	55.67	1070	318
31372.51993	10260.08674	418.726	16.70	16.70	33.39	4156	318
13536.11993	14674.88674	12.8656	25.15	25.15	50.30	2966	318
29665.81993	15908.58674	357.744	26.75	26.75	53.51	1320	318
25210.61993	17393.58674	287.04	14.65	14.65	29.30	2995	318
31592.91993	18279.68674	43.9696	17.19	17.19	34.38	3340	318
3036.11993	20022.28674	17.4016	36.08	36.08	72.16	1349	318
18153.71993	20997.08674	-12.4064	54.35	54.35	108.71	1122	318
14686.61993	21921.18674	214.394	22.82	22.82	45.64	1731	318
1304.81993	23646.48674	439.053	19.85	19.85	39.71	2596	318
928.5199304	25350.08674	174.218	31.04	31.04	62.08	1055	318
9569.91993	27535.58674	41.3776	19.33	19.33	38.67	2157	318
22602.41993	28434.58674	196.25	25.39	25.39	50.77	1440	318
3570.31993	29409.98674	137.93	18.56	18.56	37.11	3490	318
4812.31993	30464.78674	239.315	14.77	14.77	29.53	2184	318
13547.51993	30560.08674	499.152	27.81	27.81	55.63	1283	318
11694.21993	31228.08674	247.269	26.33	26.33	52.66	1519	318
28294.51993	33418.28674	345.371	24.04	24.04	48.09	1399	318
39253.51993	36926.38674	137.93	37.94	37.94	75.88	1289	318
1569.02371	5844.485295	204.131	19.97	19.97	39.94	2267	326
40718.12371	6091.985295	105.635	27.01	27.01	54.02	1113	326
24460.32371	7222.585295	242.955	13.12	13.12	26.23	2266	326
9273.52371	7730.385295	19.4507	52.16	52.16	104.33	1122	326
32189.12371	8483.285295	104.339	23.55	23.55	47.10	1969	326
39413.22371	9947.385295	147.755	22.09	22.09	44.18	1539	326
6437.22371	14694.1853	125.075	31.51	31.51	63.02	1349	326
27701.42371	15705.3853	376.409	18.68	18.68	37.35	2581	326
15869.72371	16340.8853	409.993	30.38	30.38	60.76	1071	326
14674.32371	17512.7853	175.619	26.99	26.99	53.98	1481	326
13469.42371	18664.2853	148.403	31.23	31.23	62.45	1217	326
27626.62371	19841.4853	172.379	14.60	14.60	29.20	3115	326
29075.72371	19729.7853	311.008	23.43	23.43	46.86	1471	326
37768.72371	23418.3853	69.3467	18.35	18.35	36.69	3339	326
29176.12371	23489.1853	257.98	12.86	12.86	25.72	3660	326
16978.02371	23762.0853	149.699	14.93	14.93	29.86	4056	326
553.32371	29829.1853	533.725	31.46	31.46	62.93	1298	326
28755.22371	29633.3853	212.555	23.74	23.74	47.48	1982	326
15878.22371	31598.2853	429.437	21.83	21.83	43.66	2616	326
21262.42371	32477.9853	83.6027	27.37	27.37	54.73	1225	326
38639.82371	33271.0853	334.87	31.77	31.77	63.54	1361	326
19276.82371	40454.2853	240.304	17.52	17.52	35.04	2045	326
38056.82749	5314.983851	180.908	27.34	27.34	54.68	1153	334
5977.32749	9125.983851	219.788	20.89	20.89	41.78	2725	334
31392.32749	11208.88385	170.54	34.83	34.83	69.66	1002	334
32664.32749	11453.88385	82.4118	38.86	38.86	77.72	1050	334
2267.32749	13379.48385	104.444	33.44	33.44	66.88	1306	334
14206.72749	13307.18385	150.452	35.40	35.40	70.79	1011	334
23267.42749	13982.88385	46.1238	61.58	61.58	123.17	1006	334
18046.02749	13936.88385	297.856	15.97	15.97	31.93	2901	334
15548.92749	14913.68385	214.604	14.48	14.48	28.97	2973	334
12620.22749	15157.58385	222.38	14.86	14.86	29.72	4658	334
29504.42749	17644.88385	461.359	30.07	30.07	60.15	1114	334
21249.92749	20452.08385	338.51	8.60	8.60	17.19	11283	334
26718.92749	20488.58385	215.252	15.52	15.52	31.04	2842	334
26800.82749	25063.28385	273.109	13.73	13.73	27.46	2554	334
41286.52749	25729.58385	313.764	9.77	9.77	19.55	6170	334
17311.92749	26737.48385	294.32	22.11	22.11	44.23	1429	334
12519.12749	27340.08385	289.018	19.88	19.88	39.75	1197	334
17908.32749	29419.88385	131.66	19.76	19.76	39.52	2254	334
26040.22749	30452.98385	99.2598	25.69	25.69	51.39	2243	334
26250.42749	31272.48385	96.6678	21.67	21.67	43.33	3037	334
3658.52749	31665.58385	347.348	27.04	27.04	54.07	1061	334
5743.62749	32642.88385	394.19	18.35	18.35	36.69	1866	334
20149.72749	40155.58385	54.5478	31.25	31.25	62.50	1892	334
36595.63127	8306.682407	101.309	29.86	29.86	59.72	1699	342
15829.53127	8831.482407	57.8929	23.13	23.13	46.25	1636	342
7346.031269	10009.48241	442.02	36.06	36.06	72.11	1012	342
16767.33127	12874.18241	535.703	13.09	13.09	26.19	4641	342
26610.73127	15180.28241	167.405	28.00	28.00	56.00	1227	342
13454.83127	15654.68241	105.845	15.75	15.75	31.51	4189	342
14283.83127	18366.58241	244.049	8.53	8.53	17.05	10769	342
4072.031269	19322.78241	188.141	34.57	34.57	69.14	1178	342
11141.13127	19653.58241	37.1569	27.58	27.58	55.15	1626	342
17086.33127	22458.28241	132.413	29.67	29.67	59.35	1119	342
27539.13127	23635.48241	203.045	31.02	31.02	62.03	1403	342
14243.53127	24201.98241	384.573	22.77	22.77	45.55	2390	342
22345.63127	26116.58241	123.341	24.42	24.42	48.84	2425	342
14151.63127	27707.88241	133.709	20.58	20.58	41.17	2542	342
28418.23127	28680.68241	406.668	41.52	41.52	83.04	1203	342
23824.83127	28849.98241	158.981	14.67	14.67	29.34	3812	342
29679.13127	30175.58241	60.4849	21.76	21.76	43.52	3448	342
16108.23127	32568.58241	336.848	20.98	20.98	41.97	1657	342
30554.83127	33109.78241	99.3649	17.90	17.90	35.80	3447	342
23628.83127	35915.48241	83.813	48.98	48.98	97.97	1155	342
21051.23127	36878.78241	503.886	27.01	27.01	54.02	2165	342
39721.03127	37584.58241	-12.0911	41.80	41.80	83.60	1114	342
36911.23505	6818.780963	-8.74594	34.83	34.83	69.66	1001	350
22316.93505	7383.980963	361.699	20.96	20.96	41.92	2082	350
6748.935049	8766.880963	10.6941	45.92	45.92	91.84	1010	350
3338.235049	10909.38096	133.166	25.27	25.27	50.54	1881	350
13946.23505	12093.08096	276.855	17.31	17.31	34.62	2496	350
13202.43505	16215.08096	79.3821	41.80	41.80	83.60	1195	350
29577.63505	16501.98096	296.298	23.08	23.08	46.16	1326	350
17694.83505	20279.98096	456.266	25.08	25.08	50.16	2374	350
26729.43505	20515.18096	305.136	18.25	18.25	36.50	3237	350
23596.73505	21147.68096	70.9581	17.22	17.22	34.43	3594	350
20126.23505	22300.18096	134.462	15.05	15.05	30.10	3354	350
2169.135049	22454.28096	158.438	28.85	28.85	57.70	1459	350
12969.93505	23362.38096	188.246	20.06	20.06	40.13	3783	350
20186.93505	23676.88096	-10.0419	45.43	45.43	90.86	1226	350
1087.935049	24568.28096	509.294	44.60	44.60	89.21	1530	350
1943.235049	26189.08096	213.518	18.68	18.68	37.35	1752	350
12430.13505	27291.48096	170.75	21.43	21.43	42.86	2057	350
16375.93505	28636.38096	258.295	12.48	12.48	24.96	5134	350
26754.33505	29211.48096	174.638	15.50	15.50	30.99	4171	350
24323.53505	29318.28096	365.235	26.71	26.71	53.41	1462	350
26009.23505	30521.78096	-9.39394	25.46	25.46	50.92	2675	350
18931.33505	31382.58096	256.527	30.10	30.10	60.19	1200	350
16062.63505	32483.28096	129.278	15.68	15.68	31.37	4905	350
33091.73505	36698.98096	-6.80194	34.55	34.55	69.10	1210	350
2832.338828	2972.679518	102.167	42.32	42.32	84.64	1064	358
28965.33883	6480.379518	279.611	10.86	10.86	21.71	5620	358
30130.03883	7240.179518	231.002	8.76	8.76	17.52	9059	358
17229.23883	8212.579518	60.6952	22.82	22.82	45.64	2736	358
18030.43883	13870.87952	-14.4728	35.44	35.44	70.89	1539	358
31227.03883	14816.47952	466.977	28.80	28.80	57.60	1081	358
3338.738828	15389.37952	195.479	14.46	14.46	28.92	2059	358
13161.43883	16153.07952	203.903	10.46	10.46	20.91	6219	358
16104.83883	16339.67952	204.551	26.61	26.61	53.22	1201	358
14311.03883	18141.87952	330.872	18.49	18.49	36.97	2190	358
20148.33883	19375.87952	249.562	26.12	26.12	52.23	1335	358
32293.93883	19811.47952	185.759	28.40	28.40	56.80	1806	358
14714.13883	20169.17952	478.466	38.74	38.74	77.48	1020	358
19717.73883	20161.77952	299.055	21.45	21.45	42.91	1493	358
26734.13883	20512.47952	153.359	20.56	20.56	41.12	1766	358
18352.33883	20954.87952	50.9752	31.51	31.51	63.02	1418	358
24402.53883	21645.37952	497.91	33.32	33.32	66.65	1167	358
2181.838828	22419.47952	152.711	27.20	27.20	54.40	1283	358
5027.138828	23860.97952	120.959	26.99	26.99	53.98	1990	358
26343.33883	27249.77952	228.351	16.23	16.23	32.45	4914	358
29032.13883	27666.17952	503.213	37.77	37.77	75.55	1145	358
26784.73883	29157.47952	131.327	18.82	18.82	37.63	3209	358
37742.03883	29684.27952	124.199	27.25	27.25	54.49	1326	358
25183.13883	30450.07952	68.4712	48.94	48.94	97.87	1277	358
18228.73883	30779.67952	412.181	15.97	15.97	31.93	4057	358
36287.33883	34098.17952	54.2152	35.65	35.65	71.31	1113	358
28969.93883	36969.57952	54.2152	36.03	36.03	72.06	1048	358
26082.54261	6672.278074	216.32	37.35	37.35	74.70	1371	366
18190.54261	7614.778074	110.048	24.87	24.87	49.74	2093	366
22716.84261	8322.878074	301.811	9.35	9.35	18.70	6186	366
15686.64261	9943.178074	199.472	19.24	19.24	38.48	2244	366
18832.54261	11272.17807	573.138	20.37	20.37	40.74	3261	366
15092.14261	12469.57807	331.86	31.04	31.04	62.08	1021	366
15216.24261	13428.57807	520.11	15.05	15.05	30.10	4648	366
14078.94261	13392.47807	268.227	22.66	22.66	45.31	1511	366
12719.34261	15053.67807	163.832	31.27	31.27	62.55	1190	366
15511.44261	15175.47807	-25.3837	20.96	20.96	41.92	3698	366
3537.242608	15395.77807	189.752	22.61	22.61	45.22	1480	366
2518.642608	18214.57807	215.024	22.89	22.89	45.78	1992	366
20385.44261	18518.87807	243.48	28.73	28.73	57.46	1268	366
11244.84261	19695.07807	178.736	31.27	31.27	62.55	1173	366
16616.34261	20773.07807	459.128	35.54	35.54	71.07	1091	366
12426.04261	20778.57807	228.456	14.29	14.29	28.59	4180	366
13252.24261	21786.47807	46.5443	36.64	36.64	73.29	1464	366
11395.44261	22556.47807	157.352	15.02	15.02	30.05	3823	366
41290.94261	22525.47807	82.1843	13.33	13.33	26.66	4388	366
21116.44261	25879.27807	275.297	20.65	20.65	41.31	2276	366
22495.34261	27385.37807	417.589	33.18	33.18	66.36	1030	366
28867.64261	29794.27807	88.0163	27.98	27.98	55.95	1174	366
26035.04261	30293.37807	107.456	30.54	30.54	61.09	1170	366
29578.64261	30344.17807	205.304	29.08	29.08	58.17	1234	366
24079.24261	30936.27807	148.28	21.71	21.71	43.43	2419	366
26246.74261	31251.37807	84.7763	15.21	15.21	30.43	4882	366
25045.74261	31558.47807	314.184	13.97	13.97	27.93	4150	366
27400.74261	39451.77807	486.525	36.48	36.48	72.96	1357	366
18119.14639	7493.37663	138.017	22.00	22.00	43.99	1770	374
5456.446387	13099.97663	101.081	31.44	31.44	62.88	1154	374
15363.64639	15712.07663	212.537	17.54	17.54	35.09	1858	374
19143.34639	16810.67663	9.71337	39.30	39.30	78.61	1165	374
13913.24639	17266.47663	136.073	31.27	31.27	62.55	1071	374
12061.34639	18398.77663	158.105	15.80	15.80	31.60	2063	374
23635.74639	18715.97663	385.877	18.27	18.27	36.55	2036	374
1075.246387	21089.97663	544.078	38.72	38.72	77.43	1005	374
14849.34639	22775.17663	270.1	10.74	10.74	21.48	5419	374
3927.946387	24088.57663	211.889	23.03	23.03	46.06	1873	374
14975.44639	26218.97663	93.9534	20.09	20.09	40.18	3178	374
38789.84639	26563.77663	136.721	34.50	34.50	69.00	1339	374
26797.34639	28933.77663	158.105	25.88	25.88	51.76	1114	374
24307.54639	29339.87663	246.237	17.40	17.40	34.81	3811	374
9651.446387	29594.87663	493.701	18.93	18.93	37.87	2417	374
16096.84639	32488.27663	124.409	22.37	22.37	44.74	1629	374
6541.946387	34800.07663	200.873	24.02	24.02	48.04	1313	374
17793.54639	35831.17663	-24.6306	50.11	50.11	100.23	1303	374
8080.146387	39323.27663	46.0014	31.51	31.51	63.02	1777	374
24574.65017	5736.975186	128.402	10.69	10.69	21.38	5590	382
30125.05017	7232.875186	110.906	13.73	13.73	27.46	4034	382
6006.350167	7416.675186	6.57848	32.50	32.50	65.00	2248	382
12964.05017	9154.375186	55.1785	26.54	26.54	53.08	1854	382
3409.750167	14299.37519	156.266	23.93	23.93	47.85	1116	382
5010.750167	15323.77519	-28.4135	40.84	40.84	81.67	1689	382
29406.05017	17573.17519	294.067	20.09	20.09	40.18	2120	382
24665.85017	18453.87519	96.6505	40.46	40.46	80.92	1039	382
14535.35017	19499.57519	219.77	8.95	8.95	17.90	6369	382
21200.65017	20404.87519	250.761	22.42	22.42	44.84	1488	382
28753.35017	23263.87519	344.444	17.45	17.45	34.90	2630	382
23868.65017	25386.37519	191.906	11.96	11.96	23.93	4481	382
14919.55017	26305.57519	-31.6535	17.85	17.85	35.70	6557	382
39762.85017	26369.37519	182.834	37.44	37.44	74.89	1082	382
7852.450167	27390.67519	132.938	11.66	11.66	23.31	6284	382
38601.35017	33310.67519	441.662	22.49	22.49	44.98	2110	382
25442.95017	36676.47519	225.602	26.61	26.61	53.22	1614	382
39925.55017	37851.87519	285.229	23.24	23.24	46.49	2527	382
26249.15017	37889.67519	352.398	40.20	40.20	80.40	1003	382
35458.15017	40352.57519	140.066	38.86	38.86	77.72	1166	382
13415.55395	7206.773742	124.62	26.38	26.38	52.75	1818	390
29970.75395	8537.273742	-2.38841	33.16	33.16	66.32	1643	390
7160.453946	9086.373742	109.068	19.64	19.64	39.28	2245	390
15467.05395	13395.87374	419.672	27.32	27.32	54.64	1119	390
18668.35395	15054.67374	463.862	13.09	13.09	26.19	7003	390
17760.15395	20251.87374	293.289	28.45	28.45	56.90	1647	390
11794.15395	20443.87374	158.964	23.41	23.41	46.82	1628	390
29001.05395	21523.77374	428.51	32.69	32.69	65.37	1449	390
40860.75395	21571.07374	228.771	22.61	22.61	45.22	1794	390
20430.15395	21757.57374	215.988	24.02	24.02	48.04	1736	390
41303.05395	22538.67374	-1.74041	19.71	19.71	39.42	2115	390
18955.55395	22930.97374	195.9	10.88	10.88	21.76	5160	390
4571.953946	27445.07374	201.084	25.65	25.65	51.29	1423	390
25631.25395	28032.17374	310.081	9.77	9.77	19.55	6437	390
24510.65395	28525.57374	316.267	15.24	15.24	30.47	4142	390
1986.353946	29201.97374	109.716	12.36	12.36	24.73	7494	390
36096.75395	30066.47374	200.436	22.56	22.56	45.12	1324	390
38274.25395	36064.57374	225.708	27.29	27.29	54.59	1286	390
40568.75395	38619.17374	22.8836	37.99	37.99	75.97	1610	390
26239.45395	39438.17374	320.686	30.36	30.36	60.71	1118	390
35169.85773	10636.6723	171.381	27.91	27.91	55.81	1130	398
16348.55773	10998.4723	286.323	11.96	11.96	23.93	4325	398
31662.85773	11582.3723	179.157	13.42	13.42	26.85	2851	398
29134.75773	19874.0723	-25.6113	24.28	24.28	48.56	2093	398
29960.35773	20239.6723	118.893	23.27	23.27	46.53	1473	398
1000.357726	21134.5723	214.149	18.98	18.98	37.96	1405	398
4742.857726	22255.2723	96.2127	22.30	22.30	44.60	3265	398
17273.45773	22979.2723	540.858	31.65	31.65	63.30	1686	398
14361.35773	23363.2723	129.261	18.18	18.18	36.36	2928	398
1526.757726	23558.6723	554.998	37.35	37.35	74.70	1158	398
31003.55773	24041.7723	110.469	37.49	37.49	74.98	1125	398
17519.15773	24169.0723	131.205	20.30	20.30	40.60	2637	398
15016.25773	24560.1723	76.7727	27.88	27.88	55.77	1674	398
7154.557726	25030.9723	235.947	17.05	17.05	34.10	2496	398
23406.25773	25619.1723	211.557	26.89	26.89	53.79	1335	398
8863.257726	27210.1723	186.933	21.43	21.43	42.86	1606	398
2240.057726	28673.0723	167.493	15.97	15.97	31.93	2742	398
19798.75773	28919.5723	174.621	26.35	26.35	52.70	1055	398
26030.15773	30353.7723	246.552	19.99	19.99	39.99	3711	398
29609.35773	30293.5723	57.9807	30.64	30.64	61.28	1369	398
23303.95773	31053.7723	431.267	23.27	23.27	46.53	2895	398
10767.45773	32075.6723	314.605	30.61	30.61	61.23	1192	398
18321.55773	33201.3723	468.386	25.39	25.39	50.77	1321	398
38605.25773	33346.0723	235.063	18.68	18.68	37.35	1974	398
38260.45773	36061.3723	225.813	28.10	28.10	56.19	1264	398
15908.85773	37150.2723	153.237	18.42	18.42	36.83	2853	398
25619.86151	8919.470853	191.574	20.70	20.70	41.40	2162	406
32095.26151	9080.670853	48.3658	30.36	30.36	60.71	1428	406
12765.86151	12603.77085	4.3018	36.93	36.93	73.85	1329	406
12521.36151	14127.17085	82.0618	17.47	17.47	34.95	3726	406
14547.56151	17500.27085	199.998	20.32	20.32	40.65	2149	406
20278.96151	18323.27085	130.662	23.57	23.57	47.15	1664	406
15316.86151	21337.67085	192.87	9.11	9.11	18.23	9399	406
28081.36151	22538.17085	235.168	11.96	11.96	23.93	3887	406
11762.56151	24008.67085	150.75	16.32	16.32	32.64	3324	406
19691.56151	25904.87085	200.646	23.90	23.90	47.81	1914	406
23871.76151	26210.77085	329.735	23.67	23.67	47.34	1093	406
22168.86151	27425.17085	27.6298	30.26	30.26	60.52	1491	406
24351.16151	28493.97085	223.326	19.38	19.38	38.76	1828	406
6451.561506	28943.57085	61.3258	37.30	37.30	74.61	1021	406
19189.86151	40127.07085	510.914	45.48	45.48	90.95	1208	406
28111.16529	6028.769409	58.8389	23.86	23.86	47.71	2396	414
25578.26529	8885.069409	132.711	17.97	17.97	35.94	2631	414
5985.765285	9255.169409	210.471	19.90	19.90	39.80	1932	414
27057.76529	12042.96941	-3.36909	37.63	37.63	75.27	1557	414
3129.265285	14047.56941	514.554	25.81	25.81	51.62	1856	414
19166.06529	16796.16941	178.071	25.93	25.93	51.86	1865	414
22155.66529	19327.56941	286.534	10.83	10.83	21.67	4417	414
28458.26529	19773.26941	506.6	33.82	33.82	67.64	1080	414
24250.66529	20749.06941	308.629	24.54	24.54	49.08	1978	414
12748.66529	21807.36941	197.511	11.00	11.00	22.00	5818	414
4747.065285	22265.06941	120.399	14.01	14.01	28.02	5481	414
10055.76529	22428.36941	37.4549	22.68	22.68	45.36	3809	414
29674.26529	22739.96941	325.421	24.40	24.40	48.80	1915	414
14109.96529	23038.96941	399.66	9.82	9.82	19.64	6840	414
1403.065285	23639.86941	326.305	13.82	13.82	27.65	4280	414
16699.36529	24108.06941	191.679	37.63	37.63	75.27	1350	414
14954.96529	26167.36941	203.343	10.57	10.57	21.15	7071	414
13243.36529	26436.46941	228.203	24.37	24.37	48.75	1255	414
17851.36529	26521.26941	121.047	29.44	29.44	58.88	1142	414
29935.16529	27479.26941	177.423	15.92	15.92	31.84	3782	414
14277.56529	28737.36941	172.239	20.61	20.61	41.21	1835	414
19765.26529	28622.96941	74.3909	33.65	33.65	67.31	1113	414
28645.96529	29374.96941	194.919	32.17	32.17	64.34	1256	414
36141.26529	30107.06941	237.041	20.23	20.23	40.46	2033	414
17485.36529	30132.06941	236.157	39.63	39.63	79.27	1044	414
16449.86529	30587.96941	234.389	35.25	35.25	70.51	1019	414
21413.06906	7212.367965	226.128	18.16	18.16	36.31	1569	422
25157.66906	7427.867965	216.408	15.78	15.78	31.56	2573	422
5806.869065	8772.367965	388.276	23.90	23.90	47.81	1211	422
6255.369065	9733.367965	91.992	37.21	37.21	74.42	1198	422
14470.16906	17590.16797	210.576	16.65	16.65	33.30	3000	422
15581.56906	18002.06797	176.88	22.51	22.51	45.03	1900	422
10493.96906	19089.56797	112.728	35.04	35.04	70.08	1523	422
30003.76906	20630.36797	58.944	10.29	10.29	20.58	8459	422
974.0690648	21096.96797	158.736	29.44	29.44	58.88	1378	422
12733.86906	21793.96797	288.406	7.96	7.96	15.92	8844	422
10594.46906	23235.76797	110.784	13.64	13.64	27.27	6229	422
25190.46906	23539.86797	484.61	33.39	33.39	66.79	1115	422
11746.26906	23989.46797	95.88	20.30	20.30	40.60	3015	422
9813.769065	25843.86797	238.03	31.44	31.44	62.88	1007	422
7353.969065	26788.06797	14.232	10.62	10.62	21.24	9584	422
4555.169065	27461.26797	237.146	18.04	18.04	36.08	2771	422
23749.46906	28731.36797	237.146	22.11	22.11	44.23	2087	422
16669.96906	30696.36797	178.176	27.48	27.48	54.97	1297	422
1572.569065	35711.66797	469.585	26.09	26.09	52.19	1860	422
36879.56906	37133.26797	75.792	24.00	24.00	47.99	2591	422
20855.67284	5444.066521	257.578	29.81	29.81	59.63	1174	430
13315.37284	6597.366521	52.5691	21.48	21.48	42.96	2547	430
3539.372844	17935.06652	100.521	39.30	39.30	78.61	1203	430
20384.67284	21642.36652	330.934	27.95	27.95	55.91	1181	430
30173.57284	23014.06652	165.321	37.75	37.75	75.50	1502	430
5984.972844	23464.56652	-4.45488	36.74	36.74	73.48	1280	430
27354.77284	24047.06652	295.582	28.38	28.38	56.76	1107	430
17556.37284	24229.36652	222.993	26.75	26.75	53.51	1306	430
26806.17284	25074.56652	319.444	9.70	9.70	19.41	5094	430
8203.372844	26502.06652	105.057	27.39	27.39	54.78	1187	430
41230.57284	28835.66652	219.105	22.91	22.91	45.83	1408	430
26002.87284	32529.06652	234.6	16.46	16.46	32.92	3988	430
28516.27284	33646.56652	373.356	30.31	30.31	60.62	1316	430
21298.47284	34503.76652	-29.7269	47.59	47.59	95.19	1136	430
28258.07662	6905.665077	147.282	33.46	33.46	66.93	1060	438
5933.776624	8822.365077	19.6262	31.84	31.84	63.68	1487	438
37842.67662	10869.56508	16.3862	22.84	22.84	45.69	2448	438
15008.27662	11218.66508	164.778	21.31	21.31	42.63	2220	438
26966.57662	12132.06508	244.426	13.14	13.14	26.28	4828	438
16835.47662	16509.86508	213.378	17.64	17.64	35.28	4232	438
31227.27662	18002.96508	228.518	22.40	22.40	44.79	1837	438
21000.57662	26014.36508	344.296	15.87	15.87	31.75	4388	438
16046.37662	29606.76508	256.8	12.01	12.01	24.02	4810	438
25200.67662	30434.56508	460.957	25.41	25.41	50.82	1656	438
30633.07662	33089.76508	182.922	13.85	13.85	27.69	4191	438
24016.37662	34146.56508	556.408	53.58	53.58	107.15	1072	438
24591.27662	37217.56508	435.327	17.83	17.83	35.65	2604	438
27140.37662	40036.86508	11.8502	68.25	68.25	136.50	1049	438
21755.77662	40262.66508	218.562	28.07	28.07	56.14	1119	438
28881.4804	6485.263633	229.507	13.82	13.82	27.65	3433	446
13292.6804	6598.363633	-17.2047	23.79	23.79	47.57	2127	446
32858.3804	8873.663633	8.71533	27.48	27.48	54.97	1967	446
13638.5804	9124.963633	59.2593	46.28	46.28	92.55	1045	446
4538.880403	10052.36363	168.123	19.76	19.76	39.52	2194	446
32131.4804	12943.76363	23.6193	32.64	32.64	65.28	1207	446
12998.1804	16842.16363	2.88333	32.43	32.43	64.86	1614	446
13150.0804	17508.06363	294.908	19.17	19.17	38.34	2930	446
16846.4804	19361.56363	136.371	38.39	38.39	76.77	1212	446
20230.3804	19925.46363	195.339	23.64	23.64	47.29	1956	446
40841.5804	21094.96363	64.4433	23.34	23.34	46.68	2909	446
4957.780403	24792.66363	-7.48467	30.24	30.24	60.48	1648	446
25034.8804	37282.26363	545.907	21.36	21.36	42.72	3190	446
20196.2804	38774.16363	251.602	24.07	24.07	48.14	1186	446
25147.58418	7358.562189	242.869	17.29	17.29	34.57	2076	454
14934.08418	11272.56219	267.615	27.95	27.95	55.91	1026	454
30215.88418	11830.66219	445.259	19.81	19.81	39.61	3918	454
1446.884183	15627.66219	225.9	31.30	31.30	62.60	1113	454
31486.18418	17982.86219	262.313	28.19	28.19	56.38	1785	454
30150.28418	21887.76219	177.3	23.08	23.08	46.16	2393	454
8707.884183	24116.26219	175.356	22.63	22.63	45.26	1942	454
41337.28418	25748.76219	180.54	24.59	24.59	49.17	1309	454
9569.584183	27701.56219	8.82044	15.54	15.54	31.09	3282	454
24116.98418	28391.16219	352.46	25.76	25.76	51.53	1702	454
18875.58418	29432.86219	310.038	10.81	10.81	21.62	5342	454
28798.88418	29697.06219	495.636	29.48	29.48	58.97	1314	454
38622.78418	33369.36219	432.002	29.39	29.39	58.78	1110	454
25746.18418	39152.56219	90.4684	23.69	23.69	47.38	1545	454
17772.98418	39520.36219	95.6524	22.07	22.07	44.13	2084	454
27516.98418	39440.06219	51.5884	46.25	46.25	92.50	1272	454
30125.38796	6579.760744	113.254	24.99	24.99	49.97	1663	462
15727.38796	8727.760744	54.9335	29.06	29.06	58.12	1617	462
26623.38796	8985.860744	574.399	22.89	22.89	45.78	2532	462
32897.58796	8863.260744	84.0935	22.91	22.91	45.83	2136	462
14112.68796	19903.36074	213.046	28.05	28.05	56.10	1948	462
26283.38796	20606.86074	41.3255	31.09	31.09	62.17	1360	462
32085.18796	21075.16074	124.27	32.55	32.55	65.09	1079	462
29172.48796	21376.86074	81.5015	37.52	37.52	75.03	1267	462
15276.68796	21733.46074	296.002	26.94	26.94	53.88	1541	462
9567.587963	27732.86074	73.0775	15.80	15.80	31.60	4939	462
23390.28796	28830.36074	287.164	20.79	20.79	41.59	2018	462
15936.18796	29404.96074	189.718	10.95	10.95	21.90	7392	462
18589.88796	29619.16074	292.467	24.80	24.80	49.60	1876	462
26068.98796	30429.96074	122.974	17.57	17.57	35.14	2538	462
36280.58796	30487.96074	23.1815	33.89	33.89	67.78	1481	462
5768.487963	32620.56074	537.28	28.40	28.40	56.80	1273	462
24562.39174	5642.7593	107.527	23.46	23.46	46.91	2621	470
13539.69174	7309.5593	38.1907	34.97	34.97	69.94	1546	470
17620.69174	8269.5593	357.089	23.86	23.86	47.71	1130	470
5642.191742	8514.3593	137.335	24.12	24.12	48.23	1523	470
25266.19174	9192.6593	378.301	23.97	23.97	47.95	2121	470
32074.79174	9144.2593	218.983	27.74	27.74	55.48	1107	470
34539.49174	11240.5593	260.755	19.99	19.99	39.99	1565	470
31482.59174	11248.6593	189.175	9.33	9.33	18.65	6418	470
25818.19174	12316.6593	337.646	24.35	24.35	48.70	1157	470
31896.19174	15571.8593	67.9986	15.28	15.28	30.57	3963	470
11554.39174	17992.3593	173.623	27.98	27.98	55.95	1495	470
24220.99174	20594.0593	213.799	23.43	23.43	46.86	2156	470
40884.89174	21084.3593	221.575	26.47	26.47	52.94	1483	470
9600.991742	22739.2593	120.487	32.08	32.08	64.15	1115	470
10737.29174	23373.1593	136.687	18.89	18.89	37.77	3301	470
21386.49174	23546.3593	528.547	10.06	10.06	20.11	10461	470
13272.89174	26302.7593	380.068	37.07	37.07	74.14	1048	470
7372.091742	27186.6593	105.583	21.48	21.48	42.96	2988	470
25632.79174	28048.7593	275.78	16.91	16.91	33.82	3325	470
2135.991742	29372.2593	424.258	19.78	19.78	39.56	1641	470
8562.291742	29399.3593	272.245	16.25	16.25	32.50	2636	470
19732.09174	29730.4593	521.476	34.48	34.48	68.95	1232	470
17271.89174	33545.4593	458.726	17.33	17.33	34.67	2538	470
24822.49174	33673.4593	252.801	26.80	26.80	53.60	1521	470
24224.59552	4347.457856	135.496	27.18	27.18	54.35	1106	478
22295.09552	7407.457856	252.022	27.37	27.37	54.73	1051	478
25538.09552	7506.057856	475.624	21.55	21.55	43.10	2522	478
13912.39552	12642.65786	24.0398	24.77	24.77	49.55	2761	478
31852.59552	15573.15786	30.5198	35.11	35.11	70.23	1445	478
16540.09552	17419.65786	322.726	16.37	16.37	32.73	3752	478
15692.29552	18822.85786	165.952	29.91	29.91	59.82	1155	478
12385.69552	19244.45786	193.816	24.26	24.26	48.51	1579	478
16928.09552	19243.45786	202.888	26.38	26.38	52.75	1769	478
17120.49552	19963.35786	439.388	20.14	20.14	40.27	3153	478
14662.39552	20059.95786	423.48	19.81	19.81	39.61	1865	478
24169.89552	20637.95786	45.4238	39.28	39.28	78.56	1448	478
31782.29552	21765.35786	298.864	30.64	30.64	61.28	1059	478
10736.49552	23322.45786	63.5678	24.73	24.73	49.45	1694	478
18786.29552	23410.95786	407.571	23.67	23.67	47.34	2152	478
21192.49552	23658.85786	337.751	33.21	33.21	66.41	1080	478
5952.795522	24243.95786	214.552	30.24	30.24	60.48	1402	478
27919.59552	24357.65786	169.84	33.44	33.44	66.88	1213	478
19473.39552	26539.55786	273.234	19.95	19.95	39.89	2725	478
2017.095522	27828.55786	133.552	25.95	25.95	51.90	2367	478
9543.895522	28041.15786	38.2958	12.34	12.34	24.68	6701	478
23687.79552	28049.05786	364.265	18.06	18.06	36.13	1697	478
24790.89552	28520.35786	397.849	31.16	31.16	62.31	1208	478
25786.59552	28667.95786	224.272	21.31	21.31	42.63	1571	478
15182.09552	29468.35786	-17.4322	34.43	34.43	68.86	1428	478
16876.39552	31888.55786	312.121	18.70	18.70	37.40	2196	478
21041.79552	36942.85786	152.992	27.62	27.62	55.25	1284	478
15880.69552	37105.25786	239.649	25.67	25.67	51.34	1772	478
18908.9993	14317.25641	282.177	25.58	25.58	51.15	1323	486
30723.8993	16926.05641	317.529	13.82	13.82	27.65	3002	486
17200.9993	17468.75641	165.409	24.09	24.09	48.18	1247	486
23412.1993	18652.75641	437.725	22.21	22.21	44.42	1957	486
16928.5993	22369.45641	80.5209	37.04	37.04	74.09	1647	486
29710.7993	22701.45641	371.44	27.69	27.69	55.39	1184	486
10685.5993	23315.45641	182.257	21.76	21.76	43.52	2615	486
1802.699301	23512.65641	54.6009	33.91	33.91	67.82	1032	486
8584.999301	24205.75641	151.153	24.80	24.80	49.60	2833	486
29970.2993	24912.25641	113.569	26.26	26.26	52.52	1645	486
28099.5993	27499.25641	105.145	42.84	42.84	85.67	1036	486
1943.999301	27783.15641	197.809	32.03	32.03	64.06	1132	486
9534.399301	27895.35641	169.945	11.89	11.89	23.79	4216	486
23770.3993	28046.35641	365.254	13.59	13.59	27.18	3780	486
3752.499301	28989.65641	138.193	32.57	32.57	65.14	1389	486
29572.6993	30233.85641	166.057	24.07	24.07	48.14	2128	486
29905.1993	31381.45641	171.889	32.45	32.45	64.90	1087	486
24430.5993	37198.55641	556.155	35.96	35.96	71.92	1657	486
3960.703081	4952.754968	181.066	24.04	24.04	48.09	1501	494
2218.403081	5366.854968	243.395	11.87	11.87	23.74	3604	494
30070.10308	6134.754968	87.106	32.50	32.50	65.00	1144	494
25544.60308	7503.154968	335.31	17.66	17.66	35.33	2458	494
19978.10308	8919.354968	9.34597	49.53	49.53	99.05	1043	494
4309.403081	10083.25497	557.144	36.22	36.22	72.44	1180	494
35681.00308	11412.95497	76.09	18.04	18.04	36.08	3446	494
17511.50308	12252.55497	542.119	33.42	33.42	66.83	1208	494
13157.40308	14973.25497	119.506	30.76	30.76	61.51	1203	494
13176.90308	15697.45497	408.665	39.75	39.75	79.50	1018	494
17071.10308	20005.55497	417.503	31.67	31.67	63.35	1107	494
21149.90308	20933.15497	267.257	14.65	14.65	29.30	2684	494
4756.903081	22190.55497	62.482	33.30	33.30	66.60	1436	494
32167.60308	22768.35497	85.81	33.77	33.77	67.54	1142	494
10709.50308	23356.35497	101.362	11.85	11.85	23.69	6255	494
2807.303081	24254.95497	292.004	17.52	17.52	35.04	3230	494
19693.50308	25896.65497	321.169	15.78	15.78	31.56	2821	494
20270.40308	25819.45497	335.31	28.94	28.94	57.89	1575	494
7318.403081	27113.25497	175.882	16.84	16.84	33.68	3129	494
38100.40308	29145.65497	171.346	24.68	24.68	49.36	1517	494
27885.00308	29681.85497	107.842	8.62	8.62	17.24	9003	494
16600.80308	31064.75497	174.586	18.35	18.35	36.69	2746	494
16031.90308	32042.35497	542.119	33.91	33.91	67.82	1219	494
19787.20308	32553.75497	243.395	14.88	14.88	29.77	2714	494
17249.90308	33568.05497	319.401	15.64	15.64	31.27	2310	494
19399.10308	34896.55497	13.234	39.38	39.38	78.75	1089	494
38151.50308	37358.05497	140.242	13.94	13.94	27.88	5510	494
13326.80686	6632.053524	229.359	25.79	25.79	51.57	1775	502
24978.70686	8196.953524	265.595	20.84	20.84	41.68	1650	502
6623.60686	8712.153524	146.827	22.02	22.02	44.04	3053	502
3933.10686	13569.85352	12.0431	25.50	25.50	51.01	1610	502
31930.40686	15570.45352	47.0351	24.33	24.33	48.65	2427	502
14440.30686	17562.25352	302.714	26.66	26.66	53.32	1030	502
21935.10686	18508.55352	298.295	27.37	27.37	54.73	1689	502
13004.80686	20224.35352	72.9551	41.78	41.78	83.56	1273	502
2170.00686	20603.35352	164.323	15.24	15.24	30.47	3006	502
22234.40686	21388.75352	-18.4129	43.54	43.54	87.09	1080	502
29326.20686	21906.95352	198.667	25.86	25.86	51.72	1478	502
1389.10686	23650.95352	192.835	30.03	30.03	60.05	1391	502
16742.10686	24023.85352	381.372	21.31	21.31	42.63	2083	502
1106.00686	24564.55352	460.914	29.74	29.74	59.49	1345	502
15041.10686	24715.95352	125.443	19.41	19.41	38.81	3270	502
3018.50686	25489.35352	254.989	23.27	23.27	46.53	1657	502
23739.80686	28041.15352	551.946	16.25	16.25	32.50	4180	502
16384.50686	28605.15352	128.035	15.17	15.17	30.33	4764	502
7842.00686	29863.35352	320.39	19.33	19.33	38.67	1427	502
28127.70686	33357.95352	336.299	15.80	15.80	31.60	2341	502
26273.50686	35020.95352	418.492	28.71	28.71	57.41	1375	502
10767.40686	39560.95352	187.003	24.63	24.63	49.27	1764	502
3934.01064	9735.752079	131.146	22.04	22.04	44.09	1792	510
17979.71064	13938.35208	376.824	31.72	31.72	63.44	1142	510
16040.51064	14553.45208	358.264	19.97	19.97	39.94	2127	510
18047.21064	15797.25208	578.33	42.93	42.93	85.86	1135	510
13216.71064	16214.95208	181.042	13.38	13.38	26.75	4663	510
29424.91064	17677.25208	55.3295	51.60	51.60	103.20	1003	510
17693.41064	20370.65208	328.215	23.50	23.50	47.01	1363	510
20285.21064	21051.55208	232.765	25.58	25.58	51.15	1633	510
29161.91064	21278.35208	205.666	18.84	18.84	37.68	3239	510
12135.01064	22588.25208	153.178	35.02	35.02	70.04	1170	510
7159.21064	24968.95208	260.162	20.91	20.91	41.82	2683	510
2696.31064	25992.45208	125.314	33.94	33.94	67.87	1426	510
16592.51064	27333.55208	274.303	16.77	16.77	33.54	2492	510
38053.91064	29273.35208	231.881	12.83	12.83	25.67	4752	510
29536.61064	31729.55208	157.714	30.99	30.99	61.98	1094	510
19105.51064	34537.35208	238.951	19.08	19.08	38.15	1960	510
21842.61442	5882.350635	156.21	29.32	29.32	58.64	1421	518
5942.61442	6759.250635	367.778	42.32	42.32	84.64	1033	518
1850.01442	11452.05064	231.673	26.68	26.68	53.36	1408	518
26709.41442	14438.75064	366.011	14.18	14.18	28.35	3096	518
4676.51442	17152.15064	-23.9343	38.15	38.15	76.30	1226	518
15533.81442	18073.75064	137.418	15.66	15.66	31.32	3767	518
23080.41442	20241.85064	133.53	9.11	9.11	18.23	8763	518
18842.91442	20896.25064	282.933	29.65	29.65	59.30	1345	518
20121.51442	22252.45064	229.905	12.93	12.93	25.86	5001	518
2396.91442	23168.05064	275.863	20.63	20.63	41.26	2799	518
10631.31442	23343.15064	180.834	13.14	13.14	26.28	4347	518
23659.31442	28848.15064	490.626	32.62	32.62	65.23	1209	518
25257.81442	35589.95064	197.682	22.63	22.63	45.26	1323	518
724.0144196	37864.05064	169.17	28.40	28.40	56.80	1308	518
19434.41442	39194.75064	235.208	11.56	11.56	23.13	4743	518
22808.9182	5226.549191	-22.846	23.74	23.74	47.48	3127	526
23705.1182	5250.249191	216.266	13.38	13.38	26.75	2805	526
5897.218199	8770.849191	172.202	18.44	18.44	36.88	2415	526
6309.318199	9750.049191	151.466	25.62	25.62	51.24	1466	526
16344.0182	10962.04919	297.75	15.33	15.33	30.66	2609	526
1818.018199	11444.54919	142.394	22.98	22.98	45.97	2607	526
12575.7182	15502.84919	104.81	11.35	11.35	22.70	7063	526
30432.0182	18282.54919	343.708	22.00	22.00	43.99	2229	526
23621.1182	18695.34919	479.813	18.39	18.39	36.79	2836	526
17812.5182	19862.64919	235	11.26	11.26	22.51	7567	526
14313.1182	20477.64919	251.793	9.73	9.73	19.45	5838	526
12755.8182	21479.64919	226.634	25.60	25.60	51.20	1229	526
27422.2182	21621.74919	293.331	24.82	24.82	49.64	1998	526
14236.4182	23000.24919	540.795	15.71	15.71	31.42	3161	526
3359.918199	26174.74919	414.412	15.80	15.80	31.60	3969	526
8217.118199	26585.24919	170.906	12.83	12.83	25.67	4552	526
9567.118199	27892.74919	259.747	19.64	19.64	39.28	1708	526
27911.5182	29650.94919	126.842	7.06	7.06	14.13	11071	526
21152.6182	35201.44919	69.818	30.64	30.64	61.28	1193	526
17412.8182	36337.24919	194.234	21.08	21.08	42.15	2523	526
18545.8182	37106.74919	253.56	17.14	17.14	34.29	2215	526
12426.1182	38104.84919	286.261	20.49	20.49	40.98	1243	526
14443.6182	38547.84919	416.179	33.77	33.77	67.54	1006	526
28273.82198	6813.747747	102.658	22.75	22.75	45.50	2177	534
36556.02198	8415.447747	113.026	29.46	29.46	58.92	1089	534
15806.92198	8893.947747	99.4182	15.75	15.75	31.51	3953	534
17285.12198	9149.747747	-25.6458	33.77	33.77	67.54	1179	534
31298.82198	13586.44775	323.173	36.79	36.79	73.57	1000	534
15645.52198	17327.14775	63.7782	13.45	13.45	26.89	4149	534
14242.22198	18325.44775	140.89	24.33	24.33	48.65	1559	534
22503.52198	19428.14775	296.659	8.76	8.76	17.52	6645	534
28303.32198	19749.14775	486.676	24.61	24.61	49.22	1575	534
31078.02198	23071.44775	185.602	34.64	34.64	69.28	1011	534
6346.721979	25446.34775	478.721	10.90	10.90	21.81	6976	534
22405.72198	26799.54775	272.796	28.19	28.19	56.38	1177	534
283.8219787	27022.74775	158.386	27.81	27.81	55.63	1927	534
28422.52198	27228.84775	197.914	30.87	30.87	61.75	1130	534
21916.52198	29802.64775	85.1622	32.45	32.45	64.90	1256	534
27391.92198	35612.04775	206.338	36.76	36.76	73.52	1034	534
20297.92198	37396.64775	578.591	28.57	28.57	57.13	2101	534
976.1257583	3912.446303	318.546	24.47	24.47	48.94	1495	542
21854.82576	5895.446303	130.314	19.95	19.95	39.89	2323	542
4862.325758	6388.846303	145.866	30.07	30.07	60.15	1119	542
5928.925758	7501.146303	99.2104	11.00	11.00	22.00	8680	542
26335.42576	12778.3463	163.362	23.53	23.53	47.05	1783	542
13097.72576	12945.6463	27.2824	32.55	32.55	65.09	1273	542
4000.625758	13336.0463	92.0824	30.59	30.59	61.18	1206	542
12484.32576	14152.3463	148.458	16.04	16.04	32.08	3245	542
13439.12576	15520.1463	66.8104	38.39	38.39	76.77	1156	542
23253.22576	19199.5463	388.366	24.09	24.09	48.18	1124	542
28495.52576	19689.2463	287.613	24.66	24.66	49.31	1326	542
11760.62576	20576.5463	254.912	21.74	21.74	43.47	2267	542
13233.22576	21570.1463	246.074	24.99	24.99	49.97	1160	542
23218.32576	22096.1463	148.458	22.28	22.28	44.56	1887	542
4906.225758	24836.2463	151.05	31.96	31.96	63.91	1056	542
14893.62576	25985.2463	42.1864	36.38	36.38	72.77	1048	542
23704.42576	28032.7463	330.919	17.19	17.19	34.38	1748	542
21930.72576	29946.7463	173.082	15.68	15.68	31.37	3039	542
28952.42576	30424.5463	-1.87758	42.98	42.98	85.96	1159	542
30631.12576	33060.6463	103.098	17.64	17.64	35.28	3877	542
24214.42954	7232.244859	183.891	20.28	20.28	40.55	1923	550
15448.52954	12684.84486	219.531	24.73	24.73	49.45	1039	550
16751.12954	12951.24486	264.426	15.21	15.21	30.43	3026	550
26755.22954	14439.24486	218.235	11.28	11.28	22.56	3869	550
31342.02954	14821.24486	310.384	16.81	16.81	33.63	2402	550
15795.52954	15709.84486	275.032	14.58	14.58	29.15	2861	550
15559.82954	18042.84486	218.235	9.63	9.63	19.26	6677	550
26644.22954	20855.94486	177.411	19.05	19.05	38.10	2945	550
28902.12954	24618.04486	266.194	14.70	14.70	29.39	4520	550
14997.62954	24843.24486	68.5466	33.32	33.32	66.65	1047	550
29877.62954	25344.74486	473.003	29.84	29.84	59.68	1448	550
16856.32954	26334.34486	64.6586	31.91	31.91	63.82	1947	550
23706.82954	28030.74486	460.63	15.00	15.00	30.00	4064	550
2086.229538	29397.54486	440.302	25.32	25.32	50.63	1614	550
29102.62954	31502.84486	229.958	15.90	15.90	31.79	2261	550
26120.32954	32483.94486	381.088	31.27	31.27	62.55	1178	550
35257.52954	33222.44486	102.891	41.19	41.19	82.38	1271	550
14033.22954	38483.44486	72.4346	30.14	30.14	60.29	1605	550
10717.52954	39548.14486	262.659	20.58	20.58	41.17	1468	550
20115.42954	40037.74486	338.665	23.71	23.71	47.43	1274	550
5075.933317	8069.543414	546.151	40.53	40.53	81.06	1354	558
23071.83332	10986.24341	66.3949	49.50	49.50	99.00	1007	558
16420.33332	10992.14341	182.387	19.90	19.90	39.80	1770	558
25811.03332	12294.44341	315.479	23.29	23.29	46.58	1751	558
28192.33332	13011.74341	165.539	34.41	34.41	68.81	1051	558
4725.533317	13890.24341	100.739	32.92	32.92	65.85	1172	558
1529.833317	15657.24341	88.4269	31.04	31.04	62.08	1227	558
17088.43332	19989.14341	177.851	16.41	16.41	32.83	2494	558
15386.53332	26043.64341	129.899	31.96	31.96	63.91	1125	558
24434.83332	28424.14341	403.859	26.52	26.52	53.03	1137	558
8562.233317	29416.74341	440.095	11.56	11.56	23.13	4596	558
10731.73332	30383.64341	280.127	22.02	22.02	44.04	1994	558
24115.23332	31940.14341	269.521	22.80	22.80	45.59	2444	558
19792.13332	32551.94341	429.489	34.45	34.45	68.91	1433	558
28188.83332	33379.04341	409.162	19.78	19.78	39.56	2096	558
18149.73332	36272.64341	269.521	27.91	27.91	55.81	1621	558
27264.23332	36865.14341	92.9629	30.40	30.40	60.81	1892	558
25815.9371	10762.24197	108.307	21.31	21.31	42.63	2431	566
31596.1371	14081.34197	122.563	31.58	31.58	63.16	1027	566
20528.5371	18459.74197	446.957	27.41	27.41	54.82	1109	566
15625.4371	19166.94197	77.8511	28.94	28.94	57.89	1592	566
14236.9371	21239.54197	112.195	29.96	29.96	59.91	1305	566
29726.8371	22715.34197	199.675	19.59	19.59	39.19	2086	566
37725.0371	23413.34197	90.8111	24.56	24.56	49.13	1800	566
6589.737097	25191.24197	218.467	28.47	28.47	56.94	1306	566
9936.137097	25797.54197	215.227	15.71	15.71	31.42	3851	566
23900.9371	26326.74197	-29.7169	50.28	50.28	100.56	1121	566
27193.7371	26638.04197	329.412	11.21	11.21	22.42	6916	566
15967.2371	27615.04197	422.211	28.92	28.92	57.84	1364	566
4809.137097	30474.24197	250.754	19.22	19.22	38.43	1788	566
19918.7371	30563.84197	163.387	21.76	21.76	43.52	2262	566
16746.9371	30872.94197	120.619	15.85	15.85	31.70	2082	566
14186.6371	30976.64197	482.309	30.00	30.00	60.01	1608	566
26165.1371	30983.64197	30.5471	31.70	31.70	63.40	1826	566
19730.1371	32554.14197	358.577	14.60	14.60	29.20	2850	566
30096.3371	32582.74197	33.1391	11.40	11.40	22.80	7957	566
17296.4371	34689.04197	-23.8849	27.27	27.27	54.54	1537	566
22211.4371	35227.14197	136.819	23.10	23.10	46.21	1555	566
21126.1371	35181.54197	46.7471	27.06	27.06	54.12	1649	566
27950.3371	35385.24197	131.635	19.62	19.62	39.23	2125	566
39087.8371	36707.54197	97.2911	25.65	25.65	51.29	2465	566
29940.54088	8276.840526	222.795	19.22	19.22	38.43	2623	574
39533.74088	10001.04053	40.7073	28.31	28.31	56.61	1236	574
22955.84088	11171.74053	341.577	26.26	26.26	52.52	1659	574
12622.04088	18830.74053	507.732	29.77	29.77	59.53	1197	574
16881.24088	19365.54053	200.763	12.83	12.83	25.67	6927	574
29495.04088	19344.24053	183.267	28.40	28.40	56.80	1550	574
14359.04088	20495.44053	62.7393	23.57	23.57	47.15	1899	574
15816.74088	20944.34053	107.451	15.64	15.64	31.27	4656	574
15237.64088	21739.84053	285.898	10.57	10.57	21.15	6951	574
17238.84088	22053.94053	10.8993	38.90	38.90	77.81	1393	574
37731.64088	23483.24053	157.995	20.68	20.68	41.35	2273	574
11309.74088	25795.24053	65.9793	24.28	24.28	48.56	2964	574
24321.64088	27769.74053	51.0753	37.30	37.30	74.61	1034	574
8610.340877	29383.84053	277.06	14.93	14.93	29.86	3284	574
29072.74088	30026.94053	156.051	32.15	32.15	64.29	1528	574
17265.84088	33536.94053	449.401	8.08	8.08	16.16	8478	574
14444.44088	36635.74053	471.496	23.88	23.88	47.76	2068	574
4775.144656	8075.739082	270.666	28.68	28.68	57.37	1279	582
18433.54466	8032.239082	112.428	33.49	33.49	66.98	1176	582
31531.74466	8525.239082	230.011	36.24	36.24	72.49	1055	582
31503.34466	11158.83908	86.5075	18.18	18.18	36.36	2858	582
14912.14466	11633.43908	173.988	10.13	10.13	20.25	5206	582
26451.84466	12831.23908	151.956	19.83	19.83	39.66	2620	582
12954.94466	13637.53908	6.80354	39.42	39.42	78.85	1177	582
10377.74466	14614.63908	43.7395	24.85	24.85	49.69	2262	582
13181.04466	16241.23908	288.342	22.16	22.16	44.32	1224	582
15538.34466	17875.23908	2.26754	10.27	10.27	20.54	11882	582
30341.64466	18259.53908	316.623	10.06	10.06	20.11	4631	582
30699.94466	19295.73908	164.268	36.64	36.64	73.29	1152	582
29966.74466	20694.23908	201.852	27.11	27.11	54.21	1838	582
11045.54466	28317.63908	247.687	19.66	19.66	39.33	1619	582
24513.64466	28546.73908	211.572	19.59	19.59	39.19	3512	582
8591.544656	29369.53908	285.69	15.87	15.87	31.75	2484	582
25038.54466	31002.13908	519.013	36.64	36.64	73.29	1100	582
18539.54466	37096.93908	228.243	8.36	8.36	16.72	6907	582
26169.84844	7959.337638	273.993	20.56	20.56	41.12	1815	590
26771.74844	8920.137638	526.76	14.77	14.77	29.53	4088	590
37815.84844	10791.73764	123.236	16.89	16.89	33.77	3061	590
25011.04844	12426.73764	193.868	29.79	29.79	59.58	1962	590
4022.348436	13235.53764	90.1878	25.46	25.46	50.92	1401	590
5502.148436	13281.83764	50.6598	16.86	16.86	33.72	5042	590
14158.04844	15457.63764	265.155	19.55	19.55	39.09	1790	590
3047.048436	15621.83764	-28.3962	34.05	34.05	68.11	1300	590
13751.34844	20304.43764	496.711	16.84	16.84	33.68	3750	590
957.0484357	21045.43764	62.9718	24.99	24.99	49.97	1313	590
21407.44844	20827.13764	327.905	15.38	15.38	30.76	3170	590
38106.04844	25128.53764	4.65177	42.70	42.70	85.39	1312	590
11355.74844	25850.53764	201.644	25.15	25.15	50.30	1952	590
18142.74844	25785.03764	50.0118	30.26	30.26	60.52	2057	590
24443.04844	26563.33764	180.26	21.81	21.81	43.61	2170	590
28451.84844	27110.73764	269.574	41.12	41.12	82.24	1024	590
26059.24844	30421.13764	155.636	11.99	11.99	23.97	6296	590
26534.44844	32269.13764	438.38	28.80	28.80	57.60	1010	590
4322.952215	7181.636194	130.804	28.24	28.24	56.47	1143	598
31657.45222	7251.836194	6.38799	46.65	46.65	93.31	1268	598
5928.352215	7602.936194	135.34	23.03	23.03	46.06	2179	598
2609.852215	8226.436194	363.933	16.39	16.39	32.78	2961	598
25747.45222	10761.13619	69.892	42.27	42.27	84.54	1144	598
23308.95222	10886.33619	-9.81201	42.46	42.46	84.92	1423	598
15419.45222	11074.13619	389.563	12.03	12.03	24.07	5231	598
16868.05222	12897.53619	410.774	27.60	27.60	55.20	1388	598
4000.152215	13167.83619	25.18	11.14	11.14	22.28	6912	598
29337.15222	14926.63619	274.669	25.39	25.39	50.77	1287	598
13218.65222	16119.93619	137.284	25.83	25.83	51.67	1649	598
12830.75222	22009.53619	31.66	42.55	42.55	85.11	1574	598
30007.35222	23110.63619	429.334	24.96	24.96	49.93	1775	598
37742.25222	23452.83619	154.78	26.00	26.00	52.00	1125	598
10374.05222	24626.53619	213.748	31.75	31.75	63.49	1397	598
21940.75222	29944.13619	239.317	17.05	17.05	34.10	2714	598
28237.95222	33379.73619	354.211	21.03	21.03	42.06	1253	598
35826.25222	34042.63619	2.49999	38.98	38.98	77.95	1457	598
22598.05222	34671.23619	74.428	26.75	26.75	53.51	1838	598
21164.65222	35186.73619	306.486	30.14	30.14	60.29	1112	598
20080.65222	35359.93619	256.993	13.64	13.64	27.27	3965	598
22083.35222	36224.73619	169.036	23.60	23.60	47.19	1685	598
21761.85599	5491.734749	197.34	23.62	23.62	47.24	2103	606
10781.55599	6181.134749	76.8122	26.85	26.85	53.69	1336	606
4907.755995	6515.534749	177.9	27.25	27.25	54.49	1054	606
27012.55599	8020.634749	262.972	31.04	31.04	62.08	1080	606
26740.55599	8927.034749	361.957	15.54	15.54	31.09	2776	606
18091.95599	9093.734749	289.486	13.80	13.80	27.60	3430	606
32028.65599	9566.034749	2.94022	15.83	15.83	31.65	4041	606
4040.755995	13142.23475	0.34822	16.84	16.84	33.68	4246	606
17804.25599	21968.33475	340.746	12.51	12.51	25.01	5658	606
28083.05599	22600.03475	247.947	8.90	8.90	17.80	7344	606
26586.75599	23375.63475	270.926	15.07	15.07	30.14	2812	606
2290.155995	23628.83475	358.422	40.65	40.65	81.29	1096	606
3160.955995	23711.73475	166.884	22.58	22.58	45.17	1321	606
11007.15599	23685.93475	118.284	18.96	18.96	37.92	2743	606
16950.05599	23680.63475	15.9002	39.87	39.87	79.74	1128	606
14852.55599	25344.83475	287.718	21.83	21.83	43.66	2280	606
23828.65599	25449.93475	178.548	21.10	21.10	42.20	1841	606
26695.95599	29283.03475	560.812	34.01	34.01	68.01	1150	606
22927.95599	29880.53475	191.508	18.84	18.84	37.68	2452	606
25032.85599	31594.03475	290.37	17.24	17.24	34.48	2418	606
16817.55599	32485.23475	80.7002	29.48	29.48	58.97	1269	606
26058.95599	32515.63475	186.324	16.60	16.60	33.21	3957	606
12346.15599	37994.23475	126.06	39.14	39.14	78.28	1143	606
30852.35599	38452.13475	98.8442	33.54	33.54	67.07	1177	606
38255.55599	39551.23475	188.268	24.82	24.82	49.64	1178	606
37027.55977	4301.933305	166.028	27.06	27.06	54.12	1063	614
14140.15977	9358.933305	160.196	13.94	13.94	27.88	2867	614
5018.959774	9447.833305	479.295	12.98	12.98	25.95	4729	614
3226.859774	15586.73331	279.556	32.88	32.88	65.75	1354	614
29413.45977	17607.13331	274.253	17.22	17.22	34.43	2143	614
21874.35977	19534.73331	339.655	17.07	17.07	34.15	2712	614
11803.85977	20566.63331	176.396	21.95	21.95	43.90	1631	614
1355.959774	23692.13331	455.432	20.11	20.11	40.22	1817	614
3130.859774	23719.83331	190.004	21.45	21.45	42.91	2160	614
15722.75977	23687.43331	183.524	20.18	20.18	40.36	2684	614
28648.85977	24662.83331	245.088	25.88	25.88	51.76	1735	614
17078.15977	25469.63331	569.443	12.27	12.27	24.54	7689	614
12769.95977	27576.83331	204.908	14.70	14.70	29.39	2528	614
25006.25977	31595.83331	302.535	22.16	22.16	44.32	1078	614
22615.25977	34723.33331	15.6924	16.67	16.67	33.35	4230	614
20467.75977	36778.23331	119.372	27.22	27.22	54.45	1002	614
15923.46355	9680.131861	134.717	27.20	27.20	54.40	1175	622
29676.86355	10278.03186	454.341	27.29	27.29	54.59	1658	622
23058.86355	11240.33186	297.908	18.98	18.98	37.96	2535	622
12159.56355	13551.53186	146.381	40.53	40.53	81.06	1319	622
15067.36355	13454.13186	227.204	20.84	20.84	41.68	2488	622
31975.76355	15779.43186	51.1247	31.60	31.60	63.21	1146	622
27564.26355	19864.83186	179.429	14.48	14.48	28.97	3953	622
27556.96355	21710.83186	23.2607	31.42	31.42	62.83	1657	622
15881.26355	24409.13186	202.109	24.61	24.61	49.22	1317	622
25009.16355	31512.53186	116.573	33.23	33.23	66.46	1508	622
3699.763554	31786.33186	276.697	23.60	23.60	47.19	1155	622
18887.46355	33983.13186	341.214	16.34	16.34	32.69	2875	622
28373.16355	34398.13186	231.623	17.40	17.40	34.81	2423	622
17314.26355	34857.73186	115.925	21.90	21.90	43.80	1553	622
22650.26355	34926.03186	191.741	14.70	14.70	29.39	4751	622
22045.76355	36296.93186	118.517	29.04	29.04	58.07	1592	622
10734.06733	9605.730417	102.757	28.99	28.99	57.98	1143	630
19338.96733	12191.63042	493.904	21.93	21.93	43.85	2226	630
17988.16733	13243.23042	253.51	17.52	17.52	35.04	2526	630
34802.06733	17787.93042	25.6449	37.70	37.70	75.41	1148	630
1001.767333	21111.33042	133.861	33.75	33.75	67.49	1255	630
2988.667333	24339.43042	277.373	32.45	32.45	64.90	1195	630
14756.46733	25370.83042	275.605	15.19	15.19	30.38	3241	630
8234.767333	26530.13042	124.789	9.07	9.07	18.13	7638	630
25979.76733	30376.73042	111.181	22.47	22.47	44.93	2188	630
34273.66733	38886.43042	83.3169	32.76	32.76	65.52	1518	630
10732.16733	39591.83042	210.325	31.16	31.16	62.31	1051	630
10816.97111	6319.728973	46.1731	22.82	22.82	45.64	1570	638
18631.37111	6263.228973	79.2211	8.05	8.05	16.11	8518	638
22790.57111	12597.92897	248	22.40	22.40	44.79	1845	638
14047.57111	15734.62897	127.173	26.99	26.99	53.98	1645	638
30842.57111	15855.52897	210.117	10.69	10.69	21.38	3900	638
12786.37111	16637.72897	175.773	26.38	26.38	52.75	1160	638
12451.37111	17589.42897	216.597	15.12	15.12	30.24	5005	638
21120.97111	20940.62897	285.12	20.51	20.51	41.02	1362	638
25461.17111	22863.92897	46.8211	27.65	27.65	55.30	1934	638
25003.17111	26457.42897	553.795	37.21	37.21	74.42	1170	638
16031.37111	29532.82897	236.511	20.70	20.70	41.40	1969	638
5940.871113	31838.62897	396.478	25.41	25.41	50.82	1543	638
16592.57111	34436.52897	373.5	25.10	25.10	50.21	1107	638
17485.47111	35266.82897	483.091	17.00	17.00	34.01	2734	638
29066.17489	5272.127529	184.637	34.85	34.85	69.71	1165	646
2233.174893	5336.827529	190.469	12.58	12.58	25.15	3261	646
22055.37489	6467.127529	106.229	20.70	20.70	41.40	2071	646
20868.47489	7137.927529	331.753	24.23	24.23	48.47	1387	646
24720.17489	7790.027529	286.679	7.84	7.84	15.68	6720	646
6345.374893	9800.427529	36.2453	25.03	25.03	50.07	2077	646
28220.17489	13333.22753	495.256	16.27	16.27	32.55	4465	646
15792.27489	13869.52753	271.655	24.82	24.82	49.64	1203	646
20454.97489	18577.62753	374.176	10.48	10.48	20.96	6604	646
25755.37489	19956.12753	379.478	33.68	33.68	67.35	1039	646
10071.17489	22255.02753	176.861	34.78	34.78	69.57	1362	646
5998.974893	23410.62753	18.7493	38.62	38.62	77.24	1168	646
23148.27489	24288.92753	451.066	25.03	25.03	50.07	2139	646
21872.47489	29316.52753	342.359	27.32	27.32	54.64	1738	646
19792.77489	29499.52753	158.717	16.11	16.11	32.22	4045	646
16803.47489	32533.62753	20.6933	22.40	22.40	44.79	2129	646
6184.074893	33055.72753	545.633	24.61	24.61	49.22	2172	646
18330.47489	33128.12753	291.098	25.15	25.15	50.30	1765	646
18540.47489	37146.02753	143.165	12.69	12.69	25.39	4634	646
14352.17867	6171.726085	-22.9304	59.25	59.25	118.50	1168	654
5931.578672	7517.126085	74.2696	29.20	29.20	58.40	1182	654
14128.57867	9287.026085	118.334	22.84	22.84	45.69	1604	654
20457.47867	10344.82608	-9.97043	14.65	14.65	29.30	4744	654
16403.77867	10975.12608	234.327	13.19	13.19	26.38	3100	654
31611.17867	12506.62608	253.771	10.83	10.83	21.67	4857	654
28278.27867	14017.92608	454.394	25.91	25.91	51.81	2002	654
31356.87867	14821.42608	410.204	39.21	39.21	78.42	1100	654
27807.97867	16879.72608	222.662	29.63	29.63	59.25	1661	654
15764.07867	24523.42608	122.87	21.90	21.90	43.80	1581	654
17223.67867	26733.72608	7.52557	37.56	37.56	75.12	1172	654
27240.87867	26587.02608	393.411	17.05	17.05	34.10	2656	654
7672.278672	27484.32608	134.534	27.69	27.69	55.39	1396	654
29495.27867	30232.22608	548.96	32.85	32.85	65.70	2288	654
35990.07867	30085.62608	296.193	24.92	24.92	49.83	1875	654
19807.87867	30308.82608	21.1336	23.08	23.08	46.16	2041	654
27522.87867	30173.62608	26.9656	28.31	28.31	56.61	1582	654
24737.47867	30520.62608	137.774	16.34	16.34	32.69	3037	654
16308.47867	31619.82608	262.609	25.55	25.55	51.10	1530	654
6185.178672	33040.12608	199.334	28.21	28.21	56.43	1416	654
30069.47867	37674.52608	111.854	28.57	28.57	57.13	1478	654
13275.88245	6715.72464	92.2058	24.23	24.23	48.47	1268	662
6965.382452	7939.32464	207.55	12.13	12.13	24.26	4607	662
26592.08245	15152.12464	282.729	21.81	21.81	43.61	1871	662
23168.68245	24344.42464	457.721	14.74	14.74	29.48	3334	662
17066.18245	25631.52464	66.2858	14.98	14.98	29.96	6174	662
18169.38245	26570.42464	57.2138	10.36	10.36	20.72	7603	662
7338.982452	26802.72464	106.462	12.32	12.32	24.63	5345	662
30125.88245	27257.82464	42.9578	35.25	35.25	70.51	1117	662
11879.18245	28249.92464	244.725	19.90	19.90	39.80	1896	662
8563.982452	29324.42464	430.323	30.61	30.61	61.23	1061	662
20668.48245	29647.92464	300.405	35.70	35.70	71.40	1021	662
13934.88245	29938.32464	114.238	28.68	28.68	57.37	1294	662
18767.48245	30151.42464	166.726	28.59	28.59	57.18	1065	662
29453.48245	33011.42464	221.158	20.25	20.25	40.51	2214	662
6208.582452	33153.42464	193.294	30.71	30.71	61.42	1083	662
28215.38245	33352.52464	169.966	26.31	26.31	52.61	1152	662
22783.18245	36214.52464	204.31	19.38	19.38	38.76	2163	662
6114.686231	5629.223196	455.746	37.89	37.89	75.78	1198	670
20155.38623	6794.023196	126.99	18.60	18.60	37.21	2651	670
9195.586231	6824.623196	91.998	24.89	24.89	49.78	3054	670
14155.48623	10540.0232	40.806	22.58	22.58	45.17	1742	670
14912.48623	11669.0232	139.95	13.02	13.02	26.05	4507	670
21514.38623	12095.3232	319.64	21.27	21.27	42.53	1113	670
16784.58623	12884.4232	377.971	24.52	24.52	49.03	1666	670
26610.38623	15147.0232	187.902	27.81	27.81	55.63	1053	670
12535.98623	17618.2232	93.942	32.83	32.83	65.66	1217	670
31309.08623	18035.1232	319.64	31.53	31.53	63.07	1472	670
32030.68623	19781.8232	165.87	15.28	15.28	30.57	4294	670
11765.58623	23913.3232	146.43	15.43	15.43	30.85	4060	670
3431.686231	25035.2232	203.454	16.48	16.48	32.97	2768	670
26794.58623	25067.5232	375.32	10.97	10.97	21.95	5839	670
29234.08623	25057.6232	232.144	11.14	11.14	22.28	5983	670
15057.28623	26248.7232	573.291	27.93	27.93	55.86	1573	670
17172.68623	26652.9232	278.102	33.23	33.23	66.46	1028	670
25734.18623	28833.1232	401.834	15.97	15.97	31.93	3376	670
17966.68623	36209.9232	138.006	17.47	17.47	34.95	3215	670
12396.08623	38094.8232	219.006	20.32	20.32	40.65	1413	670
20043.98623	40045.6232	275.45	18.44	18.44	36.88	2344	670
20937.79001	6556.421752	205.19	23.03	23.03	46.06	1545	678
21563.09001	12071.42175	222.038	25.25	25.25	50.49	1154	678
28908.79001	19098.42175	126.134	21.83	21.83	43.66	1908	678
8910.390011	20421.02175	65.2222	48.96	48.96	97.92	1007	678
14809.29001	20823.42175	497.076	23.57	23.57	47.15	3275	678
20083.39001	22245.92175	179.27	16.74	16.74	33.49	2141	678
22163.59001	22653.52175	196.118	20.21	20.21	40.41	2412	678
29734.09001	23228.32175	281.429	25.72	25.72	51.43	2019	678
25781.69001	24423.22175	101.51	35.98	35.98	71.97	1173	678
3439.190011	25018.72175	240.774	21.55	21.55	43.10	2214	678
23601.79001	29677.92175	246.077	32.33	32.33	64.67	1143	678
22861.49001	33182.72175	234.588	16.65	16.65	33.30	2800	678
29494.79001	33705.02175	84.0142	22.47	22.47	44.93	2871	678
38525.39001	34016.72175	328.271	29.11	29.11	58.22	1139	678
21181.59001	35284.82175	236.355	27.74	27.74	55.48	1455	678
28017.49001	35454.42175	169.55	17.76	17.76	35.51	2691	678
22017.89001	36247.82175	148.814	32.90	32.90	65.80	1544	678
23400.29001	38657.92175	407.813	29.37	29.37	58.73	1197	678
32610.79379	10988.22031	70.1985	30.14	30.14	60.29	1708	686
18551.49379	13324.22031	193.966	35.11	35.11	70.23	1002	686
15217.39379	13439.92031	479.193	24.12	24.12	48.23	1399	686
26540.09379	15139.72031	270.616	14.01	14.01	28.02	3217	686
2843.09379	15952.12031	340.436	19.43	19.43	38.86	1785	686
28802.09379	16510.62031	413.791	26.82	26.82	53.65	1017	686
3561.99379	16714.42031	254.707	26.16	26.16	52.33	1110	686
13345.19379	18665.42031	146.014	33.46	33.46	66.93	1489	686
23695.39379	18713.02031	275.919	18.32	18.32	36.64	2014	686
[truncated: 82,518 more rows]
