# Supplementary material for: Super-resolution analysis of PACSIN2 and EHD2 at caveolae
Source: PLoS One. 2022 Jul 14;17(7):e0271003. doi: 10.1371/journal.pone.0271003 (PMC9282494; doi:10.1371/journal.pone.0271003)
Supplement: S2 Data — (ZIP) [file pone.0271003.s004.zip › 405PACSIN2polyCy3Caveolin7C8003driftCorr 3DdistanceG_405-647_61K_TS3D.3dlp]

22657.77734	6872.888387	-253	11.63	11.63	23.27	11449	2
25916.17734	6737.788387	-179	13.61	13.61	27.22	8039	2
21462.47734	6963.688387	-39	10.62	10.62	21.24	7702	2
33903.37734	7500.988387	-290	38.86	38.86	77.72	1459	2
15751.77734	8253.788387	-13	36.55	36.55	73.10	1098	2
22675.67734	8672.388387	-59	17.57	17.57	35.14	2263	2
17368.27734	9689.988387	236	12.74	12.74	25.48	7483	2
22600.27734	9651.188387	356	21.81	21.81	43.61	4240	2
25063.97734	10037.98839	338	30.54	30.54	61.09	2165	2
23941.87734	10349.08839	383	10.69	10.69	21.38	16680	2
27929.77734	10651.98839	-140	12.06	12.06	24.12	7921	2
19781.67734	11822.88839	-97	16.37	16.37	32.73	3740	2
28595.07734	12718.78839	216	32.83	32.83	65.66	1582	2
15899.57734	12983.78839	-314	83.08	83.08	166.17	1284	2
32029.17734	12706.78839	2	36.29	36.29	72.58	1573	2
21487.77734	13738.28839	-154	23.64	23.64	47.29	2174	2
17385.37734	13845.08839	64	19.66	19.66	39.33	3687	2
13906.17734	13980.48839	49	16.04	16.04	32.08	4048	2
32914.37734	13932.08839	246	43.19	43.19	86.38	1300	2
12527.87734	14683.48839	177	20.89	20.89	41.78	2746	2
22865.87734	15976.28839	335	23.67	23.67	47.34	3323	2
17094.47734	16291.58839	-323	62.41	62.41	124.81	1074	2
10865.87734	16320.28839	-121	7.77	7.77	15.54	15932	2
16489.27734	16612.98839	168	31.13	31.13	62.27	1248	2
27579.07734	16621.48839	145	38.57	38.57	77.15	1061	2
17867.07734	16893.88839	118	21.03	21.03	42.06	2541	2
19205.37734	18178.88839	-127	16.32	16.32	32.64	3701	2
14559.67734	19211.48839	330	26.61	26.61	53.22	3413	2
24341.97734	19116.68839	26	17.66	17.66	35.33	4171	2
29074.37734	19462.38839	-96	15.47	15.47	30.94	5370	2
19454.37734	19747.88839	-328	24.23	24.23	48.47	2289	2
26963.67734	19733.38839	-172	32.66	32.66	65.33	1273	2
16316.77734	19961.48839	55	24.37	24.37	48.75	2087	2
21743.67734	20327.08839	176	21.95	21.95	43.90	2832	2
31670.57734	20954.48839	122	22.16	22.16	44.32	1841	2
36312.07734	21222.38839	-12	25.27	25.27	50.54	3033	2
14198.87734	23054.78839	14	9.35	9.35	18.70	10653	2
32869.47734	23026.68839	-182	35.47	35.47	70.93	1272	2
29071.97734	24102.78839	-353	15.66	15.66	31.32	7567	2
35536.27734	24509.18839	-223	23.15	23.15	46.30	3942	2
17189.17734	25039.58839	-226	24.75	24.75	49.50	2904	2
14818.77734	27083.38839	-182	19.29	19.29	38.57	2776	2
13421.17734	28605.98839	-51	27.51	27.51	55.01	1119	2
33646.07734	28606.38839	92	22.54	22.54	45.07	3611	2
31649.67734	29262.68839	281	16.89	16.89	33.77	4424	2
14841.37734	29960.48839	-305	16.01	16.01	32.03	6633	2
1681.377341	30472.98839	-142	29.08	29.08	58.17	2487	2
14996.47734	30707.38839	-120	25.46	25.46	50.92	1575	2
17710.97734	31212.48839	329	9.30	9.30	18.60	13889	2
20384.27734	32667.68839	-253	25.79	25.79	51.57	1957	2
22487.87734	32834.58839	26	27.98	27.98	55.95	1670	2
23603.37734	32897.08839	89	11.85	11.85	23.69	4546	2
31250.67734	33346.68839	-164	20.56	20.56	41.12	3420	2
15957.67734	33238.88839	-266	24.40	24.40	48.80	1990	2
10093.27734	37011.38839	-149	31.51	31.51	63.02	1721	2
19555.87734	37067.98839	-351	37.66	37.66	75.31	1851	2
19526.27734	37340.68839	-175	32.38	32.38	64.76	2291	2
27741.98097	6226.383096	346	41.82	41.82	83.65	1182	10
23934.98097	8045.683096	-372	40.88	40.88	81.77	1320	10
21110.78097	10141.7831	-67	35.44	35.44	70.89	1193	10
28343.98097	10019.9831	-22	24.26	24.26	48.51	2466	10
26310.68097	10493.4831	-89	31.37	31.37	62.74	1034	10
29480.68097	10447.7831	-124	15.94	15.94	31.89	5819	10
20652.38097	12057.2831	-128	14.93	14.93	29.86	3389	10
21481.28097	13773.4831	-211	29.93	29.93	59.86	1957	10
30126.88097	13472.9831	142	10.50	10.50	21.01	10274	10
31821.78097	13941.2831	375	58.14	58.14	116.29	1046	10
27539.68097	14029.2831	-130	16.93	16.93	33.86	4113	10
31756.88097	15363.0831	8	33.91	33.91	67.82	1259	10
7228.580966	16535.9831	-370	37.04	37.04	74.09	2012	10
41069.38097	16627.8831	-43	35.89	35.89	71.78	1023	10
13504.48097	17136.6831	-217	15.59	15.59	31.18	4175	10
21872.98097	17539.5831	25	30.76	30.76	61.51	1049	10
24305.88097	19073.5831	288	24.61	24.61	49.22	2004	10
29999.78097	19706.1831	-172	34.12	34.12	68.25	1226	10
12483.08097	21176.4831	-41	14.06	14.06	28.12	2687	10
15178.08097	21685.3831	-208	19.05	19.05	38.10	4563	10
20171.08097	22318.1831	4	16.51	16.51	33.02	3678	10
32266.68097	22568.8831	389	44.93	44.93	89.87	1140	10
13309.58097	24121.5831	-115	29.41	29.41	58.83	1277	10
9559.480966	25708.7831	-163	20.25	20.25	40.51	4631	10
19861.08097	33486.9831	-343	23.50	23.50	47.01	3625	10
29156.68097	34123.7831	-192	23.22	23.22	46.44	2488	10
24194.38097	36206.8831	-28	18.46	18.46	36.93	2496	10
22107.28459	7957.177806	62	21.41	21.41	42.81	1891	18
32637.88459	9080.877806	-317	36.03	36.03	72.06	2010	18
10014.98459	12814.47781	-233	22.28	22.28	44.56	2144	18
30000.08459	13460.47781	270	27.13	27.13	54.26	1736	18
14432.38459	13600.87781	-293	46.51	46.51	93.02	1016	18
20034.48459	13609.17781	-176	18.84	18.84	37.68	3661	18
21407.68459	13678.07781	-225	21.45	21.45	42.91	2446	18
18089.98459	19015.87781	-267	37.73	37.73	75.45	1163	18
25874.18459	20562.17781	7	28.38	28.38	56.76	1499	18
33834.18459	21442.97781	387	16.70	16.70	33.39	3217	18
14485.58459	22795.67781	-94	26.61	26.61	53.22	1623	18
15466.38459	22675.47781	-197	18.82	18.82	37.63	3858	18
35260.08459	25625.77781	-163	22.68	22.68	45.36	2594	18
31059.28459	26290.27781	-353	41.02	41.02	82.05	1390	18
35415.58459	27393.27781	-384	53.79	53.79	107.58	1260	18
30249.88459	33202.07781	-181	56.57	56.57	113.13	1230	18
32178.78459	33355.47781	-384	29.06	29.06	58.12	3040	18
24148.98459	37941.57781	-155	24.37	24.37	48.75	2482	18
23975.68822	7824.372515	53	29.39	29.39	58.78	1161	26
28973.28822	9018.972515	312	29.48	29.48	58.97	1527	26
19104.98822	9495.572515	-237	22.68	22.68	45.36	2572	26
28619.58822	10293.27252	-76	22.84	22.84	45.69	1513	26
14247.88822	13465.27252	199	17.40	17.40	34.81	2888	26
13836.18822	15069.27252	288	14.29	14.29	28.59	5638	26
26800.68822	16724.37252	-287	30.69	30.69	61.37	1322	26
22140.58822	18913.37252	-56	24.02	24.02	48.04	1739	26
34559.48822	19035.37252	-275	39.54	39.54	79.08	1196	26
14973.08822	19224.87252	23	24.61	24.61	49.22	1630	26
19407.08822	21637.77252	255	33.65	33.65	67.31	1019	26
2761.988216	23844.17252	-229	47.85	47.85	95.71	1022	26
15837.28822	23768.07252	23	21.67	21.67	43.33	1295	26
17218.08822	24980.67252	314	21.85	21.85	43.71	2678	26
12293.08822	25860.57252	-162	27.69	27.69	55.39	1294	26
13243.88822	26170.87252	-50	21.45	21.45	42.91	2297	26
14833.98822	27467.57252	-116	12.60	12.60	25.20	5932	26
30681.88822	31797.87252	-83	52.09	52.09	104.19	1062	26
20498.18822	32515.97252	123	12.67	12.67	25.34	4082	26
17751.68822	32923.57252	16	13.71	13.71	27.41	6323	26
31682.88822	35270.97252	23	23.57	23.57	47.15	1636	26
1175.89184	2421.067225	-336	30.76	30.76	61.51	2538	34
23154.69184	4464.767225	-266	20.63	20.63	41.26	6037	34
23609.19184	6208.267225	-268	23.86	23.86	47.71	2026	34
22520.29184	6814.567225	-129	32.81	32.81	65.61	1166	34
21934.59184	8540.467225	212	20.11	20.11	40.22	3661	34
23446.89184	9035.767225	314	33.72	33.72	67.45	1437	34
24038.39184	9687.467225	-205	41.14	41.14	82.28	1249	34
32947.89184	9787.367225	-255	32.64	32.64	65.28	1257	34
15860.99184	11415.36722	145	23.13	23.13	46.25	1861	34
19921.49184	11443.16722	304	38.72	38.72	77.43	1130	34
36656.89184	12930.46722	-64	37.56	37.56	75.12	1028	34
31245.49184	13851.36722	6	34.45	34.45	68.91	1222	34
11599.99184	14144.96722	-215	17.57	17.57	35.14	3185	34
13763.99184	15080.56722	260	15.68	15.68	31.37	4171	34
5995.99184	16906.06722	207	28.12	28.12	56.24	1528	34
18094.29184	16697.86722	374	16.01	16.01	32.03	3640	34
14449.79184	17106.36722	93	6.81	6.81	13.61	11595	34
33990.69184	17849.86722	360	11.47	11.47	22.94	9911	34
22164.99184	18841.96722	-374	46.25	46.25	92.50	1125	34
12809.39184	20423.06722	267	36.10	36.10	72.20	1760	34
36296.19184	21253.26722	-169	39.68	39.68	79.36	1063	34
33999.99184	21482.46722	362	35.65	35.65	71.31	1451	34
15498.69184	22667.76722	-77	12.41	12.41	24.82	5398	34
11527.89184	24346.86722	-146	22.54	22.54	45.07	2957	34
37198.59184	24546.56722	-373	14.88	14.88	29.77	9195	34
40371.59184	25611.56722	-346	36.17	36.17	72.35	1543	34
14790.49184	27074.86722	-226	18.11	18.11	36.22	3650	34
29034.19184	28791.86722	76	14.88	14.88	29.77	2838	34
30167.49184	29637.36722	113	29.44	29.44	58.88	1161	34
27114.49184	29894.26722	-86	18.77	18.77	37.54	3105	34
31161.79184	33284.96722	-68	28.12	28.12	56.24	2285	34
16787.29184	34153.66722	-281	35.16	35.16	70.32	1271	34
24668.19184	36264.26722	-176	24.63	24.63	49.27	1902	34
672.8918405	38566.56722	-69	25.29	25.29	50.59	1313	34
18356.09547	9674.961934	-256	43.61	43.61	87.23	1118	42
19257.79547	9618.861934	-283	18.91	18.91	37.82	5210	42
24049.29547	10186.76193	295	35.54	35.54	71.07	1334	42
29422.59547	10347.66193	83	12.20	12.20	24.40	4611	42
30121.99547	11276.76193	128	31.91	31.91	63.82	1166	42
25442.29547	12125.66193	33	28.02	28.02	56.05	1693	42
14384.09547	13446.56193	265	25.08	25.08	50.16	2385	42
19074.99547	16355.86193	-136	7.61	7.61	15.21	11547	42
26906.09547	20026.86193	-39	23.74	23.74	47.48	1616	42
34813.09547	21193.46193	-265	34.59	34.59	69.19	2121	42
19418.29547	21641.56193	31	26.21	26.21	52.42	1450	42
36949.79547	22363.96193	-274	43.40	43.40	86.81	1008	42
12673.89547	22573.16193	-237	8.29	8.29	16.58	13885	42
14811.59547	27456.66193	-165	17.05	17.05	34.10	2896	42
31693.29547	29265.26193	-40	13.24	13.24	26.47	6272	42
34500.89547	29225.26193	133	39.94	39.94	79.88	1072	42
14908.89547	30066.96193	-334	36.48	36.48	72.96	1336	42
17263.59547	30470.36193	-267	15.43	15.43	30.85	8565	42
25802.39547	31959.06193	-11	23.43	23.43	46.86	1666	42
20516.99547	32514.06193	276	17.69	17.69	35.37	3864	42
20893.49547	33598.66193	200	29.30	29.30	58.59	1031	42
19873.19547	34966.86193	315	32.81	32.81	65.61	1971	42
31654.79547	35151.46193	-45	24.44	24.44	48.89	1918	42
26049.19547	36829.06193	-122	27.91	27.91	55.81	1627	42
19852.79909	5157.256643	-363	40.51	40.51	81.01	1469	50
25867.19909	5619.356643	-302	14.72	14.72	29.44	4463	50
26805.19909	7641.756643	31	12.43	12.43	24.87	4015	50
27506.79909	9374.756643	246	35.94	35.94	71.87	1117	50
32926.19909	10085.75664	-264	24.49	24.49	48.98	1988	50
24430.69909	11585.55664	43	24.99	24.99	49.97	1742	50
14011.19909	11643.05664	345	37.56	37.56	75.12	1364	50
31500.39909	12909.55664	-178	25.76	25.76	51.53	1516	50
16379.49909	16707.15664	246	23.41	23.41	46.82	1666	50
25834.29909	16587.25664	138	28.00	28.00	56.00	1063	50
27113.99909	19256.65664	166	36.15	36.15	72.30	1176	50
14534.09909	20053.55664	222	20.46	20.46	40.93	1713	50
14507.69909	22717.95664	-257	21.74	21.74	43.47	2461	50
19998.39909	22980.25664	-48	28.73	28.73	57.46	1463	50
32852.89909	23047.65664	-72	28.24	28.24	56.47	1011	50
13362.29909	24278.05664	-344	13.45	13.45	26.89	8014	50
34196.39909	27111.55664	-181	31.04	31.04	62.08	1343	50
33661.39909	28564.85664	44	29.88	29.88	59.77	1059	50
31734.29909	29213.95664	-277	14.27	14.27	28.54	8225	50
31541.19909	30244.65664	-316	36.29	36.29	72.58	2462	50
19830.29909	33573.85664	33	15.85	15.85	31.70	4007	50
29195.39909	34036.15664	-268	26.75	26.75	53.51	2864	50
23278.49909	34884.15664	-128	36.53	36.53	73.05	1042	50
26710.89909	34865.85664	-351	49.22	49.22	98.44	1067	50
31736.59909	35227.85664	-198	12.79	12.79	25.58	6186	50
1560.19909	40387.75664	-29	17.29	17.29	34.57	3123	50
23141.70272	4371.951353	-322	34.55	34.55	69.10	1568	58
23666.90272	6035.951353	-160	36.60	36.60	73.19	1020	58
23982.30272	7861.051353	37	20.23	20.23	40.46	1843	58
25764.60272	9975.551353	197	25.55	25.55	51.10	1544	58
28409.70272	12909.55135	-325	43.36	43.36	86.71	1070	58
32348.40272	13274.75135	-339	22.14	22.14	44.27	4281	58
18103.30272	16718.15135	318	15.05	15.05	30.10	4186	58
16020.40272	18371.05135	240	8.76	8.76	17.52	8331	58
14870.20272	19148.85135	14	23.57	23.57	47.15	1918	58
24965.30272	20483.95135	-213	18.53	18.53	37.07	4199	58
30312.30272	21033.65135	57	22.47	22.47	44.93	1983	58
33821.60272	21480.65135	281	8.27	8.27	16.53	11061	58
7545.902715	23611.35135	-207	40.86	40.86	81.72	1370	58
16397.60272	24030.65135	333	37.56	37.56	75.12	1031	58
35627.90272	24540.05135	228	21.41	21.41	42.81	2499	58
16254.90272	28020.85135	-179	32.55	32.55	65.09	1098	58
27068.20272	28752.15135	52	15.43	15.43	30.85	3665	58
32993.90272	31138.55135	346	18.23	18.23	36.46	4762	58
34101.30272	34213.65135	-251	52.38	52.38	104.75	1341	58
29759.60272	34983.45135	138	34.01	34.01	68.01	1386	58
20549.80634	4275.146062	-379	40.18	40.18	80.35	1331	66
25864.30634	5680.046062	-210	17.54	17.54	35.09	2050	66
23661.10634	6372.546062	-341	28.07	28.07	56.14	1829	66
24997.00634	10026.64606	51	17.26	17.26	34.52	2663	66
21206.60634	11488.84606	75	24.26	24.26	48.51	2045	66
19172.20634	12204.44606	-86	31.77	31.77	63.54	1042	66
16251.40634	12749.84606	-131	18.49	18.49	36.97	3069	66
21414.50634	13711.94606	-284	19.57	19.57	39.14	2958	66
17053.00634	15260.14606	241	15.99	15.99	31.98	3838	66
15060.30634	15837.74606	-297	18.46	18.46	36.93	4290	66
5948.60634	16943.34606	38	32.57	32.57	65.14	1468	66
15769.30634	19978.44606	-61	31.37	31.37	62.74	1320	66
36707.50634	20022.04606	-282	65.56	65.56	131.13	1084	66
35412.70634	20429.64606	222	22.70	22.70	45.40	2749	66
14408.30634	21826.94606	-196	40.67	40.67	81.34	1016	66
12659.80634	22519.54606	-110	5.11	5.11	10.22	13486	66
35310.50634	27132.24606	-78	23.76	23.76	47.52	1865	66
25906.30634	31211.24606	-3	13.28	13.28	26.56	4146	66
16861.40634	31574.94606	-198	24.92	24.92	49.83	2744	66
24755.00634	34166.24606	223	30.05	30.05	60.10	1157	66
23634.20996	6041.540772	-272	32.10	32.10	64.20	2392	74
25684.70996	8527.840772	-63	23.43	23.43	46.86	2458	74
26763.80996	8613.140772	-184	22.44	22.44	44.89	1475	74
28888.50996	8911.440772	184	17.99	17.99	35.98	4211	74
21657.90996	10271.14077	372	37.33	37.33	74.65	1862	74
16785.90996	11174.34077	378	18.82	18.82	37.63	3910	74
14832.90996	27154.94077	-330	20.70	20.70	41.40	2682	74
33288.30996	27383.44077	8	26.19	26.19	52.38	2365	74
32143.30996	33193.14077	8	14.88	14.88	29.77	2858	74
21307.81359	2056.635481	-384	34.24	34.24	68.48	2351	82
1246.01359	2301.335481	-178	21.27	21.27	42.53	2650	82
23967.31359	7864.135481	21	23.17	23.17	46.35	1682	82
21220.01359	9301.935481	96	29.27	29.27	58.55	1168	82
8661.41359	13710.63548	-390	51.97	51.97	103.95	1178	82
15622.41359	15388.13548	162	16.34	16.34	32.69	4407	82
5896.01359	15935.23548	254	13.61	13.61	27.22	6352	82
10881.31359	16324.23548	-35	12.76	12.76	25.53	3860	82
30293.21359	21053.73548	-119	22.40	22.40	44.79	2004	82
11818.31359	22288.73548	178	33.49	33.49	66.98	1064	82
12669.51359	22582.73548	-144	11.87	11.87	23.74	4462	82
17768.31359	31198.03548	320	16.74	16.74	33.49	3352	82
36404.01359	34518.93548	-308	54.45	54.45	108.90	1050	82
3812.91359	38939.43548	155	33.18	33.18	66.36	1187	82
16043.51721	9872.53019	-294	39.80	39.80	79.60	2034	90
16837.01721	10272.63019	-108	26.12	26.12	52.23	1207	90
21234.51721	11435.03019	63	26.12	26.12	52.23	1439	90
13350.21721	12112.13019	-220	17.71	17.71	35.42	4964	90
31542.41721	12979.53019	-117	20.37	20.37	40.74	3672	90
27411.61721	13426.53019	-194	27.51	27.51	55.01	1365	90
17465.01721	14880.83019	147	24.49	24.49	48.98	2403	90
33584.61721	28645.23019	89	22.04	22.04	44.09	2015	90
40874.21721	30617.43019	-131	58.40	58.40	116.81	1020	90
17892.21721	31267.23019	83	23.62	23.62	47.24	1575	90
16946.51721	31738.73019	-141	34.50	34.50	69.00	1809	90
32750.71721	35557.43019	-170	29.81	29.81	59.63	1298	90
23713.02084	5808.7249	-399	45.31	45.31	90.62	1215	98
17623.82084	8257.6249	-223	40.55	40.55	81.11	1158	98
25676.02084	11521.1249	-282	29.15	29.15	58.31	2131	98
29014.72084	13053.1249	-296	33.39	33.39	66.79	1265	98
11625.32084	14112.2249	-194	14.34	14.34	28.68	5094	98
13705.12084	15107.3249	273	19.99	19.99	39.99	2489	98
22337.42084	19001.3249	280	19.33	19.33	38.67	3461	98
16421.42084	20563.4249	41	33.65	33.65	67.31	1561	98
15489.82084	22598.5249	-266	27.04	27.04	54.07	1522	98
31476.72084	30294.5249	-178	28.21	28.21	56.43	1220	98
19371.32084	30496.1249	103	26.33	26.33	52.66	1718	98
18130.22084	31525.5249	-112	29.53	29.53	59.06	1390	98
25296.12084	36308.1249	87	36.24	36.24	72.49	1211	98
18588.52084	36967.0249	-204	38.65	38.65	77.29	1163	98
23675.42446	5980.019609	-139.974	21.95	21.95	43.90	2450	106
17643.92446	7467.419609	-157.974	26.61	26.61	53.22	2649	106
19566.52446	9131.819609	-194.974	18.77	18.77	37.54	3288	106
21386.62446	10763.01961	-54.9745	31.84	31.84	63.68	1106	106
32444.02446	13231.61961	-69.9745	13.35	13.35	26.71	5240	106
14443.72446	14551.01961	-48.9745	23.43	23.43	46.86	1779	106
25594.12446	19274.21961	72.0255	30.76	30.76	61.51	1926	106
13016.92446	19854.01961	213.026	21.12	21.12	42.25	3522	106
15465.02446	22631.91961	-204.974	14.81	14.81	29.63	4412	106
22192.72446	28280.01961	207.026	27.88	27.88	55.77	1854	106
32178.52446	33190.51961	-69.9745	41.97	41.97	83.93	1168	106
31723.72446	35194.71961	-192.974	17.45	17.45	34.90	3061	106
24820.12809	5795.114319	101.094	32.62	32.62	65.23	1117	114
20445.42809	6670.114319	194.094	35.63	35.63	71.26	1083	114
17462.62809	9737.614319	154.094	18.39	18.39	36.79	2366	114
31560.12809	13044.81432	-206.906	17.00	17.00	34.01	3739	114
9983.32809	12905.71432	-324.906	29.48	29.48	58.97	1735	114
13958.62809	13937.71432	160.094	9.18	9.18	18.37	8750	114
17452.12809	13906.21432	88.0937	24.52	24.52	49.03	1469	114
19177.52809	14046.31432	-71.9063	28.21	28.21	56.43	1579	114
5627.42809	16011.21432	-145.906	6.24	6.24	12.48	15979	114
16433.02809	20569.91432	68.0937	29.41	29.41	58.83	1198	114
4537.22809	21162.81432	393.094	56.59	56.59	113.18	1082	114
11311.62809	21713.41432	-192.906	24.02	24.02	48.04	1763	114
12674.02809	22574.91432	-126.906	10.67	10.67	21.34	6646	114
10565.52809	22835.61432	-175.906	27.77	27.77	55.53	1258	114
27709.82809	22757.81432	-376.906	44.51	44.51	89.02	1112	114
19970.92809	22989.41432	-156.906	17.62	17.62	35.23	3198	114
15799.32809	23708.61432	113.094	14.51	14.51	29.01	3148	114
13352.02809	24226.11432	-250.906	15.94	15.94	31.89	3980	114
11534.52809	24317.11432	-163.906	23.17	23.17	46.35	2746	114
15599.72809	26970.91432	394.094	38.88	38.88	77.76	1271	114
27086.82809	28756.51432	60.0937	26.16	26.16	52.33	1148	114
21630.72809	29824.41432	-55.9063	20.79	20.79	41.59	2090	114
15983.62809	33311.61432	-163.906	16.91	16.91	33.82	3170	114
29487.72809	34809.61432	-284.906	12.20	12.20	24.40	6528	114
18365.52809	36052.41432	-368.906	36.62	36.62	73.24	1335	114
16573.73171	7092.309028	-53.8382	33.16	33.16	66.32	1099	122
25320.53171	7362.609028	-153.838	38.74	38.74	77.48	1255	122
19882.73171	7460.509028	-24.8382	10.08	10.08	20.16	6288	122
18892.73171	10990.40903	11.1618	17.54	17.54	35.09	3530	122
14093.33171	11590.90903	-55.8382	24.73	24.73	49.45	1149	122
16186.93171	11624.90903	197.162	26.14	26.14	52.28	2713	122
17026.23171	15268.70903	343.162	12.74	12.74	25.48	6599	122
14473.33171	15319.80903	4.16177	26.75	26.75	53.51	1191	122
15405.33171	24377.30903	182.162	11.78	11.78	23.55	5239	122
12747.03171	24810.30903	-264.838	24.80	24.80	49.60	2462	122
14832.63171	27190.60903	-278.838	12.36	12.36	24.73	9052	122
16450.43171	29817.70903	150.162	13.92	13.92	27.84	4387	122
28887.03171	36713.20903	-21.8382	32.31	32.31	64.62	1560	122
19537.43171	37128.10903	-304.838	32.57	32.57	65.14	1392	122
22705.13534	5743.103737	-120.77	13.99	13.99	27.98	4773	130
14214.93534	8291.503737	-269.77	47.50	47.50	95.00	1182	130
15285.83534	9718.103737	-221.77	27.15	27.15	54.31	1300	130
24419.83534	10263.80374	-225.77	49.88	49.88	99.76	1220	130
29660.73534	10486.70374	300.23	30.73	30.73	61.47	2059	130
33067.73534	11027.50374	-251.77	34.67	34.67	69.33	1035	130
32358.53534	11212.40374	-91.7701	24.47	24.47	48.94	3003	130
14630.63534	11794.60374	-47.7701	36.08	36.08	72.16	1240	130
9967.135339	12681.60374	-54.7701	14.32	14.32	28.64	5271	130
16039.13534	14314.70374	-1.77012	12.01	12.01	24.02	5248	130
33965.43534	14343.80374	-233.77	35.18	35.18	70.37	1093	130
17041.53534	15243.90374	358.23	18.86	18.86	37.73	3511	130
25347.23534	15611.70374	-205.77	17.90	17.90	35.80	2618	130
11689.73534	18469.40374	-132.77	17.47	17.47	34.95	2643	130
20820.63534	22077.10374	123.23	23.41	23.41	46.82	1104	130
27771.43534	24537.00374	-288.77	27.18	27.18	54.35	2559	130
16338.73534	28861.10374	-70.7701	31.11	31.11	62.22	1341	130
16443.83534	29818.90374	337.23	19.48	19.48	38.95	3648	130
32635.63534	32383.20374	-40.7701	31.06	31.06	62.12	1619	130
18335.63534	36125.00374	-196.77	21.78	21.78	43.57	3873	130
25886.43896	5576.698447	-194.702	17.71	17.71	35.42	2699	138
25806.33896	9985.698447	297.298	11.23	11.23	22.47	8002	138
14769.53896	11494.39845	228.298	32.43	32.43	64.86	1609	138
11537.63896	13898.89845	-145.702	29.56	29.56	59.11	1003	138
15634.13896	20788.59845	-201.702	12.48	12.48	24.96	5287	138
31980.43896	27158.19845	-354.702	48.32	48.32	96.65	1021	138
14786.03896	27537.49845	-271.702	34.67	34.67	69.33	1322	138
33282.13896	31781.69845	-159.702	25.25	25.25	50.49	1592	138
19602.53896	34657.19845	-262.702	23.83	23.83	47.67	2207	138
27425.34259	11248.29316	-33.6339	22.47	22.47	44.93	1282	146
25410.74259	12132.59316	152.366	21.97	21.97	43.94	1819	146
28068.54259	14152.39316	-155.634	25.79	25.79	51.57	1477	146
6704.642589	16655.49316	44.3661	21.78	21.78	43.57	2055	146
14473.44259	17142.39316	92.3661	11.45	11.45	22.89	4498	146
34172.64259	18018.09316	-77.6339	24.04	24.04	48.09	1232	146
16089.94259	18359.09316	219.366	15.99	15.99	31.98	2483	146
11357.74259	20688.19316	-42.6339	19.03	19.03	38.06	1758	146
18880.64259	21726.79316	-52.6339	30.99	30.99	61.98	1172	146
13375.74259	24176.29316	-239.634	10.50	10.50	21.01	7799	146
27732.34259	27161.59316	-100.634	26.96	26.96	53.93	1053	146
14827.84259	27462.69316	-223.634	19.31	19.31	38.62	2018	146
26958.34259	28053.99316	-223.634	33.63	33.63	67.26	1433	146
14801.64259	28227.09316	172.366	26.52	26.52	53.03	1667	146
21359.14621	2231.987866	-374.566	59.23	59.23	118.46	1081	154
19576.74621	10259.78787	-91.5658	9.58	9.58	19.17	4641	154
18085.54621	10382.68787	-130.566	20.96	20.96	41.92	2375	154
29829.34621	10478.58787	133.434	27.15	27.15	54.31	1642	154
24367.34621	10447.58787	106.434	22.02	22.02	44.04	2343	154
18247.14621	14964.38787	231.434	30.31	30.31	60.62	1581	154
17016.04621	15289.98787	54.4342	19.08	19.08	38.15	2343	154
16047.24621	18406.38787	133.434	19.41	19.41	38.81	1987	154
14623.24621	19077.28787	-96.5658	24.54	24.54	49.08	1921	154
13658.74621	21299.18787	30.4342	25.65	25.65	51.29	2002	154
34310.04621	26032.38787	375.434	50.09	50.09	100.18	1148	154
34140.04621	34265.38787	-300.566	24.70	24.70	49.41	2321	154
21275.04621	37485.98787	-274.566	41.42	41.42	82.85	1000	154
22189.34621	39173.98787	347.434	45.59	45.59	91.19	1096	154
32420.94984	13162.58257	-22.4977	21.29	21.29	42.58	1668	162
38737.84984	14329.88257	191.502	42.20	42.20	84.40	1007	162
10057.74984	19265.18257	-158.498	27.37	27.37	54.73	1540	162
31658.94984	21030.38257	-55.4977	30.50	30.50	60.99	1025	162
37193.14984	22653.28257	-368.498	44.86	44.86	89.73	1020	162
9870.049839	23164.08257	-211.498	19.38	19.38	38.76	4340	162
14720.24984	28234.98257	-30.4977	30.54	30.54	61.09	1153	162
18391.64984	36296.98257	-213.498	28.90	28.90	57.79	1980	162
3778.649839	38868.48257	-288.498	34.62	34.62	69.24	1501	162
1091.053464	2484.177284	-62.4296	17.99	17.99	35.98	3850	170
25866.05346	5651.177284	-222.43	19.10	19.10	38.20	2328	170
16860.55346	8197.077284	-182.43	15.17	15.17	30.33	2927	170
13267.75346	10795.57728	233.57	34.78	34.78	69.57	1464	170
13595.35346	15138.17728	364.57	26.78	26.78	53.55	1727	170
5617.153464	15986.97728	-166.43	19.22	19.22	38.43	1971	170
17047.15346	16368.17728	-198.43	27.29	27.29	54.59	1815	170
10250.95346	16902.87728	-129.43	25.13	25.13	50.26	2932	170
35281.95346	23934.57728	-281.43	29.48	29.48	58.97	2073	170
16115.75346	29808.37728	43.5704	16.27	16.27	32.55	2825	170
25892.55346	31213.77728	-111.43	13.64	13.64	27.27	3567	170
34393.25346	32228.57728	-196.43	31.72	31.72	63.44	1296	170
17669.65346	32960.97728	-153.43	13.92	13.92	27.84	5642	170
32207.45346	33424.47728	-365.43	41.40	41.40	82.80	1309	170
21919.65346	36491.27728	-245.43	18.25	18.25	36.50	3212	170
27796.75346	37669.47728	-242.43	45.38	45.38	90.76	1084	170
1076.257089	2456.971994	-84.3615	24.33	24.33	48.65	1723	178
26888.05709	7636.171994	-117.361	21.85	21.85	43.71	2207	178
28609.75709	10544.47199	-160.361	19.50	19.50	39.00	3062	178
22768.45709	11474.47199	94.6385	27.20	27.20	54.40	1475	178
28646.45709	12812.67199	114.639	23.93	23.93	47.85	1664	178
21222.95709	13223.67199	98.6385	36.90	36.90	73.81	1122	178
6082.757089	17371.07199	-317.361	24.85	24.85	49.69	3485	178
13767.45709	18096.27199	-316.361	27.95	27.95	55.91	1586	178
12002.55709	19726.37199	-190.361	27.69	27.69	55.39	1691	178
15698.15709	19753.37199	-316.361	18.02	18.02	36.03	3828	178
14442.75709	21705.87199	-140.361	21.12	21.12	42.25	2120	178
14603.05709	24869.47199	121.639	23.22	23.22	46.44	1861	178
15934.35709	33254.57199	-111.361	20.30	20.30	40.60	2289	178
28309.45709	36114.27199	-143.361	22.98	22.98	45.97	2893	178
18296.05709	37592.77199	-118.361	45.12	45.12	90.24	1255	178
24191.36071	10288.2667	-88.2933	18.65	18.65	37.30	2331	186
41353.16071	12652.9667	10.7067	21.03	21.03	42.06	1629	186
17377.96071	13863.4667	182.707	7.72	7.72	15.45	12471	186
30402.36071	15142.9667	-101.293	34.55	34.55	69.10	1209	186
15670.46071	20747.7667	-73.2933	5.32	5.32	10.64	15423	186
34082.66071	22436.7667	-34.2933	12.06	12.06	24.12	4508	186
34507.56071	24215.0667	-280.293	25.98	25.98	51.95	2540	186
31700.66071	29310.7667	-379.293	28.28	28.28	56.57	2925	186
17580.86071	31203.9667	322.707	23.67	23.67	47.34	1962	186
33449.56071	31683.7667	-255.293	26.82	26.82	53.65	1483	186
15871.66071	32554.5667	-62.2933	11.02	11.02	22.04	6383	186
16826.86434	8126.161413	-282.225	13.66	13.66	27.32	4550	194
24142.56434	10221.06141	-83.2252	20.28	20.28	40.55	2641	194
32439.16434	13235.26141	-21.2252	24.52	24.52	49.03	1515	194
18084.86434	14970.96141	-107.225	27.91	27.91	55.81	1437	194
13802.86434	15143.06141	304.775	19.73	19.73	39.47	3284	194
7790.164339	15454.06141	-134.225	23.17	23.17	46.35	1879	194
9794.164339	16888.36141	-121.225	35.37	35.37	70.74	1087	194
15682.86434	20735.36141	-253.225	25.20	25.20	50.40	1466	194
15467.16434	22699.96141	-131.225	10.43	10.43	20.87	8638	194
34090.86434	30762.76141	-15.2252	19.59	19.59	39.19	2699	194
29176.36434	34108.86141	-261.225	40.51	40.51	81.01	1024	194
20859.26434	34384.96141	182.775	26.75	26.75	53.51	1231	194
16405.06434	36193.86141	-203.225	35.25	35.25	70.51	1528	194
19670.16796	5861.356122	-291.157	29.46	29.46	58.92	1330	202
20419.26796	6713.456122	-262.157	27.53	27.53	55.06	1965	202
16405.96796	9311.956122	-153.157	23.06	23.06	46.11	1749	202
24640.06796	11326.25612	26.8429	24.00	24.00	47.99	1530	202
31661.26796	15008.85612	-339.157	40.79	40.79	81.58	1076	202
9948.467963	17525.35612	-369.157	38.65	38.65	77.29	1287	202
35271.06796	23858.65612	19.8429	18.20	18.20	36.41	2490	202
12205.06796	25952.55612	-39.1571	17.05	17.05	34.10	3588	202
16641.06796	31078.15612	-175.157	22.37	22.37	44.74	2261	202
17568.16796	31233.75612	276.843	22.87	22.87	45.73	1766	202
33133.56796	33729.45612	-45.1571	21.85	21.85	43.71	2538	202
27130.36796	36444.25612	-305.157	34.90	34.90	69.80	1165	202
6049.271588	17505.55083	110.911	28.35	28.35	56.71	1432	210
16685.67159	18064.55083	278.911	23.08	23.08	46.16	2756	210
32651.97159	19808.85083	-173.089	27.95	27.95	55.91	1489	210
35291.67159	23865.45083	17.911	17.22	17.22	34.43	2659	210
34171.57159	27072.25083	66.911	27.44	27.44	54.87	1151	210
19574.87159	37835.75083	-361.089	36.41	36.41	72.82	1683	210
10017.27521	12704.14554	-205.021	36.03	36.03	72.06	1055	218
41365.97521	12727.64554	-151.021	18.09	18.09	36.17	2533	218
32475.17521	16509.04554	330.979	50.16	50.16	100.32	1081	218
27741.27521	24525.14554	-62.0209	20.30	20.30	40.60	2521	218
27397.27521	27931.14554	-19.0209	19.45	19.45	38.90	1822	218
30871.97521	28083.24554	73.9791	20.94	20.94	41.87	2319	218
31682.67521	29238.04554	-249.021	26.14	26.14	52.28	2448	218
17731.17521	32977.74554	155.979	11.99	11.99	23.97	5408	218
19840.77884	7242.24025	-229.953	27.06	27.06	54.12	1836	226
22125.37884	8006.84025	158.047	19.62	19.62	39.23	1372	226
21443.87884	13655.94025	-328.953	13.92	13.92	27.84	8579	226
11836.57884	14592.44025	-129.953	17.26	17.26	34.52	2807	226
13905.77884	15040.34025	241.047	34.24	34.24	68.48	1244	226
5608.178838	15986.84025	-237.953	6.41	6.41	12.81	15547	226
7300.478838	15964.04025	98.0472	18.42	18.42	36.83	1725	226
32992.87884	16627.34025	271.047	28.92	28.92	57.84	1337	226
29175.97884	16883.14025	-201.953	22.07	22.07	44.13	3090	226
25830.97884	31788.44025	-9.95277	13.07	13.07	26.14	4851	226
25652.77884	35736.64025	-11.9528	24.44	24.44	48.89	1095	226
26851.78246	10093.33496	288.115	20.54	20.54	41.07	2471	234
33120.88246	10920.73496	-207.885	23.74	23.74	47.48	2328	234
18729.98246	11905.63496	-47.8847	33.54	33.54	67.07	1137	234
25356.28246	12160.93496	183.115	19.26	19.26	38.53	2865	234
15360.28246	13260.63496	-264.885	24.73	24.73	49.45	1678	234
12705.48246	15613.23496	-99.8847	22.77	22.77	45.55	2232	234
25516.28246	19263.73496	380.115	16.16	16.16	32.31	4555	234
9728.182463	19758.63496	-304.885	30.52	30.52	61.04	1989	234
35302.18246	23851.23496	74.1153	18.09	18.09	36.17	2510	234
13071.58246	26098.53496	327.115	37.02	37.02	74.04	1156	234
15964.08246	31939.43496	296.115	34.22	34.22	68.44	1379	234
19893.68246	32255.13496	-2.88466	16.04	16.04	32.08	3461	234
31789.48609	14963.42967	-79.8166	25.27	25.27	50.54	1572	242
22841.38609	15950.32967	-42.8165	23.22	23.22	46.44	1428	242
7128.286088	17282.42967	253.183	23.39	23.39	46.77	1407	242
34202.38609	17905.42967	-60.8165	12.91	12.91	25.81	5134	242
26593.48609	22691.82967	-45.8165	23.17	23.17	46.35	1373	242
19875.08609	32232.62967	127.183	16.79	16.79	33.58	3554	242
34393.08609	32335.02967	-91.8166	30.54	30.54	61.09	1446	242
15950.98609	33279.82967	-100.817	25.06	25.06	50.11	2004	242
25834.08609	37727.82967	-129.817	32.17	32.17	64.34	1075	242
26857.68971	7613.524378	-57.7484	18.96	18.96	37.92	1305	250
9993.389713	12770.12438	-102.748	27.67	27.67	55.34	1444	250
31503.18971	12927.62438	-224.748	38.72	38.72	77.43	1211	250
21421.68971	13722.72438	-187.748	10.93	10.93	21.85	6963	250
34510.58971	19542.62438	136.252	28.54	28.54	57.09	1080	250
31693.38971	29214.12438	-293.748	17.31	17.31	34.62	4590	250
33376.38971	32949.02438	-255.748	34.52	34.52	69.05	1153	250
19633.89334	7401.019088	309.32	25.46	25.46	50.92	2018	258
22667.29334	7731.019088	-73.6803	19.71	19.71	39.42	1923	258
12699.39334	8475.219088	-282.68	36.81	36.81	73.62	1142	258
22865.59334	10406.71909	348.32	19.99	19.99	39.99	2781	258
13280.09334	12144.01909	-264.68	20.02	20.02	40.03	2959	258
17815.99334	12205.31909	371.32	31.16	31.16	62.31	1921	258
15336.19334	13234.11909	-201.68	15.47	15.47	30.94	3793	258
8892.293338	15628.51909	-371.68	49.60	49.60	99.19	1166	258
24691.99334	16215.31909	274.32	32.45	32.45	64.90	1635	258
12446.69334	18461.31909	-96.6803	17.59	17.59	35.18	2445	258
25955.39334	36770.01909	-298.68	13.94	13.94	27.88	5724	258
22675.49696	5756.813797	-242.612	16.86	16.86	33.72	2808	266
20327.69696	6663.213797	66.3878	34.17	34.17	68.34	1075	266
22927.39696	10355.9138	274.388	26.89	26.89	53.79	1239	266
13721.49696	12442.6138	27.3878	15.54	15.54	31.09	2508	266
15328.19696	13249.0138	-125.612	22.23	22.23	44.46	2633	266
21421.99696	13737.4138	-193.612	19.71	19.71	39.42	3428	266
19731.89696	19045.4138	-264.612	35.44	35.44	70.89	1771	266
9700.796963	19783.6138	-211.612	21.10	21.10	42.20	3250	266
15575.89696	20740.5138	310.388	29.01	29.01	58.03	1358	266
23770.19696	29375.2138	-183.612	40.65	40.65	81.29	1082	266
26856.30059	7709.608507	-94.5441	11.82	11.82	23.64	4483	274
22148.50059	8013.908507	126.456	18.46	18.46	36.93	2514	274
17283.40059	16927.40851	-88.5441	31.79	31.79	63.59	1666	274
17502.60059	17970.10851	-105.544	24.77	24.77	49.55	1804	274
12192.50059	25845.10851	-95.5441	35.89	35.89	71.78	1002	274
31679.80059	29293.70851	-134.544	18.20	18.20	36.41	2439	274
24126.90421	8063.403216	-78.476	27.81	27.81	55.63	1378	282
17389.10421	8810.203216	-48.476	23.46	23.46	46.91	1120	282
12188.00421	10002.90322	-169.476	35.23	35.23	70.46	1483	282
28103.30421	13777.60322	398.524	42.65	42.65	85.30	1017	282
14039.00421	15031.70322	-21.476	15.52	15.52	31.04	4457	282
5599.904212	15998.10322	-203.476	5.51	5.51	11.02	15509	282
10318.10421	18616.10322	-252.476	21.74	21.74	43.47	2625	282
11401.60421	18956.90322	-270.476	38.34	38.34	76.68	1115	282
7058.604212	19803.80322	178.524	43.21	43.21	86.43	1013	282
21656.40421	20366.80322	-193.476	46.42	46.42	92.83	1027	282
12829.90421	20562.70322	-40.476	30.69	30.69	61.37	1149	282
32973.40421	22253.50322	-161.476	17.69	17.69	35.37	2989	282
12698.00421	22664.00322	-300.476	14.77	14.77	29.53	4036	282
11724.30421	23673.50322	93.524	23.88	23.88	47.76	1584	282
12359.90421	26318.80322	-391.476	27.67	27.67	55.34	1970	282
26395.60421	29399.90322	-20.476	18.18	18.18	36.36	3453	282
25863.50421	31755.10322	39.524	25.20	25.20	50.40	1044	282
23575.70421	33038.80322	-113.476	39.16	39.16	78.33	1012	282
30802.50421	33001.90322	131.524	15.47	15.47	30.94	3687	282
22933.80784	12474.19793	-306.408	30.97	30.97	61.94	1869	290
32536.60784	13154.69793	71.5921	25.46	25.46	50.92	1560	290
18374.10784	14344.79793	-263.408	29.93	29.93	59.86	1171	290
30154.40784	16705.69793	-69.4079	28.92	28.92	57.84	1654	290
10695.20784	20653.59793	-216.408	16.44	16.44	32.88	4302	290
12043.70784	20918.69793	-99.4079	16.74	16.74	33.49	1767	290
34806.70784	21542.29793	40.5921	35.33	35.33	70.65	1079	290
33707.80784	28528.99793	99.5921	22.73	22.73	45.45	1122	290
15514.30784	31664.59793	-231.408	13.64	13.64	27.27	6839	290
1110.311462	2477.492635	105.66	25.50	25.50	51.01	1932	298
11972.31146	14650.79263	100.66	27.84	27.84	55.67	1073	298
7707.911462	16895.29263	55.6602	13.94	13.94	27.88	3440	298
16419.51146	18397.99263	-56.3398	27.93	27.93	55.86	1274	298
10367.91146	19047.79263	-313.34	22.66	22.66	45.31	3050	298
14428.41146	21729.19263	-95.3398	14.77	14.77	29.53	3839	298
32087.01146	25154.59263	-294.34	22.30	22.30	44.60	2231	298
10633.81146	25381.49263	-165.34	31.58	31.58	63.16	1308	298
25719.41146	31946.79263	-156.34	39.14	39.14	78.28	1067	298
29418.01146	32671.79263	246.66	26.26	26.26	52.52	1596	298
16511.81146	36196.39263	-24.3398	29.93	29.93	59.86	1181	298
21285.01509	6932.487344	1.73025	38.22	38.22	76.44	1037	306
9999.315087	12828.18734	-230.27	26.82	26.82	53.65	1431	306
5603.515087	15993.18734	-156.27	6.99	6.99	13.99	9637	306
26458.11509	20701.78734	-75.2698	24.77	24.77	49.55	1393	306
22934.81509	26924.58734	86.7302	23.71	23.71	47.43	1434	306
14346.51509	27329.78734	-361.27	27.72	27.72	55.44	1656	306
14778.51509	31633.68734	-382.27	28.85	28.85	57.70	2753	306
32140.61509	33267.68734	-272.27	24.73	24.73	49.45	2691	306
24627.21509	34184.18734	-0.269749	25.88	25.88	51.76	1054	306
22710.11871	5727.082054	-88.194	15.54	15.54	31.09	2287	314
21943.21871	8518.882054	182.806	19.33	19.33	38.67	1734	314
23249.91871	10538.78205	-245.194	34.19	34.19	68.39	1802	314
9109.418712	12152.88205	-297.194	35.77	35.77	71.54	1231	314
19858.01871	12274.88205	210.806	30.80	30.80	61.61	1038	314
10848.51871	16331.88205	-63.194	10.50	10.50	21.01	6295	314
14422.01871	17133.18205	126.806	9.21	9.21	18.42	5122	314
32038.61871	17300.98205	102.806	37.33	37.33	74.65	1037	314
34130.91871	17925.78205	-10.194	15.83	15.83	31.65	3165	314
26439.61871	20632.68205	59.806	18.46	18.46	36.93	3069	314
16728.51871	25107.88205	332.806	41.14	41.14	82.28	1154	314
22590.31871	25391.08205	92.806	28.19	28.19	56.38	1668	314
21508.81871	34571.08205	-87.194	29.67	29.67	59.35	1575	314
23706.02234	6549.376763	-53.1183	12.79	12.79	25.58	4162	322
27443.32234	11225.97676	274.882	25.08	25.08	50.16	1342	322
9992.922337	12684.37676	-78.1183	20.46	20.46	40.93	2959	322
17355.72234	13863.67676	170.882	7.82	7.82	15.64	8941	322
7407.822337	15057.37676	-161.118	16.20	16.20	32.40	4406	322
21503.12234	20195.57676	391.882	47.57	47.57	95.14	1012	322
34538.72234	22050.87676	48.8817	15.19	15.19	30.38	3449	322
31626.52234	23053.17676	58.8817	25.65	25.65	51.29	1452	322
26406.82234	29336.07676	-80.1183	36.27	36.27	72.53	1087	322
14858.22234	29948.37676	-236.118	26.82	26.82	53.65	2052	322
34333.32234	32161.57676	-51.1183	37.75	37.75	75.50	1079	322
15951.82234	33259.37676	-239.118	11.87	11.87	23.74	7812	322
22510.52596	4905.971472	-275.043	34.34	34.34	68.67	1494	330
15459.82596	9465.771472	-140.043	39.71	39.71	79.41	1243	330
24177.82596	30453.87147	-124.043	15.68	15.68	31.37	2685	330
28459.92596	32215.57147	-121.043	16.63	16.63	33.25	2982	330
20874.02596	34279.77147	-169.043	24.82	24.82	49.64	1764	330
31718.32596	35172.07147	-214.043	11.61	11.61	23.22	5961	330
23350.12596	35371.17147	-346.043	39.19	39.19	78.37	1156	330
26858.42959	7672.666182	95.0331	17.10	17.10	34.19	2279	338
17352.82959	8760.566182	-60.9669	11.92	11.92	23.83	4783	338
13154.82959	10735.76618	-246.967	41.19	41.19	82.38	1019	338
14062.12959	15042.16618	91.0331	18.09	18.09	36.17	2436	338
17113.02959	15263.76618	325.033	13.28	13.28	26.56	5860	338
34199.82959	17983.96618	-75.9669	20.21	20.21	40.41	1897	338
14506.22959	20039.56618	80.0331	16.70	16.70	33.39	2501	338
26433.12959	20645.26618	85.0331	18.86	18.86	37.73	2909	338
25934.42959	31225.06618	-177.967	11.56	11.56	23.13	6904	338
25949.72959	36796.96618	-270.967	16.72	16.72	33.44	3268	338
20005.83321	7573.260891	121.109	19.92	19.92	39.85	2208	346
18041.93321	11141.56089	12.1089	31.53	31.53	63.07	1131	346
11577.53321	18640.86089	-157.891	16.51	16.51	33.02	3773	346
14805.03321	27578.96089	-192.891	17.17	17.17	34.34	3282	346
15983.53321	29323.26089	-374.891	50.00	50.00	99.99	1048	346
31705.83321	29655.66089	-177.891	34.12	34.12	68.25	1086	346
34452.93321	32204.16089	-25.8911	29.53	29.53	59.06	1240	346
20454.23321	33195.26089	183.109	26.94	26.94	53.88	1677	346
24095.83684	4958.455601	-301.815	49.01	49.01	98.02	1225	354
26881.33684	7657.455601	-7.81543	14.15	14.15	28.31	3643	354
24314.53684	10498.7556	-108.815	23.10	23.10	46.21	2376	354
32809.33684	12994.7556	-285.815	22.75	22.75	45.50	1796	354
20078.53684	13648.0556	-108.815	6.95	6.95	13.89	11754	354
21403.53684	13726.5556	-212.815	17.33	17.33	34.67	4520	354
11859.13684	22145.1556	-199.815	33.82	33.82	67.64	1138	354
35301.23684	23913.6556	-125.815	23.27	23.27	46.53	1777	354
13064.73684	26120.6556	255.185	28.87	28.87	57.74	2129	354
33637.33684	28577.9556	-45.8154	19.99	19.99	39.99	2073	354
20713.53684	29639.0556	-4.81543	17.78	17.78	35.56	2191	354
23896.93684	31003.1556	90.1846	17.95	17.95	35.89	2197	354
24051.73684	37082.4556	-331.815	42.65	42.65	85.30	1043	354
405.9404615	3741.35031	21.2603	24.21	24.21	48.42	1867	362
14180.74046	11736.55031	-128.74	27.88	27.88	55.77	1138	362
23983.24046	11991.55031	-45.7397	28.66	28.66	57.32	1439	362
25330.84046	12094.95031	325.26	36.15	36.15	72.30	1017	362
29924.14046	12934.25031	-92.7397	13.66	13.66	27.32	3925	362
18667.94046	13390.85031	132.26	21.57	21.57	43.14	2606	362
23546.74046	15265.45031	339.26	44.27	44.27	88.55	1145	362
12457.14046	18149.25031	-360.74	16.37	16.37	32.73	5343	362
33615.94046	19578.25031	-220.74	19.88	19.88	39.75	2977	362
12899.54046	21508.55031	-119.74	29.96	29.96	59.91	1024	362
14234.04046	22431.55031	290.26	27.67	27.67	55.34	1847	362
31719.64046	29278.55031	-179.74	25.48	25.48	50.96	1753	362
15932.74046	33359.85031	-360.74	24.99	24.99	49.97	1935	362
17424.44409	8745.045019	3.33601	20.39	20.39	40.79	1675	370
19549.24409	9441.945019	244.336	15.64	15.64	31.27	3944	370
41364.44409	12660.14502	-117.664	14.53	14.53	29.06	2559	370
9525.844086	15289.34502	-190.664	21.90	21.90	43.80	1643	370
35315.64409	23929.74502	-218.664	32.66	32.66	65.33	1218	370
18206.44409	32502.14502	37.336	22.98	22.98	45.97	1906	370
24047.54409	35253.04502	-194.664	30.57	30.57	61.14	1508	370
21905.94409	36482.74502	-85.664	22.33	22.33	44.65	1565	370
25944.64409	36799.64502	-49.664	30.76	30.76	61.51	1015	370
14417.24771	8488.839729	-236.588	33.89	33.89	67.78	1336	378
13985.84771	10892.43973	-183.588	32.08	32.08	64.15	1066	378
16548.04771	11632.33973	-1.58827	31.49	31.49	62.97	1023	378
14062.04771	15038.73973	-43.5883	17.00	17.00	34.01	2598	378
10738.54771	17589.43973	-255.588	19.17	19.17	38.34	3095	378
34557.44771	19558.33973	178.412	17.73	17.73	35.47	2189	378
14176.04771	24440.93973	70.4117	28.64	28.64	57.27	1132	378
16070.74771	29844.73973	-63.5883	37.52	37.52	75.03	1189	378
17845.64771	31281.53973	396.412	18.82	18.82	37.63	3267	378
25840.94771	31766.73973	116.412	10.50	10.50	21.01	4270	378
21914.14771	36514.73973	207.412	13.64	13.64	27.27	4476	378
16993.75134	16659.83444	-344.513	32.22	32.22	64.43	1619	386
33605.15134	17917.53444	-104.513	19.92	19.92	39.85	2810	386
12420.45134	24339.83444	-77.5126	22.02	22.02	44.04	1993	386
37182.55134	24414.73444	-248.513	25.03	25.03	50.07	2215	386
16214.85134	29757.73444	68.4874	24.70	24.70	49.41	1668	386
15766.65134	32556.73444	-93.5126	26.38	26.38	52.75	1637	386
20557.15134	33733.93444	-356.513	39.19	39.19	78.37	1568	386
25949.65134	36792.83444	-301.513	19.29	19.29	38.57	4120	386
17374.15496	8709.829148	-147.437	18.46	18.46	36.93	2786	394
14679.55496	11735.32915	94.5632	16.37	16.37	32.73	2869	394
18875.05496	12528.12915	-73.4368	27.98	27.98	55.95	1662	394
17073.55496	15250.52915	250.563	16.11	16.11	32.22	4826	394
12486.75496	18407.32915	-243.437	29.63	29.63	59.25	1367	394
25571.25496	19318.72915	264.563	20.61	20.61	41.21	1604	394
27125.75496	19389.62915	-307.437	32.24	32.24	64.48	1163	394
11905.15496	20273.72915	-177.437	20.75	20.75	41.50	1605	394
35564.45496	24470.02915	-48.4368	29.41	29.41	58.83	1161	394
31701.85496	29207.82915	-116.437	24.85	24.85	49.69	1636	394
32702.65496	29756.62915	6.56317	21.60	21.60	43.19	1144	394
25882.35496	31733.52915	52.5632	9.68	9.68	19.36	4570	394
21092.25496	34213.52915	398.563	49.55	49.55	99.10	1207	394
22724.95496	35930.12915	-55.4368	34.62	34.62	69.24	1318	394
1437.154961	36343.82915	-257.437	14.84	14.84	29.67	4785	394
25917.65859	5604.523857	-284.361	17.43	17.43	34.85	2892	402
18046.45859	12226.72386	69.6389	26.23	26.23	52.47	1372	402
25396.55859	12145.92386	179.639	16.74	16.74	33.49	2468	402
9642.158586	12453.52386	-196.361	37.37	37.37	74.75	1165	402
15299.15859	13146.92386	-235.361	17.90	17.90	35.80	2964	402
11893.95859	17184.12386	-287.361	16.23	16.23	32.45	4838	402
25515.05859	19230.62386	302.639	19.17	19.17	38.34	1968	402
34545.15859	19560.82386	143.639	13.78	13.78	27.55	3824	402
16658.65859	23715.42386	67.6389	12.48	12.48	24.96	3954	402
26867.65859	27504.62386	-350.361	34.36	34.36	68.72	1125	402
13891.75859	29910.02386	-247.361	23.48	23.48	46.96	2483	402
19985.15859	35629.82386	-174.361	26.38	26.38	52.75	1627	402
23479.76221	4127.318566	-279.285	34.90	34.90	69.80	1718	410
29654.16221	8949.718566	-167.285	39.23	39.23	78.47	1184	410
15150.76221	9301.718566	-168.285	25.67	25.67	51.34	1168	410
29549.46221	12546.71857	70.7146	4.90	4.90	9.80	16466	410
27008.86221	18039.61857	-98.2854	35.82	35.82	71.64	1049	410
12267.16584	10092.91328	-221.21	24.70	24.70	49.41	2375	418
22482.66584	12300.11328	-162.21	15.64	15.64	31.27	3121	418
20119.16584	13598.41328	-166.21	14.32	14.32	28.64	4810	418
17097.86584	15238.81328	197.79	23.60	23.60	47.19	1159	418
15607.36584	19684.41328	65.7903	26.59	26.59	53.18	1236	418
13039.26584	22294.31328	103.79	20.82	20.82	41.64	1614	418
18782.56584	32098.51328	-358.21	30.99	30.99	61.98	2550	418
23484.26946	4148.807985	-317.134	42.01	42.01	84.03	1136	426
24144.06946	5026.507985	-204.134	16.13	16.13	32.26	4492	426
18901.76946	10616.70799	-243.134	25.95	25.95	51.90	1953	426
25416.06946	12151.00799	64.8661	26.05	26.05	52.09	1634	426
30373.66946	12647.50799	389.866	30.97	30.97	61.94	1281	426
17110.56946	16459.80799	-163.134	36.43	36.43	72.86	1049	426
18180.66946	16616.80799	287.866	16.79	16.79	33.58	3720	426
13507.46946	20715.60799	-9.13395	35.80	35.80	71.59	1178	426
30300.66946	21077.40799	-17.134	14.55	14.55	29.11	2401	426
13120.46946	26153.90799	157.866	21.62	21.62	43.24	2030	426
14847.96946	29835.20799	-384.134	34.78	34.78	69.57	1285	426
18777.86946	32160.60799	-196.134	23.74	23.74	47.48	3028	426
24738.56946	34174.30799	200.866	23.90	23.90	47.81	1538	426
31679.46946	35177.00799	-198.134	16.30	16.30	32.59	2688	426
20428.77309	4211.202695	-237.058	23.36	23.36	46.72	1283	434
25788.97309	6807.402695	-18.0582	28.66	28.66	57.32	1450	434
23684.47309	10136.40269	343.942	35.84	35.84	71.69	1040	434
12443.27309	16618.00269	91.9418	23.36	23.36	46.72	2180	434
5761.573086	17122.50269	-37.0582	22.98	22.98	45.97	2636	434
16667.07309	23726.40269	107.942	19.57	19.57	39.14	1949	434
33816.17309	28543.60269	-73.0582	35.84	35.84	71.69	1159	434
15810.27309	32522.20269	-116.058	26.80	26.80	53.60	1878	434
28551.07309	34696.10269	-138.058	35.21	35.21	70.41	1041	434
18612.07671	13371.8974	28.0175	20.79	20.79	41.59	2274	442
15710.57671	17585.2974	-40.9825	30.19	30.19	60.38	1069	442
12201.87671	25933.5974	-137.983	20.98	20.98	41.97	2893	442
14774.67671	27468.9974	-158.983	31.30	31.30	62.60	1094	442
27951.37671	35028.7974	-61.9825	18.11	18.11	36.22	2480	442
24127.87671	36097.4974	-207.983	15.02	15.02	30.05	4030	442
23343.98034	10494.29211	-368.907	22.56	22.56	45.12	3455	450
17912.28034	12153.59211	-5.90679	17.43	17.43	34.85	2039	450
24635.98034	13669.59211	138.093	14.84	14.84	29.67	3281	450
17056.68034	15256.69211	270.093	13.99	13.99	27.98	5016	450
14478.88034	17145.59211	218.093	12.67	12.67	25.34	6084	450
10777.58034	17674.29211	-126.907	23.62	23.62	47.24	2559	450
13588.58034	18266.39211	-62.9068	12.20	12.20	24.40	4194	450
15869.38034	18507.89211	-19.9068	28.26	28.26	56.52	1007	450
13786.68034	21689.69211	174.093	29.39	29.39	58.78	1096	450
34764.58034	23653.39211	-11.9068	39.07	39.07	78.14	1063	450
13874.98034	23840.99211	357.093	21.60	21.60	43.19	3020	450
35820.18034	25345.99211	46.0932	24.70	24.70	49.41	1601	450
12262.68034	25828.39211	-246.907	23.57	23.57	47.15	2105	450
13263.28034	26094.19211	141.093	18.27	18.27	36.55	2037	450
34260.98034	26978.09211	101.093	23.41	23.41	46.82	1507	450
25881.28034	31336.29211	-358.907	21.17	21.17	42.34	2321	450
25872.98034	31726.29211	2.09321	6.01	6.01	12.01	11638	450
20464.28034	33111.89211	-279.907	32.24	32.24	64.48	1583	450
22354.68034	35038.39211	274.093	21.95	21.95	43.90	2320	450
1449.280335	36331.69211	-169.907	32.05	32.05	64.10	1003	450
19915.48396	8611.286823	40.1689	30.14	30.14	60.29	1146	458
10002.58396	12710.58682	-148.831	22.70	22.70	45.40	2116	458
22500.88396	13537.58682	191.169	23.10	23.10	46.21	2122	458
14586.58396	19969.28682	-32.8311	12.58	12.58	25.15	4456	458
12005.18396	20889.18682	-15.8311	12.32	12.32	24.63	4072	458
15157.48396	21403.78682	-17.8311	16.93	16.93	33.86	3221	458
31673.88396	23040.28682	129.169	29.67	29.67	59.35	1049	458
13767.98396	23794.48682	314.169	25.03	25.03	50.07	1941	458
28688.08396	34610.18682	100.169	34.03	34.03	68.06	1098	458
1472.78396	36316.58682	-212.831	22.82	22.82	45.64	1528	458
24185.38396	36178.08682	-149.831	20.18	20.18	40.36	1688	458
19689.28759	5836.481532	-206.755	15.24	15.24	30.47	4225	466
21537.48759	6165.481532	-142.755	36.69	36.69	73.38	1214	466
22353.18759	8058.181532	2.24465	13.89	13.89	27.79	3377	466
16766.18759	9125.981532	-351.755	37.33	37.33	74.65	1150	466
23505.58759	10286.68153	-255.755	33.63	33.63	67.26	1322	466
19573.18759	12021.78153	335.245	39.26	39.26	78.52	1156	466
10001.68759	12722.38153	-177.755	17.50	17.50	35.00	3719	466
22563.98759	13525.08153	347.245	33.46	33.46	66.93	1201	466
29215.18759	14239.18153	302.245	42.15	42.15	84.31	1079	466
31216.18759	14902.08153	353.245	46.51	46.51	93.02	1055	466
36368.08759	18497.18153	-254.755	41.61	41.61	83.23	1335	466
12220.58759	25820.18153	-217.755	26.94	26.94	53.88	1593	466
13601.28759	28654.48153	-362.755	17.33	17.33	34.67	4780	466
16872.78759	29213.58153	142.245	7.98	7.98	15.97	6813	466
25909.88759	31284.58153	-105.755	19.69	19.69	39.38	1678	466
24200.58759	36209.38153	-231.755	10.24	10.24	20.49	7872	466
1423.687585	36377.68153	-170.755	13.82	13.82	27.65	4370	466
25808.78759	37909.28153	-196.755	32.52	32.52	65.05	1355	466
26864.49121	7714.776242	-129.68	28.66	28.66	57.32	1136	474
21476.89121	9072.276242	243.32	14.20	14.20	28.40	4816	474
13365.59121	12250.87624	-201.68	24.87	24.87	49.74	2276	474
19631.49121	13051.57624	-43.6796	10.50	10.50	21.01	5166	474
12649.19121	14694.07624	-139.68	20.11	20.11	40.22	3212	474
14496.19121	17202.57624	1.32037	13.38	13.38	26.75	4019	474
27357.79121	20706.97624	344.32	35.54	35.54	71.07	1504	474
20614.79121	33682.77624	27.3204	10.97	10.97	21.95	4655	474
19932.29121	35532.37624	-202.68	38.01	38.01	76.02	1251	474
23175.19484	10617.47095	-346.604	45.62	45.62	91.23	1070	482
20087.69484	13630.87095	-173.604	13.16	13.16	26.33	5415	482
12675.89484	14807.37095	-367.604	14.04	14.04	28.07	5405	482
10759.19484	17579.07095	-174.604	9.87	9.87	19.73	7397	482
18295.59484	28884.87095	153.396	34.27	34.27	68.53	1021	482
19937.19484	35614.57095	-160.604	25.15	25.15	50.30	1598	482
20590.39484	35902.87095	-258.604	32.66	32.66	65.33	1483	482
29337.89484	36973.77095	-80.6039	37.26	37.26	74.51	1046	482
26877.49846	7732.46566	-74.5282	20.02	20.02	40.03	1161	490
30110.19846	7946.36566	-142.528	37.19	37.19	74.37	1004	490
17409.39846	9752.96566	322.472	25.83	25.83	51.67	2485	490
16986.39846	11751.26566	-46.5282	12.95	12.95	25.91	5629	490
29018.69846	13244.66566	143.472	25.29	25.29	50.59	1609	490
20060.89846	13674.66566	-49.5282	9.07	9.07	18.13	6477	490
15900.29846	22254.26566	139.472	15.78	15.78	31.56	4268	490
16687.19846	23727.16566	107.472	8.24	8.24	16.48	6143	490
32966.69846	27400.86566	-347.528	47.71	47.71	95.42	1154	490
14458.59846	31069.46566	-349.528	37.30	37.30	74.61	1186	490
22711.70208	5717.76037	-327.452	14.58	14.58	29.15	3056	498
30977.30208	13041.26037	117.548	20.70	20.70	41.40	1831	498
17371.50208	13825.16037	37.5475	15.59	15.59	31.18	2476	498
11107.00208	14516.96037	-361.452	41.92	41.92	83.84	1146	498
20419.10208	27412.46037	-164.452	30.76	30.76	61.51	1110	498
16202.60208	29781.16037	357.548	36.74	36.74	73.48	1506	498
14650.70208	32066.56037	-366.452	49.31	49.31	98.63	1293	498
28505.90208	32199.16037	122.548	21.20	21.20	42.39	1818	498
22333.50208	35090.76037	196.548	17.76	17.76	35.51	2808	498
1009.10571	190.6550791	-61.4161	20.54	20.54	41.07	1191	506
1093.90571	2236.255079	-31.4161	29.32	29.32	58.64	1484	506
22705.00571	5712.655079	-252.416	10.74	10.74	21.48	7309	506
18843.20571	10347.85508	-55.4161	35.75	35.75	71.50	1031	506
27469.90571	11219.65508	-61.4161	26.78	26.78	53.55	1822	506
28452.90571	11091.65508	-85.4161	25.91	25.91	51.81	1524	506
29537.30571	12540.75508	65.5839	5.65	5.65	11.30	10912	506
16192.10571	12878.65508	59.5839	25.74	25.74	51.48	1310	506
21200.50571	13036.75508	232.584	29.51	29.51	59.02	1125	506
20105.60571	13564.95508	-173.416	12.15	12.15	24.30	7989	506
14985.30571	17312.95508	-106.416	22.49	22.49	44.98	1752	506
20415.50571	19044.15508	-188.416	20.42	20.42	40.84	2503	506
34107.60571	22316.85508	-201.416	23.10	23.10	46.21	2646	506
24055.90571	22474.05508	-162.416	29.34	29.34	58.69	1677	506
27763.20571	24572.35508	-97.4161	35.02	35.02	70.04	1111	506
32961.40571	28338.75508	-182.416	35.02	35.02	70.04	1351	506
31438.40571	31265.55508	-243.416	24.09	24.09	48.18	1377	506
15968.60571	33291.65508	-157.416	19.10	19.10	38.20	2976	506
20577.00571	35944.75508	-388.416	32.76	32.76	65.52	1330	506
24626.00571	36197.55508	54.5839	16.96	16.96	33.91	3838	506
29485.40933	12529.04979	97.5024	28.35	28.35	56.71	1939	514
9991.509335	12698.14979	-215.498	18.46	18.46	36.93	4043	514
13245.20933	12815.64979	-268.498	14.65	14.65	29.30	3705	514
32375.30933	13124.64979	-119.498	34.67	34.67	69.33	1219	514
21329.00933	13278.44979	-20.4976	26.78	26.78	53.55	1671	514
22581.30933	13531.64979	366.502	21.43	21.43	42.86	2799	514
17037.00933	15238.94979	98.5024	22.51	22.51	45.03	2142	514
19642.10933	15364.94979	-51.4976	24.70	24.70	49.41	1373	514
16701.80933	19027.74979	179.502	24.63	24.63	49.27	1031	514
31295.30933	29525.24979	-34.4976	27.13	27.13	54.26	1409	514
25892.30933	31317.24979	-219.498	19.19	19.19	38.39	2848	514
33201.10933	31742.74979	-77.4976	17.76	17.76	35.51	2168	514
20577.20933	33684.84979	114.502	17.92	17.92	35.84	2307	514
19879.61296	7470.044498	-166.579	16.56	16.56	33.11	4221	522
16675.01296	8076.544498	-218.579	14.25	14.25	28.50	4284	522
13290.01296	12204.4445	-165.579	15.83	15.83	31.65	3596	522
24125.31296	12025.7445	338.421	33.37	33.37	66.74	1295	522
9939.31296	12695.1445	-121.579	25.74	25.74	51.48	1439	522
24990.51296	14257.3445	-213.579	34.69	34.69	69.38	1118	522
5594.41296	16000.1445	-187.579	4.99	4.99	9.99	16348	522
14270.71296	16092.9445	35.4209	17.92	17.92	35.84	2058	522
5542.51296	16291.2445	-250.579	18.49	18.49	36.97	2095	522
27752.01296	24499.0445	-365.579	32.52	32.52	65.05	1773	522
12270.11296	25891.8445	-151.579	20.18	20.18	40.36	2333	522
24484.11296	31909.5445	-22.5791	28.52	28.52	57.04	1088	522
15983.01296	33323.3445	-159.579	29.15	29.15	58.31	1630	522
22415.71296	35082.1445	170.421	22.35	22.35	44.70	2587	522
22693.01658	5734.539207	-333.661	13.19	13.19	26.38	5784	530
18216.11658	16640.73921	140.339	26.85	26.85	53.69	1459	530
12708.11658	17072.93921	-274.661	28.33	28.33	56.66	1883	530
12016.91658	20889.23921	91.3393	6.85	6.85	13.71	10511	530
16653.01658	23730.33921	136.339	12.48	12.48	24.96	4693	530
13121.01658	27507.03921	244.339	14.15	14.15	28.31	4331	530
14745.21658	32047.33921	-270.661	32.62	32.62	65.23	2214	530
23538.02021	4281.133917	-154.742	25.01	25.01	50.02	1567	538
30900.12021	9099.533917	-46.7422	27.81	27.81	55.63	1027	538
15328.02021	13224.53392	-223.742	21.95	21.95	43.90	2194	538
17083.42021	15254.73392	168.258	29.93	29.93	59.86	1526	538
6907.320209	17158.63392	366.258	32.73	32.73	65.47	1226	538
11331.72021	19777.73392	-282.742	30.10	30.10	60.19	1364	538
14623.92021	19995.63392	-17.7422	10.79	10.79	21.57	5069	538
35347.72021	23328.03392	-339.742	26.64	26.64	53.27	1580	538
13476.92021	26072.03392	261.258	20.16	20.16	40.32	2243	538
16823.12021	29233.63392	167.258	13.92	13.92	27.84	4700	538
21574.52021	34639.53392	41.2578	24.00	24.00	47.99	1526	538
19388.02383	10229.12863	328.176	30.40	30.40	60.81	1767	546
29357.72383	10354.22863	75.1762	19.55	19.55	39.09	1878	546
10827.02383	12096.02863	-317.824	35.11	35.11	70.23	1278	546
14619.42383	19963.62863	-53.8238	15.21	15.21	30.43	2679	546
25598.72383	20302.22863	-106.824	19.12	19.12	38.25	3394	546
34755.52383	22080.42863	1.17624	18.25	18.25	36.50	2312	546
21798.12746	8316.023336	-186.905	14.95	14.95	29.91	5254	554
19531.52746	9509.023336	385.095	38.86	38.86	77.72	1144	554
13278.92746	12204.22334	-201.905	17.76	17.76	35.51	2839	554
16961.72746	16425.02334	-158.905	18.16	18.16	36.31	4139	554
32141.62746	16575.02334	163.095	27.25	27.25	54.49	1155	554
27030.22746	18004.52334	-149.905	29.91	29.91	59.82	1326	554
11187.52746	21372.02334	-225.905	11.00	11.00	22.00	9171	554
19723.22746	21561.22334	296.095	17.73	17.73	35.47	4340	554
33884.32746	23640.72334	-131.905	18.30	18.30	36.60	2358	554
27758.12746	24600.92334	-342.905	37.35	37.35	74.70	1938	554
14849.62746	30003.62334	-170.905	15.50	15.50	30.99	3521	554
20543.82746	35698.62334	-6.9053	22.66	22.66	45.31	1296	554
18396.52746	36765.12334	-54.9053	29.56	29.56	59.11	1815	554
22738.03108	5656.718045	-360.987	11.99	11.99	23.97	8646	562
13723.83108	9108.718045	-374.987	56.36	56.36	112.71	1122	562
17481.73108	9715.418045	181.013	13.80	13.80	27.60	3147	562
6704.431084	14973.11804	371.013	42.88	42.88	85.77	1008	562
12685.73108	15662.31804	-76.9868	18.13	18.13	36.27	2667	562
25599.53108	19256.71804	299.013	16.79	16.79	33.58	3894	562
33772.53108	21478.51804	207.013	13.59	13.59	27.18	3609	562
34475.53108	22075.91804	234.013	16.77	16.77	33.54	2504	562
35357.23108	24462.61804	2.01316	26.09	26.09	52.19	2271	562
37258.73108	25073.11804	-236.987	32.00	32.00	64.01	1059	562
28405.83108	32251.81804	169.013	26.02	26.02	52.05	1434	562
17152.03108	33369.51804	-89.9868	32.26	32.26	64.53	1205	562
24590.23108	36178.91804	180.013	28.99	28.99	57.98	1389	562
23464.23471	8939.312754	47.9316	23.62	23.62	47.24	1615	570
32886.53471	17363.51275	225.932	25.76	25.76	51.53	1672	570
34224.33471	18114.31275	-190.068	11.96	11.96	23.93	6332	570
13211.53471	24587.81275	197.932	31.18	31.18	62.36	1004	570
23212.93833	10694.80746	-250.15	19.57	19.57	39.14	3206	578
25381.23833	12166.60746	181.85	17.64	17.64	35.28	2438	578
7319.538334	16060.80746	-13.1499	24.52	24.52	49.03	1040	578
16978.43833	16347.20746	-352.15	43.90	43.90	87.79	1047	578
15677.13833	17721.50746	-135.15	18.96	18.96	37.92	3182	578
26983.63833	18013.90746	-8.14992	27.98	27.98	55.95	1432	578
9885.438334	19087.70746	-87.1499	25.53	25.53	51.06	1127	578
34493.13833	22062.70746	202.85	18.91	18.91	37.82	1945	578
34133.03833	23321.90746	-171.15	26.82	26.82	53.65	1549	578
10715.33833	25373.00746	-193.15	30.10	30.10	60.19	1513	578
17514.63833	30948.50746	-218.15	10.06	10.06	20.11	8945	578
23529.34196	4096.802173	-171.231	17.22	17.22	34.43	3620	586
20427.54196	4271.602173	-339.231	32.90	32.90	65.80	1222	586
21063.24196	8389.502173	20.7685	14.60	14.60	29.20	3147	586
32633.24196	9215.902173	-183.231	31.49	31.49	62.97	1209	586
19488.64196	9466.502173	-51.2315	29.08	29.08	58.17	1496	586
28424.44196	15423.60217	193.769	37.11	37.11	74.23	1075	586
13155.14196	18670.90217	-113.231	25.41	25.41	50.82	1659	586
12033.94196	20874.70217	-10.2315	15.10	15.10	30.19	2403	586
22626.54196	35894.10217	221.769	30.78	30.78	61.56	1423	586
24180.34196	37373.70217	-357.231	38.39	38.39	76.77	1073	586
20882.74558	11187.59688	-288.313	30.69	30.69	61.37	1404	594
18619.14558	13381.59688	-189.313	21.64	21.64	43.28	2841	594
11585.14558	14116.39688	-331.313	31.39	31.39	62.78	1358	594
18240.54558	16657.99688	28.687	24.56	24.56	49.13	2191	594
15262.24558	21737.39688	21.687	19.41	19.41	38.81	2646	594
17327.24558	27886.39688	-36.313	31.82	31.82	63.63	1086	594
5494.145584	29178.59688	-259.313	38.48	38.48	76.96	1088	594
16715.64558	31130.59688	-34.313	17.73	17.73	35.47	2953	594
16005.84558	33275.09688	-201.313	25.48	25.48	50.96	1323	594
29160.84558	34156.09688	-283.313	36.93	36.93	73.85	1053	594
3063.045584	37500.99688	-201.313	34.08	34.08	68.15	1285	594
21345.14921	2109.591592	-169.395	34.81	34.81	69.61	2190	602
27735.34921	7107.891592	-117.395	27.95	27.95	55.91	1348	602
17360.04921	8718.091592	-106.395	14.84	14.84	29.67	2878	602
25546.84921	19278.39159	189.605	22.87	22.87	45.73	1693	602
30531.14921	19462.59159	-156.395	34.15	34.15	68.30	1319	602
16274.04921	30398.59159	-49.3945	28.54	28.54	57.09	1485	602
17573.64921	31223.89159	247.605	23.08	23.08	46.16	1359	602
24648.95283	5843.686301	-199.476	17.69	17.69	35.37	4312	610
21817.65283	8474.686301	241.524	21.52	21.52	43.05	2203	610
17445.65283	9698.186301	83.5239	15.97	15.97	31.93	1486	610
7878.952834	17925.2863	-225.476	36.22	36.22	72.44	1289	610
17186.35283	18836.7863	108.524	25.15	25.15	50.30	1238	610
16571.15283	23807.8863	148.524	24.66	24.66	49.31	1101	610
14335.85283	27056.0863	-385.476	38.39	38.39	76.77	1770	610
25803.85283	37829.4863	-244.476	26.56	26.56	53.13	1481	610
24579.05646	5793.081011	-111.558	21.83	21.83	43.66	1839	618
22670.55646	7770.481011	-149.558	24.02	24.02	48.04	1749	618
28418.15646	10958.58101	206.442	14.27	14.27	28.54	5167	618
17113.75646	15249.48101	370.442	14.84	14.84	29.67	5322	618
15116.25646	15845.28101	-103.558	19.62	19.62	39.23	2071	618
34249.45646	18092.48101	-246.558	20.25	20.25	40.51	2049	618
14564.05646	19985.68101	327.442	15.31	15.31	30.61	4819	618
32895.05646	20143.08101	-111.558	23.93	23.93	47.85	1535	618
15679.85646	20679.98101	214.442	22.56	22.56	45.12	2354	618
16678.05646	23765.18101	84.4424	19.17	19.17	38.34	2089	618
13260.85646	26222.78101	335.442	33.16	33.16	66.32	1095	618
17875.55646	33037.58101	4.44238	26.56	26.56	53.13	1008	618
31707.55646	35082.98101	-303.558	21.95	21.95	43.90	2882	618
24154.45646	37918.18101	-201.558	33.02	33.02	66.03	1117	618
25226.56008	7358.77572	-374.639	38.60	38.60	77.20	1093	626
26881.76008	8118.97572	-373.639	36.74	36.74	73.48	1423	626
17463.06008	9697.87572	201.361	12.29	12.29	24.59	4355	626
13330.96008	12291.47572	-220.639	23.01	23.01	46.02	2066	626
14424.36008	12781.67572	27.3608	20.77	20.77	41.54	1028	626
15308.36008	13288.37572	-281.639	28.31	28.31	56.61	1282	626
10462.16008	18342.57572	-202.639	40.15	40.15	80.31	1183	626
33735.56008	28591.97572	245.361	26.02	26.02	52.05	1610	626
25859.06008	31752.77572	29.3608	6.19	6.19	12.39	9800	626
29281.06008	34564.97572	24.3608	25.03	25.03	50.07	1218	626
19335.76008	35018.47572	23.3608	22.11	22.11	44.23	1744	626
29486.16008	36969.77572	-14.6392	31.06	31.06	62.12	1040	626
24611.06371	5824.47043	-283.721	26.85	26.85	53.69	2275	634
26923.96371	8310.87043	-283.721	26.64	26.64	53.27	1540	634
16081.36371	10569.77043	-381.721	46.68	46.68	93.35	1007	634
17931.06371	15027.57043	59.2793	17.43	17.43	34.85	4055	634
10511.56371	15496.77043	-248.721	34.55	34.55	69.10	1084	634
33618.06371	16642.67043	-20.7207	16.41	16.41	32.83	2734	634
14535.96371	17157.87043	400.279	6.62	6.62	13.24	16666	634
33798.46371	21491.77043	207.279	9.07	9.07	18.13	7782	634
28304.96371	29638.57043	-37.7207	22.63	22.63	45.26	1785	634
17787.26371	31231.37043	168.279	12.65	12.65	25.29	4573	634
1441.963708	36289.77043	-364.721	28.21	28.21	56.43	1253	634
20040.26733	5425.965139	-301.802	30.47	30.47	60.95	1742	642
14856.26733	9200.565139	-215.802	22.73	22.73	45.45	2316	642
10001.06733	12728.16514	-142.802	15.43	15.43	30.85	4229	642
28506.26733	21078.76514	338.198	49.34	49.34	98.67	1001	642
12276.16733	25937.76514	79.1978	21.71	21.71	43.43	1963	642
31531.36733	30760.16514	-170.802	40.91	40.91	81.81	1066	642
34222.06733	32061.46514	-132.802	24.80	24.80	49.60	2121	642
15912.56733	32586.66514	-185.802	39.59	39.59	79.18	1045	642
24586.86733	36853.26514	-192.802	29.20	29.20	58.40	1637	642
26351.17096	6206.859848	-164.884	26.78	26.78	53.55	1402	650
21882.77096	8438.059848	-40.8838	13.14	13.14	26.28	5976	650
9987.870958	12759.65985	-226.884	17.97	17.97	35.94	3534	650
15628.87096	12886.15985	394.116	38.06	38.06	76.11	1254	650
20057.47096	13643.55985	-102.884	7.11	7.11	14.22	13055	650
31915.97096	14080.75985	-125.884	23.69	23.69	47.38	1482	650
14018.87096	15102.35985	-128.884	31.58	31.58	63.16	1344	650
16042.97096	17428.05985	236.116	26.92	26.92	53.84	1121	650
31069.07096	23071.45985	77.1162	20.25	20.25	40.51	2413	650
37175.77096	24804.35985	-369.884	16.79	16.79	33.58	5157	650
16428.27096	27050.15985	-15.8838	15.94	15.94	31.89	2477	650
26889.07096	27795.65985	-394.884	38.10	38.10	76.21	1637	650
17777.47096	31223.65985	150.116	14.08	14.08	28.17	3433	650
28595.27096	33745.05985	-287.884	32.36	32.36	64.72	1090	650
18373.47096	36686.85985	-240.884	37.42	37.42	74.84	1462	650
21862.17458	8399.154558	-145.965	21.71	21.71	43.43	2089	658
19629.07458	9419.154558	165.035	24.87	24.87	49.74	2242	658
21634.17458	11204.75456	-197.965	41.57	41.57	83.13	1358	658
13272.57458	12162.45456	-251.965	17.73	17.73	35.47	2987	658
17133.67458	12954.15456	-94.9653	30.54	30.54	61.09	1342	658
29032.17458	13150.65456	-100.965	29.86	29.86	59.72	1290	658
10806.87458	16327.65456	-52.9653	28.19	28.19	56.38	1744	658
32851.77458	18769.05456	265.035	24.37	24.37	48.75	2120	658
25569.47458	19279.65456	101.035	18.89	18.89	37.77	2366	658
13830.97458	19793.05456	346.035	35.02	35.02	70.04	1038	658
14282.97458	26859.15456	-144.965	12.41	12.41	24.82	5744	658
32065.47458	33056.95456	7.03469	25.67	25.67	51.34	1395	658
27957.17458	35073.25456	-2.96531	12.62	12.62	25.25	4255	658
13991.67821	10881.64927	-356.047	37.73	37.73	75.45	1128	666
13851.07821	13936.14927	173.953	11.33	11.33	22.66	5233	666
33668.67821	28496.64927	-0.0468512	21.10	21.10	42.20	3004	666
25443.97821	34817.84927	193.953	20.94	20.94	41.87	2145	666
23157.18183	4577.443977	-313.128	30.00	30.00	60.01	1209	674
22933.68183	12369.64398	-330.128	41.33	41.33	82.66	1009	674
15272.18183	13396.04398	-372.128	25.81	25.81	51.62	1826	674
12224.28183	14549.84398	-140.128	21.29	21.29	42.58	2312	674
14447.08183	17106.84398	122.872	12.51	12.51	25.01	2705	674
11374.88183	19433.54398	-32.1284	23.60	23.60	47.19	1513	674
14550.08183	20003.94398	310.872	44.65	44.65	89.30	1191	674
12730.68183	22583.44398	-153.128	42.65	42.65	85.30	1099	674
36159.28183	22745.14398	-348.128	38.29	38.29	76.58	1613	674
37180.18183	22727.84398	-380.128	29.53	29.53	59.06	2174	674
17219.18183	29416.94398	-65.1284	14.13	14.13	28.26	5441	674
19332.38183	33957.54398	105.872	25.88	25.88	51.76	1421	674
20515.28546	4237.538686	-324.21	20.68	20.68	41.35	1835	682
20447.48546	8509.738686	311.79	32.24	32.24	64.48	1084	682
29679.38546	8811.838686	-292.21	32.64	32.64	65.28	1243	682
10017.18546	12780.93869	-215.21	15.59	15.59	31.18	4165	682
29027.08546	13116.03869	-183.21	20.49	20.49	40.98	2467	682
16180.58546	14728.83869	-211.21	34.10	34.10	68.20	1048	682
11046.58546	21674.13869	-112.21	28.02	28.02	56.05	1344	682
12215.88546	25935.93869	-99.2099	30.43	30.43	60.85	1020	682
24731.88546	34165.73869	240.79	24.56	24.56	49.13	2353	682
20787.48908	6885.133395	-9.29147	18.53	18.53	37.07	2322	690
27010.38908	7823.033395	-105.291	14.37	14.37	28.73	2844	690
9234.989083	11204.6334	-312.291	40.84	40.84	81.67	1018	690
16773.68908	12789.9334	-118.291	35.42	35.42	70.84	1272	690
17081.08908	16452.1334	-157.291	28.45	28.45	56.90	1550	690
34195.88908	17931.9334	-103.291	17.69	17.69	35.37	2868	690
17219.88908	18175.9334	198.709	24.63	24.63	49.27	2048	690
33823.18908	21537.3334	296.709	28.05	28.05	56.10	1356	690
17471.48908	31123.9334	-46.2915	14.37	14.37	28.73	2544	690
30730.89271	11535.0281	101.627	32.59	32.59	65.19	1378	698
7370.892707	15956.0281	145.627	9.94	9.94	19.88	6830	698
29616.19271	20144.3281	297.627	20.79	20.79	41.59	3330	698
12876.99271	21328.2281	-21.373	29.58	29.58	59.16	1176	698
37224.59271	24733.9281	-239.373	43.71	43.71	87.42	1053	698
15996.79271	33346.5281	4.62699	25.46	25.46	50.92	1173	698
24704.59271	34146.7281	321.627	27.72	27.72	55.44	1538	698
20415.49633	4326.322814	-337.472	32.33	32.33	64.67	1188	706
22478.59633	4761.522814	-233.472	26.64	26.64	53.27	2051	706
10489.79633	18323.12281	-226.472	17.99	17.99	35.98	3403	706
25554.49633	19279.02281	304.528	18.49	18.49	36.97	3090	706
32103.99633	24638.82281	-363.472	42.25	42.25	84.50	1469	706
16346.19633	28847.02281	364.528	24.61	24.61	49.22	3671	706
25901.59633	31187.12281	9.52817	17.14	17.14	34.29	2212	706
14755.79633	32005.82281	-111.472	31.72	31.72	63.44	1581	706
19267.39633	33978.22281	-34.4718	21.15	21.15	42.30	1816	706
25292.69996	3291.917524	-102.622	27.53	27.53	55.06	1286	714
24150.69996	10826.31752	180.378	29.84	29.84	59.68	1345	714
30843.69996	11494.61752	181.378	28.07	28.07	56.14	1748	714
28926.99996	13038.41752	-370.622	36.31	36.31	72.63	1216	714
15348.09996	13266.11752	-223.622	32.55	32.55	65.09	1363	714
33448.89996	16568.11752	-100.622	29.67	29.67	59.35	1129	714
14453.59996	17111.81752	161.378	8.67	8.67	17.33	8226	714
33582.89996	19702.31752	-115.622	18.98	18.98	37.96	3622	714
13494.79996	20660.51752	-281.622	35.87	35.87	71.73	1568	714
12767.49996	23787.01752	-55.6225	14.39	14.39	28.78	4319	714
29471.39996	34838.91752	-117.622	16.20	16.20	32.40	2040	714
1424.799957	36472.61752	-237.622	18.63	18.63	37.26	2856	714
792.6035822	3277.412233	-327.773	36.43	36.43	72.86	1052	722
25416.40358	12149.61223	119.227	16.13	16.13	32.26	2694	722
32666.60358	12544.81223	-308.773	24.26	24.26	48.51	2974	722
13891.60358	13907.91223	67.2268	15.33	15.33	30.66	2146	722
34164.40358	17950.21223	-239.773	16.06	16.06	32.12	3998	722
20459.90721	4315.406942	-232.924	11.61	11.61	23.22	5456	730
25863.40721	6822.806942	-181.924	16.65	16.65	33.30	3625	730
23429.50721	10250.60694	41.0762	21.29	21.29	42.58	1977	730
17339.90721	13869.80694	109.076	10.06	10.06	20.11	6065	730
34165.50721	15352.70694	-392.924	42.48	42.48	84.97	1014	730
10752.40721	17775.60694	-264.924	24.23	24.23	48.47	1457	730
25553.80721	19277.60694	163.076	14.15	14.15	28.31	3340	730
32681.40721	29892.90694	-239.924	24.94	24.94	49.88	1320	730
26947.50721	31126.50694	119.076	28.73	28.73	57.46	1049	730
2093.507207	35636.60694	-159.924	38.48	38.48	76.96	1246	730
24650.60721	36207.70694	38.0762	21.01	21.01	42.01	1543	730
21405.41083	13546.70165	-300.074	29.34	29.34	58.69	1218	738
20055.31083	13676.10165	-83.0745	10.10	10.10	20.21	5256	738
17393.91083	13875.50165	199.926	14.70	14.70	29.39	3089	738
17031.01083	16191.50165	-165.074	23.88	23.88	47.76	1152	738
14950.01083	17091.00165	295.926	28.26	28.26	56.52	1430	738
33961.31083	26069.80165	65.9255	21.55	21.55	43.10	1323	738
14668.41083	31955.80165	80.9255	24.49	24.49	48.98	2555	738
27523.71446	9023.296361	20.7748	29.56	29.56	59.11	1577	746
21430.21446	13704.39636	-243.225	13.82	13.82	27.65	4121	746
14357.91446	14881.99636	149.775	29.34	29.34	58.69	1119	746
34239.21446	15345.09636	-187.225	26.85	26.85	53.69	1164	746
7316.014457	15932.69636	-28.2252	10.64	10.64	21.29	4831	746
8786.914457	16026.89636	-373.225	44.39	44.39	88.78	1119	746
12812.01446	17354.99636	-171.225	13.56	13.56	27.13	4068	746
11574.81446	18398.29636	25.7748	18.49	18.49	36.97	3785	746
33780.21446	21473.39636	208.775	30.00	30.00	60.01	1016	746
13380.51446	24240.29636	-214.225	11.54	11.54	23.08	6920	746
18615.21446	35100.69636	-45.2252	22.56	22.56	45.12	1650	746
10303.41446	36877.89636	-110.225	55.41	55.41	110.83	1124	746
24574.11446	36809.39636	138.775	45.99	45.99	91.99	1066	746
1610.114457	40303.19636	227.775	17.64	17.64	35.28	2686	746
23253.21808	10626.69107	-220.376	18.51	18.51	37.02	3699	754
17358.81808	11582.09107	-156.376	26.52	26.52	53.03	1136	754
26867.91808	11861.39107	-166.376	26.33	26.33	52.66	1132	754
33013.51808	11521.29107	-362.376	35.58	35.58	71.17	1169	754
10016.31808	12742.19107	-95.3758	20.94	20.94	41.87	2016	754
20069.71808	13667.69107	-42.3758	10.03	10.03	20.06	5519	754
10393.41808	14769.99107	-279.376	40.55	40.55	81.11	1156	754
12770.31808	17553.09107	-245.376	11.14	11.14	22.28	5850	754
12116.71808	23542.69107	62.6242	17.43	17.43	34.85	2594	754
14734.71808	31924.69107	-176.376	32.76	32.76	65.52	1292	754
28537.62171	11281.68578	120.474	14.34	14.34	28.68	3145	762
17024.32171	16463.28578	-63.5265	21.15	21.15	42.30	1943	762
16010.12171	18419.18578	167.474	17.66	17.66	35.33	1693	762
13829.52171	20097.38578	293.474	36.69	36.69	73.38	1048	762
18911.32171	22469.28578	228.474	30.40	30.40	60.81	1398	762
13623.02171	27358.08578	-62.5265	7.82	7.82	15.64	6211	762
17014.42171	30630.78578	324.474	24.12	24.12	48.23	2421	762
15554.52533	9334.280489	-366.677	24.00	24.00	47.99	3777	770
21444.22533	13697.58049	-154.677	24.70	24.70	49.41	1418	770
26539.12533	17409.78049	-221.677	41.14	41.14	82.28	1044	770
34164.42533	17937.78049	-126.677	25.20	25.20	50.40	1864	770
33790.42533	21458.88049	83.3228	25.91	25.91	51.81	1060	770
13358.02533	24298.78049	-291.677	14.53	14.53	29.06	5725	770
16512.62533	31014.58049	288.323	19.90	19.90	39.80	2441	770
15808.32533	31933.28049	-205.677	31.39	31.39	62.78	1243	770
19893.62533	32237.18049	155.323	32.78	32.78	65.56	1037	770
20020.42896	10481.9752	86.1722	23.27	23.27	46.53	2008	778
24742.82896	10926.0752	89.1722	24.44	24.44	48.89	1134	778
8966.528957	16068.1752	351.172	28.75	28.75	57.51	2087	778
18182.82896	16669.6752	238.172	22.58	22.58	45.17	1462	778
13127.82896	17980.4752	23.1722	22.51	22.51	45.03	1615	778
11895.12896	19989.6752	-303.828	17.36	17.36	34.71	4761	778
17721.72896	20628.8752	26.1722	25.32	25.32	50.63	1694	778
35662.32896	24512.3752	91.1722	23.39	23.39	46.77	1853	778
13379.22896	28928.8752	6.17218	24.63	24.63	49.27	1471	778
25914.12896	31294.5752	-371.828	36.36	36.36	72.72	1224	778
34594.62896	33268.0752	-94.8278	27.60	27.60	55.20	1421	778
29162.52896	34091.8752	-366.828	15.59	15.59	31.18	6028	778
1146.628957	35852.2752	-36.8278	23.83	23.83	47.67	1204	778
12327.23258	12154.66991	-293.978	26.35	26.35	52.70	2109	786
25388.93258	12122.36991	315.022	21.64	21.64	43.28	3441	786
21421.43258	13697.66991	-153.978	19.95	19.95	39.89	1928	786
18475.23258	14204.46991	269.022	22.07	22.07	44.13	3299	786
14438.53258	21773.86991	-385.978	15.40	15.40	30.80	5861	786
11522.93258	24261.26991	-385.978	34.55	34.55	69.10	1241	786
14722.53258	28269.26991	24.0215	15.05	15.05	30.10	2737	786
33155.43258	30291.36991	-226.978	23.03	23.03	46.06	1961	786
17802.13258	31292.96991	294.022	27.15	27.15	54.31	1147	786
33140.33258	33787.86991	207.022	29.79	29.79	59.58	1662	786
29456.13258	34781.16991	-31.9785	14.93	14.93	29.86	3521	786
16488.23258	36819.56991	-281.978	32.29	32.29	64.57	1520	786
25261.93621	3347.964617	-213.129	24.35	24.35	48.70	1257	794
11759.83621	8859.864617	-67.1292	37.70	37.70	75.41	1112	794
27411.23621	9157.764617	-391.129	34.27	34.27	68.53	2642	794
27350.33621	11219.26462	93.8708	11.54	11.54	23.08	3979	794
16005.43621	18396.76462	118.871	9.77	9.77	19.55	4617	794
14668.03621	18973.86462	-348.129	27.60	27.60	55.20	2021	794
30704.53621	32307.76462	-290.129	25.55	25.55	51.10	1909	794
28820.53621	33414.26462	137.871	17.73	17.73	35.47	3342	794
17179.73983	12364.25933	-97.2798	52.73	52.73	105.46	1092	802
17094.43983	15251.35933	217.72	26.54	26.54	53.08	1158	802
14088.23983	17927.15933	70.7202	20.79	20.79	41.59	1719	802
32542.73983	27831.85933	58.7202	28.12	28.12	56.24	1157	802
15327.83983	31214.65933	-182.28	23.95	23.95	47.90	2516	802
26411.74346	6220.854036	-280.43	34.85	34.85	69.71	1085	810
15291.54346	13258.15404	-375.43	24.14	24.14	48.28	3062	810
21485.74346	15148.05404	149.57	33.39	33.39	66.79	1422	810
16961.94346	15268.65404	322.57	18.93	18.93	37.87	2842	810
25081.84346	27822.55404	59.5695	15.83	15.83	31.65	2348	810
19743.04708	5862.548746	-223.581	24.96	24.96	49.93	2044	818
17401.64708	8692.148746	-173.581	22.21	22.21	44.42	2003	818
9915.947081	17415.14875	-148.581	37.59	37.59	75.17	1285	818
14590.04708	19133.14875	-276.581	35.28	35.28	70.56	1174	818
11255.34708	21429.04875	-169.581	23.88	23.88	47.76	1673	818
19950.34708	33720.14875	-7.58114	17.00	17.00	34.01	4109	818
25947.14708	38250.04875	-199.581	34.43	34.43	68.86	1225	818
20540.65071	7763.843455	-33.7318	29.27	29.27	58.55	1101	826
21811.75071	8326.343455	-31.7318	18.96	18.96	37.92	1416	826
16767.65071	10645.34346	-113.732	25.86	25.86	51.72	1366	826
13271.25071	12147.54346	-230.732	13.05	13.05	26.09	4628	826
20037.95071	13625.84346	-181.732	18.35	18.35	36.69	1898	826
32306.55071	14924.24346	365.268	52.42	52.42	104.84	1037	826
11795.35071	17209.24346	-116.732	19.19	19.19	38.39	1780	826
14795.95071	27479.44346	-161.732	12.91	12.91	25.81	4059	826
25265.45433	9874.638164	-275.882	22.00	22.00	43.99	2647	834
31318.55433	11570.13816	331.118	26.82	26.82	53.65	1877	834
7248.454331	15972.63816	-352.882	41.28	41.28	82.57	1099	834
17056.95433	16472.63816	-119.882	18.98	18.98	37.96	2248	834
33836.15433	21495.53816	98.1175	20.94	20.94	41.87	1618	834
13337.15433	24188.83816	-378.882	15.31	15.31	30.61	4955	834
34250.15433	29309.43816	30.1175	18.53	18.53	37.07	2171	834
21827.25796	8257.432874	-102.033	27.74	27.74	55.48	1437	842
32595.55796	9161.632874	-353.033	40.51	40.51	81.01	1408	842
32570.05796	9226.432874	-230.033	37.89	37.89	75.78	1015	842
31780.65796	14961.23287	-72.0331	29.58	29.58	59.16	1438	842
14439.35796	17112.33287	63.9669	8.60	8.60	17.19	5902	842
34079.45796	22340.83287	-59.0331	26.16	26.16	52.33	1070	842
19223.75796	25779.93287	213.967	29.63	29.63	59.25	1238	842
30615.65796	35459.43287	-75.0331	21.90	21.90	43.80	1624	842
25630.86158	9981.927583	210.816	17.47	17.47	34.95	4298	850
15818.96158	10525.32758	-390.184	36.10	36.10	72.20	1331	850
21446.16158	13739.82758	-274.184	16.27	16.27	32.55	3228	850
37242.06158	24193.32758	-140.184	25.32	25.32	50.63	1332	850
13312.16158	27639.42758	-287.184	33.44	33.44	66.88	1299	850
17779.66521	6813.922293	-235.334	20.54	20.54	41.07	2371	858
32651.56521	9097.922293	-281.334	29.27	29.27	58.55	1628	858
12371.66521	12406.82229	-278.334	29.53	29.53	59.06	2191	858
12734.26521	22709.12229	-185.334	22.70	22.70	45.40	2181	858
25891.36521	31197.92229	-157.334	27.91	27.91	55.81	1022	858
21618.16521	33317.72229	200.666	29.30	29.30	58.59	1143	858
1464.365206	36443.72229	-130.334	21.34	21.34	42.67	1539	858
25841.86521	37808.52229	-238.334	31.18	31.18	62.36	1251	858
19775.06883	7790.517002	-318.485	35.82	35.82	71.64	1082	866
41375.06883	11675.517	126.515	25.10	25.10	50.21	1082	866
15297.86883	13370.717	-206.485	27.11	27.11	54.21	2200	866
7346.76883	15992.417	146.515	11.52	11.52	23.03	3491	866
15543.36883	21499.517	-354.485	25.98	25.98	51.95	1561	866
33730.06883	21488.217	149.515	14.70	14.70	29.39	2832	866
14181.76883	29668.417	-85.4851	19.33	19.33	38.67	1681	866
16113.76883	29902.517	270.515	14.13	14.13	28.26	4927	866
17793.16883	31249.017	239.515	8.88	8.88	17.76	8860	866
27091.76883	36566.417	-245.485	40.48	40.48	80.96	1260	866
28544.17246	10096.41171	-54.6358	23.74	23.74	47.48	1105	874
23570.77246	15199.81171	179.364	27.44	27.44	54.87	1400	874
14724.87246	17109.11171	355.364	40.18	40.18	80.35	1037	874
25834.07246	20618.21171	-283.636	17.52	17.52	35.04	3632	874
12465.07246	22056.31171	-350.636	44.51	44.51	89.02	1632	874
20945.37246	28166.01171	374.364	39.96	39.96	79.93	1273	874
25924.27246	31158.41171	-34.6358	16.84	16.84	33.68	1926	874
16931.67246	32928.61171	-301.636	26.31	26.31	52.61	2452	874
1757.172455	39512.41171	-18.6358	30.76	30.76	61.51	1032	874
18521.17608	5459.606421	-238.786	25.60	25.60	51.20	1545	882
26163.77608	7973.306421	-123.786	15.59	15.59	31.18	2399	882
22814.27608	10496.50642	-134.786	28.17	28.17	56.33	1802	882
13975.57608	10914.80642	-107.786	28.00	28.00	56.00	1597	882
19706.67608	14279.50642	-91.7865	18.79	18.79	37.59	2763	882
33393.57608	15262.10642	-46.7865	17.36	17.36	34.71	2522	882
33565.27608	19727.10642	-182.786	14.95	14.95	29.91	5030	882
17711.07608	20665.60642	-48.7865	21.85	21.85	43.71	2602	882
9911.17608	23324.10642	-337.786	34.34	34.34	68.67	2032	882
14844.07608	30780.10642	-36.7865	26.21	26.21	52.42	1727	882
33417.27608	31566.80642	-85.7865	19.22	19.22	38.43	2887	882
33396.17608	32774.00642	-188.786	32.31	32.31	64.62	1004	882
35038.57608	32686.60642	-279.786	28.90	28.90	57.79	1826	882
28968.57608	33399.60642	73.2135	26.89	26.89	53.79	1241	882
22636.67971	7731.40113	-49.9371	15.54	15.54	31.09	2725	890
36275.97971	7822.50113	-294.937	33.65	33.65	67.31	1884	890
32670.97971	9149.60113	-247.937	31.53	31.53	63.07	1477	890
23981.77971	10869.80113	0.06287	40.62	40.62	81.25	1247	890
28507.37971	11162.00113	-20.9371	21.52	21.52	43.05	1569	890
32511.97971	14145.90113	291.063	18.46	18.46	36.93	3376	890
14875.07971	16181.30113	-129.937	17.10	17.10	34.19	1605	890
6856.579705	17596.00113	283.063	20.68	20.68	41.35	2319	890
17676.67971	20679.80113	-72.9371	25.98	25.98	51.95	1483	890
34064.17971	22389.30113	3.06287	11.66	11.66	23.31	3593	890
30065.17971	26983.20113	383.063	29.23	29.23	58.45	2586	890
30482.27971	34104.80113	150.063	19.38	19.38	38.76	2343	890
20449.58333	4254.69584	-200.088	19.81	19.81	39.61	2336	898
19691.38333	5888.39584	-124.088	12.74	12.74	25.48	5333	898
19958.48333	6612.19584	-20.0878	24.33	24.33	48.65	1596	898
10003.18333	12771.09584	-234.088	24.80	24.80	49.60	2320	898
31898.98333	12576.39584	269.912	31.67	31.67	63.35	1670	898
31845.28333	14990.39584	-173.088	11.54	11.54	23.08	6338	898
5606.38333	15938.59584	-255.088	5.04	5.04	10.08	19319	898
14509.28333	17127.99584	382.912	19.15	19.15	38.29	3715	898
5530.78333	17259.79584	-47.0878	29.79	29.79	59.58	1475	898
11829.78333	17377.69584	-251.088	24.30	24.30	48.61	1818	898
33380.88333	17597.89584	266.912	23.06	23.06	46.11	2423	898
33590.48333	19742.59584	-131.088	19.95	19.95	39.89	2049	898
12626.28333	21290.99584	-150.088	25.95	25.95	51.90	1373	898
34204.98333	23276.79584	-92.0878	23.86	23.86	47.71	1197	898
18776.08333	32096.39584	-401.088	39.35	39.35	78.70	1217	898
24637.18333	36172.19584	116.912	16.63	16.63	33.25	2004	898
26092.68696	8617.590549	-244.216	35.04	35.04	70.08	1036	906
31270.78696	13066.39055	-26.2163	32.73	32.73	65.47	1410	906
21427.88696	13700.09055	-236.216	21.05	21.05	42.11	2128	906
18369.18696	14871.59055	6.78373	20.46	20.46	40.93	3514	906
34080.58696	17498.89055	-181.216	22.68	22.68	45.36	1574	906
10800.88696	21313.19055	-60.2163	19.92	19.92	39.85	1982	906
15116.58696	21851.49055	92.7837	21.76	21.76	43.52	1575	906
12731.58696	24618.39055	17.7837	16.46	16.46	32.92	2548	906
32126.58696	24562.59055	-300.216	35.00	35.00	69.99	1442	906
18345.58696	31337.29055	112.784	26.82	26.82	53.65	1606	906
4456.686955	38935.39055	-168.216	31.86	31.86	63.73	1309	906
14801.99058	11467.28526	-167.278	23.64	23.64	47.29	2327	914
22951.19058	12426.98526	-146.278	19.15	19.15	38.29	1977	914
17127.59058	15224.48526	148.722	7.96	7.96	15.92	8205	914
14225.49058	17863.28526	-354.278	35.33	35.33	70.65	1266	914
30533.99058	19376.08526	-104.278	33.65	33.65	67.31	1144	914
11884.19058	20372.78526	308.722	21.69	21.69	43.38	1620	914
11392.99058	22033.08526	-125.278	12.01	12.01	24.02	3059	914
11753.49058	23634.68526	254.722	19.38	19.38	38.76	2583	914
14223.59058	26962.48526	-118.278	18.39	18.39	36.79	2364	914
14724.39058	28259.58526	-140.278	10.53	10.53	21.05	7391	914
24674.79058	34235.68526	-83.2782	30.36	30.36	60.71	1007	914
29461.19058	36920.38526	-223.278	38.41	38.41	76.82	1078	914
20422.2942	4268.479968	-174.34	19.24	19.24	38.48	2216	922
26867.2942	7667.979968	-81.34	11.68	11.68	23.36	3260	922
20550.2942	12100.87997	70.66	16.46	16.46	32.92	3432	922
15400.6942	13189.57997	-31.34	17.26	17.26	34.52	2371	922
17011.7942	16443.07997	-234.34	14.60	14.60	29.20	5392	922
14086.2942	16709.77997	76.66	29.37	29.37	58.73	1272	922
24512.6942	17879.67997	-326.34	33.58	33.58	67.16	1078	922
14455.6942	20020.07997	244.66	37.75	37.75	75.50	1184	922
13457.0942	22444.27997	-52.34	19.81	19.81	39.61	1811	922
24771.2942	22970.07997	45.66	30.64	30.64	61.28	1306	922
13384.7942	24248.37997	-225.34	11.99	11.99	23.97	5206	922
23604.6942	24383.97997	-138.34	25.43	25.43	50.87	1529	922
34004.9942	27692.57997	102.66	29.70	29.70	59.39	1197	922
20932.1942	32452.97997	-13.34	31.13	31.13	62.27	1016	922
32154.4942	33307.97997	-140.34	29.25	29.25	58.50	1468	922
21369.79783	2231.474677	-317.402	37.68	37.68	75.36	1292	930
26896.39783	7655.674677	-62.4019	7.80	7.80	15.59	7747	930
25779.19783	9929.774677	41.5981	23.17	23.17	46.35	2261	930
16993.09783	11459.57468	-298.402	34.69	34.69	69.38	1632	930
33005.49783	11658.57468	-247.402	25.60	25.60	51.20	1634	930
15347.99783	13167.07468	-216.402	43.24	43.24	86.48	1909	930
32152.39783	16418.07468	51.5981	16.91	16.91	33.82	2327	930
10135.09783	17114.47468	-383.402	42.84	42.84	85.67	1019	930
17291.69783	17650.07468	-74.4019	33.65	33.65	67.31	1148	930
34182.99783	23293.97468	105.598	32.36	32.36	64.72	1290	930
28528.20145	10274.36939	-208.464	17.64	17.64	35.28	2758	938
12222.50145	13857.96939	-266.464	30.69	30.69	61.37	1179	938
25260.10145	18686.46939	-379.464	12.86	12.86	25.72	5780	938
15298.70145	25371.96939	-93.4638	31.77	31.77	63.54	1291	938
15840.20145	28323.86939	341.536	25.03	25.03	50.07	1460	938
16182.20145	32451.76939	-317.464	31.75	31.75	63.49	1245	938
22824.80145	35951.56939	161.536	32.03	32.03	64.06	1053	938
20780.80508	7911.664096	-297.526	24.89	24.89	49.78	1381	946
17365.40508	8752.864096	-349.526	20.11	20.11	40.22	2125	946
23440.30508	10986.0641	326.474	39.07	39.07	78.14	1091	946
18803.70508	13283.2641	28.4743	26.87	26.87	53.74	1630	946
17079.20508	17244.8641	-318.526	23.67	23.67	47.34	1882	946
34146.90508	17884.9641	-86.5257	26.31	26.31	52.61	1032	946
12795.80508	21579.2641	-385.526	29.46	29.46	58.92	1683	946
15896.30508	27861.3641	-20.5257	12.51	12.51	25.01	4832	946
33427.80508	31625.3641	147.474	11.75	11.75	23.50	6394	946
19429.6087	9435.258805	39.4124	18.68	18.68	37.35	2167	954
24635.7087	11507.25881	-131.588	7.98	7.98	15.97	11629	954
13280.7087	24569.05881	-335.588	12.93	12.93	25.86	6972	954
16522.0087	25181.65881	-107.588	14.51	14.51	29.01	4256	954
29983.1087	27087.85881	91.4124	27.53	27.53	55.06	1226	954
14745.8087	27451.65881	222.412	22.77	22.77	45.55	3346	954
31258.7087	28420.05881	147.412	27.22	27.22	54.45	1184	954
14744.6087	31947.85881	-337.588	21.20	21.20	42.39	4052	954
32137.9087	33265.55881	-18.5876	23.50	23.50	47.01	1513	954
28789.7087	33266.95881	-8.58762	27.08	27.08	54.16	1182	954
24648.6087	36168.35881	41.4124	18.46	18.46	36.93	2064	954
15469.71233	6120.153515	-114.65	33.09	33.09	66.18	1019	962
16087.31233	14352.05351	302.35	7.23	7.23	14.46	13850	962
13412.31233	21737.45351	219.35	19.76	19.76	39.52	2454	962
34084.01233	22421.55351	-49.6495	17.10	17.10	34.19	2678	962
13389.91233	22522.95351	-220.65	20.58	20.58	41.17	1721	962
13254.31233	24602.65351	-71.6495	17.19	17.19	34.38	1880	962
16821.21233	31408.95351	-219.65	18.25	18.25	36.50	3101	962
25775.31233	31888.75351	-138.65	19.15	19.15	38.29	3354	962
24681.71233	34217.05351	370.35	15.90	15.90	31.79	5100	962
27893.91233	35098.05351	-117.65	31.49	31.49	62.97	1252	962
25813.91233	35757.15351	253.35	32.29	32.29	64.57	1198	962
22648.41595	7731.348224	-250.711	37.47	37.47	74.94	1357	970
15638.11595	7755.648224	-394.711	31.11	31.11	62.22	2188	970
23236.11595	10592.04822	-159.711	19.17	19.17	38.34	1544	970
16075.51595	14340.54822	335.289	11.45	11.45	22.89	5812	970
13635.41595	18152.44822	-318.711	39.09	39.09	78.19	1377	970
29683.21595	18709.74822	24.2886	28.38	28.38	56.76	1231	970
33611.41595	19594.34822	-239.711	32.64	32.64	65.28	1108	970
19579.01595	21498.24822	-268.711	27.25	27.25	54.49	2143	970
26651.11595	21519.54822	373.289	28.94	28.94	57.89	2330	970
19650.71595	22122.24822	-336.711	46.09	46.09	92.17	1073	970
24793.11595	22988.54822	313.289	20.18	20.18	40.36	2706	970
21337.61958	2087.242934	-170.773	35.30	35.30	70.60	1230	978
20341.71958	11612.14293	-51.7733	12.03	12.03	24.07	5344	978
17878.81958	12796.04293	-164.773	15.21	15.21	30.43	4660	978
21326.01958	13271.34293	-146.773	15.54	15.54	31.09	4365	978
12164.81958	15290.24293	-98.7733	14.88	14.88	29.77	3133	978
33597.91958	19595.24293	-343.773	38.95	38.95	77.90	1567	978
31275.71958	28484.24293	63.2267	15.68	15.68	31.37	3239	978
22275.51958	34905.84293	50.2267	20.56	20.56	41.12	1552	978
20252.4232	7020.637643	20.1648	20.61	20.61	41.21	1537	986
21169.4232	9845.037643	250.165	22.56	22.56	45.12	3100	986
20146.6232	10039.33764	56.1648	25.72	25.72	51.43	1744	986
17336.4232	10250.73764	-187.835	11.33	11.33	22.66	5800	986
23188.3232	10457.13764	8.16482	24.68	24.68	49.36	1320	986
19975.8232	11045.83764	-35.8352	11.42	11.42	22.84	3480	986
10006.2232	12744.43764	-267.835	19.76	19.76	39.52	3495	986
15351.3232	13161.83764	-212.835	17.85	17.85	35.70	4046	986
34213.6232	15483.73764	-163.835	28.71	28.71	57.41	1170	986
10020.8232	16825.73764	-343.835	29.39	29.39	58.78	1689	986
33375.3232	17487.73764	329.165	22.33	22.33	44.65	2987	986
31361.7232	17851.43764	40.1648	23.03	23.03	46.06	1481	986
12754.4232	21223.23764	-395.835	39.87	39.87	79.74	1220	986
21179.5232	21431.83764	254.165	30.92	30.92	61.84	1422	986
16403.6232	23982.93764	192.165	21.01	21.01	42.01	1901	986
15824.8232	26545.13764	-363.835	16.18	16.18	32.36	4965	986
30778.6232	32256.03764	386.165	43.12	43.12	86.24	1245	986
29640.12683	10451.03235	113.103	28.57	28.57	57.13	1009	994
14892.72683	15977.63235	11.1029	18.09	18.09	36.17	2103	994
14510.72683	18878.23235	239.103	28.87	28.87	57.74	1538	994
13924.42683	19038.73235	-20.8971	28.14	28.14	56.28	1127	994
12574.82683	20167.73235	280.103	21.08	21.08	42.15	2890	994
37196.12683	24456.03235	-270.897	14.53	14.53	29.06	6766	994
9316.926829	24561.03235	-40.8971	27.58	27.58	55.15	1184	994
23396.93045	7151.927062	-124.959	20.18	20.18	40.36	2265	1002
9989.130454	12729.22706	-134.959	13.71	13.71	27.41	4252	1002
21437.43045	13709.22706	8.04103	23.90	23.90	47.81	1423	1002
12806.03045	19692.12706	-122.959	29.11	29.11	58.22	1093	1002
13334.03045	24313.42706	-218.959	28.87	28.87	57.74	1158	1002
17164.83045	28669.32706	106.041	24.02	24.02	48.04	1037	1002
25878.33045	31682.22706	-326.959	11.04	11.04	22.09	8035	1002
14647.93045	32017.62706	-133.959	25.76	25.76	51.53	1495	1002
18638.63045	34369.72706	-3.95897	21.24	21.24	42.48	2501	1002
25294.63408	3246.021771	-216.021	28.57	28.57	57.13	1606	1010
22584.83408	7711.321771	-118.021	14.39	14.39	28.78	3116	1010
20335.63408	11627.52177	-89.0209	19.90	19.90	39.80	2441	1010
9982.734079	12744.02177	-201.021	21.43	21.43	42.86	1608	1010
32754.23408	17406.42177	-16.0209	29.11	29.11	58.22	1208	1010
10450.93408	18109.22177	-345.021	28.28	28.28	56.57	2523	1010
33264.53408	28979.02177	-241.021	21.64	21.64	43.28	3198	1010
25866.13408	31742.02177	-8.02086	6.45	6.45	12.91	10306	1010
30828.83408	32314.92177	100.979	26.14	26.14	52.28	1134	1010
21351.63408	34205.42177	-205.021	19.36	19.36	38.72	3160	1010
23209.93408	34813.72177	-384.021	34.74	34.74	69.47	1266	1010
21774.3377	8428.016481	-243.083	25.79	25.79	51.57	2154	1018
12789.3377	23883.51648	-136.083	19.85	19.85	39.71	2073	1018
13325.2377	24299.91648	-318.083	20.18	20.18	40.36	4868	1018
34264.3377	29309.41648	79.9173	13.87	13.87	27.74	3104	1018
33407.3377	32853.61648	-278.083	20.46	20.46	40.93	3075	1018
1495.537704	36490.31648	-387.083	12.53	12.53	25.06	6888	1018
26658.34133	9283.41119	-333.145	24.28	24.28	48.56	2733	1026
24031.44133	10735.11119	264.855	31.53	31.53	63.07	1615	1026
7348.244953	15934.1059	-37.2065	9.63	9.63	19.26	6814	1034
24886.84495	32269.8059	-129.207	27.20	27.20	54.40	1112	1034
22222.94858	9404.500609	-269.268	38.13	38.13	76.25	1651	1042
32873.54858	10716.10061	-199.268	31.60	31.60	63.21	1085	1042
24138.74858	10743.20061	-59.2684	22.02	22.02	44.04	2271	1042
28424.74858	11095.10061	-171.268	18.53	18.53	37.07	2702	1042
32843.54858	11058.60061	-115.268	31.35	31.35	62.69	1628	1042
31807.04858	14945.90061	-166.268	35.84	35.84	71.69	1172	1042
9974.048578	20509.50061	-205.268	20.84	20.84	41.68	2577	1042
13650.94858	21210.60061	-58.2684	18.58	18.58	37.16	2351	1042
34326.84858	21859.00061	18.7316	16.11	16.11	32.22	2070	1042
13273.64858	24441.00061	-259.268	35.89	35.89	71.78	1007	1042
13191.44858	26703.90061	-191.268	26.85	26.85	53.69	1106	1042
16314.94858	28186.00061	-141.268	41.64	41.64	83.27	1182	1042
16195.54858	29747.80061	66.7316	9.96	9.96	19.92	5023	1042
28372.2522	11153.49532	-169.33	18.42	18.42	36.83	2680	1050
13508.1522	13306.89532	86.6697	30.14	30.14	60.29	1617	1050
28431.0522	13829.39532	-74.3303	34.78	34.78	69.57	1154	1050
31486.2522	14848.39532	22.6697	31.02	31.02	62.03	1136	1050
34266.0522	15350.39532	-217.33	23.43	23.43	46.86	2065	1050
16027.0522	18358.99532	239.67	6.76	6.76	13.52	12050	1050
14291.2522	22387.69532	-18.3303	21.67	21.67	43.33	1755	1050
33691.5522	26963.49532	-231.33	36.55	36.55	73.10	1095	1050
25905.0522	31245.59532	-31.3303	15.78	15.78	31.56	2830	1050
17667.8522	34330.99532	-114.33	21.03	21.03	42.06	2915	1050
19849.25583	6978.790028	-386.392	29.98	29.98	59.96	1648	1058
19651.95583	7980.390028	-317.392	31.75	31.75	63.49	1336	1058
26654.35583	9379.190028	-42.3922	21.50	21.50	43.00	1666	1058
14010.75583	11009.89003	-19.3922	31.09	31.09	62.17	1208	1058
9946.055828	12749.49003	-223.392	24.99	24.99	49.97	1481	1058
13531.65583	14083.29003	-111.392	25.29	25.29	50.59	1423	1058
23800.05583	14415.49003	-50.3922	25.27	25.27	50.54	1088	1058
34235.75583	15436.99003	-202.392	21.45	21.45	42.91	1616	1058
13681.25583	21245.89003	-122.392	27.79	27.79	55.58	2004	1058
36002.95583	21805.49003	-228.392	28.97	28.97	57.93	1004	1058
34256.05583	29304.39003	-14.3922	18.53	18.53	37.07	1564	1058
16162.75583	32413.49003	-204.392	24.56	24.56	49.13	1994	1058
19699.85945	5861.084737	-59.4541	22.96	22.96	45.92	1759	1066
15298.35945	9486.984737	-239.454	10.64	10.64	21.29	6772	1066
29381.85945	10454.68474	-74.4541	26.82	26.82	53.65	1175	1066
24770.35945	11306.98474	-50.4541	25.03	25.03	50.07	1523	1066
21469.15945	13338.08474	-378.454	31.53	31.53	63.07	2342	1066
13860.05945	13901.08474	44.5459	16.93	16.93	33.86	2247	1066
12544.65945	14764.38474	31.5459	13.82	13.82	27.65	3700	1066
34275.25945	15377.98474	-343.454	27.41	27.41	54.82	2077	1066
14156.55945	23679.78474	268.546	29.96	29.96	59.91	1742	1066
15591.55945	25435.88474	287.546	23.60	23.60	47.19	2423	1066
33853.95945	30356.38474	7.5459	22.47	22.47	44.93	1379	1066
25898.85945	31306.78474	-164.454	23.55	23.55	47.10	1852	1066
718.963078	4422.979446	-136.516	32.08	32.08	64.15	1553	1074
18798.86308	10401.47945	-38.516	24.80	24.80	49.60	1301	1074
26156.86308	14723.27945	-357.516	62.97	62.97	125.95	1017	1074
33429.26308	15221.17945	-150.516	14.79	14.79	29.58	3233	1074
34232.86308	15373.17945	-359.516	15.97	15.97	31.93	5127	1074
16810.06308	15307.27945	127.484	27.65	27.65	55.30	1165	1074
29186.26308	17808.97945	-390.516	37.56	37.56	75.12	1199	1074
22638.46308	18314.67945	-206.516	22.75	22.75	45.50	1483	1074
35121.76308	25149.47945	-183.516	21.31	21.31	42.63	2560	1074
14335.26308	27515.87945	46.484	22.82	22.82	45.64	1110	1074
16285.86308	28290.47945	315.484	21.38	21.38	42.77	3656	1074
14086.26308	29747.67945	-367.516	47.97	47.97	95.94	1194	1074
17018.06308	30689.97945	345.484	28.31	28.31	56.61	2055	1074
21357.86308	34236.47945	-275.516	13.16	13.16	26.33	6161	1074
26557.56308	36210.07945	-125.516	21.88	21.88	43.76	1854	1074
36143.1667	7676.274156	380.422	39.66	39.66	79.32	1115	1082
20734.6667	7879.074156	-161.578	17.07	17.07	34.15	3189	1082
24094.0667	10820.67416	79.4221	26.68	26.68	53.36	1561	1082
15364.7667	13301.07416	-212.578	29.18	29.18	58.36	2307	1082
21391.0667	13802.47416	-390.578	18.30	18.30	36.60	2967	1082
21345.1667	14100.77416	-338.578	15.54	15.54	31.09	3430	1082
10079.0667	19379.57416	-400.578	20.72	20.72	41.45	3369	1082
12643.4667	22566.57416	-178.578	35.30	35.30	70.60	1116	1082
14740.8667	28271.07416	-2.57788	8.41	8.41	16.81	6711	1082
28956.3667	29582.17416	-44.5779	28.59	28.59	57.18	1109	1082
3016.766703	33034.17416	-228.578	39.75	39.75	79.50	1301	1082
1452.166703	36422.57416	-230.578	12.83	12.83	25.67	5181	1082
16725.97033	7823.268865	-68.6398	13.56	13.56	27.13	3720	1090
35399.97033	15005.06887	-258.64	25.81	25.81	51.62	2435	1090
15769.47033	17638.66887	-246.64	46.39	46.39	92.79	1022	1090
12460.77033	18466.86887	308.36	33.04	33.04	66.08	1288	1090
10094.97033	19437.56887	-213.64	12.29	12.29	24.59	5914	1090
17484.67033	21837.86887	178.36	6.33	6.33	12.67	11211	1090
34448.37033	22036.46887	-18.6398	15.54	15.54	31.09	2582	1090
35821.17033	24328.76887	-381.64	40.69	40.69	81.39	1100	1090
25147.77033	27775.26887	143.36	26.05	26.05	52.09	1575	1090
25795.17033	31898.46887	-239.64	16.84	16.84	33.68	4196	1090
30074.97395	7681.763575	-394.702	44.67	44.67	89.35	1080	1098
24625.77395	8689.963575	-133.702	36.29	36.29	72.58	1257	1098
13731.77395	12722.26357	-98.7017	12.91	12.91	25.81	3362	1098
26900.47395	20005.46357	-154.702	13.94	13.94	27.88	3511	1098
34061.17395	22430.76357	-21.7017	18.16	18.16	36.31	1621	1098
891.9739527	26401.86357	159.298	37.49	37.49	74.98	1161	1098
25833.07395	31903.06357	19.2983	22.37	22.37	44.74	1748	1098
20910.57758	10962.15828	323.212	34.48	34.48	68.95	1345	1106
24703.77758	11296.95828	-312.788	15.35	15.35	30.71	6500	1106
13735.07758	12731.95828	-134.788	9.56	9.56	19.12	4826	1106
34412.07758	15402.25828	19.2115	33.56	33.56	67.12	1408	1106
22643.17758	21304.45828	-92.7885	19.88	19.88	39.75	1699	1106
21172.37758	35283.05828	-186.788	23.60	23.60	47.19	1855	1106
3858.477578	38954.05828	364.212	32.83	32.83	65.66	1564	1106
18909.7812	10421.15299	-102.95	29.32	29.32	58.64	1745	1114
29308.1812	10317.95299	57.05	21.64	21.64	43.28	1579	1114
21982.1812	10587.45299	334.05	28.38	28.38	56.76	1783	1114
24672.4812	11340.55299	-268.95	21.74	21.74	43.47	3030	1114
22123.4812	12523.85299	-99.95	19.88	19.88	39.75	1519	1114
12396.5812	27902.45299	-270.95	16.81	16.81	33.63	4902	1114
14257.5812	29989.55299	-199.95	14.53	14.53	29.06	3871	1114
15985.2812	33337.65299	-190.95	26.80	26.80	53.60	1078	1114
21207.1812	35026.25299	-59.95	20.63	20.63	41.26	2565	1114
26855.18483	7649.247703	-66.1115	9.49	9.49	18.98	6306	1122
13386.68483	12184.8477	-334.112	31.44	31.44	62.88	1483	1122
19116.08483	12397.4477	1.88845	30.26	30.26	60.52	1174	1122
21557.38483	13800.1477	-32.1115	23.24	23.24	46.49	1978	1122
17154.58483	19442.9477	113.888	22.98	22.98	45.97	1740	1122
26635.68483	21521.8477	14.8884	30.90	30.90	61.80	1123	1122
34106.08483	22398.9477	216.888	21.93	21.93	43.85	1815	1122
12482.18483	23211.7477	69.8885	21.43	21.43	42.86	1519	1122
33638.78483	25838.6477	-36.1115	27.69	27.69	55.39	1791	1122
14772.58483	27375.5477	-250.112	24.00	24.00	47.99	1640	1122
12302.38483	27918.5477	-276.112	27.44	27.44	54.87	1287	1122
25894.68483	31173.8477	-231.112	23.41	23.41	46.82	1375	1122
33413.28483	31577.1477	-34.1115	12.41	12.41	24.82	4396	1122
20926.98483	32532.5477	40.8885	22.25	22.25	44.51	1558	1122
22281.68483	34882.9477	-183.112	38.98	38.98	77.95	1317	1122
24526.68483	36150.4477	376.888	20.21	20.21	40.41	3272	1122
18267.08845	7931.342413	-345.273	31.13	31.13	62.27	1211	1130
23694.88845	8515.542413	166.727	14.46	14.46	28.92	3265	1130
22106.88845	10215.74241	127.727	26.26	26.26	52.52	1337	1130
7300.388452	15997.04241	128.727	5.84	5.84	11.68	13959	1130
19877.48845	15791.44241	-184.273	15.66	15.66	31.32	3545	1130
34591.48845	24465.34241	-311.273	25.74	25.74	51.48	1547	1130
26460.18845	36239.54241	-218.273	25.86	25.86	51.72	2213	1130
429.8920771	1938.137122	-142.435	32.81	32.81	65.61	1490	1138
24953.79208	10139.63712	325.565	37.80	37.80	75.60	1167	1138
23305.19208	10538.53712	-292.435	32.48	32.48	64.95	1848	1138
35715.39208	20897.03712	-317.435	40.86	40.86	81.72	1014	1138
13641.5957	9211.331832	-144.596	33.49	33.49	66.98	1007	1146
25432.3957	12101.53183	181.404	23.83	23.83	47.67	1565	1146
19793.7957	12297.93183	193.404	13.66	13.66	27.32	3431	1146
17357.1957	13872.43183	64.4038	9.00	9.00	17.99	5689	1146
7877.795702	16534.73183	125.404	27.27	27.27	54.54	1445	1146
14278.5957	22351.43183	-201.596	24.07	24.07	48.14	1569	1146
20694.2957	33212.63183	4.40383	28.78	28.78	57.56	1046	1146
25402.6957	37241.13183	-277.596	25.62	25.62	51.24	1380	1146
1287.999327	2422.026542	-218.758	26.26	26.26	52.52	1520	1154
14979.49933	6366.126542	-177.758	31.35	31.35	62.69	1334	1154
22631.09933	7861.926542	-168.758	13.94	13.94	27.88	5441	1154
22155.49933	12472.32654	10.2423	11.63	11.63	23.27	4199	1154
30514.19933	12666.32654	113.242	23.48	23.48	46.96	1553	1154
12187.19933	13800.72654	-198.758	20.28	20.28	40.55	2227	1154
6962.499327	15491.22654	1.24229	18.70	18.70	37.40	1868	1154
5601.599327	16033.52654	-173.758	5.96	5.96	11.92	11925	1154
12624.99933	16872.72654	-8.75771	21.22	21.22	42.44	1832	1154
10788.39933	21295.52654	-105.758	17.50	17.50	35.00	3711	1154
24408.29933	28539.92654	108.242	22.04	22.04	44.09	2361	1154
31059.19933	33227.32654	-66.7577	29.48	29.48	58.97	1371	1154
26719.09933	33897.52654	97.2423	17.95	17.95	35.89	2528	1154
21259.80295	1892.121251	-197.919	31.82	31.82	63.63	1371	1162
24716.20295	11032.32125	-221.919	23.97	23.97	47.95	2213	1162
20375.80295	12597.52125	65.0807	14.11	14.11	28.21	3522	1162
34175.20295	17910.52125	-106.919	14.29	14.29	28.59	3931	1162
37232.60295	24456.52125	-366.919	28.99	28.99	57.98	1547	1162
33909.90295	30312.92125	114.081	17.10	17.10	34.19	2130	1162
26874.60658	7651.515961	-75.0808	5.93	5.93	11.87	10947	1170
19434.10658	9434.115961	100.919	20.82	20.82	41.64	2078	1170
34665.10658	10352.51596	-47.0808	28.35	28.35	56.71	1445	1170
20388.40658	12610.71596	206.919	19.22	19.22	38.43	3425	1170
31560.40658	12742.21596	131.919	20.49	20.49	40.98	2257	1170
16068.30658	14353.91596	252.919	7.37	7.37	14.74	12467	1170
13093.00658	17768.11596	86.9192	32.33	32.33	64.67	1090	1170
14503.10658	20006.01596	288.919	18.86	18.86	37.73	2990	1170
22417.90658	29809.51596	324.919	32.17	32.17	64.34	1425	1170
33418.90658	31594.01596	-63.0808	15.05	15.05	30.10	2502	1170
32590.10658	33734.51596	210.919	37.19	37.19	74.37	1129	1170
19933.10658	36773.71596	-198.081	27.13	27.13	54.26	1524	1170
12252.3102	10224.21067	-179.242	22.42	22.42	44.84	2166	1178
29450.8102	10373.81067	143.758	14.98	14.98	29.96	4357	1178
13875.1102	13938.81067	31.7577	11.42	11.42	22.84	4078	1178
16119.1102	18487.31067	192.758	30.36	30.36	60.71	1162	1178
33561.5102	19689.51067	-31.2423	16.81	16.81	33.63	2731	1178
25624.2102	20288.11067	18.7577	17.90	17.90	35.80	2538	1178
21107.9102	21452.91067	106.758	17.99	17.99	35.98	2799	1178
33691.6102	21479.71067	341.758	32.52	32.52	65.05	1080	1178
15931.4102	22269.31067	6.75766	18.25	18.25	36.50	1887	1178
14728.6102	28275.41067	52.7577	7.51	7.51	15.02	9970	1178
17796.2102	33026.81067	29.7577	22.37	22.37	44.74	1141	1178
31127.3102	33222.31067	-67.2423	22.47	22.47	44.93	1031	1178
18548.2102	33358.21067	-256.242	34.78	34.78	69.57	1167	1178
27874.5102	35026.01067	32.7577	18.72	18.72	37.44	1851	1178
1464.310201	36326.31067	-204.242	22.07	22.07	44.13	1619	1178
22237.1102	36858.01067	-97.2423	21.31	21.31	42.63	2959	1178
23174.41383	7289.805381	-203.404	22.68	22.68	45.36	2354	1186
26927.41383	7639.905381	46.5961	11.82	11.82	23.64	3936	1186
16546.31383	12285.10538	344.596	26.78	26.78	53.55	1513	1186
15308.61383	13302.40538	-78.4039	13.87	13.87	27.74	3832	1186
14040.11383	16734.70538	156.596	23.86	23.86	47.71	1542	1186
12725.31383	21203.80538	-200.404	19.15	19.15	38.29	1870	1186
19626.81383	21666.40538	-336.404	39.78	39.78	79.55	1092	1186
32487.01383	33830.60538	6.59612	24.42	24.42	48.84	1345	1186
21022.21383	34830.30538	-175.404	21.48	21.48	42.96	3162	1186
7859.617451	18077.50009	-136.565	32.24	32.24	64.48	1097	1194
20610.21745	20926.50009	111.435	18.60	18.60	37.21	1482	1194
14434.91745	21783.50009	-247.565	19.19	19.19	38.39	2515	1194
10686.11745	25434.20009	-172.565	25.76	25.76	51.53	1437	1194
32133.91745	30571.20009	37.4346	22.16	22.16	44.32	1318	1194
28599.82108	9883.994801	-96.727	33.02	33.02	66.03	1040	1202
16266.42108	11854.6948	-280.727	32.03	32.03	64.06	1260	1202
33265.12108	14250.3948	-91.727	20.09	20.09	40.18	2152	1202
31704.42108	14912.0948	-200.727	16.58	16.58	33.16	3994	1202
14579.82108	25418.0948	375.273	34.12	34.12	68.25	1096	1202
31108.72108	33131.1948	-387.727	21.48	21.48	42.96	2961	1202
26013.12108	35793.1948	58.273	20.87	20.87	41.73	1878	1202
26909.52108	35871.1948	-128.727	19.29	19.29	38.57	2753	1202
26852.3247	7692.389511	-89.8885	14.91	14.91	29.81	2437	1210
24407.8247	8910.489511	-65.8885	18.53	18.53	37.07	1834	1210
12659.4247	14941.98951	-244.889	24.19	24.19	48.37	1665	1210
21550.8247	15615.68951	-62.8885	11.75	11.75	23.50	5516	1210
14861.6247	15960.08951	21.1115	9.82	9.82	19.64	6902	1210
26873.4247	19979.78951	-309.888	30.83	30.83	61.65	1130	1210
13701.7247	23176.58951	-70.8885	23.01	23.01	46.02	1631	1210
13382.9247	24166.78951	-109.889	14.51	14.51	29.01	2795	1210
22283.9247	29790.68951	387.112	31.96	31.96	63.91	1129	1210
31620.9247	30597.58951	169.111	29.58	29.58	59.16	1287	1210
31559.42833	11607.88422	-31.05	14.22	14.22	28.45	3214	1218
28055.42833	14261.98422	-174.05	28.52	28.52	57.04	1374	1218
15073.62833	17112.38422	326.95	20.30	20.30	40.60	1755	1218
30112.12833	16940.68422	-268.05	29.79	29.79	59.58	1932	1218
12721.92833	21260.58422	-169.05	19.36	19.36	38.72	2515	1218
34175.92833	23307.78422	-70.05	18.51	18.51	37.02	1992	1218
22350.72833	23611.88422	-114.05	30.10	30.10	60.19	1237	1218
14657.22833	24248.18422	-310.05	39.07	39.07	78.14	1035	1218
24404.52833	32776.68422	325.95	36.48	36.48	72.96	1247	1218
21731.62833	33247.28422	-118.05	22.91	22.91	45.83	2338	1218
18692.92833	33858.88422	-303.05	26.28	26.28	52.56	1396	1218
29779.22833	34964.38422	-29.05	10.86	10.86	21.71	5057	1218
26259.93195	10318.47893	-348.212	40.34	40.34	80.68	1044	1226
15428.23195	13415.37893	-154.212	30.14	30.14	60.29	1383	1226
21441.23195	13725.67893	-196.212	23.53	23.53	47.05	2438	1226
17037.03195	15250.07893	89.7884	19.19	19.19	38.39	1802	1226
9978.03195	16848.47893	-81.2116	29.58	29.58	59.16	1554	1226
33606.63195	19823.57893	-365.212	35.89	35.89	71.78	1179	1226
13544.23195	20053.37893	-172.212	28.28	28.28	56.57	1444	1226
35398.23195	23844.77893	-171.212	24.35	24.35	48.70	1803	1226
34440.83195	25288.77893	-220.212	23.29	23.29	46.58	1897	1226
19910.03195	32256.37893	57.7884	13.35	13.35	26.71	3417	1226
552.2355752	8983.773642	-183.373	32.50	32.50	65.00	1318	1234
23524.03558	8900.573642	109.627	13.47	13.47	26.94	4785	1234
30573.93558	9068.573642	-190.373	18.77	18.77	37.54	1620	1234
28404.63558	10938.17364	-87.3731	18.35	18.35	36.69	2788	1234
24621.23558	10981.87364	131.627	15.66	15.66	31.32	3113	1234
18850.53558	11280.57364	170.627	27.51	27.51	55.01	1370	1234
25398.23558	12191.07364	156.627	22.73	22.73	45.45	2024	1234
12410.63558	14663.17364	246.627	18.51	18.51	37.02	2182	1234
7349.535575	15990.47364	169.627	6.69	6.69	13.38	10653	1234
11696.33558	23671.27364	61.6269	15.40	15.40	30.80	1579	1234
14587.53558	24214.07364	150.627	20.89	20.89	41.78	1580	1234
23299.63558	24711.77364	-72.3731	24.94	24.94	49.88	2232	1234
10605.23558	25300.17364	-207.373	28.78	28.78	57.56	1046	1234
18865.73558	27458.67364	-51.3731	23.06	23.06	46.11	1631	1234
20529.63558	33575.17364	-211.373	32.40	32.40	64.81	1004	1234
23296.83558	34840.37364	-137.373	24.87	24.87	49.74	1181	1234
20995.13558	35643.67364	-112.373	13.59	13.59	27.18	4392	1234
1458.635575	36345.57364	-177.373	17.76	17.76	35.51	3364	1234
28684.63558	36390.07364	-358.373	34.17	34.17	68.34	1496	1234
14248.8392	6610.768352	-221.535	16.44	16.44	32.88	3384	1242
28527.6392	10494.66835	-129.535	27.95	27.95	55.91	1164	1242
28899.4392	13163.76835	-61.5347	28.50	28.50	56.99	1182	1242
10409.7392	15156.36835	-384.535	31.11	31.11	62.22	1684	1242
30043.8392	16654.06835	-220.535	37.87	37.87	75.74	1371	1242
23266.8392	24625.96835	-121.535	20.72	20.72	41.45	1983	1242
33217.1392	26918.06835	-325.535	34.22	34.22	68.44	1440	1242
13306.2392	27636.46835	-285.535	15.90	15.90	31.79	3254	1242
17150.4392	28650.86835	-175.535	17.50	17.50	35.00	2499	1242
35099.0392	29864.86835	-62.5347	21.81	21.81	43.61	1983	1242
17682.8392	34761.06835	-154.535	13.28	13.28	26.56	5224	1242
21002.8392	35686.06835	-59.5347	15.26	15.26	30.52	3686	1242
20876.5392	39101.46835	-359.535	48.42	48.42	96.84	1170	1242
10001.34282	12843.16306	-324.696	25.34	25.34	50.68	1581	1250
14730.94282	13267.26306	53.3038	23.46	23.46	46.91	1746	1250
22699.44282	18373.76306	-40.6962	19.15	19.15	38.29	2528	1250
13430.04282	21732.46306	270.304	15.24	15.24	30.47	4190	1250
22397.34282	23681.36306	-192.696	30.87	30.87	61.75	2161	1250
15887.34282	24348.86306	-162.696	34.55	34.55	69.10	1243	1250
23307.14282	24631.76306	-159.696	16.06	16.06	32.12	4232	1250
35120.14282	24440.66306	99.3038	20.89	20.89	41.78	1671	1250
12696.74282	24783.96306	-352.696	27.22	27.22	54.45	1765	1250
14258.94282	28973.56306	268.304	25.62	25.62	51.24	1150	1250
17679.64282	34809.26306	-325.696	17.66	17.66	35.33	2929	1250
1449.342825	36422.46306	-200.696	16.70	16.70	33.39	3460	1250
25285.84282	36494.76306	-42.6962	25.25	25.25	50.49	1819	1250
27205.34645	10175.15777	-359.858	41.21	41.21	82.42	1046	1258
16803.94645	10759.95777	-138.858	25.86	25.86	51.72	1437	1258
34157.64645	23222.95777	-151.858	24.28	24.28	48.56	1499	1258
27770.84645	24445.45777	-347.858	29.67	29.67	59.35	1849	1258
14410.04645	31087.45777	-225.858	24.23	24.23	48.47	1515	1258
21725.44645	33268.05777	-247.858	37.80	37.80	75.60	1169	1258
31151.14645	33234.35777	-51.8577	23.36	23.36	46.72	2721	1258
25256.15007	3359.452484	-199.019	25.03	25.03	50.07	1099	1266
13271.15007	12141.75248	-162.019	22.02	22.02	44.04	1957	1266
19728.75007	13650.25248	28.9807	11.61	11.61	23.22	4366	1266
28090.55007	14009.85248	-137.019	22.14	22.14	44.27	2057	1266
14409.55007	21716.35248	-168.019	13.05	13.05	26.09	4657	1266
11533.75007	26903.35248	-153.019	18.09	18.09	36.17	2443	1266
25926.75007	31177.75248	-111.019	20.91	20.91	41.82	1091	1266
23309.85007	34885.95248	-124.019	26.47	26.47	52.94	1213	1266
10515.45007	36911.95248	171.981	31.44	31.44	62.88	1128	1266
19910.5537	12090.44719	155.819	42.32	42.32	84.64	1105	1274
20369.7537	12671.84719	138.819	10.29	10.29	20.58	6084	1274
28381.4537	13757.74719	-179.181	28.10	28.10	56.19	1549	1274
30508.1537	19376.14719	-355.181	32.69	32.69	65.37	1595	1274
12173.5537	19822.74719	-123.181	31.18	31.18	62.36	1279	1274
27450.95732	8179.041906	23.6576	14.84	14.84	29.67	3055	1282
28202.15732	9412.541906	-213.342	17.87	17.87	35.75	4573	1282
17303.65732	13617.24191	154.658	28.92	28.92	57.84	1224	1282
11940.75732	16986.54191	355.658	31.77	31.77	63.54	1080	1282
22349.75732	19007.04191	212.658	22.58	22.58	45.17	2093	1282
34153.95732	23308.34191	-118.342	15.92	15.92	31.84	3917	1282
13837.95732	27782.74191	158.658	33.70	33.70	67.40	1062	1282
23309.85732	34963.84191	-348.342	25.55	25.55	51.10	2078	1282
27421.06095	8172.936617	-65.5039	12.08	12.08	24.16	4833	1290
19699.56095	12274.53662	121.496	22.80	22.80	45.59	1343	1290
5633.360948	16018.23662	-264.504	8.10	8.10	16.20	8344	1290
14904.56095	17453.43662	-340.504	22.98	22.98	45.97	2827	1290
33003.06095	20053.63662	310.496	32.22	32.22	64.43	1424	1290
34121.86095	23306.93662	29.4961	20.04	20.04	40.08	1841	1290
11727.56095	23627.03662	-19.5039	19.05	19.05	38.10	2309	1290
27749.06095	24496.53662	-134.504	38.76	38.76	77.53	1016	1290
35270.06095	26628.33662	-11.5039	16.86	16.86	33.72	4080	1290
16073.06095	32323.83662	-82.5039	23.27	23.27	46.53	1982	1290
21767.36095	33225.43662	-222.504	19.62	19.62	39.23	3081	1290
19993.96095	35717.23662	-346.504	22.47	22.47	44.93	2939	1290
23323.26457	7047.431328	-275.665	32.78	32.78	65.56	1606	1298
30657.26457	9371.031328	-261.665	19.17	19.17	38.34	3396	1298
25700.96457	9939.231328	94.3345	17.47	17.47	34.95	2638	1298
24989.36457	14478.73133	-211.665	22.66	22.66	45.31	1891	1298
11507.16457	18622.23133	-83.6655	12.55	12.55	25.10	4605	1298
19735.76457	21562.83133	327.335	16.18	16.18	32.36	5309	1298
33112.86457	30177.83133	-76.6655	22.51	22.51	45.03	1468	1298
16006.56457	33241.93133	-174.665	17.07	17.07	34.15	2480	1298
24362.36457	33996.23133	112.335	15.54	15.54	31.09	2003	1298
26553.46457	36137.63133	-152.665	28.87	28.87	57.74	1253	1298
23292.2682	10623.82604	-234.783	19.59	19.59	39.19	3198	1306
15799.5682	17444.82604	-140.783	21.05	21.05	42.11	2834	1306
30494.8682	19407.92604	6.21705	26.12	26.12	52.23	1587	1306
15069.3682	21913.02604	195.217	26.80	26.80	53.60	1456	1306
14247.3682	23125.72604	358.217	28.10	28.10	56.19	2497	1306
37126.2682	24203.12604	-371.783	20.94	20.94	41.87	3316	1306
15980.8682	33252.12604	-333.783	29.96	29.96	59.91	1414	1306
19656.97182	5847.820751	-258.768	22.04	22.04	44.09	2090	1314
29887.37182	10078.52075	-206.768	27.51	27.51	55.01	1874	1314
16015.37182	33227.62075	-313.768	16.20	16.20	32.40	4200	1314
19683.17545	5896.215463	-168.754	18.98	18.98	37.96	2818	1322
23323.07545	6878.515463	-174.754	35.16	35.16	70.32	1121	1322
26822.27545	8272.915463	-387.754	31.82	31.82	63.63	2387	1322
29769.87545	8897.315463	-84.7537	20.56	20.56	41.12	2281	1322
28423.57545	10427.51546	-88.7537	34.12	34.12	68.25	1095	1322
5609.175447	15998.61546	-143.754	6.48	6.48	12.95	8880	1322
8619.975447	19732.81546	-156.754	31.65	31.65	63.30	1194	1322
28826.47907	8942.910175	43.261	13.16	13.16	26.33	3459	1330
32630.17907	9086.810175	-182.739	23.29	23.29	46.58	1590	1330
9969.979072	12682.81017	-235.739	15.02	15.02	30.05	4529	1330
15313.27907	13350.21017	-381.739	42.23	42.23	84.45	1165	1330
31727.47907	14988.91017	-53.739	18.75	18.75	37.49	2887	1330
27408.07907	20664.71017	129.261	21.01	21.01	42.01	1818	1330
12066.57907	26038.71017	-364.739	29.79	29.79	59.58	2124	1330
35310.07907	26532.41017	-20.739	26.89	26.89	53.79	1411	1330
35670.97907	27553.31017	-129.739	23.55	23.55	47.10	1092	1330
9862.282696	16925.10489	-94.7244	18.49	18.49	36.97	2959	1338
15222.8827	25284.00489	-169.724	19.10	19.10	38.20	2658	1338
13348.3827	27570.80489	-20.7244	14.98	14.98	29.96	3989	1338
14824.4827	31838.40489	-123.724	23.08	23.08	46.16	2645	1338
13714.58632	9300.699599	-331.71	21.76	21.76	43.52	2078	1346
15287.98632	9532.599599	-154.71	16.44	16.44	32.88	2555	1346
7861.586321	15250.8996	-126.71	31.23	31.23	62.45	1396	1346
15018.88632	15886.2996	70.2902	21.52	21.52	43.05	1720	1346
19918.98632	15846.9996	-112.71	11.14	11.14	22.28	4520	1346
17073.58632	27594.5996	66.2902	16.16	16.16	32.31	1594	1346
25130.38632	31525.8996	-54.7098	26.82	26.82	53.65	1714	1346
22500.48632	35060.0996	-64.7098	23.24	23.24	46.49	2014	1346
22717.58632	35923.2996	196.29	35.02	35.02	70.04	1439	1346
19674.48995	5880.294311	-306.695	16.37	16.37	32.73	4110	1354
28410.78995	10937.29431	48.3049	17.64	17.64	35.28	2768	1354
14387.68995	14540.89431	-14.6951	16.86	16.86	33.72	2870	1354
4809.389945	20287.29431	-182.695	37.49	37.49	74.98	1191	1354
14261.58995	27030.89431	-300.695	13.12	13.12	26.23	6178	1354
22451.78995	35051.89431	287.305	26.00	26.00	52.00	2040	1354
25950.29357	6607.089023	-122.68	27.06	27.06	54.12	1518	1362
17052.79357	14978.18902	-12.6805	34.15	34.15	68.30	1286	1362
14870.89357	15897.38902	-47.6805	21.52	21.52	43.05	2043	1362
30390.19357	20319.98902	-228.68	26.09	26.09	52.19	1478	1362
13433.99357	20918.48902	-7.68049	23.34	23.34	46.68	1726	1362
13364.59357	25954.88902	-114.68	28.83	28.83	57.65	1263	1362
20355.09357	33153.28902	-100.68	33.77	33.77	67.54	1168	1362
21378.49357	34197.38902	4.31951	18.79	18.79	37.59	2842	1362
18549.49719	14127.28374	186.334	25.69	25.69	51.39	1666	1370
25017.39719	14486.38374	-295.666	27.34	27.34	54.68	1830	1370
17969.70082	11215.07845	-149.651	36.36	36.36	72.72	1185	1378
14032.70082	29477.57845	-118.651	25.86	25.86	51.72	1264	1378
1468.800819	36358.97845	-185.651	20.54	20.54	41.07	2137	1378
24053.10444	12130.37316	126.363	20.61	20.61	41.21	1949	1386
21430.40444	13831.67316	-357.637	42.32	42.32	84.64	1048	1386
13276.30444	27604.57316	-75.6366	15.57	15.57	31.13	3939	1386
17124.20444	28577.47316	-223.637	22.07	22.07	44.13	1636	1386
28746.30444	29143.17316	-144.637	25.62	25.62	51.24	2437	1386
13830.10444	30903.27316	-244.637	15.50	15.50	30.99	3589	1386
27946.60807	10089.66787	-281.622	46.16	46.16	92.32	1435	1394
28418.80807	10956.16787	356.378	16.44	16.44	32.88	4873	1394
13615.00807	12708.86787	-396.622	30.10	30.10	60.19	2300	1394
16062.90807	14354.16787	256.378	8.27	8.27	16.53	9937	1394
28506.30807	17891.26787	58.3781	22.66	22.66	45.31	1535	1394
32894.80807	20102.76787	-70.6219	17.64	17.64	35.28	2347	1394
18676.20807	33831.56787	-206.622	23.79	23.79	47.57	1527	1394
3037.508068	34376.36787	-400.622	33.70	33.70	67.40	1403	1394
22511.60807	35009.86787	62.3781	21.05	21.05	42.11	2618	1394
23256.61169	10778.76259	-305.607	18.51	18.51	37.02	2297	1402
18250.61169	14184.46259	299.393	43.85	43.85	87.70	1171	1402
17510.01169	30413.26259	2.3927	29.70	29.70	59.39	1003	1402
17988.81169	32546.46259	89.3927	18.30	18.30	36.60	2292	1402
17362.31532	8648.557302	-328.593	16.46	16.46	32.92	3405	1410
15266.11532	13359.9573	-159.593	35.14	35.14	70.27	1204	1410
21432.11532	13745.9573	-262.593	10.10	10.10	20.21	7849	1410
17049.41532	15261.6573	194.407	10.27	10.27	20.54	5678	1410
13731.01532	16521.0573	-53.5927	24.96	24.96	49.93	1148	1410
9335.915317	17138.5573	-173.593	26.28	26.28	52.56	1509	1410
10655.11532	25425.6573	-92.5927	28.38	28.38	56.76	1152	1410
13521.91532	32558.1573	-148.593	29.13	29.13	58.26	1537	1410
30135.01894	11553.65202	248.422	39.02	39.02	78.04	1347	1418
24667.41894	15972.55202	-119.578	16.51	16.51	33.02	3373	1418
29090.31894	24193.65202	-255.578	23.95	23.95	47.90	2521	1418
25287.71894	24575.45202	-70.578	16.74	16.74	33.49	1756	1418
20126.72257	10215.04673	280.437	12.83	12.83	25.67	4494	1426
15217.62257	20891.44673	-245.563	25.48	25.48	50.96	2376	1426
22720.32619	5390.341443	-400.549	39.73	39.73	79.46	1413	1434
15365.62619	13431.14144	-304.549	36.06	36.06	72.11	1612	1434
31771.62619	15056.84144	-189.549	12.79	12.79	25.58	4542	1434
32378.02619	17139.14144	45.4512	21.64	21.64	43.28	2029	1434
16165.42981	8979.636158	-363.534	28.17	28.17	56.33	1362	1442
18138.62981	10410.63616	-173.534	16.25	16.25	32.50	2848	1442
23294.42981	10613.13616	-375.534	19.90	19.90	39.80	3304	1442
12493.42981	18573.23616	-322.534	24.28	24.28	48.56	2242	1442
16783.62981	19045.23616	27.4659	16.13	16.13	32.26	2303	1442
16126.62981	22032.73616	386.466	36.76	36.76	73.52	1040	1442
12708.82981	24720.33616	78.4659	21.93	21.93	43.85	1518	1442
17914.62981	24810.93616	-123.534	22.87	22.87	45.73	2024	1442
24989.52981	27829.43616	322.466	31.86	31.86	63.73	1491	1442
1625.429814	40321.63616	359.466	22.66	22.66	45.31	2844	1442
15322.63344	8938.730872	-28.5195	16.70	16.70	33.39	2950	1450
32469.33344	13219.73087	38.4805	12.34	12.34	24.68	4410	1450
24527.73344	18255.83087	-234.519	26.00	26.00	52.00	1715	1450
13410.33344	27635.53087	-19.5195	17.38	17.38	34.76	3418	1450
15522.43344	30551.13087	57.4805	17.47	17.47	34.95	1720	1450
17379.03344	30566.73087	103.481	22.16	22.16	44.32	1623	1450
32120.93344	33425.13087	-311.519	38.13	38.13	76.25	1268	1450
1056.637062	2514.825587	-382.505	36.93	36.93	73.85	1413	1458
17364.83706	8711.125587	-81.5048	17.78	17.78	35.56	2038	1458
28799.33706	8935.125587	-34.5048	23.20	23.20	46.39	1288	1458
26623.63706	9187.225587	-101.505	8.69	8.69	17.38	5565	1458
29825.43706	10048.02559	-100.505	18.51	18.51	37.02	2989	1458
17382.83706	13882.12559	248.495	11.63	11.63	23.27	4221	1458
17135.93706	15252.32559	186.495	20.04	20.04	40.08	1337	1458
18177.33706	15728.72559	233.495	23.15	23.15	46.30	2128	1458
5602.537062	15965.42559	-307.505	7.89	7.89	15.78	8285	1458
31821.63706	16036.72559	171.495	22.75	22.75	45.50	1257	1458
24577.23706	18298.82559	-238.505	33.39	33.39	66.79	1352	1458
34513.83706	19063.12559	-19.5048	24.37	24.37	48.75	1296	1458
14520.33706	20006.12559	197.495	14.27	14.27	28.54	3616	1458
10637.03706	25416.22559	-173.505	33.09	33.09	66.18	1080	1458
15333.03706	27810.12559	363.495	24.40	24.40	48.80	1623	1458
16265.43706	28384.92559	137.495	30.10	30.10	60.19	1109	1458
17353.73706	30574.22559	-21.5048	19.15	19.15	38.29	2022	1458
14901.43706	30782.92559	-351.505	30.73	30.73	61.47	2078	1458
17737.23706	31215.42559	266.495	14.62	14.62	29.25	3908	1458
25904.63706	31192.52559	-71.5048	12.51	12.51	25.01	3981	1458
27342.23706	38862.62559	-348.505	62.27	62.27	124.53	1011	1458
11502.94069	16942.4203	-81.4902	26.21	26.21	52.42	1504	1466
12414.54069	24263.7203	-140.49	25.55	25.55	51.10	1040	1466
14198.84431	9805.315017	-216.476	25.58	25.58	51.15	1162	1474
21405.04431	13697.11502	-236.476	10.08	10.08	20.16	8620	1474
11865.24431	17733.91502	-268.476	13.07	13.07	26.14	4193	1474
26764.04431	21568.51502	134.524	29.53	29.53	59.06	1525	1474
20392.04431	33106.61502	154.524	26.38	26.38	52.75	1407	1474
18621.64431	35154.91502	-41.4756	15.10	15.10	30.19	3511	1474
22753.94793	8272.009732	-378.461	30.38	30.38	60.76	1224	1482
7334.947935	15054.40973	88.5391	27.77	27.77	55.53	1071	1482
[truncated: 59,150 more rows]
