# Supplementary material for: Super-resolution analysis of PACSIN2 and EHD2 at caveolae
Source: PLoS One. 2022 Jul 14;17(7):e0271003. doi: 10.1371/journal.pone.0271003 (PMC9282494; doi:10.1371/journal.pone.0271003)
Supplement: S2 Data — (ZIP) [file pone.0271003.s004.zip › 405PACSIN2polyCy3Caveolin7C8003driftCorr 3DdistanceR_561-647_53K_TS3D.3dlp]

23613.07915	6698.485742	-204	8.36	8.36	16.72	9958	6
28935.07915	9008.785742	278	29.15	29.15	58.31	3274	6
18323.37915	9790.985742	-166	41.92	41.92	83.84	1640	6
22475.87915	9642.985742	296	18.35	18.35	36.69	4271	6
19556.87915	10308.58574	-186	18.02	18.02	36.03	2956	6
18862.97915	11259.48574	-185	39.85	39.85	79.69	1142	6
24446.97915	11637.48574	163	36.71	36.71	73.43	1008	6
13492.27915	11879.18574	225	34.27	34.27	68.53	1167	6
9008.379153	12028.98574	-124	37.21	37.21	74.42	1014	6
20626.07915	12049.78574	54	20.84	20.84	41.68	2436	6
28511.27915	15468.28574	-16	26.16	26.16	52.33	1754	6
9902.079153	16854.38574	-251	17.99	17.99	35.98	7800	6
34895.67915	17611.18574	-123	30.97	30.97	61.94	1233	6
22176.57915	18924.78574	114	22.30	22.30	44.60	2302	6
36997.17915	19098.38574	-177	48.47	48.47	96.93	1176	6
11018.77915	19874.78574	142	39.23	39.23	78.47	1040	6
11927.77915	20520.48574	-270	7.14	7.14	14.27	21618	6
12629.17915	22466.08574	-245	25.46	25.46	50.92	2004	6
14136.67915	24579.38574	-240	37.96	37.96	75.93	1138	6
35856.37915	25310.18574	-232	19.52	19.52	39.05	6698	6
9491.479153	25616.58574	15	24.23	24.23	48.47	1739	6
13186.77915	27232.58574	-246	20.06	20.06	40.13	3561	6
33094.87915	27516.08574	-191	38.10	38.10	76.21	1094	6
13286.07915	28054.88574	-73	33.54	33.54	67.07	1194	6
33236.77915	27865.18574	-351	40.08	40.08	80.16	2465	6
21646.87915	29757.58574	-248	33.18	33.18	66.36	1340	6
31508.87915	30329.58574	397	52.09	52.09	104.19	1204	6
40691.37915	30484.28574	-98	45.05	45.05	90.10	1029	6
15825.87915	32572.18574	-242	16.86	16.86	33.72	4557	6
27734.97915	34397.88574	-319	52.59	52.59	105.17	1039	6
24163.67915	36117.68574	-260	39.87	39.87	79.74	1516	6
18349.37915	36922.58574	-95	34.38	34.38	68.77	1695	6
23690.88278	5201.780451	-348	55.65	55.65	111.30	1203	14
27772.38278	5525.280451	5	36.48	36.48	72.96	1522	14
19891.48278	7852.180451	-304	59.46	59.46	118.93	1042	14
26795.68278	7663.480451	-37	7.18	7.18	14.37	11385	14
23772.88278	8633.380451	-78	31.53	31.53	63.07	1720	14
21126.18278	10082.28045	-13	32.31	32.31	64.62	1246	14
30008.28278	15142.88045	-253	42.74	42.74	85.49	1140	14
33978.68278	17826.98045	231	25.53	25.53	51.06	1859	14
11565.98278	18632.88045	37	15.90	15.90	31.79	5036	14
16014.38278	19054.98045	-125	16.51	16.51	33.02	4395	14
34576.78278	19513.18045	107	22.80	22.80	45.59	1832	14
11199.38278	20506.38045	-201	53.74	53.74	107.48	1011	14
34329.98278	29070.38045	-138	38.60	38.60	77.20	1635	14
21645.48278	29745.38045	-163	35.02	35.02	70.04	1135	14
16348.58278	36205.08045	-44	27.88	27.88	55.77	1020	14
16554.88278	36807.28045	11	21.05	21.05	42.11	2004	14
478.5864031	1591.375161	12	23.48	23.48	46.96	1826	22
19077.6864	9212.575161	-348	65.47	65.47	130.94	1059	22
24150.9864	9414.675161	-301	23.17	23.17	46.35	4492	22
19379.8864	10063.37516	223	35.61	35.61	71.22	1390	22
15317.4864	13257.17516	-270	25.98	25.98	51.95	2578	22
20920.3864	15557.47516	-28	22.02	22.02	44.04	1794	22
5913.186403	15950.97516	195	29.01	29.01	58.03	1421	22
18096.2864	16713.07516	267	15.52	15.52	31.04	4802	22
8502.586403	19707.17516	-42	39.56	39.56	79.13	1516	22
15630.7864	20568.87516	-297	41.97	41.97	83.93	1256	22
26291.3864	20673.37516	391	27.01	27.01	54.02	3444	22
11225.7864	20791.97516	330	25.95	25.95	51.90	2965	22
34846.6864	21163.17516	-342	39.49	39.49	78.99	1580	22
16657.8864	21694.97516	357	26.21	26.21	52.42	1788	22
14147.5864	25567.37516	-15	18.16	18.16	36.31	2883	22
29057.7864	28823.07516	132	21.60	21.60	43.19	1745	22
30637.3864	31865.37516	244	31.65	31.65	63.30	1249	22
11932.3864	32293.07516	21	47.62	47.62	95.24	1020	22
18742.8864	32291.87516	-317	28.45	28.45	56.90	2047	22
30101.2864	34769.27516	-167	28.10	28.10	56.19	2241	22
29474.9864	34817.47516	-4	22.47	22.47	44.93	1446	22
28062.4864	35756.37516	268	27.39	27.39	54.78	2477	22
18341.3864	36209.27516	-301	20.87	20.87	41.73	5449	22
21860.6864	36513.27516	-44	12.36	12.36	24.73	6823	22
35117.8864	37523.77516	124	43.31	43.31	86.62	1436	22
2999.886403	39194.47516	-249	31.72	31.72	63.44	1469	22
1601.486403	40326.67516	80	19.97	19.97	39.94	2837	22
34523.59003	5016.36987	-370	47.64	47.64	95.28	1252	30
16706.09003	7084.26987	-357	22.98	22.98	45.97	4867	30
17370.29003	9711.06987	213	15.78	15.78	31.56	5051	30
21353.99003	10137.96987	-149	26.09	26.09	52.19	1513	30
16872.19003	10452.06987	-6	9.68	9.68	19.36	7210	30
29450.89003	10416.06987	42	23.86	23.86	47.71	1915	30
9963.990028	12903.26987	-122	26.85	26.85	53.69	1444	30
25899.99003	15506.56987	99	34.12	34.12	68.25	1712	30
25790.79003	16574.96987	265	29.48	29.48	58.97	1358	30
17746.99003	16808.56987	306	17.64	17.64	35.28	4691	30
32892.99003	18781.56987	319	24.04	24.04	48.09	1883	30
14918.29003	19106.86987	109	13.02	13.02	26.05	4734	30
19980.19003	22979.96987	-19	20.06	20.06	40.13	3483	30
13605.59003	23324.66987	-133	35.73	35.73	71.45	1220	30
12047.59003	23655.46987	79	33.32	33.32	66.65	1027	30
11562.09003	24425.26987	-169	26.45	26.45	52.89	2321	30
30943.09003	28065.56987	-3	28.73	28.73	57.46	2112	30
17265.19003	28635.66987	122	30.80	30.80	61.61	1303	30
17708.29003	31189.06987	228	13.97	13.97	27.93	4823	30
18257.59003	36149.76987	-370	51.67	51.67	103.34	1197	30
32128.59003	37752.76987	-158	35.44	35.44	70.89	1398	30
15605.79365	1024.064579	-284	44.44	44.44	88.88	1055	38
23644.69365	6518.264579	-313	11.70	11.70	23.41	6659	38
19239.89365	9882.964579	-310	24.28	24.28	48.56	2319	38
15847.99365	11369.86458	-70	12.20	12.20	24.40	6789	38
21473.29365	12385.06458	285	36.31	36.31	72.63	1145	38
16937.39365	13127.36458	-344	29.37	29.37	58.73	2038	38
19518.59365	13784.76458	69	19.33	19.33	38.67	2657	38
24952.29365	20460.46458	-33	14.98	14.98	29.96	2991	38
11892.09365	22240.06458	-55	17.52	17.52	35.04	4281	38
14473.89365	22680.46458	-254	33.94	33.94	67.87	1281	38
13341.49365	24154.26458	-314	11.21	11.21	22.42	10907	38
13226.29365	27219.56458	-257	31.51	31.51	63.02	1187	38
32623.69365	27257.16458	-381	39.30	39.30	78.61	1643	38
26918.39365	27912.86458	-77	15.61	15.61	31.23	4512	38
23444.69365	30588.56458	69	11.26	11.26	22.51	6457	38
17673.59365	31243.86458	283	23.15	23.15	46.30	2028	38
573.0972778	1815.159289	-338	46.51	46.51	93.02	1240	46
15481.49728	10091.65929	-332	57.44	57.44	114.88	1020	46
30137.49728	11415.85929	-110	17.83	17.83	35.65	3021	46
14120.19728	11593.35929	-99	18.93	18.93	37.87	1855	46
41361.49728	12701.05929	-166	30.10	30.10	60.19	1149	46
7547.797278	15036.85929	14	23.62	23.62	47.24	1253	46
13693.89728	18235.95929	-134	25.67	25.67	51.34	2157	46
11702.79728	18496.65929	3	27.22	27.22	54.45	1319	46
22265.29728	19027.35929	184	39.42	39.42	78.85	1286	46
31605.69728	23041.25929	1	30.83	30.83	61.65	1328	46
13227.69728	26209.35929	61	18.35	18.35	36.69	2865	46
31195.09728	26356.95929	-19	29.34	29.34	58.69	1400	46
30346.09728	27691.45929	59	37.21	37.21	74.42	1337	46
26941.49728	27993.25929	-338	31.79	31.79	63.59	2918	46
31727.19728	35171.65929	-172	17.31	17.31	34.62	3100	46
22892.49728	35478.75929	-321	32.33	32.33	64.67	1692	46
23041.5009	8263.153998	362	37.61	37.61	75.22	1174	54
10130.8009	9031.553998	-215	42.44	42.44	84.87	1281	54
19573.0009	10305.954	-201	14.37	14.37	28.73	3464	54
29683.6009	12098.954	-237	31.91	31.91	63.82	1770	54
13305.4009	12379.754	-199	18.72	18.72	37.44	2057	54
30464.9009	12566.354	150	33.96	33.96	67.92	1284	54
9974.200903	12774.154	-254	18.51	18.51	37.02	3508	54
12146.0009	14529.654	48	21.45	21.45	42.91	1757	54
30215.3009	16663.354	-18	20.04	20.04	40.08	4085	54
36901.0009	22338.954	-201	25.72	25.72	51.43	3173	54
14157.6009	24465.454	23	14.58	14.58	29.15	5402	54
35267.6009	25614.454	-222	30.00	30.00	60.01	1895	54
33748.2009	28501.454	-149	29.70	29.70	59.39	1329	54
38082.6009	30805.854	-160	47.19	47.19	94.39	1017	54
17741.8009	31243.954	240	34.10	34.10	68.20	1199	54
27885.2009	35023.354	-62	16.74	16.74	33.49	2128	54
20634.3009	37956.554	-207	27.91	27.91	55.81	1555	54
16796.30453	7389.248708	-233	44.25	44.25	88.50	1030	62
23982.90453	7902.348708	-288	26.12	26.12	52.23	2031	62
20699.40453	7889.948708	-222	36.38	36.38	72.77	1135	62
15470.60453	8460.648708	290	46.96	46.96	93.92	1100	62
17097.90453	15225.54871	62	22.89	22.89	45.78	1927	62
22306.40453	18999.54871	127	12.81	12.81	25.62	5407	62
25591.20453	20310.44871	-4	17.24	17.24	34.48	3163	62
30294.70453	21102.14871	65	20.54	20.54	41.07	2137	62
35118.00453	29772.24871	-66	13.92	13.92	27.84	5988	62
21673.30453	35739.34871	-376	36.36	36.36	72.72	1646	62
1148.208153	2389.443417	-161	22.16	22.16	44.32	3789	70
23357.10815	9085.143417	126	10.62	10.62	21.24	8118	70
32977.10815	10083.34342	-118	28.45	28.45	56.90	1629	70
33233.90815	10752.44342	-178	38.76	38.76	77.53	1341	70
16784.20815	11172.24342	311	21.38	21.38	42.77	3025	70
17112.20815	11877.04342	122	8.64	8.64	17.29	8135	70
41368.70815	12717.14342	-101	22.42	22.42	44.84	1533	70
5901.208153	15864.44342	331	30.78	30.78	61.56	1564	70
15330.50815	17432.64342	-323	14.55	14.55	29.11	5390	70
14228.40815	24615.24342	240	30.50	30.50	60.99	1241	70
22128.30815	28240.64342	128	35.96	35.96	71.92	1027	70
27091.90815	28791.14342	108	20.89	20.89	41.78	2330	70
21646.30815	29817.14342	-106	21.50	21.50	43.00	2017	70
34162.70815	34111.04342	-257	34.95	34.95	69.90	1948	70
25838.81178	5791.238126	-273	16.20	16.20	32.40	4130	78
24635.11178	8997.538126	-386	39.73	39.73	79.46	1202	78
25033.31178	10026.53813	91	19.48	19.48	38.95	2580	78
19567.11178	11014.33813	-179	26.28	26.28	52.56	1426	78
27436.91178	11257.43813	-75	29.56	29.56	59.11	1168	78
6813.111777	15024.83813	-188	30.92	30.92	61.84	1815	78
13058.31178	15389.83813	-234	11.00	11.00	22.00	8551	78
14040.31178	23625.73813	218	28.21	28.21	56.43	1025	78
17058.71178	28683.53813	-98	22.77	22.77	45.55	2056	78
14004.01178	29589.23813	-249	28.19	28.19	56.38	1168	78
16094.91178	29690.83813	-80	24.80	24.80	49.60	1076	78
17804.81178	31263.53813	185	30.69	30.69	61.37	1082	78
19993.91178	33691.63813	326	48.40	48.40	96.79	1098	78
27895.11178	35061.03813	-198	19.08	19.08	38.15	3701	78
1151.815402	2490.232836	-203	24.00	24.00	47.99	3017	86
32874.0154	9650.032836	-136	29.67	29.67	59.35	1947	86
13250.4154	10784.83284	-272	25.72	25.72	51.43	2606	86
14113.9154	11604.83284	-172	14.70	14.70	29.39	4178	86
24068.8154	11881.73284	66	13.38	13.38	26.75	3294	86
25396.9154	12183.13284	-34	22.54	22.54	45.07	1862	86
31404.8154	13284.13284	-270	35.21	35.21	70.41	1564	86
33582.8154	14717.63284	-144	10.20	10.20	20.39	8163	86
13081.9154	17528.43284	39	11.21	11.21	22.42	6816	86
21917.8154	17602.63284	25	27.46	27.46	54.92	1346	86
11527.0154	18317.13284	-138	24.92	24.92	49.83	2424	86
36989.8154	22223.73284	-105	35.65	35.65	71.31	1430	86
34496.3154	24778.63284	-115	31.70	31.70	63.40	1047	86
25663.31903	6891.527545	-160	30.17	30.17	60.34	1532	94
15259.01903	9641.927545	-86	15.21	15.21	30.43	4140	94
28443.11903	10968.82755	97	15.97	15.97	31.93	3630	94
28893.61903	11911.12755	246	49.13	49.13	98.25	1288	94
25321.91903	15577.12755	-183	17.66	17.66	35.33	2643	94
27091.41903	19260.42755	-144	54.49	54.49	108.99	1054	94
14519.21903	20024.02755	195	26.02	26.02	52.05	1360	94
12599.71903	22602.82755	-358	27.74	27.74	55.48	1741	94
35589.01903	24553.32755	180	24.96	24.96	49.93	1678	94
15602.91903	25716.82755	-76	16.51	16.51	33.02	2184	94
14758.41903	27406.62755	-149	14.11	14.11	28.21	4970	94
22711.02265	5660.022254	-185	14.27	14.27	28.54	4930	102
26881.72265	7666.322254	-56	11.30	11.30	22.61	4919	102
19003.72265	9442.922254	-287	43.19	43.19	86.38	1076	102
12162.12265	14615.42225	387	38.43	38.43	76.87	1371	102
6879.022652	15001.22225	-11	26.54	26.54	53.08	1079	102
13071.92265	15475.22225	-302	13.21	13.21	26.42	6918	102
33405.12265	16696.32225	-43	19.57	19.57	39.14	2843	102
13048.22265	17538.62225	121	22.23	22.23	44.46	1780	102
25540.62265	19287.72225	30	30.07	30.07	60.15	1064	102
20874.82265	22102.62225	57	17.95	17.95	35.89	2519	102
11516.92265	24262.82225	-311	27.39	27.39	54.78	2447	102
14228.92265	26870.82225	-64	10.93	10.93	21.85	6065	102
33130.12265	27528.42225	-264	33.06	33.06	66.13	1420	102
16086.62265	29661.12225	19	18.82	18.82	37.63	3070	102
20401.22265	33782.52225	-8	14.55	14.55	29.11	3687	102
25342.92265	36330.82225	-122	31.04	31.04	62.08	1073	102
31059.92628	11157.21696	4.0596	33.70	33.70	67.40	1290	110
11813.52628	15018.01696	-185.94	37.77	37.77	75.55	1062	110
29100.52628	16888.31696	-151.94	17.31	17.31	34.62	4340	110
15478.02628	22460.81696	-19.9404	18.20	18.20	36.41	2738	110
13219.92628	24381.81696	169.06	26.89	26.89	53.79	1634	110
14496.22628	25397.11696	1.0596	18.27	18.27	36.55	3001	110
14200.72628	26879.61696	-34.9404	12.72	12.72	25.43	3486	110
19881.32628	32209.81696	-43.9404	23.24	23.24	46.49	1396	110
37393.42628	33763.71696	-85.9404	40.18	40.18	80.35	1376	110
28575.1299	6191.511673	-320.872	28.61	28.61	57.23	2538	118
26717.2299	8434.011673	-175.872	32.69	32.69	65.37	1341	118
19579.4299	9112.411673	-184.872	31.82	31.82	63.63	1732	118
18287.0299	9611.711673	110.128	9.89	9.89	19.78	7261	118
21364.1299	10251.21167	-266.872	27.06	27.06	54.12	1755	118
28027.4299	10342.61167	-149.872	12.58	12.58	25.15	7411	118
14136.6299	11631.21167	-138.872	26.26	26.26	52.52	1194	118
31573.7299	13027.21167	-161.872	12.79	12.79	25.58	7565	118
12905.2299	15940.01167	-237.872	18.11	18.11	36.22	3768	118
27312.5299	18976.21167	-134.872	10.55	10.55	21.10	6355	118
30541.3299	19421.61167	32.1277	34.59	34.59	69.19	1216	118
34696.3299	20894.61167	-243.872	20.77	20.77	41.54	2446	118
20828.5299	22082.01167	145.128	15.50	15.50	30.99	4231	118
15725.2299	23717.91167	190.128	17.05	17.05	34.10	2807	118
12763.6299	24554.51167	149.128	27.93	27.93	55.86	1183	118
22956.9299	26914.31167	105.128	22.40	22.40	44.79	2221	118
33598.5299	28724.61167	-8.87229	25.60	25.60	51.20	1579	118
31715.9299	29173.41167	-119.872	30.76	30.76	61.51	1638	118
16328.8299	29782.41167	259.128	26.09	26.09	52.19	2297	118
17359.5299	30458.31167	-143.872	29.88	29.88	59.77	1012	118
25299.3299	36157.11167	-78.8723	32.71	32.71	65.42	1000	118
27912.73353	8966.306383	327.196	35.47	35.47	70.93	1593	126
14114.33353	11654.10638	-204.804	14.62	14.62	29.25	3353	126
31640.83353	13199.30638	-382.804	37.84	37.84	75.69	1492	126
30267.53353	21138.00638	-110.804	16.79	16.79	33.58	3613	126
10826.93353	21301.80638	150.196	28.31	28.31	56.61	1196	126
15979.13353	33324.60638	-181.804	17.99	17.99	35.98	3728	126
23056.93715	4476.201092	-253.736	46.72	46.72	93.45	1189	134
18992.13715	6057.601092	-48.7361	20.91	20.91	41.82	3140	134
16024.13715	7076.001092	-163.736	13.75	13.75	27.51	4207	134
17909.93715	7228.601092	-43.7361	26.96	26.96	53.93	1304	134
18968.83715	8475.001092	-331.736	40.69	40.69	81.39	1082	134
24655.73715	8697.601092	55.2639	15.12	15.12	30.24	2530	134
25967.63715	9996.001092	193.264	27.86	27.86	55.72	1013	134
29407.83715	10370.90109	56.2639	25.74	25.74	51.48	1071	134
29515.93715	11311.60109	-397.736	54.31	54.31	108.61	1340	134
13935.93715	13919.50109	-70.7361	22.25	22.25	44.51	2201	134
31826.53715	14992.30109	-44.7361	34.12	34.12	68.25	1631	134
17075.43715	15217.70109	379.264	17.43	17.43	34.85	5282	134
21175.83715	20161.00109	312.264	30.14	30.14	60.29	1765	134
24071.63715	22147.50109	-229.736	37.16	37.16	74.32	1093	134
17588.33715	31193.10109	314.264	25.48	25.48	50.96	2127	134
33339.13715	32723.50109	-340.736	35.49	35.49	70.98	1468	134
16698.53715	34363.80109	163.264	27.29	27.29	54.59	1615	134
726.6407767	1610.195801	-382.668	25.48	25.48	50.96	3421	142
20181.44078	5134.695801	-355.668	47.55	47.55	95.09	1327	142
25323.94078	7338.195801	-81.668	21.69	21.69	43.38	1462	142
15246.24078	9715.695801	-176.668	15.07	15.07	30.14	4564	142
29833.84078	10710.1958	-349.668	47.12	47.12	94.25	1093	142
9993.840777	12758.6958	-231.668	16.32	16.32	32.64	4587	142
13510.74078	13527.0958	66.332	31.39	31.39	62.78	1063	142
13727.54078	15124.9958	291.332	9.63	9.63	19.26	9456	142
32759.94078	17337.1958	75.332	32.05	32.05	64.10	1208	142
16155.44078	18284.6958	154.332	19.22	19.22	38.43	2124	142
21738.84078	20342.3958	-180.668	29.06	29.06	58.12	1537	142
11339.14078	20679.0958	-351.668	18.39	18.39	36.79	4116	142
37187.24078	24466.2958	-181.668	29.39	29.39	58.78	2052	142
33578.04078	28676.0958	-102.668	23.53	23.53	47.05	2086	142
19597.04078	34735.7958	-259.668	15.00	15.00	30.00	5196	142
24486.24078	38373.2958	38.332	40.03	40.03	80.07	1101	142
23719.0444	376.5905109	-215.6	42.70	42.70	85.39	1082	150
21398.5444	6961.190511	17.4002	20.54	20.54	41.07	2053	150
22692.6444	8640.690511	-72.5998	6.01	6.01	12.01	12708	150
18130.3444	10367.09051	-344.6	25.81	25.81	51.62	2485	150
21554.6444	10731.09051	-35.5998	36.88	36.88	73.76	1111	150
10008.8444	12995.39051	-305.6	37.89	37.89	75.78	1287	150
13701.5444	15135.39051	284.4	10.67	10.67	21.34	6502	150
7764.244402	15512.89051	-55.5998	20.56	20.56	41.12	1323	150
7082.044402	17119.99051	3.40016	35.04	35.04	70.08	1079	150
27310.2444	19043.99051	-166.6	31.70	31.70	63.40	1134	150
15636.6444	20789.69051	-96.5998	6.01	6.01	12.01	12568	150
11503.6444	24316.99051	-179.6	21.01	21.01	42.01	2573	150
33516.0444	26776.59051	296.4	30.85	30.85	61.70	1201	150
22932.8444	26939.09051	-139.6	20.37	20.37	40.74	3211	150
14879.3444	30009.09051	-162.6	23.93	23.93	47.85	2050	150
17596.4444	31219.69051	352.4	17.14	17.14	34.29	4898	150
739.5480265	1555.28522	-137.532	27.08	27.08	54.16	1346	158
24605.24803	11400.78522	21.4683	25.88	25.88	51.76	1587	158
6749.948026	11750.78522	-143.532	43.90	43.90	87.79	1019	158
20288.44803	11690.08522	-93.5317	17.99	17.99	35.98	3217	158
13691.14803	15110.78522	378.468	16.08	16.08	32.17	4294	158
19890.04803	15850.98522	19.4683	22.61	22.61	45.22	1388	158
15057.94803	17366.28522	-66.5317	11.73	11.73	23.46	5174	158
15943.64803	18440.08522	179.468	19.50	19.50	39.00	2229	158
11549.54803	18637.68522	-122.532	24.33	24.33	48.65	1349	158
9720.448026	20501.78522	-373.532	47.15	47.15	94.29	1140	158
15653.04803	20759.98522	-65.5317	6.83	6.83	13.66	12430	158
35661.74803	24466.48522	70.4683	21.95	21.95	43.90	2578	158
37356.34803	25067.68522	-263.532	49.95	49.95	99.90	1057	158
12203.34803	25993.68522	-110.532	15.43	15.43	30.85	3054	158
16654.64803	31090.38522	-180.532	16.32	16.32	32.64	5182	158
15725.64803	31959.68522	-177.532	15.45	15.45	30.90	4692	158
18630.94803	32937.98522	-174.532	30.80	30.80	61.61	1032	158
28655.04803	34493.08522	-92.5317	25.01	25.01	50.02	2010	158
16529.75165	5159.67993	-396.464	33.28	33.28	66.55	1449	166
20185.75165	5425.37993	-322.464	30.64	30.64	61.28	2141	166
24638.35165	10969.37993	232.536	27.74	27.74	55.48	1204	166
13371.35165	12507.87993	-306.464	20.61	20.61	41.21	3859	166
11878.35165	14724.47993	81.5364	31.16	31.16	62.31	1097	166
10972.15165	16351.17993	-342.464	20.23	20.23	40.46	3755	166
17957.65165	16693.07993	210.536	11.56	11.56	23.13	5896	166
14473.05165	17128.47993	86.5364	8.62	8.62	17.24	6689	166
27793.25165	17415.77993	-130.464	11.52	11.52	23.03	6071	166
16017.45165	18403.37993	139.536	9.51	9.51	19.03	5721	166
25910.55165	20751.57993	-241.464	36.31	36.31	72.63	1560	166
15519.15165	26989.57993	324.536	11.59	11.59	23.17	6590	166
27354.25165	27905.27993	273.536	16.77	16.77	33.54	3534	166
29480.15165	36910.87993	-22.4636	33.82	33.82	67.64	1774	166
26825.05528	8380.474639	-376.396	13.89	13.89	27.79	5786	174
5628.755276	16047.87464	-153.396	14.51	14.51	29.01	3283	174
31608.05528	21014.97464	45.6045	23.48	23.48	46.96	1655	174
14434.05528	22103.87464	-190.396	15.97	15.97	31.93	2293	174
15727.15528	25616.37464	-61.3955	24.82	24.82	49.64	1913	174
27656.75528	26710.67464	-169.396	25.98	25.98	51.95	1418	174
30370.05528	33133.07464	-348.396	46.79	46.79	93.59	1011	174
28807.55528	34368.17464	-142.396	31.79	31.79	63.59	1264	174
16468.55528	36572.17464	-185.396	35.02	35.02	70.04	1090	174
13744.0589	6193.569348	-187.327	44.16	44.16	88.31	1063	182
17997.3589	9363.769348	107.673	8.38	8.38	16.77	8813	182
41383.7589	12720.86935	-173.327	21.27	21.27	42.53	2186	182
17407.2589	13787.96935	-121.327	31.46	31.46	62.93	1264	182
14416.0589	17168.96935	117.673	11.26	11.26	22.51	5648	182
15025.2589	17371.56935	-104.327	16.41	16.41	32.83	2440	182
27779.3589	20207.26935	8.67261	26.68	26.68	53.36	1303	182
12055.1589	20709.16935	-278.327	21.74	21.74	43.47	2098	182
33768.6589	21464.16935	233.673	18.18	18.18	36.36	2908	182
14833.0589	23955.06935	-304.327	30.38	30.38	60.76	2229	182
14133.0589	29881.96935	-344.327	19.29	19.29	38.57	4005	182
15688.1589	31834.46935	271.673	27.77	27.77	55.53	1519	182
15147.3589	32016.56935	-73.3274	46.25	46.25	92.50	1026	182
23359.8589	35184.66935	-212.327	28.75	28.75	57.51	1341	182
24154.1589	36898.16935	-112.327	22.37	22.37	44.74	1337	182
16627.96253	6796.864058	-218.259	36.03	36.03	72.06	1079	190
21206.86253	10218.86406	286.741	28.10	28.10	56.19	1846	190
25398.46253	12118.96406	76.7407	25.08	25.08	50.16	1393	190
16390.56253	12546.66406	22.7407	32.92	32.92	65.85	1067	190
41380.36253	12743.56406	-130.259	16.91	16.91	33.82	2828	190
22845.76253	15983.06406	13.7407	17.97	17.97	35.94	2743	190
11793.06253	17239.86406	-64.2593	9.82	9.82	19.64	5768	190
16286.66253	18191.36406	360.741	12.20	12.20	24.40	8801	190
17132.46253	20654.96406	-294.259	35.42	35.42	70.84	1762	190
15447.36253	22697.06406	10.7407	27.41	27.41	54.82	1024	190
9917.062526	23238.96406	-247.259	23.43	23.43	46.86	2989	190
16696.16253	23718.16406	156.741	16.46	16.46	32.92	3795	190
35293.76253	23862.86406	29.7407	24.56	24.56	49.13	1663	190
33126.26253	25252.66406	345.741	45.80	45.80	91.61	1118	190
16403.66253	27059.46406	-222.259	25.88	25.88	51.76	2184	190
14784.46253	27524.16406	-72.2593	18.39	18.39	36.79	2888	190
16658.86253	31029.16406	-140.259	16.91	16.91	33.82	5109	190
26177.46253	34619.96406	349.741	29.93	29.93	59.86	1310	190
20425.36615	6763.658767	-230.191	36.71	36.71	73.43	1283	198
17487.26615	9707.458767	320.809	25.32	25.32	50.63	1656	198
16096.36615	11631.25877	352.809	33.75	33.75	67.49	1123	198
31560.36615	13092.85877	-160.191	29.20	29.20	58.40	2272	198
16506.76615	16744.25877	210.809	16.81	16.81	33.63	3170	198
17890.96615	16691.85877	18.8088	20.09	20.09	40.18	1733	198
14997.56615	17083.35877	345.809	8.97	8.97	17.95	12086	198
16539.76615	20439.75877	48.8088	15.33	15.33	30.66	3536	198
34084.06615	22427.95877	31.8088	25.27	25.27	50.54	1585	198
12645.96615	22629.85877	-12.1912	24.80	24.80	49.60	1434	198
16712.16615	23707.45877	141.809	22.75	22.75	45.50	1360	198
35431.26615	24548.45877	-102.191	27.51	27.51	55.01	1260	198
12178.16615	25976.15877	-157.191	27.95	27.95	55.91	1238	198
17171.26615	28799.65877	-353.191	36.06	36.06	72.11	1799	198
16326.86615	29841.65877	303.809	15.12	15.12	30.24	4031	198
14830.66615	31507.85877	-243.191	23.27	23.27	46.53	2075	198
15782.96615	32055.85877	-80.1912	17.87	17.87	35.75	2058	198
35422.96615	32033.85877	-190.191	44.20	44.20	88.41	1226	198
23306.76615	35028.55877	-325.191	40.41	40.41	80.82	1082	198
21887.36615	36462.35877	-151.191	10.95	10.95	21.90	6514	198
18955.36978	6073.653477	-83.1231	13.78	13.78	27.55	4098	206
21769.96978	9390.353477	-16.1231	16.34	16.34	32.69	3606	206
14525.86978	24738.25348	-54.1231	22.14	22.14	44.27	1924	206
14797.76978	31423.35348	65.8769	23.22	23.22	46.44	1643	206
24862.26978	31815.85348	-112.123	19.05	19.05	38.10	2550	206
18661.56978	33105.75348	-391.123	39.16	39.16	78.33	1442	206
21384.56978	37727.75348	-332.123	46.75	46.75	93.49	1203	206
16015.7734	14334.94819	62.9451	12.34	12.34	24.68	5051	214
1453.673401	36504.04819	-128.055	16.16	16.16	32.31	2854	214
32613.87703	9132.242895	-192.987	26.49	26.49	52.99	1817	222
23754.37703	10735.8429	171.013	28.73	28.73	57.46	1348	222
15344.87703	13235.8429	-204.987	22.16	22.16	44.32	1503	222
35067.77703	13946.3429	-208.987	27.51	27.51	55.01	2172	222
12500.07703	18131.7429	-106.987	29.37	29.37	58.73	1217	222
15462.97703	22746.2429	-108.987	15.28	15.28	30.57	3094	222
12822.47703	24794.5429	72.0132	23.36	23.36	46.72	1114	222
14987.57703	25834.5429	251.013	24.96	24.96	49.93	2689	222
13704.87703	28504.5429	93.0132	20.23	20.23	40.46	3050	222
31704.27703	29203.0429	-214.987	17.92	17.92	35.84	4048	222
33477.27703	31631.8429	-156.987	35.73	35.73	71.45	1026	222
34329.67703	32163.1429	-292.987	33.56	33.56	67.12	1798	222
31695.07703	35145.5429	-153.987	20.09	20.09	40.18	1902	222
20467.28065	4189.537605	-364.919	35.82	35.82	71.64	1172	230
694.6806506	4539.837605	-271.919	34.85	34.85	69.71	1538	230
22702.08065	5752.837605	-258.919	13.87	13.87	27.74	6503	230
26903.98065	10080.2376	146.081	18.27	18.27	36.55	1828	230
18165.68065	10419.7376	-196.919	19.99	19.99	39.99	3312	230
15061.98065	12316.3376	-253.919	29.15	29.15	58.31	1521	230
10968.98065	13346.9376	-124.919	27.77	27.77	55.53	1999	230
20048.88065	15790.0376	374.081	24.16	24.16	48.32	2407	230
14867.68065	15933.6376	22.0813	12.10	12.10	24.21	5675	230
10892.78065	16309.2376	-115.919	14.62	14.62	29.25	4562	230
33112.48065	16623.2376	391.081	20.16	20.16	40.32	2577	230
13844.68065	18045.6376	289.081	36.50	36.50	73.00	1285	230
9497.880651	23916.4376	-244.919	30.83	30.83	61.65	1126	230
15553.38065	26975.2376	345.081	37.61	37.61	75.22	1065	230
14814.48065	27497.7376	-242.919	13.28	13.28	26.56	5608	230
17751.58065	33015.9376	84.0813	12.53	12.53	25.06	4076	230
17653.68428	6539.232314	-285.851	30.17	30.17	60.34	1637	238
25642.28428	8301.032314	-264.851	24.04	24.04	48.09	2189	238
31503.48428	12965.93231	-47.8506	18.25	18.25	36.50	2370	238
18251.38428	16659.63231	169.149	19.15	19.15	38.29	1918	238
33115.18428	16607.23231	277.149	32.69	32.69	65.37	1156	238
30167.68428	16579.53231	-223.851	29.98	29.98	59.96	2048	238
13805.68428	20520.13231	-291.851	28.97	28.97	57.93	2172	238
15642.98428	20990.33231	-183.851	12.88	12.88	25.76	5686	238
14429.08428	22061.43231	-100.851	15.21	15.21	30.43	3452	238
13325.68428	24359.83231	-183.851	14.46	14.46	28.92	4900	238
19423.48428	25677.93231	285.149	20.16	20.16	40.32	2623	238
17064.88428	30050.53231	19.1494	23.79	23.79	47.57	2396	238
34321.48428	32354.93231	-377.851	35.80	35.80	71.59	2021	238
18834.78428	33010.33231	-64.8506	15.80	15.80	31.60	4247	238
24352.58428	34044.13231	320.149	14.01	14.01	28.02	5787	238
26106.4879	3816.727024	-394.783	34.36	34.36	68.72	1264	246
19592.5879	7394.427024	-332.783	34.48	34.48	68.95	1658	246
27927.0879	10634.32702	-242.782	14.81	14.81	29.63	6015	246
12280.8879	25846.72702	-123.782	23.46	23.46	46.91	1211	246
17043.0879	30017.42702	147.218	30.19	30.19	60.38	1266	246
18590.5879	35277.62702	-30.7825	18.58	18.58	37.16	3175	246
18394.59153	14358.32173	-169.714	28.80	28.80	57.60	1750	254
7420.191525	16900.72173	-0.714381	14.25	14.25	28.50	3995	254
34047.39153	17930.42173	363.286	21.67	21.67	43.33	3121	254
16486.19153	18376.62173	88.2856	11.85	11.85	23.69	5188	254
10393.09153	18556.52173	-100.714	26.78	26.78	53.55	1388	254
34494.19153	22034.02173	291.286	16.20	16.20	32.40	3270	254
12693.69153	22543.52173	-182.714	15.87	15.87	31.75	4510	254
37041.89153	24149.72173	-344.714	14.20	14.20	28.40	9246	254
37249.89153	25440.52173	-267.714	40.95	40.95	81.91	1162	254
12244.09153	25847.42173	-297.714	16.13	16.13	32.26	5318	254
26931.99153	27919.42173	-77.7144	22.56	22.56	45.12	1034	254
15801.09153	32524.82173	-49.7144	24.14	24.14	48.28	1680	254
25355.99515	6993.516442	-281.646	31.84	31.84	63.68	1744	262
17466.29515	9691.216442	90.3537	11.30	11.30	22.61	4640	262
23381.99515	10162.61644	-217.646	17.17	17.17	34.34	3850	262
30257.79515	12674.31644	369.354	30.43	30.43	60.85	1563	262
6992.99515	14922.31644	198.354	19.33	19.33	38.67	3037	262
14012.09515	15057.81644	57.3537	16.23	16.23	32.45	2768	262
12960.69515	17249.91644	-20.6463	22.42	22.42	44.84	1697	262
12450.29515	18536.41644	82.3537	36.83	36.83	73.66	1423	262
15711.79515	19904.91644	-276.646	21.78	21.78	43.57	2670	262
15533.69515	25874.71644	305.354	31.30	31.30	62.60	1530	262
31680.79515	29327.21644	-199.646	19.59	19.59	39.19	2736	262
31732.89515	35171.31644	-291.646	27.41	27.41	54.82	1925	262
22677.19878	5758.511152	-182.578	20.91	20.91	41.82	2099	270
36418.99878	7144.311152	31.4218	25.86	25.86	51.72	2488	270
27380.89878	9471.911152	-22.5782	19.05	19.05	38.10	2415	270
15123.49878	12399.41115	-151.578	25.67	25.67	51.34	1205	270
10038.69878	12758.31115	-156.578	25.72	25.72	51.43	1913	270
8736.498775	13338.51115	-356.578	48.91	48.91	97.83	1462	270
22559.79878	25402.31115	367.422	41.97	41.97	83.93	1393	270
13743.09878	26121.01115	52.4218	25.74	25.74	51.48	1173	270
30876.39878	28154.61115	-14.5782	23.64	23.64	47.29	1752	270
14051.19878	30619.41115	-273.578	23.76	23.76	47.52	2274	270
29192.59878	34240.41115	-196.578	17.85	17.85	35.70	3723	270
18135.0024	10448.60586	-265.51	17.62	17.62	35.23	3764	278
29394.3024	10449.70586	-33.51	40.84	40.84	81.67	1082	278
12896.5024	13585.80586	78.49	20.37	20.37	40.74	2111	278
9915.7024	16945.40586	-35.51	28.90	28.90	57.79	1465	278
15441.9024	18441.40586	-297.51	19.88	19.88	39.75	1985	278
11513.4024	24324.00586	-271.51	27.44	27.44	54.87	2155	278
14111.4024	27465.10586	311.49	36.48	36.48	72.96	1014	278
29106.5024	34019.30586	-243.51	30.07	30.07	60.15	1104	278
18975.50602	9511.800571	-144.442	19.88	19.88	39.75	2172	286
14427.20602	16358.20057	87.5581	14.20	14.20	28.40	4069	286
5887.606025	16858.70057	111.558	15.21	15.21	30.43	3578	286
10796.00602	17601.80057	-179.442	24.00	24.00	47.99	2651	286
17622.10602	21142.60057	-84.4419	39.16	39.16	78.33	1152	286
28990.50602	29601.20057	-46.4419	16.51	16.51	33.02	3045	286
15547.90602	31748.40057	8.55807	24.12	24.12	48.23	1675	286
16370.00602	36089.70057	-92.4419	36.46	36.46	72.91	1272	286
16441.50602	36779.90057	-215.442	31.49	31.49	62.97	1403	286
22530.00965	8671.49528	101.626	9.66	9.66	19.31	5612	294
18170.70965	10448.59528	-132.374	22.80	22.80	45.59	1732	294
13200.70965	10634.19528	-136.374	19.78	19.78	39.56	1508	294
18205.50965	11778.39528	-69.3738	33.02	33.02	66.03	1036	294
20291.40965	12627.39528	-52.3738	33.42	33.42	66.83	1072	294
14147.00965	13135.19528	101.626	13.14	13.14	26.28	3251	294
14079.10965	15594.99528	-2.37382	23.74	23.74	47.48	1759	294
30572.00965	19378.99528	-189.374	37.19	37.19	74.37	1291	294
26429.80965	20686.99528	-23.3738	15.83	15.83	31.65	3791	294
33789.10965	21475.29528	158.626	16.60	16.60	33.21	2047	294
20896.60965	22074.19528	281.626	30.24	30.24	60.48	1182	294
25889.20965	31743.99528	34.6262	8.27	8.27	16.53	6648	294
16616.50965	36362.09528	-355.374	36.22	36.22	72.44	1290	294
20349.41327	12662.78999	121.694	26.21	26.21	52.42	1705	302
12404.51327	15721.28999	-379.306	45.10	45.10	90.20	1182	302
14472.91327	16310.68999	-189.306	32.90	32.90	65.80	1535	302
10313.31327	18825.48999	-360.306	34.57	34.57	69.14	1330	302
12119.01327	19917.08999	-7.30571	17.57	17.57	35.14	2854	302
21781.01327	20809.18999	-291.306	53.46	53.46	106.92	1033	302
20860.91327	22078.38999	83.6943	21.78	21.78	43.57	1751	302
14488.01327	25556.28999	323.694	27.39	27.39	54.78	1820	302
21789.91327	31074.28999	-181.306	39.54	39.54	79.08	1310	302
31836.51327	31521.48999	10.6943	21.57	21.57	43.14	2634	302
20613.71327	36123.68999	-53.3057	32.19	32.19	64.39	1025	302
3808.313275	38929.78999	-40.3057	30.66	30.66	61.32	1084	302
19653.0169	7135.884699	-277.232	40.88	40.88	81.77	1216	310
23424.6169	9240.384699	-143.232	26.89	26.89	53.79	1335	310
31785.4169	14861.1847	-198.232	25.81	25.81	51.62	1739	310
14829.9169	16213.8847	-154.232	19.26	19.26	38.53	3161	310
15458.9169	18539.1847	-163.232	15.94	15.94	31.89	3102	310
14886.7169	19173.9847	-113.232	20.25	20.25	40.51	2757	310
9702.3169	19656.7847	-359.232	44.01	44.01	88.03	1141	310
33595.6169	19718.8847	-73.2319	25.76	25.76	51.53	1109	310
12242.3169	25953.9847	-206.232	14.34	14.34	28.68	3847	310
2528.0169	37772.0847	-56.2319	31.65	31.65	63.30	1086	310
17391.92052	4655.779408	-315.156	23.46	23.46	46.91	3833	318
1102.920525	2508.679408	-315.156	21.62	21.62	43.24	4745	318
28815.92052	8956.779408	196.844	23.93	23.93	47.85	1636	318
14763.62052	16237.97941	150.844	20.46	20.46	40.93	1845	318
20533.12052	19005.27941	34.8438	25.46	25.46	50.92	1570	318
15466.92052	22612.17941	18.8438	13.05	13.05	26.09	4089	318
19752.62052	22531.57941	-171.156	35.28	35.28	70.56	1023	318
12462.92052	23762.47941	-216.156	28.52	28.52	57.04	1754	318
11588.22052	24592.27941	-43.1562	29.30	29.30	58.59	1497	318
31684.42052	29313.57941	-298.156	36.06	36.06	72.11	1106	318
16340.82052	29827.47941	352.844	14.77	14.77	29.53	6013	318
35065.72052	31043.17941	-241.156	36.13	36.13	72.25	1146	318
31811.12052	31582.97941	296.844	25.74	25.74	51.48	2167	318
19894.12052	32243.57941	6.84383	15.87	15.87	31.75	2998	318
27964.52052	35083.27941	-58.1562	19.10	19.10	38.20	2843	318
25921.42415	5556.174118	-162.08	16.20	16.20	32.40	3086	326
21438.62415	7734.274118	-131.08	29.93	29.93	59.86	1223	326
21234.52415	10302.67412	-305.08	38.15	38.15	76.30	1187	326
31366.82415	13024.17412	-394.08	33.91	33.91	67.82	2225	326
21429.02415	13654.97412	-212.08	33.84	33.84	67.68	1881	326
14785.32415	16425.47412	-232.08	34.36	34.36	68.72	1046	326
13941.22415	17470.87412	-97.0805	28.07	28.07	56.14	1284	326
35488.72415	20431.47412	-94.0805	31.98	31.98	63.96	1645	326
37107.02415	24374.37412	-200.08	42.18	42.18	84.36	1087	326
14740.12415	28267.97412	-22.0805	8.50	8.50	17.00	7892	326
16315.92415	29762.67412	239.92	27.51	27.51	55.01	1156	326
9815.324149	35920.67412	44.9196	27.60	27.60	55.20	1113	326
36348.12777	7834.868827	-98.0047	39.78	39.78	79.55	1102	334
28854.02777	8932.168827	10.9953	23.41	23.41	46.82	1452	334
19132.22777	15429.26883	-12.0047	19.81	19.81	39.61	2662	334
35229.62777	18741.26883	-128.005	53.62	53.62	107.25	1061	334
19685.12777	22603.16883	-270.005	30.69	30.69	61.37	1243	334
34101.82777	23402.16883	-157.005	25.86	25.86	51.72	2194	334
14770.12777	28217.96883	36.9953	9.42	9.42	18.84	9410	334
25853.62777	31742.96883	-78.0047	9.49	9.49	18.98	6853	334
19608.12777	34947.56883	-319.005	33.61	33.61	67.21	1179	334
19442.1314	6336.163536	-243.929	31.16	31.16	62.31	1232	342
21458.1314	7768.463536	-2.92901	13.09	13.09	26.19	4964	342
26858.8314	7688.663536	-119.929	13.73	13.73	27.46	5869	342
16939.2314	11632.46354	-147.929	31.86	31.86	63.73	1777	342
21157.8314	13129.56354	186.071	41.78	41.78	83.56	1116	342
17790.6314	16827.96354	-90.929	27.29	27.29	54.59	1351	342
13982.6314	18060.26354	-227.929	31.06	31.06	62.12	1216	342
11985.4314	19659.46354	-287.929	11.78	11.78	23.55	7048	342
12841.7314	21225.36354	55.071	18.84	18.84	37.68	3065	342
26083.43502	6979.258246	-308.853	55.84	55.84	111.67	1136	350
18088.73502	10435.15825	-138.853	22.02	22.02	44.04	1267	350
41362.43502	12664.95825	-282.853	12.86	12.86	25.72	6925	350
12439.93502	18225.35825	-233.853	26.02	26.02	52.05	2270	350
23616.03502	18282.45825	-13.8533	19.22	19.22	38.43	2847	350
17142.83502	19463.75825	15.1467	19.31	19.31	38.62	2271	350
30322.13502	21076.25825	-21.8533	21.24	21.24	42.48	1243	350
12784.83502	21190.75825	42.1467	17.10	17.10	34.19	2803	350
27773.63502	24502.85825	-261.853	25.48	25.48	50.96	2480	350
30100.33502	26507.95825	-373.853	43.92	43.92	87.84	1017	350
27692.73502	26792.45825	-209.853	37.61	37.61	75.22	1123	350
14748.93502	27455.55825	-243.853	20.79	20.79	41.59	3380	350
31573.13502	30667.05825	-31.8533	21.76	21.76	43.52	1492	350
31879.73502	31667.55825	-258.853	31.98	31.98	63.96	2196	350
27395.13865	10514.05296	-74.7776	32.59	32.59	65.19	1463	358
8343.038649	13061.95296	-259.778	45.19	45.19	90.38	1335	358
13079.13865	15761.85296	99.2224	12.22	12.22	24.44	5222	358
5632.938649	16062.65296	-158.778	18.37	18.37	36.74	2192	358
12690.93865	22540.45296	-377.778	32.36	32.36	64.72	1476	358
20663.43865	29662.75296	-38.7776	14.58	14.58	29.15	2523	358
20568.73865	33199.55296	-227.778	29.60	29.60	59.20	1748	358
19264.14227	7542.147665	0.29815	25.27	25.27	50.54	1261	366
21733.64227	8822.747665	-279.702	33.79	33.79	67.59	1099	366
24084.24227	10172.44766	-371.702	40.88	40.88	81.77	1860	366
21051.74227	10234.44766	251.298	23.08	23.08	46.16	1293	366
18897.54227	10962.74766	39.2981	11.70	11.70	23.41	4795	366
21786.24227	11274.94766	-238.702	32.59	32.59	65.19	1150	366
23820.54227	14638.24766	225.298	33.84	33.84	67.68	1364	366
32012.14227	17329.54766	124.298	20.89	20.89	41.78	2104	366
34137.84227	17989.64766	-0.70185	18.39	18.39	36.79	2988	366
35442.94227	20517.54766	-72.7019	44.37	44.37	88.74	1036	366
31655.04227	20955.44766	-108.702	25.41	25.41	50.82	1638	366
37543.34227	26905.84766	-352.702	44.84	44.84	89.68	1372	366
20698.34227	29637.74766	-51.7019	18.13	18.13	36.27	3074	366
16826.44227	31728.94766	-382.702	39.71	39.71	79.41	1311	366
9466.845899	15233.84237	-345.626	48.28	48.28	96.55	1011	374
5617.745899	16009.14237	-251.626	6.99	6.99	13.99	11235	374
11592.1459	18678.04237	-222.626	23.15	23.15	46.30	1839	374
13630.8459	23778.34237	281.374	36.76	36.76	73.52	1023	374
16683.6459	23723.94237	94.3739	11.23	11.23	22.47	3725	374
11590.6459	24523.14237	-281.626	22.00	22.00	43.99	2734	374
37171.6459	24476.34237	-350.626	26.82	26.82	53.65	2601	374
28867.9459	26389.64237	-130.626	36.31	36.31	72.63	1031	374
14824.8459	27608.14237	-159.626	26.68	26.68	53.36	1225	374
33654.4459	28524.44237	371.374	20.25	20.25	40.51	3415	374
31686.3459	29232.14237	-304.626	24.49	24.49	48.98	2213	374
30093.0459	34615.74237	-200.626	23.93	23.93	47.85	2140	374
21680.64952	11118.73708	-66.5504	25.48	25.48	50.96	1995	382
41360.44952	11702.43708	-86.5504	28.35	28.35	56.71	1052	382
15166.54952	12456.93708	25.4496	11.49	11.49	22.98	4649	382
18625.44952	13402.33708	79.4496	20.46	20.46	40.93	1777	382
14431.04952	17104.43708	93.4496	9.58	9.58	19.17	6325	382
13175.34952	24621.13708	213.45	16.86	16.86	33.72	3729	382
17901.44952	24845.23708	-133.55	26.75	26.75	53.51	1265	382
19903.44952	32277.13708	28.4496	14.11	14.11	28.21	4626	382
22100.05315	8117.631793	131.525	21.78	21.78	43.57	1409	390
24091.75315	8018.931793	-30.4747	22.18	22.18	44.37	1214	390
25815.75315	11338.43179	-311.475	19.88	19.88	39.75	3914	390
15164.55315	12499.73179	-90.4747	13.33	13.33	26.66	4564	390
16274.85315	14151.43179	-115.475	20.30	20.30	40.60	1517	390
14861.55315	15986.53179	-370.475	12.01	12.01	24.02	8085	390
27640.65315	26739.83179	-189.475	21.43	21.43	42.86	2701	390
19201.05315	34023.73179	128.525	21.24	21.24	42.48	2110	390
28845.95677	8895.326502	-129.399	25.03	25.03	50.07	1709	398
15448.15677	9136.726502	-89.399	29.96	29.96	59.91	1033	398
28787.05677	10437.2265	40.601	24.96	24.96	49.93	1356	398
18878.05677	10853.7265	-169.399	30.90	30.90	61.80	1605	398
20216.55677	12052.5265	6.60103	13.73	13.73	27.46	3514	398
20251.05677	12625.6265	-99.399	25.20	25.20	50.40	1871	398
20109.85677	13612.9265	-119.399	13.14	13.14	26.28	4367	398
21524.35677	15144.6265	119.601	26.68	26.68	53.36	1633	398
32944.75677	18763.1265	267.601	30.59	30.59	61.18	1398	398
35121.15677	18729.7265	-45.399	27.48	27.48	54.97	1678	398
36076.45677	21726.9265	-96.399	18.84	18.84	37.68	3598	398
10649.75677	25370.3265	84.601	24.40	24.40	48.80	2312	398
15304.7604	13128.12121	-396.323	13.38	13.38	26.75	7036	406
18529.4604	13441.22121	366.677	28.57	28.57	57.13	2420	406
11842.7604	14608.52121	152.677	32.95	32.95	65.89	1096	406
17011.1604	15260.72121	254.677	24.12	24.12	48.23	1386	406
14886.3604	15823.62121	-104.323	13.19	13.19	26.38	4438	406
12928.6604	17537.12121	-203.323	37.44	37.44	74.89	1180	406
13393.5604	21766.12121	167.677	12.46	12.46	24.92	3385	406
34127.7604	22403.72121	21.6767	26.31	26.31	52.61	1084	406
13229.0604	26074.02121	367.677	28.52	28.52	57.04	1550	406
22238.0604	26891.92121	152.677	20.96	20.96	41.92	1880	406
33203.5604	27766.32121	-390.323	38.93	38.93	77.86	1202	406
16129.5604	27784.02121	20.6767	28.50	28.50	56.99	1873	406
22711.46402	5782.415921	-224.248	28.26	28.26	56.52	1488	414
28934.76402	10440.71592	366.752	20.02	20.02	40.03	3535	414
30418.46402	12647.11592	102.752	16.77	16.77	33.54	2436	414
30160.16402	16454.31592	-38.2475	18.04	18.04	36.08	2256	414
23902.66402	18954.21592	156.752	13.89	13.89	27.79	3999	414
34070.36402	22418.61592	20.7525	13.73	13.73	27.46	3368	414
17769.06402	31233.91592	228.752	13.21	13.21	26.42	4399	414
28410.86402	32224.11592	-14.2475	22.02	22.02	44.04	1561	414
15911.26765	10945.01063	-68.1718	14.29	14.29	28.59	3874	422
24060.66765	11870.61063	-45.1718	26.23	26.23	52.47	1221	422
13291.86765	12154.91063	-236.172	16.81	16.81	33.63	3543	422
15096.06765	12919.51063	195.828	21.57	21.57	43.14	2439	422
21456.56765	15134.31063	-66.1718	18.49	18.49	36.97	2466	422
10771.86765	17493.91063	-89.1718	20.25	20.25	40.51	1850	422
34153.16765	17919.11063	-162.172	17.00	17.00	34.01	4078	422
15535.66765	18117.71063	-120.172	28.45	28.45	56.90	1467	422
27808.16765	24600.21063	-316.172	31.75	31.75	63.49	1654	422
25752.46765	31920.81063	123.828	29.91	29.91	59.82	1145	422
19925.66765	32230.01063	87.8282	12.95	12.95	25.91	4323	422
17076.66765	33463.71063	-257.172	17.33	17.33	34.67	2776	422
18598.67127	8975.70534	399.904	16.34	16.34	32.69	4379	430
32624.27127	9259.30534	-184.096	41.97	41.97	83.93	1109	430
22824.57127	10408.50534	158.904	22.44	22.44	44.89	1786	430
34191.77127	15494.00534	-192.096	23.34	23.34	46.68	1346	430
34168.57127	17945.30534	-266.096	24.56	24.56	49.13	2180	430
14587.77127	19160.50534	170.904	21.38	21.38	42.77	2388	430
16204.17127	19155.20534	-142.096	44.27	44.27	88.55	1066	430
34471.97127	19546.00534	252.904	23.97	23.97	47.95	1537	430
11265.77127	21387.90534	-73.0961	20.37	20.37	40.74	1294	430
13798.87127	21776.00534	382.904	32.62	32.62	65.23	1135	430
16430.47127	27105.70534	-3.09609	17.19	17.19	34.38	2769	430
13357.17127	27658.70534	-17.0961	11.49	11.49	22.98	4300	430
15109.17127	29657.90534	94.9039	22.61	22.61	45.22	1650	430
13545.07127	32531.60534	-180.096	28.33	28.33	56.66	1917	430
31717.37127	35198.90534	-275.096	19.81	19.81	39.61	2745	430
24141.07127	36785.80534	-217.096	22.87	22.87	45.73	2317	430
24043.3749	11856.80005	-155.02	40.29	40.29	80.59	1020	438
13266.0749	12179.70005	-238.02	16.41	16.41	32.83	4524	438
17407.8749	13863.20005	136.98	11.35	11.35	22.70	4425	438
18804.6749	14160.50005	302.98	33.86	33.86	67.73	1054	438
9885.274898	16819.60005	-105.02	32.52	32.52	65.05	1600	438
35161.4749	27087.60005	57.9796	31.72	31.72	63.44	1117	438
21410.7749	34113.80005	-179.02	32.26	32.26	64.53	1111	438
24519.9749	34241.80005	331.98	32.92	32.92	65.85	1050	438
16542.2749	36202.70005	-347.02	25.79	25.79	51.57	3131	438
24152.8749	36803.30005	-138.02	22.33	22.33	44.65	1572	438
19520.0749	37480.00005	-108.02	26.19	26.19	52.38	1875	438
18934.07852	8938.594759	-7.94465	18.91	18.91	37.82	2541	446
23229.07852	8811.694759	260.055	36.20	36.20	72.39	1667	446
20954.37852	11423.69476	152.055	26.38	26.38	52.75	1687	446
19915.37852	15835.89476	-119.945	17.64	17.64	35.28	2804	446
12023.07852	20891.79476	6.05535	11.35	11.35	22.70	2916	446
13865.07852	20907.89476	212.055	32.24	32.24	64.48	1357	446
16703.97852	23709.89476	92.0554	9.18	9.18	18.37	3894	446
13276.47852	24442.69476	-300.945	26.28	26.28	52.56	2481	446
9595.778523	26805.99476	-154.945	38.20	38.20	76.40	1048	446
26900.07852	27955.39476	-121.945	21.55	21.55	43.10	2455	446
31933.87852	31715.19476	-304.945	28.45	28.45	56.90	3289	446
20885.27852	32444.19476	-81.9446	25.22	25.22	50.44	1577	446
25184.08215	7865.389468	-143.869	37.11	37.11	74.23	1139	454
19568.78215	11947.08947	140.131	21.93	21.93	43.85	2423	454
30290.58215	21082.78947	-82.8689	21.62	21.62	43.24	1095	454
37254.78215	22207.48947	-116.869	27.39	27.39	54.78	1977	454
14970.08215	25476.88947	-342.869	32.29	32.29	64.57	1493	454
12251.78215	25810.78947	-148.869	35.54	35.54	71.07	1376	454
34307.68215	29313.88947	19.1311	16.74	16.74	33.49	3820	454
10577.88215	36717.08947	-230.869	37.11	37.11	74.23	1190	454
21360.98577	2030.284177	-318.793	52.82	52.82	105.65	1027	462
25913.38577	5587.484177	-348.793	27.60	27.60	55.20	1566	462
21060.58577	8399.084177	107.207	18.89	18.89	37.77	2167	462
15893.48577	10954.58418	-111.793	22.16	22.16	44.32	1750	462
19707.88577	12135.68418	-54.7932	30.45	30.45	60.90	1153	462
12039.28577	20906.18418	17.2068	13.75	13.75	27.51	1985	462
12636.28577	28943.28418	-164.793	38.72	38.72	77.43	1125	462
20568.38577	33616.68418	-106.793	25.83	25.83	51.67	1412	462
25679.48577	35625.58418	-235.793	20.02	20.02	40.03	2345	462
22814.88577	35942.08418	322.207	23.43	23.43	46.86	1439	462
25870.28577	37797.78418	-356.793	43.54	43.54	87.09	1425	462
16740.2894	7030.878887	-173.717	34.62	34.62	69.24	1284	470
17393.1894	13529.47889	224.283	34.27	34.27	68.53	1071	470
15332.7894	14569.47889	109.283	17.64	17.64	35.28	3292	470
32703.5894	16211.67889	7.28251	17.05	17.05	34.10	3219	470
14415.5894	17149.77889	23.2825	15.07	15.07	30.14	2229	470
12034.6894	20869.97889	54.2825	7.96	7.96	15.92	10252	470
11265.7894	21444.47889	-185.717	10.57	10.57	21.15	7049	470
13994.5894	23861.47889	214.283	9.49	9.49	18.98	7776	470
27912.8894	35111.17889	-9.71749	29.70	29.70	59.39	1124	470
23518.69302	3947.973596	-240.642	28.38	28.38	56.76	1189	478
19692.79302	5800.273596	-65.6418	34.48	34.48	68.95	1181	478
17073.39302	15262.3736	317.358	16.04	16.04	32.08	3583	478
7333.593023	15970.8736	67.3582	7.11	7.11	14.22	8323	478
26742.39302	19227.8736	73.3582	16.13	16.13	32.26	2697	478
13403.09302	25747.2736	-230.642	23.62	23.62	47.24	2452	478
34313.99302	29332.8736	-26.6418	13.82	13.82	27.65	3529	478
1455.993023	36379.4736	-229.642	23.06	23.06	46.11	1193	478
24175.49302	36201.9736	-395.642	15.85	15.85	31.70	5228	478
30924.99665	9099.368306	-75.5661	28.71	28.71	57.41	1375	486
29313.89665	10268.76831	349.434	34.71	34.71	69.43	1108	486
30605.49665	19240.36831	8.43395	18.86	18.86	37.73	2082	486
11279.99665	20628.76831	-157.566	16.65	16.65	33.30	2810	486
16300.39665	20545.66831	255.434	36.17	36.17	72.35	1186	486
13414.19665	26062.26831	252.434	18.89	18.89	37.77	1802	486
24149.59665	35295.66831	53.4339	32.76	32.76	65.52	1540	486
31690.89665	35149.36831	-67.5661	18.16	18.16	36.31	2264	486
30116.20027	7744.163015	-289.49	30.33	30.33	60.66	1347	494
27426.60027	11195.06302	73.5097	19.36	19.36	38.72	2345	494
15291.30027	13174.46302	-314.49	11.42	11.42	22.84	8528	494
12427.20027	14665.16302	252.51	21.88	21.88	43.76	1879	494
27125.60027	19670.36302	-363.49	42.55	42.55	85.11	1025	494
34458.60027	22029.76302	50.5097	11.70	11.70	23.41	3780	494
12232.70027	25757.66302	-315.49	40.79	40.79	81.58	1059	494
16359.40027	29440.76302	48.5097	26.45	26.45	52.89	1397	494
32646.40027	29840.26302	-157.49	12.76	12.76	25.53	3941	494
25900.50027	31216.86302	-60.4903	25.06	25.06	50.11	1145	494
33220.00027	31786.06302	-230.49	22.30	22.30	44.60	1685	494
27714.80027	35014.76302	-77.4903	23.31	23.31	46.63	1216	494
24179.10027	36785.06302	-152.49	13.35	13.35	26.71	3076	494
980.1038974	179.1577244	-223.415	28.45	28.45	56.90	1243	502
22169.5039	8067.157724	104.585	30.45	30.45	60.90	1077	502
15301.6039	13128.75772	-220.415	19.45	19.45	38.90	2928	502
14049.2039	15096.25772	-98.4146	22.37	22.37	44.74	1904	502
14973.3039	15223.95772	360.585	35.33	35.33	70.65	1537	502
19610.3039	15372.45772	-74.4146	18.77	18.77	37.54	3867	502
14853.8039	15919.45772	23.5854	13.85	13.85	27.69	4260	502
6146.803897	16772.75772	128.585	28.14	28.14	56.28	1372	502
11813.0039	17644.95772	-61.4146	19.24	19.24	38.48	2238	502
34161.1039	17981.05772	-225.415	12.32	12.32	24.63	7125	502
34477.0039	22032.55772	98.5854	14.22	14.22	28.45	3000	502
28633.0039	22970.05772	-41.4146	27.06	27.06	54.12	1447	502
13026.9039	27525.85772	-49.4146	13.35	13.35	26.71	4584	502
32668.7039	29774.45772	-245.415	13.38	13.38	26.75	4851	502
21640.2039	33305.35772	136.585	25.10	25.10	50.21	1436	502
3704.903897	39014.85772	-122.415	35.82	35.82	71.64	1085	502
1081.707522	2213.452434	-150.457	14.86	14.86	29.72	4896	510
17283.10752	5397.952434	-124.457	23.03	23.03	46.06	2190	510
25885.30752	5521.952434	-297.457	35.89	35.89	71.78	1490	510
28486.70752	11164.45243	-112.457	12.46	12.46	24.92	7081	510
33108.90752	15792.95243	-99.4568	22.40	22.40	44.79	2094	510
32093.20752	16510.75243	-40.4568	28.35	28.35	56.71	1488	510
12235.40752	25888.75243	38.5432	27.53	27.53	55.06	1676	510
31483.90752	32544.95243	-101.457	30.47	30.47	60.95	1279	510
22712.11115	5773.547143	-192.538	14.41	14.41	28.83	3749	518
19698.91115	5856.547143	-267.538	30.19	30.19	60.38	1868	518
16673.61115	8062.547143	-186.538	15.75	15.75	31.51	3072	518
21805.31115	8486.547143	-5.53838	17.95	17.95	35.89	3935	518
16739.81115	8587.947143	-364.538	31.77	31.77	63.54	1448	518
14021.01115	10908.24714	-39.5384	29.08	29.08	58.17	1365	518
23155.41115	13501.74714	42.4616	47.19	47.19	94.39	1051	518
30555.81115	14231.04714	381.462	45.50	45.50	91.00	1175	518
16175.71115	14675.04714	-139.538	30.12	30.12	60.24	1585	518
15059.21115	17302.44714	-199.538	12.27	12.27	24.54	7446	518
16448.61115	20598.84714	168.462	22.98	22.98	45.97	1010	518
35350.41115	23670.74714	-69.5384	23.36	23.36	46.72	1426	518
35808.31115	25355.94714	-48.5384	21.08	21.08	42.15	2140	518
32535.21115	27813.34714	282.462	35.00	35.00	69.99	1242	518
27777.31477	7090.941853	-211.62	18.51	18.51	37.02	3474	526
18287.51477	16619.34185	229.38	22.28	22.28	44.56	1306	526
12437.91477	18388.74185	-319.62	28.92	28.92	57.84	2244	526
12579.91477	29743.84185	-321.62	32.24	32.24	64.48	1129	526
13863.71477	30970.24185	-150.62	34.36	34.36	68.72	1357	526
19329.71477	33883.44185	-23.6199	28.87	28.87	57.74	1254	526
23322.31477	34974.74185	-128.62	15.71	15.71	31.42	3664	526
19502.9184	9437.736562	205.299	28.57	28.57	57.13	1232	534
17452.6184	9752.536562	108.299	10.43	10.43	20.87	6120	534
27481.1184	11205.03656	220.299	17.54	17.54	35.09	3908	534
21392.6184	13205.63656	342.299	21.71	21.71	43.43	3187	534
12772.5184	17175.63656	-336.701	18.89	18.89	37.77	3856	534
30351.7184	17478.53656	-271.701	38.69	38.69	77.39	1303	534
19712.4184	21567.73656	305.299	20.02	20.02	40.03	3241	534
13607.8184	23231.23656	24.2985	12.98	12.98	25.95	3235	534
35841.6184	25349.63656	-86.7015	20.58	20.58	41.17	3062	534
13481.3184	26056.03656	396.299	23.69	23.69	47.38	2657	534
30843.3184	28104.03656	52.2985	19.71	19.71	39.42	2177	534
31463.3184	31230.53656	-207.701	15.38	15.38	30.76	4526	534
28839.62202	8381.131271	-265.783	28.07	28.07	56.14	1433	542
17322.22202	9725.731271	171.217	27.01	27.01	54.02	1161	542
13240.62202	10667.73127	-35.783	19.85	19.85	39.71	2587	542
12879.12202	14482.53127	-211.783	36.62	36.62	73.24	1558	542
19113.42202	15459.63127	-14.783	24.89	24.89	49.78	1424	542
16738.52202	19035.23127	242.217	16.65	16.65	33.30	3927	542
16644.82202	23712.53127	114.217	21.12	21.12	42.25	1454	542
35832.52202	25353.93127	-119.783	16.20	16.20	32.40	2395	542
12993.72202	27562.33127	1.21701	25.29	25.29	50.59	1707	542
16734.82202	31015.03127	306.217	20.84	20.84	41.68	2905	542
25858.02202	31745.63127	62.217	5.32	5.32	10.64	13863	542
24705.62202	34190.33127	96.217	17.64	17.64	35.28	2886	542
20582.52202	35918.33127	-254.783	32.57	32.57	65.14	1894	542
25551.22565	10256.42598	-41.8645	28.85	28.85	57.70	1805	550
29409.12565	10376.02598	286.135	32.22	32.22	64.43	1231	550
21921.82565	10460.92598	385.135	25.72	25.72	51.43	1828	550
21435.62565	13881.02598	-95.8645	38.55	38.55	77.10	1041	550
11630.52565	14852.42598	-107.865	19.10	19.10	38.20	2502	550
35032.02565	20990.92598	-161.865	28.78	28.78	57.56	1318	550
14465.02565	21761.62598	-349.865	31.04	31.04	62.08	1376	550
25910.22565	31237.12598	-38.8645	14.04	14.04	28.07	3213	550
27868.82565	35047.22598	25.1355	9.42	9.42	18.84	6634	550
19866.22565	35505.82598	-184.865	27.58	27.58	55.15	1358	550
28853.92927	8802.02069	-173.946	33.30	33.30	66.60	1076	558
21182.92927	9134.72069	169.054	19.85	19.85	39.71	2937	558
18144.22927	10457.32069	-153.946	20.23	20.23	40.46	3634	558
15329.42927	13135.92069	-117.946	35.30	35.30	70.60	1008	558
7760.029272	16803.92069	51.0539	14.74	14.74	29.48	2285	558
33260.92927	31779.52069	-257.946	29.96	29.96	59.91	1422	558
17097.42927	33348.52069	-34.9461	26.66	26.66	53.32	1135	558
18580.92927	33650.92069	-304.946	36.76	36.76	73.52	1143	558
22083.8329	8144.8154	-292.028	28.71	28.71	57.41	1934	566
24773.8329	8670.7154	375.972	30.21	30.21	60.43	1325	566
16316.4329	9216.9154	-154.028	17.29	17.29	34.57	3783	566
15323.4329	13456.4154	-264.028	33.23	33.23	66.46	1286	566
18085.6329	15033.1154	238.972	25.27	25.27	50.54	2119	566
14033.1329	15077.4154	31.9724	27.69	27.69	55.39	1012	566
7307.432897	16045.2154	-11.0276	11.80	11.80	23.60	5693	566
31298.0329	21022.8154	-136.028	27.48	27.48	54.97	1258	566
33880.3329	23618.4154	-103.028	31.02	31.02	62.03	1333	566
13022.0329	27495.2154	1.97239	24.87	24.87	49.74	1099	566
33673.7329	28574.2154	-20.0276	23.74	23.74	47.48	1429	566
14871.6329	29985.5154	-65.0276	22.09	22.09	44.18	1429	566
29162.7329	33968.1154	-189.028	22.91	22.91	45.83	1938	566
19485.7329	37359.1154	-362.028	35.58	35.58	71.17	1108	566
22014.43652	8177.110109	-194.109	15.59	15.59	31.18	4234	574
15758.73652	10612.41011	-26.1091	26.71	26.71	53.41	1895	574
14028.23652	15054.31011	-10.1092	13.59	13.59	27.18	4303	574
12710.63652	15860.41011	-176.109	21.29	21.29	42.58	1499	574
14987.23652	17387.51011	19.8909	9.63	9.63	19.26	7731	574
15816.33652	18513.11011	-101.109	27.22	27.22	54.45	1153	574
23917.93652	18975.61011	180.891	20.68	20.68	41.35	2572	574
33616.73652	19583.91011	-193.109	36.83	36.83	73.66	1011	574
6922.936521	24007.21011	-49.1091	38.29	38.29	76.58	1190	574
35333.63652	24467.31011	-62.1091	31.46	31.46	62.93	1667	574
37237.93652	24582.21011	-202.109	14.44	14.44	28.87	4946	574
30834.33652	28144.71011	76.8908	18.72	18.72	37.44	2287	574
26600.73652	35383.71011	-91.1092	22.40	22.40	44.79	2051	574
17651.63652	35976.71011	-132.109	33.98	33.98	67.97	1061	574
1456.436521	36450.61011	-247.109	18.70	18.70	37.40	2517	574
24216.23652	36750.51011	-168.109	13.26	13.26	26.52	4314	574
22700.24015	5690.604818	-120.191	13.33	13.33	26.66	3879	582
27423.24015	10498.50482	92.8093	21.90	21.90	43.80	1567	582
16185.54015	14086.30482	-67.1907	16.34	16.34	32.69	3032	582
5600.740146	15949.60482	-258.191	18.63	18.63	37.26	2654	582
18067.24015	16738.70482	140.809	27.22	27.22	54.45	1076	582
32206.54015	16541.50482	288.809	28.07	28.07	56.14	1762	582
28660.84015	22992.90482	23.8093	26.05	26.05	52.09	1558	582
37206.34015	24604.20482	-324.191	15.75	15.75	31.51	5423	582
16448.74015	27091.00482	-7.19069	22.37	22.37	44.74	1492	582
22696.84377	5647.999528	-118.272	12.06	12.06	24.12	4340	590
7398.043771	14964.29953	210.728	33.75	33.75	67.49	1146	590
12689.14377	15799.59953	-41.2722	15.19	15.19	30.38	3240	590
32813.44377	18791.39953	155.728	17.19	17.19	34.38	3278	590
29271.34377	21003.59953	210.728	22.77	22.77	45.55	2196	590
11776.84377	24494.69953	-4.27223	6.97	6.97	13.94	8583	590
15130.0474	15874.69424	-117.354	24.02	24.02	48.04	1572	598
29243.1474	17831.59424	97.6462	17.22	17.22	34.43	3392	598
27007.0474	18037.09424	10.6462	19.85	19.85	39.71	1991	598
14533.0474	23130.19424	232.646	30.05	30.05	60.10	1402	598
37187.0474	24521.89424	-340.354	20.32	20.32	40.65	4409	598
15998.4474	33268.49424	-202.354	24.80	24.80	49.60	2081	598
17642.8474	35713.79424	-393.354	39.82	39.82	79.65	1183	598
21909.6474	36542.09424	-52.3538	20.30	20.30	40.60	1354	598
24195.8474	36764.79424	-118.354	20.54	20.54	41.07	2155	598
17567.15102	10842.88895	137.565	15.66	15.66	31.32	3051	606
22232.95102	12213.78895	256.565	38.57	38.57	77.15	1232	606
35691.45102	20459.28895	-112.435	31.16	31.16	62.31	1505	606
34491.25102	22046.68895	257.565	9.47	9.47	18.93	7917	606
9931.451021	23285.98895	-354.435	27.69	27.69	55.39	2752	606
23546.05102	26523.48895	-83.4353	27.93	27.93	55.86	1576	606
29188.55102	33993.18895	-194.435	22.58	22.58	45.17	2070	606
24171.45102	36852.78895	-125.435	12.83	12.83	25.67	4398	606
25485.25465	5115.783656	-297.517	33.06	33.06	66.13	1191	614
25861.95465	6886.883656	-257.517	22.54	22.54	45.07	2621	614
25716.85465	9959.483656	-80.5168	23.71	23.71	47.43	1171	614
15313.65465	13101.68366	-335.517	23.34	23.34	46.68	3018	614
17384.75465	13867.78366	190.483	6.88	6.88	13.75	9883	614
34155.15465	15331.38366	-198.517	21.05	21.05	42.11	2410	614
12674.55465	15798.28366	-260.517	16.37	16.37	32.73	3288	614
31114.35465	26383.98366	-80.5168	17.87	17.87	35.75	2824	614
37453.55465	29958.78366	-269.517	38.22	38.22	76.44	1473	614
22491.35827	7982.178365	-60.5984	28.75	28.75	57.51	1071	622
28777.85827	8975.978365	336.402	30.64	30.64	61.28	1850	622
16795.25827	12683.87837	-156.598	27.18	27.18	54.35	2190	622
12516.95827	13961.87837	-142.598	14.67	14.67	29.34	3159	622
21331.55827	15102.87837	-233.598	32.43	32.43	64.86	1666	622
11641.95827	16438.07837	-226.598	35.98	35.98	71.97	1927	622
10942.55827	18620.27837	73.4016	32.48	32.48	64.95	1193	622
15355.95827	23001.87837	51.4016	19.83	19.83	39.66	2481	622
15307.05827	25438.97837	-259.598	39.61	39.61	79.22	1045	622
12228.15827	25906.37837	-206.598	22.94	22.94	45.88	2138	622
14734.75827	28174.57837	-301.598	23.41	23.41	46.82	3048	622
17790.65827	31220.47837	284.402	16.70	16.70	33.39	3818	622
36896.3619	7702.173075	-250.68	28.52	28.52	57.04	1945	630
14864.6619	9574.973075	-289.68	30.66	30.66	61.32	1834	630
13989.8619	10949.97307	-157.68	15.90	15.90	31.79	3356	630
17070.6619	15262.87307	337.32	9.16	9.16	18.32	9924	630
37176.6619	22876.17307	-178.68	21.34	21.34	42.67	2400	630
31948.5619	25026.47307	303.32	37.44	37.44	74.89	1288	630
19489.36552	13806.86778	96.2385	22.84	22.84	45.69	2207	638
10594.86552	15460.46778	-116.761	22.28	22.28	44.56	2552	638
11925.46552	20770.26778	-46.7615	29.41	29.41	58.83	1603	638
19551.36552	21645.76778	77.2385	35.30	35.30	70.60	1103	638
16699.06552	23726.76778	122.239	11.21	11.21	22.42	5162	638
14270.06552	26884.96778	-268.761	21.62	21.62	43.24	1784	638
16722.36552	34228.96778	-274.761	31.32	31.32	62.64	1859	638
19535.06552	37510.16778	-390.761	30.92	30.92	61.84	2059	638
23456.76915	8954.262494	53.157	11.04	11.04	22.09	4978	646
27522.16915	12908.76249	72.157	27.18	27.18	54.35	1053	646
14884.66915	13720.96249	90.157	28.78	28.78	57.56	1153	646
10549.86915	15349.76249	-238.843	35.80	35.80	71.59	1456	646
9517.369146	15598.06249	-276.843	20.79	20.79	41.59	3439	646
14864.96915	16007.46249	-121.843	8.60	8.60	17.19	9554	646
17780.66915	16867.76249	379.157	33.39	33.39	66.79	1209	646
12748.66915	17457.36249	-57.843	10.10	10.10	20.21	8511	646
12118.56915	19858.36249	-51.843	13.85	13.85	27.69	4774	646
13783.36915	20885.46249	260.157	28.10	28.10	56.19	1098	646
14103.66915	23806.46249	134.157	15.10	15.10	30.19	2419	646
24519.96915	28486.66249	-135.843	19.78	19.78	39.56	2261	646
32670.86915	29841.46249	-113.843	15.73	15.73	31.46	2157	646
15184.06915	30696.96249	-6.843	10.27	10.27	20.54	5444	646
16014.97277	17497.8572	349.075	37.52	37.52	75.03	1090	654
25509.87277	19297.8572	226.075	20.23	20.23	40.46	2069	654
12036.17277	19702.3572	-108.925	17.07	17.07	34.15	3406	654
34823.67277	22381.2572	-44.9245	16.13	16.13	32.26	3071	654
13457.17277	26096.1572	-74.9245	17.85	17.85	35.70	3095	654
34800.27277	27490.1572	126.075	24.26	24.26	48.51	1748	654
30896.77277	28127.8572	-34.9245	16.65	16.65	33.30	3239	654
25865.87277	31762.9572	18.0755	5.89	5.89	11.78	11574	654
33182.07277	31819.4572	-133.925	25.93	25.93	51.86	1039	654
20124.0764	5508.151912	-271.006	27.29	27.29	54.59	1346	662
22702.1764	5783.951912	-156.006	14.55	14.55	29.11	4108	662
28796.3764	8986.151912	-80.0061	21.57	21.57	43.14	2521	662
13857.2764	9205.451912	-77.0061	19.29	19.29	38.57	2420	662
24049.8764	11918.15191	38.9939	16.74	16.74	33.49	2968	662
20040.8764	13638.85191	-86.0061	12.93	12.93	25.86	2948	662
20306.8764	16149.45191	-355.006	44.60	44.60	89.21	1256	662
14397.2764	17159.35191	8.99392	8.74	8.74	17.47	5866	662
21694.1764	18272.05191	185.994	25.50	25.50	51.01	2230	662
14198.9764	23773.65191	-102.006	18.70	18.70	37.40	1716	662
18411.6764	36785.75191	-347.006	31.09	31.09	62.17	1863	662
15767.78002	10586.64662	-94.0876	14.58	14.58	29.15	4984	670
18011.68002	10662.74662	-68.0876	31.39	31.39	62.78	1083	670
10004.28002	12745.24662	-310.088	27.84	27.84	55.67	2567	670
14385.78002	17125.54662	67.9124	16.86	16.86	33.72	1986	670
26876.18002	19987.64662	-115.088	27.46	27.46	54.92	1410	670
14434.88002	21989.54662	-288.088	23.43	23.43	46.86	1800	670
12294.88002	25964.14662	-99.0876	19.10	19.10	38.20	2695	670
17565.78002	31206.74662	378.912	27.11	27.11	54.21	1489	670
3936.38002	38970.04662	400.912	33.56	33.56	67.12	1475	670
25788.78365	6765.941331	-146.169	25.62	25.62	51.24	1580	678
19501.08365	11777.54133	-85.1692	19.78	19.78	39.56	3794	678
13305.28365	12194.94133	-172.169	15.50	15.50	30.99	3187	678
17945.68365	15001.54133	67.8308	24.63	24.63	49.27	1837	678
17044.18365	15211.54133	384.831	38.90	38.90	77.81	1138	678
7389.183645	15643.14133	41.8308	12.03	12.03	24.07	4980	678
34073.78365	22400.14133	-127.169	24.85	24.85	49.69	1421	678
12246.48365	25898.64133	-167.169	26.16	26.16	52.33	1591	678
25859.78365	31762.14133	36.8308	5.53	5.53	11.07	11302	678
32101.48365	33120.94133	-227.169	31.53	31.53	63.07	1464	678
19951.98365	35560.04133	-73.1692	17.03	17.03	34.05	2825	678
24205.18365	36800.54133	-51.1692	28.02	28.02	56.05	1136	678
21287.18727	5674.136041	-150.251	34.43	34.43	68.86	1209	686
29533.98727	12536.93604	50.7493	6.05	6.05	12.10	8721	686
7396.08727	15738.33604	3.7493	19.95	19.95	39.89	3168	686
16087.58727	18421.53604	309.749	14.15	14.15	28.31	3088	686
25806.08727	31943.63604	-108.251	17.50	17.50	35.00	2853	686
19135.38727	32652.43604	287.749	33.94	33.94	67.87	1050	686
33385.68727	32868.73604	-169.251	29.06	29.06	58.12	1145	686
24099.48727	35812.53604	-125.251	26.47	26.47	52.94	1555	686
4877.68727	39374.63604	262.749	43.36	43.36	86.71	1069	686
18941.0909	8973.13075	-38.3322	14.51	14.51	29.01	3999	694
14815.3909	11444.73075	-85.3322	28.17	28.17	56.33	1113	694
17401.6909	13860.93075	247.668	22.14	22.14	44.27	1573	694
33828.5909	21516.33075	143.668	11.12	11.12	22.23	4879	694
16683.0909	23711.93075	84.6678	22.77	22.77	45.55	1416	694
30926.3909	28098.83075	109.668	24.12	24.12	48.23	1289	694
17123.9909	29620.73075	-78.3322	24.77	24.77	49.55	2084	694
16727.4909	34226.13075	-157.332	26.49	26.49	52.99	1369	694
21466.1909	34586.93075	-240.332	20.25	20.25	40.51	4196	694
24189.2909	36823.53075	-46.3322	23.50	23.50	47.01	1645	694
18946.99452	8309.225459	-73.4138	23.57	23.57	47.15	1453	702
21067.19452	10565.52546	-70.4138	41.68	41.68	83.37	1016	702
13381.19452	12230.42546	-232.414	23.13	23.13	46.25	2566	702
33406.09452	14148.62546	51.5862	20.82	20.82	41.64	2348	702
14524.79452	17174.82546	392.586	15.07	15.07	30.14	4994	702
12848.49452	21335.92546	128.586	17.52	17.52	35.04	3944	702
14471.39452	21953.62546	-150.414	30.33	30.33	60.66	1406	702
24373.79452	28569.72546	87.5862	25.72	25.72	51.43	1143	702
18121.19452	29377.92546	30.5862	16.81	16.81	33.63	2864	702
29196.19452	36565.02546	-296.414	28.71	28.71	57.41	1769	702
25842.39814	6802.820169	-294.547	40.79	40.79	81.58	1397	710
23410.49814	8987.520169	70.4528	8.03	8.03	16.06	9057	710
29648.89814	10412.82017	219.453	32.48	32.48	64.95	1071	710
22026.29814	10799.92017	-51.5472	16.13	16.13	32.26	4062	710
12824.49814	23899.32017	151.453	27.20	27.20	54.40	1434	710
37225.29814	25365.42017	-365.547	29.67	29.67	59.35	2098	710
25860.69814	31755.62017	3.45284	5.11	5.11	10.22	15496	710
24317.39814	33995.52017	103.453	9.96	9.96	19.92	4448	710
29909.89814	34571.02017	-154.547	29.88	29.88	59.77	1276	710
19684.50177	5846.614878	-265.698	18.06	18.06	36.13	3366	718
17406.60177	8744.514878	-209.698	25.50	25.50	51.01	1644	718
12592.20177	9819.514878	-393.698	43.33	43.33	86.66	1046	718
14616.90177	19042.71488	-282.698	35.63	35.63	71.26	1133	718
29480.50177	34772.51488	-53.6978	16.60	16.60	33.21	2946	718
19691.40539	5832.909588	-125.848	26.64	26.64	53.27	1123	726
21968.80539	8203.009588	-289.848	42.96	42.96	85.91	1036	726
20060.10539	13662.30959	-137.848	9.89	9.89	19.78	6930	726
13867.80539	13932.90959	25.1515	13.61	13.61	27.22	2468	726
14634.60539	18706.50959	-387.848	44.77	44.77	89.54	1058	726
11882.10539	20175.90959	-386.848	40.15	40.15	80.31	1438	726
12263.40539	22609.40959	-39.8485	20.56	20.56	41.12	1403	726
12074.30539	23539.00959	11.1515	20.35	20.35	40.69	1587	726
13361.70539	24280.00959	-302.848	16.06	16.06	32.12	3065	726
23830.40902	9024.704297	113.001	18.77	18.77	37.54	1534	734
10049.40902	12758.6043	-186.999	33.37	33.37	66.74	1123	734
16201.40902	14295.7043	-332.999	38.13	38.13	76.25	1171	734
33914.10902	26083.9043	319.001	28.40	28.40	56.80	1522	734
17551.10902	31177.5043	67.0008	23.60	23.60	47.19	1396	734
14778.00902	31983.4043	-277.999	26.61	26.61	53.22	2796	734
20550.50902	33715.7043	-109.999	24.07	24.07	48.14	1732	734
21331.40902	34616.8043	291.001	36.74	36.74	73.48	1016	734
18630.90902	35123.8043	-44.9992	17.62	17.62	35.23	2919	734
22675.71264	7773.399006	-199.15	22.21	22.21	44.42	1359	742
24683.11264	10929.79901	86.8502	23.57	23.57	47.15	1443	742
30191.21264	11581.89901	126.85	26.66	26.66	53.32	1958	742
33586.61264	19721.29901	-64.1498	19.22	19.22	38.43	2430	742
12764.21264	22618.79901	-72.1498	14.27	14.27	28.54	3696	742
34049.91264	25393.19901	146.85	19.33	19.33	38.67	1951	742
32563.81264	27815.19901	30.8502	17.17	17.17	34.34	3269	742
29148.11264	34153.09901	-86.1498	32.83	32.83	65.66	1125	742
1454.012644	36413.99901	-336.15	18.13	18.13	36.27	3848	742
18959.81627	6658.893716	-207.3	27.22	27.22	54.45	1668	750
18044.81627	7584.693716	-2.30049	20.98	20.98	41.97	1826	750
24150.71627	12036.89372	-389.3	39.89	39.89	79.79	1298	750
10011.01627	12775.29372	-217.3	22.91	22.91	45.83	2208	750
17084.71627	15264.69372	373.7	18.13	18.13	36.27	3236	750
17047.61627	16429.49372	-210.3	28.59	28.59	57.18	1600	750
6894.316269	17649.89372	29.6995	38.55	38.55	77.10	1035	750
12556.51627	29743.09372	-181.3	26.82	26.82	53.65	2076	750
25925.11627	31191.29372	-42.3005	13.54	13.54	27.08	3680	750
29174.81627	34087.29372	-208.3	20.37	20.37	40.74	2444	750
19712.61989	5856.388425	-132.451	13.52	13.52	27.04	4298	758
18806.11989	11916.58843	129.549	29.53	29.53	59.06	1226	758
16259.21989	14203.98843	-238.451	10.95	10.95	21.90	7073	758
33811.91989	21471.28843	176.549	15.17	15.17	30.33	2658	758
13340.01989	21706.88843	328.549	36.55	36.55	73.10	1217	758
34599.81989	24223.38843	-372.451	32.76	32.76	65.52	1225	758
17005.71989	30674.88843	132.549	27.74	27.74	55.48	1023	758
33136.01989	33734.48843	101.549	16.46	16.46	32.92	3054	758
18708.72352	8475.883135	-51.6018	23.43	23.43	46.86	1761	766
19715.52352	9423.483135	109.398	13.26	13.26	26.52	4793	766
20627.12352	12048.38313	8.39818	18.16	18.16	36.31	3062	766
21375.42352	13433.58313	-343.602	41.17	41.17	82.33	1206	766
19285.52352	14014.98313	-0.601818	15.87	15.87	31.75	3008	766
12096.42352	14494.98313	326.398	23.41	23.41	46.82	1760	766
8881.823519	15725.98313	-376.602	30.59	30.59	61.18	2577	766
25434.52352	19142.78313	-113.602	16.13	16.13	32.26	4417	766
30889.52352	28110.38313	44.3982	23.76	23.76	47.52	1143	766
14855.12352	31766.78313	-346.602	24.49	24.49	48.98	2139	766
33361.12352	32857.08313	-190.602	19.62	19.62	39.23	2888	766
33184.32352	33701.38313	30.3982	26.73	26.73	53.46	1430	766
20511.92714	4272.977844	-366.752	9.91	9.91	19.83	10720	774
16007.92714	7163.577844	-28.7525	26.05	26.05	52.09	1676	774
21126.02714	8379.377844	5.24752	21.52	21.52	43.05	1676	774
27392.52714	11210.57784	50.2475	14.46	14.46	28.92	4094	774
20248.12714	11686.17784	-146.752	18.75	18.75	37.49	2871	774
31340.12714	11659.27784	-268.752	28.87	28.87	57.74	1769	774
34198.42714	15339.67784	-249.752	29.98	29.98	59.96	1501	774
7661.527144	16678.97784	-34.7525	15.38	15.38	30.76	3667	774
15857.72714	26516.87784	-199.752	13.97	13.97	27.93	4091	774
14685.22714	28202.27784	-70.7525	19.31	19.31	38.62	2363	774
17781.32714	31275.27784	381.248	19.36	19.36	38.72	2188	774
23410.33077	10131.87255	-90.9032	14.81	14.81	29.63	3204	782
21438.03077	13665.17255	-132.903	21.38	21.38	42.77	1772	782
19092.53077	14132.87255	186.097	30.19	30.19	60.38	1096	782
10406.73077	18267.07255	-253.903	24.21	24.21	48.42	2120	782
15993.23077	18387.07255	252.097	8.20	8.20	16.39	9813	782
26758.23077	19237.07255	234.097	23.67	23.67	47.34	1582	782
30085.83077	26398.47255	-6.90315	16.51	16.51	33.02	2121	782
37405.93077	27012.57255	-66.9032	31.51	31.51	63.02	1186	782
19689.53077	31488.67255	-49.9031	21.48	21.48	42.96	2164	782
15977.63077	33321.57255	-177.903	27.93	27.93	55.86	1768	782
23273.83077	34882.97255	-96.9032	25.67	25.67	51.34	1454	782
29271.83077	36451.57255	-336.903	24.33	24.33	48.65	1661	782
13986.03439	10928.16726	-290.054	25.29	25.29	50.59	2230	790
24098.23439	11956.86726	-387.054	39.05	39.05	78.09	1261	790
13331.13439	12146.06726	-294.054	13.71	13.71	27.41	6552	790
15327.43439	13334.46726	-105.054	23.69	23.69	47.38	1637	790
26387.83439	19281.96726	284.946	17.33	17.33	34.67	3318	790
33559.73439	19685.76726	-306.054	19.26	19.26	38.53	3756	790
35679.43439	20488.36726	-199.054	25.34	25.34	50.68	1599	790
33818.93439	21472.66726	130.946	18.20	18.20	36.41	2023	790
13484.83439	26857.76726	-343.054	18.49	18.49	36.97	3728	790
14729.83439	28248.56726	44.9462	14.98	14.98	29.96	2601	790
20515.73802	4305.261972	-338.204	28.64	28.64	57.27	1953	798
28277.33802	9005.761972	319.796	19.41	19.41	38.81	2575	798
21479.73802	10278.16197	114.796	23.17	23.17	46.35	1639	798
15667.93802	11351.96197	24.7955	15.07	15.07	30.14	4441	798
31337.23802	11574.66197	163.796	22.49	22.49	44.98	2258	798
30583.53802	12579.96197	37.7955	22.04	22.04	44.09	1854	798
14858.73802	19236.56197	47.7955	11.99	11.99	23.97	4130	798
20174.23802	27172.96197	-73.2045	19.92	19.92	39.85	2160	798
33094.93802	30400.06197	-197.204	28.64	28.64	57.27	1877	798
17115.33802	32810.36197	-94.2045	42.55	42.55	85.11	1044	798
23234.94164	10613.35668	-195.355	31.39	31.39	62.78	1193	806
31199.24164	33081.05668	-314.355	44.37	44.37	88.74	1222	806
24180.74164	36863.85668	-101.355	27.20	27.20	54.40	1140	806
17452.64527	9677.751391	29.4942	21.08	21.08	42.15	1350	814
17351.54527	13864.25139	138.494	9.94	9.94	19.88	4433	814
14466.64527	17222.95139	211.494	11.92	11.92	23.83	6724	814
19871.74527	24462.85139	186.494	16.46	16.46	32.92	3969	814
14727.74527	28244.05139	-118.506	15.00	15.00	30.00	1960	814
20898.54527	32553.75139	103.494	20.02	20.02	40.03	2825	814
32183.84527	32469.45139	-51.5058	31.70	31.70	63.40	1264	814
33334.14527	32673.95139	-85.5058	23.43	23.43	46.86	1081	814
20085.04889	10316.3461	55.3435	24.28	24.28	48.56	1269	822
14120.84889	13138.7461	185.344	12.15	12.15	24.30	5260	822
21442.24889	13726.4461	-187.656	18.44	18.44	36.88	2818	822
12867.24889	17426.8461	-338.656	32.97	32.97	65.94	1354	822
35656.54889	20427.9461	-134.656	27.88	27.88	55.77	1408	822
14423.64889	22178.7461	-127.656	14.44	14.44	28.87	4139	822
34121.94889	25314.3461	-8.65648	28.45	28.45	56.90	1141	822
21739.25252	6215.24081	-346.807	41.24	41.24	82.47	1086	830
15186.95252	9714.94081	-70.8071	26.99	26.99	53.98	1486	830
12698.25252	11279.94081	-182.807	41.09	41.09	82.19	1046	830
27399.45252	11205.04081	15.1929	20.39	20.39	40.79	3065	830
14101.75252	13176.64081	157.193	10.24	10.24	20.49	5926	830
15336.45252	13343.54081	-173.807	17.24	17.24	34.48	2834	830
31841.75252	15023.64081	-175.807	22.58	22.58	45.17	2633	830
34100.15252	25356.64081	325.193	24.02	24.02	48.04	2505	830
16332.45252	30611.64081	-352.807	41.26	41.26	82.52	1083	830
18591.85252	33593.74081	-322.807	27.37	27.37	54.73	1342	830
34582.95252	33458.74081	-346.807	36.43	36.43	72.86	1390	830
16779.45614	7621.035519	-131.958	20.75	20.75	41.50	1936	838
18574.95614	12166.33552	-76.9578	36.29	36.29	72.58	1414	838
16252.35614	14121.03552	-172.958	24.73	24.73	49.45	2093	838
14733.35614	28277.73552	-4.95781	15.87	15.87	31.75	2620	838
32696.05977	9055.030229	-124.108	32.97	32.97	65.94	1117	846
23716.95977	8982.830229	272.892	30.26	30.26	60.52	1085	846
20306.45977	11456.13023	84.8915	12.27	12.27	24.54	3922	846
11521.95977	24288.33023	-353.108	33.96	33.96	67.92	1105	846
22529.65977	26489.13023	128.892	32.59	32.59	65.19	1072	846
14701.45977	31954.03023	-313.108	36.03	36.03	72.06	1270	846
30625.05977	35472.43023	-22.1085	25.83	25.83	51.67	1362	846
21876.65977	36437.13023	-373.108	15.59	15.59	31.18	4127	846
22463.56339	8742.624938	25.7409	20.68	20.68	41.35	1761	854
7363.163393	15924.22494	35.7409	21.01	21.01	42.01	1295	854
6891.563393	17625.82494	223.741	19.17	19.17	38.34	3507	854
14373.96339	21866.02494	-366.259	36.20	36.20	72.39	1222	854
14238.96339	26947.92494	-261.259	12.51	12.51	25.01	6405	854
24390.16339	28563.82494	-97.2591	21.67	21.67	43.33	1965	854
25867.66339	31738.42494	-0.259136	10.03	10.03	20.06	4311	854
19877.76339	32282.92494	26.7409	19.64	19.64	39.28	2392	854
14861.16339	32581.02494	-367.259	35.56	35.56	71.12	1167	854
29213.26339	36402.82494	-113.259	26.89	26.89	53.79	1789	854
22407.86339	37916.02494	-166.259	31.20	31.20	62.41	1478	854
16599.16702	6940.619647	-343.41	27.13	27.13	54.26	1484	862
26223.36702	7983.819647	-258.41	24.35	24.35	48.70	2351	862
28229.56702	9015.719647	61.5902	23.69	23.69	47.38	1666	862
25699.06702	10024.81965	122.59	13.92	13.92	27.84	3750	862
16935.96702	11124.11965	-156.41	29.84	29.84	59.68	1571	862
18070.46702	11166.61965	-196.41	31.79	31.79	63.59	1866	862
29526.16702	12548.81965	-23.4098	12.48	12.48	24.96	2014	862
11695.86702	14805.01965	-127.41	30.29	30.29	60.57	2099	862
12697.86702	14732.11965	-160.41	21.76	21.76	43.52	1351	862
23513.96702	15300.31965	63.5902	23.24	23.24	46.49	1459	862
14741.46702	18772.71965	4.5902	17.54	17.54	35.09	1808	862
12736.46702	22704.71965	-263.41	25.41	25.41	50.82	1363	862
26025.76702	36772.61965	-299.41	22.63	22.63	45.26	3651	862
18158.97064	7142.214357	-16.5605	16.89	16.89	33.77	2839	870
25786.47064	9992.214357	326.44	18.91	18.91	37.82	4742	870
17049.07064	11343.81436	78.4395	15.75	15.75	31.51	2961	870
15324.27064	13263.91436	-275.56	22.66	22.66	45.31	1945	870
12701.77064	14787.91436	-250.56	12.83	12.83	25.67	5172	870
7333.670643	15965.51436	69.4395	6.57	6.57	13.14	8873	870
25620.57064	20321.51436	325.44	31.75	31.75	63.49	1187	870
14101.77064	23815.11436	-5.56047	12.55	12.55	25.10	5206	870
17132.47064	27605.11436	9.43953	11.28	11.28	22.56	3139	870
14147.67064	29604.41436	-83.5605	16.91	16.91	33.82	2593	870
16708.17064	31159.61436	-198.56	17.33	17.33	34.67	4214	870
22509.47064	37471.51436	-52.5605	29.72	29.72	59.44	1130	870
25732.87427	10001.50907	87.2889	14.93	14.93	29.86	4930	878
41378.47427	12713.80907	-145.711	19.29	19.29	38.57	1343	878
32488.27427	14136.20907	-97.7111	27.48	27.48	54.97	1232	878
16743.27427	15331.80907	-4.71113	23.01	23.01	46.02	1637	878
10730.77427	17591.50907	-170.711	33.35	33.35	66.69	1032	878
28509.77427	17813.10907	-33.7111	22.37	22.37	44.74	1684	878
12359.27427	20219.40907	107.289	29.96	29.96	59.91	1135	878
12376.27427	21533.80907	-8.71113	28.80	28.80	57.60	1057	878
28715.17427	23041.50907	225.289	20.98	20.98	41.97	3094	878
35404.77427	24385.10907	93.2889	21.17	21.17	42.34	1093	878
27753.77427	31183.70907	-23.7111	21.43	21.43	42.86	2095	878
19879.17427	32273.30907	30.2889	15.17	15.17	30.33	2928	878
33438.87427	32847.20907	-265.711	25.48	25.48	50.96	1429	878
12851.87789	10423.40378	-378.862	40.06	40.06	80.12	1598	886
22700.07789	10556.40378	-333.862	43.92	43.92	87.84	1138	886
13253.57789	12244.30378	-266.862	30.57	30.57	61.14	1023	886
30163.87789	16471.80378	-133.862	17.62	17.62	35.23	2265	886
12845.97789	24615.20378	347.138	24.99	24.99	49.97	1461	886
29016.97789	24809.00378	-0.861797	25.36	25.36	50.73	1300	886
29984.97789	34485.70378	-24.8618	20.09	20.09	40.18	1908	886
24192.27789	36809.70378	-112.862	16.67	16.67	33.35	2782	886
18436.48152	5115.098485	-247.012	23.50	23.50	47.01	1567	894
19683.58152	5830.398485	-234.012	15.52	15.52	31.04	3472	894
21346.38152	13246.79848	-47.0125	31.65	31.65	63.30	1001	894
14510.68152	14055.89848	209.988	25.58	25.58	51.15	1828	894
33420.28152	15236.79848	-233.012	27.88	27.88	55.77	1147	894
15011.58152	15339.99848	187.988	35.40	35.40	70.79	1045	894
14537.68152	17143.59848	195.988	20.09	20.09	40.18	2448	894
12846.08152	17377.39848	-102.012	11.35	11.35	22.70	6836	894
35727.88152	25374.99848	-358.012	37.00	37.00	73.99	1113	894
16992.08152	32943.59848	-200.012	38.67	38.67	77.34	1022	894
22627.28514	7681.293194	-83.1631	16.96	16.96	33.91	2935	902
21777.48514	8489.693194	-234.163	16.63	16.63	33.25	4137	902
22139.78514	10308.29319	-248.163	39.07	39.07	78.14	1219	902
29292.18514	13563.99319	199.837	26.05	26.05	52.09	1786	902
12294.08514	13998.69319	-225.163	29.77	29.77	59.53	1177	902
19931.28877	7531.687904	79.7528	25.86	25.86	51.72	1225	910
33404.48877	15241.8879	-96.2472	14.34	14.34	28.68	3315	910
28461.68877	15447.0879	-77.2472	30.45	30.45	60.90	1058	910
7328.488767	15975.8879	52.7528	7.25	7.25	14.51	9696	910
17032.38877	16416.3879	-289.247	30.80	30.80	61.61	1662	910
14475.18877	17158.6879	79.7528	12.98	12.98	25.95	1987	910
12768.08877	17612.5879	-358.247	23.97	23.97	47.95	2116	910
14154.28877	23800.2879	-161.247	27.53	27.53	55.06	1197	910
10617.18877	25332.1879	-232.247	28.07	28.07	56.14	1162	910
24405.78877	28489.5879	59.7528	21.71	21.71	43.43	1621	910
15381.68877	31180.9879	-26.2472	29.88	29.88	59.77	1526	910
33379.38877	32795.4879	-173.247	21.27	21.27	42.53	1815	910
29906.18877	34544.7879	94.7528	15.90	15.90	31.79	2419	910
18558.08877	35400.3879	-399.247	20.82	20.82	41.64	3004	910
18055.49239	7352.582613	-392.309	18.98	18.98	37.96	4359	918
10008.59239	12685.18261	-251.309	22.66	22.66	45.31	2219	918
21259.89239	13187.88261	318.691	35.23	35.23	70.46	1870	918
21440.59239	13698.08261	-217.309	15.40	15.40	30.80	3569	918
5758.392392	15579.88261	29.6909	13.47	13.47	26.94	3620	918
7652.792392	16668.68261	-26.3091	16.84	16.84	33.68	2449	918
18198.79239	16703.08261	68.6909	26.00	26.00	52.00	1221	918
33408.49239	17463.68261	310.691	25.03	25.03	50.07	1299	918
35262.09239	18701.68261	-339.309	29.04	29.04	58.07	1981	918
1454.192392	36334.28261	-226.309	21.24	21.24	42.48	2809	918
18973.09602	8911.077323	-121.371	17.07	17.07	34.15	2822	926
16961.59602	11617.87732	-238.371	33.65	33.65	67.31	1247	926
32038.19602	12529.97732	-254.371	42.34	42.34	84.69	1070	926
29281.59602	13533.77732	69.629	15.54	15.54	31.09	3271	926
17139.09602	15232.77732	98.629	15.14	15.14	30.29	2606	926
14967.79602	15941.27732	45.629	19.97	19.97	39.94	1701	926
32238.79602	16449.17732	93.629	17.73	17.73	35.47	1688	926
11911.99602	16980.27732	361.629	29.27	29.27	58.55	1411	926
15027.89602	17328.57732	32.629	17.10	17.10	34.19	2332	926
6910.496017	17648.77732	122.629	21.57	21.57	43.14	1705	926
11207.09602	19226.37732	-144.371	27.15	27.15	54.31	1259	926
12496.29602	23631.67732	100.629	15.99	15.99	31.98	3122	926
12180.19602	25928.17732	-371.371	39.54	39.54	79.08	1127	926
14345.09602	27439.37732	-332.371	25.88	25.88	51.76	1739	926
16098.49602	29789.57732	52.629	15.75	15.75	31.51	3836	926
20014.29602	33134.27732	159.629	20.61	20.61	41.21	2527	926
18430.89602	33572.77732	-144.371	31.91	31.91	63.82	1597	926
25841.99964	9458.372032	-324.433	40.01	40.01	80.02	1114	934
28545.79964	10311.37203	-177.433	29.41	29.41	58.83	1263	934
16996.79964	11336.07203	285.567	26.92	26.92	53.84	1626	934
32962.59964	11779.07203	-366.433	36.43	36.43	72.86	1206	934
19056.49964	13521.37203	-261.433	24.44	24.44	48.89	1709	934
21422.19964	13725.87203	-206.433	17.78	17.78	35.56	2565	934
34070.39964	17442.97203	-89.4329	26.26	26.26	52.52	1437	934
14824.89964	17445.87203	-269.433	28.47	28.47	56.94	1364	934
13937.79964	20854.87203	298.567	18.23	18.23	36.46	3449	934
12817.49964	21536.77203	-392.433	37.14	37.14	74.28	1392	934
14353.09964	21649.97203	48.5671	28.97	28.97	57.93	1120	934
30823.89964	32302.87203	-110.433	28.14	28.14	56.28	1800	934
4222.799642	38134.67203	-150.433	28.40	28.40	56.80	1673	934
24419.90327	10140.46674	-25.4948	22.04	22.04	44.09	2305	942
29649.70327	10430.96674	105.505	22.09	22.09	44.18	2109	942
33020.30327	11700.86674	-33.4948	25.81	25.81	51.62	1499	942
23796.90327	12546.96674	29.5052	11.16	11.16	22.33	4831	942
19931.20327	15848.36674	-43.4948	19.41	19.41	38.81	2163	942
16757.60327	24490.36674	-358.495	36.31	36.31	72.63	1043	942
15906.30327	27847.56674	67.5052	19.85	19.85	39.71	1870	942
33387.70327	28023.46674	142.505	27.62	27.62	55.25	1140	942
17774.00327	31201.66674	317.505	16.34	16.34	32.69	3260	942
33477.30327	31590.16674	-128.495	17.66	17.66	35.33	2549	942
20465.30689	4325.661451	-292.557	31.20	31.20	62.41	1489	950
19678.20689	5826.061451	-198.557	17.95	17.95	35.89	3379	950
29526.40689	11163.06145	-69.5567	24.94	24.94	49.88	1467	950
34203.50689	15259.76145	-277.557	25.17	25.17	50.35	1416	950
14401.40689	22127.56145	-352.557	13.12	13.12	26.23	6593	950
34114.00689	31832.66145	-388.557	37.19	37.19	74.37	1286	950
25842.80689	31841.96145	-321.557	22.21	22.21	44.42	2323	950
24882.50689	31900.76145	-172.557	14.15	14.15	28.31	4132	950
27889.30689	35098.06145	273.443	14.32	14.32	28.64	4548	950
23326.20689	35315.66145	-225.557	38.13	38.13	76.25	1185	950
1460.006892	36222.96145	-186.557	18.58	18.58	37.16	3042	950
18967.21052	8961.25616	-188.619	17.26	17.26	34.52	2912	958
28275.81052	9077.65616	349.381	27.84	27.84	55.67	2020	958
18485.81052	10558.75616	377.381	26.33	26.33	52.66	1555	958
31864.21052	11522.75616	-148.619	14.84	14.84	29.67	4651	958
10664.11052	12865.05616	-313.619	34.43	34.43	68.86	1662	958
16106.61052	14344.95616	180.381	20.04	20.04	40.08	1799	958
12308.71052	18435.35616	114.381	23.64	23.64	47.29	1880	958
31270.71052	28459.55616	146.381	20.61	20.61	41.21	1722	958
30743.31052	31473.85616	21.3814	14.27	14.27	28.54	3612	958
22551.41052	34448.65616	-259.619	34.41	34.41	68.81	1457	958
33539.71414	10705.15087	-322.68	48.04	48.04	96.08	1067	966
20350.61414	11529.05087	57.3195	25.43	25.43	50.87	1232	966
31810.21414	11468.15087	-194.68	23.69	23.69	47.38	1409	966
11159.61414	14259.95087	-141.68	39.47	39.47	78.94	1486	966
16963.11414	15236.85087	354.32	26.49	26.49	52.99	1666	966
11561.51414	16949.35087	-133.68	12.36	12.36	24.73	4829	966
35516.71414	23764.85087	345.32	35.84	35.84	71.69	1030	966
14003.31414	23865.95087	29.3195	11.49	11.49	22.98	4056	966
32765.71414	24258.85087	-183.68	17.85	17.85	35.70	3428	966
37218.91414	24586.45087	-303.68	36.17	36.17	72.35	1208	966
14208.11414	26852.75087	-181.68	10.97	10.97	21.95	5791	966
15760.61414	31870.55087	-125.68	26.09	26.09	52.19	1716	966
17505.91777	10825.94558	98.2577	13.94	13.94	27.88	3623	974
18196.31777	11131.04558	-159.742	42.58	42.58	85.16	1098	974
30941.01777	14991.34558	30.2577	27.95	27.95	55.91	1609	974
15821.91777	18599.74558	-359.742	28.75	28.75	57.51	2178	974
13862.31777	20159.44558	-133.742	25.06	25.06	50.11	1317	974
19646.11777	21540.94558	-82.7423	27.53	27.53	55.06	1866	974
24812.81777	22952.54558	232.258	18.06	18.06	36.13	3114	974
13286.71777	24526.74558	-199.742	16.51	16.51	33.02	2628	974
31233.11777	28475.34558	186.258	25.48	25.48	50.96	1484	974
17130.71777	28628.84558	-80.7423	22.09	22.09	44.18	1238	974
27900.91777	35093.24558	328.258	31.35	31.35	62.69	1035	974
21624.62139	6948.340288	-87.8042	27.62	27.62	55.25	1276	982
20786.42139	8100.240288	-273.804	23.90	23.90	47.81	2476	982
9979.421392	12795.94029	-329.804	23.15	23.15	46.30	2915	982
15312.92139	13132.34029	-259.804	32.08	32.08	64.15	1168	982
13042.42139	15839.34029	97.1958	16.56	16.56	33.11	3025	982
15728.02139	17556.04029	-284.804	45.59	45.59	91.19	1096	982
15066.02139	18974.34029	251.196	13.94	13.94	27.88	3583	982
34586.92139	24289.64029	-151.804	17.47	17.47	34.95	2843	982
9339.921392	24656.24029	-253.804	19.85	19.85	39.71	3917	982
21339.92139	34283.44029	-238.804	26.87	26.87	53.74	1260	982
30040.82502	7739.734998	-363.866	32.43	32.43	64.86	1454	990
20134.52502	8469.934998	69.1339	23.41	23.41	46.82	1377	990
32674.82502	9113.034998	-183.866	25.34	25.34	50.68	1224	990
15910.92502	10682.735	-204.866	47.31	47.31	94.62	1354	990
19890.02502	15819.035	-86.8661	8.08	8.08	16.16	6851	990
18045.72502	16689.335	265.134	41.24	41.24	82.47	1217	990
12554.92502	20135.635	172.134	18.27	18.27	36.55	2658	990
11049.12502	20746.035	-384.866	34.50	34.50	69.00	1365	990
14175.12502	23837.835	-73.8661	12.34	12.34	24.68	5950	990
13577.72502	28305.435	-166.866	18.93	18.93	37.87	3154	990
23201.92502	28857.535	-23.8661	20.09	20.09	40.18	2144	990
34287.82502	29329.535	323.134	26.40	26.40	52.80	2263	990
25896.12502	31226.235	-21.8661	17.10	17.10	34.19	1747	990
15991.42502	33342.435	-244.866	12.58	12.58	25.15	4797	990
1651.225016	40284.535	312.134	21.24	21.24	42.48	1777	990
18297.92864	11113.12971	-10.928	16.91	16.91	33.82	3344	998
32014.32864	12606.72971	-132.928	25.29	25.29	50.59	2156	998
11595.12864	18607.92971	-26.928	27.55	27.55	55.11	1152	998
14661.62864	18929.12971	-317.928	29.98	29.98	59.96	1770	998
14124.72864	23837.22971	-0.92802	13.21	13.21	26.42	2670	998
27961.32864	35107.12971	310.072	32.52	32.52	65.05	1049	998
26062.92864	36795.02971	-294.928	47.17	47.17	94.34	1015	998
19921.53227	6541.124417	-128.99	19.92	19.92	39.85	1603	1006
14568.23227	7463.224417	-242.99	28.75	28.75	57.51	1849	1006
29844.43227	10374.82442	-83.9899	17.10	17.10	34.19	2373	1006
19612.43227	12118.42442	82.0101	20.63	20.63	41.26	1121	1006
11791.73227	19831.92442	63.0101	23.41	23.41	46.82	1464	1006
12563.83227	20138.02442	-18.9899	17.54	17.54	35.09	2451	1006
37187.13227	24489.32442	-335.99	14.27	14.27	28.54	5418	1006
13395.13227	25863.72442	112.01	13.05	13.05	26.09	2854	1006
13611.73227	28433.42442	162.01	26.49	26.49	52.99	1667	1006
32583.33227	29718.12442	2.01009	23.60	23.60	47.19	1723	1006
13894.63227	29978.92442	-356.99	38.50	38.50	77.01	1071	1006
10501.83227	36868.52442	170.01	13.21	13.21	26.42	4042	1006
24067.33589	10758.81913	60.9482	18.20	18.20	36.41	3039	1014
10105.33589	13165.31913	-167.052	26.09	26.09	52.19	1611	1014
14994.43589	17280.71913	-235.052	21.83	21.83	43.66	2057	1014
17208.53589	28626.21913	-114.052	23.88	23.88	47.76	1546	1014
33395.43589	32943.71913	-149.052	29.63	29.63	59.25	1132	1014
18162.13952	10409.21384	-196.114	15.17	15.17	30.33	3638	1022
29879.63952	10395.81384	-186.114	16.86	16.86	33.72	3254	1022
32384.03952	13943.81384	76.8863	29.56	29.56	59.11	1453	1022
14445.53952	21797.01384	-290.114	20.42	20.42	40.84	3373	1022
27775.73952	24488.01384	-184.114	24.35	24.35	48.70	2218	1022
11540.53952	26731.01384	-164.114	31.18	31.18	62.36	1055	1022
13178.73952	26763.21384	-239.114	25.27	25.27	50.54	2109	1022
17010.03952	30727.51384	-50.1137	30.61	30.61	61.23	1142	1022
23972.73952	33333.11384	294.886	35.42	35.42	70.84	1344	1022
23305.73952	34916.21384	-338.114	35.65	35.65	71.31	1564	1022
21587.34314	6123.408545	-76.1756	20.61	20.61	41.21	2855	1030
14775.94314	6805.308545	-156.176	30.10	30.10	60.19	1198	1030
10013.14314	12792.60854	-176.176	15.50	15.50	30.99	3605	1030
11120.54314	15206.70854	-118.176	14.20	14.20	28.40	3006	1030
34202.54314	15341.10854	-175.176	14.11	14.11	28.21	2704	1030
13380.34314	21761.30854	140.824	9.91	9.91	19.83	6653	1030
14194.14314	23804.30854	-18.1756	19.73	19.73	39.47	1993	1030
34227.04314	29348.40854	6.82441	17.00	17.00	34.01	2686	1030
27830.84314	35000.60854	184.824	22.49	22.49	44.98	2776	1030
21808.34677	8223.003254	-156.237	17.71	17.71	35.42	2898	1038
26874.04677	8326.503254	-91.2375	22.58	22.58	45.17	1773	1038
13785.84677	12350.60325	69.7625	25.46	25.46	50.92	1391	1038
21431.54677	13703.60325	-308.237	23.24	23.24	46.49	1714	1038
11105.14677	15140.00325	-147.237	14.93	14.93	29.86	3906	1038
6332.546766	16413.80325	-299.237	41.90	41.90	83.79	1544	1038
11878.24677	17174.20325	-382.237	44.27	44.27	88.55	1179	1038
10793.14677	17593.60325	-177.237	32.43	32.43	64.86	1119	1038
30500.44677	19407.60325	-96.2375	23.79	23.79	47.57	1729	1038
12095.34677	19856.30325	215.763	23.53	23.53	47.05	2019	1038
13438.14677	21784.50325	98.7625	13.89	13.89	27.79	3081	1038
14394.94677	22030.00325	-163.237	14.72	14.72	29.44	3138	1038
15176.74677	25092.90325	-281.237	35.11	35.11	70.23	1118	1038
10657.24677	25397.80325	-196.237	25.65	25.65	51.29	1785	1038
34225.24677	29327.40325	46.7625	21.36	21.36	42.72	1991	1038
20478.15039	9230.997964	137.701	21.52	21.52	43.05	1189	1046
29808.15039	8955.897964	-51.2994	32.19	32.19	64.39	1320	1046
27458.05039	11246.79796	105.701	17.33	17.33	34.67	4001	1046
12798.65039	14708.09796	-45.2994	21.62	21.62	43.24	1828	1046
5614.350391	15997.49796	-178.299	12.95	12.95	25.91	4052	1046
7322.050391	15966.39796	-10.2994	13.24	13.24	26.47	2582	1046
17016.55039	16380.09796	-127.299	33.63	33.63	67.26	1217	1046
12941.95039	19780.99796	-85.2994	17.52	17.52	35.04	3133	1046
10641.25039	22652.19796	-161.299	24.14	24.14	48.28	2212	1046
22817.45039	35920.79796	224.701	29.04	29.04	58.07	1439	1046
18226.45402	5406.692673	-400.361	22.14	22.14	44.27	3226	1054
19763.75402	7350.392673	-352.361	15.85	15.85	31.70	5797	1054
21380.55402	9146.592673	260.639	20.28	20.28	40.55	2906	1054
19434.15402	9457.492673	167.639	18.11	18.11	36.22	2958	1054
35497.35402	15456.19267	-186.361	32.64	32.64	65.28	1044	1054
35357.65402	29342.29267	-375.361	30.29	30.29	60.57	2054	1054
14012.55402	30468.49267	72.6387	28.97	28.97	57.93	1070	1054
16803.55402	34356.59267	-131.361	18.30	18.30	36.60	2396	1054
15323.75764	9680.187382	-192.423	34.17	34.17	68.34	1076	1062
24098.35764	10766.58738	170.577	16.44	16.44	32.88	3662	1062
7328.057641	16004.48738	190.577	14.65	14.65	29.30	3080	1062
8343.057641	16266.38738	357.577	38.17	38.17	76.35	1076	1062
33790.75764	16591.98738	326.577	43.54	43.54	87.09	1097	1062
18929.55764	22502.58738	137.577	23.79	23.79	47.57	1932	1062
16752.95764	24412.18738	-131.423	31.02	31.02	62.03	1173	1062
33235.85764	31594.48738	6.57685	28.28	28.28	56.57	1156	1062
16178.35764	32294.78738	-158.423	18.32	18.32	36.64	3216	1062
1344.361266	1482.382092	-149.485	37.40	37.40	74.79	1029	1070
19660.66127	5837.482092	-58.485	21.03	21.03	42.06	1733	1070
25295.66127	7256.782092	-199.485	37.37	37.37	74.75	1402	1070
33413.26127	15217.58209	-71.485	14.25	14.25	28.50	2405	1070
29144.36127	17792.68209	199.515	25.86	25.86	51.72	1617	1070
13566.06127	18258.58209	321.515	26.64	26.64	53.27	1460	1070
15177.76127	19217.38209	-26.485	15.94	15.94	31.89	2361	1070
11910.06127	20479.58209	-156.485	22.70	22.70	45.40	2033	1070
11268.76127	21383.78209	-319.485	22.30	22.30	44.60	2580	1070
28514.36127	22485.38209	129.515	35.73	35.73	71.45	1058	1070
12267.06127	25534.38209	-87.485	26.05	26.05	52.09	1319	1070
29017.46127	29628.88209	-89.485	21.97	21.97	43.94	1782	1070
27750.86489	5784.376801	-245.547	37.77	37.77	75.55	1032	1078
18973.46489	8920.676801	-204.547	22.30	22.30	44.60	2424	1078
13647.56489	9214.776801	-352.547	38.13	38.13	76.25	1066	1078
28977.96489	13136.9768	-207.547	34.85	34.85	69.71	1096	1078
7141.86489	17073.5768	36.4531	13.71	13.71	27.41	4232	1078
33575.36489	19674.8768	-121.547	13.52	13.52	27.04	4193	1078
31077.46489	23024.1768	-49.5469	13.52	13.52	27.04	3946	1078
15969.96489	33338.0768	-176.547	11.73	11.73	23.46	5468	1078
1255.968515	2346.971511	-297.609	27.74	27.74	55.48	1430	1086
25322.76852	7229.971511	-169.609	26.12	26.12	52.23	1722	1086
21768.06852	8459.271511	-55.6088	24.14	24.14	48.28	1287	1086
10021.36852	12793.07151	-144.609	11.40	11.40	22.80	5175	1086
31756.66852	14959.27151	14.3912	29.46	29.46	58.92	1006	1086
12698.76852	16910.67151	-74.6088	27.81	27.81	55.63	1613	1086
15790.16852	19276.07151	-234.609	22.61	22.61	45.22	2727	1086
25844.26852	20716.47151	-319.609	16.67	16.67	33.35	4750	1086
12651.36852	23605.77151	259.391	23.90	23.90	47.81	3047	1086
25166.26852	27833.57151	-306.609	32.40	32.40	64.81	1672	1086
33546.96852	28065.17151	-23.6088	32.69	32.69	65.37	1202	1086
13180.06852	28639.87151	-168.609	25.81	25.81	51.62	1821	1086
17521.86852	31145.17151	33.3912	17.05	17.05	34.10	1871	1086
25864.26852	31724.67151	-97.6088	7.56	7.56	15.12	7385	1086
15964.56852	33358.77151	-156.609	14.79	14.79	29.58	2829	1086
23647.27214	8966.06622	213.329	25.27	25.27	50.54	1477	1094
22646.17214	9642.46622	65.3293	25.86	25.86	51.72	1711	1094
24097.97214	10777.66622	194.329	27.29	27.29	54.59	1104	1094
34191.37214	17946.06622	-19.6707	26.26	26.26	52.52	1217	1094
15109.77214	21911.16622	-45.6707	23.79	23.79	47.57	2240	1094
12780.87214	23723.86622	-13.6707	11.94	11.94	23.88	3919	1094
20162.67214	27152.26622	-70.6707	19.76	19.76	39.52	2788	1094
37358.47214	27185.46622	-309.671	33.04	33.04	66.08	1359	1094
16512.47577	6646.260929	-245.733	27.79	27.79	55.58	1502	1102
18802.57577	8460.460929	-92.7326	12.29	12.29	24.59	5328	1102
20518.77577	8549.360929	259.267	22.35	22.35	44.70	1444	1102
20136.37577	10468.06093	338.267	27.13	27.13	54.26	1275	1102
19656.77577	12256.56093	157.267	21.43	21.43	42.86	2643	1102
10005.07577	12795.96093	-212.733	12.03	12.03	24.07	5753	1102
10095.67577	13263.96093	-217.733	26.23	26.23	52.47	1210	1102
12170.67577	19886.16093	142.267	24.16	24.16	48.32	1387	1102
14320.77577	23592.36093	-144.733	11.30	11.30	22.61	3925	1102
26290.87577	24076.16093	62.2674	28.57	28.57	57.13	1197	1102
13326.57577	27623.96093	203.267	25.53	25.53	51.06	1500	1102
17283.87577	30593.56093	-242.733	33.82	33.82	67.64	1306	1102
13721.77577	30727.46093	-339.733	27.51	27.51	55.01	1500	1102
21298.27577	34330.66093	-198.733	20.44	20.44	40.88	2074	1102
20641.87577	37146.36093	-49.7326	37.61	37.61	75.22	1180	1102
20473.17939	4254.655639	-213.869	17.95	17.95	35.89	1793	1110
19702.47939	5787.255639	-296.869	17.54	17.54	35.09	4304	1110
27355.27939	11145.85564	34.1308	17.05	17.05	34.10	2945	1110
17012.87939	15262.55564	372.131	11.47	11.47	22.94	9477	1110
14494.97939	26878.25564	-283.869	30.17	30.17	60.34	1179	1110
14288.57939	29949.75564	-91.8692	22.47	22.47	44.93	1165	1110
19673.58301	5841.950348	-249.031	19.90	19.90	39.80	2218	1118
28809.18301	8915.650348	-16.0308	14.81	14.81	29.63	3488	1118
25716.08301	9971.150348	275.969	23.29	23.29	46.58	2314	1118
24644.68301	11430.35035	-107.031	26.61	26.61	53.22	1972	1118
16520.08301	12198.25035	-25.0308	37.61	37.61	75.22	1128	1118
29000.98301	13191.45035	60.9692	21.24	21.24	42.48	1362	1118
21686.08301	20199.45035	-55.0308	29.20	29.20	58.40	1730	1118
20138.58301	27146.45035	-241.031	25.22	25.22	50.44	1196	1118
29570.48301	33237.25035	-126.031	35.96	35.96	71.92	1044	1118
19841.38301	36664.35035	-228.031	22.04	22.04	44.09	1211	1118
24496.48664	5742.945058	47.8077	28.33	28.33	56.66	1293	1126
19342.18664	7191.145058	-271.192	16.08	16.08	32.17	2661	1126
28760.48664	8947.745058	9.80768	10.62	10.62	21.24	5158	1126
15311.08664	9593.745058	-236.192	14.86	14.86	29.72	4908	1126
13227.78664	10724.24506	-207.192	27.06	27.06	54.12	1040	1126
16489.78664	12315.04506	209.808	34.67	34.67	69.33	1337	1126
17217.28664	16843.34506	344.808	39.30	39.30	78.61	1646	1126
17202.68664	17643.44506	16.8077	16.84	16.84	33.68	3820	1126
12466.08664	23160.14506	-86.1923	12.65	12.65	25.29	4812	1126
17144.38664	28672.04506	-226.192	18.70	18.70	37.40	2492	1126
14843.38664	31831.54506	-167.192	22.98	22.98	45.97	2023	1126
20621.68664	33584.64506	-88.1923	21.15	21.15	42.30	2237	1126
22899.58664	35638.04506	-386.192	16.63	16.63	33.25	4761	1126
20457.39026	4195.239767	-206.354	12.27	12.27	24.54	3569	1134
18823.79026	10575.93977	-167.354	16.60	16.60	33.21	3376	1134
31867.99026	12609.03977	-22.3539	27.13	27.13	54.26	1023	1134
5617.390265	16013.13977	-213.354	7.37	7.37	14.74	9771	1134
21299.89026	20146.53977	281.646	32.43	32.43	64.86	1483	1134
30988.49026	33281.33977	-64.3539	27.79	27.79	55.58	1780	1134
20243.79026	35065.53977	-363.354	41.09	41.09	82.19	1593	1134
27835.79026	35047.53977	184.646	14.93	14.93	29.86	4225	1134
24183.29026	36093.43977	-132.354	17.71	17.71	35.42	1522	1134
24187.69026	36769.73977	-95.3539	15.97	15.97	31.93	2194	1134
22169.59026	36786.53977	-100.354	18.93	18.93	37.87	2588	1134
19667.69389	5863.134477	-188.515	25.88	25.88	51.76	1934	1142
29541.19389	6210.034477	-240.515	35.00	35.00	69.99	1486	1142
17474.09389	9702.534477	63.4846	10.72	10.72	21.43	4763	1142
28639.79389	10609.73448	-141.515	23.53	23.53	47.05	2050	1142
13306.79389	12163.73448	-244.515	22.54	22.54	45.07	2963	1142
30522.39389	12614.73448	75.4846	28.38	28.38	56.76	1435	1142
14493.09389	12826.03448	-146.515	22.54	22.54	45.07	1686	1142
10716.59389	17217.43448	-147.515	37.56	37.56	75.12	1245	1142
23459.29389	19696.83448	-151.515	14.08	14.08	28.17	4093	1142
34474.39389	22105.53448	329.485	9.51	9.51	19.03	10437	1142
14058.79389	23880.23448	69.4846	17.19	17.19	34.38	2661	1142
14942.89389	30723.83448	179.485	24.44	24.44	48.89	1851	1142
25767.79389	31926.83448	-17.5154	24.80	24.80	49.60	1152	1142
13376.69389	33307.83448	-283.515	48.23	48.23	96.46	1045	1142
1222.897514	2438.829187	-135.677	24.87	24.87	49.74	1382	1150
16608.09751	8581.729187	-185.677	28.14	28.14	56.28	1291	1150
23433.59751	8925.029187	54.3231	23.34	23.34	46.68	1718	1150
12222.69751	10367.92919	-206.677	26.75	26.75	53.51	1774	1150
17470.39751	10404.32919	246.323	23.62	23.62	47.24	1887	1150
15057.29751	12460.82919	102.323	10.86	10.86	21.71	6988	1150
19515.59751	13768.22919	-32.6769	15.12	15.12	30.24	2588	1150
28432.39751	13817.92919	11.3231	26.94	26.94	53.88	1072	1150
21436.49751	13799.82919	-308.677	21.01	21.01	42.01	2343	1150
17062.99751	15258.12919	139.323	11.56	11.56	23.13	5154	1150
34479.89751	19309.12919	-155.677	26.89	26.89	53.79	1578	1150
12184.99751	19767.22919	-197.677	15.21	15.21	30.43	5263	1150
12734.09751	22615.92919	26.3231	25.06	25.06	50.11	1333	1150
13903.89751	26137.52919	5.32306	19.12	19.12	38.25	1803	1150
11567.19751	27324.22919	-104.677	23.41	23.41	46.82	2046	1150
34708.29751	28547.02919	-198.677	29.01	29.01	58.03	1426	1150
14784.89751	29793.12919	-210.677	30.87	30.87	61.75	1259	1150
29093.09751	34269.22919	-35.6769	22.73	22.73	45.45	1268	1150
20532.20114	9338.723896	377.162	29.88	29.88	59.77	1818	1158
13278.60114	12183.6239	-208.838	10.83	10.83	21.67	6832	1158
14755.40114	19259.6239	-42.8385	28.12	28.12	56.24	1282	1158
12976.10114	19645.4239	-57.8385	21.97	21.97	43.94	1958	1158
14998.30114	31973.1239	-140.838	30.61	30.61	61.23	1136	1158
22625.80476	7811.318606	-198	11.37	11.37	22.75	7272	1166
21757.90476	8685.418606	-331	34.29	34.29	68.58	1488	1166
26838.50476	12029.91861	-98	18.04	18.04	36.08	2187	1166
15553.50476	19282.11861	14	23.13	23.13	46.25	1888	1166
34374.60476	19424.21861	-125	28.75	28.75	57.51	1411	1166
34203.30476	23270.41861	9.99997	21.97	21.97	43.94	1761	1166
16320.70476	28531.81861	-404	47.99	47.99	95.99	1013	1166
25239.90839	3015.613316	-326.162	30.69	30.69	61.37	1208	1174
25999.50839	6697.113316	-358.162	27.93	27.93	55.86	1982	1174
25360.60839	6963.713316	-251.162	33.91	33.91	67.82	1023	1174
18906.50839	8682.213316	-101.162	15.83	15.83	31.65	2876	1174
16582.70839	12282.71332	68.8384	10.86	10.86	21.71	6436	1174
31676.40839	14913.61332	-351.162	13.89	13.89	27.79	6420	1174
35155.80839	25012.21332	-343.162	30.59	30.59	61.18	2136	1174
19886.30839	32251.61332	-37.1616	22.21	22.21	44.42	1524	1174
28639.70839	36555.81332	242.838	24.59	24.59	49.17	2313	1174
18419.60839	36585.51332	-366.162	27.46	27.46	54.92	1700	1174
10556.90839	36904.51332	-4.16157	23.83	23.83	47.67	1178	1174
19108.61201	6776.108026	-64.3231	16.63	16.63	33.25	3229	1182
26840.61201	8324.608026	-86.3231	16.77	16.77	33.54	2840	1182
28808.51201	8972.308026	-37.3231	19.15	19.15	38.29	2763	1182
25714.91201	10078.10803	-146.323	13.54	13.54	27.08	5150	1182
16682.01201	12402.20803	-352.323	31.82	31.82	63.63	1499	1182
17014.41201	15280.10803	373.677	22.09	22.09	44.18	3014	1182
14951.41201	17087.90803	289.677	23.39	23.39	46.77	1612	1182
12947.21201	19604.40803	-95.3231	30.36	30.36	60.71	1252	1182
22438.61201	23642.20803	-26.3231	25.03	25.03	50.07	1402	1182
29103.61201	34335.30803	12.6769	16.84	16.84	33.68	3812	1182
18450.41201	36754.90803	-220.323	28.66	28.66	57.32	1040	1182
1285.215639	2432.402736	-152.485	27.58	27.58	55.15	1048	1190
28421.51564	9935.502736	-370.485	60.08	60.08	120.15	1060	1190
17374.71564	10303.40274	1.51535	18.51	18.51	37.02	2332	1190
9997.615639	13824.60274	-293.485	22.02	22.02	44.04	1596	1190
25183.81564	14778.70274	-26.4846	17.57	17.57	35.14	2069	1190
13623.71564	15141.80274	-62.4846	17.64	17.64	35.28	3526	1190
31657.41564	16507.20274	-47.4846	21.22	21.22	42.44	1629	1190
31461.21564	20445.80274	-131.485	22.11	22.11	44.23	2217	1190
33766.61564	21477.80274	263.515	16.79	16.79	33.58	2985	1190
19980.61564	22162.70274	-141.485	35.96	35.96	71.92	1339	1190
33178.11564	26822.70274	-267.485	24.68	24.68	49.36	1763	1190
32972.41564	29458.40274	300.515	41.26	41.26	82.52	1124	1190
16180.21564	29863.60274	333.515	27.98	27.98	55.95	1316	1190
36117.31564	30152.50274	-257.485	28.78	28.78	57.56	2140	1190
19916.71564	32244.60274	33.5154	12.65	12.65	25.29	3634	1190
10507.01564	36901.70274	126.515	14.27	14.27	28.54	3429	1190
22923.01926	6119.697446	-20.6462	23.81	23.81	47.62	1777	1198
25122.31926	7946.197446	-84.6462	20.28	20.28	40.55	2692	1198
32672.11926	9079.597446	-233.646	38.34	38.34	76.68	1264	1198
24696.61926	10988.19745	250.354	15.00	15.00	30.00	4212	1198
17388.61926	13514.59745	341.354	27.88	27.88	55.77	1434	1198
33329.51926	16747.49745	310.354	25.88	25.88	51.76	1680	1198
13917.41926	18547.69745	-191.646	26.73	26.73	53.46	1473	1198
19123.61926	18985.59745	-173.646	21.41	21.41	42.81	2531	1198
34374.71926	22017.99745	-227.646	13.02	13.02	26.05	5579	1198
24386.01926	28553.29745	-51.6462	17.12	17.12	34.24	2867	1198
26634.21926	34459.59745	83.3538	12.95	12.95	25.91	4548	1198
24387.12289	8874.292156	-43.8077	17.80	17.80	35.61	2172	1206
13976.32289	11000.99216	1.19227	26.56	26.56	53.13	1531	1206
22642.52289	18348.09216	-141.808	30.50	30.50	60.99	1274	1206
16145.22289	20262.49216	-353.808	37.89	37.89	75.78	1208	1206
14420.52289	22134.69216	-213.808	8.74	8.74	17.47	8923	1206
15892.32289	22234.29216	-83.8077	13.31	13.31	26.61	5536	1206
22395.42289	23625.79216	-22.8077	19.83	19.83	39.66	2317	1206
37251.12289	24279.59216	-238.808	26.56	26.56	53.13	2048	1206
27772.12289	24597.49216	-42.8077	28.50	28.50	56.99	1316	1206
16387.82289	27027.29216	296.192	13.14	13.14	26.28	5929	1206
34303.92289	31531.99216	-367.808	37.92	37.92	75.83	1127	1206
29754.02289	34949.59216	14.1923	18.72	18.72	37.44	2417	1206
10303.12289	36911.39216	210.192	27.27	27.27	54.54	1405	1206
20337.12651	9210.386866	8.03073	21.34	21.34	42.67	1629	1214
21431.62651	13703.48687	-263.969	16.39	16.39	32.78	4480	1214
13682.32651	15160.58687	240.031	31.77	31.77	63.54	1205	1214
15754.92651	17594.28687	-173.969	14.88	14.88	29.77	3712	1214
22677.62651	18360.78687	-175.969	15.12	15.12	30.24	5189	1214
13321.32651	26077.68687	-113.969	8.90	8.90	17.80	6727	1214
35346.12651	29428.08687	-103.969	36.50	36.50	73.00	1417	1214
23288.12651	34846.18687	-121.969	33.63	33.63	67.26	1601	1214
26835.33014	8288.781576	-125.131	14.86	14.86	29.72	3506	1222
9761.330138	11507.68158	142.869	39.87	39.87	79.74	1202	1222
6864.030138	15053.58158	-41.1308	13.78	13.78	27.55	3520	1222
33398.93014	15515.78158	-38.1308	28.99	28.99	57.98	1386	1222
11811.23014	17671.18158	-155.131	18.79	18.79	37.59	1824	1222
31426.93014	20519.38158	-61.1308	16.65	16.65	33.30	2728	1222
14713.83014	28213.48158	-195.131	7.58	7.58	15.17	12578	1222
18612.73014	33572.48158	-199.131	25.58	25.58	51.15	1675	1222
29114.13014	34303.68158	77.8692	22.00	22.00	43.99	1018	1222
28751.73014	36553.18158	-206.131	19.90	19.90	39.80	4585	1222
25818.03014	37772.08158	-260.131	25.86	25.86	51.72	2072	1222
26798.93376	7775.076286	-359.292	12.86	12.86	25.72	6406	1230
23765.03376	8599.976286	-354.292	42.53	42.53	85.06	1083	1230
26834.13376	8261.976286	-86.2924	17.17	17.17	34.34	1699	1230
20442.63376	12696.37629	298.708	13.00	13.00	26.00	6605	1230
17548.03376	20959.57629	78.7076	30.80	30.80	61.61	1042	1230
12736.43376	21392.67629	-282.292	17.14	17.14	34.29	3289	1230
33170.03376	26747.57629	-113.292	18.93	18.93	37.87	1770	1230
16093.83376	29714.17629	-42.2924	15.54	15.54	31.09	3093	1230
20557.93376	33701.77629	128.708	19.92	19.92	39.85	1699	1230
9586.733763	36019.87629	-176.292	22.28	22.28	44.56	2146	1230
16607.13739	6701.770997	-87.4539	19.26	19.26	38.53	2056	1238
23984.23739	10328.571	119.546	31.30	31.30	62.60	1220	1238
22390.13739	12727.171	196.546	31.56	31.56	63.11	1391	1238
14738.63739	13316.971	-32.4539	23.34	23.34	46.68	1333	1238
12487.73739	13467.471	-113.454	23.46	23.46	46.91	1966	1238
17380.33739	13875.271	80.5461	10.67	10.67	21.34	2934	1238
13621.93739	15039.971	90.5461	26.73	26.73	53.46	1144	1238
16807.13739	15287.971	165.546	27.32	27.32	54.64	1290	1238
10503.33739	18306.771	-239.454	35.35	35.35	70.70	1165	1238
33597.43739	19684.271	-207.454	26.94	26.94	53.88	1811	1238
9978.637388	20432.271	-259.454	26.49	26.49	52.99	2510	1238
35478.63739	33220.171	-405.454	37.00	37.00	73.99	1286	1238
22502.03739	36567.671	-391.454	41.90	41.90	83.79	1153	1238
26833.24101	7718.865707	-86.6154	15.94	15.94	31.89	2847	1246
15959.64101	10974.16571	-66.6154	24.12	24.12	48.23	1408	1246
31552.14101	11575.56571	30.3846	20.32	20.32	40.65	1485	1246
15807.34101	14485.16571	82.3846	23.36	23.36	46.72	1201	1246
33653.34101	16508.96571	-32.6154	30.87	30.87	61.75	1446	1246
12558.14101	18299.76571	-285.615	30.76	30.76	61.51	1069	1246
11777.74101	23710.36571	15.3846	8.69	8.69	17.38	7135	1246
14997.14101	30559.46571	-5.61544	13.52	13.52	27.04	3936	1246
15590.64101	32058.56571	-328.615	27.39	27.39	54.78	2437	1246
27866.34101	35062.86571	-68.6154	15.83	15.83	31.65	4452	1246
19001.24464	5977.860418	-90.777	23.10	23.10	46.21	1672	1254
20632.04464	7593.760418	-58.777	20.75	20.75	41.50	1351	1254
22643.34464	7866.860418	-224.777	17.43	17.43	34.85	2364	1254
29338.44464	10334.26042	112.223	20.58	20.58	41.17	1715	1254
15031.84464	10756.16042	-166.777	23.81	23.81	47.62	1376	1254
13567.84464	14122.26042	-310.777	17.07	17.07	34.15	3467	1254
13589.24464	14352.56042	-236.777	31.89	31.89	63.77	1105	1254
7456.844637	14998.36042	-103.777	13.52	13.52	27.04	4614	1254
5628.944637	16030.16042	-195.777	9.84	9.84	19.69	4982	1254
13833.54464	17704.06042	-132.777	15.52	15.52	31.04	3753	1254
12502.84464	22712.96042	-216.777	30.54	30.54	61.09	1572	1254
12697.04464	24943.06042	-114.777	15.66	15.66	31.32	4225	1254
16461.34464	27017.36042	-61.777	22.80	22.80	45.59	1411	1254
16134.44464	32332.86042	-135.777	27.62	27.62	55.25	1159	1254
26828.94826	7701.955129	-74.9385	12.18	12.18	24.35	3405	1262
20132.14826	8436.455129	-216.939	23.67	23.67	47.34	2287	1262
25723.94826	10146.45513	-103.939	17.36	17.36	34.71	3111	1262
18075.34826	12205.65513	126.061	21.81	21.81	43.61	2407	1262
26889.74826	20015.25513	13.0615	26.35	26.35	52.70	1024	1262
14414.94826	21870.85513	-329.939	21.52	21.52	43.05	2609	1262
35133.24826	24460.25513	124.061	17.95	17.95	35.89	2517	1262
34446.34826	25287.55513	-207.939	13.71	13.71	27.41	5847	1262
20323.04826	28409.45513	150.061	26.94	26.94	53.88	1625	1262
32527.04826	30750.55513	-369.939	36.57	36.57	73.15	1092	1262
21298.05189	2025.649839	-171.1	26.96	26.96	53.93	2245	1270
22146.25189	8139.649839	253.9	28.10	28.10	56.19	1123	1270
27247.95189	10144.84984	-98.1001	41.02	41.02	82.05	1143	1270
24719.35189	11012.84984	32.8999	16.48	16.48	32.97	2305	1270
10016.05189	12680.84984	-325.1	38.32	38.32	76.63	1390	1270
14203.45189	26866.34984	-160.1	10.17	10.17	20.35	5822	1270
21730.45189	33228.44984	-221.1	26.19	26.19	52.38	1020	1270
23349.35551	7268.84455	-105.262	27.18	27.18	54.35	1404	1278
27433.05551	8159.24455	-332.262	26.33	26.33	52.66	1578	1278
24628.25551	8758.24455	80.7384	15.50	15.50	30.99	2562	1278
12377.95551	10544.54455	-189.262	43.78	43.78	87.56	1085	1278
27043.85551	19238.74455	-68.2616	22.18	22.18	44.37	1619	1278
10005.75551	36841.34455	364.738	34.22	34.22	68.44	1041	1278
24189.95551	36825.74455	-335.262	22.96	22.96	45.92	2371	1278
19710.15914	5848.939261	-381.423	15.68	15.68	31.37	5291	1286
18144.45914	7608.339261	-276.423	27.22	27.22	54.45	2028	1286
20822.45914	8491.339261	101.577	25.10	25.10	50.21	1134	1286
10008.25914	12693.73926	-60.4231	19.43	19.43	38.86	1790	1286
11616.95914	14924.43926	-73.4231	11.94	11.94	23.88	3530	1286
31867.35914	16052.23926	34.5769	23.55	23.55	47.10	1451	1286
10123.25914	19335.13926	-153.423	26.92	26.92	53.84	1913	1286
35014.75914	30812.13926	-64.4231	17.85	17.85	35.70	2364	1286
29531.85914	36892.33926	-395.423	36.83	36.83	73.66	1234	1286
13679.76276	9174.433973	-182.585	17.64	17.64	35.28	2912	1294
41383.76276	12641.03397	-146.585	14.84	14.84	29.67	2536	1294
22994.56276	14579.43397	-32.5847	17.97	17.97	35.94	3247	1294
16742.46276	15330.13397	-65.5847	15.87	15.87	31.75	3007	1294
17134.66276	16343.93397	42.4153	13.09	13.09	26.19	3606	1294
10698.06276	18050.43397	-146.585	29.25	29.25	58.50	1131	1294
11502.36276	18643.83397	-98.5847	17.64	17.64	35.28	2172	1294
29563.86276	18654.53397	-55.5847	30.92	30.92	61.84	1293	1294
25601.76276	20327.43397	-30.5847	18.84	18.84	37.68	2134	1294
10622.06276	20647.73397	-163.585	30.97	30.97	61.94	1417	1294
37134.66276	24255.33397	-269.585	30.92	30.92	61.84	1250	1294
16059.86639	7136.728684	-212.746	27.48	27.48	54.97	1426	1302
22573.56639	7749.228684	-181.746	27.44	27.44	54.87	1372	1302
16129.56639	10354.12868	160.254	22.21	22.21	44.42	1653	1302
29325.16639	10379.32868	27.2538	25.36	25.36	50.73	1499	1302
23270.86639	10614.82868	-280.746	17.38	17.38	34.76	3343	1302
41380.26639	12711.32868	-69.7462	21.52	21.52	43.05	1130	1302
7328.566385	16004.52868	121.254	9.96	9.96	19.92	5031	1302
14866.46639	17246.82868	-105.746	22.09	22.09	44.18	1442	1302
26941.06639	27932.32868	-206.746	25.62	25.62	51.24	1096	1302
22426.86639	35039.22868	-50.7462	17.22	17.22	34.43	2981	1302
21758.77001	8433.423395	118.224	17.83	17.83	35.65	3281	1310
30652.27001	9434.623395	-151.776	12.20	12.20	24.40	5250	1310
16670.67001	10694.9234	84.2244	25.58	25.58	51.15	1336	1310
30694.37001	12620.4234	362.224	29.27	29.27	58.55	1267	1310
15256.77001	13377.2234	-398.776	39.82	39.82	79.65	1203	1310
14446.77001	14524.1234	43.2244	21.95	21.95	43.90	1405	1310
17109.17001	16390.7234	-18.7756	13.97	13.97	27.93	3551	1310
15781.17001	17602.9234	-200.776	18.25	18.25	36.50	3745	1310
10541.27001	18287.4234	-236.776	21.93	21.93	43.85	2560	1310
14613.57001	18925.5234	-405.776	41.45	41.45	82.90	1042	1310
32900.77001	20116.7234	46.2244	15.26	15.26	30.52	3414	1310
26752.87001	21570.0234	-175.776	31.42	31.42	62.83	1077	1310
14770.57001	28219.0234	29.2244	22.33	22.33	44.65	1179	1310
37213.07001	30355.2234	-391.776	30.85	30.85	61.70	2148	1310
18109.97001	32795.4234	-20.7756	24.23	24.23	48.47	1417	1310
22425.17001	35049.2234	131.224	15.00	15.00	30.00	3580	1310
17636.07363	7486.318107	-60.761	21.55	21.55	43.10	1607	1318
17412.47363	9689.718107	218.239	10.06	10.06	20.11	6852	1318
28407.27363	10997.31811	-86.761	25.29	25.29	50.59	1842	1318
10023.47363	12809.91811	-258.761	13.40	13.40	26.80	6309	1318
16649.27363	13571.51811	-322.761	21.01	21.01	42.01	2993	1318
16519.47363	18397.31811	97.239	19.43	19.43	38.86	1595	1318
14604.17363	19144.31811	-113.761	19.12	19.12	38.25	2599	1318
24194.07363	36888.81811	31.239	18.06	18.06	36.13	1764	1318
18319.97726	9849.212819	-242.746	14.65	14.65	29.30	4761	1326
25691.37726	9974.912819	253.254	21.50	21.50	43.00	2033	1326
24373.77726	16745.01282	84.2536	11.09	11.09	22.18	5164	1326
13555.57726	18276.21282	6.25364	20.42	20.42	40.84	1343	1326
14587.87726	19115.31282	-178.746	18.56	18.56	37.11	3409	1326
13194.37726	26763.81282	-6.74636	18.96	18.96	37.92	1834	1326
15510.07726	29623.61282	23.2536	21.64	21.64	43.28	1625	1326
25275.88088	3244.607531	-175.732	24.12	24.12	48.23	1540	1334
25876.88088	6256.607531	-256.732	32.88	32.88	65.75	1003	1334
19511.18088	9440.707531	28.2683	14.13	14.13	28.26	3723	1334
13699.98088	12674.70753	-91.7317	21.85	21.85	43.71	1884	1334
16208.78088	13732.50753	305.268	23.95	23.95	47.90	2490	1334
21439.48088	13727.30753	-282.732	11.87	11.87	23.74	6625	1334
7357.880884	15983.40753	41.2683	13.26	13.26	26.52	2326	1334
27787.08088	24491.70753	-98.7317	32.76	32.76	65.52	1033	1334
37202.68088	29582.00753	-182.732	23.20	23.20	46.39	1994	1334
14471.88088	31123.30753	-238.732	19.78	19.78	39.56	2668	1334
25886.38088	31218.90753	-72.7317	13.97	13.97	27.93	2570	1334
33090.68088	33795.00753	108.268	15.21	15.21	30.43	3130	1334
18093.18451	10589.80224	-345.717	31.23	31.23	62.45	1445	1342
28962.88451	13191.00224	-33.7171	23.08	23.08	46.16	1611	1342
21460.98451	13707.60224	-128.717	25.41	25.41	50.82	1208	1342
16204.28451	18237.30224	177.283	23.31	23.31	46.63	1421	1342
15774.88451	19326.70224	-124.717	29.72	29.72	59.44	1345	1342
30370.78813	8005.096955	-332.702	31.46	31.46	62.93	1638	1350
23468.88813	9130.996955	-375.702	40.77	40.77	81.53	1191	1350
15313.48813	9656.696955	-280.702	14.32	14.32	28.64	5278	1350
25691.98813	9965.896955	224.298	16.08	16.08	32.17	4152	1350
31654.48813	11321.69695	-174.702	13.52	13.52	27.04	3213	1350
19747.28813	13893.49695	-2.70245	15.40	15.40	30.80	2866	1350
17107.38813	16320.99695	-103.702	12.74	12.74	25.48	5076	1350
12695.38813	24824.39695	-149.702	21.88	21.88	43.76	1958	1350
13463.78813	25877.09695	-178.702	24.70	24.70	49.41	2023	1350
17113.48813	28588.59695	-182.702	14.13	14.13	28.26	4297	1350
21403.68813	34242.19695	-139.702	30.59	30.59	61.18	1894	1350
17111.39176	14847.29167	-101.688	26.71	26.71	53.41	1733	1358
11630.59176	14864.69167	-148.688	8.60	8.60	17.19	8229	1358
7321.591758	15993.49167	85.3122	7.80	7.80	15.59	8182	1358
15821.49176	19334.99167	-182.688	28.78	28.78	57.56	1517	1358
14186.29176	23111.89167	43.3122	22.35	22.35	44.70	1637	1358
34483.79176	25651.59167	108.312	23.22	23.22	46.44	1341	1358
23629.69538	8440.08638	384.327	37.96	37.96	75.93	1133	1366
21023.39538	11317.08638	-108.673	17.00	17.00	34.01	2752	1366
15187.89538	13521.28638	327.327	33.23	33.23	66.46	1153	1366
18536.19538	14136.88638	146.327	22.70	22.70	45.40	1616	1366
20812.89538	17490.28638	126.327	17.24	17.24	34.48	2386	1366
30401.29538	20277.98638	-354.673	18.82	18.82	37.63	3596	1366
12732.79538	24983.98638	-47.6732	20.44	20.44	40.88	1376	1366
24359.69538	28542.48638	80.3268	32.29	32.29	64.57	1068	1366
15948.29538	33282.48638	-252.673	8.93	8.93	17.85	10024	1366
22425.39538	35058.68638	162.327	23.20	23.20	46.39	1296	1366
26296.79901	5248.681092	-114.659	33.79	33.79	67.59	1196	1374
18749.69901	8425.581092	-43.6585	20.44	20.44	40.88	2025	1374
13745.89901	9789.581092	-270.659	33.28	33.28	66.55	1040	1374
21005.29901	11301.38109	-27.6585	13.94	13.94	27.88	4702	1374
17404.99901	12037.18109	-345.659	24.37	24.37	48.75	1799	1374
28512.59901	15430.78109	37.3415	21.78	21.78	43.57	2138	1374
15701.89901	20754.98109	37.3415	7.87	7.87	15.73	6506	1374
14121.69901	23836.98109	45.3415	22.68	22.68	45.36	1517	1374
20545.79901	26360.48109	-265.659	30.33	30.33	60.66	1119	1374
15813.39901	26390.38109	-261.659	25.88	25.88	51.76	2131	1374
24611.79901	27531.68109	8.34147	13.02	13.02	26.05	3087	1374
20517.59901	33170.38109	63.3415	16.48	16.48	32.97	2610	1374
22675.79901	34905.78109	308.341	38.76	38.76	77.53	1060	1374
25423.39901	36604.18109	-150.659	25.06	25.06	50.11	1832	1374
16642.50263	10653.47581	357.356	26.02	26.02	52.05	2826	1382
19626.00263	11675.17581	354.356	27.01	27.01	54.02	2267	1382
14789.60263	16446.17581	-212.644	13.75	13.75	27.51	3330	1382
36034.30263	21743.67581	-293.644	21.24	21.24	42.48	3000	1382
24390.30263	28526.37581	66.3561	24.49	24.49	48.98	1468	1382
30935.70263	29385.27581	243.356	34.85	34.85	69.71	1305	1382
19564.10263	36822.47581	-70.6439	24.44	24.44	48.89	1716	1382
24120.80626	5019.370518	-261.629	32.10	32.10	64.20	1686	1390
20455.80626	6087.070518	-200.629	12.39	12.39	24.77	5303	1390
27340.70626	11207.67052	88.3707	22.28	22.28	44.56	1359	1390
11990.60626	14570.87052	-48.6293	7.58	7.58	15.17	7379	1390
28492.70626	15417.47052	-25.6293	24.70	24.70	49.41	2306	1390
12367.80626	15947.27052	-40.6293	20.35	20.35	40.69	1840	1390
32915.60626	20021.97052	-79.6293	26.89	26.89	53.79	1226	1390
11610.70626	20574.77052	-263.629	17.97	17.97	35.94	4794	1390
20518.20626	33153.67052	2.37074	13.00	13.00	26.00	3740	1390
22447.70626	35048.87052	159.371	22.23	22.23	44.46	1635	1390
27946.30626	35115.47052	116.371	18.49	18.49	36.97	2422	1390
20648.50988	7637.265231	-18.6146	19.19	19.19	38.39	1871	1398
36309.90988	7823.965231	-380.615	40.01	40.01	80.02	1717	1398
28748.10988	8960.865231	140.385	24.42	24.42	48.84	1297	1398
16050.50988	11622.96523	47.3854	16.08	16.08	32.17	4190	1398
20003.20988	11864.26523	-149.615	36.97	36.97	73.95	1042	1398
9976.00988	12728.46523	-333.615	13.75	13.75	27.51	6896	1398
13577.90988	13372.56523	16.3854	40.06	40.06	80.12	1111	1398
21424.20988	13754.06523	-226.615	15.05	15.05	30.10	4140	1398
13062.70988	26216.46523	-107.615	26.26	26.26	52.52	1282	1398
27965.20988	35064.46523	32.3854	21.78	21.78	43.57	1690	1398
16165.1135	9921.859945	-146.6	36.08	36.08	72.16	1015	1406
10032.6135	12781.95994	-176.6	22.28	22.28	44.56	1470	1406
15936.4135	19343.75994	-50.6	19.83	19.83	39.66	2282	1406
27753.0135	22785.85994	170.4	32.66	32.66	65.33	1093	1406
14078.4135	24629.85994	25.4	21.50	21.50	43.00	1375	1406
15651.3135	25462.05994	139.4	15.99	15.99	31.98	3581	1406
17652.3135	29350.35994	-191.6	33.04	33.04	66.08	1012	1406
26907.01713	7651.354658	62.4146	12.79	12.79	25.58	4525	1414
28817.71713	8930.254658	55.4146	19.31	19.31	38.62	1808	1414
19412.21713	9452.754658	229.415	23.08	23.08	46.16	1270	1414
10532.51713	14506.15466	-383.585	36.76	36.76	73.52	1275	1414
12813.71713	14762.45466	-288.585	17.92	17.92	35.84	2759	1414
5600.717129	16000.85466	-172.585	12.83	12.83	25.67	2562	1414
8634.617129	19711.75466	-180.585	32.03	32.03	64.06	1638	1414
26895.01713	20056.65466	-354.585	31.39	31.39	62.78	1258	1414
14221.11713	23125.85466	353.415	33.13	33.13	66.27	1101	1414
12521.41713	23507.55466	-110.585	14.48	14.48	28.97	2809	1414
12370.91713	24286.25466	-316.585	23.97	23.97	47.95	1755	1414
16522.61713	28678.85466	-134.585	35.49	35.49	70.98	1027	1414
22961.41713	33016.85466	-338.585	29.96	29.96	59.91	1814	1414
24184.61713	36871.15466	-179.585	19.10	19.10	38.20	2538	1414
28884.62075	7385.549372	45.4293	28.40	28.40	56.80	1142	1422
26864.02075	7644.349372	-34.5707	12.34	12.34	24.68	3342	1422
14903.62075	16179.24937	-178.571	18.42	18.42	36.83	2564	1422
14155.02075	23071.54937	303.429	26.54	26.54	53.08	1165	1422
16383.62075	23943.84937	-176.571	30.50	30.50	60.99	1019	1422
20993.22075	32550.54937	32.4293	28.59	28.59	57.18	1381	1422
23979.42075	33571.94937	109.429	28.21	28.21	56.43	1086	1422
9686.520753	36984.64937	327.429	27.39	27.39	54.78	1125	1422
20038.92438	10222.84409	351.444	17.95	17.95	35.89	3179	1430
30477.22438	10801.24409	337.444	29.46	29.46	58.92	1349	1430
16823.92438	15236.14409	351.444	29.48	29.48	58.97	1536	1430
11268.72438	21382.24409	-162.556	20.56	20.56	41.12	2039	1430
10998.128	14224.9388	-322.541	32.10	32.10	64.20	1635	1438
11817.228	17616.1388	-86.5414	16.39	16.39	32.78	2837	1438
13772.528	18220.2388	-152.541	19.90	19.90	39.80	2810	1438
16790.228	19064.7388	19.4586	19.45	19.45	38.90	1615	1438
15677.728	19763.8388	-305.541	16.86	16.86	33.72	3526	1438
14769.728	25508.0388	113.459	32.26	32.26	64.53	1197	1438
15978.028	33331.6388	-301.541	29.13	29.13	58.26	1258	1438
29341.43163	10366.03351	17.4732	18.04	18.04	36.08	2229	1446
19636.13163	13395.83351	-82.5268	25.29	25.29	50.59	1484	1446
14892.43163	13700.63351	82.4732	21.38	21.38	42.77	1646	1446
10829.33163	18407.63351	-402.527	32.71	32.71	65.42	1486	1446
13857.73163	31022.23351	-219.527	27.53	27.53	55.06	1003	1446
15692.23163	32013.53351	-130.527	28.92	28.92	57.84	1683	1446
20211.23525	12375.92823	-139.512	29.51	29.51	59.02	1207	1454
31799.23525	15095.72823	-312.512	17.10	17.10	34.19	3896	1454
[truncated: 50,578 more rows]
