# Supplementary material for: Super-resolution analysis of PACSIN2 and EHD2 at caveolae
Source: PLoS One. 2022 Jul 14;17(7):e0271003. doi: 10.1371/journal.pone.0271003 (PMC9282494; doi:10.1371/journal.pone.0271003)
Supplement: S2 Data — (ZIP) [file pone.0271003.s004.zip › 405PACSIN2polyCy3Caveolin7C8004driftCorr 3DdistanceG_405-647_88K_TS3D.3dlp]

554.8314688	5772.458751	-198	16.91	16.91	33.82	4197	2
29157.03147	6269.658751	86.23	32.59	32.59	65.19	1403	2
4338.831469	6933.458751	-394	32.76	32.76	65.52	2186	2
16844.73147	7477.558751	-111	23.79	23.79	47.57	2216	2
30571.73147	7948.858751	99.495	12.34	12.34	24.68	7762	2
1125.031469	8550.258751	-225	30.07	30.07	60.15	1673	2
15453.53147	8570.558751	28.4325	43.94	43.94	87.89	1180	2
18799.53147	8786.558751	-280	31.18	31.18	62.36	2020	2
21635.53147	8951.758751	-95	17.05	17.05	34.10	4638	2
24776.43147	9087.458751	-62	14.93	14.93	29.86	5191	2
23038.03147	9603.758751	18.9575	13.42	13.42	26.85	4903	2
12302.13147	10039.15875	274.783	62.20	62.20	124.39	1221	2
13117.13147	10121.35875	264.36	11.73	11.73	23.46	11220	2
18685.03147	10331.95875	-292	20.68	20.68	41.35	3409	2
6428.931469	11178.45875	-172	28.71	28.71	57.41	2086	2
21781.03147	11196.85875	170.557	35.94	35.94	71.87	1618	2
39257.63147	11705.15875	62.5425	21.27	21.27	42.53	3231	2
33488.43147	12103.55875	-97	51.50	51.50	103.01	1196	2
9156.631469	13422.75875	-140	9.80	9.80	19.59	9256	2
28309.83147	13445.85875	-264	34.03	34.03	68.06	1989	2
34046.03147	15100.15875	-63	21.62	21.62	43.24	2706	2
21178.73147	15674.15875	-451	33.65	33.65	67.31	2627	2
25571.43147	15468.55875	227.408	15.75	15.75	31.51	4315	2
11469.93147	15673.95875	20.8525	14.65	14.65	29.30	5235	2
14204.93147	15899.05875	-167	20.49	20.49	40.98	4622	2
11104.13147	16277.95875	-144	11.09	11.09	22.18	10059	2
23842.33147	16481.45875	-175	14.11	14.11	28.21	4961	2
9590.431469	16751.95875	-40.735	13.40	13.40	26.80	4690	2
14293.43147	16789.45875	-103	28.21	28.21	56.43	2344	2
16525.23147	17772.45875	-129	41.12	41.12	82.24	1245	2
17712.43147	17843.25875	-347	11.85	11.85	23.69	11055	2
24970.03147	18137.75875	-233	43.54	43.54	87.09	1047	2
15139.03147	18579.95875	-260	16.96	16.96	33.91	4411	2
16720.13147	19478.35875	-158	38.46	38.46	76.91	1046	2
17247.43147	20356.95875	-286	26.47	26.47	52.94	1957	2
29784.13147	20807.85875	-343	29.30	29.30	58.59	2122	2
14474.33147	21124.05875	-206	33.09	33.09	66.18	1331	2
19351.23147	21162.95875	224.565	29.30	29.30	58.59	1733	2
33107.63147	22457.25875	239.725	25.32	25.32	50.63	2031	2
30616.93147	23268.45875	259.622	35.96	35.96	71.92	1247	2
28102.53147	23724.95875	-77	29.30	29.30	58.59	1618	2
16896.43147	23803.55875	-255	16.18	16.18	32.36	3935	2
21779.13147	23898.15875	-127	27.29	27.29	54.59	2947	2
22979.53147	24754.55875	-301	35.21	35.21	70.41	1563	2
15082.03147	25114.35875	-207	16.51	16.51	33.02	5129	2
25638.93147	25786.65875	-222	18.70	18.70	37.40	4583	2
41089.13147	25783.35875	178.137	38.32	38.32	76.63	1241	2
27458.63147	26007.35875	-279	24.33	24.33	48.65	2522	2
34290.53147	26552.95875	-277	17.47	17.47	34.95	5284	2
26915.63147	26814.95875	-239	36.27	36.27	72.53	1598	2
32351.23147	26670.15875	-207	13.24	13.24	26.47	8626	2
18621.13147	26921.35875	-112	24.09	24.09	48.18	1998	2
21180.13147	27205.15875	44.54	13.21	13.21	26.42	5461	2
26661.13147	28212.15875	-320	20.25	20.25	40.51	3871	2
28991.53147	29228.25875	-416	36.57	36.57	73.15	1639	2
31590.83147	30784.55875	28.4325	15.99	15.99	31.98	4327	2
24248.63147	31181.65875	-304	13.82	13.82	27.65	6198	2
37747.73147	31381.35875	-166	10.88	10.88	21.76	7325	2
25218.63147	31883.45875	-336	29.77	29.77	59.53	2135	2
31445.33147	34554.65875	-284	16.37	16.37	32.73	7572	2
31315.93147	35491.65875	-140	21.95	21.95	43.90	3159	2
7230.634655	3737.460898	9.4825	32.29	32.29	64.57	1235	10
32309.03465	4803.660898	-55	21.48	21.48	42.96	3281	10
34816.83465	5255.960898	-304	33.91	33.91	67.82	1516	10
32569.93465	6976.160898	108.97	26.68	26.68	53.36	1460	10
30831.43465	7199.060898	-191	31.32	31.32	62.64	1501	10
26861.83465	7368.360898	-60	13.47	13.47	26.94	4514	10
25253.03465	7881.560898	-452	60.71	60.71	121.42	1037	10
30613.93465	7891.960898	-24.6275	21.08	21.08	42.15	2257	10
19336.13465	8249.560898	-271	34.81	34.81	69.61	1172	10
11632.33465	9139.260898	264.36	12.91	12.91	25.81	9684	10
17565.13465	9543.060898	308.892	36.31	36.31	72.63	1283	10
11430.63465	10162.8609	-157	31.20	31.20	62.41	1655	10
5539.934655	11971.3609	-325	10.24	10.24	20.49	12316	10
10454.93465	12496.4609	-21.785	16.04	16.04	32.08	3427	10
31393.13465	14806.5609	317.42	49.55	49.55	99.10	1098	10
21145.43465	15539.0609	-427	37.26	37.26	74.51	1324	10
9704.834655	17078.9609	-46.42	19.52	19.52	39.05	3785	10
9116.534655	17619.0609	292.785	16.48	16.48	32.97	7472	10
16473.53465	20736.9609	112.76	26.94	26.94	53.88	1363	10
21297.53465	21724.0609	-17.995	22.94	22.94	45.88	2891	10
25112.13465	22459.0609	75.8075	30.61	30.61	61.23	1679	10
18274.63465	24988.7609	64.4375	19.41	19.41	38.81	3134	10
18375.83465	25332.4609	-299	40.44	40.44	80.87	1319	10
25395.73465	27707.6609	86.23	22.16	22.16	44.32	1954	10
17203.73465	28682.4609	-218	35.56	35.56	71.12	1644	10
39183.63465	30051.7609	211.3	38.36	38.36	76.73	1195	10
21215.63465	30038.6609	-384	34.38	34.38	68.77	1789	10
27821.23465	31182.6609	0.0075	28.64	28.64	57.27	1790	10
24498.03465	33226.3609	-409	20.49	20.49	40.98	5818	10
34519.93465	33639.0609	-262	24.56	24.56	49.13	3532	10
31413.63465	34603.2609	-262	21.15	21.15	42.30	3627	10
29077.63465	35964.5609	-409	44.09	44.09	88.17	1164	10
27812.53784	5150.563045	-121	27.65	27.65	55.30	1659	18
28322.73784	6106.063045	-428	40.55	40.55	81.11	2360	18
20833.33784	7554.163045	-219	35.56	35.56	71.12	1203	18
8765.937841	8204.763045	-215	34.78	34.78	69.57	1306	18
11516.43784	9008.763045	-268	40.91	40.91	81.81	1031	18
9920.537841	9180.763045	-28.4175	26.14	26.14	52.28	1969	18
17784.43784	12755.66304	-359	27.72	27.72	55.44	2419	18
9057.037841	13425.86304	-370	50.51	50.51	101.03	1127	18
39103.33784	14918.56304	-188	41.28	41.28	82.57	1392	18
17282.33784	16102.76304	-220	21.97	21.97	43.94	2986	18
25227.93784	17557.16304	73.9125	17.69	17.69	35.37	4245	18
21564.53784	18253.66304	-47.3675	18.63	18.63	37.26	2577	18
31374.03784	18528.86304	-167	27.06	27.06	54.12	1628	18
14480.73784	21370.96304	-191	23.95	23.95	47.90	2704	18
27735.73784	22424.66304	171.505	26.26	26.26	52.52	1526	18
16080.83784	25291.76304	-312	47.36	47.36	94.72	1233	18
26655.03784	28034.76304	-142	29.51	29.51	59.02	1139	18
19617.63784	28621.36304	-364	26.42	26.42	52.85	2731	18
35782.03784	28927.76304	-204	30.61	30.61	61.23	1508	18
27828.33784	29929.86304	56.8575	24.54	24.54	49.08	1485	18
17583.43784	30606.06304	-257	26.59	26.59	53.18	2660	18
20773.13784	31180.36304	-368	43.61	43.61	87.23	1122	18
34491.13784	33655.26304	-205	33.06	33.06	66.13	1571	18
28695.43784	34423.76304	-149	16.20	16.20	32.40	3852	18
8878.241027	2985.865192	-42.63	30.66	30.66	61.32	1179	26
13062.34103	10163.86519	-14.205	24.00	24.00	47.99	1761	26
6402.041027	11171.96519	-174	20.16	20.16	40.32	2541	26
10699.74103	14888.96519	95.705	21.52	21.52	43.05	3175	26
6704.841027	15210.66519	-166	12.72	12.72	25.43	7122	26
27137.14103	15166.36519	252.99	25.17	25.17	50.35	2674	26
8024.041027	16414.66519	-154	28.05	28.05	56.10	1435	26
30587.04103	20526.16519	55.91	34.62	34.62	69.24	1157	26
28767.04103	24639.76519	268.15	30.92	30.92	61.84	2189	26
14995.74103	25117.16519	-339	14.70	14.70	29.39	7017	26
18378.24103	25260.66519	-383	22.82	22.82	45.64	2142	26
30932.64103	27510.46519	-155	26.23	26.23	52.47	1124	26
20293.34103	27878.66519	-373	42.08	42.08	84.17	1506	26
28540.44103	28381.36519	-40.735	25.65	25.65	51.29	1406	26
28649.24103	29582.96519	-203	11.59	11.59	23.17	7375	26
32346.24103	33565.26519	-185	40.13	40.13	80.26	1546	26
6622.944213	8237.767339	-228	43.85	43.85	87.70	1256	34
12007.54421	10213.96734	-103	29.84	29.84	59.68	1523	34
439.1442129	10951.66734	-116	39.85	39.85	79.69	1065	34
16152.14421	12977.46734	-362	38.50	38.50	77.01	1336	34
32867.84421	14766.96734	-449	46.04	46.04	92.08	1402	34
6719.344213	15283.46734	-304	24.07	24.07	48.14	2756	34
12956.44421	15103.16734	-174	23.57	23.57	47.15	1697	34
25543.94421	15452.36734	31.275	13.07	13.07	26.14	4583	34
31705.94421	17565.96734	81.4925	19.50	19.50	39.00	3401	34
7118.544213	17476.96734	75.8075	29.20	29.20	58.40	1705	34
24658.24421	20484.66734	-212	24.99	24.99	49.97	2048	34
10863.34421	21619.96734	-440	35.80	35.80	71.59	1582	34
19287.84421	22807.66734	-346	41.35	41.35	82.71	1114	34
22807.84421	23732.46734	79.5975	36.41	36.41	72.82	1050	34
28713.24421	24620.36734	301.313	27.46	27.46	54.92	2456	34
34350.44421	25623.86734	-29.365	20.23	20.23	40.46	2395	34
38786.34421	25960.16734	-104	15.35	15.35	30.71	4887	34
26147.74421	31137.56734	-269	25.08	25.08	50.16	2956	34
24489.74421	35061.46734	-415	39.75	39.75	79.50	1865	34
10436.8474	2361.869486	126.973	23.22	23.22	46.44	1887	42
8665.847399	2928.669486	-78	20.56	20.56	41.12	1901	42
30745.7474	6672.369486	85.2825	17.00	17.00	34.01	2938	42
6093.947399	8254.669486	-376	36.01	36.01	72.02	1322	42
16469.3474	11758.36949	20.8525	23.46	23.46	46.91	1707	42
5625.947399	12637.86949	-0.94	11.47	11.47	22.94	4779	42
22949.9474	14260.66949	236.883	32.95	32.95	65.89	1391	42
12064.4474	16554.26949	-211	23.34	23.34	46.68	2967	42
36991.9474	16587.56949	-68	23.08	23.08	46.16	2011	42
35427.5474	18351.06949	-436	35.75	35.75	71.50	1309	42
19277.9474	20948.96949	-133	22.02	22.02	44.04	2889	42
36226.0474	23844.76949	-113	36.50	36.50	73.00	1305	42
22198.8474	26076.16949	21.8	28.50	28.50	56.99	1162	42
25588.2474	26794.56949	-213	28.71	28.71	57.41	1820	42
18655.0474	26871.96949	-216	26.59	26.59	53.18	1793	42
28713.6474	29607.86949	-65	22.21	22.21	44.42	1276	42
10477.15058	2335.071633	-41.6825	14.93	14.93	29.86	3240	50
2005.950585	5664.771633	-263	20.84	20.84	41.68	3277	50
17911.15058	8072.771633	-130	12.29	12.29	24.59	4070	50
25207.55058	9070.371633	323.105	28.94	28.94	57.89	1524	50
20403.35058	9370.871633	215.09	25.39	25.39	50.77	2011	50
1156.150585	10660.57163	-56	22.98	22.98	45.97	1613	50
17811.55058	10824.87163	-23.68	29.93	29.93	59.86	1600	50
34598.75058	11250.27163	-49.2625	28.24	28.24	56.47	1968	50
9468.950585	13989.07163	-61	41.85	41.85	83.70	1093	50
9515.650585	14775.77163	-164	25.29	25.29	50.59	2343	50
10627.75058	14964.17163	70.1225	25.58	25.58	51.15	1173	50
32531.55058	15546.27163	28.4325	34.17	34.17	68.34	1033	50
31386.05058	18609.77163	-110	25.27	25.27	50.54	1736	50
37275.75058	19549.37163	-114	31.09	31.09	62.17	1238	50
23754.55058	20217.67163	217.932	13.80	13.80	27.60	5919	50
34979.05058	20910.17163	42.645	32.19	32.19	64.39	1612	50
19312.35058	21013.07163	320.263	28.75	28.75	57.51	2403	50
17448.35058	22466.67163	201.825	27.37	27.37	54.73	2130	50
26375.15058	22662.67163	19.905	40.06	40.06	80.12	1120	50
22854.05058	22924.77163	-94	31.13	31.13	62.27	1542	50
22891.25058	23701.87163	47.3825	14.65	14.65	29.30	4727	50
35603.25058	25968.07163	-78	28.94	28.94	57.89	1256	50
34333.15058	26508.07163	-342	18.84	18.84	37.68	4897	50
35703.15058	26953.47163	109.918	26.33	26.33	52.66	1271	50
21423.35058	27126.97163	-0.94	13.75	13.75	27.51	3805	50
33068.15058	27494.67163	-441	39.75	39.75	79.50	1222	50
22311.35058	31300.17163	-224	19.48	19.48	38.95	2691	50
25680.55058	39488.87163	90.02	40.88	40.88	81.77	1062	50
10468.85377	2339.67378	-295	15.52	15.52	31.04	4645	58
27065.45377	4054.77378	-228	18.65	18.65	37.30	3912	58
6210.653771	4192.47378	66.3325	32.17	32.17	64.34	1393	58
8708.753771	10240.27378	117.497	14.74	14.74	29.48	4117	58
24398.35377	10726.37378	-98	28.26	28.26	56.52	1086	58
5579.953771	12657.27378	178.137	24.33	24.33	48.65	1644	58
25074.65377	13159.87378	251.095	21.43	21.43	42.86	4069	58
26785.95377	13683.57378	5.6925	30.50	30.50	60.99	1362	58
15528.75377	16335.97378	-268	10.20	10.20	20.39	6968	58
38313.85377	19319.77378	-349	33.75	33.75	67.49	1128	58
37205.75377	19494.87378	-224	37.19	37.19	74.37	1409	58
38315.65377	19660.97378	-290	16.74	16.74	33.49	4218	58
33727.55377	21507.17378	-103	20.72	20.72	41.45	2448	58
15959.75377	22050.07378	-127	25.22	25.22	50.44	1485	58
37168.45377	23028.37378	129.815	29.98	29.98	59.96	1321	58
20536.75377	25591.87378	-132	24.59	24.59	49.17	1981	58
26661.55377	28204.07378	-273	13.85	13.85	27.69	4812	58
27778.05377	31136.77378	-31.26	28.64	28.64	57.27	1033	58
34440.65377	35427.27378	122.235	32.22	32.22	64.43	1399	58
9762.656957	2547.175927	-127	19.66	19.66	39.33	1504	66
3559.456957	6357.975927	-322	29.44	29.44	58.88	1698	66
21071.15696	7180.875927	-23.68	24.56	24.56	49.13	1808	66
25389.15696	7713.275927	-428	56.78	56.78	113.56	1121	66
8748.056957	8063.575927	-208	11.26	11.26	22.51	6387	66
5198.656957	8854.775927	-375	27.27	27.27	54.54	1478	66
28450.95696	9955.675927	17.0625	26.54	26.54	53.08	1276	66
18248.45696	16616.67593	-286	21.34	21.34	42.67	3256	66
31726.75696	17561.67593	123.183	18.98	18.98	37.96	3012	66
12526.55696	18003.97593	-17.0475	22.80	22.80	45.59	1562	66
38282.45696	19184.57593	-183	28.99	28.99	57.98	1360	66
20289.55696	22206.77593	108.97	15.57	15.57	31.13	2925	66
14941.75696	25726.97593	-404	44.53	44.53	89.07	1097	66
21391.75696	26087.17593	-254	20.46	20.46	40.93	3527	66
24308.75696	26803.37593	-252	37.96	37.96	75.93	1005	66
28825.05696	26892.57593	323.105	33.13	33.13	66.27	2481	66
26674.45696	28204.07593	-265	11.21	11.21	22.42	7382	66
28538.35696	28342.97593	135.5	20.89	20.89	41.78	2945	66
23710.35696	30745.47593	-292	30.90	30.90	61.80	1209	66
34393.45696	35441.87593	-269	33.96	33.96	67.92	1406	66
5694.660143	4173.078075	119.393	24.63	24.63	49.27	1471	74
32304.56014	4902.878075	-246	27.55	27.55	55.11	1402	74
31354.16014	6822.778075	-157	12.22	12.22	24.44	5258	74
29012.16014	7137.078075	-13.2575	19.52	19.52	39.05	2601	74
8755.960143	8094.578075	-288	17.99	17.99	35.98	3398	74
17854.96014	8141.978075	-69	24.54	24.54	49.08	1179	74
30090.96014	8890.778075	-207	33.32	33.32	66.65	1210	74
11459.76014	9080.378075	117.497	19.33	19.33	38.67	2668	74
38180.06014	9088.978075	49.2775	32.48	32.48	64.95	1359	74
3887.860143	10550.57807	-309	28.66	28.66	57.32	1596	74
14054.06014	15442.57807	-313	27.67	27.67	55.34	2514	74
32587.96014	16248.97807	65.385	23.27	23.27	46.53	1795	74
14783.66014	19507.47807	-83	13.19	13.19	26.38	2865	74
21139.36014	21135.17807	50.225	33.18	33.18	66.36	1049	74
26513.86014	24151.07807	119.393	27.93	27.93	55.86	1324	74
21201.96014	24392.47807	4.745	20.68	20.68	41.35	1991	74
34333.66014	26649.17807	-401	36.60	36.60	73.19	1124	74
26842.36014	26943.97807	-224	18.25	18.25	36.50	2572	74
36047.46014	27764.27807	124.13	32.55	32.55	65.09	1411	74
34727.16014	28117.17807	-110	22.33	22.33	44.65	2411	74
29915.26014	30317.17807	31.275	17.40	17.40	34.81	2898	74
36806.56014	32363.67807	-27.47	19.99	19.99	39.99	2875	74
24650.16014	35308.97807	-257	25.58	25.58	51.15	2109	74
37419.96333	999.0802217	-371	50.73	50.73	101.45	1050	82
2978.263329	5381.080222	-54	31.75	31.75	63.49	1050	82
28285.26333	6066.080222	-204	29.60	29.60	59.20	1994	82
36752.16333	6106.680222	-134	29.88	29.88	59.77	2033	82
21754.86333	6533.880222	-75	25.83	25.83	51.67	1662	82
37401.86333	8820.980222	-220	41.21	41.21	82.42	1085	82
36631.26333	9490.980222	294.68	19.73	19.73	39.47	3408	82
30994.06333	9909.680222	-413	34.24	34.24	68.48	1929	82
3924.463329	10559.88022	-293	36.24	36.24	72.49	1489	82
15608.86333	11031.38022	-90	19.95	19.95	39.89	2452	82
34447.46333	12850.98022	-229	19.48	19.48	38.95	2209	82
7922.563329	17461.68022	-199	36.97	36.97	73.95	1129	82
31735.36333	17575.18022	116.55	33.32	33.32	66.65	1101	82
10983.46333	20238.78022	-233	25.88	25.88	51.76	1163	82
15576.86333	20436.98022	-191	17.54	17.54	35.09	3190	82
34327.66333	26666.68022	-410	23.97	23.97	47.95	3253	82
34321.36333	27536.48022	-280	41.73	41.73	83.46	1214	82
26679.26333	28240.38022	-324	14.55	14.55	29.11	4878	82
34821.06333	33391.78022	30.3275	30.87	30.87	61.75	1821	82
29249.46333	37432.08022	231.197	44.77	44.77	89.54	1102	82
31213.86652	429.8823688	-365	22.58	22.58	45.17	4255	90
31166.36652	4749.182369	-178	15.99	15.99	31.98	3083	90
34298.36652	11792.28237	-34.1025	30.87	30.87	61.75	1359	90
5165.566515	14512.08237	-441	42.34	42.34	84.69	1258	90
20880.56652	14610.78237	-351	19.85	19.85	39.71	3174	90
23429.46652	18067.08237	143.08	13.38	13.38	26.75	5290	90
20219.46652	22234.18237	54.015	25.76	25.76	51.53	1252	90
22349.76652	24894.58237	6.64	26.94	26.94	53.88	1095	90
25706.36652	25282.68237	108.97	21.71	21.71	43.43	3032	90
31637.66652	30582.38237	290.89	26.87	26.87	53.74	2040	90
37770.06652	31399.98237	-223	24.89	24.89	49.78	2661	90
25485.76652	31863.58237	-197	24.61	24.61	49.22	2089	90
31217.1697	441.2845159	-296	25.88	25.88	51.76	2655	98
38905.7697	746.2845159	-446	53.53	53.53	107.06	1128	98
3508.869701	3808.584516	-373	34.57	34.57	69.14	1720	98
19397.1697	7689.684516	56.8575	23.34	23.34	46.68	1908	98
30291.2697	8174.084516	-221	28.61	28.61	57.23	2187	98
32679.2697	12877.38452	39.8025	22.25	22.25	44.51	2099	98
34450.2697	12880.38452	-300	15.64	15.64	31.27	4495	98
9536.469701	14740.08452	278.573	39.68	39.68	79.36	1309	98
33736.8697	14981.98452	3.7975	20.96	20.96	41.92	2057	98
32553.9697	16257.18452	-15.1525	24.16	24.16	48.32	1364	98
32901.8697	17822.38452	-194	39.21	39.21	78.42	1005	98
15601.6697	20405.38452	-117	25.25	25.25	50.49	2329	98
35305.2697	22104.08452	112.76	20.25	20.25	40.51	2059	98
20295.4697	22392.18452	-177	30.78	30.78	61.56	1334	98
13871.3697	25253.78452	-232	27.29	27.29	54.59	1325	98
25674.9697	25254.18452	93.81	26.59	26.59	53.18	2255	98
34622.9697	28001.48452	-238	34.08	34.08	68.15	1469	98
26655.9697	28226.78452	-348	13.85	13.85	27.69	5021	98
29173.7697	29609.38452	36.96	25.86	25.86	51.72	1311	98
34106.1697	33359.88452	-69	38.62	38.62	77.24	1085	98
23384.0697	34697.78452	-354	37.23	37.23	74.47	1010	98
36830.6697	35982.18452	-356	29.08	29.08	58.17	2303	98
41230.6697	38171.98452	-410	51.88	51.88	103.76	1170	98
35412.27289	8283.786663	-257.13	35.63	35.63	71.26	1139	106
12513.47289	18122.88666	-361.13	33.44	33.44	66.88	1396	106
12820.27289	19096.78666	-231.13	46.49	46.49	92.98	1071	106
29823.77289	23338.38666	-232.13	28.10	28.10	56.19	1450	106
25416.47289	27610.28666	-77.1297	21.29	21.29	42.58	1420	106
34695.17289	28083.88666	-254.13	34.05	34.05	68.11	1489	106
31713.37289	30702.28666	-306.13	19.29	19.29	38.57	3465	106
13397.57607	8028.58881	-326.476	23.90	23.90	47.81	2926	114
18684.67607	10266.78881	-152.476	14.46	14.46	28.92	2656	114
39227.87607	11806.28881	112.284	31.60	31.60	63.21	1175	114
11732.97607	12670.28881	-143.476	26.07	26.07	52.14	1809	114
25716.07607	13750.68881	-21.3132	24.14	24.14	48.28	1296	114
33774.87607	14999.08881	27.0093	24.47	24.47	48.94	1800	114
12648.07607	20489.98881	-60.4757	15.31	15.31	30.61	2866	114
10935.97607	21135.28881	76.2793	26.59	26.59	53.18	1754	114
18866.67607	21493.58881	298.942	22.82	22.82	45.64	2091	114
23967.87607	21386.58881	-64.4757	9.00	9.00	17.99	6346	114
30233.17607	24633.78881	104.704	13.33	13.33	26.66	4253	114
15077.47607	25023.08881	-221.476	28.80	28.80	57.60	1200	114
25556.57607	27136.08881	-372.476	40.48	40.48	80.96	1313	114
34667.27607	28108.28881	-119.476	15.02	15.02	30.05	4981	114
37771.77607	31371.08881	-85.4757	27.98	27.98	55.95	1682	114
27384.87607	32366.18881	60.1718	40.34	40.34	80.68	1041	114
30022.77607	36484.68881	-77.4757	21.38	21.38	42.77	1803	114
28168.47926	6132.590957	275.856	25.67	25.67	51.34	2039	122
30820.97926	6684.990957	-40.6092	20.63	20.63	41.26	2324	122
21615.87926	10556.09096	67.4058	16.84	16.84	33.68	2852	122
6371.279259	13286.89096	34.2433	18.04	18.04	36.08	3631	122
15393.47926	15507.59096	56.0358	17.00	17.00	34.01	2191	122
17237.17926	16175.49096	-125.822	22.28	22.28	44.56	1696	122
27329.17926	16788.19096	75.9333	19.17	19.17	38.34	1637	122
28290.97926	20894.19096	-149.822	29.70	29.70	59.39	1058	122
35338.67926	22093.59096	233.218	19.57	19.57	39.14	3952	122
25670.87926	25276.29096	294.806	23.01	23.01	46.02	2504	122
26599.67926	25663.09096	-105.822	30.29	30.29	60.57	1920	122
19659.67926	26788.59096	-308.822	19.31	19.31	38.62	3049	122
28808.77926	26862.19096	248.378	27.48	27.48	54.97	1470	122
23941.07926	29291.69096	-271.822	26.14	26.14	52.28	1595	122
40365.77926	31232.59096	-69.8217	39.75	39.75	79.50	1080	122
27776.67926	33586.69096	-162.822	15.45	15.45	30.90	4190	122
28137.28245	6144.593104	109.697	19.90	19.90	39.80	2614	130
21857.38245	6573.793104	-433.168	26.00	26.00	52.00	2733	130
9493.582445	7132.093104	153.282	10.88	10.88	21.76	6697	130
14300.38245	8324.793104	1.68229	19.15	19.15	38.29	2733	130
38156.58245	8956.593104	-179.168	33.37	33.37	66.74	1347	130
34428.68245	12864.0931	-267.168	17.45	17.45	34.90	2824	130
10194.78245	15572.7931	-269.168	30.21	30.21	60.43	1428	130
8626.982445	17292.2931	-177.168	10.20	10.20	20.39	6496	130
34459.98245	19750.4931	133.385	29.81	29.81	59.63	1020	130
12170.38245	23298.2931	-180.168	15.52	15.52	31.04	3375	130
37074.18245	25893.9931	-342.168	41.33	41.33	82.66	1222	130
30668.68245	26456.4931	7.36729	24.40	24.40	48.80	1874	130
32325.88563	4831.295251	-205.514	44.53	44.53	89.07	1058	138
23189.58563	7325.295251	-142.514	14.93	14.93	29.86	3436	138
33796.58563	10038.69525	21.2338	36.36	36.36	72.72	1196	138
1461.685631	10755.39525	-200.514	18.65	18.65	37.30	1917	138
39297.38563	11788.79525	78.0838	25.06	25.06	50.11	1842	138
12507.68563	18075.39525	-182.514	18.72	18.72	37.44	1433	138
35391.58563	18422.09525	-353.514	38.65	38.65	77.29	1399	138
23990.58563	21375.89525	-76.5137	14.91	14.91	29.81	3180	138
11983.78563	21414.49525	-277.514	23.53	23.53	47.05	1614	138
27849.18563	22443.29525	-257.514	37.49	37.49	74.98	1362	138
20851.68563	27813.69525	-87.5137	20.14	20.14	40.27	1910	138
23232.48563	29621.99525	-248.514	33.09	33.09	66.18	1648	138
21451.58563	33124.19525	-434.514	42.51	42.51	85.02	1114	138
39995.98563	38327.09525	-156.514	22.84	22.84	45.69	2680	138
1406.488817	5337.797398	-221.86	36.69	36.69	73.38	1592	146
25932.78882	6650.697398	31.3103	24.70	24.70	49.41	1899	146
34013.78882	6977.497398	-264.86	36.36	36.36	72.72	1290	146
15400.28882	9046.697398	-168.86	23.13	23.13	46.25	3205	146
25777.08882	13686.5974	96.6878	23.27	23.27	46.53	1407	146
11535.68882	17466.4974	-228.86	26.71	26.71	53.41	1179	146
26591.78882	22661.5974	-209.86	28.71	28.71	57.41	1205	146
14331.18882	23009.7974	-99.8597	19.05	19.05	38.10	1392	146
27529.98882	26091.1974	-69.8597	10.24	10.24	20.49	5530	146
25716.68882	26069.3974	66.3678	17.19	17.19	34.38	3759	146
28838.08882	26844.2974	127.955	13.24	13.24	26.47	5360	146
24297.38882	27350.5974	-419.86	21.20	21.20	42.39	3748	146
40852.28882	30318.9974	-422.86	18.86	18.86	37.73	5429	146
28288.38882	35555.6974	-391.86	22.63	22.63	45.26	2193	146
36303.592	7059.299546	0.644331	24.87	24.87	49.74	2121	154
25421.092	7611.599546	-433.206	20.30	20.30	40.60	2285	154
9187.692003	13433.19955	-337.206	28.21	28.21	56.43	1744	154
10823.892	14849.59955	-26.8332	22.98	22.98	45.97	1682	154
16249.892	20477.69955	-199.206	18.89	18.89	37.77	2843	154
15640.092	22961.09955	-12.6207	11.59	11.59	23.17	3795	154
14356.392	23065.69955	-13.5682	16.30	16.30	32.59	2272	154
21621.392	23062.89955	240.362	29.41	29.41	58.83	1792	154
21493.992	25784.99955	132.347	16.89	16.89	33.77	3507	154
16405.992	28033.59955	-231.206	20.94	20.94	41.87	1906	154
25806.892	28990.39955	-244.206	17.99	17.99	35.98	4090	154
3589.595189	3936.501693	-321.552	15.99	15.99	31.98	4931	162
27956.69519	7207.901693	-1.59666	26.61	26.61	53.22	1120	162
11732.99519	9092.101693	70.4133	19.92	19.92	39.85	1216	162
2727.795189	12261.10169	-44.2342	22.49	22.49	44.98	1591	162
7472.295189	15967.80169	-102.552	33.16	33.16	66.32	1512	162
11952.79519	16412.40169	-55.6042	24.77	24.77	49.55	1022	162
14293.69519	17197.00169	-25.2842	12.32	12.32	24.63	4071	162
11447.39519	18304.40169	-47.0767	32.99	32.99	65.99	1166	162
15038.59519	19682.50169	-197.552	26.42	26.42	52.85	1855	162
12083.89519	21990.20169	-33.8117	22.77	22.77	45.55	2091	162
30635.59519	22573.10169	-334.552	27.69	27.69	55.39	1757	162
14431.99519	22893.00169	-233.552	31.84	31.84	63.68	1326	162
26006.19519	24019.70169	256.123	25.76	25.76	51.53	2150	162
20907.99519	25718.10169	85.5733	14.32	14.32	28.64	4190	162
21385.19519	25801.20169	219.171	18.89	18.89	37.77	2921	162
24316.09519	27410.10169	-271.552	17.83	17.83	35.65	3020	162
22344.89519	27538.20169	-59.5517	25.91	25.91	51.81	1742	162
35637.69519	32714.90169	-87.5517	17.71	17.71	35.42	2704	162
11407.99838	2116.20384	-59.8976	16.84	16.84	33.68	2286	170
12568.99838	2287.00384	161.975	26.49	26.49	52.99	1376	170
3176.398375	5387.20384	-370.898	37.11	37.11	74.23	1519	170
30319.29838	5536.80384	25.5349	20.28	20.28	40.55	3146	170
24027.69838	6583.90384	-413.898	28.47	28.47	56.94	2130	170
3060.098375	7040.70384	-184.898	38.15	38.15	76.30	1023	170
29477.59838	8382.10384	-220.898	24.21	24.21	48.42	2446	170
4364.698375	11847.10384	-115.898	22.30	22.30	44.60	1225	170
5623.498375	12622.50384	288.94	30.03	30.03	60.05	1586	170
25794.69838	13709.40384	273.78	14.84	14.84	29.67	4906	170
31104.79838	17088.40384	-128.898	32.36	32.36	64.72	1203	170
16801.19838	17988.20384	77.6474	14.58	14.58	29.15	3605	170
36697.19838	21326.90384	-398.898	37.80	37.80	75.60	1136	170
12090.99838	21993.80384	-4.78514	16.53	16.53	33.06	2368	170
37823.49838	22830.00384	-250.898	36.76	36.76	73.52	1085	170
21112.19838	24395.20384	90.9124	21.34	21.34	42.67	1109	170
27511.69838	26064.90384	-59.8976	10.55	10.55	21.10	4618	170
24304.89838	27195.10384	-436.898	35.00	35.00	69.99	1835	170
36144.89838	27733.00384	202.717	22.73	22.73	45.45	3130	170
35482.90156	2547.205987	231.744	36.03	36.03	72.06	1695	178
34909.30156	4177.605987	-104.244	19.66	19.66	39.33	2498	178
32421.00156	7387.205987	-30.7136	32.57	32.57	65.14	1019	178
11145.60156	11873.70599	-223.244	34.17	34.17	68.34	1042	178
24067.60156	16637.60599	-333.244	26.19	26.19	52.38	2205	178
37446.00156	17533.50599	-399.244	34.24	34.24	68.48	1082	178
34680.20156	22305.50599	53.6139	15.59	15.59	31.18	2673	178
27511.30156	26073.30599	23.2939	21.10	21.10	42.20	1441	178
34868.50156	29605.20599	-144.244	34.10	34.10	68.20	1093	178
35557.90156	30085.30599	-279.244	34.12	34.12	68.25	1593	178
25751.80156	39626.70599	-306.244	39.02	39.02	78.04	1158	178
22532.80475	5119.208134	-353.59	36.24	36.24	72.49	1429	186
30432.50475	5293.108134	-249.59	19.59	19.59	39.19	1987	186
20916.50475	7981.908134	40.9504	15.38	15.38	30.76	2056	186
6601.604747	9652.708134	-30.1121	24.59	24.59	49.17	1991	186
13352.30475	10344.20813	-103.59	29.79	29.79	59.58	1058	186
34460.70475	12807.70813	-240.59	13.97	13.97	27.93	3515	186
10192.60475	14769.20813	-297.59	36.41	36.41	72.82	1007	186
19763.90475	21162.40813	298.67	35.73	35.73	71.45	1198	186
34685.20475	22347.30813	7.78788	21.36	21.36	42.72	1860	186
28236.10475	32111.60813	-294.59	41.21	41.21	82.42	1129	186
22451.80793	7049.410281	-269.936	40.72	40.72	81.44	1230	194
39213.00793	10321.71028	20.7069	17.47	17.47	34.95	1673	194
6326.707933	13268.81028	204.522	18.68	18.68	37.35	3313	194
12584.30793	20617.71028	-215.936	15.61	15.61	31.23	3638	194
15165.70793	30559.11028	-275.936	34.67	34.67	69.33	1350	194
26006.20793	33188.21028	-154.936	15.85	15.85	31.70	3036	194
31126.51112	4579.312428	-387.282	22.37	22.37	44.74	2507	202
34860.61112	5228.812428	-249.282	22.00	22.00	43.99	2968	202
6837.311119	8678.712428	-164.282	21.48	21.48	42.96	2065	202
9405.711119	8993.812428	-161.282	25.32	25.32	50.63	1272	202
10540.21112	9696.612428	-217.282	31.96	31.96	63.91	1631	202
11935.01112	17744.61243	126.481	34.05	34.05	68.11	1274	202
11555.71112	19401.51243	21.3084	22.70	22.70	45.40	2239	202
19166.41112	21099.71243	139.746	22.96	22.96	45.92	1739	202
17284.71112	21865.91243	130.271	32.29	32.29	64.57	1425	202
34636.61112	22341.71243	302.716	43.80	43.80	87.61	1273	202
17869.01112	22508.91243	-248.282	17.54	17.54	35.09	4212	202
40619.01112	23585.21243	-298.282	29.72	29.72	59.44	1799	202
25757.41112	23994.51243	61.1034	21.50	21.50	43.00	1740	202
18302.41112	24619.51243	269.553	24.47	24.47	48.94	2825	202
27708.81112	24650.61243	-68.2816	14.58	14.58	29.15	3622	202
16074.51112	25449.31243	-417.282	19.85	19.85	39.71	3045	202
25744.21112	26846.71243	-356.282	38.29	38.29	76.58	1030	202
17111.41112	27481.31243	-217.282	23.97	23.97	47.95	1866	202
32750.41112	32292.21243	-55.4391	18.70	18.70	37.40	2429	202
25690.61112	39420.61243	-18.4866	31.91	31.91	63.82	1057	202
30850.81431	6589.314575	-201.628	31.35	31.35	62.69	1312	210
33969.71431	6803.214575	-88.6276	25.53	25.53	51.06	1287	210
6869.314306	8646.914575	-206.628	26.42	26.42	52.85	1590	210
9567.814306	10913.91458	26.6474	28.68	28.68	57.37	1301	210
18738.31431	12170.61458	118.555	23.34	23.34	46.68	1511	210
34466.41431	12859.61458	-184.628	19.59	19.59	39.19	1726	210
30091.91431	14606.81458	-256.628	19.73	19.73	39.47	2322	210
17294.61431	20194.31458	-191.628	26.64	26.64	53.27	1673	210
34661.01431	22332.21458	-25.4651	21.01	21.01	42.01	1979	210
38410.41431	23432.21458	180.142	24.14	24.14	48.28	1985	210
21844.71431	24951.51458	285.315	23.17	23.17	46.35	2571	210
16015.51431	25574.71458	-130.628	25.34	25.34	50.68	1844	210
34299.21431	26267.61458	-283.628	33.13	33.13	66.27	1079	210
19472.81431	28263.31458	-143.628	9.73	9.73	19.45	5961	210
27084.51749	4053.916722	-337.974	27.58	27.58	55.15	2665	218
32268.41749	8883.616722	216.749	25.93	25.93	51.86	1719	218
5555.217492	9300.916722	-35.2861	23.60	23.60	47.19	1356	218
12960.91749	14895.31672	-370.974	44.06	44.06	88.12	1118	218
8262.017492	15272.91672	-129.974	12.74	12.74	25.48	5668	218
24101.41749	15205.11672	-181.974	26.21	26.21	52.42	1707	218
33028.11749	23530.01672	-47.6036	31.67	31.67	63.35	1149	218
21938.31749	25109.41672	-370.974	14.67	14.67	29.34	7776	218
23795.61749	26969.01672	-416.974	38.72	38.72	77.43	1160	218
18488.61749	28249.71672	-217.974	21.50	21.50	43.00	1618	218
41045.52068	567.1188695	-104.32	33.04	33.04	66.08	1585	226
2900.020678	4764.318869	84.7004	26.94	26.94	53.88	1505	226
31135.82068	4690.818869	-165.32	24.52	24.52	49.03	1032	226
18482.72068	6769.818869	-189.32	39.52	39.52	79.03	1041	226
22404.72068	7430.918869	-72.3196	19.71	19.71	39.42	2811	226
33400.52068	7599.218869	66.6979	18.20	18.20	36.41	2033	226
17970.52068	7985.218869	-113.32	13.38	13.38	26.75	4562	226
11567.22068	10525.91887	3.21544	19.17	19.17	38.34	3541	226
18300.62068	11182.61887	-4.36456	24.96	24.96	49.93	1566	226
34464.42068	12831.81887	-235.32	11.47	11.47	22.94	4462	226
8829.820678	13450.81887	-110.32	28.66	28.66	57.32	1606	226
23837.62068	15595.11887	-188.32	11.45	11.45	22.89	5057	226
38168.12068	19652.61887	-253.32	24.42	24.42	48.84	2370	226
12596.32068	20575.01887	-226.32	15.43	15.43	30.85	4175	226
23947.62068	25906.41887	14.5854	15.35	15.35	30.71	1860	226
27505.72068	26137.11887	-84.3196	15.26	15.26	30.52	2824	226
30779.52068	27062.11887	-7.20706	12.65	12.65	25.29	5031	226
19804.32068	27438.11887	-281.32	25.67	25.67	51.34	1923	226
36055.52068	27705.01887	-59.3196	23.50	23.50	47.01	1893	226
17973.72068	28182.01887	146.288	26.14	26.14	52.28	1576	226
34670.02068	28093.41887	-106.32	21.88	21.88	43.76	1729	226
36860.62068	30921.31887	-98.3196	21.88	21.88	43.76	1752	226
24049.32386	6369.721017	-343.666	23.27	23.27	46.53	2333	234
21997.72386	6606.321017	-187.666	31.63	31.63	63.26	1028	234
5184.323864	8891.221017	14.2395	28.99	28.99	57.98	1080	234
6804.423864	8659.621017	-185.666	17.31	17.31	34.62	2330	234
5455.623864	11094.62102	263.432	35.56	35.56	71.12	1528	234
6345.823864	13261.42102	85.302	11.73	11.73	23.46	4870	234
3954.723864	14066.32102	-104.666	37.28	37.28	74.56	1179	234
26376.82386	24118.02102	112.779	24.42	24.42	48.84	2486	234
15548.02386	24809.12102	-64.6655	25.06	25.06	50.11	1585	234
32997.52386	25033.72102	-185.666	28.05	28.05	56.10	1854	234
27808.22386	29908.92102	-113.666	30.94	30.94	61.89	1186	234
36966.62386	30925.12102	-104.666	33.16	33.16	66.32	1012	234
31339.12386	31968.62102	-138.666	25.06	25.06	50.11	1619	234
39016.62705	4154.123164	-144.012	32.57	32.57	65.14	1337	242
40488.62705	5868.923164	-186.012	40.01	40.01	80.02	1169	242
6345.72705	13289.12316	203.393	13.24	13.24	26.47	5572	242
25750.72705	13724.42316	198.656	19.55	19.55	39.09	1755	242
12537.12705	18207.22316	-255.012	19.99	19.99	39.99	2744	242
16322.62705	18219.02316	45.161	22.47	22.47	44.93	2052	242
11512.72705	18757.32316	-11.689	15.80	15.80	31.60	3541	242
26679.62705	22987.52316	-289.012	61.21	61.21	122.41	1035	242
23598.52705	23965.52316	-97.0115	29.79	29.79	59.58	1621	242
18299.52705	24473.22316	-143.012	27.79	27.79	55.58	1091	242
22121.62705	29484.62316	-294.012	26.61	26.61	53.22	1053	242
27477.92705	32315.22316	-276.012	32.38	32.38	64.76	1133	242
29072.32705	38090.42316	-104.012	35.23	35.23	70.46	1421	242
21538.33024	7154.325311	-296.358	34.97	34.97	69.94	1047	250
5225.230236	8903.625311	-6.35002	17.78	17.78	35.56	2179	250
11452.03024	10066.22531	-360.358	20.56	20.56	41.12	3839	250
11378.93024	11535.72531	200.205	32.88	32.88	65.75	1011	250
5076.730236	12762.32531	-264.358	16.53	16.53	33.06	4057	250
36174.03024	17641.72531	-110.358	24.02	24.02	48.04	1770	250
17999.43024	20992.62531	-190.358	23.50	23.50	47.01	1977	250
34679.43024	22320.92531	-126.358	24.12	24.12	48.23	1758	250
26543.83024	22620.62531	181.255	28.57	28.57	57.13	1711	250
32975.13024	23562.02531	-189.358	32.90	32.90	65.80	1052	250
23592.23024	23859.32531	120.615	24.85	24.85	49.69	1450	250
36782.73024	25169.82531	-211.358	31.98	31.98	63.96	1083	250
23107.13024	29734.92531	-29.09	9.94	9.94	19.88	6549	250
32760.93024	32325.72531	-284.358	12.46	12.46	24.92	5493	250
33168.93024	33789.32531	-402.358	39.75	39.75	79.50	1855	250
29902.33024	34030.22531	-116.358	38.48	38.48	76.96	1263	250
40606.13024	35227.12531	-232.358	25.81	25.81	51.62	1388	250
36891.03024	36073.02531	-321.358	29.11	29.11	58.22	1399	250
7092.033422	3625.127458	-194.704	25.43	25.43	50.87	1001	258
12016.13342	8453.927458	-332.703	41.54	41.54	83.08	1231	258
21205.53342	10340.02746	-284.703	16.20	16.20	32.40	4240	258
339.5334217	10836.52746	-109.704	16.27	16.27	32.55	2350	258
8717.033422	13415.72746	259.552	20.39	20.39	40.79	3937	258
31256.53342	17981.42746	-66.7035	23.43	23.43	46.86	1604	258
38297.73342	20573.22746	-291.703	21.57	21.57	43.14	2313	258
13830.83342	21837.72746	-102.704	15.92	15.92	31.84	2631	258
28457.53342	23921.02746	118.374	32.83	32.83	65.66	1189	258
33036.43342	24944.32746	-374.703	26.09	26.09	52.19	2176	258
37357.93342	26065.72746	-186.704	40.51	40.51	81.01	1123	258
16225.73342	26957.92746	-389.703	26.59	26.59	53.18	2132	258
13799.93342	28439.12746	-389.703	37.94	37.94	75.88	1592	258
2886.336608	4795.029605	50.7555	18.04	18.04	36.08	2090	266
26262.23661	6575.129605	310.371	40.88	40.88	81.77	1038	266
9465.236608	9108.929605	-165.049	19.33	19.33	38.67	2806	266
10537.93661	9778.329605	-19.3595	30.57	30.57	61.14	1020	266
5072.536608	10447.4296	-103.049	21.12	21.12	42.25	1965	266
5616.736608	11391.3296	-52.522	29.58	29.58	59.16	1474	266
36829.83661	12344.7296	-236.049	16.89	16.89	33.77	3064	266
12143.23661	15628.9296	116.133	19.99	19.99	39.99	2247	266
36137.33661	17667.4296	-129.049	28.83	28.83	57.65	1385	266
12821.03661	18972.3296	-263.049	37.09	37.09	74.18	1135	266
18017.83661	20998.3296	21.383	14.46	14.46	28.92	3201	266
14754.63661	24167.7296	-264.049	18.39	18.39	36.79	3408	266
22341.23661	27445.9296	-187.049	23.97	23.97	47.95	2056	266
24921.93661	32431.9296	-231.049	33.75	33.75	67.49	1427	266
36887.03661	36020.9296	-253.049	27.39	27.39	54.78	1278	266
29168.53661	37116.1296	-58.207	14.11	14.11	28.21	3130	266
35745.63661	37247.2296	-285.049	36.53	36.53	73.05	1069	266
38252.63979	2671.931752	45.672	27.60	27.60	55.20	1670	274
1131.439794	5872.031752	-261.395	25.62	25.62	51.24	1148	274
31512.73979	13491.83175	-202.395	33.32	33.32	66.65	1178	274
8042.639794	13738.93175	120.525	33.18	33.18	66.36	1156	274
13418.23979	13887.83175	-228.395	22.63	22.63	45.26	1947	274
12298.03979	15564.43175	-22.548	25.58	25.58	51.15	1055	274
9011.439794	17599.43175	-17.8105	19.36	19.36	38.72	1859	274
12774.83979	18977.33175	-129.395	27.29	27.29	54.59	1489	274
38195.73979	19671.43175	-178.395	16.16	16.16	32.31	3945	274
30858.03979	20548.43175	-30.128	27.95	27.95	55.91	1198	274
25896.63979	23270.63175	-290.395	22.02	22.02	44.04	3182	274
16477.23979	27213.93175	-32.023	25.10	25.10	50.21	1388	274
30796.33979	30701.73175	-157.395	31.27	31.27	62.55	1437	274
28322.23979	32312.33175	-249.395	25.91	25.91	51.81	2084	274
31981.03979	35157.13175	240.857	19.48	19.48	38.95	3257	274
5122.44298	8822.933899	-53.214	17.40	17.40	34.81	1316	282
6324.54298	13277.8339	184.609	9.94	9.94	19.88	6537	282
10226.64298	15283.4339	-243.741	28.64	28.64	57.27	1371	282
20094.94298	17150.8339	-7.73397	25.53	25.53	51.06	1006	282
9889.24298	17321.8339	-56.0565	18.53	18.53	37.07	2440	282
9793.04298	18374.9339	-225.741	24.70	24.70	49.41	1392	282
11589.14298	19346.4339	-141.741	20.11	20.11	40.22	2024	282
15662.04298	20745.1339	-221.741	20.65	20.65	41.31	3901	282
16231.04298	20492.6339	-44.6865	15.35	15.35	30.71	3652	282
32937.74298	23433.7339	129.654	28.45	28.45	56.90	1315	282
21078.94298	25245.3339	177.976	26.71	26.71	53.41	1871	282
19555.64298	28442.3339	-303.741	21.60	21.60	43.19	2190	282
39613.34617	942.3360463	-197.087	30.92	30.92	61.84	1231	290
28212.84617	5991.236046	-224.087	23.79	23.79	47.57	1851	290
24377.84617	10796.53605	-10.9225	16.89	16.89	33.77	3431	290
6307.746166	13275.43605	172.893	17.43	17.43	34.85	2457	290
28331.74617	13277.53605	14.66	34.78	34.78	69.57	1219	290
15458.14617	13527.63605	175.735	29.86	29.86	59.72	1302	290
32663.64617	16165.33605	-144.087	26.35	26.35	52.70	1315	290
20924.44617	27800.93605	-23.24	29.60	29.60	59.20	1307	290
24255.24617	28055.83605	-157.087	15.19	15.19	30.38	4513	290
34651.94617	28025.63605	-93.0875	24.49	24.49	48.98	1904	290
24240.14617	33050.33605	-284.087	14.67	14.67	29.34	4034	290
26053.94617	33068.93605	-329.087	41.07	41.07	82.14	1480	290
6957.849352	11961.43819	128.962	37.00	37.00	73.99	1084	298
8174.249352	13803.03819	-93.4334	15.85	15.85	31.70	3775	298
34417.05254	2561.84034	37.7158	26.99	26.99	53.98	1731	306
19647.25254	7763.64034	43.4008	26.35	26.35	52.70	1180	306
13469.55254	8014.04034	-340.719	32.00	32.00	64.01	1415	306
347.4525378	10857.04034	-146.719	15.52	15.52	31.04	3515	306
20107.45254	17177.34034	235.743	11.92	11.92	23.83	5763	306
15375.95254	17267.24034	211.108	45.22	45.22	90.43	1293	306
11347.45254	18171.44034	115.411	27.06	27.06	54.12	1511	306
12523.85254	18158.04034	-251.719	10.79	10.79	21.57	6092	306
9135.952538	19464.44034	-408.719	59.02	59.02	118.03	1176	306
28740.95254	24869.84034	-190.719	20.18	20.18	40.36	2335	306
34419.05254	25571.44034	-15.3442	21.45	21.45	42.91	1604	306
30700.35254	26421.24034	1.71084	28.85	28.85	57.70	1276	306
34671.95254	28010.94034	-279.719	23.03	23.03	46.06	2771	306
28308.95254	30911.24034	-230.719	28.28	28.28	56.57	1518	306
27624.85254	31586.74034	-158.719	17.40	17.40	34.81	2928	306
26019.85572	6639.342488	99.1984	11.56	11.56	23.13	5708	314
17990.05572	8099.642488	-128.824	14.95	14.95	29.91	2690	314
32766.65572	16195.34249	272.591	28.52	28.52	57.04	1869	314
18058.35572	24547.94249	-175.824	23.50	23.50	47.01	2280	314
28747.75572	24849.74249	-396.824	18.39	18.39	36.79	4299	314
11038.95572	25012.44249	-215.824	29.74	29.74	59.49	1558	314
22372.85891	8016.444635	245.956	16.39	16.39	32.78	3516	322
6659.85891	8220.544635	-239.929	15.64	15.64	31.27	3613	322
8302.95891	8309.344635	194.791	19.22	19.22	38.43	3255	322
21641.95891	10601.04463	98.146	31.79	31.79	63.59	1075	322
32749.25891	16193.14463	297.121	22.00	22.00	43.99	3086	322
35326.55891	19083.04463	297.121	24.61	24.61	49.22	3142	322
26912.85891	27125.54463	-76.929	20.63	20.63	41.26	1799	322
22090.85891	29259.84463	17.6085	13.61	13.61	27.22	3602	322
38453.4621	3460.346782	-445.034	33.77	33.77	67.54	1718	330
24382.8621	10795.54678	28.8736	27.25	27.25	54.49	1506	330
6389.462096	13315.44678	260.064	16.51	16.51	33.02	3620	330
8185.762096	15287.14678	-401.034	45.66	45.66	91.33	1304	330
12208.2621	15542.84678	67.721	30.12	30.12	60.24	1029	330
23302.1621	17988.84678	-156.034	25.83	25.83	51.67	1189	330
18118.9621	20164.94678	-287.034	19.10	19.10	38.20	1863	330
12992.8621	21998.54678	233.534	30.07	30.07	60.15	1023	330
10220.8621	23195.54678	-253.034	31.67	31.67	63.35	1261	330
30679.4621	26465.84678	0.448549	22.42	22.42	44.84	2081	330
27444.9621	32288.74678	-114.034	14.88	14.88	29.77	2161	330
6450.765282	3712.648929	-118.139	27.65	27.65	55.30	1330	338
10076.16528	6951.748929	-231.139	20.89	20.89	41.78	2416	338
30873.86528	6695.348929	-85.1389	28.92	28.92	57.84	1096	338
5101.165282	8301.748929	24.0311	28.12	28.12	56.24	1839	338
16916.76528	8505.648929	-67.1389	11.78	11.78	23.55	3711	338
11566.46528	11384.34893	-49.8739	15.07	15.07	30.14	4472	338
21164.56528	11614.04893	-233.139	22.66	22.66	45.31	2379	338
32855.96528	12349.74893	-214.139	32.57	32.57	65.14	1300	338
11616.66528	15563.84893	53.4036	14.18	14.18	28.35	3990	338
11805.96528	17018.94893	203.109	23.48	23.48	46.96	1827	338
11358.96528	18151.24893	150.996	25.69	25.69	51.39	1920	338
12755.26528	23431.34893	-279.139	31.93	31.93	63.87	1179	338
26273.06528	24196.74893	136.784	26.68	26.68	53.36	1609	338
20158.06528	25087.74893	56.2461	23.22	23.22	46.44	2081	338
24388.06528	26636.54893	-27.1339	27.48	27.48	54.97	1258	338
31948.06528	35143.34893	292.174	23.24	23.24	46.49	2275	338
38438.86847	3489.651076	-175.244	16.60	16.60	33.21	2972	346
6687.968468	8351.651076	-316.244	37.49	37.49	74.98	1241	346
26692.06847	8287.251076	167.946	35.87	35.87	71.73	1009	346
15634.46847	11013.35108	-223.244	32.73	32.73	65.47	1229	346
32435.56847	13867.25108	22.9787	19.38	19.38	38.76	2086	346
23800.26847	15424.95108	-186.244	28.21	28.21	56.43	1367	346
15470.06847	18468.15108	51.4037	25.17	25.17	50.35	1489	346
14460.56847	22276.95108	4.97619	26.02	26.02	52.05	1179	346
21164.76847	22636.85108	61.8262	24.99	24.99	49.97	1484	346
17405.76847	26458.65108	0.238691	19.05	19.05	38.10	1845	346
38475.57165	3470.853223	-236.349	24.92	24.92	49.83	1466	354
7417.171654	3971.953223	7.71376	15.10	15.10	30.19	2910	354
3604.071654	6324.053223	-374.349	34.34	34.34	68.67	1470	354
4040.871654	8281.553223	65.5113	20.61	20.61	41.21	1919	354
5544.271654	11916.95322	-351.349	33.68	33.68	67.35	1127	354
20042.27165	17219.65322	196.266	29.65	29.65	59.30	1603	354
26437.97165	22657.95322	-72.3487	20.61	20.61	41.21	1810	354
38055.97165	25072.65322	-174.349	30.24	30.24	60.48	1175	354
21579.47165	26155.45322	305.229	28.00	28.00	56.00	1773	354
28082.07165	31676.85322	-306.349	33.09	33.09	66.18	1001	354
2123.77484	9640.35537	-84.4537	25.98	25.98	51.95	1494	362
9608.97484	9902.35537	-271.454	28.73	28.73	57.46	2077	362
15678.17484	11069.95537	-164.454	16.77	16.77	33.54	2434	362
33098.97484	14445.45537	-179.454	19.69	19.69	39.38	1843	362
37462.77484	15587.75537	-412.454	24.77	24.77	49.55	1424	362
13989.67484	17742.45537	-368.454	29.08	29.08	58.17	2292	362
31092.57484	19390.95537	260.591	13.56	13.56	27.13	4283	362
25760.87484	21803.75537	-206.454	16.81	16.81	33.63	3164	362
38274.57484	23498.75537	36.0338	19.26	19.26	38.53	3033	362
36759.47484	25176.75537	-115.454	30.87	30.87	61.75	1452	362
22454.17484	27486.45537	-161.454	28.57	28.57	57.13	1344	362
28129.17484	29069.85537	-181.454	33.51	33.51	67.02	1240	362
27771.17484	34165.95537	-386.454	48.35	48.35	96.70	1039	362
32966.27484	33833.45537	302.281	46.32	46.32	92.65	1097	362
39659.67803	1073.757517	-42.7136	30.36	30.36	60.71	1210	370
33884.77803	6801.557517	-178.559	29.58	29.58	59.16	1010	370
14054.67803	15991.45752	-135.559	21.57	21.57	43.14	2515	370
11809.07803	16996.55752	-32.2911	17.00	17.00	34.01	2296	370
37701.87803	20823.55752	231.114	27.27	27.27	54.54	1577	370
24745.77803	22021.65752	-184.559	21.08	21.08	42.15	1080	370
12788.67803	23410.65752	-262.559	24.54	24.54	49.08	2310	370
19561.97803	28458.65752	-390.559	15.50	15.50	30.99	3413	370
24411.27803	29079.15752	-280.559	29.11	29.11	58.22	1264	370
33103.97803	30499.85752	-79.5586	23.27	23.27	46.53	1447	370
32789.17803	32303.85752	-426.559	36.03	36.03	72.06	1258	370
22403.08121	5192.459664	15.9265	30.26	30.26	60.52	1310	378
33618.08121	5910.259664	-196.664	33.32	33.32	66.65	1078	378
4231.281212	8359.459664	248.064	36.24	36.24	72.49	1192	378
7981.481212	8355.559664	150.471	16.81	16.81	33.63	2967	378
15570.48121	8578.459664	-60.821	19.83	19.83	39.66	2058	378
6363.081212	13286.25966	198.794	13.47	13.47	26.94	4618	378
16773.58121	15008.65966	-327.664	25.32	25.32	50.63	2140	378
26309.68121	16361.35966	211.111	19.45	19.45	38.90	3211	378
14037.88121	19225.05966	67.0915	18.72	18.72	37.44	3047	378
15577.0844	8549.761812	107.729	14.44	14.44	28.87	3396	386
7683.884398	8810.361812	-214.768	27.13	27.13	54.26	1516	386
7448.684398	15904.26181	-216.768	18.98	18.98	37.96	2261	386
13326.9844	18730.66181	105.834	31.63	31.63	63.26	1005	386
25912.4844	23330.76181	-227.768	20.75	20.75	41.50	2629	386
15629.9844	23814.96181	-119.768	13.02	13.02	26.05	4567	386
15513.8844	24767.46181	-124.768	27.41	27.41	54.82	1176	386
19546.6844	28479.56181	-329.768	36.83	36.83	73.66	1009	386
14991.48758	7781.363959	133.207	29.48	29.48	58.97	1333	394
10520.08758	9765.963959	-28.8159	19.26	19.26	38.53	2207	394
35374.98758	18478.36396	-163.873	29.06	29.06	58.12	1218	394
14063.68758	19304.36396	-64.8734	24.54	24.54	49.08	1322	394
38005.98758	22828.16396	31.8241	26.61	26.61	53.22	1232	394
22885.08758	22903.76396	-123.873	17.99	17.99	35.98	3633	394
27739.98758	24638.56396	309.442	28.54	28.54	57.09	1840	394
29053.98758	26386.26396	47.9316	21.88	21.88	43.76	1661	394
18265.28758	28145.46396	-243.873	16.70	16.70	33.39	2868	394
32424.38758	33444.36396	-251.873	23.81	23.81	47.62	1608	394
6601.89077	8275.966106	-424.978	30.90	30.90	61.80	1241	402
16000.69077	8179.366106	56.3542	17.26	17.26	34.52	2830	402
9571.69077	9819.666106	-328.978	24.14	24.14	48.28	2218	402
11095.49077	20125.66611	-69.9783	18.09	18.09	36.17	2542	402
12005.29077	21759.36611	-425.978	40.22	40.22	80.45	1372	402
18431.79077	25404.86611	-341.978	17.07	17.07	34.15	3028	402
21121.69077	27316.56611	26.0342	17.29	17.29	34.57	2727	402
29680.39077	27329.36611	63.9342	26.42	26.42	52.85	1283	402
25421.19077	27738.76611	-171.978	28.71	28.71	57.41	1514	402
17684.29077	28214.96611	-197.978	25.29	25.29	50.59	1023	402
33449.69396	5006.868253	-326.083	38.39	38.39	76.77	1102	410
8928.993956	7347.468253	-298.083	35.02	35.02	70.04	1333	410
16923.19396	8571.768253	20.2443	24.28	24.28	48.56	1450	410
34455.59396	12807.56825	-211.083	21.93	21.93	43.85	1741	410
26307.59396	16375.86825	231.537	18.35	18.35	36.69	4212	410
10129.29396	16405.56825	62.8818	25.39	25.39	50.77	1480	410
32918.39396	17742.16825	-334.083	42.11	42.11	84.21	1161	410
14233.69396	19304.36825	-403.083	14.62	14.62	29.25	5872	410
27224.39396	20989.56825	2.24176	23.15	23.15	46.30	1789	410
22343.79396	21312.76825	-286.083	31.25	31.25	62.50	1330	410
25768.69396	21840.46825	-218.083	14.06	14.06	28.12	5703	410
22297.59396	22279.36825	273.227	35.87	35.87	71.73	1136	410
17730.39396	28148.96825	-180.083	31.77	31.77	63.54	1019	410
23175.79714	7285.5704	-255.188	20.98	20.98	41.97	1263	418
17076.89714	8129.0704	-415.188	25.62	25.62	51.24	1547	418
4908.297142	9446.8704	-186.188	18.11	18.11	36.22	2414	418
32112.09714	11882.1704	-78.1882	28.31	28.31	56.61	1172	418
17907.39714	13943.1704	101.624	39.92	39.92	79.83	1076	418
35786.69714	15267.3704	-179.188	16.74	16.74	33.49	3598	418
13284.09714	20183.9704	-373.188	30.19	30.19	60.38	1841	418
12993.79714	21943.4704	55.1968	25.62	25.62	51.24	1313	418
21006.29714	27313.1704	-5.44317	19.83	19.83	39.66	2087	418
28673.79714	34482.0704	-161.188	23.10	23.10	46.21	1304	418
15990.90033	296.172547	157.422	19.00	19.00	38.01	1699	426
17039.10033	8308.472547	-166.293	13.33	13.33	26.66	4122	426
1547.900328	9951.572547	-356.293	29.93	29.93	59.86	1058	426
13085.80033	12217.57255	-51.9756	17.97	17.97	35.94	2627	426
34490.30033	12892.67255	-288.293	27.93	27.93	55.86	1915	426
5590.100328	15265.57255	-296.293	29.91	29.91	59.82	1852	426
16168.50033	15987.07255	-259.293	23.55	23.55	47.10	1901	426
21258.70033	25429.97255	-85.2931	19.33	19.33	38.67	2173	426
34391.40033	26775.57255	-399.293	40.44	40.44	80.87	1253	426
18234.70033	29554.47255	-198.293	18.58	18.58	37.16	2306	426
14500.80351	14826.37469	-376.398	28.66	28.66	57.32	1786	434
37247.80351	19667.57469	-353.398	35.40	35.40	70.79	1090	434
21162.20351	21043.47469	-300.398	26.33	26.33	52.66	1657	434
24253.90351	22618.47469	229.327	22.25	22.25	44.51	2206	434
26415.90351	24159.17469	-33.1305	20.39	20.39	40.79	1768	434
23230.30351	25863.87469	-173.398	16.37	16.37	32.73	3135	434
21030.40351	27319.97469	225.537	28.26	28.26	56.52	1182	434
18541.70351	28338.67469	-294.398	19.59	19.59	39.19	1443	434
19550.60351	28467.77469	-321.398	31.44	31.44	62.88	1115	434
26068.90351	33242.57469	-398.398	31.44	31.44	62.88	1733	434
16291.9067	7699.376841	-176.503	23.41	23.41	46.82	1298	442
32311.5067	8814.476841	73.832	28.21	28.21	56.43	1230	442
34460.7067	19647.77684	207.43	29.30	29.30	58.59	1493	442
24939.0067	19713.77684	6.55954	21.78	21.78	43.57	2700	442
11691.6067	20848.17684	-107.503	38.53	38.53	77.06	1007	442
13044.0067	21974.57684	-123.503	24.00	24.00	47.99	1635	442
22952.4067	22324.37684	-355.503	23.15	23.15	46.30	2554	442
14136.5067	25494.87684	-365.503	25.69	25.69	51.39	2666	442
20649.4067	25459.67684	-318.503	31.11	31.11	62.22	1114	442
19906.0067	27463.87684	-437.503	25.34	25.34	50.68	2934	442
37730.6067	31328.17684	-286.503	27.46	27.46	54.92	1946	442
24290.8067	33274.07684	-258.503	33.23	33.23	66.46	1322	442
10027.00989	6982.578988	-131.608	15.26	15.26	30.52	2271	450
5560.409886	12174.57899	-303.608	16.53	16.53	33.06	4017	450
13097.00989	12162.07899	61.4096	18.65	18.65	37.30	2094	450
11948.00989	14891.07899	-261.608	35.09	35.09	70.18	1125	450
11567.10989	19434.37899	7.40211	19.78	19.78	39.56	2089	450
20286.00989	20522.77899	122.997	33.65	33.65	67.31	1069	450
15622.40989	21765.47899	-279.608	31.42	31.42	62.83	1092	450
23348.10989	26900.17899	-296.608	23.29	23.29	46.58	2020	450
36846.00989	32412.97899	-129.608	22.16	22.16	44.32	1684	450
33327.10989	34303.47899	-392.608	23.57	23.57	47.15	2887	450
9364.013072	3145.881135	-205.713	16.74	16.74	33.49	3082	458
32313.41307	4840.381135	-59.0278	17.14	17.14	34.29	2107	458
13263.51307	9378.181135	166.477	26.52	26.52	53.03	1647	458
26077.91307	10827.18114	-193.713	30.26	30.26	60.52	1523	458
37553.31307	14985.98114	-334.713	44.04	44.04	88.08	1023	458
35767.11307	15238.78114	-258.713	28.85	28.85	57.70	1662	458
11954.91307	17818.18114	-184.713	28.17	28.17	56.33	1330	458
32754.31307	22145.38114	-176.713	40.77	40.77	81.53	1011	458
26309.91307	25247.78114	-186.713	40.15	40.15	80.31	1088	458
25740.01626	13706.48328	173.005	16.04	16.04	32.08	3194	466
20207.31626	21309.08328	55.5148	30.26	30.26	60.52	1058	466
21018.01626	22255.68328	-161.818	21.95	21.95	43.90	2205	466
34336.41626	26715.38328	-224.818	29.72	29.72	59.44	1343	466
25500.11626	28580.98328	15.7198	27.32	27.32	54.64	1364	466
32241.11944	8899.58543	151.107	29.27	29.27	58.55	1253	474
18347.11944	17122.58543	39.3023	19.36	19.36	38.72	1579	474
3002.02263	12407.28758	-54.6051	20.49	20.49	40.98	2066	482
34461.72263	12927.28758	-326.028	27.34	27.34	54.68	1171	482
4962.92263	13496.48758	-90.0276	26.05	26.05	52.09	1798	482
13329.12263	15128.78758	-55.5526	28.61	28.61	57.23	2287	482
38022.72263	25102.48758	-220.028	30.33	30.33	60.66	1419	482
19970.22263	27663.98758	-406.028	46.63	46.63	93.26	1270	482
39738.82582	1015.389724	-109.133	31.39	31.39	62.78	1109	490
39148.12582	9014.589724	192.587	29.98	29.98	59.96	1290	490
16756.12582	18049.78972	-24.39	24.87	24.87	49.74	1139	490
18154.12582	20109.98972	-375.133	22.66	22.66	45.31	2346	490
10656.52582	20602.48972	-149.133	24.04	24.04	48.09	1352	490
24171.32582	25113.48972	-367.133	35.44	35.44	70.89	1113	490
28484.32582	27240.58972	-322.133	38.06	38.06	76.11	1093	490
34928.729	4186.891871	-54.815	27.72	27.72	55.44	1646	498
8677.929002	7351.491871	207.643	33.35	33.35	66.69	1183	498
32805.429	7733.991871	37.0925	27.60	27.60	55.20	1873	498
4214.929002	12174.29187	-298.237	40.62	40.62	81.25	1174	498
7636.829002	13663.99187	-117.237	34.88	34.88	69.76	1028	498
15412.329	18547.99187	-137.237	29.70	29.70	59.39	1397	498
14762.129	21655.99187	41.83	28.38	28.38	56.76	1492	498
15097.029	23185.89187	-35.865	18.30	18.30	36.60	2116	498
16849.529	25181.59187	-281.237	25.01	25.01	50.02	1336	498
22086.929	25370.19187	-403.237	33.49	33.49	66.98	1009	498
7201.432189	3728.994018	208.585	21.34	21.34	42.67	2414	506
25769.63219	13744.09402	-60.5051	20.87	20.87	41.73	1722	506
10218.43219	15255.99402	-352.243	23.71	23.71	47.43	2609	506
35599.63219	17380.59402	249.327	23.03	23.03	46.06	2228	506
22918.03219	22375.79402	-164.243	31.65	31.65	63.30	1943	506
26403.43219	22696.59402	-37.7651	23.53	23.53	47.05	1800	506
25248.13219	30954.49402	-126.243	30.17	30.17	60.34	1383	506
32147.63537	7520.196165	-126.948	31.11	31.11	62.22	1441	514
5545.435375	11965.09617	-362.948	29.56	29.56	59.11	1136	514
26395.83537	22632.49617	-148.948	11.75	11.75	23.50	5389	514
17478.83537	23321.39617	15.589	32.45	32.45	64.90	1230	514
15443.63537	23810.19617	265.729	20.28	20.28	40.55	2493	514
21848.23537	32210.59617	-74.9485	35.18	35.18	70.37	1100	514
27488.43537	32334.19617	-207.948	21.97	21.97	43.94	2483	514
33320.53537	34255.99617	-227.948	26.73	26.73	53.46	2385	514
40027.33537	36193.79617	-453.948	44.65	44.65	89.30	1002	514
18358.23856	17147.69831	54.7307	17.54	17.54	35.09	1621	522
17287.93856	23388.59831	7.35565	28.73	28.73	57.46	1435	522
20108.73856	25378.19831	-22.9643	21.81	21.81	43.61	2189	522
30366.33856	26036.99831	-201.654	30.14	30.14	60.29	1509	522
27930.13856	28720.79831	-294.654	27.95	27.95	55.91	1423	522
24033.83856	29487.19831	-287.654	50.19	50.19	100.37	1053	522
22731.84175	5223.400459	-187.36	29.04	29.04	58.07	1143	530
11027.04175	20109.50046	110.927	28.73	28.73	57.46	1354	530
31086.24175	24749.50046	236.945	38.76	38.76	77.53	1070	530
27486.04175	26072.60046	-149.36	14.27	14.27	28.54	3196	530
35209.14175	26252.90046	-134.36	14.41	14.41	28.83	3072	530
37482.54175	27752.50046	-107.36	26.82	26.82	53.65	1043	530
24028.14175	31759.80046	-461.36	33.54	33.54	67.07	1116	530
20540.24175	32678.90046	-212.36	28.31	28.31	56.61	1366	530
29846.04175	33473.80046	-171.36	23.36	23.36	46.72	1433	530
35393.64493	12239.50261	179.441	45.10	45.10	90.20	1068	538
27394.24493	12466.70261	-109.066	16.56	16.56	33.11	2311	538
34415.74493	12879.10261	-235.066	17.00	17.00	34.01	2132	538
9483.344933	14748.30261	-127.066	22.70	22.70	45.40	1668	538
37523.24493	16558.50261	-206.066	28.57	28.57	57.13	1330	538
8027.144933	18080.90261	-139.066	27.74	27.74	55.48	1013	538
16995.94493	20700.60261	-121.066	27.27	27.27	54.54	1448	538
25652.94493	23944.30261	255.241	35.98	35.98	71.97	1450	538
16100.54493	25242.30261	-435.066	36.95	36.95	73.90	1740	538
40675.14493	35297.90261	-260.066	30.85	30.85	61.70	1172	538
2804.948119	4732.804754	23.3981	18.70	18.70	37.40	2050	546
12809.04812	8009.104754	-411.772	27.27	27.27	54.54	1833	546
6673.548119	8304.004754	-451.772	25.25	25.25	50.49	2443	546
472.6481186	9441.504754	-262.772	27.88	27.88	55.77	1330	546
7988.148119	9974.504754	90.6706	28.90	28.90	57.79	1271	546
11627.84812	10349.00475	-103.772	28.10	28.10	56.19	1080	546
12834.44812	22564.10475	-447.772	39.14	39.14	78.28	1052	546
38341.24812	23518.80475	-179.772	39.66	39.66	79.32	1073	546
25667.04812	24490.30475	-5.02693	29.06	29.06	58.12	1167	546
30180.84812	27874.20475	-365.772	28.61	28.61	57.23	1825	546
40794.8513	2928.706901	-175.478	18.11	18.11	36.22	2761	554
2861.351305	4780.206901	18.9547	18.44	18.44	36.88	1763	554
2036.351305	9651.606901	-202.478	20.44	20.44	40.88	1889	554
9003.451305	17574.6069	-40.7378	15.21	15.21	30.43	2646	554
27207.8513	24333.8069	-161.478	32.66	32.66	65.33	1208	554
18406.8513	25332.2069	-308.478	23.86	23.86	47.71	1585	554
27479.9513	26121.6069	-56.8453	15.14	15.14	30.29	1889	554
19276.95449	6429.709048	-263.184	10.97	10.97	21.95	6178	562
19290.75449	6813.509048	-178.184	26.02	26.02	52.05	1788	562
3386.454491	10385.00905	42.9363	32.15	32.15	64.29	1394	562
14980.35449	17480.30905	-156.184	24.82	24.82	49.64	2030	562
13994.05449	17786.10905	-194.184	30.00	30.00	60.01	1362	562
23811.55449	25868.10905	-89.1837	15.64	15.64	31.27	3117	562
28687.45449	34532.60905	-241.184	17.07	17.07	34.15	2815	562
40816.65768	2945.111195	-167.89	18.77	18.77	37.54	2656	570
31133.65768	4655.611195	-252.89	12.60	12.60	25.20	4849	570
16145.25768	9506.311195	314.215	34.17	34.17	68.34	1075	570
25760.85768	13702.11119	134.19	20.04	20.04	40.08	2257	570
15789.55768	17719.61119	91.553	21.41	21.41	42.81	2052	570
11057.45768	20068.11119	-120.89	24.49	24.49	48.98	2043	570
28740.45768	24766.01119	-189.89	28.33	28.33	56.66	1310	570
33322.25768	34247.91119	-117.89	26.68	26.68	53.36	1237	570
8543.660863	3472.413342	-3.85038	31.02	31.02	62.03	1093	578
7048.460863	3728.613342	-81.5954	20.23	20.23	40.46	2112	578
30957.86086	6687.013342	49.2096	18.56	18.56	37.11	1939	578
14136.76086	10621.91334	-213.595	17.52	17.52	35.04	2184	578
35772.56086	21804.41334	-153.595	26.92	26.92	53.84	1274	578
26327.66086	22655.21334	-86.5954	18.23	18.23	36.46	2342	578
40663.06086	23482.81334	-246.595	29.30	29.30	58.59	1327	578
27738.66086	23653.71334	-124.595	23.95	23.95	47.90	1071	578
28921.56086	25519.81334	-25.6429	31.53	31.53	63.07	1083	578
37365.46086	27855.01334	-256.595	28.99	28.99	57.98	1662	578
19547.36086	28395.81334	-174.595	20.18	20.18	40.36	2284	578
21882.66086	30605.11334	-165.595	33.25	33.25	66.51	1097	578
26002.76086	33330.01334	-427.595	32.52	32.52	65.05	1539	578
3397.164049	5491.615489	61.8213	21.67	21.67	43.33	2390	586
33942.86405	6851.915489	-37.6662	24.96	24.96	49.93	1699	586
6725.664049	8467.815489	-445.301	33.75	33.75	67.49	1777	586
32216.06405	8889.015489	58.9788	25.29	25.29	50.59	1600	586
15496.86405	22295.81549	-127.301	28.80	28.80	57.60	1288	586
19745.46405	32077.11549	-384.301	32.12	32.12	64.24	1779	586
40803.36723	2961.217636	-410.007	30.31	30.31	60.62	2153	594
17210.56723	7763.217636	-133.007	13.31	13.31	26.61	3930	594
10313.16723	8330.917636	-222.007	16.37	16.37	32.73	3049	594
33947.96723	11368.51764	-376.007	42.81	42.81	85.63	1284	594
25682.86723	13714.41764	254.458	27.18	27.18	54.35	1540	594
35385.46723	19064.21764	110.438	27.60	27.60	55.20	1018	594
11116.16723	20023.21764	-402.007	27.27	27.27	54.54	2607	594
25229.76723	22304.31764	200.45	30.80	30.80	61.61	1345	594
20394.56723	24522.61764	-221.007	25.25	25.25	50.49	2396	594
31845.16723	25260.21764	-352.007	45.90	45.90	91.80	1075	594
22451.56723	27485.61764	-204.007	27.06	27.06	54.12	1217	594
27932.56723	28579.01764	-185.007	24.35	24.35	48.70	1761	594
41116.47042	5332.719783	-243.713	19.52	19.52	39.05	3841	602
38803.77042	7012.819783	-71.713	25.29	25.29	50.59	1584	602
5545.970421	12021.41978	-253.713	11.94	11.94	23.88	5452	602
28031.57042	14284.21978	93.677	21.03	21.03	42.06	2126	602
26194.57042	16383.81978	235.802	31.23	31.23	62.45	1020	602
19856.67042	22541.71978	-106.713	25.58	25.58	51.15	1397	602
37982.67042	22822.71978	205.482	23.86	23.86	47.71	2182	602
20740.07042	27566.81978	-122.713	22.04	22.04	44.09	1919	602
38372.17361	2513.52193	-380.419	35.00	35.00	69.99	1575	610
31143.37361	4675.42193	-269.419	14.41	14.41	28.83	3271	610
16420.27361	8546.82193	154.611	20.46	20.46	40.93	1935	610
2056.873607	9646.52193	-246.419	21.76	21.76	43.52	2665	610
3847.573607	11159.12193	-76.4188	20.84	20.84	41.68	1005	610
14893.57361	19013.92193	-237.419	33.82	33.82	67.64	1208	610
34404.67361	19725.92193	101.551	29.88	29.88	59.77	1401	610
15494.47361	22319.62193	2.06367	23.20	23.20	46.39	1123	610
14750.37361	24055.02193	-387.419	26.42	26.42	52.85	2336	610
29256.47361	28071.82193	-49.1013	29.72	29.72	59.44	1448	610
24841.57679	7295.924077	-92.1247	34.71	34.71	69.43	1233	618
16926.97679	8496.424077	-140.125	17.50	17.50	35.00	2647	618
11748.27679	10571.22408	-211.125	35.49	35.49	70.98	1308	618
39289.97679	11849.22408	-105.125	18.18	18.18	36.36	2533	618
35800.07679	23484.62408	-258.125	29.08	29.08	58.17	1462	618
36039.07679	27698.02408	-130.125	20.75	20.75	41.50	1599	618
34640.07679	28044.62408	-254.125	24.68	24.68	49.36	1712	618
34581.67998	2609.826225	54.7645	28.33	28.33	56.66	1585	626
7108.979979	3698.726225	-429.831	27.81	27.81	55.63	2021	626
27555.37998	6005.026225	-42.8281	18.51	18.51	37.02	2904	626
8206.379979	12647.12622	-105.831	23.76	23.76	47.52	1875	626
15361.27998	15526.82622	12.1269	16.65	16.65	33.30	2762	626
31559.27998	19205.12622	259.424	35.21	35.21	70.41	1361	626
24243.77998	28079.12622	-262.831	23.60	23.60	47.19	1706	626
22339.27998	31224.12622	-150.831	25.50	25.50	51.01	2038	626
19778.07998	32101.12622	-226.831	35.77	35.77	71.54	1194	626
22670.98316	8370.928372	135.596	17.24	17.24	34.48	2818	634
12368.28316	9578.128372	247.401	31.53	31.53	63.07	1402	634
16431.08316	9489.728372	-147.536	27.13	27.13	54.26	1130	634
14187.48316	10776.12837	-209.536	17.64	17.64	35.28	3690	634
33984.98316	15161.12837	-249.536	33.44	33.44	66.88	1559	634
23305.88316	18071.62837	-258.536	22.56	22.56	45.12	1427	634
15452.58316	18468.42837	-66.5364	26.80	26.80	53.60	1700	634
16018.68316	18598.82837	264.456	15.19	15.19	30.38	5773	634
11766.78316	19588.42837	-260.536	27.25	27.25	54.49	2662	634
35734.58316	21862.72837	-190.536	36.76	36.76	73.52	1247	634
18414.38316	25201.42837	-317.536	19.24	19.24	38.48	1680	634
32779.28316	32535.52837	-390.536	26.38	26.38	52.75	2022	634
19305.38635	6371.630519	-172.242	12.13	12.13	24.26	4245	642
32818.28635	7902.230519	-21.3948	30.83	30.83	61.65	1325	642
16931.78635	8473.730519	-183.242	12.51	12.51	25.01	5077	642
5076.486351	10439.23052	-161.242	25.06	25.06	50.11	1009	642
26226.08635	16319.13052	276.12	25.55	25.55	51.10	1942	642
31035.98635	19354.43052	148.208	19.69	19.69	39.38	1549	642
30848.78635	20778.83052	-111.242	20.68	20.68	41.35	1638	642
26287.58635	22680.33052	-212.242	13.52	13.52	27.04	4157	642
25173.78635	23923.53052	282.753	29.04	29.04	58.07	1645	642
23315.98635	28143.93052	-45.0823	21.95	21.95	43.90	1971	642
4154.489537	4371.332666	62.2794	24.70	24.70	49.41	1594	650
41099.78954	5373.132666	-281.948	38.57	38.57	77.15	1124	650
16865.28954	7496.932666	-390.948	31.60	31.60	63.21	1860	650
29352.28954	7989.732666	-40.0506	24.30	24.30	48.61	1802	650
26173.68954	16341.23267	314.314	31.42	31.42	62.83	1200	650
17416.68954	17964.13267	186.402	17.10	17.10	34.19	3821	650
19943.28954	20160.23267	84.0719	28.66	28.66	57.32	1154	650
23441.58954	21670.03267	-92.9481	29.96	29.96	59.91	1256	650
28986.68954	25585.23267	-262.948	32.29	32.29	64.57	1277	650
36064.98954	27659.83267	-109.948	16.91	16.91	33.82	2948	650
23325.98954	28153.73267	144.712	21.38	21.38	42.77	2628	650
29989.08954	29175.83267	-49.5256	45.15	45.15	90.29	1042	650
32015.08954	35167.43267	211.037	19.59	19.59	39.19	2376	650
7084.892723	3705.034813	-97.654	20.28	20.28	40.55	1719	658
25196.69272	5730.234813	-192.654	30.61	30.61	61.23	1444	658
5550.292723	12003.83481	-345.654	15.52	15.52	31.04	3641	658
14263.39272	17157.93481	-58.7065	34.95	34.95	69.90	1018	658
20142.09272	17157.23481	166.798	28.38	28.38	56.76	1100	658
19566.49272	18512.73481	-126.654	25.86	25.86	51.72	1774	658
30868.79272	20788.53481	-126.654	14.67	14.67	29.34	3472	658
6209.295909	4227.63696	-99.3599	21.38	21.38	42.77	1438	666
30446.49591	8063.53696	105.505	21.64	21.64	43.28	2260	666
11792.79591	8647.03696	-419.36	52.75	52.75	105.50	1182	666
7893.395909	15175.43696	40.1276	33.28	33.28	66.55	1348	666
15824.19591	21157.43696	130.14	31.18	31.18	62.36	1717	666
12859.69591	23722.73696	-273.36	21.22	21.22	42.44	1424	666
17161.39591	25245.23696	-301.36	19.15	19.15	38.29	2407	666
33344.09591	25294.73696	241.945	30.97	30.97	61.94	1951	666
19557.99591	28448.83696	-440.36	21.93	21.93	43.85	3278	666
21512.39591	32061.33696	-430.36	24.85	24.85	49.69	3287	666
6169.199095	4149.139107	-76.0657	23.15	23.15	46.30	1457	674
865.4990951	4333.939107	-208.066	26.96	26.96	53.93	1231	674
12914.0991	8096.639107	-161.066	19.99	19.99	39.99	2088	674
14267.3991	8369.039107	87.7968	20.68	20.68	41.35	1099	674
11598.1991	10275.13911	-67.0657	31.44	31.44	62.88	1534	674
4451.199095	15410.93911	-352.066	43.54	43.54	87.09	1014	674
8205.899095	16399.23911	-164.066	28.59	28.59	57.18	1166	674
21512.3991	31961.13911	-342.066	34.24	34.24	68.48	1174	674
28678.0991	34473.63911	-183.066	29.81	29.81	59.63	1257	674
7925.902281	3567.741254	-237.772	15.59	15.59	31.18	4315	682
14902.00228	19146.34125	12.2909	29.46	29.46	58.92	1203	682
15730.00228	20846.74125	-190.772	25.10	25.10	50.21	2246	682
24142.60228	24977.74125	-103.772	28.85	28.85	57.70	1373	682
20272.70228	25560.74125	-62.7716	14.88	14.88	29.77	1701	682
32425.30228	25546.74125	41.6634	24.66	24.66	49.31	1460	682
27285.30228	31145.14125	208.423	38.10	38.10	76.21	1077	682
31581.50228	32889.74125	-224.772	21.03	21.03	42.06	2005	682
9914.005467	7106.943401	-153.477	14.22	14.22	28.45	2727	690
11141.80547	9341.343401	-14.8924	23.13	23.13	46.25	1467	690
9570.305467	14688.6434	178.398	25.06	25.06	50.11	1681	690
14130.80547	20717.2434	-140.477	30.80	30.80	61.61	1151	690
23351.30547	27015.3434	-333.477	23.74	23.74	47.48	3068	690
25347.80547	27267.6434	-274.477	31.35	31.35	62.69	1728	690
18184.70547	28085.3434	-428.477	40.74	40.74	81.48	1374	690
31104.90865	4681.345548	-249.183	13.71	13.71	27.41	4020	698
20848.10865	5925.145548	-295.183	27.65	27.65	55.30	1435	698
15878.30865	21154.74555	-54.3933	11.45	11.45	22.89	4515	698
21298.00865	23413.64555	4.35169	22.40	22.40	44.79	2149	698
37406.50865	27857.84555	-265.183	20.54	20.54	41.07	2488	698
23881.10865	29921.54555	-119.183	29.11	29.11	58.22	1139	698
7064.911839	3747.547696	-122.985	18.09	18.09	36.17	2360	706
19271.71184	6377.747696	-118.985	15.33	15.33	30.66	2799	706
17874.61184	8124.747696	-149.985	17.69	17.69	35.37	2599	706
32240.91184	8893.647696	121.092	28.10	28.10	56.19	1578	706
10102.01184	9703.347696	276.482	30.38	30.38	60.76	1234	706
12144.91184	15556.6477	-438.985	29.72	29.72	59.44	2149	706
21402.51184	23418.9477	234.792	38.13	38.13	76.25	1380	706
18089.71184	24372.8477	13.0772	18.11	18.11	36.22	1863	706
28929.41184	25587.7477	-309.985	26.85	26.85	53.69	2613	706
5587.815025	9108.849843	27.1992	29.39	29.39	58.78	1024	714
5062.015025	10481.84984	19.6192	16.98	16.98	33.96	2822	714
6696.315025	13839.24984	-26.8083	24.68	24.68	49.36	1258	714
32647.91503	16216.84984	-136.076	22.18	22.18	44.37	1825	714
30053.71503	20703.94984	72.6792	19.83	19.83	39.66	2313	714
20885.21503	22042.04984	302.922	39.54	39.54	79.08	1325	714
31044.51503	25933.24984	-394.076	27.48	27.48	54.97	2530	714
29456.91821	6723.85199	-45.8487	29.79	29.79	59.58	1194	722
26463.51821	7360.85199	47.9538	27.44	27.44	54.87	1367	722
5609.218211	12195.05199	-41.1112	33.46	33.46	66.93	1108	722
10760.41821	14513.05199	242.191	13.87	13.87	27.74	4435	722
35442.61821	19096.35199	201.449	30.61	30.61	61.23	1102	722
30845.11821	20821.15199	-205.166	19.41	19.41	38.81	2003	722
39664.71821	27911.25199	-41.1112	20.98	20.98	41.97	1841	722
355.8213973	6315.854137	-66.2566	22.18	22.18	44.37	1435	730
26271.5214	6642.154137	-419.257	35.16	35.16	70.32	1476	730
14209.3214	8346.354137	199.463	11.19	11.19	22.37	4724	730
15628.0214	8672.754137	261.051	23.79	23.79	47.57	2084	730
34694.9214	11199.35414	201.358	26.42	26.42	52.85	2102	730
7006.421397	15972.95414	-122.257	29.67	29.67	59.35	1545	730
18342.6214	17121.45414	123.663	15.64	15.64	31.27	3270	730
10487.0214	19452.55414	-134.257	26.52	26.52	53.03	1611	730
17304.3214	20215.05414	-314.257	30.76	30.76	61.51	2046	730
22380.2214	21147.85414	-323.257	12.20	12.20	24.40	4696	730
25651.5214	26127.05414	162.511	25.22	25.22	50.44	1462	730
28353.9214	27204.25414	-147.257	27.60	27.60	55.20	1317	730
28413.4214	28427.35414	259.156	40.39	40.39	80.78	1158	730
29985.9214	29268.45414	9.96336	13.09	13.09	26.19	2192	730
30609.3214	35535.55414	-272.257	28.83	28.83	57.65	1904	730
31140.32458	4611.056284	-378.347	22.04	22.04	44.09	2321	738
33916.42458	6772.556284	-188.347	28.45	28.45	56.90	1643	738
16853.72458	7339.656284	-155.347	21.93	21.93	43.85	1973	738
6535.324583	8851.156284	-126.347	25.50	25.50	51.01	1670	738
26327.92458	16347.85628	112.203	27.46	27.46	54.92	1289	738
17600.52458	17926.85628	-148.347	27.48	27.48	54.97	1129	738
14578.42458	18473.55628	-331.347	49.10	49.10	98.20	1421	738
8344.024583	18565.35628	-242.347	29.37	29.37	58.73	1212	738
13275.72458	18709.25628	-33.7121	26.71	26.71	53.41	1533	738
19599.22458	21846.15628	-311.347	23.36	23.36	46.72	2724	738
15676.02458	23025.15628	217.375	38.81	38.81	77.62	1035	738
27437.32458	24373.25628	-134.347	25.69	25.69	51.39	1867	738
24182.52458	25057.25628	-107.347	25.06	25.06	50.11	1953	738
18388.42458	25277.65628	-270.347	12.48	12.48	24.96	5078	738
16017.52458	25963.75628	-403.347	31.16	31.16	62.31	1017	738
39678.92458	27908.85628	-14.7621	20.51	20.51	41.02	1929	738
14166.52777	10666.05843	-177.438	13.19	13.19	26.38	4201	746
19426.32777	13301.05843	14.52	25.13	25.13	50.26	1201	746
36644.32777	13434.95843	-22.4325	21.08	21.08	42.15	1587	746
20347.02777	25533.85843	290.242	27.84	27.84	55.67	1858	746
16018.42777	27214.35843	-158.438	15.90	15.90	31.79	3378	746
35603.62777	32772.15843	-211.438	20.35	20.35	40.69	3575	746
9995.330955	6989.560578	-163.528	21.57	21.57	43.14	2002	754
23172.63096	7928.160578	242.777	25.39	25.39	50.77	1102	754
13033.83096	18930.76058	-196.528	22.80	22.80	45.59	1853	754
34782.03096	22348.66058	195.402	21.48	21.48	42.96	2484	754
13219.33096	22541.16058	-287.528	20.75	20.75	41.50	2689	754
23661.83096	24295.46058	-55.6855	19.19	19.19	38.39	2208	754
22280.93096	25802.16058	-393.528	21.78	21.78	43.57	3001	754
34698.23096	28061.66058	-125.528	22.56	22.56	45.12	1882	754
6441.134141	9163.562725	-303.618	33.91	33.91	67.82	1095	762
14152.33414	10676.96273	-256.618	23.41	23.41	46.82	2157	762
13083.33414	13371.76273	-216.618	16.58	16.58	33.16	3360	762
30931.33414	17324.86273	-149.618	18.35	18.35	36.69	2434	762
25040.43414	22346.76273	53.1866	12.43	12.43	24.87	3504	762
34718.93414	28090.36273	-236.618	19.15	19.15	38.29	3524	762
19312.33733	6418.964872	-141.709	18.39	18.39	36.79	3044	770
17269.93733	16197.36487	-144.709	21.36	21.36	42.72	1881	770
13398.53733	18719.36487	-351.709	45.97	45.97	91.94	1182	770
16761.93733	25421.46487	-111.709	26.64	26.64	53.27	1369	770
22351.73733	32567.76487	-256.709	22.61	22.61	45.22	2665	770
17815.54051	8102.667019	-43.6393	15.80	15.80	31.60	3721	778
32595.54051	16132.46702	-327.799	26.00	26.00	52.00	2074	778
11177.14051	20127.56702	155.336	23.29	23.29	46.58	1513	778
32785.74051	32468.36702	-395.799	36.74	36.74	73.48	1140	778
26032.64051	33173.46702	-193.799	24.44	24.44	48.89	1486	778
32028.64051	35148.96702	183.761	18.65	18.65	37.30	2500	778
26480.5437	7354.469167	33.0178	16.91	16.91	33.82	2829	786
14283.1437	8336.469167	24.4903	11.70	11.70	23.41	3613	786
3851.443699	14077.06917	-165.89	15.47	15.47	30.94	2662	786
15890.6437	14292.36917	66.1803	24.68	24.68	49.36	1675	786
37268.8437	19339.66917	75.6553	27.88	27.88	55.77	1331	786
14752.1437	19275.96917	-222.89	33.21	33.21	66.41	1222	786
23740.6437	25166.66917	33.9653	19.66	19.66	39.33	1688	786
30679.0437	30639.86917	-41.8347	9.96	9.96	19.92	4595	786
2251.646885	5965.971314	239.482	35.02	35.02	70.04	1505	794
29912.14689	6079.671314	-86.9802	23.36	23.36	46.72	2178	794
21485.64689	7498.771314	-225.98	18.20	18.20	36.41	1542	794
23083.94689	7898.971314	38.6123	27.18	27.18	54.35	1023	794
12002.34689	18008.67131	-437.98	18.96	18.96	37.92	3641	794
15533.14689	23091.77131	110.622	27.58	27.58	55.15	1337	794
32891.34689	23417.07131	135.257	18.16	18.16	36.31	3469	794
23379.54689	26947.57131	-279.98	24.75	24.75	49.50	1480	794
16492.44689	27265.67131	-151.98	32.29	32.29	64.57	1153	794
24299.44689	27271.37131	-121.98	16.60	16.60	33.21	2613	794
39713.14689	27869.07131	65.1423	20.46	20.46	40.93	2268	794
28477.34689	28340.87131	61.3523	33.94	33.94	67.87	1088	794
27007.24689	28663.27131	29.1373	17.92	17.92	35.84	1360	794
9086.550072	15895.57346	100.109	20.65	20.65	41.31	2716	802
31009.25007	19363.77346	43.2594	9.47	9.47	18.93	5593	802
14489.85007	20870.57346	-100.071	26.92	26.92	53.84	1323	802
27505.55007	26149.87346	-124.071	16.51	16.51	33.02	2445	802
24375.25007	26640.57346	-50.5431	12.51	12.51	25.01	2719	802
40792.25326	2931.375608	-243.161	20.87	20.87	41.73	2051	810
23817.85326	6815.075608	-195.161	34.62	34.62	69.24	1159	810
21024.75326	8680.175608	21.3765	21.50	21.50	43.00	1828	810
5876.553258	8984.475608	208.034	38.08	38.08	76.16	1024	810
7956.453258	13160.07561	-99.161	36.43	36.43	72.86	1017	810
26312.95326	16364.67561	203.296	20.11	20.11	40.22	3187	810
30942.95326	18473.77561	-218.161	28.59	28.59	57.18	1235	810
23326.05326	26878.37561	-227.161	25.10	25.10	50.21	1820	810
26959.95326	28655.37561	81.069	15.00	15.00	30.00	2979	810
27177.85326	31085.67561	6.21645	31.04	31.04	62.08	1136	810
31136.05326	31571.07561	-240.161	18.32	18.32	36.64	1926	810
30408.25644	5593.277755	97.086	27.88	27.88	55.77	1171	818
33993.45644	6846.477755	46.8685	26.75	26.75	53.51	1811	818
22303.95644	15227.97775	-266.251	22.00	22.00	43.99	2004	818
10769.95644	17054.07775	-296.251	43.03	43.03	86.05	1119	818
35731.55644	19000.17775	-33.669	26.66	26.66	53.32	1095	818
12734.05644	20505.77775	114.141	29.84	29.84	59.68	1190	818
21400.75644	23447.07775	101.824	21.50	21.50	43.00	1668	818
23347.85644	26902.07775	-253.251	20.28	20.28	40.55	2527	818
29075.25644	27015.27775	-200.251	31.75	31.75	63.49	1164	818
29884.95644	28680.57775	183.309	22.73	22.73	45.45	2236	818
14866.55963	1490.079902	-158.342	27.55	27.55	55.11	1623	826
26211.75963	6554.579902	232.488	30.29	30.29	60.57	1147	826
21078.35963	9548.879902	-27.1269	22.14	22.14	44.27	1414	826
2097.95963	9986.679902	-122.342	27.13	27.13	54.26	1012	826
5961.15963	15070.4799	-214.342	11.99	11.99	23.97	5373	826
32617.55963	25583.6799	189.851	31.82	31.82	63.63	1266	826
24509.65963	27467.3799	-316.342	21.69	21.69	43.38	3420	826
31643.55963	30833.9799	-130.342	12.22	12.22	24.44	3271	826
8625.662816	10257.78205	245.663	27.20	27.20	54.40	1655	834
5561.762816	12080.68205	-392.432	15.05	15.05	30.10	5553	834
13105.26282	12196.18205	-217.432	27.98	27.98	55.95	1235	834
38059.96282	14772.58205	-65.4324	22.40	22.40	44.79	1534	834
6002.562816	15091.78205	-296.432	26.49	26.49	52.99	2304	834
11072.96282	16536.08205	-330.432	52.42	52.42	104.84	1004	834
11338.36282	17276.38205	-419.432	35.37	35.37	70.74	1449	834
36728.66282	21503.08205	-305.432	25.91	25.91	51.81	2527	834
17740.56282	21758.28205	275.035	41.02	41.02	82.05	1061	834
16854.56282	24732.98205	-153.432	30.12	30.12	60.24	1230	834
17750.46282	25095.48205	-210.432	20.70	20.70	41.40	2343	834
16022.86282	28067.38205	-214.432	20.65	20.65	41.31	2779	834
31637.76282	30764.38205	-270.432	35.89	35.89	71.78	1029	834
28436.16282	35488.48205	-434.432	35.65	35.65	71.31	1722	834
31128.666	4643.384196	-318.523	16.51	16.51	33.02	3081	842
3334.666002	6948.084196	-85.5228	35.77	35.77	71.54	1036	842
4022.566002	10085.7842	161.245	23.64	23.64	47.29	2084	842
26422.966	11304.4842	158.402	16.39	16.39	32.78	4039	842
5940.366002	15051.4842	-247.523	21.29	21.29	42.58	2720	842
20137.866	17160.4842	98.7097	13.97	13.97	27.93	2100	842
35405.466	19078.3842	33.3322	22.14	22.14	44.27	2227	842
31015.266	19406.8842	116.712	8.50	8.50	17.00	7496	842
35713.066	23407.1842	192.512	31.35	31.35	62.69	1245	842
18397.466	25333.5842	-367.523	20.84	20.84	41.68	2291	842
28994.766	25648.0842	-145.523	18.16	18.16	36.31	2312	842
26160.266	26995.6842	-29.2028	17.78	17.78	35.56	3450	842
17669.466	28237.5842	-190.523	21.43	21.43	42.86	1550	842
31533.766	30273.3842	-213.523	20.75	20.75	41.50	2101	842
38435.566	30489.7842	-65.5228	22.09	22.09	44.18	1791	842
31127.16919	4683.686343	-211.613	14.01	14.01	28.02	3304	850
27201.36919	7351.786343	68.2992	33.91	33.91	67.82	1155	850
31001.86919	8762.786343	-412.613	49.95	49.95	99.90	1044	850
18358.26919	17128.98634	89.1442	16.77	16.77	33.54	2587	850
11704.66919	21406.98634	-177.613	24.92	24.92	49.83	1724	850
28709.56919	22824.78634	271.064	34.62	34.62	69.24	1303	850
39765.76919	27853.08634	244.534	19.55	19.55	39.09	2712	850
29241.56919	29782.38634	-293.613	36.81	36.81	73.62	1187	850
26047.96919	33176.38634	-169.613	25.15	25.15	50.30	1413	850
28430.77237	7334.38849	-143.704	21.83	21.83	43.66	1935	858
34038.67237	15074.58849	-56.8612	19.22	19.22	38.43	1011	858
16727.47237	23588.18849	-91.7037	25.88	25.88	51.76	1076	858
18466.87237	25356.08849	-256.704	10.24	10.24	20.49	8281	858
6697.07556	8486.290638	-292.794	24.19	24.19	48.37	2087	866
9681.17556	9877.990638	289.833	32.78	32.78	65.56	1536	866
7747.47556	12249.09064	-260.794	31.82	31.82	63.63	1482	866
13004.57556	17039.29064	178.028	29.70	29.70	59.39	1603	866
24386.97556	22781.29064	-245.794	22.02	22.02	44.04	1923	866
40633.37556	23488.29064	-299.794	14.84	14.84	29.67	3880	866
18867.07556	23676.09064	-193.794	28.92	28.92	57.84	1591	866
30772.47556	27129.69064	-116.794	23.46	23.46	46.91	1678	866
38747.47556	29327.09064	-316.794	23.31	23.31	46.63	2086	866
13607.97875	10903.89278	45.2879	29.44	29.44	58.88	1557	874
4223.278746	12315.39278	-120.885	19.50	19.50	39.00	2426	874
10679.77875	14374.79278	115.403	34.29	34.29	68.58	1196	874
12510.97875	19330.99278	-324.885	24.75	24.75	49.50	2275	874
17803.07875	21395.39278	-219.885	31.04	31.04	62.08	1631	874
40655.17875	23488.39278	-202.885	17.52	17.52	35.04	2501	874
25880.87875	26072.69278	227.208	25.69	25.69	51.39	2062	874
27471.57875	32371.99278	-161.885	16.08	16.08	32.17	3118	874
2202.681932	5854.594932	-106.975	35.00	35.00	69.99	1179	882
6005.581932	15229.69493	-238.975	21.01	21.01	42.01	2083	882
10153.68193	16400.19493	-84.975	23.90	23.90	47.81	1840	882
21551.28193	22785.29493	260.28	21.15	21.15	42.30	2291	882
23394.68193	24634.09493	-191.975	34.71	34.71	69.43	1242	882
25656.48193	26091.19493	51.83	23.41	23.41	46.82	1290	882
7050.285118	3680.997079	-97.0655	22.00	22.00	43.99	1394	890
15905.18512	7808.297079	-244.065	25.22	25.22	50.44	1966	890
18547.48512	9848.797079	28.9995	27.13	27.13	54.26	1148	890
18319.58512	17129.09708	-51.538	31.51	31.51	63.02	1027	890
15283.88512	18505.49708	-38.273	19.15	19.15	38.29	2256	890
29881.08512	19123.09708	-25.008	17.26	17.26	34.52	3011	890
23372.58512	24631.39708	-290.065	35.87	35.87	71.73	1261	890
18455.68512	25369.39708	-315.065	29.44	29.44	58.88	1475	890
30609.58512	35533.49708	-235.065	28.83	28.83	57.65	1380	890
16911.3883	12089.19923	68.7041	21.74	21.74	43.47	1362	898
11026.5883	16230.79923	315.054	20.63	20.63	41.26	3098	898
10709.1883	17158.79923	-267.156	28.52	28.52	57.04	1684	898
29894.3883	19147.49923	128.397	21.31	21.31	42.63	2356	898
34469.9883	19687.59923	177.667	24.26	24.26	48.51	2319	898
15455.0883	22301.69923	-197.156	33.96	33.96	67.92	1095	898
34615.8883	22390.89923	293.262	25.74	25.74	51.48	2597	898
21458.2883	23470.19923	176.719	18.98	18.98	37.96	3384	898
21390.9883	25828.29923	-98.1559	26.89	26.89	53.79	1444	898
27491.7883	26111.29923	-72.1559	11.52	11.52	23.03	4154	898
26606.6883	26295.59923	170.087	24.21	24.21	48.42	2104	898
28802.7883	27859.19923	-206.156	36.03	36.03	72.06	1337	898
37850.2883	32767.99923	-308.156	31.11	31.11	62.22	1188	898
31107.29149	4633.301373	-416.252	23.69	23.69	47.38	2220	906
32319.99149	4815.601373	-81.252	27.18	27.18	54.35	1076	906
28959.79149	8035.401373	-391.252	23.76	23.76	47.52	2499	906
13190.19149	9509.201373	187.046	19.19	19.19	38.39	3742	906
10102.69149	16477.30137	-203.252	26.94	26.94	53.88	1508	906
19077.89149	21532.80137	278.006	26.85	26.85	53.69	1771	906
34678.79149	22388.00137	106.508	21.85	21.85	43.71	1933	906
30488.09149	24527.20137	-349.252	25.13	25.13	50.26	2176	906
18013.49468	8322.40352	109.237	29.98	29.98	59.96	1138	914
8740.894676	8691.80352	231.465	25.76	25.76	51.53	1667	914
6626.294676	13325.00352	-212.365	29.06	29.06	58.12	1557	914
3841.094676	14023.80352	-174.365	14.65	14.65	29.30	3587	914
39706.29468	23948.70352	-332.365	32.12	32.12	64.24	1650	914
17319.09468	28639.20352	-223.365	23.93	23.93	47.85	2193	914
38398.69468	30442.90352	-245.365	24.49	24.49	48.98	1743	914
16003.59786	329.4056673	15.3218	21.64	21.64	43.28	1064	922
904.8978619	4389.405667	-456.478	38.43	38.43	76.87	1394	922
32328.39786	4835.105667	-85.4782	27.13	27.13	54.26	1111	922
9150.197862	7248.505667	-299.478	40.44	40.44	80.87	1216	922
4419.097862	8510.705667	-378.478	35.33	35.33	70.65	1083	922
7323.197862	10177.60567	-52.8982	30.50	30.50	60.99	1280	922
14587.89786	13356.50567	305.257	29.96	29.96	59.91	1223	922
8636.597862	17264.80567	-120.478	34.97	34.97	69.94	1362	922
20093.49786	24401.90567	-419.478	29.70	29.70	59.39	1368	922
19505.89786	28441.40567	-191.478	18.75	18.75	37.49	2671	922
25284.89786	29230.30567	-304.478	26.68	26.68	53.36	2267	922
38763.89786	29433.30567	-374.478	20.35	20.35	40.69	3880	922
14308.20105	16306.30781	174.389	36.46	36.46	72.91	1069	930
9899.201048	17126.80781	-35.0088	17.59	17.59	35.18	2380	930
12716.30105	23349.20781	-153.591	22.40	22.40	44.79	1877	930
39675.40105	23927.30781	-179.591	23.95	23.95	47.90	1730	930
34769.70105	26994.50781	-108.591	34.55	34.55	69.10	1054	930
36037.50105	27690.10781	-45.4313	23.31	23.31	46.63	1291	930
35623.70105	32769.00781	-330.591	25.17	25.17	50.35	1835	930
6318.904234	7528.609961	-175.704	28.35	28.35	56.71	1514	938
8057.504234	12229.40996	37.8357	30.00	30.00	60.01	1002	938
34441.00423	12832.80996	-215.704	19.12	19.12	38.25	2026	938
36448.40423	23676.90996	225.441	33.37	33.37	66.74	1282	938
21677.50423	28123.40996	-93.7043	28.59	28.59	57.18	1212	938
25089.80423	30806.80996	-121.704	18.53	18.53	37.07	2103	938
16842.40742	8611.812109	-71.8174	28.92	28.92	57.84	1304	946
1574.40742	13036.41211	-221.817	28.64	28.64	57.27	2145	946
16317.10742	22160.51211	-260.817	29.51	29.51	59.02	1451	946
39067.60742	24135.51211	-125.817	24.54	24.54	49.08	1316	946
20917.70742	25748.21211	-1.12492	12.69	12.69	25.39	2967	946
24406.60742	26615.61211	-52.2899	19.52	19.52	39.05	1102	946
38766.50742	29440.81211	-309.817	25.88	25.88	51.76	2180	946
26348.40742	30552.51211	-150.817	26.78	26.78	53.55	1050	946
6295.110606	7519.314256	-239.931	28.85	28.85	57.70	1273	954
32435.61061	10908.61426	-428.931	43.80	43.80	87.61	1284	954
20178.31061	11955.41426	-98.9305	24.42	24.42	48.84	1248	954
1568.910606	13007.21426	-89.9305	22.09	22.09	44.18	1609	954
9275.210606	17659.71426	-345.931	25.32	25.32	50.63	1536	954
12539.81061	18595.31426	123.832	21.67	21.67	43.33	2604	954
26196.81061	24531.21426	171.207	33.86	33.86	67.73	1054	954
23306.11061	26904.11426	-195.931	21.71	21.71	43.43	1783	954
37426.11061	27838.51426	-213.931	17.45	17.45	34.90	2381	954
38764.21061	29381.61426	-373.931	23.67	23.67	47.34	2783	954
30590.71061	35506.81426	-371.931	30.38	30.38	60.76	1407	954
40553.91379	5891.416403	-272.044	28.94	28.94	57.89	1181	962
9627.113792	11002.7164	-136.044	34.55	34.55	69.10	1231	962
5622.413792	11054.6164	253.526	32.05	32.05	64.10	1279	962
6650.113792	12963.8164	-226.044	24.75	24.75	49.50	2192	962
24323.41379	14831.5164	51.7089	19.05	19.05	38.10	2444	962
24401.01379	26605.6164	-218.044	20.21	20.21	40.41	2171	962
26343.41379	30603.3164	-218.044	25.13	25.13	50.26	1398	962
26511.61698	6635.51855	137.818	19.36	19.36	38.72	2156	970
11844.01698	16040.81855	265.731	44.20	44.20	88.41	1297	970
30426.51698	20270.31855	-239.157	14.70	14.70	29.39	3805	970
15346.01698	23140.31855	116.973	16.13	16.13	32.26	3415	970
18626.81698	26849.21855	-93.1567	19.17	19.17	38.34	2012	970
38473.92016	3425.420697	-277.27	25.48	25.48	50.96	1713	978
31121.92016	4522.220697	-298.27	22.61	22.61	45.22	2257	978
34774.32016	11138.5207	-11.0523	29.84	29.84	59.68	1245	978
14508.62016	13303.8207	-191.27	23.90	23.90	47.81	1083	978
25731.62016	13719.6207	148.128	11.94	11.94	23.88	4125	978
34419.92016	19740.0207	-46.1098	28.52	28.52	57.04	1036	978
15858.12016	21148.2207	-64.2698	27.48	27.48	54.97	1054	978
22895.12016	24156.6207	124.44	16.39	16.39	32.78	2695	978
31893.72016	24232.6207	-185.27	30.61	30.61	61.23	1439	978
34458.62335	12798.72284	-224.383	17.85	17.85	35.70	2490	986
25740.72335	13700.72284	207.707	14.91	14.91	29.81	3876	986
9780.22335	18260.72284	-181.383	19.48	19.48	38.95	2472	986
35374.22335	19052.92284	-49.0653	15.80	15.80	31.60	3560	986
22935.72335	24160.02284	-6.42785	16.39	16.39	32.78	3331	986
34369.82335	26064.02284	-39.5903	25.32	25.32	50.63	1234	986
31633.02335	30783.52284	-307.383	22.75	22.75	45.50	2194	986
40796.52654	2947.424991	-226.496	21.88	21.88	43.76	1808	994
3433.026536	4429.224991	255.917	24.75	24.75	49.50	1684	994
25652.42654	6896.824991	73.9966	26.40	26.40	52.80	1401	994
9589.626536	9860.424991	237.914	42.79	42.79	85.58	1080	994
26164.22654	15654.02499	-52.9684	20.42	20.42	40.84	1818	994
35403.52654	19062.22499	-41.5984	22.98	22.98	45.97	1394	994
27021.22654	23144.92499	-375.496	27.84	27.84	55.67	1747	994
22923.52654	24125.92499	-22.6484	19.41	19.41	38.81	2261	994
36827.72654	35949.02499	-379.496	22.44	22.44	44.89	2524	994
4211.829722	4262.827138	146.841	23.97	23.97	47.95	1512	1002
40491.12972	5801.427138	-104.609	28.73	28.73	57.46	1181	1002
17660.72972	10778.42714	59.671	20.06	20.06	40.13	1528	1002
38042.82972	14693.62714	-203.609	31.13	31.13	62.27	1104	1002
27033.42972	23351.12714	-134.609	25.79	25.79	51.57	1878	1002
31250.32972	27449.62714	251.066	24.23	24.23	48.47	2333	1002
29932.93291	5106.129285	-81.7221	23.86	23.86	47.71	2085	1010
9195.532908	7169.529285	-343.722	36.48	36.48	72.96	1260	1010
32907.43291	12311.22929	-93.7221	24.12	24.12	48.23	1624	1010
38044.63291	14758.42929	-48.4571	21.29	21.29	42.58	1613	1010
14318.83291	22220.22929	-121.722	18.98	18.98	37.96	2502	1010
17098.33291	25254.22929	-252.722	28.19	28.19	56.38	1081	1010
28448.73291	28333.72929	-7.7146	17.43	17.43	34.85	2387	1010
20160.13291	29145.12929	-119.722	29.86	29.86	59.72	1014	1010
32257.33609	8876.631433	130.507	21.03	21.03	42.06	2148	1018
10214.93928	15248.93358	-341.948	22.18	22.18	44.37	1665	1026
30809.53928	19251.43358	287.679	34.64	34.64	69.28	1011	1026
23337.23928	26916.33358	-175.948	17.95	17.95	35.89	1913	1026
28813.33928	26870.63358	225.144	20.39	20.39	40.79	1959	1026
39685.83928	27910.63358	17.6417	16.98	16.98	33.96	2599	1026
28692.53928	34439.23358	-139.948	29.48	29.48	58.97	1155	1026
32378.14247	7206.235727	268.616	25.36	25.36	50.73	2463	1034
6773.842466	8505.335727	-240.061	31.46	31.46	62.93	1095	1034
4319.342466	12334.93573	-316.061	19.41	19.41	38.81	2327	1034
3787.042466	14061.13573	-74.0614	18.06	18.06	36.13	2517	1034
15857.54247	18401.13573	36.4786	22.11	22.11	44.23	2168	1034
16083.14247	22454.13573	-139.061	14.11	14.11	28.21	4525	1034
19037.84247	23700.53573	-84.0614	24.63	24.63	49.27	1441	1034
28772.24247	26853.73573	150.179	18.93	18.93	37.87	1932	1034
30006.84247	29286.53573	-36.4789	25.74	25.74	51.48	1535	1034
34646.44565	2965.637874	28.7856	27.98	27.98	55.95	1590	1042
20119.34565	7114.637874	-424.174	32.73	32.73	65.47	1530	1042
18620.64565	7642.337874	-379.174	24.75	24.75	49.50	2030	1042
3233.245652	12033.03787	-166.174	17.00	17.00	34.01	3453	1042
18338.54565	17104.43787	102.691	13.26	13.26	26.52	3362	1042
32239.54565	16973.53787	-232.174	33.02	33.02	66.03	1054	1042
35691.04565	27816.53787	47.7356	22.98	22.98	45.97	1599	1042
29452.24884	6743.440021	290.182	26.71	26.71	53.41	2405	1050
10048.34884	6943.540021	-189.288	23.71	23.71	47.43	1129	1050
23950.04884	7257.040021	-112.288	18.89	18.89	37.77	2784	1050
12382.24884	8149.440021	-435.288	35.96	35.96	71.92	1451	1050
34438.04884	12895.34002	-342.288	19.33	19.33	38.67	2502	1050
3848.948838	14101.94002	-8.28002	26.66	26.66	53.32	1074	1050
30704.34884	26465.44002	186.905	22.87	22.87	45.73	2439	1050
23350.04884	26937.84002	-183.288	18.09	18.09	36.17	1967	1050
25431.34884	28081.64002	-232.288	30.94	30.94	61.89	1457	1050
31134.95202	4627.342168	-323.401	17.03	17.03	34.05	2711	1058
23960.15202	7236.042168	-55.7681	26.82	26.82	53.65	1586	1058
24891.35202	7167.042168	20.0319	18.25	18.25	36.50	2372	1058
18615.55202	7572.942168	-132.401	14.84	14.84	29.67	3270	1058
1427.852024	7816.142168	-104.401	30.40	30.40	60.81	1144	1058
11295.45202	10172.24217	-388.401	38.17	38.17	76.35	1366	1058
18683.55202	10219.44217	-126.401	23.90	23.90	47.81	1386	1058
18743.35202	12200.34217	-103.401	27.22	27.22	54.45	1849	1058
32937.95202	12355.74217	-360.401	31.20	31.20	62.41	1412	1058
8347.052024	15427.34217	-163.401	25.50	25.50	51.01	1127	1058
35608.05202	17350.84217	134.679	15.85	15.85	31.70	3680	1058
33051.75202	17931.14217	-102.401	23.46	23.46	46.91	2597	1058
23115.25202	26111.24217	-132.401	24.49	24.49	48.98	1968	1058
32025.55521	5878.844315	-273.514	35.54	35.54	71.07	1268	1066
35424.85521	19067.04432	29.3938	23.34	23.34	46.68	1898	1066
13371.65521	20307.34432	-180.514	27.65	27.65	55.30	1401	1066
29013.15521	20759.04432	-182.514	17.87	17.87	35.75	2827	1066
11102.85521	20976.94432	-357.514	31.42	31.42	62.83	1366	1066
20200.65521	23619.94432	-184.514	22.75	22.75	45.50	1956	1066
29404.45521	26289.84432	126.039	24.52	24.52	49.03	1404	1066
32788.45521	32414.64432	-158.514	22.56	22.56	45.12	1493	1066
9913.358396	17153.14646	-284.627	30.19	30.19	60.38	1500	1074
26553.7584	22631.74646	-62.6268	22.30	22.30	44.60	2163	1074
39067.8584	24100.64646	-76.6268	17.69	17.69	35.37	2147	1074
28422.4584	28319.44646	-85.6268	16.84	16.84	33.68	2694	1074
10007.46158	7230.248609	-369.74	28.90	28.90	57.79	1128	1082
8595.061582	17443.14861	-297.74	37.11	37.11	74.23	1563	1082
35584.36158	17353.94861	55.6976	16.32	16.32	32.64	2831	1082
26321.96158	22578.94861	-80.7399	37.37	37.37	74.75	1016	1082
37359.26158	27824.24861	-157.74	24.19	24.19	48.37	1407	1082
12944.46477	10568.55076	-441.853	45.64	45.64	91.28	1137	1090
24674.36477	10592.95076	75.482	12.27	12.27	24.54	2534	1090
13433.86477	18769.05076	-1.26545	21.38	21.38	42.77	2542	1090
16846.36477	23654.25076	144.65	7.51	7.51	15.02	9030	1090
30078.46795	9975.352904	-4.22103	34.55	34.55	69.10	1019	1098
8257.867955	13936.7529	-252.966	20.54	20.54	41.07	2677	1098
16868.96795	15222.4529	182.436	26.66	26.66	53.32	1923	1098
34413.06795	19686.0529	27.0465	21.38	21.38	42.77	1616	1098
24231.36795	26564.3529	-32.646	13.68	13.68	27.37	3501	1098
27450.26795	32404.4529	-164.966	23.36	23.36	46.72	1087	1098
34415.67114	1588.755051	-100.006	26.14	26.14	52.28	1419	1106
9578.171141	9716.955051	-357.006	32.29	32.29	64.57	1446	1106
10267.17114	15180.75505	-191.006	20.56	20.56	41.12	1313	1106
14743.87114	17896.55505	187.134	18.93	18.93	37.87	3045	1106
15585.97114	22094.15505	-114.006	34.78	34.78	69.57	1018	1106
24286.67114	26565.25505	277.146	29.67	29.67	59.35	1589	1106
23357.87114	26857.85505	-241.006	22.44	22.44	44.89	1889	1106
25799.97114	30294.95505	-299.006	47.17	47.17	94.34	1033	1106
35621.47114	32670.35505	-190.006	20.25	20.25	40.51	2367	1106
33867.77433	6759.557198	41.3963	30.05	30.05	60.10	1026	1114
5133.674327	10496.1572	-0.29365	18.91	18.91	37.82	2126	1114
5101.574327	11053.0572	151.306	30.94	30.94	61.89	1012	1114
7551.274327	15296.6572	-5.03115	19.31	19.31	38.62	1713	1114
13763.17433	17930.9572	99.1938	24.63	24.63	49.27	1460	1114
16479.27433	18582.9572	-229.829	24.73	24.73	49.45	1403	1114
12840.27433	23086.1572	-361.829	34.15	34.15	68.30	1051	1114
20204.77433	23668.2572	-328.829	35.07	35.07	70.13	1165	1114
28227.57433	27382.8572	-390.829	22.68	22.68	45.36	2567	1114
37777.47433	30719.1572	-199.829	28.68	28.68	57.37	1271	1114
15927.87751	7717.859345	-194.651	28.64	28.64	57.27	1077	1122
4816.077513	12524.15934	-91.6509	26.61	26.61	53.22	1598	1122
20177.57751	17158.55934	135.377	18.82	18.82	37.63	1303	1122
25701.07751	17637.45934	-0.115892	17.90	17.90	35.80	1887	1122
19536.47751	18491.75934	-189.651	22.84	22.84	45.69	1101	1122
15300.27751	18540.55934	-4.85339	18.63	18.63	37.26	2864	1122
12682.07751	19353.45934	-155.651	20.72	20.72	41.45	3152	1122
12024.47751	21802.05934	-320.651	35.49	35.49	70.98	1100	1122
23121.77751	25571.15934	-202.651	28.87	28.87	57.74	1463	1122
28220.77751	27276.95934	-381.651	36.10	36.10	72.20	1256	1122
18228.57751	28063.05934	-404.651	17.90	17.90	35.80	3264	1122
15356.0807	15517.86149	7.64186	14.91	14.91	29.81	3006	1130
39017.7807	24037.16149	-95.4731	22.98	22.98	45.97	2049	1130
24335.68388	5900.963639	-400.295	34.57	34.57	69.14	1266	1138
18720.58388	10262.06364	-120.295	13.97	13.97	27.93	3514	1138
21155.58388	22628.76364	-30.0804	16.48	16.48	32.97	3330	1138
23541.38388	23089.36364	-200.295	12.43	12.43	24.87	4883	1138
28830.38388	29726.46364	-362.295	28.61	28.61	57.23	1125	1138
37727.88388	30826.06364	-242.295	30.12	30.12	60.24	1086	1138
31089.38388	31489.96364	-187.295	15.17	15.17	30.33	2471	1138
28692.28388	34442.66364	-168.295	28.05	28.05	56.10	1043	1138
29607.68707	8207.165786	157.702	32.76	32.76	65.52	1147	1146
3851.587071	11195.66579	-48.8526	18.04	18.04	36.08	1770	1146
8489.087071	15246.26579	-38.4301	17.66	17.66	35.33	2442	1146
15900.18707	21973.46579	-394.118	25.76	25.76	51.53	1823	1146
26741.18707	25439.96579	-128.118	24.70	24.70	49.41	1883	1146
28811.98707	26874.26579	205.077	21.85	21.85	43.71	1665	1146
32330.89026	10423.56793	223.258	40.55	40.55	81.11	1129	1154
32099.39026	11867.56793	-160.94	26.45	26.45	52.89	1149	1154
20060.19026	17138.06793	104.82	23.20	23.20	46.39	1227	1154
9848.490257	17182.86793	-70.9399	24.28	24.28	48.56	1215	1154
16514.39026	22345.96793	89.6601	32.57	32.57	65.14	1211	1154
26457.49026	22591.76793	201.465	32.48	32.48	64.95	1428	1154
36511.69026	23656.56793	125.665	29.25	29.25	58.50	1633	1154
20715.39026	25469.86793	209.045	21.17	21.17	42.34	2421	1154
37475.39026	27883.06793	-22.1449	28.61	28.61	57.23	1226	1154
13746.59344	17917.47008	142.898	18.84	18.84	37.68	3314	1162
14259.19344	20355.37008	-258.762	22.54	22.54	45.07	1853	1162
22490.69344	21354.47008	-129.762	37.49	37.49	74.98	1108	1162
16528.09344	22317.57008	44.3579	23.06	23.06	46.11	1784	1162
26841.49344	25439.97008	139.108	27.69	27.69	55.39	1038	1162
38769.39344	29322.87008	-369.762	22.91	22.91	45.83	3185	1162
21589.89663	8938.272227	-54.0043	21.48	21.48	42.96	1536	1170
440.3966288	9283.672227	-257.584	24.00	24.00	47.99	1421	1170
17103.59663	21201.47223	120.336	27.91	27.91	55.81	1273	1170
35869.49663	26277.67223	72.9606	21.95	21.95	43.90	1811	1170
34703.19663	28258.87223	-458.584	26.00	26.00	52.00	2820	1170
13734.79981	15103.67437	81.6659	23.24	23.24	46.49	1755	1178
15053.09981	17091.77437	-195.407	20.51	20.51	41.02	1776	1178
20938.29981	27698.57437	-362.407	25.81	25.81	51.62	3265	1178
32288.103	8838.976522	26.8887	26.61	26.61	53.22	1209	1186
9457.303001	12995.87652	-68.2288	29.06	29.06	58.12	1207	1186
25703.103	13729.17652	179.436	20.42	20.42	40.84	1819	1186
23726.103	18884.57652	21.2037	26.00	26.00	52.00	1342	1186
34420.403	19664.07652	-77.2288	30.99	30.99	61.98	1133	1186
28736.003	26885.47652	159.539	15.66	15.66	31.32	3737	1186
18192.803	28069.37652	-308.229	21.93	21.93	43.85	1985	1186
2220.606187	5211.578669	-139.051	29.93	29.93	59.86	1528	1194
5576.906187	8205.978669	-217.051	32.24	32.24	64.48	1115	1194
15677.20619	8876.878669	-29.7836	16.44	16.44	32.88	3381	1194
39135.10619	9050.178669	265.836	34.31	34.31	68.62	1115	1194
39108.50619	24096.47867	55.4914	22.75	22.75	45.50	1678	1194
21960.40619	25229.57867	-71.0511	21.22	21.22	42.44	2232	1194
35588.60619	32704.47867	-260.051	16.74	16.74	33.49	2390	1194
35541.40937	8937.480816	-59.9258	29.79	29.79	59.58	1191	1202
9453.609373	12988.98082	-59.9258	22.96	22.96	45.92	1557	1202
6028.609373	14018.18082	121.047	24.77	24.77	49.55	1972	1202
9376.409373	16078.18082	263.172	27.74	27.74	55.48	1661	1202
9558.309373	16739.18082	32.9292	22.73	22.73	45.45	1719	1202
12172.80937	23347.28082	-212.873	23.03	23.03	46.06	1685	1202
37730.40937	30758.28082	-165.873	26.12	26.12	52.23	1421	1202
29205.50937	37114.58082	186.424	17.26	17.26	34.52	2824	1202
15991.21256	331.9829629	35.0019	19.99	19.99	39.99	1459	1210
28429.01256	7376.782963	-143.696	18.68	18.68	37.35	2557	1210
3953.412559	10108.18296	37.8444	21.78	21.78	43.57	2622	1210
2898.212559	12340.48296	-255.696	26.92	26.92	53.84	1780	1210
17578.31256	19383.98296	82.3769	21.38	21.38	42.77	1844	1210
21239.51256	27270.98296	-21.8481	26.40	26.40	52.80	1439	1210
26763.01256	27807.18296	-433.696	38.25	38.25	76.49	1430	1210
31609.81256	31878.78296	-54.0631	27.86	27.86	55.72	1341	1210
7893.315745	3336.08511	-252.518	28.94	28.94	57.89	1285	1218
32808.91574	19106.58511	-211.518	18.06	18.06	36.13	2863	1218
34718.41574	24894.48511	-67.5178	21.10	21.10	42.20	2229	1218
8943.018931	8205.787257	-151.34	24.28	24.28	48.56	1855	1226
33940.01893	32946.18726	-101.34	23.31	23.31	46.63	1439	1226
16394.42212	9500.389404	-121.162	18.27	18.27	36.55	2004	1234
34308.52212	11186.7894	-404.162	43.85	43.85	87.70	1061	1234
38524.32212	14812.2894	-393.162	43.14	43.14	86.29	1195	1234
32438.42212	15596.3894	17.5327	18.18	18.18	36.36	2792	1234
20322.02212	19791.8894	282.833	35.21	35.21	70.41	1344	1234
34416.52212	19671.8894	285.675	19.24	19.24	38.48	3244	1234
14826.42212	20220.5894	-116.162	20.42	20.42	40.84	1879	1234
9282.325303	6999.791551	105.828	17.45	17.45	34.90	2705	1242
27541.9253	11236.89155	89.7205	22.68	22.68	45.36	1878	1242
17226.2253	11748.89155	-24.927	19.17	19.17	38.34	1896	1242
3848.025303	14060.09155	-162.985	14.55	14.55	29.11	3142	1242
8501.925303	15087.79155	250.795	29.96	29.96	59.91	1740	1242
11955.4253	21972.69155	-157.985	28.90	28.90	57.79	1095	1242
30361.4253	28960.99155	-268.985	41.33	41.33	82.66	1133	1242
346.628489	6340.393698	-15.2743	15.92	15.92	31.84	3109	1250
34927.92849	9283.493698	-72.8068	31.32	31.32	62.64	1132	1250
13664.82849	10212.9937	-111.807	26.42	26.42	52.85	1667	1250
23760.22849	13268.5937	-14.3268	21.88	21.88	43.76	1339	1250
3856.428489	14071.6937	-110.807	12.65	12.65	25.29	3560	1250
40662.92849	23404.3937	-343.807	50.77	50.77	101.55	1047	1250
19957.03168	6002.995846	-53.944	38.72	38.72	77.43	1081	1258
4924.531675	9384.695846	-242.629	15.24	15.24	30.47	2025	1258
3896.531675	11237.19585	123.238	23.46	23.46	46.91	1569	1258
20848.03168	14532.69585	-202.629	20.28	20.28	40.55	2402	1258
9479.631675	14722.69585	43.6485	27.93	27.93	55.86	1131	1258
15779.93168	21134.09585	-333.629	19.52	19.52	39.05	3702	1258
21020.63168	22141.69585	-249.629	23.81	23.81	47.62	1878	1258
21021.43168	24208.89585	280.523	35.47	35.47	70.93	1400	1258
15792.03168	25492.59585	-199.629	18.82	18.82	37.63	3070	1258
25642.03168	26727.19585	177.246	36.64	36.64	73.29	1051	1258
21642.83486	8889.997993	-67.4513	27.37	27.37	54.73	1258	1266
35298.93486	18449.99799	-258.451	32.76	32.76	65.52	1155	1266
15813.83486	21214.99799	191.636	22.96	22.96	45.92	1313	1266
15977.13486	22064.49799	-152.451	26.75	26.75	53.51	1164	1266
39638.23486	27937.89799	273.121	20.87	20.87	41.73	2940	1266
355.2380471	6317.30014	-11.8985	26.52	26.52	53.03	1146	1274
4925.238047	9443.10014	-185.273	14.62	14.62	29.25	2961	1274
3886.638047	9785.70014	-115.274	29.86	29.86	59.72	1181	1274
8226.438047	14901.60014	138.754	15.45	15.45	30.90	4000	1274
16659.63805	23836.70014	-241.273	33.13	33.13	66.27	1214	1274
8112.041233	3228.502287	83.9768	23.43	23.43	46.86	1484	1282
6271.241233	4213.402287	-30.6707	20.70	20.70	41.40	1604	1282
20091.24123	9635.202287	-91.0957	22.09	22.09	44.18	1432	1282
22059.44123	12359.40229	-251.096	29.20	29.20	58.40	2080	1282
22581.94123	14892.20229	32.8118	18.58	18.58	37.16	2428	1282
7680.841233	15708.40229	28.0743	23.86	23.86	47.71	1298	1282
34382.04123	19818.20229	-164.096	27.58	27.58	55.15	1126	1282
20997.44123	26518.60229	-86.0957	30.52	30.52	61.04	1164	1282
29998.44123	36489.40229	2.49175	18.46	18.46	36.93	2289	1282
3068.544419	4965.904434	-112.918	21.78	21.78	43.57	1451	1290
19361.84442	7689.104434	-0.17299	12.51	12.51	25.01	3353	1290
32913.34442	12341.40443	-249.918	32.12	32.12	64.24	1370	1290
32954.94442	13784.20443	-237.918	22.25	22.25	44.51	3044	1290
2559.347605	10429.50658	-281.74	24.42	24.42	48.84	1878	1298
4967.847605	12671.90658	-200.74	20.91	20.91	41.82	2404	1298
15406.94761	15545.90658	15.1648	14.39	14.39	28.78	2544	1298
28543.74761	21826.10658	-152.74	36.15	36.15	72.30	1015	1298
37710.64761	21670.50658	-99.7402	34.97	34.97	69.94	1047	1298
16386.74761	27221.60658	-264.74	32.26	32.26	64.53	1106	1298
37519.94761	27824.40658	-121.74	29.27	29.27	58.55	1295	1298
39698.94761	27890.20658	85.2798	16.13	16.13	32.26	3109	1298
36844.44761	35881.40658	-213.74	22.89	22.89	45.78	1220	1298
7131.950791	3689.608728	-162.598	17.85	17.85	35.70	1901	1306
35323.85079	18460.00873	-160.598	26.12	26.12	52.23	1612	1306
2566.053977	10543.31088	-90.563	30.45	30.45	60.90	1010	1314
35390.95398	19100.11088	207.684	22.91	22.91	45.83	2047	1314
11242.05398	20127.91088	-33.928	15.54	15.54	31.09	2641	1314
39746.15398	27867.01088	207.684	30.64	30.64	61.28	1233	1314
26372.15716	6660.113022	293.942	40.67	40.67	81.34	1062	1322
7946.057163	12949.31302	234.25	26.78	26.78	53.55	1556	1322
28768.15716	26919.31302	220.985	13.61	13.61	27.22	5232	1322
28394.55716	28356.21302	150.87	30.80	30.80	61.61	1144	1322
4219.460349	11688.51517	-108.493	20.98	20.98	41.97	1367	1330
3863.660349	13036.31517	-201.493	19.64	19.64	39.28	3321	1330
25769.76035	13701.51517	179.33	13.71	13.71	27.41	3724	1330
12991.06035	17434.01517	41.9421	19.03	19.03	38.06	2724	1330
12665.26035	20572.71517	309.137	24.16	24.16	48.32	2821	1330
18523.16035	25898.41517	-342.493	35.28	35.28	70.56	1062	1330
17446.76035	29115.51517	-345.493	15.05	15.05	30.10	2932	1330
32938.46035	30621.91517	-280.493	17.52	17.52	35.04	2153	1330
29154.96354	7136.517317	-2.55527	31.13	31.13	62.27	1055	1338
5545.163535	11874.11732	-249.458	14.27	14.27	28.54	3617	1338
36825.46354	36004.51732	-285.458	29.67	29.67	59.35	1088	1338
6707.166721	8353.819464	-239.423	32.71	32.71	65.42	1647	1346
9238.766721	9195.119464	17.3773	21.62	21.62	43.24	1821	1346
21291.56672	10987.01946	285.52	27.51	27.51	55.01	2057	1346
30344.66672	14420.81946	-319.423	18.72	18.72	37.44	2968	1346
15745.96672	25466.11946	-446.423	57.25	57.25	114.50	1167	1346
27079.56991	6842.721611	-46.0701	28.00	28.00	56.00	1439	1354
37316.46991	19326.52161	211.65	29.98	29.98	59.96	1359	1354
11961.46991	21410.82161	-186.388	25.83	25.83	51.67	1102	1354
21181.26991	22642.02161	38.2574	25.53	25.53	51.06	1175	1354
17018.96991	23583.92161	-313.388	23.53	23.53	47.05	1870	1354
19443.86991	23738.02161	-193.388	30.26	30.26	60.52	1222	1354
7091.273093	3691.223758	-121.352	27.46	27.46	54.92	1217	1362
11328.47309	9059.823758	105.565	19.92	19.92	39.85	2637	1362
34393.67309	19643.82376	115.04	22.18	22.18	44.37	1760	1362
17710.37309	21797.22376	-48.8775	27.15	27.15	54.31	1638	1362
39637.27309	27903.22376	149.15	27.13	27.13	54.26	1248	1362
33934.57628	6782.825905	-7.15239	26.31	26.31	52.61	1442	1370
2918.676279	8833.125905	-290.317	30.57	30.57	61.14	1884	1370
22466.17628	32667.9259	-141.317	17.54	17.54	35.09	2483	1370
16370.37947	9527.028052	-1.4323	19.66	19.66	39.33	1663	1378
32381.27947	22052.92805	-13.7498	24.40	24.40	48.80	1558	1378
38454.57947	30502.12805	-139.282	23.97	23.97	47.95	1521	1378
16852.38265	8591.630199	155.888	24.47	24.47	48.94	1632	1386
33421.78265	8607.130199	45.0303	23.76	23.76	47.52	1406	1386
39095.18265	9048.330199	100.933	28.87	28.87	57.74	1140	1386
4910.482651	9431.430199	-197.247	10.93	10.93	21.85	4588	1386
6998.082651	10112.8302	-398.247	35.44	35.44	70.89	1880	1386
24898.18265	22179.6302	206.105	33.65	33.65	67.31	1398	1386
35903.28265	32940.7302	-251.247	39.52	39.52	79.03	1037	1386
5742.885838	15563.13235	-241.212	24.33	24.33	48.65	1574	1394
14714.18584	19399.23235	-182.212	22.58	22.58	45.17	2608	1394
6620.489024	7999.734493	-430.177	28.19	28.19	56.38	2199	1402
12531.88902	9424.534493	216.598	29.86	29.86	59.72	1294	1402
5117.589024	10467.93449	-44.912	19.76	19.76	39.52	1259	1402
18774.38902	12160.03449	108.583	19.24	19.24	38.48	1697	1402
10921.28902	18290.03449	-175.177	29.34	29.34	58.69	1584	1402
18050.08902	24537.53449	-46.807	31.37	31.37	62.74	1220	1402
22029.38902	25927.13449	-26.9095	17.71	17.71	35.42	2660	1402
26652.28902	27784.63449	-197.177	26.02	26.02	52.05	1341	1402
38758.68902	29427.33449	-238.177	23.86	23.86	47.71	1544	1402
3624.29221	6403.93664	-188.142	28.61	28.61	57.23	1338	1410
6622.29221	8069.33664	-201.142	37.37	37.37	74.75	1183	1410
1057.59221	10699.83664	-166.142	19.19	19.19	38.39	1747	1410
20185.49221	17147.03664	199.578	27.65	27.65	55.30	1330	1410
19925.39221	20137.23664	55.5581	19.48	19.48	38.95	2964	1410
21208.09221	22617.63664	-27.8219	24.92	24.92	49.83	1366	1410
23442.29221	25263.43664	242.216	32.81	32.81	65.61	1744	1410
24271.99221	28040.33664	-100.142	13.64	13.64	27.27	2522	1410
28550.79221	29790.53664	240.321	14.91	14.91	29.81	3811	1410
31958.89221	35131.83664	186.313	23.95	23.95	47.90	2178	1410
25019.3954	5636.538788	-194.107	13.14	13.14	26.28	3498	1418
29394.7954	6762.538788	-28.7343	26.49	26.49	52.99	1180	1418
12799.1954	7996.138788	-216.107	18.32	18.32	36.64	2982	1418
17297.9954	16200.13879	-74.1068	18.06	18.06	36.13	2130	1418
15052.5954	18681.63879	-254.107	29.70	29.70	59.39	1539	1418
37963.5954	22751.83879	123.813	23.31	23.31	46.63	1857	1418
27502.5954	26126.03879	-98.1068	15.45	15.45	30.90	2339	1418
16940.69858	8558.540935	-11.6442	28.61	28.61	57.23	1316	1426
21281.69858	10648.64093	144.693	36.86	36.86	73.71	1139	1426
4756.998582	12435.54093	-23.0142	17.05	17.05	34.10	2671	1426
32009.89858	12539.94093	-27.7517	30.97	30.97	61.94	1203	1426
12717.09858	23333.74093	-142.072	28.31	28.31	56.61	1103	1426
38559.49858	24048.04093	-40.0692	23.67	23.67	47.34	1639	1426
32819.79858	32442.14093	-292.072	27.60	27.60	55.20	1426	1426
16341.80177	8648.643082	145.676	29.44	29.44	58.88	1557	1434
5130.501768	10483.64308	-30.5591	9.82	9.82	19.64	4824	1434
9034.401768	16173.84308	53.7684	28.42	28.42	56.85	1524	1434
26671.50177	22650.44308	141.886	31.70	31.70	63.40	1585	1434
28807.10177	26869.24308	36.7134	24.59	24.59	49.17	1034	1434
7287.404954	9751.545229	-142.002	27.67	27.67	55.34	1668	1442
14424.70495	22229.24523	32.0109	23.46	23.46	46.91	1909	1442
39029.10495	24080.44523	-62.0016	20.63	20.63	41.26	2140	1442
33456.80495	28733.74523	-163.002	31.35	31.35	62.69	1084	1442
13744.20814	323.647376	-215.966	29.79	29.79	59.58	1330	1450
33530.10814	5884.247376	-89.9665	21.55	21.55	43.10	2284	1450
36691.20814	10291.84738	-243.966	26.05	26.05	52.09	2070	1450
34450.30814	12875.04738	-336.966	8.64	8.64	17.29	9211	1450
23943.70814	20602.84738	290.714	46.28	46.28	92.55	1137	1450
20098.10814	23823.34738	-329.966	35.47	35.47	70.93	1110	1450
28245.40814	27332.04738	-310.966	26.80	26.80	53.60	1692	1450
39708.30814	27888.54738	155.221	18.58	18.58	37.16	2658	1450
7116.811326	3738.549523	-107.931	27.60	27.60	55.20	1433	1458
5513.811326	11897.14952	-296.931	12.43	12.43	24.87	4777	1458
39664.71133	27904.54952	211.159	23.64	23.64	47.29	1534	1458
28648.21133	29766.24952	-65.9314	24.85	24.85	49.69	1792	1458
25428.61133	31381.64952	-262.931	31.02	31.02	62.03	1810	1458
36860.41133	36029.14952	-324.931	19.83	19.83	39.66	2185	1458
4583.914512	8289.15167	-97.8963	29.56	29.56	59.11	1347	1466
15375.31451	9232.95167	-113.896	29.84	29.84	59.68	1356	1466
12585.51451	15083.55167	49.1712	21.83	21.83	43.66	1852	1466
27569.51451	24345.15167	5.58623	21.69	21.69	43.38	1980	1466
34011.8177	3405.953817	-158.861	34.10	34.10	68.20	1183	1474
26566.2177	5349.653817	-303.861	24.07	24.07	48.14	1159	1474
4680.417698	5396.153817	-265.861	13.68	13.68	27.37	4036	1474
2521.117698	6050.653817	-75.8612	23.17	23.17	46.35	1792	1474
9400.917698	12928.95382	-199.861	30.17	30.17	60.34	1270	1474
8530.617698	16303.75382	-141.861	18.20	18.20	36.41	2539	1474
19489.8177	23681.65382	-262.861	35.54	35.54	71.07	1331	1474
37530.2177	27850.85382	-108.861	30.87	30.87	61.75	1122	1474
23286.7177	29145.25382	-303.861	37.16	37.16	74.32	1265	1474
40761.7177	29436.55382	-87.8612	26.49	26.49	52.99	1216	1474
27751.3177	29817.85382	118.374	20.61	20.61	41.21	2677	1474
36854.7177	35966.55382	-247.861	22.00	22.00	43.99	1775	1474
4704.720884	5394.655964	-296.826	13.82	13.82	27.65	4653	1482
4994.920884	12804.25596	-22.7686	23.90	23.90	47.81	1153	1482
5881.820884	14652.65596	1.86641	19.85	19.85	39.71	1257	1482
16529.12088	18409.35596	12.2889	24.40	24.40	48.80	1845	1482
9787.320884	18460.95596	-288.826	24.63	24.63	49.27	1512	1482
26738.62088	25313.25596	-123.826	17.47	17.47	34.95	3212	1482
27498.62088	26127.75596	-0.976089	15.38	15.38	30.76	1931	1482
17253.72407	16157.95811	-5.6785	24.26	24.26	48.51	1795	1490
31002.62407	19257.55811	168.661	21.76	21.76	43.52	1994	1490
22392.32407	21180.35811	-73.791	20.35	20.35	40.69	1756	1490
24844.62407	26624.75811	187.611	22.75	22.75	45.50	2157	1490
28665.02407	34473.05811	-154.791	21.88	21.88	43.76	1660	1490
32035.72407	35138.35811	-66.791	29.34	29.34	58.69	1217	1490
8624.027256	10232.96026	103.319	18.65	18.65	37.30	2019	1498
6805.027256	15884.46026	-406.756	42.60	42.60	85.20	1165	1498
23455.22726	22805.96026	-60.7559	32.38	32.38	64.76	1028	1498
33811.52726	32788.46026	-214.756	34.97	34.97	69.94	1356	1498
7927.130442	3420.562406	-451.747	18.58	18.58	37.16	5056	1506
25586.33044	6914.562406	198.078	18.63	18.63	37.26	2910	1506
15351.93044	9369.562406	-272.747	31.49	31.49	62.97	1169	1506
8137.030442	13717.56241	-66.7468	26.59	26.59	53.18	1054	1506
12072.13044	18291.36241	1.94565	15.12	15.12	30.24	2881	1506
36031.93044	18309.16241	-69.7468	24.07	24.07	48.14	1490	1506
37343.53044	19337.66241	-75.7468	23.71	23.71	47.43	1604	1506
11329.43044	20290.66241	-66.7468	15.94	15.94	31.89	3130	1506
14558.03044	22272.56241	32.2657	17.66	17.66	35.33	2664	1506
17415.93044	22600.06241	-127.747	21.34	21.34	42.67	1900	1506
27246.93044	22788.86241	58.7957	24.82	24.82	49.64	1781	1506
34669.33044	25464.26241	-85.7468	25.10	25.10	50.21	1690	1506
25730.43044	25970.16241	-190.747	21.45	21.45	42.91	2140	1506
18223.73044	28134.66241	-414.747	24.94	24.94	49.88	2123	1506
34674.73044	27989.26241	-418.747	32.85	32.85	65.70	1533	1506
32049.13044	35153.86241	69.2181	21.85	21.85	43.71	1060	1506
30638.13044	35805.46241	-109.747	31.96	31.96	63.91	1275	1506
31114.43363	4645.364553	-167.816	14.18	14.18	28.35	3352	1514
12898.33363	8044.664553	-239.816	19.17	19.17	38.34	2554	1514
4930.533628	9397.864553	-159.816	13.05	13.05	26.09	3767	1514
17295.13363	16166.36455	-149.816	12.67	12.67	25.34	3757	1514
12068.63363	18232.96455	-27.4959	22.35	22.35	44.70	1331	1514
34657.13363	18316.96455	144.949	30.12	30.12	60.24	1355	1514
14544.13363	22286.06455	51.1466	25.76	25.76	51.53	1194	1514
26284.83363	22562.96455	-90.8159	39.14	39.14	78.28	1087	1514
15309.63363	25259.86455	-440.816	29.56	29.56	59.11	2304	1514
34699.53363	25423.76455	-223.816	31.77	31.77	63.54	1641	1514
13599.63681	10411.1667	96.5575	32.33	32.33	64.67	1208	1522
34475.03681	12879.5667	-259.885	10.20	10.20	20.39	6282	1522
8201.636814	17631.1667	-50.305	21.71	21.71	43.43	2926	1522
14424.93681	18398.6667	151.513	16.63	16.63	33.25	3949	1522
14682.23681	18425.0667	-19.0375	28.83	28.83	57.65	1064	1522
14539.83681	22304.6667	-3.87747	27.32	27.32	54.64	1046	1522
22188.63681	24276.4667	163.83	26.71	26.71	53.41	1728	1522
17138.93681	24385.1667	-425.885	48.18	48.18	96.37	1175	1522
27492.23681	26124.8667	-51.2525	23.71	23.71	47.43	1009	1522
36076.13681	27532.8667	-234.885	32.00	32.00	64.01	1019	1522
21390.83681	28295.9667	-215.885	11.66	11.66	23.31	4786	1522
8872.64	7725.468847	-396.954	35.63	35.63	71.26	1341	1530
18057.74	8249.168847	-102.954	21.34	21.34	42.67	1822	1530
36699.84	10314.46885	-179.954	23.95	23.95	47.90	1884	1530
16100.44	26085.46885	-271.954	24.09	24.09	48.18	1404	1530
15122.44319	14538.87099	-274.023	20.61	20.61	41.21	2598	1538
17949.34319	19300.97099	158.007	17.03	17.03	34.05	2739	1538
13314.74319	20029.27099	-168.023	26.28	26.28	52.56	1689	1538
22842.84319	22629.97099	-76.0231	26.71	26.71	53.41	1723	1538
20609.84319	24983.27099	-255.023	34.59	34.59	69.19	1223	1538
17336.24319	28620.37099	-228.023	23.60	23.60	47.19	1760	1538
34427.74637	19695.67314	-105.092	30.99	30.99	61.98	1249	1546
30398.74637	33719.97314	-191.092	31.67	31.67	63.35	1180	1546
22327.84956	5789.175288	-216.161	20.51	20.51	41.02	2110	1554
344.449558	6335.075288	-15.5237	18.53	18.53	37.07	1665	1554
5163.649558	11119.87529	71.6463	23.36	23.36	46.72	1606	1554
13457.74956	17566.77529	-102.161	27.48	27.48	54.97	1212	1554
29352.64956	23687.77529	5.32129	28.14	28.14	56.28	1120	1554
27939.44956	28612.77529	-237.161	33.44	33.44	66.88	1307	1554
21457.75274	8619.377435	290.45	29.93	29.93	59.86	1080	1562
5896.352744	8932.677435	-17.4878	20.68	20.68	41.35	1919	1562
16423.95274	9506.577435	-15.5928	13.42	13.42	26.85	2325	1562
9528.052744	14760.77744	-109.23	26.23	26.23	52.47	1429	1562
35375.25274	19043.27744	77.2622	29.44	29.44	58.88	1151	1562
20125.15593	9604.079582	-111.299	19.50	19.50	39.00	1776	1570
9823.45593	17149.47958	-38.4018	17.29	17.29	34.57	2255	1570
33829.65593	26666.27958	86.6682	27.06	27.06	54.12	1204	1570
28403.05593	28338.07958	147.308	22.80	22.80	45.59	1349	1570
35823.85593	30688.47958	-18.5043	37.89	37.89	75.78	1194	1570
18391.15912	1079.38173	218.302	31.96	31.96	63.91	1185	1578
18527.15912	7848.48173	-385.368	35.33	35.33	70.65	1674	1578
2529.959116	10659.78173	-189.368	35.11	35.11	70.23	1095	1578
34822.35912	14936.88173	-29.9434	25.08	25.08	50.16	1048	1578
34060.35912	15060.88173	-139.368	23.29	23.29	46.58	1488	1578
11506.25912	17522.38173	-138.368	15.45	15.45	30.90	2403	1578
17730.25912	21761.08173	286.522	36.20	36.20	72.39	1273	1578
16622.45912	25426.28173	-359.368	9.80	9.80	19.59	7288	1578
28867.05912	27932.58173	-96.3684	18.02	18.02	36.03	2337	1578
38706.05912	29504.88173	-302.368	34.36	34.36	68.72	1205	1578
9677.462302	2708.383877	-30.96	19.24	19.24	38.48	1417	1586
31106.7623	4605.783877	-348.437	19.24	19.24	38.48	3485	1586
20062.3623	6797.983877	-276.437	12.39	12.39	24.77	5941	1586
3381.662302	10954.98388	-109.437	23.83	23.83	47.67	1119	1586
12586.2623	15095.88388	-230.437	31.77	31.77	63.54	1546	1586
28371.6623	16147.08388	-69.4375	27.18	27.18	54.35	1530	1586
9769.762302	18216.08388	-76.4375	25.39	25.39	50.77	1643	1586
11954.2623	19903.08388	-317.437	32.26	32.26	64.53	1428	1586
36673.4623	24692.88388	-141.437	29.39	29.39	58.78	1019	1586
30698.9623	30660.68388	-42.33	11.63	11.63	23.27	3533	1586
15596.76549	8648.886024	-0.709021	25.27	25.27	50.54	1230	1594
10575.06549	10790.68602	-31.029	29.56	29.56	59.11	1282	1594
35006.36549	17553.48602	39.086	26.73	26.73	53.46	1794	1594
12993.16549	20137.78602	-72.5065	26.16	26.16	52.33	1052	1594
19581.06549	26143.48602	-34.819	21.08	21.08	42.15	1718	1594
34701.56549	28051.38602	-105.507	24.00	24.00	47.99	1486	1594
24612.86549	29714.18602	-177.507	15.40	15.40	30.80	2809	1594
10987.16867	2404.388171	-219.576	26.64	26.64	53.27	1136	1602
21343.96867	27274.28817	64.5994	34.78	34.78	69.57	1148	1602
36762.56867	34219.58817	-233.576	34.57	34.57	69.14	1248	1602
13224.37186	9345.290318	239.818	21.95	21.95	43.90	2245	1610
5658.07186	12211.09032	27.5779	15.47	15.47	30.94	3291	1610
4249.17186	12379.89032	-241.645	17.17	17.17	34.34	3870	1610
4893.57186	13490.09032	-212.645	43.92	43.92	87.84	1134	1610
25172.77186	17610.89032	-16.0071	18.18	18.18	36.36	2004	1610
22309.47186	20450.69032	-446.645	36.43	36.43	72.86	1868	1610
39501.17186	21379.49032	-250.645	26.33	26.33	52.66	1333	1610
18360.47186	22435.79032	-244.645	16.25	16.25	32.50	3066	1610
38050.57186	25064.09032	-406.645	32.52	32.52	65.05	1787	1610
24331.17186	26506.79032	108.115	23.50	23.50	47.01	1825	1610
17343.47186	28598.39032	-239.645	36.22	36.22	72.44	1029	1610
20197.67186	29108.39032	-63.6446	26.59	26.59	53.18	1455	1610
22333.97186	29770.09032	-430.645	33.06	33.06	66.13	1725	1610
9250.875046	2872.692465	-364.714	35.73	35.73	71.45	1628	1618
10127.07505	6941.192465	-240.714	15.07	15.07	30.14	3135	1618
33904.87505	6809.292465	-11.3387	25.15	25.15	50.30	1174	1618
6689.175046	8324.792465	-252.714	16.74	16.74	33.49	2809	1618
8508.375046	9039.592465	-76.7137	22.51	22.51	45.03	1701	1618
27836.97505	24070.19246	-86.7137	20.63	20.63	41.26	2248	1618
18958.77505	27091.99246	-79.7137	17.36	17.36	34.71	2180	1618
29207.37505	29653.99246	-86.7137	30.05	30.05	60.10	1121	1618
40711.57823	13389.19461	-93.7828	29.20	29.20	58.40	1665	1626
7858.278232	13910.09461	145.877	32.03	32.03	64.06	1286	1626
29758.07823	13817.29461	-179.783	32.03	32.03	64.06	1052	1626
11261.77823	15657.69461	34.0722	15.73	15.73	31.46	2794	1626
8018.078232	16142.29461	-327.783	18.35	18.35	36.69	2923	1626
35382.97823	19054.19461	-51.2028	24.44	24.44	48.89	1293	1626
29418.47823	21755.49461	66.2872	22.84	22.84	45.69	1204	1626
29946.07823	27924.99461	-101.783	34.29	34.29	68.58	1031	1626
32321.87823	29445.49461	49.2322	30.00	30.00	60.01	1221	1626
33307.48142	6838.596759	143.913	25.46	25.46	50.92	1813	1634
25119.68142	7104.496759	-337.852	21.48	21.48	42.96	2360	1634
22551.48142	8058.996759	173.286	31.20	31.20	62.41	1301	1634
9987.381418	13128.59676	45.3732	25.43	25.43	50.87	1522	1634
6239.881418	17494.29676	-228.852	27.67	27.67	55.34	1676	1634
12482.78142	19104.39676	66.2182	26.78	26.78	53.55	1032	1634
12173.48142	23456.39676	-255.852	29.53	29.53	59.06	1688	1634
39072.08142	24138.29676	-385.852	37.92	37.92	75.83	1280	1634
32445.08142	26607.49676	-150.852	25.55	25.55	51.10	1348	1634
37456.08142	27869.99676	-107.852	11.54	11.54	23.08	5253	1634
10066.9846	7027.398906	-389.921	22.77	22.77	45.55	2595	1642
9313.984603	8218.998906	209.222	41.75	41.75	83.51	1268	1642
6596.084603	8499.298906	-169.921	33.49	33.49	66.98	1089	1642
17661.9846	8654.398906	152.372	29.86	29.86	59.72	1469	1642
12573.1846	15068.79891	184.587	29.23	29.23	58.45	1357	1642
7985.484603	16439.59891	-396.921	27.79	27.79	55.58	1476	1642
28466.6846	16530.59891	125.842	19.90	19.90	39.80	2818	1642
14132.1846	17944.19891	-128.921	20.44	20.44	40.88	1786	1642
27325.0846	22838.39891	199.747	25.72	25.72	51.43	1554	1642
20073.3846	23635.39891	-218.921	23.93	23.93	47.85	2254	1642
20777.2846	26366.69891	47.1991	25.17	25.17	50.35	1218	1642
24345.8846	26455.39891	-154.921	14.20	14.20	28.40	4637	1642
27798.48779	5072.801053	-368.99	41.87	41.87	83.74	1180	1650
28245.08779	35640.10105	-254.99	19.69	19.69	39.38	2285	1650
25193.69097	7645.6032	12.951	27.13	27.13	54.26	1233	1658
14169.59097	10719.1032	-166.059	11.40	11.40	22.80	3186	1658
5835.890975	12843.7032	-173.059	31.56	31.56	63.11	1507	1658
11557.39097	13815.4032	-267.059	23.60	23.60	47.19	2027	1658
32656.29097	16225.9032	-221.059	25.74	25.74	51.48	1756	1658
28473.09097	16521.4032	116.228	25.17	25.17	50.35	1751	1658
14656.89097	18704.8032	-129.059	16.63	16.63	33.25	3506	1658
20993.79097	21259.0032	-188.059	33.32	33.32	66.65	1257	1658
11982.39097	21877.4032	-220.059	24.87	24.87	49.74	1488	1658
17166.39097	22033.5032	-190.059	33.42	33.42	66.83	1194	1658
24594.69097	23166.0032	52.746	21.95	21.95	43.90	1768	1658
31598.39097	31972.6032	-298.059	39.19	39.19	78.37	1112	1658
32234.99416	5597.505347	-230.128	16.01	16.01	32.03	3632	1666
36482.69416	6920.605347	-27.8606	24.09	24.09	48.18	1375	1666
23975.39416	7270.805347	-221.128	35.30	35.30	70.60	1006	1666
5147.494161	15180.50535	-289.128	22.73	22.73	45.45	2843	1666
33281.59416	15872.50535	-56.2856	18.13	18.13	36.27	2147	1666
32497.69416	18619.30535	-27.8606	27.79	27.79	55.58	1118	1666
37137.69416	18682.90535	-174.128	17.85	17.85	35.70	2661	1666
23336.69416	21381.20535	285.762	29.63	29.63	59.25	2018	1666
25913.29416	23580.30535	127.529	27.41	27.41	54.82	1600	1666
20261.99416	25488.60535	-76.1281	27.13	27.13	54.26	1164	1666
24142.99416	25572.30535	-360.128	20.04	20.04	40.08	3230	1666
[truncated: 85,777 more rows]
