# Supplementary material for: Super-resolution analysis of PACSIN2 and EHD2 at caveolae
Source: PLoS One. 2022 Jul 14;17(7):e0271003. doi: 10.1371/journal.pone.0271003 (PMC9282494; doi:10.1371/journal.pone.0271003)
Supplement: S2 Data — (ZIP) [file pone.0271003.s004.zip › 405PACSIN2polyCy3Caveolin7C8004driftCorr 3DdistanceR_561-647_78K_TS3D.3dlp]

9765.933062	2653.659824	-307	22.96	22.96	45.92	2445	6
37925.93306	3873.959824	-203	53.91	53.91	107.81	1012	6
22692.33306	5829.559824	-290	16.18	16.18	32.36	5167	6
19541.33306	6656.659824	-326	33.54	33.54	67.07	2237	6
16211.93306	8075.759824	-344	41.92	41.92	83.84	1211	6
5245.933062	8899.259824	-17.0475	19.33	19.33	38.67	3000	6
11594.93306	9127.759824	177.19	15.85	15.85	31.70	4510	6
19490.03306	9439.059824	182.875	25.69	25.69	51.39	2400	6
11477.53306	10351.85982	-231	27.25	27.25	54.49	1713	6
5520.933062	11951.15982	-365	21.43	21.43	42.86	4298	6
30219.43306	12213.75982	9.4825	42.77	42.77	85.53	1005	6
1031.633062	12729.05982	-383	51.08	51.08	102.16	1113	6
31500.13306	13948.85982	287.1	31.27	31.27	62.55	2430	6
14295.73306	14712.05982	-17.995	21.03	21.03	42.06	3411	6
25647.93306	15416.45982	287.1	20.94	20.94	41.87	3747	6
24006.73306	20275.75982	170.557	36.13	36.13	72.25	1178	6
24721.63306	20400.65982	-70	29.74	29.74	59.49	1256	6
27774.43306	22539.95982	-374	53.53	53.53	107.06	1118	6
24531.83306	22667.65982	307.945	36.88	36.88	73.76	1785	6
27508.63306	25026.95982	-145	37.63	37.63	75.27	1721	6
24623.23306	25485.85982	-274	18.11	18.11	36.22	3901	6
14720.43306	26272.95982	-216	42.41	42.41	84.83	1033	6
20968.73306	30141.65982	-17.0475	34.27	34.27	68.53	1497	6
24768.13306	32084.65982	-166	42.98	42.98	85.96	1047	6
34920.33306	32250.75982	-331	36.20	36.20	72.39	2529	6
9697.436248	2609.761971	-25.575	26.59	26.59	53.18	1180	14
25825.53625	6680.661971	-121	16.98	16.98	33.96	3561	14
31218.53625	6792.561971	300.365	37.52	37.52	75.03	1513	14
4339.836248	6879.261971	-447	29.01	29.01	58.03	2586	14
33331.53625	7546.961971	-195	38.69	38.69	77.39	1141	14
2659.736248	7861.661971	-320	32.36	32.36	64.72	1318	14
4448.636248	8567.961971	-449	33.77	33.77	67.54	2149	14
14297.43625	8341.061971	29.38	23.39	23.39	46.77	1895	14
37424.73625	8867.961971	-191	34.48	34.48	68.95	1840	14
19594.93625	9296.361971	265.307	22.98	22.98	45.97	1722	14
14782.93625	9814.461971	308.892	48.09	48.09	96.18	1051	14
16747.63625	10850.66197	-106	33.30	33.30	66.60	1427	14
6440.636248	11195.76197	-314	23.39	23.39	46.77	2448	14
34584.33625	11232.06197	232.145	27.13	27.13	54.26	2989	14
40878.63625	11465.46197	-328	38.81	38.81	77.62	1623	14
13488.43625	11897.36197	-87	20.94	20.94	41.87	1438	14
34276.73625	14380.56197	-116	33.82	33.82	67.64	1463	14
6731.036248	15170.86197	-197	15.80	15.80	31.60	6651	14
11892.93625	16601.06197	-315	37.77	37.77	75.55	1992	14
21577.93625	18239.16197	67.28	25.69	25.69	51.39	1419	14
14247.73625	22949.36197	-120	25.46	25.46	50.92	1800	14
34319.13625	25101.46197	-57	33.65	33.65	67.31	1072	14
18935.73625	29130.86197	-233	22.54	22.54	45.07	2920	14
36781.73625	35777.26197	-408	43.19	43.19	86.38	1096	14
7812.939434	3514.564118	-37.8925	26.21	26.21	52.42	1243	22
32044.23943	5781.464118	108.97	28.78	28.78	57.56	1476	22
36422.93943	6955.264118	-295	34.88	34.88	69.76	3023	22
25873.33943	6658.464118	-213	22.94	22.94	45.88	2529	22
30607.23943	7928.964118	71.07	14.84	14.84	29.67	3794	22
22000.53943	8209.664118	-101	35.23	35.23	70.46	1440	22
29451.63943	8478.764118	-158	23.95	23.95	47.90	2149	22
18810.53943	9232.364118	206.563	12.88	12.88	25.76	6939	22
26555.13943	9279.264118	-85	39.52	39.52	79.03	1392	22
31286.63943	10534.16412	36.96	19.33	19.33	38.67	2094	22
40777.33943	11316.96412	-423	47.52	47.52	95.05	1228	22
5532.639434	11893.06412	-325	13.21	13.21	26.42	5850	22
17795.33943	12923.06412	-202	27.95	27.95	55.91	1494	22
8905.339434	13034.36412	-15.1525	38.60	38.60	77.20	1094	22
26067.13943	13581.26412	-118	26.40	26.40	52.80	1872	22
6697.939434	15195.76412	-236	19.22	19.22	38.43	3326	22
15520.73943	16328.56412	-208	16.70	16.70	33.39	2161	22
35492.43943	19308.56412	-127	26.21	26.21	52.42	1910	22
17038.43943	19532.96412	205.615	33.86	33.86	67.73	1553	22
26394.33943	22795.66412	-185	45.48	45.48	90.95	1058	22
38200.33943	24230.26412	-436	47.45	47.45	94.91	1164	22
27446.13943	26001.86412	-241	16.89	16.89	33.77	3574	22
21355.23943	27147.36412	31.275	14.77	14.77	29.53	5908	22
26690.83943	28193.56412	-241	24.19	24.19	48.37	1473	22
19573.63943	28463.56412	-362	42.06	42.06	84.12	1248	22
39181.83943	30032.96412	-23.68	20.39	20.39	40.79	3004	22
36735.83943	32104.16412	-366	23.97	23.97	47.95	2526	22
24463.83943	35109.66412	-374	42.98	42.98	85.96	1209	22
28872.94262	5566.266266	-211	29.44	29.44	58.88	1791	30
9604.04262	7093.866266	-275	19.36	19.36	38.72	3474	30
17916.84262	8007.766266	-140	29.41	29.41	58.83	1364	30
29427.74262	8516.666266	-400	46.94	46.94	93.87	1098	30
11572.84262	9128.966266	108.97	10.95	10.95	21.90	8159	30
30358.44262	9204.366266	-240	33.04	33.04	66.08	1102	30
23671.94262	10415.06627	-272	42.84	42.84	85.67	1064	30
4286.34262	12397.16627	260.57	17.31	17.31	34.62	5806	30
10304.84262	12544.06627	4.745	39.87	39.87	79.74	1505	30
37371.94262	14534.16627	-47.3675	35.14	35.14	70.27	1152	30
37403.34262	15532.26627	-228	13.61	13.61	27.22	5285	30
12502.54262	18108.06627	145.923	31.53	31.53	63.07	1236	30
9764.54262	18356.56627	-285	35.30	35.30	70.60	2077	30
31312.14262	18537.56627	-369	20.94	20.94	41.87	2884	30
19940.14262	19755.16627	259.622	37.14	37.14	74.28	1383	30
12761.94262	20518.76627	-50.21	12.01	12.01	24.02	3793	30
21532.14262	21273.06627	-424	49.36	49.36	98.72	1012	30
16874.34262	23708.76627	-209	13.21	13.21	26.42	5871	30
25759.04262	23972.06627	217.932	31.02	31.02	62.03	1379	30
30648.34262	26441.66627	63.49	21.88	21.88	43.76	2928	30
28816.24262	26848.96627	-117	29.70	29.70	59.39	1478	30
28583.44262	28330.76627	-60	17.87	17.87	35.75	2771	30
27005.94262	29726.06627	-110	41.21	41.21	82.42	1012	30
34611.34262	30010.16627	-213	47.22	47.22	94.44	1264	30
26070.04262	30985.16627	-265	33.61	33.61	67.21	1790	30
24495.74262	33260.96627	-406	33.79	33.79	67.59	1645	30
15093.74581	181.4684126	26.5375	21.43	21.43	42.86	1396	38
38042.14581	3803.068413	-152	31.25	31.25	62.50	2085	38
21575.74581	5629.468413	-128	24.07	24.07	48.14	2124	38
29839.04581	5612.968413	-53.0525	27.01	27.01	54.02	1673	38
31991.54581	5832.168413	149.712	20.37	20.37	40.74	3780	38
33878.44581	5911.368413	302.26	33.11	33.11	66.22	1399	38
32888.64581	6368.068413	-156	18.65	18.65	37.30	2926	38
30606.14581	7887.668413	245.41	21.50	21.50	43.00	3541	38
4443.545806	8380.368413	-175	28.28	28.28	56.57	1323	38
22035.34581	8454.968413	-351	12.43	12.43	24.87	7219	38
19562.44581	9305.168413	92.8625	19.50	19.50	39.00	2095	38
8662.545806	10236.66841	231.197	13.85	13.85	27.69	6251	38
23666.34581	10581.06841	-185	29.77	29.77	59.53	1514	38
3519.545806	11171.86841	-100	21.05	21.05	42.11	2473	38
4803.645806	12560.26841	275.73	27.53	27.53	55.06	1927	38
26841.64581	13715.56841	236.883	27.53	27.53	55.06	1991	38
16857.14581	18344.86841	-37.8925	30.94	30.94	61.89	1229	38
38287.54581	19130.26841	-383	28.35	28.35	56.71	1405	38
34397.44581	19685.86841	218.88	19.71	19.71	39.42	3936	38
38341.74581	19676.06841	-271	22.73	22.73	45.45	2290	38
28797.64581	24588.86841	92.8625	18.82	18.82	37.63	3795	38
15002.24581	25147.56841	-362	22.56	22.56	45.12	3111	38
16076.04581	27287.76841	131.71	28.75	28.75	57.51	2100	38
34711.54581	28094.86841	-93	35.33	35.33	70.65	1288	38
34438.44581	35379.86841	-409	29.32	29.32	58.64	2495	38
8668.748992	2935.97056	-402	26.14	26.14	52.28	2332	46
2555.248992	4324.97056	-449	52.49	52.49	104.99	1622	46
29820.04899	5606.77056	-131	19.36	19.36	38.72	2401	46
21593.24899	5733.77056	-235	27.37	27.37	54.73	1760	46
31341.74899	6776.37056	-124	11.14	11.14	22.28	5079	46
29378.14899	8411.47056	-30.3125	22.63	22.63	45.26	2335	46
33968.24899	8516.27056	20.8525	35.25	35.25	70.51	1001	46
38137.14899	8961.57056	-251	37.04	37.04	74.09	1380	46
18781.54899	9313.07056	172.452	18.53	18.53	37.07	3031	46
19642.54899	9331.17056	235.935	29.01	29.01	58.03	1208	46
8664.548992	10250.47056	284.258	15.66	15.66	31.32	4777	46
25028.24899	13158.57056	44.54	26.68	26.68	53.36	1301	46
15863.74899	13864.27056	196.14	38.55	38.55	77.10	1112	46
9365.448992	16070.77056	281.415	23.76	23.76	47.52	2613	46
10838.44899	16845.37056	97.6	22.82	22.82	45.64	2301	46
33633.44899	17452.27056	-88	27.95	27.95	55.91	1304	46
15253.34899	18513.27056	-56	23.08	23.08	46.16	1797	46
21276.34899	22555.47056	319.315	23.53	23.53	47.05	2911	46
36321.84899	23320.47056	-341	33.63	33.63	67.26	2112	46
25360.94899	24983.37056	-60	25.03	25.03	50.07	1961	46
13839.14899	25284.77056	-189	31.13	31.13	62.27	1220	46
20633.74899	25509.77056	-86	26.23	26.23	52.47	1843	46
22135.54899	26120.27056	14.22	18.51	18.51	37.02	2480	46
38706.94899	29467.77056	-92	31.56	31.56	63.11	1234	46
27711.14899	31155.37056	107.075	31.93	31.93	63.87	1601	46
33284.84899	32375.67056	318.367	43.94	43.94	87.89	1092	46
34292.94899	39110.17056	-427	58.50	58.50	117.00	1255	46
29855.45218	4751.172707	-154	30.66	30.66	61.32	1566	54
26851.25218	7325.672707	-292	23.10	23.10	46.21	2566	54
23597.05218	8416.572707	12.325	39.82	39.82	79.65	1038	54
15539.35218	8890.872707	-115	30.21	30.21	60.43	1060	54
8693.952178	10230.17271	93.81	21.03	21.03	42.06	1882	54
32927.85218	13711.07271	-115	42.67	42.67	85.35	1016	54
15423.25218	15517.57271	112.76	16.56	16.56	33.11	3735	54
16621.95218	18028.77271	-219	43.31	43.31	86.62	1046	54
35060.35218	20962.97271	-243	33.86	33.86	67.73	1335	54
37876.75218	21782.17271	-281	31.35	31.35	62.69	1067	54
37082.05218	23630.37271	-1.8875	24.75	24.75	49.50	1512	54
21158.55218	24357.47271	207.51	28.78	28.78	57.56	1970	54
22331.75218	24936.87271	-124	12.91	12.91	25.81	6310	54
35643.15218	25967.47271	40.75	22.68	22.68	45.36	1979	54
15517.35536	8620.974854	-158	32.03	32.03	64.06	1530	62
19482.35536	8626.374854	175.295	15.19	15.19	30.38	4397	62
15669.15536	11126.47485	-316	32.48	32.48	64.95	1470	62
18734.65536	12295.97485	-201	32.69	32.69	65.37	1309	62
10729.45536	15084.57485	-133	24.23	24.23	48.47	2204	62
15573.35536	16437.37485	-91	22.42	22.42	44.84	1092	62
11046.05536	20108.87485	-97	37.54	37.54	75.08	1223	62
13229.45536	20363.37485	0.0075	16.13	16.13	32.26	4665	62
24348.15536	26828.97485	-295	16.89	16.89	33.77	3652	62
25554.15536	32306.47485	-343	42.46	42.46	84.92	1078	62
34137.55855	3751.477001	106.128	29.48	29.48	58.97	1562	70
34768.75855	5116.777001	-419	41.99	41.99	83.98	1325	70
22050.85855	6283.477001	-290	25.13	25.13	50.26	2067	70
3557.25855	6338.477001	-242	34.50	34.50	69.00	1402	70
22094.25855	8445.777001	-213	11.73	11.73	23.46	4413	70
18837.25855	9295.377001	162.03	29.96	29.96	59.91	1102	70
31006.05855	9802.677001	-313	16.39	16.39	32.78	6422	70
34748.55855	11203.977	-364	37.07	37.07	74.14	1570	70
23612.15855	11780.577	117.497	38.90	38.90	77.81	1120	70
23488.15855	18081.877	61.595	16.98	16.98	33.96	2749	70
35376.05855	18481.577	-194	19.19	19.19	38.39	2883	70
14796.65855	19475.877	-78	26.96	26.96	53.93	1603	70
34377.05855	20206.677	-59	24.82	24.82	49.64	1478	70
34752.95855	22331.977	287.1	36.27	36.27	72.53	1210	70
26679.15855	22978.877	-76	16.53	16.53	33.06	3177	70
15602.95855	24949.377	-318	25.39	25.39	50.77	1763	70
30108.45855	28366.177	-234	30.33	30.33	60.66	1041	70
19525.65855	28512.377	-177	24.16	24.16	48.32	1097	70
38693.35855	29563.477	-307	35.91	35.91	71.83	1169	70
30255.15855	36780.577	-73	21.31	21.31	42.63	2358	70
12554.16174	2291.179148	-68	18.42	18.42	36.83	1678	78
36636.06174	4295.079148	-266	49.48	49.48	98.96	1083	78
1598.861736	5543.379148	-259	32.73	32.73	65.47	1070	78
3625.361736	6330.879148	-69	27.29	27.29	54.59	1170	78
7502.461736	7704.679148	-355	28.14	28.14	56.28	2061	78
25360.66174	7972.679148	-246	30.05	30.05	60.10	1306	78
4681.661736	12511.67915	168.663	26.05	26.05	52.09	1333	78
12573.16174	18394.87915	-448	53.29	53.29	106.59	1022	78
35321.76174	18468.67915	-105	15.07	15.07	30.14	3198	78
30662.46174	20445.07915	-348	35.23	35.23	70.46	2191	78
34332.66174	20142.87915	-350	32.59	32.59	65.19	1168	78
30653.86174	20435.37915	-433	48.94	48.94	97.87	1091	78
22165.56174	26092.97915	227.408	25.41	25.41	50.82	2470	78
26336.46174	31676.27915	-148	29.63	29.63	59.25	1277	78
14263.36492	1590.581295	-233	24.66	24.66	49.31	1813	86
27124.26492	4054.681295	-421	20.79	20.79	41.59	4787	86
34778.96492	5210.681295	-235	22.58	22.58	45.17	2519	86
3586.364922	6345.581295	-135	18.30	18.30	36.60	2975	86
29055.96492	8151.381295	185.717	50.51	50.51	101.03	1110	86
36525.76492	9457.081295	250.148	34.38	34.38	68.77	1980	86
9845.664922	17143.7813	43.5925	27.53	27.53	55.06	1243	86
25187.76492	17583.1813	46.435	19.00	19.00	38.01	2070	86
23415.76492	18086.2813	-37.8925	18.18	18.18	36.36	2164	86
33369.16492	18608.5813	-178	22.82	22.82	45.64	2110	86
27416.16492	21403.1813	306.997	32.12	32.12	64.24	1942	86
32417.26492	22873.0813	-25.575	19.88	19.88	39.75	3149	86
27975.56492	23492.9813	-34.1025	35.33	35.33	70.65	1330	86
28783.16492	24617.0813	154.45	30.36	30.36	60.71	1972	86
22206.66492	26061.0813	-54	23.76	23.76	47.52	1691	86
31854.16492	26399.8813	-34.1025	19.12	19.12	38.25	2157	86
16552.16492	28037.4813	-261	27.60	27.60	55.20	1084	86
25487.36492	31875.3813	-321	30.66	30.66	61.32	1674	86
26935.16492	33656.2813	-221	17.45	17.45	34.90	2604	86
29849.56811	4593.783442	-257	28.28	28.28	56.57	1653	94
34810.86811	5224.783442	-213	22.87	22.87	45.73	2418	94
33951.86811	6831.883442	-42.63	32.97	32.97	65.94	1053	94
38180.46811	9039.983442	-71	18.30	18.30	36.60	3002	94
4846.068108	12551.88344	181.928	21.34	21.34	42.67	2542	94
3823.268108	14203.08344	-124	36.10	36.10	72.20	1175	94
10914.86811	14899.18344	-32.2075	19.81	19.81	39.61	1941	94
29772.16811	15133.48344	-88	29.93	29.93	59.86	1207	94
6981.068108	17375.78344	-441	32.50	32.50	65.00	2621	94
12559.76811	18252.48344	-122	23.60	23.60	47.19	1764	94
36624.46811	21011.78344	-178	18.84	18.84	37.68	2059	94
23850.56811	25903.68344	-66	21.17	21.17	42.34	2000	94
21999.06811	27759.48344	8.535	24.12	24.12	48.23	1857	94
8686.971294	3376.385589	130.762	15.52	15.52	31.04	2902	102
22732.87129	5215.985589	-240	15.85	15.85	31.70	3912	102
12343.27129	13910.48559	-131	19.10	19.10	38.20	2841	102
5944.171294	14593.28559	-46.42	12.88	12.88	25.76	4646	102
37304.07129	20231.68559	-228	33.91	33.91	67.82	1279	102
10824.37129	21194.48559	-134	30.12	30.12	60.24	1167	102
16513.07129	27320.48559	-291	22.42	22.42	44.84	2567	102
31086.17129	32083.38559	-176	25.17	25.17	50.35	1295	102
35793.97129	32903.98559	77.7025	30.03	30.03	60.05	1280	102
31321.17448	6932.787737	-236.303	27.25	27.25	54.49	1545	110
14627.77448	10711.18774	-44.8277	16.23	16.23	32.45	2891	110
8531.27448	11571.08774	-178.303	44.93	44.93	89.87	1251	110
25731.17448	13724.18774	120.037	19.52	19.52	39.05	1896	110
20882.57448	14449.88774	-344.303	30.03	30.03	60.05	1791	110
15424.27448	16239.18774	16.7598	21.34	21.34	42.67	1111	110
15780.17448	20526.18774	153.2	16.20	16.20	32.40	4002	110
26677.97448	25678.48774	-287.303	26.87	26.87	53.74	1270	110
30613.47448	30656.68774	48.9748	12.46	12.46	24.92	4625	110
12545.77767	2229.989884	-185.649	23.79	23.79	47.57	1836	118
30026.87767	4686.289884	-311.649	32.12	32.12	64.24	1003	118
31546.07767	5980.189884	110.216	27.01	27.01	54.02	1338	118
10035.27767	6979.689884	-143.649	21.03	21.03	42.06	2702	118
23225.47767	7464.889884	-209.649	16.86	16.86	33.72	3388	118
30048.27767	8842.989884	-167.649	20.42	20.42	40.84	2138	118
15144.87767	9679.989884	35.3638	28.26	28.26	56.52	1396	118
39308.77767	11765.78988	79.8963	27.01	27.01	54.02	1549	118
19177.87767	16456.98988	78.0013	9.70	9.70	19.41	4879	118
14096.87767	19316.08988	-72.6487	26.71	26.71	53.41	1315	118
10305.97767	19296.08988	-126.649	15.50	15.50	30.99	4743	118
28260.57767	20926.88988	80.8438	27.06	27.06	54.12	1423	118
22282.77767	22316.48988	276.029	22.84	22.84	45.69	3405	118
28186.87767	24563.38988	97.8988	17.00	17.00	34.01	3115	118
19644.57767	26796.68988	-394.649	29.63	29.63	59.25	1707	118
24281.97767	27459.38988	-272.649	30.87	30.87	61.75	1858	118
38671.47767	29393.98988	-192.649	36.29	36.29	72.58	1650	118
36897.87767	30926.78988	-33.8037	31.02	31.02	62.03	1105	118
27800.87767	33598.68988	-232.649	25.32	25.32	50.63	1740	118
25740.37767	39563.48988	-91.6487	29.20	29.20	58.40	1523	118
34866.68085	5306.992031	-141.995	26.47	26.47	52.94	1834	126
16917.68085	8619.192031	12.2778	16.86	16.86	33.72	2152	126
5217.180852	8857.692031	-20.8847	23.15	23.15	46.30	1700	126
30744.18085	9061.692031	-93.9947	34.29	34.29	68.58	1118	126
39290.18085	11803.79203	49.2303	23.74	23.74	47.48	2347	126
40542.68085	13479.59203	297.475	33.82	33.82	67.64	2463	126
25810.28085	13746.69203	206.515	27.08	27.08	54.16	2081	126
4785.080852	14702.69203	227.36	31.84	31.84	63.68	1567	126
37433.08085	15552.69203	-204.995	15.35	15.35	30.71	2790	126
23402.08085	18097.09203	11.3303	16.04	16.04	32.08	2511	126
12618.08085	20549.69203	-16.1472	17.95	17.95	35.89	2401	126
18474.68085	21908.69203	-444.995	35.68	35.68	71.36	1396	126
15610.98085	22973.49203	144.928	24.68	24.68	49.36	1446	126
27448.88085	24077.29203	49.2303	19.50	19.50	39.00	2881	126
19650.98085	26777.39203	-254.995	12.41	12.41	24.82	5300	126
25694.88085	29197.59203	-220.995	23.06	23.06	46.11	3444	126
18686.28085	30773.59203	-196.995	33.70	33.70	67.40	1392	126
25166.58085	30856.39203	-194.995	20.61	20.61	41.21	1791	126
31153.78085	32050.59203	-61.9947	27.53	27.53	55.06	1276	126
20393.08085	32869.89203	-423.995	32.31	32.31	64.62	2020	126
6389.884038	3661.994178	-145.341	19.17	19.17	38.34	2649	134
30886.38404	6687.794178	81.0993	17.97	17.97	35.94	2347	134
984.7840383	9390.594178	-289.341	42.51	42.51	85.02	1258	134
8651.484038	10267.29418	227.962	28.68	28.68	57.37	1269	134
5135.484038	10446.09418	-0.385701	24.87	24.87	49.74	1148	134
5218.584038	11164.79418	-51.5507	39.59	39.59	79.18	1246	134
27540.88404	11298.99418	-10.8082	23.50	23.50	47.01	2786	134
14256.18404	12856.89418	283.864	34.41	34.41	68.81	1795	134
34449.18404	12833.99418	-372.341	25.41	25.41	50.82	1655	134
23947.48404	21373.99418	-165.341	19.41	19.41	38.81	2180	134
14772.48404	21635.39418	-370.341	33.30	33.30	66.60	1917	134
30586.38404	23152.89418	-69.3407	13.66	13.66	27.32	4688	134
18484.08404	28402.19418	-98.3407	15.35	15.35	30.71	2524	134
24526.68404	35057.79418	-49.6557	27.79	27.79	55.58	1165	134
29876.38722	340.5963249	-192.687	38.67	38.67	77.34	1240	142
3627.687224	3929.896325	-377.687	22.70	22.70	45.40	2698	142
4863.087224	4156.296325	56.1183	22.18	22.18	44.37	1808	142
2112.387224	5843.596325	274.991	42.91	42.91	85.82	1469	142
3619.287224	6364.096325	-247.687	16.70	16.70	33.39	3694	142
5635.287224	7724.296325	-424.687	28.52	28.52	57.04	2806	142
16193.48722	8126.596325	-137.687	10.67	10.67	21.34	6101	142
18837.08722	9275.096325	217.193	27.41	27.41	54.82	1464	142
26529.28722	11342.29632	-39.5792	27.91	27.91	55.81	1483	142
25679.68722	13720.59632	170.766	27.84	27.84	55.67	1467	142
17239.88722	16173.59632	-71.6867	20.09	20.09	40.18	1647	142
34369.48722	20262.89632	-47.1592	16.74	16.74	33.49	2727	142
30619.18722	23134.59632	-76.6867	25.08	25.08	50.16	1093	142
29733.98722	24254.69632	-185.687	29.11	29.11	58.22	1379	142
24281.58722	27298.99632	-363.687	20.58	20.58	41.17	2731	142
28445.38722	28358.19632	63.6983	14.86	14.86	29.72	3944	142
30149.88722	28160.39632	-257.687	26.89	26.89	53.79	1843	142
26870.68722	29423.29632	159.396	28.28	28.28	56.57	1074	142
28762.18722	30371.29632	-203.687	32.33	32.33	64.67	1399	142
29923.99041	4643.998472	-214.033	29.34	29.34	58.69	1662	150
2919.39041	4798.698472	-53.1902	34.74	34.74	69.47	1294	150
21970.39041	6510.498472	-235.033	23.76	23.76	47.52	2296	150
36339.99041	7133.798472	-4.86768	29.39	29.39	58.78	1175	150
26326.49041	7348.898472	278.435	34.22	34.22	68.44	1221	150
1516.59041	10747.79847	-107.033	26.75	26.75	53.51	1554	150
37429.39041	15561.69847	-76.0327	18.91	18.91	37.82	1762	150
21832.49041	16691.09847	-77.0327	19.19	19.19	38.39	2293	150
11555.59041	17510.09847	-30.4502	13.09	13.09	26.19	4090	150
38869.19041	23412.59847	-3.92018	26.87	26.87	53.74	1058	150
30153.89041	28034.49847	-404.033	32.78	32.78	65.56	1453	150
36877.19041	30854.99847	-198.033	32.33	32.33	64.67	1320	150
28073.49041	31568.19847	-335.033	12.65	12.65	25.29	6322	150
39979.19041	38320.89847	-35.1877	25.74	25.74	51.48	1797	150
40425.9936	5685.000619	-148.379	30.17	30.17	60.34	1461	158
38497.4936	6101.100619	-168.379	20.79	20.79	41.59	2860	158
16200.8936	8140.900619	-166.379	11.73	11.73	23.46	4961	158
24363.2936	10784.90062	83.8513	23.90	23.90	47.81	2740	158
10581.2936	15010.90062	-45.9562	30.29	30.29	60.57	1212	158
19776.0936	17249.90062	-106.379	21.52	21.52	43.05	2088	158
15329.4936	17397.40062	129.331	28.19	28.19	56.38	1028	158
34726.8936	22323.40062	171.021	30.45	30.45	60.90	1664	158
28318.3936	22892.30062	278.089	25.43	25.43	50.87	2532	158
29044.6936	23836.20062	190.919	36.97	36.97	73.95	1005	158
29386.6936	26364.70062	-344.379	33.16	33.16	66.32	1320	158
27092.49678	4007.102766	-199.725	20.98	20.98	41.97	2542	166
20907.89678	7968.502766	49.3953	13.35	13.35	26.71	3528	166
16170.49678	8156.902766	-200.725	13.49	13.49	26.99	4615	166
19891.39678	11003.80277	201.943	30.66	30.66	61.32	1663	166
3302.296782	12116.90277	-310.725	38.93	38.93	77.86	1642	166
4684.996782	12490.50277	202.89	20.09	20.09	40.18	2401	166
11787.99678	13233.40277	-372.725	55.18	55.18	110.36	1257	166
35329.69678	18468.30277	-169.725	27.55	27.55	55.11	1911	166
13354.59678	20789.20277	-354.725	39.05	39.05	78.09	1043	166
16531.59678	22679.60277	-334.725	33.06	33.06	66.13	2062	166
16246.09678	24539.50277	-11.2447	11.00	11.00	22.00	5574	166
22015.49678	24987.30277	236.053	29.70	29.70	59.39	1223	166
31912.39678	30346.50277	-137.725	34.45	34.45	68.91	1276	166
21911.29678	30677.40277	-221.725	14.20	14.20	28.40	4183	166
38509.29997	3503.504913	-133.071	18.35	18.35	36.69	3536	174
22772.89997	5837.304913	-136.071	21.38	21.38	42.77	1902	174
3638.399968	6354.604913	-113.071	18.68	18.68	37.35	2915	174
24042.29997	6500.204913	-364.071	22.80	22.80	45.59	3009	174
9305.399968	8492.604913	-202.071	15.21	15.21	30.43	3324	174
429.7999684	10885.30491	-148.071	13.09	13.09	26.19	4150	174
5694.099968	12668.60491	130.534	21.64	21.64	43.28	2278	174
38823.09997	23372.50491	-258.071	39.05	39.05	78.09	1177	174
20870.69997	25755.00491	-42.8581	38.72	38.72	77.43	1002	174
18289.99997	28122.80491	-339.071	16.79	16.79	33.58	5296	174
25855.99997	28944.40491	-168.071	28.33	28.33	56.66	1140	174
21848.39997	28862.30491	-265.071	39.45	39.45	78.89	1379	174
18353.79997	29417.00491	-355.071	19.00	19.00	38.01	4444	174
21178.09997	29551.30491	-261.071	14.34	14.34	28.68	3461	174
40905.69997	30430.90491	-397.071	30.97	30.97	61.94	2048	174
18724.89997	31008.80491	-245.071	16.13	16.13	32.26	3129	174
25123.59997	30848.20491	-140.071	14.27	14.27	28.54	3631	174
28715.39997	34503.90491	-427.071	16.60	16.60	33.21	5191	174
29837.69997	34494.70491	-181.071	20.89	20.89	41.78	3120	174
31124.70315	4701.50706	-346.417	18.02	18.02	36.03	2498	182
22771.60315	5863.30706	-28.9916	18.75	18.75	37.49	2235	182
30905.60315	8630.00706	-219.417	35.30	35.30	70.60	1101	182
3774.303154	11202.30706	74.2859	22.61	22.61	45.22	1281	182
7762.603154	13776.10706	-209.417	29.25	29.25	58.50	1468	182
34293.40315	16832.80706	-0.566625	21.69	21.69	43.38	2684	182
18504.40315	28281.20706	-192.417	19.29	19.29	38.57	2753	182
25141.80315	30856.70706	-144.417	16.98	16.98	33.96	2542	182
32450.50315	33536.50706	-329.417	37.61	37.61	75.22	1593	182
31180.70634	811.4092075	-82.7626	18.37	18.37	36.74	3433	190
31153.70634	4696.809208	-231.763	22.89	22.89	45.78	1270	190
30407.20634	5454.309208	-171.763	26.05	26.05	52.09	1252	190
20903.90634	7987.809208	103.312	14.62	14.62	29.25	3110	190
1431.80634	10630.30921	-128.763	13.66	13.66	27.32	3164	190
5689.90634	12653.10921	149.74	26.96	26.96	53.93	1004	190
20698.60634	13693.40921	-141.763	10.41	10.41	20.82	6908	190
13644.00634	14568.70921	-80.7626	19.76	19.76	39.52	2439	190
12274.10634	16816.20921	-182.763	22.21	22.21	44.42	2201	190
9687.30634	17165.80921	284.285	32.88	32.88	65.75	1910	190
13502.60634	18911.80921	-110.763	28.54	28.54	57.09	1531	190
19421.40634	19866.90921	-91.7626	11.30	11.30	22.61	4950	190
20199.50634	22234.50921	25.6174	27.74	27.74	55.48	1349	190
14355.60634	23050.50921	-115.763	15.99	15.99	31.98	2793	190
27481.60634	26081.20921	-93.7626	14.41	14.41	28.83	3084	190
34358.70634	26535.50921	-393.763	18.77	18.77	37.54	4035	190
25711.50634	27585.60921	23.7224	11.45	11.45	22.89	4217	190
16219.60634	29649.30921	-190.763	31.37	31.37	62.74	1015	190
36881.10634	32458.00921	-70.7626	20.70	20.70	41.40	3006	190
33315.80634	37671.30921	-374.763	38.08	38.08	76.16	1268	190
802.9095265	6550.211355	-228.109	30.45	30.45	60.90	1046	198
20057.70953	6703.511355	-276.109	24.44	24.44	48.89	1882	198
1464.109526	10672.61135	-114.109	10.46	10.46	20.91	3955	198
34234.30953	16836.11135	49.9064	26.40	26.40	52.80	1549	198
15774.50953	19231.71135	57.4864	24.07	24.07	48.14	1142	198
30200.80953	21336.41135	-439.109	52.12	52.12	104.23	1161	198
14871.60953	22060.31135	-188.109	23.64	23.64	47.29	1579	198
33030.50953	27191.41135	-358.109	24.73	24.73	49.45	1363	198
25908.80953	28491.51135	-443.109	34.74	34.74	69.47	2307	198
30919.00953	28996.11135	33.7989	25.76	25.76	51.53	1824	198
39689.71271	7817.513502	-382.455	52.42	52.42	104.84	1129	206
14101.31271	8574.813502	-40.4521	15.64	15.64	31.27	3065	206
39183.41271	9052.013502	244.745	31.04	31.04	62.08	1062	206
13513.31271	11880.5135	-67.4546	23.62	23.62	47.24	1470	206
18724.11271	12178.4135	5.02791	16.58	16.58	33.16	2471	206
34287.01271	16783.3135	23.9779	26.42	26.42	52.85	1713	206
23289.01271	17988.8135	-119.455	26.09	26.09	52.19	1209	206
11093.71271	20101.6135	-101.455	17.17	17.17	34.34	3432	206
36704.51271	20193.2135	-262.455	34.45	34.45	68.91	1384	206
17335.01271	21827.1135	-15.8171	32.66	32.66	65.33	1185	206
21656.01271	22672.8135	222.953	27.62	27.62	55.25	1261	206
32757.21271	24488.7135	-247.455	38.25	38.25	76.49	1237	206
27474.61271	26071.6135	-53.7171	14.93	14.93	29.86	3149	206
34667.11271	28063.1135	-87.4546	18.06	18.06	36.13	2717	206
35623.21271	30521.0135	-248.455	17.36	17.36	34.71	4097	206
27567.51271	32363.3135	-279.455	19.55	19.55	39.09	2620	206
23449.91271	34693.2135	-249.455	14.01	14.01	28.02	5192	206
28261.3159	6391.415649	-235.801	28.02	28.02	56.05	1275	214
14156.5159	10824.11565	-30.3756	21.71	21.71	43.43	1737	214
8524.415899	11469.11565	-296.801	42.70	42.70	85.39	1215	214
34480.4159	12863.21565	-222.801	12.25	12.25	24.49	4748	214
32896.4159	13682.51565	127.857	21.74	21.74	43.47	1766	214
15451.8159	17394.61565	257.664	21.52	21.52	43.05	2713	214
11076.1159	20088.91565	53.9519	26.12	26.12	52.23	1336	214
38299.4159	20416.71565	-213.801	27.65	27.65	55.30	1504	214
30703.5159	23183.91565	-13.3206	20.11	20.11	40.22	1891	214
29769.5159	24291.81565	-372.801	26.33	26.33	52.66	1926	214
29868.4159	34494.51565	-302.801	27.79	27.79	55.58	1758	214
32044.8159	35165.31565	217.869	15.07	15.07	30.14	5907	214
3600.219085	3976.217796	-242.147	17.45	17.45	34.90	3176	222
19268.71908	6376.417796	-287.147	28.97	28.97	57.93	1098	222
14974.91908	9686.517796	-339.147	17.80	17.80	35.61	4357	222
26120.61908	15670.6178	-176.147	20.23	20.23	40.46	2306	222
37444.21908	15648.3178	-393.147	32.66	32.66	65.33	1059	222
23425.71908	18062.0178	110.456	16.63	16.63	33.25	3566	222
15890.71908	20717.1178	266.793	32.57	32.57	65.14	1458	222
13810.31908	21759.8178	-68.1466	11.82	11.82	23.64	2840	222
16988.21908	23807.3178	-194.147	14.44	14.44	28.87	4563	222
25640.01908	23976.2178	71.6084	14.34	14.34	28.68	3674	222
24635.51908	25137.5178	-294.147	13.07	13.07	26.14	4769	222
27493.41908	26094.5178	-113.147	17.85	17.85	35.70	2080	222
19833.31908	27361.6178	-177.147	24.54	24.54	49.08	1437	222
24271.31908	32998.9178	-313.147	22.63	22.63	45.26	2709	222
32036.41908	35160.5178	260.161	20.98	20.98	41.97	3188	222
18733.72227	8191.219943	-297.493	32.31	32.31	64.62	1396	230
30035.42227	8733.219943	-399.493	30.38	30.38	60.76	2163	230
39800.72227	8770.019943	-154.493	31.96	31.96	63.91	1575	230
21200.92227	10285.51994	-159.493	12.55	12.55	25.10	4185	230
9247.122271	10960.31994	149.905	26.31	26.31	52.61	1755	230
14158.52227	10807.21994	-416.493	30.07	30.07	60.15	2299	230
11275.42227	14924.81994	-303.493	34.05	34.05	68.11	1163	230
23518.12227	18089.51994	-22.5401	17.47	17.47	34.95	2269	230
30729.42227	20616.81994	-127.493	16.63	16.63	33.25	3394	230
18959.42227	21821.91994	259.815	20.39	20.39	40.79	2928	230
12719.22227	23413.41994	-230.493	23.29	23.29	46.58	2355	230
16934.32227	23792.31994	-301.493	23.34	23.34	46.68	2434	230
26346.32227	24136.11994	157.485	21.31	21.31	42.63	2264	230
24663.92227	25213.71994	-296.493	8.53	8.53	17.05	12084	230
25661.02227	25979.51994	255.077	33.06	33.06	66.13	1356	230
28101.42227	31592.31994	-239.493	31.77	31.77	63.54	1380	230
28233.92546	6477.52209	-302.839	29.91	29.91	59.82	1559	238
33937.42546	6818.82209	-63.8385	17.52	17.52	35.04	2810	238
17073.92546	7849.22209	-337.839	38.22	38.22	76.44	1143	238
41258.22546	11395.72209	288.841	44.44	44.44	88.88	1189	238
4380.025457	11903.32209	-170.839	19.55	19.55	39.09	1453	238
4427.325457	12407.82209	-47.521	14.08	14.08	28.17	5842	238
5610.525457	12639.32209	117.344	19.29	19.29	38.57	2031	238
37454.12546	17724.02209	-313.839	15.92	15.92	31.84	4821	238
12502.92546	18127.22209	-155.839	13.61	13.61	27.22	3584	238
17576.52546	19325.32209	224.411	22.37	22.37	44.74	2704	238
10994.32546	25171.82209	-278.839	43.99	43.99	87.98	1183	238
20449.52546	32445.12209	-336.839	44.56	44.56	89.11	1401	238
32440.22546	33493.42209	-158.839	30.14	30.14	60.29	1278	238
33360.02546	34402.62209	-161.839	16.04	16.04	32.08	3395	238
40814.52864	2864.424237	-210.185	46.75	46.75	93.49	1077	246
21405.42864	6645.824237	144.475	13.82	13.82	27.65	4440	246
11186.92864	8370.324237	-343.185	36.41	36.41	72.82	1383	246
4916.528643	9389.224237	-275.185	12.13	12.13	24.26	4348	246
24387.52864	10780.42424	22.248	22.77	22.77	45.55	1642	246
26096.22864	11304.82424	24.143	29.77	29.77	59.53	1163	246
12865.12864	12328.92424	-353.185	33.37	33.37	66.74	2096	246
11121.22864	16464.62424	-241.185	23.43	23.43	46.86	1783	246
11953.12864	16557.22424	-252.185	16.93	16.93	33.86	3753	246
21410.22864	19358.92424	55.4105	28.12	28.12	56.24	1206	246
31825.52864	19190.32424	-23.232	47.05	47.05	94.11	1054	246
17648.12864	19364.52424	-33.6545	31.86	31.86	63.73	1118	246
34909.52864	20121.92424	-229.185	12.79	12.79	25.58	4157	246
16116.72864	20512.32424	154.898	27.51	27.51	55.01	1371	246
24183.82864	25002.42424	-253.185	24.47	24.47	48.94	1424	246
31833.12864	26347.52424	-311.185	25.41	25.41	50.82	1128	246
20056.73183	6478.226384	-394.531	34.03	34.03	68.06	2004	254
5905.131829	10349.52638	-93.5305	14.27	14.27	28.54	3457	254
25777.63183	13700.12638	108.124	16.25	16.25	32.50	2156	254
15343.13183	17417.42638	222.772	26.56	26.56	53.13	1794	254
9797.531829	18237.62638	-219.531	26.87	26.87	53.74	1093	254
12522.73183	18087.22638	-325.531	34.64	34.64	69.28	1014	254
18195.53183	20899.52638	-259.531	11.12	11.12	22.23	5628	254
21082.13183	25289.62638	59.802	18.96	18.96	37.92	2785	254
35643.23183	30481.82638	-287.531	27.13	27.13	54.26	1451	254
18677.33183	30743.02638	-324.531	31.51	31.51	63.02	1060	254
30723.83183	30679.82638	54.117	16.11	16.11	32.22	3941	254
25088.23183	30832.62638	-42.528	17.97	17.97	35.94	4002	254
24201.13183	33088.62638	-207.531	14.91	14.91	29.81	3661	254
19474.93501	8573.928531	159.891	16.89	16.89	33.77	3744	262
6333.435015	9160.428531	-119.876	16.60	16.60	33.21	1954	262
32180.23501	10419.32853	259.379	42.48	42.48	84.97	1216	262
32976.03501	12140.72853	-102.876	33.46	33.46	66.93	1196	262
4942.535015	13548.12853	-220.876	20.21	20.21	40.41	3745	262
12522.13501	18112.42853	-289.876	35.21	35.21	70.41	1156	262
14117.03501	20750.72853	-248.876	20.54	20.54	41.07	2467	262
13822.83501	21832.12853	-137.876	11.16	11.16	22.33	4658	262
13688.83501	22854.02853	-63.8765	28.02	28.02	56.05	1387	262
33045.33501	23595.82853	-15.3965	22.02	22.02	44.04	1846	262
26284.13501	24163.32853	217.689	25.34	25.34	50.68	1403	262
14764.63501	24272.82853	-250.876	23.27	23.27	46.53	1921	262
26600.53501	25235.72853	-140.876	30.10	30.10	60.19	1903	262
20298.73501	25566.12853	-45.7165	21.01	21.01	42.01	2196	262
39729.63501	27865.52853	91.671	9.66	9.66	19.31	6644	262
34636.53501	28002.92853	-252.876	27.13	27.13	54.26	1236	262
25859.03501	28930.82853	-207.876	33.18	33.18	66.36	1232	262
23835.93501	29961.32853	-166.876	28.83	28.83	57.65	1585	262
38467.3382	3431.530679	-249.222	16.86	16.86	33.72	3109	270
30574.4382	5845.430679	17.42	27.77	27.77	55.53	1389	270
9602.638201	8753.230679	-40.3775	15.31	15.31	30.61	4077	270
11551.1382	11514.03068	-302.222	31.72	31.72	63.44	1163	270
7998.138201	12107.33068	-8.16249	29.04	29.04	58.07	1322	270
19479.0382	13277.33068	-66.2225	24.87	24.87	49.74	1362	270
9184.138201	13428.63068	-53.6425	15.52	15.52	31.04	3243	270
7132.038201	14794.53068	-376.222	37.52	37.52	75.03	1645	270
8234.038201	15337.33068	-112.222	19.12	19.12	38.25	2257	270
9628.838201	16005.03068	-302.222	20.94	20.94	41.87	3638	270
20922.9382	16356.63068	-224.222	16.04	16.04	32.08	3343	270
14640.6382	17916.23068	54.3725	22.35	22.35	44.70	2907	270
11798.6382	20609.33068	164.283	21.41	21.41	42.81	2532	270
34637.6382	22334.63068	311.145	25.29	25.29	50.59	2653	270
26339.3382	22589.53068	-112.222	14.37	14.37	28.73	1853	270
25806.7382	23407.63068	-140.222	22.51	22.51	45.03	2013	270
25034.1382	24617.33068	252.4	29.25	29.25	58.50	2116	270
30628.1382	30739.33068	20.2625	27.48	27.48	54.97	1083	270
32810.7382	32393.23068	-261.222	39.61	39.61	79.22	1002	270
13282.84139	1753.532826	-175.568	10.24	10.24	20.49	4933	278
10094.24139	6944.732826	-264.568	11.82	11.82	23.64	6321	278
30840.74139	6652.832826	-304.568	48.80	48.80	97.59	1043	278
16212.54139	8193.532826	-229.568	13.82	13.82	27.65	4775	278
8601.541387	10239.43283	38.8665	26.26	26.26	52.52	1067	278
15663.64139	11065.73283	-99.5685	24.33	24.33	48.65	1658	278
6948.941387	11916.03283	-38.8285	29.67	29.67	59.35	1331	278
802.4413867	12647.03283	-298.568	27.41	27.41	54.82	1544	278
16539.54139	18374.03283	148.777	26.54	26.54	53.08	1666	278
33282.84139	25365.33283	-379.568	39.19	39.19	78.37	1461	278
13669.24139	27984.03283	-422.568	35.11	35.11	70.23	1124	278
24261.14139	28035.43283	-259.568	22.82	22.82	45.64	1863	278
34658.24139	28047.73283	-154.568	23.74	23.74	47.48	1607	278
25955.94139	30309.43283	-70.5685	31.25	31.25	62.50	1105	278
18715.04139	30926.73283	-395.568	34.34	34.34	68.67	1423	278
34435.64457	2616.434973	229.916	32.76	32.76	65.52	1504	286
9323.344573	10317.03497	-201.914	39.40	39.40	78.80	1275	286
10250.24457	15291.43497	-95.9145	26.02	26.02	52.05	1190	286
32763.84457	17725.43497	-320.914	32.24	32.24	64.48	1905	286
15724.14457	21097.63497	-360.914	34.36	34.36	68.72	1257	286
24194.64457	22641.93497	258.341	24.07	24.07	48.14	1616	286
25773.44457	26003.93497	11.9905	30.71	30.71	61.42	1301	286
28481.34457	29835.73497	-0.326961	29.34	29.34	58.69	1593	286
40639.74457	35209.83497	-210.914	25.79	25.79	51.57	1532	286
32247.74776	3593.63712	-307.26	34.78	34.78	69.57	1088	294
37138.24776	4388.43712	188.827	37.75	37.75	75.50	1497	294
29955.44776	4550.33712	-117.26	20.98	20.98	41.97	2239	294
34764.34776	8691.53712	-105.26	23.01	23.01	46.02	1240	294
5239.547759	8879.53712	65.6521	23.71	23.71	47.43	1624	294
16272.24776	13272.23712	-39.5204	19.17	19.17	38.34	2312	294
13228.74776	14801.03712	169.877	27.11	27.11	54.21	1993	294
26257.84776	16332.03712	-20.5704	21.10	21.10	42.20	1938	294
35341.34776	18589.13712	-295.26	25.83	25.83	51.67	1969	294
11835.64776	20586.83712	-357.26	34.64	34.64	69.28	1040	294
17347.04776	22435.03712	-219.26	21.60	21.60	43.19	2027	294
24645.94776	23341.83712	-307.26	16.20	16.20	32.40	4569	294
16393.94776	24365.93712	-47.1004	23.81	23.81	47.62	1441	294
26584.54776	30768.03712	-380.26	35.96	35.96	71.92	1296	294
36818.84776	32381.93712	-357.26	27.86	27.86	55.72	2216	294
31167.85094	827.3392669	-50.2889	21.78	21.78	43.57	2041	302
32300.85094	4825.239267	-146.606	16.01	16.01	32.03	2506	302
15658.05094	11022.03927	-257.606	25.95	25.95	51.90	1517	302
5591.150945	11498.63927	241.541	32.83	32.83	65.66	1390	302
2814.050945	12329.33927	-109.606	12.41	12.41	24.82	4513	302
7547.350945	12237.73927	71.9386	19.43	19.43	38.86	2634	302
33829.65094	12620.13927	-352.606	22.77	22.77	45.55	3781	302
16056.25094	18882.63927	-105.606	13.21	13.21	26.42	3199	302
18143.15094	20072.13927	262.386	28.80	28.80	57.60	1984	302
15264.25094	23103.23927	266.176	24.96	24.96	49.93	2379	302
19799.65094	23647.63927	-254.606	21.78	21.78	43.57	1836	302
15660.05094	23766.73927	-46.4989	26.47	26.47	52.94	1290	302
28732.85094	24852.43927	-199.606	19.10	19.10	38.20	2016	302
32443.35094	33466.13927	-365.606	19.31	19.31	38.62	3762	302
25565.75094	39427.33927	-276.606	49.03	49.03	98.06	1055	302
10501.25413	2440.941414	42.4009	26.00	26.00	52.00	1417	310
34855.55413	5161.141414	-306.772	17.85	17.85	35.70	4081	310
26790.85413	8254.841414	194.948	26.07	26.07	52.14	2235	310
5928.654131	10324.94141	-52.3491	14.79	14.79	29.58	3152	310
8092.354131	11090.04141	-110.772	25.93	25.93	51.86	1705	310
22650.65413	11410.24141	-316.772	35.16	35.16	70.32	1412	310
16649.55413	20467.14141	128.623	32.08	32.08	64.15	1209	310
30970.75413	21294.24141	-93.7716	34.57	34.57	69.14	1290	310
15719.45413	22163.44141	39.5584	18.89	18.89	37.77	2548	310
32869.25413	23420.24141	171.261	29.58	29.58	59.16	1259	310
15644.15413	23793.84141	-93.7716	21.05	21.05	42.11	1440	310
22439.25413	27571.24141	-313.772	27.86	27.86	55.72	1919	310
25303.05413	27438.84141	-132.772	31.53	31.53	63.07	1159	310
35151.15413	27402.94141	-341.772	31.27	31.27	62.55	1521	310
29291.35413	27989.54141	-38.1366	25.81	25.81	51.62	1761	310
25105.95413	30847.74141	-48.5591	23.34	23.34	46.68	1446	310
28523.45413	32924.64141	-120.772	25.06	25.06	50.11	1418	310
11200.65732	1235.443561	-376.877	30.92	30.92	61.84	1749	318
9611.357317	8682.743561	-77.8766	16.39	16.39	32.78	3565	318
34795.45732	8691.043561	-31.6091	19.31	19.31	38.62	1846	318
3548.757317	10159.54356	-181.877	29.96	29.96	59.91	1126	318
21641.25732	10545.54356	169.261	30.66	30.66	61.32	1207	318
6270.557317	11658.44356	-152.877	33.94	33.94	67.87	1483	318
2823.957317	12313.24356	-49.6116	16.13	16.13	32.26	3141	318
15108.05732	17259.64356	-270.877	25.83	25.83	51.67	1971	318
36138.85732	18749.54356	-27.8191	38.62	38.62	77.24	1072	318
15699.55732	19326.14356	-113.877	22.84	22.84	45.69	1148	318
15750.15732	20694.24356	-353.877	17.50	17.50	35.00	5965	318
12011.95732	21459.74356	-336.877	27.39	27.39	54.78	1132	318
25923.45732	23222.34356	-346.877	35.14	35.14	70.27	1497	318
19804.15732	23769.54356	-44.8741	25.98	25.98	51.95	1173	318
33030.25732	24902.44356	-259.877	39.78	39.78	79.55	1112	318
20385.55732	25545.84356	224.216	28.71	28.71	57.41	1044	318
31136.0605	4659.745708	-358.981	26.16	26.16	52.33	1322	326
1119.860503	5924.445708	-170.981	29.46	29.46	58.92	1051	326
33933.8605	6819.445708	-15.6065	21.83	21.83	43.66	1572	326
16184.5605	8585.245708	-145.981	17.92	17.92	35.84	3542	326
37492.3605	9196.945708	-57.2965	26.09	26.09	52.19	1244	326
27395.3605	12482.14571	-156.981	16.67	16.67	33.35	2950	326
34454.5605	12845.14571	-291.981	15.66	15.66	31.32	3546	326
33242.6605	25209.34571	-407.981	34.08	34.08	68.15	1108	326
29672.1605	28709.64571	152.101	21.29	21.29	42.58	2843	326
24392.6605	28886.34571	-332.981	25.98	25.98	51.95	1942	326
12568.46369	2315.847855	-217.086	30.85	30.85	61.70	1017	334
24363.36369	10807.44786	-94.0864	10.01	10.01	20.02	5057	334
4219.563689	12241.64786	-62.1389	10.93	10.93	21.85	4755	334
13075.16369	12156.74786	-79.0864	26.71	26.71	53.41	1469	334
32479.66369	13899.74786	3.23858	21.88	21.88	43.76	2636	334
20970.96369	14341.84786	75.2486	22.14	22.14	44.27	2169	334
9446.563689	15079.54786	-22.3439	30.52	30.52	61.04	1376	334
23795.06369	15468.24786	-177.086	19.69	19.69	39.38	1607	334
31733.86369	19142.24786	-14.7639	21.97	21.97	43.94	1755	334
15895.16369	21225.54786	235.376	30.47	30.47	60.95	1038	334
19842.96369	27232.54786	-353.086	28.26	28.26	56.52	2088	334
21121.76369	27329.94786	57.2461	16.96	16.96	33.91	3189	334
17543.16369	29156.44786	-404.086	36.60	36.60	73.19	1026	334
26587.96369	30761.94786	-405.086	33.96	33.96	67.92	1813	334
22301.46369	32621.74786	-285.086	23.48	23.48	46.96	3160	334
1095.866875	5888.250002	-238.191	19.22	19.22	38.43	2614	342
17920.66687	8653.950002	246.641	18.04	18.04	36.08	4558	342
16912.86687	9936.850002	112.096	20.09	20.09	40.18	2416	342
21603.46687	10569.25	204.951	30.85	30.85	61.70	1664	342
25762.86687	13706.75	104.516	15.73	15.73	31.46	2941	342
12517.46687	20703.65	-223.191	28.07	28.07	56.14	1527	342
10862.46687	21192.95	-147.191	28.40	28.40	56.80	1210	342
12991.46687	22764.75	-95.1913	11.37	11.37	22.75	4789	342
28585.56687	25198.55	-42.3463	29.39	29.39	58.78	1096	342
20197.46687	25188.75	-166.191	33.72	33.72	67.45	1027	342
30145.36687	27509.55	-406.191	24.49	24.49	48.98	2420	342
19550.96687	28471.25	-377.191	23.01	23.01	46.02	2241	342
34507.97006	2594.45215	47.5612	25.39	25.39	50.77	1099	350
26340.27006	6649.65215	274.014	26.28	26.28	52.56	1987	350
6441.870061	9366.75215	41.8762	21.01	21.01	42.01	1489	350
13739.57006	9418.35215	160.314	35.84	35.84	71.69	1090	350
27334.77006	16767.85215	184.949	24.47	24.47	48.94	1560	350
32937.27006	17147.05215	3.97623	25.34	25.34	50.68	1136	350
15888.47006	21212.95215	119.571	12.36	12.36	24.73	4987	350
21206.27006	22537.05215	-149.296	11.49	11.49	22.98	5602	350
26639.27006	22652.25215	307.176	26.45	26.45	52.89	2115	350
20131.77006	25078.85215	-95.2963	26.00	26.00	52.00	1412	350
18356.37006	27277.85215	-34.8713	23.50	23.50	47.01	1518	350
21072.97006	27315.95215	-70.2963	14.86	14.86	29.72	3717	350
32635.97006	31384.85215	-309.296	28.90	28.90	57.79	1825	350
22312.07006	32623.05215	-216.296	26.87	26.87	53.74	2368	350
33924.47006	33067.15215	-385.296	45.85	45.85	91.70	1046	350
9151.373247	2047.154297	-440.401	35.82	35.82	71.64	1658	358
21520.37325	5622.654297	-237.401	28.19	28.19	56.38	1209	358
23440.07325	6483.254297	162.104	28.42	28.42	56.85	1567	358
17543.47325	9092.354297	-51.0837	21.03	21.03	42.06	2423	358
14957.57325	17410.2543	218.006	29.32	29.32	58.64	1445	358
23296.07325	17942.4543	-283.401	17.90	17.90	35.80	2925	358
29282.27325	19923.0543	-343.401	40.51	40.51	81.01	1048	358
26487.07325	22676.2543	19.9788	31.16	31.16	62.31	1057	358
36412.07325	23251.3543	-17.9212	30.52	30.52	61.04	1133	358
33914.07325	25578.9543	36.0863	11.63	11.63	23.27	3968	358
18477.07325	26065.3543	-462.401	40.27	40.27	80.54	1158	358
31157.27643	4762.956444	-236.506	13.47	13.47	26.94	3177	366
14839.97643	7797.456444	-2.86613	16.72	16.72	33.44	2991	366
32299.47643	8883.456444	-17.0786	27.74	27.74	55.48	1356	366
9114.776433	13573.75644	-31.2911	20.02	20.02	40.03	2381	366
12284.67643	15579.45644	32.1914	10.53	10.53	21.05	5818	366
31062.07643	19420.45644	122.204	10.97	10.97	21.95	5125	366
37222.37643	19426.95644	-418.506	36.50	36.50	73.00	1688	366
34428.87643	19700.85644	-77.5061	33.72	33.72	67.45	1159	366
15721.17643	23776.85644	61.5639	29.60	29.60	59.20	1207	366
24706.77643	25245.95644	-172.506	12.03	12.03	24.07	3486	366
27786.97643	29509.75644	-136.506	23.15	23.15	46.30	1421	366
21021.67962	8718.358591	113.571	29.13	29.13	58.26	1501	374
33817.67962	11043.15859	58.6164	34.64	34.64	69.28	1067	374
36086.77962	13117.95859	-382.611	32.31	32.31	64.62	1963	374
11841.47962	15017.05859	-130.611	28.73	28.73	57.46	1435	374
33372.87962	18620.65859	-128.611	19.69	19.69	39.38	2362	374
14627.47962	19324.45859	-203.611	24.92	24.92	49.83	1282	374
40648.87962	23454.75859	-308.611	36.88	36.88	73.76	1277	374
15619.97962	23812.75859	-21.9211	18.53	18.53	37.07	2672	374
22962.07962	23815.75859	-101.611	27.51	27.51	55.01	1528	374
18681.87962	26840.95859	-134.611	18.91	18.91	37.82	2913	374
39677.97962	27887.55859	3.66144	12.10	12.10	24.21	4124	374
18393.37962	29441.55859	-290.611	18.53	18.53	37.07	3335	374
27727.47962	29568.95859	-388.611	26.56	26.56	53.13	2216	374
35815.97962	30637.75859	-294.611	34.41	34.41	68.81	1253	374
28109.37962	31725.75859	-344.611	28.50	28.50	56.99	1095	374
32898.08281	12369.56074	-86.716	24.35	24.35	48.70	2298	382
26164.68281	15162.56074	56.6165	19.83	19.83	39.66	2387	382
35381.18281	18557.56074	-439.716	37.70	37.70	75.41	1551	382
25784.38281	21807.56074	-372.716	17.40	17.40	34.81	5054	382
28697.18281	22824.56074	138.102	38.32	38.32	76.63	1018	382
28785.18281	26865.56074	124.837	24.07	24.07	48.14	1452	382
19557.28281	28435.16074	-410.716	16.01	16.01	32.03	3729	382
34807.98599	5236.662885	-195.821	18.25	18.25	36.50	2472	390
32228.58599	8881.862885	144.629	27.95	27.95	55.91	1148	390
10553.48599	9730.662885	52.7216	24.70	24.70	49.41	1153	390
11713.08599	13940.86289	-195.821	31.84	31.84	63.68	1018	390
16745.28599	14962.16289	-175.821	19.08	19.08	38.15	2711	390
13722.88599	15662.96289	-292.821	19.50	19.50	39.00	2722	390
18356.08599	17120.46289	41.3516	17.24	17.24	34.48	2466	390
18180.68599	20073.16289	-6.97092	19.19	19.19	38.39	2090	390
14968.48599	21840.16289	54.6166	31.79	31.79	63.59	1097	390
14388.58599	23118.16289	35.6666	22.44	22.44	44.89	1677	390
30203.58599	28126.46289	-413.821	38.62	38.62	77.24	1061	390
27926.78599	28646.56289	-188.821	22.96	22.96	45.92	2193	390
36808.28599	35942.46289	-185.821	20.06	20.06	40.13	2115	390
7581.489177	3311.965032	-237.926	19.17	19.17	38.34	2000	398
38502.58918	3408.065032	-169.926	17.54	17.54	35.09	3066	398
20068.68918	6762.165032	-257.926	36.86	36.86	73.71	1375	398
6365.389177	13286.36503	238.327	9.35	9.35	18.70	9100	398
23763.48918	13288.36503	-55.3983	11.35	11.35	22.70	3744	398
25745.48918	13717.26503	214.639	13.12	13.12	26.23	4661	398
12471.88918	18089.46503	-229.926	15.71	15.71	31.42	3470	398
17344.28918	25115.36503	-225.926	17.14	17.14	34.29	2569	398
22053.28918	24949.96503	-87.9258	24.99	24.99	49.97	1969	398
33321.68918	34236.16503	-248.926	32.33	32.33	64.67	1241	398
16937.79236	8587.767179	13.6642	28.24	28.24	56.47	1158	406
3818.692363	11225.26718	97.0442	10.31	10.31	20.63	5981	406
5527.092363	12101.26718	-338.031	20.58	20.58	41.17	2790	406
15776.39236	19308.56718	82.8317	25.74	25.74	51.48	1193	406
34434.39236	19704.96718	215.482	35.28	35.28	70.56	1190	406
15669.09236	20599.16718	-247.031	29.84	29.84	59.68	1173	406
12497.19236	20666.56718	-288.031	31.35	31.35	62.69	1485	406
18636.69236	22214.46718	-194.031	24.94	24.94	49.88	1558	406
22200.49236	22330.06718	271.384	34.92	34.92	69.85	1012	406
37233.19236	23765.36718	60.0917	15.35	15.35	30.71	3345	406
24182.39236	27028.96718	-222.031	32.24	32.24	64.48	1055	406
19544.19236	28353.66718	-309.031	19.24	19.24	38.48	2420	406
25438.09236	33888.96718	-438.031	20.16	20.16	40.32	3252	406
1506.895549	8989.469326	-373.136	21.01	21.01	42.01	3798	414
5213.295549	8898.369326	-127.136	28.26	28.26	56.52	1095	414
3812.795549	11239.06933	6.92679	13.26	13.26	26.52	2869	414
11029.89555	16096.86933	23.0343	13.59	13.59	27.18	4011	414
30930.49555	20865.16933	-228.136	23.08	23.08	46.16	2690	414
30748.59555	22968.16933	-258.136	34.90	34.90	69.80	1288	414
8680.498735	2897.071473	-289.241	25.50	25.50	51.01	2016	422
2865.198735	12332.37147	186.847	22.96	22.96	45.92	2225	422
16141.29874	16041.17147	-298.241	30.59	30.59	61.18	1478	422
14483.19874	19423.77147	-11.1806	33.46	33.46	66.93	1432	422
14809.49874	20073.37147	-243.241	29.13	29.13	58.26	1817	422
27279.79874	20957.67147	47.5644	29.37	29.37	58.73	1202	422
34656.19874	22329.07147	160.317	16.91	16.91	33.82	2916	422
19814.69874	23346.07147	-238.241	13.59	13.59	27.18	4234	422
20985.79874	27292.37147	167.897	23.39	23.39	46.77	1840	422
22594.10192	5350.773621	169.687	27.86	27.86	55.72	1459	430
16239.80192	8174.973621	-195.346	11.19	11.19	22.37	4616	430
4860.801921	9457.873621	-271.346	25.17	25.17	50.35	1305	430
11490.90192	16820.07362	34.1944	27.44	27.44	54.87	1098	430
22430.60192	22446.77362	-144.346	14.81	14.81	29.63	4123	430
24287.80192	22613.47362	1.97944	22.94	22.94	45.88	1256	430
23390.60192	22726.77362	179.162	22.47	22.47	44.93	2370	430
19852.20192	23337.87362	-210.346	11.94	11.94	23.88	5779	430
14612.90192	24324.77362	-395.346	38.72	38.72	77.43	1441	430
17337.80192	25145.77362	-254.346	16.63	16.63	33.25	3289	430
21987.10192	25302.57362	288.124	21.50	21.50	43.00	1632	430
18579.10192	26157.07362	-200.346	20.23	20.23	40.46	2489	430
21483.40192	26149.67362	260.647	36.71	36.71	73.43	1313	430
23130.10192	29730.17362	5.76944	14.60	14.60	29.20	3390	430
36960.50192	32482.17362	-97.3456	34.81	34.81	69.61	1057	430
6194.805107	8589.175768	-62.5555	26.38	26.38	52.75	1463	438
10083.90511	8881.775768	7.55951	24.28	24.28	48.56	1728	438
20978.20511	14325.07577	-455.451	33.16	33.16	66.32	2128	438
5989.305107	14460.77577	-192.45	12.22	12.22	24.44	4498	438
14542.90511	14904.07577	-258.451	33.65	33.65	67.31	1148	438
20883.90511	16331.17577	-226.45	26.02	26.02	52.05	1557	438
25393.10511	22104.57577	149.685	33.54	33.54	67.07	1020	438
24276.10511	22592.87577	-53.0805	18.96	18.96	37.92	1664	438
21978.70511	25334.57577	122.207	29.88	29.88	59.77	1357	438
23745.70511	28174.97577	-457.451	30.17	30.17	60.34	1448	438
30345.30511	28055.97577	-198.45	18.23	18.23	36.46	4204	438
27604.20511	31653.87577	-327.451	27.72	27.72	55.44	1346	438
35939.90829	353.0779148	160.002	29.65	29.65	59.30	1238	446
14836.10829	9028.477915	-401.555	34.17	34.17	68.34	1713	446
18316.20829	17137.37791	15.9821	21.78	21.78	43.57	1711	446
20076.50829	19048.67791	211.167	15.59	15.59	31.18	4017	446
13183.40829	22530.57791	-246.555	29.32	29.32	58.64	1331	446
21983.90829	27118.67791	109.785	11.42	11.42	22.84	4308	446
36177.80829	27604.67791	-31.3929	14.20	14.20	28.40	4300	446
31025.21148	6617.480062	54.7247	19.71	19.71	39.42	1820	454
17653.11148	8116.380062	166.53	27.53	27.53	55.06	1396	454
28983.71148	8136.880062	-246.66	33.25	33.25	66.51	1064	454
9406.011479	8975.780062	-238.66	19.76	19.76	39.52	3431	454
10955.41148	20151.98006	-130.66	24.00	24.00	47.99	2195	454
26256.71148	22564.88006	-120.66	20.28	20.28	40.55	1384	454
40647.81148	23477.58006	-278.66	30.97	30.97	61.94	1114	454
17639.71148	24700.98006	116.312	31.65	31.65	63.30	1195	454
36843.81148	25141.48006	-18.2329	29.93	29.93	59.86	1042	454
27451.91148	26127.48006	26.2996	19.08	19.08	38.15	1927	454
36141.51148	27642.78006	-293.66	22.07	22.07	44.13	2230	454
32296.21148	29081.48006	125.787	28.40	28.40	56.80	1251	454
32655.21148	31444.48006	-423.66	36.83	36.83	73.66	1079	454
36867.01148	36080.88006	-353.66	35.09	35.09	70.18	1196	454
16042.21467	7738.082209	-168.765	15.92	15.92	31.84	3172	462
29987.11467	10002.58221	-21.1803	18.18	18.18	36.36	2117	462
5095.714665	10486.58221	-53.3953	12.20	12.20	24.40	3349	462
20327.71467	14134.98221	-78.7653	21.93	21.93	43.85	1545	462
29875.91467	19151.58221	-41.0778	21.88	21.88	43.76	1411	462
13136.81467	20399.68221	-145.765	27.84	27.84	55.67	1272	462
19859.21467	23365.08221	88.7297	27.98	27.98	55.95	1054	462
12826.91467	23761.18221	-301.765	22.09	22.09	44.18	2770	462
25156.11467	23978.38221	162.635	34.24	34.24	68.48	1321	462
15993.31467	25474.48221	-361.765	48.70	48.70	97.40	1091	462
36097.11467	26180.78221	76.4122	21.08	21.08	42.15	1774	462
22006.51467	27173.78221	-106.765	10.48	10.48	20.96	3651	462
29851.61467	27224.18221	-263.765	21.85	21.85	43.71	2135	462
36116.71467	27652.78221	48.9347	22.84	22.84	45.69	1286	462
6526.817851	9373.384356	-303.87	19.59	19.59	39.19	2639	470
23506.81785	18090.68436	222.222	24.14	24.14	48.28	2456	470
34205.01785	18744.88436	14.7198	22.84	22.84	45.69	2316	470
15642.41785	21799.28436	-96.8702	21.43	21.43	42.86	1986	470
16815.21785	23497.98436	-269.87	21.97	21.97	43.94	2088	470
12836.01785	23849.48436	-150.87	35.04	35.04	70.08	1155	470
21049.61785	27313.68436	16.6148	23.97	23.97	47.95	1495	470
18412.61785	29346.08436	-177.87	22.21	22.21	44.42	1679	470
25204.41785	30915.18436	-157.87	14.25	14.25	28.50	4477	470
32813.52104	7808.686503	-127.975	29.91	29.91	59.82	1243	478
16151.72104	8052.386503	-414.975	11.45	11.45	22.89	9217	478
37012.02104	11582.9865	-59.2901	29.74	29.74	59.49	1255	478
20936.72104	11754.8865	-144.975	18.53	18.53	37.07	1974	478
9364.921037	12444.8865	-229.975	30.57	30.57	61.14	1456	478
29035.92104	13667.7865	17.4574	30.83	30.83	61.65	1074	478
9284.621037	16741.0865	-64.0276	17.22	17.22	34.43	2824	478
13831.72104	16611.7865	75.2549	17.99	17.99	35.98	2021	478
18324.42104	17134.2865	35.4599	24.56	24.56	49.13	1125	478
19920.12104	20136.8865	-47.9201	28.50	28.50	56.99	1440	478
32802.42104	22468.0865	-234.975	32.62	32.62	65.23	1637	478
27038.22104	23789.8865	-38.4451	28.54	28.54	57.09	1082	478
31851.52104	26177.2865	-321.975	23.86	23.86	47.71	1970	478
23356.52104	26919.5865	-209.975	19.31	19.31	38.62	2155	478
34706.02104	28045.2865	-85.9751	20.68	20.68	41.35	2323	478
25138.82104	30857.0865	-31.8126	20.77	20.77	41.54	1463	478
28622.52422	7300.28865	108.312	28.52	28.52	57.04	1344	486
23262.82422	7918.28865	175.585	32.62	32.62	65.23	1034	486
9914.124223	13521.68865	-454.08	39.54	39.54	79.08	1156	486
11225.02422	14599.58865	-139.08	34.29	34.29	68.58	1470	486
37436.92422	15573.58865	-256.08	15.59	15.59	31.18	3236	486
16753.02422	23464.28865	-341.08	28.94	28.94	57.89	1862	486
20912.62422	27751.28865	-55.6051	16.70	16.70	33.39	2401	486
10562.12741	2454.790797	79.7825	23.27	23.27	46.53	1623	494
14201.52741	8289.390797	-26.3375	15.66	15.66	31.32	2002	494
20926.42741	11816.0908	-220.185	20.30	20.30	40.60	2051	494
34034.22741	15086.7908	-0.754995	29.44	29.44	58.88	1205	494
14694.12741	19212.8908	127.158	37.94	37.94	75.88	1180	494
19923.72741	19275.8908	90.205	26.87	26.87	53.74	1250	494
17047.82741	20831.6908	-48.13	16.23	16.23	32.45	3386	494
16624.42741	22831.5908	-206.185	28.68	28.68	57.37	1058	494
38061.12741	22808.6908	83.5725	18.82	18.82	37.63	2420	494
30383.92741	23247.6908	34.3025	19.43	19.43	38.86	2298	494
18116.62741	24499.7908	-128.185	30.12	30.12	60.24	1336	494
16081.62741	24859.4908	-126.185	12.76	12.76	25.53	4076	494
27485.82741	26115.6908	-31.075	11.87	11.87	23.74	4301	494
20932.82741	27668.5908	-446.185	37.89	37.89	75.78	1094	494
26081.72741	33204.3908	-207.185	35.75	35.75	71.50	1083	494
10078.6306	6907.692944	-329.29	9.73	9.73	19.45	9061	502
25164.3306	7282.192944	-223.29	20.63	20.63	41.26	2530	502
14764.4306	7806.792944	-207.29	23.93	23.93	47.85	2066	502
13245.7306	9419.692944	132.738	26.45	26.45	52.89	1392	502
29345.8306	12657.29294	-211.29	9.68	9.68	19.36	5377	502
16206.6306	16091.29294	-320.29	14.51	14.51	29.01	5226	502
15653.3306	20724.79294	-210.29	12.01	12.01	24.02	7070	502
16431.1306	22326.39294	301.393	18.30	18.30	36.60	3388	502
38070.5306	22775.79294	70.2026	14.27	14.27	28.54	3874	502
12642.0306	23321.59294	-160.29	14.51	14.51	29.01	4970	502
27501.1306	26108.99294	-37.8124	13.64	13.64	27.27	2910	502
24031.5306	27320.09294	-148.29	27.69	27.69	55.39	2083	502
28337.1306	35411.39294	-434.29	32.83	32.83	65.66	2038	502
40526.13378	13462.69509	-136.096	30.50	30.50	60.99	1385	510
25741.63378	13728.39509	225.787	15.73	15.73	31.46	3372	510
8208.233782	14844.19509	41.0244	10.27	10.27	20.54	4716	510
13959.23378	20242.29509	-200.096	27.48	27.48	54.97	1443	510
19631.53378	21986.19509	-451.096	25.25	25.25	50.49	2620	510
26536.53378	22686.99509	-52.7781	23.81	23.81	47.62	1620	510
24177.63378	25071.29509	-203.096	24.70	24.70	49.41	1341	510
38070.33378	25088.19509	-308.096	41.87	41.87	83.74	1053	510
20117.13378	25272.99509	-119.096	18.68	18.68	37.35	2735	510
18875.63378	25864.99509	-404.096	42.67	42.67	85.35	1585	510
19481.73378	28301.69509	-233.096	10.97	10.97	21.95	6112	510
35777.13378	30619.69509	-106.096	24.42	24.42	48.84	1924	510
28681.43378	34496.69509	-242.096	25.60	25.60	51.20	1671	510
6235.036968	4156.697239	-201.801	26.73	26.73	53.46	1663	518
22371.73697	8020.297239	76.3761	21.24	21.24	42.48	1999	518
4216.736968	9204.597239	-34.4814	15.12	15.12	30.24	2662	518
460.5369676	9534.697239	-86.8014	23.67	23.67	47.34	1667	518
3938.836968	9811.797239	-225.801	24.68	24.68	49.36	1701	518
32901.23697	12351.69724	-94.8014	26.59	26.59	53.18	1809	518
26303.83697	16341.99724	141.754	22.11	22.11	44.23	2165	518
35320.73697	19034.09724	-42.0614	29.18	29.18	58.36	1192	518
19762.03697	22558.89724	-251.801	17.10	17.10	34.19	4685	518
12847.43697	23752.09724	-292.801	15.38	15.38	30.76	4744	518
24104.43697	25024.29724	-79.8014	22.44	22.44	44.89	1020	518
20939.13697	27712.99724	-270.801	29.77	29.77	59.53	2100	518
29918.13697	29253.39724	54.5836	29.01	29.01	58.03	1187	518
18776.04015	12166.49939	29.2952	26.49	26.49	52.99	1345	526
11246.64015	14654.39939	-52.1898	26.23	26.23	52.47	1287	526
12101.44015	15666.09939	-125.507	16.11	16.11	32.22	2421	526
13024.34015	15600.79939	-408.507	32.43	32.43	64.86	1717	526
13186.14015	20178.29939	-415.507	32.22	32.22	64.43	2413	526
12151.04015	22796.69939	-335.507	14.67	14.67	29.34	3178	526
38455.04015	24049.89939	-150.507	32.00	32.00	64.01	1045	526
33008.34015	24937.09939	-449.507	27.29	27.29	54.59	2721	526
28258.84015	27254.69939	-270.507	36.10	36.10	72.20	1456	526
23964.34015	27264.39939	-229.507	31.30	31.30	62.60	1444	526
21007.84015	27748.99939	-207.507	27.20	27.20	54.40	1165	526
32342.14015	29048.29939	27.4002	20.61	20.61	41.21	2058	526
40902.84015	30475.39939	-205.507	28.85	28.85	57.70	1651	526
7054.54334	3755.301533	-157.213	13.07	13.07	26.14	3840	534
35338.94334	18403.60153	-193.213	23.64	23.64	47.29	1307	534
27965.34334	23128.70153	-375.213	28.38	28.38	56.76	1891	534
28802.14334	26861.10153	173.609	17.33	17.33	34.67	3384	534
31015.44334	27647.10153	-188.213	35.98	35.98	71.97	1189	534
20032.14653	6672.60368	-145.919	29.18	29.18	58.36	1048	542
3356.546526	8003.50368	-315.919	39.30	39.30	78.61	1094	542
20202.54653	8945.30368	-257.919	26.96	26.96	53.93	1847	542
2045.746526	9668.50368	-105.919	17.17	17.17	34.34	2234	542
18317.24653	10737.40368	-123.919	16.53	16.53	33.06	2910	542
13291.54653	12371.20368	149.268	32.59	32.59	65.19	1442	542
5832.146526	14592.30368	-60.129	19.45	19.45	38.90	2409	542
8493.746526	15231.10368	304.659	28.35	28.35	56.71	1336	542
5421.946526	15362.80368	-212.919	26.49	26.49	52.99	1498	542
8037.346526	16006.80368	-23.1765	33.63	33.63	67.26	1178	542
18298.84653	17097.30368	63.9935	23.46	23.46	46.91	1210	542
11157.64653	17324.50368	-79.919	21.62	21.62	43.24	1600	542
14707.84653	18436.60368	-157.919	13.14	13.14	26.28	5353	542
15797.14653	19834.80368	226.016	35.23	35.23	70.46	1363	542
15855.04653	20646.20368	-202.919	15.17	15.17	30.33	3985	542
23812.24653	30693.70368	30.831	22.94	22.94	45.88	1806	542
21130.44653	31079.10368	-212.919	23.71	23.71	47.43	2024	542
329.2497117	6385.505827	-119.625	28.99	28.99	57.98	1049	550
19325.04971	6416.905827	-96.6249	21.85	21.85	43.71	1362	550
10084.94971	6901.005827	-331.625	12.18	12.18	24.35	7068	550
4468.649712	8409.405827	-57.9399	29.98	29.98	59.96	1182	550
34445.44971	12848.20583	-259.625	14.34	14.34	28.68	3114	550
22001.74971	13980.10583	197.885	23.03	23.03	46.06	2151	550
17266.24971	16225.20583	222.52	33.35	33.35	66.69	1875	550
35326.24971	18337.10583	-265.625	17.40	17.40	34.81	3455	550
25327.24971	23248.40583	-113.625	19.17	19.17	38.34	1607	550
27037.84971	23750.80583	-0.142363	35.40	35.40	70.79	1049	550
25636.24971	23961.00583	172.303	37.00	37.00	73.99	1160	550
15557.74971	24893.20583	239.575	33.75	33.75	67.49	1218	550
23318.24971	26948.30583	-140.625	16.30	16.30	32.59	2138	550
33327.34971	34300.70583	-330.625	32.83	32.83	65.66	1086	550
2834.852898	4772.407974	16.2593	19.81	19.81	39.61	1553	558
9429.752898	9060.807974	-160.331	26.89	26.89	53.79	1453	558
25581.0529	9663.907974	-172.331	29.48	29.48	58.97	1105	558
5284.052898	14706.30797	-459.331	43.69	43.69	87.37	1504	558
20342.3529	24028.30797	-69.3307	15.26	15.26	30.52	4065	558
28753.3529	24767.50797	-210.331	16.58	16.58	33.16	3020	558
36774.9529	35797.50797	-377.331	30.50	30.50	60.99	1425	558
25317.15608	5558.410121	-266.037	29.11	29.11	58.22	1239	566
20383.95608	7847.010121	-17.5566	29.74	29.74	59.49	1600	566
14153.25608	10600.21012	-401.037	23.29	23.29	46.58	2546	566
5313.556084	14518.51012	-376.037	32.43	32.43	64.86	1628	566
11909.15608	14970.11012	-256.037	25.91	25.91	51.81	1841	566
8517.356084	15458.21012	-432.037	33.30	33.30	66.60	1346	566
11661.75608	19406.61012	274.273	31.39	31.39	62.78	1161	566
32036.55608	35145.81012	119.831	22.66	22.66	45.31	1267	566
2856.55927	4755.312268	64.2225	14.25	14.25	28.50	2868	574
27105.75927	6850.912268	-51.3725	21.31	21.31	42.63	2311	574
6669.15927	15619.11227	-144.742	31.60	31.60	63.21	1015	574
9777.45927	18204.41227	-239.742	31.25	31.25	62.50	1246	574
13057.55927	18250.61227	-40.0024	13.21	13.21	26.42	4213	574
14735.25927	18422.11227	-151.742	19.48	19.48	38.95	2682	574
12864.35927	19038.71227	-241.742	40.98	40.98	81.95	1029	574
11959.95927	19412.51227	-99.7424	16.39	16.39	32.78	2637	574
15818.45927	21224.31227	217.718	15.07	15.07	30.14	4973	574
34607.05927	25271.31227	-203.742	27.93	27.93	55.86	1214	574
12865.66246	7965.714415	-194.448	14.91	14.91	29.81	3039	582
13372.26246	9328.314415	204.747	25.50	25.50	51.01	1121	582
7843.062456	12096.71442	-77.4483	25.81	25.81	51.62	1312	582
11795.66246	17057.91442	34.1967	24.09	24.09	48.18	1416	582
14732.56246	20347.71442	312.762	37.00	37.00	73.99	1110	582
31126.56246	23324.41442	53.1467	22.68	22.68	45.36	2055	582
27435.56246	32423.81442	-212.448	16.44	16.44	32.88	3739	582
22678.96246	32771.91442	-332.448	18.42	18.42	36.83	2979	582
3055.165642	8729.116563	-99.1542	18.79	18.79	37.59	1755	590
20682.16564	9209.116563	129.241	30.57	30.57	61.14	1433	590
15894.16564	13572.81656	-86.1542	15.66	15.66	31.32	2802	590
5939.765642	14631.01656	-18.5692	24.96	24.96	49.93	1101	590
12828.46564	18803.51656	-422.154	29.86	29.86	59.72	1264	590
15760.36564	21142.71656	-251.154	20.44	20.44	40.88	1815	590
25165.06564	22289.21656	169.036	33.91	33.91	67.82	1208	590
28683.36564	24752.21656	30.7008	16.13	16.13	32.26	2929	590
16076.76564	25169.11656	-267.154	25.88	25.88	51.76	1560	590
36719.26564	25237.91656	-283.154	38.83	38.83	77.67	1004	590
28900.86564	25604.81656	-50.7842	24.92	24.92	49.83	1595	590
29493.76564	29757.61656	186.091	23.83	23.83	47.67	2471	590
25706.96564	30267.61656	-42.2567	20.87	20.87	41.73	2052	590
26028.96564	33252.91656	-366.154	42.63	42.63	85.25	1010	590
32438.46564	33452.11656	-347.154	22.91	22.91	45.83	1807	590
33770.96883	4053.41871	-410.86	35.75	35.75	71.50	1012	598
25279.06883	5710.91871	-325.86	14.20	14.20	28.40	4766	598
30971.56883	9845.51871	-263.86	19.15	19.15	38.29	3398	598
20928.76883	11705.51871	-123.86	20.72	20.72	41.45	1405	598
11868.66883	14997.11871	-189.86	42.11	42.11	84.21	1259	598
15126.26883	20853.01871	17.73	24.54	24.54	49.08	1751	598
13003.96883	21149.31871	-332.86	27.67	27.67	55.34	1313	598
25411.16883	22212.31871	203.44	29.32	29.32	58.64	1060	598
15191.06883	23219.31871	53.735	21.60	21.60	43.19	1547	598
18242.16883	24770.51871	-355.86	25.03	25.03	50.07	1920	598
24904.46883	26387.31871	-202.86	28.14	28.14	56.28	1932	598
16182.96883	26937.51871	-365.86	33.65	33.65	67.31	1213	598
28835.96883	26835.21871	153.222	29.67	29.67	59.35	1008	598
25257.87201	5718.520857	-224.566	14.88	14.88	29.77	4479	606
20139.47201	9635.820857	-349.566	38.15	38.15	76.30	1212	606
3858.872014	11180.22086	-33.1409	11.47	11.47	22.94	3992	606
36882.37201	12150.32086	-149.566	18.75	18.75	37.49	2247	606
5952.772014	14668.42086	-0.925898	25.27	25.27	50.54	1205	606
32661.97201	16125.02086	-133.566	32.78	32.78	65.56	1025	606
7988.772014	18114.52086	-231.566	23.69	23.69	47.38	1570	606
15957.37201	19195.42086	162.044	15.94	15.94	31.89	4492	606
40680.87201	23459.22086	-418.566	27.13	27.13	54.26	1816	606
11843.47201	24123.22086	-167.566	28.42	28.42	56.85	1506	606
18225.17201	24793.72086	-396.566	30.45	30.45	60.90	1351	606
16080.07201	25228.32086	-267.566	18.82	18.82	37.63	1878	606
22943.97201	27322.32086	159.202	21.10	21.10	42.20	2119	606
28341.97201	28678.82086	54.9766	23.39	23.39	46.77	2082	606
33931.3752	6839.223004	-66.2718	24.73	24.73	49.45	1471	614
11069.6752	20125.823	-57.4818	32.64	32.64	65.28	1378	614
21389.0752	23394.623	246.666	35.77	35.77	71.54	1219	614
31344.1752	23539.123	-114.272	29.67	29.67	59.35	1222	614
21314.9752	28210.523	-362.272	22.73	22.73	45.45	2236	614
25127.0752	30862.123	-30.9518	22.56	22.56	45.12	1637	614
31032.67839	19344.32515	212.85	11.26	11.26	22.51	7294	622
15835.67839	21264.12515	-64.9776	18.77	18.77	37.54	2985	622
15742.17839	21954.72515	-146.978	22.61	22.61	45.22	1391	622
22501.57839	25946.32515	-56.2401	24.37	24.37	48.75	1930	622
30690.47839	26416.52515	209.06	37.82	37.82	75.64	1007	622
34484.67839	33699.12515	-80.9776	24.28	24.28	48.56	1690	622
9910.381572	2707.427298	-115.683	29.34	29.34	58.69	1193	630
7118.381572	3722.627298	52.069	20.14	20.14	40.27	1692	630
4130.581572	4323.627298	286.102	27.46	27.46	54.92	1652	630
41067.38157	5366.427298	-166.683	28.10	28.10	56.19	1611	630
16762.68157	7477.127298	-345.683	8.41	8.41	16.81	11927	630
32781.98157	7804.627298	-3.83348	22.21	22.21	44.42	1524	630
24848.58157	10380.0273	-181.683	22.87	22.87	45.73	1249	630
31272.28157	10577.9273	-22.7835	24.00	24.00	47.99	1187	630
26440.98157	11303.8273	59.649	25.13	25.13	50.26	1447	630
35583.88157	17393.3273	296.524	31.98	31.98	63.96	1090	630
15661.68157	22023.9273	-332.683	14.46	14.46	28.92	6040	630
24258.58157	22590.9273	56.8065	12.69	12.69	25.39	4398	630
17373.88157	23376.1273	119.342	22.18	22.18	44.37	1723	630
30039.38157	26880.3273	-161.683	27.86	27.86	55.72	1438	630
38708.58157	29434.2273	-350.683	46.39	46.39	92.79	1419	630
31667.28157	30815.4273	-166.683	22.00	22.00	43.99	1703	630
22915.88476	6958.629445	148.061	27.08	27.08	54.16	1263	638
5053.184758	10399.02945	-276.389	32.73	32.73	65.47	1242	638
9291.584758	10389.32945	194.488	23.79	23.79	47.57	2192	638
32604.08476	16203.72945	-121.389	23.01	23.01	46.02	1931	638
25672.98476	17630.52945	202.068	36.38	36.38	72.77	1044	638
12830.18476	22378.32945	-200.389	14.01	14.01	28.02	4164	638
21228.38476	22602.52945	171.748	28.90	28.90	57.79	1503	638
27483.38476	26119.52945	-88.3893	18.27	18.27	36.55	2720	638
25674.28476	27859.62945	-313.389	21.76	21.76	43.52	2582	638
23210.68476	28227.72945	-106.389	36.10	36.10	72.20	1005	638
34483.08794	2578.931592	27.0748	18.30	18.30	36.60	2495	646
21985.88794	8063.631592	238.367	29.08	29.08	58.17	1474	646
1324.087944	10358.43159	-43.9877	29.70	29.70	59.39	1584	646
25768.58794	13707.53159	65.9223	11.80	11.80	23.60	4637	646
10648.68794	14988.93159	-155.095	25.32	25.32	50.63	1733	646
13039.58794	18197.33159	-192.095	31.98	31.98	63.96	1201	646
24291.38794	22573.83159	57.3948	17.29	17.29	34.57	1971	646
26360.18794	22863.53159	269.635	18.30	18.30	36.60	3420	646
16036.88794	27226.33159	-158.095	27.65	27.65	55.30	1253	646
28384.28794	28465.33159	-211.095	27.86	27.86	55.72	1013	646
40857.39113	3068.833739	-436.801	36.57	36.57	73.15	1090	654
19303.89113	7694.933739	231.081	16.37	16.37	32.73	3566	654
10691.79113	14461.53374	-252.801	21.55	21.55	43.10	3148	654
10199.79113	15377.23374	-319.801	37.00	37.00	73.99	1285	654
37432.89113	15612.23374	-222.801	16.16	16.16	32.31	2895	654
12676.99113	18940.03374	-209.801	16.32	16.32	32.64	2221	654
23468.69113	21643.43374	-206.801	18.11	18.11	36.22	3099	654
16068.09113	25443.83374	-444.801	32.03	32.03	64.06	1160	654
20294.59113	25558.43374	-6.74107	17.50	17.50	35.00	2181	654
27535.09113	26134.53374	-87.8011	14.04	14.04	28.07	3380	654
39656.49113	27886.93374	57.6889	18.56	18.56	37.11	2583	654
10305.99432	9772.535886	103.463	21.17	21.17	42.34	2636	662
12781.19432	16919.73589	0.185568	18.60	18.60	37.21	2005	662
20114.19432	17154.53589	175.473	10.06	10.06	20.11	6837	662
12682.99432	18959.43589	-287.507	14.25	14.25	28.50	2968	662
36267.59432	19508.03589	194.423	30.07	30.07	60.15	1172	662
19272.59432	21041.23589	6.81807	28.45	28.45	56.90	1199	662
18408.89432	25275.43589	-311.507	12.36	12.36	24.73	4934	662
22413.79432	25883.43589	-221.507	18.84	18.84	37.68	2709	662
25683.09432	27931.63589	-147.507	23.57	23.57	47.15	1718	662
29967.39432	29141.63589	114.833	32.78	32.78	65.56	1195	662
22542.5975	5161.838034	-252.213	19.10	19.10	38.20	3022	670
8216.297502	16455.93803	-193.213	30.57	30.57	61.14	1005	670
32189.0975	16919.53803	-228.213	28.17	28.17	56.33	1409	670
15080.3975	17610.23803	-55.4228	32.69	32.69	65.37	1224	670
30854.8975	20835.43803	-50.6853	13.16	13.16	26.33	4236	670
12830.8975	23578.13803	-445.213	39.71	39.71	79.41	1036	670
18413.3975	25262.13803	-318.213	9.80	9.80	19.59	7024	670
24222.9975	28055.03803	-231.213	12.88	12.88	25.76	3596	670
23805.8975	30019.63803	12.7972	16.84	16.84	33.68	3728	670
28531.70069	5024.040181	-207.919	21.76	21.76	43.52	2399	678
16594.50069	7440.440181	-161.919	20.68	20.68	41.35	3542	678
9343.000688	8491.240181	-400.919	20.79	20.79	41.59	1995	678
4081.200688	10107.44018	-104.919	22.84	22.84	45.69	2065	678
23244.10069	13655.14018	5.51134	20.44	20.44	40.88	1876	678
8237.900688	16443.14018	-14.3862	23.39	23.39	46.77	1544	678
11919.50069	21480.64018	-307.919	31.39	31.39	62.78	1511	678
17165.60069	22102.54018	49.0963	15.71	15.71	31.42	3769	678
12861.50069	23804.44018	-349.919	26.47	26.47	52.94	1252	678
22964.00069	24981.94018	80.3638	15.59	15.59	31.18	3497	678
33368.90069	25326.14018	-3.96366	23.06	23.06	46.11	2084	678
22380.30069	25982.84018	-107.919	24.30	24.30	48.61	1546	678
16012.70069	27252.84018	-322.919	25.15	25.15	50.30	1604	678
31598.10069	32968.54018	-212.919	23.24	23.24	46.49	1443	678
24213.10069	35529.54018	-445.919	36.24	36.24	72.49	1706	678
33478.70387	1189.742328	-448.625	51.81	51.81	103.62	1096	686
31072.50387	6651.242328	70.2355	14.67	14.67	29.34	3969	686
9905.803874	7092.842328	-170.625	13.89	13.89	27.79	3142	686
37913.10387	8609.942328	-7.45952	26.09	26.09	52.19	1140	686
11147.40387	9379.442328	59.813	22.35	22.35	44.70	1620	686
15090.60387	9714.642328	-87.6245	28.28	28.28	56.57	1305	686
27586.30387	11180.04233	-98.6245	23.64	23.64	47.29	2048	686
14556.40387	14905.94233	-431.625	32.99	32.99	65.99	1918	686
17545.90387	17923.84233	-300.625	38.20	38.20	76.40	1042	686
12853.60387	18460.74233	-95.6245	19.99	19.99	39.99	2627	686
12809.10387	23756.84233	-260.625	17.03	17.03	34.05	3358	686
34634.00387	28038.74233	-125.625	27.69	27.69	55.39	1354	686
2993.90706	9651.444475	-155.33	28.00	28.00	56.00	1013	694
27488.90706	11287.74447	40.2096	43.17	43.17	86.33	1016	694
34432.50706	12840.84447	-172.33	17.40	17.40	34.81	2223	694
771.4070601	13275.34447	-295.33	39.19	39.19	78.37	1250	694
14890.30706	17457.04447	272.347	22.44	22.44	44.89	3221	694
15979.30706	19956.94447	-64.3304	30.45	30.45	60.90	1005	694
25477.30706	23139.64447	190.862	19.73	19.73	39.47	3131	694
25486.80706	29135.84447	56.3171	13.35	13.35	26.71	4917	694
11778.41025	507.946622	-270.036	24.54	24.54	49.08	1692	702
9370.210246	7147.646622	215.791	31.27	31.27	62.55	1384	702
34451.51025	12806.34662	-224.036	16.04	16.04	32.08	2940	702
12943.81025	15756.34662	-161.036	29.01	29.01	58.03	1449	702
18346.01025	17096.94662	204.421	27.84	27.84	55.67	1542	702
8137.710246	17702.84662	-85.0362	25.03	25.03	50.07	1345	702
37306.81025	17823.44662	-173.036	35.87	35.87	71.73	1173	702
4408.413432	8477.548769	-189.031	25.29	25.29	50.59	2202	710
32670.41343	16145.44877	-48.5555	23.62	23.62	47.24	1564	710
8156.313432	16453.04877	87.8845	27.58	27.58	55.15	1480	710
30870.31343	20828.04877	-169.031	22.75	22.75	45.50	1647	710
19412.11343	22299.44877	172.212	35.65	35.65	71.31	1124	710
23216.81343	25734.34877	-112.031	16.63	16.63	33.25	3296	710
39655.01343	27862.44877	28.192	22.66	22.66	45.31	1880	710
22701.41662	5871.250916	-30.6435	15.73	15.73	31.46	2642	718
20804.11662	13493.95092	-265.121	40.22	40.22	80.45	1092	718
25717.01662	13735.45092	192.967	18.82	18.82	37.63	1714	718
20881.51662	14446.05092	-223.121	18.27	18.27	36.55	3042	718
20336.41662	23564.65092	-311.121	19.73	19.73	39.47	3599	718
21446.81662	25015.75092	-185.121	25.39	25.39	50.77	2060	718
28910.41662	25548.75092	-87.121	18.89	18.89	37.77	2988	718
35799.71662	30654.15092	-200.121	20.46	20.46	40.93	2330	718
19328.3198	6387.153063	-83.2114	22.73	22.73	45.45	1813	726
6511.019804	8789.653063	-84.2114	22.28	22.28	44.56	1798	726
5636.319804	9197.753063	-144.211	22.28	22.28	44.56	1237	726
4306.019804	11799.35306	-100.211	24.09	24.09	48.18	1455	726
3411.719804	12519.25306	-418.211	35.94	35.94	71.87	1023	726
14339.2198	22224.25306	-69.2114	28.31	28.31	56.61	1582	726
17428.1198	23191.65306	-382.211	38.98	38.98	77.95	1063	726
33442.2198	28743.95306	-62.2114	20.42	20.42	40.84	1661	726
9558.12299	3350.05521	-157.302	27.79	27.79	55.58	1317	734
32731.92299	3481.45521	-100.302	25.81	25.81	51.62	1853	734
5802.72299	11104.85521	147.306	37.89	37.89	75.78	1032	734
7822.12299	17605.45521	-81.3019	26.47	26.47	52.94	1569	734
11174.62299	20125.95521	194.681	21.34	21.34	42.67	2453	734
29353.12299	20220.55521	-80.3019	19.64	19.64	39.28	2024	734
19498.02299	22316.95521	-254.302	30.40	30.40	60.81	1057	734
31074.32299	22249.55521	122.671	36.22	36.22	72.44	1223	734
25003.72299	22341.15521	301.748	29.32	29.32	58.64	2409	734
14872.52299	26604.85521	-319.302	25.86	25.86	51.72	1582	734
34085.12299	26800.85521	-104.302	35.58	35.58	71.17	1127	734
22570.12299	27184.75521	204.156	25.01	25.01	50.02	1251	734
23713.82299	30657.05521	-222.302	34.12	34.12	68.25	1339	734
11733.72618	508.3573575	-434.392	25.48	25.48	50.96	1304	742
16120.72618	8613.257358	-84.3923	13.31	13.31	26.61	2583	742
17086.92618	9826.357358	-24.2823	25.41	25.41	50.82	2194	742
7280.626176	11105.55736	147.215	27.18	27.18	54.35	1648	742
4315.926176	11778.85736	-81.3923	14.25	14.25	28.50	3558	742
19509.32618	13285.15736	19.3027	25.13	25.13	50.26	1337	742
10737.92618	14553.05736	-425.392	38.22	38.22	76.44	1473	742
37356.22618	18043.65736	-257.392	37.84	37.84	75.69	1262	742
19872.62618	23391.65736	-43.2323	13.94	13.94	27.88	4503	742
23668.22618	24305.65736	-47.9698	23.39	23.39	46.77	2013	742
26093.72618	24544.75736	261.863	16.51	16.51	33.02	3739	742
34720.32618	25004.75736	-131.392	36.08	36.08	72.16	1237	742
29392.62618	26292.85736	-97.3923	19.55	19.55	39.09	2826	742
24215.42618	27178.45736	-42.2848	20.56	20.56	41.12	1842	742
322.4293623	6312.859505	-81.4827	19.03	19.03	38.06	1905	750
31048.42936	6634.559505	36.2673	16.27	16.27	32.55	2973	750
15630.92936	8712.159505	-28.1627	18.11	18.11	36.22	2716	750
5626.329362	9124.759505	-6.37024	17.10	17.10	34.19	2458	750
9231.029362	13432.9595	-149.483	13.54	13.54	27.08	3912	750
15755.02936	21137.4595	-256.483	30.76	30.76	61.51	1414	750
21447.62936	25105.2595	-166.483	29.60	29.60	59.20	1488	750
38072.72936	25003.9595	-196.483	24.82	24.82	49.64	1587	750
18148.12936	27766.9595	-238.483	29.70	29.70	59.39	1018	750
39674.22936	27877.3595	80.7998	23.34	23.34	46.68	2130	750
23744.63255	6658.661652	-167.573	29.32	29.32	58.64	1311	758
20985.73255	7924.361652	62.7068	22.58	22.58	45.17	1991	758
14260.13255	8351.861652	61.7593	9.49	9.49	18.98	5674	758
14192.63255	10733.66165	-199.573	26.78	26.78	53.55	1469	758
11641.63255	13874.86165	-40.5707	39.07	39.07	78.14	1058	758
10500.13255	16489.56165	34.2818	18.09	18.09	36.17	1774	758
25132.43255	19461.96165	-230.573	28.78	28.78	57.56	1137	758
12625.43255	20354.66165	-45.3082	10.01	10.01	20.02	4639	758
38741.63255	29607.06165	-412.573	32.48	32.48	64.95	2059	758
31340.23573	6755.263799	-28.3436	21.62	21.62	43.24	1260	766
10015.83573	6996.663799	-189.664	13.78	13.78	27.55	4082	766
17927.63573	7462.763799	-304.664	30.38	30.38	60.76	1617	766
12760.23573	8024.263799	-24.5536	20.61	20.61	41.21	1402	766
24722.83573	8437.163799	315.599	46.35	46.35	92.69	1129	766
14182.63573	10669.4638	-193.664	15.87	15.87	31.75	4230	766
7848.735734	12103.4638	-124.664	21.48	21.48	42.96	2085	766
7967.135734	16444.7638	-163.664	17.17	17.17	34.34	2666	766
18401.23573	17128.4638	14.2939	21.43	21.43	42.86	1863	766
30992.13573	19358.4638	160.209	10.72	10.72	21.43	6116	766
28541.23573	21822.0638	44.6139	26.85	26.85	53.69	1071	766
39639.13573	27915.2638	-17.9211	30.33	30.33	60.66	1392	766
34701.53573	30443.8638	-90.6636	39.59	39.59	79.18	1207	766
5563.03892	3258.665946	-411.754	39.12	39.12	78.23	1046	774
6231.23892	4184.465946	-59.7541	23.88	23.88	47.76	1710	774
20111.33892	6993.565946	-101.754	22.96	22.96	45.92	1598	774
25254.93892	16833.56595	-135.754	22.61	22.61	45.22	1699	774
18367.13892	17115.46595	59.6834	19.92	19.92	39.85	1705	774
15132.23892	21917.36595	-15.1691	22.04	22.04	44.09	1447	774
17437.53892	22685.06595	-104.754	13.14	13.14	26.28	3226	774
34287.43892	23325.56595	-89.7541	27.25	27.25	54.49	1656	774
30619.33892	26459.96595	-75.7541	20.89	20.89	41.78	2452	774
22337.83892	31324.46595	-329.754	34.05	34.05	68.11	1250	774
22417.44211	7980.568093	90.8605	15.85	15.85	31.70	2213	782
5007.542106	9501.768093	61.488	28.75	28.75	57.51	1074	782
3833.742106	11221.56809	48.223	15.97	15.97	31.93	3060	782
20156.64211	17151.46809	123.075	21.10	21.10	42.20	1097	782
32892.54211	19170.76809	-101.845	25.01	25.01	50.02	1114	782
10640.04211	21311.26809	-374.845	37.07	37.07	74.14	1405	782
34702.64211	28068.06809	-110.845	34.12	34.12	68.25	1024	782
39632.34529	3055.97024	-18.1924	31.53	31.53	63.07	1808	790
26212.24529	6677.77024	-284.935	39.54	39.54	79.08	1151	790
16433.74529	8511.67024	158.99	31.53	31.53	63.07	1530	790
6743.745292	13799.27024	77.5051	35.63	35.63	71.26	1043	790
12013.24529	17919.37024	-311.935	23.24	23.24	46.49	2070	790
34400.74529	19684.47024	96.4551	31.13	31.13	62.27	1379	790
19621.04529	21941.87024	-252.935	31.35	31.35	62.69	1229	790
29411.84529	23686.07024	-281.935	39.68	39.68	79.36	1123	790
28956.84529	25626.37024	-161.935	22.91	22.91	45.83	1844	790
19038.74529	26616.37024	-312.935	24.80	24.80	49.60	1418	790
28820.44529	26898.07024	-65.9349	23.93	23.93	47.85	1197	790
21755.74529	28144.77024	69.9251	28.12	28.12	56.24	1507	790
1730.848478	6919.472387	-196.025	26.14	26.14	52.28	1765	798
14275.44848	8338.472387	4.45711	9.96	9.96	19.92	4252	798
2711.548478	13365.87239	-392.025	19.10	19.10	38.20	2936	798
11726.04848	13918.17239	-240.025	15.45	15.45	30.90	3716	798
13785.14848	15072.87239	-14.4929	33.16	33.16	66.32	1051	798
10169.04848	15391.07239	-249.025	36.03	36.03	72.06	1172	798
35369.54848	19092.37239	153.215	25.50	25.50	51.01	1412	798
15711.54848	20563.97239	-125.025	12.03	12.03	24.07	5598	798
33144.24848	22402.77239	163.637	26.64	26.64	53.27	1488	798
18670.44848	26899.87239	-94.0254	12.65	12.65	25.29	3964	798
14294.85166	8391.674534	-96.1158	18.72	18.72	37.44	1962	806
7290.851665	8993.374534	138.912	26.56	26.56	53.13	1443	806
5761.151665	11100.37453	183.444	30.78	30.78	61.56	1129	806
11891.15166	14965.47453	-289.116	24.21	24.21	48.42	2348	806
14072.45166	15837.67453	-229.116	25.91	25.91	51.81	2379	806
13447.65166	17350.67453	-125.116	9.70	9.70	19.41	5561	806
25717.05166	17611.57453	41.3192	15.35	15.35	30.71	2455	806
29607.65166	17882.87453	87.7467	22.16	22.16	44.32	2152	806
14325.95166	24027.77453	-281.116	25.36	25.36	50.73	2171	806
37460.45166	27860.07453	-263.116	18.70	18.70	37.40	2790	806
26955.35166	28820.97453	17.6317	35.09	35.09	70.18	1122	806
36594.05166	30776.07453	-70.1158	28.66	28.66	57.32	1022	806
22409.25485	7963.676681	247.784	11.73	11.73	23.46	5416	814
14244.95485	8376.576681	-57.3113	13.78	13.78	27.55	2789	814
16359.65485	9497.176681	-75.2063	21.20	21.20	42.39	1669	814
14889.05485	9799.776681	-67.2063	18.72	18.72	37.44	1891	814
7559.254851	12234.17668	83.8662	16.34	16.34	32.69	3347	814
32918.25485	12289.97668	-1.40877	23.93	23.93	47.85	1920	814
22307.25485	15156.07668	-93.2063	22.40	22.40	44.79	1192	814
35590.45485	19077.67668	203.251	25.72	25.72	51.43	1749	814
14916.65485	20327.67668	85.7612	28.28	28.28	56.57	1067	814
30981.65485	20711.67668	301.791	43.31	43.31	86.62	1009	814
19597.55485	21783.37668	-107.206	16.84	16.84	33.68	2565	814
12209.75485	22034.67668	-106.206	20.63	20.63	41.26	2180	814
34060.95485	23408.87668	262.944	25.81	25.81	51.62	2195	814
39081.65485	24101.57668	-32.6763	18.68	18.68	37.35	1800	814
38821.15485	29312.97668	-356.206	29.13	29.13	58.26	1342	814
18292.55804	11105.87883	-68.2967	21.22	21.22	42.44	1130	822
11579.15804	11776.47883	-52.6642	22.98	22.98	45.97	1986	822
6649.258037	13020.07883	-232.297	30.17	30.17	60.34	1090	822
12721.65804	23376.17883	-185.297	22.35	22.35	44.70	2643	822
24934.55804	26047.87883	-210.297	28.68	28.68	57.37	1541	822
26885.85804	27519.67883	-269.297	25.95	25.95	51.90	1170	822
24472.55804	27491.27883	-356.297	34.08	34.08	68.15	1487	822
37463.95804	27925.87883	-128.297	22.61	22.61	45.22	1613	822
875.7612226	5275.480976	-401.387	23.69	23.69	47.38	2148	830
22441.56122	7001.180976	203.07	22.56	22.56	45.12	1668	830
2097.561223	9738.680976	-379.387	20.44	20.44	40.88	2507	830
18753.26122	12166.98098	64.7354	16.58	16.58	33.16	2737	830
29476.26441	6741.683123	94.9649	27.01	27.01	54.02	1548	838
32256.26441	8878.883123	253.197	22.51	22.51	45.03	3453	838
10826.96441	10433.78312	296.782	34.95	34.95	69.90	1459	838
4311.464409	12318.68312	-455.478	29.32	29.32	58.64	2517	838
19898.36441	13694.38312	-325.478	33.82	33.82	67.64	1352	838
18416.46441	15118.78312	-343.478	39.33	39.33	78.66	1155	838
23287.06441	17968.38312	-186.478	22.73	22.73	45.45	1722	838
29830.86441	19142.28312	40.9574	13.80	13.80	27.60	4204	838
28413.56441	28394.28312	-101.478	22.47	22.47	44.93	1737	838
35734.36441	28438.58312	-163.478	27.69	27.69	55.39	1399	838
29885.36441	28695.08312	166.027	19.17	19.17	38.34	2847	838
25432.86759	6728.08527	-218.568	11.28	11.28	22.56	7790	846
20132.66759	6840.98527	-388.568	19.81	19.81	39.61	3616	846
23757.56759	6817.58527	-137.568	20.68	20.68	41.35	2370	846
28436.76759	7348.08527	42.762	27.20	27.20	54.40	1288	846
22434.96759	7987.48527	179.202	12.29	12.29	24.59	5088	846
23714.46759	8432.08527	-104.568	23.71	23.71	47.43	1879	846
9585.867595	10977.48527	200.994	21.22	21.22	42.44	3062	846
4257.467595	12465.98527	-86.568	23.50	23.50	47.01	1821	846
26332.36759	16347.68527	207.627	21.81	21.81	43.61	2009	846
9844.767595	17173.68527	-39.6705	16.32	16.32	32.64	2048	846
22166.26759	20714.38527	56.9745	23.10	23.10	46.21	1593	846
33037.36759	29774.78527	-343.568	21.95	21.95	43.90	2524	846
32630.47078	3436.287417	-78.6585	26.59	26.59	53.18	1492	854
17141.37078	7938.287417	15.194	24.09	24.09	48.18	1859	854
9628.770781	9906.787417	119.419	24.00	24.00	47.99	2043	854
20965.77078	14327.68742	-0.913472	27.11	27.11	54.21	1076	854
13746.37078	16474.28742	12.3515	33.13	33.13	66.27	1751	854
31510.27078	30286.88742	-249.658	19.10	19.10	38.20	3325	854
34605.87078	33569.98742	-90.6585	28.07	28.07	56.14	1291	854
15165.27397	9851.589564	196.076	36.53	36.53	73.05	1079	862
20988.37397	14303.88956	-173.749	28.42	28.42	56.85	1624	862
8650.373967	17320.48956	-156.749	22.11	22.11	44.23	2432	862
29736.87397	21054.38956	15.1036	22.33	22.33	44.65	1459	862
23424.77397	26856.58956	-382.749	28.31	28.31	56.61	1261	862
19572.17397	30663.38956	-256.749	13.38	13.38	26.75	4795	862
35783.67397	30642.38956	-176.749	19.88	19.88	39.75	1903	862
28833.77397	31147.98956	-108.749	26.47	26.47	52.94	1728	862
4434.877153	8409.291711	-27.6244	29.15	29.15	58.31	1213	870
1773.477153	12014.49171	-254.839	15.40	15.40	30.80	3898	870
14621.87715	21589.69171	-20.9919	19.62	19.62	39.23	2070	870
14502.67715	22251.19171	79.4431	30.45	30.45	60.90	1267	870
39076.67715	24127.79171	-90.8394	22.02	22.02	44.04	1370	870
20845.47715	25732.69171	311.581	33.82	33.82	67.64	1168	870
19586.67715	28469.39171	-166.839	23.67	23.67	47.34	1840	870
30704.07715	30666.39171	-64.8394	10.36	10.36	20.72	5528	870
22426.58034	9776.693858	84.0902	27.20	27.20	54.40	1219	878
10834.78034	10541.09386	-169.93	29.93	29.93	59.86	1264	878
5566.980339	12043.39386	-256.93	14.22	14.22	28.45	3769	878
13730.78034	14540.19386	-83.9298	28.61	28.61	57.23	1313	878
9501.880339	14707.19386	19.6602	16.65	16.65	33.30	2122	878
15133.58034	23430.49386	-391.93	36.17	36.17	72.35	1470	878
14646.08034	26523.79386	-24.8723	33.13	33.13	66.27	1092	878
22816.38034	26596.99386	-267.93	47.76	47.76	95.52	1108	878
26010.18034	26996.79386	173.155	14.98	14.98	29.96	3228	878
37511.78034	27830.59386	-175.93	19.24	19.24	38.48	3132	878
30319.18352	5633.596005	-94.0202	23.93	23.93	47.85	1950	886
22413.78352	9778.896005	121.9	20.28	20.28	40.55	1789	886
16924.38352	12094.99601	65.9973	19.00	19.00	38.01	1473	886
15098.08352	14507.09601	-341.02	31.39	31.39	62.78	1346	886
12941.58352	17019.39601	315.19	39.73	39.73	79.46	1299	886
14120.38352	19238.19601	10.0948	11.21	11.21	22.42	5734	886
35038.88352	20995.49601	42.3098	22.61	22.61	45.22	1774	886
15922.58352	21300.19601	-140.02	16.63	16.63	33.25	2817	886
15169.28352	23368.69601	-334.02	21.93	21.93	43.85	3269	886
16094.98352	25132.99601	-386.02	40.58	40.58	81.15	1195	886
23714.98352	30683.29601	-161.02	18.75	18.75	37.49	2930	886
25474.38352	34406.09601	-198.02	30.03	30.03	60.05	1264	886
31122.88671	4634.798152	-280.111	11.19	11.19	22.37	5480	894
13832.28671	11145.49815	-44.0032	29.98	29.98	59.96	1574	894
18791.18671	12195.99815	250.669	25.25	25.25	50.49	1643	894
9166.186711	17675.29815	192.872	32.64	32.64	65.28	1067	894
35045.58671	20948.29815	302.782	37.54	37.54	75.08	1190	894
15501.88671	22387.69815	-118.111	20.23	20.23	40.46	1616	894
28988.58671	25663.09815	-199.111	14.91	14.91	29.81	4163	894
18726.1899	6568.3003	-437.201	49.71	49.71	99.43	1030	902
5910.889897	8827.5003	-295.201	21.27	21.27	42.53	2150	902
5611.089897	12160.1003	-94.2011	21.52	21.52	43.05	1826	902
11821.8899	14884.6003	26.9689	29.04	29.04	58.07	1205	902
13098.5899	17003.4003	-70.2011	32.64	32.64	65.28	1230	902
15228.5899	23442.6003	-89.2011	20.79	20.79	41.59	1810	902
17537.1899	24803.7003	-57.3586	32.81	32.81	65.61	1040	902
23659.0899	28445.1003	-110.201	25.01	25.01	50.02	1352	902
25496.6899	34423.2003	-165.201	21.83	21.83	43.66	1966	902
30588.2899	35586.7003	-78.2011	27.08	27.08	54.16	2165	902
8750.593083	8632.702447	-29.041	26.92	26.92	53.84	1306	910
2003.293083	9650.702447	-85.3085	31.23	31.23	62.45	1359	910
13804.19308	11150.80245	8.85896	22.68	22.68	45.36	2225	910
34848.09308	11124.70245	-57.466	23.20	23.20	46.39	1701	910
20944.59308	11744.40245	-138.309	11.19	11.19	22.37	4475	910
5642.493083	13059.80245	155.721	27.13	27.13	54.26	1801	910
37763.59308	15604.20245	-47.0435	29.88	29.88	59.77	1258	910
13940.49308	16551.30245	178.461	33.32	33.32	66.65	1236	910
13994.29308	17899.60245	236.259	30.05	30.05	60.10	1544	910
15634.89308	20689.50245	-367.309	34.12	34.12	68.25	1154	910
18483.39308	25525.00245	-98.3085	18.82	18.82	37.63	2028	910
26644.59308	26336.50245	135.824	16.04	16.04	32.08	4374	910
22273.29308	26783.40245	23.0715	18.77	18.77	37.54	2348	910
6333.396269	3876.604594	-404.422	45.33	45.33	90.67	1116	918
2044.796269	9657.304594	-139.422	23.34	23.34	46.68	1805	918
25792.59627	13693.70459	33.3809	22.89	22.89	45.78	1476	918
31260.39627	19198.60459	290.153	28.00	28.00	56.00	1813	918
12732.69627	23306.20459	-290.422	22.44	22.44	44.89	2654	918
19855.99627	27562.00459	-155.422	23.13	23.13	46.25	2046	918
30886.29627	28441.70459	-261.422	28.73	28.73	57.46	1549	918
32000.49945	5894.806741	-126.535	31.44	31.44	62.88	1072	926
6760.099455	8441.206741	-381.535	30.21	30.21	60.43	1429	926
16105.99945	14090.10674	143.178	30.21	30.21	60.43	1365	926
20873.89945	14396.70674	-216.535	22.07	22.07	44.13	1208	926
33069.89945	14366.60674	-247.535	34.03	34.03	68.06	1305	926
11964.19945	16417.30674	51.2703	17.22	17.22	34.43	2656	926
12168.29945	23410.00674	-196.535	28.50	28.50	56.99	1418	926
27789.99945	24648.10674	-18.8447	15.47	15.47	30.94	3139	926
22325.10264	5900.708888	-179.648	15.75	15.75	31.51	3549	934
6742.902641	8447.508888	-200.648	27.65	27.65	55.30	1297	934
3276.402641	11823.70889	-162.648	18.09	18.09	36.17	2632	934
38047.40264	14765.00889	-145.648	15.47	15.47	30.94	2967	934
34821.50264	27334.10889	-157.648	28.66	28.66	57.32	1221	934
22925.70264	28931.30889	13.2572	14.13	14.13	28.26	2662	934
35514.70583	8551.211035	-315.761	22.35	22.35	44.70	1283	942
14169.10583	10939.91104	-229.761	31.18	31.18	62.36	1390	942
9536.705827	14689.41104	32.0941	15.61	15.61	31.23	3819	942
26330.90583	16366.21104	188.432	19.52	19.52	39.05	2576	942
22022.60583	25324.21104	-301.761	17.78	17.78	35.56	4078	942
35514.70583	26031.11104	-68.7609	18.72	18.72	37.44	2673	942
36026.40583	27667.71104	-60.7609	24.70	24.70	49.41	1412	942
23006.60583	28946.61104	119.264	20.75	20.75	41.50	2039	942
34053.10901	15116.41318	-227.874	22.30	22.30	44.60	1705	950
30416.20901	20280.51318	-206.874	13.73	13.73	27.46	4262	950
38079.70901	24889.41318	-141.874	22.14	22.14	44.27	2378	950
28995.90901	25570.81318	-146.874	27.06	27.06	54.12	1100	950
31426.20901	30358.61318	-104.874	33.98	33.98	67.97	1096	950
26366.10901	30564.31318	-176.874	22.21	22.21	44.42	1541	950
29055.40901	32806.91318	-189.874	31.23	31.23	62.45	1017	950
3344.412199	11608.61533	-301.987	27.62	27.62	55.25	1343	958
7941.512199	16079.61533	-340.987	36.01	36.01	72.02	1547	958
11987.1122	17786.51533	-215.987	12.95	12.95	25.91	3537	958
35480.9122	26062.71533	-148.987	22.89	22.89	45.78	1802	958
21655.71539	7517.117476	127.452	25.03	25.03	50.07	1706	966
12821.11539	7913.617476	-136.1	25.48	25.48	50.96	1286	966
5550.815385	11899.91748	-310.1	14.22	14.22	28.45	4496	966
15864.61539	21182.01748	30.8074	19.90	19.90	39.80	2471	966
27429.01539	22088.41748	-43.0976	37.44	37.44	74.89	1028	966
12751.01539	23214.71748	-343.1	31.79	31.79	63.59	1546	966
18187.41539	27460.31748	-320.1	31.89	31.89	63.77	1701	966
29798.81539	28719.41748	-68.1001	27.08	27.08	54.16	1046	966
31431.11539	30399.91748	-124.1	35.82	35.82	71.64	1044	966
17120.41857	7967.419623	-80.2132	17.22	17.22	34.43	2895	974
11371.11857	10099.61962	-146.213	24.70	24.70	49.41	1998	974
8306.218571	15498.51962	-200.213	36.41	36.41	72.82	1102	974
17761.21857	20097.91962	-186.213	33.89	33.89	67.78	1255	974
30794.11857	20704.71962	-142.213	18.06	18.06	36.13	2049	974
25327.01857	23207.91962	-90.2132	23.69	23.69	47.38	1531	974
16857.31857	23695.31962	-167.213	21.45	21.45	42.91	1802	974
27522.51857	24430.81962	41.1168	33.23	33.23	66.46	1056	974
38125.51857	24837.51962	-123.213	24.59	24.59	49.17	2186	974
34418.21857	27069.91962	-117.213	34.27	34.27	68.53	1166	974
16549.91857	28073.11962	-188.213	27.34	27.34	54.68	1100	974
31409.91857	30402.01962	-84.2132	27.79	27.79	55.58	2108	974
29914.82176	6802.921771	233.346	30.12	30.12	60.24	1588	982
6290.021757	7528.521771	-357.326	19.19	19.19	38.39	3469	982
21614.72176	7631.921771	-126.326	15.40	15.40	30.80	2856	982
22345.12176	8000.321771	237.136	19.83	19.83	39.66	1465	982
24664.12176	10586.52177	57.1112	12.65	12.65	25.29	2576	982
3362.121757	11827.22177	-392.326	41.09	41.09	82.19	1194	982
38044.82176	14733.12177	-198.326	27.41	27.41	54.82	1550	982
6099.121757	15883.22177	-354.326	18.06	18.06	36.13	4367	982
20069.52176	25322.22177	46.6887	31.70	31.70	63.40	1222	982
20802.22176	25483.52177	-30.0588	27.39	27.39	54.78	1610	982
20298.82176	29290.02177	-177.326	34.17	34.17	68.34	1373	982
15839.22494	7867.023918	-313.439	32.50	32.50	65.00	1517	990
3847.824943	11188.92392	-36.8044	24.73	24.73	49.45	1097	990
9552.424943	14709.12392	100.583	13.73	13.73	27.46	4619	990
12022.92494	17862.02392	-134.439	19.69	19.69	39.38	1815	990
27424.02494	22109.72392	-85.4394	28.50	28.50	56.99	1362	990
13190.72494	22584.02392	-193.439	23.74	23.74	47.48	1876	990
30751.72494	26435.02392	255.973	15.50	15.50	30.99	5152	990
23952.82494	29858.62392	-40.5944	19.12	19.12	38.25	3100	990
9133.528129	14015.02606	-281.552	29.41	29.41	58.83	1859	998
5559.928129	15222.32606	-421.552	19.22	19.22	38.43	5125	998
8593.028129	17454.22606	-367.552	34.57	34.57	69.14	1421	998
16482.72813	18362.62606	84.3625	21.48	21.48	42.96	2090	998
30433.92813	23283.32606	159.215	21.90	21.90	43.80	2510	998
24281.12813	28056.42606	-201.552	19.83	19.83	39.66	1746	998
21005.12813	29885.12606	-189.552	36.01	36.01	72.02	1016	998
38048.73132	1986.728212	141.099	26.99	26.99	53.98	1897	1006
33898.23132	6800.228212	34.0319	27.53	27.53	55.06	1599	1006
21256.83132	10573.12821	1.81694	23.97	23.97	47.95	1198	1006
3322.731315	11920.52821	-358.666	21.78	21.78	43.57	2634	1006
18454.33132	15348.92821	-86.6656	15.05	15.05	30.10	2864	1006
11690.83132	17076.62821	-15.2381	13.42	13.42	26.85	4059	1006
35464.93132	19076.32821	112.674	29.04	29.04	58.07	1015	1006
30462.83132	20227.32821	-387.666	32.48	32.48	64.95	1203	1006
21199.53132	22626.92821	30.2419	19.43	19.43	38.86	1876	1006
35821.43132	23530.92821	-193.666	24.37	24.37	48.75	1883	1006
36764.43132	25121.82821	-349.666	33.91	33.91	67.82	1506	1006
35689.33132	32904.62821	-208.666	33.37	33.37	66.74	1380	1006
38050.3345	15858.23036	-72.7786	24.99	24.99	49.97	1756	1014
9632.534501	16038.03036	154.251	18.93	18.93	37.87	2683	1014
17799.4345	18061.33036	-454.779	25.58	25.58	51.15	1708	1014
35738.5345	23487.43036	-260.779	37.42	37.42	74.84	1004	1014
21932.9345	26593.33036	-185.779	32.03	32.03	64.06	1199	1014
20347.33769	7010.932506	-164.892	25.86	25.86	51.72	1446	1022
37454.93769	15547.33251	-100.892	10.55	10.55	21.10	5008	1022
32616.93769	16194.43251	-123.892	22.33	22.33	44.65	1610	1022
27893.83769	21558.53251	23.3833	17.97	17.97	35.94	2530	1022
21220.53769	22460.33251	-111.892	15.38	15.38	30.76	3562	1022
30616.73769	25123.63251	-45.7842	32.12	32.12	64.24	1135	1022
19651.64087	21800.03465	-117.005	22.37	22.37	44.74	1735	1030
16102.24087	22516.83465	-224.005	29.53	29.53	59.06	1416	1030
22696.14406	5261.9368	-63.1179	17.54	17.54	35.09	2695	1038
5590.144059	8705.5368	-296.118	19.31	19.31	38.62	2541	1038
18671.94406	10233.5368	-163.118	12.60	12.60	25.20	3367	1038
14220.54406	10806.8368	160.545	24.92	24.92	49.83	1556	1038
19517.24406	15315.8368	279.93	23.97	23.97	47.95	2630	1038
9412.044059	16077.8368	224.975	34.57	34.57	69.14	1072	1038
31050.34406	19331.1368	211.71	12.98	12.98	25.95	5355	1038
17346.04406	22086.3368	-26.1129	27.69	27.69	55.39	1390	1038
20908.14406	25755.7368	55.3721	17.17	17.17	34.34	2750	1038
23012.64406	26141.2368	131.172	29.13	29.13	58.26	1132	1038
38787.64406	29333.7368	-318.118	27.22	27.22	54.45	2017	1038
38268.54725	2553.838947	-148.231	30.47	30.47	60.95	1607	1046
18586.04725	7613.338947	-185.231	16.23	16.23	32.45	3564	1046
8247.347245	8062.938947	-171.231	33.56	33.56	67.12	1011	1046
17068.54725	7998.438947	-156.231	24.52	24.52	49.03	1621	1046
16960.84725	8539.038947	-240.231	32.12	32.12	64.24	1095	1046
11339.94725	9027.238947	244.759	30.31	30.31	60.62	2333	1046
34481.74725	11167.43895	164.222	33.56	33.56	67.12	1261	1046
4333.747245	12252.43895	-147.231	35.61	35.61	71.22	1112	1046
16912.44725	15238.13895	116.847	24.30	24.30	48.61	2068	1046
11831.74725	17070.33895	25.8865	31.89	31.89	63.77	1244	1046
31045.74725	19332.13895	185.067	25.98	25.98	51.95	1290	1046
15785.94725	21256.73895	-146.231	23.06	23.06	46.11	2033	1046
18184.14725	24726.33895	-380.231	23.31	23.31	46.63	2168	1046
17120.44725	25189.73895	-301.231	21.95	21.95	43.90	1755	1046
17340.44725	28629.03895	-188.231	24.40	24.40	48.80	1856	1046
34565.54725	33617.83895	-452.231	50.00	50.00	99.99	1007	1046
19977.55043	6746.941094	-313.344	30.14	30.14	60.29	1056	1054
20429.85043	7870.441094	54.1984	30.05	30.05	60.10	1137	1054
35543.55043	8704.641094	-239.344	31.39	31.39	62.78	1228	1054
17617.55043	9145.241094	161.266	26.05	26.05	52.09	1585	1054
6456.250431	9330.241094	65.5684	23.01	23.01	46.02	1356	1054
20866.95043	14591.24109	-436.344	27.41	27.41	54.82	1934	1054
11130.85043	16457.94109	-195.344	24.26	24.26	48.51	1614	1054
24131.35043	16654.94109	-224.344	25.13	25.13	50.26	2025	1054
13694.15043	17935.34109	170.741	25.39	25.39	50.77	1439	1054
37139.45043	19394.84109	292.968	25.60	25.60	51.20	2378	1054
20313.75043	23477.14109	-410.344	15.33	15.33	30.66	5912	1054
14127.05043	25468.14109	-359.344	35.80	35.80	71.59	1132	1054
32560.95043	27009.24109	167.898	27.11	27.11	54.21	1883	1054
21919.75043	27047.74109	-234.344	28.94	28.94	57.89	1245	1054
38763.25043	29484.94109	-314.344	28.73	28.73	57.46	1509	1054
25572.05043	34483.94109	-253.344	36.83	36.83	73.66	1293	1054
8810.953617	1971.443242	-287.457	31.46	31.46	62.93	1136	1062
8916.853617	18685.74324	-317.457	28.10	28.10	56.19	2429	1062
26455.85362	26710.84324	39.8729	32.55	32.55	65.09	1089	1062
28452.85362	29833.24324	-2.76465	21.60	21.60	43.19	2068	1062
26375.55362	31217.84324	-303.457	29.51	29.51	59.02	1540	1062
22991.0568	6904.745389	-50.2527	21.76	21.76	43.52	1715	1070
15908.6568	7681.945389	-303.57	30.61	30.61	61.23	1816	1070
34015.6568	11683.34539	-33.1977	31.96	31.96	63.91	1438	1070
8615.059989	8709.947536	27.3292	21.34	21.34	42.67	1652	1078
18694.55999	10272.04754	-224.683	21.52	21.52	43.05	1432	1078
18741.45999	12181.54754	-11.5183	13.61	13.61	27.22	3324	1078
7539.059989	15319.64754	-27.6258	17.78	17.78	35.56	2730	1078
12221.35999	20453.24754	-103.683	14.06	14.06	28.12	4505	1078
11976.35999	21940.24754	-167.683	20.18	20.18	40.36	2036	1078
20448.95999	24453.84754	5.53668	17.40	17.40	34.81	3341	1078
34369.95999	26110.54754	14.0642	18.53	18.53	37.07	2603	1078
21191.15999	31405.94754	-292.683	34.34	34.34	68.67	1104	1078
10080.56318	6952.249683	-358.796	11.42	11.42	22.84	7161	1086
4827.463175	12578.14968	-205.796	33.28	33.28	66.55	1200	1086
25739.46318	13708.54968	171.236	12.29	12.29	24.59	4973	1086
8253.763175	13982.84968	-225.796	17.22	17.22	34.43	3128	1086
14028.26318	17963.44968	91.6461	17.90	17.90	35.80	2855	1086
14621.86318	19493.44968	-335.796	23.76	23.76	47.52	2521	1086
34672.36318	22377.14968	-17.3164	23.67	23.67	47.34	1953	1086
20210.76318	28111.54968	-83.7964	17.80	17.80	35.61	2438	1086
7798.766361	3313.35183	68.793	32.38	32.38	64.76	1044	1094
31118.36636	4664.75183	-428.909	26.19	26.19	52.38	1224	1094
21435.86636	7446.05183	-61.962	30.10	30.10	60.19	1063	1094
3062.866361	8732.25183	-71.9095	13.21	13.21	26.42	3221	1094
8630.866361	10256.75183	218.498	22.61	22.61	45.22	1897	1094
24691.96636	10598.25183	26.1555	9.54	9.54	19.08	4634	1094
15100.46636	17139.65183	-190.909	17.73	17.73	35.47	2579	1094
8615.469548	3349.353977	-204.023	25.58	25.58	51.15	1505	1102
32342.16955	4842.453977	-69.0226	25.17	25.17	50.35	1338	1102
18691.56955	10253.25398	-278.023	14.34	14.34	28.68	4167	1102
10560.86955	16498.45398	88.5774	11.99	11.99	23.97	4157	1102
25692.66955	17631.85398	98.9999	27.44	27.44	54.87	1257	1102
18004.96955	20297.35398	-11.8576	12.81	12.81	25.62	3985	1102
13073.36955	21050.95398	-11.8576	36.20	36.20	72.39	1197	1102
21468.66955	23503.95398	-241.023	23.83	23.83	47.67	2047	1102
36708.36955	25354.25398	-325.023	45.55	45.55	91.09	1061	1102
23354.76955	26838.45398	-343.023	19.59	19.59	39.19	2047	1102
8590.672734	3418.756124	-334.918	32.19	32.19	64.39	1291	1110
15863.77273	7773.356124	-140.918	36.81	36.81	73.62	1037	1110
13685.67273	10354.05612	-102.918	27.27	27.27	54.54	1429	1110
5560.072734	11909.35612	-409.918	20.54	20.54	41.07	1848	1110
25718.07273	13697.65612	173.01	22.35	22.35	44.70	1098	1110
20978.67273	14309.05612	-124.918	25.13	25.13	50.26	1661	1110
12049.67273	17929.35612	-54.39	27.98	27.98	55.95	1587	1110
12110.77273	23334.45612	-168.918	23.06	23.06	46.11	1698	1110
38809.07592	390.9582713	224.353	44.44	44.44	88.88	1045	1118
21537.07592	5709.258271	-312.74	24.52	24.52	49.03	2241	1118
29749.87592	12591.65827	-10.6273	29.37	29.37	58.73	1321	1118
17554.27592	17901.05827	-196.74	24.99	24.99	49.97	1258	1118
38184.07592	20190.85827	-351.74	40.20	40.20	80.40	1001	1118
19097.47592	21056.95827	250.883	34.95	34.95	69.90	1279	1118
15827.07592	21254.85827	-293.74	28.73	28.73	57.46	1278	1118
19631.47592	21698.15827	-3.99477	18.30	18.30	36.60	1771	1118
34692.17592	22338.85827	212.983	21.38	21.38	42.77	2442	1118
31947.57592	22534.25827	218.668	34.36	34.36	68.72	1433	1118
26772.07592	24169.35827	-195.74	22.58	22.58	45.17	2203	1118
5350.179106	14573.26042	200.843	38.22	38.22	76.44	1105	1126
28202.27911	16025.86042	199.895	32.33	32.33	64.67	1409	1126
23700.57911	18887.06042	-80.562	27.51	27.51	55.01	1203	1126
14654.37911	19414.46042	-346.562	35.75	35.75	71.50	1320	1126
11991.97911	21477.06042	-186.562	30.61	30.61	61.23	1455	1126
15785.77911	21460.46042	-446.562	25.67	25.67	51.34	2962	1126
28547.17911	21781.26042	-54.982	22.33	22.33	44.65	1620	1126
26207.87911	22525.46042	-135.562	20.84	20.84	41.68	1652	1126
34631.87911	33643.56042	-227.562	19.99	19.99	39.99	2666	1126
40849.98229	2957.762565	-322.384	22.44	22.44	44.89	2421	1134
8846.682292	6909.762565	-59.5418	16.72	16.72	33.44	2400	1134
39131.78229	9018.662565	53.2107	26.94	26.94	53.88	1043	1134
27044.78229	14482.86257	-213.384	27.25	27.25	54.49	1090	1134
11126.28229	16453.36257	-298.384	14.32	14.32	28.64	4378	1134
34412.88229	19603.76257	-85.3843	30.76	30.76	61.51	1038	1134
17305.98229	24834.46257	-209.384	26.61	26.61	53.22	1448	1134
38790.88229	29384.56257	-316.384	35.00	35.00	69.99	1042	1134
35850.18229	32920.66257	205.758	33.72	33.72	67.45	1261	1134
3852.885478	11202.96471	-23.359	19.92	19.92	39.85	1551	1142
9861.285478	17176.46471	-207.206	28.66	28.66	57.32	1731	1142
30535.08548	23258.46471	256.153	28.17	28.17	56.33	1550	1142
11464.18548	24042.56471	-273.207	36.38	36.38	72.77	1138	1142
20983.68548	27839.46471	-149.206	27.77	27.77	55.53	1179	1142
8202.988664	8360.86686	295.179	18.46	18.46	36.93	2988	1150
11168.48866	13853.06686	-64.0287	29.30	29.30	58.59	1087	1150
11480.08866	17507.76686	216.536	36.50	36.50	73.00	1157	1150
14655.78866	19294.06686	-115.029	25.03	25.03	50.07	1543	1150
15645.68866	23045.76686	-55.3962	24.37	24.37	48.75	1942	1150
36209.68866	28843.36686	-316.029	27.74	27.74	55.48	1761	1150
20091.68866	28786.26686	-251.029	28.99	28.99	57.98	1683	1150
22568.38866	30544.76686	-343.029	29.91	29.91	59.82	2476	1150
8068.39185	2206.669007	-136.851	29.32	29.32	58.64	1064	1158
23533.49185	23114.26901	-176.851	18.35	18.35	36.69	2611	1158
22997.49185	24929.76901	109.647	13.12	13.12	26.23	4939	1158
18241.19185	24964.36901	22.4765	23.79	23.79	47.57	1099	1158
20269.09185	25553.86901	195.869	12.91	12.91	25.81	5909	1158
23586.99185	30722.36901	-144.851	24.82	24.82	49.64	1777	1158
4212.095036	4291.771154	77.6093	24.07	24.07	48.14	1520	1166
9829.495036	14008.57115	112.667	18.91	18.91	37.82	2884	1166
6064.595036	15021.87115	-189.673	24.42	24.42	48.84	1854	1166
20452.69504	22295.57115	-211.673	15.26	15.26	30.52	4589	1166
19701.59504	22538.87115	-255.673	23.83	23.83	47.67	2575	1166
34654.19504	25355.77115	103.192	33.21	33.21	66.41	1129	1166
19087.09504	30191.37115	-265.673	26.54	26.54	53.08	1322	1166
27462.69504	32304.57115	-222.673	24.80	24.80	49.60	1513	1166
2892.098222	12316.6733	-165.495	25.22	25.22	50.44	1781	1174
15097.79822	17137.1733	-239.495	28.92	28.92	57.84	1125	1174
10317.49822	18218.9733	-210.495	23.57	23.57	47.15	2109	1174
26682.79822	24239.6733	-83.4955	20.70	20.70	41.40	2340	1174
8061.801408	3211.675448	-64.3177	18.79	18.79	37.59	2110	1182
5122.401408	10467.17545	-87.3177	11.42	11.42	22.84	3280	1182
19743.20141	11907.87545	286.415	20.75	20.75	41.50	2864	1182
2912.801408	12334.17545	-192.318	25.20	25.20	50.40	1479	1182
4946.001408	14300.07545	55.2248	9.77	9.77	19.55	5462	1182
38542.10141	14602.07545	-192.318	23.81	23.81	47.62	1118	1182
18299.40141	17141.77545	56.1723	21.38	21.38	42.77	1964	1182
35325.00141	18443.87545	-281.318	32.19	32.19	64.39	1123	1182
15294.80141	20283.97545	290.205	21.50	21.50	43.00	2529	1182
19618.00141	21754.57545	-51.8427	18.53	18.53	37.07	2057	1182
35255.60141	31545.57545	-155.318	34.17	34.17	68.34	1342	1182
28462.50459	7328.677595	-75.14	22.00	22.00	43.99	1927	1190
32261.10459	8863.877595	-31.7675	30.66	30.66	61.32	1001	1190
20174.90459	12022.9776	-134.14	18.79	18.79	37.59	2390	1190
11118.30459	13869.9776	-161.14	29.67	29.67	59.35	1033	1190
27100.80459	14670.5776	-73.14	14.34	14.34	28.68	3476	1190
14086.70459	17893.3776	-158.14	19.81	19.81	39.61	2298	1190
19531.30459	22419.0776	-174.14	27.60	27.60	55.20	1521	1190
20026.00459	23857.5776	-387.14	29.11	29.11	58.22	1774	1190
8631.00778	8712.179742	-105.962	19.76	19.76	39.52	2263	1198
21659.10778	8926.779742	-18.3247	18.09	18.09	36.17	2429	1198
10428.30778	9819.979742	-33.4847	26.64	26.64	53.27	1217	1198
13624.70778	14812.57974	-392.962	37.26	37.26	74.51	1853	1198
15650.40778	20568.07974	-260.962	28.99	28.99	57.98	1178	1198
21728.80778	22590.67974	-169.962	18.84	18.84	37.68	2966	1198
24037.90778	23125.27974	161.7	34.55	34.55	69.10	1185	1198
28944.20778	25607.97974	-197.962	33.18	33.18	66.36	1089	1198
37553.80778	27835.27974	-187.962	42.20	42.20	84.40	1092	1198
29148.10778	37130.27974	-40.1172	23.15	23.15	46.30	1516	1198
22084.41097	6574.781889	-341.784	46.84	46.84	93.68	1017	1206
11089.41097	9168.181889	135.348	33.42	33.42	66.83	1068	1206
2553.510966	10520.98189	-93.7844	24.87	24.87	49.74	1430	1206
3830.710966	11107.58189	193.146	32.83	32.83	65.66	1261	1206
7685.410966	13712.58189	-266.784	37.63	37.63	75.27	1026	1206
32435.01097	15564.98189	-34.2544	29.91	29.91	59.82	1016	1206
22884.21097	22262.98189	-387.784	40.03	40.03	80.07	1012	1206
12733.91097	23323.88189	32.0706	25.25	25.25	50.49	1218	1206
20945.91097	24262.18189	179.881	23.86	23.86	47.71	2099	1206
31989.51097	35119.08189	68.0756	24.94	24.94	49.88	1588	1206
17946.41415	7234.384036	-254.607	33.11	33.11	66.22	1134	1214
5029.914152	12707.28404	-64.6067	22.37	22.37	44.74	1778	1214
11158.21415	13891.58404	-96.6067	26.75	26.75	53.51	1385	1214
32610.91415	16176.78404	-169.607	24.75	24.75	49.50	1388	1214
8031.214152	16908.48404	-330.607	30.97	30.97	61.94	1754	1214
35473.91415	19081.08404	100.468	19.43	19.43	38.86	2120	1214
38522.01734	2030.086184	-179.429	32.62	32.62	65.23	1001	1222
23077.91734	5707.086184	-93.4289	30.99	30.99	61.98	1170	1222
15981.71734	7750.986184	-2.63143	15.54	15.54	31.09	2698	1222
19447.51734	7729.186184	256.036	15.35	15.35	30.71	4468	1222
19628.61734	7749.586184	220.031	26.21	26.21	52.42	1494	1222
7256.517338	9830.286184	-299.429	29.15	29.15	58.31	1978	1222
9580.117338	9866.186184	-167.429	30.05	30.05	60.10	1186	1222
8856.017338	16974.58618	-71.4289	11.35	11.35	22.70	4431	1222
11991.41734	18211.38618	-441.429	23.43	23.43	46.86	3282	1222
25526.01734	25220.78618	-219.429	20.23	20.23	40.46	2054	1222
16846.01734	25507.08618	-40.5314	29.30	29.30	58.59	1098	1222
28419.91734	28301.38618	109.174	18.06	18.06	36.13	3150	1222
24674.41734	30885.78618	-307.429	33.63	33.63	67.26	1562	1222
33878.61734	32426.08618	-362.429	42.98	42.98	85.96	1086	1222
6183.220524	4204.088331	-3.40117	19.15	19.15	38.29	2448	1230
21974.32052	6442.388331	-302.251	36.97	36.97	73.95	1156	1230
19330.52052	7711.788331	146.304	10.08	10.08	20.16	6753	1230
22295.82052	7996.188331	202.206	19.12	19.12	38.25	2059	1230
12249.82052	9054.988331	177.571	27.58	27.58	55.15	1559	1230
8554.520524	15878.88833	-106.251	8.78	8.78	17.57	7982	1230
9827.720524	18508.98833	-356.251	22.61	22.61	45.22	2217	1230
16868.62052	23662.78833	87.5588	13.21	13.21	26.42	3260	1230
32568.92052	25548.38833	287.481	27.84	27.84	55.67	1737	1230
24170.22052	26666.08833	-142.251	38.25	38.25	76.49	1164	1230
22237.02371	6972.490478	207.122	29.15	29.15	58.31	1477	1238
13533.02371	7848.090478	-419.073	28.42	28.42	56.85	1960	1238
9626.92371	16078.89048	212.807	24.77	24.77	49.55	1792	1238
26316.92371	22650.99048	117.109	23.13	23.13	46.25	1847	1238
33609.12371	23953.69048	-317.073	36.93	36.93	73.85	1246	1238
30710.32371	30663.89048	-27.8584	11.07	11.07	22.14	4458	1238
16876.8269	8688.992625	-144.896	23.13	23.13	46.25	2160	1246
4237.726896	12185.99262	-101.896	16.06	16.06	32.12	2442	1246
13882.1269	15181.19262	-278.896	21.93	21.93	43.85	1796	1246
23709.2269	18865.69262	-40.9457	23.69	23.69	47.38	1274	1246
29677.0269	21070.89262	-59.8957	30.99	30.99	61.98	1287	1246
17507.0269	22507.79262	32.9593	21.22	21.22	42.44	1886	1246
22696.1269	22353.19262	-222.896	30.69	30.69	61.37	1553	1246
37783.2269	30773.89262	-163.896	34.12	34.12	68.25	1200	1246
26056.3269	33133.69262	-297.896	37.59	37.59	75.17	1047	1246
32772.53008	3485.094772	-39.8204	24.44	24.44	48.89	1452	1254
30382.93008	7582.294772	281.382	42.30	42.30	84.59	1058	1254
20858.83008	14461.39477	-336.718	26.47	26.47	52.94	1460	1254
27141.73008	14621.49477	-308.718	27.20	27.20	54.40	1144	1254
9839.730082	17147.49477	218.847	14.60	14.60	29.20	5193	1254
17911.33008	19277.29477	22.7146	21.52	21.52	43.05	1313	1254
30211.53008	24687.79477	-5.7104	21.20	21.20	42.39	2333	1254
32303.43327	7477.296919	147.015	32.03	32.03	64.06	1078	1262
38173.43327	9149.296919	-400.54	40.86	40.86	81.72	1358	1262
7259.533268	9679.596919	8.67986	20.87	20.87	41.73	1437	1262
38920.53327	9753.096919	-6.48014	21.85	21.85	43.71	1364	1262
13147.23327	10105.09692	130.907	22.11	22.11	44.23	1797	1262
26984.53327	10074.39692	-180.54	27.51	27.51	55.01	1247	1262
19307.63327	12261.69692	253.135	28.64	28.64	57.27	1785	1262
34454.23327	12850.09692	-273.54	9.73	9.73	19.45	6004	1262
36591.73327	13385.29692	4.88986	26.99	26.99	53.98	1240	1262
32589.83327	16172.99692	-29.2201	20.06	20.06	40.13	2008	1262
9095.333268	18286.89692	-32.0626	20.61	20.61	41.21	1827	1262
11392.43327	19118.49692	3.94236	20.30	20.30	40.60	2477	1262
16767.23327	23698.19692	248.397	11.14	11.14	22.28	5957	1262
36397.63327	23732.49692	-45.3276	26.47	26.47	52.94	1966	1262
16841.13327	25485.39692	-44.3801	23.81	23.81	47.62	1522	1262
25480.83327	28839.29692	6.78486	24.68	24.68	49.36	1748	1262
24792.23327	28933.29692	8.67986	19.73	19.73	39.47	1548	1262
18768.13645	12112.49907	-328.362	27.95	27.95	55.91	1975	1270
13278.13645	14809.49907	275.105	45.05	45.05	90.10	1139	1270
7293.136454	15104.19907	-32.8324	34.97	34.97	69.94	1050	1270
15034.33645	19218.99907	-209.362	13.66	13.66	27.32	3523	1270
16697.63645	23733.69907	-46.0974	21.48	21.48	42.96	1461	1270
25777.93645	25256.59907	17.3851	23.67	23.67	47.34	2016	1270
28780.43645	26938.69907	268.473	31.56	31.56	63.11	1126	1270
8255.53964	8337.301213	177.69	18.53	18.53	37.07	2126	1278
16972.93964	8466.101213	-219.185	25.27	25.27	50.54	1760	1278
34466.23964	12842.00121	-322.185	14.77	14.77	29.53	3090	1278
13642.03964	19490.10121	-160.185	21.05	21.05	42.11	2625	1278
14751.23964	23833.80121	-348.185	30.78	30.78	61.56	1753	1278
33583.13964	24115.10121	-45.9196	27.27	27.27	54.54	1219	1278
22386.63964	24857.90121	0.507874	16.86	16.86	33.72	3378	1278
24720.23964	25052.40121	-157.185	30.99	30.99	61.98	1128	1278
25619.43964	28711.80121	-33.6021	29.81	29.81	59.63	1040	1278
30695.94283	1155.00336	-262.007	41.90	41.90	83.79	1105	1286
29478.24283	6691.80336	150.391	29.79	29.79	59.58	1207	1286
4941.842826	9446.00336	-124.007	17.24	17.24	34.48	1703	1286
8034.942826	16082.90336	-158.007	28.94	28.94	57.89	1028	1286
20106.94283	17129.00336	193.976	28.26	28.26	56.52	1358	1286
19640.34283	21769.30336	-11.6319	23.50	23.50	47.01	1258	1286
14758.44283	23029.10336	-193.007	16.77	16.77	33.54	2860	1286
32039.94283	25397.40336	-29.6344	24.94	24.94	49.88	1468	1286
20271.34283	25439.00336	-345.007	29.72	29.72	59.44	1596	1286
30642.74283	35739.20336	-159.007	25.46	25.46	50.92	1853	1286
6239.446012	4248.705507	-91.8291	20.96	20.96	41.92	1921	1294
13179.94601	8851.905507	-244.829	37.02	37.02	74.04	1018	1294
4260.246012	12262.30551	-301.829	20.63	20.63	41.26	1902	1294
28367.94601	16036.30551	-151.829	29.77	29.77	59.53	1285	1294
11536.94601	17538.00551	58.6609	18.91	18.91	37.82	2557	1294
25688.54601	17623.70551	175.203	25.72	25.72	51.43	1048	1294
12989.04601	18989.60551	-134.829	22.11	22.11	44.23	1382	1294
11374.34601	19125.30551	2.75839	18.06	18.06	36.13	2153	1294
11104.14601	20086.60551	-97.8291	20.25	20.25	40.51	1957	1294
15120.24601	23210.50551	-191.829	22.35	22.35	44.70	1694	1294
15711.74601	25389.80551	-253.829	23.41	23.41	46.82	2258	1294
35632.04601	32725.40551	-178.829	21.95	21.95	43.90	1812	1294
26914.14601	33449.50551	-158.829	17.85	17.85	35.70	2895	1294
24962.8492	5652.807655	-176.651	16.37	16.37	32.73	2235	1302
19368.7492	7737.407655	-20.7514	11.02	11.02	22.04	4622	1302
8036.349198	8919.507655	313.716	42.27	42.27	84.54	1333	1302
11287.7492	20124.60765	99.5811	28.42	28.42	56.85	1196	1302
12631.5492	20532.60765	182.014	23.03	23.03	46.06	1584	1302
35108.1492	27181.60765	-5.59135	31.79	31.79	63.59	1214	1302
21403.7492	28164.10765	-265.651	28.66	28.66	57.32	1567	1302
38822.6492	29450.50765	-236.651	36.10	36.10	72.20	1042	1302
26991.1492	29694.70765	170.644	20.72	20.72	41.45	2506	1302
4910.052384	12680.7098	34.2744	24.47	24.47	48.94	2102	1310
25753.85238	13709.7098	209.562	14.55	14.55	29.11	3664	1310
26333.65238	16324.9098	133.762	23.53	23.53	47.05	1482	1310
28550.35238	21836.6098	-84.5806	26.82	26.82	53.65	1486	1310
25454.45238	23182.6098	232.302	24.75	24.75	49.50	1993	1310
22623.45238	27099.7098	-110.581	11.21	11.21	22.42	3500	1310
24692.35238	30893.9098	-337.581	36.48	36.48	72.96	1282	1310
31586.95238	31998.9098	-291.581	36.90	36.90	73.81	1074	1310
22465.75557	7442.411949	12.517	15.10	15.10	30.19	3310	1318
19354.45557	7703.411949	-40.543	15.19	15.19	30.38	3350	1318
12959.35557	8036.111949	6.832	22.18	22.18	44.37	1769	1318
5003.25557	9535.611949	-5.4855	20.37	20.37	40.74	2038	1318
26298.65557	16327.71195	57.0495	30.66	30.66	61.32	1285	1318
12554.15557	20573.01195	255.077	23.31	23.31	46.63	2151	1318
18549.35557	26135.51195	-244.546	19.78	19.78	39.56	2155	1318
28659.85557	34442.11195	-245.546	23.95	23.95	47.90	2377	1318
39468.25876	3203.814096	-50.9304	33.91	33.91	67.82	1056	1326
34004.95876	6833.914096	-9.24041	20.72	20.72	41.45	2112	1326
4971.458756	12682.2141	9.70959	17.71	17.71	35.42	3014	1326
25754.05876	13705.1141	40.0296	25.17	25.17	50.35	1008	1326
15846.95876	21275.1141	-55.6679	24.80	24.80	49.60	1645	1326
22789.96194	7017.716243	112.075	21.12	21.12	42.25	1795	1334
4906.961942	9419.216243	-266.475	10.81	10.81	21.62	5896	1334
21242.36194	10995.31624	260.832	19.24	19.24	38.48	3181	1334
3289.761942	11953.11624	-234.475	17.78	17.78	35.56	3266	1334
15000.46194	12977.81624	-169.475	22.75	22.75	45.50	1770	1334
10727.66194	14563.71624	-282.475	22.30	22.30	44.60	2541	1334
7970.561942	16069.21624	-228.475	26.26	26.26	52.52	1661	1334
12097.66194	16465.41624	-264.475	31.82	31.82	63.63	1366	1334
19621.26194	21880.71624	-208.475	24.47	24.47	48.94	1623	1334
27418.56194	32300.11624	-152.475	17.69	17.69	35.37	2226	1334
29845.76194	33436.61624	-151.475	20.30	20.30	40.60	2114	1334
36813.36194	35922.71624	-274.475	31.65	31.65	63.30	1024	1334
2020.265128	9511.31839	-168.44	24.47	24.47	48.94	1036	1342
18264.66513	10791.01839	-138.44	42.81	42.81	85.63	1115	1342
7985.365128	16106.81839	-216.44	19.73	19.73	39.47	2306	1342
14603.36513	19411.61839	-100.44	19.31	19.31	38.62	1958	1342
17239.06513	20571.01839	-75.4402	25.32	25.32	50.63	1444	1342
15905.36513	22035.11839	-67.4402	32.38	32.38	64.76	1047	1342
17068.46513	23488.11839	-29.0677	18.23	18.23	36.46	1837	1342
39680.66513	27925.01839	73.2623	20.98	20.98	41.97	1486	1342
35960.16513	32886.41839	135.797	35.30	35.30	70.60	1176	1342
25375.06513	33623.41839	-247.44	29.63	29.63	59.25	1011	1342
36841.86513	36009.71839	-251.44	31.23	31.23	62.45	1005	1342
33990.36831	3333.020537	-76.4051	20.84	20.84	41.68	1868	1350
21772.56831	6255.820537	-299.405	22.37	22.37	44.74	2519	1350
8413.568314	9085.220537	-328.405	24.73	24.73	49.45	1930	1350
3369.268314	12035.32054	-454.405	33.77	33.77	67.54	1122	1350
26916.86831	27578.32054	71.4024	27.29	27.29	54.59	1381	1350
27409.56831	32354.52054	-284.405	25.25	25.25	50.49	1095	1350
1997.2715	9579.422684	-268.37	17.24	17.24	34.48	2951	1358
14015.4715	10597.12268	-259.37	17.85	17.85	35.70	2826	1358
22416.0715	11964.22268	164.292	22.09	22.09	44.18	2381	1358
7990.8715	16050.02268	-207.37	20.30	20.30	40.60	2313	1358
12135.3715	16512.62268	-180.37	20.37	20.37	40.74	2672	1358
10885.0715	18114.22268	-118.37	19.03	19.03	38.06	2750	1358
11314.1715	20222.72268	-138.37	31.27	31.27	62.55	1004	1358
22219.5715	20852.82268	-304.37	33.37	33.37	66.74	2134	1358
16454.7715	22601.02268	-231.37	37.63	37.63	75.27	1048	1358
26985.5715	22681.02268	-360.37	26.96	26.96	53.93	2044	1358
20039.6715	23758.92268	-243.37	23.97	23.97	47.95	1144	1358
39059.3715	24063.72268	-77.37	21.20	21.20	42.39	2045	1358
26863.8715	27573.72268	-92.37	29.60	29.60	59.20	1030	1358
34864.27469	3709.724831	-106.335	33.89	33.89	67.78	1152	1366
12465.67469	9412.624831	173.803	14.72	14.72	29.44	4207	1366
25738.17469	13732.52483	248.655	25.53	25.53	51.06	1568	1366
10887.07469	18120.82483	-61.3349	15.75	15.75	31.51	2966	1366
12066.87469	18284.92483	-77.3349	21.60	21.60	43.19	1495	1366
35337.97469	18491.52483	-165.335	26.96	26.96	53.93	1390	1366
14555.37469	19371.92483	2.30506	9.26	9.26	18.51	4397	1366
15260.87469	23116.52483	-12.8549	25.81	25.81	51.62	1213	1366
23548.37469	23098.72483	-78.3349	14.53	14.53	29.06	2546	1366
18284.87469	29504.82483	-227.335	36.31	36.31	72.63	1036	1366
19307.97787	7730.026979	131.2	22.54	22.54	45.07	1407	1374
4906.777872	9428.326979	-209.3	15.47	15.47	30.94	2414	1374
3931.377872	10145.52698	249.638	29.27	29.27	58.55	1832	1374
9610.877872	16113.12698	63.9277	29.60	29.60	59.20	1324	1374
37276.97787	19328.62698	-86.2999	26.73	26.73	53.46	1183	1374
34298.87787	19615.22698	177.628	31.70	31.70	63.40	1726	1374
29709.27787	20530.42698	-137.3	14.37	14.37	28.73	3417	1374
20052.67787	23777.92698	-358.3	19.22	19.22	38.43	3177	1374
22920.87787	24117.02698	-3.34485	14.72	14.72	29.44	3348	1374
28280.67787	27233.22698	-63.2998	17.69	17.69	35.37	1620	1374
39726.77787	27868.62698	230.688	19.26	19.26	38.53	2848	1374
34697.97787	28034.12698	-201.3	31.23	31.23	62.45	1386	1374
9353.681058	3403.129126	-242.265	43.54	43.54	87.09	1037	1382
8206.781058	8230.329126	-94.2648	20.51	20.51	41.02	2310	1382
7455.981058	16000.92913	-92.2648	24.56	24.56	49.13	1325	1382
15728.08106	25429.02913	-178.265	16.67	16.67	33.35	2159	1382
36055.78106	25942.02913	-219.265	29.58	29.58	59.16	1070	1382
18307.68106	27322.72913	-158.265	22.73	22.73	45.45	1640	1382
25052.38424	5669.331273	-172.23	20.89	20.89	41.78	1584	1390
16871.98424	7838.031273	-389.23	39.82	39.82	79.65	1210	1390
30383.78424	8496.431273	132.218	20.82	20.82	41.64	2276	1390
16262.28424	8565.631273	9.99034	15.92	15.92	31.84	2611	1390
14951.78424	8795.531273	64.9453	19.08	19.08	38.15	2672	1390
9299.984244	10968.23127	-144.23	24.44	24.44	48.89	1630	1390
32874.98424	12320.83127	-36.4372	25.79	25.79	51.57	1185	1390
5770.284244	15558.43127	-373.23	32.85	32.85	65.70	1423	1390
7477.784244	16057.73127	-169.23	27.01	27.01	54.02	1061	1390
11954.68424	19431.63127	197.595	32.69	32.69	65.37	1914	1390
17675.28424	20211.53127	70.6303	8.05	8.05	16.11	7218	1390
29062.58424	27002.23127	-143.23	17.50	17.50	35.00	2604	1390
36863.58424	35998.13127	-301.23	29.20	29.20	58.40	1161	1390
2882.687431	9394.63342	-46.8246	36.95	36.95	73.90	1017	1398
21307.98743	10625.33342	79.1929	18.63	18.63	37.26	2268	1398
17156.78743	13296.83342	33.7129	27.62	27.62	55.25	1071	1398
25770.28743	13702.63342	194.788	18.46	18.46	36.93	3090	1398
8882.087431	17010.63342	-39.2446	27.06	27.06	54.12	1310	1398
13224.28743	19839.83342	-255.195	26.35	26.35	52.70	1368	1398
20088.78743	23569.33342	-335.195	27.55	27.55	55.11	2397	1398
24329.38743	24262.53342	-102.195	20.25	20.25	40.51	1921	1398
36779.08743	25149.23342	69.7179	30.24	30.24	60.48	1758	1398
26822.48743	25485.63342	12.8679	12.93	12.93	25.86	3748	1398
38775.58743	29374.73342	-390.195	26.28	26.28	52.56	2388	1398
2045.490617	9518.435567	-147.159	21.71	21.71	43.43	1811	1406
9413.990617	9333.135567	-53.422	18.63	18.63	37.26	2485	1406
38122.89062	19481.33557	-180.159	17.03	17.03	34.05	3233	1406
15732.89062	25413.33557	-245.159	22.82	22.82	45.64	1718	1406
36858.69062	35952.23557	-411.159	26.47	26.47	52.94	2314	1406
15980.8938	7709.737714	-167.124	29.65	29.65	59.30	1646	1414
6285.993803	11602.93771	-190.124	37.26	37.26	74.51	1034	1414
[truncated: 75,613 more rows]
