# Supplementary material for: Super-resolution analysis of PACSIN2 and EHD2 at caveolae
Source: PLoS One. 2022 Jul 14;17(7):e0271003. doi: 10.1371/journal.pone.0271003 (PMC9282494; doi:10.1371/journal.pone.0271003)
Supplement: S2 Data — (ZIP) [file pone.0271003.s004.zip › 405RbCav1Cy3MoEHD2001driftCorr 3DdistanceG_405-647_201K_TS3D.3dlp]

26897.3411	803.2268147	-67	13.12	13.12	26.23	5819	2
34458.4411	1105.926815	-110	13.31	13.31	26.61	6306	2
2098.741102	1102.526815	-106	21.31	21.31	42.63	2990	2
24709.4411	1977.626815	-50	51.46	51.46	102.91	1085	2
38194.8411	2248.026815	31.125	26.16	26.16	52.33	1669	2
26348.6411	2479.526815	-212	18.75	18.75	37.49	2886	2
19686.5411	2576.626815	-198	10.81	10.81	21.62	8683	2
20298.9411	3251.826815	260.047	26.85	26.85	53.69	2795	2
26418.5411	3376.826815	-48	28.90	28.90	57.79	2173	2
28247.9411	3201.626815	-65	19.08	19.08	38.15	3989	2
9610.741102	3429.326815	-37	37.82	37.82	75.64	1139	2
16831.0411	3735.326815	122.497	34.17	34.17	68.34	1227	2
1827.341102	4096.826815	-217	45.48	45.48	90.95	1262	2
30970.7411	3949.826815	355.35	49.29	49.29	98.58	1596	2
566.2411023	4251.026815	-248	9.26	9.26	18.51	11745	2
7254.941102	4550.626815	-99	24.99	24.99	49.97	2131	2
2230.941102	4904.326815	-102	10.46	10.46	20.91	8892	2
4807.241102	4952.726815	-11.1225	14.32	14.32	28.64	5405	2
15084.8411	5512.026815	-210	17.26	17.26	34.52	4089	2
14048.3411	6075.826815	-309	30.31	30.31	60.62	2844	2
37709.4411	6192.626815	37.02	37.23	37.23	74.47	1180	2
7743.141102	6489.326815	-146	16.74	16.74	33.49	4415	2
19975.6411	6989.326815	57.6525	5.56	5.56	11.12	22207	2
14981.7411	7123.626815	292.47	6.52	6.52	13.05	22811	2
20101.9411	7465.726815	-328	15.00	15.00	30.00	5413	2
8733.041102	7619.026815	245.31	19.03	19.03	38.06	3000	2
5496.941102	7652.926815	-375	8.48	8.48	16.96	15419	2
9672.741102	7998.926815	117.585	27.51	27.51	55.01	2736	2
25222.3411	7963.626815	42.915	14.29	14.29	28.59	5456	2
23655.3411	8246.526815	-249	34.71	34.71	69.43	2178	2
34172.3411	8192.826815	-176	22.61	22.61	45.22	2253	2
38130.8411	8330.526815	-239	25.65	25.65	51.29	3545	2
32269.4411	8406.526815	-75	15.40	15.40	30.80	4069	2
25787.3411	8674.426815	38.0025	8.27	8.27	16.53	11271	2
5631.641102	8813.826815	365.175	61.63	61.63	123.26	1217	2
36667.7411	8622.026815	87.1275	27.81	27.81	55.63	1618	2
18471.1411	9120.626815	-249	36.17	36.17	72.35	1596	2
22549.8411	9459.926815	-189	22.28	22.28	44.56	2573	2
12826.7411	9759.626815	-29	20.44	20.44	40.88	3019	2
30315.5411	9766.826815	196.185	9.04	9.04	18.09	9822	2
28014.8411	10063.42681	249.24	16.67	16.67	33.35	4111	2
11029.1411	10657.72681	-205	34.27	34.27	68.53	3252	2
38944.5411	10491.82681	267.908	37.42	37.42	74.84	1453	2
5181.341102	10757.22681	-185	15.10	15.10	30.19	7407	2
23707.1411	10617.32681	-56	14.51	14.51	29.01	5801	2
10686.0411	11906.72681	-285	23.43	23.43	46.86	3041	2
11609.6411	11810.72681	114.637	17.40	17.40	34.81	2437	2
33374.0411	12203.32681	-183	5.89	5.89	11.78	20110	2
15948.6411	12580.02681	-77	15.07	15.07	30.14	6334	2
20681.3411	12695.42681	-25	14.91	14.91	29.81	6120	2
22131.3411	13322.92681	-88	32.52	32.52	65.05	1917	2
36853.2411	13666.02681	-253	8.24	8.24	16.48	20476	2
21928.7411	14032.72681	333.735	16.06	16.06	32.12	6101	2
31540.1411	14065.72681	-9.1575	16.04	16.04	32.08	2968	2
4568.941102	14486.72681	181.447	10.62	10.62	21.24	9831	2
33993.4411	14430.92681	206.992	9.61	9.61	19.22	9709	2
5141.541102	15057.22681	228.607	18.18	18.18	36.36	5041	2
30234.0411	15710.92681	-231	58.99	58.99	117.99	1145	2
38002.8411	15537.32681	302.295	13.75	13.75	27.51	10289	2
6005.941102	15700.02681	-50	9.87	9.87	19.73	14984	2
26641.2411	15647.32681	-99	37.99	37.99	75.97	1737	2
40002.0411	15712.92681	-25	27.88	27.88	55.77	2860	2
15003.9411	15723.02681	-225	8.85	8.85	17.71	13278	2
22379.8411	15911.22681	-379	27.18	27.18	54.35	4353	2
20762.9411	16462.52681	-7.1925	16.46	16.46	32.92	3473	2
27955.5411	16491.12681	-217	31.96	31.96	63.91	1805	2
4272.041102	17386.22681	86.145	8.55	8.55	17.10	11757	2
37370.0411	17884.82681	4.5975	22.96	22.96	45.92	1683	2
28064.4411	18162.32681	256.117	43.28	43.28	86.57	1560	2
2309.941102	18707.62681	114.637	17.57	17.57	35.14	3488	2
22135.5411	18777.52681	-154	23.34	23.34	46.68	2521	2
37475.5411	18732.02681	38.985	28.28	28.28	56.57	1896	2
13862.4411	18952.72681	-178	26.94	26.94	53.88	1878	2
23163.1411	18944.32681	-97	7.16	7.16	14.32	18592	2
27588.1411	19190.12681	-124	16.01	16.01	32.03	4187	2
29858.3411	19409.42681	356.332	14.91	14.91	29.81	5302	2
8367.341102	19565.02681	52.74	30.78	30.78	61.56	2082	2
2694.841102	19683.82681	-78	8.24	8.24	16.48	10753	2
38457.8411	19530.12681	-214	8.15	8.15	16.30	15480	2
32448.8411	20200.32681	-321	43.71	43.71	87.42	1822	2
17433.1411	20347.62681	260.047	10.17	10.17	20.35	11588	2
4696.841102	20519.82681	288.54	6.45	6.45	12.91	26081	2
38466.3411	20983.12681	94.005	10.01	10.01	20.02	13340	2
2133.141102	21358.32681	122.497	24.30	24.30	48.61	1561	2
23073.5411	21433.42681	-123	44.32	44.32	88.64	1261	2
6313.841102	22033.62681	-268	19.41	19.41	38.81	4052	2
29671.8411	21673.22681	-37	11.49	11.49	22.98	6285	2
1755.041102	23309.72681	177.518	4.97	4.97	9.94	25379	2
13593.6411	23634.12681	166.71	13.12	13.12	26.23	7516	2
41354.1411	23854.72681	46.845	15.26	15.26	30.52	2691	2
12475.8411	24213.22681	-135	26.59	26.59	53.18	1953	2
1300.541102	24243.22681	369.105	10.67	10.67	21.34	9673	2
4743.241102	25030.32681	-37	26.07	26.07	52.14	1886	2
8117.941102	24852.92681	-95	19.69	19.69	39.38	3985	2
20933.7411	25039.22681	85.1625	13.78	13.78	27.55	6461	2
33573.4411	25060.72681	-167	30.69	30.69	61.37	1838	2
28265.4411	25123.12681	-51	34.74	34.74	69.47	1504	2
24437.9411	25209.32681	257.1	17.95	17.95	35.89	3400	2
25708.5411	25278.62681	-22	14.04	14.04	28.07	3986	2
33051.0411	25473.62681	209.94	22.54	22.54	45.07	2442	2
3575.441102	25812.12681	209.94	32.08	32.08	64.15	1367	2
22819.4411	25914.52681	-152	49.71	49.71	99.43	1004	2
15881.6411	26257.62681	158.85	21.88	21.88	43.76	3738	2
929.8411023	26421.02681	150.008	11.28	11.28	22.56	8169	2
18948.9411	26393.02681	-160	11.42	11.42	22.84	8757	2
36088.4411	26401.82681	-342	12.67	12.67	25.34	9678	2
39304.9411	26587.12681	-249	9.99	9.99	19.97	13904	2
21801.2411	27176.32681	-141	17.43	17.43	34.85	5386	2
24083.0411	27152.32681	-107	10.88	10.88	21.76	9811	2
25937.3411	27404.62681	280.68	28.10	28.10	56.19	2193	2
38324.1411	27724.82681	-225	21.67	21.67	43.33	3023	2
13150.1411	27969.32681	-214	28.07	28.07	56.14	2055	2
14421.8411	28010.52681	30.1425	14.58	14.58	29.15	3241	2
17685.9411	28426.42681	-174	9.61	9.61	19.22	10754	2
769.8411023	28640.72681	-333	31.86	31.86	63.73	2004	2
28095.1411	28759.02681	-227	67.73	67.73	135.46	1053	2
8550.341102	28733.82681	104.813	20.06	20.06	40.13	2084	2
11027.9411	28989.82681	257.1	14.72	14.72	29.44	6986	2
26030.9411	29268.02681	-334	20.23	20.23	40.46	4746	2
12706.8411	29798.12681	-148	8.60	8.60	17.19	12404	2
36008.7411	29736.82681	-344	33.58	33.58	67.16	2087	2
20284.4411	30287.22681	199.133	19.12	19.12	38.25	2701	2
16234.1411	30780.82681	-71	9.54	9.54	19.08	10041	2
14142.7411	30897.22681	-250	51.20	51.20	102.40	1239	2
36162.9411	30841.52681	243.345	36.81	36.81	73.62	1480	2
38510.2411	31221.02681	-217	28.66	28.66	57.32	2551	2
22864.2411	31812.42681	5.58	9.61	9.61	19.22	13048	2
25860.8411	31888.72681	-86	12.72	12.72	25.43	5813	2
2306.341102	32029.02681	218.783	27.08	27.08	54.16	1765	2
776.1411023	32198.62681	84.18	17.57	17.57	35.14	2379	2
12485.5411	32180.62681	51.7575	22.23	22.23	44.46	2551	2
12254.4411	32866.92681	101.865	6.64	6.64	13.28	18860	2
1219.041102	33361.72681	-394	23.20	23.20	46.39	3156	2
13944.1411	33536.62681	-289	8.38	8.38	16.77	16804	2
17134.1411	33631.52681	-200	10.57	10.57	21.15	8959	2
6355.741102	34577.62681	-70	41.90	41.90	83.79	1021	2
34601.0411	34454.72681	-241	35.65	35.65	71.31	2027	2
33818.6411	35033.32681	-268	45.43	45.43	90.86	1497	2
17957.5411	35357.92681	-181	24.59	24.59	49.17	2191	2
15068.7411	36223.72681	57.6525	31.25	31.25	62.50	1521	2
8257.841102	37022.22681	-115	26.12	26.12	52.23	2982	2
21700.1411	36927.02681	174.57	35.07	35.07	70.13	1683	2
2186.541102	37048.02681	46.845	17.03	17.03	34.05	4959	2
15549.2411	37329.62681	-255	30.31	30.31	60.62	2352	2
19137.5411	37295.72681	-101	24.49	24.49	48.98	2852	2
29228.4411	37294.02681	241.38	15.19	15.19	30.38	9828	2
16791.8411	37483.52681	-321	16.30	16.30	32.59	7964	2
9715.041102	37945.52681	60.6	15.35	15.35	30.71	5901	2
635.5411023	38240.42681	-149	9.49	9.49	18.98	9271	2
11010.7411	38188.82681	-57	8.71	8.71	17.43	13304	2
3738.641102	38563.02681	146.077	15.99	15.99	31.98	4583	2
33699.0411	38581.92681	-299	57.27	57.27	114.55	1294	2
18178.1411	39177.62681	-99	38.83	38.83	77.67	1645	2
15003.6411	39971.62681	-357	48.75	48.75	97.50	1712	2
9021.641102	40070.22681	-310	11.16	11.16	22.33	7270	2
32508.9411	40085.92681	-249	28.66	28.66	57.32	3023	2
11535.9444	424.330026	-386	6.62	6.62	13.24	28121	10
20135.6444	1198.730026	350.438	8.43	8.43	16.86	18537	10
23353.7444	1419.830026	-2.28	23.74	23.74	47.48	1777	10
1700.844399	1668.730026	323.91	27.51	27.51	55.01	1838	10
31196.5444	1580.330026	-87	15.59	15.59	31.18	3003	10
9297.944399	2099.730026	217.8	15.33	15.33	30.66	4719	10
11172.9444	3037.230026	305.242	41.64	41.64	83.27	1515	10
3112.544399	3224.730026	-41	32.43	32.43	64.86	1598	10
39027.3444	3210.430026	-24	22.51	22.51	45.03	1955	10
11643.7444	3829.030026	288.54	12.98	12.98	25.95	4903	10
38126.7444	4360.230026	57.6525	24.40	24.40	48.80	2103	10
16561.6444	4571.830026	-165	26.40	26.40	52.80	1953	10
36065.1444	4592.030026	318.015	12.51	12.51	25.01	8907	10
2194.744399	4889.330026	-76	14.41	14.41	28.83	2713	10
40790.4444	5598.730026	-161	19.10	19.10	38.20	2905	10
9904.944399	6079.430026	-225	17.99	17.99	35.98	3108	10
22293.5444	6400.430026	249.24	35.77	35.77	71.54	1472	10
5580.144399	6776.330026	-263	34.57	34.57	69.14	1663	10
25715.6444	7445.430026	-219	22.49	22.49	44.98	2981	10
31623.6444	7457.030026	102.848	17.71	17.71	35.42	4551	10
8714.044399	7666.930026	338.647	14.86	14.86	29.72	4362	10
19177.4444	8399.830026	280.68	42.39	42.39	84.78	1529	10
36832.0444	8587.630026	180.465	24.85	24.85	49.69	2113	10
18499.0444	9148.830026	-104	28.59	28.59	57.18	1743	10
27266.3444	9810.630026	-96	24.26	24.26	48.51	2746	10
30308.7444	9765.430026	150.008	6.66	6.66	13.33	17752	10
5180.944399	10107.13003	-292	20.18	20.18	40.36	3151	10
1777.144399	10653.53003	206.992	8.27	8.27	16.53	10912	10
24924.4444	10860.13003	25.23	39.33	39.33	78.66	1237	10
24608.3444	11554.03003	70.425	15.50	15.50	30.99	3486	10
20847.2444	11864.53003	-242	39.33	39.33	78.66	1542	10
40980.8444	12352.93003	-293	29.77	29.77	59.53	1847	10
632.5443985	12414.43003	-264	32.45	32.45	64.90	1398	10
36843.4444	13651.43003	-220	13.28	13.28	26.56	6506	10
2642.344399	13468.63003	-227	18.84	18.84	37.68	3813	10
38667.2444	14163.23003	-407	25.13	25.13	50.26	3393	10
10444.2444	14939.83003	273.802	27.95	27.95	55.91	1908	10
30688.1444	15232.13003	-44	28.97	28.97	57.93	1283	10
34088.6444	15327.83003	247.275	19.55	19.55	39.09	2944	10
39934.3444	15742.53003	-137	15.90	15.90	31.79	7929	10
20677.5444	16000.83003	-148	11.07	11.07	22.14	6559	10
38754.8444	16193.23003	-267	19.24	19.24	38.48	3552	10
2128.044399	17034.43003	38.0025	32.31	32.31	64.62	1103	10
17358.8444	20326.43003	4.5975	26.33	26.33	52.66	1870	10
25504.8444	20721.13003	-322	21.15	21.15	42.30	3122	10
3671.144399	21350.63003	-61	7.42	7.42	14.84	10016	10
22987.2444	23135.63003	-212	17.52	17.52	35.04	4526	10
6297.644399	24418.03003	120.533	28.87	28.87	57.74	1758	10
17503.3444	24795.03003	-168	31.23	31.23	62.45	1327	10
1351.744399	25358.23003	341.595	21.78	21.78	43.57	2999	10
11597.8444	25217.03003	-305	25.48	25.48	50.96	2503	10
16598.4444	26016.23003	-207	27.04	27.04	54.07	1786	10
937.1443985	26401.43003	31.125	22.84	22.84	45.69	2197	10
29531.9444	26935.33003	102.848	22.73	22.73	45.45	2600	10
40654.3444	27272.43003	242.363	16.60	16.60	33.21	5609	10
31724.5444	27941.43003	43.8975	21.15	21.15	42.30	3401	10
10876.0444	28204.63003	-111	24.49	24.49	48.98	1819	10
25264.7444	28092.53003	19.335	12.65	12.65	25.29	8153	10
17678.3444	28424.23003	-214	16.18	16.18	32.36	5509	10
12011.9444	30896.43003	278.715	28.78	28.78	57.56	2721	10
36031.6444	30937.43003	-294	47.67	47.67	95.33	1586	10
8687.444399	31419.33003	82.215	23.06	23.06	46.11	1356	10
13630.4444	32034.23003	-319	22.47	22.47	44.93	3581	10
22722.2444	32492.33003	-298	36.01	36.01	72.02	1969	10
25789.9444	32974.03003	-239	31.42	31.42	62.83	1795	10
19476.9444	33584.53003	115.62	10.13	10.13	20.25	7343	10
4853.644399	33998.13003	276.75	18.11	18.11	36.22	4264	10
14912.5444	34036.53003	-291	11.82	11.82	23.64	11305	10
37115.5444	35249.63003	-412	30.24	30.24	60.48	2951	10
21050.7444	35333.63003	-33	14.46	14.46	28.92	5060	10
19415.1444	36466.63003	-196	38.36	38.36	76.73	1484	10
11979.0444	38309.63003	371.07	52.33	52.33	104.66	1373	10
27364.0444	39508.13003	32.1075	50.19	50.19	100.37	1197	10
12444.6444	39689.33003	218.783	41.75	41.75	83.51	1018	10
25543.6444	39704.73003	-4.245	11.52	11.52	23.03	9142	10
5221.447695	1123.733237	-1.2975	22.33	22.33	44.65	2191	18
21484.94769	2255.133237	31.125	15.33	15.33	30.66	4431	18
20422.94769	2543.333237	191.273	18.96	18.96	37.92	2486	18
1310.047695	2819.033237	204.045	34.71	34.71	69.43	1262	18
40681.34769	3195.333237	-188	13.35	13.35	26.71	6095	18
11749.34769	3811.633237	298.365	20.02	20.02	40.03	3772	18
39197.34769	4138.633237	-283	13.82	13.82	27.65	7499	18
14021.04769	4317.633237	-237	11.82	11.82	23.64	10668	18
21733.44769	6121.933237	191.273	29.53	29.53	59.06	1414	18
36461.74769	6446.933237	-97	33.11	33.11	66.22	1473	18
25669.54769	7417.233237	-70	30.61	30.61	61.23	1455	18
11272.44769	7818.933237	321.945	18.49	18.49	36.97	3455	18
13823.24769	8075.833237	-263	12.91	12.91	25.81	8727	18
38167.34769	8186.633237	-337	29.04	29.04	58.07	1978	18
30163.84769	8380.933237	208.958	7.47	7.47	14.93	14076	18
19604.24769	8521.733237	163.762	30.05	30.05	60.10	1325	18
36627.14769	8649.533237	207.975	23.83	23.83	47.67	1941	18
37208.24769	9896.633237	-26	59.30	59.30	118.60	1168	18
16000.64769	11393.93324	-1.2975	29.04	29.04	58.07	1555	18
21429.44769	11463.73324	-14.07	33.16	33.16	66.32	1021	18
36454.14769	11321.13324	-413	10.62	10.62	21.24	12537	18
40138.54769	11758.13324	27.195	32.76	32.76	65.52	1518	18
4019.847695	13494.93324	287.557	16.11	16.11	32.22	4059	18
21953.44769	14061.83324	190.29	6.92	6.92	13.85	14342	18
36877.44769	14574.73324	46.845	13.49	13.49	26.99	2789	18
28367.34769	16057.13324	-1.2975	15.64	15.64	31.27	4049	18
13285.34769	16466.33324	-89	15.71	15.71	31.42	2680	18
14158.44769	17455.13324	306.225	45.45	45.45	90.90	1019	18
22162.14769	18770.73324	-336	10.01	10.01	20.02	13519	18
7389.347695	20082.13324	-278	16.18	16.18	32.36	7116	18
28344.04769	20253.73324	95.97	28.26	28.26	56.52	1377	18
2227.247695	21359.93324	-17.0175	8.60	8.60	17.19	8291	18
35625.14769	22662.93324	347.49	30.99	30.99	61.98	2946	18
14552.14769	23065.73324	-140	12.20	12.20	24.40	6777	18
33727.14769	23379.83324	101.865	31.72	31.72	63.44	1114	18
35364.54769	25111.13324	288.54	29.13	29.13	58.26	1917	18
25066.54769	25689.33324	6.5625	33.37	33.37	66.74	1117	18
18774.34769	27531.13324	-203	27.34	27.34	54.68	1729	18
37318.54769	28806.53324	-392	51.97	51.97	103.95	1420	18
802.4476948	29756.83324	-288	23.03	23.03	46.06	2356	18
19382.34769	31175.73324	-98	10.55	10.55	21.10	7321	18
14534.94769	32471.43324	-123	12.48	12.48	24.96	6856	18
2368.747695	32710.53324	118.567	30.17	30.17	60.34	1777	18
4062.547695	33608.63324	-152	31.06	31.06	62.12	1880	18
26293.64769	34117.93324	-131	22.54	22.54	45.07	3641	18
779.0476948	34483.13324	-188	34.62	34.62	69.24	1178	18
3085.547695	34619.33324	-233	25.67	25.67	51.34	1708	18
32795.14769	35867.23324	-270	30.71	30.71	61.42	1923	18
27494.04769	37097.23324	316.05	18.60	18.60	37.21	6868	18
12876.34769	38493.93324	218.783	10.53	10.53	21.05	9687	18
22243.44769	38789.13324	173.587	19.43	19.43	38.86	3042	18
4831.447695	39763.53324	-223	35.56	35.56	71.12	1231	18
11526.95099	443.7364485	-315	17.19	17.19	34.38	3706	26
40359.75099	875.9364485	227.625	13.52	13.52	27.04	7024	26
7728.350991	1660.836449	81.2325	31.25	31.25	62.50	1219	26
31196.75099	1680.936449	1.65	22.23	22.23	44.46	1506	26
12638.35099	1829.436449	-394	52.35	52.35	104.70	1333	26
29692.45099	2497.536449	-134	35.47	35.47	70.93	1466	26
13959.25099	3414.436449	4.5975	16.46	16.46	32.92	4024	26
8612.250991	3719.936449	63.5475	13.99	13.99	27.98	4098	26
32773.25099	4456.836449	158.85	15.97	15.97	31.93	4311	26
2274.050991	4882.436449	30.1425	19.95	19.95	39.89	1464	26
6160.650991	5401.536449	21.3	39.75	39.75	79.50	1076	26
33773.25099	6173.936449	288.54	6.88	6.88	13.75	18625	26
37747.25099	6114.336449	-224	15.59	15.59	31.18	4754	26
32099.35099	8395.836449	310.155	49.13	49.13	98.25	1272	26
31930.75099	9998.936449	362.228	42.88	42.88	85.77	1529	26
39945.95099	10553.13645	-64	47.48	47.48	94.95	1032	26
24671.85099	11457.53645	-20	31.42	31.42	62.83	1161	26
17830.75099	11853.43645	-223	14.46	14.46	28.92	5677	26
10647.75099	12118.43645	-168	11.96	11.96	23.93	6628	26
11169.25099	13959.63645	-26	11.54	11.54	23.08	5531	26
7346.450991	14220.93645	56.67	16.25	16.25	32.50	4392	26
40616.55099	14661.43645	196.185	26.38	26.38	52.75	1785	26
4487.450991	14539.93645	-115	20.09	20.09	40.18	1943	26
28935.55099	14894.53645	-246	22.73	22.73	45.45	3529	26
3106.550991	14872.93645	292.47	22.18	22.18	44.37	2961	26
12731.85099	16663.33645	-22	20.46	20.46	40.93	1891	26
19179.75099	17328.13645	355.35	39.94	39.94	79.88	1356	26
30281.65099	17437.93645	-330	13.28	13.28	26.56	10614	26
9463.850991	17808.53645	374.017	20.65	20.65	41.31	3889	26
8641.050991	18922.33645	-109	8.85	8.85	17.71	8625	26
19918.35099	22000.63645	-219	29.30	29.30	58.59	1700	26
9386.350991	22021.93645	53.7225	35.14	35.14	70.27	1124	26
2214.150991	23034.93645	62.565	20.16	20.16	40.32	1854	26
37118.35099	23351.73645	248.258	9.77	9.77	19.55	8608	26
6374.050991	24381.63645	351.42	15.75	15.75	31.51	7589	26
33015.35099	25127.33645	-250	49.22	49.22	98.44	1107	26
8270.650991	26351.43645	-243	25.01	25.01	50.02	2292	26
9618.750991	26338.63645	-250	41.73	41.73	83.46	1323	26
25916.65099	26486.93645	-394	45.24	45.24	90.48	1359	26
34992.85099	27198.33645	-187	25.62	25.62	51.24	2327	26
9845.450991	27980.33645	45.8625	22.82	22.82	45.64	2106	26
14390.45099	28024.03645	-65	13.28	13.28	26.56	4424	26
36000.95099	28455.43645	-47	42.55	42.55	85.11	1054	26
24997.15099	29180.83645	7.545	30.03	30.03	60.05	1348	26
11692.25099	29815.33645	240.398	24.49	24.49	48.98	2092	26
12021.05099	30840.33645	163.762	18.27	18.27	36.55	3175	26
23490.25099	32307.13645	212.887	30.66	30.66	61.32	1260	26
37173.85099	33319.63645	374.017	33.30	33.30	66.60	2103	26
15145.75099	33451.33645	-80	32.97	32.97	65.94	1397	26
38982.85099	33738.23645	238.432	30.99	30.99	61.98	1811	26
9020.350991	33907.83645	170.64	17.29	17.29	34.57	2958	26
397.250991	34204.13645	-71	17.54	17.54	35.09	3714	26
18161.95099	34277.83645	-81	8.10	8.10	16.20	12283	26
35108.25099	36864.93645	372.052	26.54	26.54	53.08	2796	26
20459.35099	37688.73645	-412	31.18	31.18	62.36	2693	26
9728.650991	37866.93645	114.637	19.19	19.19	38.39	3646	26
29171.25099	38095.63645	-183	40.34	40.34	80.68	1667	26
5608.750991	38528.03645	155.902	36.97	36.97	73.95	1021	26
14076.65099	38666.93645	32.1075	31.39	31.39	62.78	1160	26
470.150991	39714.73645	-263	10.90	10.90	21.81	9914	26
36434.75099	39924.53645	134.288	22.42	22.42	44.84	1696	26
27671.45429	948.8396598	98.9175	11.92	11.92	23.83	5047	34
19921.35429	1138.53966	-36	25.72	25.72	51.43	1657	34
30214.25429	2319.03966	204.045	19.73	19.73	39.47	2274	34
12775.35429	3258.53966	-212	22.33	22.33	44.65	3868	34
17550.25429	3679.93966	57.6525	9.04	9.04	18.09	7300	34
23523.65429	4397.43966	-276	24.16	24.16	48.32	2821	34
39475.65429	6037.53966	119.55	23.64	23.64	47.29	1687	34
28723.05429	6641.83966	-292	26.05	26.05	52.09	2316	34
9587.254287	7582.23966	-394	25.27	25.27	50.54	2932	34
8836.254287	7649.53966	147.06	9.75	9.75	19.50	5391	34
12870.65429	7960.73966	-170	14.46	14.46	28.92	6394	34
15334.85429	8568.83966	370.087	34.57	34.57	69.14	1516	34
32163.35429	10120.53966	177.518	26.31	26.31	52.61	1532	34
37223.75429	9969.13966	76.32	30.99	30.99	61.98	1041	34
24187.35429	10159.93966	250.223	39.19	39.19	78.37	1313	34
1182.154287	10914.83966	-138	24.94	24.94	49.88	2600	34
6343.354287	11350.23966	165.727	14.37	14.37	28.73	4366	34
7341.054287	11306.33966	-210	20.49	20.49	40.98	2502	34
17220.65429	11483.43966	184.395	16.30	16.30	32.59	3579	34
10568.45429	12220.03966	-24	17.26	17.26	34.52	1999	34
15361.45429	12351.93966	187.342	18.39	18.39	36.79	2621	34
10443.45429	14922.23966	201.098	10.22	10.22	20.44	11080	34
14944.85429	15736.93966	-214	7.80	7.80	15.59	10160	34
29790.55429	16162.53966	297.383	44.74	44.74	89.49	1052	34
35319.65429	18099.93966	-11.1225	21.64	21.64	43.28	2231	34
27991.45429	18144.73966	195.202	14.04	14.04	28.07	2997	34
33521.15429	18176.73966	58.635	17.10	17.10	34.19	3124	34
38456.55429	19485.23966	-187	13.94	13.94	27.88	5094	34
4719.554287	20540.83966	239.415	15.61	15.61	31.23	4795	34
4880.954287	21626.83966	-204	20.98	20.98	41.97	3304	34
29571.25429	21581.23966	-100	13.73	13.73	27.46	7584	34
40571.05429	22254.23966	159.833	25.03	25.03	50.07	2754	34
11193.35429	23098.63966	-239	26.66	26.66	53.32	1669	34
2071.354287	24279.93966	-63	23.03	23.03	46.06	1917	34
37451.05429	25203.53966	221.73	30.14	30.14	60.29	2326	34
768.8542873	25426.13966	10.4925	18.09	18.09	36.17	2519	34
12674.05429	25801.73966	-12.105	28.10	28.10	56.19	1555	34
23261.25429	25728.83966	-192	21.52	21.52	43.05	2597	34
15805.05429	26237.63966	194.22	12.18	12.18	24.35	3581	34
12677.05429	26528.83966	-265	23.13	23.13	46.25	2933	34
37733.35429	27111.53966	-399	33.39	33.39	66.79	1999	34
14432.05429	27988.03966	82.215	9.89	9.89	19.78	6658	34
22361.05429	29437.53966	-58	11.02	11.02	22.04	7958	34
3375.554287	29937.63966	-176	16.08	16.08	32.17	3023	34
24394.45429	30087.33966	-209	18.09	18.09	36.17	4405	34
22628.75429	31029.03966	-120	27.25	27.25	54.49	1549	34
14328.35429	31615.33966	-361	63.18	63.18	126.37	1001	34
13303.25429	32256.33966	224.678	26.47	26.47	52.94	1582	34
2906.254287	32732.43966	150.008	17.50	17.50	35.00	1531	34
25311.95429	33253.33966	178.5	32.48	32.48	64.95	1881	34
370.9542873	34236.23966	-156	12.13	12.13	24.26	6398	34
18169.85429	34253.53966	-118	18.32	18.32	36.64	2126	34
20853.75429	34251.23966	-224	35.16	35.16	70.32	1409	34
9683.054287	34595.33966	-125	14.84	14.84	29.67	4486	34
400.9542873	35956.03966	271.837	37.94	37.94	75.88	1386	34
5510.154287	36792.43966	246.292	31.98	31.98	63.96	1512	34
10577.75429	37390.33966	-137	32.26	32.26	64.53	1241	34
13924.55429	39484.53966	44.88	28.02	28.02	56.05	1173	34
12588.95758	371.9428711	-268	41.94	41.94	83.89	1103	42
33472.25758	630.0428711	-312	12.41	12.41	24.82	7862	42
17378.05758	3293.442871	-80	21.71	21.71	43.43	2498	42
23828.05758	3511.842871	236.467	42.93	42.93	85.86	1017	42
6007.457584	4408.742871	214.852	32.45	32.45	64.90	1073	42
18154.05758	4364.242871	206.01	9.37	9.37	18.75	8656	42
7900.157584	4975.142871	-145	33.58	33.58	67.16	1128	42
28175.55758	5199.542871	132.322	27.32	27.32	54.64	1414	42
23641.35758	5657.642871	-210	22.54	22.54	45.07	3342	42
9394.957584	6245.542871	110.707	41.66	41.66	83.32	1021	42
36011.35758	6333.942871	-111	20.35	20.35	40.69	2137	42
23121.45758	7602.142871	38.0025	12.34	12.34	24.68	5192	42
31447.25758	7561.442871	-51	34.55	34.55	69.10	1191	42
32726.55758	7647.842871	211.905	40.69	40.69	81.39	1064	42
15272.55758	8511.142871	75.3375	11.70	11.70	23.41	4836	42
22596.95758	9528.842871	-215	7.68	7.68	15.35	15757	42
16157.25758	12476.54287	370.087	25.34	25.34	50.68	3326	42
30889.75758	12836.04287	-160	18.16	18.16	36.31	2334	42
38320.65758	12842.04287	-169	29.74	29.74	59.49	1653	42
18651.45758	13413.34287	-219	9.35	9.35	18.70	8067	42
36975.25758	13875.44287	-56	15.21	15.21	30.43	3351	42
40665.05758	14749.94287	-194	32.10	32.10	64.20	1979	42
25787.45758	14941.64287	-231	23.55	23.55	47.10	2257	42
33409.05758	15372.44287	-228	13.47	13.47	26.94	6349	42
2178.157584	16970.44287	170.64	20.68	20.68	41.35	2916	42
32831.55758	17543.64287	-41	23.01	23.01	46.02	2261	42
6305.957584	17829.94287	-282	33.11	33.11	66.22	1419	42
388.6575835	18990.64287	-229	28.14	28.14	56.28	1606	42
27512.35758	19021.84287	-175	34.64	34.64	69.28	1358	42
10274.75758	19843.84287	304.26	11.09	11.09	22.18	8665	42
25627.85758	20208.94287	255.135	38.20	38.20	76.40	1097	42
30620.85758	20295.44287	-150	19.69	19.69	39.38	2206	42
7362.957584	20167.44287	-174	21.69	21.69	43.38	1851	42
32376.75758	20484.04287	165.727	20.39	20.39	40.79	2452	42
9184.157584	21410.64287	-304	11.59	11.59	23.17	12607	42
9615.057584	22754.34287	-202	17.85	17.85	35.70	3392	42
10084.95758	24578.04287	235.485	12.15	12.15	24.30	7453	42
5166.557584	25381.64287	129.375	41.78	41.78	83.56	1008	42
11740.95758	25456.54287	-10.14	24.87	24.87	49.74	2167	42
13230.95758	26090.04287	33.09	16.51	16.51	33.02	3363	42
28972.55758	27288.94287	38.0025	20.82	20.82	41.64	2863	42
13144.85758	27868.64287	-224	15.59	15.59	31.18	4707	42
27701.15758	28261.14287	121.515	10.57	10.57	21.15	6541	42
39571.85758	28323.84287	-340	44.09	44.09	88.17	1517	42
28258.75758	28864.94287	-412	39.00	39.00	78.00	1846	42
1290.457584	29049.54287	360.263	12.93	12.93	25.86	5700	42
18252.35758	29149.24287	249.24	38.81	38.81	77.62	1047	42
26078.95758	30527.44287	-287	18.39	18.39	36.79	3692	42
1751.657584	30942.34287	-107	13.26	13.26	26.52	4273	42
26706.55758	31215.84287	135.27	13.87	13.87	27.74	3900	42
29958.05758	31240.74287	-12.105	15.38	15.38	30.76	4843	42
5437.957584	31325.64287	55.6875	21.95	21.95	43.90	1883	42
18208.35758	31635.04287	66.495	17.00	17.00	34.01	1778	42
31833.45758	31773.24287	-251	39.59	39.59	79.18	1317	42
26253.65758	34066.04287	-159	16.93	16.93	33.86	4495	42
9699.057584	34584.04287	-100	17.33	17.33	34.67	2706	42
30240.25758	35129.44287	-374	38.76	38.76	77.53	1730	42
1418.757584	35114.24287	-358	33.86	33.86	67.73	1756	42
20755.15758	35358.94287	319.98	30.85	30.85	61.70	1785	42
26618.35758	35561.54287	-197	13.92	13.92	27.84	9430	42
29173.15758	35765.14287	-141	37.14	37.14	74.28	1272	42
22241.75758	36158.44287	-231	15.80	15.80	31.60	5594	42
29181.35758	36265.24287	284.61	16.77	16.77	33.54	4070	42
30560.45758	36772.34287	213.87	34.34	34.34	68.67	1311	42
13423.35758	37205.84287	-404	29.04	29.04	58.07	2612	42
13704.05758	38064.84287	-274	42.27	42.27	84.54	1190	42
32313.35758	37951.24287	360.263	33.70	33.70	67.40	2317	42
14645.85758	38327.84287	298.365	16.11	16.11	32.22	6663	42
581.7575835	40020.04287	-391	21.24	21.24	42.48	4801	42
5049.157584	40261.44287	-312	60.12	60.12	120.25	1032	42
32441.95758	39976.94287	329.805	25.69	25.69	51.39	4679	42
5166.36088	1252.846082	-171	35.44	35.44	70.89	1163	50
21129.46088	1227.946082	-105	16.01	16.01	32.03	4843	50
32305.66088	1877.446082	-211	42.65	42.65	85.30	1211	50
6330.46088	2698.646082	-285	11.85	11.85	23.69	5950	50
36020.46088	3261.046082	167.693	36.20	36.20	72.39	1265	50
18155.96088	4401.746082	-7.1925	10.24	10.24	20.49	9629	50
21065.66088	4734.246082	32.1075	25.32	25.32	50.63	1717	50
39889.46088	4963.046082	-25	26.64	26.64	53.27	1492	50
39129.26088	5077.946082	-39	19.62	19.62	39.23	1714	50
23588.96088	5878.846082	-168	7.98	7.98	15.97	11403	50
5019.26088	6151.546082	-48	6.78	6.78	13.56	11798	50
17976.66088	7106.146082	17.37	13.42	13.42	26.85	4224	50
18168.96088	7955.446082	3.615	21.45	21.45	42.91	2144	50
5258.26088	8900.146082	155.902	20.16	20.16	40.32	2619	50
2668.86088	10449.54608	37.02	29.58	29.58	59.16	1081	50
24421.36088	11000.84608	-43	13.56	13.56	27.13	5016	50
36456.96088	11969.84608	-249	25.01	25.01	50.02	1839	50
3822.66088	12710.94608	-132	30.33	30.33	60.66	1399	50
20503.76088	14397.94608	-211	35.70	35.70	71.40	1124	50
33402.16088	15462.74608	-334	9.63	9.63	19.26	10983	50
6198.36088	18847.14608	277.733	30.92	30.92	61.84	1866	50
13027.96088	19025.14608	142.148	18.60	18.60	37.21	2666	50
2005.06088	19247.74608	144.113	24.19	24.19	48.37	2055	50
31905.36088	19608.94608	-218	20.32	20.32	40.65	2958	50
2257.26088	20851.04608	277.733	7.82	7.82	15.64	12952	50
13636.06088	20824.44608	-279	12.20	12.20	24.40	7182	50
32040.66088	21447.04608	158.85	16.30	16.30	32.59	3168	50
10233.06088	21846.24608	84.18	14.08	14.08	28.17	5317	50
35214.16088	22960.44608	-247	36.76	36.76	73.52	2137	50
11042.06088	24113.34608	-106	28.31	28.31	56.61	1608	50
20602.86088	24154.24608	-208	26.75	26.75	53.51	1587	50
17403.26088	24842.24608	-202	25.58	25.58	51.15	1324	50
795.7608798	25411.54608	39.9675	24.68	24.68	49.36	1085	50
8248.96088	26144.34608	-324	20.84	20.84	41.68	3451	50
18123.96088	25989.14608	294.435	9.63	9.63	19.26	5956	50
26639.66088	26141.44608	39.9675	33.84	33.84	67.68	1184	50
30393.66088	26141.04608	136.253	14.91	14.91	29.81	6040	50
40143.36088	26105.84608	-54	37.63	37.63	75.27	1520	50
12636.76088	26527.94608	-141	12.22	12.22	24.44	4969	50
34206.26088	27000.44608	-251	33.42	33.42	66.83	1425	50
29497.06088	28872.54608	-194	15.78	15.78	31.56	5544	50
39018.76088	29118.54608	328.823	28.73	28.73	57.46	2021	50
12008.56088	29731.94608	38.985	6.24	6.24	12.48	11468	50
26682.06088	31210.34608	173.587	13.78	13.78	27.55	3984	50
15372.36088	31737.84608	-115	17.05	17.05	34.10	2909	50
31858.66088	31773.34608	17.37	11.63	11.63	23.27	6360	50
20023.46088	32565.14608	214.852	12.58	12.58	25.15	5674	50
5179.16088	33320.04608	113.655	11.66	11.66	23.31	4577	50
3769.36088	33782.74608	-209	20.11	20.11	40.22	1671	50
15642.46088	36219.04608	-319	52.02	52.02	104.04	1238	50
23170.56088	36518.64608	-15.0525	19.83	19.83	39.66	2684	50
22561.96088	36623.34608	-74	29.98	29.98	59.96	1341	50
21755.46088	36909.14608	108.743	15.54	15.54	31.09	4074	50
22701.26088	37326.14608	-96	29.30	29.30	58.59	1806	50
33822.06088	39007.94608	165.727	26.38	26.38	52.75	1486	50
23183.46088	39446.84608	51.7575	18.20	18.20	36.41	2522	50
21362.46088	40214.24608	-143	28.00	28.00	56.00	1819	50
19537.86418	1253.049294	68.46	17.29	17.29	34.57	2655	58
34529.56418	1719.749294	78.285	16.23	16.23	32.45	3275	58
34016.96418	1894.349294	281.663	19.62	19.62	39.23	2726	58
34716.06418	2621.849294	-156	19.38	19.38	38.76	2496	58
29650.26418	2851.249294	-401	27.22	27.22	54.45	3043	58
11949.46418	3795.449294	178.5	29.51	29.51	59.02	1676	58
18133.76418	4464.449294	59.6175	8.31	8.31	16.63	7490	58
36211.56418	4428.449294	-39	11.33	11.33	22.66	7081	58
28201.76418	4832.649294	-42	5.44	5.44	10.88	14295	58
37766.66418	6094.849294	-147	12.34	12.34	24.68	6617	58
29828.66418	6760.649294	351.42	26.96	26.96	53.93	2176	58
20079.86418	7387.149294	-387	20.06	20.06	40.13	3396	58
30258.86418	8344.849294	350.438	7.49	7.49	14.98	18211	58
36536.36418	10850.14929	-175	21.34	21.34	42.67	2140	58
6966.364176	11269.54929	26.2125	11.85	11.85	23.69	5921	58
33416.56418	12187.44929	-143	10.57	10.57	21.15	9614	58
7625.364176	13196.14929	268.89	37.40	37.40	74.79	1079	58
18606.66418	13487.24929	-296	25.88	25.88	51.76	2000	58
28817.66418	13560.94929	-134	25.67	25.67	51.34	1799	58
16615.46418	13965.54929	-111	30.36	30.36	60.71	1153	58
11461.96418	15461.54929	206.992	15.07	15.07	30.14	4247	58
38157.66418	15492.04929	247.275	21.20	21.20	42.39	2257	58
403.364176	16664.74929	-82	26.92	26.92	53.84	1655	58
23485.36418	17491.54929	-380	45.29	45.29	90.57	1220	58
30785.76418	17842.64929	-400	37.59	37.59	75.17	1618	58
2014.564176	19259.94929	305.242	54.21	54.21	108.42	1621	58
21333.16418	19501.44929	-121	9.44	9.44	18.89	6274	58
2149.664176	21374.74929	150.008	18.98	18.98	37.96	1938	58
12573.06418	21243.14929	-385	25.67	25.67	51.34	2066	58
34643.06418	21739.94929	-152	28.21	28.21	56.43	1920	58
6307.664176	22258.24929	-266	34.24	34.24	68.48	1471	58
17163.46418	23010.84929	-256	19.33	19.33	38.67	4250	58
29738.16418	23060.24929	-171	44.91	44.91	89.82	1073	58
37120.66418	23341.94929	292.47	8.01	8.01	16.01	15920	58
11099.16418	24332.94929	-234	23.79	23.79	47.57	2079	58
25040.26418	25287.04929	57.6525	21.57	21.57	43.14	3132	58
37433.36418	25192.64929	57.6525	11.70	11.70	23.41	6542	58
5090.364176	25745.04929	346.508	17.66	17.66	35.33	3863	58
10430.56418	26585.24929	-329	10.41	10.41	20.82	12754	58
16329.46418	29977.04929	-228	11.78	11.78	23.55	6862	58
14817.16418	32389.14929	150.99	18.98	18.98	37.96	2211	58
18019.36418	33166.94929	348.473	32.71	32.71	65.42	1398	58
25530.36418	33286.24929	233.52	38.69	38.69	77.39	1032	58
13981.66418	33775.44929	3.615	16.72	16.72	33.44	3789	58
21831.76418	34242.54929	351.42	21.62	21.62	43.24	2754	58
15079.56418	34903.84929	-202	15.12	15.12	30.24	3663	58
33871.96418	34932.84929	-92	37.61	37.61	75.22	1007	58
17982.16418	35105.74929	-149	13.24	13.24	26.47	4045	58
24247.46418	35258.94929	249.24	15.38	15.38	30.76	3631	58
13937.76418	36226.14929	-109	28.85	28.85	57.70	1086	58
24418.86418	36466.24929	145.095	10.13	10.13	20.25	8918	58
5394.664176	36718.44929	192.255	32.71	32.71	65.42	1403	58
35403.36418	36661.04929	0.6675	19.12	19.12	38.25	2563	58
8619.764176	38021.14929	-229	21.93	21.93	43.85	2284	58
9230.764176	38451.14929	-145	15.31	15.31	30.61	4923	58
6306.264176	38512.14929	177.518	26.23	26.23	52.47	1560	58
1314.664176	39057.44929	-120	16.98	16.98	33.96	2181	58
24393.06747	250.352505	291.487	21.20	21.20	42.39	2190	66
11555.16747	533.352505	-164	6.97	6.97	13.94	12720	66
21101.26747	458.752505	-363	28.26	28.26	56.52	1742	66
30488.86747	1158.152505	-252	31.27	31.27	62.55	1296	66
15847.36747	1631.352505	-49	30.66	30.66	61.32	2052	66
21375.16747	1868.652505	-118	9.11	9.11	18.23	9727	66
16536.56747	2669.852505	-39	10.50	10.50	21.01	6819	66
22770.66747	2643.252505	-271	21.45	21.45	42.91	3527	66
31035.36747	2948.852505	-182	26.33	26.33	52.66	3047	66
27354.56747	2817.852505	-77	31.02	31.02	62.03	1255	66
29558.26747	5344.852505	-74	22.68	22.68	45.36	1771	66
40910.76747	5603.052505	-23	16.34	16.34	32.69	3716	66
33006.26747	5673.552505	-250	22.04	22.04	44.09	2065	66
663.5674723	6615.352505	13.44	16.89	16.89	33.77	3280	66
7822.467472	6406.052505	-25	23.01	23.01	46.02	1232	66
6118.167472	7506.552505	353.385	49.83	49.83	99.66	1063	66
20094.96747	7518.252505	-242	13.19	13.19	26.38	4803	66
29372.16747	8315.252505	-366	21.10	21.10	42.20	4506	66
21833.06747	8301.852505	-269	6.81	6.81	13.61	13952	66
18588.06747	8479.052505	-390	21.88	21.88	43.76	3845	66
5745.867472	8892.652505	69.4425	16.48	16.48	32.97	3082	66
7509.767472	8923.352505	-353	32.17	32.17	64.34	1558	66
22583.16747	9436.252505	-48	26.09	26.09	52.19	1071	66
37113.26747	9945.452505	277.733	21.85	21.85	43.71	2945	66
28036.46747	10035.95251	224.678	9.66	9.66	19.31	8892	66
33374.66747	12150.05251	-127	16.27	16.27	32.55	2558	66
38612.36747	12641.65251	299.348	32.38	32.38	64.76	1300	66
9556.267472	14440.45251	-104	11.12	11.12	22.23	8031	66
10338.56747	14752.35251	312.12	32.57	32.57	65.14	1935	66
23952.76747	14613.55251	-28	21.50	21.50	43.00	2144	66
26712.16747	15575.55251	266.925	15.12	15.12	30.24	4281	66
26854.06747	17129.05251	143.13	24.52	24.52	49.03	2045	66
19187.26747	17269.35251	142.148	21.38	21.38	42.77	1737	66
20710.16747	18031.05251	141.165	16.86	16.86	33.72	1954	66
4244.667472	18726.25251	-187	10.53	10.53	21.05	8186	66
23226.76747	19075.65251	-67	6.43	6.43	12.86	11163	66
9566.867472	19312.45251	-193	33.02	33.02	66.03	1372	66
17408.46747	20350.65251	103.83	5.30	5.30	10.60	15491	66
26927.46747	21326.15251	10.4925	10.76	10.76	21.52	5569	66
8230.467472	24277.05251	92.04	5.44	5.44	10.88	12382	66
23604.56747	25427.85251	-312	23.93	23.93	47.85	2411	66
40239.66747	26183.55251	-201	30.50	30.50	60.99	1204	66
10405.76747	27075.95251	-267	7.94	7.94	15.87	10864	66
36667.86747	27238.65251	-341	31.04	31.04	62.08	1810	66
708.4674723	28548.25251	-403	19.38	19.38	38.76	3984	66
3653.167472	28292.05251	-267	37.56	37.56	75.12	1152	66
38352.16747	28722.05251	-326	11.92	11.92	23.83	5144	66
39036.26747	29144.15251	251.205	14.79	14.79	29.58	4867	66
2008.267472	29580.95251	-53	30.73	30.73	61.47	1354	66
12704.16747	29790.95251	-306	21.15	21.15	42.30	3383	66
18216.06747	31509.85251	60.6	25.65	25.65	51.29	1767	66
35455.36747	32516.55251	346.508	26.02	26.02	52.05	2127	66
7900.367472	33346.75251	285.592	21.15	21.15	42.30	2008	66
27743.76747	33645.45251	-35	24.85	24.85	49.69	1771	66
12595.36747	33970.15251	-233	7.94	7.94	15.87	14986	66
37009.16747	35518.55251	-164	14.44	14.44	28.87	6404	66
40025.86747	35413.65251	-409	33.18	33.18	66.36	4048	66
1976.667472	37560.65251	254.152	37.44	37.44	74.89	1120	66
37404.16747	37812.55251	79.2675	23.15	23.15	46.30	3318	66
9287.467472	38775.35251	2.6325	14.34	14.34	28.68	5288	66
5092.267472	38953.25251	-194	25.88	25.88	51.76	2080	66
25802.46747	40455.95251	-281	14.98	14.98	29.96	7187	66
39686.57077	310.0557163	141.165	28.52	28.52	57.04	2320	74
19053.57077	979.8557163	369.105	37.44	37.44	74.89	1512	74
16855.37077	2030.955716	-92	32.99	32.99	65.99	1054	74
38277.57077	2191.755716	-18	17.57	17.57	35.14	2177	74
33533.57077	2513.155716	168.675	21.48	21.48	42.96	1412	74
40287.97077	2433.255716	68.46	20.68	20.68	41.35	2289	74
39971.47077	2533.955716	100.882	13.85	13.85	27.69	2298	74
7213.570768	2665.255716	-267	48.42	48.42	96.84	1118	74
18830.87077	3542.155716	225.66	12.06	12.06	24.12	6367	74
30106.37077	4631.555716	-353	26.33	26.33	52.66	1848	74
22036.67077	5265.255716	-236	31.16	31.16	62.31	1280	74
1212.070768	5941.255716	-107	7.16	7.16	14.32	10244	74
6954.570768	7224.155716	146.077	27.41	27.41	54.82	1443	74
27246.47077	9741.455716	-6.21	32.99	32.99	65.99	1024	74
20633.37077	10091.35572	-205	28.71	28.71	57.41	1510	74
21373.57077	11372.75572	-215	15.75	15.75	31.51	3551	74
17236.17077	11474.45572	144.113	11.30	11.30	22.61	5675	74
3122.170768	11917.75572	-108	36.34	36.34	72.68	1195	74
13746.77077	13533.95572	-323	39.59	39.59	79.18	1229	74
8699.870768	15581.75572	-353	21.48	21.48	42.96	4454	74
14959.37077	15801.25572	-156	13.09	13.09	26.19	4146	74
19263.27077	17260.85572	226.643	17.69	17.69	35.37	2877	74
22439.47077	17726.15572	-357	38.08	38.08	76.16	1348	74
27986.57077	18138.75572	106.777	10.15	10.15	20.30	7673	74
9717.670768	19152.95572	-148	13.54	13.54	27.08	5105	74
39123.77077	20056.05572	-124	40.32	40.32	80.64	1027	74
5178.270768	21145.15572	326.858	7.91	7.91	15.83	15430	74
10728.97077	22047.15572	58.635	35.30	35.30	70.60	1131	74
365.9707685	22433.65572	-146	11.56	11.56	23.13	4060	74
6643.070768	23404.45572	-349	42.58	42.58	85.16	1257	74
23591.77077	25463.35572	-322	21.48	21.48	42.96	3065	74
7686.970768	26811.95572	130.357	20.65	20.65	41.31	2175	74
32388.67077	30289.75572	70.425	36.34	36.34	72.68	1027	74
34049.37077	31270.85572	68.46	13.78	13.78	27.55	4142	74
26407.47077	32044.45572	-11.1225	22.23	22.23	44.46	1791	74
38255.17077	32927.65572	337.665	17.73	17.73	35.47	5225	74
30119.87077	34622.25572	-112	29.98	29.98	59.96	1291	74
1400.970768	35300.15572	-117	15.85	15.85	31.70	5190	74
33258.17077	35419.45572	70.425	23.48	23.48	46.96	1395	74
16744.37077	35860.95572	-346	17.33	17.33	34.67	4002	74
18362.27077	36282.25572	-66	13.99	13.99	27.98	4121	74
13719.47077	36362.15572	19.335	29.58	29.58	59.16	1142	74
23235.07077	37531.15572	-154	34.67	34.67	69.33	1183	74
29187.67077	38068.45572	-18	42.30	42.30	84.59	1086	74
1371.370768	39212.65572	-287	27.93	27.93	55.86	1761	74
418.7707685	39587.55572	-122	13.05	13.05	26.09	5277	74
12238.27077	39627.55572	318.015	15.10	15.10	30.19	6090	74
166.1740647	1067.458928	201.098	19.29	19.29	38.57	1982	82
5287.174065	1134.358928	5.58	16.46	16.46	32.92	2206	82
29416.37406	1244.358928	-92	21.10	21.10	42.20	2433	82
20120.87406	1118.358928	241.38	19.22	19.22	38.43	3370	82
13089.27406	2949.358928	327.84	26.21	26.21	52.42	1931	82
37465.47406	3984.158928	-160	23.93	23.93	47.85	1419	82
41386.57406	6064.558928	-235	24.12	24.12	48.23	2195	82
36242.87406	6416.658928	299.348	28.19	28.19	56.38	2810	82
19983.77406	7015.458928	-230	41.00	41.00	82.00	1114	82
6779.074065	7991.158928	-176	23.57	23.57	47.15	1614	82
6061.674065	9641.158928	154.92	21.69	21.69	43.38	1899	82
25834.57406	9809.158928	-53	25.15	25.15	50.30	1383	82
37200.67406	9883.258928	93.0225	22.66	22.66	45.31	2779	82
5135.274065	10039.45893	-253	14.06	14.06	28.12	3189	82
36553.67406	10857.75893	-90	13.54	13.54	27.08	4101	82
16128.87406	11535.85893	60.6	6.33	6.33	12.67	8232	82
21359.17406	11407.85893	-385	26.26	26.26	52.52	2136	82
32535.77406	11479.95893	326.858	33.39	33.39	66.79	1408	82
17862.27406	11681.25893	-156	7.80	7.80	15.59	8685	82
27155.37406	11738.05893	-56	13.56	13.56	27.13	2478	82
33320.87406	11951.45893	-248	13.02	13.02	26.05	6361	82
18096.57406	13011.45893	-70	21.69	21.69	43.38	2342	82
25750.17406	15057.65893	-346	32.36	32.36	64.72	1539	82
5080.074065	15062.75893	13.44	10.46	10.46	20.91	4397	82
10745.97406	15003.35893	-98	16.13	16.13	32.26	2588	82
25786.57406	15241.05893	-211	22.21	22.21	44.42	1928	82
40063.07406	17889.05893	-167	41.45	41.45	82.90	1497	82
27458.17406	18367.65893	264.96	17.38	17.38	34.76	4837	82
32615.07406	18493.55893	304.26	30.83	30.83	61.65	1600	82
23191.47406	19028.95893	-81	6.99	6.99	13.99	8078	82
27641.17406	19306.25893	-196	23.83	23.83	47.67	1663	82
3507.974065	20910.75893	88.11	8.60	8.60	17.19	5149	82
29026.77406	23081.55893	-397	45.88	45.88	91.75	1120	82
38538.07406	23015.45893	-43	23.43	23.43	46.86	1680	82
35760.37406	26715.55893	38.0025	20.61	20.61	41.21	2149	82
3568.474065	27949.25893	-338	33.37	33.37	66.74	1346	82
9153.474065	27780.45893	25.23	16.01	16.01	32.03	2770	82
5502.274065	28417.65893	86.145	33.86	33.86	67.73	1030	82
12937.97406	29047.65893	349.455	17.90	17.90	35.80	4754	82
3519.674065	30347.35893	-213	19.24	19.24	38.48	2695	82
31481.27406	30463.35893	252.188	21.69	21.69	43.38	2662	82
5955.174065	30601.15893	60.6	8.90	8.90	17.80	8775	82
5649.374065	32051.45893	20.3175	19.78	19.78	39.56	1927	82
29398.27406	32851.95893	-186	21.60	21.60	43.19	2723	82
9399.074065	33199.75893	231.555	26.59	26.59	53.18	1896	82
11789.47406	34224.05893	-375	19.92	19.92	39.85	2503	82
21561.67406	34363.25893	66.495	25.46	25.46	50.92	1617	82
10019.17406	35265.05893	81.2325	7.47	7.47	14.93	10130	82
31068.67406	36625.85893	121.515	32.64	32.64	65.28	1207	82
9774.674065	37914.55893	58.635	35.21	35.21	70.41	1023	82
32325.17406	37871.35893	-375	54.52	54.52	109.04	1284	82
13030.27406	38504.85893	157.867	19.05	19.05	38.10	1787	82
5144.974065	38927.65893	-142	33.46	33.46	66.93	1150	82
20249.27406	39830.85893	-326	36.67	36.67	73.33	1737	82
21877.27406	39595.15893	-179	29.51	29.51	59.02	1446	82
28883.67736	191.7621389	-128	25.01	25.01	50.02	1425	90
7003.777361	1196.262139	-166	16.51	16.51	33.02	4270	90
33953.87736	1943.462139	165.727	16.18	16.18	32.36	2264	90
16539.37736	2624.362139	-149	18.58	18.58	37.16	3576	90
14684.07736	3215.662139	194.22	13.21	13.21	26.42	4572	90
23016.17736	3584.962139	323.91	52.14	52.14	104.28	1034	90
38286.77736	4945.162139	-309	32.73	32.73	65.47	1191	90
24225.67736	6075.862139	297.383	33.23	33.23	66.46	1238	90
5500.877361	6693.562139	-355	25.22	25.22	50.44	2662	90
9694.477361	6783.362139	174.57	8.62	8.62	17.24	9600	90
1995.077361	9159.462139	-317	6.69	6.69	13.38	21033	90
7076.277361	9775.562139	-102	23.22	23.22	46.44	1487	90
4470.777361	11037.96214	258.082	30.57	30.57	61.14	1171	90
6473.977361	11319.56214	-44	27.41	27.41	54.82	1116	90
27182.87736	11739.36214	-219	11.28	11.28	22.56	6225	90
7166.077361	13060.26214	29.16	26.78	26.78	53.55	1141	90
10833.37736	13083.96214	-331	51.39	51.39	102.77	1037	90
14431.77736	13186.86214	-135	31.98	31.98	63.96	1705	90
28805.47736	13598.96214	243.345	29.86	29.86	59.72	1420	90
5058.377361	15076.86214	-83	9.40	9.40	18.79	5175	90
40127.07736	15587.56214	-19	24.16	24.16	48.32	1679	90
19104.27736	17271.66214	357.315	23.86	23.86	47.71	2055	90
33009.77736	17528.16214	252.188	33.98	33.98	67.97	1141	90
17848.17736	18468.26214	86.145	9.44	9.44	18.89	5653	90
10328.67736	18552.46214	-127	41.47	41.47	82.94	1040	90
499.677361	19179.36214	-142	9.26	9.26	18.51	3569	90
1989.577361	19247.96214	274.785	6.33	6.33	12.67	13593	90
26698.37736	19271.76214	283.628	23.95	23.95	47.90	1845	90
38277.57736	20890.06214	-149	8.88	8.88	17.76	9070	90
2229.377361	21415.16214	222.712	30.52	30.52	61.04	1221	90
19934.27736	21926.76214	-185	13.21	13.21	26.42	6054	90
8558.877361	22727.06214	224.678	11.02	11.02	22.04	4603	90
38893.07736	24303.76214	-74	14.25	14.25	28.50	3263	90
1872.977361	26236.76214	-205	11.35	11.35	22.70	4034	90
10429.37736	26574.66214	-297	7.28	7.28	14.55	17245	90
1996.877361	29297.16214	-276	24.52	24.52	49.03	1807	90
955.377361	30950.06214	-374	33.51	33.51	67.02	1592	90
23008.27736	31943.76214	101.865	10.72	10.72	21.43	5463	90
38691.17736	32049.76214	-214	34.62	34.62	69.24	1521	90
30989.27736	32406.46214	245.31	38.10	38.10	76.21	1179	90
12761.27736	32644.16214	233.52	27.11	27.11	54.21	1436	90
20059.07736	32508.86214	249.24	24.04	24.04	48.09	1723	90
39526.37736	33476.96214	-176	34.52	34.52	69.05	1103	90
13197.97736	35436.86214	-68	22.37	22.37	44.74	1445	90
26131.87736	36129.06214	147.06	10.06	10.06	20.11	10200	90
39579.27736	37118.16214	-188	35.21	35.21	70.41	1118	90
38849.07736	39363.86214	-280	42.98	42.98	85.96	1048	90
26949.78066	747.9653502	-192	6.43	6.43	12.86	15552	98
12500.38066	1972.06535	-294	14.81	14.81	29.63	2806	98
18419.48066	2233.16535	-90	13.97	13.97	27.93	6116	98
14689.68066	3262.26535	140.182	9.56	9.56	19.12	5565	98
1841.980657	4097.06535	78.285	15.17	15.17	30.33	3586	98
25501.88066	4435.66535	97.935	4.95	4.95	9.89	15858	98
21028.38066	4747.06535	-118	26.61	26.61	53.22	1998	98
23382.08066	5236.46535	347.49	42.93	42.93	85.86	1071	98
33097.88066	5976.86535	-80	22.00	22.00	43.99	1520	98
22235.88066	6390.36535	264.96	13.31	13.31	26.61	5732	98
30896.18066	10569.46535	-196	13.87	13.87	27.74	5115	98
23166.88066	10920.06535	-221	19.69	19.69	39.38	3436	98
27158.88066	11723.86535	-127	7.89	7.89	15.78	9851	98
26291.98066	13784.86535	-300	38.62	38.62	77.24	1318	98
10755.28066	14956.56535	-144	4.05	4.05	8.10	23101	98
2334.780657	15102.56535	294.435	33.13	33.13	66.27	1155	98
19758.18066	15788.66535	12.4575	9.96	9.96	19.92	5372	98
9572.180657	16125.06535	-5.2275	11.75	11.75	23.50	5573	98
20391.68066	17060.46535	-84	41.99	41.99	83.98	1003	98
1220.180657	17461.16535	100.882	15.94	15.94	31.89	2826	98
35239.18066	17398.76535	171.622	14.01	14.01	28.02	2295	98
8901.980657	19266.36535	-97	13.82	13.82	27.65	6407	98
31746.98066	22082.26535	32.1075	17.05	17.05	34.10	2649	98
13760.68066	22214.46535	268.89	19.76	19.76	39.52	4480	98
10449.08066	27016.26535	-242	5.98	5.98	11.96	19870	98
9128.480657	27743.06535	-14.07	14.74	14.74	29.48	3694	98
8301.580657	28149.66535	55.6875	13.73	13.73	27.46	3943	98
41206.88066	27978.86535	-291	42.13	42.13	84.26	1105	98
10796.88066	28204.96535	-163	22.09	22.09	44.18	2462	98
9794.180657	28944.16535	260.047	17.52	17.52	35.04	2657	98
30362.28066	28970.46535	30.1425	31.82	31.82	63.63	1048	98
13423.98066	30115.16535	-334	15.68	15.68	31.37	5797	98
32674.28066	32519.66535	0.6675	14.06	14.06	28.12	4862	98
38223.98066	32939.16535	96.9525	10.24	10.24	20.49	10271	98
26187.68066	34177.36535	202.08	16.18	16.18	32.36	4908	98
9870.980657	35758.66535	363.21	20.65	20.65	41.31	4388	98
37433.68066	37855.86535	29.16	28.92	28.92	57.84	1192	98
1548.880657	40415.66535	-376	24.70	24.70	49.41	2926	98
39121.08395	509.4685615	-332.127	24.66	24.66	49.31	1943	106
31942.08395	441.8685615	-82.1267	9.68	9.68	19.36	5703	106
31720.88395	1307.468561	-386.127	10.17	10.17	20.35	10171	106
7587.183953	1887.568561	-259.127	24.85	24.85	49.69	1319	106
33543.68395	2474.768561	-14.1967	15.66	15.66	31.32	2960	106
16576.88395	2617.468561	49.6658	20.35	20.35	40.69	1925	106
21416.38395	3811.968561	338.521	40.55	40.55	81.11	1903	106
37384.08395	4620.368561	-188.127	31.53	31.53	63.07	1228	106
39168.68395	5134.468561	-237.127	24.61	24.61	49.22	2286	106
6246.283953	5330.568561	-113.127	32.08	32.08	64.15	1113	106
27567.88395	6813.368561	-324.127	34.95	34.95	69.90	1362	106
25831.68395	7173.368561	-137.127	12.10	12.10	24.21	4343	106
23639.98395	7894.668561	-61.1267	19.90	19.90	39.80	1948	106
7985.783953	8556.568561	41.8058	21.62	21.62	43.24	1300	106
39156.38395	8585.968561	-173.127	34.67	34.67	69.33	1088	106
17256.08395	11485.26856	73.2458	8.62	8.62	17.24	7426	106
37700.58395	13085.06856	0.540843	11.94	11.94	23.88	5367	106
614.2839535	18567.66856	-255.127	34.29	34.29	68.58	1105	106
5051.283953	19559.56856	194.093	20.75	20.75	41.50	1913	106
915.0839535	20142.96856	-406.127	27.55	27.55	55.11	1666	106
5738.283953	20315.96856	-104.127	17.05	17.05	34.10	1697	106
41196.58395	20818.06856	-371.127	47.38	47.38	94.77	1140	106
19894.38395	21990.06856	-120.127	21.64	21.64	43.28	2408	106
21975.68395	21846.26856	285.466	20.94	20.94	41.87	3386	106
14581.68395	23079.86856	-23.1267	8.36	8.36	16.72	5870	106
32161.98395	24097.06856	-222.127	31.23	31.23	62.45	1240	106
9765.583953	24698.76856	177.391	11.12	11.12	22.23	5957	106
37906.28395	27380.46856	214.726	13.28	13.28	26.56	5368	106
16303.78395	27610.76856	-83.1267	25.20	25.20	50.40	1660	106
39921.08395	27660.66856	196.058	14.72	14.72	29.44	2473	106
27661.08395	28221.26856	96.8258	11.63	11.63	23.27	3890	106
38332.98395	28695.26856	-163.127	11.92	11.92	23.83	4400	106
9719.583953	28978.46856	260.903	8.34	8.34	16.67	10805	106
9955.583953	30413.86856	223.568	14.95	14.95	29.91	2439	106
20105.88395	32523.46856	264.833	9.26	9.26	18.51	9398	106
15213.88395	33574.96856	-82.1267	14.98	14.98	29.96	5019	106
11889.08395	34593.16856	-230.127	19.81	19.81	39.61	2082	106
34529.88395	34504.26856	246.166	19.73	19.73	39.47	4078	106
2421.683953	35919.46856	-65.1267	21.15	21.15	42.30	2338	106
31301.08395	35906.76856	-307.127	21.69	21.69	43.38	3633	106
13009.28395	36233.56856	28.0508	27.95	27.95	55.91	1851	106
13819.78395	36374.66856	366.031	34.78	34.78	69.57	1556	106
22671.18395	36599.36856	23.1383	14.81	14.81	29.63	5733	106
1676.683953	37372.36856	77.1758	23.64	23.64	47.29	1453	106
25709.58395	38182.46856	-2.40666	17.22	17.22	34.43	2710	106
9252.183953	38785.76856	-327.127	17.31	17.31	34.62	3628	106
22749.88395	39100.96856	-228.127	16.37	16.37	32.73	6694	106
10854.58395	39106.26856	-318.127	26.12	26.12	52.23	2068	106
13988.98395	39427.56856	368.978	51.27	51.27	102.54	1012	106
22841.68395	39547.36856	-223.127	28.71	28.71	57.41	1472	106
21882.18725	2136.871773	266.461	37.11	37.11	74.23	1534	114
6412.98725	3195.471773	-21.4644	8.62	8.62	17.24	8797	114
18720.78725	3330.671773	-317.464	14.48	14.48	28.97	5010	114
34971.78725	3365.471773	-135.464	36.64	36.64	73.29	1096	114
39844.98725	3606.771773	-124.464	15.31	15.31	30.61	3907	114
645.7872497	4257.571773	-112.464	7.14	7.14	14.27	12667	114
31255.18725	4174.171773	233.056	11.19	11.19	22.37	7701	114
1134.68725	5235.671773	168.211	26.23	26.23	52.47	1102	114
25138.78725	5825.671773	51.2931	13.19	13.19	26.38	5000	114
1204.58725	5955.771773	-25.4644	9.14	9.14	18.27	7211	114
37706.38725	6162.571773	-173.464	25.41	25.41	50.82	1675	114
1707.18725	7415.071773	-5.69191	18.91	18.91	37.82	2348	114
1070.28725	7662.971773	-262.464	31.11	31.11	62.22	1420	114
36641.28725	8679.571773	194.738	18.91	18.91	37.82	2111	114
4735.58725	9080.471773	-85.4644	15.33	15.33	30.66	2559	114
27991.28725	10043.77177	236.986	6.12	6.12	12.25	17150	114
37436.98725	9925.971773	94.5231	19.19	19.19	38.39	3732	114
40253.18725	10717.47177	-34.4644	14.20	14.20	28.40	5907	114
24398.18725	11051.67177	122.033	32.55	32.55	65.09	1175	114
37328.48725	11244.17177	195.721	17.14	17.14	34.29	3110	114
34113.98725	13042.57177	96.4881	17.33	17.33	34.67	2059	114
35702.48725	14614.17177	-170.464	7.63	7.63	15.26	9404	114
11406.38725	15442.07177	309.691	21.12	21.12	42.25	2308	114
36094.38725	16186.57177	-43.4644	34.76	34.76	69.52	1066	114
32861.98725	17555.27177	39.5031	14.72	14.72	29.44	4724	114
5188.98725	17960.77177	-6.67441	10.06	10.06	20.11	7653	114
14661.58725	18108.57177	42.4506	8.74	8.74	17.47	8265	114
4222.38725	18647.97177	-201.464	8.22	8.22	16.44	10008	114
27632.18725	19427.67177	304.778	11.52	11.52	23.03	7452	114
39144.58725	19839.17177	-241.464	28.59	28.59	57.18	1531	114
8431.58725	20440.07177	-30.4644	30.71	30.71	61.42	1158	114
28676.58725	20703.87177	-39.4644	12.10	12.10	24.21	3937	114
26929.78725	21307.97177	37.5381	9.02	9.02	18.04	8643	114
12581.38725	21280.17177	-345.464	13.54	13.54	27.08	6628	114
29489.08725	21526.57177	35.5731	27.62	27.62	55.25	1362	114
10225.78725	21731.37177	-82.4644	8.88	8.88	17.76	9521	114
2694.48725	22750.37177	-40.4644	10.24	10.24	20.49	4676	114
5936.78725	23007.77177	209.476	11.63	11.63	23.27	8478	114
1433.18725	23250.87177	-361.464	21.88	21.88	43.76	2054	114
8200.58725	24345.57177	5.11559	8.60	8.60	17.19	9478	114
1991.98725	26691.07177	-153.464	9.56	9.56	19.12	7704	114
3161.28725	27007.87177	-79.4644	12.03	12.03	24.07	4225	114
14366.38725	29609.37177	230.108	35.21	35.21	70.41	1096	114
3521.38725	30442.47177	-413.464	14.62	14.62	29.25	7486	114
31399.78725	30560.47177	125.963	34.03	34.03	68.06	1005	114
10871.78725	31556.17177	-117.464	18.20	18.20	36.41	3881	114
32647.58725	32482.37177	-66.4644	12.72	12.72	25.43	6919	114
34334.18725	33105.07177	-355.464	28.66	28.66	57.32	2445	114
26969.58725	33675.77177	-8.63941	43.36	43.36	86.71	1005	114
33490.98725	33902.77177	-124.464	10.36	10.36	20.72	7413	114
23997.88725	34313.47177	-209.464	18.68	18.68	37.35	2239	114
34621.38725	34525.27177	3.15059	35.47	35.47	70.93	1003	114
36266.88725	35427.97177	-48.4644	32.36	32.36	64.72	1100	114
6775.98725	35872.07177	-145.464	21.48	21.48	42.96	1961	114
18289.18725	36197.67177	203.581	17.38	17.38	34.76	4999	114
9495.88725	36889.27177	-201.464	31.30	31.30	62.60	1246	114
5799.28725	37446.87177	22.8006	12.76	12.76	25.53	4978	114
26396.68725	37981.17177	-79.4644	36.57	36.57	73.15	1077	114
29151.28725	38055.67177	93.5406	24.23	24.23	48.47	2274	114
14669.28725	38401.87177	135.788	21.62	21.62	43.24	1485	114
20499.88725	38308.17177	-364.464	23.43	23.43	46.86	3783	114
10753.68725	39328.37177	-20.4644	8.55	8.55	17.10	8972	114
460.2872497	39677.67177	-173.464	10.46	10.46	20.91	6503	114
23704.28725	40245.37177	354.886	47.29	47.29	94.58	1248	114
16776.39055	1610.274984	171.803	26.33	26.33	52.66	1594	122
14414.69055	4542.574984	-250.802	29.77	29.77	59.53	2046	122
9651.690546	6155.274984	347.67	32.81	32.81	65.61	1673	122
27626.79055	6699.574984	-289.802	26.09	26.09	52.19	1570	122
5580.190546	6912.074984	-335.802	29.58	29.58	59.16	1490	122
1688.790546	7463.674984	-93.8022	25.95	25.95	51.90	1147	122
11200.09055	7766.974984	365.355	16.60	16.60	33.21	3306	122
32728.79055	7691.774984	274.965	24.59	24.59	49.17	2778	122
21851.69055	8312.574984	-401.802	25.20	25.20	50.40	2609	122
41391.79055	8510.474984	203.243	25.53	25.53	51.06	1238	122
1199.590546	10618.67498	-76.8022	7.35	7.35	14.70	8973	122
1857.890546	12469.47498	132.503	23.64	23.64	47.29	1676	122
36896.49055	12576.97498	-51.8022	12.98	12.98	25.95	3950	122
41001.39055	12998.37498	-329.802	25.83	25.83	51.67	1952	122
9599.090546	13046.07498	363.39	22.58	22.58	45.17	2178	122
25784.49055	15144.57498	-139.802	26.73	26.73	53.46	1483	122
38069.49055	15493.07498	196.365	10.88	10.88	21.76	8844	122
39541.29055	16596.97498	269.07	28.90	28.90	57.79	1477	122
14565.89055	17006.97498	-414.802	36.71	36.71	73.43	1558	122
14016.49055	19613.87498	160.995	18.58	18.58	37.16	2563	122
16798.29055	21114.87498	-111.802	40.39	40.39	80.78	1323	122
35453.09055	21489.17498	72.5703	13.14	13.14	26.28	5188	122
34507.09055	22291.57498	7.72534	31.58	31.58	63.16	1680	122
9838.290546	23261.17498	328.02	32.73	32.73	65.47	2043	122
1275.990546	23317.77498	139.38	11.82	11.82	23.64	4138	122
38965.79055	24428.27498	-216.802	18.25	18.25	36.50	3169	122
39993.59055	24842.87498	-29.8022	37.02	37.02	74.04	1161	122
1160.590546	25338.57498	340.793	30.10	30.10	60.19	1199	122
5561.890546	26066.67498	-134.802	17.24	17.24	34.48	2385	122
27022.89055	26874.47498	-301.802	29.39	29.39	58.78	1451	122
16279.39055	27641.47498	-61.8022	13.61	13.61	27.22	3953	122
20871.59055	30292.17498	216.015	32.40	32.40	64.81	1004	122
16289.89055	30678.07498	-164.802	9.33	9.33	18.65	8786	122
31389.49055	30894.57498	-378.802	31.20	31.20	62.41	1704	122
32650.29055	32478.07498	68.6403	20.23	20.23	40.46	1695	122
20100.49055	32513.27498	343.74	19.31	19.31	38.62	2547	122
5315.790546	32845.87498	27.3753	14.13	14.13	28.26	2761	122
9545.190546	33204.07498	265.14	22.07	22.07	44.13	2222	122
30500.59055	33885.07498	-140.802	22.98	22.98	45.97	1923	122
11744.09055	34192.27498	-88.8022	17.87	17.87	35.75	1547	122
17009.99055	33985.07498	277.913	28.71	28.71	57.41	1527	122
24944.79055	34124.17498	9.69034	20.75	20.75	41.50	1817	122
32475.69055	35790.87498	361.425	43.50	43.50	86.99	1329	122
29160.69055	36050.47498	-180.802	22.30	22.30	44.60	2598	122
15982.29055	37566.37498	35.2353	21.93	21.93	43.85	1629	122
25026.19055	37674.57498	26.3928	26.31	26.31	52.61	1139	122
7308.790546	38602.27498	94.1853	22.07	22.07	44.13	2305	122
10867.39055	38769.27498	-253.802	26.75	26.75	53.51	1957	122
35123.49055	39007.97498	-230.802	38.88	38.88	77.76	1047	122
39116.39384	788.6781953	-20.1399	20.46	20.46	40.93	1270	130
2084.993842	1181.178195	-366.14	18.32	18.32	36.64	5456	130
34766.79384	1358.378195	-241.14	29.27	29.27	58.55	1419	130
33570.09384	2446.678195	-7.34992	9.14	9.14	18.27	6914	130
9595.593842	2843.178195	162.623	23.41	23.41	46.82	1918	130
34974.49384	3234.978195	-80.1399	18.46	18.46	36.93	2140	130
19312.49384	3507.078195	86.9701	37.40	37.40	74.79	1043	130
27691.39384	3914.278195	136.095	20.89	20.89	41.78	2104	130
30163.99384	4129.778195	248.1	30.90	30.90	61.80	1182	130
3830.193842	5885.478195	101.708	25.32	25.32	50.63	2172	130
4752.993842	9094.478195	-305.14	27.65	27.65	55.30	1888	130
13524.89384	9174.878195	234.345	25.98	25.98	51.95	2204	130
5994.493842	9361.478195	354.21	37.94	37.94	75.88	1153	130
10183.99384	11443.1782	-346.14	45.85	45.85	91.70	1088	130
713.5938422	11518.4782	-284.14	26.07	26.07	52.14	2094	130
4786.793842	15572.5782	247.118	10.13	10.13	20.25	9032	130
4072.693842	15830.1782	192.098	27.81	27.81	55.63	1850	130
3915.393842	17862.4782	-221.14	8.62	8.62	17.24	13608	130
14723.19384	18083.3782	128.235	20.14	20.14	40.27	1433	130
30379.59384	19394.7782	-347.14	34.31	34.31	68.62	1395	130
1798.193842	20086.2782	-209.14	35.58	35.58	71.17	1060	130
11176.49384	20780.7782	-307.14	35.42	35.42	70.84	1035	130
12578.39384	21340.0782	-158.14	11.04	11.04	22.09	4851	130
35457.39384	21479.9782	-22.1399	20.91	20.91	41.82	3352	130
6706.793842	23701.5782	-153.14	34.88	34.88	69.76	1138	130
8183.093842	24310.5782	166.553	7.23	7.23	14.46	14316	130
41350.69384	24881.6782	-108.14	27.84	27.84	55.67	1491	130
8255.493842	26357.1782	-61.1399	17.14	17.14	34.29	1929	130
34985.29384	26225.9782	-54.1399	16.96	16.96	33.91	3529	130
12628.09384	26463.2782	-313.14	9.14	9.14	18.27	7748	130
16275.79384	27660.4782	-33.1399	16.18	16.18	32.36	3569	130
18829.09384	29063.7782	-180.14	6.50	6.50	13.00	13141	130
35576.29384	31176.6782	-390.14	37.30	37.30	74.61	1660	130
31885.29384	31795.0782	-44.1399	13.71	13.71	27.41	4398	130
9749.993842	32501.0782	-294.14	31.37	31.37	62.74	1243	130
18061.89384	33178.7782	-130.14	23.50	23.50	47.01	1130	130
10784.59384	33653.1782	24.0901	16.44	16.44	32.88	3213	130
13606.39384	34072.9782	244.17	24.99	24.99	49.97	1433	130
355.3938422	34235.0782	-48.1399	21.52	21.52	43.05	1689	130
40314.89384	34598.9782	-109.14	27.41	27.41	54.82	1483	130
4193.293842	34914.9782	142.973	32.64	32.64	65.28	1048	130
20884.89384	35328.0782	249.083	9.87	9.87	19.73	8818	130
3126.593842	35861.3782	337.508	36.31	36.31	72.63	1135	130
6772.693842	35896.4782	-164.14	22.18	22.18	44.37	2411	130
19566.19384	37330.9782	106.62	19.48	19.48	38.95	2628	130
15741.79384	37961.7782	-365.14	11.66	11.66	23.31	13108	130
442.8938422	39589.6782	-179.14	13.47	13.47	26.94	4080	130
21835.09384	39544.0782	-180.14	21.67	21.67	43.33	3100	130
27326.09384	39549.7782	99.7426	27.77	27.77	55.53	1198	130
28186.69384	39662.4782	-390.14	14.88	14.88	29.77	4650	130
6409.897138	322.5814066	-177.478	8.71	8.71	17.43	8251	138
28647.49714	1204.981407	-33.4777	18.91	18.91	37.82	2334	138
16587.99714	1635.981407	330.292	22.58	22.58	45.17	3459	138
30256.59714	2315.081407	228.112	9.80	9.80	19.59	8906	138
34972.59714	3246.181407	-190.478	12.76	12.76	25.53	5680	138
14435.09714	4505.981407	-328.478	23.36	23.36	46.72	3047	138
36362.99714	6415.881407	-415.478	46.53	46.53	93.07	1912	138
37747.89714	6124.781407	-60.4777	15.57	15.57	31.13	2449	138
14298.99714	7180.081407	-72.4777	25.01	25.01	50.02	1684	138
32080.39714	8958.081407	222.217	31.84	31.84	63.68	1159	138
5865.297138	10983.88141	225.165	6.78	6.78	13.56	13023	138
37296.29714	11278.18141	162.285	15.17	15.17	30.33	4372	138
17267.79714	11474.38141	277.237	9.89	9.89	19.78	10265	138
6477.097138	11883.58141	-6.70517	30.76	30.76	61.51	1173	138
36475.79714	12215.78141	-201.478	28.54	28.54	57.09	1588	138
8952.497138	11974.88141	227.13	24.73	24.73	49.45	1919	138
7128.897138	13203.38141	-14.5652	18.25	18.25	36.50	2180	138
8948.297138	13237.58141	241.867	22.21	22.21	44.42	3121	138
38657.49714	14532.28141	-309.478	50.61	50.61	101.22	1062	138
38121.59714	15450.68141	229.095	13.45	13.45	26.89	5509	138
2375.597138	16443.08141	130.845	15.73	15.73	31.46	3480	138
27246.09714	17013.48141	324.397	35.30	35.30	70.60	1977	138
9239.397138	20503.58141	83.6848	22.77	22.77	45.55	2373	138
5193.197138	21129.18141	353.872	10.06	10.06	20.11	10171	138
21967.29714	21792.58141	195.69	22.56	22.56	45.12	2657	138
18260.39714	24153.98141	-232.478	30.00	30.00	60.01	1279	138
9808.197138	24708.08141	24.7348	5.68	5.68	11.35	13584	138
5189.297138	25048.18141	337.17	23.55	23.55	47.10	2458	138
35002.29714	26262.78141	102.352	13.85	13.85	27.69	5303	138
17659.69714	26357.18141	190.777	27.98	27.98	55.95	1010	138
36641.69714	26709.88141	-160.478	16.41	16.41	32.83	2703	138
31723.89714	33310.78141	-197.478	20.18	20.18	40.36	2665	138
12575.69714	33986.98141	-139.478	10.72	10.72	21.43	7254	138
20996.49714	35306.08141	273.307	13.61	13.61	27.22	4668	138
32123.99714	36656.18141	-87.4777	19.38	19.38	38.76	4095	138
19369.99714	37369.18141	112.177	26.78	26.78	53.55	1213	138
41052.29714	37480.28141	-168.478	28.28	28.28	56.57	1523	138
19463.09714	37963.08141	327.345	39.78	39.78	79.55	1176	138
20548.89714	38471.88141	-18.4952	19.19	19.19	38.39	3208	138
20437.79714	39801.58141	-23.4777	24.94	24.94	49.88	1189	138
28275.69714	39948.38141	-58.4777	28.17	28.17	56.33	1276	138
12115.70043	1102.084618	131.49	22.63	22.63	45.26	1236	146
28360.10043	2134.784618	220.897	29.86	29.86	59.72	1122	146
19130.80043	3474.584618	333.885	23.81	23.81	47.62	2365	146
19203.90043	5270.984618	182.58	28.97	28.97	57.93	1859	146
2151.800435	5708.484618	289.672	34.34	34.34	68.67	1557	146
32253.10043	6564.584618	79.4171	9.33	9.33	18.65	5755	146
27967.10043	10041.68462	205.177	12.55	12.55	25.10	4786	146
24378.90043	11063.78462	2.78208	25.34	25.34	50.68	1786	146
8028.400435	11256.48462	116.752	28.10	28.10	56.19	1165	146
16126.20043	11528.28462	18.5021	4.99	4.99	9.99	12296	146
36904.40043	12571.88462	-94.8154	8.05	8.05	16.11	8864	146
5497.700435	14461.98462	-148.815	9.99	9.99	19.97	7079	146
2321.900435	16472.68462	17.5196	8.03	8.03	16.06	10641	146
38909.60043	16510.98462	-82.8154	21.15	21.15	42.30	2556	146
39976.50043	17869.08462	-86.8154	31.53	31.53	63.07	1061	146
5217.300435	17990.78462	-76.8154	11.87	11.87	23.74	5762	146
7844.200435	19282.48462	-94.8154	15.05	15.05	30.10	3626	146
8562.800435	19568.88462	188.475	31.77	31.77	63.54	1429	146
30085.60043	22705.48462	-13.9204	24.77	24.77	49.55	1741	146
8236.700435	24261.88462	125.595	9.77	9.77	19.55	7296	146
17698.20043	26372.08462	-120.815	20.61	20.61	41.21	2323	146
10204.50043	28101.88462	260.197	20.58	20.58	41.17	2975	146
11100.70043	28915.18462	266.092	27.79	27.79	55.58	1250	146
4191.800435	29648.38462	-164.815	7.28	7.28	14.55	9438	146
32876.60043	31239.98462	-189.815	32.69	32.69	65.37	1657	146
16123.70043	32461.58462	-25.8154	21.41	21.41	42.81	1809	146
3961.100435	32740.98462	-1.14792	13.87	13.87	27.74	3055	146
31840.50043	33169.78462	-81.8154	15.00	15.00	30.00	2932	146
39263.00043	34028.08462	319.147	20.96	20.96	41.92	2633	146
18355.90043	36384.18462	-240.815	31.32	31.32	62.64	1472	146
25321.90043	36351.38462	306.375	28.05	28.05	56.10	1776	146
11801.70043	36962.88462	-237.815	40.29	40.29	80.59	1076	146
18146.40043	37408.78462	27.3446	14.18	14.18	28.35	2880	146
14703.40043	38351.88462	354.517	11.96	11.96	23.93	5774	146
9287.900435	39053.48462	-254.815	17.19	17.19	34.38	3242	146
10181.30043	40419.78462	274.935	31.37	31.37	62.74	2007	146
1571.703731	1732.087829	-199.153	36.62	36.62	73.24	1373	154
981.103731	2762.987829	131.152	21.85	21.85	43.71	1929	154
16497.40373	2693.087829	18.1643	17.12	17.12	34.24	1793	154
13365.60373	3173.687829	331.582	23.17	23.17	46.35	1854	154
28281.90373	3190.387829	-12.2932	14.84	14.84	29.67	3479	154
31220.00373	4211.487829	354.179	31.58	31.58	63.16	1441	154
21040.50373	4659.787829	240.209	16.32	16.32	32.64	5827	154
38458.30373	5229.787829	-86.1532	24.02	24.02	48.04	1381	154
17506.30373	5358.787829	-98.1532	7.56	7.56	15.12	7112	154
12919.90373	7057.487829	-378.153	31.44	31.44	62.88	1850	154
33334.20373	8541.187829	-407.153	35.89	35.89	71.78	1540	154
27174.30373	11727.78783	-112.153	12.83	12.83	25.67	2998	154
34692.30373	11763.28783	-34.1532	16.93	16.93	33.86	3012	154
4688.303731	12041.08783	187.154	24.68	24.68	49.36	1431	154
2404.703731	15073.18783	201.892	14.46	14.46	28.92	3452	154
36088.20373	16144.48783	6.37433	30.00	30.00	60.01	1261	154
8314.403731	16478.98783	-234.153	7.89	7.89	15.78	12692	154
27420.50373	18381.98783	188.137	8.53	8.53	17.05	8623	154
4237.703731	18650.08783	-181.153	6.62	6.62	13.24	18128	154
7165.003731	19519.08783	-100.153	45.33	45.33	90.67	1145	154
28670.60373	20709.48783	45.6743	8.60	8.60	17.19	8775	154
19919.70373	22003.18783	369.899	36.97	36.97	73.95	1307	154
39901.30373	24989.58783	-105.153	27.79	27.79	55.58	1377	154
846.903731	27470.48783	11.2868	15.14	15.14	30.29	2116	154
16223.30373	27655.28783	101.677	23.29	23.29	46.58	1198	154
1990.303731	29326.58783	-304.153	19.17	19.17	38.34	2203	154
35569.00373	30862.58783	17.1818	19.29	19.29	38.57	2367	154
32905.20373	31313.48783	-176.153	15.78	15.78	31.56	3899	154
26964.40373	33713.88783	-207.153	22.14	22.14	44.27	3136	154
39183.80373	33799.18783	-93.1532	39.71	39.71	79.41	1092	154
16703.50373	34859.18783	-286.153	20.28	20.28	40.55	3754	154
15074.70373	34998.48783	-236.153	21.74	21.74	43.47	2233	154
26705.00373	35462.48783	-167.153	19.95	19.95	39.89	2609	154
36554.00373	36302.18783	-234.153	17.00	17.00	34.01	4390	154
16008.00373	37459.68783	-103.153	26.99	26.99	53.98	1584	154
8475.803731	37988.38783	-112.153	16.44	16.44	32.88	3065	154
29194.10373	38034.58783	367.934	29.98	29.98	59.96	2631	154
39224.30373	38767.38783	-188.153	11.99	11.99	23.97	6085	154
39955.50373	40048.08783	202.874	28.66	28.66	57.32	1305	154
9015.203731	40472.18783	88.9043	18.51	18.51	37.02	1600	154
4013.107027	509.2910405	358.754	19.41	19.41	38.81	4105	162
17930.40703	2056.39104	-210.491	31.67	31.67	63.35	1355	162
35073.20703	3469.89104	-211.491	12.74	12.74	25.48	5419	162
15331.70703	3483.49104	-250.491	14.32	14.32	28.64	4335	162
30120.90703	4218.59104	-68.4909	13.89	13.89	27.79	2793	162
1527.607027	7386.89104	315.524	25.03	25.03	50.07	2717	162
6548.107027	7471.99104	-329.491	31.37	31.37	62.74	1841	162
2031.807027	9157.39104	-400.491	16.60	16.60	33.21	3157	162
22604.10703	9478.69104	-125.491	6.74	6.74	13.47	11450	162
30285.80703	9756.09104	247.732	13.42	13.42	26.85	4333	162
34842.60703	10378.09104	72.8466	16.44	16.44	32.88	1575	162
2676.807027	11201.39104	17.8266	27.77	27.77	55.53	1098	162
5775.007027	12462.69104	241.837	9.70	9.70	19.41	6027	162
27263.20703	12812.09104	-204.491	15.00	15.00	30.00	3279	162
4463.507027	17402.19104	299.804	18.53	18.53	37.07	2718	162
38719.50703	17539.09104	-198.491	31.23	31.23	62.45	1147	162
27381.20703	18387.99104	197.624	7.32	7.32	14.65	13137	162
513.7070272	19161.79104	-312.491	12.62	12.62	25.25	4852	162
8608.607027	22776.99104	176.992	10.97	10.97	21.95	4939	162
1410.307027	22962.19104	-47.4909	7.75	7.75	15.50	5835	162
1843.707027	26104.09104	-172.491	12.93	12.93	25.86	1998	162
27032.20703	26902.09104	-412.491	27.65	27.65	55.30	1919	162
31846.20703	27241.39104	57.1266	13.85	13.85	27.69	4345	162
14296.20703	29670.89104	119.024	9.37	9.37	18.75	5213	162
30015.20703	31258.79104	294.892	30.47	30.47	60.95	1917	162
31883.40703	31998.49104	-383.491	42.01	42.01	84.03	1205	162
10030.10703	32028.79104	345.982	25.32	25.32	50.63	1507	162
16191.60703	32354.59104	82.6716	17.36	17.36	34.71	2328	162
27267.70703	32258.39104	262.469	23.39	23.39	46.77	2723	162
38265.80703	32900.39104	307.664	11.23	11.23	22.47	9875	162
31898.90703	33217.49104	-404.491	21.10	21.10	42.20	3339	162
33497.80703	33957.29104	-92.4909	14.65	14.65	29.30	4160	162
11768.10703	34313.59104	-260.491	12.32	12.32	24.63	5425	162
37048.70703	35506.69104	-62.4909	16.37	16.37	32.73	3372	162
19688.40703	35621.99104	233.977	14.01	14.01	28.02	5396	162
2095.407027	37302.29104	224.152	13.24	13.24	26.47	5065	162
15778.70703	38091.99104	-382.491	20.44	20.44	40.88	2845	162
8527.207027	38081.59104	-143.491	30.57	30.57	61.14	1020	162
20087.00703	39564.69104	-169.491	21.03	21.03	42.06	1902	162
9010.507027	40034.89104	-390.491	26.52	26.52	53.03	2185	162
6433.110323	206.8942518	-283.829	25.50	25.50	51.01	2071	170
27113.91032	840.1942518	9.62882	14.08	14.08	28.17	4521	170
40645.61032	1115.694252	97.0713	24.16	24.16	48.32	1808	170
11731.41032	2875.794252	-371.829	27.77	27.77	55.53	1824	170
29066.31032	3168.694252	-49.8287	11.52	11.52	23.03	4158	170
8828.410323	3262.594252	212.024	17.92	17.92	35.84	2468	170
10492.81032	4070.394252	-23.8287	14.48	14.48	28.97	3533	170
25534.61032	4427.294252	161.916	4.62	4.62	9.23	14428	170
20059.41032	6994.694252	-45.8287	14.95	14.95	29.91	2372	170
8859.210323	7653.094252	239.534	20.25	20.25	40.51	1979	170
1808.810323	7970.494252	-183.829	13.02	13.02	26.05	4985	170
30255.71032	8188.894252	274.904	20.30	20.30	40.60	2052	170
2010.710323	9039.494252	-211.829	24.59	24.59	49.17	1827	170
24101.01032	9383.494252	-141.829	6.62	6.62	13.24	10875	170
5063.910323	10060.99425	244.446	29.08	29.08	58.17	2086	170
25902.51032	9911.394252	-152.829	13.64	13.64	27.27	4731	170
37429.01032	9947.094252	298.484	20.06	20.06	40.13	3357	170
1889.210323	10643.99425	-25.8287	22.91	22.91	45.83	1548	170
31286.41032	11345.09425	-414.829	30.64	30.64	61.28	2231	170
16269.21032	11547.59425	335.819	24.75	24.75	49.50	2160	170
5018.510323	12517.29425	-60.8287	15.92	15.92	31.84	2656	170
39368.81032	12841.29425	-220.829	8.48	8.48	16.96	9963	170
7808.410323	13149.09425	301.431	8.05	8.05	16.11	9215	170
23252.61032	14002.99425	-383.829	23.20	23.20	46.39	2298	170
463.2103235	14113.99425	-65.8287	12.06	12.06	24.12	4572	170
35697.91032	14535.49425	-272.829	39.33	39.33	78.66	1042	170
5029.510323	15022.09425	-11.0037	7.16	7.16	14.32	7892	170
24911.81032	14992.09425	-338.829	29.67	29.67	59.35	1681	170
25743.91032	15090.69425	-321.829	20.46	20.46	40.93	3536	170
35869.41032	15592.69425	-140.829	9.49	9.49	18.98	8627	170
13514.21032	15868.79425	-405.829	45.00	45.00	90.01	1224	170
16849.01032	16529.69425	-285.829	8.93	8.93	17.85	11129	170
8324.810323	16461.39425	-350.829	11.82	11.82	23.64	9947	170
35060.21032	17346.99425	104.931	12.25	12.25	24.49	4314	170
5326.410323	17641.99425	-6.09118	25.01	25.01	50.02	1420	170
33879.51032	19594.49425	217.919	7.70	7.70	15.40	11158	170
28713.31032	20748.49425	-21.8287	17.52	17.52	35.04	2207	170
22946.61032	21493.59425	-399.829	48.94	48.94	97.87	1253	170
3542.810323	22093.59425	-10.0212	7.02	7.02	14.04	6739	170
6614.710323	23064.09425	-109.829	7.23	7.23	14.46	12056	170
1348.710323	23219.89425	-47.8287	19.64	19.64	39.28	1648	170
14596.31032	24996.29425	186.479	36.20	36.20	72.39	1265	170
1449.910323	25367.29425	213.006	8.90	8.90	17.80	6789	170
15651.01032	26487.59425	-271.829	12.48	12.48	24.96	5806	170
31839.81032	27261.59425	32.2263	17.57	17.57	35.14	2609	170
20056.21032	27445.69425	-231.829	24.73	24.73	49.45	1522	170
698.1103235	28498.09425	-273.829	21.83	21.83	43.66	1656	170
28169.91032	28821.99425	-226.829	28.78	28.78	57.56	1194	170
2034.210323	29264.99425	-195.829	18.65	18.65	37.30	1615	170
16044.01032	29454.19425	-257.829	21.12	21.12	42.25	2704	170
14262.71032	29652.69425	259.184	26.92	26.92	53.84	2104	170
32364.01032	30131.49425	-21.8287	29.91	29.91	59.82	1537	170
13471.61032	30423.79425	-183.829	8.83	8.83	17.66	6582	170
26374.41032	31735.39425	198.269	25.15	25.15	50.30	1179	170
35695.31032	31507.39425	-142.829	25.69	25.69	51.39	2093	170
8282.910323	32251.59425	170.759	24.68	24.68	49.36	1099	170
12394.41032	33027.69425	159.951	10.41	10.41	20.82	6262	170
5974.810323	33257.29425	367.259	42.86	42.86	85.72	1082	170
30481.51032	33926.59425	-143.829	17.17	17.17	34.34	2123	170
21947.41032	34157.89425	308.309	6.97	6.97	13.94	10540	170
20986.11032	34145.29425	359.399	35.00	35.00	69.99	1422	170
24012.01032	34233.19425	-271.829	24.04	24.04	48.09	2873	170
15482.91032	34352.69425	-189.829	31.46	31.46	62.93	1077	170
4651.610323	34775.59425	241.499	31.09	31.09	62.17	1212	170
19335.81032	35002.19425	279.816	30.00	30.00	60.01	1325	170
31745.31032	36435.19425	33.2088	12.15	12.15	24.30	3909	170
2827.310323	36861.59425	-138.829	38.55	38.55	77.10	1014	170
18823.41032	36746.69425	261.149	43.05	43.05	86.10	1108	170
38079.61032	36743.39425	-58.8287	26.89	26.89	53.79	1639	170
17021.31032	37487.79425	36.1563	5.82	5.82	11.63	15204	170
14253.21032	38584.49425	12.5763	24.35	24.35	48.70	1649	170
38408.41032	38556.39425	95.1063	27.08	27.08	54.16	1218	170
41223.81032	38529.89425	-290.829	34.36	34.36	68.72	1318	170
28130.01032	39517.79425	-368.829	12.91	12.91	25.81	6196	170
28904.11032	39906.59425	197.286	36.53	36.53	73.05	1166	170
16629.01362	1619.697463	-219.166	37.47	37.47	74.94	1029	178
34003.81362	1910.897463	206.774	7.68	7.68	15.35	9360	178
9274.31362	2113.697463	247.056	9.30	9.30	18.60	8694	178
35674.21362	3300.197463	287.339	32.17	32.17	64.34	1168	178
23396.41362	5253.997463	308.954	29.93	29.93	59.86	1576	178
40227.71362	7806.797463	-337.166	27.08	27.08	54.16	2043	178
30523.11362	8272.697463	161.579	18.04	18.04	36.08	2911	178
15200.21362	8492.397463	143.894	10.64	10.64	21.29	5042	178
1221.21362	10722.69746	-404.166	18.51	18.51	37.02	3016	178
10911.81362	11098.69746	106.559	8.88	8.88	17.76	6199	178
6200.71362	12410.39746	-90.1664	27.44	27.44	54.87	1740	178
11597.01362	12836.69746	187.124	11.61	11.61	23.22	7111	178
7133.11362	13165.99746	-87.1664	25.72	25.72	51.43	1438	178
26968.51362	16137.79746	-337.166	63.40	63.40	126.79	1097	178
8279.61362	16390.59746	-370.166	12.91	12.91	25.81	7255	178
5777.61362	18508.49746	18.1336	20.82	20.82	41.64	2339	178
13781.91362	19204.69746	-397.166	26.59	26.59	53.18	1900	178
9842.01362	23258.09746	25.9936	23.03	23.03	46.06	1714	178
39854.11362	25036.79746	-50.1664	18.46	18.46	36.93	2214	178
1437.91362	25347.59746	228.389	12.98	12.98	25.95	3822	178
4978.11362	25708.99746	93.7861	15.61	15.61	31.23	2203	178
15407.91362	26230.59746	-389.166	40.67	40.67	81.34	1166	178
12701.51362	26466.79746	-126.166	18.75	18.75	37.49	2538	178
38993.71362	27988.99746	-5.44643	26.05	26.05	52.09	1347	178
4919.81362	28927.49746	-216.166	35.58	35.58	71.17	1021	178
17708.61362	29507.29746	-53.1664	21.50	21.50	43.00	2263	178
10176.91362	29699.89746	-12.3239	20.42	20.42	40.84	1462	178
12479.01362	32139.99746	33.8536	28.66	28.66	57.32	1118	178
25747.11362	32523.79746	-189.166	29.25	29.25	58.50	1689	178
38277.31362	32993.89746	217.581	23.03	23.03	46.06	1789	178
7611.31362	33207.09746	-68.1664	19.19	19.19	38.39	2713	178
39116.11362	33797.59746	333.516	31.75	31.75	63.49	1640	178
41030.01362	33869.99746	-275.166	34.78	34.78	69.57	1201	178
20826.31362	35350.09746	279.479	12.95	12.95	25.91	3558	178
15235.81362	36282.69746	334.499	41.64	41.64	83.27	1106	178
3367.01362	37772.69746	188.106	36.55	36.55	73.10	1208	178
29045.71362	38159.39746	-10.3589	27.53	27.53	55.06	2281	178
28155.21362	39541.89746	-344.166	10.08	10.08	20.16	8580	178
36404.51362	39979.39746	-110.166	60.74	60.74	121.47	1079	178
22764.01692	2397.600674	-121.504	26.38	26.38	52.75	1856	186
29645.61692	2870.600674	-132.504	13.68	13.68	27.37	3644	186
26462.11692	4500.600674	136.678	16.11	16.11	32.22	3491	186
1221.416916	5872.500674	-178.504	17.97	17.97	35.94	4585	186
38146.31692	8198.400674	-320.504	20.91	20.91	41.82	3227	186
39337.01692	8173.000674	29.5858	16.56	16.56	33.11	2164	186
29300.91692	9628.800674	-300.504	29.91	29.91	59.82	1675	186
30280.61692	9752.700674	207.418	7.61	7.61	15.21	11282	186
37390.31692	9923.000674	247.701	28.83	28.83	57.65	1629	186
2641.116916	10471.90067	-100.504	18.27	18.27	36.55	2097	186
24473.81692	10998.60067	161.241	26.14	26.14	52.28	1769	186
7550.216916	12569.50067	-107.504	17.66	17.66	35.33	2508	186
32241.61692	12478.00067	61.0258	25.32	25.32	50.63	1202	186
5801.516916	13842.70067	-363.504	17.22	17.22	34.43	3324	186
27933.41692	14740.20067	-412.504	45.71	45.71	91.42	1257	186
27391.71692	18371.20067	331.213	12.13	12.13	24.26	6830	186
4985.116916	19576.30067	280.123	22.11	22.11	44.23	2042	186
26167.21692	20301.00067	305.668	32.55	32.55	65.09	1294	186
27041.41692	20841.70067	-130.504	10.48	10.48	20.96	7420	186
5012.816916	21174.10067	326.301	25.50	25.50	51.01	2047	186
31842.71692	22096.20067	85.5883	24.02	24.02	48.04	1035	186
9788.816916	23303.20067	338.091	37.04	37.04	74.09	1596	186
32172.11692	24047.10067	-139.504	16.86	16.86	33.72	3080	186
38613.81692	23916.50067	-193.504	35.44	35.44	70.89	1733	186
1882.816916	26182.50067	-235.504	12.93	12.93	25.86	2394	186
31818.01692	27278.80067	90.5008	16.60	16.60	33.21	2983	186
40025.81692	27656.80067	83.6233	26.64	26.64	53.27	1409	186
39633.21692	28539.10067	-272.504	24.07	24.07	48.14	2420	186
16054.41692	29391.40067	-291.504	31.65	31.65	63.30	1393	186
3042.616916	29795.80067	-181.504	15.52	15.52	31.04	3380	186
9142.016916	31996.10067	-183.504	24.80	24.80	49.60	1105	186
9803.616916	32015.30067	321.388	16.20	16.20	32.40	4273	186
25774.21692	32496.00067	202.506	23.48	23.48	46.96	1367	186
7637.916916	33216.00067	-51.5042	20.44	20.44	40.88	2711	186
25009.71692	34022.00067	160.258	17.73	17.73	35.47	3203	186
27499.91692	34106.60067	-215.504	38.01	38.01	76.02	1554	186
16691.51692	34942.30067	-236.504	31.13	31.13	62.27	1018	186
11176.01692	36327.40067	-78.5042	35.25	35.25	70.51	1046	186
36237.61692	36802.70067	-33.5042	22.84	22.84	45.69	1239	186
19903.21692	38226.30067	-107.504	20.98	20.98	41.97	1977	186
39241.21692	38749.90067	87.5533	14.29	14.29	28.59	4394	186
22729.31692	38979.20067	-48.5042	30.31	30.31	60.62	2122	186
40029.61692	39940.30067	-217.504	25.43	25.43	50.87	1645	186
9024.716916	40302.00067	-358.504	35.63	35.63	71.26	1554	186
4202.720212	937.4038857	293.541	17.66	17.66	35.33	3422	194
1982.620212	1314.203886	-104.842	22.07	22.07	44.13	2067	194
7622.520212	2077.803886	-391.842	34.55	34.55	69.10	1709	194
40361.72021	2272.503886	-287.842	35.18	35.18	70.37	1199	194
30059.82021	2504.403886	-33.8419	18.93	18.93	37.87	1328	194
27284.22021	2811.203886	-95.8419	27.44	27.44	54.87	1320	194
10453.82021	3195.003886	17.4581	14.93	14.93	29.86	2916	194
30922.42021	3353.803886	-139.842	17.19	17.19	34.38	2570	194
9683.820212	6759.603886	281.751	13.68	13.68	27.37	5055	194
5586.120212	7077.903886	-197.842	17.22	17.22	34.43	2581	194
23252.92021	7671.203886	7.63307	23.27	23.27	46.53	1560	194
32814.22021	7698.203886	222.801	22.25	22.25	44.51	2374	194
27335.62021	9196.303886	-112.842	33.98	33.98	67.97	1054	194
33312.32021	11544.10389	-404.842	22.49	22.49	44.98	3697	194
40496.92021	11565.40389	-224.842	27.46	27.46	54.92	1166	194
33323.22021	11775.50389	-329.842	24.40	24.40	48.80	1909	194
3871.420212	12914.20389	-306.842	33.58	33.58	67.16	1252	194
39397.02021	12933.80389	-313.842	17.07	17.07	34.15	3920	194
8446.220212	20189.10389	-346.842	39.09	39.09	78.19	1165	194
6635.620212	23386.40389	293.541	12.67	12.67	25.34	3618	194
26983.12021	26885.80389	-176.842	15.52	15.52	31.04	4345	194
2236.720212	28028.20389	-138.842	8.81	8.81	17.62	5656	194
10335.22021	28125.90389	261.118	18.56	18.56	37.11	2597	194
10749.72021	28165.70389	165.816	17.59	17.59	35.18	2377	194
3028.220212	29807.00389	-70.8419	18.13	18.13	36.27	2068	194
29940.02021	32233.50389	-121.842	17.17	17.17	34.34	1953	194
34341.12021	32271.80389	-345.842	26.21	26.21	52.42	2065	194
2832.120212	32765.20389	129.463	20.58	20.58	41.17	1926	194
16426.82021	32954.30389	-393.842	19.50	19.50	39.00	2631	194
26227.82021	34201.80389	111.778	21.41	21.41	42.81	1785	194
4519.420212	34758.50389	-106.842	14.29	14.29	28.59	5154	194
12413.52021	35465.90389	-11.0344	19.05	19.05	38.10	3364	194
7090.220212	37550.80389	45.9506	9.04	9.04	18.09	9645	194
23249.12021	37309.00389	-52.8419	23.06	23.06	46.11	2187	194
9874.520212	37827.60389	200.203	25.20	25.20	50.40	1398	194
5633.320212	38310.00389	-1.20944	24.23	24.23	48.47	1403	194
12654.92021	38880.60389	-69.8419	29.34	29.34	58.69	1457	194
488.2202122	39886.80389	-138.842	31.06	31.06	62.12	1299	194
28692.02351	1280.707097	-173.18	26.16	26.16	52.33	1239	202
40055.82351	2517.607097	272.57	14.15	14.15	28.31	5763	202
30925.02351	3396.907097	-183.18	14.22	14.22	28.45	4815	202
33028.32351	3877.307097	262.745	24.68	24.68	49.36	2510	202
2159.523508	4358.607097	-399.18	35.33	35.33	70.65	1461	202
30942.72351	4474.407097	-74.1797	22.51	22.51	45.03	2043	202
35488.92351	4233.407097	317.765	30.00	30.00	60.01	1527	202
39149.42351	5082.707097	-186.18	13.94	13.94	27.88	3337	202
9727.823508	6789.307097	106.528	13.19	13.19	26.38	4864	202
5599.123508	7228.307097	-112.18	17.78	17.78	35.56	2659	202
29997.42351	7388.007097	180.215	18.20	18.20	36.41	3382	202
38150.32351	8235.507097	-128.18	12.41	12.41	24.82	3234	202
22565.62351	9452.907097	-107.18	14.91	14.91	29.81	2859	202
16460.22351	10084.9071	89.8253	9.02	9.02	18.04	6761	202
40529.22351	11664.4071	-269.18	31.77	31.77	63.54	1132	202
36447.42351	11975.3071	-376.18	29.01	29.01	58.03	1816	202
30436.32351	13064.0071	288.29	22.98	22.98	45.97	2630	202
3945.023508	16597.8071	-196.18	22.40	22.40	44.79	1581	202
4481.823508	18249.5071	321.695	29.84	29.84	59.68	1663	202
30519.92351	20030.8071	-333.18	36.31	36.31	72.63	1229	202
1428.023508	20524.5071	162.53	24.02	24.02	48.04	1643	202
30652.22351	20524.5071	-285.18	41.71	41.71	83.41	1059	202
9145.023508	21206.2071	279.448	17.43	17.43	34.85	3894	202
36135.72351	23531.7071	-84.1797	18.75	18.75	37.49	2363	202
41201.62351	24043.4071	-163.18	33.58	33.58	67.16	1106	202
39571.32351	28092.1071	-365.18	51.39	51.39	102.77	1021	202
10841.82351	28175.9071	66.2453	23.27	23.27	46.53	1241	202
4930.823508	29029.7071	-113.18	14.04	14.04	28.07	4981	202
16201.72351	32360.8071	-94.1797	27.72	27.72	55.44	1593	202
30347.92351	33026.2071	-81.1797	13.94	13.94	27.88	3819	202
2119.723508	33857.4071	71.1578	22.94	22.94	45.88	1839	202
13895.62351	34052.3071	-211.18	7.14	7.14	14.27	12084	202
24999.62351	34901.1071	-43.1797	24.92	24.92	49.83	1634	202
31783.22351	36480.9071	-116.18	7.63	7.63	15.26	12970	202
15712.52351	38236.1071	-281.18	23.31	23.31	46.63	1837	202
37226.12351	39157.5071	-63.1797	25.08	25.08	50.16	1370	202
30928.12351	40153.9071	148.775	36.76	36.76	73.52	1527	202
8103.823508	40284.8071	185.128	39.52	39.52	79.03	1105	202
11506.5268	1244.010308	-204.517	29.11	29.11	58.22	1041	210
13589.7268	1563.910308	91.4526	22.25	22.25	44.51	2395	210
12520.6268	2044.710308	-287.517	8.50	8.50	17.00	9605	210
29953.8268	2565.510308	277.145	29.56	29.56	59.11	1493	210
38982.1268	3203.910308	-49.5174	15.59	15.59	31.18	2987	210
19031.1268	3545.710308	160.228	23.20	23.20	46.39	1330	210
36493.5268	4171.210308	140.578	26.26	26.26	52.52	1253	210
32139.2268	4321.410308	-180.517	21.81	21.81	43.61	1989	210
25822.0268	6284.810308	-418.517	29.84	29.84	59.68	1640	210
41368.1268	8507.010308	55.1001	19.43	19.43	38.86	1411	210
24152.7268	9404.210308	-127.517	19.50	19.50	39.00	2054	210
25016.1268	9687.110308	-343.517	17.87	17.87	35.75	3689	210
20533.2268	10071.81031	-297.517	36.41	36.41	72.82	1613	210
36520.1268	10738.01031	-59.5174	18.23	18.23	36.46	2751	210
28758.5268	11063.01031	-389.517	20.18	20.18	40.36	5590	210
14526.5268	13237.51031	53.1351	19.90	19.90	39.80	1151	210
2891.026805	15053.11031	326.27	28.64	28.64	57.27	1465	210
11513.9268	15460.61031	304.655	26.80	26.80	53.60	1931	210
20806.1268	15539.31031	-358.517	10.60	10.60	21.20	10481	210
8563.026805	18752.01031	-42.5174	14.65	14.65	29.30	3839	210
19230.9268	19010.31031	-73.5174	34.08	34.08	68.15	1055	210
27022.9268	20837.41031	22.6776	9.87	9.87	19.73	5699	210
2345.426805	22390.21031	185.773	12.69	12.69	25.39	4307	210
19525.8268	25221.91031	224.09	20.11	20.11	40.22	1911	210
25249.0268	26822.11031	-334.517	19.62	19.62	39.23	2995	210
27017.7268	26865.81031	-280.517	12.39	12.39	24.77	7228	210
13107.8268	29107.71031	205.423	20.56	20.56	41.12	2013	210
772.2268047	29978.91031	-215.517	17.76	17.76	35.51	2842	210
31216.6268	30491.41031	-23.5174	35.23	35.23	70.46	1343	210
21142.6268	33028.21031	-41.5174	12.81	12.81	25.62	2797	210
40975.9268	33081.41031	-13.6749	20.98	20.98	41.97	2350	210
16549.5268	35778.81031	188.72	20.18	20.18	40.36	2411	210
31924.2301	1154.71352	-116.855	22.11	22.11	44.23	2141	218
15624.6301	1598.21352	-237.855	14.37	14.37	28.73	7357	218
40255.2301	2430.71352	218.84	28.19	28.19	56.38	1336	218
6325.130101	2632.11352	-374.855	14.15	14.15	28.31	3855	218
18993.4301	3498.51352	245.367	25.60	25.60	51.20	1636	218
6182.830101	5518.81352	-70.8552	30.69	30.69	61.37	1251	218
17660.5301	7898.11352	57.7098	29.98	29.98	59.96	1253	218
1851.830101	8762.01352	-84.8552	24.02	24.02	48.04	1473	218
3197.930101	9688.81352	343.617	39.45	39.45	78.89	1118	218
25768.6301	9882.61352	272.877	25.13	25.13	50.26	2383	218
28023.4301	10017.71352	292.527	17.95	17.95	35.89	2186	218
39396.0301	12908.01352	-226.855	12.34	12.34	24.68	6301	218
5798.730101	13965.91352	-85.8552	12.91	12.91	25.81	2665	218
20821.1301	15591.81352	-348.855	13.16	13.16	26.33	7419	218
37924.4301	16043.41352	-243.855	29.08	29.08	58.17	1678	218
32048.2301	16656.31352	95.0448	30.50	30.50	60.99	2061	218
6442.230101	18720.31352	86.2023	18.04	18.04	36.08	2080	218
8178.330101	24299.91352	85.2198	9.82	9.82	19.64	5606	218
31558.1301	25642.71352	-118.855	28.50	28.50	56.99	1429	218
1873.930101	26154.51352	-174.855	11.61	11.61	23.22	3546	218
14301.2301	29657.11352	264.035	12.13	12.13	24.26	4144	218
8255.030101	29702.61352	26.2698	31.72	31.72	63.44	1106	218
16236.8301	30682.91352	-100.855	11.85	11.85	23.69	4329	218
41389.9301	31053.21352	102.905	15.73	15.73	31.46	2292	218
40260.9301	32565.71352	64.5873	37.77	37.77	75.55	1107	218
7633.630101	33197.31352	358.355	21.10	21.10	42.20	1926	218
40451.2301	34691.01352	99.9573	14.04	14.04	28.07	4285	218
20942.9301	35336.11352	235.542	8.90	8.90	17.80	9251	218
936.8301009	36417.51352	-225.855	19.50	19.50	39.00	3740	218
11191.9301	36325.91352	95.0448	21.12	21.12	42.25	1295	218
10634.9301	37003.71352	-14.9952	12.20	12.20	24.40	4783	218
8646.330101	37948.31352	239.472	20.49	20.49	40.98	2501	218
2854.630101	38370.81352	-340.855	25.34	25.34	50.68	2033	218
20139.1301	39585.61352	-108.855	24.73	24.73	49.45	1807	218
367.4301009	40385.91352	289.58	37.21	37.21	74.42	1268	218
6416.833397	281.2167308	-278.193	30.57	30.57	61.14	1108	226
31909.1334	371.8167308	-96.1929	18.39	18.39	36.79	1548	226
35008.5334	593.2167308	-297.193	14.60	14.60	29.20	6253	226
26013.2334	973.6167308	-165.193	10.36	10.36	20.72	6114	226
31926.8334	1127.616731	-213.193	24.56	24.56	49.13	1659	226
11053.7334	1423.616731	88.812	27.27	27.27	54.54	1232	226
30494.0334	1317.216731	-209.193	10.74	10.74	21.48	5898	226
20268.9334	1665.016731	-49.1929	20.42	20.42	40.84	2165	226
12531.7334	2100.316731	-309.193	9.89	9.89	19.78	7453	226
9289.433397	2127.816731	233.24	7.02	7.02	14.04	13950	226
8821.033397	3261.716731	97.6546	12.32	12.32	24.63	4644	226
29806.5334	3171.616731	46.5646	21.05	21.05	42.11	1699	226
30766.7334	3441.316731	-261.193	42.11	42.11	84.21	1303	226
24891.9334	4778.216731	-13.3679	10.90	10.90	21.81	2943	226
2101.733397	5836.916731	151.692	10.74	10.74	21.48	6757	226
9740.633397	6256.516731	-142.193	28.73	28.73	57.46	1472	226
15051.0334	7116.916731	350.157	9.42	9.42	18.84	8444	226
8851.333397	7651.316731	195.905	13.45	13.45	26.89	3459	226
18374.4334	9266.516731	-106.193	24.04	24.04	48.09	1515	226
24090.5334	9365.116731	-144.193	6.26	6.26	12.53	11768	226
22575.2334	9481.916731	-256.193	13.92	13.92	27.84	5048	226
30303.6334	9770.416731	288.26	7.61	7.61	15.21	13292	226
5546.433397	11425.21673	213.59	26.52	26.52	53.03	1536	226
17216.8334	11507.11673	96.6721	16.72	16.72	33.44	2140	226
35199.0334	12144.81673	-73.1929	25.93	25.93	51.86	1086	226
39876.8334	12362.21673	-196.193	28.42	28.42	56.85	1355	226
22167.1334	14060.11673	-411.193	37.09	37.09	74.18	1889	226
31325.7334	14132.01673	-17.2979	22.70	22.70	45.40	1605	226
4355.533397	14755.41673	-137.193	25.81	25.81	51.62	2313	226
10755.3334	14979.11673	-51.1929	5.37	5.37	10.74	12558	226
13904.3334	15071.71673	-189.193	10.69	10.69	21.38	8735	226
11517.6334	15513.51673	364.895	18.56	18.56	37.11	4045	226
36003.8334	15985.51673	-100.193	13.38	13.38	26.75	4437	226
8307.333397	16589.31673	-101.193	14.11	14.11	28.21	6293	226
5753.833397	16531.21673	-119.193	16.08	16.08	32.17	3638	226
27254.3334	17929.21673	-268.193	36.03	36.03	72.06	1346	226
17812.0334	18446.31673	82.9171	11.49	11.49	22.98	4006	226
31795.1334	18380.21673	325.595	23.08	23.08	46.16	1991	226
33874.6334	19606.91673	96.6721	16.53	16.53	33.06	2388	226
13617.0334	20848.71673	-312.193	11.56	11.56	23.13	9650	226
29420.4334	21468.11673	81.9346	9.68	9.68	19.36	5814	226
5680.133397	21804.61673	-161.193	17.31	17.31	34.62	2191	226
2692.033397	22854.91673	11.1946	11.14	11.14	22.28	4983	226
37147.6334	23345.81673	320.682	10.67	10.67	21.34	9117	226
12964.6334	24242.31673	-398.193	57.01	57.01	114.03	1295	226
4688.133397	25934.11673	43.6171	12.01	12.01	24.02	4745	226
35036.8334	26198.01673	-205.193	14.74	14.74	29.48	4344	226
39271.2334	26811.11673	-266.193	18.04	18.04	36.08	2944	226
5157.233397	27252.21673	221.45	27.88	27.88	55.77	1101	226
2294.433397	28077.61673	-326.193	16.58	16.58	33.16	4280	226
22425.9334	28797.71673	-1.57795	9.94	9.94	19.88	6359	226
18847.0334	28981.11673	-220.193	21.90	21.90	43.80	1963	226
1938.333397	29371.81673	-250.193	22.68	22.68	45.36	1865	226
14352.7334	29664.31673	119.27	6.03	6.03	12.06	11332	226
17126.2334	30207.21673	134.007	21.69	21.69	43.38	1184	226
17903.0334	30997.71673	276.47	26.71	26.71	53.41	1460	226
19617.5334	31022.11673	361.947	21.64	21.64	43.28	2528	226
26027.3334	33285.91673	-115.193	21.27	21.27	42.53	1941	226
31876.6334	33118.41673	-175.193	15.73	15.73	31.46	3951	226
24002.9334	34253.71673	-134.193	16.46	16.46	32.92	2788	226
14237.5334	34483.91673	-195.193	18.58	18.58	37.16	2630	226
26795.2334	35250.31673	-51.1929	17.26	17.26	34.52	2167	226
29066.5334	35608.51673	-117.193	19.24	19.24	38.48	1882	226
23451.6334	35910.71673	-108.193	23.71	23.71	47.43	2074	226
475.3333972	36276.31673	-383.193	34.03	34.03	68.06	1565	226
5465.333397	36716.61673	-24.1929	26.16	26.16	52.33	1468	226
22603.6334	37741.71673	-122.193	8.45	8.45	16.91	9838	226
36940.4334	37650.51673	354.087	37.16	37.16	74.32	1477	226
35828.4334	37888.41673	-240.193	37.99	37.99	75.97	1452	226
4759.733397	38848.41673	103.55	25.01	25.01	50.02	1256	226
10758.2334	39334.11673	-64.1929	14.44	14.44	28.87	3985	226
435.5333972	39663.81673	-220.193	17.92	17.92	35.84	2696	226
15499.0334	39505.21673	-277.193	24.33	24.33	48.65	2057	226
28113.4334	39732.61673	-292.193	25.29	25.29	50.59	2761	226
15534.5334	39673.71673	-317.193	22.33	22.33	44.65	2430	226
16957.9334	40216.11673	234.222	29.84	29.84	59.68	1109	226
9329.436693	2108.519942	29.5243	13.61	13.61	27.22	2899	234
8785.636693	3286.419942	225.042	22.18	22.18	44.37	2774	234
2395.736693	4159.219942	252.552	23.69	23.69	47.38	2108	234
23407.63669	4937.619942	90.4393	34.17	34.17	68.34	1083	234
10259.63669	5874.019942	143.494	17.83	17.83	35.65	1596	234
5539.436693	6608.619942	-176.531	30.99	30.99	61.98	1324	234
1971.536693	9034.919942	-376.531	22.02	22.02	44.04	2762	234
30319.93669	9779.819942	208.339	11.23	11.23	22.47	4725	234
28181.33669	10075.21994	236.832	18.68	18.68	37.35	2312	234
21311.73669	11350.91994	-76.5307	25.36	25.36	50.73	1246	234
28465.03669	12038.81994	-60.5307	30.33	30.33	60.66	1174	234
2577.236693	13788.41994	313.467	6.64	6.64	13.28	18846	234
12841.53669	13659.51994	-16.6532	10.27	10.27	20.54	5721	234
5840.336693	13894.71994	-35.5307	27.08	27.08	54.16	1657	234
10745.83669	14954.71994	-28.5307	6.45	6.45	12.91	9366	234
34954.83669	17296.41994	-157.531	20.09	20.09	40.18	3369	234
27277.13669	18176.41994	-205.531	16.44	16.44	32.88	3010	234
279.7366934	18889.61994	-164.531	9.49	9.49	18.98	4482	234
41134.33669	20763.31994	-86.5307	20.25	20.25	40.51	3733	234
23034.43669	21513.31994	352.767	34.52	34.52	69.05	1317	234
7831.336693	25241.31994	-25.5307	14.25	14.25	28.50	4568	234
5976.836693	25910.11994	-411.531	22.35	22.35	44.70	3196	234
17134.93669	30177.51994	42.2968	11.66	11.66	23.31	3810	234
6483.636693	31438.91994	94.3693	16.13	16.13	32.26	1526	234
26365.33669	31749.11994	104.194	14.58	14.58	29.15	3756	234
19447.93669	33595.71994	136.617	17.69	17.69	35.37	2643	234
11745.23669	34282.11994	-263.531	23.48	23.48	46.96	1817	234
29976.03669	36050.81994	-171.531	13.85	13.85	27.69	2834	234
11719.03669	37022.51994	363.574	40.25	40.25	80.49	1135	234
3967.33999	964.8231534	171.649	27.48	27.48	54.97	1010	242
34365.23999	1193.023153	-26.8685	26.87	26.87	53.74	1531	242
15675.63999	1679.123153	-122.868	14.91	14.91	29.81	3320	242
9311.33999	2134.423153	163.789	8.62	8.62	17.24	7901	242
27732.03999	1986.823153	-397.868	29.84	29.84	59.68	1666	242
4607.13999	2774.723153	144.139	23.50	23.50	47.01	1072	242
16545.13999	2719.923153	-30.8685	9.66	9.66	19.31	4127	242
19154.13999	5246.823153	58.6615	9.68	9.68	19.36	5685	242
23225.63999	7608.623153	229.617	17.76	17.76	35.51	2780	242
25441.43999	8322.523153	-16.991	19.50	19.50	39.00	1980	242
30583.03999	8294.823153	209.967	10.67	10.67	21.34	5549	242
2016.53999	9093.923153	-195.868	17.47	17.47	34.95	2006	242
29322.73999	9610.423153	-29.8685	29.48	29.48	58.97	1420	242
17242.63999	11516.42315	145.122	18.23	18.23	36.46	1531	242
27141.93999	11733.62315	-99.8685	7.56	7.56	15.12	9272	242
34840.73999	14076.22315	-54.8685	24.63	24.63	49.27	1480	242
22856.73999	15815.42315	123.507	29.41	29.41	58.83	1001	242
34415.63999	16228.12315	-399.868	47.83	47.83	95.66	1105	242
36063.13999	16221.52315	-97.8685	25.32	25.32	50.63	1300	242
20845.33999	16855.52315	15.4315	35.11	35.11	70.23	1016	242
30682.33999	16725.12315	203.089	35.98	35.98	71.97	1120	242
27125.73999	17448.82315	-244.868	14.48	14.48	28.97	4073	242
35173.43999	17381.62315	311.164	11.21	11.21	22.42	6161	242
9171.13999	19430.52315	364.219	27.65	27.65	55.30	2045	242
444.8399897	19519.62315	-167.868	14.51	14.51	29.01	2179	242
38413.13999	20011.32315	-194.868	32.40	32.40	64.81	1317	242
10912.03999	21872.92315	-212.868	13.49	13.49	26.99	4596	242
1348.43999	24267.22315	245.337	21.34	21.34	42.67	1261	242
39761.23999	24979.12315	-185.868	21.74	21.74	43.47	2075	242
10274.63999	25784.62315	52.7665	12.51	12.51	25.01	3338	242
11689.83999	34147.52315	-281.868	9.89	9.89	19.78	7196	242
16696.83999	34846.12315	-206.868	11.47	11.47	22.94	6006	242
29085.93999	35583.32315	193.264	19.59	19.59	39.19	3525	242
4880.93999	38881.82315	300.357	24.16	24.16	48.32	2265	242
3368.63999	40173.12315	191.299	10.34	10.34	20.68	8246	242
1947.73999	40248.82315	-273.868	34.92	34.92	69.85	1299	242
6426.943286	261.5263647	-155.206	21.34	21.34	42.67	1303	250
225.3432859	1016.326365	22.9538	11.26	11.26	22.51	3065	250
6336.543286	2688.726365	-283.206	7.58	7.58	15.17	11212	250
11633.34329	3811.426365	118.256	12.51	12.51	25.01	3491	250
3745.843286	7537.426365	360.934	25.88	25.88	51.76	2851	250
8839.743286	7637.226365	259.736	4.57	4.57	9.14	23382	250
1043.143286	8274.826365	-388.206	30.14	30.14	60.29	1450	250
36726.04329	8604.326365	22.9538	20.91	20.91	41.82	2047	250
1107.143286	10341.32636	58.3238	22.66	22.66	45.31	1497	250
28723.74329	11031.92636	-81.2062	25.91	25.91	51.81	1303	250
7149.443286	13200.02636	-117.206	13.75	13.75	27.51	3349	250
6067.143286	13640.22636	48.4988	14.77	14.77	29.53	2966	250
2380.343286	15092.32636	310.826	32.55	32.55	65.09	1113	250
11572.24329	15469.52636	78.9563	18.23	18.23	36.46	1805	250
34230.14329	15292.12636	251.876	20.46	20.46	40.93	1738	250
9583.643286	16115.62636	-157.206	14.01	14.01	28.02	4124	250
7876.243286	19247.92636	-69.2062	15.24	15.24	30.47	3871	250
14002.24329	19661.82636	280.369	16.58	16.58	33.16	4057	250
8531.843286	21363.52636	133.976	11.37	11.37	22.75	6804	250
6795.743286	25259.72636	-385.206	37.23	37.23	74.47	1349	250
3617.243286	26296.92636	187.031	35.37	35.37	70.74	1177	250
7559.643286	26330.82636	231.244	22.89	22.89	45.78	1370	250
11619.04329	27092.22636	-285.206	12.60	12.60	25.20	5218	250
30840.14329	28151.52636	-367.206	16.32	16.32	32.64	4231	250
305.7432859	28339.42636	-87.2062	19.66	19.66	39.33	1804	250
17809.24329	29523.52636	104.501	22.84	22.84	45.69	1444	250
14320.44329	29687.32636	326.546	14.55	14.55	29.11	3931	250
13540.64329	29836.02636	-341.206	16.77	16.77	33.54	4174	250
2092.143286	30120.62636	-161.206	21.74	21.74	43.47	1535	250
8444.243286	32244.62636	136.924	12.91	12.91	25.81	5065	250
11675.54329	36265.92636	-174.206	8.67	8.67	17.33	10603	250
13136.24329	36252.32636	-246.206	8.78	8.78	17.57	10612	250
7110.143286	37615.62636	33.7613	17.54	17.54	35.09	3002	250
37402.14329	37855.82636	89.7638	24.49	24.49	48.98	1282	250
8591.943286	37943.32636	281.351	25.93	25.93	51.86	2623	250
10887.34329	38728.82636	-320.206	10.17	10.17	20.35	9527	250
9721.643286	38897.82636	-246.206	20.91	20.91	41.82	2977	250
32303.64329	40213.02636	-48.2062	37.14	37.14	74.28	1236	250
40626.94658	1130.129576	153.289	23.48	23.48	46.96	1605	258
30961.04658	3384.129576	-350.544	24.61	24.61	49.22	1908	258
2408.446582	4177.229576	342.911	38.62	38.62	77.24	1177	258
22172.94658	5518.229576	-275.544	36.22	36.22	72.44	1243	258
37743.14658	6048.229576	-120.544	11.92	11.92	23.83	4456	258
9680.046582	6254.329576	301.646	9.18	9.18	18.37	11293	258
25773.94658	7066.329576	-288.544	18.02	18.02	36.03	3722	258
23226.24658	7628.629576	241.714	10.50	10.50	21.01	5307	258
25434.94658	8349.829576	276.101	21.67	21.67	43.33	2078	258
16111.64658	11524.82958	244.661	19.31	19.31	38.62	2588	258
33252.74658	11869.22958	-147.544	12.76	12.76	25.53	6085	258
28468.74658	12109.02958	-155.544	16.46	16.46	32.92	4905	258
7127.146582	13220.82958	-50.544	11.42	11.42	22.84	6496	258
4566.446582	13725.52958	361.579	35.89	35.89	71.78	1325	258
4854.846582	15541.62958	304.594	11.42	11.42	22.84	8426	258
36445.34658	17371.02958	-54.544	31.30	31.30	62.60	1357	258
14661.24658	18110.62958	58.9685	6.85	6.85	13.71	8384	258
31066.44658	18108.02958	71.7411	24.61	24.61	49.22	1397	258
17857.24658	18452.32958	187.676	8.90	8.90	17.80	5588	258
35291.64658	19374.32958	-106.544	17.62	17.62	35.23	2350	258
4781.746582	20489.62958	140.516	19.48	19.48	38.95	1340	258
14105.24658	23422.62958	187.676	14.01	14.01	28.02	5030	258
37102.54658	23363.12958	285.926	9.47	9.47	18.93	9736	258
18218.44658	23908.92958	-301.544	16.39	16.39	32.78	4302	258
8160.546582	24318.02958	150.341	6.26	6.26	12.53	14450	258
4695.446582	25937.82958	-27.544	16.67	16.67	33.35	2976	258
3497.346582	26281.52958	232.871	21.76	21.76	43.52	2162	258
39908.44658	26538.02958	-76.544	19.03	19.03	38.06	1615	258
39080.94658	27966.82958	322.279	36.53	36.53	73.05	1496	258
17721.34658	29650.02958	-423.544	35.82	35.82	71.64	1387	258
4650.146582	30719.62958	-123.544	28.75	28.75	57.51	1188	258
21660.34658	30913.42958	-325.544	19.97	19.97	39.94	2128	258
7267.746582	32023.22958	112.024	18.32	18.32	36.64	3063	258
6345.946582	32677.12958	-179.544	19.57	19.57	39.14	2571	258
40968.74658	33066.02958	-170.544	26.56	26.56	53.13	1897	258
24905.54658	33908.32958	355.684	16.11	16.11	32.22	4203	258
30487.64658	34092.82958	-199.544	15.38	15.38	30.76	4292	258
40441.14658	34688.82958	222.064	29.13	29.13	58.26	1410	258
26760.44658	35325.82958	-70.544	8.88	8.88	17.76	8034	258
1441.246582	35360.72958	-202.544	16.70	16.70	33.39	4273	258
20930.74658	35303.02958	190.624	12.86	12.86	25.72	4065	258
11655.34658	36255.02958	-283.544	10.62	10.62	21.24	8282	258
27512.74658	36372.12958	-229.544	28.42	28.42	56.85	2750	258
36876.64658	37724.92958	56.021	30.38	30.38	60.76	1466	258
14199.54658	38621.22958	182.764	23.27	23.27	46.53	1843	258
10893.54658	38771.82958	-248.544	6.59	6.59	13.19	15356	258
15325.24658	39147.12958	-296.544	26.68	26.68	53.36	2131	258
40048.64988	1175.032787	-190.882	33.94	33.94	67.87	1945	266
1459.649878	1750.132787	229.586	26.75	26.75	53.51	1451	266
6325.849878	2702.932787	-227.882	10.17	10.17	20.35	6670	266
35855.34988	3360.832787	-89.8817	17.22	17.22	34.43	2281	266
21699.34988	4872.232787	-229.882	48.37	48.37	96.74	1001	266
29899.84988	7352.832787	131.336	8.76	8.76	17.52	7248	266
39473.24988	9055.232787	-40.8817	28.31	28.31	56.61	1090	266
22573.64988	9530.432787	-149.882	8.29	8.29	16.58	10020	266
28084.24988	10039.23279	285.588	6.43	6.43	12.86	14850	266
2516.449878	10715.83279	0.663292	20.35	20.35	40.69	1909	266
10324.24988	11543.03279	-375.882	35.11	35.11	70.23	1472	266
11001.84988	13757.63279	318.011	32.90	32.90	65.80	1457	266
6823.449878	15612.43279	-339.882	41.85	41.85	83.70	1191	266
36034.84988	16107.73279	-219.882	23.74	23.74	47.48	2382	266
4003.549878	17514.83279	-350.882	25.53	25.53	51.06	2584	266
35570.24988	18545.03279	-79.8817	10.79	10.79	21.57	7611	266
8853.849878	21675.23279	-259.882	21.27	21.27	42.53	2452	266
39538.84988	21906.33279	225.656	16.37	16.37	32.73	3555	266
34545.54988	22230.43279	-60.8817	16.48	16.48	32.97	1787	266
4519.049878	22818.33279	167.688	17.71	17.71	35.42	2215	266
10395.14988	23162.03279	80.2458	10.83	10.83	21.67	2833	266
11153.94988	24828.13279	-257.882	41.40	41.40	82.80	1039	266
32968.44988	26110.83279	-62.8817	39.14	39.14	78.28	1118	266
7603.149878	26296.23279	101.861	22.91	22.91	45.83	1923	266
39262.24988	26785.43279	-184.882	14.91	14.91	29.81	4191	266
38953.14988	29145.83279	-0.319208	8.71	8.71	17.43	8067	266
369.2498784	30560.73279	-61.8817	26.85	26.85	53.69	1075	266
10481.34988	31742.63279	364.188	20.18	20.18	40.36	2934	266
8343.849878	32248.53279	255.131	27.15	27.15	54.31	1344	266
13780.94988	32302.73279	-233.882	29.04	29.04	58.07	1089	266
4925.449878	33577.13279	58.6308	21.74	21.74	43.47	1212	266
30485.94988	34018.63279	-161.882	13.45	13.45	26.89	5427	266
27103.34988	38501.73279	28.1733	15.47	15.47	30.94	3933	266
38948.94988	38853.63279	-165.882	30.33	30.33	60.66	1314	266
11610.24988	40429.83279	-379.882	26.89	26.89	53.79	2687	266
7070.353175	1412.635999	63.2055	6.55	6.55	13.09	9216	274
18687.95317	1385.435999	86.7855	6.01	6.01	12.01	9836	274
19674.45317	2495.835999	-291.219	15.85	15.85	31.70	2628	274
30234.45317	2490.635999	-52.2195	11.35	11.35	22.70	4575	274
1034.453175	2878.835999	-42.2195	23.74	23.74	47.48	2223	274
5182.353175	2719.335999	314.726	28.73	28.73	57.46	1256	274
22907.35317	2809.335999	114.296	31.63	31.63	63.26	1015	274
35203.75317	3666.635999	-70.2195	10.06	10.06	20.11	6004	274
25828.05317	5138.135999	-71.2195	16.44	16.44	32.88	3180	274
40856.95317	5507.035999	-95.2195	24.12	24.12	48.23	1524	274
36175.85317	6087.235999	-211.219	17.95	17.95	35.89	2926	274
34809.55317	10402.436	-30.2195	15.75	15.75	31.51	3369	274
13706.75317	22279.136	275.426	20.23	20.23	40.46	2871	274
8402.253175	23437.136	-232.219	32.83	32.83	65.66	2743	274
8213.953175	24331.036	136.893	28.64	28.64	57.27	1380	274
26938.95317	26197.736	37.6605	26.56	26.56	53.13	1313	274
5937.753175	26211.436	-203.219	11.92	11.92	23.83	4663	274
2241.653175	28099.336	-374.219	30.14	30.14	60.29	1318	274
24864.95317	28069.636	130.016	14.29	14.29	28.59	4124	274
13009.85317	32300.736	299.988	27.62	27.62	55.25	1474	274
5205.653175	33266.236	288.198	27.39	27.39	54.78	1195	274
27815.45317	33492.636	-171.219	36.60	36.60	73.19	1038	274
19447.05317	33598.736	41.5905	19.90	19.90	39.80	1578	274
11764.25317	34202.936	-124.219	8.64	8.64	17.29	7404	274
6775.553175	35152.436	-24.237	16.41	16.41	32.83	2968	274
39092.75317	35205.836	-229.219	37.68	37.68	75.36	1070	274
1419.353175	35364.036	-98.2195	18.98	18.98	37.96	1699	274
12145.15317	35539.236	-134.219	18.49	18.49	36.97	1885	274
23899.45317	36579.536	-93.2195	31.04	31.04	62.08	1157	274
13820.15317	39443.936	175.211	21.55	21.55	43.10	1519	274
3152.253175	39539.536	323.568	33.44	33.44	66.88	1209	274
18688.55647	1339.33921	111.01	16.77	16.77	33.54	2234	282
21097.75647	1299.33921	-23.5922	18.91	18.91	37.82	1450	282
35801.85647	1871.43921	-123.557	12.88	12.88	25.76	6482	282
17655.65647	2010.93921	274.105	37.44	37.44	74.89	1506	282
33068.95647	3681.33921	32.4103	25.10	25.10	50.21	1367	282
28186.95647	4817.43921	-39.5572	6.64	6.64	13.28	7325	282
41040.25647	5275.43921	66.7978	22.70	22.70	45.40	1687	282
30508.15647	5503.23921	-348.557	18.37	18.37	36.74	2701	282
32954.05647	5734.23921	-383.557	22.84	22.84	45.69	2214	282
33004.85647	5902.43921	-290.557	32.03	32.03	64.06	1206	282
19784.15647	7084.73921	215.155	22.91	22.91	45.83	2435	282
8818.556471	7647.93921	234.805	8.01	8.01	16.01	8448	282
30563.15647	8224.03921	-0.994713	13.71	13.71	27.41	3387	282
32762.15647	9213.03921	70.7278	27.13	27.13	54.26	1206	282
24164.05647	9656.43921	-214.557	28.85	28.85	57.70	1165	282
21709.45647	9786.13921	270.175	24.02	24.02	48.04	2368	282
23997.45647	12488.83921	37.3228	9.75	9.75	19.50	6498	282
38646.25647	13400.43921	17.6728	18.23	18.23	36.46	2743	282
34475.75647	15294.63921	-30.5572	30.17	30.17	60.34	1081	282
37904.95647	16107.33921	-195.557	32.22	32.22	64.43	1487	282
8329.356471	16575.93921	-123.557	11.49	11.49	22.98	5822	282
37314.45647	17954.13921	-100.557	9.37	9.37	18.75	6190	282
439.7564709	19178.73921	-145.557	15.35	15.35	30.71	2122	282
9556.656471	19269.63921	350.74	45.15	45.15	90.29	1236	282
35308.15647	19349.83921	-133.557	13.97	13.97	27.93	2958	282
39143.15647	19940.43921	-166.557	10.64	10.64	21.29	7952	282
25457.55647	20171.33921	349.758	11.89	11.89	23.79	4710	282
19439.85647	20301.33921	299.65	34.41	34.41	68.81	1235	282
30510.85647	20323.93921	-397.557	16.58	16.58	33.16	4618	282
13214.25647	20778.23921	-53.5572	25.50	25.50	51.01	1297	282
23668.05647	21411.53921	67.7803	16.04	16.04	32.08	3410	282
6907.456471	21789.13921	9.81279	18.20	18.20	36.41	1522	282
5907.356471	22974.33921	325.195	7.06	7.06	14.13	16827	282
6563.856471	22961.23921	210.243	8.17	8.17	16.34	11118	282
8129.456471	24912.63921	-384.557	11.61	11.61	23.22	6192	282
39251.45647	26952.93921	21.6028	29.18	29.18	58.36	1367	282
5249.556471	27238.63921	274.105	14.81	14.81	29.63	3973	282
38333.55647	28670.23921	-139.557	15.07	15.07	30.14	4719	282
3198.856471	29346.03921	-110.557	6.83	6.83	13.66	8596	282
17772.05647	29502.73921	13.7428	22.02	22.02	44.04	2359	282
34051.85647	33374.23921	-177.557	25.39	25.39	50.77	2088	282
33521.25647	33867.63921	-225.557	18.11	18.11	36.22	3234	282
14167.95647	36924.53921	-146.557	14.01	14.01	28.02	4957	282
2602.156471	38678.43921	-347.557	23.83	23.83	47.67	4138	282
4894.256471	38856.03921	327.16	13.99	13.99	27.98	5623	282
28130.15647	39300.63921	-169.557	26.64	26.64	53.27	1913	282
15473.15647	39543.33921	-184.557	7.94	7.94	15.87	10884	282
23711.45647	39527.83921	-312.557	33.21	33.21	66.41	1181	282
28153.45647	40006.63921	-203.557	8.60	8.60	17.19	13001	282
10038.85647	40424.83921	52.0603	17.87	17.87	35.75	2377	282
26274.75977	635.8424211	-400.895	40.36	40.36	80.73	1239	290
33136.95977	1028.242421	-96.895	25.79	25.79	51.57	1063	290
27839.05977	1554.842421	191.238	16.32	16.32	32.64	2390	290
14542.15977	2229.342421	27.16	25.10	25.10	50.21	1269	290
2438.859767	3512.542421	208.923	16.30	16.30	32.59	2634	290
13069.65977	4598.842421	293.418	16.81	16.81	33.63	4008	290
9736.559767	6234.042421	179.448	15.26	15.26	30.52	3788	290
20248.05977	7617.142421	13.405	20.87	20.87	41.73	2205	290
30443.75977	8248.742421	239.38	29.11	29.11	58.22	1133	290
729.5597671	9226.242421	183.378	20.61	20.61	41.21	2562	290
36983.25977	10092.14242	187.308	28.07	28.07	56.14	1080	290
4821.959767	11001.54242	-216.895	27.51	27.51	55.01	1247	290
38752.25977	14026.74242	-402.895	34.24	34.24	68.48	1689	290
40371.35977	14556.64242	351.385	30.99	30.99	61.98	1473	290
10462.85977	14960.04242	289.488	16.70	16.70	33.39	2640	290
37669.45977	15287.74242	-19.0175	13.52	13.52	27.04	3405	290
3957.059767	15798.14242	198.115	29.98	29.98	59.96	1282	290
14698.65977	16527.04242	-153.895	24.99	24.99	49.97	1837	290
40010.15977	17885.24242	-371.895	30.24	30.24	60.48	2849	290
23207.15977	18948.44242	-92.895	12.81	12.81	25.62	4470	290
5882.059767	22960.54242	208.923	6.69	6.69	13.38	11758	290
18198.05977	23541.94242	-390.895	46.70	46.70	93.40	1117	290
22620.05977	23322.64242	82.18	12.43	12.43	24.87	3481	290
12638.45977	26323.24242	-292.895	27.22	27.22	54.45	1721	290
39251.75977	26766.44242	-78.895	28.12	28.12	56.24	1080	290
16279.65977	27659.24242	49.7575	12.01	12.01	24.02	4652	290
15098.25977	28686.44242	-305.895	33.65	33.65	67.31	1051	290
26688.65977	30263.14242	-125.895	26.09	26.09	52.19	1105	290
11743.85977	34207.64242	-94.895	6.99	6.99	13.99	9825	290
1420.259767	35638.14242	-175.895	35.54	35.54	71.07	1006	290
32300.65977	36362.44242	-369.895	32.66	32.66	65.33	1699	290
27108.45977	38492.14242	36.985	15.64	15.64	31.27	2909	290
37142.95977	39089.64242	141.13	27.65	27.65	55.30	1477	290
20308.15977	39821.44242	171.588	43.61	43.61	87.23	1044	290
28154.05977	40081.74242	-142.895	7.16	7.16	14.32	16174	290
27685.16306	2056.545632	-189.233	25.60	25.60	51.20	1288	298
8678.363063	2099.145632	-138.233	21.43	21.43	42.86	2751	298
19596.26306	2570.445632	284.237	30.40	30.40	60.81	1220	298
40810.06306	3051.245632	-48.2327	28.38	28.38	56.76	1189	298
10487.16306	3175.945632	94.6148	16.01	16.01	32.03	2544	298
33040.96306	3652.945632	93.6323	14.98	14.98	29.96	3209	298
15505.46306	4127.345632	-6.58272	28.52	28.52	57.04	1192	298
17935.16306	6210.645632	-36.2327	9.73	9.73	19.45	5325	298
7801.163063	13126.94563	304.87	21.90	21.90	43.80	1813	298
8184.963063	14077.74563	289.15	20.84	20.84	41.68	2666	298
18114.96306	16316.94563	-25.2502	9.44	9.44	18.89	4750	298
291.9630634	22541.24563	-165.233	18.70	18.70	37.40	2441	298
22886.76306	23563.64563	-405.233	39.26	39.26	78.52	1220	298
11097.26306	24161.34563	-267.233	8.93	8.93	17.85	9121	298
9772.263063	28169.94563	215.462	16.58	16.58	33.16	2960	298
18856.76306	29056.24563	-235.233	9.73	9.73	19.45	5775	298
40947.46306	29018.44563	121.142	12.20	12.20	24.40	5012	298
18798.16306	33060.64563	-46.2327	11.87	11.87	23.74	4173	298
19491.26306	33578.44563	150.617	11.33	11.33	22.66	5779	298
30423.16306	34079.84563	-399.233	21.85	21.85	43.71	3133	298
40786.26306	36422.84563	-325.233	26.05	26.05	52.09	1786	298
27118.96306	36612.84563	230.2	37.80	37.80	75.60	1029	298
20693.46306	36804.04563	-173.233	20.02	20.02	40.03	3046	298
4760.163063	37664.74563	-3.63522	19.19	19.19	38.39	2572	298
4798.063063	38827.64563	304.87	29.58	29.58	59.16	1119	298
22677.26306	39052.64563	-143.233	21.74	21.74	43.47	2273	298
17901.96636	2043.248844	348.81	24.44	24.44	48.89	2563	306
22757.16636	2450.948844	-289.505	43.10	43.10	86.19	1042	306
19019.46636	3483.948844	166.065	13.99	13.99	27.98	5118	306
15245.56636	3615.548844	-335.505	7.98	7.98	15.97	15162	306
37753.26636	6089.648844	-139.505	11.92	11.92	23.83	4476	306
36166.86636	6214.748844	-225.505	11.14	11.14	22.28	6894	306
35710.36636	7199.348844	-162.505	9.87	9.87	19.73	7037	306
7133.16636	9925.648844	210.277	31.23	31.23	62.45	1225	306
39391.36636	12655.34884	-331.505	16.53	16.53	33.06	3132	306
20772.46636	15418.64884	-318.505	36.46	36.46	72.91	1053	306
33048.96636	15962.94884	300.667	32.90	32.90	65.80	1817	306
27993.06636	17558.74884	-378.505	18.16	18.16	36.31	4012	306
40907.16636	17659.74884	173.925	22.70	22.70	45.40	1905	306
31457.56636	18307.24884	351.757	40.01	40.01	80.02	1017	306
13805.96636	22234.84884	87.4649	24.04	24.04	48.09	1950	306
8633.86636	22741.44884	192.592	5.25	5.25	10.50	15951	306
19127.96636	25056.44884	322.282	28.90	28.90	57.79	3156	306
36764.56636	25875.24884	-421.505	46.18	46.18	92.36	1078	306
11259.56636	29483.64884	-153.505	22.63	22.63	45.26	1612	306
17777.26636	29529.34884	20.6549	14.04	14.04	28.07	3318	306
21676.06636	31182.84884	-345.505	30.00	30.00	60.01	1398	306
34016.16636	31316.74884	200.452	27.74	27.74	55.48	1268	306
25457.76636	33242.14884	126.765	21.05	21.05	42.11	2199	306
16728.36636	34861.44884	-224.505	16.25	16.25	32.50	3806	306
24544.86636	35586.84884	-117.505	33.58	33.58	67.16	1522	306
19251.56636	37310.54884	-150.505	23.24	23.24	46.49	1971	306
22707.66636	37196.04884	-110.505	13.59	13.59	27.18	3510	306
10167.06636	38162.04884	-374.505	51.53	51.53	103.05	1021	306
15459.46636	39511.14884	-310.505	14.27	14.27	28.54	5370	306
39223.36966	391.852055	136.514	20.84	20.84	41.68	2153	314
33193.16966	1054.252055	-314.581	22.77	22.77	45.55	2372	314
34450.36966	1667.952055	-113.581	18.93	18.93	37.87	2368	314
24554.06966	3044.452055	-173.581	25.01	25.01	50.02	1272	314
7611.169656	3681.252055	130.619	11.59	11.59	23.17	4907	314
27155.46966	3770.152055	-138.581	20.09	20.09	40.18	1989	314
484.7696559	4059.252055	-28.5812	28.83	28.83	57.65	1866	314
30193.26966	4029.852055	-293.581	13.85	13.85	27.69	3241	314
39157.76966	5082.552055	-155.581	10.86	10.86	21.71	6466	314
9707.969656	6230.852055	204.306	8.08	8.08	16.16	9519	314
21087.26966	6968.652055	-94.5812	8.20	8.20	16.39	5414	314
8829.869656	7651.552055	253.431	5.18	5.18	10.36	16885	314
1889.669656	8703.952055	-151.581	7.42	7.42	14.84	10193	314
24230.66966	9599.952055	-22.6512	26.59	26.59	53.18	1060	314
32990.86966	11704.75206	-93.5812	31.13	31.13	62.27	1181	314
28459.56966	12115.35206	-84.5812	22.00	22.00	43.99	2066	314
26737.16966	15914.35206	-153.581	33.63	33.63	67.26	1237	314
13143.16966	20813.05206	-73.5812	23.15	23.15	46.30	1686	314
41022.26966	20829.85206	355.611	33.75	33.75	67.49	1441	314
26992.66966	26888.15206	-277.581	18.13	18.13	36.27	3611	314
6291.569656	27630.95206	-95.5812	17.05	17.05	34.10	1958	314
16300.06966	27634.75206	121.776	23.08	23.08	46.16	1204	314
28778.76966	27883.95206	240.659	17.05	17.05	34.10	4082	314
15160.16966	29053.15206	-232.581	24.77	24.77	49.55	1169	314
3039.769656	29796.45206	-203.581	6.88	6.88	13.75	10073	314
36440.26966	29856.25206	-76.5812	35.28	35.28	70.56	1193	314
36647.86966	32248.95206	127.671	24.94	24.94	49.88	1778	314
38284.86966	32903.05206	312.381	10.97	10.97	21.95	9758	314
35397.76966	33595.45206	-314.581	44.56	44.56	89.11	1000	314
6664.069656	35204.95206	269.151	29.30	29.30	58.59	1506	314
555.1696559	39786.05206	-173.581	27.34	27.34	54.68	1118	314
1823.069656	40433.75206	-93.5812	25.39	25.39	50.77	1471	314
6274.772952	2101.355266	-318.657	8.62	8.62	17.24	11796	322
14450.47295	2274.855266	-21.7448	27.18	27.18	54.35	1067	322
39921.57295	2528.855266	-133.657	16.18	16.18	32.36	2570	322
6311.372952	2798.355266	-283.657	19.83	19.83	39.66	2155	322
18236.27295	4483.655266	289.708	36.43	36.43	72.86	1465	322
11307.47295	5197.955266	360.448	21.08	21.08	42.15	2973	322
16586.77295	6420.755266	-230.657	12.86	12.86	25.72	6423	322
40190.37295	6353.655266	-385.657	39.54	39.54	79.08	1057	322
7171.272952	7088.455266	-3.07734	9.63	9.63	19.26	3612	322
13935.27295	8375.555266	-30.6573	13.54	13.54	27.08	4722	322
1908.972952	8784.655266	-362.657	16.20	16.20	32.40	2941	322
30909.37295	9595.955266	-100.657	11.96	11.96	23.93	4870	322
38432.07295	12857.15527	-104.657	27.25	27.25	54.49	1288	322
2690.772952	13840.55527	360.448	15.12	15.12	30.24	4488	322
34444.37295	15991.55527	-224.657	21.05	21.05	42.11	2532	322
2255.872952	16896.05527	10.6777	12.43	12.43	24.87	4069	322
39913.27295	21104.65527	-173.657	31.77	31.77	63.54	1156	322
13667.97295	22307.25527	165.913	29.48	29.48	58.97	1191	322
3968.772952	26144.45527	12.6427	12.08	12.08	24.16	2542	322
26956.77295	26889.25527	-284.657	18.04	18.04	36.08	2755	322
703.4729521	27655.55527	-104.657	21.38	21.38	42.77	1365	322
25062.07295	27765.45527	-202.657	29.41	29.41	58.83	1445	322
5734.972952	29496.55527	-131.657	23.50	23.50	47.01	2069	322
9384.672952	31944.35527	-80.6573	18.42	18.42	36.83	1733	322
7568.572952	33175.75527	323.113	13.02	13.02	26.05	4539	322
6206.672952	33445.35527	340.798	39.42	39.42	78.85	1224	322
26191.07295	34219.25527	166.895	25.98	25.98	51.95	1259	322
39693.67295	37046.75527	101.068	10.69	10.69	21.38	5752	322
27181.37295	38511.85527	-162.657	31.60	31.60	63.21	1676	322
[truncated: 198,984 more rows]
