# Supplementary material for: Super-resolution analysis of PACSIN2 and EHD2 at caveolae
Source: PLoS One. 2022 Jul 14;17(7):e0271003. doi: 10.1371/journal.pone.0271003 (PMC9282494; doi:10.1371/journal.pone.0271003)
Supplement: S2 Data — (ZIP) [file pone.0271003.s004.zip › 405RbCav1Cy3MoEHD2001driftCorr 3DdistanceR_561-647_143K_TS3D.3dlp]

34459.84275	1244.02842	-389	23.27	23.27	46.53	4029	6
11446.04275	1281.02842	-48	25.79	25.79	51.57	1603	6
27256.94275	1796.72842	-338	19.55	19.55	39.09	3847	6
3909.04275	2433.42842	-396	33.37	33.37	66.74	2607	6
21496.54275	2230.92842	-76	10.06	10.06	20.11	14460	6
33759.64275	2540.62842	84.18	24.35	24.35	48.70	1652	6
26554.74275	3351.62842	-124	17.78	17.78	35.56	5061	6
35946.74275	3312.12842	152.955	32.50	32.50	65.00	1339	6
35284.74275	3754.12842	-189	10.60	10.60	21.20	15551	6
15683.84275	3955.02842	-66	27.84	27.84	55.67	2822	6
16529.54275	4524.12842	131.34	13.66	13.66	27.32	4747	6
30972.24275	5202.52842	-267	28.10	28.10	56.19	2409	6
23591.74275	5853.82842	-201	18.68	18.68	37.35	4529	6
24169.34275	7041.22842	-371	8.97	8.97	17.95	10146	6
41239.14275	8186.22842	-244	25.06	25.06	50.11	2278	6
28301.34275	9245.02842	31.125	32.95	32.95	65.89	1308	6
29719.74275	10131.52842	66.495	22.84	22.84	45.69	2510	6
35423.34275	10390.92842	234.503	28.35	28.35	56.71	1569	6
5258.84275	10797.32842	-184	13.33	13.33	26.66	6433	6
21369.04275	11299.62842	104.813	27.27	27.27	54.54	1470	6
20523.04275	11560.52842	301.313	31.23	31.23	62.45	2225	6
35260.14275	11461.92842	118.567	28.14	28.14	56.28	1737	6
21946.14275	14045.22842	174.57	8.90	8.90	17.80	11709	6
16589.04275	14227.42842	-215	41.38	41.38	82.75	1504	6
25615.14275	14585.22842	-219	12.69	12.69	25.39	8936	6
24455.34275	14721.02842	158.85	27.32	27.32	54.64	1830	6
27493.04275	15087.42842	208.958	24.28	24.28	48.56	2147	6
1553.24275	15336.42842	10.4925	25.62	25.62	51.24	2506	6
8417.64275	15446.42842	-98	41.97	41.97	83.93	1321	6
31465.64275	16000.52842	344.543	15.21	15.21	30.43	7779	6
23727.84275	17439.72842	108.743	17.85	17.85	35.70	3557	6
35150.64275	17390.02842	208.958	9.16	9.16	18.32	13150	6
35292.04275	18063.42842	28.1775	29.70	29.70	59.39	1313	6
34086.04275	19627.52842	266.925	19.36	19.36	38.72	2717	6
24124.94275	20455.92842	125.445	31.46	31.46	62.93	1372	6
10877.74275	20750.82842	-26	14.01	14.01	28.02	6296	6
4881.94275	21164.72842	340.612	19.33	19.33	38.67	4478	6
14517.44275	21597.92842	39.9675	17.64	17.64	35.28	5238	6
25705.04275	21528.82842	45.8625	15.02	15.02	30.05	5801	6
29632.74275	21620.62842	36.0375	11.00	11.00	22.00	8626	6
35374.94275	24008.82842	251.205	49.78	49.78	99.57	1159	6
31008.64275	24289.62842	-216	48.28	48.28	96.55	1129	6
15825.24275	24738.12842	23.265	40.98	40.98	81.95	1327	6
18374.34275	25131.62842	127.41	29.91	29.91	59.82	1656	6
3790.14275	25177.42842	231.555	15.64	15.64	31.27	4459	6
28285.24275	25217.92842	-371	13.52	13.52	27.04	11684	6
26113.24275	25995.92842	307.207	32.26	32.26	64.53	1795	6
40180.44275	26218.42842	-166	31.23	31.23	62.45	1762	6
35756.64275	26726.72842	-58	30.19	30.19	60.38	1469	6
7857.74275	27032.32842	173.587	46.39	46.39	92.79	1297	6
4414.44275	27324.42842	-66	24.77	24.77	49.55	1813	6
31795.84275	27199.12842	132.322	27.98	27.98	55.95	1335	6
37309.04275	28719.22842	-55	19.99	19.99	39.99	4334	6
26055.44275	29115.32842	-225	26.99	26.99	53.98	1883	6
38658.04275	31071.92842	-25	27.11	27.11	54.21	1578	6
6499.14275	31540.32842	-91	11.92	11.92	23.83	5679	6
31838.04275	31708.62842	-57	24.75	24.75	49.50	3719	6
25784.64275	32430.52842	-220	21.17	21.17	42.34	2326	6
39725.34275	32607.62842	-114	39.99	39.99	79.98	1356	6
9617.64275	33187.32842	228.607	9.99	9.99	19.97	6828	6
36606.44275	34222.42842	-243	32.83	32.83	65.66	2154	6
3144.34275	34650.42842	-173	22.82	22.82	45.64	2828	6
14025.94275	36240.82842	74.355	17.85	17.85	35.70	3752	6
15489.74275	37409.32842	-106	27.15	27.15	54.31	1975	6
35418.44275	37534.32842	-128	16.23	16.23	32.45	4808	6
11325.84275	39793.22842	123.48	47.36	47.36	94.72	1117	6
31702.84275	39979.62842	-102	37.37	37.37	74.75	1508	6
33011.64275	40216.62842	43.8975	40.69	40.69	81.39	1542	6
6477.046047	268.9316316	-245	28.47	28.47	56.94	2150	14
30555.64605	1911.231632	-59	12.72	12.72	25.43	5995	14
34817.44605	2619.931632	-373	20.30	20.30	40.60	4999	14
40934.04605	2628.731632	-153	33.30	33.30	66.60	1191	14
26401.94605	2632.731632	-351	20.35	20.35	40.69	3117	14
574.7460467	4244.131632	-273	11.42	11.42	22.84	8882	14
26942.44605	4724.131632	273.802	35.96	35.96	71.92	2198	14
30119.04605	5603.031632	-354	25.29	25.29	50.59	3988	14
2891.146047	6740.131632	-231	12.86	12.86	25.72	7380	14
10069.14605	7318.031632	140.182	17.87	17.87	35.75	2927	14
14945.14605	8708.931632	110.707	10.39	10.39	20.77	8810	14
1858.746047	8699.331632	176.535	30.05	30.05	60.10	1617	14
31295.44605	8649.631632	-137	35.35	35.35	70.70	1498	14
33414.54605	8796.931632	-219	25.06	25.06	50.11	2004	14
18666.04605	9528.231632	225.66	16.93	16.93	33.86	2913	14
1777.446047	9726.531632	-178	28.92	28.92	57.84	1895	14
32883.34605	10305.83163	27.195	16.39	16.39	32.78	4372	14
31633.64605	10653.73163	46.845	8.10	8.10	16.20	10086	14
6202.746047	12422.33163	-160	21.88	21.88	43.76	3381	14
33013.04605	13932.23163	233.52	34.95	34.95	69.90	1199	14
32102.64605	15331.23163	38.0025	32.88	32.88	65.75	1182	14
15011.44605	15745.73163	-242	11.78	11.78	23.55	7895	14
1348.546047	17466.03163	111.69	22.54	22.54	45.07	1975	14
31629.44605	18804.03163	-44	28.64	28.64	57.27	1807	14
33772.54605	18814.03163	119.55	34.17	34.17	68.34	1023	14
9598.746047	19403.03163	222.712	33.94	33.94	67.87	1768	14
28036.44605	21386.93163	-6.21	8.81	8.81	17.62	9619	14
9586.546047	22782.73163	43.8975	17.87	17.87	35.75	4240	14
31386.24605	23128.13163	-231	26.00	26.00	52.00	2042	14
1974.246047	24234.63163	163.762	6.10	6.10	12.20	14980	14
27993.24605	24226.33163	69.4425	20.96	20.96	41.92	3102	14
2159.846047	25522.63163	323.91	39.80	39.80	79.60	1060	14
39012.74605	25633.13163	-103	7.63	7.63	15.26	16956	14
25915.24605	25928.33163	-132	28.40	28.40	56.80	3168	14
26594.04605	26026.53163	138.217	28.54	28.54	57.09	1770	14
32158.84605	27043.83163	-195	45.97	45.97	91.94	1055	14
28909.94605	27288.13163	-133	30.85	30.85	61.70	1511	14
6685.146047	27809.93163	-290	45.73	45.73	91.47	1225	14
9721.946047	28955.33163	207.975	23.90	23.90	47.81	2806	14
7703.746047	30209.33163	120.533	19.48	19.48	38.95	2373	14
32756.14605	31890.73163	-309	33.61	33.61	67.21	1735	14
10579.54605	32840.63163	-410	20.96	20.96	41.92	4902	14
14508.34605	32934.83163	-191	43.66	43.66	87.32	1179	14
21272.94605	33215.13163	277.733	34.92	34.92	69.85	1485	14
27686.64605	33410.63163	125.445	51.34	51.34	102.68	1012	14
34563.64605	34516.03163	-235	13.87	13.87	27.74	7509	14
2279.846047	34748.63163	95.97	26.66	26.66	53.32	1467	14
15136.24605	36246.13163	-95	21.20	21.20	42.39	2440	14
9731.046047	37938.73163	-64	9.16	9.16	18.32	13027	14
12943.64934	272.8348429	277.733	16.01	16.01	32.03	3240	22
34436.34934	1065.234843	-122	26.99	26.99	53.98	1513	22
33180.54934	1087.634843	-246	37.07	37.07	74.14	1033	22
34720.04934	2864.334843	-346	20.58	20.58	41.17	3636	22
29165.44934	3224.934843	-77	30.94	30.94	61.89	1438	22
31347.34934	4166.934843	100.882	31.20	31.20	62.41	1486	22
548.1493429	4155.034843	-394	14.32	14.32	28.64	5443	22
16451.94934	4592.634843	84.18	10.34	10.34	20.68	6798	22
31017.94934	4796.834843	-85	20.37	20.37	40.74	2986	22
39995.84934	5050.334843	-381	55.93	55.93	111.86	1187	22
23702.34934	5608.934843	-28	24.56	24.56	49.13	2905	22
7848.649343	6246.334843	-203	35.44	35.44	70.89	1266	22
11858.64934	7696.134843	-85	47.15	47.15	94.29	1084	22
4849.649343	7732.434843	205.027	12.98	12.98	25.95	6956	22
25159.74934	7811.234843	156.885	13.92	13.92	27.84	5568	22
24099.54934	8871.834843	190.29	25.32	25.32	50.63	1957	22
3874.849343	9194.034843	-260	11.68	11.68	23.36	7686	22
39929.64934	10257.83484	287.557	46.46	46.46	92.93	1097	22
3609.049343	10422.53484	327.84	34.17	34.17	68.34	1874	22
10827.24934	11114.63484	42.915	11.61	11.61	23.22	6157	22
17589.64934	11520.53484	351.42	14.32	14.32	28.64	5337	22
31123.64934	11657.53484	-397	70.86	70.86	141.72	1025	22
15167.84934	12317.83484	326.858	8.62	8.62	17.24	16994	22
23882.44934	13115.63484	-100	37.92	37.92	75.83	1609	22
40618.94934	14523.63484	309.172	45.22	45.22	90.43	1108	22
30814.14934	15286.43484	25.23	15.73	15.73	31.46	4222	22
18770.34934	15652.23484	-31	12.86	12.86	25.72	3661	22
31446.04934	16035.03484	26.2125	35.42	35.42	70.84	1487	22
27540.84934	18353.63484	57.6525	23.22	23.22	46.44	1499	22
27640.84934	19153.53484	-298	11.30	11.30	22.61	10273	22
9683.849343	19194.53484	-250	14.27	14.27	28.54	6090	22
24081.94934	22565.63484	-116	21.78	21.78	43.57	1988	22
8613.149343	22730.33484	249.24	6.95	6.95	13.89	16252	22
13558.74934	23628.53484	98.9175	11.47	11.47	22.94	6931	22
18325.54934	23694.83484	-28	33.13	33.13	66.27	1286	22
32234.64934	24108.83484	47.8275	18.63	18.63	37.26	3113	22
38938.44934	24231.73484	-263	23.36	23.36	46.72	2700	22
26804.94934	24362.23484	-127	29.15	29.15	58.31	1202	22
20364.14934	24786.03484	349.455	20.46	20.46	40.93	4086	22
20946.64934	24962.93484	221.73	27.20	27.20	54.40	1633	22
22268.24934	26278.53484	201.098	34.10	34.10	68.20	1232	22
22598.34934	26215.63484	141.165	16.70	16.70	33.39	5894	22
34946.54934	27249.93484	-348	47.36	47.36	94.72	1432	22
30756.84934	28037.43484	-116	24.73	24.73	49.45	1570	22
40274.54934	29345.13484	-119	32.85	32.85	65.70	2166	22
39409.44934	29369.63484	117.585	27.44	27.44	54.87	1477	22
14332.34934	29691.93484	374.017	26.87	26.87	53.74	2410	22
30307.54934	30243.93484	-234	18.37	18.37	36.74	3954	22
38452.54934	31414.73484	-80	18.89	18.89	37.77	3312	22
14784.24934	32425.93484	249.24	39.42	39.42	78.85	1090	22
38241.64934	33115.23484	336.682	30.17	30.17	60.34	2698	22
7867.249343	33421.63484	55.6875	9.61	9.61	19.22	7514	22
19452.24934	33516.43484	189.307	32.62	32.62	65.23	1327	22
28008.24934	33358.43484	346.508	50.19	50.19	100.37	1349	22
9069.549343	33924.63484	-80	45.12	45.12	90.24	1214	22
4223.449343	34946.03484	-157	33.25	33.25	66.51	1043	22
1383.449343	35371.83484	-289	37.37	37.37	74.75	1653	22
14300.94934	35734.53484	-222	10.95	10.95	21.90	4441	22
13111.84934	36397.13484	-371	15.87	15.87	31.75	4839	22
28131.34934	37282.03484	15.405	16.48	16.48	32.97	5048	22
29742.34934	37802.23484	-293	50.00	50.00	99.99	1673	22
9643.449343	38025.23484	-193	17.95	17.95	35.89	2777	22
610.9493429	38252.23484	-22	13.35	13.35	26.71	5365	22
29711.94934	38379.23484	-25	30.17	30.17	60.34	1766	22
39366.34934	39088.23484	-71	33.16	33.16	66.32	1838	22
20224.54934	39852.63484	-243	26.71	26.71	53.41	2243	22
11569.05264	529.2380542	-204	10.36	10.36	20.72	5949	30
11468.35264	1094.138054	-86	27.39	27.39	54.78	1316	30
29611.85264	1196.138054	38.0025	16.37	16.37	32.73	4156	30
23323.05264	1436.238054	38.0025	28.45	28.45	56.90	1377	30
9298.452639	2102.138054	209.94	9.04	9.04	18.09	9432	30
4517.652639	2606.138054	313.103	35.47	35.47	70.93	1520	30
15894.75264	2808.938054	-3.2625	7.84	7.84	15.68	13523	30
36087.75264	3315.938054	-31	34.97	34.97	69.94	1343	30
8158.652639	3781.438054	-67	19.81	19.81	39.61	1875	30
17553.95264	3662.738054	29.16	12.18	12.18	24.35	5062	30
9654.352639	6194.338054	-31	22.63	22.63	45.26	2394	30
9060.452639	8308.538054	154.92	11.00	11.00	22.00	7502	30
13814.75264	8350.338054	-212	25.15	25.15	50.30	2022	30
5736.952639	8840.438054	-95	12.81	12.81	25.62	5699	30
33539.35264	9058.038054	231.555	38.29	38.29	76.58	1239	30
5959.452639	9635.238054	170.64	18.53	18.53	37.07	2561	30
32039.05264	10883.73805	-225	48.91	48.91	97.83	1045	30
31301.25264	11314.03805	-368	31.96	31.96	63.91	2149	30
30756.35264	12443.03805	-159	17.31	17.31	34.62	3671	30
33045.45264	13587.83805	-316	48.77	48.77	97.54	1767	30
10718.75264	14939.33805	-14.07	9.87	9.87	19.73	5355	30
34417.35264	15341.13805	364.193	28.00	28.00	56.00	2020	30
4829.852639	16200.63805	42.915	12.79	12.79	25.58	5565	30
8352.552639	16473.93805	-48	14.32	14.32	28.64	4901	30
19200.05264	17284.33805	305.242	12.76	12.76	25.53	7538	30
24198.85264	18595.83805	108.743	11.37	11.37	22.75	4874	30
478.5526391	19209.83805	-157	6.81	6.81	13.61	9809	30
31957.25264	19619.63805	-204	16.48	16.48	32.97	5546	30
7415.052639	20112.73805	-121	27.15	27.15	54.31	1704	30
33953.25264	21010.13805	-264	16.93	16.93	33.86	5450	30
12584.95264	21433.33805	-256	9.87	9.87	19.73	7785	30
355.3526391	21989.43805	-243	22.68	22.68	45.36	2105	30
34651.05264	22304.73805	-260	20.79	20.79	41.59	4088	30
31279.35264	22874.03805	-294	23.93	23.93	47.85	2356	30
35163.25264	23081.73805	-32	37.61	37.61	75.22	1169	30
17533.25264	23132.53805	-77	27.25	27.25	54.49	1771	30
2190.452639	24426.43805	-69	21.88	21.88	43.76	2037	30
4638.452639	25071.03805	-151	40.60	40.60	81.20	1013	30
5469.852639	25887.23805	-168	37.87	37.87	75.74	1301	30
8247.652639	26349.43805	-220	15.59	15.59	31.18	5641	30
35094.45264	26370.73805	-328	26.71	26.71	53.41	3947	30
3410.452639	28102.73805	346.508	30.66	30.66	61.32	1561	30
4374.952639	28297.23805	287.557	41.78	41.78	83.56	1060	30
7936.952639	28909.53805	343.56	30.24	30.24	60.48	1441	30
38997.45264	29138.63805	150.008	18.18	18.18	36.36	2553	30
19199.75264	29326.83805	-250	31.20	31.20	62.41	1768	30
24976.95264	29226.13805	-1.2975	18.84	18.84	37.68	3888	30
39964.65264	31296.33805	46.845	26.71	26.71	53.41	2055	30
35619.65264	31621.23805	-20	20.98	20.98	41.97	3686	30
1585.552639	32085.03805	-5.2275	28.47	28.47	56.94	1450	30
28505.45264	32055.83805	-96	14.41	14.41	28.83	5259	30
7303.652639	32148.33805	-287	37.28	37.28	74.56	1216	30
40248.05264	32306.43805	-71	34.59	34.59	69.19	1030	30
7708.452639	33260.43805	13.44	25.22	25.22	50.44	1209	30
3994.352639	33562.73805	-172	34.29	34.29	68.58	1310	30
17118.55264	33906.03805	-27	31.53	31.53	63.07	1270	30
28979.15264	34316.03805	-412	37.40	37.40	74.79	2053	30
34588.85264	34557.33805	-46	10.46	10.46	20.91	10693	30
35175.45264	34877.73805	368.122	50.11	50.11	100.23	1605	30
19371.15264	36457.83805	-222	37.28	37.28	74.56	1414	30
24416.25264	36460.33805	285.592	17.43	17.43	34.85	3464	30
7172.452639	37497.63805	221.73	19.76	19.76	39.52	2946	30
25736.25264	37667.03805	-154	15.61	15.61	31.23	6315	30
8476.052639	39215.33805	-52	21.41	21.41	42.81	3525	30
20062.15594	1121.841265	258.082	19.12	19.12	38.25	2309	38
33627.35594	2475.641265	178.5	16.27	16.27	32.55	4563	38
18585.75594	2819.041265	-227	18.82	18.82	37.63	2409	38
21030.85594	2676.741265	-172	20.84	20.84	41.68	4435	38
26986.25594	2717.141265	-26	28.71	28.71	57.41	1065	38
21890.95594	4418.641265	37.02	30.85	30.85	61.70	1232	38
16444.75594	4630.341265	76.32	13.89	13.89	27.79	3312	38
31007.85594	4842.641265	-61	25.74	25.74	51.48	1425	38
28908.65594	6235.841265	-196	27.51	27.51	55.01	1671	38
36370.25594	6831.641265	-154	33.54	33.54	67.07	1400	38
8813.255935	7641.641265	370.087	16.11	16.11	32.22	3785	38
41188.15594	8074.041265	230.572	29.32	29.32	58.64	1386	38
30231.95594	9180.741265	-21	29.13	29.13	58.26	1453	38
17678.65594	9379.341265	-367	26.94	26.94	53.88	2325	38
13334.15594	9816.641265	82.215	30.07	30.07	60.15	1035	38
37654.25594	10061.04127	-47	29.79	29.79	59.58	1187	38
10908.85594	11066.64127	3.615	12.51	12.51	25.01	4533	38
30833.85594	12488.44127	-155	37.35	37.35	74.70	1125	38
2781.755935	13119.24127	-211	8.95	8.95	17.90	16555	38
4085.155935	13541.94127	77.3025	9.58	9.58	19.17	4994	38
23297.55594	13976.34127	-371	31.09	31.09	62.17	2231	38
4416.855935	14701.24127	-25	21.85	21.85	43.71	1925	38
18776.55594	15695.64127	-94	16.41	16.41	32.83	2587	38
20639.65594	16017.04127	-186	9.42	9.42	18.84	9513	38
35088.35594	17352.34127	52.74	20.49	20.49	40.98	1813	38
39418.95594	17441.34127	70.425	26.33	26.33	52.66	1198	38
38029.35594	17625.14127	215.835	37.89	37.89	75.78	1199	38
9449.455935	17783.44127	-95	9.26	9.26	18.51	13546	38
38448.75594	18451.74127	-313	21.60	21.60	43.19	2858	38
22164.95594	18682.84127	-206	12.53	12.53	25.06	7288	38
2667.955935	19596.34127	-86	17.45	17.45	34.90	1867	38
36701.85594	20136.64127	-125	10.55	10.55	21.10	7647	38
34008.05594	20962.94127	26.2125	13.82	13.82	27.65	4643	38
40650.55594	20822.34127	78.285	29.11	29.11	58.22	1483	38
40602.35594	22295.74127	268.89	34.48	34.48	68.95	2373	38
17797.75594	22695.54127	-13.0875	24.94	24.94	49.88	2910	38
30099.35594	22730.14127	351.42	31.06	31.06	62.12	2570	38
6487.455935	22954.24127	305.242	13.26	13.26	26.52	5067	38
18190.95594	23856.24127	-252	16.53	16.53	33.06	4570	38
35481.75594	23983.54127	1.65	46.06	46.06	92.13	1244	38
11133.35594	24211.84127	38.985	25.46	25.46	50.92	2184	38
33696.25594	25448.14127	-103	27.32	27.32	54.64	1198	38
8254.455935	26405.04127	-179	18.60	18.60	37.21	2092	38
3115.655935	26719.74127	-205	20.32	20.32	40.65	3093	38
12632.25594	26443.24127	-306	9.63	9.63	19.26	13969	38
25868.85594	27432.24127	314.085	15.52	15.52	31.04	6402	38
40584.15594	27885.44127	240.398	29.44	29.44	58.88	2290	38
39031.75594	28032.24127	182.43	13.45	13.45	26.89	6391	38
10517.85594	28589.74127	297.383	24.96	24.96	49.93	2357	38
40080.45594	29342.64127	251.205	20.94	20.94	41.87	4181	38
738.5559354	30002.44127	-400	25.01	25.01	50.02	2461	38
13060.95594	30628.64127	213.87	11.33	11.33	22.66	7670	38
12068.45594	30926.34127	333.735	18.96	18.96	37.92	4918	38
5391.755935	31303.74127	239.415	22.00	22.00	43.99	2595	38
38498.85594	31711.14127	41.9325	38.15	38.15	76.30	1191	38
22777.45594	31982.34127	68.46	27.08	27.08	54.16	1355	38
18558.95594	32998.94127	-25	27.39	27.39	54.78	2162	38
8199.955935	33501.34127	-100	28.97	28.97	57.93	1380	38
17130.55594	33828.14127	-357	15.17	15.17	30.33	7006	38
16995.85594	34518.44127	-390	37.26	37.26	74.51	1667	38
20968.95594	35346.44127	296.4	20.56	20.56	41.12	4094	38
15897.15594	36711.54127	-132	6.99	6.99	13.99	8713	38
683.6559354	38244.24127	18.3525	19.92	19.92	39.85	2507	38
25062.25594	38233.04127	160.815	29.39	29.39	58.78	1255	38
19509.35594	38818.54127	191.273	37.33	37.33	74.65	1297	38
21911.75594	39592.44127	305.242	42.06	42.06	84.12	1597	38
23132.15594	39326.04127	-232	48.04	48.04	96.08	1232	38
7270.055935	40090.94127	-213	36.17	36.17	72.35	1029	38
18539.85923	292.2444768	178.5	20.14	20.14	40.27	1965	46
28829.15923	350.1444768	-167	32.81	32.81	65.61	1093	46
27805.15923	1092.244477	-2.28	36.34	36.34	72.68	1393	46
40385.75923	1138.944477	-275	29.18	29.18	58.36	2141	46
6528.959232	3236.044477	154.92	25.60	25.60	51.20	1583	46
5805.959232	3686.544477	31.125	14.08	14.08	28.17	3994	46
1808.359232	4061.244477	-220	30.36	30.36	60.71	1616	46
40850.95923	5614.444477	-292	18.23	18.23	36.46	4847	46
7748.959232	6446.644477	118.567	16.16	16.16	32.31	3269	46
33167.55923	6693.544477	-122	13.73	13.73	27.46	5246	46
20034.85923	7037.144477	-207	11.30	11.30	22.61	4900	46
17419.65923	7276.244477	-140	21.24	21.24	42.48	3204	46
23245.75923	7591.844477	338.647	14.65	14.65	29.30	7508	46
27378.35923	7950.344477	-264	25.34	25.34	50.68	1929	46
23146.15923	10916.54448	-106	10.46	10.46	20.91	7565	46
24381.15923	10992.54448	0.6675	9.09	9.09	18.18	6182	46
38679.95923	11150.94448	-341	47.31	47.31	94.62	1161	46
30843.55923	12701.94448	-323	22.94	22.94	45.88	2680	46
24037.25923	14640.04448	-142	19.88	19.88	39.75	4683	46
26655.75923	15589.54448	142.148	16.81	16.81	33.63	3565	46
432.4592316	16673.14448	58.635	10.22	10.22	20.44	7089	46
18264.55923	17305.34448	38.985	16.06	16.06	32.12	2641	46
32841.15923	17509.74448	277.733	26.02	26.02	52.05	2011	46
37294.15923	17958.44448	277.733	33.72	33.72	67.45	1299	46
8639.259232	18934.14448	-214	24.21	24.21	48.42	2034	46
13911.25923	18928.24448	21.3	6.48	6.48	12.95	12991	46
38498.65923	19020.14448	-147	29.37	29.37	58.73	1290	46
39061.05923	20379.94448	-229	15.38	15.38	30.76	5083	46
40737.35923	21427.54448	25.23	37.04	37.04	74.09	1003	46
29507.35923	21551.44448	-42	10.81	10.81	21.62	5882	46
10859.35923	22125.84448	-197	23.53	23.53	47.05	2625	46
2387.659232	22404.54448	-51	27.95	27.95	55.91	1251	46
8601.359232	22734.54448	256.117	6.74	6.74	13.47	14213	46
35198.35923	22852.44448	349.455	27.18	27.18	54.35	2173	46
21439.35923	23319.84448	1.65	18.53	18.53	37.07	2944	46
1643.459232	23385.44448	345.525	18.84	18.84	37.68	3014	46
36168.65923	23582.44448	14.4225	20.82	20.82	41.64	2165	46
29224.05923	25005.84448	350.438	32.38	32.38	64.76	1599	46
18118.75923	25991.54448	310.155	6.92	6.92	13.85	11212	46
8223.259232	26288.74448	-196	19.69	19.69	39.38	2535	46
1873.759232	27054.14448	-141	19.81	19.81	39.61	1528	46
34415.75923	27001.94448	207.975	31.42	31.42	62.83	1471	46
31846.75923	27238.04448	-95	29.77	29.77	59.53	1281	46
13093.95923	27929.34448	-108	9.80	9.80	19.59	8108	46
9808.459232	28993.64448	295.418	32.92	32.92	65.85	1379	46
1789.859232	30903.84448	-55	8.81	8.81	17.62	8443	46
11998.35923	30892.24448	64.53	22.44	22.44	44.89	1914	46
26680.65923	31213.94448	259.065	11.21	11.21	22.42	5811	46
6743.159232	31695.24448	-69	24.42	24.42	48.84	2252	46
34908.25923	32644.54448	144.113	39.16	39.16	78.33	1497	46
9082.659232	33783.84448	-268	28.02	28.02	56.05	1272	46
26186.65923	34147.84448	48.81	14.25	14.25	28.50	3627	46
23979.35923	34481.94448	-402	16.60	16.60	33.21	6294	46
15709.35923	34510.44448	133.305	27.79	27.79	55.58	1427	46
19621.35923	34617.64448	-194	37.80	37.80	75.60	1105	46
21061.45923	35320.84448	300.33	15.28	15.28	30.57	6117	46
6797.759232	35879.34448	-53	28.87	28.87	57.74	1042	46
38206.15923	36537.24448	200.115	43.31	43.31	86.62	1001	46
38096.45923	37110.64448	-28	38.81	38.81	77.62	1097	46
18074.65923	37449.64448	127.41	14.06	14.06	28.12	3081	46
10862.15923	38961.94448	-337	19.08	19.08	38.15	3626	46
759.8592316	39145.84448	-207	25.03	25.03	50.07	1731	46
11449.35923	39234.34448	-162	40.29	40.29	80.59	1024	46
33788.95923	39143.34448	-330	53.88	53.88	107.76	1233	46
12258.86253	451.5476881	304.26	20.65	20.65	41.31	2297	54
39122.16253	669.8476881	-78	22.04	22.04	44.09	1974	54
23350.86253	1470.647688	48.81	9.68	9.68	19.36	8019	54
30246.16253	2310.547688	121.515	17.26	17.26	34.52	3319	54
20446.76253	2560.847688	269.872	14.32	14.32	28.64	5655	54
34402.36253	2564.047688	238.432	18.18	18.18	36.36	3183	54
22746.56253	2711.847688	-83	26.85	26.85	53.69	2249	54
17541.36253	3711.147688	-17.0175	18.23	18.23	36.46	2776	54
40026.26253	5029.947688	-358	21.69	21.69	43.38	5182	54
23438.86253	5247.947688	234.503	25.60	25.60	51.20	2858	54
25645.56253	5757.047688	-199	25.03	25.03	50.07	1639	54
6924.862528	6131.147688	53.7225	32.52	32.52	65.05	1013	54
33194.16253	6551.047688	-61	22.42	22.42	44.84	1411	54
2906.062528	6650.347688	327.84	34.08	34.08	68.15	1335	54
2352.462528	7328.047688	327.84	35.82	35.82	71.64	1202	54
32756.96253	7583.747688	-141	41.07	41.07	82.14	1085	54
27419.46253	7951.447688	364.193	31.18	31.18	62.36	2213	54
18175.56253	7962.247688	105.795	15.54	15.54	31.09	2593	54
36592.86253	8623.047688	137.235	14.84	14.84	29.67	3753	54
6070.162528	9625.547688	139.2	13.16	13.16	26.33	4872	54
682.9625279	9669.247688	-191	11.92	11.92	23.83	8033	54
23222.36253	10928.44769	-47	25.36	25.36	50.73	1816	54
35942.96253	11098.14769	-29	15.17	15.17	30.33	5635	54
35256.56253	11542.04769	-75	29.32	29.32	58.64	1204	54
33406.76253	12257.04769	-44	14.95	14.95	29.91	3869	54
5964.462528	12617.24769	-282	49.01	49.01	98.02	1247	54
30840.96253	12726.24769	-362	26.82	26.82	53.65	2267	54
10998.16253	13171.24769	215.835	23.86	23.86	47.71	1597	54
19878.56253	14036.44769	350.438	43.61	43.61	87.23	1045	54
1349.662528	14514.94769	-186	29.30	29.30	58.59	1177	54
25002.66253	14551.24769	46.845	15.78	15.78	31.56	3876	54
25781.96253	15167.84769	-259	7.49	7.49	14.98	15600	54
4499.162528	15505.54769	-268	60.71	60.71	121.42	1125	54
28465.56253	16186.84769	284.61	34.92	34.92	69.85	1345	54
7470.662528	16066.64769	-248	53.62	53.62	107.25	1445	54
35201.76253	16595.74769	-17.0175	32.00	32.00	64.01	1185	54
22121.36253	18746.14769	-293	24.14	24.14	48.28	3050	54
26684.96253	19292.44769	268.89	19.03	19.03	38.06	3833	54
21804.56253	21826.54769	-243	35.82	35.82	71.64	1341	54
7916.562528	24794.34769	-73	36.22	36.22	72.44	1141	54
40306.86253	24700.54769	-114	28.38	28.38	56.76	2386	54
19228.86253	25159.64769	281.663	19.81	19.81	39.61	3357	54
18102.26253	25986.94769	279.698	4.92	4.92	9.84	22654	54
1882.462528	26225.24769	-283	18.65	18.65	37.30	2050	54
914.8625279	26587.14769	69.4425	21.90	21.90	43.80	1447	54
20060.96253	27448.34769	-107	29.34	29.34	58.69	1368	54
14421.36253	27953.64769	-370	30.87	30.87	61.75	1647	54
30942.56253	28505.34769	-340	54.07	54.07	108.14	1048	54
25792.86253	29704.84769	76.32	27.06	27.06	54.12	1067	54
23253.36253	30577.54769	-236	36.22	36.22	72.44	1371	54
31474.86253	30532.14769	272.82	19.88	19.88	39.75	4154	54
9339.762528	30959.44769	100.882	14.01	14.01	28.02	4976	54
34287.16253	31828.94769	-411	47.15	47.15	94.29	1460	54
32689.16253	32523.14769	20.3175	15.19	15.19	30.38	3944	54
25404.86253	33295.14769	-77	26.56	26.56	53.13	1336	54
5164.962528	35193.14769	-225	27.44	27.44	54.87	1725	54
4992.162528	35921.54769	-316	15.14	15.14	30.29	5439	54
36467.66253	36932.74769	-15.0525	15.71	15.71	31.42	6868	54
19201.96253	37266.44769	-101	12.86	12.86	25.72	7628	54
7138.862528	37609.24769	197.167	35.00	35.00	69.99	1316	54
8577.562528	37949.94769	-146	22.56	22.56	45.12	2193	54
40213.66253	37944.74769	323.91	33.94	33.94	67.87	1904	54
35363.76253	38016.84769	175.553	35.02	35.02	70.04	1057	54
33806.36253	39030.74769	-250	29.98	29.98	59.96	1881	54
4823.862528	39743.64769	-81	24.56	24.56	49.13	1845	54
35891.66253	39832.04769	-169	26.64	26.64	53.27	2890	54
545.1625279	40039.04769	-351	22.87	22.87	45.73	2529	54
11554.16582	581.4508994	-314	12.41	12.41	24.82	6614	62
26037.96582	893.4508994	152.955	30.97	30.97	61.94	2231	62
37425.26582	4498.550899	98.9175	18.60	18.60	37.21	2465	62
30173.86582	5676.750899	169.658	27.46	27.46	54.92	1117	62
15664.26582	6011.150899	-278	42.37	42.37	84.73	1066	62
604.8658241	6578.150899	206.992	23.15	23.15	46.30	2222	62
36304.46582	7064.650899	35.055	29.37	29.37	58.73	1149	62
27368.66582	7986.850899	23.265	12.48	12.48	24.96	5366	62
31354.96582	8552.450899	-14.07	14.86	14.86	29.72	4680	62
717.9658241	9680.550899	-116	9.94	9.94	19.88	9765	62
7267.065824	10295.2509	-159	32.95	32.95	65.89	1688	62
1627.265824	10744.9509	275.767	14.95	14.95	29.91	5516	62
3410.065824	13029.6509	293.453	8.15	8.15	16.30	9534	62
10929.66582	13186.5509	-19	29.18	29.18	58.36	2525	62
40054.16582	13917.9509	-159	33.49	33.49	66.98	1076	62
33400.96582	15343.5509	-280	24.63	24.63	49.27	1959	62
4525.565824	15442.0509	-76	18.02	18.02	36.03	2401	62
31671.66582	16060.0509	66.495	35.23	35.23	70.46	1041	62
8282.665824	16139.2509	-343	35.75	35.75	71.50	1620	62
27980.56582	18147.8509	-174	32.73	32.73	65.47	1329	62
35228.76582	18225.5509	-406	26.00	26.00	52.00	3573	62
31240.86582	18666.7509	-49	20.09	20.09	40.18	2999	62
5103.065824	19509.4509	228.607	12.36	12.36	24.73	6790	62
31943.16582	19723.4509	-187	13.49	13.49	26.99	4736	62
36696.36582	20106.5509	-229	15.28	15.28	30.57	5105	62
2108.965824	21398.4509	165.727	17.47	17.47	34.95	2942	62
32708.86582	21683.3509	-395	49.55	49.55	99.10	1153	62
3568.565824	22106.6509	120.533	16.08	16.08	32.17	2392	62
8445.565824	24357.2509	84.18	17.92	17.92	35.84	2880	62
9759.065824	24660.2509	248.258	8.10	8.10	16.20	12349	62
28284.56582	25062.3509	68.46	15.40	15.40	30.80	4158	62
33779.26582	25118.6509	203.063	28.24	28.24	56.47	1400	62
33202.96582	25487.4509	280.68	39.56	39.56	79.13	1182	62
18113.76582	25979.8509	326.858	6.74	6.74	13.47	14294	62
12637.16582	26494.1509	-173	15.71	15.71	31.42	3105	62
16736.56582	27011.9509	119.55	25.25	25.25	50.49	1225	62
21584.16582	27997.5509	-226	43.83	43.83	87.65	1120	62
18255.36582	30193.8509	32.1075	28.24	28.24	56.47	1464	62
23252.26582	30479.3509	-189	20.63	20.63	41.26	3054	62
10560.56582	32917.8509	-83	24.07	24.07	48.14	1087	62
8130.265824	33410.8509	363.21	36.03	36.03	72.06	1293	62
26510.76582	36287.5509	214.852	26.59	26.59	53.18	2311	62
23360.26582	36606.0509	-50	29.81	29.81	59.63	1577	62
24926.46582	40043.8509	-314	36.83	36.83	73.66	1726	62
4907.265824	40112.5509	-44	26.85	26.85	53.69	1553	62
9042.165824	40058.8509	-162	9.16	9.16	18.32	7093	62
1573.765824	40432.3509	-14.07	19.03	19.03	38.06	3420	62
12848.56912	249.3541106	277.733	16.58	16.58	33.16	2348	70
5234.96912	2616.654111	169.658	27.32	27.32	54.64	1070	70
25145.36912	5827.654111	-17.0175	7.23	7.23	14.46	8321	70
36331.86912	6804.754111	-279	37.52	37.52	75.03	1296	70
27329.76912	7946.654111	172.605	23.67	23.67	47.34	2682	70
712.0691204	9675.354111	-141	8.69	8.69	17.38	12494	70
32823.16912	10200.25411	40.95	21.69	21.69	43.38	2377	70
24371.56912	11001.95411	25.23	7.25	7.25	14.51	9338	70
37416.86912	11947.15411	-150	29.15	29.15	58.31	1330	70
40925.26912	12394.55411	-220	32.78	32.78	65.56	1377	70
11534.56912	12738.05411	-28	36.29	36.29	72.58	1062	70
7719.46912	13127.05411	118.567	15.57	15.57	31.13	2884	70
4615.06912	13682.85411	298.365	36.27	36.27	72.53	1683	70
9745.86912	15169.05411	300.33	43.40	43.40	86.81	1036	70
25797.66912	15187.55411	-168	12.48	12.48	24.96	6650	70
35882.56912	15642.35411	-186	12.03	12.03	24.07	7847	70
28416.86912	16309.55411	-190	31.58	31.58	63.16	1203	70
8939.66912	19145.35411	240.398	51.27	51.27	102.54	1046	70
26669.16912	19287.85411	77.3025	19.81	19.81	39.61	2173	70
33879.46912	19590.85411	114.637	6.62	6.62	13.24	11467	70
36653.66912	20046.05411	-316	16.56	16.56	33.11	4989	70
12038.86912	20422.65411	-207	20.51	20.51	41.02	3790	70
9150.56912	21030.45411	-353	38.60	38.60	77.20	1428	70
8455.86912	21357.15411	126.427	22.42	22.42	44.84	1814	70
19937.56912	21952.15411	-104	19.31	19.31	38.62	2860	70
8628.06912	22740.45411	252.188	11.96	11.96	23.93	3488	70
14530.86912	23099.05411	-112	11.47	11.47	22.94	5009	70
21416.16912	23300.35411	180.465	26.28	26.28	52.56	2101	70
35392.96912	23989.95411	101.865	31.44	31.44	62.88	1291	70
32930.46912	26063.65411	-286	36.41	36.41	72.82	1310	70
2647.76912	26283.65411	-49	12.06	12.06	24.12	4556	70
36778.66912	29213.95411	-62	28.57	28.57	57.13	1133	70
22338.86912	29493.95411	-127	19.66	19.66	39.33	1814	70
31503.26912	30558.45411	180.465	20.89	20.89	41.78	1809	70
1787.06912	31817.85411	-32	15.78	15.78	31.56	3903	70
18067.36912	33162.65411	-119	21.83	21.83	43.66	1967	70
1263.16912	33272.55411	-279	30.14	30.14	60.29	1571	70
33509.26912	33902.35411	-116	17.73	17.73	35.47	3350	70
27703.06912	34455.95411	37.02	17.33	17.33	34.67	5057	70
37092.36912	35313.85411	-261	34.76	34.76	69.52	1428	70
8690.06912	35558.95411	-135	37.75	37.75	75.50	1359	70
33414.76912	35929.55411	-155	35.70	35.70	71.40	1240	70
29986.46912	36271.65411	-400	24.14	24.14	48.28	3782	70
11692.06912	36344.85411	-178	17.47	17.47	34.95	3263	70
32163.96912	36562.25411	-370	23.50	23.50	47.01	3288	70
7141.16912	37530.05411	-61	23.20	23.20	46.39	1951	70
2274.66912	38505.85411	263.978	24.23	24.23	48.47	2741	70
9033.96912	40024.05411	-233	7.77	7.77	15.54	13446	70
576.1691204	40023.55411	-153	13.31	13.31	26.61	5544	70
33002.26912	40125.25411	25.23	39.02	39.02	78.04	1153	70
12857.07242	302.1573219	353.385	13.24	13.24	26.47	3841	78
15678.87242	1469.457322	270.855	22.51	22.51	45.03	2858	78
26359.07242	2606.657322	-146	25.72	25.72	51.43	1952	78
11381.77242	3037.857322	15.405	23.43	23.43	46.86	1656	78
39064.57242	3226.057322	-317	19.57	19.57	39.14	4152	78
1019.172417	4125.057322	209.94	34.67	34.67	69.33	1183	78
600.1724166	4338.757322	-272	52.99	52.99	105.97	1466	78
27941.77242	5828.257322	-3.2625	9.70	9.70	19.41	8434	78
17853.77242	6189.957322	-169	28.19	28.19	56.38	1275	78
15020.57242	7111.257322	280.68	11.12	11.12	22.23	4461	78
20212.07242	7595.357322	15.405	25.27	25.27	50.54	1379	78
21882.57242	8048.957322	-199	15.35	15.35	30.71	3209	78
1981.872417	9143.557322	-281	7.84	7.84	15.68	14212	78
30278.17242	9752.457322	110.707	10.15	10.15	20.30	6459	78
37215.97242	10010.15732	195.202	29.70	29.70	59.39	1145	78
24393.67242	11015.85732	-8.175	5.30	5.30	10.60	15950	78
4433.272417	11079.75732	-272	33.42	33.42	66.83	1186	78
36521.07242	10986.85732	-320	14.88	14.88	29.77	7195	78
17854.87242	11695.55732	-229	17.36	17.36	34.71	2307	78
25220.57242	11767.25732	365.175	43.80	43.80	87.61	1035	78
15380.47242	12387.55732	359.28	28.05	28.05	56.10	2832	78
3863.072417	12671.35732	-63	18.16	18.16	36.31	2321	78
29607.67242	12560.85732	236.467	18.18	18.18	36.36	2297	78
9561.372417	13002.45732	117.585	9.58	9.58	19.17	7319	78
33112.37242	13513.65732	195.202	29.96	29.96	59.91	1176	78
454.7724166	14130.15732	-5.2275	19.55	19.55	39.09	2261	78
6826.972417	15525.15732	-192	15.38	15.38	30.76	4006	78
4770.772417	16219.75732	-9.1575	14.29	14.29	28.59	5029	78
36036.77242	16150.15732	-86	24.09	24.09	48.18	1846	78
39096.47242	16642.65732	-5.2275	36.62	36.62	73.24	1059	78
5655.872417	18565.35732	115.62	31.75	31.75	63.49	1385	78
38439.67242	22893.75732	-142	21.31	21.31	42.63	2149	78
35108.77242	23890.05732	-280	30.59	30.59	61.18	1555	78
13030.27242	24342.65732	-337	26.87	26.87	53.74	1595	78
8131.172417	24873.25732	-258	7.11	7.11	14.22	12630	78
5534.972417	26001.45732	-345	24.80	24.80	49.60	2698	78
16367.97242	27642.25732	-190	28.87	28.87	57.74	1862	78
18826.77242	27690.65732	-128	15.97	15.97	31.93	2723	78
27665.17242	28253.25732	162.78	9.56	9.56	19.12	8121	78
11431.17242	28883.05732	296.4	33.28	33.28	66.55	1345	78
1194.972417	29042.65732	266.925	20.42	20.42	40.84	1910	78
36714.47242	29366.95732	-118	30.71	30.71	61.42	1107	78
39413.57242	30784.15732	-378	52.56	52.56	105.13	1216	78
7289.372417	32313.15732	314.085	24.80	24.80	49.60	2188	78
16149.87242	32366.25732	13.44	19.62	19.62	39.23	1344	78
3665.072417	33805.75732	-51	9.56	9.56	19.12	4806	78
14032.27242	34627.95732	68.46	15.64	15.64	31.27	3020	78
13012.37242	35099.45732	-155	3.84	3.84	7.68	24904	78
23581.27242	35399.95732	315.068	17.40	17.40	34.81	2898	78
29968.97242	36163.45732	-274	28.94	28.94	57.89	3259	78
39186.67242	38866.25732	118.567	20.72	20.72	41.45	2500	78
5338.375713	1162.760533	-66	21.34	21.34	42.67	1658	86
31736.57571	1305.160533	-247	7.21	7.21	14.41	15691	86
21360.87571	1902.960533	-121	14.84	14.84	29.67	3552	86
32207.07571	2332.660533	-326	49.76	49.76	99.52	1044	86
21240.37571	3683.760533	77.3025	21.05	21.05	42.11	1475	86
16573.37571	6676.760533	-202	29.65	29.65	59.30	1968	86
2912.375713	6765.560533	-97	13.26	13.26	26.52	3650	86
7003.475713	7165.360533	-38	19.08	19.08	38.15	2544	86
7976.875713	8523.460533	270.855	14.65	14.65	29.30	4902	86
5343.175713	8923.360533	-222	31.82	31.82	63.63	1055	86
1990.275713	9116.160533	-189	11.37	11.37	22.75	4749	86
17571.77571	9488.160533	-207	29.77	29.77	59.53	1342	86
30213.97571	9300.460533	-124	25.25	25.25	50.49	1365	86
5162.975713	10103.56053	-317	10.39	10.39	20.77	8164	86
21323.37571	11157.86053	-303	21.27	21.27	42.53	2131	86
37351.77571	11260.56053	261.03	19.97	19.97	39.94	2017	86
1032.875713	11938.06053	10.4925	16.86	16.86	33.72	2018	86
6590.575713	12004.56053	-210	33.61	33.61	67.21	1302	86
18105.27571	13069.46053	-116	26.23	26.23	52.47	1719	86
3238.075713	12990.36053	57.6525	23.31	23.31	46.63	1468	86
7783.075713	13156.76053	360.263	12.72	12.72	25.43	4839	86
33123.77571	13404.76053	-190	27.25	27.25	54.49	2214	86
5081.375713	15100.96053	8.5275	9.11	9.11	18.23	6769	86
20790.97571	15644.16053	-336	17.99	17.99	35.98	6231	86
7646.675713	15743.36053	-41	32.24	32.24	64.48	1298	86
19608.07571	15798.36053	313.103	26.73	26.73	53.46	1644	86
18310.17571	17537.36053	60.6	12.69	12.69	25.39	4731	86
41357.97571	17643.96053	351.42	25.79	25.79	51.57	2061	86
31827.97571	18064.26053	113.655	19.15	19.15	38.29	2078	86
5198.075713	18649.06053	75.3375	9.73	9.73	19.45	6467	86
22135.67571	18712.06053	-328	15.87	15.87	31.75	5773	86
9678.975713	19172.96053	-312	11.37	11.37	22.75	10371	86
27869.37571	19581.96053	-222	22.04	22.04	44.09	2635	86
33354.07571	21639.56053	-107	15.14	15.14	30.29	3999	86
40036.57571	21608.56053	-356	45.66	45.66	91.33	1583	86
13876.87571	22195.86053	310.155	26.78	26.78	53.55	2323	86
6468.475713	22979.66053	218.783	12.13	12.13	24.26	5279	86
14525.17571	23061.66053	-96	13.00	13.00	26.00	4391	86
18203.87571	23821.16053	-227	19.52	19.52	39.05	3036	86
28319.57571	25093.86053	250.223	14.79	14.79	29.58	5311	86
30251.07571	29048.56053	-78	27.08	27.08	54.16	1522	86
14347.17571	29690.96053	74.355	10.20	10.20	20.39	4656	86
3455.075713	29943.66053	-375	28.45	28.45	56.90	1659	86
3486.775713	30466.96053	-285	31.04	31.04	62.08	1813	86
14061.87571	31320.86053	-206	25.72	25.72	51.43	1910	86
39995.47571	31404.26053	159.833	20.94	20.94	41.87	3562	86
29324.87571	32848.86053	-235	15.83	15.83	31.65	4747	86
38278.17571	32980.36053	200.115	14.08	14.08	28.17	6097	86
39702.57571	33284.86053	50.775	37.19	37.19	74.37	1513	86
19574.37571	33608.36053	-18	24.68	24.68	49.36	1117	86
26272.77571	34242.86053	254.152	37.80	37.80	75.60	1377	86
27654.27571	34514.96053	167.693	9.26	9.26	18.51	9926	86
16709.27571	38213.06053	257.1	22.63	22.63	45.26	2687	86
14016.17571	38504.96053	-192	43.26	43.26	86.52	1086	86
2071.275713	39460.66053	-218	40.48	40.48	80.96	1167	86
4203.679009	928.7637445	362.228	19.05	19.05	38.10	5684	94
21155.07901	1276.163745	277.733	23.67	23.67	47.34	2671	94
31738.77901	1318.063745	-189	9.21	9.21	18.42	7367	94
3697.079009	2378.563745	-244	37.21	37.21	74.42	1223	94
39959.97901	2560.263745	-28	17.31	17.31	34.62	1778	94
40778.37901	3032.963745	-208	20.51	20.51	41.02	2792	94
32606.67901	3340.563745	-132	29.84	29.84	59.68	1021	94
10497.07901	4012.763745	-301	16.39	16.39	32.78	4029	94
28208.17901	4795.863745	18.3525	6.43	6.43	12.86	7714	94
30171.47901	4781.463745	270.855	26.14	26.14	52.28	1615	94
18350.67901	6592.763745	-180	5.37	5.37	10.74	14104	94
27400.27901	7922.063745	25.23	13.19	13.19	26.38	4059	94
23631.47901	7858.263745	-248	22.63	22.63	45.26	1731	94
5171.379009	10146.16374	-201	14.88	14.88	29.77	3325	94
21227.07901	10960.76374	-226	20.18	20.18	40.36	1797	94
32582.57901	11530.86374	207.975	19.83	19.83	39.66	2988	94
6135.879009	12455.66374	-411	30.21	30.21	60.43	2352	94
11019.17901	13232.76374	344.543	43.92	43.92	87.84	1240	94
14505.37901	13192.36374	-44	30.78	30.78	61.56	1289	94
25788.47901	15056.46374	-365	33.51	33.51	67.02	1646	94
11562.27901	15485.16374	242.363	14.51	14.51	29.01	4414	94
35861.97901	15620.56374	-158	10.20	10.20	20.39	8685	94
1568.579009	18162.26374	-121	34.31	34.31	68.62	1325	94
9669.279009	19163.66374	-132	15.10	15.10	30.19	2465	94
9252.479009	21483.86374	-359	32.85	32.85	65.70	1467	94
17408.47901	23604.56374	-401	37.19	37.19	74.37	1501	94
8179.279009	24264.76374	271.837	6.88	6.88	13.75	17002	94
38977.97901	24421.86374	-336	7.84	7.84	15.68	18796	94
16316.47901	26180.56374	207.975	30.73	30.73	61.47	1490	94
1874.579009	26243.26374	-257	17.17	17.17	34.34	2413	94
12008.67901	27303.36374	188.325	16.06	16.06	32.12	3533	94
10418.07901	27489.46374	-128	8.29	8.29	16.58	9058	94
20556.17901	28519.16374	215.835	29.63	29.63	59.25	1763	94
13079.37901	29035.86374	341.595	44.06	44.06	88.12	1060	94
31358.67901	30713.86374	-241	28.75	28.75	57.51	2298	94
5448.779009	31353.36374	-139	17.24	17.24	34.48	2465	94
30056.67901	31648.16374	-304	35.30	35.30	70.60	1928	94
3379.979009	31707.76374	76.32	11.09	11.09	22.18	2614	94
12753.87901	31900.76374	-16.035	11.26	11.26	22.51	4655	94
9533.679009	33195.56374	142.148	12.72	12.72	25.43	4468	94
35878.57901	33279.46374	-280	31.67	31.67	63.35	2104	94
13011.77901	38497.16374	325.875	14.93	14.93	29.86	4619	94
449.7790091	39574.16374	-222	15.31	15.31	30.61	3286	94
9021.979009	40029.16374	-233	8.20	8.20	16.39	10761	94
6172.879009	40035.06374	-3.2625	18.75	18.75	37.49	3094	94
21161.88231	1204.766956	9.51	22.63	22.63	45.26	2154	102
13658.88231	1488.866956	-255	39.26	39.26	78.52	1228	102
7286.582305	1820.566956	346.508	36.38	36.38	72.77	1302	102
16853.18231	2446.566956	92.04	11.96	11.96	23.93	5552	102
32157.98231	2760.166956	359.28	24.56	24.56	49.13	3118	102
31184.98231	3263.166956	75.3375	12.22	12.22	24.44	6928	102
577.2823054	4258.166956	-268	11.52	11.52	23.03	5537	102
37310.88231	4998.166956	-148	33.75	33.75	67.49	1130	102
6982.482305	7178.966956	-112	23.36	23.36	46.72	1349	102
1645.782305	7388.966956	261.03	14.22	14.22	28.45	5374	102
3950.682305	7525.066956	-173	27.01	27.01	54.02	1183	102
11825.68231	8012.566956	25.23	16.41	16.41	32.83	2620	102
1877.582305	8721.366956	-91	30.73	30.73	61.47	1161	102
13452.58231	9092.766956	33.09	32.62	32.62	65.23	1070	102
12510.88231	11559.16696	35.055	25.65	25.65	51.29	2026	102
29495.18231	12421.66696	-213	34.31	34.31	68.62	1138	102
3480.582305	13054.66696	339.63	15.35	15.35	30.71	3379	102
37739.68231	13066.16696	-160	27.34	27.34	54.68	1581	102
40067.78231	15624.46696	41.9325	14.39	14.39	28.78	2977	102
13073.18231	16019.56696	37.02	11.52	11.52	23.03	5118	102
40904.18231	17642.36696	229.59	19.71	19.71	39.42	3404	102
4229.482305	18623.56696	-124	5.11	5.11	10.22	19017	102
5777.282305	18508.96696	76.32	18.82	18.82	37.63	2556	102
38903.98231	18563.76696	-237	33.06	33.06	66.13	1144	102
24941.18231	18757.66696	-402	40.11	40.11	80.21	1246	102
38960.28231	24404.36696	-290	10.17	10.17	20.35	10271	102
31909.18231	27190.36696	23.265	23.81	23.81	47.62	1900	102
31768.48231	28074.26696	-77	16.63	16.63	33.25	3962	102
39013.08231	27999.26696	41.9325	11.61	11.61	23.22	6931	102
27643.18231	28255.36696	164.745	10.41	10.41	20.82	5047	102
13034.48231	29072.16696	150.008	18.13	18.13	36.27	2420	102
19965.88231	30266.76696	347.49	23.71	23.71	47.43	2163	102
2753.082305	31523.26696	-187	17.99	17.99	35.98	2124	102
36408.38231	31554.46696	172.605	33.98	33.98	67.97	2122	102
2894.082305	32766.06696	-0.315	10.43	10.43	20.87	4122	102
4953.782305	35981.76696	-173	16.08	16.08	32.17	2733	102
13770.38231	36369.46696	196.185	21.97	21.97	43.94	1976	102
31806.48231	36464.76696	13.44	16.60	16.60	33.21	5153	102
22750.08231	36551.86696	357.315	23.93	23.93	47.85	3175	102
32381.48231	37942.86696	-374	51.10	51.10	102.21	1214	102
26068.1856	963.7701671	-193.296	26.02	26.02	52.05	1583	110
14389.6856	1211.370167	257.787	16.04	16.04	32.08	4076	110
16699.9856	1564.970167	-286.296	31.63	31.63	63.26	2729	110
2427.685602	3498.670167	171.327	18.11	18.11	36.22	2848	110
25508.8856	4433.570167	145.782	5.46	5.46	10.93	14568	110
37392.5856	4671.570167	-266.296	27.62	27.62	55.25	1592	110
25840.7856	7080.370167	-313.296	9.04	9.04	18.09	13160	110
8863.285602	7652.470167	251.892	6.45	6.45	12.91	16003	110
41337.3856	8428.270167	67.182	17.05	17.05	34.10	1717	110
2018.585602	9094.770167	-335.296	16.96	16.96	33.91	4486	110
6085.385602	9520.470167	-93.2955	29.91	29.91	59.82	1266	110
39791.5856	11248.97017	-77.2955	16.18	16.18	32.36	2695	110
24008.8856	12457.77017	0.371967	20.63	20.63	41.26	1377	110
7081.485602	13173.97017	-187.296	15.35	15.35	30.71	3978	110
16528.8856	14161.37017	-8.47053	19.00	19.00	38.01	2433	110
4584.285602	14732.37017	40.6545	41.75	41.75	83.51	1055	110
10769.9856	14945.17017	-103.296	3.60	3.60	7.21	23742	110
25785.4856	15201.77017	-243.296	12.25	12.25	24.49	5920	110
35055.4856	15292.27017	-119.296	20.11	20.11	40.22	2636	110
32025.7856	16615.37017	-96.2955	29.34	29.34	58.69	1080	110
538.5856016	20106.07017	207.679	11.92	11.92	23.83	4105	110
16262.8856	21381.87017	-304.296	42.41	42.41	84.83	1091	110
19963.4856	21963.27017	-192.296	23.13	23.13	46.25	1959	110
34375.9856	24941.37017	116.307	14.84	14.84	29.67	3369	110
13217.8856	26095.67017	-95.2955	22.37	22.37	44.74	2111	110
8694.085602	26540.37017	370.774	14.95	14.95	29.91	5661	110
11267.1856	26970.77017	-105.296	24.49	24.49	48.98	1972	110
30783.6856	28020.37017	-207.296	13.71	13.71	27.41	3843	110
28170.1856	28972.37017	-173.296	23.93	23.93	47.85	1349	110
3164.885602	29422.07017	-328.296	10.20	10.20	20.39	10868	110
14335.4856	29650.67017	59.322	40.03	40.03	80.07	1115	110
4266.785602	32017.67017	-261.296	12.72	12.72	25.43	3933	110
30671.3856	32254.87017	-56.2955	32.12	32.12	64.24	1080	110
2901.585602	32767.07017	-12.4005	13.73	13.73	27.46	2615	110
5283.885602	33241.17017	210.627	23.31	23.31	46.63	1511	110
21903.8856	34153.47017	277.437	5.56	5.56	11.12	17383	110
9784.985602	34727.07017	-262.296	18.06	18.06	36.13	2853	110
3164.485602	35272.97017	-233.296	25.32	25.32	50.63	2203	110
12124.3856	35437.57017	-351.296	17.10	17.10	34.19	3086	110
32268.6856	35750.97017	221.434	11.99	11.99	23.97	8081	110
29311.5856	36266.57017	143.817	8.43	8.43	16.86	14322	110
5307.285602	36780.37017	-45.2955	26.28	26.28	52.56	1831	110
33956.7856	37184.37017	197.854	37.26	37.26	74.51	1907	110
13517.2856	37089.47017	-378.296	24.82	24.82	49.64	2594	110
10871.0856	38674.17017	-114.296	24.99	24.99	49.97	1389	110
37221.2856	39186.37017	-338.296	24.54	24.54	49.08	3251	110
557.9856016	39903.87017	-317.296	10.90	10.90	21.81	8289	110
20215.6889	1146.373378	120.882	20.06	20.06	40.13	1501	118
21467.7889	1226.473378	-240.633	41.00	41.00	82.00	1017	118
41332.8889	2083.473378	-6.84329	14.11	14.11	28.21	2776	118
40273.2889	2355.773378	286.924	27.67	27.67	55.34	1666	118
8815.688898	3246.273378	296.749	11.28	11.28	22.56	4442	118
30732.0889	4182.973378	228.957	43.24	43.24	86.48	1067	118
38446.0889	5235.673378	-345.633	37.75	37.75	75.50	1257	118
6306.988898	5388.273378	46.2117	23.55	23.55	47.10	1746	118
27593.0889	6914.273378	-286.633	18.53	18.53	37.07	3295	118
34751.3889	9390.373378	-90.6333	19.73	19.73	39.47	3692	118
20690.8889	10176.87338	-131.633	17.76	17.76	35.51	1978	118
3575.388898	10383.87338	-219.633	31.39	31.39	62.78	1290	118
37286.8889	11269.87338	245.659	16.58	16.58	33.16	5367	118
7400.188898	11423.17338	-326.633	14.01	14.01	28.02	5492	118
39421.3889	13808.37338	-280.633	39.68	39.68	79.36	1256	118
11128.7889	14048.47338	-317.633	35.77	35.77	71.54	1574	118
4511.988898	14558.27338	-103.633	16.41	16.41	32.83	3377	118
2532.088898	15081.27338	292.819	25.13	25.13	50.26	2267	118
35123.5889	15356.37338	-102.633	24.68	24.68	49.36	1738	118
38016.0889	15569.87338	-98.6333	16.27	16.27	32.55	3826	118
34416.2889	16070.57338	90.4242	36.83	36.83	73.66	1107	118
4865.088898	16225.07338	129.724	13.56	13.56	27.13	6883	118
33561.1889	18203.17338	-19.6333	9.49	9.49	18.98	5798	118
36862.2889	18450.37338	245.659	18.53	18.53	37.07	2923	118
38571.9889	21093.87338	103.197	24.09	24.09	48.18	1530	118
8465.188898	21347.67338	200.464	25.32	25.32	50.63	1458	118
17384.5889	21016.27338	-328.633	28.99	28.99	57.98	2394	118
5931.788898	25806.67338	-333.633	35.02	35.02	70.04	1224	118
32207.4889	25646.17338	-93.6333	20.72	20.72	41.45	2500	118
12613.0889	26397.87338	-355.633	7.06	7.06	14.13	18664	118
24131.9889	27118.37338	-405.633	42.44	42.44	84.87	1409	118
31781.0889	28056.97338	119.899	20.42	20.42	40.84	2453	118
12960.4889	29075.77338	306.574	29.56	29.56	59.11	1624	118
3088.688898	29696.67338	-237.633	22.25	22.25	44.51	1751	118
6107.688898	30586.67338	309.522	27.72	27.72	55.44	1355	118
31889.0889	31862.77338	-27.6333	18.20	18.20	36.41	2973	118
8428.088898	32020.97338	6.91171	28.00	28.00	56.00	1080	118
5357.588898	32833.47338	-118.633	15.50	15.50	30.99	2773	118
13354.6889	32822.57338	137.584	10.88	10.88	21.76	5092	118
16616.3889	32767.97338	321.312	27.60	27.60	55.20	1660	118
22694.5889	36587.27338	112.039	20.35	20.35	40.69	2423	118
9638.488898	36980.97338	-197.633	27.72	27.72	55.44	1215	118
549.9888979	39910.67338	-321.633	12.39	12.39	24.77	7927	118
13813.7889	39510.57338	174.919	28.33	28.33	56.66	1337	118
24917.8889	39936.07338	-229.633	26.64	26.64	53.27	2364	118
28226.9889	39833.27338	-297.633	21.10	21.10	42.20	3013	118
1317.592194	2678.17659	191.284	18.79	18.79	37.59	2583	126
20990.69219	4654.17659	-29.971	32.50	32.50	65.00	1164	126
37342.59219	4727.97659	-399.971	29.74	29.74	59.49	1802	126
14953.69219	7098.87659	352.414	18.91	18.91	37.82	2646	126
41322.89219	8494.97659	142.159	29.11	29.11	58.22	1369	126
34680.09219	11734.17659	-163.971	16.63	16.63	33.25	3983	126
33317.79219	12093.67659	-218.971	28.28	28.28	56.57	1426	126
1824.692194	12502.27659	160.826	24.30	24.30	48.61	1214	126
14582.49219	13150.17659	-363.971	48.35	48.35	96.70	1065	126
40449.69219	14473.17659	129.386	30.24	30.24	60.48	1449	126
527.2921941	17895.27659	39.979	43.10	43.10	86.19	1105	126
5227.392194	17965.57659	-116.971	11.14	11.14	22.28	5709	126
36835.79219	18470.27659	254.164	33.35	33.35	66.69	1123	126
30374.09219	19406.17659	-118.971	42.93	42.93	85.86	1201	126
1141.192194	23169.27659	-172.971	31.06	31.06	62.12	1052	126
4670.292194	25772.97659	278.726	15.87	15.87	31.75	2303	126
1880.792194	26933.67659	-308.971	27.77	27.77	55.53	1619	126
35054.49219	27095.57659	-87.971	44.84	44.84	89.68	1252	126
40936.79219	27250.47659	15.4165	15.12	15.12	30.24	3540	126
706.3921941	28547.87659	-75.971	19.83	19.83	39.66	2564	126
11449.79219	28879.77659	187.354	12.22	12.22	24.44	3683	126
4863.492194	28923.47659	-73.971	34.38	34.38	68.77	1032	126
20091.29219	30098.47659	-49.971	36.97	36.97	73.95	1277	126
476.6921941	30572.97659	279.709	20.51	20.51	41.02	2739	126
30151.89219	31185.67659	264.971	37.68	37.68	75.36	1641	126
38819.89219	31067.17659	9.52146	25.08	25.08	50.16	1725	126
9539.492194	33179.27659	141.176	15.02	15.02	30.05	2964	126
10827.89219	33589.07659	191.284	19.36	19.36	38.72	2236	126
9007.592194	33815.07659	-7.18104	21.93	21.93	43.85	1299	126
26780.99219	35276.37659	-63.971	10.15	10.15	20.30	9090	126
29079.89219	35734.07659	-130.971	7.70	7.70	15.40	15034	126
36047.79219	35762.27659	326.869	37.73	37.73	75.45	1276	126
32289.19219	35852.37659	-155.971	22.54	22.54	45.07	2269	126
18369.89219	36255.87659	-62.971	17.33	17.33	34.67	3368	126
22618.19219	36564.47659	76.3315	18.53	18.53	37.07	3081	126
10975.99219	38197.77659	-200.971	19.69	19.69	39.38	3041	126
10816.69219	38908.07659	-349.971	22.00	22.00	43.99	2794	126
29006.19219	39684.37659	304.271	36.57	36.57	73.15	1309	126
18753.99549	1354.879801	345.199	7.47	7.47	14.93	12634	134
23386.59549	1513.579801	-145.309	7.14	7.14	14.27	10061	134
21376.89549	1901.479801	-77.3088	19.92	19.92	39.85	1921	134
12500.59549	2128.579801	-184.309	22.35	22.35	44.70	1698	134
30243.39549	2310.179801	61.2562	16.67	16.67	33.35	2744	134
40832.29549	3013.979801	251.861	23.97	23.97	47.95	2415	134
554.5954903	3877.979801	-254.309	32.00	32.00	64.01	1512	134
22040.69549	4833.979801	-85.3088	16.58	16.58	33.16	4298	134
4789.19549	4997.279801	174.244	32.15	32.15	64.29	1247	134
6320.59549	5368.479801	8.20121	23.10	23.10	46.21	1398	134
32281.19549	5412.379801	191.929	9.47	9.47	18.93	5970	134
7400.79549	11367.0798	-153.309	21.60	21.60	43.19	2166	134
38942.59549	11617.8798	-31.3088	29.11	29.11	58.22	1177	134
41004.39549	12733.7798	-311.309	26.94	26.94	53.88	1782	134
37562.99549	14036.5798	-394.309	50.11	50.11	100.23	1047	134
10762.29549	14999.5798	-160.309	9.87	9.87	19.73	3861	134
5734.59549	16483.4798	-363.309	27.55	27.55	55.11	2440	134
877.2954903	16972.1798	1.32371	20.65	20.65	41.31	1125	134
40439.69549	16801.5798	-314.309	32.59	32.59	65.19	1409	134
38891.19549	18509.8798	-229.309	37.23	37.23	74.47	1119	134
4142.69549	18882.2798	264.634	15.78	15.78	31.56	4584	134
27878.59549	19633.2798	145.751	22.14	22.14	44.27	2277	134
12022.89549	20556.6798	-302.309	37.99	37.99	75.97	1014	134
28080.69549	21375.6798	-98.3088	11.09	11.09	22.18	4980	134
32172.39549	23967.8798	-178.309	14.98	14.98	29.96	3959	134
3448.99549	26274.6798	161.471	23.29	23.29	46.58	1642	134
11054.79549	26681.9798	183.086	13.80	13.80	27.60	4993	134
36596.39549	26657.9798	-223.309	16.46	16.46	32.92	3988	134
36755.89549	29150.2798	-89.3088	35.18	35.18	70.37	1467	134
4152.69549	29652.3798	171.296	18.16	18.16	36.31	1955	134
607.5954903	32284.9798	233.194	23.22	23.22	46.44	2182	134
27191.99549	32157.2798	26.8687	28.42	28.42	56.85	1889	134
34385.59549	32279.4798	-298.309	31.06	31.06	62.12	1615	134
3962.29549	32805.9798	-52.3088	14.62	14.62	29.25	3665	134
26197.69549	34177.6798	255.791	29.67	29.67	59.35	1294	134
3127.29549	35209.6798	-107.309	27.34	27.34	54.68	1186	134
10003.99549	35299.5798	52.4137	7.11	7.11	14.22	9119	134
17488.09549	37348.6798	231.229	20.98	20.98	41.97	2171	134
16704.99549	38171.2798	50.4487	12.27	12.27	24.54	5200	134
26524.39549	38102.6798	-418.309	40.25	40.25	80.49	1577	134
9275.99549	39170.4798	-386.309	19.29	19.29	38.57	2951	134
18174.59549	39725.0798	277.406	23.67	23.67	47.34	2755	134
1615.79549	40431.1798	166.384	25.41	25.41	50.82	1838	134
21953.29549	40448.4798	-172.309	27.84	27.84	55.67	1431	134
18772.49879	1361.383012	144.431	8.60	8.60	17.19	9060	142
31982.99879	1261.183012	-323.647	18.46	18.46	36.93	4531	142
22819.89879	2495.283012	-204.647	16.32	16.32	32.64	4274	142
9769.798787	2749.283012	52.076	27.29	27.29	54.59	1166	142
39176.19879	3306.583012	356.651	19.78	19.78	39.56	2626	142
1131.998787	5226.983012	214.188	12.51	12.51	25.01	5542	142
1214.198787	5923.983012	-65.6465	8.10	8.10	16.20	6920	142
18483.69879	6470.083012	62.8835	17.10	17.10	34.19	1914	142
8842.198787	7651.383012	311.456	9.30	9.30	18.60	8461	142
16402.99879	10092.58301	-162.647	30.57	30.57	61.14	1046	142
18891.99879	10034.58301	180.783	21.81	21.81	43.61	1679	142
40219.29879	10745.28301	203.381	31.98	31.98	63.96	1012	142
41049.89879	13055.58301	-187.647	15.90	15.90	31.79	3266	142
36771.99879	13274.48301	-350.647	50.82	50.82	101.64	1029	142
28826.79879	13553.48301	57.971	18.65	18.65	37.30	1461	142
22469.79879	14970.78301	-299.647	36.48	36.48	72.96	1239	142
25769.49879	15182.28301	-257.647	7.72	7.72	15.45	12706	142
14691.49879	18125.58301	49.1285	11.28	11.28	22.56	5954	142
36869.39879	18482.68301	250.541	10.48	10.48	20.96	7895	142
7572.098787	20156.38301	236.786	41.92	41.92	83.84	1291	142
41201.09879	22714.28301	101.201	32.76	32.76	65.52	1755	142
35878.99879	26714.58301	52.076	20.72	20.72	41.45	1865	142
33430.19879	26954.08301	-206.647	22.04	22.04	44.09	2143	142
37279.99879	28831.98301	-131.647	22.66	22.66	45.31	2002	142
767.6987866	29784.68301	-390.647	21.31	21.31	42.63	3166	142
13453.19879	30408.68301	-277.647	13.19	13.19	26.38	5477	142
1859.498787	30831.48301	-285.647	22.33	22.33	44.65	1975	142
28203.49879	32168.98301	-34.6465	28.47	28.47	56.94	1517	142
30356.39879	32249.48301	-100.647	16.27	16.27	32.55	3288	142
34310.69879	32692.18301	119.868	21.93	21.93	43.85	2253	142
35090.09879	33436.68301	-129.647	29.51	29.51	59.02	1247	142
26964.79879	33698.48301	-164.647	23.13	23.13	46.25	1767	142
26717.89879	35409.48301	-42.6465	13.16	13.16	26.33	2690	142
11593.19879	36258.68301	-116.647	11.63	11.63	23.27	6964	142
30960.69879	36716.78301	134.606	35.35	35.35	70.70	1053	142
7145.198787	37523.48301	46.181	16.20	16.20	32.40	3063	142
20124.99879	39657.18301	-396.647	30.38	30.38	60.76	1909	142
40358.70208	844.0862236	-254.984	19.85	19.85	39.71	2500	150
21177.90208	1265.986224	167.673	10.48	10.48	20.96	9409	150
30511.50208	1265.586224	-359.984	18.27	18.27	36.55	3840	150
40334.30208	2488.586224	-223.984	40.11	40.11	80.21	1057	150
3664.202083	2692.386224	-315.984	31.44	31.44	62.88	1577	150
39011.20208	3221.986224	-27.9843	7.49	7.49	14.98	9906	150
10459.70208	4048.386224	-72.9843	7.75	7.75	15.50	6529	150
30832.20208	4238.586224	290.486	13.71	13.71	27.41	7150	150
40990.60208	5209.286224	-163.984	13.19	13.19	26.38	4965	150
32267.20208	5435.686224	353.366	10.50	10.50	21.01	10853	150
40868.50208	5516.386224	-248.984	28.78	28.78	57.56	1561	150
33010.00208	5724.486224	-319.984	17.62	17.62	35.23	3749	150
31918.60208	6554.886224	273.783	14.77	14.77	29.53	5128	150
2897.002083	6733.186224	-99.9843	10.60	10.60	21.20	4903	150
5568.302083	7197.186224	-155.984	13.64	13.64	27.27	4753	150
40352.10208	7650.086224	-408.984	29.93	29.93	59.86	2055	150
20668.60208	10178.58622	-51.9843	17.66	17.66	35.33	2233	150
1194.702083	10652.78622	-144.984	6.29	6.29	12.58	13043	150
37297.30208	11255.08622	168.656	16.98	16.98	33.96	2987	150
12846.20208	13639.08622	-101.984	9.18	9.18	18.37	6783	150
34859.40208	14096.58622	88.0907	14.18	14.18	28.35	5247	150
11486.80208	15464.28622	340.593	18.11	18.11	36.22	3200	150
506.6020828	19211.18622	-248.984	10.03	10.03	20.06	6696	150
38531.40208	21045.98622	25.2107	16.16	16.16	32.31	4188	150
8464.102083	21334.08622	81.2132	12.79	12.79	25.58	3808	150
37148.70208	23309.68622	88.0907	14.41	14.41	28.83	2235	150
8394.102083	23456.68622	-45.9843	16.58	16.58	33.16	2994	150
5637.202083	26151.18622	-396.984	20.44	20.44	40.88	2558	150
26945.20208	26876.28622	-211.984	28.54	28.54	57.09	1438	150
35834.70208	26727.68622	-254.984	37.37	37.37	74.75	2078	150
1757.402083	28811.58622	18.3332	20.49	20.49	40.98	1525	150
31302.90208	30614.78622	69.4232	19.76	19.76	39.52	2311	150
32780.50208	31185.08622	-406.984	44.70	44.70	89.40	1236	150
11874.10208	31142.98622	320.943	32.43	32.43	64.86	1275	150
359.7020828	35932.28622	-299.984	31.60	31.60	63.21	1386	150
24990.20208	37752.78622	12.4382	34.36	34.36	68.72	1341	150
20466.10208	38070.18622	-93.9843	16.01	16.01	32.03	3284	150
10884.70208	38757.88622	-204.984	15.73	15.73	31.46	4171	150
23028.40208	39424.98622	-390.984	41.68	41.68	83.37	1674	150
7261.802083	39718.08622	-303.984	33.84	33.84	67.68	1768	150
15449.00208	39869.68622	-163.984	27.44	27.44	54.87	1140	150
28193.60208	39877.18622	-384.984	21.48	21.48	42.96	3540	150
18601.80538	305.5894348	329.448	39.05	39.05	78.09	1109	158
16769.70538	1076.589435	-99.3221	21.64	21.64	43.28	2323	158
14433.00538	1231.889435	354.993	22.89	22.89	45.78	2159	158
30457.80538	1293.289435	-18.357	26.21	26.21	52.42	1961	158
12500.70538	2005.389435	-346.322	9.89	9.89	19.78	6653	158
40231.00538	2449.289435	-36.322	29.93	29.93	59.86	1284	158
26123.50538	4384.689435	337.308	27.62	27.62	55.25	1545	158
36247.20538	4391.189435	-286.322	17.24	17.24	34.48	5105	158
39140.60538	5106.989435	-185.322	12.27	12.27	24.54	4299	158
27293.40538	9105.289435	-328.322	41.19	41.19	82.38	1070	158
5834.705379	12438.58943	311.763	19.31	19.31	38.62	2613	158
462.8053791	14127.48943	-178.322	22.91	22.91	45.83	1489	158
34176.30538	15280.38943	17.013	13.85	13.85	27.69	3776	158
11558.20538	15499.28943	86.7704	22.94	22.94	45.88	1255	158
36201.90538	17404.78943	-392.322	41.54	41.54	83.08	1359	158
5299.305379	17643.88943	151.615	21.41	21.41	42.81	3296	158
8607.005379	18821.28943	-260.322	13.40	13.40	26.80	6004	158
30575.10538	20264.08943	-266.322	11.40	11.40	22.80	9250	158
32170.30538	24058.88943	30.768	17.50	17.50	35.00	2290	158
11059.10538	26702.58943	261.655	11.70	11.70	23.41	7801	158
11688.70538	27301.38943	-309.322	49.53	49.53	99.05	1005	158
4978.305379	28570.38943	-199.322	33.89	33.89	67.78	1058	158
11888.10538	31101.48943	106.42	15.33	15.33	30.66	2734	158
3393.305379	31664.58943	-31.322	27.39	27.39	54.78	1003	158
31911.40538	31704.48943	-19.3395	15.45	15.45	30.90	3124	158
37713.70538	32276.38943	-39.322	30.78	30.78	61.56	1015	158
21148.90538	32987.18943	-214.322	32.73	32.73	65.47	1143	158
13144.90538	33871.38943	-319.322	43.90	43.90	87.79	1406	158
13899.40538	33889.18943	-193.322	12.46	12.46	24.92	4591	158
27916.40538	34428.88943	340.255	35.84	35.84	71.69	1392	158
26777.10538	35421.78943	-374.322	12.53	12.53	25.06	10121	158
6805.905379	35909.58943	-194.322	22.66	22.66	45.31	2300	158
2776.705379	37663.18943	172.248	10.79	10.79	21.57	6101	158
2279.905379	38516.48943	-33.322	31.39	31.39	62.78	1085	158
9007.105379	40024.68943	-295.322	25.06	25.06	50.11	2205	158
16858.30868	802.7926461	-389.66	25.10	25.10	50.21	2284	166
14348.00868	1235.992646	60.8877	14.27	14.27	28.54	2966	166
4061.908675	4286.092646	179.77	17.83	17.83	35.65	3069	166
37505.00868	4463.792646	-235.66	24.26	24.26	48.51	2439	166
22083.50868	4899.892646	-132.66	16.34	16.34	32.69	4103	166
1264.908675	5916.392646	-113.66	14.18	14.18	28.35	3653	166
25851.60868	6315.092646	-408.66	17.66	17.66	35.33	4502	166
9645.108675	6777.692646	160.12	25.95	25.95	51.90	1166	166
40494.20868	6953.492646	-5.9223	10.74	10.74	21.48	5773	166
29302.30868	8370.792646	-233.66	11.45	11.45	22.89	7290	166
20702.10868	9771.092646	-389.66	35.16	35.16	70.32	1350	166
21327.60868	11271.09265	-271.66	27.74	27.74	55.48	1443	166
33290.80868	11760.39265	-137.66	24.23	24.23	48.47	1275	166
4798.208675	12177.29265	280.968	23.60	23.60	47.19	3402	166
39346.20868	12147.99265	-243.66	5.98	5.98	11.96	12120	166
36921.40868	12571.69265	-41.6598	10.36	10.36	20.72	5473	166
34110.60868	13021.89265	286.863	10.41	10.41	20.82	7163	166
8987.708675	13212.59265	184.683	24.70	24.70	49.41	2123	166
10500.10868	14952.49265	358.585	12.25	12.25	24.49	6973	166
4854.108675	16194.99265	117.873	30.99	30.99	61.98	1987	166
9549.208675	16125.59265	-52.6598	9.04	9.04	18.09	4757	166
5154.208675	21169.29265	281.95	9.66	9.66	19.31	8899	166
2713.208675	22809.59265	36.3252	11.02	11.02	22.04	3748	166
5888.308675	22984.79265	134.575	12.06	12.06	24.12	3999	166
6842.908675	25489.99265	-360.66	47.01	47.01	94.01	1012	166
5018.208675	27067.29265	-28.6598	21.05	21.05	42.11	2026	166
11714.20868	27504.29265	-369.66	18.23	18.23	36.46	2599	166
36773.50868	27265.89265	-86.6598	14.04	14.04	28.07	3389	166
703.1086753	28665.79265	-207.66	18.84	18.84	37.68	1923	166
14800.70868	28743.99265	228.895	21.76	21.76	43.52	2065	166
17930.00868	31023.69265	308.478	18.11	18.11	36.22	2318	166
642.8086753	32260.59265	269.178	9.42	9.42	18.84	8642	166
29336.80868	32824.89265	-175.66	25.72	25.72	51.43	1306	166
40278.80868	32812.89265	-365.66	40.22	40.22	80.45	1372	166
1322.308675	33292.69265	-105.66	15.80	15.80	31.60	2866	166
2272.708675	33824.39265	367.428	29.32	29.32	58.64	1239	166
9770.208675	34921.69265	-310.66	26.14	26.14	52.28	1603	166
25011.60868	35099.59265	-46.6598	15.73	15.73	31.46	3253	166
9711.908675	37357.59265	-381.66	26.05	26.05	52.09	1986	166
19749.10868	37941.79265	91.3452	36.24	36.24	72.49	1151	166
39988.00868	37848.09265	246.58	31.53	31.53	63.07	1100	166
29150.10868	38109.99265	256.405	24.09	24.09	48.18	3077	166
7494.508675	38973.09265	238.72	24.70	24.70	49.41	1325	166
1989.311972	1410.195857	231.505	15.54	15.54	31.09	3869	174
21444.61197	1850.395857	-187.998	9.77	9.77	19.55	6859	174
6307.511972	2102.995857	-221.998	10.08	10.08	20.16	7497	174
34701.61197	2953.995857	-71.9976	24.96	24.96	49.93	1188	174
29527.31197	5349.695857	-62.9976	7.14	7.14	14.27	11988	174
30407.21197	8279.595857	242.312	23.29	23.29	46.58	2415	174
18665.81197	9255.095857	-34.9976	29.18	29.18	58.36	1170	174
30945.81197	10869.69586	-400.998	47.50	47.50	95.00	1697	174
2999.911972	12882.89586	-31.9976	25.55	25.55	51.10	1547	174
11515.41197	15462.79586	173.537	13.78	13.78	27.55	4001	174
5762.611972	16500.39586	42.8649	22.94	22.94	45.88	2830	174
5812.911972	18476.39586	103.78	25.74	25.74	51.48	1495	174
9731.611972	19081.39586	-261.998	21.01	21.01	42.01	2049	174
30525.11197	20645.59586	-188.998	32.50	32.50	65.00	1304	174
40650.01197	20854.49586	57.6024	35.70	35.70	71.40	1059	174
41078.01197	22563.19586	59.5674	32.99	32.99	65.99	1565	174
31715.51197	24798.39586	-237.998	23.27	23.27	46.53	1736	174
39828.81197	24868.09586	-397.998	22.11	22.11	44.23	3915	174
7688.011972	26663.59586	353.335	37.11	37.11	74.23	1643	174
38009.81197	27389.29586	230.522	19.92	19.92	39.85	2756	174
40052.81197	27642.39586	315.017	24.09	24.09	48.18	3605	174
40994.91197	28967.39586	165.677	23.03	23.03	46.06	2044	174
11428.51197	29530.49586	-135.998	21.57	21.57	43.14	1602	174
7603.111972	33235.89586	19.2849	24.87	24.87	49.74	1391	174
31873.41197	33262.19586	-270.998	24.82	24.82	49.64	2173	174
24949.01197	34066.79586	82.1649	15.02	15.02	30.05	2244	174
40508.11197	34666.69586	193.187	17.50	17.50	35.00	3273	174
9737.111972	34773.39586	-308.998	13.99	13.99	27.98	5465	174
19334.11197	34976.09586	235.435	28.02	28.02	56.05	1284	174
32273.61197	36401.39586	-315.998	19.71	19.71	39.42	2883	174
32634.01197	39127.19586	-77.9976	32.66	32.66	65.33	1094	174
28258.41197	39809.89586	-332.998	21.45	21.45	42.91	2901	174
9042.311972	40248.89586	-351.998	24.21	24.21	48.42	2609	174
30479.51527	1300.699069	-267.335	14.86	14.86	29.72	3727	182
31253.21527	1592.399069	-296.335	36.55	36.55	73.10	1072	182
32335.31527	1789.999069	-85.3353	23.79	23.79	47.57	1401	182
27720.01527	2058.399069	-277.335	16.39	16.39	32.78	3755	182
37445.51527	3902.499069	-18.3878	12.79	12.79	25.58	3119	182
40830.11527	3989.599069	-208.335	22.96	22.96	45.92	2440	182
39178.51527	4199.599069	-137.335	19.17	19.17	38.34	1837	182
609.3152678	4251.099069	-132.335	8.41	8.41	16.81	8927	182
28941.11527	5229.599069	-166.335	29.34	29.34	58.69	1118	182
32909.81527	5361.399069	-358.335	7.63	7.63	15.26	14830	182
8566.715268	5589.299069	269.485	25.10	25.10	50.21	1752	182
15218.31527	8496.299069	170.252	11.16	11.16	22.33	4952	182
676.3152678	9722.999069	-170.335	9.23	9.23	18.46	7747	182
25889.81527	9877.999069	-97.3353	12.41	12.41	24.82	4528	182
37432.41527	9943.199069	81.8272	24.75	24.75	49.50	1356	182
3816.315268	12956.79907	-352.335	9.02	9.02	18.04	12018	182
36055.61527	16188.39907	-237.335	31.02	31.02	62.03	1240	182
18325.81527	17556.49907	54.3172	9.23	9.23	18.46	7781	182
27873.21527	19594.59907	-155.335	20.44	20.44	40.88	1961	182
20816.91527	20446.99907	-132.335	11.09	11.09	22.18	4009	182
17397.21527	21114.19907	-271.335	28.38	28.38	56.76	2231	182
10140.51527	21869.39907	-52.3353	7.94	7.94	15.87	7762	182
8620.115268	22733.99907	263.59	9.14	9.14	18.27	6598	182
39840.21527	25004.49907	-146.335	15.40	15.40	30.80	5029	182
37468.21527	25152.89907	60.2122	16.79	16.79	33.58	3626	182
2661.315268	26425.89907	-319.335	19.19	19.19	38.39	2188	182
37970.41527	27423.69907	154.532	23.62	23.62	47.24	1465	182
5377.715268	28427.99907	283.24	32.64	32.64	65.28	1125	182
28720.11527	28899.69907	175.165	26.47	26.47	52.94	1399	182
10198.21527	29703.39907	-82.3353	23.29	23.29	46.58	1570	182
5260.715268	33291.59907	-45.3353	14.98	14.98	29.96	2556	182
37034.71527	35473.59907	-116.335	26.71	26.71	53.41	1463	182
5813.515268	37629.59907	-200.335	38.43	38.43	76.87	1164	182
15521.11527	37313.59907	-312.335	14.39	14.39	28.78	4610	182
8447.915268	38061.89907	-234.335	15.05	15.05	30.10	3419	182
33777.81527	38942.29907	-315.335	25.86	25.86	51.72	1901	182
37189.91527	39089.99907	52.3522	31.93	31.93	63.87	1324	182
24820.91856	1845.00228	108.017	16.91	16.91	33.82	3240	190
35970.91856	1943.20228	-117.673	16.74	16.74	33.49	3947	190
13267.61856	2431.90228	216.092	16.89	16.89	33.77	3020	190
40322.51856	2374.60228	-42.6731	15.07	15.07	30.14	3226	190
1334.518564	4238.90228	215.109	29.60	29.60	59.20	1079	190
30207.91856	4208.40228	-9.88306	27.37	27.37	54.73	1593	190
32239.91856	4241.70228	-51.6731	4.00	4.00	8.01	20414	190
28191.51856	4812.20228	12.7144	5.98	5.98	11.96	8173	190
9205.118564	6153.30228	-190.673	8.50	8.50	17.00	8817	190
36472.11856	10606.20228	-201.673	27.22	27.22	54.45	1722	190
10898.61856	11087.80228	40.2244	7.44	7.44	14.88	8435	190
38743.01856	11813.80228	-108.673	29.84	29.84	59.68	1255	190
3903.418564	12659.30228	-154.673	15.02	15.02	30.05	3286	190
37724.71856	13087.70228	-121.673	21.88	21.88	43.76	2278	190
16674.01856	14135.90228	283.884	28.90	28.90	57.79	1081	190
10759.31856	14980.20228	-53.6731	6.19	6.19	12.39	8574	190
8641.218564	15515.10228	-126.673	14.91	14.91	29.81	3392	190
36398.41856	17376.30228	30.3994	21.31	21.31	42.63	1165	190
18258.41856	23875.20228	-346.673	14.98	14.98	29.96	5097	190
39830.11856	25014.50228	-106.673	15.59	15.59	31.18	3751	190
5909.118564	26248.30228	297.639	24.02	24.02	48.04	2128	190
16782.51856	27054.10228	-38.6731	24.40	24.40	48.80	1160	190
27023.51856	27273.70228	-68.6731	34.64	34.64	69.28	1366	190
39150.71856	28117.80228	-129.673	28.59	28.59	57.18	1207	190
40982.01856	29028.80228	324.167	25.67	25.67	51.34	3068	190
14028.51856	31109.20228	-417.673	25.13	25.13	50.26	3115	190
34380.11856	32664.50228	-135.673	18.77	18.77	37.54	3150	190
12610.91856	33940.40228	52.0144	13.92	13.92	27.84	3134	190
11752.01856	34199.60228	-29.6731	22.47	22.47	44.93	1483	190
9749.118564	34661.20228	-272.673	29.27	29.27	58.55	1137	190
18979.81856	35611.70228	-288.673	18.18	18.18	36.36	3603	190
29013.61856	35656.20228	-7.91806	20.49	20.49	40.98	1530	190
33306.31856	35609.20228	-332.673	28.73	28.73	57.46	1555	190
29976.31856	36061.70228	-178.673	10.62	10.62	21.24	6121	190
33447.91856	37571.10228	351.677	33.09	33.09	66.18	1539	190
15540.51856	39644.80228	-101.673	28.21	28.21	56.43	1200	190
21004.42186	1147.205491	-317.011	17.14	17.14	34.29	2954	198
35956.62186	1936.405491	105.714	16.13	16.13	32.26	2803	198
12504.02186	2064.105491	-245.011	7.11	7.11	14.22	10762	198
31612.92186	2507.505491	-330.011	11.63	11.63	23.27	4523	198
3364.92186	3711.605491	347.409	18.68	18.68	37.35	3936	198
1256.92186	5896.305491	27.1142	11.73	11.73	23.46	4576	198
2124.02186	5833.905491	317.934	10.69	10.69	21.38	7959	198
25840.02186	7172.005491	-255.011	10.67	10.67	21.34	7307	198
10899.32186	11093.70549	89.0117	5.35	5.35	10.69	14262	198
7683.72186	11248.90549	329.724	31.16	31.16	62.31	1642	198
34616.02186	11536.90549	-234.011	29.08	29.08	58.17	1156	198
38445.12186	12919.80549	-184.011	25.15	25.15	50.30	1219	198
11127.32186	13921.90549	-126.011	16.01	16.01	32.03	4348	198
26621.02186	15937.20549	-25.0108	28.26	28.26	56.52	2100	198
19340.02186	17246.50549	338.567	20.18	20.18	40.36	2438	198
4414.82186	17409.80549	336.602	11.02	11.02	22.04	7120	198
6166.62186	17854.40549	-174.011	25.15	25.15	50.30	2244	198
14675.22186	18123.50549	179.402	10.20	10.20	20.39	7265	198
4951.42186	19562.00549	155.822	23.29	23.29	46.58	1243	198
39131.02186	19887.70549	-418.011	34.69	34.69	69.38	1646	198
38568.32186	21016.00549	-62.0108	10.34	10.34	20.68	7064	198
325.9218603	22509.70549	-311.011	44.01	44.01	88.03	1147	198
36119.52186	23533.30549	-37.0108	17.29	17.29	34.57	3373	198
41271.02186	23993.30549	-388.011	39.42	39.42	78.85	2108	198
1853.02186	24250.80549	329.724	40.06	40.06	80.12	1260	198
39806.42186	24964.00549	-373.011	18.02	18.02	36.03	4835	198
8662.42186	25211.20549	-42.0108	7.98	7.98	15.97	8240	198
1355.22186	25358.30549	277.652	24.07	24.07	48.14	1312	198
10278.02186	25473.60549	122.417	22.91	22.91	45.83	1728	198
5119.92186	27164.50549	361.164	29.37	29.37	58.73	1507	198
40965.62186	29040.20549	-256.011	45.64	45.64	91.28	1066	198
19165.32186	29943.40549	-63.0108	19.97	19.97	39.94	2552	198
18101.42186	31612.00549	126.347	20.16	20.16	40.32	1526	198
20945.42186	35360.10549	313.022	14.41	14.41	28.83	4480	198
12247.42186	35465.70549	-90.0108	7.58	7.58	15.17	8110	198
16508.22186	35728.10549	-83.0108	18.39	18.39	36.79	3284	198
40698.72186	36598.00549	21.2192	22.14	22.14	44.27	2781	198
5266.42186	36724.10549	254.072	29.81	29.81	59.63	1216	198
12604.52186	38834.70549	-88.0108	15.75	15.75	31.51	4352	198
15445.62186	39491.20549	-297.011	26.92	26.92	53.84	1648	198
8587.025157	2118.408703	-175.349	28.10	28.10	56.19	1367	206
40848.42516	3122.908703	359.844	40.55	40.55	81.11	1236	206
36106.92516	3243.908703	261.594	24.09	24.09	48.18	2316	206
2030.825157	3606.208703	300.894	33.61	33.61	67.21	1317	206
39875.72516	3669.608703	-392.349	16.93	16.93	33.86	4419	206
780.5251566	4215.508703	365.739	23.41	23.41	46.82	2144	206
36351.92516	4888.708703	309.736	32.78	32.78	65.56	1448	206
23277.42516	7601.608703	251.769	8.10	8.10	16.20	9518	206
38202.02516	8215.908703	-200.349	22.14	22.14	44.27	2159	206
7421.625157	11687.2087	-106.349	29.46	29.46	58.92	1189	206
3832.425157	12676.0087	-159.349	24.04	24.04	48.09	2090	206
34154.72516	15346.4087	-53.3486	25.55	25.55	51.10	1831	206
22081.02516	16777.3087	30.7064	17.85	17.85	35.70	2178	206
36371.72516	17381.1087	98.4989	11.99	11.99	23.97	3387	206
9188.125157	20364.6087	-231.349	13.64	13.64	27.27	5398	206
8580.025157	22752.2087	239.979	9.70	9.70	19.41	6340	206
38625.42516	23966.6087	-132.349	31.23	31.23	62.45	1026	206
817.3251566	25409.4087	314.649	27.53	27.53	55.06	1238	206
36174.32516	26114.7087	-293.349	32.57	32.57	65.14	1427	206
39246.02516	26646.4087	-242.349	20.77	20.77	41.54	3348	206
11213.82516	26868.7087	-222.349	17.45	17.45	34.90	2952	206
27006.52516	26921.3087	-206.349	14.95	14.95	29.91	3118	206
5083.825157	27135.1087	299.911	24.37	24.37	48.75	1488	206
10744.12516	28161.7087	284.191	7.89	7.89	15.78	12027	206
13468.62516	30418.9087	-337.349	21.38	21.38	42.77	2205	206
25700.82516	32558.4087	146.641	23.83	23.83	47.67	2581	206
24991.42516	34232.0087	-336.349	44.98	44.98	89.96	1018	206
27709.12516	34514.9087	297.946	25.67	25.67	51.34	2268	206
1625.225157	34871.2087	-52.3486	28.73	28.73	57.46	1041	206
9756.725157	34732.2087	-83.3486	20.87	20.87	41.73	1807	206
20933.62516	35334.1087	211.486	9.73	9.73	19.45	7190	206
29086.12516	35751.7087	-362.349	18.18	18.18	36.36	3489	206
15539.32516	37327.6087	-252.349	12.81	12.81	25.62	5478	206
28239.12516	38264.5087	-391.349	45.59	45.59	91.19	1711	206
12703.02516	38795.4087	-195.349	34.45	34.45	68.91	1179	206
452.2251566	39702.4087	-168.349	13.99	13.99	27.98	3553	206
22581.92516	40368.6087	-288.349	33.70	33.70	67.40	1213	206
31686.42516	40249.7087	316.614	32.78	32.78	65.56	1263	206
12118.72845	444.8119139	269.116	23.83	23.83	47.67	1607	214
30469.12845	1182.511914	-25.6863	29.72	29.72	59.44	1051	214
31198.52845	1606.511914	-286.686	35.16	35.16	70.32	1626	214
3157.328453	3740.411914	298.591	22.94	22.94	45.88	1878	214
40998.72845	5255.811914	-117.686	23.08	23.08	46.16	1296	214
17622.32845	5382.211914	-165.686	26.45	26.45	52.89	2383	214
32967.32845	5596.611914	-307.686	19.92	19.92	39.85	2437	214
33641.92845	7187.011914	-290.686	28.59	28.59	57.18	2231	214
32953.92845	7734.611914	216.061	37.40	37.40	74.79	1448	214
24890.42845	8490.611914	-232.686	22.09	22.09	44.18	2099	214
18584.72845	9250.011914	200.341	30.21	30.21	60.43	1165	214
27330.42845	9281.111914	-113.686	19.33	19.33	38.67	2026	214
1031.328453	10306.81191	357.541	47.76	47.76	95.52	1843	214
34774.02845	10348.21191	-292.686	29.96	29.96	59.91	1495	214
24333.52845	11020.71191	-102.686	15.90	15.90	31.79	3333	214
40451.12845	11694.01191	-174.686	18.63	18.63	37.26	2207	214
15794.32845	12473.61191	349.681	23.17	23.17	46.35	3129	214
23968.02845	12484.11191	111.916	13.75	13.75	27.51	3750	214
29581.22845	12517.21191	46.0887	9.47	9.47	18.93	7654	214
38538.92845	12751.01191	-10.8963	21.78	21.78	43.57	2064	214
22968.72845	13487.11191	-406.686	42.37	42.37	84.73	1146	214
519.1284528	19300.81191	-186.686	18.11	18.11	36.22	1418	214
17388.62845	21081.81191	-171.686	29.34	29.34	58.69	1321	214
37157.82845	23345.41191	243.571	12.69	12.69	25.39	5492	214
11038.92845	24409.31191	-396.686	23.76	23.76	47.52	2136	214
35029.92845	26273.01191	-113.686	15.57	15.57	31.13	4128	214
25240.72845	26879.51191	-199.686	8.62	8.62	17.24	8610	214
5231.028453	27253.71191	356.559	24.54	24.54	49.08	3018	214
15394.62845	27310.61191	308.416	20.75	20.75	41.50	2025	214
31887.02845	27277.21191	65.7387	19.38	19.38	38.76	2324	214
30807.52845	28076.31191	-317.686	12.43	12.43	24.87	7682	214
2309.928453	28048.11191	13.6662	15.00	15.00	30.00	4215	214
3126.928453	28055.11191	369.331	37.33	37.33	74.65	1361	214
10713.52845	28175.11191	347.716	15.43	15.43	30.85	3799	214
11593.42845	28831.01191	287.784	14.95	14.95	29.91	5747	214
920.8284528	31186.01191	147.286	22.84	22.84	45.69	2098	214
33928.62845	31300.61191	163.006	20.51	20.51	41.02	1503	214
32684.62845	32538.01191	99.1437	20.87	20.87	41.73	1273	214
375.4284528	34198.11191	-38.6863	13.21	13.21	26.42	3370	214
34676.12845	34572.91191	-149.686	19.90	19.90	39.80	3178	214
4514.228453	34779.71191	-106.686	15.26	15.26	30.52	2751	214
32848.42845	39045.81191	129.601	24.68	24.68	49.36	1084	214
559.0284528	39801.61191	-181.686	10.53	10.53	21.05	5471	214
3279.628453	40153.41191	285.819	12.39	12.39	24.77	7422	214
1774.728453	40421.81191	223.921	24.02	24.02	48.04	3899	214
26233.93175	697.0151252	142.036	25.95	25.95	51.90	1444	222
11587.73175	3830.115125	27.0834	25.91	25.91	51.81	1097	222
40970.13175	5166.115125	-165.024	12.65	12.65	25.29	5051	222
10283.53175	5865.815125	332.641	34.69	34.69	69.38	1158	222
32721.03175	7778.815125	89.9634	24.30	24.30	48.61	1093	222
754.0317491	9734.115125	-316.024	27.15	27.15	54.31	1589	222
29345.43175	9661.215125	-193.024	26.75	26.75	53.51	1877	222
28770.33175	11161.91513	-128.024	21.52	21.52	43.05	2256	222
9120.231749	12026.81513	174.458	29.11	29.11	58.22	1438	222
41086.43175	13144.71513	-123.024	21.69	21.69	43.38	1996	222
4074.231749	17633.51513	283.516	35.65	35.65	71.31	1586	222
36362.73175	19853.91513	181.336	27.01	27.01	54.02	1075	222
6624.731749	23371.01513	270.743	20.84	20.84	41.68	1966	222
5597.831749	25457.51513	-38.0241	20.98	20.98	41.97	2130	222
14091.83175	30873.61513	213.758	24.77	24.77	49.55	1668	222
10644.53175	31798.21513	203.933	21.64	21.64	43.28	1638	222
16752.73175	31955.41513	-1.40907	16.30	16.30	32.59	4126	222
16542.33175	32808.41513	120.421	17.69	17.69	35.37	2346	222
7679.531749	33230.21513	87.9984	19.38	19.38	38.76	2345	222
32268.63175	36087.11513	-164.024	13.07	13.07	26.14	5594	222
11539.73175	36296.61513	311.026	20.44	20.44	40.88	3286	222
18983.93175	36809.11513	-130.024	30.78	30.78	61.56	1185	222
8736.931749	37941.61513	-13.1991	14.48	14.48	28.97	5242	222
32859.63175	39044.01513	101.753	22.94	22.94	45.88	2268	222
1784.931749	40350.61513	-304.024	33.18	33.18	66.36	1496	222
23804.13505	1289.418336	-159.362	20.96	20.96	41.92	1865	230
7069.835045	1403.618336	21.8332	15.57	15.57	31.13	3803	230
32771.43505	9763.918336	-318.362	36.15	36.15	72.30	1358	230
17230.63505	11472.21834	140.716	10.17	10.17	20.35	7682	230
28818.43505	13618.81834	39.5182	14.27	14.27	28.54	3566	230
1183.135045	14386.61834	-274.362	12.41	12.41	24.82	4451	230
5491.335045	14486.51834	-177.362	27.08	27.08	54.16	1341	230
10678.33505	14967.61834	354.901	10.29	10.29	20.58	7919	230
4479.135045	15574.21834	0.218178	16.53	16.53	33.06	2687	230
35999.93505	16063.81834	15.9382	29.79	29.79	59.58	1109	230
38842.93505	16480.41834	18.8857	33.23	33.23	66.46	1308	230
19259.83505	17299.51834	296.933	13.61	13.61	27.22	5115	230
24512.53505	18484.21834	158.401	27.81	27.81	55.63	1050	230
447.7350453	19217.51834	-316.362	13.24	13.24	26.47	3422	230
39145.73505	20045.91834	-130.362	15.10	15.10	30.19	3640	230
1311.035045	23331.81834	166.261	11.75	11.75	23.50	4430	230
4232.335045	23939.11834	318.548	27.79	27.79	55.58	1251	230
1467.335045	25371.31834	317.566	15.99	15.99	31.98	3537	230
9797.235045	25510.61834	238.966	7.56	7.56	15.12	9315	230
5204.135045	27273.51834	266.476	31.09	31.09	62.17	1214	230
16268.73505	27638.81834	253.703	15.83	15.83	31.65	4473	230
27658.33505	28244.21834	67.0282	7.30	7.30	14.60	10128	230
23411.03505	33917.71834	-179.362	19.57	19.57	39.14	3348	230
1365.035045	35258.31834	-189.362	27.39	27.39	54.78	1422	230
20976.73505	35333.41834	327.391	11.68	11.68	23.36	7611	230
36824.33505	37790.41834	-216.362	31.65	31.65	63.30	1076	230
15787.93505	38195.31834	355.883	23.39	23.39	46.77	2449	230
33825.13505	39111.41834	30.6757	23.20	23.20	46.39	2271	230
13304.63505	39866.31834	-127.362	37.11	37.11	74.23	1359	230
8996.235045	39963.41834	-326.362	16.58	16.58	33.16	5060	230
7080.938342	1404.921548	132.518	8.41	8.41	16.81	7774	238
30541.23834	3299.021548	-398.7	19.38	19.38	38.76	2776	238
31891.43834	3484.921548	153.15	18.89	18.89	37.77	1580	238
10506.53834	4111.221548	-54.6996	8.20	8.20	16.39	7379	238
31312.93834	4165.521548	-34.6996	10.57	10.57	21.15	8023	238
39153.83834	5095.521548	-199.7	10.20	10.20	20.39	7698	238
17142.63834	5546.621548	-66.6996	9.89	9.89	19.78	6804	238
36691.33834	8576.621548	-12.8921	16.23	16.23	32.45	4365	238
2038.038342	9112.421548	-401.7	16.13	16.13	32.26	3430	238
10026.73834	9649.621548	121.71	27.62	27.62	55.25	1022	238
30293.13834	9753.121548	82.4104	6.19	6.19	12.39	10843	238
34816.63834	10389.92155	42.1279	9.94	9.94	19.88	5758	238
36503.23834	10692.32155	42.1279	24.52	24.52	49.03	1627	238
9578.338342	16155.62155	-63.6996	13.33	13.33	26.66	3888	238
8328.938342	16554.02155	-94.6996	11.80	11.80	23.60	5609	238
14707.73834	18099.52155	79.4629	14.77	14.77	29.53	2918	238
13650.93834	20805.82155	-272.7	18.96	18.96	37.92	2069	238
7991.538342	20933.92155	-331.7	16.60	16.60	33.21	4843	238
33522.83834	21345.22155	334.913	39.92	39.92	79.83	1485	238
23173.63834	21490.62155	238.628	21.71	21.71	43.43	2142	238
8646.738342	22713.82155	160.028	11.92	11.92	23.83	4693	238
1306.338342	23363.32155	249.435	14.15	14.15	28.31	3076	238
32220.93834	24123.62155	-233.7	26.71	26.71	53.41	1154	238
35893.93834	26676.02155	175.748	26.49	26.49	52.99	1915	238
13096.53834	27073.22155	331.965	31.51	31.51	63.02	1329	238
37883.23834	27396.82155	114.833	20.42	20.42	40.84	1734	238
30814.13834	28161.62155	-365.7	12.18	12.18	24.35	8807	238
15057.63834	28823.02155	-123.7	10.17	10.17	20.35	4900	238
37928.83834	29712.42155	322.14	32.78	32.78	65.56	1321	238
23482.23834	33895.92155	-23.6996	18.98	18.98	37.96	2143	238
19748.73834	35588.42155	125.64	10.57	10.57	21.15	6253	238
1570.338342	35640.32155	-273.7	34.55	34.55	69.10	1127	238
31344.23834	35902.22155	-245.7	21.45	21.45	42.91	1952	238
32202.23834	36563.12155	-24.6996	24.23	24.23	48.47	1793	238
39668.63834	37050.02155	11.6704	14.37	14.37	28.73	3102	238
22300.03834	38014.72155	-195.7	40.01	40.01	80.02	1073	238
7446.738342	38968.72155	243.54	34.62	34.62	69.24	1032	238
13857.43834	39465.52155	-3.06707	14.29	14.29	28.59	4141	238
34376.54164	1121.124759	-410.037	31.72	31.72	63.44	1545	246
12490.14164	1984.224759	-346.037	12.01	12.01	24.02	4043	246
35874.44164	1871.924759	-330.037	17.83	17.83	35.65	3358	246
30257.34164	2310.224759	159.69	10.03	10.03	20.06	5529	246
40273.94164	2395.024759	217.658	25.43	25.43	50.87	1270	246
16514.14164	2728.024759	-4.38733	8.38	8.38	16.77	5723	246
986.3416378	2796.624759	-39.0373	25.88	25.88	51.76	1274	246
29780.24164	3212.624759	-199.037	25.46	25.46	50.92	1224	246
7617.241638	3691.824759	122.355	8.62	8.62	17.24	5417	246
11643.54164	3802.124759	166.568	9.16	9.16	18.32	4948	246
35140.34164	3668.624759	-142.037	9.99	9.99	19.97	5753	246
32923.34164	5309.024759	-348.037	27.27	27.27	54.54	1744	246
2054.041638	5860.224759	204.885	18.39	18.39	36.79	2048	246
25168.34164	5626.324759	-396.037	51.17	51.17	102.35	1028	246
15049.74164	7120.124759	316.89	5.56	5.56	11.12	16384	246
25830.04164	7176.424759	-374.037	14.22	14.22	28.45	4074	246
1923.041638	8789.424759	-230.037	18.79	18.79	37.59	1860	246
25890.84164	9826.824759	-82.0373	29.25	29.25	58.50	1169	246
30279.04164	9768.024759	188.183	7.04	7.04	14.08	9726	246
4594.941638	11009.82476	-30.0373	20.11	20.11	40.22	1528	246
10895.64164	11105.02476	64.3877	6.64	6.64	13.28	8975	246
2137.541638	11257.32476	181.305	26.14	26.14	52.28	1333	246
32352.94164	12471.02476	247.133	27.15	27.15	54.31	2016	246
34180.34164	13047.02476	254.993	27.04	27.04	54.07	1381	246
5556.441638	14449.62476	-176.037	26.40	26.40	52.80	2246	246
8317.541638	16503.12476	-216.037	16.89	16.89	33.77	3359	246
425.7416378	19468.82476	-301.037	16.79	16.79	33.58	2132	246
14099.14164	19656.72476	310.995	24.23	24.23	48.47	2339	246
1409.841638	23106.12476	-105.037	12.76	12.76	25.53	3190	246
34471.84164	23463.02476	-48.0373	19.62	19.62	39.23	2464	246
39864.44164	25036.02476	-210.037	29.58	29.58	59.16	1377	246
15363.14164	27361.82476	140.04	14.34	14.34	28.68	2034	246
13047.94164	29057.92476	196.043	15.61	15.61	31.23	4014	246
6585.741638	29776.02476	45.7202	21.48	21.48	42.96	2161	246
14033.94164	30851.02476	308.048	29.01	29.01	58.03	1515	246
7335.841638	32095.32476	0.525173	26.96	26.96	53.93	1143	246
12340.04164	33006.12476	236.325	12.69	12.69	25.39	3125	246
13514.24164	32924.82476	-197.037	10.79	10.79	21.57	7329	246
21773.54164	34179.72476	257.94	3.93	3.93	7.87	27271	246
5882.241638	34159.62476	315.908	15.97	15.97	31.93	3949	246
33241.44164	34489.42476	141.023	14.25	14.25	28.50	2477	246
12173.04164	35528.72476	-306.037	7.72	7.72	15.45	13690	246
13878.24164	36274.02476	150.848	8.17	8.17	16.34	10291	246
15586.94164	37325.92476	-291.037	22.47	22.47	44.93	1827	246
36932.54164	37755.02476	-204.037	38.90	38.90	77.81	1462	246
5151.541638	38797.42476	64.3877	22.94	22.94	45.88	1557	246
37729.44493	6087.92797	31.6274	15.80	15.80	31.60	2150	254
29944.34493	7389.82797	222.232	8.85	8.85	17.71	8135	254
25820.64493	9863.22797	261.532	7.91	7.91	15.83	11746	254
7493.944934	12559.52797	-174.375	37.35	37.35	74.70	1049	254
5476.744934	14533.32797	-21.4276	22.16	22.16	44.32	1135	254
4831.844934	16197.12797	31.6274	8.85	8.85	17.71	8275	254
25914.94493	16989.22797	129.877	24.02	24.02	48.04	1449	254
30492.54493	20372.42797	-205.375	12.36	12.36	24.73	6466	254
34466.84493	23463.02797	133.807	20.06	20.06	40.13	2262	254
11532.64493	27045.52797	-304.375	9.09	9.09	18.18	11638	254
30825.74493	28179.92797	-423.375	21.38	21.38	42.77	2887	254
36537.54493	29860.52797	-0.795079	25.55	25.55	51.10	1279	254
20969.84493	30339.62797	352.905	38.08	38.08	76.16	1140	254
14107.74493	31748.82797	-417.375	42.39	42.39	84.78	1179	254
13527.94493	32908.42797	-269.375	10.67	10.67	21.34	9921	254
19504.94493	33609.82797	64.0499	17.07	17.07	34.15	2658	254
24239.44493	33678.42797	-199.375	31.46	31.46	62.93	2078	254
21548.64493	34227.82797	-68.3751	27.72	27.72	55.44	1161	254
15605.14493	37060.22797	-355.375	28.83	28.83	57.65	1648	254
22636.04493	37171.92797	336.202	33.46	33.46	66.93	1410	254
28069.54493	38851.32797	-359.375	18.37	18.37	36.74	3364	254
37104.04493	39132.62797	-224.375	35.98	35.98	71.97	1142	254
456.944934	39704.82797	-299.375	8.08	8.08	16.16	12318	254
4214.844934	39882.22797	169.177	16.39	16.39	32.78	2861	254
27135.24823	851.3311816	284.775	31.63	31.63	63.26	1275	262
11812.74823	978.0311816	27.3597	23.43	23.43	46.86	1803	262
31242.04823	1093.731182	47.9922	14.11	14.11	28.21	4436	262
29323.24823	1236.331182	254.317	23.03	23.03	46.06	1740	262
23372.04823	1494.631182	-153.713	18.91	18.91	37.82	1910	262
6285.04823	2091.531182	-254.713	6.52	6.52	13.05	14441	262
32046.84823	2209.531182	109.89	18.77	18.77	37.54	1397	262
4848.54823	2690.431182	286.74	23.57	23.57	47.15	2734	262
13469.64823	3266.731182	-395.713	38.46	38.46	76.91	1256	262
29598.34823	4111.031182	31.2897	16.84	16.84	33.68	1504	262
14865.04823	4215.931182	-25.7128	22.61	22.61	45.22	1424	262
17156.24823	5533.431182	-123.713	8.12	8.12	16.25	7777	262
1230.64823	5881.431182	20.4822	19.62	19.62	39.23	1293	262
2518.54823	13799.03118	329.97	8.12	8.12	16.25	10384	262
4338.44823	14694.53118	-103.713	26.02	26.02	52.05	1641	262
4850.44823	16233.33118	-32.7128	11.54	11.54	23.08	6499	262
6450.34823	18719.63118	266.107	26.49	26.49	52.99	2770	262
25350.84823	27389.13118	88.2747	15.05	15.05	30.10	2667	262
26338.74823	31724.43118	55.8522	14.34	14.34	28.68	2569	262
24185.24823	33604.73118	68.6247	20.84	20.84	41.68	2187	262
26918.44823	33758.23118	-88.7128	22.11	22.11	44.23	1215	262
23538.04823	33932.83118	-161.713	12.39	12.39	24.77	4535	262
39140.24823	35169.03118	-151.713	29.32	29.32	58.64	2337	262
26730.24823	35518.53118	-270.713	25.41	25.41	50.82	1649	262
28966.14823	35521.83118	284.775	30.26	30.26	60.52	1511	262
18327.04823	36118.33118	-221.713	27.11	27.11	54.21	1586	262
31789.04823	36461.13118	-132.713	13.85	13.85	27.69	4876	262
2765.74823	37670.43118	65.6772	6.59	6.59	13.19	7541	262
9684.04823	38931.43118	-8.99283	19.90	19.90	39.80	2516	262
22884.84823	39581.73118	-263.713	21.08	21.08	42.15	3228	262
16935.74823	40188.53118	112.837	30.94	30.94	61.89	1413	262
35674.15153	1756.834393	-357.051	16.70	16.70	33.39	4741	270
6276.651527	2083.934393	-300.051	5.65	5.65	11.30	19854	270
19667.75153	2506.434393	-258.051	19.12	19.12	38.25	2654	270
28259.05153	3174.034393	53.5494	8.36	8.36	16.72	7251	270
31176.95153	3271.434393	212.714	9.51	9.51	19.03	6586	270
17128.05153	5510.834393	-36.0506	8.43	8.43	16.86	6330	270
32985.45153	5551.334393	-421.051	24.56	24.56	49.13	2168	270
36757.85153	7301.234393	-408.051	27.60	27.60	55.20	2005	270
38196.85153	8285.234393	-193.051	21.29	21.29	42.58	2827	270
1920.751527	8848.234393	-392.051	23.29	23.29	46.58	2021	270
7004.551527	10161.33439	-283.051	17.33	17.33	34.67	2339	270
34811.35153	10403.13439	-11.2956	12.69	12.69	25.39	3661	270
2400.951527	10759.93439	313.912	43.47	43.47	86.95	1001	270
4483.651527	15558.03439	36.8469	5.46	5.46	10.93	12004	270
29914.85153	19215.43439	196.994	19.92	19.92	39.85	2417	270
35354.85153	22613.83439	-339.051	25.50	25.50	51.01	1842	270
10386.45153	23177.63439	230.399	17.00	17.00	34.01	2607	270
1311.051527	24322.43439	9.33692	15.92	15.92	31.84	2632	270
29307.85153	27770.33439	-145.051	15.43	15.43	30.85	2028	270
39954.75153	29500.93439	-270.051	29.65	29.65	59.30	1300	270
20759.15153	30378.43439	319.807	27.58	27.58	55.15	1865	270
32707.95153	32530.33439	214.679	12.08	12.08	24.16	6056	270
24007.35153	34279.93439	-222.051	13.78	13.78	27.55	3473	270
18292.65153	35709.63439	-358.051	36.60	36.60	73.19	1299	270
19167.45153	35789.43439	259.874	19.90	19.90	39.80	2872	270
30943.25153	36693.33439	-398.051	36.13	36.13	72.25	1426	270
1155.151527	37139.43439	-22.1031	35.58	35.58	71.17	1193	270
23778.45153	38453.93439	-298.051	33.06	33.06	66.13	1281	270
11118.95482	1429.237604	-221.388	17.14	17.14	34.29	3519	278
35716.55482	1726.137604	-175.388	27.15	27.15	54.31	1248	278
29100.45482	2966.737604	-240.388	18.79	18.79	37.59	2267	278
31915.15482	3455.137604	282.134	22.66	22.66	45.31	2532	278
11644.95482	3800.037604	166.199	10.76	10.76	21.52	3034	278
17164.35482	5515.737604	-58.3883	16.74	16.74	33.49	2711	278
32937.65482	5558.537604	-330.388	23.15	23.15	46.30	2048	278
10235.95482	5895.437604	263.467	29.79	29.79	59.58	1175	278
39243.65482	8076.337604	233.009	32.38	32.38	64.76	1075	278
14339.55482	8490.637604	122.969	25.15	25.15	50.30	2293	278
1032.154823	10302.3376	147.532	17.76	17.76	35.51	1762	278
33176.95482	11846.3376	63.0367	19.52	19.52	39.05	1949	278
7674.954823	14186.1376	-219.388	36.79	36.79	73.57	1548	278
16528.45482	14124.7376	166.199	21.08	21.08	42.15	1826	278
4574.354823	14459.5376	-126.388	22.82	22.82	45.64	2232	278
11557.65482	15492.5376	61.0717	15.78	15.78	31.56	1723	278
19286.35482	17263.1376	261.502	14.11	14.11	28.21	3485	278
18323.05482	17515.2376	200.587	20.94	20.94	41.87	1613	278
11072.45482	24326.8376	-351.388	9.89	9.89	19.78	11189	278
5916.754823	26226.9376	79.7392	14.13	14.13	28.26	2116	278
39924.75482	26498.2376	-34.3883	25.03	25.03	50.07	1011	278
2227.154823	28072.2376	-190.388	22.23	22.23	44.46	1258	278
5685.254823	29451.8376	17.8417	20.21	20.21	40.41	2544	278
22577.15482	30190.5376	-329.388	28.42	28.42	56.85	1371	278
13562.05482	30628.4376	-379.388	33.21	33.21	66.41	1960	278
18127.85482	31725.7376	-12.6158	17.80	17.80	35.61	3380	278
1657.754823	31975.4376	33.5617	28.75	28.75	57.51	1036	278
8259.654823	33503.4376	53.2117	16.86	16.86	33.72	1998	278
12020.85482	34683.3376	-154.388	22.73	22.73	45.45	1721	278
39095.55482	35088.6376	-58.3883	32.10	32.10	64.20	1107	278
29981.65482	36176.8376	-262.388	13.64	13.64	27.27	5043	278
14018.05482	36226.0376	324.382	22.37	22.37	44.74	2135	278
39502.65482	37037.3376	334.207	17.62	17.62	35.23	4610	278
13521.05482	37218.9376	-90.3883	25.15	25.15	50.30	1703	278
41054.05482	37450.9376	-51.3883	15.59	15.59	31.18	4012	278
20512.35482	38379.4376	-244.388	23.79	23.79	47.57	1955	278
5143.254823	38857.7376	-33.3883	28.05	28.05	56.10	1445	278
8990.554823	39979.5376	-259.388	10.10	10.10	20.21	7636	278
17962.15812	386.5408155	347.624	22.70	22.70	45.40	2883	286
12138.15812	447.5408155	180.599	9.73	9.73	19.45	4804	286
29349.75812	481.2408155	322.079	20.54	20.54	41.07	2026	286
26954.55812	763.1408155	-10.0061	5.98	5.98	11.96	12859	286
28663.25812	1118.940815	-124.726	34.19	34.19	68.39	1075	286
40647.55812	1072.340815	-117.726	15.57	15.57	31.13	3414	286
23635.65812	2627.640815	18.4864	34.95	34.95	69.90	1123	286
39237.05812	4124.640815	-289.726	34.48	34.48	68.95	1051	286
14379.05812	4239.140815	-404.726	38.10	38.10	76.21	1363	286
4067.958119	4280.240815	48.9439	10.36	10.36	20.72	5425	286
31268.75812	4201.540815	158.001	15.07	15.07	30.14	3828	286
8827.658119	7660.540815	341.729	7.70	7.70	15.40	9895	286
30553.35812	8266.840815	185.511	16.30	16.30	32.59	2308	286
41313.25812	8424.740815	-141.726	15.40	15.40	30.80	3291	286
19655.65812	8684.440815	57.7864	34.31	34.31	68.62	1162	286
34394.95812	9645.540815	309.306	42.70	42.70	85.39	1054	286
34147.85812	12987.34082	132.456	15.80	15.80	31.60	2403	286
2536.258119	13828.54082	329.939	11.85	11.85	23.69	5702	286
9623.358119	16132.34082	-95.7261	25.74	25.74	51.48	1934	286
19236.85812	17305.04082	281.796	11.68	11.68	23.36	6008	286
5739.758119	17410.94082	71.5414	23.39	23.39	46.77	1613	286
9337.558119	17821.74082	-118.726	22.61	22.61	45.22	1761	286
10231.45812	18710.34082	-394.726	25.88	25.88	51.76	2733	286
30334.15812	18912.54082	99.0514	25.50	25.50	51.01	1338	286
27579.65812	19095.04082	-181.726	19.29	19.29	38.57	2706	286
13205.25812	20867.44082	-80.7261	27.62	27.62	55.25	1180	286
7747.258119	21057.74082	-223.726	23.90	23.90	47.81	1586	286
39647.15812	21905.34082	101.999	20.61	20.61	41.21	2589	286
8588.058119	22746.94082	246.426	10.74	10.74	21.48	5293	286
6126.858119	24238.24082	264.111	11.52	11.52	23.03	6977	286
9902.758119	25521.04082	333.869	12.55	12.55	25.10	3805	286
39027.35812	27958.64082	-68.7261	25.13	25.13	50.26	1619	286
27005.95812	33930.84082	-6.07609	31.96	31.96	63.91	1024	286
15726.65812	34486.34082	-413.726	46.89	46.89	93.78	1219	286
22455.45812	35144.54082	88.2439	23.10	23.10	46.21	1386	286
16591.95812	36670.84082	-53.7261	17.47	17.47	34.95	3488	286
15702.25812	38173.04082	-254.726	11.75	11.75	23.50	9266	286
13810.65812	39490.94082	-122.726	23.55	23.55	47.10	1484	286
25457.85812	39728.64082	300.464	35.77	35.77	71.54	1055	286
26908.15812	39710.94082	33.2239	25.06	25.06	50.11	1302	286
30113.16142	485.6440268	329.601	38.06	38.06	76.11	1062	294
37799.26142	780.7440268	-244.064	25.81	25.81	51.62	1202	294
248.6614153	999.4440268	84.9587	10.36	10.36	20.72	4358	294
21687.76142	2211.044027	88.8887	30.21	30.21	60.43	1587	294
6338.861415	2605.744027	-290.064	17.99	17.99	35.98	2612	294
39951.26142	2594.744027	-412.064	21.08	21.08	42.15	2296	294
7590.061415	3688.744027	62.3612	16.39	16.39	32.78	2902	294
11658.26142	3796.644027	175.349	11.12	11.12	22.23	5367	294
36063.36142	4231.644027	-279.064	30.24	30.24	60.48	1241	294
40215.96142	4445.944027	-5.43134	24.35	24.35	48.70	1986	294
8837.661415	7646.844027	241.176	4.47	4.47	8.95	21170	294
23265.06142	7620.344027	208.754	11.12	11.12	22.23	7066	294
41269.96142	8160.544027	-205.064	34.52	34.52	69.05	1022	294
30322.66142	9756.844027	195.981	6.55	6.55	13.09	11217	294
2192.161415	11290.64403	222.509	32.88	32.88	65.75	1040	294
35220.46142	12086.24403	12.2537	22.56	22.56	45.12	1526	294
36226.56142	12443.84403	-232.064	19.85	19.85	39.71	1779	294
11002.56142	13798.74403	350.234	37.63	37.63	75.27	1438	294
26953.96142	17167.54403	67.2737	22.58	22.58	45.17	2047	294
31619.76142	18345.54403	282.441	23.01	23.01	46.02	1890	294
35651.76142	18527.64403	76.1162	18.13	18.13	36.27	1575	294
8404.661415	19635.44403	259.844	23.34	23.34	46.68	2877	294
18570.86142	19772.54403	111.486	25.39	25.39	50.77	2316	294
938.2614153	20109.04403	-326.064	28.59	28.59	57.18	1339	294
818.1614153	21660.04403	129.171	21.48	21.48	42.96	1003	294
7345.961415	22441.14403	262.791	31.79	31.79	63.59	1162	294
1346.661415	24314.44403	2.42866	10.22	10.22	20.44	5652	294
19151.66142	25083.04403	7.34116	23.20	23.20	46.39	2285	294
1398.061415	25317.04403	355.146	31.27	31.27	62.55	1196	294
5974.261415	26224.54403	-39.0638	9.40	9.40	18.79	6813	294
7648.261415	26245.74403	337.461	20.72	20.72	41.45	3074	294
12624.76142	26361.44403	16.1837	8.78	8.78	17.57	7574	294
30873.46142	28040.94403	-174.064	26.42	26.42	52.85	1407	294
9759.161415	28191.24403	141.944	19.36	19.36	38.72	2027	294
38344.46142	28688.84403	-70.0638	14.67	14.67	29.34	3992	294
14053.56142	29612.64403	350.234	33.65	33.65	67.31	1331	294
21629.46142	31035.34403	-173.064	31.04	31.04	62.08	1100	294
32799.26142	31515.74403	-186.064	32.90	32.90	65.80	1448	294
11806.56142	31480.24403	314.864	32.17	32.17	64.34	1060	294
7242.861415	32049.54403	-53.0638	18.39	18.39	36.79	2265	294
7504.761415	33179.34403	121.311	18.11	18.11	36.22	1725	294
40965.86142	33114.64403	-407.064	17.85	17.85	35.70	7353	294
18061.26142	34009.04403	330.584	34.45	34.45	68.91	1130	294
20801.86142	34101.84403	115.416	18.32	18.32	36.64	1610	294
1693.061415	34635.54403	-86.0638	11.61	11.61	23.22	5969	294
39750.46142	37030.04403	14.2187	24.94	24.94	49.88	1635	294
27365.86142	39564.64403	-169.064	22.56	22.56	45.12	1768	294
40690.86471	1054.847238	-118.402	19.17	19.17	38.34	2853	302
19069.76471	1016.347238	123.921	29.11	29.11	58.22	1048	302
26074.86471	3300.947238	265.401	14.65	14.65	29.30	5423	302
29914.26471	7334.447238	70.8659	14.37	14.37	28.73	3217	302
20223.66471	7639.047238	31.5659	19.57	19.57	39.14	3435	302
29386.56471	8456.147238	-54.4016	13.85	13.85	27.69	4282	302
41339.96471	8411.147238	26.6534	17.22	17.22	34.43	2086	302
29638.06471	12556.04724	175.993	15.43	15.43	30.85	2151	302
36850.76471	14959.14724	119.008	17.26	17.26	34.52	3113	302
2330.964712	15129.34724	262.453	32.38	32.38	64.76	1053	302
22036.96471	16778.54724	151.431	9.70	9.70	19.41	5654	302
3997.464712	18867.54724	294.876	16.86	16.86	33.72	2947	302
41230.46471	20199.64724	-362.402	35.44	35.44	70.89	1466	302
35736.46471	21149.04724	-304.402	40.91	40.91	81.81	1078	302
5733.664712	21865.34724	279.156	31.98	31.98	63.96	1119	302
13590.06471	22358.44724	255.576	35.54	35.54	71.07	1002	302
8169.064712	24966.74724	-290.402	7.02	7.02	14.04	11025	302
9308.764712	26218.84724	243.786	28.07	28.07	56.14	1175	302
16299.36471	27654.44724	8.96841	16.53	16.53	33.06	2640	302
11508.36471	28855.44724	251.646	10.76	10.76	21.52	6465	302
1318.464712	28972.44724	-274.402	22.16	22.16	44.32	1951	302
40139.26471	29523.04724	190.731	37.16	37.16	74.32	1228	302
16620.56471	32757.64724	316.491	31.51	31.51	63.02	1023	302
36939.36471	33528.54724	287.998	35.63	35.63	71.26	1024	302
21069.36471	35326.54724	216.276	19.26	19.26	38.53	2420	302
26732.36471	35480.14724	-362.402	8.15	8.15	16.30	13747	302
29223.76471	35636.84724	-51.4016	17.47	17.47	34.95	2149	302
13971.46471	36286.24724	288.981	29.04	29.04	58.07	1408	302
29992.96471	36218.04724	-375.402	16.63	16.63	33.25	2905	302
18909.06471	36872.24724	277.191	27.60	27.60	55.20	1416	302
35780.56471	37788.34724	-412.402	38.36	38.36	76.73	1254	302
13675.36471	38965.04724	-339.402	19.45	19.45	38.90	3411	302
18707.56471	39236.24724	-187.402	38.08	38.08	76.16	1129	302
19377.86801	228.5504494	155.219	22.04	22.04	44.09	1402	310
4837.468008	2750.850449	323.227	39.56	39.56	79.13	1051	310
3071.768008	3260.250449	51.0744	15.40	15.40	30.80	3728	310
16541.26801	5453.550449	205.327	17.19	17.19	34.38	2215	310
25141.86801	5820.150449	-10.8231	5.37	5.37	10.74	11295	310
17959.26801	6195.750449	-8.85814	11.92	11.92	23.83	4624	310
28951.96801	6241.050449	62.8644	11.99	11.99	23.97	4815	310
1893.968008	8692.850449	-229.543	13.28	13.28	26.56	3439	310
30598.76801	9707.550449	309.472	17.99	17.99	35.98	2542	310
21688.86801	9779.150449	333.052	31.39	31.39	62.78	1538	310
9129.368008	10416.05045	-291.543	31.53	31.53	63.07	1384	310
6586.268008	11368.15045	-363.543	47.90	47.90	95.80	1168	310
34695.76801	11779.95045	-275.543	26.38	26.38	52.75	1238	310
1228.468008	14272.25045	-338.543	37.77	37.77	75.55	1030	310
14707.76801	16526.05045	-64.5431	25.34	25.34	50.68	1656	310
8598.768008	18789.45045	-197.543	8.85	8.85	17.71	11124	310
28417.66801	20290.55045	-360.543	28.50	28.50	56.99	2325	310
13196.26801	20769.45045	-240.543	30.26	30.26	60.52	1424	310
30265.46801	22229.05045	-422.543	43.76	43.76	87.51	1405	310
9900.968008	23278.35045	198.449	24.94	24.94	49.88	1496	310
25021.06801	23421.05045	241.679	37.80	37.80	75.60	1549	310
28747.86801	27892.75045	110.024	29.88	29.88	59.77	1022	310
669.0680078	28949.75045	161.114	14.06	14.06	28.12	3424	310
41390.86801	31056.75045	62.8644	25.01	25.01	50.02	1085	310
420.6680078	32603.05045	-201.543	21.78	21.78	43.57	1572	310
40955.96801	33081.75045	-186.543	21.57	21.57	43.14	2086	310
21023.06801	35305.95045	233.819	9.56	9.56	19.12	8901	310
13792.66801	36340.35045	223.012	21.45	21.45	42.91	2520	310
32265.16801	36575.55045	-247.543	25.93	25.93	51.86	1931	310
11701.26801	36946.05045	-327.543	41.57	41.57	83.13	1385	310
24841.56801	37756.85045	-5.91064	18.06	18.06	36.13	3070	310
6490.871304	229.7536607	-89.6193	16.39	16.39	32.78	2198	318
39063.0713	438.5536607	243.568	29.23	29.23	58.45	1502	318
9271.771304	2133.653661	110.931	7.23	7.23	14.46	8721	318
35891.4713	1909.753661	-144.619	23.27	23.27	46.53	1329	318
16535.4713	2703.453661	-11.8818	6.01	6.01	12.01	14167	318
27172.9713	3787.153661	-248.619	15.85	15.85	31.70	3285	318
31309.4713	4149.253661	86.3682	24.73	24.73	49.45	1338	318
22041.6713	5049.653661	-114.619	18.37	18.37	36.74	2275	318
35999.4713	5143.453661	-127.619	17.33	17.33	34.67	1770	318
28951.7713	6265.553661	-8.93427	10.01	10.01	20.02	6535	318
6637.471304	6886.053661	-42.6193	20.49	20.49	40.98	2076	318
21090.7713	7028.653661	-166.619	12.27	12.27	24.54	3122	318
15079.8713	7115.053661	219.988	11.70	11.70	23.41	3566	318
40316.7713	7736.353661	-361.619	23.62	23.62	47.24	2708	318
41204.5713	8124.353661	-123.619	32.85	32.85	65.70	1606	318
13837.8713	8354.853661	-121.619	20.61	20.61	41.21	2288	318
25480.2713	8342.753661	134.511	8.08	8.08	16.16	6647	318
39863.8713	10474.45366	311.361	37.80	37.80	75.60	1377	318
3864.571304	11087.15366	-152.619	25.29	25.29	50.59	1842	318
21361.7713	11385.55366	-152.619	28.24	28.24	56.47	1337	318
36382.1713	12335.65366	-122.619	21.85	21.85	43.71	2686	318
24017.5713	14644.85366	-348.619	33.30	33.30	66.60	1520	318
5855.471304	16283.45366	-252.619	37.37	37.37	74.75	1303	318
18309.3713	17558.15366	12.6807	10.83	10.83	21.67	5233	318
4242.771304	18624.65366	-47.6193	5.13	5.13	10.27	16610	318
308.171304	18783.45366	-259.619	11.12	11.12	22.23	3638	318
2059.871304	18961.75366	-171.619	8.15	8.15	16.30	10008	318
29437.0713	21495.35366	210.163	12.67	12.67	25.34	3625	318
16736.1713	26711.95366	62.7882	20.91	20.91	41.82	1578	318
38360.1713	28729.55366	-384.619	29.27	29.27	58.55	2465	318
17636.8713	33046.05366	-48.6193	23.27	23.27	46.53	1381	318
7568.971304	33193.85366	294.658	18.82	18.82	37.63	1994	318
16749.5713	34930.35366	-258.619	26.78	26.78	53.55	1531	318
28276.0713	36001.35366	-362.619	38.36	38.36	76.73	1163	318
519.071304	39813.15366	-275.619	14.46	14.46	28.92	3915	318
23441.0746	1406.956872	-206.695	12.43	12.43	24.87	6426	326
8624.7746	2252.056872	-178.695	31.46	31.46	62.93	1100	326
6637.2746	6916.856872	-149.695	12.29	12.29	24.59	4698	326
35700.0746	7187.356872	-168.695	18.09	18.09	36.17	1870	326
8818.6746	7650.056872	189.455	5.32	5.32	10.64	14027	326
23259.9746	7613.956872	208.122	12.13	12.13	24.26	5129	326
24079.9746	9334.656872	-77.6954	8.01	8.01	16.01	9699	326
19731.3746	9800.356872	241.527	15.78	15.78	31.56	4019	326
35768.7746	9571.256872	14.5696	30.71	30.71	61.42	1514	326
23118.4746	10915.25687	-146.695	23.55	23.55	47.10	2019	326
21329.7746	11318.25687	-161.695	20.21	20.21	40.41	2246	326
11101.7746	13917.05687	-57.6954	14.62	14.62	29.25	4295	326
2486.6746	13790.25687	221.877	19.36	19.36	38.72	1844	326
4420.9746	17439.55687	332.9	13.02	13.02	26.05	5510	326
40926.2746	17634.25687	364.34	21.03	21.03	42.06	3149	326
3942.1746	17976.15687	-243.695	12.60	12.60	25.20	5157	326
9396.8746	17813.65687	-382.695	16.96	16.96	33.91	4422	326
16404.1746	18387.65687	134.435	25.55	25.55	51.10	1023	326
377.4746003	22442.65687	-199.695	13.12	13.12	26.23	2919	326
14248.0746	25265.05687	-228.695	13.35	13.35	26.71	4068	326
7675.0746	26272.35687	126.575	18.60	18.60	37.21	2523	326
27034.4746	26911.25687	-123.695	16.39	16.39	32.78	2056	326
589.4746003	29979.45687	327.987	21.52	21.52	43.05	2228	326
6423.8746	29903.05687	-290.695	16.63	16.63	33.25	2147	326
19681.1746	31024.85687	180.612	17.76	17.76	35.51	2702	326
38248.6746	32940.75687	321.11	14.81	14.81	29.63	6649	326
19465.5746	33641.55687	197.315	20.06	20.06	40.13	3001	326
26272.1746	34161.45687	219.912	16.27	16.27	32.55	3546	326
1731.4746	34652.45687	-339.695	36.41	36.41	72.82	1144	326
1431.2746	35365.05687	-319.695	12.69	12.69	25.39	8723	326
26797.6746	35916.15687	-312.695	24.47	24.47	48.94	1919	326
15443.1746	39433.05687	-350.695	23.62	23.62	47.24	2138	326
1896.3746	40318.35687	-137.695	12.60	12.60	25.20	4532	326
10048.7746	40359.15687	16.5346	23.69	23.69	47.38	1648	326
31978.5779	453.2600832	-146.772	12.88	12.88	25.76	4261	334
19232.5779	981.4600832	352.473	17.47	17.47	34.95	4000	334
241.3778965	988.8600832	58.706	5.75	5.75	11.49	10936	334
27724.5779	1957.660083	-123.772	21.36	21.36	42.72	1101	334
21781.6779	2318.660083	-313.772	31.96	31.96	63.91	1423	334
40779.6779	3066.460083	-128.772	14.27	14.27	28.54	3813	334
31091.7779	3313.760083	252.258	12.55	12.55	25.10	4366	334
19481.9779	4276.960083	20.3885	21.83	21.83	43.66	1516	334
35686.3779	7266.560083	-188.772	16.60	16.60	33.21	2916	334
4918.777896	8695.660083	-139.772	17.52	17.52	35.04	1794	334
24103.6779	9394.060083	-258.772	9.02	9.02	18.04	8450	334
17024.5779	9726.360083	-133.772	10.67	10.67	21.34	5918	334
871.6778965	9928.560083	159.903	31.30	31.30	62.60	1604	334
6554.177896	12097.16008	-7.12155	35.51	35.51	71.03	1025	334
35279.1779	12141.26008	-28.7715	25.17	25.17	50.35	1697	334
10531.0779	14975.56008	291.558	22.25	22.25	44.51	1988	334
32490.1779	19919.96008	-152.772	26.59	26.59	53.18	1333	334
6406.177896	22981.16008	166.781	24.37	24.37	48.75	1149	334
36152.4779	23523.96008	78.356	32.15	32.15	64.29	1063	334
9597.277896	24751.36008	284.681	37.92	37.92	75.83	1107	334
6240.177896	27006.16008	-25.789	23.83	23.83	47.67	1148	334
9415.577896	31056.56008	3.68595	3.96	3.96	7.91	21309	334
14063.3779	31549.76008	-270.772	31.53	31.53	63.07	1253	334
40184.5779	32577.76008	-283.772	31.79	31.79	63.59	1272	334
7584.477896	33168.66008	292.541	15.71	15.71	31.42	3284	334
29979.2779	36071.46008	-208.772	19.50	19.50	39.00	1824	334
29165.9779	36309.46008	98.9885	28.40	28.40	56.80	1261	334
32215.9779	36588.66008	125.516	18.70	18.70	37.40	2353	334
17157.8779	37372.06008	256.188	27.13	27.13	54.26	1349	334
18149.1779	39286.86008	-272.772	42.79	42.79	85.58	1285	334
25491.4779	39719.56008	-142.772	12.60	12.60	25.20	4084	334
7050.081193	1377.863295	63.5423	5.65	5.65	11.30	10640	342
9236.081193	2113.763295	191.267	7.30	7.30	14.60	11026	342
34189.38119	2435.663295	48.8048	16.77	16.77	33.54	1786	342
11585.98119	3805.863295	87.1223	14.95	14.95	29.91	2109	342
28576.28119	4416.063295	-39.8477	19.88	19.88	39.75	2872	342
32271.58119	4755.063295	47.8223	15.35	15.35	30.71	1704	342
2064.781193	5822.763295	268.885	10.62	10.62	21.24	7640	342
25861.58119	6090.163295	-263.848	31.27	31.27	62.55	1255	342
22617.28119	6404.063295	-398.848	24.52	24.52	49.03	2255	342
41229.28119	8102.763295	-189.848	24.87	24.87	49.74	1666	342
29384.78119	8370.363295	7.53981	20.23	20.23	40.46	1330	342
20546.78119	9796.363295	-342.848	55.01	55.01	110.03	1192	342
21830.88119	9727.263295	262.99	19.95	19.95	39.89	3259	342
16961.68119	10757.76329	-206.848	26.12	26.12	52.23	1592	342
23152.78119	10950.36329	-100.848	21.64	21.64	43.28	1746	342
29782.68119	11018.86329	-127.848	29.81	29.81	59.63	1538	342
16111.08119	11506.46329	88.1048	23.53	23.53	47.05	1061	342
38731.88119	13414.76329	-221.848	20.39	20.39	40.79	3475	342
23950.98119	14769.76329	-155.848	23.71	23.71	47.43	1442	342
8341.081193	16559.16329	-110.848	9.87	9.87	19.73	6182	342
13630.48119	16564.36329	-359.848	22.58	22.58	45.17	2467	342
5390.281193	17495.66329	-185.848	17.19	17.19	34.38	3104	342
27987.08119	17649.76329	-224.848	8.85	8.85	17.71	7050	342
22204.58119	18606.66329	56.6648	15.21	15.21	30.43	2770	342
10551.38119	25334.16329	138.212	17.40	17.40	34.81	3395	342
8929.381193	25866.26329	364.187	10.97	10.97	21.95	5135	342
12550.48119	26328.66329	-119.848	13.12	13.12	26.23	3617	342
39035.88119	27980.86329	-134.848	29.81	29.81	59.63	1391	342
10129.98119	28102.36329	16.3823	24.42	24.42	48.84	1303	342
1729.081193	31097.76329	-44.8477	22.91	22.91	45.83	1009	342
1762.981193	31788.86329	-82.8477	10.97	10.97	21.95	4660	342
31934.08119	33131.86329	-165.848	25.03	25.03	50.07	1993	342
13894.48119	33968.86329	-65.8477	11.35	11.35	22.70	4081	342
34962.18119	35413.86329	289.517	13.87	13.87	27.74	6302	342
25060.58119	36182.76329	342.572	21.10	21.10	42.20	4150	342
22969.98119	36482.96329	51.7523	27.51	27.51	55.01	1263	342
12579.88119	36482.36329	-204.848	28.57	28.57	57.13	1424	342
8410.981193	37901.26329	-294.848	25.32	25.32	50.63	1442	342
3234.881193	39571.46329	195.197	15.94	15.94	31.89	2908	342
22924.88119	39662.46329	-210.848	22.58	22.58	45.17	3780	342
3365.981193	40164.26329	113.65	9.61	9.61	19.22	6294	342
41218.28119	40299.76329	-298.848	37.52	37.52	75.03	1076	342
18180.58449	1227.766506	-285.924	18.20	18.20	36.41	2846	350
7049.784489	1380.366506	136.171	6.41	6.41	12.81	9879	350
39956.68449	2572.366506	-162.924	16.58	16.58	33.16	2122	350
29087.68449	2870.066506	-282.924	17.95	17.95	35.89	2540	350
11597.18449	3825.466506	232.456	9.21	9.21	18.42	8224	350
22532.18449	4706.766506	-246.924	38.25	38.25	76.49	1482	350
32234.28449	4638.166506	-305.924	21.01	21.01	42.01	2042	350
33712.68449	7225.466506	-177.924	22.07	22.07	44.13	2128	350
23267.88449	7616.866506	152.874	18.18	18.18	36.36	1667	350
2372.684489	8036.166506	70.3437	18.39	18.39	36.79	1465	350
1898.884489	8761.966506	-296.924	14.25	14.25	28.50	4202	350
24146.48449	9507.066506	-320.924	24.04	24.04	48.09	1664	350
12351.98449	11601.16651	-4.32632	11.40	11.40	22.80	5097	350
10764.28449	14981.36651	-172.924	4.29	4.29	8.57	21220	350
1007.984489	14973.96651	152.874	20.28	20.28	40.55	1277	350
2227.184489	16916.56651	51.6762	7.42	7.42	14.84	7397	350
4486.484489	17427.76651	257.019	13.89	13.89	27.79	4119	350
5786.484489	18490.16651	-145.924	15.31	15.31	30.61	3545	350
24526.68449	18551.66651	356.251	19.24	19.24	38.48	3388	350
9698.684489	19177.66651	-340.924	28.57	28.57	57.13	1710	350
5869.784489	22998.26651	348.391	6.76	6.76	13.52	17680	350
7933.784489	23078.26651	-29.9238	10.06	10.06	20.11	8838	350
9798.084489	23330.46651	-13.1688	23.67	23.67	47.34	1152	350
8441.784489	23519.56651	-331.924	16.65	16.65	33.30	4066	350
7567.884489	23696.66651	101.784	13.26	13.26	26.52	4443	350
1903.784489	24642.86651	163.681	17.45	17.45	34.90	1534	350
11173.08449	24730.46651	-102.924	25.88	25.88	51.76	1397	350
7584.884489	26261.96651	-116.924	28.02	28.02	56.05	1123	350
11773.88449	27444.66651	-308.924	9.70	9.70	19.41	10502	350
18075.08449	31698.06651	75.2562	15.31	15.31	30.61	2518	350
2068.684489	33880.26651	-10.2213	20.30	20.30	40.60	1359	350
19711.38449	35593.86651	-4.32632	10.06	10.06	20.11	5059	350
32270.48449	36440.56651	-231.924	17.59	17.59	35.18	3715	350
18740.18449	36945.76651	-51.9238	19.92	19.92	39.85	1629	350
9655.984489	37021.06651	-26.9238	21.22	21.22	42.44	1167	350
14573.68449	38048.26651	-302.924	24.68	24.68	49.36	2179	350
7533.484489	38165.16651	-397.924	24.42	24.42	48.84	2005	350
2070.784489	39366.96651	-76.9238	18.56	18.56	37.11	2398	350
572.0877852	1532.369717	28.02	19.97	19.97	39.94	1396	358
35789.68779	1810.169717	94.83	20.02	20.02	40.03	1404	358
33568.18779	2470.669717	9.35254	16.01	16.01	32.03	2786	358
6417.187785	3260.569717	130.2	24.61	24.61	49.22	1110	358
13156.58779	4517.169717	321.788	22.51	22.51	45.03	1759	358
39127.58779	5063.169717	-128	8.60	8.60	17.19	6277	358
2068.187785	5791.869717	32.9325	16.77	16.77	33.54	3684	358
30311.38779	8218.369717	177.36	15.83	15.83	31.65	4269	358
3223.687785	9852.469717	-279	34.55	34.55	69.10	1278	358
21632.98779	9745.569717	220.59	15.57	15.57	31.13	2874	358
4585.187785	10987.66972	-11.28	16.23	16.23	32.45	2901	358
3949.387785	11856.86972	-198	11.28	11.28	22.56	7549	358
4217.887785	12838.66972	230.415	24.14	24.14	48.28	1492	358
40439.48779	14538.06972	362.07	37.87	37.87	75.74	1545	358
11607.28779	15454.86972	193.08	21.81	21.81	43.61	1604	358
14491.78779	16137.26972	295.26	20.25	20.25	40.51	3254	358
32066.98779	16644.76972	-260	17.50	17.50	35.00	4045	358
19265.38779	17275.06972	154.763	14.34	14.34	28.68	4015	358
9704.487785	19094.86972	-219	16.84	16.84	33.68	3496	358
29334.18779	19259.66972	-194	27.37	27.37	54.73	1092	358
3271.087785	19599.96972	-117	14.58	14.58	29.15	4294	358
33214.18779	20395.96972	150.833	10.20	10.20	20.39	6389	358
28669.28779	20710.76972	36.8625	14.58	14.58	29.15	2656	358
1331.187785	23308.96972	25.0725	12.41	12.41	24.82	2178	358
33608.48779	23789.06972	-2.43746	14.22	14.22	28.45	2462	358
40643.08779	25184.26972	-169	24.54	24.54	49.08	1353	358
1462.387785	25354.56972	146.903	10.50	10.50	21.01	4366	358
17473.98779	26071.36972	-147	15.87	15.87	31.75	2873	358
21062.58779	27157.56972	-120	8.90	8.90	17.80	6071	358
30814.18779	28043.26972	-390	11.12	11.12	22.23	9242	358
4692.487785	30521.06972	-181	33.51	33.51	67.02	1166	358
704.6877852	31198.56972	304.103	26.19	26.19	52.38	1330	358
14047.88779	31204.36972	-279	10.36	10.36	20.72	8250	358
5926.887785	34138.76972	270.698	27.41	27.41	54.82	1118	358
13923.58779	36259.56972	-8.33246	20.77	20.77	41.54	1237	358
15536.48779	37428.86972	-270	8.69	8.69	17.38	11758	358
28111.68779	39335.36972	-410	9.26	9.26	18.51	11358	358
4203.791081	926.5729284	-104.076	31.02	31.02	62.03	1067	366
15303.29108	2640.872928	87.8764	14.46	14.46	28.92	4579	366
15163.19108	3377.672928	230.339	14.44	14.44	28.87	4587	366
10512.19108	4000.872928	-80.0761	21.22	21.22	42.44	1140	366
35422.89108	4278.372928	-311.076	28.10	28.10	56.19	1485	366
32282.59108	4761.772928	80.9989	17.24	17.24	34.48	1360	366
15099.99108	6369.472928	80.9989	9.70	9.70	19.41	6559	366
28942.19108	6272.472928	35.8039	11.85	11.85	23.69	3050	366
36734.29108	7399.872928	-220.076	27.34	27.34	54.68	1057	366
3685.891081	8513.272928	-273.076	34.36	34.36	68.72	1144	366
19425.89108	8495.572928	221.496	24.28	24.28	48.56	1524	366
35512.89108	9271.972928	-98.0761	31.79	31.79	63.59	1038	366
21733.69108	9726.572928	163.529	26.33	26.33	52.66	1307	366
2636.391081	10391.67293	15.1714	24.26	24.26	48.51	1488	366
6566.691081	11239.17293	311.886	28.02	28.02	56.05	1468	366
18109.79108	12993.37293	-368.076	39.92	39.92	79.83	1010	366
40387.09108	14549.17293	123.246	22.11	22.11	44.23	1920	366
22627.59108	15468.67293	-239.076	32.15	32.15	64.29	1330	366
13052.79108	16048.17293	122.264	14.84	14.84	29.67	3104	366
3385.791081	17330.17293	362.976	27.79	27.79	55.58	2745	366
1124.991081	17296.47293	-56.0761	30.33	30.33	60.66	1058	366
4246.891081	18700.67293	-218.076	7.16	7.16	14.32	10088	366
32522.09108	19901.17293	-22.1636	26.33	26.33	52.66	1219	366
23645.89108	21482.27293	-56.0761	30.94	30.94	61.89	1013	366
5436.491081	25595.27293	298.131	6.26	6.26	12.53	12346	366
2014.191081	26668.97293	-132.076	22.11	22.11	44.23	1984	366
38517.09108	30369.67293	-33.0761	20.94	20.94	41.87	1626	366
17892.99108	31021.77293	141.914	8.55	8.55	17.10	8237	366
18094.29108	31680.17293	178.266	8.57	8.57	17.14	5103	366
8249.591081	33494.67293	-114.076	10.62	10.62	21.24	5612	366
26402.49108	34074.87293	325.641	29.11	29.11	58.22	1471	366
14331.29108	35732.57293	-132.076	5.35	5.35	10.69	9048	366
29940.19108	36000.47293	-197.076	13.14	13.14	26.28	5574	366
40796.79108	36501.67293	-68.0761	13.33	13.33	26.66	4412	366
15584.99108	37159.27293	-278.076	13.24	13.24	26.47	3288	366
22363.09108	37901.57293	-241.076	24.85	24.85	49.69	1273	366
28144.89108	39375.37293	-282.076	19.50	19.50	39.00	2173	366
37646.99108	40417.37293	-421.076	25.25	25.25	50.49	2249	366
31127.49438	555.3761397	-310.152	31.56	31.56	63.11	1308	374
39894.49438	1285.47614	355.04	18.63	18.63	37.26	3155	374
15614.69438	1572.57614	59.3078	26.92	26.92	53.84	1245	374
1059.294378	2701.77614	74.0453	23.15	23.15	46.30	1123	374
28237.39438	3179.47614	305.915	21.81	21.81	43.61	1569	374
7614.294378	3709.27614	238.123	11.45	11.45	22.89	3112	374
11659.59438	3795.77614	226.333	16.18	16.18	32.36	3626	374
36615.79438	5633.37614	-146.152	32.71	32.71	65.42	1196	374
20252.79438	7530.97614	-345.152	35.84	35.84	71.69	1915	374
8826.694378	7622.07614	215.525	8.08	8.08	16.16	6609	374
40380.69438	7720.97614	-40.1522	15.43	15.43	30.85	1823	374
32081.79438	9017.57614	63.2378	19.45	19.45	38.90	1256	374
24198.39438	9489.37614	-90.1522	21.36	21.36	42.72	2213	374
21627.39438	9697.57614	229.28	28.00	28.00	56.00	1217	374
4489.794378	11069.27614	353.075	19.10	19.10	38.20	3766	374
21377.89438	11322.87614	-288.152	24.92	24.92	49.83	2262	374
11126.59438	13909.67614	-87.1522	18.86	18.86	37.73	2670	374
27960.19438	17560.27614	-351.152	38.20	38.20	76.40	1064	374
29392.89438	21466.97614	-77.1522	25.48	25.48	50.96	1049	374
2269.094378	22337.77614	93.6953	19.48	19.48	38.95	1416	374
6575.594378	22967.27614	118.258	11.59	11.59	23.17	4015	374
1333.694378	23308.87614	21.9728	11.45	11.45	22.89	3639	374
30858.39438	28178.67614	-283.152	26.00	26.00	52.00	1459	374
29590.89438	30945.37614	337.355	37.33	37.33	74.65	1480	374
8684.594378	31457.47614	182.12	18.44	18.44	36.88	1950	374
13300.59438	32833.97614	201.77	10.48	10.48	20.96	6481	374
1261.494378	33688.17614	280.37	26.40	26.40	52.80	1393	374
26740.59438	35605.27614	-252.152	26.80	26.80	53.60	1470	374
31332.69438	35954.37614	-83.1522	25.10	25.10	50.21	1333	374
5206.094378	36730.27614	356.023	35.18	35.18	70.37	1032	374
9641.994378	37134.17614	-171.152	11.99	11.99	23.97	5434	374
7139.994378	37579.57614	132.995	13.97	13.97	27.93	3364	374
16760.69438	38186.47614	-60.1522	31.65	31.65	63.30	1573	374
38872.89438	39073.17614	-105.152	24.87	24.87	49.74	2501	374
15650.39767	1730.279351	-64.2284	15.75	15.75	31.51	3058	382
31307.09767	4124.179351	101.479	18.02	18.02	36.03	2048	382
28186.69767	4816.579351	-8.56087	4.31	4.31	8.62	14234	382
3209.097674	5043.479351	-182.228	22.37	22.37	44.74	1213	382
23360.39767	5221.079351	305.839	17.62	17.62	35.23	2603	382
[truncated: 141,067 more rows]
