# Supplementary material for: Super-resolution analysis of PACSIN2 and EHD2 at caveolae
Source: PLoS One. 2022 Jul 14;17(7):e0271003. doi: 10.1371/journal.pone.0271003 (PMC9282494; doi:10.1371/journal.pone.0271003)
Supplement: S2 Data — (ZIP) [file pone.0271003.s004.zip › 405RbCav1Cy3MoEHD2002driftCorr 3DdistanceG_405-647_137K_TS3D.3dlp]

39659.45492	4058.590814	-299	15.71	15.71	31.42	5331	2
6005.554923	4320.490814	360.263	64.06	64.06	128.11	1058	2
21527.75492	4393.590814	202.08	26.78	26.78	53.55	2936	2
9227.254923	4718.090814	303.277	33.65	33.65	67.31	2699	2
39065.35492	4867.390814	-73	45.00	45.00	90.01	1447	2
9133.954923	5248.590814	-16.035	47.31	47.31	94.62	1023	2
21018.85492	5668.790814	-91	52.33	52.33	104.66	1374	2
25989.85492	5876.990814	24.2475	30.76	30.76	61.51	2251	2
12886.85492	5984.690814	-157	52.23	52.23	104.47	1177	2
30243.85492	6787.290814	55.6875	20.42	20.42	40.84	4249	2
33982.95492	7060.790814	-244	26.99	26.99	53.98	3187	2
40116.45492	7510.590814	-81	27.67	27.67	55.34	2559	2
21247.25492	7471.490814	79.2675	45.64	45.64	91.28	1477	2
19651.55492	8047.390814	-296	57.39	57.39	114.78	1276	2
31476.55492	9201.190814	-66	24.96	24.96	49.93	2177	2
18057.65492	9377.290814	-256	54.35	54.35	108.71	1152	2
4922.054923	9701.890814	-89	30.38	30.38	60.76	1368	2
9380.554923	9718.890814	-99	9.80	9.80	19.59	9355	2
33639.75492	9746.690814	-79	21.55	21.55	43.10	3191	2
18135.95492	10150.39081	-296	30.33	30.33	60.66	2731	2
16952.95492	10749.39081	-0.315	15.80	15.80	31.60	3646	2
28488.85492	10768.69081	-355	20.79	20.79	41.59	4671	2
22958.25492	11557.89081	-18	20.23	20.23	40.46	2491	2
4686.754923	11928.59081	-248	34.67	34.67	69.33	1662	2
34893.05492	12572.29081	-236	61.18	61.18	122.37	1196	2
6097.754923	12699.89081	149.025	9.49	9.49	18.98	11871	2
30014.05492	13131.69081	1.65	23.01	23.01	46.02	4036	2
8941.254923	13346.69081	-54	24.44	24.44	48.89	3782	2
28966.35492	13821.29081	-259	42.51	42.51	85.02	1995	2
7072.654923	13903.79081	-145	36.48	36.48	72.96	1765	2
16264.45492	13940.69081	6.5625	44.18	44.18	88.36	1047	2
23351.45492	13911.69081	-15.0525	24.21	24.21	48.42	1910	2
40244.15492	14091.99081	-61	47.08	47.08	94.15	1348	2
8181.554923	14582.09081	-236	16.41	16.41	32.83	8041	2
40582.25492	14599.89081	-45	14.06	14.06	28.12	5626	2
28038.45492	16369.69081	266.925	25.88	25.88	51.76	2729	2
10755.85492	17441.19081	217.8	17.17	17.17	34.34	3530	2
31337.25492	17929.69081	-371	21.29	21.29	42.58	4841	2
40379.95492	18529.79081	-86	30.14	30.14	60.29	1938	2
37650.55492	18730.19081	-226	18.39	18.39	36.79	6051	2
21925.15492	19531.19081	-327	42.18	42.18	84.36	1930	2
40343.35492	19537.29081	-31	46.09	46.09	92.17	1147	2
36478.65492	19879.59081	297.383	13.87	13.87	27.74	11431	2
9567.054923	20277.19081	278.715	24.40	24.40	48.80	3173	2
30849.95492	20606.79081	-83	7.75	7.75	15.50	12292	2
17059.95492	21352.39081	-229	59.23	59.23	118.46	1035	2
7954.754923	22567.09081	-314	12.95	12.95	25.91	7226	2
29754.65492	22907.19081	-70	41.80	41.80	83.60	1252	2
24204.75492	23457.39081	-15.0525	16.23	16.23	32.45	6706	2
10447.55492	23922.09081	30.1425	19.43	19.43	38.86	2912	2
32707.25492	23761.99081	-266	44.42	44.42	88.83	1448	2
20669.55492	23997.49081	304.26	23.17	23.17	46.35	2717	2
8924.154923	24366.99081	-51	13.07	13.07	26.14	5830	2
38128.65492	24522.89081	-197	23.76	23.76	47.52	5182	2
16018.85492	25047.99081	-362	14.95	14.95	29.91	8113	2
13517.65492	25374.09081	-109	7.54	7.54	15.07	15354	2
3933.154923	25411.19081	85.1625	31.53	31.53	63.07	1636	2
38101.25492	25381.09081	151.973	47.55	47.55	95.09	1133	2
26678.05492	26359.79081	-213	5.98	5.98	11.96	24747	2
18914.95492	27096.29081	-345	30.50	30.50	60.99	4058	2
15580.85492	27327.79081	120.533	31.77	31.77	63.54	2227	2
32919.25492	27668.69081	262.013	37.68	37.68	75.36	1867	2
35989.75492	27845.39081	-304	10.15	10.15	20.30	16143	2
37524.55492	28107.99081	172.605	28.10	28.10	56.19	2095	2
31980.65492	28708.39081	-263	18.32	18.32	36.64	4349	2
18767.35492	28995.59081	-127	9.61	9.61	19.22	13909	2
17346.95492	29318.09081	-263	25.69	25.69	51.39	4013	2
34787.35492	30331.29081	41.9325	44.79	44.79	89.58	1241	2
11316.55492	30464.29081	-76	10.57	10.57	21.15	14142	2
30202.85492	30671.39081	56.67	19.64	19.64	39.28	3344	2
7232.154923	31040.19081	-320	14.06	14.06	28.12	8356	2
36891.75492	31223.79081	-128	42.08	42.08	84.17	2048	2
21811.65492	31854.69081	213.87	5.86	5.86	11.73	20418	2
12141.25492	32235.09081	-285	11.87	11.87	23.74	7836	2
17568.75492	33725.29081	-27	7.89	7.89	15.78	14420	2
8401.954923	34498.39081	-356	36.71	36.71	73.43	1891	2
15756.95492	34512.89081	239.415	26.96	26.96	53.93	1824	2
36359.65492	34685.09081	-179	20.65	20.65	41.31	3708	2
27453.75492	34881.79081	-26	8.43	8.43	16.86	15340	2
25032.65492	35149.79081	-175	26.42	26.42	52.85	1761	2
11897.05492	35823.39081	-165	38.88	38.88	77.76	1412	2
25049.65492	36186.79081	266.925	8.22	8.22	16.44	15154	2
13498.45492	36276.29081	148.042	25.10	25.10	50.21	1645	2
32058.65492	36466.39081	-250	23.39	23.39	46.77	2037	2
17135.35492	36937.49081	-132	10.43	10.43	20.87	7241	2
33126.85492	37546.29081	-275	17.59	17.59	35.18	5374	2
15533.94982	4474.993121	324.892	17.54	17.54	35.09	5797	10
33661.54982	4474.293121	-1.2975	28.10	28.10	56.19	1384	10
9294.249817	5253.893121	-322	53.67	53.67	107.34	1053	10
29161.24982	5667.593121	235.485	30.12	30.12	60.24	2233	10
40658.64982	6157.893121	-108	27.93	27.93	55.86	1719	10
22714.84982	7098.893121	-64	37.77	37.77	75.55	1723	10
11883.04982	9223.993121	-105	12.22	12.22	24.44	8018	10
5038.549817	9678.993121	-68	46.16	46.16	92.32	1204	10
31636.24982	9809.493121	125.445	34.19	34.19	68.39	1854	10
39391.44982	12216.19312	-199	16.46	16.46	32.92	5870	10
17646.24982	13416.09312	167.693	42.48	42.48	84.97	1167	10
36450.84982	13869.59312	-147	22.42	22.42	44.84	2661	10
38658.54982	15703.59312	-326	27.48	27.48	54.97	2954	10
30898.34982	15886.09312	-56	16.34	16.34	32.69	3523	10
34275.84982	16103.29312	91.0575	14.44	14.44	28.87	6454	10
25764.14982	17611.19312	-195	31.02	31.02	62.03	1715	10
21379.44982	18973.69312	-294	43.05	43.05	86.10	1424	10
20584.54982	19673.79312	-218	16.63	16.63	33.25	6067	10
37510.04982	19784.39312	-182	28.50	28.50	56.99	2426	10
23627.04982	19911.29312	186.36	42.37	42.37	84.73	1053	10
20086.54982	19987.89312	-408	28.00	28.00	56.00	3938	10
24049.24982	20782.69312	2.6325	14.51	14.51	29.01	5160	10
25528.04982	20686.09312	88.11	16.89	16.89	33.77	4643	10
40460.64982	20994.49312	20.3175	51.67	51.67	103.34	1123	10
27101.34982	23133.69312	194.22	31.77	31.77	63.54	2516	10
24014.74982	23372.39312	-231	24.75	24.75	49.50	3145	10
30229.64982	24143.79312	-109	17.40	17.40	34.81	5155	10
12838.44982	24148.49312	-317	20.51	20.51	41.02	3633	10
32137.64982	24710.89312	-181	57.39	57.39	114.78	1047	10
27380.64982	26301.69312	37.02	6.48	6.48	12.95	19092	10
30738.14982	27081.49312	280.68	21.12	21.12	42.25	4607	10
33602.04982	27600.89312	-130	28.45	28.45	56.90	3174	10
16003.54982	28008.29312	-28	36.88	36.88	73.76	1184	10
26237.44982	27941.69312	-183	25.22	25.22	50.44	2580	10
14692.34982	28229.99312	-11.1225	33.75	33.75	67.49	1768	10
35045.04982	29225.29312	-113	20.61	20.61	41.21	4218	10
38046.54982	29475.79312	-293	59.11	59.11	118.22	1074	10
8814.149817	30377.19312	202.08	20.35	20.35	40.69	5177	10
8627.749817	31239.69312	-258	45.38	45.38	90.76	1476	10
16122.14982	31662.99312	-213	12.03	12.03	24.07	8198	10
35006.04982	31918.59312	-56	19.10	19.10	38.20	4493	10
26976.24982	33136.19312	185.378	9.96	9.96	19.92	9992	10
17622.84982	33705.19312	-181	13.02	13.02	26.05	7479	10
32236.24982	33880.59312	-126	28.38	28.38	56.76	2497	10
33755.04982	34259.89312	-143	26.61	26.61	53.22	1642	10
15484.24982	34916.09312	-200	46.18	46.18	92.36	1205	10
28057.24982	35049.09312	-333	38.36	38.36	76.73	1903	10
34330.74982	35367.49312	9.51	25.43	25.43	50.87	2207	10
25060.24982	36186.39312	252.188	20.96	20.96	41.92	2772	10
11597.54471	3878.895427	275.767	36.69	36.69	73.38	1303	18
6694.044711	4018.095427	-60	29.15	29.15	58.31	1550	18
24307.34471	4891.795427	4.5975	32.29	32.29	64.57	1360	18
13706.64471	6409.195427	-61	20.63	20.63	41.26	3653	18
26245.34471	8205.995427	-318	31.04	31.04	62.08	2611	18
20039.34471	8713.695427	-146	37.09	37.09	74.18	1565	18
30093.54471	9062.095427	-54	40.46	40.46	80.92	1170	18
39584.14471	9797.795427	-71	19.92	19.92	39.85	3226	18
34886.24471	9797.195427	39.9675	35.63	35.63	71.26	1280	18
29282.54471	10627.39543	-132	13.82	13.82	27.65	7074	18
22064.04471	10854.19543	-5.2275	24.94	24.94	49.88	1302	18
27259.84471	12177.39543	-286	52.73	52.73	105.46	1178	18
23953.54471	12627.79543	270.855	22.11	22.11	44.23	2407	18
29812.34471	12520.99543	-57	32.71	32.71	65.42	1630	18
35132.24471	12768.49543	-4.245	25.67	25.67	51.34	1929	18
31697.44471	12795.19543	4.5975	24.61	24.61	49.22	1959	18
31562.84471	13183.59543	-301	46.77	46.77	93.54	1918	18
9004.044711	13407.99543	-127	27.11	27.11	54.21	1842	18
16548.94471	13601.49543	42.915	24.49	24.49	48.98	1766	18
36434.24471	13960.99543	-83	23.81	23.81	47.62	2522	18
17264.84471	14551.79543	266.925	44.96	44.96	89.91	1037	18
40723.04471	14547.49543	59.6175	35.73	35.73	71.45	1251	18
15474.84471	16543.39543	90.075	33.42	33.42	66.83	1131	18
29379.24471	17221.89543	145.095	25.69	25.69	51.39	1763	18
35863.44471	17519.99543	316.05	23.31	23.31	46.63	4900	18
34387.94471	17933.39543	-217	44.93	44.93	89.87	1310	18
32658.94471	18565.89543	-237	23.48	23.48	46.96	2460	18
13316.04471	18835.19543	-370	33.35	33.35	66.69	1689	18
7754.544711	19227.89543	-309	13.75	13.75	27.51	6817	18
11556.84471	19372.49543	16.3875	14.15	14.15	28.31	3213	18
39046.24471	19996.39543	-342	39.33	39.33	78.66	2250	18
24050.04471	20808.89543	235.485	23.01	23.01	46.02	3528	18
38801.54471	21365.69543	-284	34.27	34.27	68.53	3258	18
14751.44471	21480.49543	163.762	22.44	22.44	44.89	3961	18
37873.44471	23488.69543	148.042	14.55	14.55	29.11	7371	18
33292.24471	24128.89543	-196	40.44	40.44	80.87	1132	18
8635.044711	24943.79543	229.59	11.92	11.92	23.83	5283	18
36909.94471	24891.09543	177.518	43.00	43.00	86.00	1244	18
32597.84471	25190.59543	17.37	42.01	42.01	84.03	1251	18
28305.14471	25464.79543	-155	6.55	6.55	13.09	16592	18
10216.74471	25656.09543	135.27	33.11	33.11	66.22	1838	18
22064.94471	26015.29543	-360	47.55	47.55	95.09	1577	18
27668.44471	26155.19543	303.277	24.66	24.66	49.31	2756	18
28015.34471	27229.19543	-321	60.36	60.36	120.72	1273	18
29077.84471	28845.39543	-196	39.12	39.12	78.23	1353	18
38157.34471	28603.89543	-199	16.23	16.23	32.45	4859	18
35140.84471	29088.99543	-215	42.48	42.48	84.97	1462	18
30211.94471	30926.39543	-4.245	33.32	33.32	66.65	1074	18
34583.94471	31697.39543	-316	37.82	37.82	75.64	2720	18
24011.24471	32540.79543	217.8	24.16	24.16	48.32	3115	18
19477.34471	32724.39543	232.538	35.49	35.49	70.98	1213	18
19769.34471	33654.79543	-364	26.16	26.16	52.33	2382	18
31520.74471	33669.59543	-171	32.95	32.95	65.89	1746	18
33730.94471	34339.09543	-391	26.40	26.40	52.80	2829	18
32769.74471	35586.79543	145.095	20.14	20.14	40.27	2334	18
35151.24471	35618.99543	114.637	26.73	26.73	53.46	1486	18
26322.44471	36297.69543	-398	47.43	47.43	94.86	1607	18
17155.34471	36721.49543	-253	14.62	14.62	29.25	6805	18
28582.14471	36718.89543	3.615	18.23	18.23	36.46	2471	18
27586.24471	37029.09543	-16.035	8.48	8.48	16.96	13449	18
13422.74471	37386.99543	-172	37.63	37.63	75.27	1579	18
11614.34471	37640.79543	54.705	41.52	41.52	83.04	1174	18
40503.13961	4264.097733	-79	15.90	15.90	31.79	3845	26
37893.93961	5000.597733	-139	43.80	43.80	87.61	1112	26
30848.43961	5485.897733	-316	42.30	42.30	84.59	1720	26
40745.53961	6033.497733	-147	22.37	22.37	44.74	3883	26
23749.83961	7264.097733	374.017	18.18	18.18	36.36	6440	26
39180.53961	8975.797733	7.545	15.21	15.21	30.43	5658	26
19684.73961	9478.997733	222.712	39.26	39.26	78.52	1259	26
27700.43961	9565.297733	-298	31.60	31.60	63.21	2344	26
23986.53961	11881.79773	-266	9.47	9.47	18.93	11102	26
5503.039606	17981.59773	-396	59.93	59.93	119.87	1460	26
26188.03961	18276.19773	37.02	28.07	28.07	56.14	1625	26
14505.13961	20405.79773	358.297	20.91	20.91	41.82	3088	26
37686.03961	20700.59773	-185	42.77	42.77	85.53	1254	26
9813.839606	23645.59773	-174	35.40	35.40	70.79	1413	26
27441.43961	24923.19773	85.1625	30.64	30.64	61.28	1557	26
9772.139606	25698.39773	229.59	29.46	29.46	58.92	1773	26
9531.439606	25671.29773	248.258	24.47	24.47	48.94	1939	26
19140.63961	26055.39773	-342	67.92	67.92	135.84	1065	26
20065.63961	26103.99773	327.84	20.70	20.70	41.40	3108	26
13121.53961	26799.09773	-277	31.70	31.70	63.40	1977	26
32271.93961	27568.99773	-201	31.30	31.30	62.60	1669	26
30784.33961	27828.29773	230.572	37.47	37.47	74.94	1581	26
31941.53961	28602.69773	-187	22.82	22.82	45.64	2728	26
16773.83961	28637.69773	-246	40.62	40.62	81.25	1494	26
38288.13961	28567.09773	-281	28.26	28.26	56.52	2294	26
9652.039606	29272.19773	267.908	17.71	17.71	35.42	3992	26
23772.83961	29535.99773	125.445	27.74	27.74	55.48	1155	26
16037.23961	30068.59773	309.172	26.49	26.49	52.99	1995	26
38653.63961	30217.59773	-332	35.49	35.49	70.98	1873	26
33451.43961	30257.39773	-286	20.65	20.65	41.31	3544	26
7446.239606	30500.19773	-53	20.06	20.06	40.13	2160	26
9727.039606	30792.99773	-81	23.53	23.53	47.05	1885	26
14208.63961	30765.49773	-96	23.17	23.17	46.35	2353	26
9381.139606	31712.59773	283.628	20.51	20.51	41.02	4346	26
30500.63961	31818.69773	99.9	26.73	26.73	53.46	1549	26
10257.23961	31935.99773	-149	18.20	18.20	36.41	2819	26
9937.139606	32876.29773	-229	41.97	41.97	83.93	1219	26
14654.13961	34972.79773	-73	35.00	35.00	69.99	1620	26
30968.63961	35185.59773	-178	27.95	27.95	55.91	2312	26
37079.43961	35123.39773	-100	16.41	16.41	32.83	3555	26
23627.33961	36045.59773	-139	33.96	33.96	67.92	1565	26
4138.539606	36202.79773	-152	16.34	16.34	32.69	3508	26
19139.23961	36691.69773	-157	23.31	23.31	46.63	1698	26
29656.53961	37523.99773	-162	15.52	15.52	31.04	6378	26
16708.6345	4439.300039	-172	17.95	17.95	35.89	2925	34
15290.7345	4705.600039	-228	11.02	11.02	22.04	5145	34
33359.6345	6004.800039	-66	51.76	51.76	103.53	1101	34
12018.9345	6073.700039	-373	40.15	40.15	80.31	1422	34
12821.0345	6071.100039	373.035	39.89	39.89	79.79	1470	34
18183.6345	7123.700039	361.245	58.97	58.97	117.94	1090	34
6005.3345	7507.200039	-311	36.76	36.76	73.52	1274	34
36680.6345	10722.60004	65.5125	28.50	28.50	56.99	1811	34
29947.3345	11877.80004	185.378	29.98	29.98	59.96	1773	34
25960.0345	13378.80004	-285	42.46	42.46	84.92	1104	34
33121.6345	13873.80004	-150	21.10	21.10	42.20	2291	34
24041.0345	15579.10004	-18	23.76	23.76	47.52	1469	34
40941.5345	17842.00004	190.29	21.31	21.31	42.63	3671	34
29186.6345	18209.10004	-119	35.73	35.73	71.45	1361	34
6903.1345	19641.30004	-280	8.74	8.74	17.47	15905	34
7620.5345	20080.70004	-293	19.97	19.97	39.94	3253	34
32599.1345	20424.60004	-230	28.28	28.28	56.57	2038	34
25591.4345	20609.60004	251.205	22.87	22.87	45.73	2521	34
13444.0345	23590.70004	248.258	21.78	21.78	43.57	2897	34
40148.3345	25009.50004	190.29	40.93	40.93	81.86	1331	34
34073.4345	25326.10004	-70	32.22	32.22	64.43	1811	34
10295.1345	25639.00004	164.745	35.04	35.04	70.08	1163	34
9417.5345	25678.70004	320.962	35.63	35.63	71.26	1833	34
14683.2345	26193.40004	-393	19.81	19.81	39.61	6634	34
19674.1345	26785.40004	-386	30.92	30.92	61.84	2133	34
39156.4345	27157.00004	-356	41.09	41.09	82.19	1813	34
27772.2345	27183.40004	21.3	42.58	42.58	85.16	1162	34
7327.4345	29802.30004	-219	23.10	23.10	46.21	2200	34
11222.4345	30289.10004	-150	33.06	33.06	66.13	1769	34
16154.5345	31495.00004	-324	16.81	16.81	33.63	6377	34
21615.6345	32612.00004	117.585	18.98	18.98	37.96	2013	34
17709.3345	33619.80004	224.678	20.09	20.09	40.18	3272	34
23434.4345	35250.60004	-199	18.89	18.89	37.77	2355	34
26779.8345	35411.70004	178.5	9.35	9.35	18.70	12184	34
30127.1345	35250.40004	-318	35.33	35.33	70.65	1874	34
24442.8345	36318.60004	-130	24.73	24.73	49.45	2709	34
24962.0345	36213.20004	352.402	20.32	20.32	40.65	2772	34
28608.6345	36698.10004	-11.1225	19.81	19.81	39.61	2644	34
36480.0345	36492.80004	-210	47.03	47.03	94.06	1271	34
21022.1345	36840.90004	228.607	25.76	25.76	51.53	2060	34
21272.0345	36923.50004	356.332	35.42	35.42	70.84	1472	34
39912.92939	3785.902345	227.625	42.84	42.84	85.67	1346	42
5959.129395	4386.602345	-85	29.11	29.11	58.22	1046	42
19534.12939	5849.702345	206.992	14.51	14.51	29.01	7679	42
25416.92939	6056.402345	6.5625	25.62	25.62	51.24	3392	42
11095.22939	6131.902345	-57	23.76	23.76	47.52	2441	42
22614.92939	8574.002345	-129	15.45	15.45	30.90	5669	42
25697.42939	8611.602345	-197	36.20	36.20	72.39	1406	42
7977.429395	9320.902345	-343	48.21	48.21	96.41	1115	42
37326.82939	9415.602345	-326	49.48	49.48	98.96	1130	42
29053.92939	9734.202345	-105	21.52	21.52	43.05	3453	42
18215.02939	9908.802345	-238	33.77	33.77	67.54	1419	42
15837.82939	9975.602345	37.02	9.09	9.09	18.18	7678	42
32846.72939	10649.80235	73.3725	25.98	25.98	51.95	1546	42
27803.72939	11229.50235	71.4075	10.22	10.22	20.44	3785	42
6937.729395	12348.30235	-266	11.21	11.21	22.42	8735	42
39922.42939	13382.10235	-408	35.35	35.35	70.70	2024	42
14889.22939	14364.10235	345.525	35.44	35.44	70.89	1514	42
37021.72939	15311.30235	150.99	36.76	36.76	73.52	1060	42
28808.92939	16057.70235	345.525	50.82	50.82	101.64	1052	42
37409.02939	16036.80235	-158	33.06	33.06	66.13	1218	42
9846.329395	17882.20235	198.15	19.45	19.45	38.90	2532	42
28299.42939	20853.10235	87.1275	15.64	15.64	31.27	3190	42
7302.129395	21518.60235	-121	7.80	7.80	15.59	11535	42
36065.22939	21845.10235	28.1775	24.68	24.68	49.36	1566	42
27007.02939	22301.20235	341.595	34.34	34.34	68.67	1782	42
27326.52939	22984.20235	-230	38.53	38.53	77.06	1213	42
13470.02939	23615.10235	54.705	15.05	15.05	30.10	6155	42
15883.72939	23467.00235	-66	36.48	36.48	72.96	1083	42
38916.02939	23446.70235	19.335	22.70	22.70	45.40	1885	42
34152.82939	25386.50235	-126	21.97	21.97	43.94	1901	42
35246.82939	25988.80235	-339	44.67	44.67	89.35	1492	42
20139.72939	26046.60235	58.635	15.64	15.64	31.27	3745	42
36777.42939	27476.30235	147.06	26.12	26.12	52.23	2837	42
39069.32939	27663.90235	-116	42.67	42.67	85.35	1694	42
36576.22939	30158.10235	-324	32.85	32.85	65.70	1965	42
23908.42939	30848.80235	274.785	37.54	37.54	75.08	1115	42
9723.429395	31188.50235	-305	36.08	36.08	72.16	1781	42
19095.62939	31761.90235	-216	34.38	34.38	68.77	1159	42
14382.62939	31858.60235	-394	35.28	35.28	70.56	1793	42
22223.02939	32260.70235	-58	13.45	13.45	26.89	4955	42
18706.22939	34228.70235	-270	11.19	11.19	22.37	8591	42
12000.02939	34557.80235	-181	24.40	24.40	48.80	2331	42
12439.52429	3643.804652	125.445	14.51	14.51	29.01	4765	50
19601.32429	5847.804652	232.538	9.61	9.61	19.22	10531	50
33903.52429	6943.504652	-107	25.53	25.53	51.06	3281	50
7573.624289	7657.004652	-248	38.83	38.83	77.67	1187	50
23233.82429	7712.404652	-202	28.40	28.40	56.80	1776	50
40960.82429	7797.704652	318.015	40.01	40.01	80.02	1147	50
35854.62429	7915.904652	-137	39.19	39.19	78.37	1087	50
37290.02429	9028.004652	23.265	18.98	18.98	37.96	3119	50
31395.32429	10023.30465	229.59	32.85	32.85	65.70	1565	50
40999.92429	11485.50465	-115	43.45	43.45	86.90	1176	50
10050.42429	12642.50465	30.1425	24.02	24.02	48.04	1549	50
6026.924289	12714.40465	227.625	11.04	11.04	22.09	5205	50
12439.92429	14220.00465	37.02	7.70	7.70	15.40	9122	50
26344.12429	14938.80465	44.88	24.21	24.21	48.42	1861	50
37302.22429	15156.00465	99.9	25.50	25.50	51.01	2057	50
24800.72429	15316.80465	-239	50.04	50.04	100.09	1113	50
30827.22429	15905.00465	343.56	35.14	35.14	70.27	1851	50
29407.42429	17197.50465	123.48	17.29	17.29	34.57	3285	50
32413.72429	17604.70465	-112	19.08	19.08	38.15	4800	50
37738.92429	18948.70465	-7.1925	31.93	31.93	63.87	1462	50
20584.82429	19652.30465	-238	9.82	9.82	19.64	9838	50
37505.82429	19832.80465	-214	20.28	20.28	40.55	3283	50
41143.12429	21262.10465	-179	30.83	30.83	61.65	1692	50
26944.32429	21487.50465	-44	36.48	36.48	72.96	1408	50
8044.324289	23254.00465	-108	10.10	10.10	20.21	6906	50
22808.42429	23232.60465	-176	38.34	38.34	76.68	1101	50
8620.824289	24923.80465	244.327	5.25	5.25	10.50	25461	50
14901.32429	25066.40465	-299	33.68	33.68	67.35	1267	50
4013.124289	26248.60465	-195	20.63	20.63	41.26	2028	50
13294.22429	27544.60465	-308	48.51	48.51	97.03	1096	50
11881.82429	27864.70465	-240	42.23	42.23	84.45	1087	50
8937.224289	28496.80465	64.53	16.32	16.32	32.64	2289	50
19258.12429	30379.40465	294.435	23.81	23.81	47.62	2282	50
27578.02429	30484.70465	-235	51.65	51.65	103.29	1138	50
7239.624289	31005.40465	-110	10.03	10.03	20.06	10559	50
11762.22429	31292.40465	-357	23.53	23.53	47.05	3469	50
22943.12429	32204.10465	355.35	38.43	38.43	76.87	1491	50
37965.02429	35324.80465	236.467	39.66	39.66	79.32	1058	50
35114.32429	35625.80465	221.73	43.73	43.73	87.46	1062	50
28701.42429	36087.20465	-94	14.46	14.46	28.92	5320	50
26647.02429	36339.40465	-196	25.03	25.03	50.07	2476	50
38041.22429	36374.90465	-206	15.99	15.99	31.98	6280	50
9534.019183	4814.006958	-414	34.64	34.64	69.28	1939	58
6505.219183	5018.906958	71.4075	36.20	36.20	72.39	1240	58
29708.01918	6874.706958	360.263	40.06	40.06	80.12	1762	58
28335.31918	7552.306958	-37	14.60	14.60	29.20	4851	58
29318.41918	7746.106958	164.745	27.93	27.93	55.86	1391	58
7693.119183	11782.30696	-161	20.75	20.75	41.50	2214	58
10364.21918	12018.60696	93.0225	24.99	24.99	49.97	1629	58
23986.31918	11831.30696	-319	12.65	12.65	25.29	7330	58
29950.31918	12660.20696	-176	10.01	10.01	20.02	10480	58
20741.71918	13769.40696	-18	34.69	34.69	69.38	1115	58
21985.11918	14931.40696	36.0375	10.20	10.20	20.39	5939	58
15013.81918	16975.60696	-2.28	7.61	7.61	15.21	9176	58
37704.61918	17343.70696	-104	31.56	31.56	63.11	1805	58
18282.61918	19199.60696	-24	15.80	15.80	31.60	3182	58
20588.91918	19638.10696	-403	17.76	17.76	35.51	3854	58
25463.11918	21874.60696	-330	60.76	60.76	121.52	1028	58
36622.91918	21719.30696	-301	54.54	54.54	109.08	1259	58
30786.71918	22106.30696	55.6875	9.99	9.99	19.97	8995	58
40805.51918	22414.60696	-315	28.78	28.78	57.56	3596	58
18365.11918	23196.40696	-255	40.39	40.39	80.78	1031	58
30166.61918	23664.90696	-324	58.40	58.40	116.81	1075	58
33231.01918	24189.00696	-12.105	18.16	18.16	36.31	2845	58
8559.919183	24928.20696	231.555	12.81	12.81	25.62	4089	58
26720.01918	24928.20696	371.07	17.71	17.71	35.42	3810	58
32719.11918	25141.30696	-46	31.84	31.84	63.68	1063	58
29462.61918	25677.20696	-29	18.79	18.79	37.59	2250	58
14666.61918	26343.80696	-149	17.76	17.76	35.51	2716	58
4602.019183	26416.60696	-189	34.57	34.57	69.14	1121	58
32832.11918	26787.20696	-14.07	27.79	27.79	55.58	1657	58
22339.81918	29424.10696	119.55	28.78	28.78	57.56	1412	58
6600.719183	29604.80696	-199	25.58	25.58	51.15	1991	58
22795.31918	30982.30696	-63	22.07	22.07	44.13	1849	58
24280.11918	31149.20696	331.77	24.75	24.75	49.50	3720	58
6010.419183	31173.70696	-70	27.04	27.04	54.07	1054	58
41323.71918	31160.70696	-161	38.98	38.98	77.95	1322	58
26997.91918	33177.80696	80.25	7.47	7.47	14.93	11832	58
11083.01918	33604.00696	-237	17.80	17.80	35.61	3065	58
33148.51918	34010.40696	107.76	33.63	33.63	67.26	1025	58
39297.41918	33907.20696	-195	34.27	34.27	68.53	1404	58
28754.71918	34375.40696	-57	28.80	28.80	57.60	1092	58
35396.11918	37331.20696	78.285	25.20	25.20	50.40	1318	58
29674.81918	37572.10696	64.53	12.34	12.34	24.68	6366	58
12474.31408	3674.409264	-104	20.39	20.39	40.79	2818	66
27160.11408	4023.709264	-30	25.95	25.95	51.90	1515	66
11101.61408	5343.009264	17.37	23.81	23.81	47.62	1258	66
11921.01408	5418.209264	277.733	21.52	21.52	43.05	2214	66
21776.41408	7282.409264	237.45	35.04	35.04	70.08	1645	66
5944.514078	7712.109264	57.6525	14.79	14.79	29.58	3932	66
10776.81408	7803.609264	291.487	15.33	15.33	30.66	6673	66
30680.81408	8604.809264	119.55	30.54	30.54	61.09	1866	66
26169.41408	10213.70926	-367	44.56	44.56	89.11	1690	66
22055.51408	19107.50926	-162	29.91	29.91	59.82	1166	66
8899.314078	22672.80926	-117	15.12	15.12	30.24	3931	66
38153.41408	24521.10926	-75	13.49	13.49	26.99	7788	66
40840.71408	24624.70926	33.09	44.86	44.86	89.73	1083	66
15754.91408	25026.10926	139.2	12.65	12.65	25.29	2994	66
28158.21408	25199.10926	-107	15.75	15.75	31.51	2631	66
32859.11408	26317.10926	-129	26.92	26.92	53.84	1179	66
27611.41408	27099.20926	12.4575	23.31	23.31	46.63	2393	66
30704.71408	27075.80926	356.332	17.10	17.10	34.19	6743	66
29986.51408	29166.30926	-211	19.43	19.43	38.86	3150	66
37875.11408	28960.60926	347.49	52.42	52.42	104.84	1286	66
10876.91408	30217.90926	83.1975	13.52	13.52	27.04	6531	66
19957.11408	31087.90926	-295	35.82	35.82	71.64	1477	66
12246.71408	32035.40926	-206	25.08	25.08	50.16	3071	66
21265.01408	33262.20926	-80	26.31	26.31	52.61	1849	66
11069.91408	33597.80926	-172	25.08	25.08	50.16	1627	66
40999.61408	33566.30926	49.7925	21.15	21.15	42.30	2141	66
33110.41408	34013.70926	-285	22.61	22.61	45.22	3526	66
35236.51408	35600.70926	-103	19.33	19.33	38.67	2567	66
40870.71408	36515.00926	85.1625	28.21	28.21	56.43	1416	66
23073.91408	36893.60926	136.253	26.54	26.54	53.08	1182	66
26386.51408	37505.60926	-49	24.42	24.42	48.84	1303	66
12408.70897	3667.01157	-62	20.39	20.39	40.79	2578	74
27103.40897	3905.01157	-140	19.50	19.50	39.00	2797	74
23123.60897	5357.41157	-282	38.55	38.55	77.10	1486	74
25945.30897	5784.11157	-35	18.30	18.30	36.60	1997	74
26296.90897	8827.71157	-43	17.36	17.36	34.71	4687	74
29333.20897	10514.61157	-28	24.54	24.54	49.08	1837	74
30203.20897	10346.51157	-291	33.91	33.91	67.82	1790	74
13201.20897	13363.71157	302.295	17.38	17.38	34.76	3042	74
27035.20897	13273.51157	44.88	22.75	22.75	45.50	1926	74
33124.90897	14041.31157	-256	13.78	13.78	27.55	5339	74
24119.50897	15564.11157	-144	15.83	15.83	31.65	4771	74
8814.308972	17328.51157	257.1	12.86	12.86	25.72	6020	74
29172.30897	18373.61157	-203	33.32	33.32	66.65	1133	74
32920.30897	20212.91157	-140	16.96	16.96	33.91	2350	74
14557.20897	21171.01157	23.265	24.02	24.02	48.04	1662	74
31141.10897	21838.71157	298.365	47.90	47.90	95.80	1053	74
22698.50897	22031.51157	-69	31.39	31.39	62.78	1602	74
15052.00897	22193.61157	-94	9.68	9.68	19.36	4342	74
25347.80897	22312.01157	-385	31.84	31.84	63.68	2236	74
14089.40897	22643.11157	16.3875	13.19	13.19	26.38	4967	74
12035.10897	22720.61157	-25	11.70	11.70	23.41	4185	74
26532.90897	22971.31157	32.1075	28.54	28.54	57.09	1304	74
8416.008972	26266.01157	-178	27.27	27.27	54.54	2056	74
32766.70897	26309.71157	-263	31.60	31.60	63.21	1420	74
13159.70897	26835.21157	-107	16.20	16.20	32.40	3849	74
32936.10897	27444.61157	-245	30.12	30.12	60.24	1565	74
37572.40897	28147.31157	119.55	27.20	27.20	54.40	1578	74
7846.808972	29583.51157	226.643	27.34	27.34	54.68	2323	74
13983.10897	29995.51157	-71	32.59	32.59	65.19	1553	74
5185.408972	30479.61157	14.4225	29.04	29.04	58.07	1301	74
8814.408972	30814.91157	23.265	13.26	13.26	26.52	5401	74
18113.00897	31099.61157	174.57	22.28	22.28	44.56	2290	74
15775.50897	32061.61157	6.5625	13.33	13.33	26.66	3579	74
8737.708972	32374.31157	-251	37.33	37.33	74.65	1093	74
13887.30897	32732.91157	52.74	9.58	9.58	19.17	6171	74
10277.60897	33688.91157	-188	17.45	17.45	34.90	3643	74
30919.80897	33892.41157	189.307	26.49	26.49	52.99	1549	74
4151.708972	36314.51157	-175	34.74	34.74	69.47	1283	74
8855.108972	36234.81157	93.0225	30.47	30.47	60.95	1327	74
36115.20387	3515.313876	293.453	46.04	46.04	92.08	1205	82
27176.80387	3520.113876	-389	46.91	46.91	93.82	1240	82
30927.90387	5254.313876	340.612	63.00	63.00	125.99	1002	82
25915.90387	5768.713876	150.99	19.26	19.26	38.53	2339	82
30219.00387	6806.213876	218.783	20.32	20.32	40.65	3307	82
29565.10387	7839.813876	211.905	15.19	15.19	30.38	4591	82
11423.70387	10666.71388	217.8	31.79	31.79	63.59	1237	82
6379.703866	11420.21388	-115	23.97	23.97	47.95	1577	82
10192.00387	11334.91388	113.655	27.04	27.04	54.07	1561	82
24021.80387	11924.61388	-297	21.78	21.78	43.57	2198	82
34315.00387	12852.21388	-159	31.49	31.49	62.97	1501	82
23203.00387	13831.41388	-24	29.70	29.70	59.39	1258	82
6818.703866	15470.71388	-251	7.06	7.06	14.13	22998	82
29379.60387	17177.71388	128.393	17.33	17.33	34.67	2345	82
9811.003866	17857.01388	-34	20.77	20.77	41.54	2422	82
9323.803866	20539.81388	230.572	26.85	26.85	53.69	2135	82
33739.70387	22479.01388	152.955	32.69	32.69	65.37	1246	82
30176.20387	22831.11388	-12.105	22.56	22.56	45.12	2218	82
37912.50387	23467.01388	121.515	34.03	34.03	68.06	1610	82
12798.00387	24307.21388	-93	13.87	13.87	27.74	3006	82
8633.703866	24942.61388	243.345	6.92	6.92	13.85	13631	82
9475.203866	25662.61388	-43	8.55	8.55	17.10	10301	82
10776.70387	26787.51388	-283	44.16	44.16	88.31	1095	82
23663.70387	26841.51388	-326	28.80	28.80	57.60	1689	82
34788.10387	26916.01388	-242	30.19	30.19	60.38	1842	82
8541.003866	27048.31388	372.052	21.76	21.76	43.52	3240	82
13112.80387	27239.51388	96.9525	15.14	15.14	30.29	2959	82
11837.60387	28140.71388	-256	10.95	10.95	21.90	7585	82
17289.30387	29151.11388	101.865	8.67	8.67	17.33	6928	82
21966.50387	34191.81388	-320	29.13	29.13	58.26	1650	82
12019.90387	34940.91388	-233	33.16	33.16	66.32	1490	82
36570.60387	36071.61388	58.635	17.40	17.40	34.81	3575	82
6982.598761	4007.516183	234.503	28.42	28.42	56.85	1722	90
29364.39876	4535.516183	-193	9.70	9.70	19.41	10269	90
35886.69876	7952.916183	-52	18.93	18.93	37.87	4782	90
13581.09876	11526.01618	190.29	19.17	19.17	38.34	2684	90
7006.898761	13471.01618	-369	50.07	50.07	100.13	1461	90
12380.39876	15135.81618	-22	14.70	14.70	29.39	3540	90
21891.29876	15014.81618	218.783	20.70	20.70	41.40	3412	90
37319.89876	15193.01618	200.115	32.00	32.00	64.01	1004	90
29373.59876	17181.61618	239.415	11.80	11.80	23.60	8085	90
8790.198761	17310.61618	217.8	26.12	26.12	52.23	1459	90
34183.29876	17852.21618	-160	29.98	29.98	59.96	1435	90
39201.99876	18131.21618	-409	26.71	26.71	53.41	3974	90
40710.49876	18206.11618	-133	34.10	34.10	68.20	1241	90
9897.498761	19077.81618	43.8975	23.24	23.24	46.49	3152	90
39357.99876	19592.71618	-29	32.15	32.15	64.29	1416	90
10683.59876	23360.71618	-15.0525	8.95	8.95	17.90	6149	90
8649.798761	24916.61618	290.505	5.42	5.42	10.83	22729	90
15771.19876	24914.91618	-217	40.86	40.86	81.72	1071	90
30667.49876	27120.01618	49.7925	18.70	18.70	37.40	2457	90
29105.49876	27534.71618	-335	23.60	23.60	47.19	3356	90
16343.59876	30340.01618	373.035	19.55	19.55	39.09	5050	90
18883.99876	30925.41618	-343	38.53	38.53	77.06	1377	90
25990.39876	31017.11618	206.01	36.57	36.57	73.15	2386	90
29866.89876	31623.81618	208.958	10.60	10.60	21.20	5861	90
20438.89876	34341.31618	108.743	27.81	27.81	55.63	1095	90
28044.79876	35219.51618	-35	18.20	18.20	36.41	3243	90
36557.49876	36056.11618	-14.07	15.52	15.52	31.04	3644	90
26636.09876	37489.51618	-49	21.71	21.71	43.43	3479	90
6026.498761	37534.81618	-37	9.75	9.75	19.50	9419	90
39722.39366	3853.018489	-17.0175	25.83	25.83	51.67	1330	98
28260.09366	4197.418489	-159	36.50	36.50	73.00	1350	98
13853.29366	6887.718489	118.567	26.26	26.26	52.52	1387	98
15478.89366	8715.818489	-359	44.98	44.98	89.96	1168	98
11917.09366	10554.61849	86.145	22.54	22.54	45.07	2226	98
11951.49366	11428.01849	116.603	12.27	12.27	24.54	5767	98
28106.09366	12135.61849	4.5975	29.20	29.20	58.40	1352	98
35806.99366	12466.01849	5.58	27.60	27.60	55.20	1379	98
7045.693655	13497.81849	-149	27.53	27.53	55.06	1541	98
41225.99366	14225.61849	130.357	40.48	40.48	80.96	1046	98
34242.69366	16185.31849	-165	37.54	37.54	75.08	1133	98
31396.79366	17791.11849	60.6	27.74	27.74	55.48	1628	98
9786.393655	17950.41849	204.045	25.36	25.36	50.73	2317	98
27249.59366	18242.41849	-226	12.48	12.48	24.96	8346	98
7744.193655	19023.01849	-137	9.47	9.47	18.93	9652	98
20625.09366	19682.41849	-220	14.53	14.53	29.06	3838	98
32502.79366	20738.31849	-58	30.21	30.21	60.43	1902	98
20678.59366	24048.91849	135.27	10.17	10.17	20.35	8292	98
13538.19366	25364.51849	-141	24.73	24.73	49.45	1317	98
16039.79366	25602.61849	-106	13.47	13.47	26.94	4368	98
29891.09366	25597.91849	302.295	7.70	7.70	15.40	17083	98
16699.49366	26079.31849	-417	35.49	35.49	70.98	1498	98
34015.59366	26567.91849	-20	14.53	14.53	29.06	3360	98
25352.49366	27230.51849	-263	39.19	39.19	78.37	1151	98
36044.49366	27819.71849	-116	13.61	13.61	27.22	4804	98
26373.59366	28106.41849	-193	25.81	25.81	51.62	1789	98
8976.193655	30014.71849	-4.245	21.15	21.15	42.30	2546	98
29867.49366	30418.41849	-28	17.59	17.59	35.18	3254	98
5446.793655	31205.11849	-342	24.70	24.70	49.41	1742	98
40813.29366	31423.81849	-5.2275	30.33	30.33	60.66	1207	98
14856.69366	33142.51849	-151	7.37	7.37	14.74	12064	98
23507.69366	33540.21849	25.23	8.20	8.20	16.39	7172	98
23057.29366	36922.11849	47.8275	11.28	11.28	22.56	6898	98
14826.28855	3479.520795	-150.147	28.66	28.66	57.32	2024	106
35189.78855	4394.920795	287.41	13.82	13.82	27.65	7078	106
15584.38855	4457.620795	-142.147	19.10	19.10	38.20	3197	106
23821.28855	5170.020795	-320.147	18.58	18.58	37.16	5858	106
33586.18855	5603.920795	38.8376	25.79	25.79	51.57	2128	106
24063.78855	8198.820795	5.43263	9.02	9.02	18.04	8475	106
37156.48855	9775.020795	-214.147	34.76	34.76	69.52	1251	106
39365.98855	11203.52079	-378.147	30.99	30.99	61.98	1911	106
31200.88855	11968.82079	-361.147	34.64	34.64	69.28	3178	106
6072.388549	12681.52079	198.003	8.55	8.55	17.10	11490	106
8965.188549	13580.72079	-236.147	21.01	21.01	42.01	2193	106
21982.18855	15034.32079	364.045	30.31	30.31	60.62	2103	106
6826.988549	15385.62079	-218.147	20.46	20.46	40.93	3990	106
29375.68855	17230.42079	-6.35737	21.12	21.12	42.25	3088	106
27168.28855	18970.02079	-266.147	40.79	40.79	81.58	1135	106
7297.288549	20936.72079	-366.147	28.24	28.24	56.47	2360	106
23580.78855	21262.72079	-104.147	21.12	21.12	42.25	1500	106
7385.688549	21614.82079	-126.147	11.85	11.85	23.69	5601	106
29604.98855	21862.22079	-79.1474	22.58	22.58	45.17	1843	106
36629.98855	22172.72079	-284.147	48.94	48.94	97.87	1081	106
27553.48855	23111.52079	7.39763	27.18	27.18	54.35	1369	106
39732.08855	23677.02079	-314.147	36.22	36.22	72.44	1735	106
27429.68855	24895.82079	13.2926	15.10	15.10	30.19	2741	106
8636.388549	24940.02079	173.44	9.87	9.87	19.73	7210	106
30032.98855	25571.72079	-185.147	8.76	8.76	17.52	9482	106
8717.088549	26781.42079	-342.147	26.75	26.75	53.51	2003	106
19821.38855	26959.82079	-145.147	31.75	31.75	63.49	1220	106
30724.28855	27036.22079	4.45013	11.75	11.75	23.50	6267	106
39200.38855	27349.82079	-402.147	21.95	21.95	43.90	4938	106
41284.18855	27300.32079	-49.1474	43.40	43.40	86.81	1020	106
20504.38855	28953.12079	-131.147	35.80	35.80	71.59	1050	106
21747.58855	30471.12079	-193.147	18.06	18.06	36.13	4748	106
23981.18855	30791.72079	-29.1474	30.36	30.36	60.71	1237	106
8841.088549	30849.82079	13.2926	24.21	24.21	48.42	1506	106
18947.48855	31095.42079	39.8201	22.14	22.14	44.27	2384	106
11680.88855	31573.72079	-161.147	12.08	12.08	24.16	7537	106
19605.78855	32798.42079	60.4526	19.88	19.88	39.75	3222	106
38355.28855	33236.42079	-295.147	44.04	44.04	88.08	1234	106
18689.38855	33709.12079	211.758	27.77	27.77	55.53	1387	106
27406.88855	34098.92079	134.14	34.38	34.38	68.77	1108	106
24429.58855	36226.62079	-362.147	20.91	20.91	41.82	4142	106
25000.18855	36193.72079	189.16	15.00	15.00	30.00	3544	106
15603.98344	3603.323101	160.275	43.64	43.64	87.28	1867	114
38171.08344	4016.423101	153.397	25.60	25.60	51.20	1180	114
27124.98344	4050.323101	-55.5404	35.40	35.40	70.79	1004	114
40727.38344	6127.823101	336.142	44.25	44.25	88.50	1325	114
5498.883444	7844.123101	-30.5404	24.12	24.12	48.23	1448	114
24770.68344	10549.0231	-144.54	7.77	7.77	15.54	17469	114
27020.68344	10897.9231	-171.54	31.84	31.84	63.68	1243	114
36275.18344	11602.1231	27.6371	18.72	18.72	37.44	3257	114
39390.08344	12263.0231	-220.54	12.22	12.22	24.44	10962	114
12663.78344	12403.9231	-112.54	19.36	19.36	38.72	1944	114
31301.18344	12683.5231	194.662	27.51	27.51	55.01	1800	114
36763.38344	12755.8231	-134.54	45.99	45.99	91.99	1037	114
34351.88344	12839.5231	327.3	49.48	49.48	98.96	1133	114
24871.48344	15422.2231	-92.5404	24.85	24.85	49.69	1353	114
6920.583444	17045.9231	-225.54	25.58	25.58	51.15	2325	114
30209.78344	18177.5231	102.307	22.82	22.82	45.64	2665	114
18225.78344	20183.9231	100.342	14.98	14.98	29.96	3713	114
36694.68344	20236.7231	199.575	36.53	36.53	73.05	1501	114
30089.98344	22708.9231	-181.54	18.93	18.93	37.87	3763	114
39827.88344	23260.5231	-172.54	43.03	43.03	86.05	1098	114
10893.28344	24727.6231	70.8671	15.71	15.71	31.42	3079	114
3896.283444	25426.0231	-81.5404	26.85	26.85	53.69	1348	114
22101.18344	26210.7231	-281.54	18.25	18.25	36.50	4678	114
34860.78344	26155.9231	-115.54	32.08	32.08	64.15	1731	114
10471.38344	26340.2231	-197.54	21.20	21.20	42.39	3113	114
40742.28344	27451.3231	-47.5404	29.11	29.11	58.22	1806	114
13289.38344	27250.0231	-308.54	34.29	34.29	68.58	1619	114
37170.08344	27705.6231	-359.54	70.16	70.16	140.31	1043	114
4722.783444	28411.3231	174.03	32.71	32.71	65.42	1570	114
31920.58344	28667.2231	89.5346	21.27	21.27	42.53	1652	114
36555.88344	30348.6231	-298.54	35.91	35.91	71.83	1912	114
13227.48344	31012.1231	-5.76787	22.63	22.63	45.26	1256	114
10787.88344	31312.6231	-45.5404	29.72	29.72	59.44	1004	114
27969.98344	31335.0231	-143.54	25.46	25.46	50.92	1475	114
13810.78344	31537.8231	175.995	26.66	26.66	53.32	1222	114
14941.18344	32356.0231	-161.54	26.59	26.59	53.18	2926	114
13954.98344	32785.6231	86.5871	12.74	12.74	25.48	3224	114
32041.38344	32874.5231	213.33	28.40	28.40	56.80	1606	114
36929.88344	33199.3231	134.73	14.08	14.08	28.17	4235	114
37569.58344	33743.5231	264.42	19.10	19.10	38.20	5153	114
23422.08344	35231.2231	2.09213	10.67	10.67	21.34	5465	114
27010.48344	35491.7231	307.65	25.50	25.50	51.01	2266	114
35610.67834	6345.625407	-96.9334	28.38	28.38	56.76	1491	122
23750.07834	7282.625407	224.727	39.89	39.89	79.79	1095	122
30531.97834	7097.125407	-210.933	33.65	33.65	67.31	1497	122
36793.87834	8531.725407	-107.933	24.37	24.37	48.75	1381	122
27441.87834	9868.425407	-35.9334	23.88	23.88	47.76	2935	122
30887.87834	10746.02541	281.712	22.04	22.04	44.09	3054	122
7342.378338	11159.22541	-320.933	49.50	49.50	99.00	1143	122
27844.67834	13521.92541	-284.933	26.56	26.56	53.13	1954	122
30133.27834	13762.12541	-264.933	39.45	39.45	78.89	1158	122
8217.078338	14549.62541	-292.933	12.03	12.03	24.07	9548	122
18632.27834	15006.72541	-47.9334	24.54	24.54	49.08	1953	122
31041.27834	18898.62541	-72.9334	30.24	30.24	60.48	1508	122
30875.57834	19552.42541	60.6491	7.11	7.11	14.22	13359	122
25181.57834	19639.92541	-16.9684	25.08	25.08	50.16	1293	122
23076.37834	24721.12541	263.044	22.63	22.63	45.26	1927	122
13195.07834	26941.02541	-205.933	20.42	20.42	40.84	4305	122
30866.17834	27860.62541	122.547	12.72	12.72	25.43	5463	122
21925.27834	29221.22541	-59.9334	28.94	28.94	57.89	1309	122
25105.77834	31522.22541	135.319	26.52	26.52	53.03	1245	122
33287.57834	31396.72541	-200.933	19.64	19.64	39.28	2284	122
31078.37834	31665.02541	-61.9334	11.28	11.28	22.56	6474	122
10122.97834	31807.32541	-151.933	10.62	10.62	21.24	5948	122
8742.078338	32152.92541	-287.933	17.83	17.83	35.65	3922	122
30878.57834	35110.22541	-364.933	22.63	22.63	45.26	2525	122
35288.57834	35265.02541	-315.933	31.53	31.53	63.07	1502	122
33049.87834	36069.72541	26.2616	34.38	34.38	68.77	1013	122
31631.87834	36956.42541	219.814	38.01	38.01	76.02	1113	122
12451.07323	3644.027713	-109.326	27.67	27.67	55.34	1620	130
9580.673232	4612.127713	-287.326	30.26	30.26	60.52	1449	130
18936.07323	4463.427713	179.139	17.07	17.07	34.15	3807	130
39208.77323	4760.727713	-314.326	31.16	31.16	62.31	1755	130
35618.27323	6455.127713	36.6761	25.79	25.79	51.57	1217	130
24481.37323	8817.927713	-318.326	28.87	28.87	57.74	1941	130
33434.57323	9833.327713	250.861	31.06	31.06	62.12	1877	130
27431.17323	12772.52771	-102.326	33.72	33.72	67.45	1604	130
26724.07323	14240.32771	155.559	38.06	38.06	76.11	1192	130
7065.473232	14792.12771	-278.326	22.37	22.37	44.74	2736	130
29355.77323	17195.32771	276.406	6.95	6.95	13.89	17908	130
39244.27323	18293.32771	-380.326	35.96	35.96	71.92	2011	130
37335.87323	18485.42771	-241.326	49.01	49.01	98.02	1051	130
30996.07323	19002.92771	-146.326	13.26	13.26	26.52	4417	130
36515.77323	19904.52771	-203.326	30.00	30.00	60.01	1892	130
32243.87323	20716.82771	-164.326	33.75	33.75	67.49	1229	130
11544.97323	21314.32771	37.6586	10.08	10.08	20.16	5876	130
34081.77323	22419.62771	-259.326	47.45	47.45	94.91	1047	130
8003.273232	22544.52771	-177.326	31.37	31.37	62.74	1141	130
20738.67323	24050.12771	102.504	18.96	18.96	37.92	1992	130
37934.57323	24397.32771	129.031	32.29	32.29	64.57	1140	130
18725.57323	25757.22771	-16.3789	27.29	27.29	54.59	1909	130
17656.37323	25882.62771	-74.3264	25.25	25.25	50.49	1180	130
30689.57323	27033.82771	23.9036	16.51	16.51	33.02	3111	130
31630.07323	27621.22771	-106.326	34.48	34.48	68.95	1259	130
36416.77323	28742.72771	-142.326	27.79	27.79	55.58	2202	130
21838.07323	28972.72771	109.381	28.92	28.92	57.84	1041	130
25620.57323	29244.22771	195.841	22.80	22.80	45.59	1862	130
6981.573232	30007.22771	-190.326	24.44	24.44	48.89	1464	130
17376.97323	30243.42771	-57.3264	19.95	19.95	39.89	3046	130
21769.17323	30428.42771	-148.326	35.49	35.49	70.98	1058	130
5745.473232	31426.12771	88.7486	17.95	17.95	35.89	2812	130
14847.37323	33171.92771	10.1486	9.75	9.75	19.50	5637	130
21966.87323	34166.82771	94.6436	24.19	24.19	48.37	2184	130
32115.67323	36352.92771	-178.326	33.16	33.16	66.32	1608	130
5956.573232	36978.32771	-400.326	15.73	15.73	31.46	6934	130
39237.77323	37504.12771	246.931	15.21	15.21	30.43	4360	130
11960.36813	9122.83002	183.658	13.24	13.24	26.47	6273	138
28431.76813	10586.93002	-322.719	11.00	11.00	22.00	7463	138
8354.768127	11312.23002	-217.719	33.28	33.28	66.55	1526	138
34517.36813	11604.63002	241.626	23.31	23.31	46.63	1982	138
31334.66813	12785.33002	-190.719	20.30	20.30	40.60	2484	138
21407.66813	20237.23002	52.0031	7.11	7.11	14.22	5833	138
11530.76813	21378.23002	-162.719	32.12	32.12	64.24	1340	138
26657.76813	21428.43002	81.4781	30.61	30.61	61.23	1729	138
31943.06813	22705.43002	-13.8244	15.80	15.80	31.60	3516	138
11810.96813	23607.23002	-302.719	23.57	23.57	47.15	1925	138
39771.66813	23787.53002	-193.719	39.09	39.09	78.19	1115	138
20002.76813	26046.13002	302.541	16.27	16.27	32.55	2966	138
31522.36813	26261.63002	-132.719	21.62	21.62	43.24	2422	138
12677.56813	27837.23002	47.0906	8.08	8.08	16.16	5204	138
10040.66813	27969.33002	130.603	7.72	7.72	15.45	9960	138
31909.46813	28674.33002	-25.7194	11.87	11.87	23.74	3899	138
23720.46813	29543.93002	243.591	33.46	33.46	66.93	1279	138
16154.56813	30184.03002	305.488	25.17	25.17	50.35	2283	138
18343.96813	30126.63002	-184.719	24.61	24.61	49.22	2391	138
17943.96813	30991.83002	-280.719	18.84	18.84	37.68	3416	138
40021.06813	33831.33002	6.80814	27.37	27.37	54.73	1127	138
27961.66813	35297.43002	-112.719	23.34	23.34	46.68	1555	138
12536.36302	3594.632326	331.623	35.00	35.00	69.99	1319	146
20701.56302	3938.032326	-131.112	20.56	20.56	41.12	2121	146
33774.56302	4644.532326	-188.112	33.75	33.75	67.49	1265	146
6606.563021	4999.632326	-236.112	32.15	32.15	64.29	1019	146
18576.96302	5552.032326	-7.33986	11.61	11.61	23.22	7177	146
22910.06302	5728.832326	50.6276	18.18	18.18	36.36	1684	146
37968.16302	7698.132326	-134.112	24.70	24.70	49.41	1769	146
29403.76302	8677.032326	172.458	14.70	14.70	29.39	4890	146
10411.26302	8718.732326	35.8901	27.37	27.37	54.73	1956	146
31472.86302	9335.832326	-38.1124	27.46	27.46	54.92	1854	146
26558.26302	9557.932326	-10.2874	22.58	22.58	45.17	1722	146
29280.06302	10663.03233	28.0301	20.49	20.49	40.98	2592	146
13178.86302	13338.43233	123.333	26.42	26.42	52.85	1144	146
24084.96302	15640.33233	111.543	22.51	22.51	45.03	2205	146
31109.76302	18158.53233	-329.112	52.26	52.26	104.51	1062	146
30161.26302	21714.53233	-139.112	20.21	20.21	40.41	2669	146
34716.96302	27539.73233	-400.112	18.70	18.70	37.40	4816	146
4662.763021	28357.23233	-235.112	28.87	28.87	57.74	1313	146
13730.26302	28254.93233	-39.1124	33.86	33.86	67.73	1154	146
26268.76302	28247.03233	161.65	14.62	14.62	29.25	2011	146
31151.36302	30874.53233	-242.112	44.72	44.72	89.44	1083	146
16116.96302	31433.63233	-344.112	29.70	29.70	59.39	1664	146
16078.16302	31758.93233	54.5576	32.76	32.76	65.52	1088	146
35722.06302	32161.93233	-255.112	18.39	18.39	36.79	4731	146
9018.663021	32513.93233	-247.112	19.99	19.99	39.99	4802	146
29887.76302	32600.43233	-193.112	18.27	18.27	36.55	2981	146
40879.56302	32627.83233	-358.112	30.83	30.83	61.65	2145	146
34548.36302	36705.43233	-298.112	24.33	24.33	48.65	1480	146
18884.85792	4239.534632	17.8121	14.77	14.77	29.53	4225	154
35242.95792	4467.134632	87.5696	37.77	37.77	75.55	1031	154
22811.85792	5753.334632	1.10964	30.12	30.12	60.24	1395	154
23896.55792	5884.434632	-211.505	19.43	19.43	38.86	3210	154
28922.15792	6089.334632	136.695	23.60	23.60	47.19	1616	154
25762.85792	7655.634632	168.135	7.63	7.63	15.26	11371	154
24858.65792	8246.234632	233.962	40.39	40.39	80.78	1009	154
11983.05792	9100.834632	87.5696	20.14	20.14	40.27	2296	154
35030.05792	9790.534632	367.582	25.62	25.62	51.24	2202	154
31975.85792	11100.43463	-269.505	11.42	11.42	22.84	4708	154
6889.257916	17173.13463	-326.505	20.84	20.84	41.68	3221	154
28015.05792	19014.23463	171.082	43.43	43.43	86.85	1292	154
32898.95792	20035.43463	-128.505	10.90	10.90	21.81	6915	154
8598.057916	20760.83463	-367.505	21.76	21.76	43.52	2674	154
31849.25792	22030.13463	341.055	21.93	21.93	43.85	3541	154
30881.65792	22311.63463	-378.505	46.65	46.65	93.31	1235	154
39792.35792	23580.73463	-242.505	30.05	30.05	60.10	1575	154
30702.35792	24574.33463	-310.505	36.46	36.46	72.91	1310	154
26205.85792	24778.83463	-301.505	34.95	34.95	69.90	1457	154
11919.35792	25419.83463	-28.5054	7.77	7.77	15.54	5666	154
14712.25792	26535.53463	320.422	40.95	40.95	81.91	1043	154
39208.25792	27732.73463	-400.505	32.76	32.76	65.52	2827	154
11843.25792	28111.03463	-189.505	22.54	22.54	45.07	1617	154
8502.457916	28236.63463	-47.5054	9.73	9.73	19.45	6527	154
39196.85792	28652.43463	-149.505	31.98	31.98	63.96	1516	154
37955.05792	29191.53463	52.1996	51.32	51.32	102.63	1195	154
20728.55792	29595.53463	-401.505	31.18	31.18	62.36	1899	154
20530.15792	32371.03463	84.6221	10.60	10.60	21.20	6724	154
22199.15792	32381.33463	-92.5054	11.40	11.40	22.80	8382	154
27941.05792	32932.83463	-262.505	32.66	32.66	65.33	1106	154
18638.75792	33810.13463	-170.505	20.37	20.37	40.74	1609	154
13214.55792	36025.33463	-281.505	39.68	39.68	79.36	1026	154
35426.35792	37291.83463	-196.505	29.51	29.51	59.02	1283	154
37984.25792	37318.03463	-312.505	27.29	27.29	54.59	2021	154
17902.55281	5753.436938	-17.9509	25.83	25.83	51.67	1800	162
26241.95281	7286.336938	264.027	22.54	22.54	45.07	1783	162
23247.35281	7732.736938	179.532	8.55	8.55	17.10	8900	162
41165.05281	11461.03694	289.572	40.18	40.18	80.35	1179	162
23311.45281	13864.73694	-132.898	18.13	18.13	36.27	3965	162
7047.45281	14132.33694	-68.8984	16.25	16.25	32.50	3828	162
13812.45281	14233.73694	303.327	28.14	28.14	56.28	1595	162
40339.55281	18677.23694	-36.8984	38.67	38.67	77.34	1042	162
29768.55281	19909.03694	-238.898	20.28	20.28	40.55	2651	162
30604.85281	20826.93694	188.374	12.46	12.46	24.92	6228	162
34865.55281	21082.13694	-310.898	36.41	36.41	72.82	1210	162
27212.15281	21207.53694	-107.898	21.78	21.78	43.57	3421	162
39992.45281	23132.43694	9.55914	27.86	27.86	55.72	1641	162
18377.25281	24794.13694	160.864	28.35	28.35	56.71	1037	162
9522.65281	24866.23694	-3.21336	16.25	16.25	32.50	2648	162
3895.25281	25503.23694	-97.8984	19.57	19.57	39.14	2805	162
16534.25281	26075.43694	-170.898	21.48	21.48	42.96	1996	162
33041.45281	27615.93694	-221.898	10.03	10.03	20.06	7962	162
15602.45281	30138.03694	-321.898	24.59	24.59	49.17	2143	162
33451.75281	30436.53694	-177.898	17.03	17.03	34.05	4590	162
15553.05281	30680.93694	280.729	7.63	7.63	15.26	9254	162
9713.05281	31690.93694	-226.898	22.35	22.35	44.70	1644	162
39239.15281	31770.03694	-404.898	24.21	24.21	48.42	2964	162
9623.65281	32721.33694	-133.898	28.45	28.45	56.90	1083	162
30935.35281	35132.93694	-354.898	27.11	27.11	54.21	2663	162
13855.35281	35134.73694	-205.898	41.21	41.21	82.42	1236	162
14747.25281	35963.83694	-101.898	13.26	13.26	26.52	4502	162
36460.25281	36184.33694	163.812	23.88	23.88	47.76	1565	162
32991.65281	36562.73694	-136.898	22.25	22.25	44.51	1714	162
24753.8477	4001.539244	-173.291	41.35	41.35	82.71	1216	170
15539.4477	4442.939244	7.20115	22.21	22.21	44.42	1927	170
16670.8477	4334.339244	-54.2914	31.79	31.79	63.59	1205	170
40546.7477	4272.039244	-193.291	24.59	24.59	49.17	2521	170
18873.8477	4353.339244	-234.291	33.25	33.25	66.51	1152	170
19516.1477	5117.839244	-36.2914	10.81	10.81	21.62	6037	170
27338.6477	4952.839244	-409.291	17.45	17.45	34.90	4440	170
29493.4477	6819.039244	-46.2914	39.68	39.68	79.36	1597	170
27123.7477	7061.639244	90.7136	22.11	22.11	44.23	2181	170
13501.0477	8451.239244	-162.291	32.26	32.26	64.53	1020	170
29017.5477	9708.239244	169.314	19.90	19.90	39.80	3927	170
31980.9477	11105.33924	-251.291	9.63	9.63	19.26	7092	170
11810.6477	11467.13924	-14.4139	31.72	31.72	63.44	2468	170
36229.3477	11637.23924	-160.291	19.00	19.00	38.01	4190	170
8377.447704	11845.53924	186.999	13.05	13.05	26.09	6402	170
6984.947704	12203.93924	-176.291	14.25	14.25	28.50	5074	170
12684.3477	12411.83924	-194.291	10.10	10.10	20.21	7043	170
27401.4477	14479.23924	107.416	14.62	14.62	29.25	3808	170
18565.3477	14834.03924	-280.291	17.73	17.73	35.47	3822	170
9934.747704	15269.83924	261.669	37.35	37.35	74.70	1032	170
6828.647704	15378.33924	-257.291	26.16	26.16	52.33	2058	170
28829.9477	15291.53924	357.954	35.02	35.02	70.04	1358	170
30671.4477	16267.23924	-57.2914	15.94	15.94	31.89	3171	170
29400.6477	17193.03924	57.3086	9.66	9.66	19.31	9646	170
40847.4477	17886.53924	-165.291	29.79	29.79	59.58	1826	170
9780.247704	17775.83924	16.0436	24.59	24.59	49.17	1553	170
27147.5477	18190.13924	-346.291	23.43	23.43	46.86	3256	170
30241.1477	19165.43924	297.039	26.71	26.71	53.41	2112	170
30952.1477	19255.63924	-132.291	21.71	21.71	43.43	1663	170
17813.7477	21393.73924	-204.291	7.16	7.16	14.32	12082	170
19912.8477	21491.43924	-139.291	28.24	28.24	56.47	1217	170
15028.9477	25170.63924	18.0086	20.49	20.49	40.98	2284	170
17701.5477	25905.63924	-148.291	17.92	17.92	35.84	3509	170
31565.2477	26192.63924	-237.291	19.36	19.36	38.72	2746	170
10071.7477	27964.13924	154.576	10.08	10.08	20.16	7394	170
23235.0477	27965.93924	84.8186	28.57	28.57	57.13	1396	170
14602.6477	28253.43924	190.929	9.00	9.00	17.99	8783	170
7684.747704	29469.33924	120.189	25.86	25.86	51.72	1439	170
38841.7477	30152.33924	-192.291	38.10	38.10	76.21	1232	170
9795.547704	31147.93924	-338.291	28.90	28.90	57.79	1684	170
27952.0477	31067.83924	-99.2914	11.99	11.99	23.97	7074	170
39205.0477	31291.03924	97.5911	38.62	38.62	77.24	1283	170
10171.6477	31907.93924	-208.291	15.97	15.97	31.93	2405	170
19476.5477	32812.13924	276.406	40.08	40.08	80.16	1149	170
28057.1477	33325.23924	-63.2914	12.95	12.95	25.91	2679	170
34856.5477	34656.43924	16.0436	35.82	35.82	71.64	1367	170
32962.5477	35583.33924	-396.291	47.17	47.17	94.34	1234	170
13253.8477	37259.83924	-324.291	35.33	35.33	70.65	1255	170
39692.2426	4300.841551	-362.684	18.70	18.70	37.40	3073	178
38132.0426	4980.541551	-151.684	19.83	19.83	39.66	4042	178
28032.9426	5259.541551	-346.684	46.42	46.42	92.83	1190	178
9004.542599	7891.641551	-52.6843	30.38	30.38	60.76	1842	178
26103.3426	10456.04155	115.866	14.88	14.88	29.77	3723	178
32032.9426	12638.84155	38.2481	23.43	23.43	46.86	1545	178
15345.1426	13794.34155	222.958	26.31	26.31	52.61	1857	178
32720.5426	21076.74155	-372.684	41.05	41.05	82.10	1459	178
12031.9426	22759.64155	-17.7543	8.15	8.15	16.30	7279	178
8898.842599	24368.84155	53.9682	9.37	9.37	18.75	4666	178
35394.2426	24282.14155	-24.6843	26.61	26.61	53.22	1954	178
38973.7426	26293.44155	14.6682	16.79	16.79	33.58	3963	178
13225.1426	26784.34155	-197.684	24.16	24.16	48.32	1848	178
25936.3426	29440.94155	-244.684	16.32	16.32	32.64	3565	178
8684.242599	30497.24155	-49.6843	19.19	19.19	38.39	2370	178
18004.2426	31042.44155	205.273	27.77	27.77	55.53	1956	178
34580.6426	31524.34155	-266.684	20.84	20.84	41.68	3556	178
13256.4426	32014.54155	-127.684	11.92	11.92	23.83	4996	178
32623.4426	31818.64155	-55.6843	16.16	16.16	32.31	4341	178
33100.8426	33116.04155	23.5107	33.28	33.28	66.55	1194	178
29965.2426	33176.24155	-225.684	29.63	29.63	59.25	1953	178
13425.6426	34069.34155	-103.684	9.35	9.35	18.70	7074	178
21589.9426	35437.64155	-98.6843	14.88	14.88	29.77	4673	178
26718.4426	35456.54155	-288.684	23.43	23.43	46.86	1852	178
33044.7426	36549.94155	-63.6843	12.98	12.98	25.95	4414	178
16714.93749	4305.943857	-288.077	34.92	34.92	69.85	1210	186
30062.33749	5859.843857	-125.077	30.05	30.05	60.10	1104	186
26595.93749	7847.843857	284.463	29.48	29.48	58.97	2471	186
36823.03749	8427.243857	-221.077	19.69	19.69	39.38	2899	186
24765.73749	10510.34386	-121.077	9.84	9.84	19.69	9769	186
22889.43749	11558.64386	120.385	4.78	4.78	9.56	15682	186
27317.63749	12608.74386	-421.077	62.22	62.22	124.44	1113	186
18302.93749	13498.84386	248.11	15.28	15.28	30.57	2398	186
6782.237493	15836.94386	-194.077	35.89	35.89	71.78	1223	186
40705.03749	15915.34386	216.67	33.18	33.18	66.36	1366	186
36662.73749	18230.64386	-62.0773	13.99	13.99	27.98	3836	186
27182.73749	21285.44386	293.305	26.23	26.23	52.47	1924	186
19718.83749	25462.44386	-26.0773	13.59	13.59	27.18	4216	186
21032.43749	25915.44386	-189.077	39.07	39.07	78.14	1046	186
19972.63749	26060.54386	176.388	14.51	14.51	29.01	4291	186
39227.33749	26042.54386	31.9602	34.12	34.12	68.25	1308	186
21024.23749	26466.24386	-368.077	36.38	36.38	72.77	1434	186
14352.33749	27369.94386	-317.077	33.42	33.42	66.83	1313	186
29084.63749	27606.54386	-414.077	24.61	24.61	49.22	3991	186
25883.63749	29309.14386	-99.0773	31.13	31.13	62.27	1304	186
6432.137493	29390.94386	-23.0773	16.44	16.44	32.88	2976	186
21489.73749	30046.94386	-31.0773	9.33	9.33	18.65	9057	186
38783.73749	30161.84386	-159.077	34.15	34.15	68.30	1086	186
13222.43749	31018.64386	355.203	19.81	19.81	39.61	3480	186
27984.83749	31273.34386	-64.0773	12.10	12.10	24.21	4105	186
20356.63749	32332.24386	-305.077	25.03	25.03	50.07	3663	186
13436.33749	34042.04386	-100.077	9.96	9.96	19.92	6198	186
15178.13749	35277.14386	-200.077	44.20	44.20	88.41	1194	186
20915.23749	36822.84386	146.913	12.83	12.83	25.67	4912	186
40559.63239	4287.346163	-183.47	13.14	13.14	26.28	6119	194
4882.632387	5552.746163	-112.47	28.35	28.35	56.71	1407	194
35581.13239	6335.746163	-279.47	27.46	27.46	54.92	3681	194
23163.13239	7730.346163	125.887	18.27	18.27	36.55	2506	194
31458.83239	9420.646163	-231.47	38.74	38.74	77.48	1125	194
24724.93239	9600.046163	-305.47	35.37	35.37	70.74	1165	194
11475.23239	19361.44616	-44.4703	18.49	18.49	36.97	2310	194
25410.13239	19950.84616	128.835	16.48	16.48	32.97	2063	194
13116.03239	20253.44616	-272.47	25.20	25.20	50.40	2073	194
28331.63239	20914.04616	-152.47	8.57	8.57	17.14	9634	194
14132.13239	22640.34616	-142.47	31.42	31.42	62.83	1037	194
12699.43239	23797.04616	-270.47	11.07	11.07	22.14	8853	194
35121.03239	23770.34616	-148.47	17.47	17.47	34.95	1871	194
28557.03239	23875.64616	-197.47	5.68	5.68	11.35	17299	194
21461.03239	24463.34616	-110.47	31.93	31.93	63.87	1193	194
30776.73239	24682.34616	-159.47	33.06	33.06	66.13	1094	194
31653.43239	27753.44616	-44.4703	21.60	21.60	43.19	1971	194
30582.23239	28543.04616	-63.4703	16.63	16.63	33.25	2838	194
32623.73239	28693.14616	-253.47	33.04	33.04	66.08	1799	194
36852.83239	28503.54616	-403.47	33.39	33.39	66.79	2254	194
21642.23239	29159.54616	-316.47	35.87	35.87	71.73	1420	194
17803.03239	29950.54616	154.38	14.34	14.34	28.68	3665	194
20009.53239	30221.84616	240.84	29.96	29.96	59.91	1901	194
8596.432387	30653.54616	-178.47	27.44	27.44	54.87	1732	194
24154.23239	31109.04616	-65.4703	25.43	25.43	50.87	1452	194
36896.73239	33172.24616	175.995	25.29	25.29	50.59	1373	194
20921.53239	36823.94616	30.5847	26.66	26.66	53.32	1066	194
29651.63239	37490.14616	-19.5228	22.28	22.28	44.56	2892	194
15547.82728	4450.348469	75.3867	14.67	14.67	29.34	3009	202
39685.92728	4365.548469	-341.863	21.05	21.05	42.11	3735	202
39555.12728	5601.748469	-286.863	30.64	30.64	61.28	1998	202
25936.72728	5769.548469	-5.17834	14.34	14.34	28.68	3329	202
30141.52728	6768.648469	45.9117	31.09	31.09	62.17	1094	202
23338.72728	13861.34847	21.3492	17.64	17.64	35.28	3094	202
6700.627282	16955.04847	-30.8633	9.47	9.47	18.93	6756	202
29401.82728	17181.24847	91.1067	10.01	10.01	20.02	8148	202
21635.12728	18017.14847	-377.863	40.48	40.48	80.96	1094	202
36722.92728	18307.94847	-37.8633	16.86	16.86	33.72	3283	202
13240.82728	18877.34847	-338.863	38.46	38.46	76.91	1009	202
30200.82728	19146.74847	-15.9858	9.96	9.96	19.92	6789	202
10765.22728	19705.34847	-116.863	17.17	17.17	34.34	2272	202
6878.527282	19729.94847	-336.863	23.97	23.97	47.95	2609	202
13131.32728	20265.54847	-64.8633	29.58	29.58	59.16	1057	202
27291.72728	21098.04847	-228.863	24.80	24.80	49.60	2582	202
36652.42728	21925.94847	-277.863	26.78	26.78	53.55	2379	202
13756.22728	22174.14847	1.69916	14.22	14.22	28.45	2895	202
15045.22728	22222.04847	-80.8633	9.77	9.77	19.55	6038	202
39846.52728	23269.24847	-163.863	20.44	20.44	40.88	4217	202
12666.22728	25333.54847	-35.8633	12.81	12.81	25.62	4985	202
27433.92728	26041.84847	-191.863	32.90	32.90	65.80	1822	202
11841.72728	28227.64847	-141.863	13.94	13.94	27.88	4024	202
27025.82728	30805.14847	-101.863	26.02	26.02	52.05	1958	202
25109.02728	31451.54847	153.987	22.21	22.21	44.42	2265	202
16506.72728	32091.74847	229.639	34.69	34.69	69.38	1005	202
14776.32728	33214.94847	-103.863	9.47	9.47	18.93	4628	202
36871.12728	33244.34847	62.6142	20.04	20.04	40.08	2249	202
19195.62728	35031.74847	323.959	33.09	33.09	66.18	1212	202
37686.42728	37418.24847	242.412	27.25	27.25	54.49	1501	202
33610.72218	5500.750775	182.086	21.88	21.88	43.76	1724	210
21700.62218	7296.950775	350.094	26.42	26.42	52.85	2831	210
33075.62218	9828.450775	-211.256	35.25	35.25	70.51	1334	210
30290.22218	12984.05078	-174.256	27.41	27.41	54.82	1885	210
15010.02218	13305.75078	237.106	21.97	21.97	43.94	1643	210
7012.622176	14220.95078	-275.256	16.86	16.86	33.72	3788	210
28633.32218	14047.55078	220.404	27.88	27.88	55.77	1265	210
23258.42218	15396.65078	287.214	5.09	5.09	10.17	21628	210
28767.32218	17416.55078	350.094	14.22	14.22	28.45	5584	210
28641.82218	18365.85078	-75.2563	17.83	17.83	35.65	2835	210
36654.42218	19906.55078	-358.256	31.56	31.56	63.11	1639	210
32689.62218	20889.55078	155.559	36.06	36.06	72.11	1258	210
7914.522176	24751.05078	-413.256	14.62	14.62	29.25	4211	210
22095.72218	26239.55078	-143.256	23.27	23.27	46.53	1637	210
40292.02218	26555.45078	-252.256	28.38	28.38	56.76	1695	210
30656.42218	26893.35078	-119.256	8.69	8.69	17.38	7684	210
29098.52218	27483.15078	-296.256	15.47	15.47	30.94	5600	210
11826.12218	28205.55078	-201.256	9.84	9.84	19.69	7197	210
13781.22218	28244.05078	159.489	24.02	24.02	48.04	1282	210
8876.222176	30316.25078	252.826	34.43	34.43	68.86	1302	210
21791.02218	30526.35078	-92.2563	11.85	11.85	23.69	4045	210
13824.02218	31317.95078	-148.256	34.12	34.12	68.25	1011	210
14907.82218	33838.25078	-125.256	18.96	18.96	37.92	1696	210
33160.82218	34189.85078	-329.256	28.85	28.85	57.70	1645	210
20515.02218	34331.05078	-172.256	25.91	25.91	51.81	1043	210
30819.82218	34979.05078	-179.256	19.17	19.17	38.34	2799	210
5788.222176	36733.15078	-153.256	16.79	16.79	33.58	3547	210
23033.32218	36970.65078	131.979	32.88	32.88	65.75	1313	210
5983.81707	4428.253082	-129.649	30.19	30.19	60.38	1017	218
40581.91707	4341.053082	-403.649	20.49	20.49	40.98	3089	218
23789.81707	5465.253082	-150.649	32.45	32.45	64.90	1510	218
36101.41707	7823.153082	-17.7543	22.73	22.73	45.45	1804	218
24747.21707	9597.253082	-127.649	11.21	11.21	22.42	6747	218
11937.21707	11455.95308	-5.96434	17.10	17.10	34.19	2154	218
23288.81707	13786.55308	-45.6493	27.58	27.58	55.15	1090	218
28502.21707	14025.25308	142.393	5.37	5.37	10.74	16166	218
29398.81707	17194.35308	212.151	21.76	21.76	43.52	2028	218
40458.21707	18587.05308	7.79066	23.01	23.01	46.02	2061	218
18265.71707	20205.25308	249.486	21.50	21.50	43.00	1694	218
15638.21707	21232.55308	-269.649	25.27	25.27	50.54	2134	218
33189.91707	22892.75308	-358.649	36.90	36.90	73.81	1611	218
9817.81707	24103.25308	-62.6493	27.81	27.81	55.63	1061	218
10860.61707	24767.35308	178.746	13.85	13.85	27.69	2347	218
18597.01707	26254.05308	4.84316	12.86	12.86	25.72	4399	218
16232.01707	26890.35308	59.8632	30.90	30.90	61.80	1087	218
27903.21707	28144.15308	-143.649	13.02	13.02	26.05	6271	218
16121.31707	31242.35308	-293.649	34.15	34.15	68.30	1755	218
32768.01707	31706.95308	154.183	30.66	30.66	61.32	1235	218
28010.11707	33965.75308	223.941	28.12	28.12	56.24	1888	218
36536.91707	34403.35308	233.766	30.19	30.19	60.38	1229	218
36406.91707	34461.55308	320.226	23.13	23.13	46.25	2846	218
11689.61196	5069.455388	324.745	37.35	37.35	74.70	1772	226
7564.411965	7617.255388	-150.042	14.95	14.95	29.91	4437	226
15645.91196	8417.755388	-8.32233	33.77	33.77	67.54	1262	226
34180.11196	9181.555388	-108.042	28.28	28.28	56.57	1439	226
24730.81196	9527.155388	-319.042	17.31	17.31	34.62	4124	226
17663.31196	12977.55539	-40.0423	13.89	13.89	27.79	3027	226
13187.11196	13364.25539	-54.0423	25.32	25.32	50.63	1672	226
27932.81196	13749.25539	-63.0423	5.11	5.11	10.22	14706	226
36451.31196	13884.05539	-120.042	21.31	21.31	42.63	1501	226
22450.11196	14216.25539	243.198	18.86	18.86	37.73	2308	226
7053.011965	14381.35539	-406.042	28.47	28.47	56.94	3768	226
20340.31196	15239.75539	124.315	27.08	27.08	54.16	1003	226
38534.11196	15802.85539	48.6627	24.80	24.80	49.60	1651	226
25330.91196	19920.05539	-139.042	32.55	32.55	65.09	1004	226
26070.61196	21346.35539	316.885	23.50	23.50	47.01	1980	226
9629.011965	22733.65539	15.2577	17.24	17.24	34.48	2065	226
35814.61196	22702.85539	118.42	26.66	26.66	53.32	1338	226
34211.71196	25438.75539	-163.042	24.99	24.99	49.97	2430	226
9426.811965	25517.85539	-276.042	30.36	30.36	60.71	1769	226
31548.61196	26324.95539	-178.042	19.15	19.15	38.29	3440	226
16583.11196	26578.85539	61.4352	23.74	23.74	47.48	2099	226
36006.81196	27582.15539	-202.042	33.09	33.09	66.18	1467	226
12645.91196	27839.75539	-216.042	30.10	30.10	60.19	1249	226
29082.91196	27956.85539	-132.042	18.44	18.44	36.88	2329	226
29824.51196	31583.95539	117.438	20.37	20.37	40.74	1302	226
33506.11196	31803.25539	322.78	38.60	38.60	77.20	1304	226
15667.91196	32086.15539	-96.0423	15.68	15.68	31.37	3038	226
21322.21196	34292.25539	-371.042	38.03	38.03	76.07	1394	226
22845.91196	34621.75539	-11.2698	18.44	18.44	36.88	2318	226
20685.71196	35974.95539	-86.0423	24.66	24.66	49.31	1038	226
40947.81196	36138.65539	253.023	45.62	45.62	91.23	1031	226
36629.61196	37390.65539	-101.042	35.28	35.28	70.56	1089	226
23955.70686	5021.457694	-108.435	13.31	13.31	26.61	4696	234
20637.40686	6513.257694	-17.5578	21.88	21.88	43.76	2421	234
11200.30686	9654.557694	-89.4353	21.67	21.67	43.33	1601	234
9360.106859	9749.257694	-94.4353	13.56	13.56	27.13	3171	234
10031.30686	10328.65769	238.875	22.66	22.66	45.31	3101	234
13643.00686	11553.95769	-149.435	39.59	39.59	79.18	1327	234
21065.10686	25503.65769	-73.4353	34.45	34.45	68.91	1088	234
19910.60686	26085.25769	184.837	27.29	27.29	54.59	1266	234
18444.00686	26226.25769	218.242	22.73	22.73	45.45	1994	234
28629.50686	26363.45769	77.7447	13.28	13.28	26.56	3892	234
26797.70686	27304.15769	343.02	20.23	20.23	40.46	3657	234
30647.00686	28362.45769	22.7247	14.22	14.22	28.45	3509	234
5948.106859	29499.75769	0.127169	24.56	24.56	49.13	1417	234
8947.906859	29961.25769	56.1297	25.34	25.34	50.68	1159	234
17105.20686	30622.85769	8.96967	26.21	26.21	52.42	1689	234
34952.40686	30559.15769	181.89	24.00	24.00	47.99	2481	234
9727.406859	31062.35769	177.96	25.36	25.36	50.73	1499	234
19065.60686	31603.35769	-294.435	24.82	24.82	49.64	1884	234
13296.40686	32349.55769	-230.435	35.89	35.89	71.78	1027	234
30009.70686	33424.55769	-396.435	37.44	37.44	74.89	1408	234
20383.80686	35360.05769	-2.82033	15.57	15.57	31.13	1650	234
33151.00686	36625.75769	-365.435	33.68	33.68	67.35	1793	234
6154.406859	37586.15769	-63.4353	23.27	23.27	46.53	1266	234
22622.00175	8490.56	19.3842	9.14	9.14	18.27	6370	242
16977.60175	10818.46	256.167	36.17	36.17	72.35	2097	242
8437.301753	11158.06	-416.828	26.12	26.12	52.23	2349	242
36628.30175	12707.56	166.759	39.33	39.33	78.66	1413	242
30393.40175	13036.56	8.57667	21.27	21.27	42.53	2671	242
7050.801753	14291.36	-368.828	13.45	13.45	26.89	8191	242
33369.60175	16510.36	-59.8283	24.30	24.30	48.61	1877	242
15790.90175	17889.86	-295.828	30.29	30.29	60.57	1605	242
13054.30175	20126.56	-84.8283	25.53	25.53	51.06	1175	242
35972.80175	21770.06	-65.8283	29.81	29.81	59.63	1177	242
28494.20175	23683.66	-135.828	27.88	27.88	55.77	1049	242
14468.70175	24200.46	-17.9508	8.12	8.12	16.25	6938	242
38752.80175	26557.76	-117.828	37.42	37.42	74.84	1165	242
14401.00175	26791.06	-191.828	10.50	10.50	21.01	6455	242
10886.10175	27124.86	-201.828	11.96	11.96	23.93	5776	242
32892.70175	27515.96	-205.828	25.74	25.74	51.48	1605	242
31505.80175	27599.06	-395.828	33.63	33.63	67.26	1508	242
13237.60175	31043.76	-11.0733	12.13	12.13	24.26	4529	242
39920.70175	31327.76	347.539	43.99	43.99	87.98	1366	242
8735.401753	32180.66	-256.828	10.06	10.06	20.11	8144	242
36680.30175	32887.26	-195.828	40.36	40.36	80.73	1010	242
28173.30175	34031.56	-66.8283	24.96	24.96	49.93	1264	242
20355.00175	34278.76	90.1242	22.70	22.70	45.40	1071	242
36484.90175	34414.96	291.537	35.98	35.98	71.97	1298	242
12580.30175	35911.66	-148.828	20.82	20.82	41.64	1774	242
4173.201753	36329.76	-379.828	22.14	22.14	44.27	2337	242
26898.80175	36433.96	-287.828	27.25	27.25	54.49	2193	242
5900.101753	37128.26	-409.828	42.65	42.65	85.30	1331	242
28112.60175	37641.16	-92.8283	21.57	21.57	43.14	1925	242
24378.89665	7688.962306	156.541	13.99	13.99	27.98	2618	250
25718.99665	7697.862306	-62.2213	25.83	25.83	51.67	1626	250
31266.79665	7640.262306	-411.221	55.25	55.25	110.50	1123	250
29368.99665	7878.662306	171.279	38.76	38.76	77.53	1086	250
22430.09665	9483.762306	18.0087	16.70	16.70	33.39	2062	250
30923.89665	10732.36231	238.089	22.70	22.70	45.40	2557	250
15183.99665	11478.16231	149.664	24.49	24.49	48.98	1210	250
32763.79665	16189.86231	202.719	22.49	22.49	44.98	1754	250
33415.99665	16421.36231	-255.221	42.70	42.70	85.39	1008	250
35931.59665	20517.76231	-252.221	36.13	36.13	72.25	1078	250
37615.59665	20681.96231	-66.2213	20.44	20.44	40.88	2233	250
10680.89665	21187.26231	78.9237	20.54	20.54	41.07	2131	250
24407.59665	23371.56231	-342.221	48.16	48.16	96.32	1026	250
12679.59665	23757.46231	-217.221	18.86	18.86	37.73	1712	250
34228.49665	25407.46231	-193.221	22.89	22.89	45.78	1944	250
9558.296648	28291.76231	133.944	13.71	13.71	27.41	3166	250
12436.69665	29441.26231	-412.221	42.55	42.55	85.11	1129	250
29838.39665	31654.56231	212.544	11.59	11.59	23.17	4799	250
30883.09665	35040.66231	-357.221	35.98	35.98	71.97	1289	250
30212.59154	5613.364613	52.9857	13.02	13.02	26.05	5089	258
22843.49154	5743.064613	65.7582	7.23	7.23	14.46	8690	258
23437.69154	7137.664613	-242.614	48.96	48.96	97.92	1075	258
32542.29154	7818.164613	246.538	33.75	33.75	67.49	1157	258
10815.49154	10741.16461	357.561	23.50	23.50	47.01	3262	258
39373.89154	11226.86461	-243.614	17.19	17.19	34.38	4086	258
31875.49154	11544.46461	288.786	28.14	28.14	56.28	1551	258
31135.69154	12875.16461	310.401	29.63	29.63	59.25	1523	258
30429.59154	13213.56461	-217.614	29.88	29.88	59.77	1960	258
6956.491542	14801.06461	-258.614	31.04	31.04	62.08	1581	258
24843.49154	15459.66461	-10.8768	15.24	15.24	30.47	1778	258
31746.99154	22043.56461	289.768	17.76	17.76	35.51	5211	258
25861.69154	23387.06461	104.076	14.51	14.51	29.01	4031	258
7964.091542	24736.86461	-260.614	16.51	16.51	33.02	3521	258
17741.39154	26132.26461	-286.614	23.60	23.60	47.19	1813	258
10540.49154	26181.26461	-384.614	41.40	41.40	82.80	1154	258
25661.59154	26165.56461	332.998	28.68	28.68	57.37	2022	258
34062.09154	26492.56461	-151.614	20.06	20.06	40.13	2497	258
38695.49154	26528.66461	292.716	27.32	27.32	54.64	2230	258
30709.59154	27006.66461	-52.6143	25.03	25.03	50.07	1486	258
27568.69154	27075.96461	-295.614	28.94	28.94	57.89	2170	258
29027.49154	27996.96461	-285.614	19.52	19.52	39.05	2519	258
5226.191542	28426.66461	-93.6143	15.02	15.02	30.05	3185	258
8922.191542	29940.06461	-147.614	10.64	10.64	21.29	7747	258
35704.79154	32535.36461	-218.614	35.84	35.84	71.69	1120	258
36841.09154	33195.16461	112.918	13.05	13.05	26.09	4816	258
8834.491542	35763.96461	-267.614	25.20	25.20	50.40	2775	258
24463.19154	36498.76461	-177.614	37.16	37.16	74.32	1128	258
20932.59154	36808.16461	25.4757	15.54	15.54	31.09	2825	258
15601.79154	37471.26461	-403.614	38.72	38.72	77.43	1255	258
25340.48644	5852.266919	-309.007	30.21	30.21	60.43	2074	266
37468.48644	7132.466919	-152.007	29.96	29.96	59.91	1156	266
25908.48644	10214.26692	-366.007	30.29	30.29	60.57	1830	266
26309.68644	13717.36692	-21.0948	12.20	12.20	24.40	4558	266
27866.58644	13696.06692	91.8927	28.26	28.26	56.52	1458	266
27470.78644	14537.56692	82.0677	24.42	24.42	48.84	2056	266
38405.38644	14563.36692	-266.007	22.54	22.54	45.07	1641	266
6834.186437	15888.46692	117.438	35.23	35.23	70.46	1220	266
20582.78644	19632.36692	-302.007	11.00	11.00	22.00	6644	266
26070.98644	19824.06692	-67.0073	8.67	8.67	17.33	10475	266
7418.686437	21417.86692	-258.007	8.69	8.69	17.38	6266	266
25862.58644	23387.46692	141.018	25.13	25.13	50.26	2137	266
37390.48644	25819.76692	-74.0073	12.03	12.03	24.07	7315	266
21667.48644	26818.46692	30.9777	10.15	10.15	20.30	5974	266
16283.48644	29382.86692	62.4177	13.61	13.61	27.22	3563	266
6441.586437	29433.66692	-249.007	16.56	16.56	33.11	4245	266
39382.68644	29960.16692	117.438	24.70	24.70	49.41	1067	266
35026.88644	30276.16692	206.845	15.07	15.07	30.14	4741	266
12203.48644	31920.96692	-128.007	27.79	27.79	55.58	1432	266
10007.88644	32362.76692	214.705	30.03	30.03	60.05	1705	266
38823.58644	33927.06692	8.38018	31.70	31.70	63.40	1153	266
24236.98644	34218.06692	-186.007	22.70	22.70	45.40	2474	266
11528.58644	34564.76692	-209.007	16.34	16.34	32.69	3364	266
30325.28133	5518.369225	-54.4003	26.35	26.35	52.70	1247	274
23734.48133	5855.869225	362.67	26.21	26.21	52.42	2544	274
23538.08133	7321.569225	298.807	22.09	22.09	44.18	2780	274
41154.38133	14355.16922	-358.4	23.10	23.10	46.21	3198	274
38639.48133	16244.96922	-356.4	21.31	21.31	42.63	3354	274
6764.181331	18408.16922	-408.4	29.32	29.32	58.64	2702	274
7728.481331	19080.76922	-192.4	20.63	20.63	41.26	2080	274
20195.88133	19220.26922	294.877	18.63	18.63	37.26	2160	274
33547.28133	20133.06922	-279.4	34.27	34.27	68.53	1261	274
6959.481331	21560.06922	70.8672	9.16	9.16	18.32	4516	274
27617.78133	23705.46922	-22.4703	15.66	15.66	31.32	2678	274
40344.88133	24491.56922	-309.4	50.84	50.84	101.69	1459	274
26972.78133	24938.76922	308.632	10.27	10.27	20.54	6703	274
21649.78133	26796.96922	15.8472	25.01	25.01	50.02	1059	274
30609.68133	27112.66922	45.3222	20.77	20.77	41.54	2197	274
8943.081331	29925.76922	-158.4	12.25	12.25	24.49	6427	274
33449.78133	30578.66922	-85.4003	21.85	21.85	43.71	1823	274
31105.88133	31020.06922	-279.4	24.94	24.94	49.88	2540	274
36354.28133	31270.76922	220.207	33.68	33.68	67.35	1015	274
25042.08133	31460.76922	-39.4003	11.16	11.16	22.33	4904	274
40246.98133	33813.56922	239.857	35.35	35.35	70.70	1092	274
34381.08133	35746.36922	-9.69782	19.52	19.52	39.05	1809	274
18519.28133	36863.76922	-72.4003	36.08	36.08	72.16	1261	274
34585.28133	37221.36922	128.835	19.12	19.12	38.25	1752	274
29841.97623	4398.271531	-127.793	35.00	35.00	69.99	1129	282
40526.87623	4290.471531	-135.793	11.33	11.33	22.66	6378	282
22912.17623	5720.271531	153.987	12.65	12.65	25.29	4991	282
30265.17623	6850.871531	116.652	19.55	19.55	39.09	2258	282
8977.576225	7700.371531	70.4742	22.14	22.14	44.27	1122	282
26134.67623	8947.671531	224.727	21.74	21.74	43.47	3239	282
40657.17623	11510.27153	144.162	26.68	26.68	53.36	1882	282
8371.976225	11834.67153	110.757	13.75	13.75	27.51	3964	282
32004.07623	12726.17153	54.7542	18.02	18.02	36.03	1898	282
13139.87623	13430.17153	250.272	11.21	11.21	22.42	8383	282
18272.07623	13508.67153	356.382	11.52	11.52	23.03	6378	282
30556.17623	13674.57153	175.602	11.80	11.80	23.60	6292	282
33417.57623	16432.67153	-104.793	18.86	18.86	37.73	3265	282
36553.97623	16708.67153	-179.793	33.46	33.46	66.93	1078	282
17684.27623	16840.37153	-87.7933	21.27	21.27	42.53	1614	282
28541.07623	18367.97153	-22.8633	35.80	35.80	71.59	1246	282
17804.67623	21067.17153	-327.793	27.29	27.29	54.59	2081	282
35952.47623	21878.37153	171.672	22.02	22.02	44.04	2315	282
11782.97623	23606.57153	-375.793	17.47	17.47	34.95	5709	282
39053.87623	24273.77153	222.762	39.94	39.94	79.88	1038	282
3931.376225	25422.87153	-134.793	12.86	12.86	25.72	2554	282
9496.576225	25716.07153	362.277	17.26	17.26	34.52	2868	282
22084.67623	25902.97153	-204.793	33.42	33.42	66.83	1815	282
16557.47623	26133.87153	-305.793	24.68	24.68	49.36	1895	282
10481.37623	26314.97153	-130.793	15.66	15.66	31.32	5029	282
37843.17623	28126.37153	81.2817	16.60	16.60	33.21	4131	282
4552.476225	28355.37153	82.2642	10.24	10.24	20.49	6101	282
8916.576225	28520.07153	-4.19582	14.72	14.72	29.44	3438	282
17315.47623	28923.57153	341.644	27.08	27.08	54.16	1842	282
16231.37623	29367.27153	147.109	16.48	16.48	32.97	3106	282
11371.77623	30576.17153	135.319	17.83	17.83	35.65	2073	282
5377.176225	31098.17153	-29.7933	17.40	17.40	34.81	1323	282
13236.17623	31027.17153	61.6317	10.93	10.93	21.85	6844	282
24162.67623	31242.67153	-113.793	29.30	29.30	58.59	1036	282
34585.07623	31529.87153	-385.793	24.75	24.75	49.50	3945	282
29862.17623	31627.27153	152.022	11.75	11.75	23.50	4251	282
10160.27623	31794.77153	-141.793	17.43	17.43	34.85	2538	282
30644.37623	33979.97153	-23.8458	26.85	26.85	53.69	1851	282
11974.77623	34420.77153	-80.7933	33.42	33.42	66.83	1985	282
4049.976225	36813.67153	-132.793	29.98	29.98	59.96	1208	282
30790.17112	3780.273837	-120.186	23.48	23.48	46.96	1957	290
39874.87112	3867.573837	-368.186	35.89	35.89	71.78	1441	290
34400.77112	4457.373837	-371.186	26.02	26.02	52.05	2041	290
12122.67112	6847.773837	130.014	20.96	20.96	41.92	1977	290
23477.67112	7021.273837	44.5362	28.12	28.12	56.24	1045	290
31366.17112	8122.573837	-112.186	12.34	12.34	24.68	5323	290
27643.57112	9527.373837	-178.186	18.49	18.49	36.97	2908	290
31085.67112	9745.273837	-83.1863	35.96	35.96	71.92	1539	290
36384.07112	10225.47384	-100.186	21.27	21.27	42.53	2603	290
13655.17112	11513.77384	113.311	25.48	25.48	50.96	1624	290
13149.97112	13430.97384	84.8187	23.81	23.81	47.62	1162	290
31673.87112	16429.37384	262.651	21.74	21.74	43.47	1969	290
6916.17112	21541.27384	256.756	9.37	9.37	18.75	6795	290
7576.27112	21451.27384	-42.1863	26.92	26.92	53.84	1086	290
24470.37112	24474.77384	-261.186	40.62	40.62	81.25	1516	290
17692.47112	26166.17384	-301.186	32.38	32.38	64.76	1281	290
27534.77112	26150.27384	43.5537	21.15	21.15	42.30	1698	290
4592.27112	28322.07384	-7.53631	22.51	22.51	45.03	1437	290
17199.27112	28451.27384	168.331	23.36	23.36	46.72	2664	290
8896.07112	29493.37384	-197.186	20.02	20.02	40.03	2340	290
17340.57112	30302.17384	35.6937	24.59	24.59	49.17	1626	290
38821.17112	30152.67384	299.986	21.38	21.38	42.77	3916	290
33435.37112	30661.37384	-327.186	18.32	18.32	36.64	3314	290
40870.17112	32702.37384	-405.186	41.47	41.47	82.94	1283	290
18552.67112	33930.07384	-310.186	13.38	13.38	26.75	5924	290
38452.27112	35466.47384	-152.186	37.14	37.14	74.28	1354	290
4180.27112	36015.37384	-363.186	16.56	16.56	33.11	4438	290
34472.36601	4278.876143	-10.8768	30.17	30.17	60.34	1309	298
40911.56601	5771.776143	240.643	28.42	28.42	56.85	1667	298
19360.96601	6626.976143	203.308	16.53	16.53	33.06	3386	298
29393.96601	7717.076143	-4.98181	22.80	22.80	45.59	2105	298
29363.76601	8674.976143	60.8457	18.93	18.93	37.87	3516	298
27057.76601	10912.47614	-179.579	19.85	19.85	39.71	2326	298
34933.96601	11860.17614	-75.5793	34.08	34.08	68.15	1316	298
9951.166014	12376.37614	-295.579	25.79	25.79	51.57	1814	298
13931.96601	14160.47614	243.591	26.42	26.42	52.85	1368	298
22410.26601	14212.47614	256.363	10.67	10.67	21.34	7076	298
27182.56601	18359.57614	-298.579	43.00	43.00	86.00	1061	298
8831.266014	22691.07614	-133.579	7.35	7.35	14.70	9128	298
35755.66601	22763.57614	-101.579	26.94	26.94	53.88	1748	298
36130.16601	23557.47614	-339.579	26.45	26.45	52.89	1891	298
29065.46601	27449.77614	-222.579	21.05	21.05	42.11	3012	298
17333.06601	30357.07614	100.146	22.37	22.37	44.74	1798	298
39452.26601	31766.97614	30.3882	32.52	32.52	65.05	1244	298
32307.86601	37654.97614	180.711	24.68	24.68	49.36	1786	298
18635.36091	4344.87845	326.793	13.38	13.38	26.75	6675	306
20567.16091	6562.37845	-58.8894	17.66	17.66	35.33	2693	306
30570.86091	13697.77845	85.0981	10.13	10.13	20.25	6533	306
8799.660908	15435.77845	-63.8894	16.67	16.67	33.35	1955	306
7824.360908	18904.07845	-358.889	13.54	13.54	27.08	4989	306
13271.06091	18755.47845	-240.889	13.82	13.82	27.65	4718	306
14238.76091	19799.67845	340.548	40.86	40.86	81.72	1448	306
35995.46091	21779.27845	147.978	17.85	17.85	35.70	3281	306
31891.36091	22018.67845	196.121	20.11	20.11	40.22	2045	306
9528.560908	22712.07845	307.143	18.46	18.46	36.93	3360	306
16483.86091	22880.87845	-179.889	12.15	12.15	24.30	5046	306
29903.16091	22664.17845	-377.889	38.50	38.50	77.01	1802	306
11896.56091	23708.97845	-185.889	18.84	18.84	37.68	2708	306
13093.16091	27215.37845	103.766	13.61	13.61	27.22	3999	306
17301.16091	28412.97845	42.8506	19.78	19.78	39.56	2471	306
11389.96091	30575.67845	195.138	11.23	11.23	22.47	4314	306
7331.560908	31041.97845	-11.1869	28.50	28.50	56.99	1356	306
11750.26091	31405.57845	-167.889	23.76	23.76	47.52	1871	306
35263.86091	32879.17845	326.793	32.00	32.00	64.01	1191	306
20888.06091	36803.27845	57.5881	19.10	19.10	38.20	2409	306
21173.0558	4604.380756	-27.9509	26.28	26.28	52.56	1541	314
21658.3558	6165.480756	228.482	29.06	29.06	58.12	1815	314
10504.9558	8743.580756	81.1066	19.05	19.05	38.10	2912	314
18727.3558	9328.680756	-41.9509	41.64	41.64	83.27	1023	314
27103.8558	10819.58076	-172.951	17.85	17.85	35.70	3106	314
6312.555803	11456.98076	-100.951	16.65	16.65	33.30	2796	314
8003.555803	12511.98076	-402.951	38.79	38.79	77.57	1392	314
19638.0558	14087.68076	-95.9509	26.09	26.09	52.19	1427	314
29326.7558	14352.98076	-302.951	27.46	27.46	54.92	1989	314
27483.9558	14549.28076	287.432	14.95	14.95	29.91	5234	314
36691.1558	18275.38076	-247.951	16.01	16.01	32.03	4588	314
13293.3558	18780.08076	-278.951	23.64	23.64	47.29	1453	314
13048.8558	20291.78076	-155.951	18.58	18.58	37.16	1790	314
27244.2558	21123.18076	-192.951	27.72	27.72	55.44	1187	314
22098.1558	26064.78076	-257.951	24.66	24.66	49.31	1991	314
30665.4558	27099.18076	131.214	11.21	11.21	22.42	5720	314
39187.7558	27358.08076	-288.951	25.93	25.93	51.86	1682	314
13160.0558	27208.58076	146.934	11.59	11.59	23.17	6226	314
29062.2558	27962.28076	-93.9509	19.12	19.12	38.25	1487	314
13772.6558	28414.78076	-124.951	36.57	36.57	73.15	1255	314
16498.2558	29728.08076	14.2966	20.35	20.35	40.69	2899	314
32258.0558	31267.98076	-128.951	15.52	15.52	31.04	3001	314
26457.4558	32272.08076	-67.9509	30.05	30.05	60.10	1497	314
24276.5558	36042.68076	-64.9509	23.62	23.62	47.24	1183	314
38740.0558	36356.68076	-211.951	25.76	25.76	51.53	1830	314
32146.7558	37081.58076	-400.951	37.87	37.87	75.74	1175	314
35499.5507	6352.083062	-160.012	27.01	27.01	54.02	1422	322
20648.9507	6561.983062	-240.012	23.95	23.95	47.90	1412	322
21666.8507	7335.283062	8.34012	17.19	17.19	34.38	2601	322
35901.6507	7997.883062	-3.44988	15.02	15.02	30.05	3176	322
36253.2507	10225.48306	-51.0124	26.71	26.71	53.41	1569	322
20591.2507	13737.28306	-272.012	38.25	38.25	76.49	1140	322
14535.4507	21251.48306	-303.012	27.91	27.91	55.81	1327	322
6985.050697	21565.28306	216.63	6.43	6.43	12.86	11197	322
7679.550697	21541.28306	-144.012	16.27	16.27	32.55	2425	322
41358.1507	22632.08306	21.1126	28.90	28.90	57.79	1267	322
31648.9507	23572.08306	327.653	38.08	38.08	76.16	1169	322
12687.5507	23783.58306	-106.012	8.45	8.45	16.91	8230	322
13087.3507	27234.78306	81.0451	20.42	20.42	40.84	1264	322
36012.5507	28013.38306	252.983	24.77	24.77	49.55	1593	322
21393.6507	28623.88306	-219.012	11.35	11.35	22.70	6887	322
8620.450697	30514.58306	-253.012	26.54	26.54	53.08	1465	322
27335.9507	30771.78306	-312.012	41.33	41.33	82.66	1029	322
34823.7507	30703.58306	255.93	30.90	30.90	61.80	1452	322
9777.750697	31776.38306	300.143	33.02	33.02	66.03	1255	322
30000.9507	33452.18306	-244.012	30.47	30.47	60.95	1045	322
12581.9507	35847.68306	-150.012	26.02	26.02	52.05	1313	322
11076.7507	36769.58306	-107.012	47.29	47.29	94.58	1010	322
27753.14559	4159.585368	-29.0739	23.86	23.86	47.71	1091	330
15831.04559	11801.18537	92.7736	10.53	10.53	21.05	5832	330
33076.34559	13631.58537	-245.074	31.23	31.23	62.45	1242	330
31406.14559	14974.88537	-179.074	18.65	18.65	37.30	2273	330
9575.845591	17896.18537	2.38364	21.55	21.55	43.10	2152	330
13922.44559	18167.38537	335.451	35.49	35.49	70.98	1621	330
8857.345591	25155.48537	225.411	36.34	36.34	72.68	1129	330
10502.84559	26411.88537	-80.0739	31.02	31.02	62.03	1044	330
28668.54559	26358.78537	-13.3364	11.04	11.04	22.09	5579	330
13173.54559	26578.68537	-125.074	19.15	19.15	38.29	2326	330
29086.44559	27582.78537	-281.074	13.97	13.97	27.93	4673	330
8939.445591	27539.68537	-194.074	18.46	18.46	36.93	1809	330
11838.14559	28213.48537	-163.074	17.05	17.05	34.10	2278	330
37736.64559	28105.68537	220.499	25.15	25.15	50.30	1704	330
13204.94559	31037.78537	26.9461	14.51	14.51	29.01	3401	330
29870.44559	31590.48537	84.9136	19.15	19.15	38.29	2693	330
9698.045591	31665.08537	-146.074	29.58	29.58	59.16	1268	330
18533.64559	33933.28537	-140.074	13.14	13.14	26.28	4141	330
24964.74559	33919.68537	-214.074	34.08	34.08	68.15	1125	330
13279.04559	34870.88537	-120.074	16.56	16.56	33.11	2053	330
37751.44559	37458.58537	124.214	15.90	15.90	31.79	3335	330
11172.04049	5380.387674	-232.135	23.46	23.46	46.91	2249	338
22539.74049	6166.087674	-164.135	36.79	36.79	73.57	1077	338
8955.840486	7759.487674	37.6922	19.66	19.66	39.33	1314	338
24736.24049	8568.787674	-250.135	9.89	9.89	19.78	8843	338
31497.34049	8882.487674	-388.135	33.16	33.16	66.32	1862	338
31490.24049	9292.987674	-323.135	25.27	25.27	50.54	2642	338
9097.140486	11139.98767	-151.135	25.72	25.72	51.43	1957	338
30517.24049	11727.98767	176.225	20.35	20.35	40.69	2733	338
11327.44049	12299.08767	20.0072	17.26	17.26	34.52	3766	338
12719.14049	12436.08767	-218.135	10.46	10.46	20.91	5543	338
26287.74049	13733.88767	1.33966	9.04	9.04	18.09	5994	338
22393.54049	14188.08767	214.542	13.24	13.24	26.47	2967	338
8215.340486	14533.78767	-162.135	15.92	15.92	31.84	2297	338
28680.64049	17411.68767	26.8847	15.85	15.85	31.70	2452	338
39050.44049	17771.78767	-375.135	43.47	43.47	86.95	1321	338
12538.74049	18129.68767	66.1847	17.80	17.80	35.61	1418	338
27920.44049	19145.58767	-44.1353	8.78	8.78	17.57	11445	338
23428.74049	19783.98767	-403.135	51.41	51.41	102.82	1084	338
34100.94049	21741.18767	-168.135	14.86	14.86	29.72	3742	338
31914.54049	22701.68767	-98.1353	28.94	28.94	57.89	1426	338
16615.34049	24391.98767	-85.1353	10.55	10.55	21.10	5018	338
22111.94049	26111.48767	-381.135	29.27	29.27	58.55	1853	338
8919.040486	29573.58767	-382.135	26.02	26.02	52.05	2006	338
6990.540486	30131.78767	-187.135	16.41	16.41	32.83	2530	338
33321.04049	30407.58767	-228.135	18.65	18.65	37.30	2712	338
18035.64049	30608.58767	-115.135	22.56	22.56	45.12	1701	338
8838.140486	30844.38767	-42.1353	7.25	7.25	14.51	11805	338
22894.44049	31017.48767	-204.135	31.18	31.18	62.36	1236	338
20460.44049	32372.88767	173.277	7.51	7.51	15.02	12108	338
19855.64049	33678.68767	-368.135	24.44	24.44	48.89	2635	338
11089.74049	33638.38767	-202.135	9.54	9.54	19.08	5484	338
18630.44049	33818.68767	-2.59034	13.82	13.82	27.65	3083	338
33191.54049	34029.08767	-341.135	10.46	10.46	20.91	13121	338
12466.13538	3683.589981	-4.61682	17.31	17.31	34.62	2325	346
28456.53538	3571.889981	-262.197	19.92	19.92	39.85	2726	346
18873.63538	4239.289981	50.4032	19.17	19.17	38.34	2255	346
19618.93538	5874.489981	285.221	10.83	10.83	21.67	9474	346
33899.13538	6883.889981	-159.197	36.41	36.41	72.82	1087	346
27506.53538	7966.989981	-380.197	50.80	50.80	101.59	1133	346
29355.63538	8683.189981	24.8582	9.68	9.68	19.36	7291	346
7949.43538	10971.48998	283.256	28.90	28.90	57.79	2027	346
23293.53538	12885.78998	-418.197	29.20	29.20	58.40	1812	346
10503.43538	13035.78998	82.8257	29.34	29.34	58.69	1550	346
26296.83538	13721.88998	-18.3718	11.02	11.02	22.04	5865	346
7041.53538	14451.38998	-314.197	25.39	25.39	50.77	2477	346
40496.63538	18600.58998	-227.197	28.90	28.90	57.79	1570	346
23414.63538	19900.38998	-227.197	25.74	25.74	51.48	1420	346
27990.13538	23507.88998	-154.197	28.12	28.12	56.24	1235	346
28401.53538	25548.48998	-293.197	31.96	31.96	63.91	1878	346
37291.63538	25835.58998	35.6657	33.96	33.96	67.92	1188	346
16563.53538	26431.38998	-358.197	16.67	16.67	33.35	4482	346
13912.23538	27740.88998	293.081	23.57	23.57	47.15	1810	346
33400.33538	30522.28998	-348.197	22.58	22.58	45.17	2521	346
34894.33538	30535.28998	89.7032	23.50	23.50	47.01	1240	346
31109.73538	31014.38998	-269.197	30.31	30.31	60.62	1303	346
9653.53538	31575.98998	-374.197	23.13	23.13	46.25	2884	346
20408.13538	32341.08998	273.431	9.89	9.89	19.78	8842	346
18583.03538	33865.78998	-277.197	14.74	14.74	29.48	4081	346
27533.43538	37577.08998	281.291	32.97	32.97	65.94	1315	346
19383.83027	9292.892287	-77.2583	37.84	37.84	75.69	1037	354
25882.93027	11186.79229	-76.2583	23.41	23.41	46.82	2027	354
34858.53027	15028.99229	-133.258	27.58	27.58	55.15	1951	354
15184.83027	16457.79229	-16.4683	13.31	13.31	26.61	4446	354
33281.03027	17657.79229	-35.2583	15.19	15.19	30.38	2882	354
10007.53027	19050.09229	123.047	20.37	20.37	40.74	3038	354
16485.43027	22812.09229	-229.258	10.48	10.48	20.96	6742	354
25062.33027	24318.69229	287.124	21.48	21.48	42.96	1867	354
13116.83027	27220.79229	61.1492	13.09	13.09	26.19	4090	354
29061.83027	27452.89229	-144.258	26.47	26.47	52.94	1189	354
39411.93027	30026.99229	-24.3283	17.24	17.24	34.48	3663	354
38794.03027	30174.99229	-98.2583	17.99	17.99	35.98	4165	354
39773.93027	31418.19229	229.157	16.41	16.41	32.83	3654	354
8742.630274	32365.59229	-297.258	15.12	15.12	30.24	5661	354
36566.53027	32807.29229	-374.258	36.48	36.48	72.96	1336	354
3884.730274	34433.49229	87.6767	18.37	18.37	36.74	1610	354
30830.93027	35035.39229	-208.258	21.15	21.15	42.30	1816	354
29289.53027	37450.69229	128.942	20.61	20.61	41.21	2304	354
27347.42517	5034.894593	50.2802	4.73	4.73	9.47	16786	362
30205.52517	5444.794593	-231.32	26.00	26.00	52.00	1892	362
27014.12517	7022.294593	-70.3198	29.48	29.48	58.97	1095	362
25768.62517	8995.994593	-325.32	42.25	42.25	84.50	1643	362
24033.92517	9547.794593	303.765	16.65	16.65	33.30	3566	362
40249.22517	10633.29459	-286.32	16.25	16.25	32.50	3648	362
30896.42517	10707.59459	-0.809771	13.12	13.12	26.23	4048	362
29319.32517	14500.49459	-353.32	21.01	21.01	42.01	2383	362
12585.52517	18116.69459	-20.4598	18.02	18.02	36.03	2184	362
34936.82517	30501.09459	-107.32	14.65	14.65	29.30	4526	362
11707.92517	31308.19459	-329.32	31.77	31.77	63.54	1298	362
20367.52517	32319.79459	259.553	12.79	12.79	25.58	6860	362
12085.32517	34273.09459	-205.32	28.92	28.92	57.84	1433	362
12698.22517	34843.89459	-219.32	32.03	32.03	64.06	1021	362
30811.52517	35033.69459	-144.32	13.66	13.66	27.32	3625	362
24292.52517	36044.49459	-177.32	12.15	12.15	24.30	6253	362
11206.22517	36858.39459	-199.32	32.90	32.90	65.80	1447	362
34638.22517	37203.49459	95.4752	13.75	13.75	27.51	3154	362
15618.72006	8146.296899	-211.381	26.02	26.02	52.05	1615	370
19361.52006	7928.896899	-21.5037	25.88	25.88	51.76	1082	370
32823.92006	10725.9969	-236.381	23.55	23.55	47.10	2267	370
30952.82006	11787.9969	-8.73125	35.09	35.09	70.18	1393	370
34876.82006	15127.9969	-13.6437	21.78	21.78	43.57	2665	370
15700.42006	17741.4969	-164.381	34.64	34.64	69.28	1044	370
28566.32006	23901.5969	-359.381	16.30	16.30	32.59	4477	370
16634.52006	24401.6969	-42.3812	9.89	9.89	19.78	5130	370
16635.72006	26599.1969	50.2188	22.77	22.77	45.55	1901	370
27570.02006	26975.4969	-153.381	22.75	22.75	45.50	1886	370
29101.92006	27440.8969	-176.381	21.45	21.45	42.91	2623	370
9668.720063	31137.4969	-386.381	42.58	42.58	85.16	1615	370
4976.020063	31264.9969	293.879	25.55	25.55	51.10	1366	370
20337.92006	32262.8969	261.456	13.89	13.89	27.79	5817	370
3893.720063	34418.8969	-15.6087	15.02	15.02	30.05	2798	370
32752.52006	35489.9969	-184.381	13.28	13.28	26.56	5376	370
29374.12006	37410.2969	285.036	37.94	37.94	75.88	1008	370
37775.72006	37445.4969	211.349	13.00	13.00	26.00	5293	370
35919.91496	3633.899205	-68.4427	25.50	25.50	51.01	1064	378
15545.11496	4448.099205	11.8398	13.40	13.40	26.80	3062	378
31254.01496	10438.39921	32.4723	9.00	9.00	17.99	6077	378
31574.71496	16440.19921	-350.443	24.26	24.26	48.51	3495	378
9759.714957	17916.09921	21.6648	11.59	11.59	23.17	2572	378
7663.714957	18849.89921	-110.443	28.85	28.85	57.70	1841	378
22706.01496	22001.89921	-292.443	16.34	16.34	32.69	2941	378
33925.21496	22117.09921	225.042	22.02	22.02	44.04	2301	378
9852.714957	23658.39921	-243.443	18.35	18.35	36.69	1828	378
12700.71496	23845.39921	-168.443	18.09	18.09	36.17	1540	378
20173.41496	25389.09921	-267.443	38.69	38.69	77.39	1325	378
13155.31496	26491.29921	-415.443	27.32	27.32	54.64	2180	378
18413.11496	30025.79921	-285.443	16.51	16.51	33.02	3766	378
17360.81496	30338.79921	53.1048	24.14	24.14	48.28	1557	378
26192.11496	31233.99921	-256.443	36.83	36.83	73.66	1336	378
29211.01496	32794.59921	-171.443	8.29	8.29	16.58	7800	378
12006.41496	33066.59921	-265.443	29.30	29.30	58.59	1061	378
28094.71496	33479.49921	-413.443	14.18	14.18	28.35	5997	378
28496.50985	3622.101512	-287.504	22.47	22.47	44.93	1745	386
24028.70985	3803.901512	15.7083	30.73	30.73	61.47	1494	386
29768.10985	5475.701512	-59.5042	27.95	27.95	55.91	1104	386
19253.10985	6829.901512	341.898	24.59	24.59	49.17	1861	386
27057.30985	11020.80151	-106.504	24.54	24.54	49.08	1218	386
25911.40985	11226.20151	227.928	26.94	26.94	53.88	1361	386
29279.10985	11475.30151	18.6558	15.02	15.02	30.05	3496	386
36489.60985	13879.20151	0.970797	22.00	22.00	43.99	1626	386
29426.90985	17213.80151	-56.5042	17.24	17.24	34.48	2497	386
37959.90985	19376.70151	-346.504	36.15	36.15	72.30	1413	386
28351.70985	20879.00151	-266.504	12.81	12.81	25.62	5026	386
27211.30985	21142.20151	340.916	39.42	39.42	78.85	1258	386
11879.20985	23628.80151	-233.504	18.20	18.20	36.41	3589	386
14385.50985	26965.60151	-358.504	30.90	30.90	61.80	1335	386
37406.60985	27468.80151	-22.6092	35.23	35.23	70.46	1079	386
7501.309852	29138.80151	74.6583	23.74	23.74	47.48	1185	386
8900.609852	29325.40151	-405.504	15.97	15.97	31.93	5937	386
33352.40985	30329.00151	-287.504	18.02	18.02	36.03	4126	386
13228.40985	31027.20151	2.9358	19.33	19.33	38.67	2082	386
23001.00985	31553.40151	-3.9417	11.89	11.89	23.79	4640	386
33285.20985	31526.10151	-120.504	14.11	14.11	28.21	4468	386
20446.90985	32391.90151	128.696	20.46	20.46	40.93	2458	386
36892.60985	33217.30151	100.203	15.66	15.66	31.32	3170	386
17114.10985	36914.30151	192.558	16.01	16.01	32.03	2277	386
27515.40985	37112.00151	-50.5042	17.07	17.07	34.15	2355	386
37489.60985	37466.60151	357.618	31.39	31.39	62.78	1525	386
24087.50475	3805.803818	-106.566	27.08	27.08	54.16	2027	394
22737.30475	7074.703818	51.0168	13.07	13.07	26.14	3886	394
25537.50475	6930.403818	-104.566	27.01	27.01	54.02	1843	394
25982.30475	9018.803818	188.567	37.42	37.42	74.84	1036	394
36393.10475	10267.30382	236.709	26.80	26.80	53.60	1767	394
24774.00475	10549.00382	-154.566	16.77	16.77	33.54	3765	394
27979.70475	12057.50382	261.272	22.91	22.91	45.83	3306	394
18314.70475	13482.40382	161.057	7.65	7.65	15.31	10745	394
9025.704746	13596.90382	-77.5657	19.24	19.24	38.48	2144	394
36432.30475	13829.30382	-61.5657	30.97	30.97	61.94	1202	394
19693.30475	14015.80382	208.217	13.82	13.82	27.65	4484	394
22446.80475	14160.80382	207.234	9.11	9.11	18.23	7163	394
8197.804746	14508.60382	-194.566	15.92	15.92	31.84	2581	394
27479.40475	14602.30382	304.502	38.83	38.83	77.67	1016	394
31495.20475	16488.30382	286.817	31.72	31.72	63.44	1481	394
28610.00475	17504.90382	134.529	23.41	23.41	46.82	1666	394
7812.104746	18940.80382	-328.566	16.25	16.25	32.50	4231	394
30659.60475	20905.40382	-58.5657	6.57	6.57	13.14	11902	394
33929.50475	22100.80382	238.674	19.33	19.33	38.67	3197	394
11872.50475	23679.00382	-259.566	12.62	12.62	25.25	6641	394
28592.40475	23937.80382	-301.566	6.55	6.55	13.09	18647	394
16611.80475	24362.60382	-150.566	10.57	10.57	21.15	6737	394
11972.70475	25392.30382	-126.566	16.18	16.18	32.36	1935	394
20117.50475	25953.00382	316.292	9.87	9.87	19.73	9990	394
30791.70475	26190.30382	24.4893	32.19	32.19	64.39	1188	394
10062.70475	27962.50382	227.867	11.02	11.02	22.04	5947	394
14685.20475	28254.10382	218.042	11.49	11.49	22.98	6604	394
36808.40475	28680.90382	-381.566	26.14	26.14	52.28	3646	394
7483.204746	29231.50382	-111.566	25.46	25.46	50.92	1388	394
38835.40475	30163.90382	17.6118	24.52	24.52	49.03	1395	394
9056.504746	30635.50382	54.9468	25.86	25.86	51.72	1299	394
32665.10475	31790.60382	337.907	39.96	39.96	79.93	1364	394
13257.20475	32019.40382	-230.566	16.84	16.84	33.68	4065	394
29196.60475	32822.10382	-203.566	19.38	19.38	38.76	1904	394
38829.40475	33933.60382	152.214	30.19	30.19	60.38	1414	394
33186.80475	34253.40382	-240.566	27.48	27.48	54.97	1233	394
21105.90475	34312.50382	334.959	37.02	37.02	74.04	1344	394
28814.00475	34404.40382	31.3668	8.88	8.88	17.76	6418	394
37126.80475	35068.90382	-19.7232	34.85	34.85	69.71	1228	394
32594.80475	35603.20382	-44.5657	23.08	23.08	46.16	1594	394
40968.60475	36204.50382	-390.566	34.97	34.97	69.94	1679	394
18814.09964	4158.706124	-255.627	16.67	16.67	33.35	4161	402
23205.09964	5770.506124	67.6578	13.14	13.14	26.28	5109	402
24731.69964	10602.20612	-261.627	21.24	21.24	42.48	1859	402
12711.09964	12415.60612	-189.627	10.17	10.17	20.35	3995	402
8324.899641	13255.70612	-342.627	38.06	38.06	76.11	1311	402
18521.19964	14796.60612	-397.627	34.71	34.71	69.43	1782	402
6775.699641	15608.90612	-85.6272	23.60	23.60	47.19	1202	402
32753.19964	16171.70612	233.7	35.61	35.61	71.22	1023	402
7718.099641	19661.70612	-176.627	18.98	18.98	37.96	1994	402
8842.199641	19916.70612	251.385	14.58	14.58	29.15	4318	402
29738.69964	21937.00612	-18.8022	19.00	19.00	38.01	2794	402
9734.799641	24677.80612	-75.6272	18.18	18.18	36.36	1662	402
10510.09964	26352.40612	-39.6272	11.68	11.68	23.36	4589	402
23918.59964	26329.80612	141.345	19.81	19.81	39.61	2195	402
20189.19964	26872.30612	90.2553	22.68	22.68	45.36	1075	402
30626.29964	27067.90612	12.6378	17.52	17.52	35.04	1493	402
14393.79964	27250.60612	52.9203	12.98	12.98	25.95	4604	402
17237.79964	27275.80612	-312.627	33.68	33.68	67.35	1128	402
12440.59964	29533.80612	-287.627	15.21	15.21	30.43	4329	402
13229.39964	31030.50612	85.3428	19.99	19.99	39.99	1619	402
21631.29964	32582.90612	220.928	32.29	32.29	64.57	1024	402
17991.09964	32875.50612	354.548	21.62	21.62	43.24	2858	402
12068.59964	34214.80612	-302.627	16.27	16.27	32.55	4320	402
11483.39964	34489.30612	-286.627	18.46	18.46	36.93	2302	402
20470.99453	3892.50843	-260.689	37.82	37.82	75.64	1105	410
18888.89453	4382.00843	-23.7761	23.31	23.31	46.63	1560	410
5997.494535	4447.80843	15.5239	13.52	13.52	27.04	3175	410
21104.99453	4531.70843	154.056	9.66	9.66	19.31	5616	410
20583.99453	6578.60843	-205.689	21.78	21.78	43.57	1876	410
24514.69453	8397.40843	-162.689	28.12	28.12	56.24	1398	410
25831.19453	8924.30843	-259.689	41.00	41.00	82.00	1011	410
31241.99453	12139.70843	-233.689	39.66	39.66	79.32	1056	410
27456.29453	14520.40843	221.849	13.16	13.16	26.33	6900	410
22734.29453	22045.70843	-296.689	14.04	14.04	28.07	5652	410
33893.49453	22135.00843	140.301	8.90	8.90	17.80	8807	410
15048.79453	22172.50843	-85.6886	15.99	15.99	31.98	2085	410
13321.89453	23873.20843	-146.689	16.89	16.89	33.77	2518	410
10885.19453	26985.30843	13.5589	11.89	11.89	23.79	2691	410
38885.39453	30059.70843	56.7889	23.95	23.95	47.90	1418	410
33321.69453	31470.20843	-45.6886	31.86	31.86	63.73	1044	410
13456.29453	32464.40843	-43.6886	27.48	27.48	54.97	1651	410
40998.69453	32643.40843	-23.7761	25.93	25.93	51.86	1753	410
34805.99453	33946.80843	-42.6886	12.91	12.91	25.81	4525	410
11335.69453	34167.00843	-321.689	21.20	21.20	42.39	2092	410
20906.29453	34387.30843	-96.6886	24.33	24.33	48.65	1605	410
26794.19453	35769.60843	-280.689	23.64	23.64	47.29	1674	410
35096.49453	37036.40843	-310.689	25.15	25.15	50.30	2297	410
24486.68943	8908.210736	-160.75	20.75	20.75	41.50	1790	418
9976.689429	10381.71074	18.4099	23.97	23.97	47.95	1804	418
36626.08943	13863.11074	-348.75	42.44	42.44	84.87	1173	418
30551.68943	19584.21074	-293.75	28.05	28.05	56.10	1386	418
7002.689429	20806.61074	120.59	19.12	19.12	38.25	2055	418
35865.98943	20893.91074	-357.75	45.07	45.07	90.15	1061	418
38215.48943	25280.61074	-256.75	38.01	38.01	76.02	1151	418
9933.189429	25713.71074	279.755	21.29	21.29	42.58	2880	418
22992.28943	25544.51074	-228.75	31.39	31.39	62.78	1015	418
10528.58943	26361.11074	-163.75	14.60	14.60	29.20	4214	418
6088.289429	27846.31074	19.3924	18.30	18.30	36.60	1795	418
38132.68943	28264.51074	-62.7501	29.63	29.63	59.25	1225	418
29356.58943	29393.91074	291.545	28.50	28.50	56.99	1857	418
18742.38943	29853.51074	-279.75	29.15	29.15	58.31	2259	418
11744.58943	31360.11074	-300.75	22.09	22.09	44.18	3329	418
14711.78943	35963.91074	-110.75	12.76	12.76	25.53	4394	418
38009.08943	36417.01074	29.2174	19.71	19.71	39.42	3297	418
17131.88943	36890.51074	293.51	12.95	12.95	25.91	5687	418
10042.58432	6782.213042	-324.812	34.34	34.34	68.67	1408	426
38306.38432	7251.913042	-32.8116	16.08	16.08	32.17	3176	426
25873.48432	10209.31304	-207.812	18.02	18.02	36.03	1846	426
40403.08432	18522.51304	-35.8116	28.78	28.78	57.56	1772	426
27703.68432	18947.51304	-187.812	30.33	30.33	60.66	1483	426
11483.78432	19326.01304	14.4184	31.60	31.60	63.21	1375	426
20675.88432	19700.31304	-315.812	27.67	27.67	55.34	1642	426
21890.08432	21700.91304	-316.812	34.34	34.34	68.67	1063	426
39209.58432	21730.41304	27.1909	18.98	18.98	37.96	3095	426
23963.28432	21929.21304	-228.812	33.09	33.09	66.18	1090	426
28549.28432	23762.51304	-133.812	8.10	8.10	16.20	6796	426
22403.48432	24571.51304	-341.812	32.55	32.55	65.09	1190	426
7968.984324	24754.61304	-302.812	17.76	17.76	35.51	3577	426
26854.58432	26232.21304	299.343	49.88	49.88	99.76	1092	426
38247.38432	28374.11304	51.7534	15.92	15.92	31.84	3388	426
23744.38432	29558.31304	-14.0741	20.32	20.32	40.65	1847	426
24064.08432	32104.71304	-124.812	25.10	25.10	50.21	2228	426
26749.88432	35419.51304	-243.812	13.26	13.26	26.52	5904	426
37968.78432	36454.71304	-69.8116	22.66	22.66	45.31	1172	426
6045.084324	37569.51304	-281.812	29.34	29.34	58.69	2296	426
36215.57922	3902.315349	-229.873	33.39	33.39	66.79	1369	434
20454.27922	3745.615349	108.677	24.99	24.99	49.97	1332	434
38372.97922	5796.615349	-293.873	23.31	23.31	46.63	3042	434
31291.27922	6956.215349	-187.873	32.08	32.08	64.15	1561	434
32850.77922	6923.415349	-274.873	30.64	30.64	61.28	2019	434
38329.07922	7225.815349	-158.873	15.45	15.45	30.90	3860	434
29722.37922	13255.91535	-327.873	46.37	46.37	92.74	1026	434
22883.97922	17765.91535	-34.8731	30.47	30.47	60.95	1474	434
20632.17922	19693.81535	-384.873	12.27	12.27	24.54	6185	434
23983.37922	21879.01535	-235.873	23.20	23.20	46.39	1689	434
41230.97922	22664.41535	356.267	23.95	23.95	47.90	4038	434
33998.27922	23323.21535	-42.8731	24.19	24.19	48.37	2647	434
13347.37922	23817.91535	-265.873	14.55	14.55	29.11	4955	434
8947.179218	24352.11535	-19.0481	22.51	22.51	45.03	1582	434
34163.27922	25524.41535	-20.0306	30.71	30.71	61.42	1348	434
18484.47922	25652.91535	-32.8731	23.08	23.08	46.16	2147	434
16736.77922	26298.81535	-138.873	20.63	20.63	41.26	1268	434
13110.67922	27231.81535	140.117	14.81	14.81	29.63	2074	434
39320.67922	27346.71535	-262.873	31.51	31.51	63.02	1291	434
12612.37922	27843.41535	23.1994	20.98	20.98	41.97	1998	434
37677.77922	28155.31535	265.877	23.48	23.48	46.96	1891	434
20453.27922	28754.11535	-353.873	28.57	28.57	57.13	2095	434
38033.97922	31336.51535	-29.8731	29.20	29.20	58.40	1808	434
28015.47922	33905.51535	-377.873	35.11	35.11	70.23	1214	434
33093.77922	36654.41535	-188.873	32.97	32.97	65.94	1469	434
19031.67411	4498.817655	253.043	19.33	19.33	38.67	2059	442
24658.57411	5434.917655	283.5	28.38	28.38	56.76	2558	442
7327.774112	13488.51765	-297.935	12.86	12.86	25.72	5282	442
6735.274112	15638.51765	43.7705	25.08	25.08	50.16	1056	442
35622.97411	17385.81765	-113.935	16.20	16.20	32.40	4153	442
6977.774112	21559.21765	171.495	10.20	10.20	20.39	4662	442
22739.27411	21988.21765	-171.935	18.93	18.93	37.87	3347	442
14676.67411	26348.11765	-259.935	15.99	15.99	31.98	3727	442
37311.97411	27642.01765	59.4905	15.90	15.90	31.79	5149	442
38342.26901	7295.819961	-84.996	39.89	39.89	79.79	1002	450
25610.06901	9028.519961	-152.996	21.34	21.34	42.67	2774	450
21928.16901	9730.219961	-36.996	24.04	24.04	48.09	1699	450
5068.769007	12475.21996	93.8165	27.13	27.13	54.26	1569	450
36478.86901	13843.11996	-62.996	23.81	23.81	47.62	1987	450
32318.96901	14273.21996	-118.996	19.71	19.71	39.42	3120	450
9302.569007	14759.81996	-341.996	22.09	22.09	44.18	2226	450
28677.26901	17453.21996	-2.46852	7.80	7.80	15.59	8826	450
28629.86901	18372.41996	1.46148	11.75	11.75	23.50	6954	450
8260.169007	18831.41996	146.871	17.95	17.95	35.89	3012	450
6568.669007	20563.11996	-263.996	29.98	29.98	59.96	1385	450
7906.669007	24588.31996	-67.996	22.00	22.00	43.99	1315	450
10899.36901	24737.11996	234.314	23.41	23.41	46.82	1921	450
26163.96901	24830.01996	97.7465	16.30	16.30	32.59	3071	450
28119.06901	25024.01996	-241.996	26.66	26.66	53.32	1977	450
37450.86901	27590.71996	280.491	43.61	43.61	87.23	1034	450
10062.06901	27959.11996	155.714	8.64	8.64	17.29	8683	450
14594.76901	28263.11996	343.371	12.08	12.08	24.16	8458	450
16431.76901	30343.81996	111.501	16.46	16.46	32.92	3695	450
31064.06901	31021.21996	-103.996	14.79	14.79	29.58	4128	450
15803.56901	32331.41996	-143.996	20.98	20.98	41.97	1791	450
9805.969007	32339.01996	-81.996	30.80	30.80	61.61	1720	450
23741.46901	33119.41996	-205.996	12.98	12.98	25.95	3904	450
37655.36901	33643.21996	-27.031	17.64	17.64	35.28	2288	450
22924.36901	34697.41996	-88.996	15.47	15.47	30.94	2497	450
30812.16901	34999.01996	-74.996	18.58	18.58	37.16	2800	450
14706.36901	35997.61996	-50.996	12.55	12.55	25.10	6019	450
11300.86901	36959.71996	-288.996	50.49	50.49	100.98	1485	450
31251.26901	37258.01996	-404.996	35.07	35.07	70.13	1306	450
15502.1639	4454.122267	74.105	9.58	9.58	19.17	7377	458
33749.7639	9449.522267	-397.057	53.11	53.11	106.21	1049	458
6967.163901	14837.72227	-254.057	26.21	26.21	52.42	1515	458
9286.063901	14693.62227	-324.057	21.52	21.52	43.05	2883	458
27878.2639	19183.22227	-85.0575	25.67	25.67	51.34	1255	458
23607.5639	23827.02227	245.06	37.26	37.26	74.51	1025	458
17210.0639	25436.02227	-1.5475	13.82	13.82	27.65	3901	458
16752.3639	26304.92227	-94.0575	21.43	21.43	42.86	1622	458
29032.8639	27873.62227	-240.057	14.60	14.60	29.20	2649	458
24849.0639	28685.62227	-73.0575	14.79	14.79	29.58	2403	458
22814.0639	30827.02227	-55.0575	21.03	21.03	42.06	1504	458
12112.1639	32214.72227	-310.057	6.85	6.85	13.71	14026	458
30010.7639	33380.02227	-137.057	21.95	21.95	43.90	1160	458
14647.0639	36005.72227	-42.0575	11.87	11.87	23.74	4574	458
40969.0639	36099.12227	-18.25	21.05	21.05	42.11	1690	458
25885.8639	37218.32227	238.182	23.13	23.13	46.25	1664	458
35430.0588	6224.424573	-396.119	21.24	21.24	42.48	3747	466
29983.4588	8581.424573	-247.119	22.23	22.23	44.46	2928	466
34600.3588	8994.424573	-231.119	33.28	33.28	66.55	1387	466
24530.9588	9007.724573	-212.119	24.63	24.63	49.27	1332	466
32380.2588	10306.62457	-386.119	31.46	31.46	62.93	3009	466
24731.9588	10607.82457	-198.119	17.40	17.40	34.81	3151	466
20527.3588	13989.02457	-344.119	52.78	52.78	105.55	1199	466
29295.0588	15550.32457	276.439	19.36	19.36	38.72	2867	466
36748.3588	18146.32457	-277.119	28.75	28.75	57.51	1498	466
32057.9588	23279.32457	-153.119	13.26	13.26	26.52	7113	466
27377.3588	24892.52457	83.8685	19.33	19.33	38.67	1323	466
28267.0588	25350.42457	-339.119	17.47	17.47	34.95	6032	466
39249.3588	27424.32457	-284.119	28.64	28.64	57.27	1447	466
39398.3588	29883.72457	-365.119	31.11	31.11	62.22	1495	466
20179.9588	30205.42457	289.211	39.19	39.19	78.37	1135	466
13738.7588	30301.32457	-89.119	29.53	29.53	59.06	1152	466
16123.4588	31425.82457	-313.119	15.57	15.57	31.13	3350	466
12104.2588	32201.32457	-248.119	6.64	6.64	13.28	11531	466
20374.5588	32289.52457	327.529	26.71	26.71	53.41	1719	466
36646.3588	32866.52457	-407.119	37.42	37.42	74.84	1203	466
6085.458795	37571.32457	-310.119	19.33	19.33	38.67	2203	466
36270.95369	10247.62688	-129.18	22.04	22.04	44.09	2475	474
13213.55369	13444.02688	89.702	14.27	14.27	28.54	4527	474
40777.15369	17817.62688	345.152	31.27	31.27	62.55	1752	474
20633.55369	19732.52688	-249.18	19.66	19.66	39.33	1666	474
26249.85369	19587.12688	315.677	29.44	29.44	58.88	1488	474
30916.95369	19578.42688	134.897	8.50	8.50	17.00	8257	474
10484.95369	20832.62688	-149.18	21.83	21.83	43.66	1627	474
41343.45369	22662.92688	-9.53046	23.50	23.50	47.01	1150	474
25854.25369	23447.72688	-72.1805	13.33	13.33	26.66	3174	474
28602.35369	24107.92688	40.577	22.35	22.35	44.70	1373	474
7840.65369	27857.72688	-261.18	21.45	21.45	42.91	2967	474
8548.65369	30539.12688	-62.1805	23.71	23.71	47.43	1184	474
22775.75369	30908.82688	87.737	12.67	12.67	25.34	4362	474
11793.55369	31408.92688	-170.18	18.93	18.93	37.87	2227	474
14623.55369	36023.62688	-54.1805	16.56	16.56	33.11	1941	474
17120.25369	36929.52688	329.432	10.17	10.17	20.35	8679	474
5968.148584	4508.129186	-16.4694	16.51	16.51	33.02	4034	482
33807.84858	4391.829186	-113.242	26.80	26.80	53.60	2443	482
11176.74858	5274.529186	-55.2419	24.00	24.00	47.99	1821	482
22283.34858	6907.029186	1.21556	33.30	33.30	66.60	1181	482
27145.04858	7002.529186	-56.2419	28.85	28.85	57.70	2198	482
33751.74858	9775.929186	-243.242	28.00	28.00	56.00	1251	482
10462.64858	12861.32919	-302.242	31.04	31.04	62.08	1573	482
28528.14858	12739.32919	-152.242	35.37	35.37	70.74	1226	482
36480.04858	16551.12919	-127.242	12.62	12.62	25.25	3617	482
35577.34858	17399.22919	-57.2419	22.07	22.07	44.13	1253	482
21702.74858	19261.32919	283.193	27.72	27.72	55.44	1193	482
30248.74858	20930.92919	-180.242	18.58	18.58	37.16	2167	482
34842.94858	22911.12919	-25.3119	23.62	23.62	47.24	2068	482
7942.848584	24731.52919	-279.242	23.81	23.81	47.62	2264	482
8456.748584	27007.02919	-23.3469	13.14	13.14	26.28	3378	482
37953.64858	29270.72919	-82.2419	27.41	27.41	54.82	1081	482
28725.94858	30287.82919	-374.242	37.73	37.73	75.45	1742	482
33497.04858	30625.82919	-344.242	35.70	35.70	71.40	1415	482
16118.84858	31570.32919	-406.242	23.13	23.13	46.25	2952	482
36513.14858	31960.52919	-143.242	42.74	42.74	85.49	1086	482
41049.64858	32725.72919	-74.2419	23.88	23.88	47.76	1921	482
24316.44858	36078.52919	-218.242	26.87	26.87	53.74	1184	482
22234.24858	37065.72919	-107.242	26.59	26.59	53.18	1064	482
36296.34348	3954.931492	1.15409	28.33	28.33	56.66	1351	490
7551.843478	7589.431492	-60.3034	11.47	11.47	22.94	4146	490
26250.74348	8150.531492	-167.303	26.68	26.68	53.36	1234	490
6336.643478	11431.73149	-127.303	10.29	10.29	20.58	6033	490
7828.443478	12241.43149	-343.303	45.31	45.31	90.62	1120	490
35176.54348	12711.63149	-227.303	30.54	30.54	61.09	2072	490
32106.54348	23299.63149	-169.303	25.13	25.13	50.26	1683	490
16666.44348	24332.03149	-194.303	12.81	12.81	25.62	6442	490
9705.443478	29604.63149	18.8391	28.75	28.75	57.51	1338	490
33398.14348	30249.03149	-126.303	25.36	25.36	50.73	1429	490
17325.64348	30244.73149	-270.303	37.52	37.52	75.03	1390	490
26727.44348	35371.53149	-97.3034	18.75	18.75	37.49	2354	490
33073.64348	35982.93149	2.13659	14.91	14.91	29.81	4116	490
37746.14348	37457.63149	-39.3034	15.94	15.94	31.89	2005	490
27337.13837	5056.633798	-6.76739	8.43	8.43	16.86	7430	498
35364.43837	6366.333798	-265.365	27.67	27.67	55.34	1790	498
9041.138373	7805.233798	116.045	26.66	26.66	53.32	1390	498
34123.83837	12719.1338	-371.365	39.16	39.16	78.33	1139	498
28460.43837	13177.9338	82.6401	5.72	5.72	11.45	11049	498
22448.33837	14230.4338	216.26	28.73	28.73	57.46	1084	498
24826.33837	15445.4338	-91.3649	11.00	11.00	22.00	4744	498
35939.73837	23016.7338	-215.365	17.07	17.07	34.15	5023	498
11861.43837	23692.5338	-303.365	26.64	26.64	53.27	2236	498
9755.938373	24107.9338	-122.365	13.52	13.52	27.04	4308	498
27449.13837	24873.2338	179.908	10.93	10.93	21.85	6126	498
27134.63837	24908.8338	307.633	29.63	29.63	59.25	1198	498
3911.538373	25469.3338	-44.3649	20.49	20.49	40.98	1305	498
10071.73837	25745.7338	189.733	27.44	27.44	54.87	1402	498
19978.33837	26060.4338	80.6751	22.07	22.07	44.13	1332	498
9635.238373	30384.2338	-335.365	32.05	32.05	64.10	1239	498
22363.93837	30976.3338	152.398	8.69	8.69	17.38	4854	498
19143.53837	31253.7338	-166.365	37.70	37.70	75.41	1026	498
11681.13837	31735.3338	129.8	9.21	9.21	18.42	6007	498
38786.33837	34028.2338	336.125	30.76	30.76	61.51	1345	498
26769.23837	35407.5338	43.3401	12.43	12.43	24.87	3004	498
20428.63327	3785.736104	107.118	14.88	14.88	29.77	4975	506
27773.73327	4096.636104	-191.45	48.09	48.09	96.18	1106	506
18939.33327	4477.736104	100.24	15.40	15.40	30.80	3818	506
27341.33327	5005.836104	114.978	15.87	15.87	31.75	2510	506
30061.73327	5095.036104	-296.45	19.71	19.71	39.42	2351	506
7516.133267	7584.536104	-59.4496	16.77	16.77	33.54	2348	506
24472.93327	8450.236104	-243.45	27.69	27.69	55.39	2143	506
27086.63327	10936.1361	-150.45	29.11	29.11	58.22	2214	506
23292.93327	13867.7361	-99.4496	14.93	14.93	29.86	4278	506
26324.33327	13730.3361	41.2904	11.78	11.78	23.55	6036	506
21946.83327	14976.7361	228.948	12.93	12.93	25.86	5838	506
24828.63327	15526.1361	-117.45	24.87	24.87	49.74	1839	506
29243.73327	15509.8361	54.0629	8.62	8.62	17.24	8560	506
7012.133267	16151.9361	-93.4496	32.85	32.85	65.70	1023	506
35719.03327	16548.2361	-177.45	23.60	23.60	47.19	2007	506
31034.53327	18037.0361	109.083	22.75	22.75	45.50	1699	506
32671.53327	18533.5361	-250.45	17.05	17.05	34.10	4612	506
10555.93327	21097.9361	-205.45	23.48	23.48	46.96	1747	506
7534.833267	21565.3361	-261.45	15.17	15.17	30.33	4868	506
10689.03327	23329.3361	42.2729	5.75	5.75	11.49	9767	506
25828.63327	23358.1361	260.388	33.72	33.72	67.45	1302	506
38205.43327	25182.0361	-384.45	36.95	36.95	73.90	2159	506
19405.63327	25768.9361	-355.45	15.68	15.68	31.37	6015	506
14428.53327	26738.9361	-263.45	8.38	8.38	16.77	9882	506
13110.93327	27217.9361	123.82	11.07	11.07	22.14	4503	506
31667.33327	27656.9361	-290.45	15.12	15.12	30.24	5110	506
10050.33327	27965.6361	226	10.13	10.13	20.25	6120	506
4470.933267	28334.7361	-19.6246	20.54	20.54	41.07	1171	506
35019.33327	30304.1361	-139.45	27.01	27.01	54.02	1190	506
19138.13327	31641.2361	-117.45	23.74	23.74	47.48	1858	506
8738.933267	32182.2361	-362.45	22.70	22.70	45.40	2104	506
10005.43327	32398.0361	-20.6071	7.14	7.14	14.27	7475	506
13392.53327	33842.0361	-188.45	21.48	21.48	42.96	1946	506
30922.63327	35043.2361	116.943	16.72	16.72	33.44	3192	506
25009.13327	35140.7361	-201.45	14.20	14.20	28.40	4287	506
25871.52816	6516.038411	237.636	22.61	22.61	45.22	3139	514
30360.12816	6844.238411	154.124	25.53	25.53	51.06	1251	514
7330.428162	13752.73841	-271.604	30.94	30.94	61.89	2096	514
27982.12816	16382.03841	329.009	16.11	16.11	32.22	6131	514
9261.928162	17138.03841	41.1361	11.30	11.30	22.61	4540	514
40426.12816	18642.83841	-294.604	24.68	24.68	49.36	3092	514
7789.628162	19669.73841	-402.604	30.17	30.17	60.34	1788	514
30011.32816	20277.73841	36.2236	26.61	26.61	53.22	1785	514
35948.02816	20281.83841	-233.604	33.91	33.91	67.82	1523	514
7953.028162	22656.93841	-251.604	30.52	30.52	61.04	1057	514
7888.728162	24680.83841	-196.604	15.21	15.21	30.43	4060	514
19386.02816	25715.23841	-158.604	14.91	14.91	29.81	5430	514
20355.12816	25894.33841	24.4336	19.95	19.95	39.89	2184	514
13153.12816	26452.23841	68.6461	31.30	31.30	62.60	1019	514
34881.92816	26949.83841	-337.604	26.87	26.87	53.74	2122	514
13099.42816	27225.93841	33.2761	15.14	15.14	30.29	3308	514
22093.42816	27313.33841	-89.6039	27.27	27.27	54.54	2124	514
27385.92816	30064.83841	155.106	19.95	19.95	39.89	2553	514
20021.52816	30840.63841	-327.604	35.30	35.30	70.60	1204	514
10579.62816	31494.33841	36.2236	10.93	10.93	21.85	4893	514
16186.82816	31627.23841	-271.604	17.45	17.45	34.90	3096	514
5982.923056	4587.440717	39.9994	32.24	32.24	64.48	1135	522
19519.62306	5138.440717	101.897	21.12	21.12	42.25	1363	522
26219.12306	6315.440717	-358.758	34.22	34.22	68.44	1546	522
35423.12306	6398.040717	-289.758	19.41	19.41	38.81	4634	522
30243.52306	6868.840717	0.699359	10.74	10.74	21.48	4816	522
24496.62306	8519.240717	-314.758	36.03	36.03	72.06	1100	522
32059.22306	12689.24072	73.4044	13.64	13.64	27.27	5277	522
13192.72306	13434.44072	118.599	19.38	19.38	38.76	2307	522
37943.92306	16617.74072	121.547	17.17	17.17	34.34	2940	522
20414.72306	17598.34072	4.62936	32.99	32.99	65.99	1077	522
32855.22306	20192.54072	-174.758	25.50	25.50	51.01	1320	522
29948.62306	20283.04072	274.817	32.12	32.12	64.24	1111	522
7548.823056	21559.14072	-389.758	12.76	12.76	25.53	6567	522
35922.82306	23054.24072	-283.758	13.07	13.07	26.14	6388	522
20015.52306	26025.54072	18.3844	18.70	18.70	37.40	2192	522
39300.92306	27726.84072	187.374	29.15	29.15	58.31	1024	522
10081.82306	27951.24072	288.572	16.72	16.72	33.44	3107	522
13277.32306	31065.74072	-24.8456	14.37	14.37	28.73	4322	522
36326.92306	34500.04072	312.152	22.73	22.73	45.45	1839	522
37775.82306	37456.44072	29.1919	14.91	14.91	29.81	3350	522
20714.51795	6434.943023	-335.912	27.44	27.44	54.87	2499	530
30289.51795	6790.343023	187.22	16.74	16.74	33.49	2656	530
21741.11795	7412.343023	17.2476	25.65	25.65	51.29	1442	530
24367.71795	7712.243023	246.17	20.79	20.79	41.59	1845	530
12662.81795	12431.24302	-214.912	12.32	12.32	24.63	4548	530
28511.61795	12864.14302	-327.912	25.86	25.86	51.72	1720	530
27422.91795	14593.04302	169.535	20.75	20.75	41.50	2100	530
8854.61795	22699.04302	-78.9124	13.49	13.49	26.99	2365	530
29416.21795	25628.74302	265.82	25.25	25.25	50.49	1380	530
22062.91795	25904.94302	-227.912	17.14	17.14	34.29	3069	530
19994.01795	26042.24302	293.33	16.79	16.79	33.58	3050	530
8889.31795	28544.24302	223.573	10.62	10.62	21.24	5705	530
20762.21795	28906.94302	-104.912	24.35	24.35	48.70	1400	530
29181.81795	29316.84302	4.47507	23.64	23.64	47.29	2263	530
38864.91795	30092.34302	-230.912	29.15	29.15	58.31	1752	530
11086.21795	33610.74302	-273.912	6.74	6.74	13.47	12041	530
20419.61795	34281.34302	87.9876	17.76	17.76	35.51	2218	530
27275.51284	5060.045329	53.4458	14.55	14.55	29.11	2118	538
25990.51284	8873.045329	283.351	40.03	40.03	80.07	1095	538
30059.31284	8699.745329	-107.067	19.12	19.12	38.25	1939	538
3745.912845	9760.845329	23.9708	21.81	21.81	43.61	1693	538
30866.11284	10715.14533	78.0083	13.61	13.61	27.22	5099	538
10405.91284	11971.74533	-62.0667	8.36	8.36	16.72	5916	538
36043.51284	14524.14533	176.258	37.37	37.37	74.75	1046	538
40054.01284	15062.84533	-415.067	48.16	48.16	96.32	1120	538
9920.112845	17900.84533	240.121	27.60	27.60	55.20	1439	538
14109.81284	22629.64533	134.011	11.40	11.40	22.80	4316	538
7917.412845	24670.84533	-428.067	24.21	24.21	48.42	2288	538
26104.11284	24732.94533	-326.067	19.26	19.26	38.53	2895	538
10034.41284	25801.54533	137.941	23.64	23.64	47.29	1848	538
8684.912845	26960.54533	-32.0667	28.14	28.14	56.28	1507	538
20022.51284	30232.84533	92.7458	28.07	28.07	56.14	1120	538
9627.512845	30249.14533	-291.067	17.45	17.45	34.90	4006	538
39033.11284	31252.14533	-133.067	26.96	26.96	53.93	1384	538
9698.712845	31839.54533	-175.067	29.65	29.65	59.30	1570	538
15762.91284	33230.24533	231.278	17.52	17.52	35.04	3214	538
12767.11284	35042.84533	-132.067	12.98	12.98	25.95	4383	538
7546.007739	7582.147635	-103.221	17.69	17.69	35.37	1860	546
40674.30774	11467.34764	302.846	29.53	29.53	59.06	1381	546
10663.10774	13009.34764	313.654	31.65	31.65	63.30	1384	546
27938.10774	16397.04764	260.599	18.37	18.37	36.74	3599	546
14739.80774	17218.74764	178.069	26.02	26.02	52.05	1092	546
6691.907739	20648.04764	-159.221	19.50	19.50	39.00	2596	546
17860.60774	21459.04764	-148.221	28.47	28.47	56.94	1318	546
41300.50774	22613.54764	-101.221	32.62	32.62	65.23	1204	546
8060.807739	23213.04764	-418.221	11.49	11.49	22.98	9350	546
23486.00774	23393.64764	48.379	33.54	33.54	67.07	1128	546
8899.407739	28554.64764	294.004	10.36	10.36	20.72	7093	546
11660.90774	30812.14764	-143.221	23.79	23.79	47.57	1933	546
29863.80774	31613.44764	83.749	8.83	8.83	17.66	5340	546
7600.802633	4267.249942	83.5947	17.19	17.19	34.38	2714	554
33121.30263	5232.849942	77.6997	19.55	19.55	39.09	2460	554
25848.30263	6495.249942	212.302	33.61	33.61	67.21	1042	554
30278.70263	6829.749942	18.7497	11.66	11.66	23.31	3297	554
21776.40263	7335.249942	-109.375	28.28	28.28	56.57	1063	554
10401.90263	12004.74994	121.912	17.99	17.99	35.98	2039	554
34971.90263	11797.54994	-100.375	42.06	42.06	84.12	1002	554
39415.20263	12382.34994	-169.375	38.41	38.41	76.82	1056	554
35445.30263	13668.74994	265.357	22.33	22.33	44.65	2691	554
10008.40263	14266.54994	243.742	15.64	15.64	31.27	4126	554
6932.502633	17327.94994	-174.375	21.10	21.10	42.20	2217	554
30034.10263	20301.74994	128.79	17.95	17.95	35.89	2834	554
7970.202633	22764.04994	-198.375	19.85	19.85	39.71	1481	554
34288.10263	25483.94994	-117.375	32.36	32.36	64.72	1029	554
13914.10263	28336.74994	350.835	13.94	13.94	27.88	6942	554
34973.30263	30609.04994	-116.375	27.72	27.72	55.44	1052	554
34764.30263	33936.94994	-52.3753	15.07	15.07	30.14	3212	554
20652.70263	36024.04994	241.777	21.52	21.52	43.05	1797	554
27326.09753	5099.852248	-83.5296	7.30	7.30	14.60	6799	562
[truncated: 135,073 more rows]
