# Supplementary material for: Super-resolution analysis of PACSIN2 and EHD2 at caveolae
Source: PLoS One. 2022 Jul 14;17(7):e0271003. doi: 10.1371/journal.pone.0271003 (PMC9282494; doi:10.1371/journal.pone.0271003)
Supplement: S2 Data — (ZIP) [file pone.0271003.s004.zip › 405RbCav1Cy3MoEHD2002driftCorr 3DdistanceR_561-647_99K_TS3D.3dlp]

36799.15237	3893.191968	-101	37.59	37.59	75.17	1041	6
23520.55237	6091.891968	-55	39.80	39.80	79.60	1316	6
22782.35237	7034.291968	-136	25.41	25.41	50.82	4166	6
25189.95237	7300.491968	4.5975	47.90	47.90	95.80	1093	6
24578.75237	8126.891968	-177	50.44	50.44	100.89	1494	6
26155.85237	8479.291968	-125	32.90	32.90	65.80	1672	6
29091.85237	8281.091968	-306	33.44	33.44	66.88	2506	6
21139.45237	8613.291968	-174	43.97	43.97	87.94	1176	6
32406.55237	9698.491968	38.0025	33.84	33.84	67.68	1319	6
28452.45237	10620.49197	-184	13.26	13.26	26.52	4520	6
16959.75237	10774.99197	-97	9.75	9.75	19.50	10098	6
8097.15237	10851.09197	64.53	33.77	33.77	67.54	1386	6
32969.25237	10868.69197	-398	17.07	17.07	34.15	9095	6
13526.85237	11650.69197	-76	37.54	37.54	75.08	1529	6
29788.05237	11955.49197	236.467	15.21	15.21	30.43	7165	6
30566.05237	11738.49197	-209	18.60	18.60	37.21	5803	6
23937.95237	12631.19197	235.485	8.17	8.17	16.34	16813	6
35085.65237	12962.89197	-311	28.78	28.78	57.56	3881	6
36493.25237	13840.39197	337.665	66.98	66.98	133.95	1222	6
19300.95237	14278.69197	-361	16.93	16.93	33.86	4003	6
40345.55237	15041.49197	-190	40.79	40.79	81.58	1909	6
16383.95237	15073.69197	311.138	56.52	56.52	113.04	1135	6
34821.55237	15070.49197	-79	36.60	36.60	73.19	1422	6
32100.55237	15244.49197	-334	30.90	30.90	61.80	2590	6
27530.35237	17235.69197	-135	44.30	44.30	88.60	1144	6
11557.85237	19486.79197	27.195	23.81	23.81	47.62	2969	6
32902.95237	21433.89197	-227	15.17	15.17	30.33	5226	6
19582.65237	21893.29197	11.475	40.11	40.11	80.21	1079	6
21968.05237	21900.39197	-14.07	30.00	30.00	60.01	1261	6
22010.25237	22702.39197	-175	56.24	56.24	112.47	1051	6
20521.25237	24085.19197	145.095	28.10	28.10	56.19	1867	6
36054.75237	24102.29197	-114	45.40	45.40	90.81	1282	6
38153.45237	24516.19197	-122	23.20	23.20	46.39	3076	6
39695.65237	24996.49197	-346	25.79	25.79	51.57	3127	6
26938.25237	24942.69197	31.125	26.80	26.80	53.60	2124	6
21661.05237	26899.19197	-39	24.02	24.02	48.04	2343	6
13376.05237	27472.49197	-377	40.95	40.95	81.91	2061	6
37670.25237	28108.89197	305.242	47.59	47.59	95.19	1801	6
17268.85237	28408.59197	273.802	67.66	67.66	135.32	1008	6
30084.95237	28701.59197	-370	23.24	23.24	46.49	5798	6
10669.25237	28907.29197	-140	35.56	35.56	71.12	1621	6
38148.75237	28851.69197	-94	54.57	54.57	109.13	1126	6
26914.95237	28840.69197	-186	34.36	34.36	68.72	1628	6
29153.05237	29391.79197	300.33	13.99	13.99	27.98	9958	6
15496.15237	29622.29197	-167	9.87	9.87	19.73	11344	6
7335.95237	30851.89197	-15.0525	30.21	30.21	60.43	1445	6
29449.55237	31110.19197	-4.245	21.43	21.43	42.86	3801	6
12106.05237	32244.99197	-203	13.42	13.42	26.85	8139	6
28537.85237	32987.39197	-141	31.86	31.86	63.73	1470	6
26962.75237	33161.89197	90.075	13.31	13.31	26.61	3825	6
12012.05237	34466.09197	-242	6.81	6.81	13.61	23427	6
34460.25237	35341.79197	53.7225	31.84	31.84	63.68	1955	6
34439.85237	35980.49197	-157	33.49	33.49	66.98	1186	6
10688.75237	36780.19197	295.418	55.77	55.77	111.53	1006	6
22983.05237	36953.19197	182.43	31.37	31.37	62.74	2172	6
16657.94726	4167.494274	-198	31.77	31.77	63.54	1544	14
30070.44726	4137.094274	-320	66.69	66.69	133.39	1078	14
34781.94726	7143.294274	156.885	37.14	37.14	74.28	1351	14
38252.94726	7209.794274	193.238	54.21	54.21	108.42	1047	14
18470.54726	8143.994274	80.25	19.92	19.92	39.85	1998	14
15660.44726	8362.194274	-199	32.85	32.85	65.70	1473	14
25560.24726	8326.894274	-196	51.17	51.17	102.35	1070	14
16953.44726	10761.89427	-4.245	7.65	7.65	15.31	11052	14
6449.147264	11234.69427	-4.245	39.94	39.94	79.88	1276	14
41371.94726	13259.49427	52.74	24.59	24.59	49.17	2380	14
23100.84726	14067.29427	-16.035	13.54	13.54	27.08	6761	14
33160.74726	13977.29427	-257	21.12	21.12	42.25	3288	14
40289.84726	14039.19427	-64	36.50	36.50	73.00	1207	14
41164.04726	14417.99427	-266	27.11	27.11	54.21	2580	14
34663.34726	17688.59427	-357	48.63	48.63	97.26	2092	14
9727.447264	17882.19427	166.71	38.43	38.43	76.87	1060	14
10352.34726	19202.69427	-58	26.80	26.80	53.60	1622	14
35648.14726	19146.09427	-249	43.92	43.92	87.84	1461	14
29899.14726	20128.59427	-85	72.44	72.44	144.88	1127	14
25557.64726	20777.69427	96.9525	34.64	34.64	69.28	1542	14
12850.34726	20877.89427	-242	20.51	20.51	41.02	5008	14
32893.64726	21468.99427	-385	13.24	13.24	26.47	11321	14
18447.54726	23186.19427	-164	23.67	23.67	47.34	2686	14
10424.74726	24357.59427	-405	16.13	16.13	32.26	6473	14
10478.34726	25468.99427	17.37	38.57	38.57	77.15	1067	14
38299.64726	25398.39427	-317	17.31	17.31	34.62	6877	14
24685.24726	26313.79427	346.508	34.76	34.76	69.52	2029	14
8228.647264	27107.19427	171.622	6.36	6.36	12.72	21937	14
10206.84726	27302.29427	-284	25.88	25.88	51.76	2423	14
13771.74726	27733.99427	183.413	47.48	47.48	94.95	1017	14
7911.547264	29513.29427	-213	34.69	34.69	69.38	1520	14
40616.04726	29569.59427	-279	53.88	53.88	107.76	1066	14
38711.24726	30782.09427	-214	28.87	28.87	57.74	2085	14
27552.94726	31583.09427	-89	24.35	24.35	48.70	2598	14
10152.94726	31731.09427	-222	32.03	32.03	64.06	1959	14
13506.34726	32095.89427	203.063	27.84	27.84	55.67	2831	14
9752.847264	32473.99427	-62	11.04	11.04	22.09	10054	14
33635.54726	32722.69427	-114	28.38	28.38	56.76	1504	14
23457.94726	33428.69427	148.042	9.28	9.28	18.56	11478	14
10425.74726	33789.09427	14.4225	24.33	24.33	48.65	1746	14
20291.34726	34277.69427	280.68	9.66	9.66	19.31	11915	14
18590.74726	35005.69427	260.047	9.56	9.56	19.12	13113	14
21478.04726	35780.29427	-289	36.57	36.57	73.15	1568	14
26286.14726	36174.99427	-351	54.45	54.45	108.90	1069	14
25058.14726	36200.79427	304.26	12.88	12.88	25.76	7050	14
22450.64726	37430.09427	60.6	28.45	28.45	56.90	1892	14
38465.04726	37366.79427	-97	42.60	42.60	85.20	1084	14
10617.94216	4391.69658	133.305	23.39	23.39	46.77	1638	22
29712.44216	5440.59658	130.357	37.54	37.54	75.08	1321	22
28132.04216	7512.89658	261.03	28.00	28.00	56.00	2317	22
40207.14216	7590.59658	35.055	25.10	25.10	50.21	1590	22
10013.94216	8653.79658	38.0025	25.79	25.79	51.57	1857	22
28597.14216	12630.59658	30.1425	24.21	24.21	48.42	2781	22
29830.94216	12608.29658	41.9325	29.56	29.56	59.11	1365	22
29352.34216	14281.49658	60.6	13.09	13.09	26.19	4973	22
37123.64216	15219.09658	333.735	28.26	28.26	56.52	2434	22
9878.842159	15398.19658	-165	26.14	26.14	52.28	1798	22
11690.64216	19519.59658	-70	16.16	16.16	32.31	4325	22
26036.14216	19807.09658	30.1425	21.57	21.57	43.14	2329	22
34122.94216	21720.89658	33.09	17.80	17.80	35.61	4168	22
24089.04216	23462.09658	256.117	42.44	42.44	84.87	1410	22
28491.14216	23562.49658	-234	9.37	9.37	18.75	10920	22
31405.04216	24033.49658	-244	34.97	34.97	69.94	1705	22
38354.84216	23967.89658	-17.0175	35.09	35.09	70.18	2522	22
23486.34216	24261.19658	274.785	49.67	49.67	99.33	1167	22
6444.342159	24502.69658	-328	41.28	41.28	82.57	1244	22
14658.84216	26334.59658	-139	20.94	20.94	41.87	2130	22
11568.84216	26566.39658	371.07	37.30	37.30	74.61	1787	22
34680.34216	27466.09658	-155	22.77	22.77	45.55	4516	22
18995.34216	27813.09658	-411	26.14	26.14	52.28	4355	22
9701.542159	29268.29658	38.0025	14.15	14.15	28.31	4321	22
33373.94216	30291.89658	-277	18.60	18.60	37.21	4412	22
34643.04216	30569.89658	-68	28.02	28.02	56.05	1976	22
17920.04216	30987.39658	-226	22.82	22.82	45.64	2824	22
32090.24216	32793.09658	199.133	33.77	33.77	67.54	1420	22
16094.04216	33128.59658	268.89	21.97	21.97	43.94	2514	22
9942.742159	33094.29658	56.67	29.04	29.04	58.07	1312	22
24807.14216	33165.49658	-189	40.25	40.25	80.49	1217	22
7621.842159	33262.99658	-169	29.96	29.96	59.91	2120	22
28057.14216	33387.49658	-274	21.93	21.93	43.85	4317	22
16568.04216	34147.29658	73.3725	17.47	17.47	34.95	2732	22
25158.54216	34162.89658	-81	26.07	26.07	52.14	2105	22
12018.04216	34482.99658	-200	7.75	7.75	15.50	12286	22
15331.84216	35094.29658	-202	29.77	29.77	59.53	1442	22
20614.44216	35956.29658	-94	13.85	13.85	27.69	5004	22
22557.24216	37365.09658	-402	42.65	42.65	85.30	1651	22
39142.34216	37528.79658	129.375	19.24	19.24	38.48	3600	22
11574.63705	3937.998886	-127	29.63	29.63	59.25	1564	30
15438.03705	4920.398886	-379	20.09	20.09	40.18	3816	30
19635.23705	5833.598886	182.43	24.26	24.26	48.51	1675	30
22509.63705	9505.598886	-82	28.05	28.05	56.10	1484	30
28450.33705	10692.79889	-287	14.53	14.53	29.06	4289	30
7891.837053	10966.99889	-124	15.19	15.19	30.38	4176	30
31969.33705	11114.29889	-136	6.57	6.57	13.14	13121	30
31705.63705	12794.49889	73.3725	15.99	15.99	31.98	4884	30
18790.93705	13142.39889	-46	9.42	9.42	18.84	4193	30
19321.93705	14231.89889	-76	29.60	29.60	59.20	1274	30
23102.03705	14138.99889	-251	11.14	11.14	22.28	8032	30
32543.23705	14334.39889	-178	10.64	10.64	21.29	10034	30
41360.23705	14738.89889	-367	36.20	36.20	72.39	1787	30
10580.23705	15891.79889	-50	52.52	52.52	105.03	1169	30
9670.737053	17916.49889	203.063	23.39	23.39	46.77	1828	30
32706.33705	18714.19889	-378	31.20	31.20	62.41	2182	30
25137.03705	19895.79889	42.915	25.03	25.03	50.07	1877	30
37501.13705	19889.99889	-194	17.52	17.52	35.04	5634	30
29935.53705	21090.29889	259.065	17.00	17.00	34.01	5837	30
7258.137053	21335.69889	-362	16.98	16.98	33.96	6406	30
34139.63705	21737.29889	-268	16.93	16.93	33.86	5037	30
8966.337053	21926.39889	-268	10.17	10.17	20.35	12230	30
7967.437053	24786.79889	-344	21.48	21.48	42.96	3467	30
17744.33705	25820.19889	-340	58.57	58.57	117.14	1008	30
9806.037053	25687.39889	239.415	37.47	37.47	74.94	1352	30
22047.83705	26036.99889	-271	39.68	39.68	79.36	1252	30
28463.73705	25840.19889	-266	20.42	20.42	40.84	3412	30
24369.63705	26225.69889	374.017	42.88	42.88	85.77	1483	30
16553.43705	26435.49889	-179	14.60	14.60	29.20	5117	30
34051.83705	26616.79889	-218	24.96	24.96	49.93	2640	30
39112.53705	27081.99889	-416	44.56	44.56	89.11	1929	30
8955.137053	28522.39889	94.005	13.19	13.19	26.38	5415	30
37236.53705	28154.09889	-84	26.54	26.54	53.08	1698	30
5087.237053	30430.79889	215.835	31.32	31.32	62.64	1482	30
34515.03705	30652.69889	343.56	51.17	51.17	102.35	1349	30
17527.23705	31551.99889	-373	58.71	58.71	117.42	1200	30
26978.83705	33177.39889	72.39	10.86	10.86	21.71	6197	30
29211.73705	32863.99889	-192	13.16	13.16	26.33	9065	30
34817.73705	33891.99889	150.008	34.95	34.95	69.90	1028	30
23494.33705	35230.39889	-7.1925	26.05	26.05	52.09	1815	30
24280.83705	36103.69889	-91	18.68	18.68	37.35	3680	30
26561.13705	36386.49889	-172	52.80	52.80	105.60	1023	30
39839.33195	3876.101192	-12.105	54.42	54.42	108.85	1011	38
5931.531947	4394.501192	-67	29.27	29.27	58.55	1259	38
18876.03195	4159.601192	-295	16.25	16.25	32.50	8452	38
40519.63195	4269.101192	-82	26.21	26.21	52.42	2045	38
24059.43195	8187.101192	10.4925	9.04	9.04	18.09	9442	38
30235.33195	10822.60119	-253	43.36	43.36	86.71	1292	38
28497.33195	11020.60119	-85	20.98	20.98	41.97	2209	38
28935.93195	11790.20119	1.65	37.87	37.87	75.74	1073	38
11945.93195	12740.70119	-70	36.74	36.74	73.48	1139	38
18815.43195	13189.50119	-73	6.92	6.92	13.85	12626	38
38454.13195	13153.10119	-6.21	31.44	31.44	62.88	1122	38
13842.43195	13571.20119	71.4075	10.60	10.60	21.20	7848	38
28839.23195	13403.70119	-243	37.11	37.11	74.23	1414	38
23239.43195	13883.60119	-102	30.94	30.94	61.89	1133	38
17100.03195	14736.40119	-172	49.27	49.27	98.53	1030	38
26355.53195	15091.70119	-268	44.01	44.01	88.03	1136	38
33396.83195	15800.80119	158.85	38.88	38.88	77.76	1141	38
39183.33195	17995.90119	-373	18.39	18.39	36.79	4521	38
22938.93195	17784.70119	-329	44.39	44.39	88.78	1264	38
30145.43195	18153.00119	33.09	15.00	15.00	30.00	3899	38
37602.13195	18785.80119	-220	34.95	34.95	69.90	1441	38
7373.031947	18785.10119	-14.07	11.40	11.40	22.80	5218	38
12843.43195	20865.50119	-149	20.42	20.42	40.84	2131	38
29904.23195	21080.10119	226.643	17.90	17.90	35.80	3776	38
15084.83195	22206.50119	-122	9.51	9.51	19.03	9647	38
36752.13195	25163.70119	-202	35.80	35.80	71.59	1883	38
13245.33195	27478.50119	-169	29.30	29.30	58.59	1439	38
28489.33195	28888.40119	-140	38.55	38.55	77.10	1042	38
21966.63195	28899.20119	-412	15.71	15.71	31.42	7863	38
10971.53195	29089.60119	86.145	39.61	39.61	79.22	1242	38
17936.03195	29647.80119	132.322	42.53	42.53	85.06	1129	38
7327.531947	30082.80119	-309	30.45	30.45	60.90	1858	38
36557.33195	30263.50119	36.0375	20.75	20.75	41.50	1905	38
41208.13195	31084.40119	-382	62.50	62.50	125.00	1965	38
13203.73195	31334.30119	-320	26.31	26.31	52.61	2368	38
40788.53195	31522.80119	322.927	47.52	47.52	95.05	1455	38
38654.03195	32257.10119	300.33	52.82	52.82	105.65	1044	38
35693.73195	32546.40119	-193	28.99	28.99	57.98	2431	38
9977.031947	33044.60119	-216	23.53	23.53	47.05	2314	38
10291.33195	33728.90119	-76	30.78	30.78	61.56	1209	38
31246.93195	33867.90119	81.2325	22.63	22.63	45.26	2444	38
36664.83195	34266.50119	-323	35.94	35.94	71.87	2045	38
25155.33195	34110.50119	94.9875	33.16	33.16	66.32	1055	38
7258.731947	35571.10119	-67	30.17	30.17	60.34	1341	38
17142.03195	36683.10119	-344	8.88	8.88	17.76	15478	38
36612.43195	37321.30119	294.435	32.97	32.97	65.94	2437	38
15347.92684	4447.803498	368.122	31.27	31.27	62.55	2006	46
36953.52684	4921.403498	-194	38.81	38.81	77.62	1146	46
29494.72684	5853.803498	-176	35.80	35.80	71.59	1339	46
40814.82684	7900.703498	-331	51.67	51.67	103.34	1185	46
29001.72684	9673.203498	-81	14.37	14.37	28.73	4603	46
39672.02684	11295.3035	-379	60.38	60.38	120.76	1326	46
30485.82684	11658.4035	-159	43.61	43.61	87.23	1326	46
27767.32684	12112.3035	237.45	39.23	39.23	78.47	1328	46
6925.026842	12303.2035	-232	9.63	9.63	19.26	12048	46
6064.026842	12714.9035	308.19	21.38	21.38	42.77	2815	46
25375.12684	13507.0035	210.923	24.89	24.89	49.78	2418	46
38324.52684	13492.0035	-98	31.32	31.32	62.64	1342	46
36564.52684	13933.4035	-81	21.34	21.34	42.67	2560	46
15515.32684	15902.6035	26.2125	32.33	32.33	64.67	1335	46
32839.92684	21107.5035	-95	26.14	26.14	52.28	1539	46
27157.62684	22254.4035	277.733	27.72	27.72	55.44	1882	46
12053.92684	22728.7035	-56	17.80	17.80	35.61	2178	46
10699.62684	23355.7035	10.4925	11.82	11.82	23.64	3164	46
24178.52684	23497.6035	33.09	15.43	15.43	30.85	4878	46
37975.52684	23488.3035	49.7925	19.50	19.50	39.00	3188	46
39847.02684	23636.0035	-208	34.01	34.01	68.01	1968	46
32038.92684	25243.5035	-58	39.19	39.19	78.37	1009	46
3929.726842	25472.0035	-88	16.16	16.16	32.31	2965	46
28514.22684	26006.5035	-273	30.78	30.78	61.56	2068	46
33987.52684	26626.1035	145.095	28.14	28.14	56.28	1312	46
26236.52684	28243.5035	222.712	14.95	14.95	29.91	4751	46
17877.12684	29567.6035	157.867	20.02	20.02	40.03	3027	46
36484.82684	29490.7035	-39	35.21	35.21	70.41	1058	46
29993.82684	29456.2035	-216	20.75	20.75	41.50	3080	46
11639.82684	30853.1035	49.7925	13.45	13.45	26.89	4823	46
16152.32684	31218.1035	-398	26.07	26.07	52.14	2466	46
9702.426842	31164.5035	-391	26.31	26.31	52.61	2603	46
26227.92684	33158.0035	319.98	35.51	35.51	71.03	1430	46
39870.32684	33018.6035	-406	73.12	73.12	146.25	1170	46
34531.32684	33751.2035	325.875	16.04	16.04	32.08	6446	46
23522.12684	33483.1035	196.185	16.67	16.67	33.35	2943	46
28044.32684	34027.6035	-75	20.51	20.51	41.02	3064	46
23428.92684	35208.2035	-79	23.24	23.24	46.49	1945	46
38038.52684	36361.5035	-326	44.98	44.98	89.96	1323	46
20023.32174	3544.005805	-162	36.62	36.62	73.24	1487	54
9302.021736	5404.005805	23.265	28.05	28.05	56.10	2210	54
38393.32174	5990.805805	-163	38.39	38.39	76.77	1127	54
24052.52174	8176.605805	-67	6.41	6.41	12.81	16386	54
29096.62174	9741.905805	-219	22.30	22.30	44.60	2620	54
36712.32174	10790.8058	237.45	28.57	28.57	57.13	1883	54
30375.12174	11666.6058	25.23	28.21	28.21	56.43	1488	54
27307.12174	12214.9058	-294	25.98	25.98	51.95	2379	54
28530.22174	12705.8058	-69	29.06	29.06	58.12	2384	54
34198.12174	13679.6058	147.06	28.66	28.66	57.32	1188	54
9910.021736	15330.0058	123.48	12.15	12.15	24.30	7535	54
26659.22174	16591.6058	-76	31.70	31.70	63.40	1225	54
29399.42174	17204.4058	167.693	15.33	15.33	30.66	2581	54
34343.32174	18515.5058	-92	52.07	52.07	104.14	1258	54
38062.72174	19674.7058	-343	32.05	32.05	64.10	2334	54
14500.22174	20144.6058	-50	26.38	26.38	52.75	1872	54
34779.82174	20795.3058	-399	39.28	39.28	78.56	1924	54
34588.92174	21156.6058	-258	19.97	19.97	39.94	5615	54
40821.52174	22388.3058	-180	21.83	21.83	43.66	3553	54
37962.82174	23467.5058	41.9325	16.01	16.01	32.03	2455	54
39727.82174	25290.3058	-68	43.54	43.54	87.09	1194	54
10467.72174	26246.4058	-94	13.14	13.14	26.28	6681	54
22093.32174	26273.8058	-330	12.88	12.88	25.76	7330	54
8351.721736	27098.6058	367.14	9.42	9.42	18.84	15185	54
37340.22174	27696.8058	-123	29.77	29.77	59.53	1886	54
36019.92174	27857.1058	-184	8.93	8.93	17.85	11018	54
11872.02174	28211.2058	-127	11.07	11.07	22.14	7699	54
13976.32174	29960.4058	-234	13.68	13.68	27.37	8115	54
16432.02174	30366.0058	135.27	21.81	21.81	43.61	2018	54
18010.52174	32380.4058	72.39	27.51	27.51	55.01	1155	54
20395.32174	32310.7058	-42	21.03	21.03	42.06	3178	54
6527.721736	33158.4058	-343	35.96	35.96	71.92	2271	54
9940.721736	33055.5058	16.3875	21.67	21.67	43.33	2278	54
32225.02174	33945.9058	302.295	48.04	48.04	96.08	1165	54
8379.321736	34247.3058	-367	32.10	32.10	64.20	1637	54
39026.82174	35297.1058	16.3875	26.66	26.66	53.32	1355	54
34329.72174	35985.2058	-298	33.04	33.04	66.08	1504	54
18923.21663	4408.208111	-276	22.84	22.84	45.69	3368	62
9272.71663	5361.308111	329.805	35.09	35.09	70.18	1623	62
28722.61663	6110.908111	-120	29.67	29.67	59.35	1496	62
35911.51663	7997.208111	-116	30.24	30.24	60.48	1402	62
26145.91663	8840.408111	-10.14	14.58	14.58	29.15	4890	62
31432.81663	9194.408111	-18	11.73	11.73	23.46	8941	62
37229.31663	9025.708111	144.113	20.56	20.56	41.12	3891	62
7786.11663	9948.608111	270.855	39.02	39.02	78.04	1125	62
24790.01663	10475.60811	-162	22.94	22.94	45.88	2391	62
19731.71663	11324.50811	-43	13.31	13.31	26.61	3843	62
4664.11663	11863.30811	-107	17.33	17.33	34.67	3121	62
22477.61663	16967.80811	-291	24.35	24.35	48.70	2724	62
8765.81663	17304.10811	355.35	15.57	15.57	31.13	5607	62
6627.71663	17691.80811	95.97	18.98	18.98	37.96	2301	62
30233.01663	24046.40811	-343	27.20	27.20	54.40	2384	62
36235.21663	24184.40811	300.33	60.24	60.24	120.48	1140	62
8616.41663	24934.40811	202.08	5.82	5.82	11.63	16527	62
9608.71663	25839.60811	-395	19.45	19.45	38.90	3752	62
9971.41663	26821.50811	-15.0525	30.97	30.97	61.94	1217	62
8242.51663	27103.90811	209.94	11.40	11.40	22.80	6447	62
10131.61663	31653.20811	-304	29.13	29.13	58.26	1798	62
19607.21663	32774.30811	171.622	24.73	24.73	49.45	2160	62
33884.61663	32804.20811	371.07	36.01	36.01	72.02	2349	62
39250.21663	33033.30811	-80	45.22	45.22	90.43	1140	62
21227.81663	33370.30811	15.405	21.12	21.12	42.25	1991	62
28526.41663	34093.60811	-375	37.33	37.33	74.65	1688	62
33762.31663	34175.40811	-248	24.77	24.77	49.55	1984	62
39344.01663	33943.90811	-184	24.42	24.42	48.84	3400	62
23418.41663	35237.60811	-110	15.59	15.59	31.18	3868	62
35295.31663	35403.30811	-380	26.05	26.05	52.09	4300	62
26610.41663	36216.00811	-387	43.19	43.19	86.38	1285	62
23027.21663	36955.70811	30.1425	17.45	17.45	34.90	2350	62
33584.51152	5531.010417	285.592	32.36	32.36	64.72	1750	70
4321.211525	5804.710417	-413	50.75	50.75	101.50	1210	70
23760.71152	7246.110417	342.578	32.48	32.48	64.95	1713	70
19439.61152	7270.910417	-229	34.67	34.67	69.33	2034	70
28396.61152	7740.610417	-317	35.07	35.07	70.13	1810	70
36296.31152	9056.010417	287.557	38.46	38.46	76.91	1923	70
21619.61152	11347.51042	-366	44.82	44.82	89.63	1120	70
39396.81152	11243.61042	71.4075	32.03	32.03	64.06	1131	70
13065.11152	13393.31042	283.628	13.28	13.28	26.56	5281	70
28878.51152	14514.21042	-288	38.06	38.06	76.11	1118	70
32654.61152	18248.21042	-407	34.67	34.67	69.33	1891	70
32716.71152	18560.71042	-167	22.42	22.42	44.84	2420	70
30848.91152	20578.81042	-135	6.69	6.69	13.38	13650	70
39327.41152	21694.11042	-394	36.88	36.88	73.76	2070	70
15062.01152	22202.91042	-186	12.46	12.46	24.92	3902	70
9455.711525	24860.71042	-73	15.94	15.94	31.89	2931	70
29459.41152	25722.71042	30.1425	13.07	13.07	26.14	4715	70
23501.71152	26912.91042	-305	42.23	42.23	84.45	1202	70
31527.21152	27199.01042	-236	44.49	44.49	88.97	1341	70
8887.611525	27480.01042	-259	18.96	18.96	37.92	3289	70
21695.41152	28503.31042	-274	56.07	56.07	112.15	1016	70
18847.21152	29108.21042	-40	23.81	23.81	47.62	1226	70
7349.611525	29832.21042	-249	10.86	10.86	21.71	8791	70
20909.41152	30120.11042	348.473	41.09	41.09	82.19	1324	70
28787.21152	30116.31042	-178	28.24	28.24	56.47	1938	70
8063.011525	31146.11042	-63	20.98	20.98	41.97	2556	70
25433.11152	31690.71042	44.88	19.10	19.10	38.20	3072	70
40995.51152	32688.21042	-183	15.90	15.90	31.79	4936	70
36592.91152	32904.51042	-202	48.40	48.40	96.79	1192	70
37805.51152	33416.51042	-226	36.88	36.88	73.76	1411	70
41043.01152	36086.21042	-153	24.07	24.07	48.14	2008	70
35990.01152	36379.91042	-21	31.39	31.39	62.78	1207	70
39641.91152	36556.71042	109.725	28.54	28.54	57.09	1677	70
23050.61152	36910.51042	56.67	12.06	12.06	24.12	5737	70
11626.90642	3747.112723	-170	28.85	28.85	57.70	1582	78
23908.90642	4957.912723	-385	29.11	29.11	58.22	2470	78
37900.70642	5038.012723	-255	28.94	28.94	57.89	2492	78
19600.30642	5842.312723	149.025	10.48	10.48	20.96	8172	78
40640.50642	6714.612723	-349	22.37	22.37	44.74	4390	78
5951.006419	7760.812723	346.508	16.11	16.11	32.22	4524	78
8999.306419	7752.812723	202.08	17.24	17.24	34.48	3470	78
32673.10642	8830.812723	-230	38.03	38.03	76.07	1177	78
31484.40642	9217.112723	-233	10.62	10.62	21.24	13528	78
10136.90642	13570.81272	-413	39.63	39.63	79.27	1764	78
23003.90642	14521.41272	135.27	25.39	25.39	50.77	1975	78
34602.40642	17777.61272	270.855	48.72	48.72	97.45	1117	78
29819.50642	20028.21272	-156	24.77	24.77	49.55	1482	78
7357.106419	20857.31272	-169	14.06	14.06	28.12	4160	78
36033.00642	21871.31272	-32	27.27	27.27	54.54	2090	78
29600.20642	21895.41272	-152	21.15	21.15	42.30	2642	78
7953.606419	22735.01272	-404	29.44	29.44	58.88	2319	78
8929.006419	24375.61272	-29	9.61	9.61	19.22	6874	78
20728.80642	26279.31272	-108	9.63	9.63	19.26	11147	78
5917.606419	26962.31272	20.3175	23.90	23.90	47.81	2154	78
13148.20642	27001.41272	-278	17.85	17.85	35.70	4243	78
36695.90642	27469.81272	-174	30.97	30.97	61.94	2548	78
7353.806419	29808.31272	-306	25.60	25.60	51.20	2921	78
10874.90642	30196.31272	3.615	14.11	14.11	28.21	4319	78
21738.90642	30590.41272	-166	40.32	40.32	80.64	1138	78
25570.50642	31974.91272	-356	26.80	26.80	53.60	2268	78
35642.90642	32441.71272	-416	36.10	36.10	72.20	2089	78
13432.30642	32425.01272	45.8625	13.42	13.42	26.85	4617	78
28093.80642	32610.81272	204.045	24.87	24.87	49.74	1758	78
29217.00642	32887.31272	-161	9.87	9.87	19.73	8488	78
3942.906419	36926.41272	-282	21.78	21.78	43.57	2661	78
24566.90642	37558.81272	296.4	31.04	31.04	62.08	1741	78
10119.80131	3487.515029	224.678	32.00	32.00	64.01	1055	86
31528.50131	4574.515029	-137	27.81	27.81	55.63	1402	86
40804.50131	5931.115029	16.3875	23.55	23.55	47.10	2108	86
21742.10131	7323.415029	89.0925	23.01	23.01	46.02	2776	86
8992.701314	7749.715029	19.335	14.22	14.22	28.45	3460	86
11972.10131	9114.715029	147.06	27.25	27.25	54.49	1213	86
27638.70131	9559.315029	-153	33.42	33.42	66.83	1212	86
11284.70131	10251.41503	-284	33.46	33.46	66.93	1440	86
13613.40131	11482.31503	-140	41.38	41.38	82.75	1278	86
6900.801314	12364.91503	-278	10.83	10.83	21.67	8836	86
8326.401314	13805.01503	-176	31.04	31.04	62.08	2264	86
40484.10131	14321.21503	-341	58.90	58.90	117.80	1119	86
28143.50131	16321.11503	366.158	28.40	28.40	56.80	2253	86
35741.80131	17357.31503	200.115	35.07	35.07	70.13	1197	86
7968.601314	22694.21503	-304	21.93	21.93	43.85	2335	86
12758.70131	24282.71503	-208	9.89	9.89	19.78	9878	86
27430.20131	24881.01503	273.802	9.21	9.21	18.42	12187	86
22046.70131	26210.11503	-224	23.39	23.39	46.77	3004	86
25328.50131	27200.41503	46.845	11.56	11.56	23.13	7754	86
30789.70131	27801.91503	197.167	30.64	30.64	61.28	2129	86
27936.40131	28078.51503	-33	17.54	17.54	35.09	4235	86
31918.20131	28696.81503	125.445	17.52	17.52	35.04	2156	86
36971.30131	30896.51503	-329	52.92	52.92	105.83	1106	86
8698.201314	32102.81503	-155	12.41	12.41	24.82	5942	86
25718.30131	32213.21503	-126	41.99	41.99	83.98	1278	86
18788.30131	33686.01503	199.133	23.76	23.76	47.52	1668	86
20502.40131	34333.51503	-4.245	21.93	21.93	43.85	1553	86
21499.00131	35552.51503	-279	34.03	34.03	68.06	1183	86
37702.50131	35776.71503	-83	26.75	26.75	53.51	1263	86
32071.60131	36453.01503	-152	23.69	23.69	47.38	1817	86
27661.80131	36984.81503	42.915	22.44	22.44	44.89	1164	86
35356.10131	37339.41503	-153	24.94	24.94	49.88	1670	86
23845.79621	5148.817336	-164	18.79	18.79	37.59	4315	94
19518.09621	5857.817336	237.45	19.97	19.97	39.94	2159	94
37454.49621	5921.717336	312.12	33.13	33.13	66.27	1560	94
31104.99621	7292.017336	-340	42.65	42.65	85.30	1385	94
23203.19621	7726.217336	238.432	21.85	21.85	43.71	3143	94
9364.696208	9750.317336	-32	13.85	13.85	27.69	4167	94
28485.49621	10439.41734	-175	38.98	38.98	77.95	1356	94
36182.09621	11615.51734	-126	27.18	27.18	54.35	1446	94
6874.796208	12329.01734	-95	19.22	19.22	38.43	3613	94
28984.39621	13322.31734	63.5475	22.02	22.02	44.04	2264	94
15116.09621	13724.61734	-157	26.61	26.61	53.22	1996	94
4780.996208	13951.71734	242.363	31.32	31.32	62.64	1738	94
7103.596208	14670.21734	-385	23.64	23.64	47.29	3035	94
6631.496208	16517.41734	-336	17.05	17.05	34.10	5568	94
25180.79621	16797.81734	-13.0875	18.79	18.79	37.59	2572	94
22855.79621	17927.11734	255.135	30.66	30.66	61.32	2270	94
30287.29621	19118.01734	76.32	28.19	28.19	56.38	1221	94
29782.79621	19937.81734	-238	11.33	11.33	22.66	6846	94
13067.89621	20214.11734	-240	19.38	19.38	38.76	2636	94
26535.29621	22985.71734	130.357	14.95	14.95	29.91	5973	94
12674.89621	23710.11734	-61	14.53	14.53	29.06	2946	94
13529.39621	25320.11734	-11.1225	9.35	9.35	18.70	4131	94
28132.49621	25409.51734	-146	11.85	11.85	23.69	6771	94
10596.79621	26463.61734	-120	34.38	34.38	68.77	1223	94
31700.39621	27528.21734	-324	37.84	37.84	75.69	1242	94
28034.29621	28123.81734	-73	21.34	21.34	42.67	2794	94
7291.096208	29975.01734	-304	18.20	18.20	36.41	3902	94
13259.49621	31070.21734	-56	15.61	15.61	31.23	4951	94
18870.59621	31054.51734	-32	31.58	31.58	63.16	1177	94
8740.296208	32130.91734	-416	19.08	19.08	38.15	3348	94
30583.49621	32539.51734	-343	39.49	39.49	78.99	1671	94
19824.29621	32820.81734	346.508	23.50	23.50	47.01	3821	94
34625.69621	33765.91734	16.3875	17.76	17.76	35.51	1777	94
8378.496208	34572.81734	-232	35.02	35.02	70.04	1544	94
36336.19621	34858.41734	-272	19.55	19.55	39.09	5339	94
29994.19621	35903.11734	-320	40.34	40.34	80.68	1278	94
38086.49621	36225.81734	-297	29.93	29.93	59.86	2021	94
27643.99621	37012.21734	153.938	25.74	25.74	51.48	1325	94
39119.89621	37516.51734	104.813	11.56	11.56	23.13	6319	94
11927.7911	9181.719642	36.0375	15.17	15.17	30.33	3399	102
4459.291102	11082.51964	-75	34.01	34.01	68.01	1115	102
13608.0911	11494.41964	139.2	29.32	29.32	58.64	1056	102
26214.0911	16429.31964	298.365	45.59	45.59	91.19	1073	102
7665.591102	17081.31964	-313	9.18	9.18	18.37	13390	102
6288.591102	18653.21964	-282	42.23	42.23	84.45	1101	102
16534.5911	19802.61964	11.475	15.26	15.26	30.52	3231	102
37708.6911	20777.31964	-227	30.69	30.69	61.37	1527	102
41014.7911	21362.31964	104.813	33.28	33.28	66.55	1184	102
7979.391102	22761.01964	-345	15.02	15.02	30.05	5494	102
18181.5911	23636.71964	-19	19.78	19.78	39.56	2392	102
39742.5911	23891.71964	-300	37.33	37.33	74.65	2690	102
24362.5911	25405.91964	-114	23.97	23.97	47.95	1243	102
19057.9911	25932.91964	161.798	16.39	16.39	32.78	4862	102
28898.1911	26530.41964	-199	21.20	21.20	42.39	3174	102
29072.7911	27504.71964	-178	24.70	24.70	49.41	1985	102
13788.9911	28280.61964	60.6	31.25	31.25	62.50	1609	102
30715.0911	28370.11964	-253	27.15	27.15	54.31	2384	102
16807.7911	28814.31964	338.647	16.27	16.27	32.55	4860	102
29919.4911	29132.41964	-165	27.04	27.04	54.07	2090	102
13989.6911	29906.31964	-218	13.68	13.68	27.37	6257	102
31872.5911	30227.51964	-120	24.04	24.04	48.09	3279	102
22858.1911	30983.41964	-13.0875	22.94	22.94	45.88	2322	102
31095.0911	31749.51964	-48	8.67	8.67	17.33	11409	102
34189.5911	31897.61964	87.1275	35.89	35.89	71.78	1841	102
31809.4911	33459.51964	109.725	22.68	22.68	45.36	1395	102
39190.4911	33603.11964	-332	43.36	43.36	86.71	1359	102
12053.7911	35999.51964	-104	27.72	27.72	55.44	1196	102
29315.286	4539.921948	-197.344	16.46	16.46	32.92	4001	110
19572.886	5849.621948	347.146	12.27	12.27	24.54	6275	110
29244.986	8596.821948	-56.3439	31.96	31.96	63.91	1457	110
27048.486	11261.12195	185.034	33.75	33.75	67.49	1109	110
30555.486	11712.82195	-213.344	35.28	35.28	70.56	1200	110
28034.986	12169.12195	229.246	37.11	37.11	74.23	1102	110
29829.586	12707.32195	148.681	33.06	33.06	66.13	1182	110
18577.486	14953.62195	-171.344	23.86	23.86	47.71	1696	110
35863.186	17198.72195	-108.344	26.31	26.31	52.61	1390	110
7674.985997	17069.02195	-149.344	15.75	15.75	31.51	3757	110
27101.386	18248.32195	-37.3439	34.52	34.52	69.05	1425	110
37279.386	18500.72195	-170.344	43.21	43.21	86.43	1157	110
11523.486	21326.12195	49.4486	18.91	18.91	37.82	1803	110
40805.886	22375.32195	-402.344	29.67	29.67	59.35	2475	110
8867.385997	22678.72195	-50.3439	8.10	8.10	16.20	6554	110
37979.086	23383.52195	220.404	22.66	22.66	45.31	1925	110
28109.886	25385.12195	-128.344	11.87	11.87	23.74	5246	110
29943.286	25600.52195	208.614	10.69	10.69	21.38	8130	110
21658.386	26819.42195	57.3086	9.96	9.96	19.92	6810	110
27546.786	26965.72195	228.264	27.39	27.39	54.78	2517	110
7366.685997	29921.32195	-223.344	20.46	20.46	40.93	2359	110
12539.486	30740.32195	168.331	24.02	24.02	48.04	1390	110
39413.586	32091.92195	-385.344	27.41	27.41	54.82	2810	110
15751.586	32050.02195	-162.344	20.28	20.28	40.55	1951	110
22286.986	32690.92195	-57.3439	19.26	19.26	38.53	2123	110
23543.986	33529.62195	56.3261	12.74	12.74	25.48	4278	110
33111.586	33955.62195	-84.3439	34.92	34.92	69.85	1271	110
20519.486	34328.42195	9.16613	27.37	27.37	54.73	1064	110
8703.185997	35033.52195	-119.344	24.80	24.80	49.60	1284	110
5859.585997	35472.82195	272.476	35.11	35.11	70.23	1227	110
39774.086	36605.02195	-35.3439	24.59	24.59	49.17	1613	110
28430.88089	3520.124254	-36.7369	23.27	23.27	46.53	3822	118
26445.38089	4362.924254	-137.737	25.15	25.15	50.30	2747	118
18048.78089	6711.124254	-158.737	42.70	42.70	85.39	1396	118
30440.58089	6909.024254	-352.737	30.12	30.12	60.24	2192	118
22430.18089	9530.524254	168.921	13.19	13.19	26.38	4841	118
40250.98089	10826.52425	-69.7369	35.33	35.33	70.65	1332	118
30035.88089	12507.82425	-396.737	29.48	29.48	58.97	3255	118
33178.68089	13936.32425	-143.737	25.93	25.93	51.86	1636	118
28716.08089	17480.22425	88.3556	19.24	19.24	38.48	2355	118
40353.28089	17958.22425	113.901	30.90	30.90	61.80	1252	118
29216.78089	18507.22425	-355.737	29.13	29.13	58.26	2118	118
29231.88089	18826.52425	-40.7369	21.78	21.78	43.57	2497	118
24315.08089	20001.02425	-106.737	25.41	25.41	50.82	1670	118
6701.680891	20618.92425	-288.737	12.65	12.65	25.29	6294	118
8918.380891	22619.32425	-151.737	9.28	9.28	18.56	8955	118
26528.78089	23007.72425	81.4781	18.63	18.63	37.26	2292	118
11897.98089	23637.22425	-340.737	38.15	38.15	76.30	1445	118
27394.58089	23917.72425	-403.737	46.51	46.51	93.02	2017	118
9851.980891	24103.72425	172.851	21.97	21.97	43.94	1724	118
36007.68089	25017.12425	-188.737	48.84	48.84	97.69	1103	118
13514.98089	25334.42425	26.4581	8.81	8.81	17.62	7292	118
10376.78089	25647.62425	139.446	36.53	36.53	73.05	1003	118
16556.98089	26108.62425	-184.737	13.59	13.59	27.18	4319	118
13148.38089	26471.62425	-39.7369	26.23	26.23	52.47	1833	118
22058.58089	26247.52425	-288.737	13.56	13.56	27.13	8495	118
40845.68089	27393.42425	278.961	41.80	41.80	83.60	1219	118
20425.58089	28580.32425	-363.737	33.54	33.54	67.07	1575	118
25555.98089	29293.72425	3.86063	24.94	24.94	49.88	1323	118
14349.98089	30319.52425	-60.7369	29.48	29.48	58.97	1293	118
32318.48089	31311.82425	-198.737	15.97	15.97	31.93	5141	118
22838.98089	32150.02425	286.821	34.03	34.03	68.06	1355	118
26310.58089	33163.02425	178.746	25.01	25.01	50.02	1282	118
12840.38089	35056.72425	-72.7369	20.44	20.44	40.88	2091	118
27964.08089	35397.92425	-196.737	29.74	29.74	59.49	1226	118
33053.98089	36474.62425	-159.737	13.52	13.52	27.04	3746	118
39153.38089	37500.02425	24.4931	14.55	14.55	29.11	3784	118
9548.675785	4570.22656	-159.13	42.81	42.81	85.63	1090	126
19568.67579	5825.92656	299.2	24.75	24.75	49.50	2049	126
28324.47579	6642.62656	361.098	36.20	36.20	72.39	1909	126
23569.17579	7334.52656	138.07	34.83	34.83	69.66	1218	126
38035.27579	7690.12656	17.2226	30.05	30.05	60.10	1537	126
28963.77579	9720.52656	-94.1299	17.90	17.90	35.80	2126	126
27102.37579	10886.02656	-186.13	16.96	16.96	33.91	4498	126
6897.875785	12234.12656	-152.13	8.12	8.12	16.25	7418	126
8278.575785	12835.42656	-217.13	48.68	48.68	97.36	1363	126
23512.47579	13016.22656	178.353	30.78	30.78	61.56	1177	126
40060.77579	13578.42656	-245.13	55.48	55.48	110.97	1061	126
33221.97579	13925.32656	-259.13	19.71	19.71	39.42	4278	126
33958.77579	19656.72656	-131.13	38.50	38.50	77.01	1166	126
8629.775785	20499.12656	-411.13	43.52	43.52	87.04	1507	126
35874.77579	20671.12656	-238.13	42.77	42.77	85.53	1065	126
8888.775785	22629.62656	-126.13	10.50	10.50	21.01	6041	126
16549.17579	26057.22656	-125.13	25.58	25.58	51.15	1265	126
5891.675785	27004.92656	66.3476	21.62	21.62	43.24	2257	126
35938.07579	27615.82656	-298.13	51.36	51.36	102.73	1131	126
10098.37579	27938.72656	158.703	9.09	9.09	18.18	8903	126
38752.77579	30365.02656	-58.1299	23.67	23.67	47.34	1393	126
9654.375785	31665.82656	-58.1299	20.23	20.23	40.46	1325	126
33309.17579	31596.42656	-318.13	15.80	15.80	31.60	7360	126
8716.675785	32088.22656	-237.13	9.82	9.82	19.64	7919	126
10120.17579	32368.22656	-117.13	25.67	25.67	51.34	1306	126
12046.77579	34314.72656	-271.13	13.59	13.59	27.18	4068	126
36445.07579	34634.22656	-138.13	32.05	32.05	64.10	1147	126
34375.87579	37360.02656	-76.1299	26.68	26.68	53.36	1815	126
12449.87068	3631.828867	124.905	19.90	19.90	39.80	2121	134
4320.87068	6284.128867	41.3921	30.87	30.87	61.75	1474	134
35551.37068	6337.028867	15.8471	25.74	25.74	51.48	2319	134
19898.37068	6677.728867	209.4	24.14	24.14	48.28	1376	134
34732.67068	8945.628867	-81.5229	36.34	36.34	72.68	1974	134
29049.37068	9706.728867	-93.5229	31.06	31.06	62.12	1361	134
24777.27068	10530.82887	-283.523	9.44	9.44	18.89	15003	134
29315.67068	10660.12887	-67.5229	26.66	26.66	53.32	2656	134
39338.87068	11177.82887	-99.5229	22.09	22.09	44.18	2901	134
12698.37068	12410.42887	-229.523	8.45	8.45	16.91	8876	134
32684.77068	16116.92887	214.312	25.03	25.03	50.07	1769	134
7655.87068	17196.32887	-46.5229	27.91	27.91	55.81	1311	134
6602.57068	17555.32887	-12.6454	39.52	39.52	79.03	1102	134
30887.97068	19339.22887	-294.523	27.15	27.15	54.31	1872	134
21412.57068	20221.32887	116.062	10.06	10.06	20.11	4691	134
34709.87068	20973.32887	317.475	41.71	41.71	83.41	1285	134
16607.57068	24470.12887	-146.523	15.50	15.50	30.99	4430	134
20132.27068	25413.42887	-164.523	11.80	11.80	23.60	5607	134
27844.77068	26180.62887	339.09	20.23	20.23	40.46	3041	134
36588.37068	29909.92887	-117.523	42.65	42.65	85.30	1104	134
7290.07068	29857.32887	7.00464	28.90	28.90	57.79	1034	134
13768.57068	30089.12887	-375.523	28.19	28.19	56.38	2882	134
33316.97068	31485.52887	-362.523	19.48	19.48	38.95	6293	134
30580.87068	32734.52887	33.5321	11.80	11.80	23.60	6918	134
14832.57068	33269.62887	-255.523	9.66	9.66	19.31	10163	134
29867.17068	33343.32887	182.872	27.84	27.84	55.67	1367	134
35213.37068	35669.12887	-115.523	35.44	35.44	70.89	1118	134
19580.16557	3544.731173	-295.916	30.52	30.52	61.04	1616	142
12587.86557	4943.731173	-38.9159	24.04	24.04	48.09	1919	142
40717.76557	6231.931173	-347.916	36.34	36.34	72.68	1476	142
26775.96557	6224.331173	-341.916	16.16	16.16	32.31	6204	142
20672.36557	6488.531173	157.917	31.86	31.86	63.73	1013	142
36164.16557	7868.431173	106.827	31.91	31.91	63.82	1858	142
10454.96557	8734.431173	53.7716	19.83	19.83	39.66	2329	142
31497.96557	9163.431173	-130.916	31.58	31.58	63.16	1349	142
5257.365574	10092.13117	-296.916	55.32	55.32	110.64	1098	142
13540.46557	11546.93117	-224.916	36.20	36.20	72.39	1096	142
32378.16557	11413.23117	-17.9509	38.55	38.55	77.10	1048	142
12532.96557	12397.33117	-133.916	31.86	31.86	63.73	1061	142
30513.46557	13247.93117	292.519	49.15	49.15	98.30	1103	142
19680.36557	14124.63117	240.447	24.89	24.89	49.78	2427	142
12406.56557	15151.63117	216.867	21.34	21.34	42.67	1551	142
32724.86557	16162.33117	264.027	36.24	36.24	72.49	1167	142
20478.56557	17523.23117	370.137	45.07	45.07	90.15	1027	142
31445.46557	17822.13117	-161.916	17.97	17.97	35.94	3304	142
30130.56557	18103.23117	-28.9159	10.74	10.74	21.48	6709	142
37420.86557	18656.93117	-286.916	44.27	44.27	88.55	1119	142
10776.16557	19646.53117	24.2966	22.82	22.82	45.64	1286	142
39288.36557	20628.43117	-209.916	32.78	32.78	65.56	1572	142
32939.66557	20917.83117	-300.916	48.16	48.16	96.32	1048	142
15058.26557	22216.03117	-104.916	9.28	9.28	18.56	6917	142
14049.86557	22660.83117	15.4541	32.24	32.24	64.48	1316	142
34343.86557	23336.13117	71.4566	23.95	23.95	47.90	1839	142
37781.36557	23510.73117	36.0866	29.70	29.70	59.39	1259	142
12685.16557	23822.13117	-259.916	20.96	20.96	41.92	1907	142
36199.86557	24115.43117	-167.916	26.80	26.80	53.60	1338	142
15059.76557	24267.23117	-179.916	18.98	18.98	37.96	3018	142
4019.965574	25450.13117	-115.916	25.60	25.60	51.20	1906	142
22071.06557	26072.03117	-362.916	22.61	22.61	45.22	2509	142
28480.26557	26060.23117	32.1566	32.36	32.36	64.72	1006	142
29062.66557	27321.93117	-390.916	32.00	32.00	64.01	2000	142
11816.56557	28169.83117	-318.916	16.89	16.89	33.77	5084	142
40861.56557	29021.33117	-306.916	31.56	31.56	63.11	1564	142
8455.565574	30024.73117	194.269	22.30	22.30	44.60	1562	142
7311.965574	30994.33117	-98.9159	23.41	23.41	46.82	1252	142
25088.16557	31559.83117	125.494	26.23	26.23	52.47	1327	142
33345.86557	31575.43117	-123.916	12.43	12.43	24.87	7801	142
29847.56557	32667.03117	-271.916	18.04	18.04	36.08	3294	142
13437.06557	34059.03117	-83.9159	8.43	8.43	16.86	7501	142
33163.06557	35017.33117	-156.916	26.87	26.87	53.74	1388	142
37654.26557	35661.73117	-147.916	39.63	39.63	79.27	1071	142
14720.26557	36028.53117	-7.14336	19.50	19.50	39.00	1809	142
32998.86557	36515.23117	44.9291	21.60	21.60	43.19	1626	142
28470.76557	36696.43117	-123.916	21.31	21.31	42.63	1830	142
37809.96557	37434.63117	-7.14336	14.98	14.98	29.96	4273	142
13763.96047	6140.533479	-246.309	33.23	33.23	66.46	1066	150
26907.96047	6247.133479	-375.309	34.27	34.27	68.53	1830	150
7542.860468	7629.733479	-86.3089	10.22	10.22	20.44	6460	150
22463.16047	9519.233479	57.3086	10.76	10.76	21.52	8618	150
30400.36047	11646.63348	-159.309	22.82	22.82	45.64	1817	150
36267.86047	11802.63348	-287.309	50.11	50.11	100.23	1022	150
35822.26047	12649.03348	-136.309	30.99	30.99	61.98	2000	150
8169.260468	14529.73348	-218.309	19.05	19.05	38.10	2466	150
38664.66047	15735.63348	-186.309	25.93	25.93	51.86	2574	150
27463.76047	15742.33348	364.831	31.35	31.35	62.69	1829	150
31524.36047	16515.03348	23.9036	25.27	25.27	50.54	1234	150
34462.26047	18863.13348	-369.309	38.98	38.98	77.95	1460	150
7390.960468	21415.73348	-315.309	7.11	7.11	14.22	18389	150
25424.46047	22044.53348	-112.309	27.22	27.22	54.45	2378	150
11913.26047	23625.43348	-313.309	18.35	18.35	36.69	3849	150
14880.96047	24948.73348	-132.309	23.64	23.64	47.29	1247	150
35259.86047	25837.23348	-152.309	31.04	31.04	62.08	1512	150
5577.860468	30128.43348	244.966	24.16	24.16	48.32	1473	150
13718.66047	30276.63348	-95.3089	17.64	17.64	35.28	2943	150
13804.36047	31540.03348	3.27114	31.44	31.44	62.88	1044	150
12019.06047	34244.63348	-197.309	25.83	25.83	51.67	1620	150
33090.96047	33997.93348	-234.309	23.86	23.86	47.71	3706	150
27458.06047	35139.23348	-365.309	34.92	34.92	69.85	2009	150
14755.06047	35994.23348	-96.3089	15.75	15.75	31.51	3342	150
32011.76047	37018.73348	-340.309	36.15	36.15	72.30	1218	150
15754.85536	5299.735785	-232.702	26.92	26.92	53.84	2262	158
25944.85536	5767.135785	-8.91186	18.91	18.91	37.82	2010	158
35552.25536	6405.335785	-179.702	18.70	18.70	37.40	4239	158
34631.95536	7614.835785	0.913143	25.58	25.58	51.15	1278	158
18670.55536	7936.435785	44.1431	37.59	37.59	75.17	1136	158
40128.65536	8113.635785	-323.702	46.86	46.86	93.73	1161	158
8000.955363	9330.435785	-182.702	27.25	27.25	54.49	1366	158
24743.25536	10483.33579	-270.702	23.57	23.57	47.15	2094	158
30848.95536	10734.03579	182.676	14.13	14.13	28.26	2895	158
37486.75536	10808.53579	-362.702	46.77	46.77	93.54	1026	158
6970.455363	12218.03579	-399.702	21.74	21.74	43.47	4067	158
12684.85536	12464.93579	-218.702	11.52	11.52	23.03	7109	158
19683.85536	14079.83579	-85.7019	34.74	34.74	69.47	1044	158
7005.555363	14478.43579	-411.702	18.82	18.82	37.63	5170	158
40268.75536	18103.63579	-382.702	47.90	47.90	95.80	1433	158
34022.35536	19507.53579	225.906	33.86	33.86	67.73	1328	158
20592.15536	19638.93579	-228.702	8.17	8.17	16.34	13879	158
8665.355363	20812.83579	-205.702	31.49	31.49	62.97	1092	158
38247.65536	22322.93579	-284.702	31.37	31.37	62.74	2218	158
9472.955363	22677.63579	366.403	17.69	17.69	35.37	3002	158
12686.75536	23779.73579	-158.702	8.53	8.53	17.05	9710	158
39693.45536	23809.03579	-216.702	27.65	27.65	55.30	3223	158
13908.25536	24814.03579	-114.702	24.49	24.49	48.98	1667	158
9900.955363	25730.93579	293.698	42.11	42.11	84.21	1076	158
30691.45536	27061.13579	46.1081	19.92	19.92	39.85	1522	158
26355.05536	27821.63579	-316.702	34.41	34.41	68.81	1298	158
7346.655363	29731.73579	-400.702	20.84	20.84	41.68	2810	158
9772.155363	29972.33579	80.4956	14.72	14.72	29.44	5555	158
11340.65536	30535.63579	269.136	14.11	14.11	28.21	4419	158
33462.15536	30508.83579	-253.702	18.49	18.49	36.97	4473	158
38815.15536	30399.33579	-135.702	31.16	31.16	62.31	1075	158
17967.35536	30915.23579	-183.702	9.21	9.21	18.42	9943	158
23005.85536	31493.03579	163.026	13.89	13.89	27.79	4555	158
14907.95536	32413.03579	-30.7019	15.94	15.94	31.89	2864	158
34058.25536	32334.13579	-259.702	32.64	32.64	65.28	1245	158
11817.85536	34714.93579	-164.702	27.58	27.58	55.15	1446	158
35340.75536	35133.23579	133.551	18.93	18.93	37.87	2566	158
7252.155363	35234.33579	13.6856	31.82	31.82	63.63	1047	158
30924.85536	35356.93579	-245.702	33.70	33.70	67.40	1228	158
10565.15536	36724.93579	-411.702	51.74	51.74	103.48	1129	158
28411.35026	3479.438091	-204.095	15.71	15.71	31.42	5920	166
29913.35026	5537.738091	-342.095	27.74	27.74	55.48	2187	166
31972.85026	11087.23809	-315.095	11.52	11.52	23.03	4994	166
23505.65026	19791.33809	-265.095	34.48	34.48	68.95	1174	166
13073.45026	20104.23809	92.8751	27.69	27.69	55.39	1038	166
29953.05026	21189.03809	248.11	36.43	36.43	72.86	1139	166
36654.85026	22193.93809	-397.095	33.65	33.65	67.31	1837	166
9800.350257	24062.83809	-342.095	16.44	16.44	32.88	5784	166
33405.25026	30151.33809	-87.0949	21.12	21.12	42.25	2155	166
7312.250257	31065.03809	234.355	17.10	17.10	34.19	2372	166
23010.75026	31506.83809	-15.1999	9.37	9.37	18.75	8701	166
31133.05026	31725.93809	-225.095	35.35	35.35	70.70	1524	166
29192.55026	32752.43809	-179.095	12.13	12.13	24.26	5277	166
12029.95026	32755.23809	-209.095	12.32	12.32	24.63	6326	166
6530.350257	33720.43809	-319.095	30.76	30.76	61.51	2162	166
30919.65026	35112.73809	-82.0949	17.50	17.50	35.00	2634	166
34373.44515	4265.740398	122.94	34.90	34.90	69.80	1304	174
19516.74515	5892.940398	130.8	28.28	28.28	56.57	1143	174
36121.34515	7844.740398	87.5696	33.86	33.86	67.73	1484	174
30011.84515	8828.240398	-303.488	42.44	42.44	84.87	1138	174
36402.34515	13899.6404	-153.488	30.00	30.00	60.01	1965	174
27187.94515	14291.8404	37.4622	11.59	11.59	23.17	5321	174
27995.24515	16301.5404	202.522	31.89	31.89	63.77	1397	174
14035.64515	22559.2404	88.5521	26.49	26.49	52.99	1327	174
22067.34515	22495.3404	-243.488	35.02	35.02	70.04	1642	174
24436.24515	23746.8404	133.747	29.60	29.60	59.20	1697	174
31643.44515	26312.8404	-114.488	21.03	21.03	42.06	3345	174
22377.04515	26885.5404	90.5171	22.33	22.33	44.65	1357	174
20689.44515	29409.9404	-348.488	26.75	26.75	53.51	2774	174
29939.54515	31617.7404	283.087	10.46	10.46	20.91	8248	174
34664.94515	33822.5404	153.397	31.51	31.51	63.02	1568	174
18556.64515	33934.0404	-125.488	7.25	7.25	14.51	10469	174
27002.64515	35427.7404	329.265	18.44	18.44	36.88	3687	174
32954.44515	35407.8404	-68.4879	30.59	30.59	61.18	1330	174
14455.54515	36804.5404	-356.488	21.10	21.10	42.20	4195	174
34514.04515	37203.5404	-236.488	20.84	20.84	41.68	4122	174
25178.44005	3477.242704	270.904	38.41	38.41	76.82	1232	182
39651.74005	4146.042704	-273.881	27.20	27.20	54.40	1674	182
18883.14005	4368.142704	-118.881	14.41	14.41	28.83	5717	182
29980.04005	4873.942704	107.809	23.79	23.79	47.57	2695	182
25896.54005	10329.2427	-352.881	37.35	37.35	74.70	1554	182
41279.34005	14527.2427	-170.881	29.67	29.67	59.35	1119	182
23012.84005	14568.9427	-125.881	8.48	8.48	16.96	6702	182
32668.54005	19088.0427	20.3667	33.18	33.18	66.36	1181	182
10719.44005	19709.7427	-12.0558	14.22	14.22	28.45	2686	182
14995.34005	22124.8427	70.4742	22.98	22.98	45.97	1023	182
24013.04005	22100.0427	-62.8808	32.03	32.03	64.06	1196	182
25364.24005	22440.2427	-290.881	31.27	31.27	62.55	1497	182
14055.34005	22622.8427	79.3167	21.22	21.22	42.44	1218	182
8051.640046	23351.6427	-168.881	16.48	16.48	32.97	2804	182
23475.84005	23368.4427	291.537	44.70	44.70	89.40	1055	182
39632.84005	23755.4427	154.969	33.63	33.63	67.26	1779	182
20700.04005	24027.4427	149.074	24.80	24.80	49.60	1941	182
20320.94005	25115.2427	-55.8808	25.08	25.08	50.16	2315	182
9629.940046	25684.4427	184.444	21.41	21.41	42.81	1469	182
10716.14005	26108.9427	-161.881	37.09	37.09	74.18	1073	182
13080.34005	26057.8427	-400.881	39.80	39.80	79.60	1140	182
26997.64005	28656.6427	247.324	23.41	23.41	46.82	2386	182
8591.740046	30527.1427	-241.881	17.29	17.29	34.57	5085	182
19342.34005	30639.3427	-104.881	30.59	30.59	61.18	1103	182
38182.84005	31364.8427	12.5067	10.97	10.97	21.95	6075	182
20108.04005	32237.0427	275.817	34.74	34.74	69.47	1105	182
33998.04005	32172.9427	-134.881	16.58	16.58	33.16	3011	182
14972.64005	32233.4427	-388.881	26.45	26.45	52.89	1908	182
24412.54005	32458.9427	170.689	31.37	31.37	62.74	1181	182
26954.34005	33172.1427	62.6142	7.23	7.23	14.46	10176	182
13962.54005	35112.9427	-15.9858	5.58	5.58	11.16	11897	182
36528.34005	35599.4427	-363.881	25.25	25.25	50.49	2071	182
20621.34005	35915.5427	-159.881	14.98	14.98	29.96	4959	182
28892.53494	9797.34501	53.3787	28.12	28.12	56.24	1432	190
27591.63494	11197.14501	292.126	36.31	36.31	72.63	1690	190
30110.73494	11577.84501	-332.274	84.52	84.52	169.04	1003	190
6918.63494	12251.54501	-85.2738	17.38	17.38	34.76	1864	190
27762.73494	13325.94501	-315.274	31.77	31.77	63.54	1681	190
8784.23494	15441.64501	-71.2738	23.53	23.53	47.05	1997	190
40734.43494	18120.74501	-256.274	30.19	30.19	60.38	1549	190
37960.73494	19132.84501	-137.274	29.51	29.51	59.02	1512	190
31630.83494	22050.14501	310.794	21.27	21.27	42.53	4399	190
33006.73494	22130.24501	-382.274	34.69	34.69	69.38	1846	190
37200.23494	27603.04501	338.304	44.46	44.46	88.92	1295	190
12907.03494	28133.94501	-152.274	38.83	38.83	77.67	1246	190
35932.43494	27996.74501	67.1337	14.93	14.93	29.86	3820	190
5224.33494	28424.34501	3.27115	16.53	16.53	33.06	2992	190
7367.93494	29679.54501	-127.274	18.39	18.39	36.79	2311	190
8915.73494	30257.24501	-136.274	16.65	16.65	33.30	3441	190
9686.43494	31352.84501	-416.274	33.89	33.89	67.78	1591	190
24184.83494	31146.14501	-31.2738	27.39	27.39	54.78	1647	190
31043.73494	31413.24501	-356.274	25.01	25.01	50.02	2538	190
23031.23494	31470.94501	-40.2738	19.85	19.85	39.71	1911	190
29861.23494	31620.24501	67.1337	19.81	19.81	39.61	1528	190
26195.63494	33189.54501	327.496	13.47	13.47	26.94	6209	190
19829.03494	33597.44501	-210.274	15.61	15.61	31.23	2908	190
21580.13494	35427.74501	-0.658846	12.65	12.65	25.29	5009	190
20612.23494	36026.34501	-28.2738	29.01	29.01	58.03	1161	190
28446.72983	3540.947316	-326.667	19.88	19.88	39.75	4319	198
15496.52983	4428.047316	-6.94684	14.91	14.91	29.81	2728	198
38176.92983	4938.947316	-199.667	36.60	36.60	73.19	1095	198
19613.72983	5152.147316	123.726	36.76	36.76	73.52	1080	198
30019.12983	5943.547316	-292.667	39.89	39.89	79.79	1239	198
11988.22983	9138.447316	302.541	24.63	24.63	49.27	3151	198
30894.92983	10667.64732	69.6882	15.54	15.54	31.09	3565	198
10297.32983	12005.44732	146.323	18.93	18.93	37.87	2337	198
6114.829834	12713.74732	147.306	13.19	13.19	26.38	4218	198
22100.92983	13029.84732	-29.6668	6.17	6.17	12.34	9523	198
26285.72983	13713.94732	-44.6668	20.54	20.54	41.07	1597	198
27300.92983	14367.74732	34.3182	19.71	19.71	39.42	2546	198
30670.22983	15063.24732	39.2307	11.47	11.47	22.94	6630	198
9762.929834	17821.54732	-26.6668	14.25	14.25	28.50	4117	198
25215.72983	19802.34732	-277.667	39.14	39.14	78.28	1174	198
36600.82983	19883.84732	-285.667	21.31	21.31	42.63	2108	198
7382.329834	21425.74732	-407.667	14.20	14.20	28.40	6562	198
9873.129834	23687.34732	-393.667	17.17	17.17	34.34	4380	198
35126.72983	23864.44732	-317.667	14.51	14.51	29.01	7007	198
29392.62983	24585.74732	311.383	27.25	27.25	54.49	2002	198
34222.02983	25440.24732	-106.667	17.07	17.07	34.15	3178	198
31146.52983	25826.94732	-148.667	31.70	31.70	63.40	1181	198
27389.12983	26072.04732	188.571	19.97	19.97	39.94	2262	198
13170.82983	26868.74732	-211.667	20.58	20.58	41.17	1926	198
37318.62983	29030.54732	351.666	48.54	48.54	97.07	1169	198
7462.129834	29674.64732	-351.667	18.98	18.98	37.96	3626	198
36625.32983	29771.54732	-114.667	25.01	25.01	50.02	2016	198
9824.529834	29849.84732	-128.667	15.68	15.68	31.37	4203	198
34920.12983	30590.84732	-16.7718	21.83	21.83	43.66	1722	198
31009.82983	31236.54732	-190.667	25.72	25.72	51.43	1389	198
39704.02473	4054.849622	-295.06	39.30	39.30	78.61	1209	206
35152.42473	4409.449622	-103.06	23.43	23.43	46.86	1744	206
28837.32473	6145.749622	171.475	19.38	19.38	38.76	2439	206
26246.52473	7402.749622	-107.06	20.28	20.28	40.55	1930	206
7572.424729	7640.449622	-91.0598	19.36	19.36	38.72	2267	206
10415.52473	8737.849622	66.3477	23.24	23.24	46.49	1829	206
28969.52473	9731.349622	133.158	20.54	20.54	41.07	2151	206
9982.124729	12606.24962	-63.0598	28.52	28.52	57.04	1385	206
7233.824729	14426.14962	-379.06	55.39	55.39	110.78	1193	206
8194.024729	14548.54962	-216.06	17.64	17.64	35.28	2423	206
8908.524729	21640.04962	243.198	36.55	36.55	73.10	1556	206
31769.92473	22106.94962	83.0502	18.68	18.68	37.35	2262	206
34082.12473	22183.84962	129.228	34.24	34.24	68.48	1157	206
12061.52473	22737.54962	-62.0598	17.99	17.99	35.98	1477	206
14063.92473	22695.74962	157.72	36.95	36.95	73.90	1220	206
32058.92473	25307.14962	-136.06	24.16	24.16	48.32	1682	206
14790.42473	29844.34962	-302.06	47.95	47.95	95.90	1264	206
33857.32473	29997.14962	-58.0598	23.95	23.95	47.90	1559	206
20074.82473	30169.84962	169.51	16.65	16.65	33.30	3923	206
34942.02473	30539.44962	-44.0598	14.86	14.86	29.72	4509	206
9701.224729	31882.04962	-385.06	37.80	37.80	75.60	1257	206
35224.62473	32944.84962	316.885	35.54	35.54	71.07	2959	206
20502.92473	34305.74962	-79.0598	15.31	15.31	30.61	2374	206
29901.02473	34051.24962	-406.06	42.13	42.13	84.26	1136	206
12858.82473	35005.34962	115.473	28.17	28.17	56.33	1574	206
20619.12473	35964.04962	-209.06	13.47	13.47	26.94	6395	206
22856.41962	5718.151928	-21.4878	11.02	11.02	22.04	4079	214
25908.41962	10343.75193	-325.453	45.83	45.83	91.66	1122	214
29284.71962	10699.35193	-90.4528	16.96	16.96	33.91	3787	214
6895.519623	12246.65193	-306.453	18.75	18.75	37.49	2628	214
14971.61962	13283.25193	211.365	24.42	24.42	48.84	1419	214
39767.31962	14360.75193	-372.453	46.04	46.04	92.08	1031	214
13829.41962	14232.85193	69.8847	13.73	13.73	27.46	3326	214
14153.51962	14697.55193	-420.453	43.92	43.92	87.84	1717	214
35115.31962	20421.75193	-413.453	51.62	51.62	103.24	1162	214
36012.11962	20429.95193	-293.453	23.08	23.08	46.16	3018	214
31734.11962	22131.65193	39.4272	18.20	18.20	36.41	2813	214
35714.91962	22823.05193	5.03966	22.89	22.89	45.78	1999	214
28348.71962	25499.25193	-252.453	14.60	14.60	29.20	4984	214
10522.91962	27155.65193	334.177	16.04	16.04	32.08	3998	214
8886.219623	28547.95193	331.23	7.70	7.70	15.40	13951	214
8851.419623	30314.75193	-36.4528	23.62	23.62	47.24	1433	214
31042.51962	31691.65193	19.7772	13.85	13.85	27.69	5258	214
22859.71962	32123.65193	35.4972	11.19	11.19	22.37	4189	214
11356.01962	34038.95193	-327.453	31.84	31.84	63.68	1385	214
33163.41962	33899.85193	-302.453	34.31	34.31	68.62	1336	214
30805.91962	35028.45193	-122.453	12.18	12.18	24.35	3977	214
35418.31962	35106.15193	66.9372	23.06	23.06	46.11	2003	214
27815.81962	36970.65193	355.792	31.27	31.27	62.55	2051	214
32111.11962	37086.85193	-178.453	21.74	21.74	43.47	1274	214
39629.01452	4012.154235	-71.8458	12.86	12.86	25.72	7359	222
27739.11452	6027.654235	-339.846	35.58	35.58	71.17	1288	222
26328.11452	7339.954235	124.512	12.74	12.74	25.48	5520	222
28479.21452	10853.15423	-299.846	20.02	20.02	40.03	2539	222
11962.31452	11459.75423	99.9492	18.53	18.53	37.07	2490	222
7793.414518	12704.45423	-406.846	41.94	41.94	83.89	1244	222
10452.91452	12883.35423	251.254	34.95	34.95	69.90	1264	222
20543.01452	13971.65423	48.8592	28.45	28.45	56.90	1055	222
35441.41452	24384.55423	-193.846	26.94	26.94	53.88	1888	222
23958.11452	26318.75423	239.464	20.58	20.58	41.17	3263	222
24750.51452	26334.05423	315.117	35.63	35.63	71.26	1339	222
31529.21452	26406.85423	25.2792	29.44	29.44	58.88	1192	222
14610.31452	28269.45423	332.802	16.08	16.08	32.17	4400	222
17596.51452	28132.15423	-100.846	18.37	18.37	36.74	1722	222
19005.51452	28269.25423	-362.846	24.82	24.82	49.64	1859	222
6023.814518	29377.45423	365.224	36.95	36.95	73.90	1188	222
20649.21452	31659.25423	84.2292	22.23	22.23	44.46	1237	222
8660.414518	33053.15423	-84.8458	24.54	24.54	49.08	1069	222
37640.11452	33726.35423	105.844	18.58	18.58	37.16	2424	222
24150.31452	33945.75423	-84.8458	15.12	15.12	30.24	3629	222
27932.41452	33966.65423	33.1392	24.14	24.14	48.28	1086	222
3943.714518	36966.85423	-415.846	30.50	30.50	60.99	2278	222
23566.90941	3970.356541	307.846	23.93	23.93	47.85	3253	230
23808.70941	5895.456541	222.369	31.11	31.11	62.22	1361	230
9367.609412	9704.956541	-204.239	18.84	18.84	37.68	2455	230
28481.60941	12722.75654	-59.2388	16.18	16.18	32.36	2734	230
18529.80941	14868.55654	-292.239	30.31	30.31	60.62	1418	230
27874.30941	16385.75654	362.866	22.91	22.91	45.83	2669	230
37838.70941	17291.45654	6.21867	23.48	23.48	46.96	1514	230
9836.709412	17929.65654	116.259	26.16	26.16	52.33	1073	230
32840.20941	21436.05654	-223.239	25.34	25.34	50.68	2186	230
34108.10941	21770.15654	-44.2388	23.67	23.67	47.34	1559	230
18335.00941	24718.75654	280.336	36.01	36.01	72.02	1009	230
17676.20941	25958.05654	-114.239	14.37	14.37	28.73	3620	230
20170.50941	25956.75654	350.094	13.99	13.99	27.98	6280	230
13216.70941	26754.85654	-76.2388	16.86	16.86	33.72	2497	230
21674.70941	26808.05654	-212.239	37.28	37.28	74.56	1125	230
30654.10941	26878.15654	-239.239	9.49	9.49	18.98	10921	230
21725.50941	28371.35654	152.611	17.50	17.50	35.00	2116	230
15158.70941	28472.05654	-119.239	21.22	21.22	42.44	1602	230
6396.109412	29409.65654	-124.239	22.54	22.54	45.07	1654	230
13248.70941	31111.15654	-276.239	27.20	27.20	54.40	2763	230
25428.40941	31586.25654	50.4312	24.94	24.94	49.88	1726	230
15700.00941	32082.85654	-126.239	7.61	7.61	15.21	12061	230
12200.10941	32638.45654	-69.2388	14.81	14.81	29.63	2927	230
17094.10941	36905.25654	174.226	13.52	13.52	27.04	4629	230
32005.20941	36965.05654	-240.239	28.85	28.85	57.70	1138	230
39106.80941	37520.65654	192.894	13.28	13.28	26.56	5765	230
15399.40431	4448.458847	-129.632	26.78	26.78	53.55	1131	238
20764.60431	6542.758847	6.80817	17.43	17.43	34.85	2534	238
38245.30431	7254.858847	-142.632	27.77	27.77	55.53	1853	238
11650.70431	8208.858847	-167.632	25.81	25.81	51.62	1823	238
27619.30431	9615.258847	-124.632	27.95	27.95	55.91	1307	238
30879.00431	10714.85885	105.058	19.57	19.57	39.14	2709	238
36242.20431	11611.55885	232.783	26.23	26.23	52.47	1345	238
6944.604306	12214.15885	-180.632	18.13	18.13	36.27	3072	238
27097.90431	13196.35885	-357.632	48.42	48.42	96.84	1034	238
27541.90431	14587.55885	324.156	19.00	19.00	38.01	4445	238
6748.404306	17267.75885	-282.632	8.31	8.31	16.63	16596	238
7846.404306	19092.95885	-298.632	14.08	14.08	28.17	5436	238
13300.20431	18867.25885	-180.632	22.80	22.80	45.59	1322	238
34871.50431	19550.05885	312.366	38.53	38.53	77.06	1574	238
37670.40431	20599.65885	-80.6318	25.17	25.17	50.35	1777	238
16600.00431	26668.95885	331.033	32.78	32.78	65.56	1357	238
37917.70431	27122.45885	-308.632	42.91	42.91	85.82	1261	238
20614.70431	28827.95885	-308.632	17.05	17.05	34.10	5105	238
12427.00431	29462.55885	-312.632	32.90	32.90	65.80	1234	238
31856.90431	30324.25885	-368.632	31.60	31.60	63.21	2162	238
6101.804306	30606.85885	359.526	21.95	21.95	43.90	3229	238
34984.40431	30516.75885	-2.03433	19.81	19.81	39.61	1707	238
9699.804306	31080.05885	191.518	17.19	17.19	34.38	3015	238
13216.40431	31038.25885	-82.6318	20.91	20.91	41.82	1903	238
37475.90431	31468.45885	78.5307	25.76	25.76	51.53	1555	238
8732.004306	32177.55885	-252.632	12.22	12.22	24.44	5628	238
37580.30431	33750.45885	-48.6318	15.75	15.75	31.51	5553	238
6476.304306	33860.25885	-383.632	43.61	43.61	87.23	1142	238
36534.70431	35504.65885	-130.632	26.21	26.21	52.42	1256	238
24278.50431	35984.45885	-254.632	21.74	21.74	43.47	2665	238
37756.20431	37445.75885	149.271	11.49	11.49	22.98	6947	238
6864.199201	13262.36115	274.638	38.46	38.46	76.91	1000	246
31330.8992	13726.56115	17.2227	19.22	19.22	38.43	1784	246
36455.2992	13844.66115	3.46767	18.56	18.56	37.11	2388	246
23294.0992	13922.06115	-28.0248	22.11	22.11	44.23	2112	246
33323.6992	17906.66115	39.8202	36.95	36.95	73.90	1100	246
12700.3992	23706.76115	-321.025	16.98	16.98	33.96	3496	246
34177.7992	25373.06115	-78.0248	34.19	34.19	68.39	1250	246
30635.3992	27027.86115	-183.025	13.02	13.02	26.05	4890	246
19428.8992	27152.86115	-405.025	34.95	34.95	69.90	1384	246
29112.5992	27342.76115	-208.025	33.65	33.65	67.31	1188	246
32934.7992	27468.56115	-307.025	19.81	19.81	39.61	3284	246
29141.0992	27731.56115	-123.025	33.18	33.18	66.36	1227	246
23776.9992	29495.46115	4.45017	13.56	13.56	27.13	4993	246
14125.7992	30048.06115	-114.025	22.25	22.25	44.51	2261	246
9711.899201	31082.46115	150.843	16.86	16.86	33.72	2519	246
29868.9992	31636.36115	211.758	10.34	10.34	20.68	4860	246
12175.9992	32690.26115	9.36267	26.12	26.12	52.23	1090	246
36819.2992	33180.16115	-26.0248	15.57	15.57	31.13	2892	246
28144.9992	33780.96115	-356.025	30.94	30.94	61.89	2605	246
36813.3992	34133.06115	327.693	46.35	46.35	92.69	1140	246
20381.1992	35292.56115	16.2402	23.43	23.43	46.86	1685	246
24307.3992	36019.26115	-256.025	19.81	19.81	39.61	3072	246
4184.699201	36220.66115	-223.025	20.65	20.65	41.31	2130	246
35372.5992	37373.96115	-258.025	32.90	32.90	65.80	1555	246
23747.29409	5293.463459	-117.418	31.13	31.13	62.27	1330	254
25917.09409	5777.663459	42.3747	12.22	12.22	24.44	3387	254
34219.09409	6385.363459	42.3747	36.71	36.71	73.43	1064	254
27254.39409	7080.663459	264.42	18.86	18.86	37.73	3665	254
38297.29409	7124.563459	-291.418	32.22	32.22	64.43	1238	254
29370.59409	7685.063459	-12.6453	13.82	13.82	27.65	4269	254
9702.094095	9232.363459	-124.418	27.60	27.60	55.20	1387	254
22439.89409	9512.963459	74.7972	11.89	11.89	23.79	5014	254
8569.194095	10811.76346	84.6222	23.64	23.64	47.29	2145	254
12548.09409	12454.36346	-293.418	40.15	40.15	80.31	1067	254
26345.09409	13717.66346	322.387	18.46	18.46	36.93	2488	254
27929.49409	13713.36346	82.6572	26.49	26.49	52.99	1428	254
40260.99409	15432.66346	-24.4353	8.69	8.69	17.38	11114	254
36642.39409	18257.46346	-214.418	17.24	17.24	34.48	3748	254
6930.294095	19625.16346	-187.418	22.23	22.23	44.46	2194	254
16574.59409	24418.46346	118.027	24.40	24.40	48.80	1041	254
20329.99409	25884.56346	183.855	17.99	17.99	35.98	2434	254
13211.69409	26635.76346	-205.418	34.76	34.76	69.52	1109	254
19431.49409	27138.06346	-118.418	25.76	25.76	51.53	1019	254
29085.59409	27522.76346	-241.418	15.71	15.71	31.42	4150	254
10178.39409	29291.86346	-221.418	35.02	35.02	70.04	1251	254
15566.59409	29386.16346	-149.418	35.07	35.07	70.13	1004	254
23755.99409	29435.16346	-250.418	26.73	26.73	53.46	1728	254
31111.59409	31009.46346	-299.418	26.21	26.21	52.42	1679	254
38504.29409	31433.36346	133.747	27.08	27.08	54.16	1339	254
29855.29409	31645.86346	184.837	13.02	13.02	26.05	3354	254
13438.29409	33224.36346	59.0772	10.90	10.90	21.81	5375	254
39909.99409	33791.36346	-78.4178	29.15	29.15	58.31	1189	254
22938.39409	34601.76346	135.712	15.14	15.14	30.29	3393	254
32946.69409	35206.06346	140.625	28.97	28.97	57.93	1049	254
29691.59409	37620.26346	-19.5228	16.79	16.79	33.58	3619	254
39155.99409	37523.06346	299.79	13.82	13.82	27.65	6988	254
19536.18899	5122.965766	-43.8108	16.13	16.13	32.26	2564	262
40238.98899	5056.265766	-413.811	35.28	35.28	70.56	1455	262
14019.88899	5649.965766	96.0192	21.64	21.64	43.28	1535	262
25947.88899	5799.565766	47.8767	17.62	17.62	35.23	1878	262
36755.38899	8421.065766	65.5617	22.09	22.09	44.18	2188	262
31433.58899	9234.765766	209.007	32.36	32.36	64.72	1111	262
9782.188989	9291.865766	-21.8808	15.87	15.87	31.75	2248	262
35851.48899	9772.165766	-238.811	39.47	39.47	78.94	1079	262
32267.38899	10306.16577	-198.811	37.84	37.84	75.69	1583	262
10823.48899	10715.26577	271.887	18.53	18.53	37.07	4042	262
6026.188989	12748.66577	47.8767	16.20	16.20	32.40	4114	262
28495.98899	12773.76577	-131.811	24.42	24.42	48.84	1312	262
33134.88899	14089.36577	-356.811	49.24	49.24	98.49	1237	262
27474.88899	14580.06577	273.852	31.46	31.46	62.93	1303	262
28637.78899	17581.26577	-193.811	47.48	47.48	94.95	1051	262
32153.48899	21115.06577	-367.811	47.83	47.83	95.66	1028	262
41215.08899	22654.16577	284.659	27.34	27.34	54.68	2519	262
34186.28899	25350.56577	-9.10832	20.25	20.25	40.51	2427	262
34780.38899	27359.66577	-388.811	38.95	38.95	77.90	1339	262
12222.98899	29281.36577	281.712	21.03	21.03	42.06	2566	262
40264.98899	30849.76577	-149.811	37.42	37.42	74.84	1108	262
36281.58899	31282.16577	175.602	27.08	27.08	54.16	1556	262
23030.58899	31548.06577	37.0692	9.49	9.49	18.98	6192	262
8704.588989	32064.06577	-93.8108	11.59	11.59	23.17	3869	262
12104.28899	32329.76577	-146.811	16.63	16.63	33.25	2221	262
21649.38899	32656.26577	-176.811	27.27	27.27	54.54	1682	262
40072.48899	33780.26577	254.202	37.02	37.02	74.04	1768	262
32955.88899	35195.46577	-80.8108	24.16	24.16	48.32	2068	262
16975.48899	35523.06577	-4.19582	20.09	20.09	40.18	2831	262
40982.68899	36152.86577	80.2992	25.86	25.86	51.72	1243	262
11534.18388	5057.568072	333.391	25.17	25.17	50.35	2324	270
14029.18388	5658.868072	41.5887	20.14	20.14	40.27	1319	270
20003.98388	6678.968072	31.7637	25.15	25.15	50.30	1331	270
21795.98388	7337.268072	10.1487	28.17	28.17	56.33	1031	270
28169.28388	7477.668072	-88.2038	33.56	33.56	67.12	1811	270
29375.48388	8665.568072	0.323681	20.68	20.68	41.35	2626	270
22481.28388	9486.368072	157.524	17.31	17.31	34.62	3054	270
30599.28388	11739.56807	-66.2038	17.40	17.40	34.81	2683	270
35903.08388	12677.16807	-74.2038	27.32	27.32	54.64	2232	270
27149.78388	13235.06807	-253.204	30.52	30.52	61.04	2085	270
34288.68388	16085.36807	21.9387	14.58	14.58	29.15	4437	270
25158.68388	16989.46807	-132.204	31.58	31.58	63.16	1115	270
27402.68388	24864.36807	218.439	18.82	18.82	37.63	2337	270
27021.38388	24923.06807	349.111	11.49	11.49	22.98	6387	270
17666.68388	25902.16807	-205.204	8.03	8.03	16.06	9541	270
30638.48388	27125.76807	154.576	19.19	19.19	38.39	2375	270
38840.78388	30058.96807	-272.204	29.60	29.60	59.20	1484	270
22676.18388	30962.96807	145.734	25.46	25.46	50.92	1737	270
31092.98388	31003.56807	-371.204	25.15	25.15	50.30	1937	270
20411.48388	35301.36807	-70.2038	8.48	8.48	16.96	6100	270
4960.083884	36095.06807	239.071	35.80	35.80	71.59	1039	270
30849.57878	3961.870378	-328.597	58.64	58.64	117.28	1070	278
16582.97878	4408.870378	-160.597	12.20	12.20	24.40	5662	278
17673.57878	4643.170378	-99.5968	31.20	31.20	62.41	1249	278
21631.67878	7293.670378	85.4082	25.69	25.69	51.39	1037	278
27222.47878	7040.570378	71.6532	29.53	29.53	59.06	1126	278
35926.57878	7964.070378	-277.597	25.01	25.01	50.02	1557	278
32034.17878	9302.370378	-240.597	21.69	21.69	43.38	3103	278
8011.078778	9787.870378	-360.597	38.95	38.95	77.90	1107	278
27069.67878	10863.47038	-90.5968	17.92	17.92	35.84	2694	278
6059.778778	12720.57038	67.7232	13.61	13.61	27.22	4192	278
30407.87878	13397.27038	-366.597	39.82	39.82	79.65	1512	278
18591.67878	14873.67038	-371.597	30.71	30.71	61.42	1423	278
32798.37878	16149.77038	271.101	25.91	25.91	51.81	1529	278
25079.57878	17024.57038	-392.597	32.57	32.57	65.14	1578	278
37818.37878	17262.37038	-350.597	30.83	30.83	61.65	1738	278
6753.478778	18183.67038	-301.597	23.88	23.88	47.76	2667	278
7733.278778	19089.77038	-335.597	6.88	6.88	13.75	21460	278
30675.97878	19416.17038	-38.5968	29.37	29.37	58.73	1361	278
25551.17878	19943.57038	281.908	24.21	24.21	48.42	2461	278
33559.87878	20006.67038	-126.597	22.44	22.44	44.89	1372	278
30311.97878	21083.17038	127.656	25.88	25.88	51.76	2112	278
35918.57878	23019.57038	-407.597	19.48	19.48	38.95	3194	278
25855.37878	23361.47038	4.84318	16.96	16.96	33.91	4916	278
19942.37878	26071.67038	176.781	15.40	15.40	30.80	2794	278
24020.27878	26360.77038	-43.5968	26.52	26.52	53.03	1092	278
13257.67878	26635.17038	-57.5968	29.08	29.08	58.17	1076	278
37671.47878	28079.07038	209.203	21.88	21.88	43.76	2875	278
4646.878778	28399.27038	-146.597	23.97	23.97	47.95	1247	278
20412.97878	28589.77038	-382.597	19.59	19.59	39.19	2859	278
35018.77878	30349.97038	-216.597	12.67	12.67	25.34	4956	278
37588.17878	31244.37038	155.166	26.78	26.78	53.55	1892	278
22858.47878	32118.77038	10.7382	5.42	5.42	10.83	10821	278
11495.57878	34499.97038	-223.597	15.14	15.14	30.29	4927	278
20975.67878	34545.37038	-236.597	33.25	33.25	66.51	1078	278
33077.97878	36035.97038	-167.597	21.62	21.62	43.24	2342	278
18355.37878	36908.17038	221.976	26.71	26.71	53.41	1895	278
3768.078778	37170.67038	-282.597	29.72	29.72	59.44	1576	278
12464.07367	3640.772684	215.688	14.60	14.60	29.20	5524	286
30712.77367	3802.272684	9.36269	31.37	31.37	62.74	1133	286
13567.17367	6238.372684	-82.9898	29.37	29.37	58.73	1104	286
30302.87367	6813.272684	-32.9898	25.88	25.88	51.76	1431	286
38307.87367	7193.272684	-138.99	23.55	23.55	47.10	2048	286
31851.77367	11609.97268	114.49	20.94	20.94	41.87	1802	286
6100.373672	12743.87268	102.7	26.42	26.42	52.85	1146	286
36403.57367	13840.57268	53.5752	21.17	21.17	42.34	1897	286
30922.27367	15372.77268	288.393	23.64	23.64	47.29	2783	286
28688.97367	17447.37268	97.7877	22.02	22.02	44.04	1957	286
7740.373672	18986.57268	-411.99	10.55	10.55	21.10	11884	286
36582.07367	20069.77268	-331.99	21.03	21.03	42.06	3818	286
27300.27367	21227.67268	269.725	11.02	11.02	22.04	9712	286
16479.17367	22814.47268	-187.99	17.57	17.57	35.14	2735	286
12667.87367	23824.87268	-132.99	13.85	13.85	27.69	3357	286
10775.77367	24814.97268	-370.99	43.36	43.36	86.71	1062	286
20429.57367	28470.67268	-269.99	25.58	25.58	51.15	2252	286
5244.573672	28420.97268	24.1002	11.52	11.52	23.03	3845	286
33482.77367	30663.47268	-240.99	17.40	17.40	34.81	2307	286
22808.47367	31018.17268	-228.99	26.59	26.59	53.18	1301	286
13602.47367	33863.67268	81.0852	36.34	36.34	72.68	1030	286
14647.47367	35945.47268	29.0127	31.23	31.23	62.45	1086	286
38750.67367	36609.57268	-145.99	14.95	14.95	29.91	4073	286
39074.17367	37548.37268	90.9102	18.09	18.09	36.17	2878	286
30134.66857	5220.67499	-319.383	52.80	52.80	105.60	1091	294
25921.16857	11243.47499	108.202	22.14	22.14	44.27	1661	294
38466.56857	15785.87499	-220.383	33.49	33.49	66.98	1271	294
24737.46857	16826.47499	-36.3828	14.58	14.58	29.15	4675	294
39790.26857	23288.47499	282.105	35.98	35.98	71.97	1790	294
29752.86857	24552.37499	24.6897	20.04	20.04	40.08	1879	294
34254.66857	25408.57499	-138.383	26.85	26.85	53.69	1028	294
38395.56857	28396.27499	321.405	23.08	23.08	46.16	2269	294
16254.96857	30323.77499	120.975	38.76	38.76	77.53	1045	294
22767.86857	30891.87499	-133.383	21.24	21.24	42.48	1395	294
23030.96857	31528.37499	50.2347	8.27	8.27	16.53	8077	294
8755.668567	32108.27499	-232.383	16.96	16.96	33.91	2910	294
24558.06857	32169.17499	273.262	35.56	35.56	71.12	1084	294
11073.66857	33641.17499	-230.383	11.66	11.66	23.31	6391	294
32864.96857	35276.27499	-86.3828	17.14	17.14	34.29	2688	294
29296.56857	35725.57499	-66.3828	24.33	24.33	48.65	1193	294
4156.968567	36187.77499	-347.383	15.54	15.54	31.09	4819	294
40797.26857	36470.37499	-399.383	25.98	25.98	51.95	2594	294
39056.76857	37482.27499	68.9022	18.79	18.79	37.59	2678	294
22409.36346	7599.277297	331.819	17.73	17.73	35.47	2628	302
9012.463461	7778.977297	-138.776	19.90	19.90	39.80	3443	302
28448.56346	10517.2773	-196.776	20.91	20.91	41.82	2204	302
27094.46346	10939.9773	-331.776	16.34	16.34	32.69	5304	302
15933.86346	11812.6773	-409.776	48.98	48.98	97.97	1045	302
36469.66346	16577.0773	21.3492	13.92	13.92	27.84	3302	302
29456.76346	18829.7773	116.652	28.52	28.52	57.04	1117	302
7755.763461	18963.6773	-272.776	16.91	16.91	33.82	4226	302
11532.86346	19369.1773	141.214	14.60	14.60	29.20	3935	302
32884.36346	20183.9773	-5.17831	25.17	25.17	50.35	1364	302
32740.86346	22001.1773	8.57669	18.04	18.04	36.08	2851	302
31955.36346	22658.4773	-44.7758	12.81	12.81	25.62	4213	302
25127.16346	24847.0773	-383.776	25.72	25.72	51.43	2948	302
14574.76346	28233.7773	185.427	20.06	20.06	40.13	2133	302
32639.26346	29004.5773	-255.776	31.91	31.91	63.82	1605	302
6452.563461	29413.3773	10.5417	19.10	19.10	38.20	1158	302
8938.463461	29903.4773	-231.776	20.04	20.04	40.08	2453	302
10062.86346	31753.0773	-122.776	16.96	16.96	33.91	2991	302
12230.96346	32607.7773	-367.776	36.60	36.60	73.19	1615	302
14983.16346	32466.1773	-293.776	24.42	24.42	48.84	2365	302
28177.16346	33703.0773	-220.776	30.92	30.92	61.84	1046	302
25001.56346	35139.8773	-240.776	16.13	16.13	32.26	3727	302
4132.663461	36366.1773	-422.776	26.23	26.23	52.47	2053	302
10335.16346	37124.2773	-411.776	47.05	47.05	94.11	1146	302
37660.46346	37462.3773	230.622	21.45	21.45	42.91	2490	302
28448.95836	3608.879603	-105.92	17.90	17.90	35.80	3444	310
26171.65836	4485.579603	-144.92	32.95	32.95	65.89	1588	310
23596.15836	10646.7796	178.405	28.71	28.71	57.41	1005	310
9930.158355	10925.9796	126.332	25.46	25.46	50.92	1295	310
9947.158355	12457.8796	-166.92	20.82	20.82	41.64	2262	310
18052.95836	14447.1796	-49.9202	13.52	13.52	27.04	6658	310
7048.658355	14816.0796	-228.92	32.33	32.33	64.67	1858	310
28700.05836	17439.0796	-139.92	28.40	28.40	56.80	1111	310
35846.65836	22929.6796	-71.9202	13.47	13.47	26.94	4816	310
9160.058355	23896.7796	-327.92	33.18	33.18	66.36	1216	310
22452.95836	24502.8796	-194.92	15.33	15.33	30.66	3774	310
27080.15836	24951.6796	334.622	19.55	19.55	39.09	2649	310
23762.35836	29522.6796	85.0673	25.41	25.41	50.82	1456	310
14385.45836	31612.6796	-3.35767	31.91	31.91	63.82	1041	310
22215.15836	32508.0796	-222.92	16.93	16.93	33.86	3012	310
14778.05836	33201.2796	-44.9202	13.02	13.02	26.05	4284	310
36883.15836	33237.6796	225.565	27.91	27.91	55.81	1377	310
28185.65836	33727.1796	-247.92	29.98	29.98	59.96	1157	310
20436.45836	34221.1796	232.442	16.16	16.16	32.31	3947	310
12717.05836	34958.9796	-126.92	31.75	31.75	63.49	1049	310
32814.75836	35562.4796	-323.92	34.67	34.67	69.33	1186	310
37778.85836	37429.1796	164.65	11.85	11.85	23.69	7049	310
36753.55836	37577.8796	-378.92	47.34	47.34	94.67	1068	310
5976.35325	4467.981909	11.3184	12.48	12.48	24.96	5355	318
27331.85325	5054.681909	-10.2966	8.34	8.34	16.67	5968	318
21804.15325	6229.281909	2.47586	26.92	26.92	53.84	1394	318
22357.65325	9521.181909	333.578	22.02	22.02	44.04	2848	318
36223.45325	10123.58191	309.998	40.91	40.91	81.81	1013	318
28451.25325	10700.48191	-382.982	14.51	14.51	29.01	3924	318
24775.15325	10567.38191	-238.982	13.31	13.31	26.61	5252	318
27154.95325	10621.68191	-68.9816	31.60	31.60	63.21	1080	318
25912.65325	11182.88191	113.498	24.96	24.96	49.93	1858	318
34227.75325	16200.28191	-21.1041	27.39	27.39	54.78	1187	318
20595.75325	19706.38191	-212.982	7.75	7.75	15.50	9367	318
35903.85325	23005.78191	-283.982	10.24	10.24	20.49	10398	318
16547.55325	26550.58191	-60.9816	26.21	26.21	52.42	1533	318
29082.65325	27477.28191	-378.982	47.74	47.74	95.47	1039	318
17251.65325	28464.68191	58.4784	15.47	15.47	30.94	3288	318
29809.75325	30453.18191	-89.9816	23.55	23.55	47.10	1703	318
22803.35325	30894.98191	-118.982	18.09	18.09	36.17	2316	318
8602.85325	30489.08191	-418.982	20.65	20.65	41.31	3588	318
29209.35325	32734.08191	-199.982	8.85	8.85	17.71	7833	318
33196.65325	34231.08191	-198.982	22.44	22.44	44.89	1425	318
28785.65325	36346.18191	-349.982	45.12	45.12	90.24	1064	318
20740.24814	6561.484215	-111.043	26.96	26.96	53.93	1015	326
27804.14814	12997.48422	-167.043	30.97	30.97	61.94	1082	326
38444.64814	13155.78422	-151.043	38.22	38.22	76.44	1195	326
34490.74814	17709.58422	-289.043	44.96	44.96	89.91	1537	326
9547.048144	17891.58422	148.807	23.69	23.69	47.38	1672	326
11465.54814	19358.08422	48.5919	16.20	16.20	32.40	2267	326
14909.44814	24925.88422	-111.043	21.48	21.48	42.96	1716	326
28187.84814	25429.68422	-144.043	35.42	35.42	70.84	1326	326
37307.74814	25887.78422	-144.043	27.86	27.86	55.72	1172	326
17818.54814	26479.18422	-351.043	22.56	22.56	45.12	3132	326
30630.14814	27101.58422	51.5394	11.19	11.19	22.37	4868	326
26610.34814	27239.78422	347.272	32.19	32.19	64.39	1511	326
32932.74814	27450.28422	-169.043	11.56	11.56	23.13	5901	326
23074.24814	31516.08422	74.1369	5.13	5.13	10.27	12086	326
19134.44814	31695.78422	-209.043	26.38	26.38	52.75	1663	326
25622.24814	32130.08422	-123.043	16.72	16.72	33.44	3606	326
12065.94814	32746.28422	-415.043	30.03	30.03	60.05	1588	326
16986.74814	35487.68422	-4.46312	18.37	18.37	36.74	2910	326
34655.14814	37213.58422	215.617	10.39	10.39	20.77	7393	326
20748.84304	6484.586521	-31.1046	25.60	25.60	51.20	1429	334
19418.84304	9294.686521	30.8454	16.65	16.65	33.30	3636	334
26095.04304	12419.98652	-29.1046	28.07	28.07	56.14	1560	334
14985.94304	13280.18652	55.4079	10.79	10.79	21.57	4330	334
31897.24304	13319.98652	-419.105	53.34	53.34	106.68	1138	334
28662.34304	14050.08652	328.543	32.12	32.12	64.24	1401	334
27502.34304	14557.18652	209.66	16.74	16.74	33.49	5081	334
40678.14304	18033.58652	-418.105	56.54	56.54	113.09	1008	334
10110.24304	19078.08652	120.253	22.89	22.89	45.78	1520	334
30059.14304	20233.78652	256.82	27.34	27.34	54.68	2405	334
13123.34304	20321.28652	-126.105	28.02	28.02	56.05	1344	334
10654.14304	21186.38652	9.2304	17.36	17.36	34.71	2822	334
28540.24304	23756.68652	-297.105	14.72	14.72	29.44	4986	334
7935.643039	24605.78652	-360.105	18.02	18.02	36.03	4735	334
4105.143039	25270.28652	-67.1046	13.45	13.45	26.89	3583	334
15124.04304	28476.58652	85.8654	30.40	30.40	60.81	1678	334
34623.24304	31490.48652	-179.105	14.70	14.70	29.39	6143	334
23052.34304	31522.18652	84.8829	9.18	9.18	18.37	5585	334
14895.14304	32995.08652	-153.105	28.59	28.59	57.18	1237	334
36669.34304	32871.88652	161.518	29.56	29.56	59.11	1383	334
24312.14304	36031.68652	-225.105	18.20	18.20	36.41	3425	334
23685.13793	7277.088827	358.939	18.70	18.70	37.40	2733	342
7981.337933	9700.288827	-184.166	18.25	18.25	36.50	2717	342
40525.03793	11507.98883	81.8739	33.23	33.23	66.46	1425	342
7004.137933	12290.08883	-295.166	10.55	10.55	21.10	8336	342
7145.937933	15021.38883	-406.166	23.48	23.48	46.96	2959	342
8279.437933	16451.28883	-163.166	24.85	24.85	49.69	1626	342
33247.33793	17656.48883	-11.4636	13.35	13.35	26.71	4417	342
10033.03793	19093.88883	-140.166	17.10	17.10	34.19	3270	342
23399.33793	19767.68883	-158.166	26.87	26.87	53.74	1968	342
37814.03793	20342.78883	-347.166	33.25	33.25	66.51	2259	342
6672.037933	20703.88883	-213.166	15.47	15.47	30.94	3295	342
32688.03793	20711.18883	-220.166	33.11	33.11	66.22	1148	342
34088.03793	21765.18883	-96.1661	10.62	10.62	21.24	6659	342
10718.83793	23336.58883	44.5389	7.32	7.32	14.65	6938	342
25849.03793	23372.48883	-78.1661	14.81	14.81	29.63	4075	342
36344.33793	23997.28883	-411.166	35.65	35.65	71.31	2020	342
9297.037933	25208.38883	-180.166	27.44	27.44	54.87	1362	342
39899.03793	27654.68883	2.29142	14.60	14.60	29.20	4932	342
12420.83793	29592.18883	-75.1661	23.36	23.36	46.72	2007	342
33343.73793	30539.98883	-309.166	26.56	26.56	53.13	2254	342
19108.23793	31682.98883	-86.1661	16.70	16.70	33.39	2424	342
14961.03793	32320.98883	58.2939	22.21	22.21	44.42	1551	342
22268.03793	32418.48883	-114.166	9.87	9.87	19.73	7671	342
37447.13793	33793.98883	295.076	39.56	39.56	79.13	1106	342
13974.53793	35135.28883	-86.1661	20.21	20.21	40.41	1687	342
35992.63793	36481.48883	-399.166	36.88	36.88	73.76	2172	342
7988.437933	36485.18883	50.4339	27.29	27.29	54.59	1030	342
11671.23283	3954.391134	-272.228	16.79	16.79	33.58	3261	350
4579.232827	4516.191134	-355.228	44.89	44.89	89.77	1385	350
30108.03283	5537.691134	357.895	27.32	27.32	54.64	1868	350
38323.23283	7253.191134	87.7074	25.06	25.06	50.11	1631	350
34089.53283	10280.49113	259.645	34.08	34.08	68.15	1033	350
7533.132827	12475.99113	310.735	49.95	49.95	99.90	1048	350
28501.23283	12746.39113	25.8099	18.46	18.46	36.93	2218	350
13855.73283	14233.39113	26.7924	13.16	13.16	26.33	3812	350
21875.93283	15004.39113	220.345	25.03	25.03	50.07	1205	350
34879.33283	15067.99113	-160.228	25.06	25.06	50.11	1841	350
29229.53283	15531.29113	70.0224	25.50	25.50	51.01	1452	350
30346.83283	15868.29113	-146.228	21.95	21.95	43.90	2434	350
38491.13283	16033.69113	-425.228	47.76	47.76	95.52	1131	350
34249.93283	16161.89113	-16.4376	22.14	22.14	44.27	1831	350
7759.632827	16495.69113	220.345	13.56	13.56	27.13	5089	350
37835.33283	17456.99113	-425.228	27.48	27.48	54.97	3079	350
9766.232827	17942.49113	36.6174	5.58	5.58	11.16	11145	350
13239.43283	18817.19113	-80.2276	16.56	16.56	33.11	2810	350
13067.53283	20203.09113	-336.228	6.03	6.03	12.06	14450	350
35975.43283	20465.79113	-295.228	38.08	38.08	76.16	1135	350
28307.83283	20861.39113	-148.228	7.30	7.30	14.60	10980	350
10606.13283	21146.19113	-268.228	22.87	22.87	45.73	1587	350
11308.93283	21565.79113	310.735	25.58	25.58	51.15	3258	350
34079.23283	21815.19113	-370.228	19.59	19.59	39.19	3656	350
29096.93283	27626.19113	-422.228	33.82	33.82	67.64	1685	350
39850.13283	27597.19113	114.235	20.49	20.49	40.98	1691	350
25536.13283	30671.49113	-97.2276	29.65	29.65	59.30	1408	350
22762.13283	30893.19113	271.435	33.58	33.58	67.16	1432	350
11758.73283	31372.59113	-69.2276	20.32	20.32	40.65	2352	350
8771.632827	32422.39113	45.4599	17.62	17.62	35.23	1908	350
21631.93283	35357.49113	-30.2276	13.24	13.24	26.47	4057	350
38764.63283	36625.69113	-46.2276	15.50	15.50	30.99	3177	350
35158.13283	37071.29113	234.1	20.42	20.42	40.84	2707	350
34667.53283	37183.99113	216.415	19.41	19.41	38.81	2511	350
18903.72772	4392.59344	-59.289	11.70	11.70	23.41	7302	358
23831.22772	5354.89344	-219.289	29.51	29.51	59.02	1601	358
35501.22772	6360.89344	-284.289	29.53	29.53	59.06	1942	358
30421.32772	6809.49344	-10.604	28.21	28.21	56.43	1386	358
10491.72772	8746.79344	0.203468	14.70	14.70	29.39	4334	358
13198.92772	13493.19344	104.348	14.27	14.27	28.54	3825	358
22448.52772	14187.79344	169.193	10.69	10.69	21.38	4811	358
6985.827722	14381.19344	-250.289	26.38	26.38	52.75	1873	358
28702.52772	17455.79344	128.911	18.96	18.96	37.92	1731	358
9744.527722	17943.59344	38.521	6.85	6.85	13.71	7641	358
8655.327722	17987.59344	144.631	22.00	22.00	43.99	2335	358
29595.72772	18337.09344	-297.289	35.94	35.94	71.87	1564	358
32016.32772	19161.39344	-406.289	41.33	41.33	82.66	1240	358
30619.42772	19461.09344	-95.289	23.69	23.69	47.38	1249	358
38146.42772	22462.39344	-91.289	32.00	32.00	64.01	1417	358
27321.52772	22597.69344	155.438	22.58	22.58	45.17	2681	358
19041.42772	23390.59344	-133.289	10.83	10.83	21.67	4659	358
25900.52772	23392.49344	103.366	22.47	22.47	44.93	2250	358
7926.127722	24642.49344	-407.289	8.20	8.20	16.39	18861	358
37701.32772	28138.29344	-12.569	16.58	16.58	33.16	1747	358
20380.52772	28605.69344	-117.289	22.21	22.21	44.42	2279	358
25273.72772	29113.39344	18.871	7.51	7.51	15.02	5458	358
18557.52772	33747.99344	-364.289	33.68	33.68	67.35	1456	358
20405.82772	34214.99344	-65.289	29.74	29.74	59.49	1289	358
29580.92772	37552.59344	52.276	28.83	28.83	57.65	1886	358
23564.52262	3984.995746	201.554	32.33	32.33	64.67	1264	366
20666.82262	6586.895746	-364.351	27.01	27.01	54.02	3230	366
10549.72262	8738.995746	210.397	24.44	24.44	48.89	1972	366
38478.72262	8760.295746	74.812	26.68	26.68	53.36	1223	366
13858.42262	14230.79575	87.5845	18.20	18.20	36.41	1970	366
32607.32262	16095.89575	-100.351	28.42	28.42	56.85	1260	366
33401.62262	16447.09575	-223.351	28.26	28.26	56.52	1500	366
29466.32262	17106.99575	125.902	33.21	33.21	66.41	1078	366
27162.42262	18450.69575	-243.351	17.33	17.33	34.67	3142	366
30571.42262	19541.89575	-38.3505	21.76	21.76	43.52	1509	366
6964.322616	21555.89575	184.852	17.05	17.05	34.10	2288	366
9596.522616	22736.59575	5.05449	29.67	29.67	59.35	1054	366
21586.62262	24470.99575	193.694	19.26	19.26	38.53	2168	366
9724.222616	24745.19575	52.2145	15.26	15.26	30.52	2960	366
28668.32262	26355.29575	48.2845	9.40	9.40	18.79	7229	366
21474.92262	30045.29575	-27.368	10.62	10.62	21.24	5580	366
5322.422616	31121.69575	74.812	21.08	21.08	42.15	1749	366
28183.32262	36213.09575	-321.351	36.57	36.57	73.15	1083	366
22516.71751	7401.098052	53.1355	22.87	22.87	45.73	1513	374
10455.21751	8737.498052	202.476	13.99	13.99	27.98	5818	374
11844.31751	11108.59805	-263.412	35.25	35.25	70.51	1464	374
28010.31751	13011.39805	54.118	22.49	22.49	44.98	1744	374
20539.61751	13876.89805	-198.412	22.11	22.11	44.23	1660	374
22405.71751	14187.79805	319.393	11.12	11.12	22.23	6040	374
8814.21751	19931.49805	285.988	18.11	18.11	36.22	2308	374
10446.71751	20784.29805	-291.412	23.27	23.27	46.53	1485	374
6462.01751	20807.19805	-282.412	17.10	17.10	34.19	4612	374
27198.61751	21273.59805	4.99301	18.20	18.20	36.41	1653	374
28594.51751	24005.59805	-272.412	6.95	6.95	13.89	16009	374
34241.71751	25514.39805	-79.412	19.19	19.19	38.39	2718	374
37408.71751	27394.99805	68.8555	25.58	25.58	51.15	1647	374
33328.21751	30450.89805	-397.412	19.52	19.52	39.05	4685	374
13250.81751	31056.89805	166.123	20.54	20.54	41.07	3002	374
34745.41751	31329.89805	-270.412	26.68	26.68	53.36	1790	374
3822.01751	34434.49805	14.818	16.51	16.51	33.02	3063	374
29270.11751	35712.99805	161.211	21.74	21.74	43.47	1735	374
24290.01751	36030.09805	-206.412	9.73	9.73	19.45	8508	374
27549.71751	37130.39805	-51.412	19.19	19.19	38.39	2386	374
29707.7124	5511.900358	-248.473	20.65	20.65	41.31	1807	382
28386.2124	5638.200358	-166.473	21.36	21.36	42.72	3574	382
7429.612405	7464.600358	-98.4735	12.03	12.03	24.07	4811	382
8972.712405	7754.800358	-59.4735	20.79	20.79	41.59	1198	382
33176.4124	13147.00036	-74.4735	31.72	31.72	63.44	1110	382
9155.012405	14500.10036	-274.473	31.30	31.30	62.60	1320	382
35617.1124	17091.00036	-402.473	46.86	46.86	93.73	1100	382
40422.1124	18483.80036	353.719	30.90	30.90	61.80	1695	382
28413.9124	23562.50036	-383.473	41.73	41.73	83.46	1436	382
28599.2124	24038.20036	-294.473	13.14	13.14	26.28	5262	382
27443.9124	24880.40036	299.682	12.98	12.98	25.95	5638	382
21655.7124	26824.10036	39.319	6.29	6.29	12.58	10156	382
32931.2124	27445.50036	-339.473	22.35	22.35	44.70	2001	382
4558.812405	28249.00036	32.4415	20.44	20.44	40.88	1311	382
11830.7124	28216.10036	-276.473	10.01	10.01	20.02	6950	382
32636.4124	28993.70036	-177.473	25.98	25.98	51.95	2466	382
37267.5124	30355.20036	-68.4735	30.21	30.21	60.43	1348	382
38595.8124	31239.80036	40.3015	26.31	26.31	52.61	1036	382
13699.0073	11458.20266	79.5401	30.47	30.47	60.95	1014	390
34911.9073	15123.90266	-181.535	18.06	18.06	36.13	3317	390
24825.5073	15494.00266	-90.5349	15.12	15.12	30.24	3574	390
28734.6073	17463.80266	228.88	21.17	21.17	42.34	2083	390
36661.2073	18278.30266	-132.535	18.98	18.98	37.96	3060	390
20677.6073	19062.20266	-19.6924	21.41	21.41	42.81	1502	390
39012.0073	19053.20266	-327.535	44.42	44.42	88.83	1126	390
9856.407299	23719.60266	-421.535	13.00	13.00	26.00	5881	390
21513.4073	24447.70266	53.9951	14.58	14.58	29.15	3984	390
31516.1073	25243.60266	-142.535	26.38	26.38	52.75	1493	390
36823.5073	28537.10266	-339.535	35.02	35.02	70.04	1281	390
20123.8073	30143.90266	184.668	22.37	22.37	44.74	1671	390
17409.0073	31402.90266	-294.535	35.75	35.75	71.50	1078	390
9639.707299	31779.40266	-176.535	28.00	28.00	56.00	1029	390
30640.3073	32668.10266	5.85256	24.77	24.77	49.55	1378	390
12073.1073	34187.60266	-258.535	18.13	18.13	36.27	2487	390
25022.4073	34998.80266	-138.535	16.77	16.77	33.54	2987	390
33034.9073	36009.30266	161.088	23.95	23.95	47.90	1189	390
40955.7073	36215.50266	-300.535	22.54	22.54	45.07	2740	390
18774.80219	4187.804971	-303.596	15.97	15.97	31.93	4010	398
22421.30219	9487.604971	257.311	18.89	18.89	37.77	3121	398
12748.50219	12426.60497	-186.596	15.75	15.75	31.51	2868	398
32053.50219	12690.40497	141.376	10.43	10.43	20.87	8034	398
39299.40219	12587.20497	-218.596	34.97	34.97	69.94	1248	398
21983.10219	14999.30497	283.839	14.91	14.91	29.81	5338	398
18460.70219	17994.40497	-2.06892	14.01	14.01	28.02	3455	398
16475.40219	22726.20497	-109.596	12.48	12.48	24.96	2497	398
24966.80219	24255.60497	-104.596	35.87	35.87	71.73	1060	398
21661.20219	26808.20497	29.3711	13.02	13.02	26.05	4197	398
35860.50219	28061.30497	-49.5964	30.73	30.73	61.47	1629	398
28388.30219	28831.90497	158.079	36.31	36.31	72.63	1081	398
6968.902193	29688.50497	-114.596	31.65	31.65	63.30	1128	398
22611.70219	30935.40497	363.421	29.08	29.08	58.17	2829	398
10714.10219	31290.90497	30.3536	12.20	12.20	24.40	3651	398
23025.60219	31536.60497	-6.98142	9.56	9.56	19.12	6273	398
32393.80219	32927.10497	-8.94642	27.27	27.27	54.54	1659	398
40261.10219	33907.70497	304.471	19.92	19.92	39.85	3639	398
11209.20219	33957.20497	-164.596	17.76	17.76	35.51	2617	398
11488.10219	34580.80497	-381.596	32.99	32.99	65.99	1323	398
25012.50219	35102.20497	-200.596	8.10	8.10	16.20	9375	398
30821.10219	34989.60497	-292.596	25.72	25.72	51.43	1875	398
32605.30219	35628.20497	64.7411	13.59	13.59	27.18	4245	398
41176.10219	36133.50497	271.066	34.64	34.64	69.28	1355	398
29233.70219	37496.20497	107.971	19.31	19.31	38.62	2078	398
27352.49709	5034.807277	59.7671	6.36	6.36	12.72	9851	406
24965.89709	5479.007277	293.602	29.91	29.91	59.82	1493	406
19519.59709	6806.907277	84.3296	29.96	29.96	59.91	1211	406
30254.59709	6858.007277	68.6096	25.76	25.76	51.53	1105	406
38290.89709	7248.407277	-108.658	27.08	27.08	54.16	1460	406
10994.89709	10728.50728	70.5746	16.34	16.34	32.69	2890	406
24781.49709	10537.90728	-270.658	10.72	10.72	21.43	8383	406
8330.597088	13238.80728	-405.658	36.41	36.41	72.82	1323	406
18372.09709	13525.70728	159	11.89	11.89	23.79	4118	406
32700.09709	21086.50728	-112.658	45.92	45.92	91.84	1151	406
8039.397088	22948.10728	-299.658	34.17	34.17	68.34	1152	406
13313.89709	23977.60728	-255.658	23.15	23.15	46.30	1638	406
34621.19709	28690.30728	-384.658	36.60	36.60	73.19	1261	406
21459.59709	30073.60728	21.4496	10.55	10.55	21.10	4561	406
34987.69709	30411.30728	-225.658	11.80	11.80	23.60	8182	406
29790.89709	30496.80728	-82.6579	28.28	28.28	56.57	1120	406
38149.49709	31292.10728	42.0821	12.36	12.36	24.73	4834	406
29833.09709	31634.40728	124.612	12.93	12.93	25.86	2480	406
18547.99709	32776.10728	196.335	27.06	27.06	54.12	1076	406
28073.89709	33306.40728	-294.658	28.45	28.45	56.90	1296	406
10060.69198	6630.209583	-335.719	36.06	36.06	72.11	1022	414
38350.89198	7214.909583	101.953	22.51	22.51	45.03	2671	414
24759.39198	10511.20958	-178.719	9.68	9.68	19.36	8791	414
6898.591982	12303.60958	-154.719	20.39	20.39	40.79	2079	414
5994.991982	12832.70958	-391.719	45.31	45.31	90.62	1111	414
13262.99198	13456.10958	126.516	13.02	13.02	26.05	4486	414
9768.991982	17941.90958	-106.719	17.57	17.57	35.14	1798	414
32419.29198	18306.80958	-257.719	31.51	31.51	63.02	1186	414
7057.791982	21553.30958	223.783	15.45	15.45	30.90	2309	414
17951.89198	28011.10958	-256.719	43.05	43.05	86.10	1055	414
13199.09198	31011.80958	287.646	26.33	26.33	52.66	1399	414
29861.69198	31622.60958	216.906	6.26	6.26	12.53	12632	414
9658.391982	31748.70958	-202.719	27.51	27.51	55.01	1746	414
14860.49198	33210.90958	16.4756	17.83	17.83	35.65	1779	414
21661.69198	35342.90958	85.2506	30.61	30.61	61.23	1353	414
28089.18688	6252.311889	206.037	28.75	28.75	57.51	1267	422
20654.48688	6596.511889	-166.781	19.62	19.62	39.23	3367	422
29807.98688	13229.91189	45.8891	14.46	14.46	28.92	3923	422
28447.18688	23568.91189	-97.7809	24.66	24.66	49.31	2050	422
37787.28688	28146.71189	57.6791	17.33	17.33	34.67	2901	422
30721.58688	28317.61189	-202.781	26.28	26.28	52.56	1448	422
19990.38688	30161.21189	259.092	21.74	21.74	43.47	1881	422
5420.286876	31097.61189	83.2241	23.31	23.31	46.63	1443	422
13214.88688	31045.21189	188.352	18.60	18.60	37.21	2760	422
9638.286876	31629.61189	-339.781	28.94	28.94	57.89	1385	422
29881.98688	31644.61189	264.987	11.49	11.49	22.98	4484	422
9681.386876	32602.41189	-201.781	14.04	14.04	28.07	5233	422
34780.38688	33885.71189	-109.781	23.08	23.08	46.16	1558	422
9978.886876	33721.31189	-235.781	28.33	28.33	56.66	1796	422
36346.78688	34446.01189	55.7141	26.59	26.59	53.18	1875	422
18505.28177	3650.514196	-157.842	20.46	20.46	40.93	1811	430
22433.68177	9516.814196	52.7052	16.46	16.46	32.92	2976	430
18906.88177	13726.8142	58.6002	19.43	19.43	38.86	1640	430
39109.68177	16508.1142	227.59	17.07	17.07	34.15	2917	430
20632.28177	19700.4142	-292.842	12.62	12.62	25.25	4347	430
18268.68177	20744.1142	170.605	30.03	30.03	60.05	1024	430
14147.48177	22656.3142	15.3702	17.24	17.24	34.48	2327	430
9861.681771	23204.2142	-294.842	41.09	41.09	82.19	1169	430
23409.48177	23213.1142	-160.842	27.86	27.86	55.72	2115	430
13359.58177	23831.3142	-214.842	15.75	15.75	31.51	2993	430
10852.78177	24705.6142	205.975	19.64	19.64	39.28	2533	430
14400.48177	26840.1142	-340.842	12.18	12.18	24.35	5534	430
18967.48177	28038.5142	-87.8423	12.86	12.86	25.72	3272	430
20465.68177	28627.1142	-412.842	36.57	36.57	73.15	1514	430
30583.08177	32473.6142	-416.842	31.25	31.25	62.50	1659	430
31060.38177	36333.8142	-212.842	28.71	28.71	57.41	1307	430
20415.87667	3768.416502	-21.0438	30.85	30.85	61.70	1496	438
31124.17667	5693.416502	-100.904	22.42	22.42	44.84	1230	438
30331.07667	6786.716502	97.8387	19.83	19.83	39.66	2210	438
30009.37667	8710.416502	-63.9038	24.99	24.99	49.97	1782	438
34781.77667	9873.116502	350.341	28.78	28.78	57.56	1531	438
25872.17667	10176.9165	-304.904	13.19	13.19	26.38	4845	438
15821.27667	11822.6165	111.594	25.69	25.69	51.39	1028	438
20642.37667	19201.5165	-197.904	27.65	27.65	55.30	1313	438
38768.17667	19296.5165	1.55369	34.29	34.29	68.58	1276	438
29014.77667	22477.7165	115.524	24.52	24.52	49.03	1618	438
9304.076665	25065.0165	346.411	31.63	31.63	63.26	1516	438
40052.47667	24938.0165	246.196	15.75	15.75	31.51	4084	438
15803.57667	24975.8165	55.5912	16.30	16.30	32.59	2708	438
7783.676665	26539.8165	-350.904	46.35	46.35	92.69	1263	438
13083.27667	27214.3165	71.3112	12.39	12.39	24.77	4095	438
18979.77667	28098.9165	-77.9038	22.73	22.73	45.45	1131	438
4466.476665	28283.3165	44.7837	13.71	13.71	27.41	2236	438
20482.57667	28893.1165	-189.904	27.44	27.44	54.87	1354	438
20113.17667	30185.0165	145.981	25.13	25.13	50.26	1808	438
18850.27667	31101.2165	-145.904	24.35	24.35	48.70	1149	438
16138.87667	31452.2165	-386.904	29.93	29.93	59.86	1431	438
40921.97667	32571.7165	-141.904	26.49	26.49	52.99	1953	438
13459.27667	33222.5165	57.5562	11.42	11.42	22.84	4239	438
20434.67667	34275.5165	106.681	14.55	14.55	29.11	3388	438
27863.17156	12061.11881	69.2847	16.01	16.01	32.03	3341	446
12719.97156	12457.71881	-184.965	12.43	12.43	24.87	3318	446
19570.17156	14059.01881	-24.0528	24.28	24.28	48.56	2020	446
30212.07156	20949.01881	-122.965	6.99	6.99	13.99	10163	446
7042.67156	21543.11881	256.942	10.27	10.27	20.54	6359	446
9845.07156	23739.51881	-77.9653	18.23	18.23	36.46	1968	446
16614.27156	24347.91881	-86.9653	15.54	15.54	31.09	2162	446
27435.27156	24909.71881	253.012	13.71	13.71	27.41	4453	446
11887.67156	25427.11881	-43.9653	22.66	22.66	45.31	1145	446
29171.57156	32720.41881	-57.9653	17.92	17.92	35.84	2967	446
36638.97156	32986.71881	1.49221	25.41	25.41	50.82	1274	446
8860.57156	35659.61881	-229.965	31.44	31.44	62.88	1247	446
23663.56645	3905.221114	0.448236	39.21	39.21	78.42	1215	454
15520.76645	4415.521114	70.2057	29.67	29.67	59.35	1412	454
22527.26645	6238.921114	-110.027	35.44	35.44	70.89	1097	454
24454.96645	8501.821114	-183.027	26.38	26.38	52.75	1673	454
27925.26645	12097.82111	70.2057	17.95	17.95	35.89	2444	454
6914.966454	12223.52111	-164.027	8.43	8.43	16.86	8567	454
13215.46645	13473.52111	75.1182	15.68	15.68	31.37	2814	454
36506.56645	13841.52111	-69.0268	12.06	12.06	24.12	4275	454
27916.26645	16389.82111	198.913	30.05	30.05	60.10	1499	454
8162.766454	18821.32111	306.988	26.87	26.87	53.74	1779	454
37907.96645	19553.02111	-320.027	30.66	30.66	61.32	1591	454
32659.66645	19961.12111	-85.0268	28.80	28.80	57.60	1217	454
10608.26645	21011.12111	-394.027	26.56	26.56	53.13	2629	454
35943.96645	23048.52111	-278.027	13.35	13.35	26.71	7251	454
11796.16645	23517.62111	-60.0268	28.02	28.02	56.05	1266	454
9819.066454	24092.92111	-176.027	21.74	21.74	43.47	2412	454
24998.66645	24247.62111	250.986	33.35	33.35	66.69	1259	454
22044.86645	25968.82111	-199.027	11.52	11.52	23.03	5455	454
14430.66645	27000.82111	-255.027	21.81	21.81	43.61	1536	454
8729.966454	32210.02111	-371.027	18.06	18.06	36.13	2729	454
20375.96645	32319.32111	302.076	10.15	10.15	20.30	8749	454
29199.36645	32744.32111	-202.027	11.30	11.30	22.61	4940	454
18388.66645	32739.12111	-4.46426	23.53	23.53	47.05	1667	454
29922.76645	33130.32111	-317.027	30.03	30.03	60.05	1315	454
18374.36645	36919.32111	214.633	21.90	21.90	43.80	2187	454
9343.361348	9737.62342	-107.088	10.27	10.27	20.54	5797	462
25867.06135	10153.12342	-157.088	10.10	10.10	20.21	6708	462
9846.161348	10416.22342	200.817	26.64	26.64	53.27	1659	462
6232.461348	10722.32342	-404.088	37.07	37.07	74.14	1722	462
16966.36135	10727.22342	-411.088	33.39	33.39	66.79	1746	462
32539.16135	11744.32342	-350.088	35.75	35.75	71.50	1145	462
35390.26135	13694.92342	226.362	17.52	17.52	35.04	3803	462
18500.16135	14811.52342	-363.088	34.88	34.88	69.76	1121	462
40693.56135	15984.92342	183.132	13.38	13.38	26.75	5029	462
27998.06135	16395.42342	288.259	18.84	18.84	37.68	3881	462
24871.56135	17632.52342	321.664	25.15	25.15	50.30	2405	462
30978.76135	18005.32342	8.24676	19.95	19.95	39.89	1874	462
40233.16135	19233.52342	-71.0882	43.21	43.21	86.43	1059	462
36006.86135	20277.12342	-144.088	26.09	26.09	52.19	1918	462
10486.76135	20726.02342	-130.088	18.16	18.16	36.31	2576	462
30237.16135	20987.32342	-198.088	25.53	25.53	51.06	1365	462
27452.46135	24883.42342	268.609	14.81	14.81	29.63	4015	462
28255.86135	25658.22342	-222.088	26.38	26.38	52.75	1382	462
20331.76135	28505.32342	-246.088	28.71	28.71	57.41	1221	462
20500.86135	28870.42342	-222.088	24.66	24.66	49.31	1962	462
29813.96135	31615.62342	121.234	6.76	6.76	13.52	9588	462
13263.66135	31964.42342	-184.088	14.13	14.13	28.26	3625	462
8726.461348	32210.22342	-390.088	10.74	10.74	21.48	8197	462
19109.96135	32931.12342	3.33426	28.85	28.85	57.70	1128	462
24998.86135	35127.12342	-193.088	10.48	10.48	20.96	6375	462
4138.661348	36245.12342	-222.088	26.89	26.89	53.79	1713	462
40954.66135	36136.62342	-113.088	16.16	16.16	32.31	4875	462
27307.75624	5030.025727	36.6778	9.61	9.61	19.22	6365	470
23894.95624	5850.225727	-44.1497	14.70	14.70	29.39	2808	470
29875.15624	8633.725727	119.208	29.65	29.65	59.30	1547	470
25891.25624	10130.92573	-208.15	7.91	7.91	15.83	12066	470
30856.55624	10715.92573	102.505	15.97	15.97	31.93	3691	470
20485.25624	11740.52573	-264.15	26.40	26.40	52.80	1303	470
27471.75624	14556.62573	194.86	24.68	24.68	49.36	2248	470
38373.65624	15865.62573	-144.15	24.49	24.49	48.98	1813	470
40744.45624	15951.62573	-44.1497	22.96	22.96	45.92	1757	470
8239.256243	18852.62573	-51.1497	18.89	18.89	37.77	1453	470
34685.15624	22671.82573	-216.15	33.75	33.75	67.49	1173	470
41319.25624	22641.02573	75.9778	18.53	18.53	37.07	2427	470
11877.95624	23634.42573	-234.15	19.59	19.59	39.19	3224	470
27470.25624	24880.02573	231.213	10.57	10.57	21.15	6065	470
17660.25624	26217.62573	-404.15	19.99	19.99	39.99	2675	470
13173.35624	27132.62573	-278.15	31.56	31.56	63.11	1928	470
39450.85624	30046.32573	-23.2547	25.10	25.10	50.21	1695	470
8582.456243	30586.52573	-192.15	19.29	19.29	38.57	2278	470
24020.15624	31272.42573	-143.15	28.02	28.02	56.05	1274	470
9640.956243	31649.62573	-321.15	13.94	13.94	27.88	5392	470
8703.756243	32177.02573	-385.15	8.71	8.71	17.43	11088	470
40957.85624	36145.82573	-35.1497	23.31	23.31	46.63	1192	470
11094.35114	5341.928033	162.376	28.97	28.97	57.93	1308	478
8949.751137	7691.628033	19.9138	21.57	21.57	43.14	1096	478
28485.85114	10875.52803	-234.211	18.44	18.44	36.88	2142	478
13637.95114	11557.22803	117.181	28.00	28.00	56.00	1126	478
32789.05114	16163.12803	357.894	21.81	21.81	43.61	3349	478
28675.05114	26353.12803	66.0913	11.21	11.21	22.42	5452	478
9587.051137	31659.42803	-143.211	22.21	22.21	44.42	1152	478
18593.75114	32698.72803	215.431	22.54	22.54	45.07	1991	478
15628.94603	4387.730339	-175.273	25.83	25.83	51.67	1140	486
8846.646031	5448.130339	54.2398	15.71	15.71	31.42	2775	486
33641.64603	5262.130339	-298.273	33.63	33.63	67.26	1258	486
26308.84603	8838.830339	137.752	25.67	25.67	51.34	1042	486
21996.34603	10068.43034	-256.273	30.00	30.00	60.01	1485	486
25869.74603	10174.03034	-361.273	15.43	15.43	30.85	5325	486
6320.946031	11466.93034	-188.273	14.84	14.84	29.67	3118	486
40703.24603	15980.23034	190.807	13.31	13.31	26.61	4360	486
23362.24603	19719.03034	-98.2727	21.90	21.90	43.80	1297	486
27289.24603	21272.33034	145.612	22.47	22.47	44.93	2229	486
25480.54603	22105.03034	178.035	30.78	30.78	61.56	1068	486
22010.04603	22420.23034	-178.273	37.66	37.66	75.31	1032	486
9777.246031	24031.83034	-386.273	13.89	13.89	27.79	5214	486
16646.94603	24347.83034	-132.273	18.93	18.93	37.87	1903	486
27365.34603	26156.63034	-402.273	31.98	31.98	63.96	1474	486
4444.546031	28278.63034	-78.2727	19.38	19.38	38.76	1062	486
5416.046031	31112.73034	-53.2727	19.71	19.71	39.42	1553	486
34726.94603	31127.93034	-47.2727	20.84	20.84	41.68	2485	486
15727.44603	32098.53034	-44.2727	22.23	22.23	44.46	1184	486
23183.44603	33828.93034	-33.2727	26.28	26.28	52.56	1053	486
36373.04603	34447.03034	-79.2727	16.06	16.06	32.12	4749	486
13962.94603	35096.03034	-33.2727	8.60	8.60	17.19	6202	486
34390.24603	36166.83034	-360.273	36.31	36.31	72.63	1049	486
13486.74603	36659.53034	-370.273	39.07	39.07	78.14	1004	486
17273.14093	3487.332645	31.5808	23.27	23.27	46.53	1801	494
27394.34093	5954.132645	-145.334	33.06	33.06	66.13	1019	494
34851.64093	9799.632645	91.5134	16.65	16.65	33.30	3218	494
21951.44093	15015.43265	176.991	11.47	11.47	22.94	5274	494
34829.44093	22704.63265	-217.334	36.01	36.01	72.02	1006	494
28487.54093	23613.23265	-226.334	19.69	19.69	39.38	2026	494
10501.84093	26334.73265	-103.334	7.63	7.63	15.26	8706	494
26855.94093	27268.03265	181.903	21.03	21.03	42.06	2433	494
9687.340926	29633.93265	-184.334	20.18	20.18	40.36	3140	494
15639.24093	29494.13265	-209.334	23.29	23.29	46.58	2650	494
27280.84093	30914.23265	-304.334	33.86	33.86	67.73	1466	494
29895.14093	31643.83265	174.043	21.31	21.31	42.63	1324	494
36537.04093	33096.23265	-364.334	28.05	28.05	56.10	2422	494
33124.94093	33979.63265	-383.334	30.38	30.38	60.76	1400	494
36955.84093	33817.23265	-15.5792	21.64	21.64	43.28	2833	494
20637.74093	36045.23265	259.521	30.17	30.17	60.34	1086	494
5976.23582	4581.834951	20.7119	27.88	27.88	55.77	1212	502
8869.23582	5372.134951	66.8894	22.63	22.63	45.26	1620	502
11100.33582	5238.234951	138.612	27.65	27.65	55.30	1586	502
25941.93582	5748.534951	68.8544	10.53	10.53	21.05	6604	502
26780.63582	6236.334951	-309.396	33.21	33.21	66.41	1479	502
35349.73582	6363.134951	-327.396	33.77	33.77	67.54	1190	502
10066.63582	6969.034951	-391.396	26.54	26.54	53.08	1675	502
25884.03582	10109.03495	-119.396	18.16	18.16	36.31	2866	502
9877.83582	17912.63495	169.069	28.73	28.73	57.46	1149	502
34901.43582	22929.53495	154.332	18.44	18.44	36.88	2569	502
11851.73582	23645.63495	-190.396	13.61	13.61	27.22	4607	502
28679.13582	26363.33495	19.7294	11.42	11.42	22.84	6098	502
30689.43582	27025.53495	-43.3956	22.11	22.11	44.23	1159	502
29045.33582	27415.03495	-266.396	35.61	35.61	71.22	1116	502
30751.33582	28306.93495	-170.396	17.36	17.36	34.71	3799	502
27084.43582	28447.13495	-299.396	30.31	30.31	60.62	1397	502
11408.43582	30589.73495	200.509	17.45	17.45	34.90	1861	502
9624.03582	31616.43495	-197.396	15.85	15.85	31.70	4029	502
15728.33582	33221.03495	22.6769	21.48	21.48	42.96	2452	502
23788.93582	33181.53495	-351.396	27.22	27.22	54.45	1361	502
27461.93582	37228.03495	-310.396	40.86	40.86	81.72	1262	502
27332.93071	5015.737257	30.4058	8.95	8.95	17.90	6411	510
8802.130714	5406.637257	72.6533	22.02	22.02	44.04	1461	510
7537.830714	7585.737257	-57.5267	9.07	9.07	18.13	7195	510
10455.73071	8802.837257	211.186	7.47	7.47	14.93	10534	510
13182.93071	13455.73726	50.0558	11.61	11.61	23.22	5119	510
30304.93071	13874.63726	-140.527	27.91	27.91	55.81	1564	510
22429.13071	14149.93726	347.753	12.98	12.98	25.95	3681	510
35621.53071	17369.13726	-213.527	32.03	32.03	64.06	1238	510
41057.13071	19656.93726	-379.527	34.03	34.03	68.06	1495	510
20615.13071	19639.23726	-35.5267	24.33	24.33	48.65	1079	510
27253.43071	21224.23726	-408.527	29.56	29.56	59.11	1931	510
25116.13071	24256.13726	88.3733	16.34	16.34	32.69	2989	510
7891.130714	24719.13726	-245.527	25.20	25.20	50.40	1867	510
27334.93071	28587.73726	301.576	38.01	38.01	76.02	1688	510
36689.93071	30279.13726	61.8458	29.96	29.96	59.91	1541	510
33260.13071	31559.33726	-102.527	32.83	32.83	65.66	1018	510
16705.53071	31757.13726	332.033	29.53	29.53	59.06	1650	510
13422.03071	33947.13726	-378.527	27.93	27.93	55.86	1453	510
29341.12561	4627.339564	-308.681	30.24	30.24	60.48	1409	518
27061.72561	10890.23956	-352.681	22.61	22.61	45.22	2823	518
9958.925609	12403.93956	-250.681	25.46	25.46	50.92	1587	518
23368.22561	19755.03956	-364.681	31.91	31.91	63.82	1177	518
36048.22561	21820.33956	101.974	28.71	28.71	57.41	1109	518
32953.52561	27197.13956	-339.681	36.79	36.79	73.57	1217	518
29066.62561	27411.43956	-259.681	31.67	31.67	63.35	1333	518
13892.22561	28278.83956	212.014	20.51	20.51	41.02	1623	518
32721.62561	28751.53956	-428.681	34.03	34.03	68.06	2078	518
33108.12561	31953.63956	-119.681	21.93	21.93	43.85	1792	518
6639.425609	34188.43956	-383.681	30.59	30.59	61.18	1505	518
30857.2205	10720.14187	113.61	11.92	11.92	23.83	5956	526
34006.6205	13777.14187	-89.8353	29.37	29.37	58.73	1148	526
40626.4205	17840.34187	-315.835	36.86	36.86	73.71	1174	526
30982.6205	18134.14187	-245.835	23.93	23.93	47.85	3259	526
32646.4205	18443.04187	-382.835	41.61	41.61	83.23	1104	526
40437.9205	18591.74187	-101.835	19.62	19.62	39.23	2815	526
30997.4205	19082.74187	-146.835	24.02	24.02	48.04	1725	526
30586.1205	19540.84187	45.8172	21.12	21.12	42.25	2391	526
32003.0205	22892.74187	-101.835	13.49	13.49	26.99	4783	526
15793.6205	25020.24187	97.8897	22.47	22.47	44.93	1253	526
3866.920503	25432.74187	9.46472	19.36	19.36	38.72	1261	526
13144.5205	27229.94187	16.3422	9.56	9.56	19.12	5556	526
29107.2205	27501.44187	-332.835	18.56	18.56	37.11	3061	526
39309.8205	27683.04187	-199.835	31.46	31.46	62.93	1230	526
18446.4205	32811.54187	287.512	20.54	20.54	41.07	3071	526
11154.7154	5261.344176	-111.99	16.48	16.48	32.97	2962	534
22439.2154	9506.944176	16.1879	16.27	16.27	32.55	2994	534
25891.3154	10158.14418	-164.99	22.18	22.18	44.37	1640	534
30857.4154	10753.94418	0.467931	23.67	23.67	47.34	1196	534
6992.715397	14699.04418	-220.99	24.02	24.02	48.04	1418	534
39673.6154	20454.24418	37.8029	30.97	30.97	61.94	1156	534
22725.2154	21964.74418	-321.99	17.03	17.03	34.05	2850	534
40197.7154	24000.44418	-174.99	30.66	30.66	61.32	1114	534
7919.015397	24753.04418	-324.99	14.44	14.44	28.87	5121	534
37237.1154	26118.24418	-72.9896	37.52	37.52	75.03	1032	534
31489.8154	26172.54418	-349.99	32.78	32.78	65.56	1274	534
30736.7154	28323.24418	-218.99	13.28	13.28	26.56	6305	534
36821.0154	28568.24418	-400.99	21.38	21.38	42.77	4150	534
21690.2154	28911.54418	-114.99	22.89	22.89	45.78	1328	534
34586.6154	31464.04418	-341.99	25.34	25.34	50.68	1830	534
11762.3154	31512.44418	-236.99	17.76	17.76	35.51	2421	534
23200.6154	33834.04418	17.1704	13.85	13.85	27.69	3500	534
34812.0154	33989.64418	20.1179	18.16	18.16	36.31	2626	534
11427.2154	34406.54418	-201.99	24.99	24.99	49.97	1319	534
18998.81029	4520.946482	23.8936	23.43	23.43	46.86	1204	542
23840.41029	5838.946482	-182.144	26.23	26.23	52.47	2015	542
28803.61029	6001.346482	158.496	36.76	36.76	73.52	1068	542
35401.81029	6368.446482	-154.144	30.50	30.50	60.99	1496	542
20841.91029	6575.246482	277.379	32.83	32.83	65.66	1278	542
8982.010292	7733.946482	64.1761	16.34	16.34	32.69	1337	542
24544.11029	8754.246482	-396.144	32.15	32.15	64.29	1476	542
22400.31029	10491.44648	342.224	31.09	31.09	62.17	2078	542
12660.11029	12392.94648	-364.144	11.59	11.59	23.17	8454	542
35187.71029	12765.44648	-41.1439	24.16	24.16	48.32	1800	542
29782.81029	13214.94648	-73.1439	16.48	16.48	32.97	2851	542
26280.01029	13675.14648	-46.1439	14.06	14.06	28.12	3056	542
20634.61029	14058.34648	-114.144	22.77	22.77	45.55	1755	542
9987.910292	14253.04648	-23.2664	21.10	21.10	42.20	2662	542
29337.41029	15341.34648	-384.144	37.37	37.37	74.75	1187	542
14683.81029	17175.04648	116.249	24.07	24.07	48.14	1458	542
30857.91029	18325.64648	-318.144	34.92	34.92	69.85	1746	542
34712.21029	18394.74648	-195.144	23.57	23.57	47.15	2599	542
30560.71029	19600.54648	-404.144	21.57	21.57	43.14	4043	542
10406.81029	21548.54648	-343.144	23.81	23.81	47.62	3623	542
38909.51029	22084.34648	-72.1439	27.29	27.29	54.59	1345	542
7947.410292	22633.44648	-262.144	25.58	25.58	51.15	1475	542
22102.21029	27328.14648	136.881	39.73	39.73	79.46	1015	542
4506.610292	28313.74648	-45.1439	23.15	23.15	46.30	1354	542
23687.01029	29586.64648	28.8061	29.79	29.79	59.58	1151	542
16672.51029	31774.74648	237.096	15.28	15.28	30.57	4713	542
8714.110292	32161.94648	-91.1439	13.26	13.26	26.52	2951	542
23998.11029	36842.14648	-184.144	27.27	27.27	54.54	1701	542
23941.20519	5833.248788	-90.2981	25.46	25.46	50.92	1681	550
24542.50519	9016.148788	-270.298	39.59	39.59	79.18	1192	550
9773.605186	9207.948788	28.6519	20.54	20.54	41.07	1452	550
34972.80519	10342.44879	-85.2981	26.16	26.16	52.33	1388	550
30834.60519	10722.64879	303.752	21.24	21.24	42.48	2867	550
6322.805186	11435.14879	-93.2981	13.61	13.61	27.22	4384	550
28332.40519	12209.14879	-93.2981	30.80	30.80	61.61	1625	550
6884.205186	12289.74879	-243.298	11.94	11.94	23.88	6855	550
28221.70519	13043.74879	312.594	28.26	28.26	56.52	1620	550
39699.80519	14094.04879	-3.77064	31.84	31.84	63.68	1071	550
31420.70519	21457.24879	-64.2981	31.11	31.11	62.22	1732	550
22740.70519	21977.14879	-129.298	14.70	14.70	29.39	3003	550
14104.60519	22635.14879	47.3194	14.41	14.41	28.83	3026	550
9610.405186	22700.84879	66.9694	4.12	4.12	8.24	18734	550
38162.80519	24994.44879	-152.298	30.24	30.24	60.48	1088	550
13110.00519	27222.34879	135.744	10.27	10.27	20.54	6249	550
30738.50519	28313.84879	-123.298	18.02	18.02	36.03	2335	550
30002.70519	28617.64879	16.8619	22.98	22.98	45.97	1088	550
21878.30519	33326.64879	-122.298	19.15	19.15	38.29	2215	550
12730.70519	35038.94879	-8.68314	23.46	23.46	46.91	1210	550
33196.80519	35116.94879	-239.298	25.34	25.34	50.68	1391	550
13645.80008	5329.451095	89.4126	31.63	31.63	63.26	1065	558
8943.50008	7737.451095	20.6376	13.38	13.38	26.75	1904	558
30907.70008	10710.25109	218.12	16.77	16.77	33.54	3866	558
31081.60008	12152.45109	162.118	41.64	41.64	83.27	1004	558
7321.30008	13474.75109	-193.452	15.54	15.54	31.09	3074	558
18131.50008	14543.25109	-185.452	26.21	26.21	52.42	1589	558
7711.40008	16329.35109	-326.452	18.96	18.96	37.92	3957	558
32841.70008	20003.15109	-86.4524	42.65	42.65	85.30	1079	558
22735.50008	21976.75109	-180.452	9.02	9.02	18.04	9888	558
14121.60008	22640.45109	-100.452	14.20	14.20	28.40	2861	558
25847.40008	23369.75109	-3.92493	10.88	10.88	21.76	5732	558
22060.00008	26115.25109	-350.452	32.31	32.31	64.62	1443	558
24792.60008	26011.45109	218.12	18.68	18.68	37.35	2590	558
28636.40008	26326.35109	40.2876	15.47	15.47	30.94	2465	558
13172.50008	27242.35109	258.403	22.02	22.02	44.04	1688	558
33480.80008	30670.05109	-345.452	35.58	35.58	71.17	1476	558
21649.70008	35369.15109	77.6226	22.49	22.49	44.98	1500	558
5920.60008	36827.45109	76.6401	27.53	27.53	55.06	1416	558
7596.394975	4274.453401	218.948	24.82	24.82	49.64	2009	566
13318.59497	11600.6534	158.033	29.27	29.27	58.55	1269	566
9927.894975	12417.7534	-166.607	12.08	12.08	24.16	6128	566
22415.19497	14187.7534	306.391	11.47	11.47	22.94	6151	566
16545.79497	15194.2534	153.121	31.42	31.42	62.83	1229	566
22481.99497	15810.7534	-419.607	43.10	43.10	86.19	1079	566
40958.79497	19616.4534	37.1858	22.84	22.84	45.69	1627	566
6766.594975	20114.2534	-366.607	17.33	17.33	34.67	2680	566
28565.59497	24000.7534	-190.607	11.59	11.59	23.17	6639	566
13119.19497	27246.0534	109.891	9.49	9.49	18.98	5825	566
23039.49497	31518.4534	182.596	14.51	14.51	29.01	3612	566
9693.194975	31648.7534	-116.607	16.89	16.89	33.77	3149	566
28256.49497	33790.1534	-108.607	18.11	18.11	36.22	1655	566
37697.49497	33730.3534	-305.607	41.80	41.80	83.60	1092	566
21380.89497	34133.7534	-87.6067	24.07	24.07	48.14	1595	566
10736.18987	4517.855707	240.409	24.82	24.82	49.64	1564	574
20603.68987	7748.555707	-364.761	51.03	51.03	102.07	1134	574
7593.089869	7591.455707	-18.971	15.50	15.50	30.99	3144	574
8990.489869	7833.555707	-67.761	19.48	19.48	38.95	2282	574
29929.68987	8770.655707	-161.761	29.81	29.81	59.63	1247	574
9968.389869	12437.35571	-345.761	22.73	22.73	45.45	2252	574
24850.88987	15510.65571	-145.761	15.52	15.52	31.04	2412	574
38678.68987	17486.65571	-110.761	31.35	31.35	62.69	1013	574
6546.189869	20671.75571	-94.761	20.65	20.65	41.31	2407	574
13119.68987	27210.25571	76.3315	6.31	6.31	12.62	11869	574
36790.98987	28660.95571	-288.761	28.68	28.68	57.37	1809	574
29968.18987	28654.25571	56.6815	25.25	25.25	50.49	1158	574
16401.48987	30283.75571	279.709	32.33	32.33	64.67	1195	574
22737.78987	30894.45571	348.484	34.59	34.59	69.19	1083	574
39025.98987	31263.05571	-318.761	21.45	21.45	42.91	5065	574
18581.68987	32795.75571	35.0665	21.62	21.62	43.24	1932	574
41000.78987	32699.45571	-310.761	28.00	28.00	56.00	2112	574
13385.08987	33870.15571	-308.761	16.77	16.77	33.54	2825	574
25012.98987	35047.05571	-153.761	20.54	20.54	41.07	1864	574
38729.58987	36448.65571	-172.761	26.45	26.45	52.89	1707	574
7459.889869	37307.15571	-33.761	30.80	30.80	61.61	1301	574
24459.38476	8541.958013	-226.915	15.64	15.64	31.27	3036	582
6340.384764	11452.75801	-76.9153	16.77	16.77	33.54	2176	582
40704.68476	11518.15801	159.69	25.25	25.25	50.49	1035	582
7745.684764	19197.65801	-318.915	37.28	37.28	74.56	1078	582
10480.18476	20852.45801	-343.915	30.87	30.87	61.75	1657	582
35023.78476	20839.45801	-222.915	33.91	33.91	67.82	1143	582
10554.28476	21027.15801	-334.915	25.93	25.93	51.86	2841	582
40710.98476	22527.45801	-176.915	33.21	33.21	66.41	1117	582
30023.88476	25683.45801	-283.915	7.89	7.89	15.78	11044	582
14472.38476	27350.95801	-156.915	23.74	23.74	47.48	2025	582
20194.18476	32233.15801	-300.915	37.49	37.49	74.98	1040	582
17885.88476	32932.85801	185.235	12.25	12.25	24.49	3834	582
13398.08476	33815.95801	-218.915	17.05	17.05	34.10	3063	582
23174.78476	33854.35801	90.9147	24.09	24.09	48.18	1044	582
40183.38476	33910.35801	47.6847	22.21	22.21	44.42	1190	582
38280.78476	34468.25801	-234.915	30.33	30.33	60.66	1305	582
26484.88476	37507.95801	243.202	29.01	29.01	58.03	1005	582
36663.68476	37499.05801	-6.35278	11.54	11.54	23.08	4238	582
19887.87966	6712.360319	134.973	25.13	25.13	50.26	1051	590
9354.879658	9805.360319	-34.0696	14.25	14.25	28.50	3188	590
25899.07966	10194.26032	-340.07	13.14	13.14	26.28	4544	590
27480.97966	14551.36032	140.868	15.59	15.59	31.18	3805	590
32694.97966	16147.46032	121.218	17.45	17.45	34.90	3205	590
29254.27966	18908.46032	74.0579	17.90	17.90	35.80	2787	590
32701.57966	18956.16032	-283.07	33.04	33.04	66.08	1089	590
6745.479658	20118.26032	-253.07	16.81	16.81	33.63	3590	590
16456.27966	22716.86032	-245.07	23.97	23.97	47.95	1421	590
8912.079658	24389.26032	-4.54207	12.43	12.43	24.87	2068	590
7919.479658	24634.26032	-348.07	15.61	15.61	31.23	4752	590
34233.57966	25413.16032	-238.07	16.84	16.84	33.68	5241	590
13124.17966	27213.26032	169.36	5.98	5.98	11.96	13590	590
18999.97966	27950.46032	-377.07	23.34	23.34	46.68	1907	590
22217.57966	27809.66032	166.413	22.61	22.61	45.22	1645	590
8904.379658	29521.46032	-144.07	21.71	21.71	43.43	1704	590
20135.67966	30459.26032	-253.07	25.50	25.50	51.01	1461	590
33407.67966	30478.16032	-264.07	33.96	33.96	67.92	1151	590
29834.97966	31676.06032	-9.45457	16.56	16.56	33.11	2114	590
13229.77966	31909.36032	-144.07	14.48	14.48	28.97	2956	590
12555.17966	32685.86032	162.483	29.79	29.79	59.58	1564	590
37765.07966	37427.86032	158.553	11.70	11.70	23.41	5835	590
5605.574552	9183.262626	9.05865	35.18	35.18	70.37	1091	598
9760.574552	9285.162626	-115.224	13.26	13.26	26.52	3854	598
20893.87455	13125.46263	-260.224	25.93	25.93	51.86	1147	598
36521.27455	13820.76263	-52.2239	27.77	27.77	55.53	1216	598
29401.57455	15952.26263	114.186	25.74	25.74	51.48	1579	598
8224.274552	18846.96263	-28.2764	20.11	20.11	40.22	1793	598
6403.874552	19508.56263	52.2886	12.01	12.01	24.02	5511	598
22757.87455	22465.56263	-375.224	26.59	26.59	53.18	2138	598
10694.97455	23322.06263	49.3411	7.77	7.77	15.54	4876	598
9223.174552	25054.56263	124.994	22.23	22.23	44.46	1457	598
13095.07455	27223.56263	201.629	8.83	8.83	17.66	6733	598
35055.77455	27396.86263	163.311	42.44	42.44	84.87	1207	598
13225.57455	31048.96263	16.9186	20.77	20.77	41.54	1676	598
41010.27455	32604.06263	-12.5564	20.65	20.65	41.31	3368	598
20131.77455	32914.16263	-74.2239	31.79	31.79	63.59	1186	598
28071.27455	35146.66263	-156.224	29.27	29.27	58.55	1094	598
38893.16945	4299.364932	-192.378	38.95	38.95	77.90	1150	606
29124.06945	7809.364932	-126.378	26.71	26.71	53.41	1117	606
31484.46945	9306.064932	51.1519	20.54	20.54	41.07	1949	606
6310.569447	11489.36493	-37.3781	18.79	18.79	37.59	2061	606
26318.96945	13735.76493	-12.7106	14.34	14.34	28.68	2679	606
34311.46945	16117.36493	15.7819	27.65	27.65	55.30	1005	606
27224.16945	18770.76493	-343.378	19.10	19.10	38.20	3369	606
36996.26945	21314.36493	-317.378	39.99	39.99	79.98	1014	606
24004.56945	21939.36493	205.404	32.71	32.71	65.42	1031	606
14123.66945	22617.76493	32.4844	15.87	15.87	31.75	2368	606
9774.769447	24820.06493	-90.3781	15.10	15.10	30.19	2890	606
34069.86945	30234.06493	-57.3781	25.79	25.79	51.57	1249	606
8565.269447	30550.06493	-98.3781	16.67	16.67	33.35	1670	606
11720.06945	31399.96493	-196.378	22.51	22.51	45.03	1969	606
40923.76945	32469.96493	-200.378	30.66	30.66	61.32	1479	606
13472.56945	33217.86493	58.0294	11.33	11.33	22.66	5987	606
37569.96945	33721.66493	4.97436	22.80	22.80	45.59	1251	606
40966.86945	34887.76493	-54.3781	27.37	27.37	54.73	1576	606
40568.56945	37142.76493	142.524	26.00	26.00	52.00	1748	606
38286.56434	7256.467238	-5.00492	10.79	10.79	21.57	5681	614
8968.964341	7752.567238	-184.532	26.52	26.52	53.03	1764	614
20962.86434	13152.56724	-290.532	26.28	26.28	52.56	1866	614
36467.26434	16504.76724	31.3476	23.15	23.15	46.30	1109	614
4037.164341	17863.86724	268.13	29.44	29.44	58.88	1115	614
6723.664341	19933.36724	-261.532	28.14	28.14	56.28	1074	614
28419.56434	23663.66724	-139.532	26.09	26.09	52.19	1583	614
13251.06434	31977.66724	-305.532	20.46	20.46	40.93	3313	614
29202.46434	32754.26724	-278.532	11.94	11.94	23.88	6668	614
14718.96434	36145.46724	-310.532	21.17	21.17	42.34	1542	614
20880.66434	36834.46724	66.7176	12.76	12.76	25.53	3964	614
29365.25924	4303.569544	-376.687	38.57	38.57	77.15	1269	622
26894.85924	11897.76954	21.3683	25.13	25.13	50.26	1007	622
6950.059235	16006.16954	-359.687	18.91	18.91	37.82	3002	622
35561.95924	17369.46954	-287.687	51.29	51.29	102.58	1010	622
39325.45924	19723.16954	247.343	33.91	33.91	67.82	1651	622
23952.45924	22103.56954	-381.687	38.43	38.43	76.87	1767	622
25850.75924	23448.86954	-106.687	23.36	23.36	46.72	1329	622
26082.15924	24642.16954	-93.6867	21.85	21.85	43.71	1381	622
26103.05924	24984.36954	-417.687	38.86	38.86	77.72	1349	622
11411.85924	26446.06954	103.898	24.14	24.14	48.28	1381	622
16497.05924	26553.16954	-191.687	23.20	23.20	46.39	2280	622
35554.75924	27016.56954	-399.687	28.28	28.28	56.57	1901	622
30643.35924	27135.26954	149.093	18.49	18.49	36.97	3109	622
18662.55924	29597.66954	-384.687	20.23	20.23	40.46	4416	622
10185.25924	32002.66954	-151.687	12.29	12.29	24.59	3836	622
24676.65924	32075.26954	210.008	35.70	35.70	71.40	1223	622
20313.95924	32256.06954	291.556	26.49	26.49	52.99	1430	622
20490.95924	34323.96954	62.6333	20.91	20.91	41.82	1488	622
23829.65924	35178.86954	-353.687	50.54	50.54	101.08	1291	622
33009.45924	36036.86954	83.2658	25.34	25.34	50.68	1135	622
29437.15413	4204.87185	-32.841	40.25	40.25	80.49	1118	630
25971.65413	5722.97185	-45.841	15.66	15.66	31.32	2164	630
30250.65413	6836.97185	49.7065	14.72	14.72	29.44	2979	630
25860.25413	10138.07185	-288.841	18.68	18.68	37.35	2944	630
11012.85413	10783.97185	121.429	27.58	27.58	55.15	1098	630
27076.95413	10798.27185	-384.841	23.50	23.50	47.01	3202	630
9053.35413	11001.07185	-126.841	14.84	14.84	29.67	2985	630
11690.75413	11692.97185	-42.841	25.60	25.60	51.20	1916	630
9046.25413	13510.87185	-370.841	27.62	27.62	55.25	1526	630
38348.35413	14479.57185	-181.841	20.04	20.04	40.08	1443	630
[truncated: 96,981 more rows]
