# Supplementary material for: Super-resolution analysis of PACSIN2 and EHD2 at caveolae
Source: PLoS One. 2022 Jul 14;17(7):e0271003. doi: 10.1371/journal.pone.0271003 (PMC9282494; doi:10.1371/journal.pone.0271003)
Supplement: S2 Data — (ZIP) [file pone.0271003.s004.zip › 405RbCav1Cy3MoEHD2003driftCorr 3DdistanceG_405-647_125K_TS3D.3dlp]

29042.7498	2175.86324	177.588	24.68	24.68	49.36	2193	2
13038.6498	2401.66324	296.075	16.01	16.01	32.03	6525	2
27747.1498	2337.36324	-157.104	31.86	31.86	63.73	2190	2
4034.349804	2673.26324	59.1012	9.77	9.77	19.55	11971	2
22918.2498	2454.76324	-79.992	60.29	60.29	120.58	1369	2
28275.4498	2731.86324	-177.84	40.69	40.69	81.39	2975	2
22898.5498	3288.06324	84.438	10.27	10.27	20.54	6427	2
6906.349804	3546.26324	40.4712	56.90	56.90	113.79	1000	2
14592.2498	3668.76324	37.4904	8.29	8.29	16.58	13768	2
34121.1498	3773.36324	-17.136	31.46	31.46	62.93	2054	2
11133.1498	4719.26324	-0.936	36.53	36.53	73.05	1845	2
17356.2498	5209.36324	-16.488	13.68	13.68	27.37	7845	2
24285.4498	5483.16324	108.284	23.22	23.22	46.44	2090	2
35369.4498	5531.96324	-126	34.03	34.03	68.06	1917	2
22444.8498	6936.86324	-43.704	23.10	23.10	46.21	3862	2
3523.449804	7001.26324	-8.064	17.31	17.31	34.62	5217	2
3523.249804	7923.36324	72.5148	17.43	17.43	34.85	2839	2
40940.1498	8085.96324	-41.76	30.87	30.87	61.75	2552	2
29498.2498	8653.86324	-18.432	13.12	13.12	26.23	5365	2
1700.549804	8771.76324	167.155	36.57	36.57	73.15	1281	2
28352.3498	8909.26324	-160.344	34.45	34.45	68.91	2715	2
6012.249804	9189.16324	-22.968	14.95	14.95	29.91	7583	2
38163.3498	9393.66324	37.4904	8.78	8.78	17.57	11273	2
23954.0498	9517.46324	149.27	13.94	13.94	27.88	6090	2
35525.2498	9607.76324	-26.208	9.84	9.84	19.69	10637	2
40225.5498	11027.86324	-60.552	34.17	34.17	68.34	1700	2
1493.949804	11304.36324	59.1012	17.83	17.83	35.65	4087	2
7271.749804	11438.66324	123.188	4.00	4.00	8.01	28174	2
25359.4498	11762.46324	47.178	9.54	9.54	19.08	11399	2
26379.6498	12029.06324	-8.064	19.22	19.22	38.43	3772	2
28855.9498	12050.46324	81.4572	8.24	8.24	16.48	17172	2
37479.6498	12481.66324	-72.216	32.59	32.59	65.19	1838	2
3194.049804	13091.96324	23.688	10.53	10.53	21.05	11702	2
8587.049804	13207.06324	-97.488	64.72	64.72	129.43	1102	2
24436.2498	13359.16324	62.082	8.62	8.62	17.24	13395	2
41094.5498	13424.36324	-182.376	68.13	68.13	136.26	1253	2
27245.2498	13755.56324	-208.296	29.60	29.60	59.20	4066	2
29694.0498	13600.26324	140.328	12.25	12.25	24.49	9591	2
21951.7498	13797.56324	-8.064	5.58	5.58	11.16	22924	2
24981.7498	13755.06324	115.736	35.98	35.98	71.97	2033	2
25946.0498	13757.26324	-12.6	26.21	26.21	52.42	2942	2
1296.549804	13772.96324	-19.08	14.27	14.27	28.54	8309	2
21972.4498	14119.36324	-177.84	14.39	14.39	28.78	10159	2
18649.2498	14463.96324	-34.632	6.97	6.97	13.94	21154	2
34591.4498	14806.36324	-21.024	17.26	17.26	34.52	4424	2
28141.4498	15136.16324	-27.504	30.00	30.00	60.01	2222	2
3291.849804	16383.56324	267.012	25.22	25.22	50.44	3835	2
16534.8498	16684.06324	32.76	9.70	9.70	19.41	8354	2
37955.3498	16568.46324	268.502	16.20	16.20	32.40	4790	2
1592.149804	17889.46324	-50.184	20.79	20.79	41.59	5621	2
15861.0498	17918.86324	207.396	18.42	18.42	36.83	3526	2
20635.8498	18217.16324	-68.976	13.92	13.92	27.84	5618	2
17850.4498	19107.96324	-159.696	50.09	50.09	100.18	1357	2
11121.8498	19473.86324	80.712	20.39	20.39	40.79	3299	2
5867.049804	19829.16324	79.9668	10.20	10.20	20.39	12277	2
13170.7498	20159.26324	246.146	24.40	24.40	48.80	2575	2
39566.7498	20846.66324	-103.32	46.84	46.84	93.68	1112	2
11776.7498	20982.46324	97.1064	15.28	15.28	30.57	4464	2
33154.8498	21078.26324	-84.528	16.86	16.86	33.72	4630	2
17847.0498	21173.86324	85.9284	6.29	6.29	12.58	19573	2
6546.349804	22196.36324	-57.312	8.67	8.67	17.33	10984	2
33878.4498	22356.96324	88.164	20.21	20.21	40.41	2018	2
31757.3498	22881.86324	46.4328	9.09	9.09	18.18	10225	2
27851.2498	23434.76324	143.309	6.62	6.62	13.24	12815	2
1917.649804	23827.46324	191.747	30.92	30.92	61.84	1737	2
33381.5498	23843.26324	-70.92	7.42	7.42	14.84	11501	2
20616.7498	24302.46324	-35.28	13.33	13.33	26.66	5987	2
30448.7498	24633.56324	234.223	42.39	42.39	84.78	1303	2
7341.949804	24800.76324	-199.872	32.03	32.03	64.06	2849	2
29825.0498	24721.86324	-30.096	26.82	26.82	53.65	1801	2
27037.3498	24957.46324	-84.528	10.79	10.79	21.57	11282	2
18142.4498	25275.66324	-18.432	7.58	7.58	15.17	17310	2
19767.9498	25279.86324	330.354	31.04	31.04	62.08	2907	2
10364.8498	26499.36324	108.284	5.60	5.60	11.21	15992	2
26442.4498	26635.36324	30.816	24.61	24.61	49.22	3092	2
18579.6498	26868.66324	75.4956	10.20	10.20	20.39	7660	2
16226.5498	27286.46324	-135.072	11.61	11.61	23.22	15281	2
1371.649804	27607.36324	49.4136	25.27	25.27	50.54	2227	2
31178.9498	27970.06324	-140.256	22.89	22.89	45.78	3043	2
36492.7498	27810.86324	-41.112	18.75	18.75	37.49	3449	2
2907.049804	28096.36324	121.698	26.38	26.38	52.75	2157	2
18951.3498	28492.76324	-63.792	8.01	8.01	16.01	15409	2
16332.9498	28842.06324	-3.528	31.30	31.30	62.60	1274	2
4743.349804	28969.96324	-163.584	19.08	19.08	38.15	4805	2
1751.449804	29827.06324	278.935	10.46	10.46	20.91	14193	2
28572.0498	30063.46324	-29.448	5.53	5.53	11.07	17685	2
14688.7498	30659.26324	319.176	19.50	19.50	39.00	4047	2
29415.0498	30554.56324	260.305	23.55	23.55	47.10	2637	2
17778.3498	30638.76324	-37.872	23.31	23.31	46.63	2385	2
7421.049804	31361.36324	-203.112	15.99	15.99	31.98	6756	2
23839.1498	31146.16324	255.089	49.38	49.38	98.77	1325	2
21577.0498	31316.56324	-13.248	20.70	20.70	41.40	2367	2
25111.7498	31516.56324	98.5968	20.70	20.70	41.40	1626	2
12059.1498	32298.56324	-101.376	20.30	20.30	40.60	3334	2
25473.2498	32749.26324	0.36	17.73	17.73	35.47	4400	2
11456.9498	33773.96324	-134.424	14.95	14.95	29.91	7726	2
18934.0498	33988.36324	4.248	20.51	20.51	41.02	2910	2
13912.5498	34249.96324	265.522	28.54	28.54	57.09	2369	2
21127.2498	35101.06324	-64.44	22.35	22.35	44.70	2316	2
15898.6498	37517.16324	-103.32	7.04	7.04	14.08	18337	2
15320.94684	907.6611813	217.829	40.93	40.93	81.86	1555	10
38591.04684	2491.261181	-80.64	19.69	19.69	39.38	3642	10
14262.84684	3276.461181	-135.72	14.60	14.60	29.20	6540	10
37880.94684	3606.161181	310.979	36.24	36.24	72.49	2090	10
39252.44684	3499.761181	-172.008	21.60	21.60	43.19	5271	10
8979.746838	3742.061181	-85.824	55.01	55.01	110.03	1277	10
11970.84684	4014.361181	-31.392	45.05	45.05	90.10	1661	10
3527.246838	4376.261181	138.092	50.56	50.56	101.12	1074	10
41232.74684	4459.861181	46.4328	46.86	46.86	93.73	1106	10
12820.14684	4585.961181	123.934	33.63	33.63	67.26	1741	10
15749.74684	5427.861181	-122.76	12.25	12.25	24.49	9564	10
2886.046838	6322.061181	-43.056	30.26	30.26	60.52	2534	10
27397.64684	6267.461181	-153.864	49.17	49.17	98.34	1491	10
14887.74684	6968.161181	-166.176	47.55	47.55	95.09	1418	10
38507.44684	8141.461181	74.7504	26.09	26.09	52.19	2235	10
11775.04684	9077.961181	-124.704	55.30	55.30	110.59	1344	10
16710.84684	9019.461181	-52.776	37.52	37.52	75.03	1272	10
3527.646838	9198.061181	10.08	26.68	26.68	53.36	1555	10
30443.94684	9243.661181	78.4764	10.34	10.34	20.68	10430	10
8589.246838	11414.66118	-96.84	32.50	32.50	65.00	1523	10
16447.94684	11741.46118	257.324	46.39	46.39	92.79	1285	10
24762.84684	13916.06118	-126.648	23.29	23.29	46.58	4233	10
16021.84684	14273.76118	108.284	21.43	21.43	42.86	2263	10
18709.84684	14420.76118	-24.264	21.36	21.36	42.72	3455	10
13706.74684	15523.86118	-207.648	37.87	37.87	75.74	1983	10
29152.84684	15767.26118	322.902	33.39	33.39	66.79	2670	10
36662.14684	15754.86118	38.2356	17.43	17.43	34.85	3306	10
39872.44684	16013.76118	-118.872	26.96	26.96	53.93	2701	10
5131.546838	16273.86118	-48.24	15.02	15.02	30.05	5122	10
16573.04684	16657.26118	24.984	23.13	23.13	46.25	1712	10
8481.246838	16889.36118	28.224	28.83	28.83	57.65	1550	10
28481.04684	17066.16118	196.963	11.12	11.12	22.23	11517	10
11044.74684	17622.66118	-108.504	5.25	5.25	10.50	28168	10
6889.446838	18316.86118	169.391	45.31	45.31	90.62	1081	10
21405.24684	18144.06118	5.544	29.84	29.84	59.68	2028	10
28131.24684	18162.16118	269.993	27.79	27.79	55.58	2191	10
26726.84684	18608.36118	243.911	54.75	54.75	109.51	1078	10
29782.84684	18868.76118	-184.968	36.93	36.93	73.85	2037	10
1804.346838	19247.16118	112.01	37.26	37.26	74.51	1315	10
25241.84684	20330.16118	5.544	23.20	23.20	46.39	3611	10
37464.44684	20687.56118	-105.264	35.70	35.70	71.40	1780	10
33231.24684	21086.06118	-83.88	18.75	18.75	37.49	3208	10
27235.64684	21367.26118	187.276	23.41	23.41	46.82	1874	10
19305.94684	21672.56118	-148.032	23.60	23.60	47.19	4097	10
37203.04684	21993.56118	-31.392	21.67	21.67	43.33	3714	10
31801.64684	22602.66118	-113.688	25.48	25.48	50.96	2179	10
4231.646838	22957.06118	11.376	35.98	35.98	71.97	1282	10
16975.54684	23955.56118	-13.248	19.99	19.99	39.99	3356	10
29798.44684	24537.36118	-33.984	25.13	25.13	50.26	2642	10
32891.44684	24432.56118	-50.832	18.35	18.35	36.69	2181	10
3749.446838	24985.66118	11.376	48.04	48.04	96.08	1035	10
18152.94684	25202.56118	-4.176	13.78	13.78	27.55	4179	10
15638.14684	25581.76118	234.968	10.43	10.43	20.87	11789	10
26306.54684	26043.76118	17.208	12.51	12.51	25.01	4427	10
2442.646838	26190.16118	-70.272	20.32	20.32	40.65	2696	10
37658.34684	26283.46118	-203.76	66.32	66.32	132.63	1005	10
21560.04684	26639.66118	150.761	23.31	23.31	46.63	1545	10
8626.546838	27109.46118	187.276	15.83	15.83	31.65	4454	10
29819.14684	27487.96118	-18.432	22.42	22.42	44.84	2600	10
16469.94684	27627.66118	42.7068	17.22	17.22	34.43	3989	10
31202.04684	27970.36118	-47.592	12.88	12.88	25.76	5945	10
2846.146838	28157.96118	44.1972	8.38	8.38	16.77	11562	10
30379.34684	28364.96118	-48.888	16.89	16.89	33.77	2857	10
8897.546838	28488.86118	262.541	45.52	45.52	91.04	1220	10
32229.54684	28750.26118	-94.896	21.24	21.24	42.48	2187	10
1654.146838	29819.86118	318.431	21.71	21.71	43.43	4060	10
27619.34684	30120.46118	246.892	6.97	6.97	13.94	15040	10
7328.646838	30667.86118	-72.216	7.68	7.68	15.35	13093	10
17917.24684	31696.26118	-107.856	12.86	12.86	25.72	5454	10
7459.846838	31846.86118	-168.768	6.01	6.01	12.01	29902	10
21915.94684	32217.46118	-0.288	29.48	29.48	58.97	2322	10
23799.94684	33326.76118	-101.376	40.48	40.48	80.96	1880	10
11455.74684	33864.76118	-157.752	21.69	21.69	43.38	2460	10
19552.04684	35731.96118	-169.416	27.01	27.01	54.02	2638	10
15886.14684	37610.36118	-186.912	11.80	11.80	23.60	10371	10
14094.44684	40436.46118	-218.016	60.19	60.19	120.39	1727	10
6977.843872	351.1591224	-65.736	41.45	41.45	82.90	2025	18
22972.34387	1474.959122	278.19	49.64	49.64	99.29	1479	18
13008.44387	2388.859122	249.872	20.11	20.11	40.22	3543	18
5186.243872	3694.859122	20.448	28.00	28.00	56.00	2911	18
30675.54387	3835.559122	59.8464	35.07	35.07	70.13	1165	18
30189.14387	4273.859122	-139.608	33.49	33.49	66.98	1768	18
11195.74387	4924.159122	-115.632	29.53	29.53	59.06	2148	18
24811.74387	5253.959122	8.784	18.37	18.37	36.74	4417	18
15772.24387	5454.659122	-68.328	12.46	12.46	24.92	8903	18
10129.44387	7478.059122	284.897	30.17	30.17	60.34	1974	18
11676.34387	7745.859122	-109.8	18.46	18.46	36.93	5608	18
30452.14387	9251.759122	72.5148	12.36	12.36	24.73	5405	18
35493.34387	9599.759122	-52.776	16.60	16.60	33.21	4174	18
27994.24387	10088.45912	-41.112	42.01	42.01	84.03	1255	18
33087.04387	11886.45912	271.483	50.47	50.47	100.94	1090	18
3080.943872	12416.05912	73.26	32.22	32.22	64.43	1508	18
3326.043872	13063.25912	-73.512	32.71	32.71	65.42	1838	18
35395.34387	23176.45912	-189.504	41.68	41.68	83.37	1614	18
22132.54387	14302.85912	-126.648	31.44	31.44	62.88	2731	18
38284.94387	15170.35912	162.684	18.89	18.89	37.77	3551	18
38056.84387	16074.35912	-26.208	37.49	37.49	74.98	1111	18
16574.64387	16719.05912	104.558	12.81	12.81	25.62	2825	18
3558.943872	16921.95912	-201.168	42.13	42.13	84.26	1826	18
40358.94387	18155.05912	-48.888	22.30	22.30	44.60	2683	18
1522.243872	18377.85912	-149.976	37.92	37.92	75.83	2021	18
29749.04387	18791.15912	179.078	39.45	39.45	78.89	1146	18
20246.74387	19599.85912	303.527	16.48	16.48	32.97	3602	18
28255.34387	19995.85912	315.45	36.13	36.13	72.25	1840	18
11452.94387	20428.15912	-6.12	31.86	31.86	63.73	1285	18
19686.84387	20951.95912	132.131	34.71	34.71	69.43	1126	18
34617.34387	21163.85912	-198.576	21.71	21.71	43.43	3535	18
24791.44387	21202.25912	278.19	8.24	8.24	16.48	22227	18
39588.84387	21946.95912	56.1204	27.67	27.67	55.34	1110	18
26160.64387	24628.85912	-151.272	16.98	16.98	33.96	5124	18
36615.24387	24964.65912	1.656	28.68	28.68	57.37	2194	18
19209.94387	25545.65912	-189.504	17.03	17.03	34.05	4815	18
13153.64387	25864.05912	36	30.36	30.36	60.71	1142	18
34866.24387	26447.45912	288.623	25.41	25.41	50.82	2207	18
2598.943872	26575.35912	156.722	32.10	32.10	64.20	1265	18
7613.643872	27062.35912	219.319	19.73	19.73	39.47	3669	18
21897.94387	27424.05912	30.816	31.89	31.89	63.77	1001	18
35864.94387	27568.45912	-58.608	48.61	48.61	97.21	1361	18
2709.743872	28117.25912	-23.616	26.64	26.64	53.27	2786	18
1634.743872	28536.75912	9.432	32.83	32.83	65.66	1100	18
8714.543872	29921.15912	167.155	33.63	33.63	67.26	1085	18
27608.54387	30109.35912	214.103	7.11	7.11	14.22	13600	18
29777.04387	30928.85912	-207	22.14	22.14	44.27	3200	18
10649.64387	31240.35912	114.246	14.79	14.79	29.58	5611	18
7463.143872	31808.75912	-135.072	9.94	9.94	19.88	10197	18
15664.14387	32334.15912	-40.464	30.94	30.94	61.89	1201	18
21971.94091	469.0570636	-137.016	32.33	32.33	64.67	1957	26
6644.040906	662.7570636	-4.176	52.94	52.94	105.88	1163	26
37386.94091	1236.157064	-32.04	30.99	30.99	61.98	2463	26
11506.84091	1359.057064	165.665	29.39	29.39	58.78	2354	26
8095.640906	1325.557064	-133.776	54.54	54.54	109.08	1652	26
39697.94091	1532.757064	-100.728	29.08	29.08	58.17	1858	26
23852.34091	2631.657064	24.984	38.46	38.46	76.91	1336	26
25259.14091	2795.757064	-7.416	30.69	30.69	61.37	1180	26
7967.040906	3849.057064	-111.096	29.56	29.56	59.11	2371	26
20967.14091	6712.957064	94.1256	10.81	10.81	21.62	7691	26
22477.34091	6887.157064	-164.88	26.87	26.87	53.74	2770	26
4510.240906	6943.357064	-48.888	26.28	26.28	52.56	1833	26
2093.540906	7496.857064	325.883	48.23	48.23	96.46	1424	26
20530.94091	8939.257064	116.482	30.85	30.85	61.70	1913	26
18045.24091	9434.557064	325.138	10.60	10.60	21.20	15791	26
10424.24091	9596.557064	-8.064	34.17	34.17	68.34	1018	26
23949.94091	9545.557064	175.352	24.16	24.16	48.32	1742	26
19496.94091	10701.35706	59.8464	36.64	36.64	73.29	1064	26
32684.44091	10703.25706	-31.392	23.69	23.69	47.38	2063	26
8655.540906	11229.95706	191.002	51.20	51.20	102.40	1254	26
7251.540906	11435.05706	144.799	4.10	4.10	8.20	25101	26
25927.94091	11922.35706	65.808	12.86	12.86	25.72	5960	26
28933.44091	12084.35706	50.904	16.91	16.91	33.82	4090	26
14969.14091	12380.65706	281.916	23.31	23.31	46.63	2800	26
4783.240906	12779.75706	237.949	33.46	33.46	66.93	1337	26
37461.84091	12872.05706	-204.408	30.33	30.33	60.66	2577	26
27041.44091	14836.05706	-218.016	10.50	10.50	21.01	17211	26
9687.540906	15343.55706	296.82	12.20	12.20	24.40	7229	26
40582.34091	15323.75706	34.704	39.66	39.66	79.32	1168	26
2068.740906	15495.75706	174.607	29.77	29.77	59.53	1411	26
35462.64091	16251.85706	127.66	14.58	14.58	29.15	4145	26
18583.94091	16446.65706	246.146	14.08	14.08	28.17	5795	26
21398.44091	17011.05706	79.9668	36.08	36.08	72.16	1412	26
41214.04091	18128.05706	76.986	36.74	36.74	73.48	1224	26
40328.14091	20091.55706	66.5532	17.85	17.85	35.70	3487	26
38595.94091	20776.75706	-130.536	17.95	17.95	35.89	4620	26
5958.140906	21359.95706	227.516	36.06	36.06	72.11	1354	26
955.9409065	22239.45706	228.262	30.54	30.54	61.09	1545	26
38795.44091	22814.95706	97.1064	15.68	15.68	31.37	5081	26
3499.740906	23923.55706	-187.56	22.16	22.16	44.32	5078	26
11575.94091	24346.85706	-21.024	32.24	32.24	64.48	1267	26
35249.44091	25272.25706	-122.76	45.03	45.03	90.06	1298	26
30979.04091	25620.35706	76.986	7.02	7.02	14.04	15483	26
39900.94091	27102.05706	-136.368	41.12	41.12	82.24	1303	26
6993.540906	27635.55706	64.3176	43.64	43.64	87.28	1043	26
24936.44091	27977.95706	324.392	14.58	14.58	29.15	6429	26
28956.14091	29164.45706	282.661	11.80	11.80	23.60	7092	26
4428.140906	29852.85706	199.944	26.82	26.82	53.65	2516	26
25404.34091	30026.65706	-43.704	31.86	31.86	63.73	1178	26
22778.14091	30985.15706	-36.576	11.02	11.02	22.04	4854	26
17909.64091	31917.05706	-195.336	33.96	33.96	67.92	2362	26
10049.04091	32695.45706	-83.232	35.91	35.91	71.83	1448	26
15045.24091	40443.45706	64.3176	10.41	10.41	20.82	8217	26
21236.13794	926.2550047	285.642	56.05	56.05	112.10	1009	34
12951.63794	2390.255005	333.335	12.39	12.39	24.77	11871	34
32477.03794	3173.555005	280.426	46.11	46.11	92.22	1404	34
2111.837941	3234.555005	296.82	40.32	40.32	80.64	1564	34
26446.23794	4272.055005	286.387	51.76	51.76	103.53	1062	34
19943.83794	4573.355005	-71.568	21.29	21.29	42.58	3584	34
7845.437941	6518.055005	-181.08	27.58	27.58	55.15	3271	34
30513.53794	7843.555005	-43.704	14.53	14.53	29.06	6352	34
28266.63794	8906.355005	140.328	30.03	30.03	60.05	1542	34
4502.237941	9846.255005	77.7312	30.45	30.45	60.90	1549	34
4837.137941	12750.555	324.392	56.83	56.83	113.65	1187	34
36369.53794	13373.255	267.757	34.97	34.97	69.94	1714	34
10137.73794	14017.655	73.26	25.55	25.55	51.10	1833	34
37927.03794	13978.155	-155.16	58.00	58.00	116.01	1264	34
4917.137941	14779.555	-62.496	34.95	34.95	69.90	1294	34
3606.637941	15212.255	-81.936	36.62	36.62	73.24	1311	34
38189.63794	15224.655	275.209	22.33	22.33	44.65	2898	34
10741.23794	15499.955	53.1396	26.92	26.92	53.84	1609	34
24704.83794	15958.355	217.084	5.04	5.04	10.08	26200	34
4473.437941	16176.955	-1.584	36.08	36.08	72.16	1896	34
38367.33794	17376.155	1.008	23.55	23.55	47.10	1459	34
15927.73794	17917.055	111.265	17.69	17.69	35.37	3619	34
8935.337941	19150.055	-69.624	39.73	39.73	79.46	1202	34
21828.73794	21792.055	-38.52	25.74	25.74	51.48	1630	34
27793.63794	22894.755	83.6928	39.38	39.38	78.75	1167	34
11571.53794	24382.255	-162.288	35.28	35.28	70.56	1553	34
19081.03794	25036.755	287.132	57.65	57.65	115.30	1092	34
21122.73794	25233.155	326.628	9.21	9.21	18.42	10808	34
10211.33794	25422.155	-208.296	17.97	17.97	35.94	6067	34
36379.13794	25528.955	-15.192	11.16	11.16	22.33	6176	34
29836.33794	27347.555	101.578	16.44	16.44	32.88	2721	34
27059.83794	28028.655	-172.008	33.77	33.77	67.54	1993	34
31199.23794	27949.555	-192.096	18.84	18.84	37.68	3454	34
4818.837941	28660.355	-41.112	19.95	19.95	39.89	2440	34
3163.037941	28754.055	-4.176	21.81	21.81	43.61	2520	34
2871.037941	29212.255	-30.096	38.57	38.57	77.15	1230	34
18539.43794	29455.455	-89.712	35.16	35.16	70.32	1076	34
27661.53794	30106.655	134.366	8.74	8.74	17.47	4439	34
24928.53794	31333.755	-96.192	15.38	15.38	30.76	4919	34
12798.13794	31839.155	229.752	28.26	28.26	56.52	2358	34
25245.73794	32849.755	-45	15.02	15.02	30.05	5244	34
16915.43794	35845.555	-170.712	17.45	17.45	34.90	4860	34
35747.53497	272.8529458	6.84	31.56	31.56	63.11	1511	42
9464.534975	847.6529458	120.953	51.20	51.20	102.40	1077	42
15056.83497	2762.352946	16.56	32.90	32.90	65.80	1314	42
27013.13497	2841.452946	2.952	40.27	40.27	80.54	1193	42
25554.43497	4323.652946	-34.632	30.07	30.07	60.15	1476	42
37581.13497	4439.752946	62.082	18.91	18.91	37.82	3453	42
28514.43497	6889.552946	-94.248	24.07	24.07	48.14	1857	42
22438.03497	6982.952946	21.744	14.77	14.77	29.53	6386	42
28859.63497	7958.952946	42.7068	38.72	38.72	77.43	1715	42
18108.73497	8582.052946	-125.352	48.28	48.28	96.55	1253	42
6026.934975	9025.152946	19.152	30.90	30.90	61.80	1166	42
9099.534975	9232.952946	21.744	27.08	27.08	54.16	2276	42
3802.134975	10125.45295	226.771	24.00	24.00	47.99	2983	42
11081.53497	11512.35295	21.096	14.74	14.74	29.48	4424	42
22178.53497	12791.65295	-53.424	46.94	46.94	93.87	1077	42
3879.134975	13080.85295	333.335	59.16	59.16	118.32	1042	42
23307.73497	13982.95295	-79.992	9.70	9.70	19.41	11209	42
38161.33497	15200.85295	144.799	22.98	22.98	45.97	1865	42
39883.63497	15998.65295	-57.96	10.95	10.95	21.90	10127	42
23530.43497	16776.95295	219.319	32.64	32.64	65.28	1669	42
39481.23497	16780.35295	-57.312	26.96	26.96	53.93	2859	42
21419.13497	17283.75295	44.1972	9.61	9.61	19.22	5908	42
13398.03497	18097.25295	-153.864	20.21	20.21	40.41	3608	42
35528.93497	20038.65295	227.516	30.29	30.29	60.57	1539	42
36659.83497	20393.65295	-137.016	21.95	21.95	43.90	3641	42
22932.93497	22076.55295	207.396	17.38	17.38	34.76	3486	42
1395.834975	22438.95295	246.892	41.59	41.59	83.18	1172	42
38668.53497	22877.55295	158.213	15.59	15.59	31.18	6631	42
28862.63497	22756.35295	-63.792	13.85	13.85	27.69	3943	42
6196.334975	23539.85295	-166.176	22.28	22.28	44.56	2499	42
8735.234975	23501.55295	-26.208	21.60	21.60	43.19	2634	42
13243.33497	23621.75295	-109.8	18.13	18.13	36.27	5206	42
10162.03497	24719.15295	37.4904	7.35	7.35	14.70	12607	42
5154.334975	25243.65295	-34.632	30.12	30.12	60.24	1085	42
31650.63497	25693.55295	72.5148	20.14	20.14	40.27	2362	42
5496.534975	25780.05295	197.708	12.67	12.67	25.34	7954	42
35635.53497	27154.85295	-45	36.74	36.74	73.48	1053	42
29753.73497	27433.95295	-142.2	29.27	29.27	58.55	1379	42
31941.53497	28251.95295	34.704	20.70	20.70	41.40	1496	42
30285.73497	29775.85295	-25.56	16.27	16.27	32.55	3647	42
18361.03497	30713.45295	6.84	19.55	19.55	39.09	1677	42
22825.43497	31082.25295	-91.656	9.44	9.44	18.89	8872	42
21911.53497	33407.65295	-85.176	20.35	20.35	40.69	2731	42
20255.73497	35244.55295	-189.504	47.31	47.31	94.62	1245	42
19535.53497	35754.75295	-129.24	16.01	16.01	32.03	3145	42
15306.33497	38965.15295	-142.2	15.21	15.21	30.43	5008	42
39753.03201	1412.150887	-57.312	15.97	15.97	31.93	4340	50
9048.532009	2368.250887	97.1064	17.52	17.52	35.04	3649	50
8002.632009	2699.150887	-130.536	26.71	26.71	53.41	2939	50
4039.732009	2766.250887	35.352	16.91	16.91	33.82	5116	50
6670.432009	3027.450887	-166.824	35.40	35.40	70.79	2072	50
37592.13201	4374.050887	284.152	29.20	29.20	58.40	2515	50
7196.932009	5135.650887	178.333	28.47	28.47	56.94	1461	50
5474.232009	7601.750887	311.724	58.78	58.78	117.56	1009	50
34600.33201	9060.550887	116.482	41.68	41.68	83.37	1158	50
34835.33201	9915.750887	305.762	67.26	67.26	134.52	1375	50
39897.93201	10569.15089	85.1832	33.84	33.84	67.68	1163	50
1417.832009	11251.95089	-61.848	24.21	24.21	48.42	3582	50
23973.93201	12549.25089	34.704	14.74	14.74	29.48	3392	50
36301.03201	13345.75089	99.342	16.65	16.65	33.30	3732	50
10890.13201	13815.35089	111.265	17.76	17.76	35.51	3399	50
11840.03201	13856.35089	202.925	12.55	12.55	25.10	6902	50
24103.33201	14155.65089	103.813	22.37	22.37	44.74	1787	50
12209.93201	15596.95089	275.209	33.98	33.98	67.97	1527	50
28434.73201	17085.25089	213.358	7.96	7.96	15.92	13208	50
21422.73201	17282.25089	103.068	10.17	10.17	20.35	6284	50
5648.632009	18290.75089	167.9	23.46	23.46	46.91	2073	50
38541.33201	18383.95089	-149.976	10.41	10.41	20.82	14761	50
29227.03201	18597.25089	68.0436	24.73	24.73	49.45	1887	50
40335.93201	20120.95089	35.352	26.56	26.56	53.13	1398	50
16663.13201	20955.05089	234.968	37.21	37.21	74.42	1480	50
19792.13201	22048.45089	85.9284	27.01	27.01	54.02	1035	50
4525.032009	22908.85089	-146.736	21.88	21.88	43.76	3996	50
33974.63201	23238.85089	-113.04	21.15	21.15	42.30	2007	50
35625.73201	23336.65089	-218.016	22.87	22.87	45.73	3179	50
19727.53201	23939.95089	56.8656	24.42	24.42	48.84	2252	50
26303.73201	24731.95089	181.314	33.91	33.91	67.82	1318	50
27018.83201	24706.85089	61.3368	21.90	21.90	43.80	2920	50
20969.13201	25390.35089	272.228	42.39	42.39	84.78	1077	50
11068.23201	25863.15089	-113.04	22.40	22.40	44.79	2048	50
17465.93201	26248.25089	-148.68	43.14	43.14	86.29	1073	50
4969.332009	26959.45089	-111.096	36.62	36.62	73.24	1062	50
5314.732009	27635.95089	130.64	30.73	30.73	61.47	1562	50
22574.03201	27831.15089	229.752	22.80	22.80	45.59	1769	50
969.9320088	28717.65089	249.872	39.96	39.96	79.93	1173	50
719.4320088	29923.95089	-78.696	24.99	24.99	49.97	2636	50
30244.63201	29735.85089	-38.52	7.70	7.70	15.40	11678	50
28299.63201	30763.35089	-40.464	36.81	36.81	73.62	1063	50
24962.13201	31322.95089	-159.696	15.83	15.83	31.65	3599	50
25954.53201	32350.15089	-212.184	25.91	25.91	51.81	3531	50
25978.43201	32583.25089	-203.112	28.38	28.38	56.76	2186	50
10433.13201	36487.35089	-214.776	38.06	38.06	76.11	1416	50
15962.83201	37511.55089	-195.984	6.15	6.15	12.29	22769	50
14184.83201	38634.05089	176.843	26.19	26.19	52.38	2116	50
24785.72904	1010.448828	-13.248	37.11	37.11	74.23	1065	58
31187.12904	2242.148828	144.799	32.22	32.22	64.43	1404	58
9107.329043	2417.048828	190.256	24.56	24.56	49.13	2749	58
6753.829043	3216.548828	38.9808	45.52	45.52	91.04	1140	58
17009.82904	3061.948828	-153.864	32.08	32.08	64.15	1600	58
29636.12904	3817.648828	-213.48	56.90	56.90	113.79	1059	58
33179.32904	3971.548828	-94.248	27.04	27.04	54.07	2713	58
19895.22904	4603.048828	21.096	11.99	11.99	23.97	5468	58
7155.129043	4892.048828	-61.2	38.13	38.13	76.25	1884	58
21995.12904	5247.748828	12.672	30.92	30.92	61.84	1107	58
20933.62904	5238.648828	-8.064	12.69	12.69	25.39	6397	58
39902.52904	5218.548828	-89.712	41.21	41.21	82.42	1465	58
13977.82904	5497.848828	-67.68	15.45	15.45	30.90	4749	58
31879.22904	5392.148828	159.703	27.48	27.48	54.97	1360	58
38344.02904	7552.648828	-124.056	14.95	14.95	29.91	6817	58
8260.729043	7797.148828	311.724	48.96	48.96	97.92	1522	58
27980.92904	8825.148828	91.89	7.47	7.47	14.93	15449	58
6483.529043	10130.94883	-103.32	39.16	39.16	78.33	1444	58
10478.42904	10036.14883	238.694	36.10	36.10	72.20	1044	58
39788.02904	10144.34883	-157.104	47.83	47.83	95.66	1284	58
14938.22904	12459.24883	113.501	18.02	18.02	36.03	2350	58
37251.62904	13912.54883	302.782	22.49	22.49	44.98	3156	58
28258.32904	14455.14883	240.185	29.18	29.18	58.36	2335	58
27051.32904	14571.14883	-109.8	13.35	13.35	26.71	6321	58
3448.129043	14916.84883	33.408	13.71	13.71	27.41	5101	58
40478.02904	14839.64883	79.9668	32.52	32.52	65.05	1617	58
34156.22904	16533.64883	26.28	34.48	34.48	68.95	1316	58
35253.32904	17392.24883	-43.704	60.85	60.85	121.71	1057	58
10272.72904	17649.94883	240.93	21.90	21.90	43.80	3500	58
9512.329043	18079.84883	-28.8	19.36	19.36	38.72	2957	58
3289.229043	18177.44883	-133.776	45.19	45.19	90.38	1210	58
2342.829043	18353.54883	84.438	8.69	8.69	17.38	8437	58
39119.02904	18386.74883	-18.432	36.69	36.69	73.38	1159	58
14443.82904	18930.54883	-103.32	19.24	19.24	38.48	2618	58
30568.12904	18966.14883	17.208	15.40	15.40	30.80	2581	58
6547.529043	19724.44883	191.002	21.20	21.20	42.39	4275	58
9439.529043	20121.44883	171.626	25.88	25.88	51.76	2394	58
22152.82904	20016.64883	-219.96	49.95	49.95	99.90	1453	58
40322.12904	20113.34883	65.0628	16.27	16.27	32.55	2918	58
20773.72904	23176.24883	-193.392	19.62	19.62	39.23	4343	58
6271.729043	23299.84883	-181.08	23.69	23.69	47.38	3974	58
8744.629043	23513.74883	-11.304	32.62	32.62	65.23	1400	58
26083.92904	24194.64883	-32.688	24.19	24.19	48.37	1771	58
10153.32904	24704.64883	66.5532	9.82	9.82	19.64	6509	58
26116.72904	24510.84883	-121.464	35.84	35.84	71.69	1306	58
34196.52904	26082.04883	85.1832	22.98	22.98	45.97	1088	58
12885.22904	27323.84883	294.584	26.73	26.73	53.46	1843	58
1272.329043	27520.64883	-0.288	25.22	25.22	50.44	2272	58
25080.02904	27486.14883	62.8272	19.92	19.92	39.85	1743	58
29776.22904	27484.64883	-107.208	25.62	25.62	51.24	1735	58
11010.12904	27946.04883	60.5916	15.92	15.92	31.84	3763	58
21792.52904	28163.34883	91.89	13.14	13.14	26.28	4331	58
10988.42904	31008.64883	13.968	19.33	19.33	38.67	3137	58
9908.529043	32045.74883	-109.8	23.41	23.41	46.82	2125	58
14550.12904	34853.94883	-116.28	10.67	10.67	21.34	9013	58
21219.72904	35127.64883	226.771	34.88	34.88	69.76	1153	58
15987.22904	37488.04883	-203.76	7.09	7.09	14.18	22908	58
15077.22904	40432.84883	-26.208	8.85	8.85	17.71	10375	58
27017.82608	1204.546769	-35.928	31.30	31.30	62.60	1761	66
23782.22608	1865.446769	84.438	13.21	13.21	26.42	6131	66
7991.726077	2541.346769	-109.152	34.67	34.67	69.33	1563	66
31670.42608	2420.146769	205.906	37.49	37.49	74.98	1211	66
23885.72608	2708.446769	41.9616	23.88	23.88	47.76	1744	66
17113.52608	2886.546769	-132.48	35.02	35.02	70.04	1558	66
36632.32608	4063.846769	73.26	22.09	22.09	44.18	3834	66
20959.32608	5152.546769	-24.912	29.63	29.63	59.25	1242	66
27389.52608	5514.246769	63.5724	35.04	35.04	70.08	1085	66
18765.32608	7694.446769	17.856	27.06	27.06	54.12	1462	66
39202.22608	7833.346769	28.872	43.33	43.33	86.66	1001	66
8493.826077	8227.046769	-218.016	52.19	52.19	104.37	1347	66
11461.92608	8349.446769	-59.256	19.31	19.31	38.62	3073	66
24911.42608	8403.546769	112.01	19.05	19.05	38.10	3527	66
31552.62608	8751.846769	-8.712	26.68	26.68	53.36	1516	66
11056.82608	11493.04677	79.2216	22.58	22.58	45.17	1921	66
23310.42608	13834.54677	-120.168	13.07	13.07	26.14	8620	66
7895.526077	14388.14677	43.452	15.83	15.83	31.65	3353	66
39822.72608	16005.44677	26.28	25.15	25.15	50.30	1590	66
5168.526077	16152.64677	-0.288	17.90	17.90	35.80	1997	66
36569.22608	17661.64677	-96.84	39.30	39.30	78.61	1130	66
38499.52608	18160.54677	-68.328	40.98	40.98	81.95	1259	66
9499.326077	18059.04677	38.2356	15.10	15.10	30.19	3112	66
1383.526077	18651.64677	-9.36	29.23	29.23	58.45	2085	66
36387.82608	19080.14677	-40.464	13.38	13.38	26.75	6597	66
27056.12608	19349.44677	-96.84	43.43	43.43	86.85	1653	66
8893.926077	19214.44677	-110.448	9.89	9.89	19.78	11707	66
625.9260771	19949.14677	34.056	20.96	20.96	41.92	2979	66
35751.32608	23422.34677	242.42	28.85	28.85	57.70	1576	66
15178.82608	25585.44677	267.012	8.05	8.05	16.11	8249	66
5461.326077	25825.54677	210.377	18.75	18.75	37.49	2963	66
32206.02608	26413.84677	9.432	11.66	11.66	23.31	4685	66
7625.526077	27122.54677	207.396	17.45	17.45	34.90	3646	66
12616.12608	27296.84677	123.188	22.11	22.11	44.23	1724	66
15543.02608	27770.94677	283.406	10.93	10.93	21.85	7864	66
16386.82608	27687.04677	249.127	15.19	15.19	30.38	3808	66
1535.826077	28489.34677	7.488	25.91	25.91	51.81	1751	66
30612.12608	29070.04677	15.912	21.20	21.20	42.39	3154	66
20013.12608	28780.34677	25.632	15.59	15.59	31.18	3263	66
19650.62608	29793.14677	319.921	45.62	45.62	91.23	1080	66
24954.02608	31354.54677	-45	16.91	16.91	33.82	3503	66
10457.42608	32745.54677	87.4188	14.58	14.58	29.15	3535	66
14919.92608	33351.64677	296.075	17.43	17.43	34.85	4780	66
19937.02608	34148.54677	-84.528	14.22	14.22	28.45	5206	66
23623.52608	34607.74677	-107.208	15.14	15.14	30.29	3050	66
29063.52311	2223.74471	12.672	19.15	19.15	38.29	3397	74
7971.223111	2748.94471	-167.472	33.42	33.42	66.83	2234	74
12635.12311	3218.84471	-184.32	62.95	62.95	125.90	1032	74
18330.02311	3386.54471	133.621	25.20	25.20	50.40	1734	74
19112.22311	3469.94471	168.646	26.59	26.59	53.18	1898	74
35532.92311	4569.74471	261.796	41.35	41.35	82.71	1202	74
8802.523111	5054.14471	-199.224	41.05	41.05	82.10	1683	74
6384.123111	5399.84471	-32.688	43.78	43.78	87.56	1001	74
12844.02311	5575.74471	112.01	21.03	21.03	42.06	1663	74
22416.52311	6954.94471	-54.072	16.84	16.84	33.68	5155	74
2108.023111	7628.84471	-192.096	35.77	35.77	71.54	1681	74
4528.623111	9819.64471	271.483	17.22	17.22	34.43	4127	74
14868.92311	10642.34471	-170.064	15.47	15.47	30.94	5069	74
22319.32311	11799.54471	-13.248	21.41	21.41	42.81	2078	74
15136.42311	12226.34471	95.616	14.84	14.84	29.67	4417	74
33941.92311	12402.24471	174.607	60.83	60.83	121.66	1002	74
1805.223111	12908.34471	-96.192	34.59	34.59	69.19	2204	74
37327.02311	12877.44471	-17.784	18.18	18.18	36.36	4220	74
18340.72311	13285.64471	302.036	21.95	21.95	43.90	2512	74
39754.82311	13370.14471	-111.096	35.30	35.30	70.60	1709	74
35867.62311	13654.14471	13.968	33.96	33.96	67.92	1053	74
35106.32311	14843.14471	-113.04	15.59	15.59	31.18	5813	74
38318.02311	15189.84471	300.546	15.59	15.59	31.18	4913	74
37857.92311	16759.44471	-12.6	35.09	35.09	70.18	1645	74
38352.92311	17404.04471	1.008	12.67	12.67	25.34	5591	74
11049.22311	17643.84471	-80.64	5.72	5.72	11.45	15479	74
18177.82311	18763.64471	-42.408	34.52	34.52	69.05	1178	74
13883.72311	21791.24471	93.3804	15.59	15.59	31.18	4167	74
21982.32311	21896.34471	-131.832	15.52	15.52	31.04	5785	74
19740.72311	22063.34471	-35.928	27.04	27.04	54.07	1633	74
6929.723111	24388.64471	-73.512	36.13	36.13	72.25	1643	74
10789.12311	31154.54471	-143.496	35.40	35.40	70.79	1476	74
16432.82311	31715.94471	148.525	19.29	19.29	38.57	1665	74
14415.92311	33685.74471	-192.744	31.70	31.70	63.40	1614	74
6318.420145	1345.842651	268.502	55.25	55.25	110.50	1227	82
16249.82015	1856.042651	-91.656	30.14	30.14	60.29	1562	82
19550.82015	2534.742651	237.204	34.55	34.55	69.10	1272	82
36678.02015	4144.842651	-44.352	17.78	17.78	35.56	3818	82
8562.320145	4720.842651	28.224	31.25	31.25	62.50	1051	82
2136.420145	5106.042651	122.443	17.07	17.07	34.15	4036	82
4336.120145	5053.142651	-13.896	25.72	25.72	51.43	1516	82
15795.62015	6574.742651	204.415	36.57	36.57	73.15	1143	82
27546.02015	9515.642651	293.094	16.01	16.01	32.03	4929	82
27872.82015	9557.342651	143.309	28.75	28.75	57.51	1451	82
28960.62015	10554.94265	193.982	32.78	32.78	65.56	1020	82
37840.82015	10847.64265	268.502	18.32	18.32	36.64	3030	82
34866.92015	11575.64265	-136.368	17.14	17.14	34.29	4590	82
9211.920145	12381.24265	76.986	24.02	24.02	48.04	1864	82
26412.32015	12626.44265	-4.176	17.62	17.62	35.23	3174	82
33714.52015	12688.04265	-101.376	43.19	43.19	86.38	1062	82
36263.02015	13433.74265	32.76	31.65	31.65	63.30	1134	82
1310.720145	13901.94265	-2.232	22.07	22.07	44.13	1766	82
40417.82015	13721.44265	-52.128	19.10	19.10	38.20	4655	82
38773.22015	15238.64265	210.377	22.80	22.80	45.59	1983	82
5799.120145	17293.14265	304.272	21.93	21.93	43.85	3471	82
21408.52015	17284.64265	44.1972	10.43	10.43	20.87	8171	82
30317.22015	17926.54265	-194.688	68.41	68.41	136.83	1040	82
33205.12015	19955.54265	252.853	37.73	37.73	75.45	1251	82
28913.32015	20988.64265	211.122	28.71	28.71	57.41	1427	82
18096.92015	22086.14265	51.6492	28.52	28.52	57.04	1947	82
19278.92015	22034.64265	268.502	16.53	16.53	33.06	4906	82
26244.32015	22024.34265	112.01	16.16	16.16	32.31	2737	82
6535.520145	22230.74265	13.32	20.32	20.32	40.65	2254	82
1325.920145	22403.54265	205.906	39.87	39.87	79.74	1093	82
25411.42015	22153.34265	-169.416	19.97	19.97	39.94	2774	82
28984.32015	24043.14265	-218.664	44.84	44.84	89.68	1320	82
32100.02015	26405.14265	205.16	12.03	12.03	24.07	4516	82
13777.02015	26586.64265	67.2984	18.91	18.91	37.82	2691	82
16251.12015	27272.14265	-153.216	28.40	28.40	56.80	1576	82
12745.22015	27254.54265	223.79	26.28	26.28	52.56	1405	82
35129.92015	28150.54265	-86.472	14.65	14.65	29.30	3579	82
21596.72015	32337.54265	44.1972	14.84	14.84	29.67	2895	82
20026.72015	34012.24265	-54.72	31.04	31.04	62.08	1407	82
21276.62015	35029.64265	-214.776	21.62	21.62	43.24	5283	82
23822.51718	2753.140593	182.059	31.98	31.98	63.96	1143	90
14246.91718	3229.340593	-104.616	20.23	20.23	40.46	2930	90
33460.81718	3325.240593	275.954	31.72	31.72	63.44	1749	90
8814.117179	3997.640593	173.862	25.88	25.88	51.76	2497	90
5145.017179	5500.740593	48.6684	36.36	36.36	72.72	1090	90
15779.81718	5582.340593	-90.36	22.44	22.44	44.89	1734	90
22416.71718	6923.840593	88.9092	22.14	22.14	44.27	1403	90
39855.11718	9804.340593	10.08	20.54	20.54	41.07	1910	90
17074.91718	10601.64059	321.412	38.15	38.15	76.30	1468	90
32613.21718	12794.54059	30.816	31.98	31.98	63.96	1112	90
3253.817179	13105.14059	-22.968	31.53	31.53	63.07	1453	90
10743.11718	15419.24059	237.204	38.32	38.32	76.63	1197	90
38009.51718	16540.34059	166.41	20.51	20.51	41.02	2007	90
32716.61718	16940.44059	59.1012	28.66	28.66	57.32	1181	90
31657.21718	17887.24059	38.2356	38.62	38.62	77.24	1295	90
37382.61718	18147.34059	83.6928	31.75	31.75	63.49	1023	90
20824.91718	18934.24059	-122.112	39.80	39.80	79.60	1021	90
30565.91718	18970.54059	-110.448	14.70	14.70	29.39	4676	90
41306.71718	19977.44059	115.736	33.23	33.23	66.46	1024	90
21336.41718	20154.24059	240.93	21.76	21.76	43.52	3197	90
38684.21718	19995.14059	-148.032	16.53	16.53	33.06	5085	90
4026.517179	21661.04059	-37.872	15.87	15.87	31.75	2149	90
37486.21718	22516.64059	-192.744	27.08	27.08	54.16	2082	90
6387.217179	23419.04059	-26.856	40.34	40.34	80.68	1066	90
32124.41718	23317.34059	-194.688	37.92	37.92	75.83	1712	90
2380.317179	25017.14059	255.834	38.93	38.93	77.86	1128	90
980.2171794	25523.34059	-96.192	48.51	48.51	97.03	1549	90
24110.81718	27400.54059	-52.128	16.98	16.98	33.96	4401	90
30864.11718	27373.64059	-48.888	24.85	24.85	49.69	1148	90
1159.417179	27500.64059	32.112	34.01	34.01	68.01	1180	90
27059.51718	28006.74059	141.073	24.54	24.54	49.08	1223	90
7877.117179	28289.34059	-16.488	17.54	17.54	35.09	2631	90
24621.01718	30213.64059	-71.568	17.22	17.22	34.43	2520	90
10019.51718	30317.04059	207.396	26.16	26.16	52.33	1326	90
15570.71718	31109.54059	-14.544	14.11	14.11	28.21	3498	90
24590.61718	31112.44059	136.602	15.78	15.78	31.56	2224	90
21704.61718	32263.74059	117.227	20.68	20.68	41.35	1622	90
16335.11718	32399.94059	297.565	40.13	40.13	80.26	1047	90
22198.21718	34222.14059	68.7888	29.70	29.70	59.39	1177	90
7535.617179	34516.14059	287.132	44.74	44.74	89.49	1165	90
17053.51718	36467.44059	114.246	17.45	17.45	34.90	4398	90
13668.81718	38330.24059	-155.808	36.31	36.31	72.63	1515	90
14179.61718	38628.34059	-33.984	19.97	19.97	39.94	3202	90
15057.61718	40415.74059	-188.208	17.17	17.17	34.34	4313	90
29278.11421	1410.438534	-56.664	22.73	22.73	45.45	2012	98
34144.41421	1677.438534	-123.408	51.62	51.62	103.24	1642	98
9439.614214	2923.638534	-112.392	44.06	44.06	88.12	1131	98
14932.31421	3940.838534	181.314	20.68	20.68	41.35	1992	98
4783.414214	6674.538534	-168.768	50.23	50.23	100.46	1042	98
28548.11421	6839.338534	-11.304	27.88	27.88	55.77	1276	98
4846.614214	7397.838534	58.356	18.27	18.27	36.55	2882	98
27839.01421	9750.638534	-30.744	30.29	30.29	60.57	1213	98
4549.514214	9846.938534	119.462	11.07	11.07	22.14	8115	98
39754.61421	11832.13853	71.0244	15.73	15.73	31.46	4415	98
40650.11421	15129.13853	-54.072	31.06	31.06	62.12	1252	98
35375.41421	16286.33853	54.63	15.68	15.68	31.37	3667	98
16403.31421	16692.73853	-107.208	22.94	22.94	45.88	1999	98
11720.91421	18315.03853	259.56	23.06	23.06	46.11	2896	98
2809.514214	20329.43853	-91.008	21.03	21.03	42.06	2599	98
15024.81421	20901.33853	91.1448	30.83	30.83	61.65	1133	98
2804.014214	20702.83853	6.192	37.33	37.33	74.65	1220	98
6411.914214	22194.43853	332.59	35.07	35.07	70.13	1717	98
12951.81421	21966.43853	-68.328	26.52	26.52	53.03	2065	98
4337.614214	22773.03853	241.675	29.18	29.18	58.36	1940	98
38573.31421	23978.03853	-47.592	26.31	26.31	52.61	1593	98
3377.814214	24097.93853	-91.656	32.48	32.48	64.95	1384	98
36539.91421	25415.33853	251.363	30.50	30.50	60.99	1207	98
15169.31421	25579.23853	186.53	22.54	22.54	45.07	1491	98
27351.61421	26046.93853	-87.12	18.44	18.44	36.88	4137	98
27951.21421	26033.93853	144.054	26.61	26.61	53.22	1043	98
20193.51421	27537.33853	-19.728	22.51	22.51	45.03	2385	98
34235.21421	27789.13853	70.2792	9.87	9.87	19.73	7501	98
31698.41421	28104.83853	-2.88	6.92	6.92	13.85	10228	98
29765.91421	29543.83853	32.112	25.79	25.79	51.57	1705	98
26197.71125	3039.136475	72.4454	37.40	37.40	74.79	1332	106
9684.111248	4151.736475	-175.317	39.33	39.33	78.66	1619	106
35995.81125	4746.336475	151.437	29.11	29.11	58.22	2149	106
13989.51125	5556.736475	-4.89335	22.91	22.91	45.83	1968	106
22448.01125	6894.336475	-4.89335	10.74	10.74	21.48	8664	106
1353.511248	8299.536475	161.869	24.68	24.68	49.36	1723	106
6123.111248	9069.036475	-116.997	36.15	36.15	72.30	1335	106
35122.71125	10265.83647	14.5466	19.36	19.36	38.72	1820	106
14943.71125	10715.23647	-156.525	19.83	19.83	39.66	2767	106
19485.31125	11777.83647	-50.9014	36.27	36.27	72.53	1040	106
36031.21125	11990.53647	-28.8694	46.30	46.30	92.60	1411	106
9675.411248	15364.43647	183.48	8.15	8.15	16.30	8622	106
38351.01125	15213.93647	263.217	14.01	14.01	28.02	4914	106
34667.61125	16496.33647	236.389	33.11	33.11	66.22	1348	106
40176.01125	16886.63647	-42.4774	26.96	26.96	53.93	2081	106
36289.41125	18972.93647	-131.901	12.60	12.60	25.20	7297	106
30568.71125	18952.73647	-33.4053	13.68	13.68	27.37	4199	106
20183.91125	19568.23647	83.6235	24.12	24.12	48.23	1176	106
4734.811248	20484.73647	-101.445	17.00	17.00	34.01	3261	106
2044.711248	21906.43647	-164.949	40.32	40.32	80.64	1494	106
19491.21125	22122.63647	256.51	30.29	30.29	60.57	1264	106
7266.711248	22920.43647	30.7466	21.38	21.38	42.77	2412	106
35584.91125	23367.03647	141.749	10.86	10.86	21.71	9349	106
29671.91125	24604.53647	226.702	31.46	31.46	62.93	1424	106
39139.41125	24661.43647	173.047	33.70	33.70	67.40	1147	106
35065.51125	25026.13647	-219.381	26.82	26.82	53.65	2408	106
30975.51125	25628.73647	102.999	6.57	6.57	13.14	12434	106
11952.31125	26185.43647	24.9146	7.68	7.68	15.35	5615	106
13781.11125	26632.63647	146.965	19.50	19.50	39.00	2345	106
7473.311248	27348.83647	27.5066	27.60	27.60	55.20	1909	106
25645.31125	28017.03647	32.0426	12.51	12.51	25.01	5226	106
6036.111248	28158.13647	109.705	22.82	22.82	45.64	2044	106
29173.01125	29303.33647	-0.357352	22.44	22.44	44.89	2403	106
29740.61125	29482.53647	-102.093	40.72	40.72	81.44	1125	106
19861.01125	30738.33647	171.557	25.69	25.69	51.39	1148	106
29749.91125	30745.13647	-96.9093	7.80	7.80	15.59	11793	106
28496.11125	31193.63647	-64.5094	11.07	11.07	22.14	7279	106
23552.11125	31563.03647	22.3226	24.47	24.47	48.94	1354	106
13078.81125	33562.83647	325.068	7.47	7.47	14.93	20154	106
13861.61125	36990.63647	152.927	27.13	27.13	54.26	1103	106
15972.91125	37525.53647	-53.4934	17.90	17.90	35.80	2301	106
4966.008282	1686.334416	95.3617	24.80	24.80	49.60	2300	114
15147.30828	2106.934416	81.2029	31.58	31.58	63.16	1045	114
10989.80828	2644.334416	115.482	24.23	24.23	48.47	1922	114
28280.50828	2729.934416	96.1069	30.07	30.07	60.15	1006	114
25574.30828	4335.134416	-1.19029	16.53	16.53	33.06	4817	114
25281.30828	5747.534416	20.1937	31.75	31.75	63.49	1087	114
34620.20828	7317.634416	-189.11	55.88	55.88	111.77	1070	114
14089.30828	8112.434416	-118.478	30.76	30.76	61.51	1760	114
19225.20828	9520.134416	-23.8703	13.64	13.64	27.27	5505	114
4639.308282	9792.334416	102.814	12.15	12.15	24.30	3102	114
13855.60828	9976.934416	37.9813	8.69	8.69	17.38	8063	114
38047.90828	10126.93442	-114.59	36.69	36.69	73.38	1216	114
29369.70828	12529.43442	-54.9743	36.69	36.69	73.38	1548	114
1786.808282	12942.53442	-83.4863	18.72	18.72	37.44	3167	114
14087.60828	13752.73442	212.358	25.95	25.95	51.90	1737	114
7937.308282	15008.93442	95.3617	27.27	27.27	54.54	1102	114
27010.50828	14694.73442	-216.974	20.96	20.96	41.92	3646	114
38319.50828	15182.83442	309.234	21.38	21.38	42.77	2873	114
23923.00828	16261.63442	-177.446	29.18	29.18	58.36	2269	114
30210.10828	17603.23442	-105.518	8.45	8.45	16.91	8695	114
38047.70828	19103.73442	-87.3743	32.05	32.05	64.10	1133	114
4663.508282	19540.03442	46.1785	32.24	32.24	64.48	1075	114
38696.20828	19681.73442	-144.398	9.44	9.44	18.89	11949	114
21581.70828	20155.23442	149.016	25.81	25.81	51.62	1566	114
26295.20828	20259.93442	-145.694	23.53	23.53	47.05	3771	114
15002.60828	20955.33442	-82.1903	28.38	28.38	56.76	1165	114
28608.40828	20842.83442	9.82571	12.60	12.60	25.20	6629	114
19094.10828	21976.53442	83.4385	27.58	27.58	55.15	1045	114
18018.40828	22054.33442	70.7701	20.58	20.58	41.17	2165	114
26441.50828	23272.93442	199.69	20.21	20.21	40.41	3792	114
12348.80828	23322.93442	-181.982	18.35	18.35	36.69	4003	114
5207.608282	23435.43442	173.608	30.73	30.73	61.47	1736	114
7793.708282	23272.53442	-189.758	29.32	29.32	58.64	1791	114
24754.30828	24701.83442	119.208	15.87	15.87	31.75	2724	114
30529.30828	24754.53442	138.583	12.39	12.39	24.77	4079	114
2091.308282	24939.13442	141.564	54.54	54.54	109.08	1032	114
20100.10828	25295.33442	-102.278	9.51	9.51	19.03	10309	114
33389.80828	26197.83442	-60.1583	14.39	14.39	28.78	4612	114
32116.60828	26416.33442	-31.6463	20.72	20.72	41.45	2021	114
10342.90828	26515.73442	98.3425	5.86	5.86	11.73	11615	114
29819.30828	27416.53442	-195.59	24.19	24.19	48.37	2159	114
29142.10828	28067.53442	75.9865	6.92	6.92	13.85	6220	114
31731.40828	28098.13442	16.9537	8.45	8.45	16.91	5089	114
30346.30828	28404.53442	102.814	27.74	27.74	55.48	1007	114
18341.30828	28646.43442	-10.9103	27.67	27.67	55.34	1480	114
30526.40828	29097.73442	-9.61429	5.91	5.91	11.82	13456	114
16962.30828	29221.93442	107.285	17.36	17.36	34.71	3223	114
2290.708282	29705.23442	224.281	43.69	43.69	87.37	1080	114
9518.308282	30946.23442	-139.862	34.36	34.36	68.72	1339	114
20787.30828	31343.43442	-69.2303	24.19	24.19	48.37	2789	114
14328.60828	32619.73442	208.632	35.75	35.75	71.50	1201	114
11481.40828	33690.93442	87.1645	11.02	11.02	22.04	7034	114
12532.00828	33748.43442	31.8577	11.92	11.92	23.83	3328	114
19891.10828	34646.33442	29.9137	15.17	15.17	30.33	3052	114
26054.90532	1248.632357	294.145	28.31	28.31	56.61	1871	122
20978.30532	1377.232357	-28.5912	35.28	35.28	70.56	1004	122
27797.10532	2293.732357	31.6728	33.32	33.32	66.65	1118	122
14649.20532	3056.332357	-63.5832	23.50	23.50	47.01	2333	122
32510.60532	3441.532357	-164.671	39.42	39.42	78.85	1518	122
8804.805316	3790.532357	285.203	42.04	42.04	84.07	1197	122
17146.00532	4307.832357	329.915	47.34	47.34	94.67	1104	122
31686.50532	8724.932357	30.3768	15.07	15.07	30.14	4447	122
26002.60532	8943.732357	15.4728	24.30	24.30	48.61	1303	122
35486.40532	9478.032357	-202.255	33.79	33.79	67.59	1868	122
34852.80532	11628.93236	-202.903	22.77	22.77	45.55	4243	122
11076.20532	11484.53236	-143.287	24.23	24.23	48.47	2543	122
15144.50532	12213.53236	298.616	31.82	31.82	63.63	1617	122
21165.00532	15020.43236	-219.751	55.25	55.25	110.50	1053	122
1426.805316	15174.33236	84.744	27.41	27.41	54.82	1406	122
28451.80532	17076.63236	259.866	6.85	6.85	13.71	13659	122
38568.80532	18610.13236	-155.599	27.88	27.88	55.77	1730	122
40234.10532	18912.53236	263.592	16.46	16.46	32.92	3077	122
36420.40532	19167.83236	-22.1112	15.68	15.68	31.37	3880	122
26325.10532	21137.63236	-90.7992	31.98	31.98	63.96	1170	122
21636.40532	21891.73236	107.1	25.53	25.53	51.06	2612	122
8788.605316	23591.83236	-18.8712	15.19	15.19	30.38	4210	122
19957.40532	24309.33236	-125.143	9.54	9.54	19.08	9186	122
24729.30532	24698.83236	133.182	13.42	13.42	26.85	2635	122
29706.70532	26049.23236	270.299	24.52	24.52	49.03	1689	122
36019.90532	26072.13236	95.1768	15.02	15.02	30.05	1844	122
12499.10532	28387.83236	-38.9592	19.55	19.55	39.09	1947	122
23852.60532	28707.03236	-93.3912	28.59	28.59	57.18	1948	122
9609.005316	31755.83236	-44.1432	28.94	28.94	57.89	1453	122
26739.70532	32128.13236	-6.55923	17.29	17.29	34.57	2129	122
19067.40532	33043.23236	-49.3272	32.55	32.55	65.09	1140	122
24612.80532	34056.53236	-15.6312	29.72	29.72	59.44	1192	122
13459.30532	36561.83236	-15.6312	19.97	19.97	39.94	2283	122
22403.10235	382.1302983	-83.2082	24.99	24.99	49.97	1707	130
17882.40235	1233.030298	84.559	22.44	22.44	44.89	2048	130
4999.90235	1565.930298	-68.9522	40.03	40.03	80.07	1205	130
11604.60235	1544.930298	-94.8722	22.91	22.91	45.83	2177	130
21882.00235	1648.330298	212.733	32.62	32.62	65.23	1123	130
33979.60235	1594.730298	119.583	22.58	22.58	45.17	1337	130
14243.70235	3086.730298	-59.2322	25.69	25.69	51.39	1615	130
19935.60235	4108.630298	141.939	28.35	28.35	56.71	1040	130
37464.60235	4377.430298	273.84	26.75	26.75	53.51	2163	130
11914.70235	5237.730298	155.353	32.59	32.59	65.19	1172	130
22037.80235	5283.930298	-30.0722	23.27	23.27	46.53	1784	130
9956.70235	5879.430298	1.03183	30.38	30.38	60.76	1027	130
21749.30235	6743.430298	296.941	23.57	23.57	47.15	3121	130
35588.40235	6661.330298	297.686	30.03	30.03	60.05	2472	130
9100.80235	9222.630298	233.599	16.81	16.81	33.63	4957	130
35550.20235	9599.630298	-103.944	25.83	25.83	51.67	2328	130
22466.60235	9743.530298	-33.3122	20.06	20.06	40.13	2112	130
9884.50235	12375.1303	-28.1282	25.62	25.62	51.24	2173	130
10878.80235	13719.5303	-18.4082	14.93	14.93	29.86	3325	130
40537.30235	14032.5303	-49.5122	23.53	23.53	47.05	1908	130
18623.10235	16432.6303	184.416	23.15	23.15	46.30	1674	130
39419.90235	17783.1303	124.055	12.29	12.29	24.59	5362	130
13364.20235	18024.3303	-199.2	20.87	20.87	41.73	3167	130
34260.90235	19423.0303	-81.2642	15.43	15.43	30.85	4249	130
2934.40235	20068.0303	130.761	27.93	27.93	55.86	1085	130
40347.70235	20127.5303	265.643	33.02	33.02	66.03	1245	130
1642.80235	21064.8303	264.897	29.60	29.60	59.20	2272	130
7084.00235	24316.5303	200.065	29.72	29.72	59.44	1761	130
36853.40235	24537.7303	140.449	32.45	32.45	64.90	1390	130
313.90235	24809.8303	25.6558	31.20	31.20	62.41	1152	130
9164.90235	25201.3303	-53.4002	29.58	29.58	59.16	1273	130
33405.10235	25812.6303	-175.872	29.32	29.32	58.64	1423	130
24082.30235	27363.3303	-98.1122	31.77	31.77	63.54	1555	130
13315.30235	27686.0303	-186.24	24.85	24.85	49.69	2376	130
24982.40235	27988.1303	249.248	14.08	14.08	28.17	5237	130
23535.90235	31495.0303	-74.1362	22.61	22.61	45.22	2303	130
21859.40235	32155.6303	-88.3922	19.92	19.92	39.85	1997	130
14915.80235	33339.1303	213.479	12.15	12.15	24.30	5994	130
21359.10235	35110.2303	-105.888	15.59	15.59	31.18	5139	130
13433.00235	36585.3303	254.465	18.77	18.77	37.54	4555	130
15096.00235	40362.6303	-198.552	17.00	17.00	34.01	4184	130
17856.59938	1241.628239	-47.7531	56.45	56.45	112.90	1132	138
4359.699384	1595.628239	289.304	27.53	27.53	55.06	2955	138
33962.19938	1595.128239	152.932	26.82	26.82	53.65	1266	138
17100.09938	2981.528239	33.8949	25.29	25.29	50.59	2647	138
8474.899384	4741.128239	-3.04111	9.80	9.80	19.59	7794	138
15898.09938	5949.228239	241.611	33.58	33.58	67.16	1954	138
24868.69938	8390.328239	67.2345	10.43	10.43	20.87	6944	138
38247.19938	9372.828239	-81.4491	32.69	32.69	65.37	1518	138
25749.39938	10222.32824	-128.105	37.00	37.00	73.99	1097	138
22240.69938	10442.72824	5.38289	24.49	24.49	48.98	1745	138
23299.49938	13708.82824	-95.0571	18.60	18.60	37.21	2190	138
40551.19938	14054.92824	-205.865	21.08	21.08	42.15	4476	138
23831.29938	16314.72824	121.634	29.98	29.98	59.96	1220	138
39408.79938	17736.12824	99.2781	17.69	17.69	35.37	2728	138
41074.39938	18394.12824	-67.8411	21.67	21.67	43.33	2477	138
38582.49938	18603.92824	-45.8091	40.77	40.77	81.53	1066	138
40364.19938	20048.42824	142.5	19.52	19.52	39.05	2315	138
36147.99938	20560.22824	170.072	18.65	18.65	37.30	2586	138
12825.99938	21708.32824	55.3113	22.49	22.49	44.98	2410	138
19339.19938	21703.82824	-65.2491	16.01	16.01	32.03	4459	138
37294.59938	21912.72824	292.285	16.25	16.25	32.50	6179	138
24386.39938	23186.52824	2.79089	32.08	32.08	64.15	1220	138
5587.599384	25796.72824	146.226	16.79	16.79	33.58	2635	138
24110.09938	27384.62824	-74.9691	32.57	32.57	65.14	1010	138
34886.29938	29049.02824	-196.793	17.62	17.62	35.23	6188	138
16976.09938	29253.22824	113.437	8.67	8.67	17.33	7450	138
27747.39938	30728.62824	-172.169	23.79	23.79	47.57	3507	138
16454.49938	31713.02824	273.655	21.05	21.05	42.11	2645	138
11531.49938	32706.92824	25.4709	35.11	35.11	70.23	1190	138
14923.39938	33303.72824	49.3497	19.76	19.76	39.52	1755	138
22711.99938	33995.62824	-71.0811	12.93	12.93	25.86	4678	138
23651.19938	34580.32824	-27.6651	10.06	10.06	20.11	7105	138
16194.79938	36988.32824	-177.353	24.37	24.37	48.75	2680	138
15103.49938	40442.82824	-114.497	16.08	16.08	32.17	3404	138
15761.29642	2391.226181	74.5015	12.32	12.32	24.63	6117	146
29627.59642	2511.326181	-16.186	26.33	26.33	52.66	1737	146
31913.19642	3702.326181	157.964	35.91	35.91	71.83	1142	146
8988.796418	5672.826181	324.889	37.28	37.28	74.56	2038	146
38207.69642	6478.226181	-221.602	38.93	38.93	77.86	1663	146
14526.19642	6879.126181	-147.73	29.11	29.11	58.22	2465	146
22549.69642	8895.326181	-42.106	30.85	30.85	61.70	1001	146
11521.09642	10906.42618	-4.52205	9.84	9.84	19.69	3593	146
3550.596418	13347.42618	184.791	37.77	37.77	75.55	1032	146
32298.79642	13644.72618	-156.154	28.61	28.61	57.23	2027	146
27068.19642	14451.92618	-113.386	14.34	14.34	28.68	6025	146
34604.59642	14862.32618	67.7948	18.65	18.65	37.30	1806	146
15388.29642	15804.02618	213.854	17.69	17.69	35.37	4027	146
37880.69642	17738.82618	-84.874	33.25	33.25	66.51	1029	146
40379.29642	17986.32618	-161.986	31.18	31.18	62.36	1529	146
37326.99642	18135.12618	82.6988	15.21	15.21	30.43	3527	146
31035.99642	21893.12618	20.102	33.23	33.23	66.46	1039	146
34974.19642	21951.12618	-61.546	21.93	21.93	43.85	2756	146
28475.99642	23616.82618	-75.1541	25.36	25.36	50.73	2416	146
4242.796418	24099.62618	-70.618	36.22	36.22	72.44	1143	146
38237.19642	24668.12618	-31.09	16.86	16.86	33.72	2271	146
15491.59642	25491.72618	-148.378	29.70	29.70	59.39	1799	146
35109.69642	26516.72618	-200.218	19.19	19.19	38.39	2756	146
5114.896418	27014.82618	44.6936	25.25	25.25	50.49	1040	146
7924.796418	28225.42618	-33.682	31.86	31.86	63.73	1162	146
16989.59642	29284.92618	149.767	10.08	10.08	20.16	6107	146
7476.996418	32007.32618	-99.778	14.08	14.08	28.17	5705	146
17744.29642	32280.22618	-154.21	34.83	34.83	69.66	1307	146
6946.496418	33107.92618	-79.69	33.30	33.30	66.60	1380	146
12478.29642	33831.22618	151.257	17.29	17.29	34.57	2140	146
23643.09642	34575.12618	-20.722	12.72	12.72	25.43	4164	146
11497.69345	1339.824122	-58.491	22.16	22.16	44.32	2795	154
10296.89345	3970.224122	-219.843	44.39	44.39	88.78	1612	154
37441.39345	4295.024122	153.308	20.54	20.54	41.07	2594	154
4443.793452	5100.624122	277.756	38.46	38.46	76.91	1058	154
38397.89345	8306.924122	263.597	22.42	22.42	44.84	2234	154
31643.99345	8766.524122	11.493	18.23	18.23	36.46	1555	154
35505.29345	9498.824122	-68.859	20.02	20.02	40.03	2633	154
33881.29345	12682.12412	72.081	22.30	22.30	44.60	2245	154
6914.593452	14298.82412	30.933	29.41	29.41	58.83	1436	154
9096.493452	15967.32412	206.962	9.61	9.61	19.22	7824	154
39855.09345	15950.62412	14.733	9.94	9.94	19.88	7563	154
35408.69345	16201.62412	140.639	28.45	28.45	56.90	1253	154
8792.593452	17227.72412	315.016	26.73	26.73	53.46	1888	154
39406.49345	17822.12412	31.581	13.75	13.75	27.51	4918	154
40959.39345	17988.92412	43.0182	21.97	21.97	43.94	1324	154
15024.49345	18704.02412	66.8646	27.72	27.72	55.44	1352	154
19275.59345	21596.72412	-69.507	19.90	19.90	39.80	2431	154
27374.99345	24075.02412	-182.259	23.31	23.31	46.63	2214	154
20114.49345	25306.22412	99.6534	19.97	19.97	39.94	3435	154
37799.89345	25599.82412	-164.763	29.91	29.91	59.82	1534	154
30826.99345	27353.72412	-15.075	10.76	10.76	21.52	3831	154
27132.69345	28045.32412	198.765	15.97	15.97	31.93	3080	154
12451.79345	28632.32412	-102.555	5.60	5.60	11.21	16536	154
30373.59345	30984.52412	-161.523	34.22	34.22	68.44	1255	154
14364.89345	32669.32412	98.163	17.00	17.00	34.01	2626	154
10107.59345	32563.32412	-74.043	26.68	26.68	53.36	1196	154
19893.29345	34663.92412	77.2974	13.68	13.68	27.37	3669	154
18521.69345	35028.42412	116.793	18.35	18.35	36.69	2255	154
22760.19049	1417.622063	289.494	29.56	29.56	59.11	1470	162
33875.59049	1653.522063	171.008	18.30	18.30	36.60	4004	162
4716.090486	2748.722063	-39.8839	24.44	24.44	48.89	1542	162
28222.99049	2736.822063	-97.5559	37.02	37.02	74.04	1144	162
39927.99049	4732.022063	-139.028	45.80	45.80	91.61	1146	162
16680.19049	5328.722063	209.013	21.01	21.01	42.01	2512	162
29520.29049	8773.122063	-85.8919	16.23	16.23	32.45	2446	162
23165.69049	14060.72206	-66.4519	24.59	24.59	49.17	1587	162
33093.69049	15011.52206	-12.6679	27.58	27.58	55.15	1216	162
16463.79049	16631.22206	-55.4359	20.56	20.56	41.12	2767	162
6004.590486	17150.62206	188.892	16.51	16.51	33.02	2138	162
33423.19049	17974.22206	70.4057	30.71	30.71	61.42	1174	162
36464.69049	22356.22206	-148.748	35.87	35.87	71.73	1247	162
28749.69049	24483.32206	49.5401	9.61	9.61	19.22	7414	162
342.3904865	24800.52206	-67.7479	28.10	28.10	56.19	1201	162
2457.290486	26287.72206	-70.3399	18.51	18.51	37.02	3375	162
10198.29049	27107.72206	-61.2679	34.59	34.59	69.19	1036	162
28253.29049	27383.92206	116.608	12.88	12.88	25.76	3777	162
36305.49049	27623.82206	-185.036	35.96	35.96	71.92	1485	162
15345.69049	27802.72206	-111.164	26.49	26.49	52.99	2103	162
12456.19049	28668.72206	-129.308	10.27	10.27	20.54	4541	162
1916.290486	29677.22206	118.098	25.72	25.72	51.43	1542	162
28540.69049	30046.22206	-19.7959	25.17	25.17	50.35	1290	162
31767.89049	30246.32206	-190.868	21.10	21.10	42.20	1962	162
28608.99049	30822.12206	-207.716	45.92	45.92	91.84	1140	162
18025.29049	31899.62206	129.276	16.81	16.81	33.63	3509	162
14182.09049	32633.12206	105.43	23.64	23.64	47.29	1378	162
14940.99049	33314.12206	246.273	16.20	16.20	32.40	3093	162
20261.09049	33386.32206	-181.796	29.60	29.60	59.20	1621	162
23638.09049	34645.62206	20.3801	18.20	18.20	36.41	2114	162
14246.49049	38735.52206	-5.53992	18.63	18.63	37.26	2626	162
13484.79049	39384.62206	-119.588	15.05	15.05	30.10	4707	162
10459.38752	709.3200039	5.29114	29.86	29.86	59.72	1447	170
12433.08752	1078.020004	-65.3409	18.96	18.96	37.92	2892	170
5536.487521	1312.220004	310.92	35.65	35.65	71.31	2046	170
4363.987521	1583.220004	20.1951	26.33	26.33	52.66	2240	170
16818.98752	6547.620004	128.346	10.01	10.01	20.02	9313	170
11711.48752	7995.920004	-170.317	8.41	8.41	16.81	14972	170
29011.68752	8000.420004	-31.6449	18.53	18.53	37.07	3979	170
32973.48752	8058.720004	-31.6449	12.86	12.86	25.72	5562	170
19004.48752	8619.220004	88.1055	20.61	20.61	41.21	1637	170
6914.087521	9011.520004	-168.373	50.51	50.51	101.03	1025	170
27188.88752	8718.420004	-17.3889	15.33	15.33	30.66	5225	170
1417.487521	9532.720004	-182.629	35.65	35.65	71.31	1511	170
34810.08752	12509.62	60.5331	12.74	12.74	25.48	5046	170
16693.48752	13489.42	77.6727	28.83	28.83	57.65	1163	170
38975.28752	13856.92	-121.717	20.30	20.30	40.60	2143	170
7816.287521	15051.32	105.99	43.76	43.76	87.51	1118	170
14182.98752	15384.72	-82.1889	42.53	42.53	85.06	1120	170
31917.08752	15530.12	72.4563	24.28	24.28	48.56	2148	170
32684.98752	15663.42	212.554	32.15	32.15	64.29	1236	170
15335.78752	15826.42	113.442	9.49	9.49	18.98	6936	170
37609.18752	16076.12	-10.9089	30.76	30.76	61.51	1120	170
3777.887521	16122.32	283.348	26.92	26.92	53.84	1790	170
11319.48752	16745.82	149.212	29.58	29.58	59.16	1169	170
5895.187521	17244.72	182.746	19.88	19.88	39.75	3116	170
2797.887521	17401.82	87.3603	25.67	25.67	51.34	1631	170
38398.48752	17976.92	61.2783	32.03	32.03	64.06	1293	170
5630.387521	18314.02	134.308	12.48	12.48	24.96	3987	170
1461.287521	19258.22	105.99	17.50	17.50	35.00	2620	170
10788.48752	20790.12	187.962	25.95	25.95	51.90	1697	170
15005.98752	20923.42	35.9415	20.98	20.98	41.97	2411	170
19299.98752	21822.02	-71.8209	17.43	17.43	34.85	3860	170
6541.987521	22264.32	76.1823	13.24	13.24	26.47	4624	170
37554.78752	22649.52	42.6483	15.28	15.28	30.57	2704	170
25073.48752	22947.32	79.9083	7.54	7.54	15.07	5333	170
20771.68752	23069.62	-64.0449	20.06	20.06	40.13	2777	170
24279.38752	23128.72	12.4191	32.03	32.03	64.06	1606	170
3466.887521	23926.02	-172.909	41.40	41.40	82.80	1210	170
11577.18752	24348.92	-95.1489	11.37	11.37	22.75	5143	170
15101.68752	24624.22	138.779	17.19	17.19	34.38	2649	170
11568.08752	25415.22	27.9711	10.97	10.97	21.95	6556	170
28953.38752	25592.62	278.877	22.87	22.87	45.73	3349	170
30586.28752	27253.22	-22.5729	22.00	22.00	43.99	1486	170
7110.887521	27965.62	-208.549	38.17	38.17	76.35	1499	170
35418.88752	28746.12	-86.7249	16.44	16.44	32.88	2532	170
27355.68752	28629.72	-38.7729	15.97	15.97	31.93	2359	170
7804.087521	29338.72	-64.0449	28.68	28.68	57.37	1073	170
29392.78752	30507.52	-117.829	13.82	13.82	27.65	3759	170
28541.38752	30996.42	-170.317	12.53	12.53	25.06	7300	170
27473.68752	31050.82	-14.1489	13.94	13.94	27.88	5425	170
15566.48752	31055.42	-64.0449	13.94	13.94	27.88	4353	170
25135.88752	31550.72	128.346	14.18	14.18	28.35	2587	170
21819.38752	32213.32	-53.6769	17.97	17.97	35.94	3011	170
18064.38752	33664.42	-201.421	23.17	23.17	46.35	2492	170
22323.98752	34061.62	-215.029	25.20	25.20	50.40	3796	170
20436.58752	34551.92	18.8991	12.01	12.01	24.02	5404	170
17423.18752	34831.12	2.69914	11.70	11.70	23.41	4106	170
21209.98752	35145.02	-50.4369	20.91	20.91	41.82	1755	170
21990.98455	1600.317945	81.959	17.59	17.59	35.18	2735	178
30813.18455	6093.817945	-36.3658	35.63	35.63	71.26	1557	178
12634.58455	6817.917945	140.085	16.56	16.56	33.11	3762	178
14064.88455	8146.817945	224.292	23.69	23.69	47.38	1454	178
29476.78455	8501.217945	93.8822	18.89	18.89	37.77	2155	178
26909.38455	8919.217945	299.557	45.59	45.59	91.19	1153	178
35463.68455	8986.817945	-195.774	49.13	49.13	98.25	1172	178
38238.58455	9426.917945	113.257	26.96	26.96	53.93	1051	178
11519.58455	9574.517945	-38.9578	33.72	33.72	67.45	1030	178
25679.98455	10196.71795	58.1126	18.30	18.30	36.60	2207	178
37146.28455	11192.81795	315.207	51.01	51.01	102.02	1019	178
31999.88455	13728.91795	62.5838	26.92	26.92	53.84	2214	178
18551.98455	16407.01795	253.355	23.76	23.76	47.52	1957	178
11045.28455	17631.91795	-85.6138	4.38	4.38	8.76	22870	178
13414.88455	18167.31795	-162.726	26.14	26.14	52.28	1744	178
36246.38455	18893.11795	-92.7418	13.94	13.94	27.88	4358	178
8850.984555	19417.81795	35.7566	28.71	28.71	57.41	1366	178
654.2845547	20066.91795	-144.582	33.13	33.13	66.27	2049	178
38646.78455	20003.31795	-112.182	21.57	21.57	43.14	2758	178
4745.884555	20599.11795	151.263	18.44	18.44	36.88	1724	178
12432.28455	21053.61795	309.99	18.82	18.82	37.63	4217	178
35037.98455	21852.11795	67.8002	15.28	15.28	30.57	4702	178
1988.784555	22345.91795	-17.5738	23.74	23.74	47.48	1421	178
25100.58455	22941.11795	73.7618	3.34	3.34	6.69	23625	178
33988.38455	23253.21795	-92.7418	28.97	28.97	57.93	2066	178
39197.08455	25887.51795	-104.406	8.36	8.36	16.72	9964	178
5056.084555	26729.51795	-12.3898	11.33	11.33	22.66	5899	178
15218.98455	27885.41795	-180.222	35.33	35.33	70.65	1259	178
31505.28455	29208.61795	-151.062	13.38	13.38	26.75	3712	178
18298.08455	30739.01795	-33.1258	22.80	22.80	45.59	2122	178
22239.98455	30828.41795	328.62	27.04	27.04	54.07	1644	178
20818.28455	31242.71795	-84.9658	27.93	27.93	55.86	1185	178
15822.38159	1244.915886	165.236	19.78	19.78	39.56	1615	186
4493.881589	1591.515886	248.699	18.72	18.72	37.44	4819	186
12277.98159	2568.915886	202.496	15.80	15.80	31.60	2741	186
26432.98159	7447.215886	-152.543	45.85	45.85	91.70	1008	186
19133.08159	8669.015886	138.409	26.05	26.05	52.09	1860	186
28373.08159	8911.915886	61.6537	20.30	20.30	40.60	2179	186
18606.98159	10153.51589	-124.031	34.74	34.74	69.47	1170	186
34948.08159	10837.31589	-214.103	33.09	33.09	66.18	1847	186
38956.08159	13905.11589	-169.391	12.22	12.22	24.44	7768	186
31110.48159	14029.01589	-184.943	19.52	19.52	39.05	3835	186
24502.98159	14599.91589	66.8701	20.82	20.82	41.64	3102	186
9348.681589	18460.81589	-84.5027	10.39	10.39	20.77	9765	186
3752.681589	20545.61589	250.934	40.51	40.51	81.01	1064	186
37497.88159	20995.11589	131.702	18.32	18.32	36.64	2203	186
35572.88159	23342.71589	87.7357	23.24	23.24	46.49	1157	186
1639.981589	23921.61589	-44.9747	17.90	17.90	35.80	3893	186
12795.28159	24959.11589	-8.68674	28.54	28.54	57.09	1107	186
4645.681589	25322.41589	-26.8307	12.62	12.62	25.25	4265	186
15187.38159	27751.01589	-74.1347	21.97	21.97	43.94	1593	186
34479.28159	28526.81589	-146.711	20.72	20.72	41.45	2564	186
28579.98159	30098.91589	148.842	20.51	20.51	41.02	1637	186
2795.981589	30787.71589	-114.959	35.37	35.37	70.74	1605	186
12062.58159	31657.61589	-172.631	31.23	31.23	62.45	1558	186
18048.28159	33767.81589	-122.087	8.81	8.81	17.62	11928	186
12072.88159	34116.41589	-103.295	25.48	25.48	50.96	1529	186
14242.48159	38692.51589	-171.335	27.27	27.27	54.54	1940	186
36849.37862	387.2138273	232.12	62.08	62.08	124.16	1207	194
25674.47862	1323.213827	112.888	19.97	19.97	39.94	2276	194
36752.57862	4182.413827	291.736	40.46	40.46	80.92	1255	194
5177.778623	5525.913827	88.2959	23.39	23.39	46.77	2106	194
13912.87862	5611.913827	-102.832	29.06	29.06	58.12	1892	194
37935.97862	10863.91383	92.7671	30.10	30.10	60.19	1103	194
7253.378623	11443.01383	151.638	18.89	18.89	37.77	1820	194
38670.97862	11623.11383	-69.7837	25.93	25.93	51.86	2273	194
9852.578623	12378.11383	194.86	26.35	26.35	52.70	1221	194
32602.97862	12713.21383	293.226	38.72	38.72	77.43	1258	194
32474.67862	13496.71383	-205.216	45.92	45.92	91.84	1235	194
5229.578623	16150.51383	30.0083	16.65	16.65	33.30	2563	194
23384.77862	17325.81383	230.629	16.13	16.13	32.26	5293	194
34250.07862	18479.81383	-76.9117	36.38	36.38	72.77	1060	194
34251.87862	19332.31383	-61.3597	16.74	16.74	33.49	2697	194
4733.678623	20607.31383	208.273	14.39	14.39	28.78	3759	194
24844.07862	21165.01383	238.081	13.68	13.68	27.37	6297	194
24246.87862	23111.41383	105.436	26.52	26.52	53.03	1040	194
7206.478623	25527.71383	73.3919	12.36	12.36	24.73	3950	194
30177.57862	26593.11383	75.6275	15.78	15.78	31.56	1517	194
4118.878623	27583.61383	-27.0157	27.69	27.69	55.39	1511	194
244.0786229	28747.21383	134.498	21.57	21.57	43.14	2142	194
10507.07862	29309.81383	231.374	29.86	29.86	59.72	1091	194
12354.77862	29455.11383	165.052	12.58	12.58	25.15	5027	194
34625.37862	29708.81383	49.5455	36.01	36.01	72.02	1179	194
29753.97862	30690.21383	-76.2637	14.55	14.55	29.11	3975	194
23607.47862	31473.81383	-74.9677	20.72	20.72	41.45	2204	194
20445.17862	34590.51383	45.0743	16.01	16.01	32.03	1876	194
37530.37566	4308.911768	132.078	16.16	16.16	32.31	4771	202
35306.37566	5509.911768	22.6954	21.12	21.12	42.25	1678	202
26595.77566	6776.411768	72.4618	31.75	31.75	63.49	1115	202
3434.475657	6853.311768	83.6398	20.51	20.51	41.02	2081	202
4247.675657	7888.511768	-14.8886	29.81	29.81	59.63	1563	202
11683.27566	7968.211768	-202.809	27.55	27.55	55.11	3034	202
18696.37566	10275.71177	106.741	28.28	28.28	56.57	1071	202
38606.07566	11349.81177	66.5002	12.83	12.83	25.67	5180	202
37965.97566	14257.21177	265.469	38.55	38.55	77.10	1030	202
29228.17566	15025.51177	-184.017	36.97	36.97	73.95	2144	202
8315.475657	15836.81177	-96.5366	33.02	33.02	66.03	1122	202
29540.97566	16982.71177	-58.9526	16.06	16.06	32.12	2521	202
5910.975657	17262.41177	43.399	30.57	30.57	61.14	1630	202
39381.17566	17741.61177	161.141	25.69	25.69	51.39	1441	202
27061.87566	18036.21177	253.545	11.42	11.42	22.84	4415	202
29619.47566	18427.11177	-69.9686	10.60	10.60	21.20	6141	202
39288.97566	22341.41177	106.741	35.21	35.21	70.41	1076	202
20793.57566	23039.91177	-84.2246	27.25	27.25	54.49	1098	202
4962.475657	23435.11177	84.385	34.50	34.50	69.00	1103	202
19811.17566	23882.51177	31.7674	21.15	21.15	42.30	2060	202
3436.675657	23913.71177	-133.473	15.57	15.57	31.13	5191	202
30184.37566	26597.81177	89.6014	12.39	12.39	24.77	4183	202
34501.67566	28437.51177	-167.169	19.10	19.10	38.20	2957	202
25212.77566	32811.11177	-126.993	11.89	11.89	23.79	4597	202
21352.37566	35352.41177	-176.889	28.24	28.24	56.47	1669	202
40261.47269	2271.30971	-144.026	36.20	36.20	72.39	1355	210
21340.87269	3036.80971	-217.898	46.28	46.28	92.55	1066	210
27615.07269	3711.30971	-88.9456	19.52	19.52	39.05	2698	210
37487.87269	4367.20971	-92.8336	51.36	51.36	102.73	1668	210
4326.772691	5027.30971	-114.866	16.34	16.34	32.69	5520	210
22071.87269	5172.50971	-89.5936	11.59	11.59	23.17	8454	210
36609.87269	5137.40971	35.762	23.48	23.48	46.96	1610	210
26756.27269	5621.90971	-86.3536	32.31	32.31	64.62	1255	210
11698.07269	8023.50971	190.764	17.54	17.54	35.09	2418	210
26033.47269	8935.20971	-185.498	43.54	43.54	87.09	1086	210
28065.87269	9549.20971	89.4164	17.10	17.10	34.19	3237	210
22497.97269	16069.70971	52.9016	13.61	13.61	27.22	3284	210
36535.27269	19214.40971	-212.066	47.83	47.83	95.66	1134	210
29501.87269	19488.50971	-61.7296	17.10	17.10	34.19	2500	210
38525.07269	20952.50971	172.879	48.61	48.61	97.21	1043	210
3921.072691	23508.60971	69.296	12.20	12.20	24.40	4767	210
39195.87269	24663.40971	-160.874	14.01	14.01	28.02	6715	210
33451.87269	25676.40971	113.263	27.08	27.08	54.16	1481	210
25304.37269	27239.70971	264.538	33.84	33.84	67.68	1226	210
18971.77269	28646.30971	32.2304	11.12	11.12	22.23	6584	210
16360.87269	28874.00971	324.9	16.04	16.04	32.08	4263	210
29254.07269	29225.80971	2.42244	8.05	8.05	16.11	8760	210
25567.07269	29938.20971	86.4356	20.11	20.11	40.22	1708	210
27243.37269	30233.10971	-64.3216	27.81	27.81	55.63	1312	210
19841.97269	30540.60971	-128.474	31.13	31.13	62.27	1657	210
7569.272691	32075.50971	308.505	24.04	24.04	48.09	1839	210
12339.07269	33208.60971	-70.8016	28.42	28.42	56.85	1196	210
12490.37269	33773.20971	58.8632	8.88	8.88	17.76	4888	210
17451.47269	34880.40971	-71.4496	17.40	17.40	34.81	2962	210
21344.07269	35095.20971	-118.106	23.08	23.08	46.16	2438	210
14395.17269	38017.80971	327.88	50.26	50.26	100.51	1084	210
5788.369725	335.2076507	-55.4345	29.04	29.04	58.07	1477	218
26752.76973	183.6076507	-66.4505	21.10	21.10	42.20	2334	218
25929.76973	11864.90765	46.7551	29.27	29.27	58.55	1110	218
25441.96973	13054.90765	271.805	47.78	47.78	95.57	1048	218
28410.66973	17048.70765	268.079	11.49	11.49	22.98	6336	218
37297.86973	18178.70765	91.4671	7.04	7.04	14.08	10104	218
6590.869725	19612.60765	37.0675	18.96	18.96	37.92	1909	218
24832.16973	21197.30765	195.795	11.80	11.80	23.60	6232	218
6551.669725	22103.00765	-107.922	25.22	25.22	50.44	1592	218
25609.66973	23939.60765	91.4671	11.49	11.49	22.98	5804	218
354.4697253	24713.30765	-140.322	20.82	20.82	41.64	2824	218
18196.06973	25821.90765	323.224	16.70	16.70	33.39	5778	218
13864.06973	26620.60765	130.218	17.24	17.24	34.48	2026	218
30462.46973	28377.10765	-223.914	24.00	24.00	47.99	2145	218
37494.76973	28432.50765	-225.21	51.27	51.27	102.54	1013	218
32620.76973	28639.20765	-40.5305	17.19	17.19	34.38	1787	218
23663.96973	32695.50765	-102.738	27.98	27.98	55.95	1178	218
14289.06973	32700.20765	322.479	22.77	22.77	45.55	1811	218
21305.86973	35034.00765	-14.6105	15.52	15.52	31.04	1980	218
15908.36973	37579.10765	-158.466	20.21	20.21	40.41	2375	218
18792.56676	276.4055918	98.7342	38.50	38.50	77.01	1034	226
31221.46676	2457.805592	-105.515	39.19	39.19	78.37	1163	226
36570.76676	4226.105592	-34.8834	29.27	29.27	58.55	1432	226
13744.16676	6092.805592	-88.0194	33.44	33.44	66.88	1141	226
30876.36676	5817.705592	208.279	17.45	17.45	34.90	2446	226
37581.36676	6562.105592	33.1566	31.06	31.06	62.12	1090	226
31032.06676	8044.705592	43.5894	8.12	8.12	16.25	8887	226
18057.06676	8559.705592	-38.1234	22.70	22.70	45.40	1885	226
2009.666759	8745.105592	7.23657	28.47	28.47	56.94	1437	226
4968.266759	8731.605592	-6.37143	31.77	31.77	63.54	1338	226
25717.46676	10261.30559	265.659	19.55	19.55	39.09	2597	226
8179.566759	11540.60559	48.0606	26.05	26.05	52.09	1423	226
29334.16676	12621.20559	-211.787	38.86	38.86	77.72	1494	226
19325.66676	14134.40559	70.4166	15.31	15.31	30.61	2356	226
27083.06676	14482.80559	-46.5474	24.99	24.99	49.97	1508	226
9044.466759	15074.00559	-207.899	47.71	47.71	95.42	1195	226
15333.86676	15822.90559	89.0466	16.77	16.77	33.54	2789	226
7868.966759	15932.70559	259.697	21.67	21.67	43.33	3499	226
23439.06676	16791.20559	125.561	12.62	12.62	25.25	7124	226
29523.26676	16998.60559	-91.2594	8.36	8.36	16.72	10683	226
5586.766759	18327.70559	174.745	16.06	16.06	32.12	3800	226
15162.86676	18674.40559	180.706	21.22	21.22	42.44	2103	226
4757.966759	20567.80559	162.076	22.96	22.96	45.92	2143	226
14292.06676	21655.50559	-95.7954	21.74	21.74	43.47	2096	226
18015.66676	22029.10559	131.523	19.24	19.24	38.48	1820	226
41102.56676	22036.70559	-82.8354	25.15	25.15	50.30	1413	226
1813.766759	23048.70559	-183.923	44.09	44.09	88.17	1273	226
24267.06676	23196.90559	174.745	12.65	12.65	25.29	7614	226
36257.86676	23692.60559	119.6	8.95	8.95	17.90	6500	226
16515.76676	24848.00559	-61.4514	30.36	30.36	60.71	1251	226
34979.66676	25497.70559	-154.763	26.73	26.73	53.46	1602	226
30986.96676	25603.20559	100.97	9.35	9.35	18.70	5974	226
765.3667594	26152.50559	101.715	26.92	26.92	53.84	1182	226
39213.26676	25920.90559	-158.003	18.32	18.32	36.64	2387	226
38008.96676	26290.80559	-183.923	17.29	17.29	34.57	4401	226
32167.76676	26288.40559	52.5318	24.07	24.07	48.14	1198	226
31815.96676	27927.60559	-216.971	30.24	30.24	60.48	2350	226
24955.96676	28040.60559	160.586	12.25	12.25	24.49	7594	226
10931.96676	29421.70559	88.3014	17.07	17.07	34.15	4176	226
27671.36676	30165.90559	-40.0674	5.68	5.68	11.35	13658	226
27627.86676	30886.40559	-207.899	26.87	26.87	53.74	2188	226
15602.86676	31053.40559	5.94057	14.18	14.18	28.35	3225	226
23905.16676	31210.90559	48.0606	21.45	21.45	42.91	1319	226
28499.16676	31132.10559	-54.3234	8.43	8.43	16.86	11052	226
7597.666759	32042.90559	288.76	29.25	29.25	58.50	2262	226
14901.36676	33345.00559	136.739	10.88	10.88	21.76	4908	226
15727.66676	36600.80559	184.432	11.75	11.75	23.50	5453	226
14067.66676	39627.40559	-32.9394	32.97	32.97	65.94	1712	226
13660.46676	40180.30559	228.399	15.59	15.59	31.18	6122	226
2219.663794	646.9035329	238.647	41.73	41.73	83.46	1030	234
20561.76379	1916.503533	-120.604	29.88	29.88	59.77	1712	234
14206.36379	3051.703533	91.8424	39.45	39.45	78.89	1174	234
28583.86379	3781.403533	-150.412	31.18	31.18	62.36	1671	234
39585.66379	4403.903533	-30.5324	24.49	24.49	48.98	2178	234
36966.96379	5903.703533	231.195	27.18	27.18	54.35	2961	234
3300.463794	6884.703533	228.959	23.20	23.20	46.39	2909	234
1653.663794	8583.903533	149.968	18.42	18.42	36.83	1813	234
39043.06379	8733.203533	-63.5804	31.27	31.27	62.55	2260	234
31170.76379	11866.70353	122.396	16.46	16.46	32.92	4929	234
26553.26379	13181.10353	-162.724	42.72	42.72	85.44	1076	234
32123.66379	13737.60353	249.825	25.72	25.72	51.43	1779	234
19315.36379	14125.30353	-94.6844	22.87	22.87	45.73	1652	234
4297.563794	15159.30353	74.7028	26.02	26.02	52.05	1177	234
3674.263794	20410.90353	-43.4924	21.27	21.27	42.53	2770	234
25743.66379	25290.00353	-0.724373	12.06	12.06	24.12	4500	234
29037.86379	25370.70353	35.2072	31.11	31.11	62.22	1734	234
11045.06379	27534.60353	328.816	25.53	25.53	51.06	2213	234
37781.36379	27437.70353	-157.54	49.83	49.83	99.66	1333	234
27050.06379	28011.80353	120.905	16.98	16.98	33.96	3193	234
32671.56379	28599.40353	-44.1404	10.43	10.43	20.87	5270	234
17004.16379	28746.20353	121.65	18.53	18.53	37.07	2574	234
12391.56379	31102.70353	120.16	6.05	6.05	12.10	12285	234
16474.56379	31725.70353	147.732	17.78	17.78	35.56	2093	234
18171.06379	31876.00353	326.58	12.83	12.83	25.67	4027	234
12370.06379	33078.40353	-102.46	19.33	19.33	38.67	2854	234
16115.86379	37040.20353	-83.6684	24.66	24.66	49.31	1776	234
15909.06379	37583.90353	-101.164	19.57	19.57	39.14	2244	234
15866.86083	1191.901474	58.8687	20.77	20.77	41.54	3856	242
5278.360828	1617.301474	-120.789	42.98	42.98	85.96	1096	242
22177.76083	4391.201474	35.7675	22.68	22.68	45.36	1315	242
35397.66083	5607.601474	-116.253	15.87	15.87	31.75	6091	242
21868.36083	7831.201474	268.27	38.48	38.48	76.96	1010	242
35960.96083	12548.50147	-42.3813	27.32	27.32	54.64	1571	242
13970.36083	13801.70147	-35.9013	7.96	7.96	15.92	7730	242
40565.26083	14251.10147	27.6027	33.02	33.02	66.03	2375	242
4247.260828	15148.80147	196.731	26.02	26.02	52.05	1275	242
915.4608276	16154.80147	-22.2933	28.05	28.05	56.10	1091	242
40294.66083	17276.20147	0.386688	29.41	29.41	58.83	1138	242
38429.56083	17354.50147	19.8267	28.45	28.45	56.90	1366	242
34620.46083	21038.70147	-39.1413	13.12	13.12	26.23	5307	242
24834.46083	21186.90147	233.245	16.20	16.20	32.40	3761	242
20751.66083	23104.50147	-174.573	21.31	21.31	42.63	2985	242
1661.460828	23903.10147	8.81069	15.38	15.38	30.76	4168	242
30541.66083	24766.40147	142.331	14.79	14.79	29.58	3080	242
20036.46083	25343.60147	-70.2453	10.50	10.50	21.01	6131	242
21920.46083	25067.90147	-210.861	32.24	32.24	64.48	1874	242
14841.16083	25609.70147	-217.989	19.92	19.92	39.85	2704	242
6605.660828	26705.50147	114.759	23.29	23.29	46.58	1088	242
22417.36083	27858.30147	-136.341	23.81	23.81	47.62	1565	242
27066.26083	28025.50147	52.9071	13.14	13.14	26.28	4029	242
2920.260828	29965.00147	166.923	14.95	14.95	29.91	4080	242
11689.46083	32299.90147	-54.0453	33.32	33.32	66.65	1040	242
21278.46083	33688.60147	98.3643	18.91	18.91	37.82	1302	242
10324.75786	1578.499415	282.244	40.15	40.15	80.31	1184	250
30926.15786	1787.899415	-130.046	21.45	21.45	42.91	1780	250
5580.957862	2362.799415	-218.174	31.39	31.39	62.78	3844	250
19903.95786	3164.699415	318.013	33.25	33.25	66.51	1855	250
37484.95786	4320.899415	197.291	25.08	25.08	50.16	1676	250
19294.35786	9705.099415	-131.342	35.07	35.07	70.13	1351	250
18635.65786	10420.19942	-98.9422	29.58	29.58	59.16	1417	250
4495.657862	10623.59942	99.6698	26.45	26.45	52.89	1167	250
7445.257862	10935.29942	82.5302	10.27	10.27	20.54	5595	250
3031.057862	12414.59942	265.849	14.55	14.55	29.11	5957	250
36085.85786	12954.99942	140.656	22.11	22.11	44.23	2304	250
27008.25786	13218.99942	-176.702	32.57	32.57	65.14	1438	250
3149.057862	14000.09942	-21.8302	12.79	12.79	25.58	4558	250
26866.95786	14891.79942	-141.71	42.27	42.27	84.54	1252	250
16437.25786	16641.09942	-57.4702	28.50	28.50	56.99	1078	250
40301.15786	20091.49942	-43.8623	22.28	22.28	44.56	2277	250
36083.45786	20584.19942	110.848	20.72	20.72	41.45	2634	250
35569.25786	23075.49942	-121.622	44.77	44.77	89.54	1006	250
26517.75786	23329.49942	109.357	14.74	14.74	29.48	2155	250
28415.35786	23554.79942	-220.766	27.81	27.81	55.63	2034	250
3977.657862	23445.99942	154.069	22.30	22.30	44.60	1934	250
10341.25786	25137.99942	-159.854	24.87	24.87	49.74	1720	250
30382.65786	28448.09942	42.2893	12.88	12.88	25.76	3305	250
22683.85786	29125.69942	-154.022	27.74	27.74	55.48	1393	250
22287.85786	29788.99942	125.752	26.68	26.68	53.36	1201	250
4886.057862	29796.19942	-71.7262	17.80	17.80	35.61	3743	250
8080.057862	30108.49942	130.223	17.45	17.45	34.90	2219	250
18020.85786	33665.89942	-111.254	11.00	11.00	22.00	5835	250
3830.354896	308.8973563	-204.751	41.73	41.73	83.46	2013	258
15911.9549	1218.397356	176.986	16.89	16.89	33.77	3267	258
4448.554896	1564.697356	87.5616	15.87	15.87	31.75	4191	258
38410.7549	2359.997356	82.3452	26.07	26.07	52.14	1314	258
8538.554896	4685.297356	-161.983	27.04	27.04	54.07	2014	258
32221.3549	5384.397356	-1.92719	19.10	19.10	38.20	1663	258
30916.3549	5853.197356	282.059	14.91	14.91	29.81	5412	258
34248.8549	7619.297356	-135.415	31.53	31.53	63.07	2034	258
36137.1549	8342.597356	133.764	20.14	20.14	40.27	2261	258
33817.7549	8701.697356	-81.6312	30.85	30.85	61.70	1437	258
39121.8549	8745.097356	-215.119	37.75	37.75	75.50	1529	258
7404.654896	10929.89736	150.904	22.87	22.87	45.73	1417	258
3414.054896	13273.99736	-28.4952	33.61	33.61	67.21	1282	258
16628.5549	13462.89736	36.888	17.36	17.36	34.71	1696	258
24649.0549	14092.09736	61.4796	21.64	21.64	43.28	2330	258
1415.054896	15207.19736	7.79281	31.65	31.65	63.30	1205	258
15327.8549	15830.69736	82.3452	15.47	15.47	30.94	5086	258
3720.854896	16193.59736	288.766	24.63	24.63	49.27	1741	258
29470.4549	19495.99736	-141.895	20.87	20.87	41.73	2768	258
648.1548959	20014.99736	-20.0712	18.56	18.56	37.11	2450	258
40352.0549	20100.59736	12.9768	19.36	19.36	38.72	2422	258
12424.2549	21042.39736	147.178	21.50	21.50	43.00	1603	258
12967.4549	21999.99736	-155.503	33.96	33.96	67.92	1330	258
25379.0549	22147.19736	-211.879	31.84	31.84	63.68	1773	258
20691.6549	23994.39736	-110.143	27.53	27.53	55.06	2262	258
28789.8549	24451.09736	-40.8072	17.50	17.50	35.00	5131	258
1319.954896	27480.19736	-80.3352	18.93	18.93	37.87	4183	258
15213.2549	28034.29736	-206.695	42.39	42.39	84.78	1257	258
16332.2549	28886.89736	201.577	32.33	32.33	64.67	1072	258
16838.7549	29190.09736	-49.2312	28.35	28.35	56.71	1275	258
23249.1549	29513.29736	-193.087	43.52	43.52	87.04	1063	258
22584.4549	29347.29736	-209.287	40.91	40.91	81.81	1265	258
16244.2549	30502.49736	9.73681	17.45	17.45	34.90	3000	258
23521.8549	31522.29736	90.5424	15.64	15.64	31.27	2847	258
10470.2549	32779.99736	81.6	11.40	11.40	22.80	4505	258
16127.1549	33683.19736	9.73681	28.19	28.19	56.38	1197	258
17995.3549	33486.09736	-192.439	8.60	8.60	17.19	10432	258
23672.1549	34617.99736	-85.5192	11.30	11.30	22.61	5409	258
8912.75193	3843.495297	101.535	26.28	26.28	52.56	1110	266
33035.45193	5519.195297	153.699	10.90	10.90	21.81	5114	266
34205.95193	7145.995297	-146.616	24.42	24.42	48.84	3332	266
10006.45193	8933.895297	-29.3281	29.27	29.27	58.55	1619	266
14878.15193	11269.1953	-205.584	34.38	34.38	68.77	1408	266
38758.55193	11760.7953	-26.0881	21.05	21.05	42.11	2380	266
37428.35193	13049.8953	-175.128	31.56	31.56	63.11	1734	266
15790.75193	14194.5953	3.71987	22.11	22.11	44.23	1380	266
22580.85193	20737.7953	179.036	24.94	24.94	49.88	1253	266
30466.85193	22550.7953	-47.4721	27.77	27.77	55.53	1782	266
5773.55193	23888.7953	54.5879	20.32	20.32	40.65	1964	266
28718.95193	24471.1953	-2.11213	15.54	15.54	31.09	2930	266
8017.15193	25481.2953	165.623	30.17	30.17	60.34	1054	266
31522.45193	29248.2953	-110.328	20.30	20.30	40.60	2142	266
19202.15193	29724.0953	73.9631	26.87	26.87	53.74	1193	266
24735.15193	30111.5953	-123.288	26.80	26.80	53.60	1892	266
21968.45193	30992.2953	-21.5521	23.67	23.67	47.34	2062	266
10661.05193	31136.8953	-26.7361	15.12	15.12	30.24	3749	266
22277.25193	34065.3953	-118.752	28.73	28.73	57.46	1014	266
21276.45193	35037.2953	-59.1361	13.82	13.82	27.65	3673	266
15899.85193	37585.3953	-71.4481	16.20	16.20	32.40	3137	266
15242.75193	38927.6953	-93.4801	10.67	10.67	21.34	5504	266
35883.94896	2707.793239	8.07093	21.93	21.93	43.85	1587	274
13340.34896	6943.193239	-220.673	42.37	42.37	84.73	1281	274
11166.04896	7999.293239	-41.1771	17.66	17.66	35.33	2057	274
18126.74896	8461.193239	92.4081	15.97	15.97	31.93	2555	274
6076.348964	9097.993239	-26.9211	10.64	10.64	21.29	6429	274
21246.84896	10770.49324	-48.9531	19.48	19.48	38.95	2257	274
22104.64896	10898.49324	209.405	22.98	22.98	45.97	2015	274
14694.24896	11312.99324	-58.0251	19.08	19.08	38.15	2636	274
13758.14896	11686.19324	84.9561	25.32	25.32	50.63	1337	274
15162.84896	12219.09324	232.506	9.14	9.14	18.27	10304	274
34932.34896	14102.49324	147.553	17.19	17.19	34.38	1747	274
36484.14896	19227.69324	-23.0331	17.64	17.64	35.28	2821	274
6346.248964	20692.69324	30.1029	28.38	28.38	56.76	1559	274
37453.84896	21047.39324	-93.0171	18.70	18.70	37.40	2282	274
1483.448964	21097.29324	260.823	15.07	15.07	30.14	6323	274
12870.74896	21763.39324	2.23893	17.57	17.57	35.14	2091	274
11483.44896	24449.39324	-129.953	32.17	32.17	64.34	1166	274
31590.44896	25369.69324	253.371	12.60	12.60	25.20	4948	274
33746.34896	27323.69324	-111.161	19.10	19.10	38.20	2772	274
32666.34896	28632.49324	-83.9451	11.54	11.54	23.08	6986	274
14164.04896	29632.19324	-5.53707	24.96	24.96	49.93	1219	274
8684.248964	31446.39324	289.886	12.60	12.60	25.20	7001	274
11706.74896	32796.59324	210.15	23.08	23.08	46.16	1452	274
21254.24896	34990.79324	-65.8011	26.38	26.38	52.75	1242	274
22432.94896	34714.69324	-38.5851	31.86	31.86	63.73	1078	274
40558.446	962.8911797	44.5304	35.80	35.80	71.59	1017	282
7727.845998	1894.29118	-204.01	48.75	48.75	97.50	2096	282
34306.646	2165.59118	-210.49	41.80	41.80	83.60	1291	282
10130.846	3592.59118	26.03	18.44	18.44	36.88	3155	282
36571.746	4260.79118	315.783	29.37	29.37	58.73	1790	282
12951.546	4721.39118	-39.418	34.95	34.95	69.90	1060	282
30906.746	5821.49118	291.937	14.44	14.44	28.87	5157	282
34231.546	7054.79118	-144.394	21.15	21.15	42.30	3304	282
27685.146	8018.09118	-82.834	28.00	28.00	56.00	1344	282
35153.346	10334.39118	-209.194	18.04	18.04	36.08	5291	282
32681.546	10681.79118	-87.37	19.88	19.88	39.75	2640	282
11497.746	10901.29118	16.31	11.47	11.47	22.94	4167	282
38060.346	13972.49118	-102.922	43.00	43.00	86.00	1170	282
3244.545998	13915.19118	-113.29	22.91	22.91	45.83	2467	282
32572.246	14430.39118	-109.402	13.82	13.82	27.65	3395	282
37097.346	16670.99118	-224.746	10.76	10.76	21.52	13468	282
16380.246	16655.19118	-37.474	14.86	14.86	29.72	2406	282
21436.846	17242.39118	-205.306	28.94	28.94	57.89	2229	282
9368.045998	18299.49118	-173.554	15.35	15.35	30.71	4901	282
34225.146	19363.69118	0.109994	9.23	9.23	18.46	7211	282
6471.245998	19723.19118	271.071	24.28	24.28	48.56	2622	282
656.8459982	19936.39118	18.254	15.54	15.54	31.09	3629	282
40274.046	20158.69118	13.07	19.55	19.55	39.09	2016	282
17964.246	22059.69118	80.3	19.45	19.45	38.90	1973	282
1820.545998	22587.99118	-187.162	20.14	20.14	40.27	4771	282
36254.946	23721.09118	92.2232	16.84	16.84	33.68	1999	282
16388.546	24922.29118	69.8672	23.39	23.39	46.77	1108	282
30496.546	24781.99118	78.8096	17.07	17.07	34.15	2005	282
22068.046	25109.19118	280.014	14.62	14.62	29.25	5298	282
16990.146	25793.69118	46.0208	7.61	7.61	15.21	8962	282
35061.546	26663.79118	-21.274	34.69	34.69	69.38	1068	282
26961.946	28021.59118	140.661	19.55	19.55	39.09	2246	282
18934.746	28597.39118	138.426	23.60	23.60	47.19	1270	282
26607.746	28974.99118	137.68	17.26	17.26	34.52	1984	282
16707.846	29663.99118	164.508	13.82	13.82	27.65	4183	282
28477.946	31186.29118	-39.418	15.85	15.85	31.70	2786	282
14104.346	35788.59118	318.764	27.86	27.86	55.72	1808	282
16043.346	36558.89118	-155.41	16.58	16.58	33.16	6327	282
18903.14303	238.1891208	57.7591	22.54	22.54	45.07	1362	290
8224.543032	3671.089121	-121.899	40.48	40.48	80.96	1451	290
37414.64303	4329.289121	247.785	35.18	35.18	70.37	1493	290
5165.543032	5555.589121	4.46106	20.56	20.56	41.12	2003	290
32816.84303	7087.989121	150.909	25.65	25.65	51.29	1061	290
28398.14303	8925.889121	20.0131	26.14	26.14	52.28	1361	290
33708.04303	9664.889121	-61.6349	22.37	22.37	44.74	1600	290
13841.34303	10015.88912	32.4223	6.01	6.01	12.01	8745	290
9418.943032	12453.08912	-13.0349	24.59	24.59	49.17	1257	290
28308.64303	13121.28912	109.923	19.38	19.38	38.76	1474	290
3233.743032	13096.78912	117.375	21.78	21.78	43.57	2518	290
24333.44303	14919.08912	-56.4509	26.96	26.96	53.93	1215	290
15344.84303	15816.38912	253.747	11.75	11.75	23.50	7647	290
35537.04303	19460.48912	-64.2269	13.66	13.66	27.32	4390	290
625.4430323	20075.18912	-48.0269	19.52	19.52	39.05	1992	290
26786.44303	20009.08912	73.4083	22.96	22.96	45.92	1780	290
3537.143032	20263.98912	-139.395	36.22	36.22	72.44	1299	290
12411.14303	21026.88912	51.0523	12.36	12.36	24.73	6405	290
35904.44303	22206.68912	4.46106	23.46	23.46	46.91	1561	290
30519.04303	24752.58912	173.265	16.72	16.72	33.44	3077	290
311.6430323	24725.98912	-110.883	17.03	17.03	34.05	4482	290
31704.94303	25638.68912	306.656	9.04	9.04	18.09	9849	290
8314.643032	26354.98912	265.67	21.05	21.05	42.11	2717	290
23406.74303	26591.68912	118.12	32.66	32.66	65.33	1062	290
16276.44303	30559.28912	-30.5309	15.14	15.14	30.29	4016	290
10454.94303	32785.28912	53.2879	9.63	9.63	19.26	6995	290
20461.24303	34534.88912	159.851	15.87	15.87	31.75	2816	290
14069.14303	36972.68912	190.405	27.93	27.93	55.86	1092	290
14094.84303	39544.18912	-56.4509	20.89	20.89	41.78	1744	290
24707.94007	548.287062	-2.20388	15.78	15.78	31.56	2428	298
39724.54007	1555.287062	-18.4039	25.27	25.27	50.54	1877	298
28620.14007	3823.587062	-173.276	26.45	26.45	52.89	1878	298
24764.04007	5184.587062	17.2361	15.99	15.99	31.98	2974	298
27331.04007	5383.687062	-83.8519	36.15	36.15	72.30	1013	298
34255.84007	7089.087062	-194.012	27.74	27.74	55.48	2923	298
29023.34007	8041.287062	243.874	30.78	30.78	61.56	1209	298
17109.54007	9226.387062	135.82	32.66	32.66	65.33	1203	298
22050.14007	10946.58706	199.907	13.12	13.12	26.23	6704	298
36846.34007	11274.08706	-15.8119	29.18	29.18	58.36	1703	298
31149.54007	12686.68706	313.923	29.23	29.23	58.45	2618	298
29269.74007	14917.18706	-4.79588	25.10	25.10	50.21	1381	298
40560.14007	19030.08706	111.229	17.03	17.03	34.05	1669	298
38998.54007	22822.78706	-113.012	18.84	18.84	37.68	2107	298
19821.44007	23777.88706	-37.1959	24.96	24.96	49.93	1568	298
28728.04007	24465.68706	249.091	30.61	30.61	61.23	1306	298
31620.64007	25332.08706	85.8917	12.48	12.48	24.96	3088	298
21599.94007	26602.18706	270.701	22.28	22.28	44.56	2602	298
10693.34007	30290.88706	20.4761	14.48	14.48	28.97	4771	298
10280.84007	32749.08706	227.48	27.13	27.13	54.26	1384	298
14065.54007	39590.78706	65.7713	19.81	19.81	39.61	1898	298
18858.4371	172.5850031	-41.2542	27.65	27.65	55.30	1083	306
20570.8371	2357.085003	-34.7742	4.45	4.45	8.90	17760	306
38588.1371	2347.385003	140.121	17.12	17.12	34.24	2799	306
24580.8371	3046.185003	161.732	36.97	36.97	73.95	1098	306
18594.9371	5706.385003	288.416	22.16	22.16	44.32	2818	306
35679.9371	6648.485003	239.978	27.58	27.58	55.15	1410	306
34214.5371	7086.485003	-142.99	18.82	18.82	37.63	3282	306
26625.2371	8776.185003	-33.4782	26.94	26.94	53.88	1407	306
33913.6371	10167.885	-161.134	11.85	11.85	23.69	6886	306
6934.237101	14332.985	-2.37418	23.67	23.67	47.34	2084	306
3756.337101	16109.185	294.377	21.43	21.43	42.86	2894	306
35260.2371	16272.585	275.747	27.74	27.74	55.48	1702	306
5626.237101	18299.685	26.1378	11.78	11.78	23.55	4192	306
4676.637101	20625.285	187.069	13.89	13.89	27.79	3321	306
10871.0371	20954.185	287.671	22.37	22.37	44.74	2036	306
1662.037101	23888.885	125.962	16.01	16.01	32.03	2599	306
8435.537101	24369.185	-39.9582	34.52	34.52	69.05	1295	306
15946.8371	24737.885	71.5626	19.55	19.55	39.09	1946	306
22307.4371	26715.985	317.479	32.99	32.99	65.99	1729	306
20843.5371	31373.485	-109.294	19.50	19.50	39.00	2898	306
14315.2371	32632.585	174.4	15.19	15.19	30.38	4879	306
5316.534135	1563.682944	12.4034	34.08	34.08	68.15	1137	314
14987.13413	2088.382944	38.6474	23.34	23.34	46.68	1712	314
1264.934135	2551.982944	-97.7566	28.07	28.07	56.14	1791	314
4044.034135	2708.482944	21.4754	9.99	9.99	19.97	6452	314
10219.23413	3563.882944	-216.989	57.89	57.89	115.77	1095	314
5130.834135	5569.882944	39.3926	15.85	15.85	31.70	2749	314
27947.23413	9480.782944	196.63	13.71	13.71	27.41	4273	314
19634.43413	10668.18294	-136.637	30.87	30.87	61.75	1401	314
17875.33413	11517.88294	216.005	32.76	32.76	65.52	1199	314
36011.33413	12039.98294	-78.3166	12.13	12.13	24.26	9165	314
36255.73413	13402.98294	1.38745	19.85	19.85	39.71	2538	314
19332.83413	14100.48294	-54.3406	10.64	10.64	21.29	8149	314
31066.13413	14303.68294	-63.4126	17.24	17.24	34.48	2219	314
34608.03413	14878.88294	56.5322	13.28	13.28	26.56	3386	314
37818.63413	16574.48294	72.1814	16.56	16.56	33.11	2252	314
39128.33413	17194.68294	253.265	33.54	33.54	67.07	1069	314
34966.93413	18697.88294	-208.565	35.23	35.23	70.46	1445	314
6557.634135	19647.68294	18.8834	10.24	10.24	20.49	5062	314
16711.13413	20995.88294	86.3402	11.47	11.47	22.94	4721	314
1608.834135	21123.38294	280.837	31.51	31.51	63.02	1213	314
1659.034135	23862.58294	31.1954	14.18	14.18	28.35	3732	314
33353.13413	23849.58294	-130.157	12.13	12.13	24.26	3787	314
7427.334135	27975.68294	54.2966	22.33	22.33	44.65	1754	314
2430.134135	29135.68294	303.939	26.80	26.80	53.60	1901	314
10916.03413	29459.58294	-143.765	27.65	27.65	55.30	1251	314
25820.83413	29715.38294	-35.5486	24.99	24.99	49.97	1327	314
16240.43413	36408.08294	-25.1806	37.52	37.52	75.03	1178	314
24700.83117	574.9808854	-53.8189	9.91	9.91	19.83	8311	322
23870.23117	1549.780885	-121.211	27.41	27.41	54.82	1450	322
18103.23117	2076.780885	104.099	14.51	14.51	29.01	4225	322
30913.23117	5792.380885	209.172	12.03	12.03	24.07	5161	322
26654.13117	8977.780885	-112.787	33.84	33.84	67.68	1106	322
26499.53117	16741.48089	-108.251	28.47	28.47	56.94	1961	322
37093.33117	16631.68089	-134.171	24.99	24.99	49.97	1657	322
2333.531169	18339.48089	108.57	12.10	12.10	24.21	4095	322
38288.33117	18363.28089	191.287	25.53	25.53	51.06	2280	322
35472.13117	18812.08089	215.879	11.78	11.78	23.55	3811	322
4662.531169	20640.48089	307.538	26.82	26.82	53.65	1841	322
675.4311688	20664.58089	261.336	20.35	20.35	40.69	3609	322
40157.73117	21159.78089	-77.7949	20.32	20.32	40.65	2424	322
11425.23117	24596.28089	243.451	13.02	13.02	26.05	6716	322
36094.33117	24520.08089	-22.0669	13.35	13.35	26.71	3022	322
15704.73117	25282.18089	183.835	15.21	15.21	30.43	2951	322
38116.33117	26483.28089	-225.539	16.48	16.48	32.97	3207	322
4164.531169	27641.38089	-166.571	35.21	35.21	70.41	2329	322
20224.93117	27554.48089	-118.619	18.75	18.75	37.49	2606	322
949.3311688	28939.18089	37.0307	8.17	8.17	16.34	8351	322
23280.23117	29372.68089	-105.011	24.63	24.63	49.27	2290	322
27028.23117	30143.18089	238.235	13.35	13.35	26.71	4979	322
18517.83117	32297.38089	-65.4829	16.20	16.20	32.40	4912	322
25188.53117	32849.48089	-117.323	17.69	17.69	35.37	2589	322
14082.23117	37006.28089	174.893	12.86	12.86	25.72	5435	322
14252.93117	38950.38089	201.72	18.18	18.18	36.36	3268	322
22921.7282	211.5788265	121.857	27.69	27.69	55.39	1221	330
35797.1282	721.3788265	-213.353	48.40	48.40	96.79	1174	330
23857.8282	1601.278826	-39.6893	27.55	27.55	55.11	1122	330
26550.8282	6589.978826	-174.473	19.24	19.24	38.48	3317	330
7385.528203	8495.778826	-83.7533	33.98	33.98	67.97	1717	330
6107.728203	9074.678826	-52.0013	10.69	10.69	21.38	6119	330
38173.9282	9495.878826	-201.689	39.02	39.02	78.04	1230	330
31280.1282	13856.87883	106.953	9.80	9.80	19.59	5101	330
23821.3282	16241.87883	286.546	34.36	34.36	68.72	1180	330
28240.4282	18276.77883	284.311	36.06	36.06	72.11	1156	330
6564.528203	19624.07883	106.208	14.34	14.34	28.68	1835	330
33416.2282	19864.17883	167.314	20.65	20.65	41.31	1677	330
4000.128203	21693.37883	18.6307	8.03	8.03	16.06	6070	330
11592.8282	21941.17883	27.7027	31.86	31.86	63.73	1297	330
35871.6282	22243.57883	285.056	13.59	13.59	27.18	4945	330
19808.6282	23894.37883	-105.785	33.23	33.23	66.46	1051	330
27745.0282	25018.17883	-127.169	18.82	18.82	37.63	4157	330
36035.6282	25144.97883	213.517	19.59	19.59	39.19	1628	330
15715.9282	25269.77883	153.901	13.33	13.33	26.66	3155	330
16448.8282	27668.87883	116.641	11.30	11.30	22.61	4861	330
15281.0282	28047.97883	-129.113	18.82	18.82	37.63	2905	330
9132.728203	28668.07883	-114.857	31.39	31.39	62.78	1346	330
27633.8282	31049.37883	-145.313	34.36	34.36	68.72	1016	330
10531.5282	32776.17883	20.5747	8.29	8.29	16.58	6518	330
12930.6282	34637.67883	-11.8253	18.56	18.56	37.11	1700	330
14177.9282	38756.87883	19.2787	24.75	24.75	49.50	1074	330
37425.62524	407.9767676	7.48833	33.16	33.16	66.32	1091	338
23835.42524	1709.076768	-114.984	17.31	17.31	34.62	4562	338
15056.52524	2221.676768	27.5763	37.68	37.68	75.36	1040	338
35899.92524	2708.376768	147.813	23.43	23.43	46.86	2130	338
41114.72524	3213.676768	189.544	16.98	16.98	33.96	4297	338
28614.02524	3920.276768	94.1583	18.51	18.51	37.02	3311	338
26675.82524	4843.976768	118.005	20.23	20.23	40.46	1414	338
36608.82524	5200.376768	6.19233	38.90	38.90	77.81	1037	338
33052.62524	5470.476768	109.062	28.02	28.02	56.05	1902	338
24731.22524	9627.976768	-6.76767	51.93	51.93	103.86	1032	338
37295.42524	12319.27677	26.9283	13.66	13.66	27.32	4505	338
25446.62524	12881.27677	142.596	37.11	37.11	74.23	1234	338
26942.22524	14543.07677	-111.096	22.16	22.16	44.32	3119	338
23097.92524	14872.07677	16.5603	21.97	21.97	43.94	1637	338
41066.02524	18529.77677	-90.3597	18.70	18.70	37.40	2972	338
37537.02524	22652.77677	51.6819	20.46	20.46	40.93	1582	338
27523.92524	23968.37677	239.472	28.92	28.92	57.84	1486	338
8098.525237	25489.67677	-82.5837	29.51	29.51	59.02	1891	338
31002.92524	25639.57677	97.8843	5.51	5.51	11.02	15807	338
17598.82524	26610.37677	-46.2957	35.91	35.91	71.83	1101	338
7568.425237	26786.47677	23.6883	22.40	22.40	44.79	2247	338
29553.12524	26909.17677	226.059	16.63	16.63	33.25	2354	338
12299.62524	27339.07677	174.64	18.58	18.58	37.16	2297	338
18684.72524	28015.27677	-26.2077	27.39	27.39	54.78	1174	338
32666.92524	28623.27677	-116.28	11.23	11.23	22.47	7915	338
17113.52524	28771.37677	-77.3997	11.19	11.19	22.37	5631	338
35852.82524	28797.37677	-36.5757	14.39	14.39	28.78	3885	338
1838.525237	29732.27677	50.1915	26.94	26.94	53.88	1097	338
31530.02524	29635.67677	-10.0077	7.35	7.35	14.70	10042	338
15986.22524	30251.67677	7.48833	18.27	18.27	36.55	2782	338
28477.42524	31130.77677	-120.816	7.89	7.89	15.78	12055	338
11294.82524	32496.37677	194.015	14.67	14.67	29.34	5671	338
10532.12524	32780.07677	-26.8557	7.04	7.04	14.08	11215	338
35865.02227	482.4747087	-101.502	38.60	38.60	77.20	1178	346
39308.22227	3406.474709	88.8156	31.72	31.72	63.44	1906	346
32593.82227	8060.674709	247.543	30.14	30.14	60.29	2046	346
39872.22227	9426.774709	-98.2621	39.49	39.49	78.99	1077	346
14008.12227	9909.074709	289.274	40.20	40.20	80.40	1041	346
32358.12227	11429.67471	-142.974	19.48	19.48	38.95	3848	346
36262.12227	13332.87471	239.346	22.61	22.61	45.22	2905	346
37042.82227	16845.67471	-0.414047	26.19	26.19	52.38	1358	346
5238.322271	16984.17471	24.858	53.08	53.08	106.16	1012	346
10251.82227	17712.07471	204.322	18.63	18.63	37.26	2367	346
7583.822271	24211.57471	29.394	8.01	8.01	16.01	6487	346
32251.72227	25129.17471	52.3008	28.59	28.59	57.18	1288	346
23424.92227	30631.27471	104.465	23.24	23.24	46.49	1572	346
24599.82227	31119.17471	200.596	25.98	25.98	51.95	1823	346
23137.42227	32997.77471	-109.278	22.77	22.77	45.55	1398	346
33987.51931	1567.67265	-36.8284	25.32	25.32	50.63	2130	354
23426.01931	2856.97265	112.536	20.75	20.75	41.50	1683	354
35367.01931	5579.07265	-76.3564	13.26	13.26	26.52	5200	354
2372.219305	5861.57265	-119.124	24.89	24.89	49.78	1515	354
41049.81931	9833.77265	320.446	38.53	38.53	77.06	1202	354
34761.51931	9956.47265	-178.092	22.51	22.51	45.03	2851	354
4481.819305	10555.57265	61.1168	10.48	10.48	20.96	5478	354
35035.51931	10745.97265	162.464	35.80	35.80	71.59	1060	354
34596.11931	11496.27265	-193.644	21.64	21.64	43.28	3444	354
1421.319305	15226.27265	98.3768	19.36	19.36	38.72	3551	354
15336.21931	15823.27265	175.878	8.83	8.83	17.66	8634	354
35472.11931	19309.37265	-203.364	19.12	19.12	38.25	3795	354
37432.51931	21035.97265	-147.636	13.73	13.73	27.46	5000	354
30366.51931	23240.47265	11.7716	24.44	24.44	48.89	1101	354
32280.71931	23545.37265	96.8864	19.17	19.17	38.34	2109	354
36283.51931	23691.17265	236.239	17.36	17.36	34.71	3082	354
18409.21931	24039.37265	-61.4524	22.87	22.87	45.73	1937	354
30590.21931	24813.17265	178.113	24.96	24.96	49.93	2044	354
21242.81931	25222.37265	322.682	14.29	14.29	28.59	3658	354
10179.31931	26720.87265	-104.22	13.68	13.68	27.37	4110	354
1282.819305	27457.47265	-1.83642	12.51	12.51	25.01	4606	354
34348.41931	27814.77265	-163.836	15.47	15.47	30.94	3662	354
5420.219305	29628.07265	172.897	9.33	9.33	18.65	6854	354
2856.519305	29981.57265	217.609	22.25	22.25	44.51	2425	354
27048.81931	30168.17265	145.324	13.92	13.92	27.84	2857	354
27641.61931	30103.97265	138.618	5.93	5.93	11.87	11222	354
12391.91931	31101.47265	101.358	6.64	6.64	13.28	9808	354
14234.81931	32201.57265	-85.4284	11.54	11.54	23.08	3053	354
20081.21931	34124.47265	-226.044	22.63	22.63	45.26	2132	354
14106.91931	39592.57265	-95.7964	13.40	13.40	26.80	5508	354
1090.316339	479.670591	-110.179	32.64	32.64	65.28	1630	362
23551.11634	6864.170591	16.8292	21.69	21.69	43.38	2375	362
22533.31634	9981.070591	-141.283	25.41	25.41	50.82	1406	362
972.0163394	15984.67059	-14.2748	20.49	20.49	40.98	2845	362
1567.616339	21091.97059	307.652	16.72	16.72	33.44	5424	362
23009.81634	23593.17059	-95.2748	38.93	38.93	77.86	1263	362
16958.71634	25812.57059	99.7408	8.97	8.97	17.95	7451	362
15239.21634	27766.47059	-193.123	23.50	23.50	47.01	1984	362
15022.51634	28720.17059	-40.8428	13.68	13.68	27.37	5421	362
23566.41634	31457.77059	10.9972	22.63	22.63	45.26	1767	362
23158.41634	32943.77059	-140.635	18.06	18.06	36.13	3521	362
12942.81337	754.1685321	-120.673	37.07	37.07	74.14	1259	370
5045.113374	1421.468532	-189.361	47.64	47.64	95.28	1077	370
4315.613374	1591.868532	297.838	25.69	25.69	51.39	2029	370
28397.71337	2667.568532	43.7244	16.06	16.06	32.12	3090	370
1117.613374	2788.768532	-22.8252	30.17	30.17	60.34	1271	370
13825.71337	5018.568532	-73.3692	36.03	36.03	72.06	1140	370
27669.71337	8024.468532	-7.92117	11.78	11.78	23.55	4864	370
33909.41337	10196.56853	-120.673	7.54	7.54	15.07	12677	370
8034.413374	11584.66853	173.389	14.22	14.22	28.45	4232	370
5648.113374	15376.96853	-139.465	41.87	41.87	83.74	1230	370
32000.31337	15419.56853	80.9844	19.10	19.10	38.20	2009	370
34216.71337	19080.26853	-156.313	28.85	28.85	57.70	1354	370
38969.61337	22881.56853	-57.1692	20.89	20.89	41.78	2505	370
5089.713374	26706.96853	-20.2332	31.20	31.20	62.41	1301	370
26461.81337	26726.26853	209.904	20.58	20.58	41.17	2161	370
18449.11337	29440.36853	262.813	23.39	23.39	46.77	1649	370
18179.01337	31859.76853	103.34	10.72	10.72	21.43	4080	370
20140.81337	34111.76853	89.1816	21.97	21.97	43.94	1386	370
15743.11337	36566.76853	104.831	13.80	13.80	27.60	3220	370
35343.21041	773.1664733	317.086	40.01	40.01	80.02	1214	378
23874.21041	1842.766473	-31.3755	20.21	20.21	40.41	2798	378
18085.81041	2172.566473	67.4445	24.56	24.56	49.13	1126	378
35918.01041	2691.066473	265.668	23.08	23.08	46.16	2819	378
37444.11041	4316.966473	133.022	16.20	16.20	32.40	2646	378
21593.41041	4794.566473	215.739	29.81	29.81	59.63	1504	378
27298.31041	5457.666473	206.797	23.43	23.43	46.86	1234	378
27634.11041	7210.066473	44.3433	19.50	19.50	39.00	1548	378
2896.410408	10468.46647	53.2857	22.11	22.11	44.23	1711	378
14914.31041	10698.26647	-60.5355	10.62	10.62	21.24	5853	378
21239.31041	10945.16647	-54.7035	19.03	19.03	38.06	2728	378
15890.61041	14198.66647	-24.2475	22.35	22.35	44.70	1212	378
32014.51041	15485.16647	-149.96	20.82	20.82	41.64	2289	378
10255.71041	17757.06647	197.854	14.86	14.86	29.72	3634	378
26255.61041	19394.26647	9.44846	23.41	23.41	46.82	1116	378
22550.71041	19781.26647	97.9977	17.57	17.57	35.14	2698	378
27295.41041	21697.46647	-63.7755	26.89	26.89	53.79	1311	378
26295.21041	23111.16647	68.1897	27.62	27.62	55.25	1563	378
32121.31041	23563.36647	-162.272	30.94	30.94	61.89	1483	378
27369.91041	24445.56647	-158.384	36.64	36.64	73.29	1036	378
37767.11041	25610.56647	-146.072	34.01	34.01	68.01	1047	378
13085.21041	27459.46647	165.066	20.96	20.96	41.92	1790	378
1317.110408	27628.86647	-195.32	42.30	42.30	84.59	1086	378
16262.81041	30496.66647	-4.15954	15.90	15.90	31.79	2243	378
12380.71041	31094.36647	97.2525	6.50	6.50	13.00	11372	378
14105.31041	39557.16647	-2.86354	18.44	18.44	36.88	2190	378
8934.407442	841.1644144	210.396	27.46	27.46	54.92	1928	386
18153.10744	2150.364414	239.459	25.08	25.08	50.16	1402	386
15028.80744	3653.864414	62.8469	30.45	30.45	60.90	1128	386
39187.00744	3513.064414	-118.334	23.03	23.03	46.06	2213	386
4782.307442	7404.464414	306.527	13.24	13.24	26.47	5775	386
32691.40744	10684.26441	-48.9979	23.13	23.13	46.25	2049	386
11077.80744	11550.26441	-12.0619	14.58	14.58	29.15	4075	386
31805.20744	11919.16441	110.54	10.67	10.67	21.34	4674	386
39770.80744	13138.76441	-35.3899	26.07	26.07	52.14	2522	386
34939.70744	14101.56441	-23.0779	27.88	27.88	55.77	1410	386
29818.50744	14468.56441	205.18	29.70	29.70	59.39	1237	386
21457.10744	14933.26441	57.6305	14.81	14.81	29.63	3709	386
39929.30744	15912.96441	-34.0939	9.82	9.82	19.64	7864	386
16452.20744	16656.36441	-87.2299	25.01	25.01	50.02	2096	386
28425.20744	17080.86441	224.555	5.49	5.49	10.97	15552	386
35895.40744	22953.96441	-192.206	25.79	25.79	51.57	1674	386
39303.70744	23355.76441	9.32209	28.12	28.12	56.24	1053	386
27402.50744	24484.46441	-47.0539	22.87	22.87	45.73	2194	386
35518.50744	25336.56441	86.6933	19.83	19.83	39.66	1405	386
728.2074417	26181.16441	287.152	16.16	16.16	32.31	4519	386
35031.70744	26401.66441	-220.07	15.87	15.87	31.75	4634	386
4954.207442	26777.56441	-80.7499	29.96	29.96	59.91	1243	386
33817.30744	27463.66441	-145.55	29.58	29.58	59.16	1403	386
4212.007442	27757.86441	-46.4059	30.78	30.78	61.56	1113	386
23492.90744	31501.56441	129.915	17.57	17.57	35.14	2555	386
21384.70744	35452.16441	-79.4539	18.65	18.65	37.30	1893	386
14258.40744	38045.16441	203.69	19.15	19.15	38.29	3183	386
31443.50448	2730.862356	-132.068	35.47	35.47	70.93	1201	394
37260.20448	2688.962356	117.12	33.35	33.35	66.69	1043	394
7445.404476	3320.262356	-167.06	45.99	45.99	91.99	1245	394
22380.70448	4734.862356	295.223	13.19	13.19	26.38	5995	394
26538.30448	6712.062356	62.7205	19.55	19.55	39.09	2157	394
34224.60448	7093.762356	-9.59629	17.76	17.76	35.51	2713	394
24824.20448	8725.562356	278.828	44.04	44.04	88.08	1010	394
36047.80448	12012.66236	-110.684	20.16	20.16	40.32	2136	394
39911.90448	15921.26236	-25.1483	8.88	8.88	17.76	8919	394
29547.00448	16944.56236	-2.46829	12.01	12.01	24.02	5040	394
40251.00448	16971.06236	4.01171	18.75	18.75	37.49	2093	394
34184.20448	19242.56236	-191.684	13.73	13.73	27.46	5602	394
22518.00448	19828.66236	164.068	26.56	26.56	53.13	1364	394
17492.30448	21177.56236	229.645	24.75	24.75	49.50	2694	394
15557.10448	23431.86236	237.097	28.66	28.66	57.32	1536	394
24065.50448	24413.06236	2.71571	25.29	25.29	50.59	1551	394
11629.10448	25430.96236	69.4273	20.91	20.91	41.82	1900	394
30970.00448	25639.96236	103.707	5.72	5.72	11.45	13076	394
5083.604476	26820.86236	-3.76429	16.96	16.96	33.91	2526	394
12342.60448	27381.16236	81.3505	14.72	14.72	29.44	2699	394
26907.10448	27343.56236	307.891	23.17	23.17	46.35	1916	394
29793.60448	27581.06236	35.1481	21.97	21.97	43.94	1973	394
15225.70448	28025.56236	-111.332	19.31	19.31	38.62	2621	394
31717.80448	28086.76236	-6.35629	4.99	4.99	9.99	15162	394
29440.50448	29168.26236	-119.756	10.15	10.15	20.30	6868	394
5463.104476	29607.36236	133.515	6.64	6.64	13.28	9600	394
29355.80448	30496.76236	-160.58	28.28	28.28	56.57	1594	394
13471.80448	31284.06236	-99.6683	14.55	14.55	29.11	2996	394
16916.20448	36855.46236	-106.796	49.64	49.64	99.29	1281	394
15219.10448	38907.16236	67.1917	11.66	11.66	23.31	3673	394
8956.20151	810.6602967	132.643	24.28	24.28	48.56	1354	402
33451.10151	2072.760297	277.212	37.59	37.59	75.17	1152	402
37190.10151	2579.760297	-90.0747	34.59	34.59	69.19	1223	402
23074.10151	3025.460297	-102.387	21.83	21.83	43.66	2109	402
34205.30151	5058.560297	79.7337	24.94	24.94	49.88	1054	402
30421.20151	6427.960297	292.116	60.41	60.41	120.81	1318	402
33841.70151	8764.160297	-42.7707	12.72	12.72	25.43	6524	402
6953.80151	9006.360297	-43.4187	15.24	15.24	30.47	3164	402
32726.60151	10653.9603	-228.747	14.13	14.13	28.26	7160	402
12745.30151	12543.3603	-157.467	22.40	22.40	44.79	3153	402
25977.80151	13782.5603	234.735	30.47	30.47	60.95	1760	402
16849.10151	16443.7603	11.6613	35.21	35.21	70.41	1145	402
28405.10151	17048.1603	143.076	11.16	11.16	22.33	3493	402
37294.30151	18188.6603	223.557	14.84	14.84	29.67	2671	402
22598.20151	19760.7603	140.095	10.64	10.64	21.29	5926	402
11297.40151	23861.7603	-14.2587	20.46	20.46	40.93	1471	402
36412.00151	25359.3603	-8.42666	25.88	25.88	51.76	1036	402
15153.30151	26011.9603	-33.0507	18.18	18.18	36.36	2534	402
26847.10151	27310.9603	139.35	16.86	16.86	33.72	1859	402
27030.90151	28027.9603	67.0653	36.86	36.86	73.71	1010	402
25140.10151	29342.5603	-86.1867	26.54	26.54	53.08	1517	402
29639.40151	30296.2603	1.94134	26.42	26.42	52.85	1124	402
12109.60151	34219.7603	-44.0667	12.15	12.15	24.30	5113	402
11351.69854	4630.558238	204.801	33.82	33.82	67.64	1504	410
39423.49854	9929.658238	-105.753	35.28	35.28	70.56	1496	410
25743.99854	10296.45824	-15.681	28.33	28.33	56.66	1276	410
6416.998544	10862.05824	247.277	29.51	29.51	59.02	1205	410
29799.29854	10973.55824	157.108	32.50	32.50	65.00	1080	410
8302.898544	12605.55824	-218.505	38.57	38.57	77.15	1291	410
32389.99854	13337.85824	-180.273	44.91	44.91	89.82	1103	410
11929.59854	13460.35824	201.075	22.44	22.44	44.89	1538	410
26856.39854	15277.45824	-31.233	34.03	34.03	68.06	1180	410
4555.898544	16386.55824	-99.921	27.18	27.18	54.35	1645	410
10204.39854	17759.75824	131.771	20.16	20.16	40.32	1477	410
971.0985441	21151.75824	211.508	28.83	28.83	57.65	1143	410
29810.59854	23099.85824	-184.809	22.09	22.09	44.18	2206	410
29852.19854	24760.85824	-177.033	20.25	20.25	40.51	2894	410
642.7985441	26186.95824	-170.553	28.66	28.66	57.32	2174	410
10212.09854	26720.05824	-212.025	14.06	14.06	28.12	5503	410
26932.39854	27305.75824	139.223	13.61	13.61	27.22	2477	410
29826.49854	27658.65824	120.593	12.62	12.62	25.25	3802	410
16206.79854	33959.65824	-153.057	23.10	23.10	46.21	2816	410
22685.79854	34079.95824	-86.961	10.74	10.74	21.48	4937	410
16752.49558	519.5561789	-225.759	47.34	47.34	94.67	1006	418
20849.89558	1411.856179	81.7166	20.02	20.02	40.03	2230	418
33271.69558	2107.156179	261.31	34.22	34.22	68.44	1149	418
19899.79558	3171.656179	40.7306	23.46	23.46	46.91	1430	418
27977.49558	11584.55618	-146.055	40.11	40.11	80.21	1164	418
32282.69558	11656.15618	-204.375	46.09	46.09	92.17	1147	418
29328.59558	12638.75618	-97.4554	26.59	26.59	53.18	1873	418
12747.19558	12736.15618	-140.871	32.71	32.71	65.42	1359	418
23435.49558	14017.35618	127.174	25.55	25.55	51.10	2299	418
32590.69558	14889.15618	153.256	22.89	22.89	45.78	2029	418
34121.89558	19001.15618	75.755	15.92	15.92	31.84	2468	418
33541.59558	19779.25618	306.767	27.20	27.20	54.40	1594	418
3546.995578	20401.25618	-47.5594	27.37	27.37	54.73	1618	418
7172.795578	20960.25618	66.8126	22.84	22.84	45.69	1728	418
37242.19558	21954.25618	-78.0154	23.95	23.95	47.90	2618	418
38150.89558	23748.35618	17.8886	19.78	19.78	39.56	2413	418
26192.09558	24518.75618	133.135	11.94	11.94	23.88	5767	418
39154.29558	25838.35618	-113.007	10.55	10.55	21.10	3624	418
32534.59558	26086.65618	223.305	10.72	10.72	21.43	5911	418
38003.89558	26267.75618	-4.14341	20.25	20.25	40.51	1587	418
5078.595578	26790.55618	63.0866	17.78	17.78	35.56	2201	418
33994.19558	26915.75618	160.708	22.75	22.75	45.50	1396	418
17915.29558	27481.15618	95.8754	24.37	24.37	48.75	1107	418
13224.89558	27609.25618	-105.879	20.23	20.23	40.46	3538	418
17204.09558	28518.25618	256.093	26.09	26.09	52.19	1849	418
23583.39558	30635.15618	77.9906	16.53	16.53	33.06	1633	418
28452.39558	31132.45618	-63.1114	15.47	15.47	30.94	2678	418
14277.69558	32627.25618	-214.743	38.20	38.20	76.40	1195	418
23145.39558	32985.65618	-60.5194	13.52	13.52	27.04	4842	418
19619.19558	34488.65618	-155.127	21.31	21.31	42.63	2697	418
17622.39558	35161.95618	57.8702	19.33	19.33	38.67	2206	418
2885.392612	2125.55412	193.37	21.01	21.01	42.01	3591	426
25482.69261	6284.55412	-89.1578	16.93	16.93	33.86	3007	426
4160.692612	13956.85412	234.356	19.81	19.81	39.61	3083	426
4610.892612	15686.45412	-128.038	36.10	36.10	72.20	1140	426
36437.79261	19204.55412	-87.8618	13.47	13.47	26.94	5396	426
12806.39261	21712.55412	96.4942	20.21	20.21	40.41	2447	426
36342.09261	23656.05412	162.817	11.28	11.28	22.56	6633	426
5106.192612	24001.65412	42.8398	20.61	20.61	41.21	1182	426
32579.99261	25246.85412	104.691	32.69	32.69	65.37	1020	426
11572.99261	25446.25412	67.4314	16.04	16.04	32.08	2229	426
34651.09261	26932.85412	-175.99	17.24	17.24	34.48	3602	426
2707.692612	29105.95412	55.5082	15.24	15.24	30.47	2624	426
20570.08965	2387.252061	-49.1082	7.70	7.70	15.40	6112	434
37459.78965	4343.652061	120.214	21.01	21.01	42.01	3217	434
34231.58965	7150.152061	-220.828	17.71	17.71	35.42	5604	434
28970.48965	7907.252061	-5.69215	23.55	23.55	47.10	1651	434
1651.089646	8553.252061	95.6227	14.67	14.67	29.34	2655	434
12568.08965	9341.952061	174.614	31.46	31.46	62.93	1296	434
32418.68965	13591.75206	-67.2522	19.08	19.08	38.15	2326	434
38395.98965	13540.95206	122.45	30.57	30.57	61.14	1064	434
19299.08965	14084.35206	-93.1721	12.20	12.20	24.40	3337	434
29497.08965	16980.85206	-66.6042	16.60	16.60	33.21	3263	434
19182.88965	18166.75206	-29.0202	17.26	17.26	34.52	2840	434
4649.889646	25049.85206	108.291	17.17	17.17	34.34	2526	434
6470.089646	25763.15206	231.249	32.08	32.08	64.15	1924	434
29870.38965	27667.35206	301.298	13.31	13.31	26.61	5323	434
3761.989646	29512.95206	10.5078	21.81	21.81	43.61	1651	434
10656.18965	31164.75206	-80.2122	14.91	14.91	29.81	2067	434
12010.88965	32136.55206	-139.828	21.57	21.57	43.14	3160	434
19108.48965	32387.25206	-115.204	14.41	14.41	28.83	3992	434
12397.68965	33510.45206	-198.796	35.11	35.11	70.23	1143	434
3096.386681	1026.950002	145.425	23.27	23.27	46.53	2796	442
23857.78668	1893.550002	1.95747	22.73	22.73	45.45	1404	442
4948.586681	1822.350002	-163.931	37.70	37.70	75.41	1109	442
31006.28668	8037.050002	-147.731	16.06	16.06	32.12	3741	442
6098.686681	9120.650002	-124.403	19.90	19.90	39.80	2612	442
35496.98668	9665.850002	-86.1705	16.13	16.13	32.26	3532	442
31202.08668	12785.05	-10.3545	25.20	25.20	50.40	1069	442
3286.586681	13963.35	-18.1305	19.64	19.64	39.28	1461	442
6049.386681	14368.85	282.541	38.98	38.98	77.95	1040	442
23365.18668	17312.05	98.4771	14.20	14.20	28.40	2610	442
34104.48668	19007.35	-7.11453	9.82	9.82	19.64	9233	442
29786.48668	24823.25	-59.6025	19.64	19.64	39.28	2362	442
30183.28668	26566.85	45.5679	3.74	3.74	7.49	18580	442
19077.08668	32356.45	-62.1945	14.39	14.39	28.78	3235	442
23163.48668	32974.35	-63.4905	19.36	19.36	38.72	1891	442
15874.18668	37836.15	-3.22653	24.04	24.04	48.09	1384	442
13541.18668	40212.05	-149.027	14.06	14.06	28.12	4829	442
12456.48371	1007.047943	-77.2249	20.11	20.11	40.22	1960	450
3124.783715	1129.847943	-26.0329	34.17	34.17	68.34	1277	450
27614.98371	3764.547943	35.0087	20.63	20.63	41.26	1825	450
10084.88371	4190.347943	154.241	32.66	32.66	65.33	1131	450
30871.18371	5819.047943	216.092	10.27	10.27	20.54	6273	450
18037.38371	8474.847943	128.159	11.94	11.94	23.88	6774	450
29515.38371	8667.947943	-131.657	27.18	27.18	54.35	2088	450
36201.08371	8378.647943	-213.305	37.30	37.30	74.61	1246	450
28417.38371	8917.147943	12.8471	19.64	19.64	39.28	2304	450
27545.68371	9522.347943	311.478	28.87	28.87	57.74	1706	450
36069.68371	10905.34794	-106.385	36.10	36.10	72.20	1083	450
19159.08371	11176.24794	121.452	24.07	24.07	48.14	1067	450
11054.08371	11552.34794	9.6071	10.69	10.69	21.38	6866	450
29367.58371	12630.54794	-65.5609	12.76	12.76	25.53	6067	450
11804.88371	13420.84794	168.4	12.67	12.67	25.34	6651	450
16416.98371	16598.34794	-222.377	20.46	20.46	40.93	3057	450
13530.58371	16913.94794	2.4791	8.41	8.41	16.81	8405	450
22335.38371	17330.44794	283.16	21.95	21.95	43.90	2187	450
40615.88371	19075.14794	74.5043	12.22	12.22	24.44	2576	450
26686.78371	19244.24794	211.621	27.08	27.08	54.16	1355	450
32960.68371	19073.54794	-73.3369	43.05	43.05	86.10	1252	450
22568.08371	19760.34794	228.761	12.08	12.08	24.16	7743	450
33437.58371	19870.34794	169.89	18.56	18.56	37.11	2752	450
4761.583715	20620.64794	230.251	34.27	34.27	68.53	1129	450
27280.18371	21580.34794	-134.897	25.72	25.72	51.43	1717	450
14325.08371	21655.14794	-84.3529	12.22	12.22	24.44	4628	450
3492.083715	21837.24794	-99.9049	17.00	17.00	34.01	2621	450
37869.98371	21852.84794	9.6071	21.60	21.60	43.19	1788	450
24794.18371	23719.94794	-149.801	33.68	33.68	67.35	1206	450
30537.38371	24774.84794	108.783	21.17	21.17	42.34	1196	450
18073.28371	25542.84794	59.6003	15.19	15.19	30.38	2357	450
31626.08371	25332.64794	288.377	13.71	13.71	27.41	3536	450
36504.88371	26389.94794	62.5811	30.85	30.85	61.70	1226	450
29518.48371	26885.84794	206.405	9.47	9.47	18.93	5238	450
34697.38371	26891.54794	-89.5369	20.14	20.14	40.27	2136	450
26879.48371	27333.54794	75.2495	14.04	14.04	28.07	3102	450
17980.08371	27507.84794	187.03	24.68	24.68	49.36	1169	450
16307.28371	28857.84794	23.2151	15.35	15.35	30.71	3992	450
31529.38371	29618.84794	-39.6409	10.29	10.29	20.58	5198	450
24951.58371	31115.34794	-215.897	30.94	30.94	61.89	1545	450
12370.68371	31123.74794	123.688	7.75	7.75	15.50	9950	450
16501.68371	31721.34794	216.838	25.65	25.65	51.29	1600	450
18020.28371	33568.34794	-101.201	27.01	27.01	54.02	1181	450
19985.68371	34083.34794	-35.1049	16.81	16.81	33.63	2248	450
18568.18371	35038.74794	248.881	24.70	24.70	49.41	1478	450
16074.88371	36363.04794	14.7911	22.80	22.80	45.59	1867	450
14910.38371	37926.54794	-77.8729	19.17	19.17	38.34	1962	450
14400.08371	38710.04794	317.439	16.39	16.39	32.78	2906	450
1114.180749	563.8458846	-101.975	34.22	34.22	68.44	1063	458
5485.080749	876.5458846	-0.887273	29.79	29.79	59.58	1011	458
40324.38075	1952.945885	1.05673	27.67	27.67	55.34	2075	458
8562.780749	3416.945885	76.6135	9.63	9.63	19.26	4606	458
11974.88075	6822.645885	97.4791	21.71	21.71	43.43	1134	458
28323.18075	13143.54588	154.114	8.95	8.95	17.90	8096	458
18090.28075	13274.54588	-61.7993	5.65	5.65	11.30	14045	458
15497.28075	16377.94588	-162.239	37.94	37.94	75.88	1088	458
7446.880749	18776.14588	119.09	18.75	18.75	37.49	2288	458
34578.48075	21043.44588	-144.743	8.74	8.74	17.47	10018	458
30509.98075	24778.94588	119.835	16.96	16.96	33.91	2236	458
21136.28075	29105.34588	238.322	8.15	8.15	16.30	11633	458
4982.080749	30093.24588	79.5943	15.61	15.61	31.23	2715	458
16268.88075	30573.24588	-91.6073	16.11	16.11	32.22	3306	458
20058.68075	34769.84588	42.3343	15.92	15.92	31.84	1751	458
20769.97778	1509.243826	-90.4377	15.38	15.38	30.76	4055	466
4044.077783	2765.043826	1.57835	8.17	8.17	16.34	7954	466
29970.47778	6693.143826	-183.102	35.37	35.37	70.74	1200	466
28073.17778	9574.143826	83.194	25.34	25.34	50.68	1414	466
1407.677783	11573.74383	-155.238	33.91	33.91	67.82	1998	466
1912.877783	13143.54383	209.133	27.88	27.88	55.77	1749	466
801.6777829	16030.54383	168.892	27.25	27.25	54.49	1525	466
11395.77778	16749.94383	121.944	19.10	19.10	38.20	1470	466
28427.67778	17079.54383	215.84	5.32	5.32	10.64	15685	466
6563.977783	19685.54383	-14.6216	13.07	13.07	26.14	2585	466
34570.77778	20993.74383	-200.598	9.70	9.70	19.41	9924	466
27939.97778	21273.94383	84.6844	20.16	20.16	40.32	2198	466
26447.47778	23232.64383	19.7224	23.15	23.15	46.30	1311	466
34192.97778	24044.74383	133.868	24.44	24.44	48.89	1722	466
14719.17778	26741.04383	275.456	35.91	35.91	71.83	1005	466
25186.37778	27162.44383	239.686	31.39	31.39	62.78	1517	466
18082.77778	27477.14383	204.662	27.77	27.77	55.53	1280	466
27652.57778	30103.04383	79.468	6.76	6.76	13.52	9197	466
26605.07778	31052.84383	-137.742	29.51	29.51	59.02	1078	466
13986.77778	34381.44383	-19.8056	18.91	18.91	37.82	2731	466
18563.97778	35046.44383	40.7176	15.33	15.33	30.66	2265	466
13721.07778	37801.44383	106.295	16.86	16.86	33.72	1715	466
17844.87482	1227.541767	70.3992	14.37	14.37	28.73	3421	474
13846.57482	5137.141767	-94.452	12.83	12.83	25.67	4845	474
36640.97482	5135.941767	96.4812	19.69	19.69	39.38	2084	474
32300.77482	9108.541767	-82.14	13.00	13.00	26.00	5472	474
34278.97482	8961.641767	136.722	30.90	30.90	61.80	1298	474
36032.47482	12031.24177	-14.1	34.97	34.97	69.94	1218	474
18193.97482	12247.54177	-102.228	40.15	40.15	80.31	1242	474
31322.07482	12694.24177	272.348	38.74	38.74	77.48	1520	474
3231.974817	14004.14177	-90.564	14.67	14.67	29.34	3999	474
37941.97482	14895.94177	258.19	20.96	20.96	41.92	2521	474
7911.074817	15649.04177	70.3992	13.14	13.14	26.28	4733	474
25846.47482	16738.34177	-133.98	43.99	43.99	87.98	1018	474
11053.47482	17678.54177	-96.396	5.91	5.91	11.82	12648	474
10228.07482	17749.04177	228.382	11.66	11.66	23.31	5956	474
40898.87482	17905.24177	11.172	22.89	22.89	45.78	2083	474
6570.474817	19629.34177	17.004	10.41	10.41	20.82	3623	474
39562.87482	20804.74177	142.684	25.83	25.83	51.67	1333	474
18040.37482	22048.34177	112.876	15.26	15.26	30.52	2223	474
25412.37482	22234.44177	-62.052	28.14	28.14	56.28	1417	474
[truncated: 122,677 more rows]
