# Supplementary material for: Super-resolution analysis of PACSIN2 and EHD2 at caveolae
Source: PLoS One. 2022 Jul 14;17(7):e0271003. doi: 10.1371/journal.pone.0271003 (PMC9282494; doi:10.1371/journal.pone.0271003)
Supplement: S2 Data — (ZIP) [file pone.0271003.s004.zip › 405RbCav1Cy3MoEHD2003driftCorr 3DdistanceR_561-647_94K_TS3D.3dlp]

17877.74832	2678.362211	-108.504	42.01	42.01	84.03	1506	6
10327.14832	3551.362211	-91.008	19.73	19.73	39.47	6976	6
41177.24832	4491.262211	59.1012	36.53	36.53	73.05	1201	6
15639.24832	4761.062211	-84.528	14.18	14.18	28.35	8926	6
20676.44832	5466.062211	-30.096	41.59	41.59	83.18	1323	6
26758.84832	5692.062211	-59.904	28.38	28.38	56.76	2909	6
37488.64832	5566.162211	4.896	38.22	38.22	76.44	1252	6
18076.34832	8481.762211	140.328	15.40	15.40	30.80	7372	6
19783.54832	8691.462211	74.0052	44.37	44.37	88.74	1100	6
10252.24832	9958.462211	90.3996	21.71	21.71	43.43	2149	6
36126.24832	10745.66221	32.112	28.33	28.33	56.66	1886	6
27974.54832	10905.56221	-181.08	28.59	28.59	57.18	3044	6
41228.54832	11120.56221	-192.096	45.45	45.45	90.90	1865	6
26323.74832	12635.96221	-181.728	66.83	66.83	133.67	1165	6
38836.74832	13677.76221	101.578	42.48	42.48	84.97	1222	6
23314.04832	13891.86221	-168.768	9.99	9.99	19.97	15300	6
6814.348321	14296.46221	-203.76	38.83	38.83	77.67	2133	6
4854.348321	14468.96221	-74.16	17.85	17.85	35.70	4823	6
16375.84832	15649.66221	289.368	38.17	38.17	76.35	1817	6
959.9483212	15852.96221	-107.856	48.51	48.51	97.03	1290	6
13631.74832	16008.26221	-13.896	18.56	18.56	37.11	4049	6
18600.64832	16463.96221	83.6928	24.35	24.35	48.70	1588	6
16348.24832	16431.76221	-167.472	49.20	49.20	98.39	1397	6
38319.64832	17262.16221	-155.808	33.18	33.18	66.36	3146	6
27906.64832	18213.96221	305.762	31.42	31.42	62.83	2441	6
37942.34832	18143.26221	10.728	33.32	33.32	66.65	1477	6
30506.74832	18976.36221	-41.76	10.46	10.46	20.91	10678	6
38258.44832	19343.86221	247.637	42.20	42.20	84.40	1238	6
4688.848321	19657.66221	308.743	38.27	38.27	76.54	2751	6
6144.848321	20474.26221	126.914	23.24	23.24	46.49	1911	6
33206.54832	21005.26221	30.816	24.14	24.14	48.28	2618	6
5209.048321	23445.56221	293.839	39.75	39.75	79.50	1548	6
6299.548321	23720.06221	221.555	35.54	35.54	71.07	1533	6
16911.84832	24038.16221	-126	31.27	31.27	62.55	2547	6
35204.94832	24877.16221	-63.792	14.74	14.74	29.48	7027	6
883.9483212	25429.16221	-127.296	9.33	9.33	18.65	23708	6
15711.54832	25587.06221	-3.528	22.16	22.16	44.32	3204	6
5557.348321	25767.36221	273.719	14.39	14.39	28.78	8919	6
13067.74832	27710.16221	-134.424	19.15	19.15	38.29	3837	6
25587.14832	27964.56221	302.782	7.91	7.91	15.83	17882	6
35081.64832	28266.46221	-81.936	9.14	9.14	18.27	12151	6
26046.24832	29611.46221	134.366	26.31	26.31	52.61	1882	6
14946.24832	30679.46221	309.488	37.00	37.00	73.99	1759	6
30019.44832	31735.76221	-106.56	33.79	33.79	67.59	1536	6
19919.44832	32368.86221	114.246	18.70	18.70	37.40	2567	6
19313.74832	32967.86221	-67.032	29.51	29.51	59.02	1771	6
12332.44832	33217.16221	68.0436	13.75	13.75	27.51	6454	6
26792.24832	33339.86221	-137.664	35.33	35.33	70.65	1306	6
16054.24832	34622.06221	-57.312	35.80	35.80	71.59	1318	6
13589.44832	37806.56221	20.448	30.45	30.45	60.90	1358	6
11613.74536	390.8601519	109.775	23.48	23.48	46.96	2422	14
21872.24536	344.2601519	-107.208	21.29	21.29	42.58	5157	14
20655.74536	989.5601519	-66.384	15.85	15.85	31.70	5853	14
18051.84536	1975.660152	-41.76	27.62	27.62	55.25	2396	14
36508.94536	1913.560152	13.32	50.14	50.14	100.28	1014	14
13020.74536	2422.660152	98.5968	16.16	16.16	32.31	4101	14
12285.14536	2554.560152	205.906	11.99	11.99	23.97	11092	14
28235.24536	2754.460152	53.1396	16.06	16.06	32.12	6707	14
25292.14536	4985.060152	23.688	41.09	41.09	82.19	1117	14
2585.745355	5543.360152	195.473	42.91	42.91	85.82	1851	14
24854.84536	5425.560152	-52.128	41.80	41.80	83.60	2089	14
12661.14536	6910.260152	-151.92	28.68	28.68	57.37	2512	14
20945.74536	6694.260152	31.464	14.84	14.84	29.67	6162	14
1631.045355	6948.460152	-43.704	22.16	22.16	44.32	3983	14
23640.74536	7133.660152	-85.824	54.85	54.85	109.70	1020	14
30594.44536	7975.660152	-126	23.39	23.39	46.77	3810	14
18879.24536	8376.260152	-68.976	22.42	22.42	44.84	2661	14
6983.545355	8908.260152	-177.192	39.28	39.28	78.56	1750	14
19308.94536	9443.860152	-67.68	19.90	19.90	39.80	3038	14
38142.44536	10598.26015	0.36	35.58	35.58	71.17	1560	14
36938.64536	10919.16015	37.4904	44.32	44.32	88.64	1155	14
27870.24536	12155.86015	-148.032	48.68	48.68	97.36	1543	14
27218.04536	13796.26015	-143.496	13.40	13.40	26.80	10861	14
23319.34536	13916.06015	-187.56	8.64	8.64	17.29	16748	14
24206.34536	14051.66015	-19.728	30.47	30.47	60.95	2246	14
17155.64536	14879.06015	105.304	43.14	43.14	86.29	1022	14
9704.045355	15348.96015	290.113	9.68	9.68	19.36	12642	14
17662.64536	15396.56015	237.204	49.41	49.41	98.82	1079	14
39918.84536	15882.06015	-24.264	24.21	24.21	48.42	1876	14
38352.54536	17275.76015	-116.928	14.93	14.93	29.86	9319	14
23779.14536	17649.56015	-63.792	8.93	8.93	17.85	8512	14
5609.145355	18297.46015	246.146	45.52	45.52	91.04	1231	14
11064.74536	18752.76015	151.506	8.95	8.95	17.90	9257	14
14154.84536	18590.36015	-24.264	21.69	21.69	43.38	2564	14
30077.54536	19978.96015	272.228	37.54	37.54	75.08	1308	14
21988.64536	20643.46015	-63.792	40.25	40.25	80.49	1636	14
32462.84536	20988.96015	-218.664	39.59	39.59	79.18	1921	14
963.4453553	21157.26015	53.8848	29.81	29.81	59.63	1715	14
13779.94536	21018.96015	8.784	33.46	33.46	66.93	1093	14
20412.44536	21940.46015	-166.824	50.35	50.35	100.70	1204	14
24923.64536	21887.96015	-43.056	40.55	40.55	81.11	1434	14
24676.34536	23584.46015	34.704	26.49	26.49	52.99	1621	14
16491.04536	24704.06015	-108.504	20.63	20.63	41.26	3542	14
13138.34536	25659.46015	-111.744	25.62	25.62	51.24	2692	14
971.5453553	25819.46015	-181.728	29.11	29.11	58.22	3096	14
19825.64536	26613.56015	211.122	11.52	11.52	23.03	7141	14
8619.245355	27125.36015	277.445	11.78	11.78	23.55	12171	14
8810.545355	28823.46015	-222.552	45.59	45.59	91.19	1548	14
35398.54536	29214.16015	-178.488	30.76	30.76	61.51	3377	14
14655.64536	29372.16015	24.336	24.96	24.96	49.93	1531	14
29809.74536	29615.06015	-62.496	20.18	20.18	40.36	1961	14
30262.64536	29795.56015	-64.44	11.33	11.33	22.66	7363	14
3562.145355	30190.46015	146.29	35.94	35.94	71.87	1169	14
17953.44536	31532.36015	-6.768	13.56	13.56	27.13	2835	14
23157.74536	33082.66015	34.056	17.59	17.59	35.18	2592	14
21273.54536	35512.76015	157.468	30.64	30.64	61.28	1265	14
13418.84536	35889.46015	39.726	21.90	21.90	43.80	1674	14
14517.04536	37916.46015	261.05	25.29	25.29	50.59	2102	14
18983.74239	703.558093	279.68	24.68	24.68	49.36	3590	22
6401.442389	2946.458093	-170.064	78.99	78.99	157.97	1138	22
30741.74239	3794.158093	38.2356	27.11	27.11	54.21	1872	22
22043.84239	5201.758093	23.04	22.16	22.16	44.32	2511	22
29006.54239	5422.458093	-164.232	40.58	40.58	81.15	1478	22
26739.44239	5611.258093	-10.008	12.72	12.72	25.43	8032	22
15836.94239	5684.458093	-190.8	18.53	18.53	37.07	4359	22
1670.242389	6783.058093	-197.928	33.04	33.04	66.08	2245	22
38318.14239	7435.058093	-20.376	33.65	33.65	67.31	1431	22
4489.742389	7700.758093	-217.368	29.56	29.56	59.11	2884	22
24876.04239	8454.558093	-111.096	23.69	23.69	47.38	4012	22
16751.04239	9051.858093	15.264	32.03	32.03	64.06	1443	22
24012.94239	9540.358093	246.146	16.96	16.96	33.91	4325	22
35523.94239	9618.858093	-93.6	13.61	13.61	27.22	6611	22
8012.842389	10498.85809	-141.552	41.50	41.50	82.99	2361	22
14762.14239	10644.65809	237.204	30.40	30.40	60.81	1837	22
1986.442389	11071.55809	-85.824	48.47	48.47	96.93	1110	22
7228.842389	11457.45809	219.319	6.33	6.33	12.67	13725	22
22258.64239	11790.05809	-28.8	25.74	25.74	51.48	2470	22
18047.04239	12290.25809	-37.224	15.05	15.05	30.10	4122	22
30841.14239	12647.25809	254.344	10.95	10.95	21.90	12468	22
36912.54239	12914.05809	-41.112	37.56	37.56	75.12	1343	22
14009.94239	13738.15809	58.356	9.51	9.51	19.03	10163	22
27082.24239	14609.35809	-98.784	17.50	17.50	35.00	4439	22
27037.74239	14903.15809	-10.008	25.34	25.34	50.68	2575	22
2653.342389	16132.05809	68.0436	19.76	19.76	39.52	3059	22
10410.64239	16784.55809	245.401	42.84	42.84	85.67	1119	22
38184.34239	17408.25809	236.459	34.12	34.12	68.25	1339	22
3955.842389	17725.35809	-86.472	15.33	15.33	30.66	4370	22
29032.34239	18324.15809	-57.312	40.67	40.67	81.34	1239	22
37786.64239	18489.45809	3.6	15.54	15.54	31.09	2585	22
38677.04239	19458.25809	-177.192	20.77	20.77	41.54	3285	22
7527.242389	19601.45809	-103.968	41.80	41.80	83.60	1076	22
2352.342389	20085.55809	58.356	39.42	39.42	78.85	1260	22
4756.142389	20580.55809	-24.912	9.77	9.77	19.55	6648	22
20353.74239	21135.45809	-165.528	47.41	47.41	94.81	1392	22
27373.24239	21375.05809	176.843	21.45	21.45	42.91	2369	22
19234.94239	21723.05809	23.688	25.76	25.76	51.53	1739	22
34299.44239	21643.55809	-201.168	37.68	37.68	75.36	1850	22
33931.84239	23394.35809	-60.552	32.85	32.85	65.70	1518	22
23855.04239	24009.15809	-24.264	30.80	30.80	61.61	1834	22
9090.642389	24347.85809	74.0052	17.66	17.66	35.33	3202	22
29834.94239	24608.55809	-32.04	26.35	26.35	52.70	1413	22
38240.94239	24795.05809	-22.968	16.60	16.60	33.21	4032	22
5045.742389	25111.55809	42.7068	24.61	24.61	49.22	1233	22
17830.74239	25253.45809	220.064	19.15	19.15	38.29	2937	22
32221.34239	26438.25809	-19.728	14.67	14.67	29.34	3394	22
19836.94239	26600.95809	269.993	7.72	7.72	15.45	16451	22
21131.64239	26754.35809	209.632	35.37	35.37	70.74	1000	22
33833.34239	26828.35809	-95.544	10.39	10.39	20.77	9149	22
20230.34239	27599.05809	-26.856	17.66	17.66	35.33	2970	22
33407.44239	28047.55809	295.33	31.84	31.84	63.68	1500	22
30374.04239	28394.55809	59.1012	12.88	12.88	25.76	3698	22
14610.04239	29435.05809	62.8272	21.17	21.17	42.34	1585	22
30247.64239	29749.85809	16.56	8.29	8.29	16.58	9534	22
28574.24239	29940.35809	-4.824	15.19	15.19	30.38	3875	22
8633.342389	31015.25809	24.336	17.76	17.76	35.51	2507	22
37807.04239	31233.15809	-17.136	38.69	38.69	77.39	1101	22
7468.942389	31820.45809	-167.472	7.06	7.06	14.13	21249	22
19107.84239	32441.15809	-86.472	28.54	28.54	57.09	2657	22
10482.64239	32690.65809	-6.12	29.74	29.74	59.49	1462	22
24550.64239	33356.15809	-61.848	27.04	27.04	54.07	1633	22
18120.94239	33660.35809	-162.288	35.94	35.94	71.87	2258	22
12525.34239	33927.55809	-53.424	8.22	8.22	16.44	12210	22
19866.44239	34343.55809	-127.944	40.95	40.95	81.91	1249	22
12831.44239	34641.45809	167.155	15.31	15.31	30.61	2769	22
20697.54239	34688.85809	-73.512	40.77	40.77	81.53	1202	22
32701.53942	1419.356034	-100.08	55.01	55.01	110.03	1959	30
21971.63942	1621.356034	148.525	24.47	24.47	48.94	2437	30
4913.939424	2565.056034	46.4328	27.77	27.77	55.53	2336	30
11876.73942	3074.956034	83.6928	41.54	41.54	83.08	1125	30
10917.73942	3237.756034	-150.624	46.94	46.94	93.87	1804	30
30339.53942	6093.156034	-13.248	24.30	24.30	48.61	1643	30
3570.739424	6931.056034	32.76	22.58	22.58	45.17	3164	30
18114.93942	8480.356034	162.684	11.33	11.33	22.66	6965	30
36065.23942	8792.756034	-137.016	35.80	35.80	71.59	1707	30
34193.63942	9885.356034	87.4188	15.33	15.33	30.66	4288	30
28710.63942	10685.05603	-52.776	24.16	24.16	48.32	2082	30
24136.23942	11793.65603	-187.56	28.05	28.05	56.10	2753	30
22270.33942	11797.05603	-127.296	17.33	17.33	34.67	5679	30
31196.73942	12748.65603	222.3	32.03	32.03	64.06	1478	30
32377.63942	13623.95603	32.112	30.76	30.76	61.51	1164	30
4799.239424	14366.45603	-70.272	13.42	13.42	26.85	5650	30
18679.83942	14422.85603	28.872	17.00	17.00	34.01	2696	30
30043.83942	15706.45603	-24.912	20.96	20.96	41.92	2507	30
36650.43942	15840.95603	-118.224	34.59	34.59	69.19	1492	30
40584.03942	16015.45603	185.785	35.70	35.70	71.40	1280	30
26294.33942	17944.25603	20.448	24.26	24.26	48.51	2488	30
13430.53942	18065.35603	-172.008	24.68	24.68	49.36	2464	30
38353.73942	18063.35603	131.386	26.94	26.94	53.88	2074	30
20278.63942	19596.85603	309.488	22.33	22.33	44.65	2544	30
37506.93942	24039.25603	-65.088	27.25	27.25	54.49	1341	30
22568.43942	24453.35603	115.736	36.97	36.97	73.95	1107	30
30621.63942	24726.75603	133.621	19.22	19.22	38.43	3253	30
19000.13942	25121.85603	255.834	12.72	12.72	25.43	5709	30
26855.13942	27344.65603	-105.912	39.78	39.78	79.55	1047	30
24961.63942	27992.15603	271.483	7.84	7.84	15.68	14969	30
37017.63942	28502.15603	-100.728	26.87	26.87	53.74	2591	30
21151.43942	29172.45603	271.483	6.01	6.01	12.01	24287	30
11062.33942	29677.85603	144.799	25.22	25.22	50.44	1570	30
1715.239424	29850.75603	287.878	7.51	7.51	15.02	23459	30
30297.53942	29820.15603	-7.416	17.57	17.57	35.14	2496	30
16752.13942	30196.15603	-13.248	30.61	30.61	61.23	1456	30
37502.23942	29877.75603	-55.368	36.83	36.83	73.66	1009	30
28560.73942	30134.95603	-45	15.45	15.45	30.90	2375	30
38881.33942	30207.35603	-219.312	47.74	47.74	95.47	1287	30
16259.53942	30499.15603	-74.16	30.29	30.29	60.57	1492	30
15510.73942	31164.25603	-33.984	21.01	21.01	42.01	3370	30
22990.83942	31843.05603	-132.48	8.48	8.48	16.96	13915	30
17786.83942	32362.95603	-175.896	30.66	30.66	61.32	1856	30
21079.83942	33679.15603	103.068	10.17	10.17	20.35	6396	30
20902.03646	335.0539753	217.829	40.81	40.81	81.62	1154	38
24694.23646	1434.053975	-134.424	13.59	13.59	27.18	7376	38
12979.53646	2418.653975	239.44	11.63	11.63	23.27	8317	38
20559.93646	2220.053975	-173.304	13.68	13.68	27.37	6243	38
41082.13646	2370.253975	-55.368	46.58	46.58	93.16	1131	38
28305.03646	2720.853975	61.3368	16.72	16.72	33.44	3804	38
17034.13646	2755.853975	24.984	33.65	33.65	67.31	1472	38
21643.73646	3676.053975	214.103	12.81	12.81	25.62	7798	38
12581.43646	4240.153975	-41.112	38.67	38.67	77.34	1383	38
4966.136458	4886.453975	60.5916	28.97	28.97	57.93	1313	38
14018.93646	5471.853975	-6.12	11.94	11.94	23.88	5023	38
30274.53646	6243.653975	-74.16	29.79	29.79	59.58	1365	38
32230.43646	7223.953975	-108.504	28.45	28.45	56.90	1722	38
181.1364577	8146.053975	257.324	37.66	37.66	75.31	1568	38
3924.236458	8040.853975	-117.576	60.41	60.41	120.81	1022	38
24894.63646	8459.253975	78.4764	28.40	28.40	56.80	1340	38
11036.73646	11565.35398	26.28	16.25	16.25	32.50	3665	38
23039.63646	11828.85398	39.726	26.38	26.38	52.75	2157	38
6567.136458	12293.65398	23.04	6.57	6.57	13.14	11393	38
4696.736458	12663.95398	-160.992	56.17	56.17	112.33	1596	38
6948.536458	13679.55398	-72.864	36.13	36.13	72.25	1509	38
23307.93646	13943.55398	-93.6	17.17	17.17	34.34	3633	38
17821.53646	15325.65398	287.878	34.15	34.15	68.30	1510	38
18566.93646	16448.85398	213.358	40.98	40.98	81.95	1480	38
21393.53646	17162.45398	-45.648	24.89	24.89	49.78	2236	38
35274.53646	17562.85398	-166.824	51.39	51.39	102.77	1127	38
36833.83646	17622.15398	-36.576	37.02	37.02	74.04	1074	38
26473.33646	17865.15398	332.59	29.48	29.48	58.97	2743	38
36741.53646	20351.25398	-95.544	25.13	25.13	50.26	2005	38
24867.13646	21198.15398	229.007	19.36	19.36	38.72	2772	38
28274.53646	21835.95398	-66.384	24.19	24.19	48.37	1606	38
3949.236458	22333.95398	313.96	33.09	33.09	66.18	1885	38
1880.136458	22622.45398	224.536	32.00	32.00	64.01	1561	38
33008.43646	22602.45398	-85.824	26.26	26.26	52.52	1590	38
38776.63646	22843.05398	50.904	19.43	19.43	38.86	2892	38
7175.136458	22904.95398	-95.544	16.44	16.44	32.88	5805	38
18232.03646	23159.05398	-55.368	11.37	11.37	22.75	6107	38
19345.13646	24053.95398	244.656	18.96	18.96	37.92	2412	38
2459.736458	24910.65398	240.93	30.97	30.97	61.94	1798	38
18724.93646	25113.85398	-208.944	29.44	29.44	58.88	2283	38
8235.636458	26425.65398	251.363	27.01	27.01	54.02	2843	38
24880.93646	27992.05398	218.574	16.86	16.86	33.72	2609	38
18882.23646	28538.45398	-41.112	33.49	33.49	66.98	1154	38
8831.936458	28943.85398	74.7504	29.56	29.56	59.11	1892	38
23203.03646	29177.65398	-197.928	34.95	34.95	69.90	1818	38
30249.73646	29807.35398	-44.352	12.15	12.15	24.30	4316	38
15575.83646	31063.75398	34.056	13.61	13.61	27.22	4671	38
16773.33646	31165.35398	29.52	26.96	26.96	53.93	1389	38
20875.73646	31416.25398	-212.184	13.82	13.82	27.65	8589	38
13674.63646	34730.15398	197.708	11.68	11.68	23.36	5940	38
13808.53646	35797.25398	115.736	35.07	35.07	70.13	1081	38
16273.73646	36309.25398	-149.328	18.18	18.18	36.36	6780	38
13530.73646	36842.45398	-103.32	24.16	24.16	48.32	2331	38
34283.43349	508.8519164	-82.584	38.01	38.01	76.02	1567	46
11678.63349	1805.851916	-172.656	30.52	30.52	61.04	2519	46
15347.33349	1879.351916	292.349	39.87	39.87	79.74	2020	46
8014.533492	2109.851916	281.916	36.79	36.79	73.57	2124	46
12923.73349	2422.651916	284.897	18.30	18.30	36.60	3489	46
41282.23349	3399.751916	282.661	48.89	48.89	97.78	1216	46
37487.63349	4344.251916	34.704	16.25	16.25	32.50	4882	46
4329.033492	4698.351916	-141.552	34.83	34.83	69.66	1531	46
1326.633492	5765.951916	129.895	27.29	27.29	54.59	1671	46
36544.13349	5972.251916	225.281	43.43	43.43	86.85	1162	46
5484.333492	7525.351916	-16.488	17.57	17.57	35.14	4020	46
28227.83349	8869.051916	278.19	26.73	26.73	53.46	2083	46
35474.53349	9377.951916	-118.224	24.96	24.96	49.93	2234	46
30368.13349	9254.451916	-39.168	39.38	39.38	78.75	1284	46
36920.13349	10205.05192	-148.032	55.15	55.15	110.31	1101	46
12800.73349	12290.45192	-86.472	39.78	39.78	79.55	1061	46
13675.33349	12965.55192	-98.136	12.34	12.34	24.68	3783	46
9852.933492	13390.75192	-181.08	45.07	45.07	90.15	1213	46
34484.33349	13714.55192	71.0244	37.52	37.52	75.03	1104	46
1511.633492	14698.85192	-25.56	42.77	42.77	85.53	1111	46
9618.733492	15362.95192	129.15	12.69	12.69	25.39	4823	46
29551.63349	15617.95192	26.28	41.12	41.12	82.24	1062	46
8763.633492	17875.25192	83.6928	30.85	30.85	61.70	1073	46
38465.13349	18098.25192	-49.536	34.78	34.78	69.57	1542	46
1358.933492	18586.15192	-25.56	25.50	25.50	51.01	1414	46
4730.933492	20601.65192	54.63	15.85	15.85	31.70	3252	46
31753.63349	21736.95192	208.886	17.59	17.59	35.18	3470	46
38421.33349	21962.65192	115.736	19.57	19.57	39.14	2163	46
4314.533492	22781.95192	293.094	27.72	27.72	55.44	2240	46
37482.73349	22641.85192	278.19	21.45	21.45	42.91	3439	46
12363.03349	23115.85192	-125.352	10.88	10.88	21.76	7166	46
8749.033492	23459.15192	-142.2	19.69	19.69	39.38	4675	46
6157.333492	23622.55192	-72.864	20.94	20.94	41.87	3557	46
28375.03349	23875.15192	-45	11.96	11.96	23.93	8707	46
285.9334918	24702.65192	-69.624	33.11	33.11	66.22	1250	46
32890.73349	24514.95192	6.192	18.49	18.49	36.97	2695	46
15532.03349	25662.35192	267.757	14.91	14.91	29.81	6142	46
32609.33349	26197.25192	-123.408	25.81	25.81	51.62	2621	46
23147.23349	26542.75192	35.352	11.19	11.19	22.37	8274	46
15490.33349	27784.65192	160.448	17.85	17.85	35.70	2210	46
26465.43349	29260.85192	-67.68	29.53	29.53	59.06	1331	46
22427.63349	29675.95192	14.616	26.78	26.78	53.55	1421	46
15536.33349	31096.95192	28.872	11.75	11.75	23.50	3754	46
22986.43349	31913.95192	-99.432	5.79	5.79	11.59	21212	46
23000.83349	32181.15192	-129.24	21.05	21.05	42.11	2597	46
9951.733492	32331.95192	-200.52	24.75	24.75	49.50	2430	46
21948.13349	33380.45192	56.8656	15.50	15.50	30.99	3309	46
13152.63349	33571.65192	1.008	22.28	22.28	44.56	2262	46
22723.63349	34013.25192	-209.592	19.78	19.78	39.56	4593	46
3860.430526	264.5498575	53.1396	32.29	32.29	64.57	1239	54
5241.130526	719.8498575	59.8464	19.83	19.83	39.66	4556	54
17424.83053	681.5498575	-122.112	29.15	29.15	58.31	2290	54
2704.330526	1481.649858	-105.264	23.39	23.39	46.77	4111	54
14239.13053	2071.749858	-88.416	27.72	27.72	55.44	1965	54
33896.53053	2402.549858	-127.944	57.04	57.04	114.08	1421	54
17060.73053	2745.349858	12.672	24.40	24.40	48.80	2047	54
2767.330526	3183.849858	279.68	41.68	41.68	83.37	1561	54
15595.93053	4793.549858	-33.336	27.04	27.04	54.07	1430	54
9100.730526	5594.149858	-17.784	40.20	40.20	80.40	1211	54
24095.13053	5513.549858	144.799	12.65	12.65	25.29	7016	54
34556.13053	6146.549858	-14.544	46.09	46.09	92.17	1292	54
20817.23053	6703.049858	14.616	26.52	26.52	53.03	1278	54
27014.43053	6998.749858	97.8516	15.83	15.83	31.65	2488	54
25341.33053	7692.349858	64.3176	18.91	18.91	37.82	2804	54
23756.13053	7926.849858	42.7068	9.09	9.09	18.18	6967	54
17126.93053	9660.649858	85.1832	30.54	30.54	61.09	1319	54
39914.03053	10497.54986	-36.576	28.40	28.40	56.80	1529	54
12943.53053	11752.64986	-47.592	33.75	33.75	67.49	1165	54
38710.93053	11687.24986	-138.96	15.10	15.10	30.19	7851	54
41364.73053	16415.54986	-61.2	35.33	35.33	70.65	1288	54
28556.13053	16619.64986	-159.696	37.09	37.09	74.18	1686	54
39509.33053	17848.64986	168.646	13.14	13.14	26.28	6261	54
5578.630526	18365.44986	2.952	31.63	31.63	63.26	1050	54
20288.13053	19599.74986	226.026	9.66	9.66	19.31	10514	54
30068.33053	19867.14986	59.8464	18.84	18.84	37.68	2609	54
39581.43053	20727.64986	-76.752	27.46	27.46	54.92	1321	54
5659.630526	21397.74986	-62.496	14.32	14.32	28.64	3908	54
758.3305259	21797.44986	-28.152	40.74	40.74	81.48	1053	54
28359.63053	23905.34986	-59.904	14.72	14.72	29.44	4724	54
22853.53053	24316.44986	313.96	25.60	25.60	51.20	2395	54
22824.93053	25212.84986	119.462	32.59	32.59	65.19	1266	54
14775.53053	25607.44986	-170.712	36.20	36.20	72.39	1486	54
26025.43053	25813.24986	264.776	28.83	28.83	57.65	1523	54
11948.93053	26229.94986	18.504	14.81	14.81	29.63	2859	54
17574.33053	26316.34986	-207	53.91	53.91	107.81	1182	54
32163.93053	26334.54986	107.539	21.24	21.24	42.48	1459	54
13872.93053	26581.54986	183.55	19.76	19.76	39.52	1941	54
25037.83053	27497.44986	46.4328	21.64	21.64	43.28	1665	54
25133.03053	29300.54986	-46.296	30.76	30.76	61.51	1172	54
24673.63053	30173.14986	50.904	13.92	13.92	27.84	3319	54
16251.13053	30563.64986	-135.72	26.21	26.21	52.42	2472	54
29823.23053	30875.04986	-83.88	18.86	18.86	37.73	1997	54
23044.33053	32875.64986	-201.816	23.48	23.48	46.96	2522	54
19934.43053	34143.94986	-39.168	15.97	15.97	31.93	5181	54
21336.23053	35110.64986	-73.512	21.55	21.55	43.10	3266	54
10538.92756	712.1477987	170.136	38.27	38.27	76.54	1615	62
29178.52756	1440.847799	-132.48	38.03	38.03	76.07	1246	62
16043.62756	2509.747799	263.286	31.06	31.06	62.12	2497	62
33931.72756	2593.047799	-196.632	24.75	24.75	49.50	3481	62
33253.22756	4026.047799	-88.416	26.61	26.61	53.22	2514	62
34197.02756	4874.647799	24.984	44.37	44.37	88.74	1063	62
13915.22756	5517.947799	-207	35.87	35.87	71.73	1878	62
39532.42756	6163.547799	-216.72	30.54	30.54	61.09	2551	62
30896.72756	7139.147799	152.251	8.67	8.67	17.33	9762	62
19819.12756	8711.447799	255.834	14.55	14.55	29.11	5898	62
33973.42756	10105.7478	-157.104	9.82	9.82	19.64	14097	62
37859.92756	10798.6478	179.078	25.34	25.34	50.68	1491	62
11080.72756	11476.6478	-7.416	43.31	43.31	86.62	1201	62
20602.32756	11639.3478	-43.056	32.43	32.43	64.86	1232	62
13824.72756	11747.8478	279.68	30.31	30.31	60.62	2449	62
24470.32756	11763.9478	68.7888	20.51	20.51	41.02	2652	62
34891.62756	11701.9478	-219.96	16.39	16.39	32.78	5637	62
36036.52756	11928.9478	-97.488	34.85	34.85	69.71	1291	62
25975.12756	11934.5478	-181.08	24.33	24.33	48.65	2961	62
4762.82756	12790.7478	-14.544	39.23	39.23	78.47	1139	62
27009.82756	14589.5478	-97.488	8.88	8.88	17.76	19136	62
23991.72756	15977.2478	-188.208	29.15	29.15	58.31	2416	62
3397.02756	16643.1478	85.9284	32.88	32.88	65.75	1295	62
2855.32756	17439.5478	3.6	28.80	28.80	57.60	1194	62
30155.42756	17548.0478	-220.608	35.37	35.37	70.74	2086	62
30051.92756	18127.6478	197.708	39.56	39.56	79.13	1028	62
11787.82756	18266.0478	147.035	20.63	20.63	41.26	1458	62
38720.12756	19833.0478	-182.376	14.86	14.86	29.72	6200	62
36147.92756	20499.1478	28.872	20.42	20.42	40.84	2552	62
34630.92756	21011.8478	-191.448	27.62	27.62	55.25	2682	62
38404.02756	22776.6478	-150.624	40.77	40.77	81.53	1058	62
22391.72756	22856.6478	-76.752	21.27	21.27	42.53	2950	62
13273.42756	23604.2478	-129.24	35.18	35.18	70.37	1517	62
19575.42756	24002.9478	295.33	20.77	20.77	41.54	2394	62
10248.32756	24412.5478	-203.112	24.75	24.75	49.50	2449	62
26200.02756	24657.2478	-92.304	30.40	30.40	60.81	1189	62
2783.02756	27989.1478	230.497	18.79	18.79	37.59	3760	62
30370.82756	28412.4478	96.3612	11.87	11.87	23.74	4060	62
32651.92756	28432.0478	-155.808	31.91	31.91	63.82	1084	62
30736.12756	28943.5478	24.336	22.35	22.35	44.70	1729	62
20782.62756	29699.7478	103.813	21.57	21.57	43.14	1293	62
30899.32756	30874.7478	-208.944	35.54	35.54	71.07	1990	62
29759.42756	30769.2478	-72.864	11.33	11.33	22.66	6040	62
10949.92756	30999.1478	-5.472	12.32	12.32	24.63	4742	62
19185.42756	32784.0478	-113.04	11.33	11.33	22.66	7078	62
19905.52756	34092.0478	-67.68	12.91	12.91	25.81	5026	62
22877.12459	1364.24574	-34.632	29.98	29.98	59.96	1731	70
12284.32459	2588.24574	105.304	14.60	14.60	29.20	2672	70
14157.02459	3733.34574	199.944	26.94	26.94	53.88	1696	70
22247.52459	4840.34574	36.7452	39.94	39.94	79.88	1166	70
33211.82459	4919.64574	-74.808	16.53	16.53	33.06	4089	70
20890.22459	5314.44574	-8.064	19.59	19.59	39.19	2726	70
22452.02459	5984.04574	-23.616	14.48	14.48	28.97	4305	70
30311.52459	6010.14574	-39.168	13.28	13.28	26.56	5025	70
34200.12459	7113.74574	-69.624	18.18	18.18	36.36	5196	70
27045.32459	7060.34574	254.344	36.57	36.57	73.15	1478	70
40345.62459	7405.44574	-162.936	62.74	62.74	125.47	1051	70
11723.62459	8001.44574	-131.184	12.48	12.48	24.96	7382	70
6036.924594	9073.54574	-41.76	16.70	16.70	33.39	4148	70
35480.62459	9565.64574	-108.504	23.24	23.24	46.49	3578	70
37897.42459	10817.94574	243.911	10.69	10.69	21.38	10967	70
36881.92459	14111.84574	-167.472	29.77	29.77	59.53	2259	70
21445.82459	14172.84574	-195.336	44.74	44.74	89.49	1428	70
6746.624594	14791.94574	-211.536	38.43	38.43	76.87	1700	70
39638.32459	16258.34574	31.464	23.86	23.86	47.71	1864	70
23454.32459	16796.54574	70.2792	20.39	20.39	40.79	1636	70
23794.72459	17629.64574	-33.336	7.30	7.30	14.60	15486	70
38465.72459	18015.44574	-103.968	26.68	26.68	53.36	1991	70
27093.72459	19263.54574	-104.616	14.86	14.86	29.72	7479	70
39484.52459	20384.94574	-85.176	40.77	40.77	81.53	1004	70
34604.32459	21051.94574	-150.624	19.69	19.69	39.38	2729	70
28267.32459	21786.94574	-35.928	13.64	13.64	27.27	4893	70
6563.824594	22329.64574	192.492	17.47	17.47	34.95	2060	70
1671.024594	24004.44574	-141.552	34.76	34.76	69.52	1381	70
14839.22459	24739.14574	281.171	39.23	39.23	78.47	1028	70
24707.42459	24698.34574	114.991	7.68	7.68	15.35	8691	70
26235.72459	24647.24574	45.6876	20.84	20.84	41.68	1879	70
36762.12459	26243.84574	-113.688	28.99	28.99	57.98	1859	70
8882.024594	26417.34574	302.036	29.67	29.67	59.35	1575	70
24196.52459	27432.94574	112.756	31.44	31.44	62.88	1293	70
16389.52459	27673.04574	193.982	6.97	6.97	13.94	9024	70
35129.22459	28134.44574	-97.488	15.87	15.87	31.75	3046	70
8712.624594	31406.64574	83.6928	26.33	26.33	52.66	2453	70
25207.82459	32909.44574	-148.68	29.51	29.51	59.02	1341	70
13125.12459	33565.94574	188.021	8.50	8.50	17.00	9012	70
15114.82459	40417.84574	11.376	26.33	26.33	52.66	1336	70
41361.22163	1504.043681	-196.632	60.52	60.52	121.05	1114	78
9040.621628	1665.043681	-48.24	29.04	29.04	58.07	1829	78
32892.82163	1789.943681	30.816	23.27	23.27	46.53	2665	78
11790.22163	3120.343681	-13.248	53.34	53.34	106.68	1003	78
21693.72163	3670.643681	208.141	12.22	12.22	24.44	6781	78
2911.421628	6403.143681	-165.528	44.70	44.70	89.40	1189	78
4595.721628	8221.843681	-16.488	26.12	26.12	52.23	1569	78
14025.92163	8135.543681	42.7068	30.66	30.66	61.32	1421	78
10126.32163	9003.043681	70.2792	37.84	37.84	75.69	1079	78
33793.62163	9618.143681	-154.512	35.42	35.42	70.84	1641	78
14891.22163	10663.14368	-114.336	10.79	10.79	21.57	9435	78
1885.521628	12634.54368	319.176	28.05	28.05	56.10	3190	78
31151.72163	12717.24368	-13.248	21.08	21.08	42.15	4079	78
23317.82163	13730.84368	-113.688	21.83	21.83	43.66	2059	78
34348.02163	13558.34368	204.415	19.10	19.10	38.20	3131	78
10688.82163	15541.24368	72.5148	34.59	34.59	69.19	1051	78
28402.72163	17092.84368	265.522	8.57	8.57	17.14	10748	78
31024.92163	17204.14368	-79.992	26.42	26.42	52.85	2078	78
40180.32163	18272.54368	281.171	16.84	16.84	33.68	5964	78
33509.22163	19854.04368	143.309	19.66	19.66	39.33	3450	78
2955.321628	20169.54368	-118.224	18.25	18.25	36.50	4514	78
4247.921628	24268.54368	78.4764	19.50	19.50	39.00	2370	78
19300.72163	24046.34368	307.998	11.30	11.30	22.61	9050	78
11726.52163	24509.24368	7.488	24.75	24.75	49.50	2047	78
36376.72163	25507.24368	-112.392	17.78	17.78	35.56	3789	78
15090.42163	25575.24368	207.396	12.81	12.81	25.62	3760	78
5545.621628	25804.54368	313.214	14.79	14.79	29.58	7482	78
10131.32163	26014.84368	-70.92	26.38	26.38	52.75	1866	78
22682.22163	26079.14368	-160.992	43.78	43.78	87.56	1048	78
30132.32163	26837.44368	-72.864	19.05	19.05	38.10	3788	78
33080.62163	27180.64368	267.757	8.15	8.15	16.30	9813	78
35140.52163	28158.44368	-75.456	13.21	13.21	26.42	4337	78
12517.22163	28852.34368	-78.048	8.29	8.29	16.58	10306	78
16302.72163	28927.34368	290.858	32.64	32.64	65.28	1676	78
18603.12163	29410.94368	40.4712	11.61	11.61	23.22	7092	78
21959.12163	29334.94368	-153.864	35.16	35.16	70.32	1220	78
28599.62163	29871.24368	3.6	11.21	11.21	22.42	3666	78
18327.82163	30797.34368	101.578	9.07	9.07	18.13	8094	78
10886.22163	31015.94368	-2.88	18.06	18.06	36.13	2484	78
11387.72163	32499.84368	233.478	29.60	29.60	59.20	1674	78
12333.32163	33159.84368	58.356	7.32	7.32	14.65	11013	78
14452.72163	33541.54368	80.712	27.88	27.88	55.77	1620	78
22684.12163	34071.84368	-129.888	19.97	19.97	39.94	3232	78
13034.12163	34473.04368	-205.704	23.08	23.08	46.16	2594	78
14522.22163	34843.84368	-140.904	14.93	14.93	29.86	3082	78
29260.91866	1486.441622	-50.184	23.53	23.53	47.05	1553	86
8241.618662	3464.341622	-32.04	40.72	40.72	81.44	1229	86
17429.01866	7200.941622	-191.448	36.57	36.57	73.15	2068	86
24912.61866	8388.841622	44.9424	12.22	12.22	24.44	7471	86
15503.11866	9686.641622	333.335	56.83	56.83	113.65	1386	86
27972.11866	9585.041622	81.4572	35.04	35.04	70.08	1226	86
23104.21866	11810.44162	113.501	27.60	27.60	55.20	1825	86
34921.61866	11702.64162	-129.888	10.95	10.95	21.90	9611	86
2449.418662	12192.44162	-186.912	51.24	51.24	102.49	1123	86
3284.118662	13298.04162	-194.04	43.73	43.73	87.46	1233	86
23345.71866	13914.94162	-152.568	10.88	10.88	21.76	9312	86
29262.21866	14789.14162	-59.256	25.32	25.32	50.63	1754	86
34608.91866	14916.24162	46.4328	19.52	19.52	39.05	2305	86
36404.01866	14892.04162	313.96	47.05	47.05	94.11	1741	86
21263.11866	16653.04162	-17.784	37.42	37.42	74.84	1461	86
36370.41866	16417.14162	107.539	23.06	23.06	46.11	2509	86
28406.61866	17093.04162	148.525	16.77	16.77	33.54	2739	86
5684.918662	17291.94162	83.6928	40.67	40.67	81.34	1111	86
9449.218662	18051.04162	-120.168	24.87	24.87	49.74	1868	86
24427.61866	18513.44162	-160.344	28.12	28.12	56.24	2181	86
1307.418662	18638.54162	94.8708	12.93	12.93	25.86	4482	86
35561.51866	18806.74162	331.099	26.85	26.85	53.69	1794	86
586.1186624	19988.14162	-52.776	15.38	15.38	30.76	4892	86
39555.91866	20799.24162	-64.44	36.53	36.53	73.05	1189	86
17205.41866	21923.54162	15.912	31.86	31.86	63.73	1080	86
35971.51866	22268.24162	220.81	29.44	29.44	58.88	1383	86
28414.91866	23470.54162	-114.336	34.74	34.74	69.47	1370	86
15970.31866	24733.84162	97.8516	24.07	24.07	48.14	1692	86
348.2186624	24833.14162	-84.528	18.27	18.27	36.55	3638	86
9018.318662	25136.54162	171.626	30.66	30.66	61.32	1335	86
18107.81866	25721.14162	-19.728	24.54	24.54	49.08	1336	86
32320.11866	26633.04162	-120.816	10.79	10.79	21.57	5841	86
12976.61866	27353.24162	246.146	32.05	32.05	64.10	1274	86
3658.118662	29525.54162	255.834	28.35	28.35	56.71	2430	86
27278.21866	30699.84162	-137.016	23.76	23.76	47.52	1730	86
16575.21866	31777.64162	230.497	16.34	16.34	32.69	4086	86
12312.81866	33145.84162	-17.784	23.08	23.08	46.16	1906	86
18195.5157	842.5395632	207.396	21.50	21.50	43.00	2122	94
39773.8157	1603.639563	-2.88	40.88	40.88	81.77	1297	94
9072.115696	2407.039563	170.136	16.13	16.13	32.26	6360	94
1828.615696	4272.839563	-45.648	25.13	25.13	50.26	1434	94
567.1156965	4590.339563	-65.736	37.68	37.68	75.36	1153	94
26792.1157	4820.039563	-20.376	26.56	26.56	53.13	1680	94
13856.1157	5259.739563	-164.88	16.39	16.39	32.78	4913	94
1418.715696	5763.739563	8.784	28.92	28.92	57.84	1073	94
27155.8157	7063.039563	332.59	21.36	21.36	42.72	3066	94
38313.8157	7696.239563	-205.704	20.96	20.96	41.92	3460	94
28420.3157	8893.339563	132.131	18.60	18.60	37.21	2194	94
35987.3157	9059.139563	88.164	36.15	36.15	72.30	1046	94
34833.6157	10043.83956	-125.352	27.04	27.04	54.07	1991	94
14822.6157	10439.13956	-205.704	52.23	52.23	104.47	1212	94
18616.1157	10615.33956	-195.984	31.09	31.09	62.17	1869	94
38615.5157	11442.23956	-6.768	20.79	20.79	41.59	2855	94
36550.7157	13365.73956	103.068	38.67	38.67	77.34	1102	94
35589.6157	15187.13956	-143.496	43.17	43.17	86.33	1142	94
3626.915696	16107.33956	329.609	48.04	48.04	96.08	1086	94
24689.7157	17646.53956	137.347	28.19	28.19	56.38	1537	94
39369.6157	17785.63956	87.4188	20.65	20.65	41.31	1633	94
1357.115696	18588.63956	54.63	24.14	24.14	48.28	1200	94
1553.615696	21090.23956	327.373	23.90	23.90	47.81	3731	94
9005.815696	21980.63956	223.045	30.21	30.21	60.43	1241	94
2075.915696	22395.63956	12.672	17.10	17.10	34.19	3294	94
12423.1157	23255.03956	-123.408	27.34	27.34	54.68	1463	94
28402.2157	23659.43956	-199.872	23.22	23.22	46.44	3501	94
10419.0157	24483.63956	-122.112	35.04	35.04	70.08	1100	94
29044.1157	25777.23956	-15.84	30.52	30.52	61.04	1317	94
13799.5157	26619.13956	173.862	18.37	18.37	36.74	2185	94
16399.6157	27664.33956	129.15	7.91	7.91	15.83	9935	94
12464.2157	28597.73956	-109.152	13.16	13.16	26.33	3752	94
19942.7157	28765.63956	-2.88	15.97	15.97	31.93	4652	94
18634.3157	29416.63956	128.405	20.42	20.42	40.84	2145	94
37071.1157	29403.63956	-54.072	34.78	34.78	69.57	1081	94
16733.8157	30952.03956	-155.16	41.78	41.78	83.56	1525	94
22951.4157	30841.93956	185.785	23.76	23.76	47.52	1288	94
23905.3157	33057.63956	-96.84	31.93	31.93	63.87	1049	94
16132.5157	37102.63956	-118.872	8.76	8.76	17.52	13993	94
5263.312731	767.1375043	-69.624	26.89	26.89	53.79	1864	102
18159.21273	819.7375043	256.579	16.41	16.41	32.83	3687	102
21207.11273	1267.137504	-173.304	30.76	30.76	61.51	1921	102
14404.21273	4344.737504	112.756	28.33	28.33	56.66	1100	102
17998.71273	6433.137504	-194.04	28.14	28.14	56.28	2097	102
26554.31273	6659.837504	-61.848	11.78	11.78	23.55	7557	102
22409.01273	6974.437504	66.5532	16.63	16.63	33.25	2625	102
26620.61273	7482.037504	-5.472	15.90	15.90	31.79	4209	102
29020.21273	8029.237504	36	17.76	17.76	35.51	2761	102
28427.71273	8925.037504	28.224	11.00	11.00	22.00	6946	102
28031.01273	9579.337504	1.008	26.42	26.42	52.85	2123	102
35565.01273	9545.937504	-21.672	32.71	32.71	65.42	1163	102
1124.112731	10231.1375	-21.672	27.77	27.77	55.53	1412	102
28896.51273	10637.5375	-9.36	31.98	31.98	63.96	1254	102
23990.91273	11475.8375	-72.216	31.46	31.46	62.93	1247	102
25945.71273	11939.9375	24.984	17.47	17.47	34.95	2947	102
3266.612731	13141.9375	-106.56	19.57	19.57	39.14	2992	102
38564.61273	12932.4375	-149.976	30.61	30.61	61.23	2089	102
40499.81273	13764.0375	34.056	25.88	25.88	51.76	1276	102
33285.51273	14124.4375	-210.24	61.98	61.98	123.97	1013	102
35448.41273	14297.8375	23.688	11.04	11.04	22.09	6978	102
25156.91273	16616.3375	-208.944	19.78	19.78	39.56	5320	102
30560.11273	19171.5375	-15.192	30.10	30.10	60.19	1400	102
20297.61273	19598.3375	67.2984	16.01	16.01	32.03	2190	102
589.7127306	19981.2375	-164.88	14.72	14.72	29.44	6884	102
37510.01273	21013.6375	231.988	22.56	22.56	45.12	2719	102
36076.81273	21735.1375	65.0628	24.23	24.23	48.47	2892	102
19091.81273	22038.6375	324.392	20.25	20.25	40.51	2456	102
25680.81273	23996.6375	111.265	21.12	21.12	42.25	2263	102
38627.51273	23980.6375	-71.568	46.02	46.02	92.03	1095	102
26853.41273	27309.8375	243.166	22.33	22.33	44.65	1696	102
11030.91273	27937.9375	96.3612	45.43	45.43	90.86	1218	102
29231.11273	29269.2375	114.991	17.90	17.90	35.80	1686	102
23641.01273	31638.9375	-9.36	16.74	16.74	33.49	3557	102
19114.81273	32869.7375	-111.096	33.89	33.89	67.78	1191	102
21235.21273	33659.4375	31.464	13.28	13.28	26.56	4176	102
15957.41273	35281.6375	-33.336	18.77	18.77	37.54	2336	102
17164.91273	35438.9375	-13.896	17.36	17.36	34.71	2366	102
16076.01273	37197.0375	-64.44	18.93	18.93	37.87	2397	102
2666.909765	851.2354454	-113.85	35.18	35.18	70.37	2180	110
29027.60976	2232.935445	305.601	17.80	17.80	35.61	3386	110
41194.20976	3244.335445	167.739	38.74	38.74	77.48	1188	110
21684.30976	3609.335445	-111.906	38.08	38.08	76.16	1832	110
21679.80976	4819.135445	49.2518	14.60	14.60	29.20	3770	110
24108.30976	5497.835445	-19.2418	32.76	32.76	65.52	1028	110
9651.709765	5814.135445	223.629	66.69	66.69	133.39	1183	110
15644.20976	6606.835445	57.449	22.84	22.84	45.69	1827	110
2845.809765	9510.535445	-102.834	35.11	35.11	70.23	1957	110
35117.20976	10288.03545	-85.3378	12.39	12.39	24.77	6414	110
37304.30976	12416.13545	-166.338	40.32	40.32	80.64	1300	110
23255.10976	13766.73545	-150.786	24.63	24.63	49.27	1988	110
28433.10976	17108.43545	242.259	9.09	9.09	18.18	5644	110
40327.70976	18110.23545	-117.738	25.98	25.98	51.95	1567	110
2351.809765	19604.23545	102.906	24.99	24.99	49.97	2052	110
1969.509765	20140.63545	243.004	39.47	39.47	78.94	1060	110
38197.30976	20404.83545	-39.3298	21.12	21.12	42.25	1843	110
39217.10976	22496.13545	-67.8418	23.41	23.41	46.82	1417	110
8788.609765	23552.63545	101.416	19.22	19.22	38.43	1517	110
25924.50976	24166.63545	151.344	34.52	34.52	69.05	1111	110
6955.509765	24257.13545	94.709	19.62	19.62	39.23	3028	110
316.5097647	24785.33545	-73.0258	22.91	22.91	45.83	1581	110
31738.60976	25305.63545	281.009	8.03	8.03	16.06	9694	110
36513.30976	25512.43545	297.403	20.28	20.28	40.55	3236	110
10148.50976	25864.73545	-94.4098	13.07	13.07	26.14	6163	110
28165.80976	25965.23545	149.109	25.83	25.83	51.67	1173	110
31961.30976	26413.93545	141.657	17.99	17.99	35.98	1361	110
13772.00976	26639.73545	269.831	19.81	19.81	39.61	3084	110
12437.20976	27307.73545	133.459	23.67	23.67	47.34	1996	110
28208.50976	27360.53545	85.0214	7.75	7.75	15.50	7399	110
15300.80976	27823.33545	-70.4338	20.28	20.28	40.55	3773	110
12623.80976	28305.83545	-53.5858	27.55	27.55	55.11	1574	110
31766.90976	30567.93545	-218.826	44.11	44.11	88.22	1117	110
22983.30976	30748.93545	43.2902	17.36	17.36	34.71	2126	110
23882.30976	31134.13545	155.815	28.52	28.52	57.04	1420	110
16818.90976	31227.63545	9.27018	23.64	23.64	47.29	1200	110
16485.50976	31771.53545	51.4874	22.35	22.35	44.70	1745	110
23033.70976	31768.63545	1.49418	15.21	15.21	30.43	2569	110
18594.90976	32367.03545	73.0982	27.88	27.88	55.77	1009	110
25323.60976	32846.53545	-103.482	25.86	25.86	51.72	1234	110
12587.40976	35009.63545	-56.1778	6.43	6.43	12.86	10420	110
29250.8068	1135.433387	-92.6508	29.25	29.25	58.50	1663	118
2425.006799	2170.833387	-166.523	54.85	54.85	109.70	1087	118
33424.9068	2325.133387	-44.6988	25.65	25.65	51.29	2410	118
40345.2068	2229.033387	-173.003	25.91	25.91	51.81	2866	118
37450.6068	3223.933387	-98.4828	39.59	39.59	79.18	1281	118
12037.8068	5132.833387	-10.3548	36.90	36.90	73.81	1060	118
8708.706799	6717.433387	-22.0188	31.53	31.53	63.07	1525	118
11695.4068	7796.333387	-180.131	11.02	11.02	22.04	10741	118
4612.806799	8215.633387	81.8556	21.67	21.67	43.33	2022	118
19107.5068	8586.433387	249.526	14.11	14.11	28.21	5789	118
34924.6068	11642.53339	-197.627	27.15	27.15	54.31	2621	118
38844.7068	15247.53339	-23.9628	20.96	20.96	41.92	2425	118
17601.3068	15651.13339	-119.219	35.30	35.30	70.60	1312	118
29599.4068	15633.73339	-184.667	48.35	48.35	96.70	1297	118
38884.4068	15463.63339	-212.531	21.01	21.01	42.01	3681	118
39916.9068	15919.93339	65.4612	12.39	12.39	24.77	5502	118
2102.706799	16639.33339	142.962	12.46	12.46	24.92	3245	118
2793.606799	17393.03339	206.304	28.19	28.19	56.38	1526	118
14237.4068	18518.53339	-23.3148	35.65	35.65	71.31	1030	118
29690.3068	18873.33339	27.8772	24.87	24.87	49.74	2544	118
30523.9068	19189.63339	46.086	32.19	32.19	64.39	1011	118
34246.1068	19386.03339	55.0284	11.59	11.59	23.17	2720	118
32802.3068	20021.73339	39.3792	21.15	21.15	42.30	1877	118
12911.2068	21815.93339	-34.3308	14.22	14.22	28.45	4145	118
24278.0068	23173.63339	101.976	12.79	12.79	25.58	4996	118
40733.5068	23597.53339	-64.7868	32.62	32.62	65.23	1532	118
3455.506799	23957.53339	-79.0428	14.32	14.32	28.64	4570	118
25647.5068	24012.53339	320.32	39.85	39.85	79.69	1514	118
17986.6068	25544.83339	-47.2908	36.97	36.97	73.95	1350	118
3871.906799	25634.13339	-164.579	18.20	18.20	36.41	2620	118
10177.0068	25894.93339	-15.5388	20.56	20.56	41.12	2832	118
16224.9068	26981.23339	27.2292	21.71	21.71	43.43	1284	118
25193.7068	27306.73339	232.386	38.50	38.50	77.01	1068	118
4233.206799	27528.23339	-22.0188	31.02	31.02	62.03	1833	118
25649.4068	28037.73339	6.49324	19.88	19.88	39.75	1609	118
960.9067988	28999.13339	-7.76276	12.76	12.76	25.53	5793	118
18571.5068	29469.33339	103.466	25.91	25.91	51.81	2020	118
11151.9068	29695.73339	-12.9468	20.70	20.70	41.40	2419	118
22167.1068	30807.13339	193.636	15.78	15.78	31.56	3981	118
21958.9068	33389.03339	3.90124	25.60	25.60	51.20	1752	118
21357.1068	35506.33339	-110.147	25.83	25.83	51.67	2422	118
15919.5068	36452.63339	62.4804	20.63	20.63	41.26	2691	118
15276.1068	38858.13339	-55.7148	12.65	12.65	25.29	4553	118
5135.003833	1737.331328	-180.964	48.16	48.16	96.32	1763	126
9071.103833	3895.831328	39.1943	35.68	35.68	71.36	1158	126
10027.10383	4142.031328	16.6763	37.09	37.09	74.18	1000	126
35254.20383	4329.131328	-112.924	44.27	44.27	88.55	1026	126
34685.20383	5759.731328	-98.0197	47.15	47.15	94.29	1018	126
11709.90383	7931.631328	12.1403	14.13	14.13	28.26	3828	126
13477.60383	8041.731328	-220.492	36.97	36.97	73.95	1919	126
6101.903833	9114.731328	-51.3637	18.60	18.60	37.21	3848	126
41388.50383	10140.63133	-42.2917	21.90	21.90	43.80	2042	126
25775.00383	13810.53133	130.109	26.07	26.07	52.14	1841	126
31293.00383	13920.43133	113.714	10.34	10.34	20.68	7131	126
9701.903833	15344.43133	67.5119	13.02	13.02	26.05	2904	126
3935.003833	16110.23133	169.604	23.34	23.34	46.68	1567	126
2072.603833	16630.23133	95.0843	14.08	14.08	28.17	2440	126
26682.40383	17367.93133	12.1403	28.80	28.80	57.60	1266	126
1482.603833	19257.53133	17.3243	10.17	10.17	20.35	5934	126
20790.20383	19587.23133	-13.1317	20.82	20.82	41.64	2026	126
26782.90383	19954.83133	154.7	26.59	26.59	53.18	1410	126
40349.50383	20077.93133	52.6079	21.31	21.31	42.63	1621	126
21903.60383	20571.83133	-192.628	51.13	51.13	102.25	1093	126
39767.90383	22528.83133	84.6515	22.33	22.33	44.65	1289	126
16252.80383	23410.13133	-139.492	39.45	39.45	78.89	1023	126
1672.803833	23938.03133	268.716	28.94	28.94	57.89	1731	126
3400.603833	23928.33133	-123.94	19.15	19.15	38.29	3947	126
28699.00383	24533.03133	-29.3317	21.90	21.90	43.80	1622	126
29853.70383	24826.23133	15.3803	31.04	31.04	62.08	1238	126
33401.90383	25719.93133	48.8819	13.14	13.14	26.28	2552	126
31751.40383	25663.53133	275.423	6.83	6.83	13.66	13062	126
38026.40383	27272.63133	-95.4277	23.69	23.69	47.38	1682	126
1260.203833	27630.33133	14.0843	20.77	20.77	41.54	2063	126
1626.103833	28550.43133	-29.9797	29.56	29.56	59.11	1251	126
25953.20383	29115.43133	221.023	30.52	30.52	61.04	1175	126
7360.303833	30701.03133	-63.6757	7.91	7.91	15.83	8707	126
24668.30383	30951.13133	-217.252	26.38	26.38	52.75	2212	126
16765.30383	31175.83133	-201.7	20.16	20.16	40.32	3937	126
20009.60383	31331.13133	194.196	22.40	22.40	44.79	2221	126
23516.70383	31483.63133	114.46	15.78	15.78	31.56	3352	126
16389.40383	31779.13133	-103.852	42.53	42.53	85.06	1393	126
23056.20383	32978.83133	-46.1797	13.78	13.78	27.55	6051	126
23660.90383	34600.73133	-37.1077	11.85	11.85	23.69	4876	126
15925.30383	37528.83133	-59.7877	10.31	10.31	20.63	7902	126
15413.20383	38320.23133	38.4491	33.61	33.61	67.21	1180	126
3710.900867	2615.329269	77.7598	27.15	27.15	54.31	1966	134
21385.00087	2890.229269	17.1394	38.69	38.69	77.39	1265	134
29043.80087	7977.529269	98.6254	18.51	18.51	37.02	1994	134
24885.30087	8352.029269	-4.24464	21.05	21.05	42.11	1564	134
38363.00087	8424.729269	-139.677	42.65	42.65	85.30	1252	134
6082.400867	9032.929269	41.9902	13.75	13.75	27.51	3634	134
18611.90087	10321.32927	-93.6686	27.13	27.13	54.26	1878	134
19628.50087	10525.22927	38.2642	8.24	8.24	16.48	8088	134
21181.80087	10679.02927	231.271	36.48	36.48	72.96	1073	134
13776.50087	11687.92927	173.145	23.08	23.08	46.16	2819	134
39611.20087	16186.92927	125.453	26.85	26.85	53.69	1365	134
2064.600867	16626.62927	93.409	17.92	17.92	35.84	2089	134
26126.60087	16671.52927	-0.356638	16.30	16.30	32.59	4119	134
18459.40087	16757.02927	97.8802	16.58	16.58	33.16	1740	134
622.7008671	19906.92927	-1.65264	29.96	29.96	59.91	1390	134
18041.90087	22063.62927	40.4998	30.14	30.14	60.29	1085	134
26347.90087	21999.32927	274.493	23.64	23.64	47.29	2023	134
11255.80087	23746.62927	-103.389	19.36	19.36	38.72	3308	134
36231.20087	23713.52927	49.4422	11.21	11.21	22.42	7180	134
16324.00087	24963.82927	43.4806	22.00	22.00	43.99	1809	134
15205.80087	25591.82927	75.5242	20.42	20.42	40.84	1674	134
27232.30087	26042.82927	-51.5486	27.34	27.34	54.68	1426	134
11222.90087	28236.62927	19.0834	22.80	22.80	45.59	2043	134
10970.50087	28391.22927	-102.093	36.86	36.86	73.71	1077	134
32628.60087	28577.32927	-127.365	32.85	32.85	65.70	1071	134
22352.00087	30783.52927	289.397	13.61	13.61	27.22	4618	134
23867.10087	31110.82927	65.8366	22.94	22.94	45.88	1771	134
8974.400867	31496.92927	167.929	19.29	19.29	38.57	2266	134
17116.70087	35456.12927	-58.0286	23.74	23.74	47.48	1627	134
20586.8979	2379.72721	-35.5336	7.63	7.63	15.26	6511	142
37736.0979	4924.12721	55.964	29.58	29.58	59.16	1516	142
16718.6979	5335.02721	143.152	24.00	24.00	47.99	2110	142
35337.5979	5597.62721	-42.6616	19.64	19.64	39.28	4012	142
15043.4979	5733.02721	121.542	35.73	35.73	71.45	1024	142
15632.3979	6649.02721	-47.8456	15.99	15.99	31.98	4754	142
31846.8979	6900.62721	260.149	39.80	39.80	79.60	1409	142
22457.3979	8576.32721	-120.422	27.98	27.98	55.95	1510	142
40134.6979	9517.52721	-134.03	44.96	44.96	89.91	1005	142
25447.9979	10217.42721	281.014	42.88	42.88	85.77	1041	142
20808.8979	10622.72721	330.198	51.93	51.93	103.86	1024	142
14927.9979	10728.02721	-41.3656	15.00	15.00	30.00	2824	142
34195.4979	11274.62721	-132.086	41.38	41.38	82.75	1292	142
7846.397901	11497.42721	263.13	27.58	27.58	55.15	1416	142
36335.2979	13413.02721	81.3008	15.38	15.38	30.76	4759	142
21409.0979	13955.92721	-139.862	30.73	30.73	61.47	1547	142
39451.3979	16318.32721	12.4184	16.20	16.20	32.40	3476	142
39425.1979	17741.42721	65.6516	13.75	13.75	27.51	3880	142
26371.8979	17955.72721	298.154	35.96	35.96	71.92	1419	142
29634.4979	18275.42721	-48.4936	16.70	16.70	33.39	4584	142
34254.6979	19220.82721	-144.398	24.16	24.16	48.32	2720	142
3844.497901	20672.02721	-60.8056	26.68	26.68	53.36	1696	142
31489.1979	21661.02721	-58.2136	47.71	47.71	95.42	1148	142
34953.3979	21986.52721	-100.334	28.31	28.31	56.61	1798	142
13335.1979	22602.62721	-84.1336	16.46	16.46	32.92	2077	142
28769.7979	24483.52721	-5.72558	13.87	13.87	27.74	5765	142
11433.0979	24635.72721	166.254	19.33	19.33	38.67	2316	142
37520.0979	25095.72721	59.69	26.80	26.80	53.60	1259	142
15580.5979	25314.92721	-1.18958	29.84	29.84	59.68	1037	142
28876.3979	25621.42721	274.308	33.79	33.79	67.59	1340	142
16300.5979	27238.32721	-34.8856	22.70	22.70	45.40	1951	142
7927.797901	28286.42721	37.334	21.64	21.64	43.28	2615	142
12441.2979	28622.52721	-78.3016	6.24	6.24	12.48	12482	142
29286.7979	29221.42721	12.4184	5.77	5.77	11.54	17065	142
8950.697901	31479.02721	134.21	10.13	10.13	20.25	9059	142
12314.6979	33152.02721	82.046	12.27	12.27	24.54	5716	142
14931.6979	33291.42721	89.498	23.36	23.36	46.72	1055	142
16854.9979	36771.82721	-49.7896	30.92	30.92	61.84	1461	142
23603.89494	1281.625151	-163.375	49.83	49.83	99.66	1060	150
2374.094935	2242.525151	-191.887	29.86	29.86	59.72	3624	150
15925.89494	3754.825151	-132.919	15.28	15.28	30.57	5188	150
12020.29494	5383.525151	-7.20652	31.25	31.25	62.50	1302	150
8643.394935	5740.625151	-88.8545	32.36	32.36	64.72	1210	150
13697.89494	5972.825151	-9.79852	17.17	17.17	34.34	3668	150
11693.59494	7743.925151	-154.951	12.13	12.13	24.26	8683	150
18076.89494	8433.425151	73.6639	9.47	9.47	18.93	7318	150
28481.99494	8888.825151	82.6063	15.45	15.45	30.90	3613	150
6117.394935	9192.825151	-140.695	45.31	45.31	90.62	1104	150
6954.294935	8934.225151	-189.943	51.36	51.36	102.73	1088	150
18023.99494	9443.125151	320.325	17.22	17.22	34.43	2876	150
22512.19494	9596.325151	-112.183	27.88	27.88	55.77	1611	150
14865.79494	11157.52515	-90.1505	30.19	30.19	60.38	1199	150
13787.79494	11676.22515	-114.127	33.11	33.11	66.22	1148	150
38664.69494	12807.82515	-164.671	40.58	40.58	81.15	1178	150
3053.294935	13747.52515	-132.919	30.21	30.21	60.43	1599	150
40621.99494	15142.72515	-216.511	25.17	25.17	50.35	4661	150
28213.59494	16842.82515	221.213	34.83	34.83	69.66	1056	150
14472.79494	18798.22515	-97.2785	29.51	29.51	59.02	1323	150
34673.59494	21046.82515	-29.2385	24.80	24.80	49.60	1977	150
13345.19494	22597.72515	-71.3585	14.13	14.13	28.26	3257	150
30540.39494	22635.52515	68.4475	29.01	29.01	58.03	1004	150
32033.09494	26444.12515	34.9135	29.46	29.46	58.92	1073	150
10500.29494	28424.32515	-25.3505	15.66	15.66	31.32	1783	150
5377.594935	29611.92515	143.713	5.65	5.65	11.30	18880	150
20473.09494	30113.02515	77.3899	17.45	17.45	34.90	2902	150
9525.694935	30880.52515	31.6735	12.20	12.20	24.40	4195	150
10102.89494	32571.72515	-37.6625	24.47	24.47	48.94	1275	150
24748.69494	33989.32515	-188.647	34.52	34.52	69.05	1231	150
18528.39494	35024.32515	235.372	27.18	27.18	54.35	1391	150
21374.29494	35146.42515	-84.3185	27.79	27.79	55.58	1314	150
15967.79494	37529.72515	-156.247	29.30	29.30	58.59	1807	150
15071.99494	40423.12515	-84.9665	13.54	13.54	27.08	5247	150
23846.79197	1818.423092	22.4165	28.42	28.42	56.85	1501	158
4063.691969	2727.923092	67.5173	14.74	14.74	29.48	3550	158
28263.69197	2649.023092	-208.271	31.04	31.04	62.08	1782	158
10040.59197	5279.123092	-165.503	23.57	23.57	47.15	3040	158
34349.89197	7335.323092	-47.5675	36.08	36.08	72.16	1925	158
27945.29197	9729.623092	-70.2475	29.25	29.25	58.50	1429	158
31133.29197	11867.42309	51.1229	19.50	19.50	39.00	2142	158
1901.491969	12589.42309	314.924	42.96	42.96	85.91	1015	158
39825.19197	13113.32309	-53.3995	41.52	41.52	83.04	1090	158
16591.39197	13431.12309	41.4353	29.11	29.11	58.22	1400	158
983.2919694	13452.22309	197.182	27.77	27.77	55.53	1288	158
3765.191969	16134.12309	200.163	16.41	16.41	32.83	3727	158
6414.391969	17211.22309	10.7525	32.95	32.95	65.89	1166	158
30212.59197	17632.72309	-105.239	9.23	9.23	18.46	6846	158
3846.791969	20581.52309	131.605	22.61	22.61	45.22	1376	158
4706.691969	20584.72309	152.47	7.47	7.47	14.93	12742	158
26401.89197	23322.52309	63.0461	24.49	24.49	48.98	2819	158
28810.19197	24453.62309	208.36	19.71	19.71	39.42	2656	158
11386.89197	24610.42309	145.018	28.45	28.45	56.90	1016	158
29728.89197	24762.22309	29.5445	29.70	29.70	59.39	1488	158
37808.69197	25348.02309	-93.5755	23.08	23.08	46.16	2090	158
38004.29197	26255.32309	-34.6075	25.60	25.60	51.20	1588	158
16205.89197	27234.82309	-11.2795	31.35	31.35	62.69	1015	158
12966.89197	27402.32309	263.505	33.32	33.32	66.65	1388	158
29814.69197	27432.82309	-53.3995	19.26	19.26	38.53	2852	158
31313.79197	29745.82309	-118.199	27.74	27.74	55.48	1523	158
16307.09197	30381.02309	-82.5595	30.43	30.43	60.85	1133	158
24612.29197	33864.42309	-47.5675	26.16	26.16	52.33	1364	158
12581.09197	35005.72309	-103.943	8.67	8.67	17.33	6927	158
21319.49197	35473.52309	-56.6395	26.75	26.75	53.51	1517	158
16204.989	1898.021033	56.8996	21.15	21.15	42.30	2484	166
35868.689	2793.121033	-119.032	25.88	25.88	51.76	2219	166
31619.489	3907.721033	302.816	49.05	49.05	98.11	1025	166
8201.089004	7816.321033	-209.104	35.14	35.14	70.27	1550	166
18096.889	8446.121033	94.9048	12.15	12.15	24.30	3904	166
1022.289004	10124.52103	-73.0244	21.74	21.74	43.47	1520	166
27202.389	11218.42103	162.718	43.07	43.07	86.15	1147	166
23354.689	13912.82103	-109.312	14.53	14.53	29.06	4607	166
36595.089	15779.12103	-4.98439	31.44	31.44	62.88	1241	166
19922.989	15935.62103	35.2888	16.63	16.63	33.25	1954	166
18637.789	16393.72103	177.622	8.60	8.60	17.19	6896	166
39507.689	16922.42103	296.109	31.79	31.79	63.59	1445	166
38422.689	17373.12103	42.7408	17.80	17.80	35.61	3479	166
259.5890035	17573.52103	243.945	37.49	37.49	74.98	1042	166
5612.989004	18305.92103	-35.4404	27.55	27.55	55.11	1288	166
38090.689	19238.62103	-42.5684	27.48	27.48	54.97	1284	166
28419.689	20617.22103	-30.2564	42.65	42.65	85.30	1072	166
34588.289	21219.72103	-4.98439	22.68	22.68	45.36	1602	166
25131.189	22892.02103	249.906	15.64	15.64	31.27	3408	166
19797.789	23861.62103	-134.584	34.22	34.22	68.44	1190	166
15185.089	24202.32103	-55.5284	27.01	27.01	54.02	1306	166
15704.189	25310.42103	95.65	13.07	13.07	26.14	2836	166
7175.689004	25544.22103	36.034	11.14	11.14	22.28	4105	166
14448.989	25816.72103	217.118	31.98	31.98	63.96	1002	166
33402.589	25700.32103	50.1928	13.00	13.00	26.00	4611	166
1278.289004	27515.32103	-195.496	20.79	20.79	41.59	2759	166
20210.989	27632.72103	-19.2404	16.06	16.06	32.12	4307	166
11004.189	27903.02103	4.08761	33.18	33.18	66.36	1598	166
3778.689004	29487.32103	112.044	19.85	19.85	39.71	2034	166
21985.689	29373.02103	-94.4084	18.02	18.02	36.03	1782	166
25547.389	29964.02103	71.8036	17.31	17.31	34.62	2497	166
18510.189	32270.92103	-14.7044	28.68	28.68	57.37	1305	166
19398.489	32619.92103	-63.3044	26.14	26.14	52.28	2024	166
18471.189	35051.82103	186.564	29.77	29.77	59.53	1575	166
33915.08604	1622.018974	64.1667	32.99	32.99	65.99	1489	174
37081.18604	2499.518974	-92.6493	29.11	29.11	58.22	3115	174
31851.28604	3070.918974	110.369	26.78	26.78	53.55	1277	174
35326.98604	5631.618974	-29.1453	18.56	18.56	37.11	3741	174
28737.68604	5718.718974	100.681	26.82	26.82	53.65	1132	174
18087.48604	8490.918974	7.14267	17.50	17.50	35.00	3166	174
22456.28604	8559.218974	-178.833	18.13	18.13	36.27	4660	174
9963.886038	8968.518974	-22.0173	9.80	9.80	19.59	8599	174
18626.28604	10232.11897	-197.625	29.44	29.44	58.88	1795	174
21418.68604	10624.11897	-32.3853	32.50	32.50	65.00	1147	174
38517.78604	11410.31897	-16.8333	21.10	21.10	42.20	2523	174
11901.58604	13774.31897	288.472	21.60	21.60	43.19	2784	174
32562.68604	14674.21897	-111.441	14.25	14.25	28.50	6504	174
24349.28604	14974.61897	7.79067	26.78	26.78	53.55	1482	174
39900.38604	15958.31897	11.6787	20.72	20.72	41.45	2384	174
2183.286038	16577.51897	178.182	36.15	36.15	72.30	1117	174
29487.38604	16971.51897	-115.329	26.80	26.80	53.60	2035	174
33061.38604	18974.71897	18.8067	23.71	23.71	47.43	1653	174
34257.28604	19371.71897	19.4547	11.61	11.61	23.22	4659	174
26619.08604	19675.91897	18.1587	18.42	18.42	36.83	2560	174
39396.38604	20812.01897	80.5611	24.94	24.94	49.88	1843	174
24315.28604	23172.21897	83.5419	8.38	8.38	16.77	6482	174
33952.28604	23213.91897	92.4843	21.67	21.67	43.33	1574	174
11591.78604	24345.51897	-156.801	13.68	13.68	27.37	6110	174
15064.68604	24608.91897	69.3831	29.18	29.18	58.36	1332	174
19857.98604	26603.71897	330.203	10.83	10.83	21.67	7911	174
7475.786038	27344.31897	319.025	34.55	34.55	69.10	1258	174
18275.98604	27466.01897	-79.0413	32.45	32.45	64.90	1011	174
20186.78604	27491.91897	79.0707	21.93	21.93	43.85	2147	174
16393.38604	27671.81897	120.802	7.37	7.37	14.74	4929	174
2731.386038	29148.11897	266.861	9.56	9.56	19.12	9733	174
14747.48604	29019.51897	-24.6093	17.80	17.80	35.61	3520	174
29284.78604	29224.01897	-42.7533	9.07	9.07	18.13	7924	174
30577.38604	29081.91897	-57.6573	28.90	28.90	57.79	1280	174
10951.78604	29381.51897	-68.0253	14.20	14.20	28.40	3847	174
29590.78604	29943.91897	-181.425	35.04	35.04	70.08	1501	174
25102.28604	31484.41897	64.9119	8.57	8.57	17.14	8929	174
7804.586038	32050.11897	251.212	37.21	37.21	74.42	1099	174
21268.18604	33623.81897	64.1667	13.12	13.12	26.23	4031	174
20185.98604	35346.51897	-127.641	30.19	30.19	60.38	1370	174
15271.48604	38890.61897	-55.7133	15.43	15.43	30.85	3548	174
6628.383072	3122.016916	71.4337	49.38	49.38	98.77	1053	182
33869.88307	3596.916916	248.046	40.01	40.01	80.02	1174	182
19089.08307	4925.816916	-158.93	28.05	28.05	56.10	2168	182
13947.28307	5114.216916	-183.554	48.75	48.75	97.50	1020	182
25209.48307	4912.016916	-142.73	26.47	26.47	52.94	1799	182
31766.18307	6830.716916	52.0585	20.30	20.30	40.60	2364	182
35678.98307	8088.416916	-147.914	33.86	33.86	67.73	1483	182
7291.283072	11427.01692	134.776	8.12	8.12	16.25	4670	182
29392.58307	12503.31692	-37.1063	35.61	35.61	71.22	1410	182
33801.98307	14089.21692	145.209	19.03	19.03	38.06	2981	182
23108.68307	14001.71692	-102.554	25.32	25.32	50.63	1492	182
40528.18307	14315.91692	236.868	34.90	34.90	69.80	1200	182
34618.98307	14880.51692	122.107	14.88	14.88	29.77	5067	182
38236.48307	15102.31692	176.507	29.72	29.72	59.44	1730	182
26758.98307	15298.01692	-1.46627	17.45	17.45	34.90	3352	182
36650.88307	15856.91692	-104.498	21.74	21.74	43.47	3275	182
5213.583072	16128.61692	210.041	9.75	9.75	19.50	9902	182
40399.58307	17727.21692	47.5873	30.33	30.33	60.66	2009	182
41018.98307	18001.71692	-72.0983	24.30	24.30	48.61	2425	182
33546.38307	19853.41692	290.523	21.95	21.95	43.90	2449	182
27776.48307	20135.11692	41.6257	6.57	6.57	13.14	11181	182
3740.583072	20454.61692	-32.5703	18.32	18.32	36.64	2309	182
26475.48307	23262.41692	56.5297	15.64	15.64	31.27	3864	182
1587.783072	23964.71692	166.819	24.23	24.23	48.47	1290	182
6227.683072	23964.31692	-220.49	36.93	36.93	73.85	1382	182
10405.68307	25386.71692	-209.474	31.63	31.63	63.26	1833	182
35102.78307	26514.41692	-39.6983	9.26	9.26	18.51	6755	182
8429.983072	26570.81692	-24.1463	26.42	26.42	52.85	1285	182
6595.783072	26682.91692	101.242	10.81	10.81	21.62	6271	182
32467.68307	27097.61692	268.912	25.55	25.55	51.10	1345	182
16413.68307	27670.51692	113.91	5.42	5.42	10.83	11009	182
18991.88307	28647.81692	47.5873	14.39	14.39	28.78	4115	182
15555.48307	31091.81692	11.4937	16.70	16.70	33.39	2240	182
23680.48307	31347.91692	190.666	26.61	26.61	53.22	1114	182
19015.18307	32372.61692	137.757	27.93	27.93	55.86	1176	182
22246.98307	34135.01692	-181.61	36.06	36.06	72.11	1226	182
36722.58011	369.8148567	-105.979	28.73	28.73	57.46	1869	190
40824.78011	2609.814857	-80.0592	39.33	39.33	78.66	1039	190
28752.58011	5695.114857	308.968	33.68	33.68	67.35	1300	190
11729.38011	7798.814857	-184.387	22.11	22.11	44.23	3045	190
35096.78011	15270.71486	-212.251	19.81	19.81	39.61	3557	190
15335.08011	15842.21486	70.5036	13.19	13.19	26.38	2314	190
5227.480106	16117.11486	77.2104	14.60	14.60	29.20	4033	190
13369.28011	16771.31486	273.943	28.12	28.12	56.24	1482	190
29571.38011	17049.41486	-61.2672	17.71	17.71	35.42	2141	190
40375.48011	17128.01486	-140.323	37.61	37.61	75.22	1792	190
40998.18011	18012.21486	-21.7392	23.69	23.69	47.38	1801	190
14414.98011	18468.91486	-49.6032	33.65	33.65	67.31	1409	190
6523.780106	19734.91486	169.615	26.31	26.31	52.61	1050	190
4737.880106	20589.51486	161.418	17.03	17.03	34.05	2980	190
7397.180106	21286.91486	-48.3072	21.62	21.62	43.24	1879	190
18055.98011	22035.21486	247.116	19.97	19.97	39.94	2332	190
25353.68011	22155.01486	-181.147	33.30	33.30	66.60	1946	190
3457.580106	23955.31486	-126.715	27.46	27.46	54.92	1598	190
21126.58011	25204.71486	296.299	14.18	14.18	28.35	3692	190
36722.08011	26247.51486	-2.94721	21.36	21.36	42.72	2134	190
35073.68011	26506.41486	-211.603	13.82	13.82	27.65	6385	190
27020.18011	28045.41486	25.5648	21.76	21.76	43.52	1208	190
21924.58011	29208.91486	-83.2992	10.81	10.81	21.62	5325	190
27707.98011	30560.21486	-184.387	27.55	27.55	55.11	1955	190
22277.18011	30798.81486	253.078	17.76	17.76	35.51	2951	190
15574.68011	31015.51486	-61.2672	15.59	15.59	31.18	4255	190
17074.58011	35539.41486	-31.4592	32.17	32.17	64.34	1012	190
17054.08011	35830.31486	-145.507	12.98	12.98	25.95	7002	190
14221.98011	38705.71486	18.4368	15.64	15.64	31.27	4819	190
6661.07714	3007.412798	-34.2361	35.14	35.14	70.27	1084	198
10172.87714	3431.412798	-51.7321	25.15	25.15	50.30	1807	198
22039.57714	5231.712798	-2.48415	14.18	14.18	28.35	4402	198
9136.17714	7627.712798	156.762	37.02	37.02	74.04	1242	198
6124.87714	9749.712798	0.755852	36.62	36.62	73.24	1053	198
34796.67714	9943.712798	-7.02015	26.47	26.47	52.94	1685	198
17736.87714	10689.3128	37.5299	16.08	16.08	32.17	1784	198
25092.37714	13586.2128	-224.1	37.26	37.26	74.51	1709	198
32130.57714	13721.7128	219.359	19.71	19.71	39.42	1745	198
34640.47714	14877.4128	311.763	28.99	28.99	57.98	2715	198
30197.87714	17576.4128	-128.196	9.99	9.99	19.97	4987	198
9408.97714	18293.4128	-117.828	18.23	18.23	36.46	3430	198
8956.67714	19378.8128	3.34785	25.13	25.13	50.26	2343	198
21270.67714	20176.7128	199.238	25.98	25.98	51.95	1287	198
4745.07714	20596.7128	249.167	12.65	12.65	25.29	6154	198
35098.37714	21834.3128	7.88385	35.09	35.09	70.18	1312	198
20726.37714	22939.3128	-132.084	29.01	29.01	58.03	1391	198
30541.87714	24736.4128	54.6695	14.88	14.88	29.77	4272	198
37003.27714	24520.7128	260.345	16.65	16.65	33.30	3632	198
28952.87714	25257.4128	-8.96415	36.10	36.10	72.20	1243	198
10425.37714	25520.2128	-91.9081	25.65	25.65	51.29	2082	198
7182.57714	27012.5128	-44.6041	33.46	33.46	66.93	1624	198
34032.67714	28857.9128	-220.212	32.59	32.59	65.19	1450	198
5009.97714	29826.8128	117.266	31.13	31.13	62.27	1417	198
6824.17714	29943.8128	-7.66815	6.41	6.41	12.81	9630	198
31295.07714	29796.9128	-104.22	24.80	24.80	49.60	1661	198
23158.57714	33001.2128	-117.18	16.93	16.93	33.86	3955	198
17981.37714	33611.0128	-88.0201	18.37	18.37	36.74	2228	198
20149.87714	33749.9128	-77.0042	26.92	26.92	53.84	1729	198
17144.47714	35326.0128	-142.452	34.85	34.85	69.71	1130	198
13818.87714	38130.1128	247.676	33.91	33.91	67.82	1151	198
41274.27417	674.110739	-156.893	33.72	33.72	67.45	1738	206
7061.074174	1994.910739	-95.9811	47.36	47.36	94.72	1049	206
5480.774174	2476.610739	190.856	21.29	21.29	42.58	2645	206
12287.87417	2573.710739	133.476	9.54	9.54	19.08	8546	206
37691.97417	4878.010739	-11.0931	33.77	33.77	67.54	1951	206
20638.97417	5510.310739	-29.2371	26.61	26.61	53.22	1248	206
35364.07417	5563.610739	-31.8291	20.49	20.49	40.98	3486	206
39183.17417	7868.510739	79.8213	14.01	14.01	28.02	4320	206
28977.77417	7954.210739	199.053	32.17	32.17	64.34	1042	206
19101.47417	8611.610739	155.087	13.35	13.35	26.71	4580	206
25737.17417	10270.21074	40.3257	12.43	12.43	24.87	4494	206
36263.27417	13405.71074	-79.1331	20.54	20.54	41.07	3272	206
23836.27417	16257.81074	-84.3171	25.88	25.88	51.76	2327	206
20817.67417	19578.71074	-30.5331	16.53	16.53	33.06	1887	206
38585.97417	19912.91074	-203.549	35.98	35.98	71.97	1683	206
12385.57417	21048.31074	210.231	14.81	14.81	29.63	4071	206
19197.27417	21501.21074	-104.405	28.90	28.90	57.79	1143	206
19363.67417	21915.71074	-115.421	29.18	29.18	58.36	1112	206
41056.27417	22180.21074	1.21891	28.14	28.14	56.28	1382	206
32228.87417	23439.71074	10.9389	24.73	24.73	49.45	2095	206
4661.674174	25295.71074	53.7393	22.56	22.56	45.12	1680	206
2439.974174	26261.61074	-20.1651	30.87	30.87	61.75	1075	206
19786.47417	26605.01074	292.949	7.91	7.91	15.83	12247	206
2722.374174	29160.71074	270.593	15.64	15.64	31.27	3252	206
6535.674174	30369.01074	58.2105	20.58	20.58	41.17	1750	206
12283.67417	31132.61074	211.722	42.39	42.39	84.78	1466	206
21947.37417	31065.51074	-26.6451	19.33	19.33	38.67	3613	206
18502.17417	35057.41074	-62.2851	33.37	33.37	66.74	1097	206
12584.77417	35216.61074	-37.0131	22.33	22.33	44.65	1291	206
7674.771208	2400.30868	-109.774	37.73	37.73	75.45	1139	214
29425.87121	2825.90868	36.4148	27.74	27.74	55.48	1153	214
25201.57121	4928.30868	-42.382	12.10	12.10	24.21	5361	214
28761.27121	5640.20868	32.786	29.98	29.98	59.96	1069	214
9572.071208	6652.90868	305.432	54.40	54.40	108.80	1109	214
40870.17121	13073.50868	-65.71	30.50	30.50	60.99	1977	214
36493.97121	13634.20868	17.234	21.64	21.64	43.28	1785	214
23313.97121	14040.00868	73.6748	10.36	10.36	20.72	7272	214
25058.67121	13818.30868	-212.806	20.32	20.32	40.65	4152	214
38989.67121	13840.20868	-94.222	15.12	15.12	30.24	5029	214
38850.17121	15323.90868	-220.582	21.27	21.27	42.53	3063	214
26659.57121	15566.50868	-65.062	30.78	30.78	61.56	1198	214
36641.97121	15835.50868	-190.126	17.80	17.80	35.61	5816	214
11668.47121	18252.40868	-187.534	46.02	46.02	92.03	1117	214
22057.87121	18833.60868	294.999	28.83	28.83	57.65	1382	214
34650.67121	21087.10868	-67.006	21.01	21.01	42.01	1772	214
37527.17121	20983.20868	128.074	17.71	17.71	35.42	1657	214
35643.47121	24062.20868	58.0256	20.96	20.96	41.92	2214	214
29810.67121	24832.90868	-50.158	25.08	25.08	50.16	1646	214
13825.67121	26592.60868	323.317	14.11	14.11	28.21	4822	214
29821.27121	27299.50868	25.01	20.89	20.89	41.78	1076	214
27030.97121	28021.40868	62.4968	9.87	9.87	19.73	4348	214
19285.07121	29635.30868	74.42	22.63	22.63	45.26	1357	214
12324.07121	29912.50868	228.676	25.62	25.62	51.24	1776	214
28460.27121	31151.60868	-83.206	12.60	12.60	25.20	4307	214
12343.57121	33327.70868	-113.662	40.55	40.55	81.11	1172	214
23206.67121	33042.60868	25.01	22.68	22.68	45.36	1002	214
21141.47121	33459.60868	-223.822	27.98	27.98	55.95	1776	214
23653.27121	34617.20868	-195.31	18.82	18.82	37.63	3965	214
16211.76824	1918.206621	-65.895	20.25	20.25	40.51	2428	222
15082.66824	2133.006621	284.381	32.22	32.22	64.43	1369	222
18126.76824	2099.806621	205.39	18.06	18.06	36.13	2614	222
16059.26824	3609.706621	-34.143	34.43	34.43	68.86	1047	222
37433.46824	4309.206621	36.2298	14.13	14.13	28.26	6238	222
25231.76824	4911.106621	-41.271	13.66	13.66	27.32	3771	222
15094.96824	5512.606621	31.305	27.67	27.67	55.34	1097	222
39896.96824	7960.706621	212.097	29.25	29.25	58.50	1503	222
25709.96824	10268.00662	-95.055	17.57	17.57	35.14	2474	222
25933.46824	11892.30662	146.519	15.80	15.80	31.60	3193	222
35653.66824	12985.40662	314.189	29.46	29.46	58.92	1983	222
31296.46824	13895.50662	95.1006	7.16	7.16	14.32	9102	222
24306.76824	14759.50662	2.79304	24.02	24.02	48.04	1455	222
23407.06824	16838.40662	18.345	28.38	28.38	56.76	1140	222
28396.26824	17054.70662	291.088	5.37	5.37	10.74	22604	222
30212.46824	17531.70662	-109.959	17.73	17.73	35.47	2439	222
26288.06824	19286.40662	-198.087	30.26	30.26	60.52	1719	222
38772.66824	19525.60662	-52.287	33.96	33.96	67.92	1253	222
21459.56824	20213.90662	152.481	27.18	27.18	54.35	1196	222
34594.86824	20968.30662	-117.087	13.47	13.47	26.94	3706	222
26251.66824	21135.10662	-96.999	21.85	21.85	43.71	3583	222
5663.168242	21379.00662	-12.759	17.26	17.26	34.52	3405	222
15037.16824	21645.30662	52.6242	26.87	26.87	53.74	1162	222
37447.66824	22588.90662	-117.735	49.22	49.22	98.44	1037	222
37729.16824	25405.20662	-102.183	26.05	26.05	52.09	1187	222
16405.86824	25604.20662	-157.911	11.04	11.04	22.09	6889	222
7631.268242	27360.60662	230.727	32.05	32.05	64.10	1435	222
18277.26824	30792.00662	70.509	11.87	11.87	23.74	4207	222
16147.36824	37017.60662	-108.015	13.78	13.78	27.55	5770	222
24683.86528	578.5045624	170.926	29.93	29.93	59.86	1200	230
1786.165276	1416.204562	0.664096	28.21	28.21	56.43	1374	230
16181.96528	1911.904562	-44.0479	18.30	18.30	36.60	3559	230
1112.465276	2385.004562	-87.4639	35.35	35.35	70.70	1022	230
18086.66528	8456.904562	80.0117	10.93	10.93	21.85	4817	230
1646.065276	8580.904562	221.6	20.44	20.44	40.88	2735	230
19313.26528	9492.804562	-140.6	29.30	29.30	58.59	2436	230
37773.16528	10810.80456	170.926	31.67	31.67	63.35	1021	230
11089.96528	11510.70456	-6.4639	24.80	24.80	49.60	1397	230
11426.56528	12398.70456	328.163	38.88	38.88	77.76	1266	230
40448.06528	13575.50456	20.7521	26.23	26.23	52.47	1917	230
3084.365276	13985.50456	-152.912	20.61	20.61	41.21	3594	230
15368.76528	15821.60456	300.591	15.07	15.07	30.14	3456	230
28418.96528	17070.10456	235.758	9.16	9.16	18.32	6021	230
5626.065276	18338.30456	-25.9039	18.65	18.65	37.30	3987	230
38069.96528	18320.20456	215.638	8.93	8.93	17.85	9191	230
23212.16528	18729.50456	85.9733	27.20	27.20	54.40	1164	230
33015.96528	19001.90456	-66.0799	22.37	22.37	44.74	1567	230
33444.76528	19784.80456	-33.6799	23.57	23.57	47.15	1417	230
21556.76528	20146.20456	311.024	29.74	29.74	59.49	1953	230
23735.26528	20561.50456	75.5405	21.76	21.76	43.52	1980	230
1616.265276	21084.60456	256.624	22.21	22.21	44.42	3019	230
12892.56528	21721.10456	183.594	27.25	27.25	54.49	1238	230
31716.96528	21754.70456	160.493	35.16	35.16	70.32	1349	230
28750.36528	24461.50456	100.132	11.87	11.87	23.74	4692	230
36085.86528	24489.70456	84.4829	8.24	8.24	16.48	9254	230
21302.26528	25169.50456	259.605	17.69	17.69	35.37	2729	230
4594.465276	25330.80456	-89.4079	18.13	18.13	36.27	1909	230
18083.06528	25474.70456	-197.624	19.31	19.31	38.62	5774	230
34890.66528	25416.70456	322.947	11.92	11.92	23.83	9360	230
26292.06528	27333.20456	22.6961	24.14	24.14	48.28	1774	230
18960.86528	28617.20456	8.4401	26.66	26.66	53.32	1606	230
32652.66528	28585.10456	-12.2959	17.66	17.66	35.33	2287	230
5413.065276	29581.70456	37.5353	12.06	12.06	24.12	6189	230
28581.16528	30113.40456	53.9297	13.12	13.12	26.23	2028	230
10672.46528	31206.80456	-64.7839	16.34	16.34	32.69	3601	230
14154.76528	32477.50456	199.244	33.04	33.04	66.08	1015	230
19196.56528	32777.20456	-115.976	25.08	25.08	50.16	1943	230
21310.16528	33666.40456	110.565	16.89	16.89	33.77	1571	230
20313.56528	34370.20456	-147.08	18.75	18.75	37.49	2576	230
17073.36528	35519.10456	-225.488	15.73	15.73	31.46	9045	230
16962.56528	35835.10456	-55.0639	24.94	24.94	49.88	1719	230
14099.06528	39641.40456	-23.3119	23.71	23.71	47.43	2692	230
17844.86231	1234.302504	58.216	16.30	16.30	32.59	2284	238
16208.46231	1909.602504	15.3832	13.12	13.12	26.23	6534	238
39476.76231	3503.102504	-128.473	27.88	27.88	55.77	1891	238
16018.26231	3957.702504	141.678	26.14	26.14	52.28	1698	238
25183.36231	4834.902504	49.2736	28.00	28.00	56.00	1193	238
40306.06231	8518.102504	-26.0888	36.86	36.86	73.71	1021	238
1703.762311	8653.902504	154.347	17.76	17.76	35.51	2607	238
26619.46231	9048.602504	-77.9288	33.96	33.96	67.92	1007	238
27044.66231	14414.9025	-9.24084	19.03	19.03	38.06	3186	238
1267.362311	14690.7025	84.298	16.51	16.51	33.02	3116	238
8449.162311	17987.7025	-161.521	24.99	24.99	49.97	2128	238
31642.36231	18025.1025	-141.433	47.67	47.67	95.33	1008	238
40983.96231	17981.7025	16.0312	21.31	21.31	42.63	1980	238
38690.46231	19714.7025	-50.7128	17.95	17.95	35.89	3405	238
12889.36231	21760.1025	44.0572	13.24	13.24	26.47	3505	238
18029.76231	22026.4025	108.144	23.74	23.74	47.48	1749	238
25097.96231	22944.3025	59.7064	3.56	3.56	7.11	19719	238
5570.762311	22979.8025	-72.0968	39.47	39.47	78.94	1006	238
11566.96231	24257.7025	-5.35284	14.79	14.79	29.58	4329	238
16611.56231	25930.5025	47.038	27.06	27.06	54.12	1239	238
38064.96231	26212.6025	-141.433	37.16	37.16	74.32	1135	238
24948.96231	28001.4025	140.933	15.43	15.43	30.85	3046	238
18934.56231	28657.4025	82.8076	11.16	11.16	22.33	5633	238
15573.86231	31008.0025	-121.345	16.25	16.25	32.50	3262	238
16902.16231	31277.5025	-51.3608	31.60	31.60	63.21	1558	238
24797.76231	31165.4025	298.17	20.11	20.11	40.22	3469	238
10656.86231	31248.6025	-127.825	37.26	37.26	74.51	1130	238
16496.96231	31732.9025	85.0432	22.07	22.07	44.13	1327	238
22770.66231	31952.2025	327.233	15.94	15.94	31.89	4080	238
13104.16231	33554.5025	216.944	9.21	9.21	18.42	9360	238
23656.66231	34644.6025	-11.1848	9.58	9.58	19.17	5982	238
14118.56231	35812.0025	202.04	34.50	34.50	69.00	1120	238
16111.46231	37017.9025	-127.825	15.47	15.47	30.94	3308	238
24703.55934	569.4004446	-44.4178	14.44	14.44	28.87	4868	246
31220.75934	2306.200445	-114.402	31.04	31.04	62.08	1678	246
16959.25934	2762.600445	-131.25	35.14	35.14	70.27	1176	246
27591.05934	3699.700445	17.1422	26.14	26.14	52.28	1886	246
25902.45934	4621.300445	-160.41	32.24	32.24	64.48	1300	246
5210.159345	5521.900445	169.066	24.21	24.21	48.42	1141	246
33023.55934	5480.200445	135.532	8.03	8.03	16.06	10371	246
1574.759345	8572.200445	140.748	24.33	24.33	48.65	1304	246
6936.459345	8975.100445	-109.866	20.79	20.79	41.59	2071	246
25698.45934	10226.60044	54.305	17.59	17.59	35.18	3802	246
28492.55934	15090.40044	-12.6658	33.46	33.46	66.93	1120	246
26700.65934	15569.30044	-64.5058	31.11	31.11	62.22	1440	246
28384.65934	17062.00044	242.095	4.57	4.57	9.14	24926	246
6924.959345	18217.60044	219.739	31.63	31.63	63.26	1115	246
38670.45934	19633.00044	-203.178	21.22	21.22	42.44	4118	246
37148.35934	21942.00044	260.725	23.83	23.83	47.67	1737	246
27193.35934	23354.60044	59.5214	31.18	31.18	62.36	1109	246
15895.15934	24713.60044	218.994	32.66	32.66	65.33	1111	246
10409.85934	25405.60044	-102.738	11.89	11.89	23.79	5994	246
14878.85934	25570.10044	237.624	22.96	22.96	45.92	2201	246
5017.559345	26789.20044	-39.8818	32.52	32.52	65.05	1061	246
11121.95934	27564.80044	2.23822	22.14	22.14	44.27	1428	246
32789.25934	27497.40044	-23.6818	13.42	13.42	26.85	2540	246
19243.25934	31123.10044	-15.9058	20.79	20.79	41.59	2654	246
18536.65934	32264.10044	-40.5298	23.31	23.31	46.63	1536	246
16127.45934	36564.90044	-32.7538	10.67	10.67	21.34	8668	246
13976.95934	36996.00044	33.4394	17.92	17.92	35.84	3009	246
15039.65934	40467.50044	-124.77	15.10	15.10	30.19	3184	246
15815.65638	1208.598386	-17.3867	27.18	27.18	54.35	1100	254
17807.75638	1237.098386	53.3749	11.75	11.75	23.50	4631	254
33859.35638	2689.798386	194.963	38.83	38.83	77.67	1077	254
29407.05638	2840.798386	-161.891	34.81	34.81	69.61	2117	254
19022.85638	4994.498386	-208.547	38.36	38.36	76.73	1352	254
36196.15638	8285.798386	-177.443	32.29	32.29	64.57	2192	254
19240.85638	9586.798386	18.9013	25.01	25.01	50.02	2612	254
25712.75638	10228.29839	0.10928	15.43	15.43	30.85	3493	254
37267.75638	12297.69839	-7.01872	18.04	18.04	36.08	2223	254
26746.05638	13152.29839	-123.659	34.78	34.78	69.57	1293	254
16561.35638	13441.29839	-25.8107	23.67	23.67	47.34	1406	254
37974.05638	13797.89839	66.7885	40.79	40.79	81.58	1291	254
29780.35638	14727.49839	-27.1067	27.69	27.69	55.39	1052	254
10221.75638	17735.89839	216.574	22.82	22.82	45.64	2504	254
12813.65638	21747.79839	163.664	23.97	23.97	47.95	1868	254
35043.35638	22555.79839	-108.107	16.93	16.93	33.86	3375	254
33889.25638	23020.09839	219.554	29.74	29.74	59.49	1164	254
1641.856379	23860.39839	-65.9867	22.42	22.42	44.84	2654	254
28758.05638	24486.09839	70.5145	15.45	15.45	30.90	2697	254
4660.256379	25269.69839	62.3173	23.20	23.20	46.39	1383	254
37749.65638	25448.69839	-149.579	21.24	21.24	42.48	1922	254
711.4563788	26165.99839	246.382	28.57	28.57	57.13	1662	254
35069.85638	26548.69839	-88.6667	28.31	28.31	56.61	1410	254
32640.25638	28660.59839	-226.043	20.14	20.14	40.27	2339	254
24693.05638	30168.39839	-89.3147	14.04	14.04	28.07	3685	254
30599.85638	30882.99839	-169.667	21.27	21.27	42.53	2971	254
21955.85638	31025.39839	-97.0907	20.98	20.98	41.97	1991	254
36705.65341	562.7963269	-63.5797	38.83	38.83	77.67	1026	262
28663.05341	3795.296327	-167.26	17.40	17.40	34.81	3954	262
33032.85341	5501.896327	59.1515	13.75	13.75	27.51	3530	262
35675.85341	6588.896327	206.701	31.51	31.51	63.02	1254	262
34250.65341	7123.196327	105.354	28.50	28.50	56.99	1633	262
26858.15341	8153.696327	129.946	28.68	28.68	57.37	1816	262
10181.95341	9287.396327	-49.3237	27.81	27.81	55.63	2054	262
4534.553413	9793.196327	158.263	26.35	26.35	52.70	1316	262
31227.75341	13592.09633	-38.9557	30.45	30.45	60.90	1018	262
40941.85341	18112.29633	320.717	38.67	38.67	77.34	1339	262
642.1534129	20043.09633	-77.1877	24.23	24.23	48.47	2784	262
38650.75341	19831.59633	-205.492	18.25	18.25	36.50	3389	262
35001.15341	22633.59633	-121.9	20.04	20.04	40.08	3066	262
16205.45341	23489.89633	32.3243	10.97	10.97	21.95	4342	262
36082.75341	24498.69633	68.0939	9.02	9.02	18.04	7136	262
36487.45341	25564.69633	-108.292	29.46	29.46	58.92	1205	262
32063.75341	26363.19633	69.5843	13.02	13.02	26.05	3576	262
30207.95341	26641.19633	59.8967	22.23	22.23	44.46	1321	262
33822.05341	27375.09633	-68.1157	25.67	25.67	51.34	1179	262
29881.05341	27536.19633	132.926	17.83	17.83	35.65	2427	262
34338.95341	27938.99633	-183.46	20.04	20.04	40.08	3910	262
22283.55341	29748.49633	240.235	23.88	23.88	47.76	1398	262
12510.65341	33781.99633	96.4115	11.78	11.78	23.55	3653	262
20324.95341	35301.69633	-83.0197	30.45	30.45	60.90	1143	262
16966.85341	36371.89633	-59.0437	30.10	30.10	60.19	1388	262
15158.15341	39623.19633	-26.6437	23.88	23.88	47.76	1425	262
1216.050447	1129.494268	-221.877	29.37	29.37	58.73	2105	270
41094.85045	2332.194268	8.8114	28.28	28.28	56.57	1793	270
39300.15045	3768.794268	-20.3486	38.41	38.41	76.82	1226	270
4311.250447	5075.494268	-8.0366	19.97	19.97	39.94	2336	270
4694.550447	7308.294268	179.689	25.55	25.55	51.10	1245	270
17131.85045	9322.194268	48.5338	21.60	21.60	43.19	2244	270
38637.25045	11500.79427	-78.0206	14.84	14.84	29.67	4685	270
38994.85045	14008.19427	-140.229	14.46	14.46	28.92	3587	270
22541.35045	16138.09427	19.8274	21.36	21.36	42.72	1282	270
16374.55045	16599.89427	-45.6206	28.02	28.02	56.05	2011	270
37044.25045	16760.39427	-78.0206	28.33	28.33	56.66	1078	270
14256.95045	18507.09427	-197.253	28.52	28.52	57.04	2307	270
38639.45045	20018.09427	-198.549	24.26	24.26	48.51	3452	270
34597.25045	21093.29427	-48.2126	11.12	11.12	22.23	7853	270
35061.75045	21211.09427	-28.7726	28.45	28.45	56.90	1032	270
19305.25045	21791.39427	-39.1406	16.18	16.18	32.36	3498	270
36286.65045	23705.29427	148.391	11.82	11.82	23.64	5400	270
7271.050447	24334.99427	146.155	39.96	39.96	79.93	1284	270
10355.75045	27337.89427	-109.125	26.87	26.87	53.74	1270	270
35461.55045	28828.49427	-163.557	25.32	25.32	50.63	2633	270
4902.250447	29846.39427	-192.717	36.36	36.36	72.72	1696	270
3013.650447	30007.69427	284.017	43.54	43.54	87.09	1191	270
5951.650447	30032.49427	-115.605	33.77	33.77	67.54	1180	270
24706.55045	30077.09427	-42.3806	14.27	14.27	28.54	4886	270
30659.75045	31026.69427	-101.349	31.06	31.06	62.12	1028	270
14484.95045	33630.89427	25.0114	37.75	37.75	75.50	1071	270
22412.55045	34369.69427	6.2194	20.63	20.63	41.26	1098	270
14262.05045	38682.19427	120.073	29.23	29.23	58.45	1081	270
23555.94748	1177.692209	-62.0055	18.18	18.18	36.36	1786	278
21748.44748	3291.192209	-9.51754	15.10	15.10	30.19	4613	278
12289.44748	4518.892209	309.914	29.44	29.44	58.88	2588	278
34636.54748	4638.592209	329.289	45.03	45.03	90.06	1109	278
15063.04748	5649.292209	15.7545	39.05	39.05	78.09	1065	278
18066.14748	8484.892209	81.1377	6.31	6.31	12.62	10782	278
28063.14748	9520.792209	34.9353	16.74	16.74	33.49	4303	278
35957.64748	13026.39221	76.6665	28.64	28.64	57.27	1380	278
29276.84748	14939.99221	199.624	26.00	26.00	52.00	1234	278
38119.64748	15096.49221	323.328	31.79	31.79	63.59	1561	278
3645.147481	16134.59221	277.87	35.94	35.94	71.87	1358	278
10167.34748	17692.09221	282.342	30.00	30.00	60.01	1521	278
34585.14748	20996.99221	-102.83	11.21	11.21	22.42	5772	278
4017.547481	21662.49221	76.6665	11.09	11.09	22.18	3622	278
14334.34748	21691.39221	-148.19	11.68	11.68	23.36	4563	278
26369.54748	23217.19221	188.446	24.16	24.16	48.32	2067	278
7423.047481	24360.39221	154.167	36.13	36.13	72.25	1026	278
11474.34748	24605.49221	189.937	10.24	10.24	20.49	8638	278
10351.34748	25221.69221	-213.638	26.26	26.26	52.52	3024	278
14947.24748	26707.39221	-23.7735	13.64	13.64	27.27	3157	278
12579.74748	35027.89221	-43.8615	4.99	4.99	9.99	15062	278
13190.24748	35106.09221	-10.8135	11.12	11.12	22.23	3409	278
17088.54748	35478.39221	-170.222	18.53	18.53	37.07	2617	278
14916.64748	37938.19221	-111.902	14.20	14.20	28.40	4491	278
1134.444515	602.5901503	-96.5345	33.75	33.75	67.49	1275	286
22683.84452	3097.59015	193.478	15.50	15.50	30.99	3248	286
9009.044515	3847.89015	-168.462	45.15	45.15	90.29	1378	286
14119.14452	7817.99015	-158.094	26.23	26.23	52.47	2605	286
4441.544515	8254.59015	-219.654	43.57	43.57	87.14	1098	286
24898.34452	8395.09015	-0.630475	21.48	21.48	42.96	1608	286
25704.64452	10210.19015	7.79353	26.42	26.42	52.85	1180	286
12080.14452	10550.29015	125.665	21.52	21.52	43.05	1837	286
23152.84452	11327.59015	246.387	20.91	20.91	41.82	2948	286
18314.84452	11544.69015	28.5295	33.21	33.21	66.41	1169	286
2314.044515	12030.39015	-9.05447	32.36	32.36	64.72	1387	286
24021.14452	12057.19015	23.3455	13.73	13.73	27.46	5539	286
18095.74452	13265.69015	-68.6705	6.24	6.24	12.48	14004	286
21942.04452	13810.99015	68.2843	7.72	7.72	15.45	6916	286
26664.94452	15532.69015	80.9527	33.39	33.39	66.79	1096	286
38429.04452	17427.09015	-99.7745	15.57	15.57	31.13	3383	286
22517.94452	19775.09015	177.084	13.94	13.94	27.88	4034	286
3652.944515	20546.79015	139.078	34.76	34.76	69.52	1003	286
37530.44452	21083.19015	-40.8065	31.46	31.46	62.93	1454	286
41135.84452	21169.59015	-170.406	33.18	33.18	66.36	1271	286
31446.04452	21659.29015	-71.2625	31.32	31.32	62.64	1231	286
36043.34452	21592.79015	0.665525	18.96	18.96	37.92	2748	286
10411.84452	22105.29015	-165.87	32.33	32.33	64.67	1403	286
20774.14452	23076.99015	-144.486	24.49	24.49	48.98	1442	286
35552.54452	23299.59015	-18.1265	11.37	11.37	22.75	5929	286
32472.54452	23462.59015	247.878	24.80	24.80	49.60	1777	286
11574.14452	24369.19015	-96.5345	7.61	7.61	15.21	8104	286
330.2445153	24756.59015	-36.2705	23.24	23.24	46.49	2026	286
35916.14452	25193.39015	143.55	13.73	13.73	27.46	4889	286
7541.844515	26552.39015	-56.3585	11.61	11.61	23.22	4653	286
25158.44452	29311.79015	5.84952	17.95	17.95	35.89	2220	286
19151.84452	29648.39015	188.262	26.52	26.52	53.03	1150	286
2959.444515	29942.79015	174.103	14.27	14.27	28.54	3565	286
22031.94452	31615.99015	-23.9585	26.21	26.21	52.42	1336	286
13427.64452	33168.89015	296.316	24.26	24.26	48.51	1601	286
23650.64452	34594.39015	-82.9265	16.30	16.30	32.59	3000	286
38643.04155	2287.588091	73.3158	24.09	24.09	48.18	2027	294
39682.14155	4426.988091	-142.727	48.28	48.28	96.55	1135	294
18634.14155	10439.08809	-110.975	32.92	32.92	65.85	1098	294
11382.94155	10891.78809	-83.7594	37.94	37.94	75.88	1007	294
21219.34155	10826.08809	-103.199	14.65	14.65	29.30	5430	294
37822.34155	10851.98809	107.595	27.55	27.55	55.11	1010	294
11070.14155	11518.78809	-24.1434	10.08	10.08	20.16	9123	294
21258.14155	11494.08809	-172.535	29.04	29.04	58.07	1632	294
31099.94155	13989.18809	-188.087	42.55	42.55	85.11	1204	294
18237.34155	15962.48809	45.7434	27.95	27.95	55.91	1043	294
15557.54155	16543.78809	-81.8154	24.77	24.77	49.55	1412	294
40138.64155	18883.08809	91.2006	31.42	31.42	62.83	1037	294
30525.94155	24777.58809	236.515	12.36	12.36	24.73	6521	294
31943.64155	25293.78809	226.082	23.10	23.10	46.21	2597	294
38328.24155	25952.18809	292.405	39.49	39.49	78.99	1010	294
29761.04155	27416.68809	-100.607	13.68	13.68	27.37	6640	294
10906.04155	29385.98809	62.1378	17.12	17.12	34.24	3943	294
22035.54155	31647.48809	94.1814	5.44	5.44	10.88	13263	294
15168.04155	39552.68809	123.244	27.65	27.65	55.30	1142	294
21646.03858	3141.586033	-69.0404	30.10	30.10	60.19	1632	302
28693.03858	3834.986033	-157.816	39.23	39.23	78.47	1061	302
8526.138584	4803.686033	109.646	10.08	10.08	20.16	6179	302
11728.43858	7683.186033	-128.008	33.18	33.18	66.36	1263	302
13857.03858	10002.58603	20.3836	6.03	6.03	12.06	8025	302
38054.33858	13200.68603	38.1064	17.54	17.54	35.09	1971	302
40785.53858	15034.38603	221.426	27.67	27.67	55.34	2541	302
31991.13858	15454.08603	-17.2004	15.99	15.99	31.98	3259	302
12796.93858	16026.78603	-19.1444	10.01	10.01	20.02	9125	302
40955.13858	17887.58603	-45.7124	18.58	18.58	37.16	2749	302
9439.538584	18145.78603	24.2716	13.80	13.80	27.60	2726	302
32950.83858	19040.28603	30.1036	19.73	19.73	39.47	2334	302
19230.03858	20840.78603	-40.5284	25.36	25.36	50.73	1521	302
19329.33858	21693.88603	6.12765	20.30	20.30	40.60	2939	302
11488.13858	21960.98603	30.7516	28.12	28.12	56.24	1615	302
35898.33858	22281.58603	234.839	18.11	18.11	36.22	3280	302
28685.43858	24440.98603	25.5676	26.12	26.12	52.23	1856	302
32981.53858	27295.78603	-66.4483	12.55	12.55	25.10	4005	302
18977.43858	28657.98603	134.237	16.65	16.65	33.30	3109	302
28674.33858	30855.48603	-79.4083	24.80	24.80	49.60	1336	302
17957.73858	31850.38603	-188.272	35.82	35.82	71.64	1112	302
18972.63858	33002.38603	-114.4	12.01	12.01	24.02	3531	302
18566.93858	35043.98603	91.7608	15.19	15.19	30.38	2417	302
16942.53858	36360.28603	-80.0564	32.78	32.78	65.56	1034	302
39105.33562	8635.883974	-18.6374	28.85	28.85	57.70	1249	310
36030.33562	11927.68397	151.981	28.14	28.14	56.28	1093	310
23998.93562	12499.18397	-137.221	35.04	35.04	70.08	1024	310
32580.93562	12718.18397	171.356	27.86	27.86	55.72	1041	310
5829.335618	13052.58397	122.173	30.24	30.24	60.48	1565	310
38533.13562	13092.38397	-19.9334	34.31	34.31	68.62	1030	310
24439.43562	14111.58397	-93.8054	22.82	22.82	45.64	2787	310
1330.235618	14727.88397	13.7626	22.18	22.18	44.37	1722	310
26029.53562	14890.88397	-216.925	53.72	53.72	107.44	1018	310
35196.33562	15505.18397	-79.5494	27.65	27.65	55.30	1281	310
23758.63562	16328.98397	-100.933	26.09	26.09	52.19	2582	310
26002.23562	17263.28397	-97.6934	21.05	21.05	42.11	2612	310
29547.53562	17203.78397	-74.3654	21.64	21.64	43.28	2451	310
10149.73562	17778.78397	201.164	15.57	15.57	31.13	3757	310
9326.535618	18403.28397	52.8694	29.25	29.25	58.50	1023	310
18164.83562	18756.88397	44.6722	19.29	19.29	38.57	3026	310
29480.23562	19625.18397	-161.845	19.85	19.85	39.71	2979	310
36113.63562	20525.78397	137.822	21.52	21.52	43.05	2127	310
8982.635618	21992.78397	259.29	30.36	30.36	60.71	1252	310
17995.33562	22079.58397	22.8346	14.62	14.62	29.25	3119	310
4670.935618	23546.08397	284.627	33.56	33.56	67.12	1270	310
337.4356176	24778.88397	-48.4454	14.79	14.79	29.58	3194	310
10169.93562	26760.68397	-113.245	20.09	20.09	40.18	2218	310
13300.53562	27479.48397	-104.173	9.30	9.30	18.60	8885	310
39820.23562	27561.08397	-216.277	48.49	48.49	96.98	1004	310
16475.43562	27669.98397	102.798	11.92	11.92	23.83	3352	310
19593.73562	27626.08397	280.155	34.34	34.34	68.67	1109	310
18959.03562	28659.98397	33.4942	16.25	16.25	32.50	2290	310
2703.235618	29151.88397	160.923	17.87	17.87	35.75	2017	310
23345.43562	29337.88397	-58.1654	33.79	33.79	67.59	1111	310
8066.635618	30162.48397	43.927	13.66	13.66	27.32	4975	310
18555.23562	35030.28397	133.351	11.23	11.23	22.47	6068	310
14235.93562	38709.88397	32.749	17.85	17.85	35.70	3351	310
6870.232652	632.3819148	210.725	40.93	40.93	81.86	1113	318
11338.63265	7277.381915	5.86026	28.61	28.61	57.23	1454	318
4280.932652	7753.281915	98.9455	28.99	28.99	57.98	1304	318
4700.432652	9763.281915	181.663	29.60	29.60	59.20	1035	318
25618.93265	11483.28191	-184.004	22.16	22.16	44.32	2295	318
23398.43265	14033.88191	-16.8197	21.15	21.15	42.30	2726	318
6964.332652	14307.38191	103.417	26.59	26.59	53.18	1873	318
37108.03265	16689.48191	-29.7797	16.84	16.84	33.68	2644	318
37849.73265	16580.18191	52.7431	11.61	11.61	23.22	5990	318
40972.53265	17915.38191	166.013	18.98	18.98	37.96	2052	318
10828.03265	20954.48191	215.197	29.06	29.06	58.12	1463	318
19217.23265	21483.98191	-160.028	32.38	32.38	64.76	1254	318
24835.03265	23705.88191	-56.3477	17.69	17.69	35.37	3584	318
11559.43265	24539.48191	177.937	26.31	26.31	52.61	1005	318
28747.53265	24421.28191	-43.3877	28.26	28.26	56.52	1004	318
22354.43265	25095.58191	-104.3	32.45	32.45	64.90	1040	318
14792.73265	25496.98191	-133.46	28.80	28.80	57.60	1814	318
10190.13265	26823.18191	-135.404	13.59	13.59	27.18	5116	318
16367.43265	27664.98191	28.5403	26.00	26.00	52.00	1143	318
31344.63265	27907.48191	-40.7957	15.02	15.02	30.05	3808	318
3260.632652	28174.68191	-210.572	39.23	39.23	78.47	1174	318
29444.83265	29153.08191	-70.6037	7.37	7.37	14.74	10079	318
14146.13265	29699.48191	-62.8277	20.77	20.77	41.54	2171	318
12581.73265	35023.28191	-16.1717	6.08	6.08	12.15	11972	318
12938.83265	34935.68191	265.125	20.79	20.79	41.59	1767	318
16863.33265	36325.48191	51.9979	16.04	16.04	32.08	2451	318
15257.73265	38894.48191	-33.6677	12.10	12.10	24.21	4706	318
15218.23265	39324.38191	-97.1717	26.68	26.68	53.36	1155	318
28582.72969	3710.579856	-46.7541	22.61	22.61	45.22	2322	326
20655.32969	5527.079856	26.4699	11.87	11.87	23.74	5674	326
39076.62969	8673.279856	-16.2981	25.43	25.43	50.87	2816	326
27965.92969	9501.879856	201.657	8.15	8.15	16.30	12011	326
33735.62969	9705.979856	39.2031	26.85	26.85	53.69	1313	326
38062.32969	15046.47986	-30.5541	37.68	37.68	75.36	1419	326
31328.92969	16477.17986	120.43	15.99	15.99	31.98	3654	326
29506.22969	16938.77986	-130.346	12.15	12.15	24.30	5404	326
40169.22969	18865.87986	-65.5461	19.00	19.00	38.01	1771	326
32949.12969	19102.67986	203.892	28.52	28.52	57.04	1224	326
34268.82969	19536.37986	-131.642	30.66	30.66	61.32	1446	326
19233.22969	21303.07986	-226.25	41.57	41.57	83.13	1205	326
12909.92969	21810.47986	-48.6981	12.88	12.88	25.76	4906	326
30383.12969	23697.47986	-172.466	38.22	38.22	76.44	1279	326
25633.02969	23964.37986	-5.28211	12.58	12.58	25.15	4141	326
13741.82969	26670.87986	148.002	12.88	12.88	25.76	4288	326
10727.12969	27469.77986	243.388	25.81	25.81	51.62	1461	326
1937.229686	29682.57986	264.253	22.68	22.68	45.36	2685	326
13976.82969	29844.57986	309.711	44.39	44.39	88.78	1308	326
14319.42969	32707.27986	282.883	22.09	22.09	44.18	1548	326
25232.82969	32820.97986	-40.2741	13.68	13.68	27.37	2860	326
14270.62969	38712.67986	136.824	18.86	18.86	37.73	2111	326
8695.62672	4008.377797	-8.64849	21.71	21.71	43.43	2313	334
22243.52672	4714.277797	203.021	28.68	28.68	57.37	1229	334
18763.72672	5670.077797	314.801	16.13	16.13	32.26	5303	334
14068.82672	6305.477797	24.3995	31.27	31.27	62.55	1072	334
18325.32672	11510.3778	97.9475	15.28	15.28	30.57	2896	334
8062.32672	11564.4778	40.5671	28.14	28.14	56.28	1182	334
40724.72672	13394.9778	292.445	28.42	28.42	56.85	1698	334
3198.72672	13948.0778	4.95951	23.64	23.64	47.29	1988	334
23384.02672	14031.9778	35.3507	13.16	13.16	26.33	3533	334
12865.12672	15973.5778	105.4	15.40	15.40	30.80	2841	334
4468.32672	16367.0778	-163.52	21.52	21.52	43.05	1974	334
10228.52672	17721.9778	254.44	12.60	12.60	25.20	6570	334
37254.42672	18144.6778	1.71951	10.31	10.31	20.63	4476	334
8430.42672	18316.6778	-212.768	40.88	40.88	81.77	1159	334
34233.72672	19334.0778	86.0243	16.41	16.41	32.83	1848	334
29538.62672	19501.2778	-107.144	19.05	19.05	38.10	2538	334
16987.92672	20446.7778	-127.88	26.78	26.78	53.55	1358	334
1798.52672	22511.1778	-64.3765	17.92	17.92	35.84	3111	334
17732.22672	23950.6778	6.25551	14.86	14.86	29.72	4161	334
4211.02672	27685.1778	-189.44	29.39	29.39	58.78	1627	334
3291.62672	28069.9778	200.04	33.96	33.96	67.92	1581	334
2524.52672	29183.8778	326.724	84.59	84.59	169.18	1013	334
38598.12375	2381.775738	25.5691	17.29	17.29	34.57	1662	342
39466.22375	3520.475738	262.51	24.40	24.40	48.80	3259	342
1826.723754	6237.375738	173.086	28.78	28.78	57.56	1486	342
27560.12375	9545.275738	41.9311	9.94	9.94	19.88	4026	342
35461.62375	9586.175738	157.437	22.44	22.44	44.89	1342	342
4480.023754	10580.77574	158.182	25.81	25.81	51.62	1094	342
36225.02375	11357.57574	-146.151	47.95	47.95	95.90	1045	342
36108.82375	11906.37574	11.9611	19.48	19.48	38.95	3420	342
37371.22375	13783.37574	24.2731	31.42	31.42	62.83	1113	342
16435.12375	16567.47574	116.451	29.67	29.67	59.35	1050	342
10287.72375	17770.57574	223.015	15.02	15.02	30.05	3949	342
26196.62375	19302.17574	114.216	10.46	10.46	20.91	6575	342
25360.12375	19636.77574	-10.0709	12.53	12.53	25.06	5794	342
36134.72375	20585.87574	166.38	26.38	26.38	52.75	1303	342
22307.12375	25136.27574	-80.0549	21.83	21.83	43.66	2727	342
35419.32375	25454.37574	36.7147	20.37	20.37	40.74	1797	342
34240.42375	26847.57574	148.495	17.10	17.10	34.19	2419	342
12770.32375	27296.57574	183.519	13.47	13.47	26.94	2753	342
41104.92375	28728.87574	150.73	46.21	46.21	92.41	1001	342
23425.02375	29369.97574	-137.727	10.41	10.41	20.82	6718	342
26687.82375	29847.27574	-4.23886	18.72	18.72	37.44	1636	342
10651.12375	31221.37574	-0.99886	15.00	15.00	30.00	2942	342
8623.023754	31513.07574	313.929	25.88	25.88	51.76	1769	342
19107.52375	32860.47574	-4.88686	27.20	27.20	54.40	1123	342
22482.52375	34486.47574	-162.999	15.97	15.97	31.93	5816	342
17083.62375	35600.37574	-81.3509	22.33	22.33	44.65	1812	342
5525.020788	2206.573679	311.567	50.92	50.92	101.83	1124	350
15762.82079	2444.873679	58.9444	9.04	9.04	18.09	8449	350
4089.120788	2762.573679	-27.0452	14.70	14.70	29.39	3471	350
26528.42079	6684.773679	-40.0052	14.72	14.72	29.44	3789	350
20894.52079	9222.973679	-178.677	13.21	13.21	26.42	6450	350
34711.92079	11421.27368	99.9304	23.81	23.81	47.62	1673	350
33454.02079	13254.17368	-97.0292	35.28	35.28	70.56	1052	350
4480.120788	16548.87368	-20.5652	22.25	22.25	44.51	2103	350
23890.62079	18432.27368	292.937	36.62	36.62	73.24	1656	350
1502.420788	21108.27368	222.143	27.65	27.65	55.30	1589	350
12788.72079	21709.77368	-1.77323	18.93	18.93	37.87	3108	350
25411.12079	22557.27368	-32.2292	28.14	28.14	56.28	1400	350
23248.72079	26624.67368	-86.0132	16.91	16.91	33.82	2736	350
26865.52079	27338.27368	175.941	18.68	18.68	37.35	2412	350
34356.52079	27790.57368	46.276	22.11	22.11	44.23	1184	350
14992.92079	28745.67368	6.65077	19.78	19.78	39.56	2422	350
3770.920788	29515.67368	104.402	14.65	14.65	29.30	2656	350
27612.62079	30103.97368	114.089	9.73	9.73	19.45	3318	350
21975.92079	31045.67368	-87.9572	15.54	15.54	31.09	3768	350
22483.12079	34496.97368	-144.981	18.18	18.18	36.36	3778	350
20031.02079	34678.07368	-48.4292	30.64	30.64	61.28	1053	350
2471.917822	607.3716204	209.348	25.76	25.76	51.53	1561	358
29382.21782	2925.97162	-132.796	37.82	37.82	75.64	1183	358
12735.01782	4473.27162	-182.044	33.75	33.75	67.49	1414	358
28993.81782	7986.77162	187.738	20.58	20.58	41.17	2747	358
18829.01782	8222.57162	254.06	29.01	29.01	58.03	1287	358
21214.81782	10883.87162	-116.596	12.43	12.43	24.87	6224	358
28391.81782	13158.47162	235.43	11.33	11.33	22.66	7609	358
31291.81782	13922.07162	29.8524	13.12	13.12	26.23	3063	358
34935.41782	15291.47162	-93.2676	14.98	14.98	29.96	4342	358
38863.91782	15518.27162	-65.4036	15.87	15.87	31.75	2562	358
37265.31782	18178.37162	27.2604	9.28	9.28	18.56	7447	358
10611.21782	19642.27162	143.026	30.59	30.59	61.18	1092	358
6568.917822	19674.77162	-3.84361	17.07	17.07	34.15	3025	358
4732.317822	20631.07162	120.67	18.84	18.84	37.68	2428	358
40266.81782	21387.27162	-36.2436	27.95	27.95	55.91	1062	358
35621.31782	23360.67162	192.954	19.69	19.69	39.38	2334	358
234.2178223	24948.07162	-72.5316	27.37	27.37	54.73	1332	358
33476.11782	25713.87162	76.7028	21.83	21.83	43.66	1658	358
26601.81782	25757.07162	108.746	21.81	21.81	43.61	1095	358
21324.71782	35536.67162	-59.5716	23.29	23.29	46.58	2147	358
24693.21486	523.2695616	-75.898	18.56	18.56	37.11	2571	366
18553.81486	5666.869562	223.381	18.46	18.46	36.93	2861	366
30920.01486	5844.269562	230.833	9.63	9.63	19.26	9607	366
28429.11486	8923.469562	28.43	11.14	11.14	22.28	6941	366
38223.21486	9481.769562	-171.154	33.75	33.75	67.49	1314	366
18611.71486	10446.76956	-107.65	15.73	15.73	31.46	4769	366
13756.11486	11705.06956	90.7352	15.40	15.40	30.80	3335	366
18968.11486	12330.56956	-141.994	34.59	34.59	69.19	1720	366
23058.81486	12724.16956	-75.898	12.29	12.29	24.59	6409	366
26879.71486	13104.76956	239.03	38.10	38.10	76.21	1550	366
10001.01486	17615.96956	253.934	28.33	28.33	56.66	1305	366
14809.61486	25559.36956	287.468	34.34	34.34	68.67	1150	366
13864.11486	26605.96956	101.168	13.99	13.99	27.98	3659	366
25187.71486	29419.56956	10.286	22.84	22.84	45.69	1726	366
12390.61486	31113.16956	105.639	6.48	6.48	12.95	9914	366
14194.61486	31402.46956	25.19	29.20	29.20	58.40	1136	366
19901.91486	33024.46956	21.302	18.18	18.18	36.36	1504	366
14098.51486	39568.76956	-14.338	8.10	8.10	16.20	10368	366
5648.411891	810.4675027	112.965	19.71	19.71	39.42	3038	374
4011.611891	2835.767503	70.4884	28.05	28.05	56.10	1002	374
21162.51189	10903.8675	-214.696	27.06	27.06	54.12	2815	374
25815.91189	15389.3675	123.398	32.55	32.55	65.09	1094	374
938.9118906	16015.4675	233.687	30.31	30.31	60.62	1114	374
4505.211891	16512.1675	-142.12	16.98	16.98	33.96	3980	374
39422.41189	17775.5675	135.321	12.18	12.18	24.35	3771	374
37996.41189	18214.7675	117.436	23.97	23.97	47.95	1514	374
628.3118906	19992.3675	-55.9364	11.21	11.21	22.42	7777	374
31281.51189	21672.9675	234.432	26.80	26.80	53.60	1967	374
27257.21189	21778.7675	-131.104	23.74	23.74	47.48	1660	374
8927.811891	22013.4675	212.076	16.58	16.58	33.16	3843	374
1597.911891	23689.3675	-173.224	20.72	20.72	41.45	4127	374
5776.011891	23883.8675	-52.6964	18.13	18.13	36.27	2686	374
28959.01189	24711.3675	166.619	27.32	27.32	54.64	1079	374
37910.01189	26305.0675	-49.4564	40.86	40.86	81.72	1058	374
37076.31189	28615.2675	-124.624	36.38	36.38	72.77	1198	374
20890.40892	1308.465444	-42.4547	25.65	25.65	51.29	2998	382
32955.90892	3687.565444	-120.863	32.31	32.31	64.62	1378	382
6747.008925	4049.665444	-185.663	43.66	43.66	87.32	1021	382
18618.40892	8119.665444	-19.7747	34.24	34.24	68.48	1062	382
25728.90892	10222.36544	120.29	21.69	21.69	43.38	1596	382
27836.00892	9864.165444	-123.455	21.60	21.60	43.19	1904	382
37776.00892	10825.36544	122.526	15.90	15.90	31.79	3454	382
717.6089247	10957.16544	-225.191	40.15	40.15	80.31	1212	382
8048.108925	11547.86544	274.547	11.52	11.52	23.03	7469	382
27886.70892	12272.46544	-155.855	14.48	14.48	28.97	4577	382
4181.208925	13984.96544	125.507	28.50	28.50	56.99	1667	382
15609.50892	16555.76544	-148.727	39.45	39.45	78.89	1021	382
16415.80892	16574.86544	-139.655	22.04	22.04	44.09	2250	382
15645.80892	16895.96544	-95.5907	29.11	29.11	58.22	1448	382
10268.90892	17733.16544	280.508	6.74	6.74	13.47	16023	382
40166.20892	18810.66544	-164.927	15.38	15.38	30.76	5461	382
29371.90892	19055.86544	-59.3027	14.79	14.79	29.58	4944	382
31738.30892	21832.76544	-86.5187	39.07	39.07	78.14	1217	382
37337.60892	22007.56544	-32.0867	20.58	20.58	41.17	1787	382
31738.30892	25670.66544	191.084	7.82	7.82	15.64	10540	382
16847.90892	25859.96544	320.004	11.59	11.59	23.17	6995	382
4184.608925	27693.46544	113.584	30.29	30.29	60.57	1364	382
353.9089247	27969.56544	73.3429	30.54	30.54	61.09	1556	382
31394.60892	29803.26544	-65.7827	12.62	12.62	25.25	4370	382
28572.80892	30810.76544	-160.391	31.96	31.96	63.91	1060	382
23155.50892	32986.76544	-4.22273	23.88	23.88	47.76	1501	382
21400.10892	35672.06544	-87.8147	22.96	22.96	45.92	1377	382
27622.30596	3734.863385	-54.8931	14.65	14.65	29.30	3583	390
32662.50596	10673.46338	-55.5411	29.65	29.65	59.30	1223	390
36001.60596	11990.76338	5.3709	13.75	13.75	27.51	2971	390
37274.00596	12946.56338	-62.0211	30.54	30.54	61.09	1109	390
16390.80596	16613.26338	101.534	28.54	28.54	57.09	1606	390
10265.20596	17753.46338	257.281	14.74	14.74	29.48	3989	390
6567.505959	19677.76338	29.3469	6.01	6.01	12.01	11410	390
25501.20596	19539.46338	-139.781	55.98	55.98	111.96	1024	390
12842.40596	21725.36338	20.2749	18.86	18.86	37.73	2476	390
7797.305959	23300.16338	-101.549	10.88	10.88	21.76	5813	390
24776.20596	23715.46338	-154.685	31.72	31.72	63.44	1441	390
10468.30596	23920.26338	-62.6691	7.80	7.80	15.59	8142	390
15267.70596	24403.16338	-194.213	38.29	38.29	76.58	1060	390
15903.40596	25212.26338	284.853	29.48	29.48	58.97	1801	390
31395.10596	25360.96338	206.607	26.68	26.68	53.36	1298	390
21621.40596	26600.96338	315.406	16.18	16.18	32.36	4035	390
29907.50596	27663.06338	232.689	19.29	19.29	38.57	2176	390
37444.50299	4299.961326	58.1861	12.20	12.20	24.40	6034	398
33828.80299	8802.161326	-124.355	29.46	29.46	58.92	1397	398
28061.00299	9495.361326	87.2489	15.80	15.80	31.60	2473	398
13842.90299	10019.36133	32.8493	9.68	9.68	19.36	3446	398
36511.50299	10061.86133	-78.9955	32.48	32.48	64.95	1214	398
34053.50299	11286.36133	86.5037	11.68	11.68	23.36	4200	398
37374.50299	12911.06133	-9.01147	16.27	16.27	32.55	2287	398
5215.102993	16147.26133	98.4269	17.29	17.29	34.57	2255	398
41392.80299	16064.36133	-45.2995	28.85	28.85	57.70	1340	398
36184.90299	20471.26133	130.471	23.01	23.01	46.02	1749	398
3499.502993	21794.46133	-42.7075	9.16	9.16	18.32	9755	398
16450.80299	22456.96133	90.2297	19.03	19.03	38.06	2518	398
39167.40299	22510.36133	-42.7075	29.70	29.70	59.39	1214	398
11523.70299	24247.46133	-40.7635	14.77	14.77	29.53	2203	398
24103.00299	24449.66133	-140.555	27.46	27.46	54.92	1371	398
14843.10299	25507.26133	22.0925	34.71	34.71	69.43	1114	398
5084.102993	26704.86133	-200.819	35.54	35.54	71.07	1229	398
12438.20299	27565.06133	225.111	25.10	25.10	50.21	1209	398
16484.70299	27675.76133	61.1669	15.02	15.02	30.05	2845	398
29602.20299	30220.46133	-13.5475	15.61	15.61	31.23	2538	398
21574.80299	31014.36133	-219.611	43.19	43.19	86.38	1023	398
12325.40299	33134.06133	14.9645	12.27	12.27	24.54	2729	398
17024.00299	36956.46133	263.861	31.20	31.20	62.41	1466	398
13564.40299	40200.86133	-31.6915	9.56	9.56	19.12	8217	398
11670.90003	2144.259267	-3.95385	27.51	27.51	55.01	1006	406
4055.500027	2800.759267	8.35815	10.01	10.01	20.02	7436	406
40953.50003	3088.659267	58.805	27.67	27.67	55.34	1294	406
7932.400027	3505.259267	-119.946	40.69	40.69	81.39	1089	406
27651.30003	8033.459267	29.7422	11.23	11.23	22.47	3931	406
9991.500027	8976.959267	-98.5618	25.46	25.46	50.92	1742	406
16501.00003	10348.55927	-220.386	51.06	51.06	102.11	1177	406
11037.20003	11571.95927	21.3182	26.78	26.78	53.55	1463	406
31136.60003	14340.65927	-84.3058	23.03	23.03	46.06	1713	406
3505.700027	14945.35927	-0.0658469	18.86	18.86	37.73	2745	406
16403.80003	16603.95927	-35.0578	9.37	9.37	18.75	8921	406
1477.100027	21092.35927	137.796	25.60	25.60	51.20	1843	406
3478.500027	21791.25927	-48.0178	14.20	14.20	28.40	2859	406
11538.70003	24364.15927	-127.074	26.96	26.96	53.93	1611	406
13255.80003	27463.95927	-65.5138	17.87	17.87	35.75	2719	406
20792.00003	28174.65927	232.437	32.26	32.26	64.53	1028	406
4797.500027	29923.55927	41.6654	11.33	11.33	22.66	2648	406
28572.70003	30100.85927	6.41415	9.47	9.47	18.93	4468	406
23356.50003	30530.85927	190.705	29.30	29.30	58.59	1066	406
9418.000027	30819.45927	-7.19385	25.93	25.93	51.86	1143	406
16503.00003	31769.35927	144.503	23.48	23.48	46.96	1405	406
14902.50003	37939.25927	-117.354	8.17	8.17	16.34	10357	406
31162.79706	2282.257208	-87.6722	33.86	33.86	67.73	1227	414
20572.09706	2368.557208	-19.6322	6.19	6.19	12.39	9743	414
3990.797061	2874.057208	-74.7122	33.63	33.63	67.26	1001	414
33466.39706	3267.157208	205.483	18.93	18.93	37.87	3325	414
37388.29706	4336.457208	-106.464	33.96	33.96	67.92	1211	414
22367.49706	4736.957208	268.825	8.50	8.50	17.00	11758	414
31528.39706	8628.557208	-223.104	44.89	44.89	89.77	1200	414
1458.797061	15218.95721	52.717	25.74	25.74	51.48	1029	414
29403.09706	19088.35721	10.1758	23.64	23.64	47.29	1909	414
6586.997061	19650.35721	34.087	6.62	6.62	13.24	9270	414
19153.69706	20036.85721	-141.456	33.63	33.63	67.26	1082	414
1586.597061	21107.55721	203.247	20.11	20.11	40.22	2160	414
8987.397061	22010.35721	29.6158	36.31	36.31	72.63	1111	414
247.4970611	24693.45721	-99.9842	21.43	21.43	42.86	1753	414
16995.39706	25689.85721	-41.0162	7.39	7.39	14.79	12172	414
10188.39706	26812.25721	-102.576	9.11	9.11	18.23	8172	414
26898.49706	27303.05721	71.347	20.65	20.65	41.31	1269	414
34487.89706	27807.25721	-86.3762	23.76	23.76	47.52	1988	414
11161.09706	32455.75721	106.371	17.69	17.69	35.37	1866	414
17166.29706	35457.75721	-112.944	29.70	29.70	59.39	1331	414
35873.6941	1069.955149	272.425	38.53	38.53	77.06	1045	422
35371.8941	5468.255149	-89.7426	14.06	14.06	28.12	6231	422
22527.4941	6038.155149	320.863	38.48	38.48	76.96	1083	422
28975.7941	7963.555149	77.1822	21.08	21.08	42.15	2102	422
25683.8941	10213.85515	26.8974	13.94	13.94	27.88	3347	422
12126.4941	10642.15515	-218.695	33.13	33.13	66.27	1492	422
3264.294095	13988.95515	-77.4306	13.75	13.75	27.51	5467	422
31308.4941	13840.45515	36.9414	26.00	26.00	52.00	1823	422
26896.1941	14834.25515	-63.1746	29.51	29.51	59.02	1277	422
5236.994095	16121.45515	325.334	19.62	19.62	39.23	2724	422
32649.1941	16881.65515	240.381	34.57	34.57	69.14	1076	422
26444.5941	21216.15515	-19.7586	25.62	25.62	51.24	1042	422
26662.9941	22032.45515	147.976	20.06	20.06	40.13	1428	422
28804.3941	22807.45515	104.009	21.17	21.17	42.34	2517	422
38953.5941	22938.15515	-57.3426	16.63	16.63	33.25	3736	422
673.8940953	26164.95515	140.524	12.60	12.60	25.20	4701	422
33025.4941	27200.25515	-25.5906	26.33	26.33	52.66	1098	422
34022.4941	28787.65515	-113.071	12.67	12.67	25.34	4461	422
22025.9941	31692.35515	232.929	15.80	15.80	31.60	2789	422
18139.7941	31874.15515	256.775	11.30	11.30	22.61	7652	422
15295.1941	33812.95515	-107.887	39.40	39.40	78.80	1198	422
16343.5941	36278.15515	-76.1346	34.24	34.24	68.48	1057	422
41153.69113	1748.453091	142.633	25.55	25.55	51.10	1152	430
36017.29113	1781.253091	249.197	32.08	32.08	64.15	2106	430
6907.391129	5748.953091	-104.773	23.01	23.01	46.02	2412	430
28474.99113	8872.253091	168.715	12.58	12.58	25.15	4499	430
5987.291129	9144.653091	23.531	24.37	24.37	48.75	1337	430
32368.69113	13543.45309	-151.429	27.88	27.88	55.77	1737	430
28154.59113	18241.35309	76.3106	16.41	16.41	32.83	3005	430
19553.59113	21747.35309	145.614	7.37	7.37	14.74	11073	430
1846.891129	22644.95309	-12.109	20.09	20.09	40.18	1369	430
20796.09113	23051.95309	-55.525	22.33	22.33	44.65	1973	430
30568.89113	24781.75309	117.297	14.25	14.25	28.50	2489	430
5084.791129	26774.45309	-34.789	19.41	19.41	38.81	2954	430
16001.89113	30309.35309	45.7574	15.33	15.33	30.66	3430	430
15603.19113	30994.55309	-123.565	10.79	10.79	21.57	7323	430
10640.69113	31191.45309	-72.373	13.14	13.14	26.28	3923	430
24940.79113	31238.05309	-106.069	19.95	19.95	39.89	2459	430
23184.39113	32139.25309	136.672	13.09	13.09	26.19	3078	430
23161.89113	33020.45309	-168.277	22.02	22.02	44.04	2519	430
16946.49113	36055.75309	-154.669	21.43	21.43	42.86	2209	430
20753.68816	1498.951032	-165.811	27.55	27.55	55.11	2179	438
13007.48816	7496.451032	-74.4433	30.05	30.05	60.10	1181	438
27668.98816	8039.351032	-27.1393	8.55	8.55	17.10	6349	438
1688.288163	8606.951032	308.687	9.04	9.04	18.09	13532	438
12768.58816	12670.15103	-99.7153	29.88	29.88	59.77	1467	438
28458.78816	15136.85103	291.547	38.48	38.48	76.96	1224	438
23452.28816	16787.45103	78.4199	18.72	18.72	37.44	1842	438
15685.78816	16967.75103	-40.0993	35.42	35.42	70.84	1089	438
10279.78816	17725.15103	175.296	10.97	10.97	21.95	4792	438
41113.68816	18493.05103	-82.2193	11.52	11.52	23.03	5626	438
33511.18816	19823.05103	142.507	18.20	18.20	36.41	2463	438
16717.58816	20939.25103	217.027	27.06	27.06	54.12	1791	438
5673.988163	21402.05103	-10.9393	7.09	7.09	14.18	10137	438
4003.488163	21702.35103	24.0527	10.86	10.86	21.71	2912	438
26406.88816	23254.45103	82.1459	21.12	21.12	42.25	3069	438
1595.788163	23860.45103	73.2035	18.96	18.96	37.92	2413	438
22308.78816	24211.25103	41.9051	26.42	26.42	52.85	1084	438
10414.78816	25400.05103	-202.099	17.87	17.87	35.75	3950	438
13232.28816	27540.85103	-60.1873	27.53	27.53	55.06	1224	438
27893.48816	27335.95103	53.0831	24.35	24.35	48.70	1317	438
18523.38816	35003.55103	63.5159	20.70	20.70	41.40	2063	438
18138.6852	2088.548973	120.77	15.31	15.31	30.61	3031	446
36551.3852	4179.048973	47.7403	22.63	22.63	45.26	1635	446
25645.1852	11434.54897	-147.146	36.31	36.31	72.63	1534	446
34054.2852	11318.04897	73.8223	11.07	11.07	22.14	5019	446
28066.8852	11851.24897	-171.77	22.42	22.42	44.84	2240	446
29786.6852	15442.84897	-221.018	32.19	32.19	64.39	1892	446
36308.4852	17471.04897	325.7	28.12	28.12	56.24	1552	446
3386.685198	20362.54897	-71.3297	36.48	36.48	72.96	1119	446
40693.4852	20751.44897	-191.21	35.80	35.80	71.59	1206	446
1770.485198	22571.94897	-57.0737	24.85	24.85	49.69	2072	446
38983.5852	22859.64897	-56.4257	11.73	11.73	23.46	5066	446
20763.1852	23006.44897	-51.2417	19.22	19.22	38.43	1445	446
11310.2852	23888.84897	-206.762	33.02	33.02	66.03	1551	446
22404.8852	24294.84897	123.751	26.00	26.00	52.00	1390	446
4691.885198	25074.24897	155.794	17.99	17.99	35.98	2118	446
32165.0852	26294.84897	120.77	16.67	16.67	33.35	2231	446
28522.1852	30739.24897	262.358	30.43	30.43	60.85	1210	446
23191.8852	32931.64897	-3.28971	28.73	28.73	57.46	1051	446
16725.8852	36854.94897	118.534	28.80	28.80	57.60	1201	446
33517.38223	3304.746914	203.361	17.43	17.43	34.85	3284	454
27621.58223	3764.646914	-39.0561	13.85	13.85	27.69	4153	454
13833.38223	5105.946914	-2.12009	14.27	14.27	28.54	4027	454
31288.48223	16554.84691	191.438	6.03	6.03	12.06	12589	454
29405.48223	19150.04691	-8.60009	21.15	21.15	42.30	2745	454
16698.38223	21012.34691	267.448	26.21	26.21	52.42	2081	454
30566.38223	24768.14691	160.884	20.23	20.23	40.46	2193	454
18067.88223	25509.64691	92.3259	13.71	13.71	27.41	3940	454
29490.38223	26901.34691	262.232	11.87	11.87	23.74	4887	454
28504.68223	31104.74691	-72.1041	12.27	12.27	24.54	5305	454
16246.58223	33958.04691	-60.4401	15.31	15.31	30.61	3151	454
38625.97927	2383.144855	127.224	19.81	19.81	39.61	2197	462
4703.479266	9754.544855	171.191	11.89	11.89	23.79	4449	462
8116.979266	11615.54486	159.268	31.25	31.25	62.50	1142	462
38034.17927	13228.14486	259.87	32.64	32.64	65.28	1055	462
27019.27927	14374.74486	-16.5025	36.69	36.69	73.38	1069	462
3657.179266	19845.44486	-10.0225	27.67	27.67	55.34	1042	462
3537.279266	21768.74486	-194.054	15.99	15.99	31.98	5112	462
15804.97927	23435.44486	309.798	42.23	42.23	84.45	1069	462
2275.979266	24929.04486	-28.1665	40.22	40.22	80.45	1114	462
16464.57927	24958.74486	-56.6785	28.26	28.26	56.52	1065	462
10177.07927	26707.84486	-87.7825	20.65	20.65	41.31	1820	462
13389.17927	27202.04486	312.034	38.53	38.53	77.06	1009	462
23360.37927	32476.04486	-208.958	20.09	20.09	40.18	2157	462
17131.47927	35506.54486	-218.678	11.96	11.96	23.93	9794	462
13901.77927	36944.64486	6.17754	17.17	17.17	34.34	2623	462
2880.1763	2092.442796	133.059	29.86	29.86	59.72	1243	470
13824.8763	5103.242796	-26.9968	17.99	17.99	35.98	2193	470
34230.5763	7090.842796	-48.3808	23.48	23.48	46.96	2136	470
14045.4763	9921.942796	108.468	15.52	15.52	31.04	1638	470
3243.1763	14071.6428	-159.189	20.14	20.14	40.27	2643	470
19323.7763	14138.1428	-48.3808	10.55	10.55	21.10	5406	470
6634.0763	16046.4428	124.862	18.49	18.49	36.97	2269	470
16395.8763	16618.6428	-102.813	32.57	32.57	65.14	1119	470
2742.4763	17288.8428	326.066	29.72	29.72	59.44	1736	470
40571.9763	19088.6428	124.862	10.06	10.06	20.11	3560	470
1553.2763	21116.0428	-135.213	36.79	36.79	73.57	1198	470
17996.5763	22073.3428	101.016	15.78	15.78	31.56	2195	470
14732.0763	25762.5428	314.888	38.50	38.50	77.01	1195	470
26876.4763	27321.0428	212.05	25.39	25.39	50.77	1181	470
4108.3763	30462.5428	93.5636	24.96	24.96	49.93	1186	470
17813.3763	31850.3428	-196.773	31.53	31.53	63.07	1420	470
24929.5763	33835.2428	-117.069	36.46	36.46	72.91	1234	470
22323.77333	4785.140737	187.332	10.69	10.69	21.38	5167	478
33748.67333	5900.740737	71.8264	19.62	19.62	39.23	1918	478
9959.073334	7632.940737	-170.331	35.91	35.91	71.83	1121	478
37771.47333	10827.44074	113.558	9.21	9.21	18.42	5368	478
34084.87333	11271.64074	77.788	19.85	19.85	39.71	1963	478
29356.27333	12636.34074	-40.0832	13.49	13.49	26.99	5160	478
28361.77333	13172.54074	71.0812	10.69	10.69	21.38	4655	478
38462.97333	13123.04074	146.346	28.52	28.52	57.04	1593	478
18105.17333	13292.64074	-86.0912	7.30	7.30	14.60	11361	478
11853.87333	13403.84074	-216.339	46.02	46.02	92.03	1201	478
31329.37333	13848.34074	120.264	8.24	8.24	16.48	10247	478
29696.67333	15708.44074	-139.227	36.57	36.57	73.15	1379	478
39970.47333	15900.54074	-27.1232	12.39	12.39	24.77	4126	478
37271.27333	18179.24074	129.952	14.53	14.53	29.06	2400	478
29326.47333	19188.04074	-78.3152	31.06	31.06	62.12	1169	478
11088.97333	19873.54074	-190.419	38.43	38.43	76.87	1176	478
39574.07333	20754.64074	-2.49921	16.70	16.70	33.39	3724	478
34588.17333	20974.14074	-82.2032	11.66	11.66	23.31	5181	478
24835.17333	23651.74074	7.86879	14.91	14.91	29.81	2667	478
28780.57333	24493.74074	106.851	26.05	26.05	52.09	1803	478
648.0733341	26188.34074	94.1824	19.83	19.83	39.66	1777	478
33559.87333	26244.74074	-20.6432	27.79	27.79	55.58	1158	478
19807.57333	26613.34074	200.001	8.12	8.12	16.25	8669	478
34709.67333	27011.84074	-193.659	14.62	14.62	29.25	4436	478
34013.07333	28802.54074	-145.707	24.30	24.30	48.61	2050	478
29435.17333	29187.04074	-70.5392	16.67	16.67	33.35	2534	478
13612.07333	34655.34074	324.449	29.74	29.74	59.49	1336	478
14087.87333	35768.04074	300.603	20.39	20.39	40.79	2930	478
4023.770368	2846.938679	-101.122	20.16	20.16	40.32	1821	486
14958.47037	3910.238679	-1.97758	21.69	21.69	43.38	1819	486
37444.77037	4329.038679	117.157	19.17	19.17	38.34	2081	486
25453.27037	6225.638679	-136.114	19.33	19.33	38.67	3510	486
38638.97037	11518.83868	-71.9616	29.84	29.84	59.68	1317	486
28307.87037	13149.53868	198.384	13.52	13.52	27.04	3806	486
34062.97037	14102.33868	151.436	15.10	15.10	30.19	3767	486
6873.670368	14210.43868	15.5184	30.14	30.14	60.29	1296	486
20667.97037	14513.03868	106.724	17.29	17.29	34.57	2656	486
34638.37037	14873.83868	-1.32958	12.25	12.25	24.49	5325	486
8025.070368	15687.13868	78.4068	15.10	15.10	30.19	2207	486
40986.47037	17950.73868	62.7576	13.71	13.71	27.41	2639	486
1479.170368	21095.13868	236.389	19.71	19.71	39.42	3124	486
16720.57037	21027.93868	169.321	24.37	24.37	48.75	1058	486
40715.67037	20913.33868	-92.6976	39.63	39.63	79.27	1280	486
8968.070368	22002.63868	5.79842	25.62	25.62	51.24	1026	486
8749.870368	23424.83868	-152.314	30.17	30.17	60.34	1615	486
16504.97037	24898.13868	33.6948	12.93	12.93	25.86	2761	486
17039.07037	25789.83868	99.2724	8.81	8.81	17.62	7742	486
36450.47037	26366.73868	254.274	7.91	7.91	15.83	11286	486
12769.47037	26924.43868	196.148	28.78	28.78	57.56	1093	486
7722.570368	28362.03868	-46.0416	14.06	14.06	28.12	4636	486
22029.57037	31696.33868	123.864	15.54	15.54	31.09	2418	486
21163.87037	35144.93868	-129.634	7.65	7.65	15.31	12201	486
20779.1674	1431.53662	-79.864	31.32	31.32	62.64	1276	494
25573.0674	3906.73662	134.17	26.47	26.47	52.94	1479	494
30929.0674	5787.03662	104.362	16.27	16.27	32.55	1830	494
34093.3674	11253.33662	16.688	12.10	12.10	24.21	6323	494
29347.4674	12678.33662	-81.16	18.49	18.49	36.97	2463	494
38662.7674	19984.33662	-208.168	17.36	17.36	34.71	4891	494
14331.9674	21633.33662	-63.664	9.04	9.04	18.09	4578	494
37888.6674	21785.63662	19.28	9.58	9.58	19.17	5987	494
1889.567402	22493.73662	-75.976	31.13	31.13	62.27	1114	494
5346.667402	22835.63662	-56.536	27.32	27.32	54.64	1016	494
16508.2674	24892.73662	61.886	13.09	13.09	26.19	2604	494
6526.367402	25831.93662	14.744	19.83	19.83	39.66	1668	494
14363.4674	25767.63662	238.498	12.65	12.65	25.29	4347	494
21818.9674	28226.73662	5.67205	13.89	13.89	27.79	3932	494
25290.1674	28728.23662	1.78405	30.59	30.59	61.18	1147	494
16321.6674	28904.03662	284.701	11.59	11.59	23.17	7071	494
25173.2674	29353.83662	6.32005	12.39	12.39	24.77	3940	494
5353.067402	29696.73662	82.0065	20.28	20.28	40.55	2058	494
1850.567402	29764.03662	150.565	23.55	23.55	47.10	1138	494
24871.0674	31109.33662	-76.6239	21.52	21.52	43.05	1348	494
7437.267402	31727.03662	-50.056	16.32	16.32	32.64	2935	494
14887.1674	37911.93662	-88.936	7.77	7.77	15.54	8590	494
18101.96444	2135.734561	88.5869	19.62	19.62	39.23	2369	502
27545.76444	3742.734561	-43.0543	24.99	24.99	49.97	2115	502
41331.36444	4922.634561	-44.3503	38.39	38.39	76.77	1010	502
30581.76444	7119.834561	-54.7183	12.20	12.20	24.40	6760	502
27999.56444	9511.034561	137.025	12.15	12.15	24.30	5465	502
25703.16444	10236.23456	31.9517	9.11	9.11	18.23	8277	502
11061.96444	11558.33456	85.6061	17.54	17.54	35.09	2195	502
16761.66444	13521.43456	262.964	27.20	27.20	54.40	1302	502
26879.86444	15181.93456	-218.014	30.71	30.71	61.42	1869	502
16463.26444	16201.83456	-56.6623	32.15	32.15	64.29	1056	502
35414.26444	16248.13456	242.843	7.42	7.42	14.84	14456	502
16395.76444	16484.03456	-154.51	41.45	41.45	82.90	1125	502
26604.16444	17227.43456	-151.918	31.32	31.32	62.64	1476	502
11265.86444	23808.03456	-229.03	17.73	17.73	35.47	4426	502
5801.364436	23965.93456	10.7297	13.71	13.71	27.41	2584	502
28747.66444	24360.73456	-88.4143	31.11	31.11	62.22	1266	502
21198.76444	25159.53456	271.906	15.02	15.02	30.05	4548	502
26866.86444	27324.43456	134.044	9.96	9.96	19.92	7095	502
21837.56444	28199.03456	66.2309	18.30	18.30	36.60	2104	502
27011.76444	28030.23456	113.924	15.92	15.92	31.84	3231	502
7384.864436	31687.13456	-49.5343	17.78	17.78	35.56	2702	502
5215.761471	1584.632502	-86.4371	22.02	22.02	44.04	3346	510
27609.96147	3685.132502	-43.6691	10.64	10.64	21.29	6244	510
8936.761471	3836.432502	191.458	21.83	21.83	43.66	1689	510
40059.76147	8037.632502	49.8697	32.03	32.03	64.06	1018	510
25684.06147	10214.5325	-8.02906	25.13	25.13	50.26	1040	510
12977.46147	10735.4325	-42.3731	40.79	40.79	81.58	1016	510
18321.86147	11551.3325	40.1821	19.29	19.29	38.57	1675	510
29066.66147	11991.0325	-61.1651	19.00	19.00	38.01	3254	510
16704.06147	13532.7325	6.87494	30.17	30.17	60.34	1024	510
11473.66147	16730.5325	252.564	29.32	29.32	58.64	1172	510
5904.961471	19869.5325	153.453	21.81	21.81	43.61	1278	510
19845.66147	23870.1325	14.6509	20.42	20.42	40.84	2002	510
2749.661471	24315.0325	9.46694	14.84	14.84	29.67	3418	510
38049.86147	26293.4325	100.543	32.05	32.05	64.10	1003	510
14238.66147	32691.0325	218.285	26.38	26.38	52.75	1190	510
18113.26147	34219.8325	-87.7331	10.50	10.50	21.01	6628	510
18462.96147	35054.4325	139.294	11.21	11.21	22.42	5356	510
40815.8585	3068.630443	-177.719	41.73	41.73	83.46	1375	518
32472.7585	3117.530443	143.851	28.54	28.54	57.09	1188	518
8943.158505	3840.330443	104.356	14.88	14.88	29.77	3029	518
13838.0585	5001.230443	-12.4786	25.65	25.65	51.29	1749	518
22401.1585	5807.030443	10.8494	17.24	17.24	34.48	2279	518
28371.1585	13152.13044	257.867	8.83	8.83	17.66	8754	518
38070.9585	13202.23044	104.356	10.95	10.95	21.90	5813	518
16636.8585	13503.43044	-10.5346	22.89	22.89	45.78	2082	518
31275.4585	13590.03044	62.6246	32.26	32.26	64.53	1318	518
33841.9585	14037.33044	79.7642	21.57	21.57	43.14	2437	518
40824.5585	15008.83044	84.2354	29.58	29.58	59.16	1213	518
26854.4585	15090.53044	-134.951	19.90	19.90	39.80	2637	518
6839.958505	15271.83044	-55.2466	28.71	28.71	57.41	1129	518
15381.3585	15825.43044	142.361	21.93	21.93	43.85	1365	518
37110.5585	16546.03044	305.56	30.61	30.61	61.23	2246	518
23468.2585	16773.23044	122.986	25.46	25.46	50.92	1242	518
40446.8585	17385.33044	-28.0306	28.59	28.59	57.18	1560	518
10209.4585	17782.93044	213.155	13.89	13.89	27.79	4707	518
3501.558505	20449.73044	-61.0786	10.36	10.36	20.72	4933	518
41088.5585	22919.63044	-117.455	38.55	38.55	77.10	1093	518
2980.858505	27946.43044	8.25743	21.48	21.48	42.96	1746	518
21191.4585	29101.93044	128.202	11.80	11.80	23.60	3836	518
24911.0585	31227.53044	-18.3106	16.93	16.93	33.86	2381	518
15181.5585	38848.03044	-17.0146	21.10	21.10	42.20	2286	518
29330.85554	2858.928384	-96.6321	28.78	28.78	57.56	1464	526
18604.75554	5749.328384	91.7739	18.77	18.77	37.54	2103	526
22409.85554	5854.128384	-23.4081	19.99	19.99	39.99	2067	526
23728.45554	12773.82838	226.655	26.80	26.80	53.60	1988	526
16620.05554	13520.72838	114.875	22.44	22.44	44.89	1441	526
34087.85554	14346.82838	-165.32	34.71	34.71	69.43	1208	526
24744.15554	16216.02838	-186.056	54.54	54.54	109.08	1231	526
[truncated: 91,998 more rows]
