# Supplementary material for: Super-resolution analysis of PACSIN2 and EHD2 at caveolae
Source: PLoS One. 2022 Jul 14;17(7):e0271003. doi: 10.1371/journal.pone.0271003 (PMC9282494; doi:10.1371/journal.pone.0271003)
Supplement: S2 Data — (ZIP) [file pone.0271003.s004.zip › 405RbCav1Cy3MoPACSIN2001driftCorr 3DdistanceG_405-647_187K_TS3D.3dlp]

6608.313564	1209.800034	211.406	12.36	12.36	24.73	10209	2
14554.01356	1852.100034	78.8058	15.00	15.00	30.00	7787	2
3675.613564	1923.300034	309.575	24.80	24.80	49.60	4464	2
13613.21356	1874.900034	43.641	14.06	14.06	28.12	8465	2
809.0135645	2046.200034	-107.712	29.86	29.86	59.72	2162	2
21990.01356	2368.900034	247.304	37.75	37.75	75.50	2128	2
20050.91356	2610.900034	208.476	38.79	38.79	77.57	1842	2
14915.91356	3217.300034	218.732	33.56	33.56	67.12	2676	2
11794.11356	3575.100034	21.663	20.70	20.70	41.40	4155	2
1492.313564	4065.600034	93.4578	31.51	31.51	63.02	1725	2
21841.21356	4227.600034	33.3846	32.55	32.55	65.09	2012	2
25342.61356	4299.900034	-11.808	25.69	25.69	51.39	3420	2
20647.61356	4458.700034	275.875	13.54	13.54	27.08	12566	2
7845.013564	4652.500034	239.978	21.67	21.67	43.33	8006	2
25448.61356	5130.600034	-127.152	6.43	6.43	12.86	20948	2
26173.41356	5786.100034	-53.928	5.63	5.63	11.26	29940	2
25091.51356	6496.000034	190.894	30.52	30.52	61.04	2512	2
13761.01356	6694.800034	104.447	26.64	26.64	53.27	2826	2
25756.91356	7250.300034	249.502	30.61	30.61	61.23	2990	2
2943.813564	7586.900034	-128.448	20.61	20.61	41.21	5730	2
39027.91356	7465.500034	-149.832	30.10	30.10	60.19	2212	2
309.5135645	8118.000034	22.3956	19.57	19.57	39.14	3150	2
35016.71356	8639.300034	-198.432	57.79	57.79	115.58	2165	2
7327.413564	8582.100034	37.7802	26.89	26.89	53.79	3356	2
1335.913564	9230.800034	27.5238	44.98	44.98	89.96	1132	2
2720.913564	9229.400034	-40.32	8.03	8.03	16.06	24940	2
8457.213564	9724.000034	-85.032	23.90	23.90	47.81	4273	2
8250.213564	10522.20003	-63.648	19.45	19.45	38.90	6572	2
3910.713564	10665.10003	119.831	24.89	24.89	49.78	2933	2
38835.21356	10944.00003	17.352	42.53	42.53	85.06	1267	2
15463.11356	11597.00003	-38.376	18.06	18.06	36.13	3070	2
6766.913564	12329.80003	37.0476	11.70	11.70	23.41	12858	2
28866.21356	12370.80003	64.8864	42.11	42.11	84.21	1347	2
30604.71356	12370.00003	-124.56	24.30	24.30	48.61	4283	2
1557.013564	12948.90003	-35.136	11.45	11.45	22.89	14077	2
30143.71356	13152.10003	151.333	20.02	20.02	40.03	3331	2
31902.31356	13467.70003	-105.12	32.40	32.40	64.81	2643	2
29171.01356	14264.80003	-104.472	67.07	67.07	134.14	1115	2
34076.51356	14413.10003	31.1868	43.61	43.61	87.23	1363	2
7980.813564	15041.70003	72.2124	33.18	33.18	66.36	2007	2
4271.813564	15346.90003	-83.736	22.47	22.47	44.93	3313	2
12571.61356	15495.00003	-154.368	47.71	47.71	95.42	1844	2
36667.31356	15820.60003	-136.872	35.40	35.40	70.79	2469	2
5852.213564	16315.20003	12.168	47.59	47.59	95.19	1757	2
23169.61356	16726.60003	-178.992	53.29	53.29	106.59	1520	2
23814.61356	17283.00003	-106.416	33.63	33.63	67.26	2017	2
12588.91356	17247.20003	12.816	46.23	46.23	92.46	1164	2
10282.41356	17612.90003	-34.488	7.18	7.18	14.37	13741	2
34211.11356	17649.40003	-152.424	39.49	39.49	78.99	2530	2
23921.91356	17927.60003	-102.528	6.15	6.15	12.29	24843	2
18275.21356	19660.20003	-147.888	12.39	12.39	24.77	10094	2
31666.71356	20163.10003	-107.712	37.16	37.16	74.32	2454	2
20095.51356	20454.80003	293.458	10.79	10.79	21.57	21054	2
33553.71356	20725.70003	302.249	26.49	26.49	52.99	4850	2
7946.313564	20920.10003	-138.168	48.63	48.63	97.26	2101	2
10606.91356	21589.70003	-199.08	27.04	27.04	54.07	3943	2
15848.71356	21615.40003	-23.472	60.24	60.24	120.48	1116	2
6658.913564	21719.90003	37.7802	15.97	15.97	31.93	7875	2
7839.213564	23049.80003	-61.704	17.73	17.73	35.47	7097	2
33838.61356	23091.30003	-187.416	22.16	22.16	44.32	7252	2
25673.21356	24198.20003	-100.584	46.09	46.09	92.17	1592	2
11094.61356	24580.20003	-35.784	5.37	5.37	10.74	25878	2
12503.71356	25043.70003	166.718	8.81	8.81	17.62	18147	2
12730.61356	25880.80003	195.289	15.28	15.28	30.57	4751	2
25069.01356	27974.50003	-101.88	63.02	63.02	126.04	1072	2
34528.51356	27817.50003	-30.6	40.36	40.36	80.73	1991	2
38591.01356	28256.70003	-86.976	69.90	69.90	139.79	1097	2
14110.71356	28451.70003	154.264	6.41	6.41	12.81	25594	2
25628.61356	28565.20003	-88.272	30.38	30.38	60.76	2383	2
34645.61356	28798.40003	-149.184	32.66	32.66	65.33	3198	2
22944.61356	28910.70003	305.179	9.61	9.61	19.22	24002	2
26586.81356	29086.50003	-61.704	29.27	29.27	58.55	2770	2
13979.11356	29932.20003	-158.256	15.78	15.78	31.56	9758	2
21660.11356	29933.20003	297.121	27.72	27.72	55.44	3994	2
18966.41356	30220.40003	-129.096	27.37	27.37	54.73	3036	2
29037.11356	30444.80003	-149.832	8.69	8.69	17.38	24953	2
38437.21356	30297.50003	-54.576	73.95	73.95	147.89	1003	2
36339.91356	30612.10003	116.901	37.80	37.80	75.60	1528	2
25605.91356	31050.40003	201.15	22.61	22.61	45.22	3605	2
20686.81356	31330.30003	-153.72	37.09	37.09	74.18	2973	2
29191.71356	31519.90003	-180.288	16.96	16.96	33.91	6422	2
15701.61356	32666.30003	-13.752	71.85	71.85	143.70	1009	2
19483.51356	33570.80003	16.056	18.86	18.86	37.73	4040	2
20969.21356	33629.90003	-132.336	8.15	8.15	16.30	19764	2
23018.21356	36271.50003	24.5934	21.67	21.67	43.33	3882	2
19975.5125	817.6942836	65.619	35.11	35.11	70.23	1929	10
18127.5125	1182.994284	12.168	8.62	8.62	17.24	12635	10
6732.512497	1169.794284	95.6556	7.89	7.89	15.78	16727	10
6144.312497	2116.194284	-17.64	36.24	36.24	72.49	1373	10
7206.312497	2050.594284	43.641	33.61	33.61	67.21	1716	10
21925.9125	2247.894284	18.7326	41.21	41.21	82.42	1237	10
11954.1125	3279.694284	-26.064	14.34	14.34	28.68	9341	10
6040.712497	3560.394284	-54.576	22.96	22.96	45.92	2844	10
5138.512497	3662.394284	-148.536	34.50	34.50	69.00	2513	10
20296.8125	3695.394284	-77.904	44.60	44.60	89.21	1810	10
18293.0125	4386.994284	221.663	13.75	13.75	27.51	15128	10
28436.8125	4573.794284	264.886	81.04	81.04	162.07	1123	10
20007.9125	5172.794284	-10.512	37.92	37.92	75.83	1948	10
15594.1125	5611.494284	-192.6	26.26	26.26	52.52	3765	10
7181.912497	6347.294284	-116.136	31.35	31.35	62.69	2598	10
22454.4125	6342.194284	53.1648	23.24	23.24	46.49	2244	10
2138.112497	7508.994284	-177.048	25.95	25.95	51.90	3914	10
265.3124969	8120.094284	-7.272	13.61	13.61	27.22	5472	10
15567.7125	8260.494284	-193.896	32.08	32.08	64.15	3499	10
9796.212497	8846.194284	-121.32	16.34	16.34	32.69	10092	10
10561.8125	9130.794284	5.688	23.81	23.81	47.62	2861	10
20042.8125	12004.39428	152.798	29.08	29.08	58.17	1553	10
27051.1125	12406.69428	248.769	67.07	67.07	134.14	1065	10
29723.9125	12225.49428	-40.968	31.93	31.93	63.87	2223	10
7054.912497	13080.39428	83.2014	28.66	28.66	57.32	2060	10
32549.0125	13309.59428	141.809	30.69	30.69	61.37	2208	10
18476.3125	14121.69428	19.4652	13.61	13.61	27.22	5088	10
27536.1125	13960.89428	-126.504	41.97	41.97	83.93	1505	10
13177.3125	16648.49428	-105.768	14.95	14.95	29.91	9792	10
38515.3125	18267.39428	-162.792	26.61	26.61	53.22	3998	10
5131.312497	18641.49428	-23.472	34.76	34.76	69.52	1977	10
6629.712497	19113.09428	98.586	22.21	22.21	44.42	3037	10
22440.1125	19340.19428	-128.448	19.24	19.24	38.48	2964	10
8361.212497	20054.69428	1.152	46.72	46.72	93.45	1284	10
11284.3125	20278.89428	-25.416	53.72	53.72	107.44	1105	10
5493.012497	20413.99428	-156.96	20.89	20.89	41.78	4957	10
14439.3125	20621.89428	-48.096	50.68	50.68	101.36	1390	10
6629.612497	21650.69428	75.1428	11.56	11.56	23.13	10937	10
9750.212497	21975.29428	187.231	29.98	29.98	59.96	2087	10
8233.012497	22588.29428	-116.784	16.16	16.16	32.31	8416	10
29618.1125	23119.39428	62.6886	48.72	48.72	97.45	1245	10
25307.8125	23308.89428	237.78	26.14	26.14	52.28	2368	10
23695.9125	24274.09428	47.304	52.28	52.28	104.56	1103	10
6674.612497	25441.49428	169.648	50.87	50.87	101.74	1756	10
25453.2125	25441.29428	-144	23.97	23.97	47.95	3872	10
13471.7125	27318.99428	-72.072	45.22	45.22	90.43	1751	10
30726.6125	27209.39428	-4.032	21.76	21.76	43.52	3596	10
7507.812497	29177.69428	-182.232	33.96	33.96	67.92	2223	10
34740.8125	29207.69428	-98.64	30.21	30.21	60.43	2344	10
22146.2125	29558.29428	-175.752	24.19	24.19	48.37	4262	10
7415.312497	30866.29428	-67.536	45.62	45.62	91.23	1106	10
11209.8125	31452.79428	32.652	41.24	41.24	82.47	1144	10
19768.9125	34691.19428	68.5494	23.27	23.27	46.53	2811	10
36007.6125	34928.59428	222.395	54.49	54.49	108.99	1223	10
26149.0125	35560.59428	-86.976	38.50	38.50	77.01	1963	10
16450.01143	434.0885336	-35.784	20.70	20.70	41.40	4138	18
1063.711429	1443.388534	-221.76	35.80	35.80	71.59	2357	18
5224.911429	2164.588534	6.336	24.77	24.77	49.55	3633	18
3652.411429	3316.388534	33.3846	19.95	19.95	39.89	2831	18
11380.81143	3701.788534	-58.464	29.06	29.06	58.12	2162	18
13912.71143	3674.788534	-85.68	24.26	24.26	48.51	2710	18
33718.91143	5409.288534	14.76	60.10	60.10	120.20	1082	18
7508.611429	6240.888534	168.916	23.53	23.53	47.05	3113	18
11749.31143	6463.288534	-85.68	19.78	19.78	39.56	5122	18
677.5114293	6715.688534	-3.384	36.03	36.03	72.06	1515	18
9797.311429	9213.688534	-199.728	65.40	65.40	130.80	1527	18
24549.21143	10763.18853	75.8754	12.69	12.69	25.39	3555	18
27506.21143	10967.88853	258.293	58.99	58.99	117.99	1028	18
31334.91143	11081.68853	-0.144	17.57	17.57	35.14	5801	18
10191.71143	11824.48853	-61.056	15.99	15.99	31.98	6685	18
26296.81143	13172.68853	195.289	43.83	43.83	87.65	1098	18
18484.41143	14163.88853	-11.16	13.31	13.31	26.61	7438	18
32030.51143	14847.48853	-51.984	32.17	32.17	64.34	1866	18
34676.21143	18270.18853	8.928	39.59	39.59	79.18	1398	18
21530.31143	20099.58853	-40.968	26.40	26.40	52.80	2023	18
39463.01143	20188.28853	258.293	70.58	70.58	141.16	1126	18
9105.911429	25699.88853	-173.16	46.65	46.65	93.31	1825	18
19630.71143	26369.28853	283.934	50.00	50.00	99.99	1284	18
17980.01143	26901.68853	111.773	35.75	35.75	71.50	1124	18
29593.31143	27454.98853	151.333	30.50	30.50	60.99	2491	18
34673.21143	28595.18853	-92.16	36.62	36.62	73.24	1756	18
28772.11143	29066.08853	42.1758	14.77	14.77	29.53	7146	18
20785.31143	30760.28853	-104.472	27.55	27.55	55.11	2259	18
18536.51143	32330.78853	-89.568	19.10	19.10	38.20	5110	18
22237.01143	35279.08853	-65.592	27.25	27.25	54.49	2391	18
26777.51143	35584.08853	-91.512	27.29	27.29	54.59	5002	18
16481.51036	497.1827837	111.04	27.98	27.98	55.95	2232	26
8896.710362	1010.582784	154.996	23.31	23.31	46.63	2275	26
11257.31036	2304.682784	-95.4	49.38	49.38	98.77	1469	26
30289.61036	2821.382784	-54.576	50.02	50.02	100.04	1153	26
19691.41036	3840.282784	-39.672	20.11	20.11	40.22	3034	26
17144.41036	4362.382784	46.5714	21.29	21.29	42.58	2277	26
24382.91036	5101.982784	-81.792	33.25	33.25	66.51	1854	26
26587.21036	5288.982784	-236.016	90.27	90.27	180.53	1151	26
4369.110362	6887.582784	9.576	38.22	38.22	76.44	1732	26
245.6103617	8084.382784	75.1428	21.62	21.62	43.24	2270	26
32679.71036	9486.682784	-143.352	6.36	6.36	12.72	23658	26
29065.31036	9882.582784	-238.608	73.57	73.57	147.14	1361	26
8251.610362	10506.98278	-4.68	13.75	13.75	27.51	5638	26
20066.11036	12004.38278	48.7692	15.64	15.64	31.27	3277	26
5613.710362	12190.08278	-93.456	44.46	44.46	88.92	1607	26
1552.410362	12985.38278	-31.248	36.29	36.29	72.58	1564	26
751.4103617	14464.98278	-116.136	37.61	37.61	75.22	1814	26
5628.210362	14486.28278	193.091	14.34	14.34	28.68	7288	26
2348.210362	15675.78278	12.816	22.77	22.77	45.55	2077	26
20518.91036	16569.78278	-44.208	42.63	42.63	85.25	1192	26
5087.510362	17898.58278	31.1868	37.00	37.00	73.99	1204	26
22977.41036	19569.08278	53.1648	35.35	35.35	70.70	1014	26
28388.21036	22623.68278	197.487	30.50	30.50	60.99	2343	26
20046.91036	25355.68278	70.7472	22.84	22.84	45.69	2267	26
8692.310362	25704.88278	-169.92	19.41	19.41	38.81	5462	26
7499.310362	25937.48278	-112.248	46.68	46.68	93.35	1337	26
26774.91036	27498.78278	-53.28	28.26	28.26	56.52	1984	26
23449.41036	29389.88278	13.464	37.82	37.82	75.64	1140	26
22064.21036	29606.28278	-99.936	11.21	11.21	22.42	11951	26
26336.41036	29582.88278	272.212	19.26	19.26	38.53	4279	26
14598.11036	29889.58278	-105.768	31.11	31.11	62.22	2120	26
14347.31036	31715.48278	-144	66.13	66.13	132.26	1061	26
34295.11036	31674.58278	218.732	38.29	38.29	76.58	1672	26
28151.61036	34683.98278	-7.272	37.94	37.94	75.88	1490	26
29657.71036	34812.38278	176.974	29.67	29.67	59.35	2600	26
32945.61036	36062.68278	-197.784	46.56	46.56	93.12	1655	26
7441.909294	1771.177034	-220.464	40.03	40.03	80.07	3275	34
2712.809294	2223.077034	-199.728	49.86	49.86	99.71	1720	34
18233.90929	4061.377034	-142.704	28.42	28.42	56.85	2751	34
12398.90929	5466.177034	97.1208	35.68	35.68	71.36	1271	34
14380.80929	6894.177034	61.956	29.86	29.86	59.72	1392	34
3433.809294	8017.277034	30.4542	28.66	28.66	57.32	1666	34
6338.609294	9077.477034	-158.256	21.15	21.15	42.30	3952	34
38405.80929	9102.977034	231.919	58.80	58.80	117.61	1063	34
6705.409294	11693.67703	-164.088	66.53	66.53	133.06	1223	34
32408.60929	12324.07703	-158.256	30.03	30.03	60.05	2472	34
1559.409294	12983.07703	-34.488	19.76	19.76	39.52	3401	34
31995.10929	13456.47703	42.9084	23.71	23.71	47.43	3839	34
39537.60929	13724.77703	-225	40.55	40.55	81.11	2212	34
32685.80929	13973.27703	16.056	44.18	44.18	88.36	1075	34
33628.50929	14479.87703	100.784	17.10	17.10	34.19	5086	34
31944.70929	14612.07703	163.055	44.98	44.98	89.96	1166	34
21955.10929	15549.67703	196.022	30.50	30.50	60.99	2242	34
28463.40929	15639.27703	72.945	39.40	39.40	78.80	1135	34
34125.30929	16276.67703	106.645	45.36	45.36	90.71	1881	34
6431.409294	18783.47703	-108.36	22.07	22.07	44.13	2990	34
11567.90929	20759.27703	-166.68	23.81	23.81	47.62	4587	34
8437.709294	22903.97703	-30.6	27.93	27.93	55.86	2004	34
38260.90929	23700.27703	69.282	45.29	45.29	90.57	1421	34
37434.10929	23670.27703	-155.016	31.02	31.02	62.03	2821	34
15455.40929	26012.67703	-92.808	15.80	15.80	31.60	6132	34
33903.20929	26050.87703	-180.936	35.89	35.89	71.78	2511	34
38076.60929	26761.57703	-194.544	78.26	78.26	156.51	1073	34
30843.40929	27814.47703	65.619	45.40	45.40	90.81	1209	34
29491.00929	28072.27703	207.011	11.14	11.14	22.28	14263	34
37518.60929	28928.87703	-24.768	44.01	44.01	88.03	1096	34
33020.90929	29337.97703	-12.456	34.90	34.90	69.80	1714	34
23638.90929	30434.67703	-103.176	34.15	34.15	68.30	1465	34
20626.40929	31875.17703	-15.048	37.33	37.33	74.65	1131	34
23498.60929	32324.17703	-90.864	18.42	18.42	36.83	6977	34
35582.80929	32516.37703	-28.656	32.83	32.83	65.66	2184	34
26089.20929	32759.57703	18.7326	25.17	25.17	50.35	1806	34
21163.00929	34863.57703	-223.056	39.40	39.40	78.80	2245	34
23876.80929	35237.17703	31.9194	47.01	47.01	94.01	1236	34
28357.10929	35352.77703	-164.736	45.15	45.15	90.29	2133	34
13498.20823	2150.571284	-184.824	30.10	30.10	60.19	2739	42
9168.108227	2540.071284	53.1648	14.37	14.37	28.73	4624	42
17689.50823	3207.971284	184.3	17.05	17.05	34.10	4207	42
24138.90823	3479.671284	34.8498	39.96	39.96	79.93	1154	42
19142.20823	4291.471284	-101.88	13.24	13.24	26.47	6389	42
5323.808227	4664.471284	237.78	8.67	8.67	17.33	19191	42
6715.108227	5061.971284	-46.152	12.22	12.22	24.44	6489	42
21404.10823	5014.271284	-44.856	34.57	34.57	69.14	1899	42
24362.10823	5594.371284	177.707	22.30	22.30	44.60	2278	42
4784.208227	5787.171284	-120.024	17.97	17.97	35.94	6759	42
12719.70823	6213.771284	-8.568	36.81	36.81	73.62	1344	42
21801.50823	6263.671284	39.2454	24.33	24.33	48.65	2661	42
2201.008227	7461.271284	-125.208	11.19	11.19	22.37	10486	42
18293.90823	7441.471284	-46.8	31.58	31.58	63.16	1282	42
10234.80823	8268.971284	252.432	64.41	64.41	128.82	1005	42
29155.90823	9985.171284	-112.248	39.09	39.09	78.19	2284	42
17180.30823	10675.67128	-62.352	29.27	29.27	58.55	1301	42
31303.50823	10789.27128	31.9194	22.63	22.63	45.26	3996	42
1073.408227	10742.67128	-112.248	34.71	34.71	69.43	1745	42
20058.40823	12015.87128	64.8864	16.34	16.34	32.69	3277	42
10572.00823	12603.37128	239.245	44.11	44.11	88.22	1061	42
36117.90823	12795.67128	185.033	41.42	41.42	82.85	1534	42
31877.30823	15195.07128	-50.04	19.41	19.41	38.81	4387	42
18351.30823	19017.17128	152.798	19.50	19.50	39.00	4444	42
8161.108227	19112.07128	107.377	21.88	21.88	43.76	2801	42
22463.00823	19410.67128	-42.264	14.88	14.88	29.77	2453	42
5642.408227	19523.07128	-50.04	42.55	42.55	85.11	1428	42
4825.808227	21373.77128	-160.2	40.69	40.69	81.39	1577	42
5431.708227	21531.57128	-145.944	34.71	34.71	69.43	2340	42
16058.00823	21650.27128	252.432	54.35	54.35	108.71	1120	42
18759.00823	21964.27128	-70.776	29.32	29.32	58.64	1854	42
12233.90823	22984.77128	-93.456	26.38	26.38	52.75	1893	42
38236.60823	22888.07128	-136.872	52.35	52.35	104.70	1219	42
6082.708227	23620.97128	28.989	28.78	28.78	57.56	1275	42
17207.80823	23899.57128	-7.92	24.68	24.68	49.36	2874	42
8538.308227	24772.57128	-180.936	40.01	40.01	80.02	2126	42
33376.70823	25920.27128	23.8608	37.99	37.99	75.97	1184	42
8278.508227	26294.57128	0.504	46.32	46.32	92.65	1247	42
31984.70823	30118.87128	-240.552	13.71	13.71	27.41	12818	42
23804.80823	32164.57128	242.908	11.96	11.96	23.93	8335	42
27090.00823	33882.17128	-126.504	20.44	20.44	40.88	3198	42
14131.50823	34909.37128	-99.936	56.92	56.92	113.84	1139	42
6205.507159	688.3655337	-75.312	40.81	40.81	81.62	1255	50
11958.60716	786.1655337	-127.152	25.43	25.43	50.87	2587	50
3680.407159	995.5655337	-186.768	35.82	35.82	71.64	2042	50
17466.20716	1074.965534	-47.448	35.11	35.11	70.23	1699	50
1028.107159	1649.565534	-180.936	38.46	38.46	76.91	1919	50
1666.907159	2666.365534	249.502	59.04	59.04	118.08	1124	50
15741.60716	2905.065534	138.146	19.26	19.26	38.53	4053	50
3589.807159	3358.965534	-85.68	15.92	15.92	31.84	3314	50
18206.50716	3425.465534	183.568	20.75	20.75	41.50	3940	50
21842.40716	3701.865534	-202.32	31.20	31.20	62.41	2847	50
5851.607159	4626.265534	185.033	5.06	5.06	10.13	29828	50
8984.607159	5257.065534	-70.128	27.37	27.37	54.73	2942	50
26233.40716	5717.365534	-25.416	15.64	15.64	31.27	4148	50
14156.20716	6072.565534	-136.224	28.42	28.42	56.85	1974	50
4484.207159	6589.765534	-59.112	28.80	28.80	57.60	1965	50
11751.30716	6710.565534	-138.168	23.10	23.10	46.21	4531	50
24802.40716	6530.565534	265.619	31.77	31.77	63.54	2201	50
5708.007159	7039.165534	-150.48	29.32	29.32	58.64	2889	50
3100.407159	7530.065534	148.403	17.59	17.59	35.18	4922	50
23799.00716	7381.365534	258.293	65.66	65.66	131.31	1060	50
25924.60716	7341.165534	14.76	12.81	12.81	25.62	7900	50
27182.20716	8247.865534	-116.784	21.38	21.38	42.77	4925	50
38540.90716	8368.165534	-67.536	37.68	37.68	75.36	1227	50
23754.10716	8420.065534	64.1538	17.85	17.85	35.70	4481	50
30024.10716	10224.96553	158.659	34.52	34.52	69.05	2123	50
16020.20716	10693.16553	138.146	14.29	14.29	28.59	5866	50
5267.907159	12413.26553	-191.952	44.58	44.58	89.16	1392	50
34758.00716	12793.06553	-70.128	67.61	67.61	135.22	1036	50
3120.207159	13144.06553	-8.568	44.63	44.63	89.25	1176	50
19450.10716	14319.96553	168.183	14.93	14.93	29.86	3173	50
7154.707159	18497.16553	65.619	26.89	26.89	53.79	1849	50
8665.307159	20344.56553	196.754	28.00	28.00	56.00	1844	50
3724.607159	21667.86553	-29.304	33.23	33.23	66.46	1416	50
5773.407159	22053.26553	-92.16	9.91	9.91	19.83	11366	50
25221.40716	23257.26553	270.747	17.78	17.78	35.56	4132	50
38577.50716	23808.26553	179.172	53.01	53.01	106.02	1094	50
35344.70716	24376.36553	-64.944	40.77	40.77	81.53	1150	50
31410.70716	25780.06553	101.516	17.19	17.19	34.38	6317	50
14374.30716	26047.36553	-64.944	30.76	30.76	61.51	2497	50
34374.80716	28118.56553	-132.984	41.38	41.38	82.75	1552	50
20809.00716	30329.86553	-102.528	21.48	21.48	42.96	3790	50
13328.50716	30646.06553	-158.256	59.42	59.42	118.83	1130	50
20214.50716	31027.56553	146.938	23.60	23.60	47.19	2410	50
26535.40716	33103.76553	-197.136	27.53	27.53	55.06	2855	50
21118.10716	34740.56553	-108.36	21.97	21.97	43.94	3321	50
23721.10716	34641.66553	-212.688	10.29	10.29	20.58	15286	50
26262.70716	35297.26553	-222.408	27.25	27.25	54.49	4793	50
21107.70716	35340.36553	-94.104	25.86	25.86	51.72	1906	50
20436.70716	35779.96553	18.7326	32.62	32.62	65.23	1170	50
4155.906091	753.4597837	54.63	29.20	29.20	58.40	1916	58
5813.706091	1020.059784	-6.624	39.42	39.42	78.85	1167	58
3596.306091	1156.059784	-0.792	33.63	33.63	67.26	1646	58
10622.50609	1955.759784	-107.712	48.32	48.32	96.65	1260	58
4344.806091	2493.259784	-50.688	79.98	79.98	159.95	1048	58
19926.60609	2616.159784	-57.816	21.45	21.45	42.91	2138	58
17573.30609	3135.259784	244.373	23.13	23.13	46.25	3287	58
15695.70609	3240.659784	-198.432	38.67	38.67	77.34	1813	58
2324.706091	3723.959784	128.623	50.28	50.28	100.56	1119	58
15869.10609	4093.559784	-140.76	29.84	29.84	59.68	3445	58
5731.906091	4625.259784	163.055	11.99	11.99	23.97	6217	58
2335.906091	5466.859784	14.112	14.27	14.27	28.54	5716	58
23517.90609	5696.859784	72.945	13.54	13.54	27.08	5130	58
25650.60609	7188.159784	264.886	16.98	16.98	33.96	6003	58
31167.10609	8337.659784	133.751	42.27	42.27	84.54	1124	58
36883.50609	8759.259784	-218.52	62.38	62.38	124.77	1180	58
12638.20609	10161.85978	-30.6	24.92	24.92	49.83	2376	58
20777.60609	10519.55978	9.576	34.71	34.71	69.43	1502	58
7921.006091	11155.35978	5.688	33.11	33.11	66.22	1481	58
1113.906091	11457.45978	86.1318	39.85	39.85	79.69	1267	58
764.9060914	13618.35978	-48.744	46.68	46.68	93.35	1070	58
1865.606091	13887.45978	-18.936	43.45	43.45	86.90	1329	58
15857.70609	13865.95978	50.967	25.91	25.91	51.81	1874	58
31330.00609	13879.45978	-20.232	27.77	27.77	55.53	1589	58
7611.606091	16322.05978	-58.464	17.87	17.87	35.75	3137	58
13169.20609	16704.75978	-140.112	23.46	23.46	46.91	2734	58
8951.606091	17121.95978	-70.776	43.85	43.85	87.70	1033	58
3962.606091	18429.45978	109.575	22.77	22.77	45.55	3526	58
11526.90609	20011.25978	245.106	30.31	30.31	60.62	2632	58
2624.706091	21019.75978	270.014	36.79	36.79	73.57	2596	58
9082.206091	21119.55978	146.938	43.17	43.17	86.33	1213	58
5791.606091	22065.45978	-98.64	8.45	8.45	16.91	13408	58
8271.206091	21901.05978	283.934	28.50	28.50	56.99	2719	58
31387.00609	23917.35978	-6.624	38.13	38.13	76.25	1516	58
25635.20609	25355.75978	-37.728	26.26	26.26	52.52	1790	58
33383.30609	25478.45978	-96.048	42.27	42.27	84.54	1432	58
31487.10609	26041.55978	-137.52	18.56	18.56	37.11	6619	58
5158.406091	26591.55978	259.758	35.35	35.35	70.70	1635	58
31030.10609	26552.65978	108.842	45.62	45.62	91.23	1037	58
27539.00609	28361.05978	274.41	44.16	44.16	88.31	1598	58
25654.10609	28499.25978	-185.472	27.51	27.51	55.01	4321	58
32853.20609	28583.05978	144.007	38.67	38.67	77.34	1102	58
37501.50609	28736.25978	-96.696	38.86	38.86	77.72	1799	58
28813.10609	29180.35978	-2.088	14.11	14.11	28.21	6297	58
25064.30609	33084.25978	-90.864	33.70	33.70	67.40	1737	58
27575.60609	33373.35978	-161.496	50.59	50.59	101.17	1249	58
26548.50609	33571.65978	-7.272	21.10	21.10	42.20	2873	58
30510.30609	34842.15978	-59.76	36.03	36.03	72.06	1996	58
4521.005024	2149.754034	-74.664	14.79	14.79	29.58	6911	66
6205.605024	3204.754034	-212.04	45.78	45.78	91.56	1813	66
24694.70502	3779.054034	-194.544	13.61	13.61	27.22	12524	66
22902.10502	3909.654034	-113.544	14.91	14.91	29.81	4016	66
7194.705024	4487.254034	-153.72	51.50	51.50	103.01	1512	66
26262.60502	4706.854034	-172.512	29.04	29.04	58.07	2577	66
7630.705024	5436.854034	29.7216	30.83	30.83	61.65	1413	66
23463.90502	5716.754034	-189.36	23.01	23.01	46.02	3663	66
21732.40502	6358.454034	45.8388	27.77	27.77	55.53	1999	66
15331.80502	6769.454034	83.2014	36.67	36.67	73.33	1142	66
26326.80502	7751.254034	25.326	70.86	70.86	141.72	1121	66
31228.00502	8445.954034	-118.728	27.51	27.51	55.01	3397	66
16019.10502	10707.55403	16.704	20.44	20.44	40.88	1994	66
29902.70502	10793.65403	214.337	37.80	37.80	75.60	1416	66
30046.90502	11607.25403	203.348	14.48	14.48	28.97	7169	66
25593.90502	13358.55403	-118.08	45.10	45.10	90.20	1164	66
4104.705024	13501.95403	48.0366	23.93	23.93	47.85	1730	66
25093.20502	15611.65403	-228.24	43.90	43.90	87.79	1550	66
5469.405024	15686.35403	165.253	47.57	47.57	95.14	1293	66
33688.30502	17682.55403	-59.76	19.31	19.31	38.62	2672	66
23485.70502	18108.75403	-165.384	30.61	30.61	61.23	1797	66
11987.80502	18336.85403	25.326	11.92	11.92	23.83	4815	66
3579.005024	20957.15403	-4.032	35.28	35.28	70.56	1130	66
34512.20502	22884.95403	9.576	14.86	14.86	29.72	4705	66
37472.10502	23508.85403	-68.832	39.02	39.02	78.04	1446	66
8356.105024	24122.05403	-68.832	20.42	20.42	40.84	2634	66
33062.70502	27490.75403	17.352	35.91	35.91	71.83	1109	66
14056.00502	29074.35403	-176.4	46.46	46.46	92.93	1662	66
24022.00502	31200.35403	-57.168	28.33	28.33	56.66	2006	66
14279.70502	32788.35403	-101.88	46.51	46.51	93.02	1086	66
19514.70502	33681.45403	-92.16	15.28	15.28	30.57	5323	66
38046.70502	35160.75403	279.538	48.77	48.77	97.54	1113	66
23044.70502	36361.45403	-44.856	46.35	46.35	92.69	1072	66
20032.90396	934.0482837	-35.136	28.24	28.24	56.47	1712	74
8971.803956	5131.848284	19.4652	49.83	49.83	99.66	1060	74
2877.303956	6288.848284	-89.568	35.56	35.56	71.12	1324	74
5742.103956	7055.648284	-131.688	25.17	25.17	50.35	3560	74
25771.30396	7206.948284	254.63	23.27	23.27	46.53	4024	74
3850.003956	9364.048284	-53.928	30.26	30.26	60.52	1867	74
34290.90396	10968.64828	149.868	43.73	43.73	87.46	1378	74
7812.803956	11217.94828	308.842	30.90	30.90	61.80	2656	74
29208.20396	11197.34828	-158.904	37.47	37.47	74.94	1632	74
4642.503956	11653.04828	-223.056	16.91	16.91	33.82	7183	74
30019.60396	11663.04828	146.938	17.71	17.71	35.42	5445	74
35344.10396	11798.14828	-117.432	55.04	55.04	110.07	1250	74
37688.30396	12889.54828	-16.992	54.35	54.35	108.71	1067	74
30868.90396	12981.74828	70.0146	27.84	27.84	55.67	1700	74
25275.40396	15205.84828	-195.84	40.58	40.58	81.15	1456	74
7899.903956	17174.94828	100.051	29.25	29.25	58.50	1817	74
6702.303956	17490.54828	111.04	16.25	16.25	32.50	3758	74
15366.00396	17595.64828	-9.864	26.73	26.73	53.46	1372	74
4207.703956	18793.54828	-193.896	47.90	47.90	95.80	1303	74
33823.00396	19666.94828	-188.712	22.91	22.91	45.83	3658	74
7071.903956	19552.84828	83.2014	23.13	23.13	46.25	2780	74
5849.903956	20356.94828	-147.24	68.22	68.22	136.45	1256	74
6442.903956	20440.04828	-92.16	24.09	24.09	48.18	3423	74
34591.20396	22969.24828	176.242	14.77	14.77	29.53	7339	74
18399.90396	23230.54828	-148.536	31.67	31.67	63.35	1889	74
27243.00396	23085.04828	293.458	44.70	44.70	89.40	1261	74
35702.10396	23993.04828	-97.344	33.09	33.09	66.18	1540	74
11726.10396	24255.84828	61.956	15.87	15.87	31.75	4807	74
33198.10396	25143.14828	-136.224	58.22	58.22	116.43	1245	74
37013.10396	26110.54828	246.571	61.42	61.42	122.84	1131	74
35262.90396	27645.74828	-39.672	51.39	51.39	102.77	1025	74
33180.20396	28887.24828	-121.32	43.69	43.69	87.37	1431	74
26535.80396	29172.74828	-144.648	12.86	12.86	25.72	8247	74
18974.00396	30549.44828	-87.624	32.45	32.45	64.90	1494	74
29128.60396	30695.04828	-136.872	18.37	18.37	36.74	3863	74
31689.10396	31375.54828	53.1648	29.86	29.86	59.72	1350	74
28874.10396	31953.74828	11.52	35.61	35.61	71.22	1137	74
20227.90396	33031.64828	-57.816	29.04	29.04	58.07	1743	74
12336.40396	33911.84828	-177.696	62.62	62.62	125.24	1137	74
9110.202889	3471.842534	3.744	7.30	7.30	14.60	18846	82
9027.802889	5251.942534	-88.92	23.57	23.57	47.15	3807	82
13439.40289	5264.942534	269.282	31.51	31.51	63.02	2295	82
23678.20289	5389.642534	-2.736	33.63	33.63	67.26	1406	82
26570.90289	5352.542534	-39.024	28.61	28.61	57.23	1784	82
15616.30289	5623.142534	-158.256	17.14	17.14	34.29	3831	82
11764.70289	7361.142534	223.861	39.49	39.49	78.99	1297	82
28981.70289	8019.642534	144.007	17.80	17.80	35.61	5651	82
31242.70289	8462.642534	-206.856	40.46	40.46	80.92	2118	82
5648.502889	11787.34253	192.359	13.78	13.78	27.55	7567	82
23695.30289	12439.14253	-156.96	40.32	40.32	80.64	1793	82
6774.502889	15806.74253	153.531	43.73	43.73	87.46	1193	82
34246.10289	17734.44253	-161.496	31.23	31.23	62.45	2334	82
3265.502889	17914.74253	-24.768	6.69	6.69	13.38	15036	82
12073.50289	18402.44253	86.8644	6.43	6.43	12.86	18260	82
24490.50289	20231.54253	217.267	36.53	36.53	73.05	1637	82
33243.40289	20991.84253	63.4212	46.89	46.89	93.78	1066	82
8109.502889	21849.64253	-129.096	33.13	33.13	66.27	1919	82
32769.30289	23601.04253	100.784	39.14	39.14	78.28	1082	82
10749.90289	23978.14253	212.139	26.31	26.31	52.61	1945	82
8411.202889	24747.84253	-75.96	39.75	39.75	79.50	1293	82
27374.60289	25540.94253	-124.56	18.70	18.70	37.40	2891	82
29281.40289	26043.14253	3.744	24.35	24.35	48.70	3179	82
39216.90289	27273.94253	-107.712	37.84	37.84	75.69	1473	82
23966.30289	28733.84253	264.886	23.36	23.36	46.72	5184	82
26612.60289	29566.84253	31.1868	19.29	19.29	38.57	4599	82
32049.70289	30018.24253	-11.808	29.39	29.39	58.78	1623	82
29218.00289	31440.24253	-149.832	35.84	35.84	71.69	1685	82
33129.00289	31610.14253	-30.6	41.45	41.45	82.90	1043	82
16471.20182	528.7367837	-1.44	34.43	34.43	68.86	1512	90
23395.50182	903.6367837	-27.36	36.17	36.17	72.35	1108	90
18380.40182	1664.936784	-240.552	22.30	22.30	44.60	3705	90
22097.90182	2310.236784	-126.504	44.93	44.93	89.87	1569	90
30725.80182	2353.836784	71.4798	39.23	39.23	78.47	1012	90
8183.001821	2936.736784	-199.728	14.25	14.25	28.50	9974	90
20603.00182	3751.736784	239.978	27.22	27.22	54.45	2464	90
39034.90182	3968.536784	-55.224	32.08	32.08	64.15	1106	90
21719.00182	4292.036784	-0.792	27.98	27.98	55.95	2328	90
5301.401821	4662.736784	239.245	12.79	12.79	25.58	4799	90
10023.20182	4573.436784	67.0842	26.40	26.40	52.80	1872	90
9312.301821	5487.236784	77.3406	33.77	33.77	67.54	1260	90
7525.901821	5632.436784	-62.352	30.80	30.80	61.61	1432	90
1695.101821	6474.536784	-165.384	16.18	16.18	32.36	6008	90
5089.801821	10185.23678	-127.152	34.50	34.50	69.00	1999	90
7177.701821	11894.73678	191.626	34.85	34.85	69.71	1475	90
21269.60182	12855.23678	90.5274	23.95	23.95	47.90	2096	90
14435.40182	13438.23678	154.264	48.68	48.68	97.36	1019	90
13339.10182	15662.63678	235.582	65.52	65.52	131.03	1004	90
11936.70182	18494.03678	179.172	33.42	33.42	66.83	1199	90
34464.50182	21132.93678	220.198	25.62	25.62	51.24	2934	90
19308.20182	21453.53678	-200.376	44.67	44.67	89.35	1211	90
517.1018211	22174.63678	-162.144	36.53	36.53	73.05	1652	90
28375.60182	22617.83678	-5.328	35.61	35.61	71.22	1166	90
31249.40182	24165.43678	68.5494	13.56	13.56	27.13	7667	90
9367.401821	24520.03678	-186.12	38.22	38.22	76.44	1652	90
21480.40182	25488.73678	91.9926	17.57	17.57	35.14	2964	90
34891.50182	25557.13678	-175.104	30.50	30.50	60.99	2555	90
7051.801821	26169.23678	-74.664	38.41	38.41	76.82	1360	90
11303.70182	28078.13678	-122.616	25.01	25.01	50.02	3601	90
35521.70182	28528.53678	188.696	42.86	42.86	85.72	1143	90
24072.60182	28688.03678	227.524	17.50	17.50	35.00	3460	90
36536.20182	28922.53678	272.212	47.43	47.43	94.86	1309	90
33309.40182	29077.93678	-129.744	33.68	33.68	67.35	2796	90
26517.70182	29056.73678	-137.52	11.40	11.40	22.80	12561	90
22083.40182	29645.73678	14.76	9.84	9.84	19.69	7612	90
27310.50182	30376.13678	-55.872	8.57	8.57	17.14	18065	90
30594.60182	30568.63678	59.7582	35.47	35.47	70.93	1103	90
20504.70182	33186.53678	-112.248	24.49	24.49	48.98	3254	90
12652.90182	36083.93678	-192.6	36.41	36.41	72.82	1757	90
35326.20075	320.5310337	220.198	59.77	59.77	119.54	2003	98
6235.600754	840.5310337	-0.792	29.60	29.60	59.20	1216	98
8632.300754	3018.131034	176.242	21.34	21.34	42.67	2972	98
17632.90075	3156.831034	113.238	9.23	9.23	18.46	9264	98
3647.600754	3377.131034	-35.784	10.08	10.08	20.16	6249	98
12965.40075	3332.931034	-3.384	31.93	31.93	63.87	1186	98
2751.700754	3900.531034	21.663	35.58	35.58	71.17	1106	98
21316.90075	4130.931034	17.352	11.94	11.94	23.88	8144	98
8938.000754	4166.031034	56.8278	22.09	22.09	44.18	2135	98
21799.10075	4159.531034	229.721	62.90	62.90	125.80	1078	98
12209.70075	4299.131034	-46.8	30.24	30.24	60.48	1351	98
5311.000754	4697.331034	163.055	16.53	16.53	33.06	3450	98
2294.700754	5500.831034	59.0256	30.94	30.94	61.89	1904	98
36080.90075	7580.031034	-13.104	38.06	38.06	76.11	1085	98
9499.700754	8420.431034	-170.568	44.65	44.65	89.30	1558	98
6894.100754	9423.531034	-3.384	37.44	37.44	74.89	1136	98
24230.50075	10861.63103	305.179	21.38	21.38	42.77	2832	98
5434.000754	10952.53103	-66.888	30.36	30.36	60.71	1465	98
15451.40075	11607.93103	22.3956	9.96	9.96	19.92	11614	98
7119.300754	11917.73103	267.084	9.37	9.37	18.75	12645	98
34542.00075	11909.73103	-128.448	50.07	50.07	100.13	1259	98
31697.20075	12565.33103	32.652	44.32	44.32	88.64	1361	98
7860.400754	12762.03103	-39.672	18.49	18.49	36.97	4208	98
33713.20075	13292.33103	-18.288	29.34	29.34	58.69	1717	98
8609.300754	17298.33103	297.853	43.40	43.40	86.81	1305	98
9432.900754	17888.93103	-12.456	40.88	40.88	81.77	1433	98
35534.80075	17938.73103	295.655	27.84	27.84	55.67	2958	98
38556.00075	18065.33103	-219.168	34.81	34.81	69.61	4016	98
37908.90075	18593.63103	144.74	32.40	32.40	64.81	1607	98
38062.70075	19707.23103	-9.864	50.99	50.99	101.97	1358	98
8584.500754	20345.43103	21.663	25.86	25.86	51.72	1719	98
671.9007535	22203.63103	-158.904	42.88	42.88	85.77	1473	98
8400.700754	24285.83103	-224.352	23.90	23.90	47.81	5099	98
14392.50075	26275.93103	-128.448	30.54	30.54	61.09	2248	98
21043.70075	26792.83103	288.329	40.51	40.51	81.01	1349	98
37624.00075	29351.13103	-184.824	66.18	66.18	132.35	1015	98
28058.20075	29538.33103	1.152	26.68	26.68	53.36	2518	98
20697.00075	30149.63103	-207.504	31.60	31.60	63.21	2274	98
17875.20075	32300.13103	-234.72	50.92	50.92	101.83	1533	98
25978.00075	32703.83103	8.928	18.42	18.42	36.83	3056	98
20548.10075	33180.93103	-125.856	26.23	26.23	52.47	2224	98
19339.90075	33807.73103	309.575	45.83	45.83	91.66	1532	98
14654.89969	1684.725284	-88.8908	47.22	47.22	94.44	1085	106
18707.39969	1569.625284	-187.387	20.35	20.35	40.69	4054	106
26690.49969	2040.025284	8.30921	46.49	46.49	92.98	1116	106
7267.299686	3436.725284	-38.9948	25.13	25.13	50.26	2070	106
16090.89969	4752.725284	148.432	20.65	20.65	41.31	2108	106
8493.399686	5596.025284	-130.363	25.17	25.17	50.35	2866	106
9085.299686	6840.125284	54.6592	21.76	21.76	43.52	2970	106
8167.999686	8521.725284	-29.9228	12.83	12.83	25.67	5688	106
27930.59969	9119.325284	-198.403	55.93	55.93	111.86	1133	106
3728.599686	9187.125284	-88.8908	46.39	46.39	92.79	1031	106
17212.29969	10751.72528	22.4248	26.92	26.92	53.84	1931	106
6722.199686	11956.62528	223.157	17.05	17.05	34.10	4785	106
33134.49969	13437.52528	-62.9708	34.52	34.52	69.05	1517	106
35655.79969	13837.12528	160.886	23.76	23.76	47.52	1863	106
6850.499686	13623.02528	-166.651	37.59	37.59	75.17	1760	106
3961.799686	14235.42528	-1.41079	22.77	22.77	45.55	3700	106
35912.29969	14816.92528	-9.18679	45.83	45.83	91.66	1131	106
37618.19969	15125.52528	-116.755	44.70	44.70	89.40	1152	106
35924.99969	15369.62528	-31.8668	25.76	25.76	51.53	2580	106
12727.19969	25834.32528	309.604	15.02	15.02	30.05	5029	106
13397.79969	26010.62528	223.89	19.38	19.38	38.76	3971	106
13770.29969	26680.12528	169.677	14.08	14.08	28.17	6697	106
30099.99969	27320.12528	-27.3308	25.83	25.83	51.67	1855	106
11383.79969	28047.32528	-210.715	18.58	18.58	37.16	6419	106
22535.99969	27580.02528	7.66121	32.15	32.15	64.29	1030	106
38537.59969	28132.42528	-184.795	54.73	54.73	109.46	1198	106
20430.99969	28630.42528	-182.203	52.45	52.45	104.89	1123	106
38620.29969	28723.22528	-6.59479	34.36	34.36	68.72	1078	106
22920.29969	29006.62528	250.263	36.48	36.48	72.96	1426	106
26599.59969	28975.22528	-151.099	26.82	26.82	53.65	2871	106
17313.19969	29648.32528	-36.4028	13.97	13.97	27.93	4506	106
23043.49969	30195.92528	298.615	59.89	59.89	119.78	1052	106
23581.49969	31743.02528	152.828	30.54	30.54	61.09	1792	106
25992.49969	32700.32528	10.9012	14.27	14.27	28.54	5635	106
19083.19862	516.3195337	-82.9809	36.43	36.43	72.86	1645	114
38382.69862	478.2195337	-66.7809	58.43	58.43	116.86	1382	114
13515.39862	571.5195337	-59.6529	17.10	17.10	34.19	3559	114
24552.09862	928.4195337	-29.1969	52.30	52.30	104.61	1349	114
7004.698618	883.8195337	160.964	30.52	30.52	61.04	1833	114
3596.698618	1157.719534	33.4917	29.98	29.98	59.96	1807	114
13385.29862	2857.019534	204.92	24.63	24.63	49.27	2612	114
11507.69862	3107.719534	-130.285	13.40	13.40	26.80	7677	114
23744.99862	3079.819534	-5.22089	23.90	23.90	47.81	2406	114
24022.29862	4209.519534	-82.3329	40.91	40.91	81.81	1564	114
8997.598618	4388.619534	79.6455	23.88	23.88	47.76	2084	114
26168.39862	4215.119534	-146.485	33.68	33.68	67.35	2550	114
24432.09862	5292.819534	-240.445	25.58	25.58	51.15	4379	114
26618.39862	5246.619534	-240.445	25.81	25.81	51.62	4124	114
9289.898618	5502.019534	154.371	11.49	11.49	22.98	8462	114
8451.998618	6455.419534	-154.261	25.41	25.41	50.82	4790	114
10233.39862	6632.119534	-2.62889	22.58	22.58	45.17	2753	114
10809.79862	6482.219534	85.5063	39.61	39.61	79.22	1232	114
9020.898618	6931.219534	59.1327	24.92	24.92	49.83	2755	114
6844.398618	7766.719534	73.0521	23.74	23.74	47.48	2396	114
33364.79862	8557.719534	-114.733	62.22	62.22	124.44	1174	114
2100.498618	10013.01953	-191.845	50.23	50.23	100.46	1449	114
6636.598618	11972.11953	201.257	22.14	22.14	44.27	2625	114
4992.398618	12599.41953	-62.8929	44.01	44.01	88.03	1088	114
5351.898618	12637.11953	-136.765	43.73	43.73	87.46	2146	114
37160.79862	13000.01953	-22.7169	41.78	41.78	83.56	1394	114
13334.79862	13163.61953	-88.1649	25.27	25.27	50.54	2208	114
8906.098618	13237.71953	-48.6369	19.62	19.62	39.23	2481	114
8275.798618	14283.91953	83.3085	42.67	42.67	85.35	1176	114
33161.69862	14442.21953	44.4807	17.22	17.22	34.43	5394	114
950.5986184	16277.01953	201.257	44.79	44.79	89.58	1288	114
15028.19862	16827.71953	269.389	50.77	50.77	101.55	1192	114
34584.79862	17227.61953	155.836	24.89	24.89	49.78	2704	114
35144.09862	18127.91953	269.389	27.22	27.22	54.45	2723	114
20102.39862	18774.91953	-158.797	25.25	25.25	50.49	3425	114
36267.29862	19811.91953	-62.2449	19.15	19.15	38.29	2797	114
5005.098618	19996.61953	-97.8849	32.38	32.38	64.76	1678	114
8785.398618	20469.01953	52.5393	25.72	25.72	51.43	1655	114
6969.198618	21164.61953	-0.0368855	32.55	32.55	65.09	2163	114
37342.19862	21339.61953	-14.2929	26.59	26.59	53.18	2319	114
20032.69862	21982.71953	-92.7009	53.88	53.88	107.76	1425	114
37816.79862	22394.61953	-123.805	44.77	44.77	89.54	1703	114
35566.89862	23685.91953	-16.8849	48.18	48.18	96.37	1084	114
11576.39862	23737.11953	103.821	18.44	18.44	36.88	3006	114
39412.09862	23990.71953	42.2829	40.93	40.93	81.86	1086	114
9489.598618	25967.31953	-65.4849	44.23	44.23	88.45	1211	114
33897.49862	25817.11953	-5.86889	29.39	29.39	58.78	2563	114
33448.69862	26627.81953	-151.669	34.76	34.76	69.52	2130	114
23530.49862	28192.91953	-44.1009	36.34	36.34	72.68	1195	114
15640.89862	28433.61953	32.7591	36.95	36.95	73.90	1592	114
20575.09862	28793.11953	46.6785	20.21	20.21	40.41	2146	114
34573.39862	28945.31953	10.9791	38.32	38.32	76.63	1552	114
18949.39862	29066.91953	243.015	17.90	17.90	35.80	6540	114
29003.59862	29125.51953	205.653	14.48	14.48	28.97	6726	114
11937.39862	29971.11953	15.5151	48.58	48.58	97.17	1238	114
29026.69862	30376.31953	-125.749	43.00	43.00	86.00	1706	114
23672.89862	30419.91953	286.239	53.53	53.53	107.06	1342	114
24755.19862	32787.81953	-137.413	10.36	10.36	20.72	9635	114
25876.99862	35983.41953	-64.1889	40.98	40.98	81.95	1499	114
24361.09755	1186.313784	-142.519	58.52	58.52	117.04	1139	122
4517.597551	5146.113784	-213.151	56.03	56.03	112.05	1564	122
19903.69755	5258.313784	-185.935	10.53	10.53	21.05	20636	122
10502.09755	5728.613784	57.0128	26.68	26.68	53.36	1572	122
5655.697551	5966.413784	-129.559	56.87	56.87	113.75	1002	122
8699.297551	7194.413784	-170.383	48.47	48.47	96.93	1544	122
17340.29755	7528.813784	-124.375	40.77	40.77	81.53	1312	122
10577.19755	9660.413784	-29.767	32.59	32.59	65.19	1418	122
15949.99755	10653.41378	-100.399	27.62	27.62	55.25	2192	122
8013.797551	11013.51378	11.057	37.44	37.44	74.89	1385	122
7285.297551	13585.31378	-8.38298	8.64	8.64	17.29	7935	122
19435.19755	14297.61378	183.02	8.17	8.17	16.34	12866	122
4209.697551	14470.31378	-88.735	42.55	42.55	85.11	1266	122
12729.49755	14884.81378	-103.639	20.79	20.79	41.59	2500	122
35858.99755	15311.51378	-64.111	19.33	19.33	38.67	4328	122
25324.29755	15507.61378	-66.703	37.35	37.35	74.70	1409	122
17976.29755	18825.61378	35.7674	21.90	21.90	43.80	3224	122
32075.19755	19626.41378	235.035	21.55	21.55	43.10	2929	122
6923.097551	21913.51378	-98.455	30.03	30.03	60.05	3071	122
36035.09755	22202.41378	-90.031	13.89	13.89	27.79	9308	122
7870.697551	23183.71378	-139.927	14.41	14.41	28.83	6742	122
30400.79755	23474.71378	-102.343	47.10	47.10	94.20	1284	122
33387.99755	24104.91378	208.661	11.49	11.49	22.98	12274	122
18908.29755	25851.61378	-219.631	65.23	65.23	130.47	1057	122
33352.89755	26850.21378	-180.103	32.92	32.92	65.85	2087	122
24814.09755	26941.21378	32.1044	44.37	44.37	88.74	1114	122
13359.89755	27236.31378	-64.111	24.19	24.19	48.37	2447	122
33862.49755	27183.81378	-180.751	41.68	41.68	83.37	1715	122
33143.09755	27515.91378	-76.423	15.94	15.94	31.89	4636	122
16199.29755	27587.11378	-191.119	25.91	25.91	51.81	3021	122
32565.09755	28110.61378	-108.823	13.85	13.85	27.69	6808	122
29037.59755	28305.01378	-135.391	23.67	23.67	47.34	4315	122
14245.39755	29221.61378	239.43	23.57	23.57	47.15	2681	122
15216.99755	29138.81378	270.199	12.06	12.06	24.12	7187	122
12001.69755	30730.91378	95.108	28.66	28.66	57.32	1973	122
17966.59755	30640.21378	-54.391	16.86	16.86	33.72	3767	122
16708.89755	30804.51378	-93.919	20.75	20.75	41.50	2557	122
15589.79755	32558.71378	-119.191	50.23	50.23	100.46	1377	122
12831.89755	35270.81378	-37.543	42.93	42.93	85.86	1236	122
3182.296483	599.0080337	-228.625	27.91	27.91	55.81	2803	130
20757.99648	4536.708034	-16.7291	15.02	15.02	30.05	6758	130
26681.89648	6862.108034	-152.161	40.91	40.91	81.81	1567	130
24341.79648	7103.308034	190.424	37.33	37.33	74.65	1613	130
13710.39648	7351.808034	110.571	28.45	28.45	56.90	1982	130
2279.796483	7459.308034	310.57	22.02	22.02	44.04	3914	130
18649.69648	9941.908034	81.9991	19.64	19.64	39.28	3052	130
17096.79648	10082.40803	-155.401	55.22	55.22	110.45	1200	130
3070.196483	10366.70803	-148.921	39.85	39.85	79.69	1950	130
15433.19648	11612.70803	158.19	22.11	22.11	44.23	1720	130
32327.79648	11852.20803	-78.9371	50.16	50.16	100.32	1264	130
1890.796483	12175.80803	-27.0971	37.89	37.89	75.78	1444	130
33351.39648	12098.70803	-108.745	42.67	42.67	85.35	1549	130
1658.096483	13364.90803	2.06292	32.66	32.66	65.33	1254	130
4301.496483	15372.70803	-80.8811	12.27	12.27	24.54	4249	130
34442.39648	17294.50803	-57.5531	43.66	43.66	87.32	1181	130
17964.19648	18826.00803	3.35892	14.91	14.91	29.81	5192	130
24525.59648	20290.90803	135.479	12.58	12.58	25.15	4865	130
16051.79648	21625.60803	288.592	22.07	22.07	44.13	4061	130
33885.79648	23064.40803	-69.8651	10.50	10.50	21.01	6939	130
23804.09648	23965.50803	262.951	13.97	13.97	27.93	8438	130
31218.29648	26755.60803	6.59892	25.32	25.32	50.63	1768	130
29032.69648	27281.10803	-238.345	70.37	70.37	140.73	1224	130
31650.29648	31707.50803	18.2629	28.42	28.42	56.85	1449	130
20538.09648	33210.70803	-94.4891	22.25	22.25	44.51	2858	130
27798.99648	33347.10803	94.4533	29.91	29.91	59.82	1296	130
14633.79648	35915.00803	165.516	35.68	35.68	71.36	1144	130
23163.49648	36325.70803	275.406	56.71	56.71	113.42	1085	130
24923.19542	712.1022837	-230.491	43.59	43.59	87.18	2104	138
14012.29542	729.9022837	-105.427	25.65	25.65	51.29	2078	138
5431.995416	988.5022837	-97.0032	45.57	45.57	91.14	1032	138
2158.795416	1153.302284	-210.403	44.53	44.53	89.07	1418	138
10278.09542	1502.002284	-133.291	18.84	18.84	37.68	4691	138
21274.39542	1415.002284	37.3884	11.66	11.66	23.31	11687	138
19914.19542	1722.102284	98.9268	20.28	20.28	40.55	3260	138
6746.295416	1939.402284	53.5056	14.13	14.13	28.26	4300	138
5890.495416	2071.002284	257.901	35.63	35.63	71.26	2721	138
35489.39542	3306.002284	173.652	54.54	54.54	109.08	1207	138
27501.09542	4105.902284	0.844819	46.58	46.58	93.16	1012	138
22029.09542	4343.502284	68.8902	21.48	21.48	42.96	2240	138
18492.19542	4468.102284	162.663	33.72	33.72	67.45	1581	138
6766.995416	5138.302284	-162.451	12.46	12.46	24.92	10336	138
5792.895416	7884.402284	52.773	24.96	24.96	49.93	2274	138
2799.495416	8318.802284	-30.2592	18.75	18.75	37.49	4593	138
33357.19542	9659.602284	-108.019	34.31	34.31	68.62	1633	138
18649.19542	9974.802284	17.6928	13.02	13.02	26.05	4435	138
30006.19542	9974.302284	-211.699	39.92	39.92	79.83	2001	138
9631.695416	10215.90228	222.004	25.13	25.13	50.26	2348	138
1994.595416	13614.90228	-80.8032	39.96	39.96	79.93	1096	138
34961.09542	15114.20228	-100.891	37.59	37.59	75.17	1548	138
24932.09542	17143.00228	-216.883	47.95	47.95	95.90	1229	138
36122.49542	19885.60228	13.8048	21.93	21.93	43.85	1838	138
37743.29542	20027.60228	-231.787	21.57	21.57	43.14	6711	138
34931.09542	21416.30228	127.498	21.67	21.67	43.33	2372	138
26084.89542	21630.20228	-189.667	46.75	46.75	93.49	1182	138
13285.99542	26256.60228	93.7986	22.35	22.35	44.70	2356	138
29564.29542	28106.20228	-5.63518	11.28	11.28	22.56	8087	138
32645.59542	29065.10228	-232.435	32.38	32.38	64.76	2680	138
27360.89542	30572.60228	-152.083	15.59	15.59	31.18	4267	138
20413.79542	32067.80228	-221.419	62.64	62.64	125.29	1331	138
25167.29542	32649.40228	37.3884	19.17	19.17	38.34	2508	138
20738.39542	33579.00228	77.6814	32.81	32.81	65.61	1535	138
3894.194348	295.0965337	-10.7413	44.70	44.70	89.40	1058	146
21187.69435	486.3965337	-47.0293	46.06	46.06	92.13	1461	146
25433.99435	381.6965337	-55.4533	36.01	36.01	72.02	1281	146
5276.294348	852.9965337	-54.1573	44.09	44.09	88.17	1143	146
21266.69435	1398.696534	93.1439	11.14	11.14	22.28	11576	146
6627.194348	1986.396534	-61.9333	45.38	45.38	90.76	1170	146
26080.59435	3704.696534	-232.357	39.40	39.40	78.80	2114	146
24515.19435	4961.096534	-199.957	26.75	26.75	53.51	2626	146
24431.79435	5230.696534	-39.2533	11.52	11.52	23.03	7042	146
19951.79435	5343.296534	11.2907	12.86	12.86	25.72	6955	146
22536.19435	5425.296534	-42.4933	14.93	14.93	29.86	4674	146
12343.69435	5626.396534	-19.8133	12.74	12.74	25.48	4646	146
10309.69435	5744.796534	277.027	14.44	14.44	28.87	8680	146
15563.99435	6233.896534	-128.677	43.69	43.69	87.37	1352	146
24352.99435	7456.196534	-96.2773	38.34	38.34	76.68	1092	146
29977.39435	10319.59653	44.0597	17.17	17.17	34.34	4852	146
17958.09435	16138.29653	-233.653	28.21	28.21	56.43	2296	146
34844.99435	17063.79653	249.188	68.25	68.25	136.50	1042	146
29995.29435	20793.59653	-96.9253	69.43	69.43	138.85	1021	146
27386.39435	25666.59653	-91.0933	13.45	13.45	26.89	5397	146
34700.49435	27774.89653	-161.725	46.51	46.51	93.02	1413	146
27445.19435	28538.79653	-66.4693	7.63	7.63	15.26	9848	146
29021.99435	29220.59653	47.7227	29.01	29.01	58.03	1238	146
22124.49435	29373.49653	-12.0373	20.96	20.96	41.92	2885	146
31980.59435	29770.29653	-91.7413	10.50	10.50	21.01	9576	146
25364.29435	29816.79653	-139.693	19.45	19.45	38.90	4041	146
28781.59435	31309.29653	-8.14928	36.64	36.64	73.29	1444	146
20629.69435	31718.99653	118.052	42.04	42.04	84.07	1093	146
29523.89435	31697.99653	-140.341	37.33	37.33	74.65	1871	146
21047.79435	34148.99653	-210.973	19.62	19.62	39.23	5543	146
29248.59328	1471.290784	-208.951	58.50	58.50	117.00	1144	154
8699.19328	2123.390784	-39.8234	34.38	34.38	68.77	1571	154
35960.69328	2055.690784	-173.311	52.35	52.35	104.70	2569	154
19429.89328	4019.590784	-181.735	12.06	12.06	24.12	8827	154
6052.99328	3865.290784	-172.015	28.05	28.05	56.10	2325	154
10256.89328	4398.690784	-6.77538	22.91	22.91	45.83	3243	154
18616.69328	5078.490784	-65.0954	23.79	23.79	47.57	2640	154
20929.49328	7706.190784	121.061	38.67	38.67	77.34	1066	154
29679.59328	8649.690784	-163.591	49.15	49.15	98.30	1323	154
2861.29328	9575.290784	136.445	21.81	21.81	43.61	2412	154
5450.29328	10927.39078	-96.8474	18.37	18.37	36.74	3479	154
6364.19328	11717.99078	-8.07138	23.69	23.69	47.38	2293	154
34992.49328	13814.89078	-158.407	36.06	36.06	72.11	3116	154
33017.59328	14536.39078	170.877	16.08	16.08	32.17	6446	154
1673.59328	16316.29078	-149.335	31.82	31.82	63.63	2218	154
7160.89328	16349.19078	-96.1994	38.93	38.93	77.86	1247	154
17976.69328	18811.69078	-18.4394	26.73	26.73	53.46	1978	154
6297.19328	19360.99078	21.427	25.43	25.43	50.87	1773	154
3440.19328	19860.99078	307.874	54.97	54.97	109.93	1373	154
11500.59328	20799.39078	-6.12738	37.04	37.04	74.09	1460	154
35049.89328	21496.69078	-117.583	49.55	49.55	99.10	1356	154
10068.49328	22246.99078	-72.8714	37.89	37.89	75.78	1357	154
26847.69328	23736.29078	-15.1994	28.83	28.83	57.65	2153	154
31653.79328	24624.79078	12.6646	27.29	27.29	54.59	1736	154
32382.39328	24931.09078	183.332	11.30	11.30	22.61	8708	154
21434.69328	25496.99078	114.467	18.04	18.04	36.08	2886	154
13347.69328	27477.19078	48.5332	14.29	14.29	28.59	4591	154
11703.19328	29390.79078	-149.335	42.39	42.39	84.78	1225	154
37396.49328	29642.79078	-184.975	43.99	43.99	87.98	1547	154
11523.99328	30096.19078	192.123	36.41	36.41	72.82	1249	154
20677.19328	30594.39078	22.1596	26.78	26.78	53.55	2196	154
23942.89328	31774.19078	79.3024	17.38	17.38	34.76	3291	154
16974.09328	32209.49078	-35.9354	13.05	13.05	26.09	6661	154
23983.69328	33078.69078	148.167	27.72	27.72	55.44	1677	154
29591.69328	33812.09078	-32.6954	45.26	45.26	90.53	1171	154
23316.49328	34628.39078	-109.159	35.96	35.96	71.92	1401	154
25573.69328	34317.29078	-227.095	19.88	19.88	39.75	6985	154
26250.49328	35309.79078	-116.935	39.14	39.14	78.28	1589	154
12084.99221	324.2850337	14.0385	16.72	16.72	33.44	2754	162
15543.49221	1345.285034	1.72652	11.37	11.37	22.75	7312	162
5966.792213	2028.685034	-184.897	15.31	15.31	30.61	11440	162
19683.19221	2676.485034	143.117	10.57	10.57	21.15	8692	162
13382.29221	2857.085034	148.245	15.90	15.90	31.79	3991	162
17501.29221	3055.585034	107.219	19.55	19.55	39.09	2321	162
18661.59221	5010.185034	-81.8655	14.08	14.08	28.17	7984	162
14182.39221	5878.185034	-86.4015	12.65	12.65	25.29	6947	162
21151.99221	6157.285034	-153.145	49.95	49.95	99.90	1161	162
2178.992213	7501.885034	35.4243	14.77	14.77	29.53	7245	162
28958.79221	7854.085034	-144.721	51.34	51.34	102.68	1047	162
3613.292213	11845.98503	-142.129	18.11	18.11	36.22	4471	162
6330.392213	11922.68503	-116.857	51.57	51.57	103.15	1240	162
5014.392213	12764.68503	-81.2175	23.81	23.81	47.62	3647	162
39542.29221	13217.78503	100.626	33.89	33.89	67.78	1030	162
33765.29221	14233.78503	-15.1215	26.26	26.26	52.52	1663	162
7439.692213	16795.08503	-50.7615	21.31	21.31	42.63	2503	162
1880.292213	17228.58503	-214.705	28.38	28.38	56.76	2625	162
9559.892213	17410.78503	271.322	46.53	46.53	93.07	1165	162
32692.59221	19036.98503	226.633	25.13	25.13	50.26	3241	162
6178.792213	21111.48503	-162.865	40.01	40.01	80.02	1667	162
5365.192213	22082.38503	233.226	37.19	37.19	74.37	1422	162
34505.69221	22916.08503	-11.2335	19.22	19.22	38.43	2464	162
10300.89221	25007.28503	47.8785	32.43	32.43	64.86	1011	162
37532.09221	24826.58503	-190.729	65.63	65.63	131.27	1088	162
31244.49221	26744.98503	11.4465	11.23	11.23	22.47	8329	162
11273.89221	28027.58503	-13.1775	14.65	14.65	29.30	5690	162
31558.29221	28659.68503	69.1239	12.36	12.36	24.73	7255	162
28895.89221	29152.68503	89.6367	22.96	22.96	45.92	1560	162
29132.29221	30637.48503	-166.753	17.36	17.36	34.71	5334	162
23924.89221	31743.28503	28.8309	18.23	18.23	36.46	4122	162
17002.19221	32289.68503	-121.393	10.60	10.60	21.20	11981	162
25968.89221	32740.08503	-77.3295	9.51	9.51	19.03	14100	162
19523.59221	33644.88503	-176.473	23.17	23.17	46.35	3501	162
5488.091145	873.7792837	-125.852	40.29	40.29	80.59	1859	170
11818.39115	1180.179284	-77.8996	10.48	10.48	20.96	7500	170
24218.89115	1565.879284	28.1762	55.70	55.70	111.39	1024	170
6726.591145	1902.879284	69.2018	19.78	19.78	39.56	3230	170
19701.99115	2713.179284	-20.2276	34.08	34.08	68.15	1733	170
20327.39115	3183.679284	-47.4436	27.13	27.13	54.26	3357	170
5099.191145	3201.279284	-29.2996	38.10	38.10	76.21	1152	170
17547.19115	3057.379284	132.205	7.32	7.32	14.65	20670	170
13891.69115	3521.879284	10.8764	14.06	14.06	28.12	5911	170
28213.89115	3803.979284	-85.6756	38.81	38.81	77.62	1368	170
20785.29115	4493.879284	49.4216	8.15	8.15	16.30	19351	170
4867.591145	5731.579284	-101.228	33.72	33.72	67.45	2166	170
13634.29115	5784.379284	-37.0756	39.89	39.89	79.79	1286	170
32735.29115	6114.879284	-18.2836	44.01	44.01	88.03	1253	170
7909.991145	7304.679284	163.707	26.47	26.47	52.94	2059	170
11460.69115	7930.079284	39.1652	21.29	21.29	42.58	2774	170
3079.891145	8800.579284	162.975	27.25	27.25	54.49	2671	170
5884.091145	9690.779284	-141.404	72.58	72.58	145.16	1114	170
31376.79115	9639.079284	67.004	18.23	18.23	36.46	5605	170
10346.39115	10013.07928	-85.0276	47.24	47.24	94.48	1373	170
15979.89115	10677.87928	57.4802	9.47	9.47	18.93	11544	170
29108.09115	11224.57928	-0.787576	16.70	16.70	33.39	3907	170
27315.59115	12295.67928	-84.3796	42.93	42.93	85.86	1246	170
7840.391145	12627.17928	-6.61958	15.73	15.73	31.46	3859	170
27801.89115	12996.57928	-20.8756	42.44	42.44	84.87	1128	170
31600.09115	13915.47928	-4.67558	20.63	20.63	41.26	3121	170
29168.69115	14197.57928	157.846	31.79	31.79	63.59	1545	170
33257.69115	14432.97928	28.1762	18.32	18.32	36.64	3439	170
2477.091145	14554.07928	5.69242	21.81	21.81	43.61	2072	170
8062.491145	14797.97928	-9.21158	47.29	47.29	94.58	1005	170
31868.89115	15292.17928	-2.08358	11.14	11.14	22.28	12492	170
6721.591145	15955.47928	275.795	15.38	15.38	30.76	6837	170
25445.09115	15951.47928	5.04442	19.85	19.85	39.71	2890	170
33670.79115	17416.67928	-85.6756	45.22	45.22	90.43	1442	170
8442.791145	19148.47928	124.879	19.69	19.69	39.38	2501	170
20130.19115	20517.97928	225.978	11.30	11.30	22.61	9499	170
32034.59115	20548.77928	-122.612	16.65	16.65	33.30	4745	170
1185.291145	20641.87928	-136.22	39.85	39.85	79.69	1443	170
24995.39115	21313.47928	-27.3556	10.17	10.17	20.35	7906	170
8067.491145	22505.97928	113.158	10.93	10.93	21.85	7664	170
11087.69115	24638.07928	-63.6436	7.56	7.56	15.12	13325	170
15590.79115	25032.47928	302.169	63.14	63.14	126.28	1195	170
7315.591145	24933.77928	-217.22	51.88	51.88	103.76	1721	170
31253.89115	26736.07928	89.7146	17.33	17.33	34.67	4267	170
14641.79115	27655.87928	121.216	19.62	19.62	39.23	4324	170
15543.49115	27861.97928	-156.956	36.86	36.86	73.71	1829	170
29382.49115	28021.37928	8.93242	10.60	10.60	21.20	10590	170
20680.79115	28781.67928	-8.56357	10.88	10.88	21.76	8569	170
24036.29115	28806.97928	222.315	25.58	25.58	51.15	2699	170
19092.29115	29105.27928	121.949	10.97	10.97	21.95	7626	170
19453.89115	29656.07928	65.5388	34.34	34.34	68.67	1133	170
28423.59115	30307.57928	14.7644	35.40	35.40	70.79	1253	170
30618.79115	31407.07928	8.28442	16.04	16.04	32.08	5377	170
25386.19115	31898.47928	171.033	48.11	48.11	96.23	1187	170
23987.79115	31858.87928	-129.092	21.24	21.24	42.48	3299	170
24178.59115	33441.97928	-190.004	70.44	70.44	140.88	1334	170
18077.99115	33792.17928	14.7644	21.71	21.71	43.43	2869	170
38744.79115	36155.37928	-209.444	46.28	46.28	92.55	1178	170
15590.29008	1343.573534	-113.462	27.91	27.91	55.81	3094	178
1211.790078	1634.473534	-99.2057	22.49	22.49	44.98	3905	178
20860.49008	2364.673534	-141.326	16.79	16.79	33.58	6248	178
5272.390078	4672.273534	126.423	10.13	10.13	20.25	9575	178
19659.79008	5852.273534	-95.9657	31.82	31.82	63.63	1581	178
9241.590078	6530.373534	-72.6377	33.84	33.84	67.68	1467	178
28605.99008	6893.273534	-149.102	26.75	26.75	53.51	3726	178
1572.490078	7747.673534	-216.494	35.75	35.75	71.50	2065	178
5956.690078	9708.273534	101.514	18.02	18.02	36.03	3076	178
36799.69008	9792.073534	196.02	49.08	49.08	98.16	1016	178
6765.290078	10482.27353	297.851	37.35	37.35	74.70	2061	178
34514.89008	12238.37353	-59.6777	22.21	22.21	44.42	2298	178
30243.19008	16688.67353	26.0563	17.69	17.69	35.37	2086	178
34777.59008	17193.47353	295.653	17.12	17.12	34.24	7546	178
4044.090078	18387.57353	285.397	38.17	38.17	76.35	1772	178
7516.590078	20167.57353	21.6607	22.44	22.44	44.89	3757	178
36046.09008	22224.07353	-13.0217	18.82	18.82	37.63	4781	178
37526.69008	23262.17353	289.792	65.07	65.07	130.14	1197	178
23337.29008	28823.67353	3.17833	32.78	32.78	65.56	1675	178
26617.19008	29467.47353	120.562	32.90	32.90	65.80	1611	178
18154.79008	29680.17353	13.5463	37.80	37.80	75.60	1058	178
33838.99008	30346.47353	-134.198	33.44	33.44	66.88	1734	178
29171.19008	31255.87353	18.7303	7.39	7.39	14.79	15239	178
21229.99008	32709.07353	-63.5657	27.18	27.18	54.35	1592	178
12054.78901	315.8677837	192.434	30.31	30.31	60.62	1942	186
1271.78901	1700.967784	-163.28	36.20	36.20	72.39	1871	186
21747.88901	2607.767784	-82.9278	37.26	37.26	74.51	1217	186
8087.08901	2847.267784	-207.992	30.52	30.52	61.04	2905	186
13809.48901	3597.467784	-40.8078	25.25	25.25	50.49	1698	186
2275.98901	4143.167784	119.174	20.94	20.94	41.87	3058	186
5251.18901	4713.067784	67.8924	15.90	15.90	31.79	3133	186
19780.98901	5215.067784	-150.32	74.68	74.68	149.35	1027	186
5055.28901	5218.067784	-108.848	17.50	17.50	35.00	3993	186
1207.08901	5328.967784	-29.7918	18.98	18.98	37.96	3559	186
27829.68901	8751.867784	57.636	18.65	18.65	37.30	4676	186
5797.48901	9620.167784	-69.9678	21.52	21.52	43.05	2902	186
38990.88901	9864.167784	-47.9358	47.29	47.29	94.58	1020	186
10392.08901	11731.46778	-102.368	43.99	43.99	87.98	1050	186
29973.78901	11342.06778	-11.6478	13.49	13.49	26.99	8571	186
2465.98901	11893.36778	133.826	13.61	13.61	27.22	5869	186
34536.38901	12135.86778	42.2514	27.93	27.93	55.86	1665	186
7189.78901	12954.26778	-6.46377	17.80	17.80	35.61	2809	186
36462.58901	18938.26778	215.145	27.44	27.44	54.87	1965	186
36286.58901	19904.76778	-20.7198	30.40	30.40	60.81	1473	186
5344.18901	20369.66778	-173	26.94	26.94	53.88	2430	186
9155.88901	22243.06778	101.592	19.64	19.64	39.28	2789	186
30481.38901	25880.86778	75.2184	35.42	35.42	70.84	1669	186
17790.68901	27342.36778	-111.44	37.42	37.42	74.84	1348	186
29376.28901	27506.76778	-12.2958	18.91	18.91	37.82	5117	186
10896.88901	27745.76778	-30.4398	15.80	15.80	31.60	4270	186
27783.78901	28237.46778	81.0792	21.05	21.05	42.11	2609	186
26388.48901	28866.06778	305.255	43.59	43.59	87.18	2534	186
19097.48901	29111.16778	73.0206	32.19	32.19	64.39	1278	186
21441.38901	30668.16778	34.9254	31.60	31.60	63.21	1697	186
17853.48901	30809.96778	-18.1278	39.09	39.09	78.19	1224	186
25566.38901	31090.36778	-73.2078	23.01	23.01	46.02	2500	186
15262.08901	33138.06778	46.647	38.65	38.65	77.29	1233	186
26214.68901	35409.76778	-222.896	35.75	35.75	71.50	2342	186
4704.387943	1067.562034	-57.5779	41.40	41.40	82.80	1088	194
6815.087943	1731.762034	-29.7139	30.14	30.14	60.29	1358	194
21938.78794	4372.462034	-29.7139	30.03	30.03	60.05	1900	194
9132.087943	5214.562034	76.0289	15.05	15.05	30.10	3860	194
4923.087943	5714.162034	-53.6899	34.78	34.78	69.57	1162	194
15640.18794	5904.062034	-204.674	5.77	5.77	11.54	28735	194
9479.487943	6561.062034	11.1101	40.41	40.41	80.82	1173	194
5638.787943	6714.662034	309.728	45.62	45.62	91.23	1468	194
24047.58794	11338.06203	105.333	24.44	24.44	48.89	1148	194
23937.18794	13375.76203	-67.2979	30.90	30.90	61.80	1081	194
33622.38794	13463.46203	-128.858	17.76	17.76	35.51	5538	194
19446.68794	14300.46203	277.494	10.53	10.53	21.05	10056	194
33423.08794	15963.76203	-196.898	69.31	69.31	138.62	1026	194
5962.987943	16277.06203	206.432	39.38	39.38	78.75	1181	194
7626.887943	18529.26203	96.5417	21.31	21.31	42.63	4228	194
5337.487943	20020.16203	-33.6019	14.55	14.55	29.11	4972	194
35717.08794	21441.76203	273.098	50.26	50.26	100.51	1479	194
33370.58794	21701.36203	-102.29	34.85	34.85	69.71	1697	194
31322.88794	24004.46203	248.923	17.83	17.83	35.65	8764	194
34849.98794	25413.86203	182.256	44.67	44.67	89.35	1145	194
31912.28794	26957.66203	-113.306	40.86	40.86	81.72	1415	194
30513.68794	29508.56203	-128.858	19.50	19.50	39.00	4978	194
27100.38794	29817.66203	103.868	18.42	18.42	36.83	3016	194
24412.78794	29932.96203	-55.6339	35.14	35.14	70.27	1271	194
29282.98794	31254.46203	-29.7139	30.71	30.71	61.42	1391	194
26667.28794	33054.26203	-80.2579	9.02	9.02	18.04	12598	194
30426.08794	34355.96203	-117.194	40.25	40.25	80.49	1339	194
27215.88794	35016.26203	177.128	42.01	42.01	84.03	1107	194
3607.086875	1096.456284	-51.02	11.28	11.28	22.56	11645	202
9921.686875	1435.256284	-211.076	67.38	67.38	134.75	1027	202
8509.886875	1785.256284	-10.844	7.56	7.56	15.12	18407	202
6334.086875	2435.156284	-108.044	47.99	47.99	95.99	1231	202
17407.68687	3041.756284	57.7918	20.06	20.06	40.13	1945	202
3576.186875	3390.656284	-169.604	18.11	18.11	36.22	4034	202
4201.686875	3632.056284	122.993	32.40	32.40	64.81	1231	202
19387.38687	3996.756284	-143.684	21.81	21.81	43.61	3921	202
1134.986875	5307.856284	-59.444	21.67	21.67	43.33	3330	202
15644.18687	5959.356284	-122.3	9.89	9.89	19.78	11431	202
11435.68687	7986.156284	232.883	21.31	21.31	42.63	4515	202
27689.28687	8146.656284	306.143	51.08	51.08	102.16	1851	202
3338.886875	10059.95628	-168.956	14.27	14.27	28.54	9766	202
24578.68687	10731.35628	-236.996	43.50	43.50	86.99	1379	202
7554.986875	11205.75628	231.418	35.18	35.18	70.37	1517	202
29367.68687	10928.05628	-217.556	37.84	37.84	75.69	3101	202
14629.58687	13185.95628	-6.30797	15.61	15.61	31.23	3468	202
29406.78687	13294.95628	-228.572	42.32	42.32	84.64	1559	202
13217.38687	14089.65628	218.231	40.53	40.53	81.06	1518	202
5432.486875	15616.75628	146.436	12.91	12.91	25.81	7487	202
18261.18687	16734.95628	13.132	16.18	16.18	32.36	3572	202
34815.68687	19735.55628	78.3046	25.76	25.76	51.53	1860	202
36953.38687	19969.25628	-43.892	14.70	14.70	29.39	2907	202
8538.786875	24147.45628	-98.972	34.12	34.12	68.25	1393	202
33106.38687	25159.85628	70.246	14.70	14.70	29.39	4282	202
23943.38687	27107.25628	183.799	13.59	13.59	27.18	4922	202
30852.38687	27353.35628	93.6892	17.03	17.03	34.05	2968	202
29881.48687	29226.05628	-231.812	44.32	44.32	88.64	2040	202
27029.68687	29603.75628	51.1984	44.70	44.70	89.40	1001	202
38307.48687	31375.25628	-142.388	44.70	44.70	89.40	1164	202
14745.88581	1183.650534	-158.51	24.68	24.68	49.36	2255	210
12000.88581	2511.350534	210.251	40.44	40.44	80.87	1119	210
8004.385807	4465.950534	-74.9181	19.62	19.62	39.23	2309	210
5849.485807	5367.450534	-234.974	13.28	13.28	26.56	10872	210
36076.68581	5376.850534	55.6719	38.65	38.65	77.29	1107	210
410.0858074	5760.250534	85.7085	32.33	32.33	64.67	1319	210
28339.88581	6406.050534	-92.4141	17.54	17.54	35.09	5768	210
4393.685807	6941.650534	-154.622	37.00	37.00	73.99	1516	210
8108.385807	8471.650534	-32.7981	29.46	29.46	58.92	1654	210
32820.68581	9323.150534	-85.9341	44.56	44.56	89.11	1303	210
29982.08581	11508.05053	238.089	23.60	23.60	47.19	2763	210
33567.98581	13537.95053	-61.3101	12.39	12.39	24.77	6570	210
10275.98581	18235.05053	92.3019	33.98	33.98	67.97	1270	210
20095.98581	20514.05053	111.35	21.64	21.64	43.28	2348	210
36407.68581	21491.45053	-181.19	50.47	50.47	100.94	1353	210
9326.485807	23561.85053	-130.646	37.73	37.73	75.45	1576	210
15562.58581	23954.25053	-0.398068	22.84	22.84	45.69	1959	210
35803.18581	24882.55053	-214.886	31.56	31.56	63.11	2196	210
11128.28581	25279.75053	-1.04607	25.72	25.72	51.43	2665	210
33626.88581	26002.85053	-198.686	30.90	30.90	61.80	2482	210
22550.28581	28130.85053	140.654	19.59	19.59	39.19	1960	210
15342.98581	30679.05053	-101.486	41.71	41.71	83.41	1492	210
28206.98581	30737.95053	-31.5021	15.05	15.05	30.10	3294	210
20443.08581	33164.75053	-35.3901	16.74	16.74	33.49	4957	210
24898.38581	33772.55053	-95.6541	21.24	21.24	42.48	3430	210
22225.68581	34975.55053	-117.686	22.61	22.61	45.22	2150	210
21039.98581	35548.55053	-28.2621	38.67	38.67	77.34	1217	210
35653.18474	1039.044784	140.731	75.52	75.52	151.05	1117	218
23332.68474	1542.544784	-91.6882	18.23	18.23	36.46	3963	218
26816.08474	2302.644784	-200.552	62.22	62.22	124.44	1096	218
8121.88474	2949.444784	-196.664	26.02	26.02	52.05	2798	218
4350.68474	4660.944784	-52.8082	41.73	41.73	83.46	1125	218
19785.58474	4992.444784	169.303	42.01	42.01	84.03	1208	218
5074.08474	5093.644784	-68.3602	37.11	37.11	74.23	1319	218
8787.28474	5162.144784	209.596	17.07	17.07	34.15	6093	218
6739.48474	5562.444784	-34.0162	19.48	19.48	38.95	4187	218
7381.58474	7264.844784	-77.4322	48.51	48.51	97.03	1037	218
9528.48474	8369.244784	-55.4002	35.07	35.07	70.13	1631	218
2701.08474	8857.844784	-40.4962	18.58	18.58	37.16	3771	218
32703.88474	9411.944784	-198.608	19.66	19.66	39.33	4111	218
22377.58474	10125.44478	-69.0082	35.82	35.82	71.64	1023	218
20741.68474	10497.94478	56.4824	31.70	31.70	63.40	1259	218
25408.48474	10984.14478	107.764	15.19	15.19	30.38	2806	218
29120.38474	11167.14478	-157.784	49.01	49.01	98.02	1195	218
34617.78474	12157.94478	-168.152	46.23	46.23	92.46	1549	218
33911.98474	14372.04478	-72.2482	36.15	36.15	72.30	1215	218
2425.18474	14473.14478	-4.20817	20.54	20.54	41.07	1869	218
2949.78474	15494.04478	-131.216	41.17	41.17	82.33	1152	218
36728.78474	15756.94478	-160.376	47.17	47.17	94.34	1283	218
6849.28474	18416.24478	92.3798	29.98	29.98	59.96	1271	218
30337.08474	18352.74478	-113.072	34.85	34.85	69.71	1078	218
3330.58474	19438.34478	-97.5202	25.32	25.32	50.63	1965	218
6697.58474	20853.74478	35.237	43.14	43.14	86.29	1013	218
35940.28474	21343.84478	-236.192	27.01	27.01	54.02	4932	218
10072.88474	22205.14478	-13.9282	36.20	36.20	72.39	1026	218
7756.88474	22932.84478	-100.112	32.78	32.78	65.56	1672	218
8426.88474	24222.84478	-114.368	34.69	34.69	69.38	1553	218
33243.88474	25135.04478	-100.76	29.60	29.60	59.20	2834	218
34803.38474	25369.64478	-109.832	29.30	29.30	58.59	1975	218
12593.98474	25852.94478	165.64	11.21	11.21	22.42	6401	218
8855.28474	27467.54478	-36.6082	36.03	36.03	72.06	1394	218
13537.78474	27845.64478	-4.20817	11.30	11.30	22.61	7076	218
20789.68474	28743.94478	293.112	23.55	23.55	47.10	2739	218
34038.68474	28792.84478	-70.3042	40.34	40.34	80.68	1230	218
34798.08474	29565.04478	236.702	59.86	59.86	119.73	1022	218
27407.38474	30046.84478	-230.36	26.87	26.87	53.74	2984	218
15232.78474	30889.64478	-70.3042	26.68	26.68	53.36	2799	218
13969.38474	31302.34478	-148.064	61.18	61.18	122.37	1033	218
26541.68474	31058.34478	-34.6642	20.39	20.39	40.79	4496	218
29633.38474	31672.24478	-126.032	20.04	20.04	40.08	2531	218
17013.38474	32239.34478	-90.3922	9.56	9.56	19.12	10661	218
29517.98474	33031.34478	-124.736	9.23	9.23	18.46	9899	218
27058.18474	33818.34478	-123.44	32.00	32.00	64.01	1675	218
10913.98367	1002.439034	-8.66627	32.05	32.05	64.10	1350	226
13518.68367	1771.339034	132.751	9.54	9.54	19.08	11261	226
14546.68367	1950.439034	-33.9383	15.52	15.52	31.04	6944	226
18683.48367	5108.439034	-174.554	23.22	23.22	46.44	3604	226
32402.38367	5481.439034	-185.57	58.24	58.24	116.48	1317	226
8057.883672	5546.639034	14.6617	19.03	19.03	38.06	3212	226
24072.08367	7252.139034	-157.058	18.06	18.06	36.13	4252	226
7509.783672	7300.439034	288.062	19.92	19.92	39.85	4203	226
4891.283672	8208.339034	-116.882	48.42	48.42	96.84	1497	226
31217.08367	8279.439034	-94.2023	28.14	28.14	56.28	3411	226
32701.58367	9330.439034	-146.042	15.47	15.47	30.94	5860	226
6752.983672	10421.43903	-65.0423	15.17	15.17	30.33	5967	226
1150.183672	11427.23903	-91.6103	13.09	13.09	26.19	9747	226
28519.98367	12466.43903	-208.25	45.66	45.66	91.33	1525	226
6141.783672	12688.83903	73.4101	14.34	14.34	28.68	5527	226
32707.98367	13271.93903	-118.826	39.09	39.09	78.19	2473	226
4466.283672	13664.33903	189.894	7.75	7.75	15.50	16203	226
686.6836723	13598.73903	-149.93	56.73	56.73	113.46	1379	226
2053.983672	13803.53903	68.2819	27.67	27.67	55.34	1987	226
3331.883672	14495.33903	-57.2663	22.61	22.61	45.22	2442	226
8591.883672	14804.33903	-9.31427	23.76	23.76	47.52	1810	226
12436.88367	15473.73903	-163.538	65.73	65.73	131.46	1093	226
7581.283672	16349.63903	-107.81	7.47	7.47	14.93	21259	226
38885.48367	16631.43903	-177.794	63.26	63.26	126.51	1051	226
5994.783672	17639.13903	10.1257	21.57	21.57	43.14	3726	226
37820.08367	18064.73903	-155.114	30.05	30.05	60.10	2663	226
17942.68367	18821.43903	-3.48227	27.15	27.15	54.31	2091	226
22077.48367	19098.73903	105.645	17.33	17.33	34.67	3608	226
7013.283672	19697.03903	41.9083	24.52	24.52	49.03	2117	226
33860.58367	19859.13903	-32.6423	10.41	10.41	20.82	10384	226
39056.48367	20472.83903	-188.162	46.89	46.89	93.78	1502	226
39397.98367	21391.73903	306.377	55.13	55.13	110.26	1242	226
33772.38367	22670.33903	74.8753	29.23	29.23	58.45	1449	226
37863.28367	24340.53903	-14.4983	53.74	53.74	107.48	1067	226
13331.18367	26274.53903	19.9303	19.81	19.81	39.61	2098	226
13831.88367	26643.03903	248.502	21.57	21.57	43.14	3165	226
24689.28367	27521.73903	213.337	25.15	25.15	50.30	2067	226
17656.98367	28127.13903	-16.4423	20.32	20.32	40.65	2007	226
21288.58367	32613.23903	137.879	26.35	26.35	52.70	1943	226
29509.28367	32958.33903	-115.586	6.85	6.85	13.71	17088	226
27159.28367	34932.53903	-91.6103	58.73	58.73	117.47	1097	226
22968.98367	35843.43903	-160.946	42.11	42.11	84.21	1518	226
20455.58367	36097.43903	-13.8503	47.88	47.88	95.75	1186	226
19312.6826	1803.633284	-184.844	22.54	22.54	45.07	4477	234
5183.882605	3188.933284	47.847	35.18	35.18	70.37	1014	234
35817.0826	3072.333284	-146.612	52.21	52.21	104.42	2134	234
10823.8826	3538.933284	35.3928	28.80	28.80	57.60	1769	234
18149.0826	4126.333284	-13.1244	24.23	24.23	48.47	3128	234
22693.0826	4241.533284	58.836	43.36	43.36	86.71	1214	234
13549.3826	5321.433284	33.195	21.24	21.24	42.48	2249	234
13001.8826	5556.733284	-150.5	28.05	28.05	56.10	3472	234
2369.382605	5727.333284	-89.5884	35.58	35.58	71.17	1318	234
450.5826047	6848.233284	-127.82	67.26	67.26	134.52	1132	234
7941.182605	7239.433284	239.056	11.19	11.19	22.37	9525	234
25814.6826	7246.433284	157.737	11.35	11.35	22.70	7813	234
22374.2826	10350.23328	-55.2444	28.45	28.45	56.90	1441	234
8660.182605	11719.33328	-212.708	20.35	20.35	40.69	5583	234
30650.5826	11738.83328	-68.2044	19.38	19.38	38.76	3269	234
32625.9826	13223.73328	155.539	30.90	30.90	61.80	1399	234
9783.782605	13321.23328	47.1144	28.17	28.17	56.33	1677	234
32922.2826	13753.73328	-159.572	47.90	47.90	95.80	1240	234
2470.182605	14533.53328	-78.5724	21.38	21.38	42.77	3588	234
7422.582605	19508.93328	170.191	30.05	30.05	60.10	1383	234
35862.1826	21308.33328	5.01964	14.58	14.58	29.15	5662	234
37684.0826	22519.53328	-235.388	78.45	78.45	156.89	1052	234
19915.2826	23160.93328	206.089	41.82	41.82	83.65	1042	234
32812.5826	23549.23328	137.224	11.85	11.85	23.69	7288	234
35196.5826	23690.23328	-159.572	33.56	33.56	67.12	1747	234
23768.9826	23941.73328	6.96364	23.24	23.24	46.49	2547	234
38791.2826	24944.43328	-11.8284	35.09	35.09	70.18	1210	234
27374.3826	25924.53328	-136.244	37.26	37.26	74.51	1526	234
28146.5826	26625.53328	-170.588	55.93	55.93	111.86	1226	234
24619.4826	27473.33328	244.916	17.29	17.29	34.57	4534	234
19057.2826	29644.13328	-49.4124	42.55	42.55	85.11	1073	234
26024.1826	30364.53328	-33.2124	67.64	67.64	135.27	1005	234
15697.7826	31688.63328	-102.548	36.97	36.97	73.95	1516	234
19190.8826	31737.43328	-99.9564	29.39	29.39	58.78	1918	234
10663.1826	32619.23328	-83.1084	52.02	52.02	104.04	1008	234
17250.8826	33279.13328	-83.1084	50.28	50.28	100.56	1346	234
21185.6826	35291.53328	-190.676	13.49	13.49	26.99	9444	234
9956.081537	472.4275337	-137.462	29.72	29.72	59.44	2510	242
37394.68154	1405.827534	-20.1745	45.05	45.05	90.10	1569	242
15588.88154	1856.727534	-205.502	35.18	35.18	70.37	1818	242
14468.98154	2763.027534	-102.47	21.03	21.03	42.06	3531	242
14919.78154	3537.627534	170.269	31.13	31.13	62.27	1357	242
21770.48154	4365.227534	-113.486	38.62	38.62	77.24	1799	242
33340.68154	4338.827534	-158.846	59.28	59.28	118.55	1356	242
34007.28154	4357.127534	-171.806	49.13	49.13	98.25	1532	242
10932.88154	4792.727534	80.1593	43.05	43.05	86.10	1026	242
39483.48154	4729.427534	-204.206	41.78	41.78	83.56	1218	242
14291.98154	5271.127534	9.63354	33.18	33.18	66.36	1283	242
4322.981537	5651.627534	-116.726	13.02	13.02	26.05	6182	242
6093.181537	6483.927534	11.5775	35.87	35.87	71.73	1150	242
273.5815371	6662.827534	54.5183	26.85	26.85	53.69	1428	242
13513.98154	6586.027534	-151.07	32.12	32.12	64.24	1889	242
28053.08154	8884.827534	-97.2865	51.67	51.67	103.34	1012	242
36823.58154	10269.12753	244.262	44.63	44.63	89.25	1149	242
15948.28154	10522.62753	-183.47	30.26	30.26	60.52	1975	242
29892.08154	11430.42753	23.0165	22.37	22.37	44.74	3006	242
35507.18154	11572.92753	-207.446	49.13	49.13	98.25	1700	242
30698.88154	11555.12753	-184.118	30.05	30.05	60.10	2585	242
22999.18154	12891.52753	-233.366	30.66	30.66	61.32	2014	242
4146.781537	14221.72753	110.196	20.51	20.51	41.02	3504	242
1764.381537	16072.12753	-66.1825	32.00	32.00	64.01	2204	242
1728.781537	16527.22753	1.20954	35.75	35.75	71.50	1131	242
33192.98154	18740.62753	-35.7265	21.83	21.83	43.66	2941	242
7556.581537	20291.72753	-76.5505	16.89	16.89	33.77	4424	242
5893.081537	21056.12753	-186.71	65.87	65.87	131.74	1169	242
34945.38154	21575.52753	44.9945	38.76	38.76	77.53	1455	242
34869.48154	25263.02753	105.068	29.44	29.44	58.88	1464	242
33185.28154	26463.02753	-217.814	76.37	76.37	152.75	1131	242
36645.28154	26488.02753	193.712	50.40	50.40	100.79	1007	242
19564.38154	27259.92753	-67.4785	21.90	21.90	43.80	1679	242
17719.28154	28264.22753	-195.782	31.56	31.56	63.11	2806	242
29784.68154	28130.12753	225.947	33.44	33.44	66.88	2411	242
30329.18154	28613.92753	-191.246	26.89	26.89	53.79	2497	242
32630.68154	29127.02753	-61.6465	12.43	12.43	24.87	6936	242
22499.18154	30422.52753	-95.3425	13.92	13.92	27.84	6274	242
30656.48154	30207.92753	-71.3665	55.15	55.15	110.31	1027	242
20705.68154	30830.22753	-24.0625	6.76	6.76	13.52	16463	242
20393.88154	33103.32753	-77.8465	11.45	11.45	22.89	11466	242
27038.68154	33673.72753	-169.862	20.56	20.56	41.12	4084	242
28140.78154	34542.92753	-27.9505	25.60	25.60	51.20	1839	242
24262.18154	35105.92753	-35.0785	38.03	38.03	76.07	1344	242
22394.78154	35454.12753	171.002	37.35	37.35	74.70	1220	242
12090.48047	720.0217837	94.8892	13.97	13.97	27.93	5116	250
19927.48047	995.5217837	-138.681	18.37	18.37	36.74	7355	250
8513.68047	1761.021784	99.2848	8.95	8.95	17.90	15163	250
17626.68047	3182.921784	-229.401	45.12	45.12	90.24	1888	250
14758.18047	3494.721784	6.47144	29.88	29.88	59.77	1661	250
17000.68047	3758.921784	-46.6646	23.55	23.55	47.10	2021	250
32588.68047	3612.521784	-63.5126	50.51	50.51	101.03	1346	250
21260.38047	4136.121784	150.567	13.42	13.42	26.85	5617	250
16407.38047	4748.721784	-184.689	37.44	37.44	74.89	2107	250
6769.48047	5414.521784	-61.5686	11.23	11.23	22.47	10304	250
15606.28047	5569.821784	-141.273	13.38	13.38	26.75	4366	250
9421.28047	10475.92178	138.845	9.80	9.80	19.59	9095	250
34135.98047	14319.52178	-98.5046	32.78	32.78	65.56	1952	250
2489.28047	14600.52178	-95.9126	48.32	48.32	96.65	1098	250
35850.58047	15134.92178	-203.481	20.96	20.96	41.92	5193	250
31625.58047	17249.32178	-14.9126	6.88	6.88	13.75	12472	250
22512.78047	17917.42178	-140.625	17.83	17.83	35.65	3665	250
3414.48047	19147.42178	261.189	29.58	29.58	59.16	2124	250
8318.38047	19741.62178	-101.097	17.76	17.76	35.51	5213	250
38058.18047	19750.32178	-107.577	34.67	34.67	69.33	1371	250
3867.48047	22091.02178	-204.777	16.01	16.01	32.03	8041	250
10036.88047	24061.82178	152.765	21.55	21.55	43.10	1970	250
39295.58047	25467.22178	105.878	33.72	33.72	67.45	1045	250
6317.98047	25694.82178	-86.1926	40.51	40.51	81.01	1136	250
32935.48047	25862.22178	-66.7526	39.78	39.78	79.55	1259	250
25579.48047	28225.62178	42.142	33.98	33.98	67.97	1500	250
26300.48047	28501.62178	-66.1046	7.09	7.09	14.18	15711	250
29379.58047	29857.32178	190.86	21.60	21.60	43.19	2785	250
25557.78047	31253.82178	-63.5126	25.95	25.95	51.90	2665	250
22145.58047	33716.02178	-235.881	19.73	19.73	39.47	5638	250
18126.48047	33830.22178	5.82344	31.91	31.91	63.82	1377	250
24886.28047	34100.12178	-37.5926	30.29	30.29	60.57	1619	250
21116.08047	35448.42178	-145.161	22.56	22.56	45.12	2520	250
19190.3794	504.6160337	294.234	31.84	31.84	63.68	2827	258
4024.879402	567.3160337	-226.083	23.50	23.50	47.01	3581	258
14679.0794	613.2160337	-36.8667	38.36	38.36	76.73	1183	258
23330.1794	1585.116034	-218.307	23.88	23.88	47.76	3273	258
23306.5794	2393.216034	-172.947	59.91	59.91	119.82	1028	258
8090.979402	3054.916034	-215.067	24.82	24.82	49.64	3143	258
11476.1794	3081.816034	-73.1547	13.64	13.64	27.27	3389	258
18730.8794	2922.816034	-109.443	19.33	19.33	38.67	3807	258
18708.3794	5267.816034	-205.995	20.82	20.82	41.64	5164	258
32485.3794	5520.016034	288.374	57.93	57.93	115.87	1036	258
28913.7794	7658.916034	-143.787	28.33	28.33	56.66	2965	258
26619.5794	8331.116034	250.278	19.97	19.97	39.94	3789	258
6099.279402	8461.916034	-187.203	32.43	32.43	64.86	3490	258
9539.179402	9351.016034	67.8609	12.81	12.81	25.62	8322	258
30857.4794	9526.316034	-95.8347	14.95	14.95	29.91	5740	258
20733.4794	10504.01603	283.245	15.75	15.75	31.51	5122	258
4100.479402	12616.31603	-72.5067	8.12	8.12	16.25	11512	258
21243.9794	13846.21603	-39.4587	12.39	12.39	24.77	3344	258
7212.879402	13915.81603	-91.2987	16.53	16.53	33.06	3151	258
6240.379402	15321.51603	-226.083	27.48	27.48	54.97	3322	258
3729.779402	19072.71603	-66.0267	18.32	18.32	36.64	3689	258
15999.0794	21654.71603	298.63	15.07	15.07	30.14	9345	258
3880.379402	21921.91603	-75.0987	34.74	34.74	69.47	1514	258
36538.2794	23621.91603	-23.2587	37.23	37.23	74.47	1337	258
30711.9794	24826.71603	-89.3547	30.05	30.05	60.10	2304	258
11119.5794	25149.01603	-229.971	76.82	76.82	153.64	1050	258
27376.4794	25621.51603	-189.147	37.87	37.87	75.74	1624	258
19039.4794	29985.01603	-101.019	29.98	29.98	59.96	1736	258
21759.1794	29899.91603	129.399	13.89	13.89	27.79	7851	258
20658.0794	30422.51603	119.143	18.46	18.46	36.93	2169	258
25591.9794	31106.01603	-84.1707	8.43	8.43	16.86	14963	258
29489.1794	33061.61603	-78.3387	15.78	15.78	31.56	5346	258
17181.3794	33116.51603	-182.019	32.55	32.55	65.09	2276	258
28157.5794	34351.41603	-130.179	33.04	33.04	66.08	1486	258
21458.5794	34712.21603	-119.163	30.45	30.45	60.90	2241	258
21142.3794	35384.01603	-70.5627	27.51	27.51	55.01	3064	258
8496.678334	1777.710284	19.5872	15.90	15.90	31.79	3827	266
4545.478334	2561.310284	54.0194	32.48	32.48	64.95	1013	266
19703.17833	2722.710284	276.73	19.26	19.26	38.53	3416	266
21201.67833	4179.910284	81.1256	9.96	9.96	19.92	9344	266
5318.178334	4676.410284	196.876	15.73	15.73	31.46	3652	266
28410.67833	4566.410284	89.9168	33.21	33.21	66.41	1354	266
29310.47833	4825.410284	113.36	47.59	47.59	95.19	1063	266
2793.978334	5546.710284	-46.5088	37.30	37.30	74.61	1178	266
3271.178334	6396.910284	-86.6848	37.49	37.49	74.98	1478	266
34772.57833	13142.51028	204.202	46.72	46.72	93.45	1020	266
7832.478334	13644.11028	-87.3328	27.98	27.98	55.95	2059	266
19109.57833	15477.21028	-95.1088	24.63	24.63	49.27	3402	266
38765.97833	16389.21028	212.994	47.10	47.10	94.20	1168	266
34473.37833	16978.91028	29.8436	24.07	24.07	48.14	1539	266
4848.778334	17070.11028	5.97924	12.03	12.03	24.07	7828	266
3575.878334	17547.31028	-23.1808	9.61	9.61	19.22	11067	266
38164.47833	18542.91028	163.177	48.91	48.91	97.83	1062	266
8293.678334	19553.81028	-30.3088	24.30	24.30	48.61	1852	266
18367.47833	22402.51028	-71.7808	31.89	31.89	63.77	1353	266
32661.97833	23444.41028	265.741	19.69	19.69	39.38	4574	266
9810.278334	24060.51028	216.657	19.24	19.24	38.48	3011	266
31399.77833	25214.11028	182.224	12.88	12.88	25.76	7064	266
9032.878334	25590.81028	-159.909	61.77	61.77	123.54	1278	266
11470.67833	26226.11028	-197.493	21.90	21.90	43.80	5098	266
13740.07833	26677.21028	297.975	21.60	21.60	43.19	3538	266
10272.17833	30108.11028	111.162	39.28	39.28	78.56	1035	266
21508.07833	30163.81028	-178.701	35.68	35.68	71.36	1764	266
19857.67833	30986.91028	10.5152	7.42	7.42	14.84	15410	266
19570.77833	33509.41028	-118.437	18.39	18.39	36.79	3194	266
13536.37833	34648.11028	-22.5328	31.44	31.44	62.88	1191	266
1351.877267	1582.404534	-78.8309	28.05	28.05	56.10	2551	274
13677.47727	1657.604534	-133.263	44.67	44.67	89.35	1292	274
5145.177267	2168.104534	70.2145	40.65	40.65	81.29	1152	274
22199.37727	2251.404534	-30.8789	32.69	32.69	65.37	1224	274
27511.17727	3115.204534	-236.295	61.44	61.44	122.88	1286	274
1610.577267	4100.804534	40.9105	12.10	12.10	24.21	5261	274
15416.77727	4303.304534	-203.247	52.23	52.23	104.47	1425	274
19779.37727	5222.404534	-4.31086	23.76	23.76	47.52	1586	274
26154.37727	5954.004534	-32.8229	12.25	12.25	24.49	7810	274
1566.577267	6529.704534	-156.591	37.59	37.59	75.17	1488	274
5826.377267	7491.904534	-61.3349	24.94	24.94	49.88	3257	274
24054.27727	7294.404534	-60.0389	25.62	25.62	51.24	1417	274
11107.37727	8822.904534	80.4709	6.05	6.05	12.10	13773	274
35017.57727	10272.20453	38.7127	33.79	33.79	67.59	1441	274
7408.177267	12973.50453	9.94514	26.23	26.23	52.47	1907	274
30731.77727	13090.60453	287.064	28.75	28.75	57.51	3392	274
34939.77727	13146.80453	-191.583	27.32	27.32	54.64	2205	274
9726.177267	13962.80453	-60.6869	41.28	41.28	82.57	1247	274
37355.97727	14950.00453	-23.7509	21.08	21.08	42.15	1969	274
31884.47727	15303.70453	-38.0069	15.10	15.10	30.19	4315	274
1516.077267	16553.30453	-186.399	47.24	47.24	94.48	1285	274
1279.177267	20483.30453	-54.2069	42.86	42.86	85.72	1385	274
5803.677267	22131.50453	-66.5189	16.53	16.53	33.06	3697	274
33861.57727	23132.30453	-183.159	19.43	19.43	38.86	3414	274
30591.87727	25017.30453	78.2731	27.48	27.48	54.97	1558	274
33213.67727	24933.00453	100.984	29.46	29.46	58.92	1335	274
30376.37727	26005.70453	-136.503	49.15	49.15	98.30	1165	274
17866.77727	27196.30453	-89.1989	34.92	34.92	69.85	1320	274
32597.07727	28091.90453	-161.127	12.15	12.15	24.30	10120	274
17118.47727	29915.50453	35.0497	28.12	28.12	56.24	1577	274
15402.17727	30596.90453	-61.9829	32.48	32.48	64.95	1597	274
20734.67727	31450.70453	-91.1429	31.53	31.53	63.07	1529	274
30449.97727	34457.80453	-10.7909	31.25	31.25	62.50	1777	274
6972.776199	925.9987837	-4.88096	15.68	15.68	31.37	4506	282
12834.1762	1218.698784	168.461	12.18	12.18	24.35	5286	282
24111.6762	1627.798784	-104.673	34.90	34.90	69.80	1822	282
20987.0762	1865.298784	-107.265	26.66	26.66	53.32	2871	282
13281.0762	2196.898784	52.71	11.80	11.80	23.60	9840	282
17084.9762	3195.498784	136.959	40.81	40.81	81.62	1179	282
21543.2762	3401.898784	-39.225	24.52	24.52	49.03	2270	282
9052.776199	4733.998784	-154.569	28.64	28.64	57.27	2793	282
10986.8762	4511.798784	76.1532	21.45	21.45	42.91	2651	282
9674.576199	5600.698784	54.9078	38.15	38.15	76.30	1010	282
19767.8762	5853.698784	-178.545	12.53	12.53	25.06	8656	282
22400.1762	6317.498784	77.6184	13.89	13.89	27.79	6233	282
33056.5762	7977.098784	192.637	51.53	51.53	103.05	1403	282
6402.176199	8834.398784	266.629	27.62	27.62	55.25	2729	282
943.5761992	9736.198784	-137.073	50.75	50.75	101.50	1075	282
24786.1762	11620.49878	-188.913	46.18	46.18	92.36	1125	282
37119.8762	12736.39878	-135.777	47.78	47.78	95.57	1419	282
14741.3762	14276.49878	-218.073	54.21	54.21	108.42	1429	282
5455.376199	14392.79878	164.065	7.98	7.98	15.97	10577	282
10168.4762	14457.19878	-229.089	69.57	69.57	139.13	1033	282
8542.576199	14797.89878	88.6074	14.39	14.39	28.78	4056	282
30914.0762	14902.79878	26.3364	23.57	23.57	47.15	2291	282
26279.6762	15316.59878	41.721	15.54	15.54	31.09	3235	282
29698.1762	15249.49878	-59.961	33.84	33.84	67.68	1745	282
35837.0762	15157.49878	-164.289	26.33	26.33	52.66	2914	282
33400.2762	16040.29878	-59.961	17.99	17.99	35.98	5093	282
33472.9762	17450.09878	6.78304	20.91	20.91	41.82	3081	282
38170.0762	18611.79878	-69.033	22.61	22.61	45.22	2701	282
22920.8762	18881.29878	-226.497	34.97	34.97	69.94	2053	282
32744.3762	19232.89878	166.263	32.43	32.43	64.86	1528	282
17554.8762	19739.79878	-155.217	55.04	55.04	110.07	1038	282
8044.776199	20012.19878	-34.689	16.06	16.06	32.12	6342	282
2359.376199	20450.19878	-124.761	36.46	36.46	72.91	2218	282
34542.3762	20747.39878	312.05	66.10	66.10	132.21	1399	282
36091.6762	22165.69878	-124.761	19.08	19.08	38.15	5470	282
8638.976199	23112.09878	85.677	13.87	13.87	27.74	5470	282
12399.3762	24876.59878	-43.761	23.90	23.90	47.81	1968	282
21406.7762	25485.09878	112.051	17.57	17.57	35.14	1921	282
29180.4762	25906.09878	253.442	21.20	21.20	42.39	4335	282
11316.0762	27076.19878	-16.545	37.54	37.54	75.08	1023	282
15522.7762	27637.59878	233.662	32.48	32.48	64.95	1956	282
32582.9762	28178.89878	-47.001	19.83	19.83	39.66	3507	282
21775.1762	28419.79878	-41.169	18.93	18.93	37.87	4249	282
16584.6762	29982.39878	102.527	22.89	22.89	45.78	2336	282
38140.7762	30155.39878	117.179	32.85	32.85	65.70	1961	282
20733.3762	30448.89878	-172.065	16.11	16.11	32.22	7189	282
19808.2762	30983.19878	0.303044	7.37	7.37	14.74	13211	282
22475.9762	31495.59878	-76.161	26.35	26.35	52.70	1996	282
23958.7762	31781.79878	263.699	39.45	39.45	78.89	1850	282
28242.9762	31947.19878	-24.321	42.46	42.46	84.92	1292	282
21278.0762	32636.69878	110.585	21.67	21.67	43.33	3433	282
5947.775132	2850.293034	75.4985	28.57	28.57	57.13	1538	290
19937.57513	2850.893034	-1.56305	43.19	43.19	86.38	1147	290
1705.475132	3988.893034	-144.123	18.44	18.44	36.88	4279	290
11126.07513	4144.293034	-155.139	38.90	38.90	77.81	2478	290
16207.67513	5066.193034	-80.6191	34.81	34.81	69.61	1833	290
4366.375132	5634.593034	-127.275	17.64	17.64	35.28	4770	290
9935.175132	5771.793034	134.839	36.01	36.01	72.02	1537	290
1423.275132	6577.793034	-125.331	29.63	29.63	59.25	1671	290
8800.975132	8418.193034	44.7293	18.98	18.98	37.96	2729	290
39189.67513	9160.793034	-114.963	39.07	39.07	78.14	1179	290
8657.075132	9404.493034	22.0187	16.11	16.11	32.22	4863	290
26864.17513	9427.693034	-101.355	46.94	46.94	93.87	1017	290
894.0751316	9788.093034	-63.7711	22.02	22.02	44.04	2796	290
34999.87513	9935.993034	-102.003	49.03	49.03	98.06	1203	290
4064.175132	10368.09303	-164.211	37.70	37.70	75.41	1813	290
10717.27513	10991.79303	-68.3071	38.17	38.17	76.35	1320	290
1149.175132	11601.19303	-79.9711	36.08	36.08	72.16	1322	290
24681.87513	11461.39303	111.396	23.01	23.01	46.02	1798	290
4710.275132	13504.39303	-128.571	27.37	27.37	54.73	3045	290
9778.675132	13378.19303	45.4619	8.10	8.10	16.20	10550	290
34773.87513	13351.79303	20.5535	32.00	32.00	64.01	1248	290
7721.075132	13762.49303	280.627	37.33	37.33	74.65	1696	290
15761.97513	14235.49303	-123.387	45.17	45.17	90.34	1248	290
6382.375132	14676.99303	-150.603	49.78	49.78	99.57	1179	290
31858.67513	15392.79303	7.50895	13.24	13.24	26.47	5059	290
33841.57513	16926.39303	46.9271	13.61	13.61	27.22	4283	290
34976.67513	17227.59303	159.015	22.28	22.28	44.56	2386	290
37659.07513	17762.49303	-217.995	28.90	28.90	57.79	3075	290
36342.97513	19781.39303	78.4289	33.96	33.96	67.92	1660	290
5352.475132	19965.09303	109.931	23.48	23.48	46.96	2002	290
8968.075132	20024.29303	-14.5231	30.03	30.03	60.05	1265	290
34726.87513	25118.59303	128.978	31.67	31.67	63.35	1623	290
31469.07513	26438.09303	-102.651	28.40	28.40	56.80	2081	290
15947.87513	27527.19303	258.649	26.28	26.28	52.56	2492	290
30494.37513	27864.19303	190.517	31.04	31.04	62.08	1473	290
33908.17513	28031.39303	-216.051	35.84	35.84	71.69	2186	290
14179.47513	28413.39303	109.931	17.26	17.26	34.52	2630	290
20532.67513	29036.29303	24.9491	13.71	13.71	27.41	4232	290
6378.775132	30875.19303	-118.203	27.27	27.27	54.54	1403	290
17214.17513	33290.89303	-63.1231	30.83	30.83	61.65	1871	290
14109.07406	605.2872837	168.617	36.36	36.36	72.72	1429	298
3637.374064	1143.287284	-211.437	59.56	59.56	119.12	1343	298
7547.574064	1006.887284	-191.997	60.48	60.48	120.95	1006	298
15990.67406	1673.687284	-98.0371	38.36	38.36	76.73	1139	298
16826.37406	1714.487284	-8.61315	32.05	32.05	64.10	1093	298
15322.17406	3563.887284	-83.1331	38.81	38.81	77.62	1402	298
15558.57406	3991.087284	-204.309	71.26	71.26	142.52	1081	298
21979.67406	5030.687284	-145.341	31.60	31.60	63.21	2907	298
431.8740641	5437.887284	-22.2212	22.02	22.02	44.04	3202	298
23766.97406	5697.187284	275.576	20.96	20.96	41.92	4862	298
7580.474064	6286.287284	88.7633	26.00	26.00	52.00	1504	298
11647.87406	8256.387284	-4.07715	15.00	15.00	30.00	3967	298
6282.674064	9077.287284	49.2028	32.10	32.10	64.20	1569	298
2644.074064	10614.98728	-11.8532	33.63	33.63	67.26	1128	298
3987.374064	11084.08728	-66.2851	15.05	15.05	30.10	4189	298
8542.974064	14806.68728	9.53085	10.17	10.17	20.35	8078	298
1604.474064	16637.58728	-133.677	25.95	25.95	51.90	2487	298
31709.07406	16488.58728	-155.061	40.67	40.67	81.34	1371	298
37662.57406	17113.88728	-118.125	52.87	52.87	105.74	1121	298
38300.27406	18772.48728	185.466	43.03	43.03	86.05	1446	298
33915.67406	19867.98728	-60.4532	14.67	14.67	29.34	3654	298
34578.37406	20766.48728	64.5874	20.35	20.35	40.69	2410	298
24578.37406	21527.48728	-83.7812	51.95	51.95	103.90	1081	298
33785.17406	22419.78728	-41.6612	31.56	31.56	63.11	1658	298
36015.77406	22283.38728	-150.525	41.90	41.90	83.79	1561	298
33221.37406	22529.18728	79.972	29.81	29.81	59.63	1553	298
34451.37406	22903.98728	52.8658	9.66	9.66	19.31	9500	298
33171.07406	24239.38728	-56.5652	33.68	33.68	67.35	1359	298
13685.67406	25048.78728	41.1442	18.91	18.91	37.82	3941	298
32329.97406	24943.18728	140.045	9.87	9.87	19.73	10211	298
10309.37406	26124.48728	-99.9811	31.46	31.46	62.93	1771	298
30482.67406	26052.28728	-133.029	35.00	35.00	69.99	1734	298
31085.77406	26593.58728	-149.877	12.86	12.86	25.72	9817	298
16231.17406	27158.18728	-168.669	9.26	9.26	18.51	11322	298
15401.87406	28292.38728	288.763	41.40	41.40	82.80	1488	298
26344.47406	28499.18728	25.7596	6.88	6.88	13.75	11942	298
7758.374064	28898.48728	-227.637	56.12	56.12	112.24	1841	298
27089.27406	29629.38728	227.957	14.11	14.11	28.21	7234	298
17142.37406	29898.98728	-55.2692	45.92	45.92	91.84	1217	298
28396.77406	29874.28728	-171.909	51.43	51.43	102.87	1175	298
26367.77406	30533.68728	-133.677	20.61	20.61	41.21	4916	298
17956.57406	30888.78728	112.206	13.97	13.97	27.93	6443	298
19438.47406	31555.18728	-103.221	27.55	27.55	55.11	2122	298
27175.17406	33851.58728	-81.1891	43.26	43.26	86.52	1204	298
6225.472996	756.6815337	13.4399	19.22	19.22	38.43	3374	306
3555.772996	1162.481534	-83.7601	14.95	14.95	29.91	5117	306
12724.373	1207.381534	129.81	11.04	11.04	22.09	7359	306
6825.172996	1331.381534	-68.8561	22.51	22.51	45.03	3673	306
10222.173	2566.181534	149.59	32.38	32.38	64.76	1927	306
6116.072996	3457.381534	84.3887	16.06	16.06	32.12	2206	306
8058.772996	4404.281534	-127.176	31.51	31.51	63.02	1987	306
26148.773	5779.281534	-83.7601	30.14	30.14	60.29	1513	306
19733.873	5903.381534	-129.12	15.38	15.38	30.76	5469	306
5927.672996	9355.081534	-118.752	55.74	55.74	111.49	1017	306
2710.772996	9464.281534	-103.2	13.92	13.92	27.84	8345	306
34370.373	12693.68153	-139.488	58.64	58.64	117.28	1564	306
30779.273	13019.98153	-4.7041	32.73	32.73	65.47	1175	306
25369.473	13306.08153	-96.7201	31.93	31.93	63.87	2177	306
27548.173	13960.98153	95.3777	20.54	20.54	41.07	3748	306
8497.372996	14840.18153	22.1177	13.59	13.59	27.18	5087	306
30305.473	16571.28153	-15.0721	18.75	18.75	37.49	4224	306
37610.673	17018.58153	-144.024	8.69	8.69	17.38	17006	306
4364.872996	17630.38153	73.3997	24.28	24.28	48.56	1488	306
5362.072996	19929.18153	76.3301	16.04	16.04	32.08	3957	306
31878.373	20726.48153	170.103	16.18	16.18	32.36	4571	306
3784.072996	21997.78153	-20.2561	33.06	33.06	66.13	1490	306
33108.073	22567.08153	-124.584	20.82	20.82	41.64	3131	306
7844.872996	22741.68153	-105.144	10.97	10.97	21.95	7257	306
16693.873	22779.68153	-191.328	20.51	20.51	41.02	6084	306
7141.172996	25492.98153	-201.048	47.10	47.10	94.20	1341	306
27366.373	25643.48153	-138.84	44.25	44.25	88.50	1019	306
12333.973	28474.18153	5.0159	29.27	29.27	58.55	1302	306
30461.973	29471.68153	-193.272	43.24	43.24	86.48	1769	306
14933.173	30050.48153	-232.152	12.20	12.20	24.40	11210	306
15491.873	30475.08153	-121.344	38.13	38.13	76.25	1224	306
24016.773	30459.98153	83.6561	32.95	32.95	65.89	1062	306
16941.273	31105.88153	-2.1121	18.37	18.37	36.74	2346	306
27252.573	31715.48153	52.8869	13.00	13.00	26.00	4131	306
29565.173	31611.88153	-101.904	23.10	23.10	46.21	2652	306
23147.673	32842.88153	287.319	28.90	28.90	57.79	2207	306
7609.471929	344.3757837	166.29	31.18	31.18	62.36	1224	314
11468.17193	806.7757837	5.5144	13.09	13.09	26.19	5778	314
6899.371929	1392.175784	142.115	42.32	42.32	84.64	1014	314
15973.77193	1567.275784	-130.566	50.82	50.82	101.64	1030	314
9923.371929	2031.775784	2.9224	24.00	24.00	47.99	3105	314
17448.57193	3039.675784	13.9384	23.81	23.81	47.62	1712	314
8153.171929	3013.275784	-142.23	19.29	19.29	38.57	3355	314
2286.771929	4135.175784	31.492	26.80	26.80	53.60	1607	314
5670.471929	4654.275784	258.598	5.32	5.32	10.64	29542	314
20923.57193	5556.475784	-232.95	49.69	49.69	99.38	1683	314
25025.97193	6340.275784	-116.31	46.18	46.18	92.36	1335	314
16859.27193	8317.475784	-6.7976	27.98	27.98	55.95	1379	314
4650.871929	8739.575784	-194.718	14.34	14.34	28.68	7057	314
33316.17193	12919.77578	-210.918	53.81	53.81	107.62	1232	314
27620.57193	13910.47578	160.43	25.34	25.34	50.68	1365	314
33640.77193	14503.47578	256.4	29.46	29.46	58.92	1938	314
8524.071929	14847.97578	-29.4776	9.61	9.61	19.22	11057	314
17345.57193	19041.87578	-84.5576	25.27	25.27	50.54	2207	314
34287.17193	21177.47578	87.9022	27.06	27.06	54.12	2824	314
35040.27193	21730.67578	224.166	49.67	49.67	99.33	1020	314
9771.471929	24001.77578	-44.3816	37.75	37.75	75.50	1394	314
12461.07193	24916.67578	76.1806	10.79	10.79	21.57	7263	314
31551.57193	28621.27578	-76.7816	23.01	23.01	46.02	2229	314
24981.27193	32881.07578	253.47	46.72	46.72	93.45	1228	314
26637.57193	33069.57578	-51.5096	24.70	24.70	49.41	1615	314
17584.17193	34089.57578	-226.47	30.21	30.21	60.43	3906	314
27551.27193	34950.67578	-79.3736	37.80	37.80	75.60	1224	314
30945.17193	35486.37578	-47.6216	35.65	35.65	71.31	1043	314
12212.97086	653.5700337	-90.5391	8.31	8.31	16.63	14405	322
14288.57086	1103.870034	-115.811	48.11	48.11	96.23	1207	322
19122.97086	1351.170034	-61.3791	29.60	29.60	59.20	1571	322
17944.17086	1752.070034	248.925	40.22	40.22	80.45	1293	322
17631.97086	2425.470034	300.939	34.45	34.45	68.91	1787	322
4939.870861	2553.770034	-150.155	51.55	51.55	103.10	1047	322
13367.47086	2719.670034	-124.883	18.75	18.75	37.49	5081	322
17705.97086	3973.070034	-32.2191	25.39	25.39	50.77	1888	322
5739.470861	4634.270034	169.071	11.92	11.92	23.83	4597	322
24417.07086	4910.270034	-183.851	8.43	8.43	16.86	19676	322
9004.370861	5140.870034	-76.9311	25.32	25.32	50.63	2102	322
25885.17086	7308.570034	78.2289	26.94	26.94	53.88	1941	322
5212.670861	7960.470034	-177.371	49.41	49.41	98.82	1573	322
2228.470861	9890.870034	-65.2671	27.44	27.44	54.87	1632	322
28041.47086	13189.57003	-89.8911	23.10	23.10	46.21	2095	322
30192.47086	13178.67003	81.1593	11.96	11.96	23.93	4229	322
34720.87086	15217.27003	76.0311	18.25	18.25	36.50	2067	322
38704.17086	16424.77003	-39.9951	37.89	37.89	75.78	2064	322
7695.470861	18736.37003	116.324	21.81	21.81	43.61	2226	322
23410.87086	19490.27003	142.698	28.97	28.97	57.93	1801	322
20086.47086	20523.47003	141.965	33.21	33.21	66.41	1278	322
6565.170861	21615.77003	68.7051	15.92	15.92	31.84	3360	322
10082.17086	22364.77003	76.0311	17.26	17.26	34.52	3068	322
11642.37086	24408.87003	-193.571	17.26	17.26	34.52	5410	322
19729.37086	24486.47003	-79.5231	28.02	28.02	56.05	1820	322
35807.77086	24262.07003	-95.0751	35.23	35.23	70.46	1432	322
10329.37086	24998.27003	156.617	25.58	25.58	51.15	1573	322
8633.170861	25138.07003	-83.4111	18.23	18.23	36.46	2324	322
12549.27086	25871.77003	310.463	16.39	16.39	32.78	4591	322
32038.27086	27024.47003	-175.427	19.66	19.66	39.33	6443	322
34690.27086	27818.77003	-111.923	47.03	47.03	94.06	1279	322
37853.77086	30247.37003	204.969	50.28	50.28	100.56	1071	322
24750.07086	31263.47003	111.929	31.06	31.06	62.12	2456	322
23411.27086	32203.87003	-100.259	32.05	32.05	64.10	2246	322
8769.369794	2162.064284	-117.257	48.58	48.58	97.17	1139	330
2638.769794	3759.664284	-104.297	18.82	18.82	37.63	4236	330
15548.66979	6259.664284	-124.385	11.82	11.82	23.64	7123	330
2309.969794	7422.564284	97.127	23.76	23.76	47.52	1816	330
305.7697937	8523.464284	14.2874	34.34	34.34	68.67	1310	330
1612.069794	10115.96428	-176.873	37.61	37.61	75.22	1594	330
31405.56979	14523.76428	-29.1286	26.28	26.28	52.56	1568	330
33534.36979	14465.86428	259.032	37.77	37.77	75.55	1447	330
38215.46979	15856.36428	-186.593	58.78	58.78	117.56	1138	330
20684.66979	18014.26428	191.632	32.15	32.15	64.29	1281	330
35469.06979	17849.76428	-107.537	40.25	40.25	80.49	1199	330
33294.26979	18786.86428	-29.1286	39.02	39.02	78.04	1335	330
9050.969794	25214.26428	31.9256	32.71	32.71	65.42	1162	330
10244.46979	26144.06428	-125.681	28.21	28.21	56.43	2007	330
32548.16979	27572.26428	-42.7366	34.90	34.90	69.80	1521	330
11230.96979	28093.96428	89.801	41.17	41.17	82.33	1166	330
29165.36979	30366.76428	-36.9046	15.92	15.92	31.84	3832	330
29274.66979	30801.56428	-27.1846	31.82	31.82	63.63	1412	330
21865.66979	31622.06428	-21.3526	25.29	25.29	50.59	2173	330
26046.26979	32665.56428	78.812	8.64	8.64	17.29	8225	330
35156.96979	33343.26428	-160.673	44.13	44.13	88.27	1236	330
22331.36979	34286.86428	-168.449	34.92	34.92	69.85	2103	330
21862.46979	35874.96428	-46.6246	39.09	39.09	78.19	1115	330
3963.668726	402.3585337	-9.83809	29.08	29.08	58.17	1874	338
6940.668726	950.8585337	79.3951	19.64	19.64	39.28	3665	338
11412.16873	2379.158534	-99.2621	31.32	31.32	62.64	2132	338
14454.76873	2712.558534	-59.7341	43.38	43.38	86.76	1209	338
18083.16873	2571.758534	-229.51	69.76	69.76	139.51	1261	338
19919.86873	3145.158534	13.4899	25.06	25.06	50.11	1598	338
6083.568726	3438.258534	-14.3741	10.39	10.39	20.77	9856	338
9741.068726	3459.958534	-94.0781	26.56	26.56	53.13	2666	338
12988.06873	3534.758534	-109.63	43.85	43.85	87.70	1337	338
4233.468726	4054.458534	-13.0781	23.10	23.10	46.21	3566	338
9101.768726	4591.458534	-190.63	38.06	38.06	76.11	2018	338
3580.768726	4640.858534	-50.0141	8.43	8.43	16.86	13699	338
5706.068726	4680.758534	306.501	12.29	12.29	24.59	7332	338
7515.668726	4785.158534	251.556	14.65	14.65	29.30	9679	338
10699.06873	5641.658534	100.641	20.06	20.06	40.13	2347	338
15582.86873	5462.858534	-149.806	19.52	19.52	39.05	3306	338
8013.268726	7107.058534	247.893	9.63	9.63	19.26	16161	338
29048.86873	7901.358534	96.2449	30.17	30.17	60.34	1537	338
4579.068726	8766.658534	179.761	16.20	16.20	32.40	3771	338
11090.56873	8834.458534	95.5123	4.95	4.95	9.89	20031	338
32083.36873	10032.25853	-96.6701	34.31	34.31	68.62	1700	338
3920.168726	10778.15853	234.706	44.23	44.23	88.45	1241	338
5354.768726	10985.65853	-34.4621	23.15	23.15	46.30	2222	338
21275.66873	13834.05853	22.2523	5.46	5.46	10.93	12436	338
3506.868726	14628.35853	-125.182	54.16	54.16	108.33	1128	338
6893.968726	15282.35853	22.2523	23.29	23.29	46.58	1627	338
5438.868726	16679.65853	-8.54209	28.38	28.38	56.76	1958	338
17979.86873	17004.55853	-154.99	45.66	45.66	91.33	1184	338
22200.86873	17400.15853	-227.566	61.54	61.54	123.07	1211	338
33276.96873	17498.15853	-135.55	19.48	19.48	38.95	3222	338
37802.16873	17929.75853	-237.934	55.63	55.63	111.25	1590	338
35595.26873	18317.25853	2.47392	35.40	35.40	70.79	1258	338
32048.16873	19561.45853	-99.9101	33.02	33.02	66.03	1692	338
31975.46873	20868.45853	-140.734	32.90	32.90	65.80	1575	338
6443.068726	22530.75853	-199.054	15.71	15.71	31.42	10006	338
17358.76873	22931.25853	73.5343	15.80	15.80	31.60	3276	338
9934.468726	24311.05853	127.014	9.94	9.94	19.88	8299	338
24464.26873	24626.75853	8.95391	22.14	22.14	44.27	2743	338
34481.86873	24703.45853	-105.094	42.91	42.91	85.82	1518	338
22645.96873	25539.85853	-234.694	37.37	37.37	74.75	2701	338
19233.26873	26591.75853	168.04	42.08	42.08	84.17	1016	338
34326.76873	26930.95853	53.0215	56.47	56.47	112.95	1051	338
31738.86873	27924.25853	206.135	37.40	37.40	74.79	1488	338
15483.06873	29443.25853	-38.3501	37.73	37.73	75.45	1186	338
10429.56873	29862.25853	-27.9821	60.74	60.74	121.47	1221	338
29797.56873	29815.75853	120.421	21.15	21.15	42.30	2306	338
16600.46873	30272.75853	220.787	24.87	24.87	49.74	2573	338
28176.46873	30802.95853	-11.7821	7.82	7.82	15.64	9965	338
31596.96873	31408.95853	127.014	39.59	39.59	79.18	1048	338
29188.76873	33538.45853	-163.414	13.19	13.19	26.38	10883	338
28196.26873	34346.85853	-125.182	47.12	47.12	94.25	1297	338
27315.96873	34997.05853	25.1827	22.16	22.16	44.32	1854	338
31548.16873	35259.45853	-146.566	45.83	45.83	91.66	1314	338
14727.16766	664.0527837	192.066	22.54	22.54	45.07	1928	346
12065.26766	708.0527837	171.553	22.18	22.18	44.37	3823	346
36958.26766	2339.252784	111.48	56.24	56.24	112.47	1049	346
19825.56766	2982.152784	43.3482	10.24	10.24	20.49	10388	346
18359.96766	3958.752784	-200.5	23.74	23.74	47.48	3034	346
19808.46766	4032.652784	220.637	24.56	24.56	49.13	3244	346
7584.367659	6191.052784	17.8764	22.54	22.54	45.07	2574	346
3400.767659	7643.552784	-156.436	49.86	49.86	99.71	1211	346
7375.467659	7621.852784	222.103	27.25	27.25	54.49	2076	346
15313.26766	11293.55278	260.198	37.44	37.44	74.89	1285	346
31966.56766	13447.65278	59.4654	22.04	22.04	44.09	3007	346
6597.467659	22373.25278	76.3152	25.93	25.93	51.86	2194	346
36396.06766	23085.65278	265.326	47.17	47.17	94.34	1449	346
39258.66766	23483.75278	-105.244	40.91	40.91	81.81	1112	346
32769.26766	23547.55278	95.3628	20.02	20.02	40.03	2750	346
10174.26766	24252.15278	242.615	23.88	23.88	47.76	2387	346
30044.86766	25395.55278	52.872	28.28	28.28	56.57	1524	346
28944.76766	25794.85278	-110.428	18.89	18.89	37.77	4327	346
34930.76766	25644.75278	26.4984	22.63	22.63	45.26	3136	346
13853.86766	26664.55278	282.176	11.21	11.21	22.42	5927	346
29178.56766	26963.25278	-155.788	61.98	61.98	123.97	1187	346
11927.46766	26975.45278	-76.0836	32.17	32.17	64.34	1496	346
29209.86766	30721.25278	-142.18	15.64	15.64	31.27	5392	346
24744.76766	31264.05278	-188.188	32.95	32.95	65.89	2166	346
7766.067659	31779.95278	-132.46	37.70	37.70	75.41	1304	346
21647.96766	34567.55278	-98.1156	49.43	49.43	98.86	1113	346
16783.06766	34734.15278	-93.5796	39.82	39.82	79.65	1221	346
17517.66659	712.7470337	-201.945	49.90	49.90	99.80	1422	354
14545.66659	1844.647034	-72.3451	17.14	17.14	34.29	3202	354
17712.46659	4075.147034	-95.6731	13.56	13.56	27.13	7077	354
8271.566591	4912.447034	-134.553	41.21	41.21	82.42	1375	354
20498.56659	5215.547034	69.5723	36.76	36.76	73.52	1103	354
3636.966591	5574.547034	-78.1771	17.43	17.43	34.85	4379	354
3237.866591	5536.647034	-43.1851	29.60	29.60	59.20	1509	354
25707.86659	5810.347034	-142.977	38.62	38.62	77.24	1525	354
311.566591	6263.247034	-69.1051	34.71	34.71	69.43	1212	354
2274.966591	7499.447034	145.763	30.83	30.83	61.65	2357	354
8657.466591	11750.74703	-63.9211	28.85	28.85	57.70	1842	354
1002.366591	13130.84703	25.6163	29.37	29.37	58.73	1237	354
4208.566591	14342.74703	-120.945	28.00	28.00	56.00	3062	354
37739.76659	14306.44703	-102.153	34.76	34.76	69.52	1831	354
30666.96659	15719.44703	-95.0251	40.18	40.18	80.35	1357	354
6422.366591	16784.54703	230.744	45.55	45.55	91.09	1203	354
12319.26659	17047.84703	-114.465	43.73	43.73	87.46	1011	354
22512.56659	17458.94703	-121.593	21.71	21.71	43.43	3145	354
37621.46659	17835.44703	18.3749	45.45	45.45	90.90	1012	354
6391.866591	19470.34703	4.11892	34.55	34.55	69.10	1809	354
5254.066591	21525.14703	-186.393	24.35	24.35	48.70	4311	354
23761.56659	23917.94703	81.2939	33.61	33.61	67.21	1138	354
7163.666591	25056.54703	-148.809	45.12	45.12	90.24	1375	354
30831.26659	25215.14703	212.429	28.17	28.17	56.33	2500	354
21429.36659	25524.14703	210.232	22.33	22.33	44.65	2060	354
16004.76659	25936.44703	-210.369	37.87	37.87	75.74	1454	354
31800.56659	25817.34703	209.499	41.78	41.78	83.56	1416	354
12419.86659	25771.74703	-70.4011	9.82	9.82	19.64	12418	354
30658.46659	27450.54703	-231.753	33.35	33.35	66.69	3496	354
31692.76659	28057.34703	-87.2491	29.44	29.44	58.88	1724	354
6379.866591	28386.74703	-238.881	63.42	63.42	126.84	1038	354
32696.66659	29113.34703	-125.481	15.28	15.28	30.57	6002	354
32006.16659	30886.34703	-4.30508	29.06	29.06	58.12	1980	354
27329.96659	31597.44703	-148.161	21.22	21.22	42.44	4182	354
27057.56659	32384.24703	249.059	32.62	32.62	65.23	2491	354
20402.06659	32999.04703	30.0119	21.76	21.76	43.52	2770	354
30755.06659	34277.84703	214.627	37.52	37.52	75.03	1587	354
30607.86659	35082.74703	-45.7771	39.05	39.05	78.09	1097	354
13469.96552	578.9412837	-58.2386	9.73	9.73	19.45	7664	362
6300.265523	732.6412837	-84.8066	20.18	20.18	40.36	3104	362
11997.06552	772.5412837	-38.7986	11.49	11.49	22.98	7417	362
4099.865523	1194.341284	-78.9746	17.12	17.12	34.24	7543	362
17413.96552	1148.441284	-67.3106	15.28	15.28	30.57	7597	362
2842.665523	2137.041284	112.646	34.76	34.76	69.52	1219	362
18810.56552	2139.741284	-74.4386	15.59	15.59	31.18	5402	362
17694.66552	4056.541284	-25.1906	17.95	17.95	35.89	3267	362
25973.56552	4173.341284	270.888	30.36	30.36	60.71	2546	362
21967.66552	4985.741284	-86.1026	16.06	16.06	32.12	7473	362
20992.06552	5056.341284	-21.9506	22.73	22.73	45.45	2522	362
31027.46552	5142.441284	0.729427	40.03	40.03	80.07	1036	362
22940.06552	6031.541284	-19.3586	20.16	20.16	40.32	3890	362
13386.76552	6664.141284	81.1444	36.88	36.88	73.76	1241	362
32703.66552	7207.441284	40.1188	36.64	36.64	73.29	1922	362
2105.065523	7669.241284	300.924	45.92	45.92	91.84	1620	362
7426.965523	7764.041284	178.58	19.92	19.92	39.85	3734	362
27592.76552	8136.741284	-34.9106	30.99	30.99	61.98	1564	362
31247.26552	8307.441284	-45.9266	26.05	26.05	52.09	1895	362
2680.565523	8842.941284	-72.4946	21.01	21.01	42.01	4145	362
26326.26552	9008.641284	218.873	44.01	44.01	88.03	1031	362
4015.365523	10199.24128	-104.247	56.10	56.10	112.19	1006	362
5808.065523	12281.84128	-1.86257	25.93	25.93	51.86	1481	362
32548.76552	12971.04128	-119.799	23.24	23.24	46.49	3505	362
30577.86552	14588.74128	153.672	20.14	20.14	40.27	2105	362
12254.16552	17827.34128	-58.8866	17.24	17.24	34.48	2919	362
22473.86552	19389.74128	-133.407	19.66	19.66	39.33	2273	362
37599.06552	22917.34128	-182.655	41.50	41.50	82.99	1797	362
30864.26552	23288.44128	40.8514	34.88	34.88	69.76	1974	362
10825.56552	27694.04128	-213.111	34.69	34.69	69.38	1969	362
13428.46552	27526.54128	195.43	22.07	22.07	44.13	3869	362
16101.16552	27579.04128	-121.095	29.67	29.67	59.35	1863	362
29707.76552	28046.54128	-30.3746	14.01	14.01	28.02	7618	362
28541.46552	28160.44128	13.6894	34.55	34.55	69.10	1449	362
24570.86552	31114.24128	14.3374	23.24	23.24	46.49	1858	362
21805.36552	31581.84128	-73.7906	9.70	9.70	19.41	11960	362
24283.76552	31720.94128	-128.223	49.05	49.05	98.11	1011	362
9609.865523	32887.94128	274.551	51.10	51.10	102.21	1021	362
28252.46552	33108.54128	-153.495	26.80	26.80	53.60	3117	362
6273.464456	762.7355337	9.00393	27.95	27.95	55.91	1198	370
8512.564456	1744.435534	291.251	25.22	25.22	50.44	2717	370
14451.76446	2674.335534	45.0975	23.64	23.64	47.29	2616	370
19799.16446	2942.135534	202.607	41.24	41.24	82.47	1252	370
2736.064456	3687.835534	-84.9561	18.79	18.79	37.59	5116	370
11840.86446	3923.735534	298.577	42.70	42.70	85.39	1600	370
7644.464456	5068.135534	-141.98	44.60	44.60	89.21	1254	370
11821.66446	5319.835534	33.3759	29.51	29.51	59.02	1761	370
22467.96446	6278.835534	167.442	17.05	17.05	34.10	3326	370
13345.36446	6493.135534	13.5399	33.98	33.98	67.97	1394	370
687.4644558	10821.53553	262.68	22.61	22.61	45.22	2520	370
3044.664456	12366.93553	77.3319	23.71	23.71	47.43	2053	370
11844.46446	12867.23553	59.0169	18.86	18.86	37.73	3021	370
35337.26446	12931.23553	37.7715	37.92	37.92	75.83	1031	370
4311.964456	15347.73553	-60.3321	15.24	15.24	30.47	3194	370
36790.76446	15558.93553	-13.6761	26.45	26.45	52.89	1369	370
4076.664456	16060.43553	31.1781	16.86	16.86	33.72	3731	370
31484.46446	16141.83553	-162.068	28.80	28.80	57.60	1976	370
31877.66446	17440.13553	-46.0761	31.56	31.56	63.11	1434	370
31881.46446	18231.03553	-118.004	45.55	45.55	91.09	1098	370
5027.064456	20009.53553	80.9949	19.19	19.19	38.39	2879	370
36664.26446	21455.43553	-29.8761	20.54	20.54	41.07	3377	370
29675.56446	23159.53553	-20.8041	39.75	39.75	79.50	1164	370
21235.16446	23455.13553	-174.38	40.36	40.36	80.73	1730	370
9369.364456	23491.53553	2.52393	27.60	27.60	55.20	1288	370
37514.26446	24172.33553	146.929	44.44	44.44	88.88	1043	370
9884.264456	24359.53553	41.4345	18.98	18.98	37.96	2017	370
12512.36446	24712.83553	-167.252	21.45	21.45	42.91	3585	370
12531.06446	24688.43553	-149.108	29.93	29.93	59.86	1748	370
17740.16446	27135.23553	15.4839	23.62	23.62	47.24	1877	370
31325.46446	31269.93553	-195.116	51.36	51.36	102.73	1298	370
24804.86446	31814.83553	219.456	21.27	21.27	42.53	2750	370
14738.36339	668.3297837	-61.7776	18.13	18.13	36.27	3787	378
17389.36339	1016.429784	-182.954	11.70	11.70	23.41	14223	378
19220.66339	1364.829784	-239.978	9.30	9.30	18.60	16803	378
5746.763388	4665.529784	68.3912	13.80	13.80	27.60	2565	378
13819.66339	7452.929784	210.516	31.18	31.18	62.36	1462	378
19776.36339	7983.029784	-161.57	22.56	22.56	45.12	2233	378
31267.36339	8669.829784	11.4464	43.78	43.78	87.56	1018	378
26281.46339	9080.629784	-4.10557	36.27	36.27	72.53	1023	378
6172.563388	10326.42978	-10.5856	20.56	20.56	41.12	2682	378
19700.46339	11741.52978	-120.746	15.26	15.26	30.52	4696	378
2469.163388	14531.22978	-64.3696	9.68	9.68	19.36	11221	378
19929.86339	16383.32978	184.142	26.47	26.47	52.94	2168	378
8161.763388	17523.02978	-127.874	45.45	45.45	90.90	1051	378
7467.063388	18402.22978	-76.0336	21.85	21.85	43.71	2695	378
31237.06339	19803.32978	97.6952	27.08	27.08	54.16	1850	378
13852.86339	19735.12978	-100.01	46.18	46.18	92.36	1435	378
5040.863388	20099.72978	72.7868	22.11	22.11	44.23	2147	378
35199.76339	20552.32978	-28.7296	20.84	20.84	41.68	2027	378
23154.56339	23020.72978	279.38	39.45	39.45	78.89	1070	378
21431.66339	25462.02978	62.5304	11.21	11.21	22.42	6494	378
16225.56339	27057.22978	-153.794	8.22	8.22	16.44	15249	378
29922.26339	27499.82978	-10.5856	46.39	46.39	92.79	1020	378
10955.46339	28152.42978	-203.042	27.13	27.13	54.26	2604	378
13302.76339	28074.12978	-67.6096	7.11	7.11	14.22	15820	378
7842.663388	28920.32978	-234.794	54.97	54.97	109.93	1183	378
28443.16339	29897.72978	-204.338	30.07	30.07	60.15	2409	378
20711.56339	30369.62978	-109.082	22.54	22.54	45.07	3854	378
23440.36339	32092.12978	-158.978	29.34	29.34	58.69	2340	378
21215.96339	35363.92978	83.7758	27.88	27.88	55.77	1165	378
20824.86232	365.6240337	-70.3511	26.89	26.89	53.79	4171	386
17408.76232	1019.224034	-163.663	21.43	21.43	42.86	3208	386
21137.46232	1353.224034	-24.9911	19.73	19.73	39.47	3558	386
11485.46232	2241.924034	-30.8231	12.72	12.72	25.43	7210	386
16568.86232	3328.624034	39.6703	28.28	28.28	56.57	2940	386
11014.46232	4214.524034	114.396	16.89	16.89	33.77	2501	386
5879.062321	5322.524034	-9.43906	11.40	11.40	22.80	8363	386
13684.46232	5253.124034	-78.7751	34.01	34.01	68.01	1258	386
12351.36232	5398.724034	4.16894	16.86	16.86	33.72	3767	386
9492.662321	6532.924034	240.403	20.30	20.30	40.60	5258	386
14345.76232	6992.924034	-45.0791	11.19	11.19	22.37	5616	386
36399.76232	7090.924034	120.989	31.18	31.18	62.36	1407	386
27754.26232	7539.024034	-84.6071	8.78	8.78	17.57	11070	386
31798.06232	8757.324034	-121.543	41.09	41.09	82.19	1376	386
31439.46232	9649.224034	-163.663	31.93	31.93	63.87	2052	386
10953.66232	13145.32403	-148.111	43.64	43.64	87.28	1168	386
1991.862321	13449.92403	-112.471	18.77	18.77	37.54	3938	386
33002.86232	13774.92403	91.6849	21.85	21.85	43.71	2535	386
4221.762321	14376.22403	-169.495	19.73	19.73	39.47	4350	386
37356.86232	15220.62403	55.0549	32.83	32.83	65.66	1050	386
6315.762321	15493.22403	181.795	35.68	35.68	71.36	1581	386
5017.762321	16271.52403	-233.647	25.39	25.39	50.77	3043	386
8104.962321	18075.42403	-169.495	44.37	44.37	88.74	1270	386
27179.06232	20346.72403	55.0549	19.62	19.62	39.23	2396	386
37718.86232	21357.02403	40.4029	49.17	49.17	98.34	1437	386
6800.262321	25041.52403	-181.159	58.00	58.00	116.01	1130	386
27384.46232	25790.12403	-198.007	18.84	18.84	37.68	3892	386
8675.862321	25801.02403	-131.911	42.58	42.58	85.16	1787	386
31691.16232	25858.72403	27.9487	15.87	15.87	31.75	6161	386
33987.76232	26046.32403	-142.279	29.20	29.20	58.40	1822	386
17025.86232	27887.02403	-83.9591	13.21	13.21	26.42	8485	386
22166.36232	29358.82403	-62.5751	16.91	16.91	33.82	4900	386
24413.76232	29379.32403	153.956	23.57	23.57	47.15	1810	386
36276.66232	31516.92403	-190.879	49.57	49.57	99.15	1106	386
28209.86232	34394.82403	-93.0311	26.26	26.26	52.52	2614	386
27223.36232	34665.42403	5.46494	18.37	18.37	36.74	3171	386
7541.961253	2571.418284	-191.677	24.82	24.82	49.64	3999	394
11482.86125	3092.218284	-93.8286	15.71	15.71	31.42	4584	394
6045.561253	3484.918284	78.3486	10.13	10.13	20.25	9102	394
9051.861253	3525.518284	-99.0126	27.06	27.06	54.12	1891	394
726.0612531	3886.318284	31.4622	41.75	41.75	83.51	1517	394
1662.161253	3982.318284	-25.1406	21.29	21.29	42.58	2080	394
25276.16125	5549.818284	-145.669	38.25	38.25	76.49	1499	394
23325.56125	6073.518284	163.33	35.11	35.11	70.23	1422	394
12069.26125	6916.218284	0.779443	11.82	11.82	23.64	10356	394
2397.261253	7346.318284	-12.8286	20.87	20.87	41.73	2567	394
27755.96125	7506.018284	-53.0046	5.42	5.42	10.83	15353	394
20299.66125	7852.618284	-84.7566	46.91	46.91	93.82	1083	394
26227.56125	8108.818284	-62.0766	12.91	12.91	25.81	4231	394
8221.661253	8448.918284	-6.34856	46.49	46.49	92.98	1405	394
31370.76125	9691.418284	-50.4126	18.63	18.63	37.26	4605	394
38877.46125	11025.51828	-132.061	49.81	49.81	99.62	1113	394
29091.46125	11169.61828	59.301	15.14	15.14	30.29	2993	394
6202.361253	11914.21828	107.653	40.46	40.46	80.92	1336	394
30141.26125	13178.81828	27.7992	6.66	6.66	13.33	12014	394
31245.06125	13339.11828	-98.3646	38.53	38.53	77.06	1576	394
34716.46125	13345.81828	1.42744	13.07	13.07	26.14	3294	394
2011.161253	13690.31828	-197.509	13.07	13.07	26.14	11491	394
21278.36125	13829.21828	20.4732	7.51	7.51	15.02	7807	394
2941.961253	15401.81828	-154.093	29.15	29.15	58.31	1932	394
6904.961253	15219.81828	-5.05256	14.81	14.81	29.63	7332	394
31859.76125	16510.61828	165.528	15.50	15.50	30.99	4242	394
4111.861253	16696.41828	113.513	15.21	15.21	30.43	4348	394
39369.56125	16438.91828	-129.469	48.96	48.96	97.92	1039	394
4175.961253	17634.11828	305.455	49.86	49.86	99.71	1403	394
21451.76125	17887.61828	-111.973	51.53	51.53	103.05	1002	394
7528.161253	18506.91828	219.008	18.09	18.09	36.17	4692	394
12372.46125	18911.71828	-81.5166	45.38	45.38	90.76	1247	394
32962.46125	19270.31828	-18.0126	29.13	29.13	58.26	1877	394
38032.36125	19481.81828	-104.197	35.61	35.61	71.22	1414	394
8683.461253	21052.11828	-23.8446	19.97	19.97	39.94	3456	394
8184.961253	22491.11828	65.8944	11.54	11.54	23.08	7769	394
13273.66125	23108.61828	33.66	26.66	26.66	53.32	1312	394
16077.56125	22995.51828	60.7662	24.92	24.92	49.83	1948	394
18409.36125	23231.21828	-93.8286	39.21	39.21	78.42	1129	394
30707.06125	23462.61828	-224.725	48.63	48.63	97.26	1687	394
34209.36125	24181.61828	80.5464	24.99	24.99	49.97	1924	394
12440.76125	25791.11828	25.6014	23.79	23.79	47.57	2105	394
27563.16125	27041.11828	-232.501	24.87	24.87	49.74	3125	394
18118.06125	27006.51828	263.696	35.84	35.84	71.69	2133	394
24680.16125	29239.21828	-12.8286	22.51	22.51	45.03	2498	394
10358.56125	29844.21828	219.74	44.06	44.06	88.12	1052	394
29167.96125	30503.51828	-80.2206	10.03	10.03	20.06	13800	394
28194.36125	30771.61828	-72.4446	7.98	7.98	15.97	13278	394
20656.06125	31722.61828	23.4036	43.05	43.05	86.10	1218	394
19438.56125	31792.21828	-66.6126	37.94	37.94	75.88	1368	394
20498.76125	33053.91828	2.72344	8.43	8.43	16.86	15394	394
29247.96125	33746.31828	-122.989	39.56	39.56	79.13	1445	394
25937.76125	34296.11828	-238.981	15.45	15.45	30.90	8134	394
27137.36125	34565.51828	-194.917	34.17	34.17	68.34	2200	394
28304.26125	34340.01828	-49.1166	18.75	18.75	37.49	5326	394
4890.060186	1777.612534	55.4885	33.18	33.18	66.36	1138	402
5829.360186	2187.612534	-109.53	16.72	16.72	33.44	6413	402
14511.56019	2736.012534	-114.066	14.81	14.81	29.63	4146	402
18143.36019	4056.812534	-156.186	15.31	15.31	30.61	6327	402
12337.56019	5318.512534	9.05395	24.47	24.47	48.94	3898	402
30326.76019	5525.912534	-186.642	54.45	54.45	108.90	1192	402
15053.76019	5639.112534	20.3237	13.00	13.00	26.00	8612	402
7637.060186	7750.012534	45.2321	32.85	32.85	65.70	1144	402
20685.26019	9954.312534	-106.938	25.86	25.86	51.72	1361	402
22726.36019	10155.61253	-59.6341	17.78	17.78	35.56	3353	402
11907.26019	10901.51253	300.177	39.12	39.12	78.23	1575	402
35406.36019	11301.81253	-210.618	42.41	42.41	84.83	1584	402
27422.26019	11287.71253	-121.194	41.07	41.07	82.14	1193	402
1093.660186	11612.71253	-88.1461	21.76	21.76	43.52	2086	402
30156.56019	13171.41253	45.2321	6.05	6.05	12.10	13618	402
35175.36019	13803.81253	-22.0501	17.10	17.10	34.19	5182	402
6939.460186	15190.41253	-49.9141	14.41	14.41	28.83	6638	402
29337.26019	15949.21253	-40.8421	30.69	30.69	61.37	1267	402
31755.16019	16508.31253	215.195	12.51	12.51	25.01	7134	402
35202.56019	16451.11253	-82.9621	34.34	34.34	68.67	1607	402
6123.160186	16742.71253	75.2687	20.82	20.82	41.64	1941	402
6057.460186	17578.11253	-93.9781	29.98	29.98	59.96	1802	402
437.3601855	17923.11253	-236.538	29.53	29.53	59.06	2307	402
35404.16019	18888.31253	-193.122	29.34	29.34	58.69	2543	402
25734.66019	19570.61253	-157.482	40.62	40.62	81.25	1788	402
8155.060186	22489.01253	77.4665	9.49	9.49	18.98	8299	402
3948.060186	22461.71253	-142.578	31.51	31.51	63.02	1807	402
5486.960186	23341.71253	-86.2021	39.35	39.35	78.70	1176	402
31341.16019	24039.91253	188.089	21.55	21.55	43.10	3979	402
10712.56019	24156.31253	92.8511	22.58	22.58	45.17	2411	402
17303.76019	25171.51253	-114.066	31.86	31.86	63.73	1465	402
15960.96019	28262.51253	80.3969	23.01	23.01	46.02	2570	402
19085.86019	29089.71253	-105.642	22.63	22.63	45.26	2592	402
30931.76019	29228.81253	140.47	10.34	10.34	20.68	9209	402
24733.96019	29283.91253	-50.5621	12.74	12.74	25.48	7430	402
29464.86019	29615.31253	134.609	39.14	39.14	78.28	1389	402
33022.96019	31293.81253	-100.458	45.43	45.43	90.86	1023	402
18426.36019	32289.31253	149.994	22.23	22.23	44.46	2066	402
11431.15912	849.4067837	-94.1275	12.60	12.60	25.20	9088	410
16118.35912	4776.506784	75.1192	28.45	28.45	56.90	1195	410
5897.559118	5390.506784	-90.2396	17.66	17.66	35.33	4468	410
6821.859118	5272.406784	-197.16	15.33	15.33	30.66	7518	410
10646.45912	5645.506784	231.163	9.70	9.70	19.41	13639	410
24544.95912	5740.806784	16.6805	27.58	27.58	55.15	1958	410
26758.75912	6732.306784	-100.608	34.19	34.19	68.39	1398	410
28802.65912	8396.206784	132.995	15.66	15.66	31.32	2903	410
31245.05912	8437.206784	-184.848	32.22	32.22	64.43	2211	410
2698.659118	9477.406784	106.621	20.25	20.25	40.51	2210	410
24066.35912	11347.70678	93.4342	12.36	12.36	24.73	3353	410
8514.059118	11837.10678	-24.1436	30.26	30.26	60.52	1513	410
14089.05912	14029.90678	76.5844	15.14	15.14	30.29	3802	410
26964.75912	14124.70678	168.159	37.49	37.49	74.98	1441	410
36764.25912	15768.30678	-28.6796	27.79	27.79	55.58	1441	410
7521.859118	19182.90678	-147.264	32.33	32.33	64.67	1533	410
37441.85912	23898.40678	-32.5675	35.40	35.40	70.79	1061	410
30269.85912	24487.20678	259.002	28.45	28.45	56.90	2048	410
33768.75912	25043.60678	-75.9836	23.88	23.88	47.76	3113	410
21408.25912	25479.30678	216.511	7.72	7.72	15.45	11221	410
30288.05912	26083.90678	-188.088	48.07	48.07	96.13	1402	410
32152.15912	26828.60678	287.573	36.62	36.62	73.24	1872	410
13268.35912	27335.80678	262.665	23.71	23.71	47.43	3603	410
31661.15912	28491.50678	-21.5515	18.09	18.09	36.17	4986	410
20221.95912	29202.10678	19.4417	23.76	23.76	47.52	1810	410
19126.05912	30160.10678	17.3284	29.25	29.25	58.50	1068	410
25574.95912	31099.80678	-5.99955	42.41	42.41	84.83	1116	410
37522.05912	33007.10678	-174.48	43.40	43.40	86.81	1380	410
22942.55912	33629.20678	-116.16	27.48	27.48	54.97	1808	410
[truncated: 184,775 more rows]
