# Supplementary material for: Super-resolution analysis of PACSIN2 and EHD2 at caveolae
Source: PLoS One. 2022 Jul 14;17(7):e0271003. doi: 10.1371/journal.pone.0271003 (PMC9282494; doi:10.1371/journal.pone.0271003)
Supplement: S2 Data — (ZIP) [file pone.0271003.s004.zip › 405RbCav1Cy3MoPACSIN2001driftCorr 3DdistanceR_561-647_164K_TS3D.3dlp]

3633.313031	1132.197159	61.956	22.51	22.51	45.03	3205	6
11476.81303	1916.597159	64.8864	18.09	18.09	36.17	6540	6
13516.91303	1844.797159	242.908	14.55	14.55	29.11	7157	6
22526.81303	2427.897159	-195.84	37.09	37.09	74.18	2953	6
28376.71303	3852.197159	-50.688	57.96	57.96	115.91	1301	6
9043.313031	4417.497159	-16.344	30.83	30.83	61.65	2083	6
7249.613031	4645.097159	-216.576	54.59	54.59	109.18	2081	6
24434.11303	5151.397159	-90.216	10.93	10.93	21.85	14736	6
12076.81303	5140.197159	236.315	34.67	34.67	69.33	2431	6
25527.81303	5634.897159	-103.824	17.62	17.62	35.23	5429	6
1511.613031	6595.297159	-92.16	29.74	29.74	59.49	2007	6
31406.81303	6709.797159	-193.896	71.00	71.00	142.01	1216	6
8272.413031	10471.69716	-43.56	18.06	18.06	36.13	7423	6
20697.51303	10489.89716	-182.88	59.02	59.02	118.03	1440	6
37521.51303	11187.69716	-130.392	62.43	62.43	124.86	1125	6
2733.713031	11358.69716	304.447	28.26	28.26	56.52	3572	6
27534.41303	11987.59716	-225.648	32.26	32.26	64.53	3178	6
3933.213031	12538.69716	177.707	29.39	29.39	58.78	2616	6
37799.81303	13070.49716	64.1538	34.69	34.69	69.38	1642	6
24452.51303	13537.09716	-115.488	40.74	40.74	81.48	1470	6
2613.613031	14494.59716	178.439	32.69	32.69	65.37	2110	6
5667.313031	14477.79716	237.78	11.96	11.96	23.93	15569	6
33270.71303	14560.39716	248.769	65.49	65.49	130.99	1810	6
6833.213031	15316.59716	156.461	17.66	17.66	35.33	5964	6
35256.71303	16200.29716	39.2454	31.06	31.06	62.12	2023	6
33599.91303	17626.49716	-204.912	20.89	20.89	41.78	5902	6
35519.91303	18060.09716	305.179	33.44	33.44	66.88	3323	6
18297.31303	19829.49716	11.52	19.00	19.00	38.01	3687	6
37069.81303	19902.89716	-102.528	40.91	40.91	81.81	1939	6
3835.113031	21823.59716	-4.68	26.87	26.87	53.74	2158	6
17249.51303	22733.79716	-132.336	61.25	61.25	122.51	1258	6
7811.713031	23239.69716	-100.584	25.83	25.83	51.67	3150	6
36502.01303	23558.49716	-164.736	38.20	38.20	76.40	2984	6
11636.81303	24030.29716	127.157	34.78	34.78	69.57	1749	6
26901.91303	24275.19716	-215.28	50.30	50.30	100.61	1800	6
10615.01303	24300.39716	-236.016	47.36	47.36	94.72	2617	6
21391.41303	25495.39716	273.677	31.11	31.11	62.22	2382	6
36318.01303	25891.89716	-188.064	24.26	24.26	48.51	4869	6
33645.01303	26117.29716	-112.896	13.92	13.92	27.84	7390	6
15603.11303	27270.89716	-87.624	31.11	31.11	62.22	2530	6
27665.01303	27599.59716	146.938	36.06	36.06	72.11	1969	6
16339.11303	28616.19716	-106.416	66.22	66.22	132.45	1087	6
28830.51303	29147.99716	15.408	24.16	24.16	48.32	2306	6
17292.01303	29205.19716	113.238	13.19	13.19	26.38	10296	6
31968.41303	30054.59716	-46.8	8.97	8.97	17.95	19730	6
27336.31303	31528.59716	-132.984	8.01	8.01	16.01	21878	6
34332.71303	32425.69716	121.297	42.70	42.70	85.39	1182	6
28152.61303	34155.89716	-66.888	20.75	20.75	41.50	3640	6
18712.61303	34943.39716	237.047	59.63	59.63	119.26	1281	6
35275.11196	337.2914086	26.7912	53.84	53.84	107.67	1827	14
13955.41196	654.4914086	-5.976	31.13	31.13	62.27	2400	14
25003.21196	760.0914086	-86.976	66.67	66.67	133.34	1104	14
11504.71196	1877.391409	168.183	23.53	23.53	47.05	3303	14
34544.31196	2390.491409	16.056	46.72	46.72	93.45	1468	14
7543.311963	2648.691409	297.853	46.46	46.46	92.93	1706	14
28239.41196	3461.791409	253.897	38.15	38.15	76.30	1939	14
36514.51196	4113.491409	120.564	48.84	48.84	97.69	1253	14
21827.21196	4414.991409	-56.52	29.18	29.18	58.36	3283	14
36517.81196	4999.091409	-188.712	62.88	62.88	125.76	1186	14
24953.61196	6012.091409	89.0622	39.66	39.66	79.32	1483	14
7104.911963	6951.491409	-61.704	27.48	27.48	54.97	3626	14
12921.91196	7163.991409	37.7802	23.76	23.76	47.52	2016	14
7325.811963	7958.391409	-7.92	42.60	42.60	85.20	1397	14
274.6119631	8069.591409	-79.848	8.97	8.97	17.95	14079	14
4659.611963	8694.091409	16.056	12.36	12.36	24.73	9945	14
6289.411963	8995.491409	-7.92	30.80	30.80	61.61	3818	14
10575.61196	9965.491409	107.377	41.94	41.94	83.89	1543	14
20554.71196	9881.591409	86.1318	20.44	20.44	40.88	2197	14
7433.111963	9995.191409	300.051	34.15	34.15	68.30	2746	14
18418.51196	10034.99141	-35.136	25.36	25.36	50.73	2357	14
21888.41196	10333.29141	121.297	35.02	35.02	70.04	1805	14
2763.111963	10449.49141	204.08	38.36	38.36	76.73	1931	14
15881.01196	10659.39141	158.659	37.92	37.92	75.83	1213	14
17517.91196	10562.19141	238.513	41.94	41.94	83.89	1155	14
29501.91196	10574.69141	-61.056	47.19	47.19	94.39	1276	14
12548.61196	11024.89141	0.504	16.72	16.72	33.44	4668	14
30321.71196	12405.69141	150.601	22.66	22.66	45.31	2751	14
34727.51196	12805.09141	-54.576	30.52	30.52	61.04	2122	14
32521.91196	13206.59141	-53.928	28.24	28.24	56.47	3734	14
37159.51196	14340.49141	99.3186	33.30	33.30	66.60	1756	14
35658.01196	15254.79141	-66.888	26.96	26.96	53.93	2311	14
29961.81196	15516.19141	4.392	38.95	38.95	77.90	1486	14
20047.71196	15548.59141	20.9304	44.56	44.56	89.11	1003	14
31792.71196	16588.59141	182.835	28.71	28.71	57.41	3795	14
36088.31196	17419.59141	-182.88	16.08	16.08	32.17	8236	14
7638.111963	17601.89141	150.601	27.25	27.25	54.49	1709	14
17982.91196	17966.89141	-81.792	34.74	34.74	69.47	1489	14
31104.61196	18760.59141	300.051	23.79	23.79	47.57	5353	14
38168.71196	18974.89141	-184.824	25.74	25.74	51.48	4593	14
5749.211963	19613.79141	-107.712	27.95	27.95	55.91	3177	14
20192.41196	20529.39141	21.663	30.29	30.29	60.57	1320	14
5385.311963	20898.79141	60.4908	38.13	38.13	76.25	1630	14
12832.11196	21272.29141	102.982	19.19	19.19	38.39	4291	14
26693.61196	22337.39141	-71.424	34.41	34.41	68.81	1224	14
31201.51196	23330.49141	243.641	66.36	66.36	132.73	1397	14
12346.21196	24996.49141	152.066	8.93	8.93	17.85	11299	14
32365.61196	25126.29141	-110.952	13.42	13.42	26.85	15782	14
6606.311963	25461.29141	144.74	40.29	40.29	80.59	1584	14
29232.31196	25984.19141	-42.264	21.31	21.31	42.63	3337	14
19986.21196	26242.09141	-46.152	16.79	16.79	33.58	3532	14
26591.41196	29008.49141	-132.984	23.76	23.76	47.52	4728	14
14603.31196	29835.39141	-68.184	46.75	46.75	93.49	1360	14
38218.61196	29670.79141	-147.888	51.10	51.10	102.21	1924	14
28579.61196	29915.09141	-4.032	10.46	10.46	20.91	13646	14
27341.91196	31655.89141	12.816	12.51	12.51	25.01	5270	14
31592.91196	32220.09141	-2.088	34.03	34.03	68.06	2649	14
34942.11196	32420.49141	183.568	35.75	35.75	71.50	1808	14
21334.91196	32871.09141	-127.152	53.67	53.67	107.34	1269	14
14519.01196	33375.19141	-80.496	55.08	55.08	110.17	1055	14
28324.31196	34078.99141	-92.16	43.76	43.76	87.51	2152	14
14077.11196	34162.79141	-214.632	56.21	56.21	112.43	1665	14
5829.610896	1069.685659	-13.752	27.86	27.86	55.72	3196	22
19222.5109	1258.085659	-87.624	9.99	9.99	19.97	17155	22
36530.6109	2244.685659	-150.48	40.44	40.44	80.87	2240	22
13430.5109	2841.585659	43.641	12.67	12.67	25.34	7325	22
24342.8109	3592.785659	-91.512	43.64	43.64	87.28	2245	22
26443.9109	4551.485659	-53.28	46.30	46.30	92.60	1588	22
7305.810896	4592.485659	-59.76	27.91	27.91	55.81	2045	22
3882.010896	7008.485659	124.96	37.07	37.07	74.14	1515	22
10693.8109	9466.885659	20.9304	35.87	35.87	71.73	1782	22
7617.110896	9636.985659	-76.608	41.02	41.02	82.05	1382	22
10401.0109	10003.88566	140.344	43.10	43.10	86.19	1350	22
15956.4109	10671.38566	179.172	26.19	26.19	52.38	2880	22
2509.610896	11825.58566	154.264	21.50	21.50	43.00	4077	22
8550.710896	11857.28566	-86.976	27.91	27.91	55.81	2560	22
3734.810896	12635.08566	162.322	14.60	14.60	29.20	3965	22
22069.2109	13464.68566	117.634	44.91	44.91	89.82	1139	22
36811.9109	13500.18566	261.956	56.64	56.64	113.28	1336	22
27479.0109	14028.48566	289.062	15.28	15.28	30.57	7949	22
39020.9109	14430.38566	-47.448	44.16	44.16	88.31	1132	22
2360.210896	14403.38566	122.762	15.64	15.64	31.27	4250	22
15003.2109	14920.78566	40.7106	33.84	33.84	67.68	1264	22
35697.6109	15078.28566	-166.032	17.80	17.80	35.61	8194	22
4187.510896	17510.28566	70.7472	30.26	30.26	60.52	1456	22
33651.8109	17700.68566	-77.904	13.75	13.75	27.51	8374	22
38137.5109	19285.38566	-148.536	30.66	30.66	61.32	2758	22
16351.1109	19311.88566	-97.344	51.20	51.20	102.40	1034	22
11739.0109	20077.98566	-105.768	34.41	34.41	68.81	1690	22
29228.7109	20159.68566	18.7326	22.21	22.21	44.42	2101	22
14215.8109	20563.78566	91.9926	39.09	39.09	78.19	1125	22
37679.9109	22583.08566	-237.312	30.17	30.17	60.34	3917	22
12906.2109	23171.78566	-162.792	46.11	46.11	92.22	1378	22
8381.110896	24139.18566	-191.952	51.74	51.74	103.48	1738	22
15346.9109	25902.18566	122.029	17.85	17.85	35.70	4576	22
31384.0109	26720.08566	174.044	25.41	25.41	50.82	2578	22
17636.9109	27911.78566	14.76	35.23	35.23	70.46	1173	22
28919.2109	28216.58566	307.377	40.39	40.39	80.78	2460	22
22040.7109	29641.58566	12.816	17.26	17.26	34.52	3017	22
18010.3109	30761.18566	-61.704	22.37	22.37	44.74	3120	22
19484.2109	33588.38566	-97.344	11.78	11.78	23.55	10364	22
21578.5109	34651.18566	-13.104	41.47	41.47	82.94	1113	22
30987.4109	34933.28566	-23.472	41.07	41.07	82.14	1771	22
21261.70983	362.0799087	-214.632	14.70	14.70	29.39	10120	30
13415.30983	2853.079909	62.6886	18.82	18.82	37.63	5922	30
2844.609828	3375.379909	-1.44	13.38	13.38	26.75	6385	30
13830.30983	3447.479909	-16.344	13.21	13.21	26.42	8685	30
18259.50983	3496.979909	292.725	37.94	37.94	75.88	2115	30
9056.609828	3528.879909	-45.504	10.53	10.53	21.05	13038	30
17195.30983	4414.179909	-184.824	31.65	31.65	63.30	4442	30
19793.30983	5087.179909	-89.568	50.63	50.63	101.27	1584	30
8444.209828	5559.479909	-39.024	15.28	15.28	30.57	6200	30
12398.50983	5653.879909	-61.704	13.75	13.75	27.51	6375	30
27771.00983	7545.379909	30.4542	21.29	21.29	42.58	3480	30
3289.409828	8067.879909	14.76	52.96	52.96	105.93	1025	30
6175.109828	8560.379909	-108.36	32.08	32.08	64.15	2373	30
3827.109828	10743.07991	-211.392	27.44	27.44	54.87	3065	30
12657.90983	14796.67991	-75.96	14.67	14.67	29.34	6592	30
13186.70983	16655.27991	-66.24	10.97	10.97	21.95	11286	30
3976.109828	16570.77991	-73.368	52.80	52.80	105.60	1307	30
6622.609828	16727.37991	156.461	28.64	28.64	57.27	1745	30
16280.70983	17556.57991	-55.872	43.97	43.97	87.94	1334	30
28279.40983	18313.57991	69.282	18.77	18.77	37.54	3871	30
34323.50983	18908.97991	-163.44	31.51	31.51	63.02	2535	30
10099.10983	22745.07991	-205.56	20.23	20.23	40.46	6575	30
33843.30983	23038.57991	-145.944	12.88	12.88	25.76	14000	30
8006.809828	23192.07991	-162.144	12.81	12.81	25.62	8970	30
8356.209828	23999.47991	-110.304	26.71	26.71	53.41	2797	30
31143.80983	24087.37991	14.112	27.39	27.39	54.78	2239	30
8561.009828	24884.67991	-188.712	18.42	18.42	36.83	5969	30
12453.30983	25081.67991	53.1648	8.90	8.90	17.80	12934	30
29712.70983	28022.27991	193.091	13.26	13.26	26.52	7300	30
33104.00983	28284.07991	-157.608	54.52	54.52	109.04	1553	30
27309.40983	30564.67991	6.336	10.53	10.53	21.05	8838	30
22323.20983	30700.27991	-156.96	23.20	23.20	46.39	3798	30
31586.20983	31284.77991	-186.12	21.27	21.27	42.53	4181	30
25009.70983	33817.77991	-239.256	12.32	12.32	24.63	12670	30
20285.70983	36050.07991	-150.48	52.35	52.35	104.70	1422	30
16079.30876	1554.474159	220.93	28.28	28.28	56.57	2162	38
16720.90876	1939.574159	58.293	33.04	33.04	66.08	1270	38
1089.20876	4705.974159	-167.976	27.55	27.55	55.11	2646	38
16455.40876	4768.374159	27.5238	36.15	36.15	72.30	1498	38
11794.30876	6536.074159	-55.872	21.15	21.15	42.30	3684	38
6551.70876	6924.474159	-25.416	17.50	17.50	35.00	4679	38
32549.50876	7412.874159	28.989	41.94	41.94	83.89	1017	38
25630.80876	7949.174159	64.1538	39.75	39.75	79.50	1740	38
9046.10876	9647.174159	-186.768	53.67	53.67	107.34	1881	38
30561.80876	10189.77416	-171.216	55.58	55.58	111.16	1180	38
32448.10876	11855.57416	-68.832	33.75	33.75	67.49	2147	38
32389.90876	12341.87416	-166.032	23.13	23.13	46.25	3765	38
15773.90876	13858.37416	146.938	33.06	33.06	66.13	1163	38
36489.40876	14076.47416	-154.368	20.94	20.94	41.87	4572	38
6893.90876	15260.07416	286.864	30.26	30.26	60.52	2575	38
4243.70876	15321.77416	-72.072	12.53	12.53	25.06	8431	38
31186.50876	15801.77416	-5.976	22.37	22.37	44.74	2727	38
23217.80876	16301.17416	234.117	28.33	28.33	56.66	1653	38
13415.80876	19126.67416	1.152	18.70	18.70	37.40	2333	38
6656.40876	21777.47416	-134.28	20.87	20.87	41.73	5373	38
9433.10876	21915.27416	255.362	20.04	20.04	40.08	3726	38
18865.50876	22198.77416	-132.984	34.92	34.92	69.85	1414	38
6676.40876	22433.07416	-173.16	54.87	54.87	109.74	1514	38
18152.90876	23749.37416	64.8864	39.87	39.87	79.74	1109	38
8380.40876	24035.97416	-167.328	31.20	31.20	62.41	2366	38
17124.30876	23951.97416	-97.344	27.62	27.62	55.25	2101	38
37733.60876	24259.57416	-164.736	28.97	28.97	57.93	3246	38
10219.40876	24965.77416	54.63	10.41	10.41	20.82	8473	38
34777.20876	28524.67416	-70.776	44.30	44.30	88.60	1212	38
17597.70876	28322.37416	-111.6	54.35	54.35	108.71	1341	38
28143.70876	28925.57416	-155.016	29.27	29.27	58.55	3689	38
20986.00876	28848.07416	31.1868	20.28	20.28	40.55	3245	38
28622.00876	29951.07416	5.04	9.87	9.87	19.73	12810	38
24740.40876	31068.07416	1.8	14.37	14.37	28.73	5121	38
20589.50876	31797.17416	186.498	23.03	23.03	46.06	2428	38
23259.60876	33092.37416	-113.544	5.32	5.32	10.64	27966	38
13181.60876	33757.77416	-101.232	54.80	54.80	109.60	1015	38
34140.50876	33236.27416	-183.528	34.83	34.83	69.66	3319	38
9384.90876	34976.27416	-100.584	39.59	39.59	79.18	1084	38
10698.30769	571.6684087	-4.032	30.10	30.10	60.19	1570	46
17857.40769	1199.368409	161.59	45.31	45.31	90.62	1081	46
6746.607693	1523.468409	-210.744	65.54	65.54	131.08	1256	46
20536.70769	1972.068409	-168.624	33.04	33.04	66.08	2245	46
9934.507693	2770.568409	309.575	46.04	46.04	92.08	1700	46
2681.407693	3439.568409	-37.728	30.78	30.78	61.56	1493	46
20506.90769	4636.368409	-11.16	15.21	15.21	30.43	4257	46
6716.307693	5073.068409	-208.152	14.08	14.08	28.17	11250	46
10659.50769	5649.868409	187.963	24.47	24.47	48.94	2713	46
26452.40769	5537.768409	-168.624	61.14	61.14	122.27	1303	46
6541.507693	6849.468409	-42.912	12.79	12.79	25.58	5444	46
5735.207693	7106.468409	-185.472	30.33	30.33	60.66	2517	46
3126.907693	7508.068409	101.516	18.89	18.89	37.77	2503	46
29877.70769	9355.368409	60.4908	25.43	25.43	50.87	1665	46
29224.60769	9885.268409	-138.168	20.77	20.77	41.54	5060	46
38007.40769	10552.26841	-236.016	41.80	41.80	83.60	2107	46
5261.607693	12373.36841	8.928	31.72	31.72	63.44	1296	46
9584.507693	13432.26841	-125.208	19.73	19.73	39.47	3065	46
34170.60769	13471.66841	-158.256	36.29	36.29	72.58	2388	46
33087.00769	14677.86841	-64.296	25.81	25.81	51.62	2044	46
14409.40769	16580.46841	53.1648	35.23	35.23	70.46	1329	46
29440.40769	19519.86841	-76.608	42.72	42.72	85.44	1092	46
32043.80769	20464.96841	-6.624	9.51	9.51	19.03	12769	46
5253.107693	21350.16841	-77.256	41.47	41.47	82.94	1098	46
7475.107693	22249.56841	-63	21.57	21.57	43.14	4172	46
33397.40769	24062.96841	-20.88	30.10	30.10	60.19	1577	46
21439.40769	25507.26841	52.4322	20.79	20.79	41.59	3993	46
17676.70769	26020.66841	146.938	45.73	45.73	91.47	1105	46
33752.90769	25926.16841	171.846	30.12	30.12	60.24	2467	46
12005.10769	27741.86841	67.8168	38.10	38.10	76.21	1051	46
39166.70769	28285.86841	208.476	33.23	33.23	66.46	2650	46
21411.30769	29520.16841	-7.272	18.86	18.86	37.73	3010	46
25578.40769	31124.86841	-1.44	18.09	18.09	36.17	2757	46
7558.006625	321.6626587	121.297	15.78	15.78	31.56	5660	54
2667.906625	2054.362659	-52.632	29.20	29.20	58.40	2012	54
5058.606625	3156.062659	-60.408	20.96	20.96	41.92	3295	54
14084.90663	3414.262659	-143.352	42.86	42.86	85.72	1642	54
15804.00663	3953.062659	-190.656	37.33	37.33	74.65	1980	54
12181.20663	4408.662659	256.095	15.38	15.38	30.76	10701	54
17419.00663	6276.862659	-186.12	7.98	7.98	15.97	13989	54
22434.90663	6360.962659	55.3626	7.80	7.80	15.59	14741	54
4978.606625	7942.862659	212.139	6.83	6.83	13.66	28384	54
26308.10663	9143.962659	-108.36	45.50	45.50	91.00	1210	54
973.3066252	10587.16266	-182.232	30.57	30.57	61.14	3695	54
5413.306625	10922.86266	89.7948	21.24	21.24	42.48	2059	54
2536.506625	14430.66266	-51.336	11.40	11.40	22.80	10007	54
4994.406625	14423.26266	72.2124	27.08	27.08	54.16	2811	54
31346.20663	14573.46266	37.7802	22.07	22.07	44.13	4889	54
31338.20663	15853.86266	-56.52	34.41	34.41	68.81	1791	54
31799.90663	16676.46266	304.447	22.82	22.82	45.64	4966	54
7068.206625	18497.36266	-11.16	28.52	28.52	57.04	1495	54
31095.00663	18744.26266	303.714	41.80	41.80	83.60	2451	54
36059.00663	19937.26266	120.564	22.89	22.89	45.78	3671	54
31332.20663	21217.76266	-102.528	21.05	21.05	42.11	3928	54
25303.40663	23268.76266	270.747	25.17	25.17	50.35	2201	54
13738.10663	25091.76266	-44.208	17.90	17.90	35.80	4111	54
29306.10663	25970.76266	296.388	24.77	24.77	49.55	3426	54
29665.20663	25867.46266	244.373	36.20	36.20	72.39	1811	54
30332.90663	26208.76266	-11.808	25.72	25.72	51.43	2752	54
16201.80663	28168.66266	-79.2	16.48	16.48	32.97	5834	54
15506.40663	29444.76266	17.352	15.17	15.17	30.33	5525	54
13943.90663	34701.46266	-6.624	35.02	35.02	70.04	1446	54
25110.90663	34808.26266	50.2344	42.63	42.63	85.25	1013	54
5970.205558	2030.356909	-167.328	68.06	68.06	136.12	1087	62
8649.505558	3049.956909	-87.624	22.07	22.07	44.13	3690	62
24706.90556	3546.156909	-110.952	42.20	42.20	84.40	1315	62
29010.10556	3488.856909	-176.4	86.73	86.73	173.47	1043	62
21675.40556	3848.956909	72.945	19.10	19.10	38.20	3214	62
12889.60556	3946.556909	123.494	15.26	15.26	30.52	3394	62
19420.90556	3976.056909	-188.064	12.48	12.48	24.96	7382	62
20640.00556	4545.856909	39.978	12.74	12.74	25.48	8540	62
21926.80556	5265.456909	52.4322	19.66	19.66	39.33	3475	62
8577.405558	5668.156909	143.275	12.93	12.93	25.86	9020	62
26609.30556	5392.156909	-84.384	12.93	12.93	25.86	9333	62
28669.40556	6587.956909	292.725	44.46	44.46	88.92	1757	62
32005.40556	6752.756909	-28.656	36.74	36.74	73.48	1285	62
11860.30556	6565.856909	36.315	19.43	19.43	38.86	3950	62
24932.10556	6808.356909	-214.632	47.69	47.69	95.38	1654	62
6206.305558	12722.85691	122.029	17.87	17.87	35.75	2385	62
15873.70556	13944.65691	-25.416	23.22	23.22	46.44	2593	62
284.0055576	14037.15691	-87.624	37.92	37.92	75.83	1511	62
31853.70556	15409.55691	-37.08	21.67	21.67	43.33	2242	62
3984.105558	18294.35691	-28.656	10.08	10.08	20.16	14039	62
12009.20556	18366.75691	-46.152	22.89	22.89	45.78	2211	62
3211.505558	19771.35691	-2.736	18.89	18.89	37.77	3205	62
34610.00556	20906.95691	-202.968	21.03	21.03	42.06	4991	62
29185.80556	22099.05691	97.1208	31.16	31.16	62.31	2070	62
32021.30556	22422.45691	-57.816	29.32	29.32	58.64	2111	62
35538.10556	23487.75691	83.2014	40.18	40.18	80.35	1177	62
38579.20556	23840.35691	-215.928	73.97	73.97	147.94	1230	62
34775.20556	25329.05691	-197.784	28.71	28.71	57.41	3291	62
5528.605558	25883.35691	-30.6	31.63	31.63	63.26	1486	62
17727.00556	26892.05691	-3.384	18.60	18.60	37.21	2596	62
16142.50556	27209.85691	-206.856	16.96	16.96	33.91	5064	62
33821.10556	27367.05691	-211.392	24.63	24.63	49.27	3805	62
17238.20556	29423.45691	-169.92	47.41	47.41	94.81	1572	62
22082.20556	29642.45691	-201.672	19.15	19.15	38.29	4210	62
23739.10556	30515.15691	145.472	15.45	15.45	30.90	4402	62
31223.20556	30358.95691	-112.248	38.06	38.06	76.11	1563	62
27393.20556	31264.85691	-153.72	12.98	12.98	25.95	6216	62
30107.70556	32896.65691	-176.4	41.99	41.99	83.98	1929	62
22284.50556	32931.45691	-66.24	9.02	9.02	18.04	15766	62
10325.00449	1111.951159	-110.304	46.65	46.65	93.31	1136	70
17064.70449	1215.351159	171.846	24.26	24.26	48.51	3826	70
38695.70449	1229.551159	-50.04	41.80	41.80	83.60	1518	70
23482.80449	2597.651159	-83.736	21.17	21.17	42.34	3792	70
8150.60449	2802.151159	3.096	13.89	13.89	27.79	6161	70
16149.10449	3581.551159	152.066	17.10	17.10	34.19	2999	70
9030.00449	4499.251159	36.315	12.79	12.79	25.58	7420	70
5811.50449	4622.451159	6.336	6.48	6.48	12.95	19039	70
8470.20449	4844.751159	-4.68	43.69	43.69	87.37	1341	70
28681.00449	6661.751159	-184.176	28.73	28.73	57.46	2951	70
35731.70449	7433.951159	61.956	40.74	40.74	81.48	1152	70
6296.30449	9128.651159	-102.528	10.20	10.20	20.39	8855	70
34576.70449	9245.051159	-136.872	54.57	54.57	109.13	1107	70
6846.00449	10388.05116	-86.976	36.53	36.53	73.05	1788	70
15453.00449	11603.95116	91.9926	13.09	13.09	26.19	5041	70
1243.20449	11490.95116	7.632	10.95	10.95	21.90	13217	70
986.00449	12954.45116	-182.88	35.44	35.44	70.89	1728	70
7964.80449	13384.25116	-75.96	40.25	40.25	80.49	1438	70
3449.10449	13753.15116	-127.8	14.62	14.62	29.25	7315	70
13190.30449	16619.05116	-118.08	15.80	15.80	31.60	4593	70
6005.80449	17567.95116	-25.416	23.31	23.31	46.63	2106	70
15367.60449	17640.25116	-59.76	27.69	27.69	55.39	2183	70
7976.20449	20968.55116	-136.872	27.77	27.77	55.53	2170	70
7981.10449	23074.25116	-49.392	44.60	44.60	89.21	1561	70
38314.80449	23287.25116	-29.304	42.60	42.60	85.20	1009	70
13490.40449	25580.55116	272.945	27.84	27.84	55.67	2504	70
3291.40449	25408.95116	95.6556	52.85	52.85	105.69	1092	70
14222.40449	28447.85116	139.612	11.21	11.21	22.42	9221	70
26476.40449	29112.15116	-107.712	14.74	14.74	29.48	4957	70
21439.80449	29481.95116	98.586	21.20	21.20	42.39	2476	70
27342.80449	29789.75116	285.399	33.35	33.35	66.69	2226	70
15360.70449	30424.45116	-118.728	13.75	13.75	27.51	8050	70
16613.60449	30306.35116	23.8608	9.54	9.54	19.08	8826	70
26146.30449	30972.35116	100.784	11.49	11.49	22.98	10832	70
8315.80449	31792.35116	-130.392	38.79	38.79	77.57	1211	70
28804.20449	32015.15116	87.597	25.79	25.79	51.57	2489	70
37700.90449	32589.75116	119.831	46.39	46.39	92.79	1269	70
13080.60449	33138.75116	280.271	60.55	60.55	121.09	1054	70
23280.00449	33085.75116	-134.928	7.18	7.18	14.37	17869	70
23962.80449	33533.65116	-125.856	15.85	15.85	31.70	3815	70
15200.20449	33462.15116	-166.68	60.43	60.43	120.86	1095	70
27219.40449	34998.85116	29.7216	36.71	36.71	73.43	1402	70
23056.70449	36124.55116	-122.616	32.38	32.38	64.76	1762	70
38082.00342	377.4454087	226.058	42.39	42.39	84.78	1815	78
13963.50342	777.5454087	-50.688	13.75	13.75	27.51	7858	78
20717.20342	994.8454087	271.48	43.24	43.24	86.48	1790	78
33540.50342	1121.545409	23.8608	66.72	66.72	133.43	1084	78
27904.20342	2088.145409	-90.216	46.79	46.79	93.59	1248	78
10346.40342	2417.245409	124.227	28.66	28.66	57.32	1782	78
9092.903422	3438.545409	212.139	22.82	22.82	45.64	4321	78
1185.403422	3656.645409	133.751	35.16	35.16	70.32	1141	78
1756.103422	6495.045409	37.7802	22.28	22.28	44.56	3561	78
9879.803422	6529.045409	266.351	39.73	39.73	79.46	1751	78
26688.10342	6823.345409	-91.512	19.90	19.90	39.80	3928	78
4911.003422	7949.345409	144.74	6.83	6.83	13.66	20851	78
6879.003422	7817.445409	77.3406	39.96	39.96	79.93	1054	78
36707.30342	10483.24541	159.392	36.76	36.76	73.52	1163	78
3865.003422	10936.94541	-83.088	25.10	25.10	50.21	2397	78
3882.703422	14234.74541	124.227	44.04	44.04	88.08	1025	78
5601.803422	14363.24541	266.351	46.32	46.32	92.65	1608	78
31313.60342	14590.74541	-16.344	26.26	26.26	52.52	3904	78
2514.003422	14658.64541	-130.392	31.42	31.42	62.83	1681	78
19598.30342	15005.84541	-23.472	15.02	15.02	30.05	4901	78
6937.903422	15172.64541	-145.944	35.70	35.70	71.40	1745	78
2015.503422	15573.74541	26.0586	35.11	35.11	70.23	1452	78
3388.003422	15462.44541	8.928	25.53	25.53	51.06	2010	78
3404.203422	16215.34541	-219.816	24.47	24.47	48.94	4481	78
13200.00342	16708.64541	-116.784	13.85	13.85	27.69	5836	78
31689.70342	21077.64541	-59.112	46.65	46.65	93.31	1065	78
26525.50342	21185.74541	-95.4	12.15	12.15	24.30	7993	78
15233.30342	23330.34541	-74.016	37.44	37.44	74.89	1186	78
31230.80342	24215.44541	-96.048	26.64	26.64	53.27	4342	78
11744.00342	24228.64541	-83.088	25.10	25.10	50.21	1749	78
13578.90342	27306.14541	45.8388	29.30	29.30	58.59	1498	78
15634.40342	27171.24541	102.982	28.64	28.64	57.27	1510	78
16211.70342	27216.24541	-191.304	17.45	17.45	34.90	4076	78
30475.60342	29529.74541	-136.872	22.94	22.94	45.88	3007	78
22494.60342	29813.74541	164.52	41.73	41.73	83.46	1141	78
18244.10342	30603.24541	137.414	13.49	13.49	26.99	4373	78
9385.303422	30647.94541	9.576	41.14	41.14	82.28	1281	78
25103.90342	30745.14541	-43.56	34.92	34.92	69.85	1293	78
22173.90342	31227.84541	-193.248	31.51	31.51	63.02	2657	78
10978.70342	32426.84541	-15.048	32.38	32.38	64.76	1263	78
25124.80342	33014.54541	56.8278	19.50	19.50	39.00	2808	78
12710.80342	35829.64541	269.282	51.74	51.74	103.48	1093	78
13467.60235	575.5396587	-12.456	12.36	12.36	24.73	6054	86
24748.30235	634.5396587	-212.04	62.55	62.55	125.10	1248	86
5997.102355	1957.839659	-89.568	39.16	39.16	78.33	1121	86
14520.50235	1834.739659	-103.176	19.92	19.92	39.85	6065	86
10324.80235	2530.039659	161.59	44.98	44.98	89.96	1435	86
981.5023549	2747.739659	2.448	37.21	37.21	74.42	1316	86
4324.202355	2612.439659	218.732	47.15	47.15	94.29	1268	86
15838.60235	3050.039659	-128.448	61.84	61.84	123.68	1055	86
13875.60235	3651.839659	-68.832	26.12	26.12	52.23	1889	86
1909.602355	4367.439659	41.4432	39.75	39.75	79.50	1224	86
19128.70235	4357.239659	78.8058	12.72	12.72	25.43	5952	86
1685.902355	6459.739659	-191.304	20.54	20.54	41.07	5095	86
28775.90235	6481.139659	-52.632	29.60	29.60	59.20	2224	86
13763.90235	7405.639659	-85.68	32.38	32.38	64.76	1519	86
10123.00235	8317.639659	-169.92	41.02	41.02	82.05	2011	86
4698.002355	8662.339659	261.223	14.58	14.58	29.15	8757	86
7000.902355	9289.539659	-11.808	24.35	24.35	48.70	2774	86
15931.10235	10651.93966	138.146	25.79	25.79	51.57	1986	86
8930.302355	11091.83966	162.322	52.23	52.23	104.47	1085	86
32285.00235	12170.13966	-66.888	40.03	40.03	80.07	1229	86
34404.70235	14403.13966	135.949	50.09	50.09	100.18	1014	86
31384.30235	15789.83966	115.436	18.72	18.72	37.44	2995	86
8114.902355	16434.93966	80.271	14.65	14.65	29.30	5818	86
23819.30235	17645.03966	-106.416	18.77	18.77	37.54	2954	86
37592.00235	17676.93966	257.56	50.68	50.68	101.36	1390	86
2116.602355	19578.63966	161.59	45.33	45.33	90.67	1217	86
6942.202355	19647.43966	212.872	21.76	21.76	43.52	3028	86
5780.902355	19837.93966	18.7326	27.44	27.44	54.87	1370	86
3864.202355	22123.93966	-225.648	16.53	16.53	33.06	6901	86
9038.602355	22312.83966	0.504	16.74	16.74	33.49	4158	86
6619.502355	23287.03966	29.7216	24.52	24.52	49.03	2775	86
15573.60235	24004.53966	212.872	19.50	19.50	39.00	4165	86
31587.40235	26440.73966	-230.184	31.13	31.13	62.27	4565	86
33879.20235	27360.13966	-29.952	39.30	39.30	78.61	1445	86
14205.20235	28461.23966	155.729	8.62	8.62	17.24	13106	86
18919.10235	30567.13966	88.3296	29.06	29.06	58.12	2328	86
23751.60235	30406.23966	39.2454	16.23	16.23	32.45	4637	86
24927.20235	30560.73966	-101.88	35.80	35.80	71.59	2130	86
16764.30235	30813.63966	-117.432	29.60	29.60	59.20	2033	86
17015.00235	32247.83966	-108.36	9.47	9.47	18.93	14269	86
33664.40235	33674.73966	-228.24	66.98	66.98	133.95	1277	86
26473.10235	36214.43966	-22.824	31.46	31.46	62.93	1191	86
23550.00129	1242.133909	31.1868	38.34	38.34	76.68	1005	94
8026.601287	1732.433909	23.8608	32.95	32.95	65.89	1285	94
19858.10129	2636.233909	229.721	8.88	8.88	17.76	13832	94
18743.10129	3035.333909	-71.424	13.71	13.71	27.41	7294	94
19127.40129	4394.733909	-34.488	15.83	15.83	31.65	4272	94
1170.001287	4704.433909	-210.744	27.01	27.01	54.02	4201	94
18570.70129	4954.333909	-177.048	18.39	18.39	36.79	7906	94
10771.00129	5640.733909	113.971	21.90	21.90	43.80	2874	94
11215.80129	5803.533909	-213.336	57.67	57.67	115.35	1454	94
10754.30129	6559.833909	-12.456	36.10	36.10	72.20	1122	94
11804.20129	6635.533909	26.0586	9.28	9.28	18.56	11406	94
2232.901287	7349.133909	-38.376	10.95	10.95	21.90	11399	94
27742.80129	7573.733909	-27.36	12.10	12.10	24.21	5954	94
18670.50129	9882.333909	-51.336	17.92	17.92	35.84	2920	94
3633.601287	11937.63391	-39.672	18.91	18.91	37.82	3104	94
16084.00129	12174.03391	-159.552	22.11	22.11	44.23	3902	94
35356.90129	12103.53391	-135.576	29.25	29.25	58.50	2136	94
7887.301287	12828.13391	-73.368	19.59	19.59	39.19	3457	94
21251.50129	12904.63391	168.183	24.59	24.59	49.17	1767	94
16997.50129	14144.53391	-108.36	36.71	36.71	73.43	1188	94
695.4012873	14617.33391	-36.432	40.84	40.84	81.67	1277	94
23221.10129	16368.53391	165.253	18.65	18.65	37.30	4199	94
7451.601287	16556.33391	19.4652	11.87	11.87	23.74	7565	94
5125.101287	16831.33391	-85.68	22.11	22.11	44.23	4478	94
5999.601287	17627.63391	-85.032	47.52	47.52	95.05	1182	94
12066.00129	18397.03391	5.688	15.19	15.19	30.38	4294	94
4975.201287	18536.63391	-182.88	9.33	9.33	18.65	15927	94
3891.401287	19337.73391	-169.92	34.62	34.62	69.24	1873	94
10468.50129	24097.03391	50.2344	26.89	26.89	53.79	2521	94
12389.30129	24915.53391	-68.832	8.83	8.83	17.66	14505	94
35357.90129	27394.53391	50.967	46.89	46.89	93.78	1244	94
15595.40129	27729.63391	43.641	9.37	9.37	18.75	10983	94
17331.60129	29425.43391	127.157	17.00	17.00	34.01	4146	94
30779.90129	29424.23391	93.4578	34.03	34.03	68.06	1509	94
29895.00129	31052.73391	-123.912	55.46	55.46	110.92	1128	94
16952.60129	32281.83391	-131.04	13.26	13.26	26.52	9414	94
27156.90129	33898.83391	-200.376	43.50	43.50	86.99	1597	94
20339.80129	35892.33391	1.8	43.78	43.78	87.56	1623	94
8333.40022	1763.728159	264.154	28.94	28.94	57.89	2348	102
8841.20022	2267.428159	-33.192	37.30	37.30	74.61	1194	102
19950.00022	2635.528159	12.168	9.30	9.30	18.60	10209	102
9022.40022	3457.428159	48.7692	29.72	29.72	59.44	1509	102
9645.90022	4285.628159	-60.408	25.17	25.17	50.35	2903	102
7935.20022	4341.528159	-79.2	50.19	50.19	100.37	1114	102
12385.80022	5661.528159	-221.112	16.27	16.27	32.55	4782	102
23177.40022	5902.828159	-122.616	25.58	25.58	51.15	3017	102
22390.10022	6284.928159	198.22	23.15	23.15	46.30	2597	102
24906.50022	6237.128159	-41.616	42.96	42.96	85.91	1524	102
26767.70022	6908.928159	-56.52	31.53	31.53	63.07	1503	102
29111.00022	7821.628159	60.4908	17.90	17.90	35.80	3105	102
35414.60022	7836.528159	5.688	39.19	39.19	78.37	1214	102
27893.50022	8264.428159	-149.184	31.27	31.27	62.55	3914	102
3556.50022	9200.528159	32.652	35.11	35.11	70.23	1136	102
9876.40022	9021.428159	-32.544	47.76	47.76	95.52	1153	102
32080.80022	11080.92816	-210.744	35.33	35.33	70.65	2232	102
6672.90022	11992.42816	188.696	15.10	15.10	30.19	6095	102
32364.80022	12365.32816	-114.192	30.00	30.00	60.01	1867	102
35310.60022	12316.82816	-74.664	36.50	36.50	73.00	1396	102
33154.80022	13455.62816	-13.104	22.49	22.49	44.98	3641	102
24504.70022	13601.52816	-178.344	29.81	29.81	59.63	2535	102
3993.50022	14184.12816	47.304	21.24	21.24	42.48	3140	102
34952.50022	13907.62816	-112.896	54.85	54.85	109.70	1171	102
28295.70022	15093.32816	-90.864	16.16	16.16	32.31	5926	102
19080.60022	15488.92816	-69.48	20.16	20.16	40.32	2668	102
10544.30022	16284.22816	56.0952	33.02	33.02	66.03	1186	102
5621.70022	16454.52816	241.443	29.32	29.32	58.64	2116	102
37643.00022	16979.12816	-58.464	31.46	31.46	62.93	1480	102
20912.00022	17912.22816	112.505	14.88	14.88	29.77	4873	102
36701.50022	19135.12816	71.4798	16.86	16.86	33.72	4939	102
5054.80022	19969.32816	-4.68	24.99	24.99	49.97	2503	102
16576.80022	20445.82816	-234.72	57.06	57.06	114.12	1355	102
4907.50022	20945.62816	45.8388	14.22	14.22	28.45	5872	102
8585.00022	21115.82816	-216.576	14.51	14.51	29.01	8294	102
16195.50022	21525.62816	10.872	20.65	20.65	41.31	3508	102
22913.50022	22630.22816	252.432	45.15	45.15	90.29	1105	102
35855.20022	24202.42816	-20.232	41.73	41.73	83.46	1715	102
32398.70022	25027.22816	-151.128	32.43	32.43	64.86	3544	102
12389.80022	25773.32816	126.425	20.54	20.54	41.07	2140	102
13788.00022	26634.72816	124.227	19.29	19.29	38.57	3003	102
31154.10022	26732.22816	126.425	31.35	31.35	62.69	1938	102
35014.50022	26702.62816	-170.568	42.23	42.23	84.45	1598	102
28735.80022	27268.02816	-86.976	27.27	27.27	54.54	1957	102
22540.40022	27492.02816	25.326	31.98	31.98	63.96	1299	102
30894.00022	27728.42816	-213.336	28.45	28.45	56.90	2769	102
21700.00022	29874.32816	-78.552	20.70	20.70	41.40	2871	102
15607.30022	32512.92816	-79.2	43.59	43.59	87.18	1447	102
24952.00022	33025.42816	-2.736	12.15	12.15	24.30	9429	102
17836.10022	35528.12816	291.992	47.97	47.97	95.94	1317	102
27701.70022	35689.32816	-127.8	43.00	43.00	86.00	1208	102
6210.199152	814.9224087	-65.5238	14.67	14.67	29.34	8310	110
6753.699152	1871.322409	77.4088	28.19	28.19	56.38	1333	110
12668.39915	2685.122409	73.7458	17.85	17.85	35.70	2792	110
5390.499152	3176.522409	22.4638	37.70	37.70	75.41	1176	110
9142.599152	5462.922409	-11.0918	17.66	17.66	35.33	4397	110
23131.99915	5914.522409	27.592	16.98	16.98	33.96	3351	110
21658.89915	6255.222409	65.6872	21.76	21.76	43.52	3981	110
15206.49915	6439.222409	179.973	43.71	43.71	87.42	1439	110
427.9991522	6730.822409	-129.676	28.00	28.00	56.00	2023	110
25825.69915	7162.122409	-125.14	57.63	57.63	115.25	1389	110
6800.699152	7715.922409	-86.9078	44.42	44.42	88.83	1043	110
34242.09915	9823.122409	-139.396	52.21	52.21	104.42	1403	110
3937.899152	10979.92241	-75.2438	6.64	6.64	13.28	19541	110
32021.39915	11077.62241	-136.156	45.95	45.95	91.89	1155	110
31854.29915	11611.32241	25.3942	37.07	37.07	74.14	1578	110
30937.49915	12248.52241	0.572164	25.88	25.88	51.76	1898	110
7231.899152	13532.62241	310.376	18.68	18.68	37.35	4097	110
28381.39915	14692.62241	-183.46	55.44	55.44	110.87	1053	110
7857.299152	15195.92241	296.456	42.30	42.30	84.59	1734	110
35360.29915	15131.82241	-67.4678	37.19	37.19	74.37	1290	110
31856.19915	15246.72241	-131.62	13.45	13.45	26.89	8966	110
35436.39915	17962.52241	193.892	28.97	28.97	57.93	1564	110
37765.09915	18483.72241	5.10816	23.01	23.01	46.02	2639	110
32157.49915	19787.22241	10.9402	31.96	31.96	63.91	1344	110
8066.799152	20036.92241	106.713	30.33	30.33	60.66	1322	110
8016.699152	20714.62241	98.6542	24.61	24.61	49.22	1614	110
4838.399152	20969.52241	-91.4438	25.43	25.43	50.87	3331	110
34522.09915	22954.42241	31.9876	9.40	9.40	18.79	10980	110
7984.399152	23095.82241	-127.084	7.72	7.72	15.45	17788	110
37503.19915	23432.02241	-95.9798	22.98	22.98	45.97	3625	110
15778.39915	23569.02241	-178.276	40.22	40.22	80.45	1443	110
23607.99915	24025.22241	262.024	39.73	39.73	79.46	1321	110
26173.09915	24079.72241	-179.572	32.22	32.22	64.43	1604	110
30441.19915	25110.12241	299.387	7.96	7.96	15.92	25082	110
21535.89915	25446.72241	-29.2358	34.81	34.81	69.61	1071	110
32063.09915	29906.02241	-116.068	40.67	40.67	81.34	1298	110
27282.09915	30265.62241	-230.764	17.36	17.36	34.71	5681	110
25513.69915	31896.62241	-2.01984	31.72	31.72	63.44	1415	110
16975.89915	32165.32241	-143.284	14.51	14.51	29.01	6141	110
19018.59915	32306.12241	154.332	32.08	32.08	64.15	1673	110
26105.09915	33819.12241	-130.972	29.01	29.01	58.03	1989	110
25120.19915	33752.12241	-121.9	40.36	40.36	80.73	1522	110
26187.19915	34736.72241	-81.0758	35.91	35.91	71.83	1484	110
19172.69808	563.8166587	-226.15	53.95	53.95	107.91	1625	118
17404.19808	1261.916659	-199.582	72.02	72.02	144.03	1111	118
36787.89808	1704.616659	204.959	45.97	45.97	91.94	1851	118
17629.59808	3132.416659	293.604	11.30	11.30	22.61	10288	118
31211.29808	4695.216659	-116.638	41.35	41.35	82.71	1743	118
4825.798085	5842.316659	308.256	27.37	27.37	54.73	4435	118
21429.89808	5931.416659	89.9409	25.50	25.50	51.01	1807	118
26451.29808	6004.816659	-95.2539	18.56	18.56	37.11	5485	118
28412.79808	6362.316659	-224.854	26.02	26.02	52.05	5237	118
915.3980846	9838.516659	-9.71794	14.72	14.72	29.44	6463	118
17230.19808	10809.21666	-25.2699	25.81	25.81	51.62	2042	118
7971.598085	13512.41666	74.5563	42.39	42.39	84.78	1149	118
1994.398085	13651.61666	-76.4619	24.37	24.37	48.75	2517	118
39326.89808	14772.91666	-161.35	64.62	64.62	129.24	1075	118
12500.59808	16002.91666	-20.0859	16.32	16.32	32.64	4486	118
5583.298085	16391.11666	270.16	16.81	16.81	33.63	6290	118
19752.19808	16412.61666	162.468	40.34	40.34	80.68	1473	118
29671.89808	17118.61666	24.0069	38.39	38.39	76.77	1116	118
23127.79808	17381.91666	76.7541	22.58	22.58	45.17	1888	118
26672.09808	19642.91666	-38.2299	46.79	46.79	93.59	1206	118
31905.19808	20902.81666	-24.6219	16.27	16.27	32.55	5176	118
9232.798085	21150.81666	173.457	13.38	13.38	26.75	7479	118
29008.89808	22210.41666	39.3915	25.34	25.34	50.68	1558	118
12208.19808	22837.51666	-154.222	49.24	49.24	98.49	1312	118
33879.79808	23009.61666	-154.222	7.72	7.72	15.45	20737	118
11640.49808	23756.01666	161.736	25.03	25.03	50.07	1833	118
29634.89808	24462.01666	211.552	58.90	58.90	117.80	1038	118
14998.09808	26501.41666	78.9519	42.41	42.41	84.83	1094	118
12144.19808	27994.21666	-52.4859	23.46	23.46	46.91	2667	118
14861.09808	28357.41666	-97.8459	33.30	33.30	66.60	1772	118
30563.09808	29361.21666	-121.174	36.64	36.64	73.29	1751	118
22116.39808	29462.51666	-6.47793	17.26	17.26	34.52	4035	118
6385.698085	30702.11666	-222.91	40.03	40.03	80.07	1557	118
23414.49808	32257.81666	-186.622	22.28	22.28	44.56	3938	118
21676.29808	32599.71666	-115.99	27.41	27.41	54.82	2360	118
36922.09808	35057.61666	-94.6059	37.23	37.23	74.47	1338	118
20210.99808	35859.21666	-179.494	95.57	95.57	191.13	1194	118
29279.19808	36105.51666	-148.39	37.68	37.68	75.36	2069	118
14034.39702	3555.810909	213.096	30.52	30.52	61.04	1621	126
7155.497017	3452.610909	77.5646	29.11	29.11	58.22	2004	126
24754.49702	5794.410909	82.6928	16.13	16.13	32.26	6816	126
14358.49702	6604.010909	-31.024	32.76	32.76	65.52	1540	126
24578.89702	6913.610909	-86.752	59.98	59.98	119.96	1002	126
9836.197017	8025.110909	206.502	25.81	25.81	51.62	2613	126
19463.99702	11610.01091	31.4108	22.14	22.14	44.27	1858	126
21220.19702	13605.51091	-209.872	48.42	48.42	96.84	1291	126
38135.69702	13716.11091	110.532	50.33	50.33	100.65	1005	126
4278.197017	15318.01091	-148.96	9.42	9.42	18.84	9930	126
4346.697017	18622.21091	-54.352	10.03	10.03	20.06	14405	126
17941.39702	18826.41091	141.301	22.07	22.07	44.13	2109	126
31006.59702	18876.61091	-65.368	31.42	31.42	62.83	1778	126
37668.59702	20290.11091	-95.824	28.92	28.92	57.84	2017	126
29586.39702	20662.51091	-68.608	33.02	33.02	66.03	1609	126
32853.49702	20492.91091	-87.4	23.17	23.17	46.35	2328	126
3851.597017	22051.91091	111.997	30.19	30.19	60.38	1735	126
8418.997017	24784.41091	-29.728	39.66	39.66	79.32	1314	126
513.097017	25400.01091	183.792	30.78	30.78	61.56	1096	126
31835.29702	26027.61091	-81.568	23.69	23.69	47.38	2424	126
13696.29702	26645.21091	196.246	12.29	12.29	24.59	9041	126
33888.39702	27090.71091	29.213	38.20	38.20	76.40	1386	126
13328.99702	27263.21091	48.9932	19.64	19.64	39.28	3873	126
33138.19702	27675.21091	-139.24	21.03	21.03	42.06	4790	126
15208.29702	29155.11091	282.693	9.21	9.21	18.42	16016	126
19103.39702	29157.11091	181.594	17.62	17.62	35.23	3127	126
28782.89702	29161.11091	90.7514	21.27	21.27	42.53	2239	126
9481.797017	29521.51091	48.2606	35.44	35.44	70.89	1283	126
22340.59702	30061.31091	-81.568	17.57	17.57	35.14	4939	126
27293.59702	31545.91091	-126.928	8.83	8.83	17.66	16139	126
19290.59702	31862.01091	173.535	57.56	57.56	115.11	1130	126
26010.89702	32667.41091	19.6892	7.87	7.87	15.73	12184	126
22246.39702	32914.71091	-62.776	14.27	14.27	28.54	7340	126
20228.69702	35755.31091	-56.296	19.15	19.15	38.29	3813	126
16012.09595	2859.705159	-58.8101	23.79	23.79	47.57	2942	134
5263.395949	3174.905159	191.928	39.73	39.73	79.46	1237	134
1096.095949	4344.705159	-202.666	39.68	39.68	79.36	1791	134
8978.895949	6361.305159	-50.3861	65.00	65.00	130.00	1228	134
24344.69595	7268.705159	15.0619	26.68	26.68	53.36	2189	134
2231.495949	7318.605159	-54.2741	20.11	20.11	40.22	2547	134
9926.295949	7861.105159	262.258	12.18	12.18	24.35	8886	134
4999.195949	7969.905159	-46.4981	19.57	19.57	39.14	4112	134
1367.595949	9672.505159	82.0381	47.31	47.31	94.62	1063	134
2416.695949	11945.20516	-10.2101	20.87	20.87	41.73	3058	134
4067.895949	13510.60516	240.28	49.53	49.53	99.05	1053	134
30451.49595	14451.00516	247.606	22.66	22.66	45.31	3717	134
9643.295949	17372.60516	84.2359	18.04	18.04	36.08	3060	134
673.6959494	19641.20516	-193.594	36.90	36.90	73.81	1590	134
33892.69595	19787.00516	-59.4581	12.43	12.43	24.87	8122	134
37743.89595	20140.90516	19.0345	32.22	32.22	64.43	1605	134
6711.795949	20574.10516	-59.4581	20.14	20.14	40.27	3102	134
33867.69595	23015.20516	-97.0421	12.79	12.79	25.58	6517	134
8469.395949	23986.00516	-223.402	33.06	33.06	66.13	2745	134
27360.69595	25651.10516	-155.362	11.68	11.68	23.36	10816	134
11604.39595	25714.40516	98.8879	15.94	15.94	31.89	6486	134
12569.79595	26672.00516	-29.0021	8.78	8.78	17.57	11858	134
33971.09595	27213.50516	-212.386	34.15	34.15	68.30	2376	134
17968.39595	29215.60516	-32.2421	30.54	30.54	61.09	1742	134
19988.69595	29642.70516	68.8513	18.18	18.18	36.36	3290	134
27192.09595	29975.20516	-16.6901	48.49	48.49	96.98	1275	134
14676.59595	30028.80516	-34.8341	32.57	32.57	65.14	1453	134
12112.79595	30580.90516	297.422	52.26	52.26	104.51	1198	134
31609.49595	30774.90516	-47.1461	44.53	44.53	89.07	1051	134
25585.89595	30978.60516	159.694	16.67	16.67	33.35	4955	134
32852.49595	31605.10516	-6.32213	45.00	45.00	90.01	1126	134
27312.89595	31549.10516	-77.6021	13.73	13.73	27.46	6636	134
30121.79595	34278.10516	-63.3461	40.13	40.13	80.26	1123	134
25585.09595	34420.90516	-71.7701	20.25	20.25	40.51	2557	134
14506.89595	34802.40516	131.122	37.16	37.16	74.32	1111	134
34575.59595	36177.10516	249.071	41.17	41.17	82.33	1321	134
11793.49488	1073.899409	-21.1482	16.18	16.18	32.36	3775	142
11616.29488	1405.299409	-152.692	27.15	27.15	54.31	2248	142
13420.29488	2836.299409	-32.8122	15.38	15.38	30.76	5972	142
22010.79488	4381.799409	-67.1562	16.96	16.96	33.91	5499	142
13272.19488	4615.599409	231.566	18.06	18.06	36.13	6900	142
6828.194882	5358.599409	-91.7802	38.06	38.06	76.11	1595	142
5818.394882	5723.199409	-214.252	19.76	19.76	39.52	5664	142
14163.79488	5785.499409	-82.0602	30.73	30.73	61.47	1710	142
15272.79488	6639.899409	150.98	30.59	30.59	61.18	1416	142
8745.094882	8670.599409	-15.9642	39.49	39.49	78.99	1484	142
29443.09488	11943.59941	-8.83623	40.44	40.44	80.87	1067	142
39469.99488	12292.89941	41.823	42.72	42.72	85.44	1147	142
36630.99488	19080.69941	-41.2362	17.05	17.05	34.10	6304	142
33258.69488	21902.99941	280.651	24.61	24.61	49.22	4426	142
13853.29488	23543.09941	-197.404	48.65	48.65	97.31	1328	142
12648.39488	25845.99941	170.761	18.89	18.89	37.77	2354	142
34542.09488	28261.49941	-25.6842	20.89	20.89	41.78	4256	142
17289.69488	30182.99941	223.508	42.15	42.15	84.31	1382	142
18951.39488	30487.29941	-0.412231	44.16	44.16	88.31	1103	142
22367.69488	31459.49941	20.5776	33.58	33.58	67.16	1170	142
23866.69488	31808.59941	56.475	12.03	12.03	24.07	4621	142
21147.99488	32888.99941	-19.2042	23.88	23.88	47.76	1848	142
19524.29488	33637.49941	-201.94	18.09	18.09	36.17	4477	142
20583.69488	33688.19941	273.325	41.38	41.38	82.75	1798	142
10681.89488	34176.49941	-61.3242	36.06	36.06	72.11	1270	142
13489.49381	563.6936587	94.6481	15.73	15.73	31.46	3182	150
11642.09381	816.1936587	60.2159	33.91	33.91	67.82	1215	150
4456.893814	1080.993659	-236.854	35.73	35.73	71.45	2302	150
3324.193814	2502.693659	-45.0463	27.11	27.11	54.21	1952	150
11488.39381	2305.293659	129.813	11.94	11.94	23.88	6814	150
21428.09381	2330.993659	51.4247	16.27	16.27	32.55	2427	150
22951.69381	2976.593659	-156.502	39.00	39.00	78.00	1601	150
9018.893814	4462.593659	-126.694	20.49	20.49	40.98	4088	150
22741.29381	5276.393659	76.3331	27.13	27.13	54.26	2177	150
1197.593814	5389.393659	203.805	25.88	25.88	51.76	1722	150
14239.99381	5825.593659	-210.286	26.05	26.05	52.09	4124	150
23063.49381	6008.093659	-96.8863	20.35	20.35	40.69	3639	150
8166.993814	8541.793659	-51.5263	16.39	16.39	32.78	5863	150
35951.19381	11364.09366	-96.8863	42.70	42.70	85.39	1511	150
2279.793814	14393.39366	-43.1023	20.72	20.72	41.45	2032	150
15457.19381	19944.99366	-35.3263	19.90	19.90	39.80	2248	150
14872.39381	20640.39366	-6.81433	34.29	34.29	68.58	1021	150
32072.59381	20882.09366	-219.358	17.45	17.45	34.90	7785	150
9513.493814	22043.19366	-21.0703	40.53	40.53	81.06	1006	150
3975.293814	22403.89366	-150.022	47.08	47.08	94.15	1429	150
8336.893814	24068.99366	-83.2783	18.91	18.91	37.82	3659	150
27177.09381	24657.09366	-85.2223	28.10	28.10	56.19	1808	150
21677.49381	24841.29366	-67.7263	20.84	20.84	41.68	3588	150
10197.89381	24955.09366	-10.0543	31.32	31.32	62.64	1237	150
21483.59381	25467.59366	182.56	25.72	25.72	51.43	2717	150
8870.293814	25937.99366	-175.294	40.08	40.08	80.16	1725	150
27370.89381	25708.39366	-129.286	19.36	19.36	38.72	3210	150
16198.79381	27108.39366	-118.27	7.32	7.32	14.65	16510	150
29629.39381	28077.79366	13.2737	15.61	15.61	31.23	4573	150
25632.89381	28478.99366	-78.0943	52.26	52.26	104.51	1128	150
31667.99381	28527.99366	-33.3823	32.17	32.17	64.34	1492	150
12411.59381	29479.29366	50.6921	44.58	44.58	89.16	1076	150
18158.89381	30154.29366	133.476	31.72	31.72	63.44	1380	150
21675.39381	30110.59366	-69.6703	24.33	24.33	48.65	2649	150
30615.49381	30289.79366	-139.654	45.45	45.45	90.90	1473	150
28460.29381	33184.19366	-182.422	18.51	18.51	37.02	6574	150
21028.99381	34083.09366	-225.838	20.54	20.54	41.07	7568	150
23695.09381	35591.19366	6.79367	41.94	41.94	83.89	1131	150
3864.892747	2576.787909	134.286	29.13	29.13	58.26	2098	158
22639.29275	2767.087909	0.391572	20.37	20.37	40.74	2990	158
6789.792747	5055.887909	-190.12	16.01	16.01	32.03	5805	158
2335.092747	5425.487909	-20.9924	25.65	25.65	51.29	1431	158
20986.09275	5970.687909	167.986	38.88	38.88	77.76	1756	158
5789.392747	6056.087909	-214.096	19.99	19.99	39.99	7156	158
2737.292747	7734.087909	48.5722	42.58	42.58	85.16	1078	158
8135.792747	8535.887909	-120.136	19.59	19.59	39.19	4000	158
2788.592747	8904.387909	282.272	33.13	33.13	66.27	1876	158
27951.89275	8795.887909	228.792	30.57	30.57	61.14	2927	158
5441.792747	10952.18791	-92.2724	10.62	10.62	21.24	11782	158
6047.692747	10990.48791	-184.936	16.39	16.39	32.78	9822	158
23199.49275	11262.08791	-194.656	42.18	42.18	84.36	1353	158
4090.992747	16631.08791	-44.3204	31.09	31.09	62.17	2474	158
37626.39275	17008.28791	-204.376	22.77	22.77	45.55	4777	158
39201.29275	16873.88791	61.759	47.26	47.26	94.53	1013	158
5959.692747	17636.68791	-6.73643	27.88	27.88	55.77	1579	158
35331.59275	19347.68791	104.25	9.91	9.91	19.83	9227	158
32249.89275	19531.58791	-115.6	29.15	29.15	58.31	2592	158
5605.092747	19667.58791	63.9568	20.35	20.35	40.69	3034	158
32940.69275	20293.38791	49.3048	37.23	37.23	74.47	1313	158
20120.99275	20538.28791	210.477	12.91	12.91	25.81	5515	158
8116.592747	20931.48791	-151.888	25.01	25.01	50.02	3708	158
4416.892747	21318.38791	84.4696	34.10	34.10	68.20	1105	158
7517.092747	21673.98791	-49.5044	31.09	31.09	62.17	1340	158
30796.09275	22334.28791	-67.0004	39.14	39.14	78.28	1654	158
36373.79275	22049.38791	15.9436	36.90	36.90	73.81	1127	158
36016.39275	23517.58791	-34.6004	26.40	26.40	52.80	2602	158
37875.49275	24218.08791	30.2572	26.28	26.28	52.56	2771	158
31280.29275	26770.18791	84.4696	25.20	25.20	50.40	1823	158
23928.09275	27104.18791	39.0484	8.36	8.36	16.72	9016	158
31529.29275	28699.08791	-59.2244	20.70	20.70	41.40	3946	158
20780.09275	29372.28791	-195.304	24.56	24.56	49.13	2732	158
24819.79275	30232.88791	-72.8324	13.71	13.71	27.41	4192	158
29157.69275	30566.38791	-133.096	14.13	14.13	28.26	6554	158
27933.39275	31492.28791	55.1656	26.92	26.92	53.84	1795	158
22343.89275	34349.08791	28.0594	36.83	36.83	73.66	1199	158
20052.09275	35226.78791	-96.1604	34.31	34.31	68.62	1747	158
23236.09168	1194.682159	35.4633	47.31	47.31	94.62	1041	166
15291.99168	2397.182159	93.3387	12.27	12.27	24.54	4769	166
23498.79168	2484.382159	-49.4265	20.63	20.63	41.26	3891	166
12924.19168	3112.582159	-41.6505	23.24	23.24	46.49	1929	166
20224.99168	4091.782159	-157.643	37.07	37.07	74.14	1739	166
21275.79168	4181.182159	-4.06653	17.80	17.80	35.61	2283	166
3566.591679	4555.582159	23.7417	17.50	17.50	35.00	3344	166
16408.49168	4783.782159	112.386	32.83	32.83	65.66	1286	166
1284.191679	5417.082159	102.862	33.84	33.84	67.68	1216	166
4925.191679	5972.882159	-106.451	18.20	18.20	36.41	4002	166
7123.391679	6145.582159	-3.41853	42.74	42.74	85.49	1126	166
22981.69168	5982.682159	-138.203	29.01	29.01	58.03	2064	166
7518.291679	6340.582159	216.415	15.52	15.52	31.04	7295	166
17446.39168	6267.582159	-154.403	6.74	6.74	13.47	14094	166
28425.29168	6514.082159	43.5219	37.02	37.02	74.04	1328	166
27142.79168	6973.382159	69.8955	15.83	15.83	31.65	3279	166
3075.391679	7444.582159	235.463	31.18	31.18	62.36	1856	166
34877.09168	7438.382159	-41.0025	55.44	55.44	110.87	1009	166
19402.09168	8407.182159	-226.331	37.35	37.35	74.70	1563	166
10756.79168	10462.38216	5.65347	23.22	23.22	46.44	2250	166
35819.69168	10869.58216	251.58	62.53	62.53	125.05	1015	166
19582.19168	11242.38216	73.5585	17.54	17.54	35.09	2741	166
6423.691679	11717.78216	-145.331	43.50	43.50	86.99	1351	166
15406.49168	11599.68216	296.269	16.86	16.86	33.72	5261	166
34571.99168	12128.78216	-95.4345	14.81	14.81	29.63	3584	166
34082.59168	13247.98216	273.558	37.30	37.30	74.61	1947	166
1974.391679	13585.48216	44.2545	28.00	28.00	56.00	2242	166
12796.49168	15776.68216	-107.099	50.11	50.11	100.23	1003	166
23249.59168	17756.18216	14.7255	12.18	12.18	24.35	5722	166
2145.691679	17821.08216	267.697	60.97	60.97	121.94	1028	166
7722.791679	18596.28216	112.386	27.32	27.32	54.64	1460	166
22056.09168	19109.48216	-20.2665	14.60	14.60	29.20	4306	166
6985.391679	19464.98216	-190.043	26.64	26.64	53.27	3025	166
8685.391679	23154.38216	-122.651	18.27	18.27	36.55	3390	166
32253.69168	25424.48216	-98.0265	38.20	38.20	76.40	1333	166
20823.79168	29365.38216	19.3461	25.86	25.86	51.72	2191	166
27261.29168	30728.08216	-96.0825	33.16	33.16	66.32	1515	166
29635.39168	30756.58216	91.8735	34.97	34.97	69.94	1254	166
15221.89168	32363.48216	0.469474	34.17	34.17	68.34	1053	166
21265.69168	32615.68216	-26.0985	34.48	34.48	68.95	2599	166
24201.69168	35168.88216	162.936	38.62	38.62	77.24	1856	166
14727.29061	848.8764087	130.779	53.01	53.01	106.02	1130	174
11821.69061	1122.376409	-74.6206	7.11	7.11	14.22	17679	174
2440.790612	1138.976409	-123.869	40.95	40.95	81.91	1222	174
748.3906115	2328.876409	-178.949	74.91	74.91	149.83	1083	174
19543.79061	3128.676409	-61.0126	16.96	16.96	33.91	4428	174
18279.99061	4364.976409	201.841	24.75	24.75	49.50	2520	174
17438.39061	6251.076409	-134.237	18.02	18.02	36.03	3652	174
4459.190612	6746.176409	45.7976	29.18	29.18	58.36	1436	174
10443.99061	8326.676409	-59.0686	22.89	22.89	45.78	2592	174
2789.990612	8820.376409	180.596	41.17	41.17	82.33	1475	174
30786.89061	9412.376409	-65.5486	47.74	47.74	95.47	1184	174
9201.490612	10701.27641	-30.5566	24.77	24.77	49.55	2268	174
29137.99061	11187.87641	147.629	21.31	21.31	42.63	2329	174
2027.990612	13736.47641	12.2114	14.98	14.98	29.96	3964	174
3647.190612	14765.87641	-77.2126	34.43	34.43	68.86	1462	174
34843.29061	15748.37641	-118.037	13.59	13.59	27.18	10385	174
37586.09061	17039.37641	-36.3886	24.44	24.44	48.89	2197	174
31758.49061	17078.97641	120.523	48.56	48.56	97.12	1047	174
36125.69061	19863.77641	-1.39662	21.08	21.08	42.15	3095	174
33839.99061	20553.17641	-49.9966	54.61	54.61	109.22	1188	174
8402.190612	21002.97641	-75.2686	24.68	24.68	49.36	2360	174
34499.79061	22975.07641	102.94	22.49	22.49	44.98	2260	174
10823.69061	24775.87641	-72.0286	9.99	9.99	19.97	9913	174
30412.19061	25090.67641	286.09	12.48	12.48	24.96	12098	174
6395.490612	26780.57641	204.039	43.52	43.52	87.04	1136	174
31263.09061	26719.07641	242.134	20.68	20.68	41.35	5018	174
27685.59061	28200.67641	130.047	19.36	19.36	38.72	4030	174
17316.69061	29439.37641	-171.821	34.55	34.55	69.10	1968	174
13225.09061	30256.17641	100.01	40.46	40.46	80.92	1104	174
37410.39061	30716.67641	267.043	47.62	47.62	95.24	1415	174
29591.99061	33040.77641	-119.981	8.05	8.05	16.11	20469	174
10887.09061	33004.47641	270.706	56.97	56.97	113.93	1100	174
27161.39061	34920.17641	-151.733	23.95	23.95	47.90	2921	174
17508.78954	1325.970659	-197.015	56.80	56.80	113.61	1413	182
24084.78954	1723.270659	158.696	36.36	36.36	72.72	1427	182
19646.18954	2657.070659	44.4103	16.63	16.63	33.25	4171	182
21784.78954	2581.170659	-67.4147	21.62	21.62	43.24	2347	182
13365.48954	2901.970659	-58.3427	10.43	10.43	20.87	10936	182
20245.48954	2917.770659	-174.335	37.75	37.75	75.50	1777	182
22595.18954	5527.070659	-17.5187	33.65	33.65	67.31	1662	182
21830.18954	6326.970659	36.3517	26.71	26.71	53.41	1529	182
29797.48954	6699.770659	70.7839	38.57	38.57	77.15	1001	182
15733.48954	7867.470659	52.4689	16.11	16.11	32.22	3805	182
6822.089544	7886.470659	-76.4867	36.90	36.90	73.81	1837	182
8512.789544	9689.670659	272.981	30.33	30.33	60.66	2478	182
32608.68954	9859.470659	82.5055	36.57	36.57	73.15	1527	182
23069.28954	10264.07066	241.48	39.96	39.96	79.93	1050	182
917.4895439	13206.67066	-18.8147	26.14	26.14	52.28	1650	182
34103.58954	13436.07066	-119.255	20.65	20.65	41.31	3610	182
31086.48954	15760.97066	206.315	42.93	42.93	85.86	1207	182
21493.88954	16049.17066	-211.919	59.53	59.53	119.07	1191	182
34589.88954	17277.37066	235.619	32.00	32.00	64.01	2132	182
13467.38954	19214.07066	-74.5427	50.66	50.66	101.31	1044	182
32156.28954	19528.17066	92.7619	38.34	38.34	76.68	1225	182
35079.88954	21491.17066	267.121	70.84	70.84	141.68	1124	182
16124.08954	21485.97066	-16.2227	19.97	19.97	39.94	1898	182
8170.989544	21954.57066	-136.103	23.34	23.34	46.68	3286	182
14121.18954	22047.17066	-20.7587	23.79	23.79	47.57	2195	182
36024.58954	22237.07066	-101.111	16.04	16.04	32.08	4002	182
25533.08954	23227.27066	-138.047	41.35	41.35	82.71	1264	182
21454.28954	25508.47066	60.5275	17.43	17.43	34.85	3467	182
14829.08954	26633.07066	90.5641	30.21	30.21	60.43	1100	182
13544.38954	27872.67066	38.5495	14.20	14.20	28.40	4624	182
6964.989544	28323.27066	-196.367	49.53	49.53	99.05	1323	182
28851.68954	28503.37066	307.414	40.48	40.48	80.96	1926	182
32081.98954	29495.87066	21.6997	27.11	27.11	54.21	1603	182
24990.08954	29575.37066	-4.55872	15.78	15.78	31.56	4531	182
24106.58954	32140.37066	120.601	16.30	16.30	32.59	4989	182
25678.18954	32682.77066	0.625277	30.43	30.43	60.85	1857	182
24752.08954	32812.97066	16.8253	11.09	11.09	22.18	5366	182
14654.78848	613.7649087	-67.3368	42.18	42.18	84.36	1177	190
6893.388476	820.4649087	-91.3128	14.84	14.84	29.67	6994	190
8505.788476	1832.264909	-13.5528	9.77	9.77	19.55	10831	190
5831.288476	2043.664909	10.4232	35.58	35.58	71.17	1206	190
17333.48848	3017.164909	44.4882	23.10	23.10	46.21	1959	190
12368.08848	5623.964909	-158.705	15.40	15.40	30.80	6141	190
8826.888476	6394.464909	-47.2488	48.42	48.42	96.84	1079	190
15674.68848	6505.464909	-65.3928	40.69	40.69	81.39	1294	190
11788.38848	7263.864909	-15.4968	34.34	34.34	68.67	1320	190
8643.288476	11726.06491	54.7446	44.60	44.60	89.21	1146	190
12928.88848	12729.66491	185.147	38.95	38.95	77.90	1185	190
7855.488476	12708.86491	67.1988	18.53	18.53	37.07	3325	190
3397.788476	12829.56491	303.829	70.60	70.60	141.21	1045	190
32569.78848	12989.56491	-166.481	47.52	47.52	95.05	1430	190
35791.18848	13106.56491	60.6054	40.36	40.36	80.73	1386	190
9275.688476	14855.26491	286.979	41.42	41.42	82.85	1567	190
1564.288476	16229.36491	275.99	42.77	42.77	85.53	1521	190
39364.18848	16368.46491	233.499	48.30	48.30	96.60	1190	190
17735.38848	17509.86491	65.7336	17.76	17.76	35.51	3454	190
12249.18848	17846.46491	-221.561	29.77	29.77	59.53	3381	190
18656.48848	17989.26491	65.001	26.61	26.61	53.22	1241	190
29173.68848	18517.36491	-162.593	41.28	41.28	82.57	1251	190
23640.38848	19627.86491	-231.929	41.05	41.05	82.10	1618	190
29865.38848	19386.16491	298.7	37.11	37.11	74.23	1703	190
36473.28848	21145.66491	-123.065	32.64	32.64	65.28	1663	190
18412.78848	23195.36491	216.649	50.56	50.56	101.12	1092	190
32795.48848	23184.96491	-126.305	36.41	36.41	72.82	1735	190
33868.58848	25684.66491	-75.1128	24.09	24.09	48.18	4086	190
15492.98848	28519.66491	-95.8488	23.90	23.90	47.81	2528	190
33865.98848	28627.26491	-34.2888	26.31	26.31	52.61	2340	190
26266.58848	30420.06491	237.895	40.65	40.65	81.29	1648	190
29462.38848	30731.06491	154.378	14.93	14.93	29.86	8152	190
19812.88848	30948.66491	49.6164	5.58	5.58	11.16	18104	190
11523.58848	33720.16491	-184.625	40.74	40.74	81.48	1660	190
23690.18848	34684.66491	165.367	25.81	25.81	51.62	2814	190
17417.68741	981.0591587	-146.315	35.04	35.04	70.08	1891	198
23334.58741	1493.759159	-178.067	20.82	20.82	41.64	3610	198
5919.987409	2163.459159	10.5011	20.87	20.87	41.73	2407	198
19772.98741	2643.059159	215.262	22.70	22.70	45.40	3138	198
23951.18741	2856.759159	-2.45892	26.33	26.33	52.66	2461	198
18949.68741	3357.959159	-138.539	18.91	18.91	37.82	4135	198
20686.48741	4556.359159	6.61308	28.68	28.68	57.37	1684	198
22908.28741	4413.659159	174.236	43.80	43.80	87.61	1078	198
22671.08741	5116.659159	-186.491	38.22	38.22	76.44	1840	198
26090.58741	5830.759159	36.5075	23.22	23.22	46.44	2815	198
12358.78741	8118.259159	25.5185	39.82	39.82	79.65	1072	198
8683.487409	8358.159159	240.17	22.51	22.51	45.03	3022	198
7834.387409	8811.659159	252.624	27.84	27.84	55.67	2241	198
31781.78741	8932.859159	28.4489	37.89	37.89	75.78	1016	198
5780.687409	9558.559159	-149.555	33.49	33.49	66.98	2235	198
3298.187409	9985.459159	170.573	29.67	29.67	59.35	1983	198
9677.087409	10186.65916	-114.563	39.02	39.02	78.04	1998	198
2612.587409	10715.75916	-136.595	58.95	58.95	117.89	1031	198
20636.98741	10565.05916	69.4745	21.12	21.12	42.25	1464	198
5315.187409	12435.05916	8.55708	39.89	39.89	79.79	1041	198
7846.387409	12517.45916	41.6357	23.41	23.41	46.82	1928	198
37592.58741	14028.35916	287.789	28.64	28.64	57.27	3739	198
3545.087409	15630.55916	120.024	32.45	32.45	64.90	1677	198
33729.18741	17033.45916	192.551	33.94	33.94	67.87	1378	198
17761.98741	17518.35916	87.0569	10.29	10.29	20.58	9106	198
22417.68741	17542.25916	-72.4429	35.30	35.30	70.60	1176	198
33607.88741	17583.15916	-162.515	17.59	17.59	35.18	3699	198
37823.48741	18374.45916	-72.4429	17.10	17.10	34.19	4886	198
8390.387409	19663.95916	152.991	26.21	26.21	52.42	2133	198
36894.88741	20073.05916	-135.299	20.54	20.54	41.07	2599	198
11066.58741	22703.75916	266.544	50.80	50.80	101.59	1251	198
21497.48741	26824.25916	290.72	43.50	43.50	86.99	1308	198
31252.98741	26806.55916	34.3097	18.46	18.46	36.93	4417	198
14828.68741	27707.95916	129.548	23.62	23.62	47.24	2889	198
10852.38741	27810.25916	-196.859	18.02	18.02	36.03	6677	198
26293.08741	28498.15916	-95.1229	15.38	15.38	30.76	4242	198
31563.28741	28483.45916	251.159	41.73	41.73	83.46	1676	198
31020.88741	29205.85916	63.6137	19.24	19.24	38.48	3825	198
24313.88741	29700.85916	-150.851	24.94	24.94	49.88	3831	198
10656.28741	29933.95916	-226.667	59.20	59.20	118.41	1409	198
22574.48741	30671.15916	221.855	30.43	30.43	60.85	1868	198
30505.68741	34458.25916	21.1229	33.68	33.68	67.35	1383	198
8000.986341	360.0534087	-76.901	43.12	43.12	86.24	1444	206
23316.38634	1446.153409	-160.493	37.70	37.70	75.41	2968	206
2636.386341	1771.553409	-165.029	41.38	41.38	82.75	1581	206
19978.48634	1893.453409	79.0762	22.28	22.28	44.56	2379	206
13367.18634	2844.453409	48.307	14.13	14.13	28.26	4931	206
14502.68634	2741.053409	-142.997	14.44	14.44	28.87	6862	206
23525.98634	2608.553409	-128.093	37.66	37.66	75.31	1487	206
11486.88634	3013.153409	-73.661	11.09	11.09	22.18	7814	206
27439.88634	3298.553409	-21.173	33.18	33.18	66.36	1404	206
25828.38634	3876.853409	-111.245	34.45	34.45	68.91	1442	206
21226.58634	4097.153409	38.0506	24.14	24.14	48.28	3067	206
24905.98634	4310.353409	-27.005	28.35	28.35	56.71	2329	206
4491.786341	5863.753409	-115.781	33.79	33.79	67.59	1852	206
32079.18634	10100.85341	-70.421	27.20	27.20	54.40	1960	206
20713.98634	10462.25341	189.699	37.09	37.09	74.18	1133	206
6084.286341	10896.65341	54.9004	38.27	38.27	76.54	1180	206
30004.08634	12191.95341	292.263	43.92	43.92	87.84	1574	206
8472.486341	12560.15341	40.981	20.58	20.58	41.17	2448	206
33574.28634	15072.35341	-121.613	50.99	50.99	101.97	1150	206
17755.18634	17486.85341	6.04298	19.10	19.10	38.20	3063	206
2064.386341	17659.85341	-78.197	42.18	42.18	84.36	1012	206
37797.58634	18373.05341	-107.357	16.11	16.11	32.22	4778	206
3591.786341	18239.45341	-60.701	37.59	37.59	75.17	1293	206
3330.386341	19511.65341	-45.149	16.37	16.37	32.73	2735	206
23270.48634	19411.25341	38.7832	36.27	36.27	72.53	1114	206
8310.286341	19635.65341	57.8308	13.52	13.52	27.04	4841	206
36925.58634	20175.15341	-117.077	27.22	27.22	54.45	4038	206
34991.98634	21451.95341	-30.893	40.84	40.84	81.67	1018	206
15267.38634	22767.95341	-120.317	28.54	28.54	57.09	1722	206
8810.486341	25838.85341	-216.221	50.63	50.63	101.27	1374	206
31810.08634	26136.05341	-157.901	25.53	25.53	51.06	5048	206
23945.08634	27085.35341	14.467	13.02	13.02	26.05	5974	206
29803.68634	28059.95341	242.446	37.30	37.30	74.61	1579	206
27590.78634	29934.65341	-80.789	50.11	50.11	100.23	1105	206
21759.28634	30182.95341	-148.181	47.67	47.67	95.33	1454	206
15355.08634	30526.55341	-145.589	40.22	40.22	80.45	1530	206
21380.88634	32702.05341	90.0652	14.01	14.01	28.02	6535	206
12454.98634	34343.95341	15.763	41.80	41.80	83.60	1082	206
27046.98634	34736.45341	-233.717	24.52	24.52	49.03	3464	206
28320.58634	34748.05341	-201.965	50.14	50.14	100.28	1706	206
1703.085274	857.4476587	-73.5831	41.24	41.24	82.47	1773	214
21005.78527	3442.647659	-77.4711	38.74	38.74	77.48	1367	214
23866.78527	4406.247659	-29.5191	26.96	26.96	53.93	2295	214
26236.68527	4610.347659	-39.2391	35.47	35.47	70.93	1279	214
35690.58527	5379.947659	-35.3511	33.39	33.39	66.79	1172	214
5795.585274	6033.047659	86.4801	38.10	38.10	76.21	1183	214
7526.185274	6214.347659	191.242	18.98	18.98	37.96	3734	214
25769.28527	7261.947659	-23.0391	33.86	33.86	67.73	1549	214
6786.085274	16012.34766	128.971	29.15	29.15	58.31	1415	214
25559.58527	15987.04766	-157.823	37.44	37.44	74.89	1326	214
32191.58527	16429.84766	185.381	21.38	21.38	42.77	2569	214
35930.48527	17056.94766	-234.287	51.81	51.81	103.62	1459	214
3446.285274	17780.14766	-89.7831	38.29	38.29	76.58	1515	214
37846.08527	18220.84766	-120.239	26.45	26.45	52.89	2695	214
7517.285274	18481.54766	-113.111	33.21	33.21	66.41	1631	214
21641.78527	18459.64766	-13.9671	8.71	8.71	17.43	8461	214
22440.88527	19388.54766	-26.9271	16.81	16.81	33.63	3808	214
36902.98527	20025.24766	-61.2711	16.20	16.20	32.40	5276	214
34837.78527	21491.24766	223.476	46.56	46.56	93.12	1345	214
10684.08527	24188.04766	6.12088	23.06	23.06	46.11	3154	214
34707.48527	25194.84766	190.509	35.11	35.11	70.23	1689	214
36562.88527	25427.74766	243.256	59.04	59.04	118.08	1493	214
26413.78527	26249.14766	68.8977	29.18	29.18	58.36	1504	214
13748.88527	26636.24766	292.341	17.90	17.90	35.80	5380	214
30127.28527	27071.94766	-185.039	47.64	47.64	95.28	2957	214
29569.48527	28106.54766	239.593	20.06	20.06	40.13	4879	214
15797.38527	28404.34766	-58.0311	26.23	26.23	52.47	1877	214
24728.98527	30828.84766	94.5387	15.14	15.14	30.29	5520	214
19816.38527	30971.94766	60.8391	7.65	7.65	15.31	13390	214
26191.38527	30998.44766	309.923	13.35	13.35	26.71	9059	214
23165.78527	32817.44766	219.813	29.93	29.93	59.86	1680	214
22104.88527	34164.64766	-133.847	24.77	24.77	49.55	2211	214
26179.08527	34821.04766	-186.335	52.54	52.54	105.08	1375	214
7987.684206	7181.541909	310.734	22.07	22.07	44.13	3424	222
30412.18421	7092.141909	-81.9292	31.42	31.42	62.83	1421	222
35931.38421	11618.64191	-188.849	46.18	46.18	92.36	1398	222
1667.484206	14088.74191	-103.313	46.53	46.53	93.07	1074	222
34040.18421	14408.24191	-32.6812	19.52	19.52	39.05	3597	222
23962.38421	14206.04191	-223.841	47.62	47.62	95.24	1123	222
15540.28421	14694.34191	-2.87322	33.54	33.54	67.07	1519	222
25562.58421	17217.74191	-205.697	33.25	33.25	66.51	1669	222
5994.484206	17608.24191	-92.9452	10.20	10.20	20.39	7574	222
12244.38421	17853.84191	-104.609	22.66	22.66	45.31	2196	222
7639.184206	18137.04191	-61.1932	13.64	13.64	27.27	4371	222
31190.78421	18309.24191	-127.937	45.55	45.55	91.09	1038	222
38731.68421	18346.24191	280.697	51.95	51.95	103.90	1279	222
5218.784206	18806.64191	74.8364	36.43	36.43	72.86	1433	222
3352.484206	19484.24191	-166.169	18.91	18.91	37.82	4570	222
24338.68421	20455.44191	-159.041	28.68	28.68	57.37	1778	222
34645.88421	20865.34191	-188.201	36.50	36.50	73.00	1994	222
35984.28421	21305.74191	33.0782	17.24	17.24	34.48	4298	222
18061.88421	21521.64191	82.895	34.17	34.17	68.34	1339	222
10003.78421	22218.84191	-52.7692	43.07	43.07	86.15	1283	222
8206.684206	22512.34191	17.2148	7.91	7.91	15.83	15508	222
31351.98421	23138.54191	-19.7212	33.58	33.58	67.16	1661	222
23131.78421	23340.34191	36.0086	15.35	15.35	30.71	2803	222
25224.38421	23595.44191	168.609	24.87	24.87	49.74	1688	222
30407.58421	25086.64191	-8.70522	26.52	26.52	53.03	1836	222
24840.48421	25702.24191	13.9748	25.03	25.03	50.07	2062	222
11540.48421	25759.34191	13.3268	32.64	32.64	65.28	1093	222
12579.58421	25853.14191	166.411	15.12	15.12	30.24	5032	222
13352.88421	26287.84191	-94.8892	32.57	32.57	65.14	2005	222
31865.08421	27041.74191	-124.697	48.35	48.35	96.70	1055	222
33293.58421	27597.04191	-67.0252	38.81	38.81	77.62	2354	222
12475.68421	27596.64191	-223.193	27.08	27.08	54.16	2872	222
12097.98421	28124.74191	-12.5932	43.50	43.50	86.99	1212	222
15764.38421	30255.24191	98.2796	29.15	29.15	58.31	1635	222
8926.284206	30689.14191	263.847	41.52	41.52	83.04	1285	222
26647.28421	33061.54191	-20.3692	23.36	23.36	46.72	1907	222
1984.583138	1176.036159	-168.683	59.65	59.65	119.30	1020	230
9329.183138	3479.036159	41.9473	18.06	18.06	36.13	2556	230
4285.183138	3685.636159	269.786	48.37	48.37	96.74	1366	230
32829.48314	3525.336159	291.764	30.07	30.07	60.15	2975	230
14752.48314	4805.736159	-176.459	63.87	63.87	127.74	1168	230
1776.883138	6694.836159	-53.9873	39.40	39.40	78.80	1355	230
2119.383138	7345.836159	-102.587	20.28	20.28	40.55	5677	230
3071.683138	7484.236159	289.566	25.98	25.98	51.95	2963	230
12792.98314	8328.936159	-239.315	69.99	69.99	139.98	1290	230
6201.683138	8617.136159	-28.0673	38.57	38.57	77.15	1218	230
21206.98314	9373.536159	-233.483	33.54	33.54	67.07	2173	230
14385.18314	10414.63616	285.171	33.70	33.70	67.40	1927	230
6012.583138	10381.63616	-229.595	51.36	51.36	102.73	1779	230
20826.08314	10497.63616	254.401	19.88	19.88	39.75	2677	230
27653.88314	12923.93616	-116.195	19.45	19.45	38.90	4045	230
25153.68314	13208.23616	-38.4353	38.08	38.08	76.16	1202	230
1119.283138	13816.03616	-81.8513	29.98	29.98	59.96	2301	230
35194.98314	13729.03616	-24.8273	32.10	32.10	64.20	2054	230
1132.583138	14168.63616	-55.9313	46.72	46.72	93.45	1103	230
1288.683138	14907.43616	-8.62732	29.67	29.67	59.35	1840	230
4821.183138	16086.23616	-73.4273	33.28	33.28	66.55	1729	230
34957.38314	17046.43616	-120.083	25.03	25.03	50.07	2813	230
6375.383138	19274.43616	-48.8033	55.37	55.37	110.73	1106	230
31270.38314	21188.33616	304.951	17.31	17.31	34.62	7672	230
37910.88314	21435.43616	45.6103	35.07	35.07	70.13	1491	230
7782.383138	23074.83616	-66.2993	34.15	34.15	68.30	1519	230
4736.083138	23655.53616	-215.339	67.24	67.24	134.47	1079	230
23812.58314	23998.53616	92.4967	31.60	31.60	63.21	1339	230
30795.98314	25725.33616	-56.5793	25.34	25.34	50.68	2463	230
13310.28314	26283.43616	-18.9953	24.87	24.87	49.74	1757	230
34869.38314	26136.73616	60.2623	35.16	35.16	70.32	1621	230
30493.18314	29519.53616	-197.843	11.19	11.19	22.37	14035	230
19045.08314	29952.03616	171.617	29.72	29.72	59.44	1753	230
23420.88314	32275.63616	17.2927	13.26	13.26	26.52	5637	230
27111.38314	33912.63616	-212.747	22.40	22.40	44.79	5230	230
8830.683138	33735.53616	-225.707	50.33	50.33	100.65	1201	230
15088.88314	34632.83616	-51.3953	46.35	46.35	92.69	1041	230
14601.88207	1308.830409	-33.8214	18.60	18.60	37.21	4747	238
21583.08207	1409.230409	-207.485	51.24	51.24	102.49	1725	238
11043.68207	1719.030409	127.739	20.18	20.18	40.36	2061	238
19354.88207	1846.730409	-194.525	24.19	24.19	48.37	3147	238
14501.28207	2741.430409	-123.893	15.73	15.73	31.46	3760	238
20569.78207	5064.330409	20.0472	42.84	42.84	85.67	1361	238
33977.78207	4788.530409	-23.4534	48.75	48.75	97.50	1284	238
17443.18207	5439.930409	-149.165	59.37	59.37	118.74	1202	238
18712.78207	5676.230409	-69.4614	51.46	51.46	102.91	1243	238
6058.482071	6327.330409	-16.9734	30.71	30.71	61.42	1284	238
4892.082071	6654.630409	-48.7254	44.44	44.44	88.88	1018	238
11573.38207	8164.230409	-84.3654	12.18	12.18	24.35	7860	238
8169.282071	8427.330409	-26.6934	12.95	12.95	25.91	7463	238
26676.18207	8752.730409	-4.01341	43.59	43.59	87.18	1148	238
11433.18207	9995.130409	245.688	44.58	44.58	89.16	1795	238
22541.58207	10650.23041	-110.933	39.23	39.23	78.47	1356	238
30680.88207	11620.43041	71.3292	26.09	26.09	52.19	1481	238
33541.68207	13481.53041	-68.8134	15.83	15.83	31.65	4652	238
34772.68207	15275.73041	-107.693	14.98	14.98	29.96	5784	238
6895.082071	15279.53041	131.402	10.81	10.81	21.62	9857	238
37737.18207	18151.33041	-16.9734	24.28	24.28	48.56	2418	238
32930.78207	20841.93041	-230.813	50.84	50.84	101.69	1828	238
8577.682071	21187.33041	-85.6614	16.16	16.16	32.31	7464	238
15948.98207	21706.83041	295.505	28.52	28.52	57.04	2576	238
33733.58207	23767.13041	-11.1414	28.66	28.66	57.32	1901	238
9939.682071	24068.53041	277.19	15.97	15.97	31.93	6125	238
33171.88207	27511.23041	-179.621	13.05	13.05	26.09	13009	238
34013.48207	28578.13041	-54.5574	26.85	26.85	53.69	1700	238
20467.68207	29097.53041	-34.4694	37.44	37.44	74.89	1139	238
26530.18207	29073.53041	-75.2934	20.21	20.21	40.41	4164	238
29351.88207	32967.83041	-5.30941	23.27	23.27	46.53	2148	238
26688.68207	33073.63041	-82.4214	15.14	15.14	30.29	4370	238
21114.38207	34161.03041	12.1866	23.41	23.41	46.82	1790	238
27122.08207	34879.63041	-70.7574	25.76	25.76	51.53	2185	238
7004.881003	930.5246587	58.2203	14.44	14.44	28.87	6980	246
18025.581	1761.624659	-0.047512	47.31	47.31	94.62	1063	246
23404.081	2096.024659	-79.7515	39.87	39.87	79.74	1226	246
24209.681	1892.524659	-77.1595	28.33	28.33	56.66	1813	246
16801.381	1858.324659	-211.296	17.62	17.62	35.23	7582	246
9964.781003	2812.024659	-20.7835	31.37	31.37	62.74	1829	246
13472.881	2737.324659	-141.312	26.66	26.66	53.32	2392	246
18774.681	2983.324659	-82.9915	13.09	13.09	26.19	7264	246
16934.581	3684.724659	-84.9355	51.29	51.29	102.58	1219	246
23211.881	4055.424659	-83.6395	18.51	18.51	37.02	3380	246
5241.981003	4709.724659	1.89649	16.30	16.30	32.59	2528	246
20510.181	5080.324659	39.1727	11.87	11.87	23.74	10502	246
19060.281	5463.724659	62.6159	26.19	26.19	52.38	2105	246
9090.981003	6894.424659	-170.472	49.64	49.64	99.29	1531	246
26713.781	6936.124659	-109.56	34.43	34.43	68.86	1888	246
2871.481003	7487.124659	299.246	19.66	19.66	39.33	5175	246
1119.281003	10612.52466	-71.9755	41.61	41.61	83.23	1247	246
564.2810033	10674.92466	-94.0075	48.68	48.68	97.36	1314	246
15417.481	11316.82466	201.81	15.71	15.71	31.42	4198	246
3175.081003	13010.82466	201.077	23.79	23.79	47.57	3184	246
31902.881	13492.12466	-28.5595	43.14	43.14	86.29	1302	246
7189.881003	13959.42466	-108.264	8.78	8.78	17.57	15847	246
5476.881003	14400.42466	108.037	21.90	21.90	43.80	1897	246
35821.081	15323.22466	16.8005	26.80	26.80	53.60	1891	246
6936.581003	15290.02466	45.0335	8.03	8.03	16.06	13150	246
36682.581	15677.92466	1.24849	29.04	29.04	58.07	1854	246
7154.981003	19596.72466	282.396	15.33	15.33	30.66	8159	246
8576.881003	21133.32466	-66.7915	22.42	22.42	44.84	4711	246
26180.581	21172.72466	269.942	40.81	40.81	81.62	1682	246
32046.881	21629.22466	182.762	24.63	24.63	49.27	1939	246
23499.781	22002.42466	-230.736	47.29	47.29	94.58	1218	246
18313.481	23228.42466	304.374	57.11	57.11	114.22	1084	246
12857.881	24193.22466	120.491	11.07	11.07	22.14	9662	246
30467.281	25117.32466	228.916	25.06	25.06	50.11	2390	246
29356.081	25416.92466	23.0555	29.86	29.86	59.72	1402	246
9089.981003	25513.82466	-50.5915	24.87	24.87	49.74	1965	246
36146.281	25623.12466	-222.96	52.94	52.94	105.88	1464	246
20172.781	25815.12466	261.15	43.80	43.80	87.61	1624	246
13876.981	26660.82466	-9.76751	11.66	11.66	23.31	10888	246
14584.481	27633.22466	12.2645	13.94	13.94	27.88	5739	246
33422.681	27569.72466	-109.56	43.03	43.03	86.05	1463	246
17683.981	28154.02466	-114.744	18.46	18.46	36.93	3217	246
7676.481003	29058.52466	-214.536	43.54	43.54	87.09	1561	246
30534.081	29491.72466	18.0965	26.96	26.96	53.93	2209	246
14323.581	30141.72466	-219.72	29.88	29.88	59.77	2773	246
15348.081	30193.42466	-95.3035	42.65	42.65	85.30	1289	246
6986.779936	914.0189087	94.1956	12.01	12.01	24.02	6821	254
13329.17994	2834.018909	130.826	23.62	23.62	47.24	1763	254
17049.57994	4088.118909	-164.562	31.42	31.42	62.83	2706	254
5269.379936	4666.518909	108.848	8.53	8.53	17.05	10544	254
15574.47994	6598.918909	242.913	32.45	32.45	64.90	1878	254
11000.67994	6891.518909	40.7158	12.39	12.39	24.77	6045	254
26856.97994	6886.218909	218.738	33.63	33.63	67.26	1426	254
6216.079936	9912.318909	-62.1776	25.86	25.86	51.72	3386	254
2303.179936	10624.11891	167.456	29.88	29.88	59.77	1332	254
4673.879936	10786.71891	-90.6896	42.39	42.39	84.78	1091	254
1136.879936	10917.41891	-119.202	10.48	10.48	20.96	8665	254
3971.479936	11040.41891	-91.3376	11.85	11.85	23.69	8182	254
32798.67994	11014.81891	-91.9856	55.44	55.44	110.87	1025	254
30781.77994	13114.31891	58.2982	8.20	8.20	16.39	12695	254
31719.37994	14014.71891	56.1004	31.91	31.91	63.82	1146	254
38814.67994	14714.11891	54.6352	36.10	36.10	72.20	1095	254
31889.17994	15376.91891	-100.41	13.54	13.54	27.08	7864	254
20473.97994	16466.31891	154.269	34.69	34.69	69.38	1016	254
1673.379936	16525.11891	-233.25	28.40	28.40	56.80	3822	254
23755.27994	17443.41891	-60.2336	15.14	15.14	30.29	5158	254
22079.07994	19043.61891	-0.617611	19.29	19.29	38.57	2618	254
32886.37994	20795.41891	-38.2016	16.30	16.30	32.59	6806	254
9957.479936	24117.31891	204.086	13.80	13.80	27.60	7234	254
32523.07994	24935.31891	64.8916	30.47	30.47	60.95	2087	254
4859.379936	25675.61891	-137.994	41.40	41.40	82.80	1413	254
12506.07994	25913.51891	286.869	12.91	12.91	25.81	8499	254
22130.17994	26300.91891	-205.386	35.82	35.82	71.64	1558	254
13916.77994	28461.11891	-10.3376	9.94	9.94	19.88	11634	254
19815.57994	28598.01891	46.5766	35.75	35.75	71.50	1239	254
28500.67994	30115.21891	-115.314	23.57	23.57	47.15	3549	254
31260.27994	30419.21891	142.547	28.99	28.99	57.98	2341	254
16688.87994	30665.91891	182.108	19.97	19.97	39.94	3129	254
20302.07994	30918.71891	281.741	20.37	20.37	40.74	3917	254
26057.47994	30916.01891	297.858	22.18	22.18	44.37	3539	254
25619.97994	31025.91891	208.481	20.75	20.75	41.50	3494	254
23938.97994	31886.11891	-12.9296	23.29	23.29	46.58	3291	254
29068.37994	31972.61891	5.21439	31.82	31.82	63.63	1903	254
27174.17994	32359.01891	-179.466	21.10	21.10	42.20	5349	254
26158.37994	34835.11891	-229.362	39.49	39.49	78.99	2069	254
16752.17887	1982.513159	-35.5317	22.00	22.00	43.99	1899	262
6888.878868	2228.113159	-47.8437	47.48	47.48	94.95	1015	262
34419.67887	2532.913159	-102.276	69.40	69.40	138.80	1358	262
34288.37887	6321.213159	-38.7717	39.47	39.47	78.94	1153	262
19872.87887	7424.813159	-234.468	73.17	73.17	146.34	1001	262
24143.17887	7320.213159	-135.972	35.77	35.77	71.54	2046	262
29026.97887	7677.113159	-145.692	39.07	39.07	78.14	1600	262
5027.478868	8894.313159	-85.4277	33.30	33.30	66.60	2018	262
2637.978868	8889.013159	-36.8277	18.93	18.93	37.87	3826	262
6046.078868	9885.013159	-129.492	51.48	51.48	102.96	1339	262
5124.578868	10205.51316	266.434	26.45	26.45	52.89	3628	262
9420.278868	10524.91316	240.793	39.42	39.42	78.85	1416	262
1035.378868	13698.01316	-44.6037	31.82	31.82	63.63	1405	262
5527.678868	14420.11316	177.79	20.87	20.87	41.73	2345	262
1293.378868	14741.11316	-210.492	22.28	22.28	44.56	6191	262
17059.17887	15815.61316	-154.116	45.90	45.90	91.80	1110	262
33413.47887	16001.31316	-126.9	37.92	37.92	75.83	1873	262
32753.67887	16274.41316	-32.2917	21.20	21.20	42.39	2704	262
18809.77887	17467.71316	-51.0837	53.81	53.81	107.62	1158	262
35222.27887	19564.61316	162.405	30.29	30.29	60.57	1607	262
7224.978868	19850.91316	-49.7877	8.15	8.15	16.30	11514	262
8729.778868	23245.01316	20.2809	23.17	23.17	46.35	2208	262
18365.47887	23191.81316	7.23629	26.07	26.07	52.14	1224	262
9865.778868	24047.81316	61.3065	19.41	19.41	38.81	2843	262
14378.67887	24203.51316	141.16	34.22	34.22	68.44	1418	262
27992.77887	24924.51316	-220.86	47.88	47.88	95.75	1352	262
28974.77887	28285.31316	247.387	35.00	35.00	69.99	1574	262
28296.47887	28752.11316	311.123	62.71	62.71	125.43	1126	262
27061.47887	29783.51316	-30.3477	37.87	37.87	75.74	1148	262
18405.77887	31810.01316	-143.1	22.63	22.63	45.26	3742	262
18004.17887	33776.11316	16.9563	29.65	29.65	59.30	1702	262
25006.67887	34067.91316	-93.8517	26.92	26.92	53.84	3635	262
23286.7778	1402.307409	-159.222	15.57	15.57	31.13	8005	270
7870.477801	3177.607409	152.227	33.75	33.75	67.49	1513	270
28830.2778	3586.507409	-156.63	38.69	38.69	77.39	1467	270
12259.0778	4526.907409	-141.726	48.82	48.82	97.64	1507	270
29276.5778	4805.707409	-38.6938	51.27	51.27	102.54	1004	270
15620.3778	5551.707409	-133.95	13.99	13.99	27.98	6666	270
23134.8778	5996.707409	117.795	14.08	14.08	28.17	3967	270
23469.4778	6302.507409	-238.278	38.81	38.81	77.62	1921	270
29931.2778	9397.607409	-8.88581	28.68	28.68	57.37	2443	270
1155.877801	11440.00741	-35.4538	17.31	17.31	34.62	4233	270
27064.4778	12390.00741	259.919	37.44	37.44	74.89	1160	270
7192.177801	12902.10741	61.3844	37.02	37.02	74.04	1023	270
2011.977801	13877.30741	1.48219	36.60	36.60	73.19	1226	270
15713.3778	14387.20741	256.256	41.28	41.28	82.57	1140	270
31061.3778	15317.50741	307.538	58.90	58.90	117.80	1037	270
5379.277801	15611.60741	90.6884	7.72	7.72	15.45	12584	270
38768.3778	16304.30741	74.5712	36.15	36.15	72.30	1402	270
38155.1778	18733.90741	-32.2138	33.65	33.65	67.31	2404	270
5679.777801	19688.40741	-31.5658	12.81	12.81	25.62	6188	270
7894.477801	20582.20741	207.172	26.45	26.45	52.89	1953	270
30879.1778	22185.60741	279.699	15.40	15.40	30.80	8696	270
34510.1778	22919.40741	27.6848	11.40	11.40	22.80	6865	270
37494.4778	23621.30741	-184.494	39.68	39.68	79.36	1549	270
16297.4778	30895.00741	-53.5978	23.69	23.69	47.38	2457	270
13716.7778	32184.90741	-95.0698	51.74	51.74	103.48	1005	270
28132.6778	32079.90741	-8.23781	32.73	32.73	65.47	1312	270
29522.0778	32996.70741	-98.9578	11.49	11.49	22.98	9693	270
9956.476733	479.5016587	-21.7679	27.88	27.88	55.77	2197	278
8547.876733	1768.401659	130.327	20.87	20.87	41.73	2340	278
11617.17673	2641.401659	24.8323	31.72	31.72	63.44	1080	278
3759.076733	2840.701659	-154.608	32.92	32.92	65.85	1761	278
4289.876733	3739.001659	-48.3359	37.00	37.00	73.99	1260	278
7162.176733	4464.201659	80.5099	18.68	18.68	37.35	2484	278
4343.776733	5498.501659	-52.8719	25.15	25.15	50.30	1980	278
6065.276733	8523.201659	-59.3519	33.09	33.09	66.18	2431	278
12356.47673	10168.90166	4.80009	8.57	8.57	17.14	10052	278
22668.97673	10157.50166	65.8579	14.06	14.06	28.12	4618	278
15083.27673	10327.70166	29.2279	37.30	37.30	74.61	1040	278
20737.97673	10493.50166	191.132	14.51	14.51	29.01	4797	278
29506.67673	11993.30166	-67.7759	34.43	34.43	68.86	1509	278
5017.976733	12865.30166	-185.712	36.01	36.01	72.02	1814	278
31407.27673	13323.40166	104.686	18.77	18.77	37.54	3293	278
35278.27673	13858.70166	-149.424	22.47	22.47	44.93	2724	278
31325.27673	14377.60166	-26.9519	15.90	15.90	31.79	2860	278
31891.57673	15342.00166	-83.9759	17.10	17.10	34.19	4064	278
5288.676733	16721.10166	-131.928	27.29	27.29	54.59	2027	278
7109.076733	17399.20166	72.4513	29.46	29.46	58.92	1261	278
34920.27673	19628.60166	-32.1359	39.40	39.40	78.80	1096	278
7072.176733	19844.30166	-146.832	13.14	13.14	26.28	10551	278
7123.576733	21820.00166	-69.7199	23.22	23.22	46.44	3509	278
30839.07673	22243.60166	298.092	19.08	19.08	38.15	5045	278
11235.47673	24916.30166	-97.5839	35.30	35.30	70.60	1421	278
34639.77673	25002.60166	-71.0159	16.46	16.46	32.92	6947	278
10379.37673	24990.20166	-192.192	29.96	29.96	59.91	2441	278
17311.27673	25059.60166	-113.784	42.84	42.84	85.67	1726	278
14255.87673	26098.80166	-229.128	55.98	55.98	111.96	1416	278
21168.57673	31783.60166	280.51	24.02	24.02	48.04	2712	278
16919.67673	33022.70166	-209.688	59.46	59.46	118.93	1214	278
11789.87673	33717.20166	243.88	43.71	43.71	87.42	1001	278
27044.17673	34754.30166	-68.4239	21.71	21.71	43.43	3382	278
26231.87673	35783.90166	-104.064	39.54	39.54	79.08	1519	278
5282.075665	749.4959087	-83.25	28.85	28.85	57.70	1924	286
21650.27567	1558.795909	-204.426	36.41	36.41	72.82	2202	286
15960.27567	2881.295909	269.599	31.20	31.20	62.41	2102	286
5677.175665	4653.895909	259.342	6.71	6.71	13.42	22958	286
1333.775665	5261.695909	249.086	50.35	50.35	100.70	1273	286
4416.875665	5641.895909	-118.242	22.09	22.09	44.18	2466	286
16428.27567	5530.195909	-235.53	22.87	22.87	45.73	5882	286
2110.875665	6101.595909	-129.258	47.71	47.71	95.42	1429	286
6142.675665	6465.295909	-234.882	32.24	32.24	64.48	2758	286
11744.37567	6576.895909	-89.73	43.28	43.28	86.57	1287	286
27775.07567	7629.395909	-131.202	6.45	6.45	12.91	22776	286
5779.875665	8072.695909	-24.93	23.48	23.48	46.96	2269	286
26871.67567	8678.195909	135.533	42.34	42.34	84.69	1183	286
4645.175665	8714.995909	-21.042	14.60	14.60	29.20	3572	286
31362.77567	9740.395909	41.76	33.65	33.65	67.31	1384	286
33275.97567	11803.59591	154.58	35.80	35.80	71.59	2057	286
31517.77567	13284.29591	228.573	49.90	49.90	99.80	1413	286
15019.97567	17334.79591	-100.746	26.35	26.35	52.70	1981	286
33368.37567	17887.99591	288.646	53.58	53.58	107.15	1492	286
20892.67567	17947.49591	-165.546	50.00	50.00	99.99	1199	286
35475.87567	18448.39591	-232.938	17.07	17.07	34.15	8988	286
33271.17567	18830.59591	-126.018	23.83	23.83	47.67	4283	286
6979.975665	19775.19591	71.064	30.47	30.47	60.95	1579	286
24737.87567	19877.09591	-17.802	12.48	12.48	24.96	5244	286
5359.375665	19951.59591	123.811	38.29	38.29	76.58	1131	286
36081.27567	22175.09591	-73.53	10.46	10.46	20.91	13582	286
35182.97567	23436.99591	-83.898	41.87	41.87	83.74	1302	286
14625.47567	24543.29591	-128.61	45.80	45.80	91.61	1146	286
30707.77567	25076.79591	263.738	18.89	18.89	37.77	4246	286
31445.47567	25135.49591	280.588	24.19	24.19	48.37	3240	286
34607.17567	25051.19591	226.375	32.55	32.55	65.09	2115	286
29187.27567	25937.19591	233.701	22.30	22.30	44.60	2671	286
33737.57567	26979.89591	-93.618	17.38	17.38	34.76	5091	286
26881.37567	27259.99591	237.364	15.85	15.85	31.70	6258	286
25926.57567	28039.69591	61.5402	19.05	19.05	38.10	3850	286
29549.67567	28152.69591	-173.322	12.36	12.36	24.73	14105	286
14080.07567	28503.69591	138.463	15.21	15.21	30.43	5351	286
19127.77567	29112.69591	87.1812	14.58	14.58	29.15	3475	286
30995.97567	29212.19591	-0.954005	19.66	19.66	39.33	3113	286
9963.275665	30341.49591	-195.354	59.32	59.32	118.64	1033	286
20714.37567	30865.49591	-67.05	13.68	13.68	27.37	3658	286
17486.77567	31764.89591	156.046	24.12	24.12	48.23	1697	286
24777.07567	31904.99591	194.141	13.71	13.71	27.41	6960	286
38864.17567	32233.79591	176.558	38.69	38.69	77.39	1093	286
20533.27567	33085.79591	-15.858	20.54	20.54	41.07	2079	286
27421.37567	34984.59591	77.6574	53.69	53.69	107.39	1080	286
12238.9746	687.0901587	11.4359	13.02	13.02	26.05	5973	294
19702.2746	1097.390159	167.112	28.64	28.64	57.27	1515	294
22518.9746	2597.090159	-86.4121	26.99	26.99	53.98	2062	294
4338.374598	3652.990159	-101.964	23.71	23.71	47.43	1937	294
4858.574598	3560.290159	66.7463	36.43	36.43	72.86	1164	294
11558.5746	4543.590159	45.5009	26.33	26.33	52.66	1400	294
5908.074598	5316.890159	77.7353	34.08	34.08	68.15	1317	294
16094.7746	5352.290159	85.7939	42.44	42.44	84.87	1234	294
2338.874598	5709.690159	-30.0361	41.73	41.73	83.46	1252	294
26863.9746	8519.990159	94.5851	27.32	27.32	54.64	1923	294
13421.9746	9596.490159	-173.244	49.20	49.20	98.39	1013	294
2226.674598	10019.39016	-158.34	49.45	49.45	98.91	1122	294
22771.2746	10124.09016	-6.0601	26.09	26.09	52.19	2386	294
30327.6746	10899.39016	24.9881	24.68	24.68	49.36	1462	294
29375.4746	11834.49016	-101.964	39.40	39.40	78.80	1322	294
7610.174598	12023.19016	-105.852	24.44	24.44	48.89	2786	294
35623.6746	12575.29016	211.801	44.04	44.04	88.08	1126	294
35720.5746	14937.29016	-74.7481	18.44	18.44	36.88	6457	294
30932.3746	15373.89016	130.482	28.75	28.75	57.51	1857	294
5387.474598	15657.29016	8.1959	10.36	10.36	20.72	6528	294
33693.7746	16860.39016	46.2335	28.90	28.90	57.79	1617	294
35500.9746	18533.29016	-148.62	13.35	13.35	26.71	8161	294
6224.674598	19407.59016	-54.0121	19.55	19.55	39.09	3808	294
3248.874598	19913.59016	-154.452	12.51	12.51	25.01	9883	294
7032.674598	21151.89016	-112.332	28.38	28.38	56.76	1826	294
35833.7746	21284.49016	257.222	28.17	28.17	56.33	2260	294
33388.0746	21611.39016	-167.412	31.04	31.04	62.08	3306	294
30825.4746	22160.49016	302.643	24.28	24.28	48.56	3054	294
8164.274598	22503.39016	57.9551	11.92	11.92	23.83	4761	294
6380.274598	24847.89016	-146.676	45.45	45.45	90.90	1505	294
9022.674598	25297.49016	-76.6921	14.15	14.15	28.31	5607	294
21091.8746	25284.59016	16.6199	42.11	42.11	84.21	1047	294
31433.2746	25136.29016	165.647	11.56	11.56	23.13	7499	294
5315.874598	25108.09016	-212.124	46.79	46.79	93.59	1337	294
16389.2746	27521.39016	-39.1081	38.65	38.65	77.29	1203	294
27095.7746	29634.29016	99.7133	23.76	23.76	47.52	1808	294
27372.1746	30402.19016	-154.452	18.84	18.84	37.68	3642	294
6671.174598	31017.89016	-144.084	14.08	14.08	28.17	6803	294
14527.6746	32114.59016	-157.044	42.32	42.32	84.64	1535	294
18382.5746	32069.39016	105.574	24.89	24.89	49.78	2169	294
30285.4746	33100.39016	-104.556	31.63	31.63	63.26	1806	294
18368.2746	33110.99016	-25.5001	36.27	36.27	72.53	1127	294
29246.0746	33646.69016	-129.18	18.75	18.75	37.49	4812	294
13883.1746	34544.89016	-123.996	44.11	44.11	88.22	1120	294
21982.67353	296.4844087	-104.478	37.70	37.70	75.41	1222	302
15876.97353	1301.384409	-238.614	41.52	41.52	83.04	1890	302
10202.87353	2610.484409	-18.9422	30.40	30.40	60.81	1268	302
19869.77353	2663.084409	247.776	13.31	13.31	26.61	8992	302
13021.97353	3516.884409	175.982	28.78	28.78	57.56	1588	302
32740.07353	5416.584409	-149.19	48.30	48.30	96.60	1246	302
7427.77353	6242.784409	303.454	18.32	18.32	36.64	4240	302
21965.87353	6277.084409	280.743	14.44	14.44	28.87	7301	302
17843.97353	7572.484409	-21.5342	15.10	15.10	30.19	4401	302
10676.77353	7519.584409	57.3004	27.41	27.41	54.82	1694	302
8607.67353	7778.484409	-220.47	20.54	20.54	41.07	4343	302
26253.57353	7722.884409	-5.3342	25.13	25.13	50.26	2076	302
3076.47353	10112.18441	-116.142	18.32	18.32	36.64	4353	302
979.1735303	12402.18441	-63.0062	20.42	20.42	40.84	3595	302
2017.37353	13792.38441	-166.038	28.61	28.61	57.23	2199	302
32532.87353	14403.68441	21.403	20.72	20.72	41.45	3165	302
38538.67353	15783.18441	295.395	67.14	67.14	134.28	1026	302
2275.47353	17967.88441	-135.582	35.84	35.84	71.69	1304	302
22449.27353	18560.68441	-135.582	21.97	21.97	43.94	2106	302
16749.67353	22761.38441	107.85	34.97	34.97	69.94	1618	302
17501.67353	22864.48441	-131.046	49.97	49.97	99.95	1139	302
26369.87353	22837.28441	-106.422	50.70	50.70	101.41	1116	302
9673.87353	26373.88441	-236.67	38.55	38.55	77.10	2074	302
14037.97353	28896.48441	-61.7102	30.76	30.76	61.51	1349	302
28285.97353	29741.08441	-106.422	17.69	17.69	35.37	4678	302
27366.47353	30526.98441	-134.286	14.41	14.41	28.83	6226	302
20796.57353	30841.58441	5.0338	9.21	9.21	18.42	8681	302
21328.87353	35282.48441	-86.3342	30.29	30.29	60.57	2018	302
15952.57246	1784.978659	-232.227	51.48	51.48	102.96	1557	310
36570.17246	2924.778659	-160.947	37.92	37.92	75.83	2422	310
6243.572463	3214.078659	268.929	21.34	21.34	42.67	4130	310
23651.67246	3393.178659	24.9734	25.72	25.72	51.43	2219	310
4283.272463	3645.178659	-94.2028	33.96	33.96	67.92	1319	310
3499.072463	3791.778659	248.416	32.24	32.24	64.48	1651	310
313.6724627	6397.278659	-144.747	41.07	41.07	82.14	1451	310
8584.472463	8149.178659	-201.123	61.65	61.65	123.31	1293	310
6054.172463	8411.178659	-75.4108	26.40	26.40	52.80	2442	310
9845.072463	8775.778659	80.651	31.46	31.46	62.93	2110	310
11347.27246	10727.87866	-149.283	46.16	46.16	92.32	1137	310
32519.87246	12343.67866	14.6612	25.98	25.98	51.95	2667	310
35086.87246	13781.27866	21.3104	27.95	27.95	55.91	1561	310
37854.57246	14299.77866	95.303	47.95	47.95	95.90	1423	310
6977.772463	15308.27866	55.0099	16.06	16.06	32.12	5213	310
38360.17246	18560.17866	-26.8108	24.87	24.87	49.74	2638	310
7819.072463	22728.57866	-185.571	8.57	8.57	17.14	22298	310
11251.07246	23627.47866	159.039	31.42	31.42	62.83	1298	310
15508.97246	24324.87866	-113.643	35.14	35.14	70.27	1208	310
35042.77246	25685.47866	209.589	37.68	37.68	75.36	1504	310
29131.97246	25971.47866	255.742	19.83	19.83	39.66	5544	310
13718.57246	26595.67866	145.852	17.76	17.76	35.51	3841	310
32543.47246	28225.37866	-219.915	19.73	19.73	39.47	3817	310
28411.97246	29827.17866	44.7536	19.55	19.55	39.09	3146	310
12055.27246	31472.67866	309.222	37.35	37.35	74.70	1858	310
22253.17246	31465.67866	250.614	22.73	22.73	45.45	3682	310
26937.57246	31879.47866	-62.4508	27.84	27.84	55.67	1854	310
20950.57246	33720.07866	27.9038	32.36	32.36	64.72	1505	310
9931.171395	600.4729087	-5.57634	34.59	34.59	69.19	1017	318
14646.1714	1761.472909	84.1645	23.36	23.36	46.72	2027	318
20540.7714	1725.972909	-220.064	68.37	68.37	136.73	1349	318
30522.8714	1957.572909	279.769	55.27	55.27	110.54	1325	318
9130.071395	4419.172909	-6.87234	23.93	23.93	47.85	2114	318
4369.271395	5595.772909	-84.6323	8.97	8.97	17.95	12871	318
1330.471395	5577.172909	-65.1923	48.16	48.16	96.32	1117	318
28699.9714	8900.772909	-57.4163	26.73	26.73	53.46	1833	318
29661.0714	8897.172909	-218.12	28.24	28.24	56.47	2854	318
8800.871395	9387.972909	252.662	31.13	31.13	62.27	2049	318
3107.071395	10074.47291	-76.2083	18.06	18.06	36.13	5074	318
5500.871395	12340.77291	139.109	33.28	33.28	66.55	1359	318
26332.6714	15350.47291	79.0363	11.85	11.85	23.69	6695	318
34630.0714	15141.57291	43.1389	49.71	49.71	99.43	1086	318
31643.2714	16527.77291	84.1645	30.38	30.38	60.76	1205	318
32235.0714	16495.57291	-11.4083	21.52	21.52	43.05	2077	318
22331.9714	17427.57291	-86.5763	32.40	32.40	64.81	1237	318
4905.371395	17910.97291	199.915	39.94	39.94	79.88	1064	318
34506.3714	17920.97291	-206.456	26.05	26.05	52.09	4081	318
10894.1714	18812.57291	-238.856	57.89	57.89	115.77	1147	318
14819.8714	18885.87291	11.2717	21.55	21.55	43.10	2311	318
34230.0714	23829.67291	-98.2403	33.75	33.75	67.49	1523	318
36705.8714	26007.37291	-66.4883	48.18	48.18	96.37	1041	318
17845.1714	26985.07291	-141.656	48.14	48.14	96.27	1088	318
11342.9714	27923.27291	-170.168	24.09	24.09	48.18	2863	318
13389.9714	28890.67291	-56.1203	18.27	18.27	36.55	5168	318
14157.9714	29243.17291	-192.2	26.64	26.64	53.27	2658	318
20433.3714	29153.07291	-148.784	17.99	17.99	35.98	4962	318
33812.3714	29624.87291	-80.0963	43.47	43.47	86.95	1333	318
22362.2714	32603.97291	-70.3763	15.28	15.28	30.57	7015	318
11176.1714	35147.67291	304.677	43.19	43.19	86.38	1381	318
6295.370328	705.2671587	-46.5498	25.60	25.60	51.20	1892	326
20562.77033	1982.967159	-113.942	25.79	25.79	51.57	2723	326
15749.57033	3967.067159	-86.0778	34.69	34.69	69.38	2147	326
15013.67033	4693.267159	-10.9098	14.84	14.84	29.67	4682	326
1147.670328	5390.067159	-170.966	33.77	33.77	67.54	1879	326
12253.47033	5279.467159	-161.894	53.86	53.86	107.72	1102	326
9597.370328	5650.967159	-99.0378	47.22	47.22	94.44	1216	326
34922.07033	5665.267159	-163.19	48.61	48.61	97.21	1355	326
6348.870328	6967.767159	4.64216	42.37	42.37	84.73	1099	326
26753.67033	7121.467159	-192.998	41.45	41.45	82.90	1925	326
11451.27033	7424.667159	301.597	34.15	34.15	68.30	1744	326
19739.97033	7601.267159	-191.702	36.57	36.57	73.15	1497	326
8641.770328	8170.967159	-78.9498	15.59	15.59	31.18	6945	326
19261.67033	10705.96716	-233.174	61.16	61.16	122.32	1319	326
4355.070328	11908.96716	-67.2858	36.71	36.71	73.43	1198	326
37798.07033	13349.46716	-209.846	36.60	36.60	73.19	2017	326
1905.970328	13529.96716	-78.9498	36.53	36.53	73.05	1205	326
17931.57033	13983.66716	-38.7738	8.95	8.95	17.90	9199	326
36975.67033	14666.46716	-32.9418	33.54	33.54	67.07	1463	326
33027.37033	14572.06716	3.34616	24.59	24.59	49.17	2749	326
31111.97033	15572.66716	152.147	36.36	36.36	72.72	1233	326
3981.370328	16238.26716	-5.07784	20.91	20.91	41.82	3112	326
35601.07033	16226.26716	-42.0138	41.68	41.68	83.37	1097	326
31801.47033	17405.66716	-67.9338	25.03	25.03	50.07	1645	326
10332.47033	18821.66716	179.253	36.88	36.88	73.76	1006	326
7665.370328	20873.86716	246.652	14.72	14.72	29.44	4171	326
35939.97033	21247.16716	-231.878	38.74	38.74	77.48	1886	326
37497.97033	21410.26716	-200.126	32.43	32.43	64.86	3343	326
31285.37033	22250.66716	278.154	34.55	34.55	69.10	1808	326
34122.47033	23739.66716	-73.7658	28.73	28.73	57.46	1490	326
33862.37033	25168.76716	-119.126	32.78	32.78	65.56	2119	326
36047.27033	27052.96716	-237.71	40.32	40.32	80.64	1924	326
32067.07033	27223.06716	-231.23	49.62	49.62	99.24	1572	326
18817.97033	27618.46716	297.202	41.47	41.47	82.94	1379	326
27582.87033	27825.46716	-57.5658	24.99	24.99	49.97	2110	326
31553.17033	28598.46716	-132.734	22.23	22.23	44.46	3721	326
23897.17033	28855.56716	-86.0778	23.60	23.60	47.19	1710	326
34107.97033	28784.76716	-91.2618	31.49	31.49	62.97	1371	326
26474.87033	29167.96716	-177.446	29.18	29.18	58.36	2917	326
28716.87033	29882.96716	90.6084	42.77	42.77	85.53	1047	326
6472.570328	30389.76716	-212.438	50.99	50.99	101.97	1211	326
17952.07033	30946.46716	156.542	18.68	18.68	37.35	2116	326
19737.97033	30933.96716	22.4766	26.89	26.89	53.79	2054	326
16940.77033	31493.16716	-146.99	43.17	43.17	86.33	1212	326
20460.47033	33067.46716	-83.4858	32.83	32.83	65.66	1340	326
7459.46926	312.7614087	143.206	27.58	27.58	55.15	1397	334
14658.06926	844.7614087	-191.851	31.51	31.51	63.02	2286	334
25236.56926	593.8614087	218.664	39.80	39.80	79.60	1231	334
8432.46926	1746.261409	92.6567	20.89	20.89	41.78	2889	334
14441.26926	2801.061409	72.1439	31.82	31.82	63.63	1376	334
17109.06926	3886.961409	212.803	40.41	40.41	80.82	1451	334
25185.76926	4692.661409	83.8655	34.45	34.45	68.91	1465	334
23154.46926	5098.361409	-73.2673	43.61	43.61	87.23	1120	334
10937.76926	7397.061409	-13.0033	47.29	47.29	94.58	1009	334
15937.86926	10644.86141	74.3417	13.19	13.19	26.38	6873	334
4656.86926	11466.46141	249.433	19.85	19.85	39.71	4253	334
30168.86926	13181.26141	16.8047	10.31	10.31	20.63	6795	334
3220.46926	13248.26141	-55.7713	35.47	35.47	70.93	1104	334
27277.16926	13364.56141	-73.9153	49.27	49.27	98.53	1084	334
37681.16926	13405.36141	14.2127	42.67	42.67	85.35	1275	334
21270.06926	13835.86141	-35.6833	7.06	7.06	14.13	7481	334
8512.46926	14831.36141	-7.81934	11.82	11.82	23.64	5128	334
33523.16926	15559.46141	-99.1873	39.52	39.52	79.03	1156	334
7822.16926	18803.16141	-51.8833	30.76	30.76	61.51	1462	334
7285.36926	19342.26141	53.8289	34.92	34.92	69.85	1376	334
33694.06926	20656.36141	261.155	47.90	47.90	95.80	1390	334
8607.86926	21359.96141	141.008	17.87	17.87	35.75	3476	334
7807.16926	22855.06141	-213.235	12.91	12.91	25.81	13079	334
8772.76926	23267.56141	-81.0433	27.37	27.37	54.73	2358	334
9394.06926	23363.46141	-54.4753	27.77	27.77	55.53	2042	334
7967.86926	23426.86141	-211.939	24.33	24.33	48.65	3024	334
33544.96926	24850.66141	-142.603	39.99	39.99	79.98	1229	334
33217.56926	25893.26141	-108.259	32.29	32.29	64.57	1979	334
17851.06926	27118.26141	91.1915	32.03	32.03	64.06	1055	334
10561.66926	27604.56141	-44.1073	39.49	39.49	78.99	1561	334
13580.06926	27887.36141	-36.9793	39.33	39.33	78.66	1078	334
26496.76926	29140.36141	136.613	33.32	33.32	66.65	1426	334
23440.36926	32806.26141	-119.923	36.29	36.29	72.58	1357	334
27867.16819	1430.655659	96.1702	47.01	47.01	94.01	1121	342
17555.56819	2463.755659	302.763	40.18	40.18	80.35	1827	342
23176.36819	2996.055659	33.8992	39.87	39.87	79.74	1184	342
9772.768192	3420.855659	-77.9528	38.60	38.60	77.20	1676	342
12869.36819	3607.655659	69.064	23.53	23.53	47.05	3039	342
25629.76819	3833.555659	-22.2248	59.49	59.49	118.97	1182	342
15885.26819	4082.855659	-18.9848	20.65	20.65	41.31	3725	342
568.6681924	4209.955659	63.9358	30.33	30.33	60.66	1337	342
13893.96819	4317.355659	38.2948	28.24	28.24	56.47	2489	342
5233.668192	4682.555659	59.5402	14.55	14.55	29.11	3287	342
21948.06819	5105.855659	37.5622	32.85	32.85	65.70	1602	342
25999.36819	6414.655659	-12.5048	20.65	20.65	41.31	2837	342
9492.468192	6590.255659	130.602	24.42	24.42	48.84	2117	342
27580.96819	8290.755659	-52.6808	31.93	31.93	63.87	1580	342
7283.068192	9428.855659	8.87917	14.51	14.51	29.01	5294	342
13709.96819	9585.155659	283.716	50.75	50.75	101.50	1012	342
2448.368192	10547.45566	-115.537	37.61	37.61	75.22	1529	342
4979.168192	14479.55566	-72.1208	8.60	8.60	17.19	12984	342
9539.468192	15068.35566	-79.8968	37.54	37.54	75.08	1330	342
36081.16819	16316.55566	-42.3128	18.89	18.89	37.77	3238	342
38835.16819	16558.65566	-153.769	41.92	41.92	83.84	1958	342
4481.868192	17768.45566	-160.249	30.87	30.87	61.75	2290	342
38249.86819	18833.05566	2.39917	25.39	25.39	50.77	2184	342
5521.468192	21393.25566	86.6464	45.64	45.64	91.28	1322	342
10156.06819	22315.15566	185.547	38.41	38.41	76.82	1385	342
13719.66819	25105.65566	-157.657	27.91	27.91	55.81	3199	342
21383.26819	25493.45566	170.895	18.86	18.86	37.73	4457	342
33872.16819	25880.75566	78.5878	35.98	35.98	71.97	1076	342
16733.26819	26826.75566	299.833	15.07	15.07	30.14	5679	342
28355.96819	27772.65566	-201.721	36.06	36.06	72.11	2281	342
32540.46819	28243.75566	-232.177	20.30	20.30	40.60	5547	342
14136.86819	29239.45566	-88.3208	43.07	43.07	86.15	1234	342
32085.96819	30042.65566	-177.745	8.22	8.22	16.44	19850	342
23858.06819	30431.05566	104.961	20.84	20.84	41.68	2433	342
28166.96819	31406.05566	47.086	15.19	15.19	30.38	3984	342
24876.76819	31745.35566	-220.513	37.19	37.19	74.37	2492	342
18680.76819	33802.35566	-131.089	52.85	52.85	105.69	1002	342
22963.86712	779.6499087	-39.8703	35.70	35.70	71.40	1480	350
5843.367125	2010.649909	-62.5503	15.33	15.33	30.66	8976	350
10318.86712	2658.449909	-170.118	32.95	32.95	65.89	1988	350
11949.46712	3564.849909	186.863	25.93	25.93	51.86	1692	350
24677.16712	3585.249909	-238.158	29.11	29.11	58.22	4058	350
10997.96712	4362.049909	-197.982	78.19	78.19	156.37	1006	350
15117.36712	4666.249909	42.5409	27.86	27.86	55.72	1343	350
12819.36712	4954.049909	109.207	16.89	16.89	33.77	4735	350
15229.56712	5216.049909	119.464	33.25	33.25	66.51	1067	350
10633.56712	5595.749909	235.215	18.49	18.49	36.97	3634	350
15781.26712	5763.949909	268.914	38.27	38.27	76.54	1595	350
8794.467125	8404.849909	45.4713	16.06	16.06	32.12	5358	350
2823.367125	9463.949909	152.431	18.51	18.51	37.02	3986	350
10511.66712	10004.24991	130.453	33.04	33.04	66.08	1160	350
30389.26712	10820.94991	45.4713	15.43	15.43	30.85	3921	350
29946.26712	11568.94991	151.698	16.46	16.46	32.92	5653	350
36537.86712	14137.34991	-89.7663	23.50	23.50	47.01	3378	350
17938.96712	14250.44991	-87.8223	31.63	31.63	63.26	1486	350
30975.56712	15600.54991	240.343	18.49	18.49	36.97	4293	350
5398.567125	16493.64991	197.119	30.50	30.50	60.99	1603	350
37635.06712	16951.84991	-205.11	26.02	26.02	52.05	3792	350
22420.66712	17432.34991	-83.9343	19.38	19.38	38.76	2994	350
4495.167125	17842.04991	-118.278	23.27	23.27	46.53	2754	350
7127.567125	19443.54991	-118.278	46.13	46.13	92.27	1300	350
36563.16712	20025.04991	-98.8383	51.46	51.46	102.91	1158	350
5907.967125	21373.54991	150.966	36.95	36.95	73.90	1483	350
37321.46712	21391.34991	-187.614	39.05	39.05	78.09	1997	350
24481.36712	24620.74991	-12.6543	15.50	15.50	30.99	4968	350
39107.86712	26081.94991	38.1453	51.83	51.83	103.67	1159	350
17864.56712	26895.54991	-162.342	44.01	44.01	88.03	1364	350
8005.667125	27462.34991	245.471	48.44	48.44	96.88	1086	350
14843.06712	28255.84991	22.7607	23.76	23.76	47.52	3138	350
8745.067125	29264.14991	-164.934	47.01	47.01	94.01	1123	350
34245.96712	29892.64991	-57.3663	35.04	35.04	70.08	1246	350
27379.26712	32431.04991	-233.622	110.80	110.80	221.61	1067	350
27655.76712	33278.24991	224.226	40.67	40.67	81.34	1432	350
13312.96606	2160.644159	186.714	10.31	10.31	20.63	7606	358
14852.36606	3370.744159	-79.5478	25.48	25.48	50.96	2663	358
8813.566057	5301.444159	76.8236	14.48	14.48	28.97	6531	358
19710.76606	5162.944159	-129.444	17.33	17.33	34.67	6000	358
29124.46606	5808.644159	-117.78	40.84	40.84	81.67	1281	358
14186.46606	5951.344159	-143.052	30.43	30.43	60.85	1910	358
24384.86606	6908.844159	-66.5878	38.69	38.69	77.39	1405	358
26244.26606	8091.844159	166.201	30.97	30.97	61.94	1460	358
29069.26606	8014.044159	-49.7398	50.44	50.44	100.89	1068	358
7247.466057	11907.54416	81.9518	20.14	20.14	40.27	2943	358
35440.96606	13080.04416	-233.772	50.63	50.63	101.27	1580	358
31916.66606	13502.04416	56.3108	26.59	26.59	53.18	1745	358
7917.366057	13738.44416	7.28417	42.48	42.48	84.97	1048	358
9228.666057	14914.94416	104.662	24.92	24.92	49.83	2595	358
35151.26606	14966.84416	3.39617	31.70	31.70	63.40	1224	358
35762.56606	15053.04416	-118.428	22.87	22.87	45.73	2629	358
4354.466057	15422.04416	-25.7638	26.54	26.54	53.08	1519	358
556.0660572	15906.44416	-37.4278	38.29	38.29	76.58	1289	358
3539.566057	17516.74416	-118.428	17.12	17.12	34.24	4830	358
38249.86606	18823.54416	-232.476	28.17	28.17	56.33	2741	358
21988.06606	24059.64416	-84.0838	18.84	18.84	37.68	4413	358
12389.86606	24945.54416	49.7174	13.73	13.73	27.46	4642	358
13704.76606	25137.64416	-137.22	23.79	23.79	47.57	2758	358
13673.56606	28180.34416	-227.292	19.36	19.36	38.72	5898	358
23907.96606	28914.24416	-47.1478	27.84	27.84	55.67	2488	358
25301.86606	31823.24416	287.08	64.01	64.01	128.02	1143	358
23001.46606	32326.94416	157.41	37.37	37.37	74.75	1246	358
30185.96606	32977.24416	-10.8598	31.27	31.27	62.55	1431	358
9335.96499	2722.938409	-128.297	45.24	45.24	90.48	1113	366
16555.36499	3304.838409	-5.17732	21.22	21.22	42.44	4077	366
12996.96499	3603.838409	49.5679	24.80	24.80	49.60	1914	366
13751.96499	3747.738409	82.5349	21.20	21.20	42.39	2505	366
20904.66499	5235.838409	-79.0493	18.39	18.39	36.79	3482	366
9790.96499	5759.138409	109.641	20.51	20.51	41.02	2655	366
30680.66499	5745.638409	0.654679	50.59	50.59	101.17	1400	366
9699.96499	6545.438409	-56.3693	35.25	35.25	70.51	1679	366
26700.26499	7142.338409	18.7987	48.30	48.30	96.60	1022	366
2274.96499	7479.238409	69.3481	23.03	23.03	46.06	2152	366
4561.46499	8709.638409	-80.9933	7.51	7.51	15.02	15605	366
19284.56499	9606.538409	-235.865	53.55	53.55	107.11	1204	366
14398.46499	9961.538409	311.106	42.86	42.86	85.72	1318	366
6177.06499	10195.73841	-71.9213	19.12	19.12	38.25	3643	366
2037.66499	13629.33841	-157.457	16.96	16.96	33.91	4331	366
5864.76499	14725.93841	-93.3053	38.08	38.08	76.16	1669	366
9327.16499	14880.83841	85.4653	20.82	20.82	41.64	2389	366
3725.06499	15213.53841	-158.105	41.54	41.54	83.08	1539	366
652.0649896	16012.03841	-128.945	49.53	49.53	99.05	1013	366
22464.76499	19396.13841	-106.913	8.64	8.64	17.29	8120	366
8563.46499	21111.33841	40.7767	18.20	18.20	36.41	2732	366
6603.16499	22403.63841	68.6155	24.49	24.49	48.98	2197	366
17296.26499	22946.53841	95.7217	13.47	13.47	26.94	4948	366
35902.66499	22932.83841	-130.889	34.83	34.83	69.66	1935	366
31296.96499	24100.93841	235.648	16.06	16.06	32.12	5594	366
21439.16499	25441.23841	77.4067	35.33	35.33	70.65	1100	366
30214.26499	26178.53841	-124.409	28.99	28.99	57.98	1710	366
38971.46499	26185.43841	197.553	37.26	37.26	74.51	1423	366
25569.06499	28319.33841	-86.8253	36.15	36.15	72.30	1352	366
23084.36499	28841.93841	-11.6573	12.01	12.01	24.02	8231	366
20429.36499	28965.53841	-70.6253	13.71	13.71	27.41	5804	366
19091.56499	29103.03841	120.63	11.49	11.49	22.98	9012	366
25379.36499	29601.33841	73.0111	41.17	41.17	82.33	1228	366
30810.06499	30309.93841	-217.073	28.87	28.87	57.74	3589	366
18693.76499	31771.93841	-73.8653	49.86	49.86	99.71	1037	366
24842.36499	31808.73841	94.9891	17.00	17.00	34.01	3917	366
26722.56499	33149.13841	-7.76932	30.29	30.29	60.57	1262	366
19153.06499	33665.03841	60.5569	35.98	35.98	71.97	1015	366
35237.36392	387.7326587	45.7554	84.90	84.90	169.80	1130	374
24633.76392	2324.132659	274.327	45.99	45.99	91.99	1406	374
14487.96392	2662.932659	-29.3028	13.07	13.07	26.14	6520	374
1623.163922	3136.932659	-103.823	43.66	43.66	87.32	1084	374
13801.16392	3768.732659	-111.599	43.24	43.24	86.48	1588	374
21250.76392	4110.532659	60.4074	23.57	23.57	47.15	3420	374
1272.463922	5532.832659	3.09718	35.37	35.37	70.74	1822	374
25880.06392	7332.632659	275.059	14.39	14.39	28.78	6683	374
9611.063922	7809.232659	-166.679	52.75	52.75	105.50	1080	374
31202.06392	11459.73266	17.3532	33.86	33.86	67.73	1220	374
37001.36392	11555.83266	-19.5828	46.13	46.13	92.27	1042	374
7248.363922	11887.83266	114.62	22.56	22.56	45.12	2528	374
1125.663922	12002.13266	310.224	37.19	37.19	74.37	1799	374
7124.963922	13151.33266	-158.903	32.03	32.03	64.06	1935	374
29084.46392	13542.33266	10.8732	33.06	33.06	66.13	1086	374
33000.26392	13835.03266	12.8172	13.31	13.31	26.61	6289	374
17949.46392	13956.73266	83.118	13.12	13.12	26.23	6433	374
9949.963922	14390.33266	275.792	39.68	39.68	79.36	1455	374
20487.66392	14869.63266	-177.047	37.26	37.26	74.51	1516	374
33881.16392	19879.03266	-18.2868	9.14	9.14	18.27	11106	374
539.9639221	22201.83266	217.916	43.21	43.21	86.43	1047	374
20570.16392	21885.23266	113.155	22.47	22.47	44.93	2376	374
8035.863922	22544.53266	282.385	17.40	17.40	34.81	7303	374
35311.36392	24199.03266	46.488	34.69	34.69	69.38	1515	374
9085.863922	25573.03266	-129.095	40.95	40.95	81.91	1355	374
32912.36392	25614.63266	-62.9988	28.38	28.38	56.76	1482	374
20406.96392	28901.83266	-134.279	21.12	21.12	42.25	2428	374
28387.36392	29647.63266	-61.0548	32.50	32.50	65.00	1568	374
26006.86392	34458.73266	-194.543	42.91	42.91	85.82	1391	374
21959.76392	35594.33266	-30.5988	22.42	22.42	44.84	3201	374
26211.56392	35677.23266	27.4404	34.76	34.76	69.52	1729	374
10270.26285	1238.726909	-175.9	37.84	37.84	75.69	1423	382
34770.06285	1548.426909	259.525	39.02	39.02	78.04	3206	382
19223.46285	1726.526909	-220.612	16.11	16.11	32.22	5384	382
21579.26285	1725.426909	-140.908	18.70	18.70	37.40	4600	382
9134.962854	3475.926909	70.5143	22.47	22.47	44.93	1608	382
4723.762854	4799.226909	-188.86	56.66	56.66	113.32	1213	382
18704.56285	5084.026909	-85.8283	16.58	16.58	33.16	5067	382
9796.162854	5703.826909	-24.2683	40.60	40.60	81.20	1044	382
21473.86285	5868.026909	269.049	33.77	33.77	67.54	1715	382
24846.96285	6701.826909	8.13169	33.18	33.18	66.36	1127	382
11938.76285	7188.326909	-124.06	30.36	30.36	60.71	1958	382
27761.26285	7556.926909	-72.8683	8.34	8.34	16.67	7701	382
28391.86285	9207.926909	-36.5803	35.35	35.35	70.70	1673	382
18427.46285	9823.226909	-163.588	38.08	38.08	76.16	2269	382
1153.362854	11523.62691	-1.58831	15.07	15.07	30.14	4399	382
4144.062854	12591.82691	-81.2923	15.47	15.47	30.94	4342	382
31466.76285	14456.52691	228.756	47.50	47.50	95.00	1072	382
37955.96285	16243.22691	-88.4203	21.60	21.60	43.19	2078	382
31669.56285	16537.32691	-85.8283	35.00	35.00	69.99	1691	382
21488.46285	17872.32691	246.338	41.35	41.35	82.71	1097	382
38190.36285	18814.02691	12.0197	33.94	33.94	67.87	1961	382
32954.46285	19321.32691	-85.8283	28.80	28.80	57.60	1835	382
3077.062854	19963.42691	-68.3323	30.76	30.76	61.51	1304	382
8632.362854	21567.62691	-190.804	46.25	46.25	92.50	1319	382
33934.16285	22841.02691	-45.0043	33.13	33.13	66.27	1335	382
33095.86285	23382.72691	44.1407	25.98	25.98	51.95	1859	382
18569.16285	24803.82691	19.9649	14.11	14.11	28.21	4007	382
32448.86285	24956.82691	17.8517	9.04	9.04	18.09	12134	382
6997.362854	25373.02691	-190.156	45.90	45.90	91.80	1464	382
32686.26285	25727.82691	-63.7963	20.98	20.98	41.97	3429	382
12294.86285	25907.02691	-166.828	12.27	12.27	24.54	11666	382
22100.66285	26135.02691	-191.452	34.67	34.67	69.33	1557	382
16754.06285	26829.42691	273.444	32.40	32.40	64.81	2093	382
27383.86285	27683.12691	-184.324	42.44	42.44	84.87	1474	382
12517.46285	28154.12691	32.4191	31.51	31.51	63.02	1318	382
31647.06285	28390.32691	8.13169	35.58	35.58	71.17	1143	382
32778.96285	29207.92691	-114.988	30.87	30.87	61.75	1816	382
24330.86285	29564.82691	-5.47631	27.08	27.08	54.16	2989	382
32078.46285	30024.42691	-61.8523	15.24	15.24	30.47	3958	382
20753.16285	30826.42691	12.0197	19.52	19.52	39.05	2200	382
27080.66285	31784.62691	88.8293	32.64	32.64	65.28	1282	382
22006.86285	33292.82691	18.4997	10.36	10.36	20.72	6591	382
13379.56285	34684.72691	-75.4603	33.79	33.79	67.59	1355	382
20988.86179	1520.921159	-161.794	31.84	31.84	63.68	1834	390
18804.96179	2153.721159	-3.68181	13.07	13.07	26.14	7226	390
23248.06179	2768.721159	249.852	44.84	44.84	89.68	1140	390
13148.56179	3477.221159	-144.298	51.81	51.81	103.62	1124	390
7986.861787	4372.021159	-67.1858	34.31	34.31	68.62	1429	390
24483.26179	4724.721159	-205.21	30.66	30.66	61.32	2157	390
36172.46179	6327.921159	202.233	47.08	47.08	94.15	1007	390
12247.56179	6739.621159	-102.826	24.26	24.26	48.51	2232	390
9842.261787	7973.021159	242.526	20.70	20.70	41.40	4380	390
5990.961787	10924.42116	-205.858	54.05	54.05	108.09	1883	390
30698.16179	12438.42116	7.98219	24.30	24.30	48.61	2115	390
30163.46179	13191.82116	47.6542	7.82	7.82	15.64	7934	390
32697.46179	13093.22116	109.925	27.46	27.46	54.92	1567	390
30948.66179	15577.42116	2.15019	22.09	22.09	44.18	2018	390
32481.16179	16165.12116	-38.6738	41.26	41.26	82.52	1895	390
23788.36179	17484.12116	-36.7298	16.23	16.23	32.45	5118	390
29401.56179	19509.42116	227.141	18.32	18.32	36.64	4399	390
37754.46179	20382.32116	-159.85	30.76	30.76	61.51	1789	390
7582.961787	21335.22116	5.39019	20.96	20.96	41.92	2830	390
38014.56179	21399.12116	-186.418	30.87	30.87	61.75	2128	390
7733.461787	22116.52116	-146.242	54.24	54.24	108.47	1068	390
31498.16179	23986.22116	87.9472	28.59	28.59	57.18	1834	390
10935.46179	25304.42116	110.658	38.60	38.60	77.20	1039	390
13893.46179	26665.22116	84.2842	10.03	10.03	20.06	6546	390
21442.26179	28634.62116	163.405	32.38	32.38	64.76	2016	390
12587.26179	28895.22116	-121.618	37.09	37.09	74.18	1684	390
26406.46179	30534.52116	34.4674	43.61	43.61	87.23	1070	390
21811.26179	31628.82116	-163.738	12.98	12.98	25.95	8804	390
8303.361787	31895.82116	269.632	40.46	40.46	80.92	1172	390
26633.26179	33031.32116	-117.082	22.35	22.35	44.70	2314	390
36925.76179	33946.82116	-208.45	53.32	53.32	106.63	1099	390
17452.46072	997.5154087	-101.031	8.57	8.57	17.14	13541	398
35935.36072	920.3154087	-220.263	64.29	64.29	128.58	2594	398
11896.56072	1964.915409	218.201	39.92	39.92	79.83	1501	398
14491.86072	2858.715409	62.1567	28.28	28.28	56.57	1335	398
18105.86072	4028.715409	-163.887	8.85	8.85	17.71	16960	398
19449.36072	3974.515409	-88.7193	13.82	13.82	27.65	3999	398
21321.96072	4294.015409	7.18469	23.31	23.31	46.63	2549	398
12863.16072	5029.515409	231.387	28.07	28.07	56.14	2112	398
6810.860719	5280.915409	-86.7753	10.83	10.83	21.67	12005	398
24580.66072	5791.215409	24.7941	23.20	23.20	46.39	2939	398
15053.56072	5606.615409	-71.8713	24.52	24.52	49.03	2071	398
15603.56072	5675.815409	-126.303	23.64	23.64	47.29	3048	398
28215.76072	6322.515409	-14.1993	35.35	35.35	70.70	2211	398
1676.460719	8460.815409	217.468	38.79	38.79	77.57	1260	398
28378.46072	9954.515409	17.5527	27.60	27.60	55.20	1840	398
30862.86072	11480.81541	-90.6633	51.76	51.76	103.53	1043	398
4152.360719	12543.21541	-46.5993	11.85	11.85	23.69	8531	398
27622.86072	12774.41541	-98.4393	37.28	37.28	74.56	1237	398
5477.760719	13348.31541	-65.3913	24.04	24.04	48.09	2201	398
31938.46072	13443.11541	270.215	14.01	14.01	28.02	9549	398
37166.36072	15087.51541	29.1897	40.41	40.41	80.82	1106	398
30968.16072	15575.01541	95.8563	12.60	12.60	25.20	7100	398
34874.36072	17278.01541	-34.9353	19.03	19.03	38.06	3245	398
4002.860719	18296.81541	-91.9593	19.36	19.36	38.72	2556	398
29913.36072	19450.51541	120.032	21.88	21.88	43.76	2142	398
7065.360719	19539.21541	-71.8713	18.86	18.86	37.73	2891	398
39092.66072	19469.41541	97.3215	48.58	48.58	97.17	1282	398
34112.86072	20768.41541	81.9369	51.43	51.43	102.87	1348	398
8648.860719	21189.01541	-0.591305	9.56	9.56	19.12	13079	398
35275.66072	21645.11541	119.299	35.56	35.56	71.12	1299	398
6963.460719	22086.71541	-202.119	41.50	41.50	82.99	1941	398
10294.16072	22007.41541	196.223	25.06	25.06	50.11	2264	398
8628.060719	22737.21541	12.3687	17.29	17.29	34.57	3995	398
5384.660719	23440.71541	276.076	48.25	48.25	96.51	1331	398
9320.260719	23434.81541	-3.18331	13.38	13.38	26.75	7925	398
10834.86072	24071.91541	-51.1353	23.76	23.76	47.52	3460	398
10180.76072	24702.91541	-10.3113	38.90	38.90	77.81	1868	398
37544.76072	24779.81541	-172.959	32.52	32.52	65.05	2281	398
18831.76072	29151.31541	276.808	45.03	45.03	90.06	1370	398
22582.16072	29465.61541	238.713	48.72	48.72	97.45	1200	398
30501.46072	29516.31541	-203.415	18.77	18.77	37.54	4976	398
20705.66072	30791.61541	-110.751	14.98	14.98	29.96	4581	398
17514.76072	31928.91541	-176.847	31.91	31.91	63.82	1979	398
17554.86072	32183.51541	-168.423	27.37	27.37	54.73	2107	398
28023.96072	33051.41541	249.702	33.25	33.25	66.51	1876	398
26575.46072	33073.71541	-220.263	35.82	35.82	71.64	2402	398
7607.359652	343.1096587	47.3552	25.06	25.06	50.11	2131	406
4039.359652	505.4096587	237.099	37.63	37.63	75.27	1668	406
12191.15965	1793.909659	46.6226	31.70	31.70	63.40	1494	406
13302.85965	2185.409659	75.9266	14.20	14.20	28.40	4336	406
11577.45965	3052.109659	-138.765	42.23	42.23	84.45	1349	406
20772.45965	4449.409659	174.095	15.47	15.47	30.94	3137	406
18638.45965	4699.709659	-88.2208	23.06	23.06	46.11	2160	406
22684.35965	4956.209659	124.278	27.04	27.04	54.07	2240	406
3662.059652	5502.609659	-111.549	27.08	27.08	54.16	2306	406
24489.75965	5708.509659	-195.141	39.00	39.00	78.00	2032	406
23278.85965	6074.609659	-37.6768	26.05	26.05	52.09	1989	406
14388.45965	7007.009659	5.0912	19.85	19.85	39.71	3646	406
7846.059652	7773.409659	271.531	34.15	34.15	68.30	1965	406
29392.55965	9143.309659	-85.6288	30.26	30.26	60.52	2013	406
2729.959652	9402.009659	-3.3328	13.09	13.09	26.19	5879	406
5995.759652	11039.00966	88.3808	42.01	42.01	84.03	1074	406
31716.15965	11277.40966	40.0292	36.20	36.20	72.39	1197	406
36811.45965	11281.80966	226.11	48.75	48.75	97.50	1042	406
1962.759652	12343.80966	-107.661	8.71	8.71	17.43	9585	406
19402.05965	12447.60966	-73.3168	14.44	14.44	28.87	4593	406
32321.85965	13367.40966	-72.6688	26.02	26.02	52.05	2423	406
20642.15965	14937.80966	242.227	31.37	31.37	62.74	1505	406
4365.859652	15257.50966	-92.1088	29.72	29.72	59.44	1851	406
7616.559652	15416.70966	-156.261	48.80	48.80	97.59	1050	406
37571.95965	17722.20966	-178.293	57.74	57.74	115.49	1338	406
34510.65965	22917.70966	9.6272	8.64	8.64	17.29	11571	406
30470.75965	25088.80966	220.981	35.58	35.58	71.17	1927	406
9504.359652	26896.40966	212.19	30.17	30.17	60.34	1585	406
32543.15965	28172.80966	-57.7648	18.91	18.91	37.82	3165	406
17665.05965	28318.60966	-153.669	24.40	24.40	48.80	2406	406
23645.55965	30409.60966	-44.1568	16.27	16.27	32.55	5894	406
23341.55965	34483.10966	53.216	37.16	37.16	74.32	1164	406
4631.358584	303.2039087	-21.6263	28.68	28.68	57.37	1463	414
1436.658584	2328.603909	-22.2743	32.22	32.22	64.43	1135	414
29220.95858	3952.303909	262.59	52.09	52.09	104.19	1251	414
26250.65858	4395.603909	-198.53	41.66	41.66	83.32	1719	414
6808.358584	5273.503909	-18.3863	19.45	19.45	38.90	3685	414
14208.75858	5727.403909	-126.602	21.60	21.60	43.19	3208	414
25235.95858	6299.203909	146.107	22.84	22.84	45.69	3940	414
2827.558584	6544.603909	108.744	28.92	28.92	57.84	1976	414
15572.45858	6688.103909	80.9053	26.00	26.00	52.00	1225	414
28986.75858	7756.203909	-61.1543	48.94	48.94	97.87	1015	414
25713.05858	8029.103909	1.7017	25.22	25.22	50.44	1397	414
31744.65858	8973.203909	-25.5143	30.40	30.40	60.81	1574	414
10756.45858	10625.00391	-2.8343	26.38	26.38	52.75	1538	414
35331.25858	11864.80391	-160.298	33.89	33.89	67.78	1666	414
8434.058584	12501.10391	197.389	30.47	30.47	60.95	1309	414
31220.15858	13246.50391	75.0445	28.90	28.90	57.79	1429	414
34662.55858	13332.70391	223.03	46.21	46.21	92.41	1241	414
2033.658584	13753.20391	-111.05	33.09	33.09	66.18	1747	414
15066.05858	18298.50391	-176.498	49.34	49.34	98.67	1039	414
3139.958584	18913.40391	-96.1463	35.89	35.89	71.78	1193	414
26062.85858	19573.00391	266.986	37.89	37.89	75.78	1303	414
32140.05858	19653.30391	-47.5463	33.86	33.86	67.73	1370	414
3286.658584	19974.30391	303.616	39.30	39.30	78.61	1686	414
5011.758584	19898.70391	-14.4983	25.06	25.06	50.11	1753	414
6226.858584	20058.30391	-25.5143	25.08	25.08	50.16	1890	414
37369.75858	21444.90391	-228.986	23.43	23.43	46.86	5073	414
36019.95858	22266.10391	-132.434	10.41	10.41	20.82	9335	414
31208.05858	24098.00391	214.239	18.70	18.70	37.40	6121	414
35868.85858	24685.60391	-117.53	27.13	27.13	54.26	3281	414
30434.55858	26268.70391	9.4777	21.15	21.15	42.30	3028	414
30106.65858	26935.60391	-92.9063	17.31	17.31	34.62	4052	414
10882.25858	27901.70391	-179.738	23.34	23.34	46.68	2621	414
23172.75858	28839.30391	266.253	22.23	22.23	44.46	3587	414
24723.85858	29286.90391	108.012	22.98	22.98	45.97	1581	414
16508.65858	30143.60391	-135.026	37.14	37.14	74.28	1736	414
23815.95858	30400.60391	216.436	43.80	43.80	87.61	1072	414
14085.15858	31848.70391	-151.226	56.36	56.36	112.71	1053	414
24035.35858	32127.70391	-8.6663	23.48	23.48	46.96	1627	414
24687.15858	33127.60391	-79.9463	23.95	23.95	47.90	1925	414
31391.85858	33211.90391	14.0137	36.79	36.79	73.57	1140	414
10323.05752	1618.398159	-93.7038	50.94	50.94	101.88	1011	422
16724.45752	1708.398159	-151.376	27.27	27.27	54.54	3331	422
28003.85752	1746.898159	-36.6798	43.14	43.14	86.29	1271	422
18376.45752	2703.698159	-38.6238	41.12	41.12	82.24	1030	422
21410.05752	3101.298159	-92.4078	28.19	28.19	56.38	1627	422
11673.85752	7117.998159	-73.6158	39.99	39.99	79.98	1359	422
15716.15752	7884.798159	137.166	22.77	22.77	45.55	2487	422
31790.95752	8672.698159	-122.216	33.77	33.77	67.54	1514	422
1418.657517	9922.998159	-165.632	57.18	57.18	114.36	1035	422
31812.35752	11158.89816	93.9426	41.12	41.12	82.24	1145	422
30146.75752	11566.39816	28.0086	18.56	18.56	37.11	2067	422
29231.75752	11666.39816	79.2906	34.97	34.97	69.94	1063	422
7213.257517	11869.29816	177.459	12.81	12.81	25.62	8109	422
1856.357517	13862.69816	178.192	32.17	32.17	64.34	1261	422
39026.95752	14446.19816	-40.5678	37.56	37.56	75.12	1279	422
25214.15752	15219.69816	47.7888	14.20	14.20	28.40	4653	422
23258.95752	16165.29816	-135.824	43.14	43.14	86.29	1011	422
7562.457517	16542.89816	-52.2318	20.65	20.65	41.31	2696	422
13598.35752	17210.39816	74.895	35.35	35.35	70.70	1080	422
31884.55752	19876.09816	235.334	43.78	43.78	87.56	1122	422
6172.957517	19999.09816	-69.7278	24.07	24.07	48.14	2093	422
8042.457517	20035.79816	153.283	12.79	12.79	25.58	6090	422
13465.05752	20066.29816	106.397	23.79	23.79	47.57	1389	422
31510.25752	21850.89816	247.789	41.09	41.09	82.19	1460	422
26324.45752	24492.09816	-168.224	40.88	40.88	81.77	1048	422
7116.257517	25513.89816	-34.7358	28.17	28.17	56.33	1406	422
31153.65752	26630.29816	175.994	11.82	11.82	23.64	7405	422
13279.85752	27549.39816	80.0232	19.90	19.90	39.80	1878	422
14730.75752	27916.09816	100.536	33.61	33.61	67.21	1044	422
19304.95752	29639.29816	-50.2878	19.99	19.99	39.99	4863	422
15594.75752	30318.09816	-87.8718	10.64	10.64	21.29	8882	422
25574.15752	31081.09816	-144.248	29.08	29.08	58.17	1820	422
21762.45752	31590.19816	15.1602	31.23	31.23	62.45	1719	422
26667.15752	32996.09816	-72.9678	16.20	16.20	32.40	4273	422
10276.15752	33680.89816	-186.368	54.61	54.61	109.22	1341	422
6280.456449	884.7924087	-202.069	15.07	15.07	30.14	9648	430
14742.55645	580.1924087	-209.845	36.88	36.88	73.76	2027	430
16595.85645	1949.492409	-113.293	30.07	30.07	60.15	1743	430
5766.856449	2182.792409	-80.8933	32.76	32.76	65.52	1287	430
19422.55645	4028.992409	-10.9093	18.70	18.70	37.40	2382	430
5277.456449	4660.292409	91.5953	6.22	6.22	12.43	10803	430
[truncated: 162,210 more rows]
