# Supplementary material for: Super-resolution analysis of PACSIN2 and EHD2 at caveolae
Source: PLoS One. 2022 Jul 14;17(7):e0271003. doi: 10.1371/journal.pone.0271003 (PMC9282494; doi:10.1371/journal.pone.0271003)
Supplement: S2 Data — (ZIP) [file pone.0271003.s004.zip › 405RbCav1Cy3MoPACSIN2002driftCorr 3DdistanceG_405-647_153K_TS3D.3dlp]

9689.422046	4370.07467	70.6716	27.46	27.46	54.92	2796	2
28979.42205	4454.57467	161.608	13.59	13.59	27.18	8589	2
22070.62205	6771.67467	-81.432	9.96	9.96	19.92	18534	2
17616.62205	7927.67467	-143.64	15.57	15.57	31.13	9733	2
17048.02205	8966.67467	-113.184	31.96	31.96	63.91	3699	2
28274.72205	9009.47467	143.42	14.27	14.27	28.54	10794	2
18516.82205	10276.97467	66.8826	12.93	12.93	25.86	9293	2
27725.72205	11212.47467	-100.872	25.86	25.86	51.72	4455	2
16505.62205	11479.57467	1.512	18.72	18.72	37.44	5507	2
29163.02205	11626.77467	-84.672	26.28	26.28	52.56	3865	2
18100.42205	11796.47467	-0.432	11.33	11.33	22.66	23167	2
32477.52205	12022.97467	-108	32.03	32.03	64.06	3837	2
15864.02205	12456.87467	41.04	27.32	27.32	54.64	4170	2
32421.02205	12408.47467	28.08	32.85	32.85	65.70	3440	2
23463.22205	12698.07467	-10.8	67.87	67.87	135.74	1307	2
25219.02205	12763.67467	275.278	42.93	42.93	85.86	2213	2
34688.82205	13117.07467	60.0624	61.37	61.37	122.74	1293	2
13922.72205	13363.07467	-12.744	15.52	15.52	31.04	6369	2
32871.72205	13779.87467	-167.616	11.75	11.75	23.50	25432	2
34041.22205	13774.17467	53.352	8.76	8.76	17.52	23257	2
23224.02205	13930.87467	-84.024	12.58	12.58	25.15	16498	2
31120.92205	14281.07467	-24.408	19.64	19.64	39.28	4957	2
36510.82205	14622.37467	-142.344	28.35	28.35	56.71	5482	2
9411.322046	15038.87467	-152.712	15.50	15.50	30.99	20188	2
26303.42205	15314.37467	-84.672	17.03	17.03	34.05	8238	2
20475.72205	15625.37467	37.8	29.46	29.46	58.92	2440	2
25338.42205	18334.97467	19.008	39.78	39.78	79.55	1689	2
32616.72205	18278.97467	343.48	32.43	32.43	64.86	4566	2
32203.12205	19265.97467	49.464	70.74	70.74	141.49	1183	2
35531.32205	19290.77467	-39.312	35.65	35.65	71.31	2623	2
12416.72205	19647.47467	184.342	9.00	9.00	17.99	16681	2
27958.72205	19575.97467	189.646	29.11	29.11	58.22	2898	2
29882.02205	20710.27467	182.826	63.77	63.77	127.55	1055	2
9322.022046	20886.47467	-100.872	46.84	46.84	93.68	1816	2
20317.22205	21233.07467	19.656	23.31	23.31	46.63	4542	2
33634.12205	21570.57467	47.52	15.35	15.35	30.71	9677	2
32581.12205	21983.57467	260.879	35.37	35.37	70.74	3240	2
23127.92205	22097.67467	24.192	49.90	49.90	99.80	1699	2
23715.52205	22001.17467	2.808	54.31	54.31	108.61	1463	2
31601.62205	22407.17467	-115.776	38.50	38.50	77.01	3060	2
25822.92205	23539.77467	55.5156	40.32	40.32	80.64	1799	2
23061.52205	24349.97467	30.024	33.28	33.28	66.55	2127	2
25109.22205	25231.67467	42.984	40.25	40.25	80.49	1503	2
32608.12205	25285.67467	289.676	31.16	31.16	62.31	3970	2
33198.72205	25586.57467	162.365	38.98	38.98	77.95	2027	2
32818.42205	26103.87467	84.312	52.63	52.63	105.27	1472	2
30356.72205	26999.87467	-67.176	22.61	22.61	45.22	4605	2
12501.72205	28235.47467	64.6092	27.72	27.72	55.44	2969	2
18983.32205	29099.37467	-168.912	37.33	37.33	74.65	3798	2
32618.62205	29130.97467	-47.736	44.51	44.51	89.02	1792	2
11002.82205	29665.87467	-91.152	7.68	7.68	15.35	26222	2
23794.62205	29549.77467	-67.824	35.75	35.75	71.50	2406	2
7314.322046	29769.97467	52.704	61.02	61.02	122.04	1098	2
13578.12205	30069.17467	70.6716	42.81	42.81	85.63	1632	2
15460.82205	30308.67467	41.688	9.47	9.47	18.93	26056	2
6773.922046	30570.07467	138.116	62.83	62.83	125.66	1161	2
29100.52205	30620.87467	-10.8	26.66	26.66	53.32	4313	2
9622.022046	32044.87467	77.4918	55.08	55.08	110.17	1483	2
26337.02205	32203.37467	351.058	23.64	23.64	47.29	5729	2
31932.82205	32216.87467	23.544	17.47	17.47	34.95	6200	2
28513.32205	32228.97467	-84.672	13.97	13.97	27.93	12850	2
17016.32205	32575.57467	30.024	32.38	32.38	64.76	2336	2
17671.22205	32640.17467	206.318	22.44	22.44	44.89	4603	2
38711.12205	33234.17467	-96.984	56.97	56.97	113.93	1858	2
34712.62205	33929.67467	63.0936	40.53	40.53	81.06	2104	2
30526.72205	34165.07467	-7.56	31.89	31.89	63.77	2932	2
38759.62205	34305.07467	2.16	41.57	41.57	83.13	1857	2
31113.32205	34356.07467	37.8	29.79	29.79	59.58	4293	2
38911.52205	34814.47467	244.966	42.46	42.46	84.92	2074	2
29290.62205	35293.67467	17.712	32.45	32.45	64.90	2750	2
15851.12205	35626.27467	46.872	55.84	55.84	111.67	1633	2
25618.02205	35473.47467	-164.376	25.88	25.88	51.76	5257	2
39177.42205	35453.27467	-18.576	37.00	37.00	73.99	2108	2
3985.422046	35949.67467	-51.624	44.86	44.86	89.73	1367	2
34875.02205	36314.97467	-110.592	64.76	64.76	129.53	1312	2
24920.62205	36443.27467	222.989	22.96	22.96	45.92	4837	2
10653.92205	36679.97467	44.28	57.77	57.77	115.54	1237	2
25481.32205	36660.37467	-170.856	26.85	26.85	53.69	5707	2
37308.12205	36537.67467	-11.448	24.49	24.49	48.98	4886	2
34370.82205	36942.97467	71.4294	29.86	29.86	59.72	2173	2
24504.32205	37388.57467	-61.344	17.14	17.14	34.29	5881	2
18467.52205	38347.97467	301.043	10.83	10.83	21.67	28676	2
24405.32205	38552.17467	-91.152	61.98	61.98	123.97	1667	2
16044.72205	39729.87467	-145.584	32.85	32.85	65.70	3441	2
25689.82205	39997.77467	64.6092	47.26	47.26	94.53	1245	2
35581.02205	39879.07467	345.753	49.78	49.78	99.57	2298	2
12846.31987	3835.771197	-45.792	41.73	41.73	83.46	1944	10
966.6198655	4975.471197	97.1946	36.74	36.74	73.48	1402	10
19292.51987	5016.071197	71.4294	29.51	29.51	59.02	2095	10
31639.31987	5398.871197	-25.056	21.17	21.17	42.34	5816	10
7892.019866	5644.071197	29.376	53.91	53.91	107.81	1183	10
20227.21987	5861.771197	-5.616	79.27	79.27	158.54	1017	10
30615.91987	6324.871197	156.303	47.36	47.36	94.72	1534	10
4711.519866	7146.271197	-124.848	58.52	58.52	117.04	1483	10
31000.01987	7784.171197	25.488	23.62	23.62	47.24	3198	10
19062.51987	8712.571197	90.3744	23.29	23.29	46.58	5534	10
23233.31987	10432.9712	35.208	38.20	38.20	76.40	1759	10
28914.21987	10672.3712	291.949	21.71	21.71	43.43	7442	10
29917.41987	11410.8712	40.392	16.41	16.41	32.83	7171	10
29043.71987	11471.4712	103.257	21.36	21.36	42.72	6362	10
17384.71987	11779.2712	129.78	27.48	27.48	54.97	3938	10
19011.51987	12628.1712	-113.832	23.67	23.67	47.34	7279	10
8941.219866	14173.0712	323.777	50.96	50.96	101.92	2242	10
3699.319866	14812.6712	330.597	72.79	72.79	145.59	1316	10
17199.61987	14959.4712	184.342	31.82	31.82	63.63	2111	10
26304.61987	15418.5712	-45.144	22.58	22.58	45.17	3259	10
39224.31987	16073.1712	165.397	58.10	58.10	116.20	1128	10
15242.71987	16545.7712	101.741	45.66	45.66	91.33	1613	10
27876.41987	17022.9712	-109.296	19.57	19.57	39.14	7053	10
17470.81987	17290.9712	-184.464	29.18	29.18	58.36	4074	10
32551.81987	17328.2712	-168.912	43.14	43.14	86.29	2928	10
3099.419866	18610.0712	92.6478	50.47	50.47	100.94	1192	10
30256.41987	19231.2712	119.171	51.69	51.69	103.38	1318	10
15055.51987	19795.5712	100.984	20.87	20.87	41.73	2890	10
22348.01987	20171.2712	88.101	36.38	36.38	72.77	1611	10
29066.61987	20826.8712	-27	32.38	32.38	64.76	2178	10
14256.31987	20893.8712	-93.744	31.67	31.67	63.35	3158	10
10090.51987	21112.0712	-61.992	23.17	23.17	46.35	4230	10
6545.019866	21277.5712	60.0624	50.63	50.63	101.27	1092	10
17889.01987	23246.1712	-15.984	35.56	35.56	71.12	1733	10
12675.61987	23649.7712	-34.128	25.76	25.76	51.53	3072	10
18471.71987	23748.1712	201.013	43.52	43.52	87.04	2500	10
23614.51987	24366.8712	67.6404	22.73	22.73	45.45	3755	10
4312.519866	24957.0712	37.8	44.01	44.01	88.03	1793	10
32642.21987	25267.6712	-48.384	24.80	24.80	49.60	5977	10
29181.41987	25748.0712	31.968	52.16	52.16	104.33	1067	10
21700.91987	26166.5712	-141.696	54.05	54.05	108.09	1852	10
17431.51987	26979.9712	114.624	36.08	36.08	72.16	1592	10
14227.21987	27317.6712	-8.856	25.17	25.17	50.35	3586	10
26650.81987	27224.2712	33.912	34.52	34.52	69.05	1696	10
24629.81987	28209.3712	81.2808	39.12	39.12	78.23	1570	10
35121.11987	28517.5712	187.373	35.00	35.00	69.99	2081	10
13765.71987	29275.2712	33.912	36.53	36.53	73.05	2357	10
35354.11987	29213.7712	-69.12	46.32	46.32	92.65	2317	10
15419.61987	30299.7712	60.8202	16.30	16.30	32.59	9782	10
21581.91987	30264.5712	-141.048	65.07	65.07	130.14	1354	10
20273.11987	30343.4712	130.538	26.16	26.16	52.33	3604	10
9376.919866	30671.4712	-113.832	46.11	46.11	92.22	1744	10
35102.91987	31370.1712	-45.144	30.78	30.78	61.56	2437	10
17139.61987	31475.0712	214.654	48.28	48.28	96.55	1902	10
23008.71987	31726.5712	219.958	39.07	39.07	78.14	2053	10
32750.11987	31836.7712	117.655	39.63	39.63	79.27	2200	10
21984.51987	31933.9712	-41.256	36.17	36.17	72.35	2009	10
27207.21987	33724.7712	73.7028	27.84	27.84	55.67	4053	10
39221.91987	33908.7712	43.632	52.47	52.47	104.94	1099	10
21397.01987	34275.1712	276.793	18.60	18.60	37.21	5840	10
38891.91987	34897.9712	160.092	31.11	31.11	62.22	2642	10
27031.01987	35410.6712	-115.776	93.49	93.49	186.99	1132	10
39320.01987	35640.9712	-144.936	97.40	97.40	194.81	1097	10
28785.11987	36105.8712	-117.072	50.09	50.09	100.18	2347	10
7540.519866	36394.5712	247.239	47.85	47.85	95.71	1272	10
16441.11987	39206.8712	-24.408	29.77	29.77	59.53	2846	10
33460.21769	4032.267723	163.123	73.85	73.85	147.71	1321	18
14715.21769	4091.567723	-52.272	34.92	34.92	69.85	2690	18
15993.31769	6108.367723	-96.984	46.82	46.82	93.63	2800	18
25018.01769	6377.267723	66.1248	36.36	36.36	72.72	1741	18
25189.51769	7824.967723	181.31	13.99	13.99	27.98	10128	18
24874.21769	9392.167723	165.397	13.71	13.71	27.41	6793	18
26071.41769	11185.06772	-76.248	45.90	45.90	91.80	1989	18
33252.51769	11811.26772	-152.064	68.91	68.91	137.81	1762	18
15957.01769	12725.26772	2.16	15.43	15.43	30.85	8325	18
34084.31769	13551.86772	-97.632	16.65	16.65	33.30	8728	18
36075.21769	15567.56772	-111.24	8.93	8.93	17.85	27212	18
24372.51769	15997.96772	-89.208	52.73	52.73	105.46	2521	18
27468.61769	16491.46772	356.362	37.80	37.80	75.60	2523	18
16416.21769	16622.46772	167.67	21.88	21.88	43.76	4658	18
14397.61769	16820.66772	-55.512	23.83	23.83	47.67	5361	18
7541.417685	17103.16772	55.5156	43.45	43.45	86.90	1243	18
14375.21769	17762.66772	-54.216	11.42	11.42	22.84	14412	18
4240.517685	19367.46772	-21.816	45.43	45.43	90.86	1241	18
10138.11769	20984.16772	-130.68	24.80	24.80	49.60	3785	18
16581.21769	20677.86772	132.053	56.43	56.43	112.85	1335	18
25530.21769	21362.46772	2.16	41.59	41.59	83.18	1842	18
34266.81769	21670.46772	77.4918	59.46	59.46	118.93	1530	18
23767.61769	21949.46772	9.288	15.61	15.61	31.23	6729	18
31981.11769	22102.36772	130.538	50.94	50.94	101.88	1373	18
19363.51769	23155.86772	127.507	40.08	40.08	80.16	1421	18
13843.71769	24670.46772	-73.008	61.25	61.25	122.51	1584	18
24108.61769	24801.06772	-134.568	45.99	45.99	91.99	1884	18
4072.017685	27041.46772	12.528	47.78	47.78	95.57	1100	18
3678.917685	28820.16772	-77.544	62.71	62.71	125.43	1196	18
4938.117685	34362.36772	-19.872	39.78	39.78	79.55	1306	18
14570.61769	34257.96772	-91.8	18.11	18.11	36.22	6069	18
28854.91769	34449.86772	166.154	26.33	26.33	52.66	3784	18
27034.61769	35240.26772	80.523	48.98	48.98	97.97	1391	18
34078.11769	36170.66772	-193.536	45.78	45.78	91.56	2915	18
11709.41769	36669.06772	179.795	32.55	32.55	65.09	2229	18
24997.9155	6502.96425	-29.592	33.09	33.09	66.18	2709	26
22036.4155	6929.46425	-27.648	13.07	13.07	26.14	9155	26
29152.9155	7104.96425	51.408	15.94	15.94	31.89	9011	26
18431.6155	7066.26425	-128.088	47.99	47.99	95.99	2262	26
17565.3155	7759.36425	-203.904	12.15	12.15	24.30	23992	26
33118.9155	7860.06425	-38.664	30.80	30.80	61.61	3225	26
14020.5155	8184.26425	197.224	54.80	54.80	109.60	1230	26
18741.5155	9139.06425	-19.872	22.44	22.44	44.89	3701	26
22932.4155	9096.56425	197.982	29.18	29.18	58.36	3857	26
32429.8155	9232.56425	36.504	26.12	26.12	52.23	5908	26
27693.5155	11312.16425	84.312	19.50	19.50	39.00	4278	26
18705.0155	11522.36425	48.168	26.92	26.92	53.84	5463	26
15505.9155	11696.26425	307.863	27.84	27.84	55.67	3366	26
35380.1155	12262.46425	-146.88	12.25	12.25	24.49	18573	26
27477.8155	13255.16425	-15.336	18.39	18.39	36.79	6366	26
31174.3155	13486.96425	180.553	66.55	66.55	133.10	1224	26
8938.315505	13540.96425	-11.448	42.30	42.30	84.59	1426	26
8255.215505	14058.46425	-45.144	23.64	23.64	47.29	6048	26
34459.0155	14457.36425	94.9212	14.81	14.81	29.63	8160	26
28266.3155	14806.46425	-10.152	48.58	48.58	97.17	1086	26
19946.3155	14953.76425	26.784	40.39	40.39	80.78	2472	26
14398.0155	16343.06425	-3.672	22.09	22.09	44.18	2995	26
16445.6155	16198.96425	-150.12	79.86	79.86	159.72	1243	26
8505.415505	18009.36425	-34.776	42.18	42.18	84.36	1774	26
33997.9155	19529.56425	221.474	46.68	46.68	93.35	2943	26
12776.5155	20271.46425	-52.92	33.18	33.18	66.36	2004	26
33945.6155	20673.66425	-56.16	26.45	26.45	52.89	5264	26
10452.9155	23680.66425	131.296	35.58	35.58	71.17	1923	26
32911.3155	23919.66425	15.768	37.02	37.02	74.04	1981	26
23326.5155	24258.66425	-158.544	32.88	32.88	65.75	2593	26
22596.7155	24703.36425	135.842	51.34	51.34	102.68	1125	26
9514.915505	25112.46425	157.061	19.45	19.45	38.90	4531	26
21477.8155	25123.56425	204.802	30.90	30.90	61.80	1844	26
32491.4155	25168.86425	-82.728	14.88	14.88	29.77	14521	26
11186.9155	25754.46425	-28.944	11.35	11.35	22.70	12247	26
34342.4155	26916.36425	-18.576	47.26	47.26	94.53	1442	26
8017.615505	26969.86425	-85.968	31.42	31.42	62.83	2809	26
13483.9155	27102.76425	-179.28	20.04	20.04	40.08	6282	26
29557.1155	28317.36425	107.046	32.36	32.36	64.72	2190	26
10977.1155	29589.56425	-179.28	25.50	25.50	51.01	4671	26
17412.1155	29626.36425	88.8588	57.18	57.18	114.36	1261	26
26750.4155	30868.56425	-132.624	60.59	60.59	121.19	1759	26
4983.115505	31524.16425	-138.456	52.54	52.54	105.08	1681	26
9429.515505	31658.96425	211.622	57.18	57.18	114.36	1094	26
7929.415505	32264.96425	-78.192	62.34	62.34	124.67	1725	26
1709.615505	32249.36425	9.936	33.39	33.39	66.79	2371	26
3978.415505	34906.26425	265.426	42.91	42.91	85.82	1548	26
34373.3155	35214.26425	-160.488	31.13	31.13	62.27	5549	26
36249.2155	35246.76425	282.098	36.15	36.15	72.30	2374	26
29912.4155	35297.56425	-91.152	44.58	44.58	89.16	2359	26
11694.2155	35646.86425	9.288	54.28	54.28	108.57	1416	26
17710.4155	35969.46425	218.443	55.70	55.70	111.39	1652	26
9314.315505	36384.16425	-106.056	64.88	64.88	129.76	1314	26
34376.3155	37087.66425	35.208	60.90	60.90	121.80	1249	26
35581.7155	37220.66425	13.824	15.14	15.14	30.29	7107	26
14602.41332	3680.460776	-13.392	60.26	60.26	120.53	1091	34
7699.613325	4335.960776	-60.048	40.27	40.27	80.54	1664	34
22117.91332	5624.560776	-144.288	34.64	34.64	69.28	3334	34
8485.413325	6417.860776	-1.08	31.27	31.27	62.55	1972	34
21067.31332	6505.760776	41.688	18.68	18.68	37.35	5468	34
24117.71332	6427.060776	-48.384	32.52	32.52	65.05	2694	34
13033.31332	6672.060776	-200.016	47.29	47.29	94.58	2601	34
15958.81332	7899.260776	-1.728	43.00	43.00	86.00	1691	34
21159.11332	9975.660776	-177.984	28.47	28.47	56.94	4471	34
26924.51332	10653.36078	31.968	37.66	37.66	75.31	2041	34
26671.21332	12931.86078	-45.144	40.72	40.72	81.44	1756	34
17264.01332	14493.56078	-138.456	47.67	47.67	95.33	1738	34
6447.513325	14544.96078	178.279	48.14	48.14	96.27	1038	34
24702.51332	14892.76078	-18.576	27.88	27.88	55.77	2237	34
37859.01332	15478.06078	-38.016	86.45	86.45	172.90	1037	34
14093.41332	15818.76078	20.952	41.73	41.73	83.46	1430	34
34521.51332	16928.36078	-74.952	67.35	67.35	134.71	1626	34
31769.81332	17364.56078	-43.2	38.93	38.93	77.86	1977	34
30535.41332	17756.26078	-14.688	44.16	44.16	88.31	1758	34
38274.91332	18574.26078	-97.632	89.02	89.02	178.04	1123	34
36093.31332	19152.76078	-44.496	24.16	24.16	48.32	4046	34
31188.91332	19835.26078	60.8202	40.72	40.72	81.44	1385	34
27592.21332	20784.36078	255.575	30.29	30.29	60.57	3328	34
25882.91332	20945.26078	112.351	16.63	16.63	33.25	5013	34
24746.31332	21224.76078	-48.384	29.04	29.04	58.07	1985	34
36092.01332	21323.36078	-18.576	52.21	52.21	104.42	1254	34
2410.513325	22081.76078	-4.32	54.80	54.80	109.60	1052	34
26129.51332	21979.36078	154.787	35.82	35.82	71.64	1350	34
12215.71332	21988.06078	244.208	10.76	10.76	21.52	10427	34
1519.413325	24067.96078	-185.112	87.39	87.39	174.79	1065	34
14598.41332	25063.66078	190.404	16.72	16.72	33.44	7648	34
19625.81332	25144.86078	71.4294	27.44	27.44	54.87	1895	34
33575.61332	27296.66078	-69.768	15.52	15.52	31.04	11186	34
14118.21332	27514.36078	33.264	29.41	29.41	58.83	1906	34
32588.31332	27679.96078	197.224	46.18	46.18	92.36	1997	34
34270.31332	28867.56078	-78.84	24.21	24.21	48.42	4778	34
32947.91332	29289.96078	17.064	45.36	45.36	90.71	1383	34
16281.91332	29466.96078	-5.616	12.34	12.34	24.68	10781	34
25364.11332	31772.86078	-10.152	50.19	50.19	100.37	1326	34
9319.313325	31764.06078	57.0312	31.44	31.44	62.88	2218	34
11463.91332	32702.26078	-91.8	24.82	24.82	49.64	3752	34
16302.41332	36771.26078	61.578	40.72	40.72	81.44	1857	34
34455.31332	36862.76078	87.3432	25.48	25.48	50.96	3450	34
10333.11332	37088.76078	-98.28	45.80	45.80	91.61	2249	34
39323.11332	39302.46078	356.362	66.48	66.48	132.96	1422	34
22552.11114	4261.157302	104.015	55.86	55.86	111.72	1065	42
21028.61114	5138.457302	-110.592	49.76	49.76	99.52	1782	42
22099.71114	6339.557302	-132.624	31.11	31.11	62.22	4106	42
7609.611144	6224.457302	-53.568	56.03	56.03	112.05	1307	42
19483.51114	6868.657302	-89.856	23.55	23.55	47.10	3442	42
11281.61114	7150.157302	-108	57.67	57.67	115.35	1226	42
26257.71114	7505.857302	-24.408	14.46	14.46	28.92	11029	42
27247.41114	7642.757302	194.193	23.76	23.76	47.52	4094	42
23365.31114	8004.557302	163.123	27.37	27.37	54.73	3015	42
23783.31114	9335.757302	-95.04	24.92	24.92	49.83	3691	42
26939.01114	10687.6573	121.444	15.61	15.61	31.23	5953	42
2039.311144	11375.7573	63.0936	44.98	44.98	89.96	1103	42
31310.41114	14611.1573	122.96	29.51	29.51	59.02	2063	42
5254.711144	15477.8573	-48.384	58.45	58.45	116.90	1081	42
8940.111144	15887.0573	-111.24	41.66	41.66	83.32	2450	42
20399.51114	15923.3573	150.998	35.28	35.28	70.56	1294	42
17606.91114	16969.2573	176.006	32.76	32.76	65.52	1888	42
17311.61114	17597.9573	191.162	37.23	37.23	74.47	1657	42
32506.21114	18092.0573	-77.544	22.75	22.75	45.50	3768	42
21088.71114	18243.0573	-155.304	34.03	34.03	68.06	2553	42
34354.21114	19355.2573	-171.504	30.80	30.80	61.61	4494	42
32773.41114	19884.8573	30.024	22.00	22.00	43.99	5152	42
19967.21114	22157.6573	343.48	41.02	41.02	82.05	1932	42
18792.41114	23215.2573	148.725	21.52	21.52	43.05	3600	42
29511.61114	24160.5573	31.968	46.82	46.82	93.63	1189	42
17742.61114	24349.8573	94.1634	28.45	28.45	56.90	2259	42
32320.31114	24622.4573	-146.88	77.43	77.43	154.86	1408	42
12488.61114	24783.1573	-98.928	31.02	31.02	62.03	3154	42
20631.11114	24815.7573	265.426	40.15	40.15	80.31	1843	42
10195.11114	25705.0573	-69.768	22.11	22.11	44.23	3297	42
20864.51114	26860.9573	204.802	32.76	32.76	65.52	2139	42
33515.21114	27182.6573	-154.008	29.65	29.65	59.30	6045	42
17110.11114	27947.6573	-36.072	22.89	22.89	45.78	4104	42
34256.51114	28085.6573	-29.592	29.88	29.88	59.77	3023	42
5138.711144	28714.2573	-145.584	74.98	74.98	149.97	1071	42
30521.41114	28967.6573	-203.256	33.86	33.86	67.73	3493	42
11044.11114	29733.9573	-156.6	43.43	43.43	86.85	2311	42
30069.71114	29548.6573	0.216	20.91	20.91	41.82	4573	42
7055.811144	30354.3573	-35.424	63.96	63.96	127.92	1183	42
34492.01114	30403.9573	242.692	40.91	40.91	81.81	1936	42
23869.41114	30723.8573	-108	63.02	63.02	126.04	1133	42
15602.71114	31265.5573	-174.096	62.17	62.17	124.34	1485	42
24249.61114	32893.7573	-1.08	57.37	57.37	114.74	1616	42
22654.71114	32916.0573	42.984	18.23	18.23	36.46	6357	42
15162.21114	33236.1573	-175.392	33.42	33.42	66.83	3178	42
9553.511144	33348.3573	-177.984	59.53	59.53	119.07	1583	42
17550.11114	33689.9573	137.358	42.55	42.55	85.11	2176	42
7991.911144	33793.9573	-105.408	64.41	64.41	128.82	1149	42
36597.91114	34031.2573	-163.728	102.61	102.61	205.21	1045	42
20038.31114	34093.2573	107.804	39.16	39.16	78.33	2097	42
29900.41114	34965.7573	-53.568	52.19	52.19	104.37	1492	42
17349.71114	35513.4573	227.536	31.89	31.89	63.77	3335	42
25663.21114	35491.1573	-108	17.50	17.50	35.00	7482	42
14763.51114	36444.7573	-111.888	53.81	53.81	107.62	1820	42
17750.61114	38735.9573	-41.256	20.25	20.25	40.51	3789	42
21788.51114	38713.0573	-68.472	14.72	14.72	29.44	14731	42
24668.71114	38905.0573	-1.08	43.64	43.64	87.28	1784	42
9971.211144	39854.0573	353.331	62.90	62.90	125.80	1516	42
2514.911144	40084.0573	-27	38.17	38.17	76.35	1369	42
10140.20896	4819.553829	130.538	28.61	28.61	57.23	2698	50
25558.30896	6160.953829	104.015	22.35	22.35	44.70	2994	50
20951.80896	7207.053829	-25.704	52.99	52.99	105.97	1115	50
22728.50896	9267.253829	295.738	17.40	17.40	34.81	5257	50
31895.20896	9702.553829	115.382	39.99	39.99	79.98	1350	50
26948.10896	10700.85383	119.929	24.04	24.04	48.09	3074	50
23633.80896	11722.65383	25.488	31.27	31.27	62.55	2588	50
31587.30896	12683.15383	216.169	32.50	32.50	65.00	2317	50
37319.60896	13000.75383	24.84	30.69	30.69	61.37	2075	50
20078.20896	13186.35383	115.382	37.42	37.42	74.84	1484	50
9923.008964	13683.35383	-49.032	56.87	56.87	113.75	1025	50
29729.30896	14758.55383	62.3358	41.00	41.00	82.00	1380	50
24687.10896	15203.75383	132.811	27.51	27.51	55.01	1601	50
30987.20896	16185.55383	41.04	37.21	37.21	74.42	1548	50
32114.30896	16413.45383	164.639	38.34	38.34	76.68	2847	50
15266.60896	16804.25383	15.768	13.00	13.00	26.00	10263	50
31849.20896	17416.55383	137.358	24.12	24.12	48.23	2198	50
33608.20896	18497.95383	148.725	20.98	20.98	41.97	5297	50
11162.10896	19620.35383	35.208	26.61	26.61	53.22	2329	50
12714.40896	20053.95383	-72.36	21.67	21.67	43.33	3130	50
11504.30896	20658.15383	157.061	50.89	50.89	101.78	1074	50
13060.50896	21054.15383	211.622	44.01	44.01	88.03	1689	50
35801.60896	21162.05383	-74.304	60.97	60.97	121.94	1281	50
14494.70896	21157.45383	9.936	41.61	41.61	83.23	1379	50
33666.50896	21560.25383	33.264	25.03	25.03	50.07	3593	50
22378.40896	22321.75383	265.426	29.63	29.63	59.25	2268	50
28869.20896	23358.25383	264.668	56.64	56.64	113.28	1045	50
33122.80896	25273.45383	-56.808	15.45	15.45	30.90	10873	50
8908.208964	26255.55383	-66.528	33.68	33.68	67.35	1982	50
30361.40896	26974.05383	-202.608	34.34	34.34	68.67	3093	50
6987.408964	28698.85383	-54.864	64.86	64.86	129.71	1185	50
11026.20896	29670.55383	-124.2	48.68	48.68	97.36	2218	50
34771.20896	30436.45383	238.145	19.22	19.22	38.43	7630	50
18253.60896	30522.15383	81.2808	20.32	20.32	40.65	3295	50
32773.70896	31621.25383	51.408	40.77	40.77	81.53	1375	50
19194.10896	32283.75383	-3.672	47.26	47.26	94.53	1261	50
16149.10896	32848.45383	86.5854	24.73	24.73	49.45	2486	50
23413.60896	32817.35383	-99.576	49.64	49.64	99.29	1406	50
30210.20896	33573.85383	209.349	46.84	46.84	93.68	1540	50
30639.60896	34497.05383	5.4	46.46	46.46	92.93	1442	50
38938.50896	35082.75383	-130.032	43.97	43.97	87.94	2203	50
25703.00896	35514.45383	-179.28	24.89	24.89	49.78	7666	50
29724.40896	36510.75383	-115.128	53.84	53.84	107.67	1922	50
28101.50896	36861.05383	-52.272	23.88	23.88	47.76	5094	50
36435.40896	37657.15383	159.334	46.13	46.13	92.27	1240	50
25286.50678	5086.350355	190.404	15.61	15.61	31.23	6321	58
21129.30678	6464.350355	16.416	25.62	25.62	51.24	2320	58
24535.20678	7449.150355	-49.032	15.64	15.64	31.27	6968	58
36025.20678	9470.950355	-95.04	33.77	33.77	67.54	3015	58
8757.006784	9906.850355	-201.312	39.54	39.54	79.08	2744	58
20248.00678	9677.050355	116.14	20.89	20.89	41.78	4124	58
27822.90678	10899.15036	17.064	20.16	20.16	40.32	4709	58
15036.90678	11790.75036	57.0312	39.12	39.12	78.23	1553	58
14259.40678	12094.15036	51.408	16.41	16.41	32.83	3424	58
35314.50678	12649.85036	-167.616	24.37	24.37	48.75	6098	58
11006.00678	14047.35036	-136.512	40.15	40.15	80.31	2379	58
19201.30678	14025.75036	-100.872	18.18	18.18	36.36	5550	58
24570.10678	16123.75036	235.872	44.72	44.72	89.44	1191	58
36874.80678	16761.55036	36.504	48.14	48.14	96.27	1709	58
17466.50678	17524.45036	19.008	15.43	15.43	30.85	5110	58
18025.80678	19627.65036	132.053	17.71	17.71	35.42	4329	58
32839.70678	19931.95036	-100.224	19.76	19.76	39.52	4483	58
23276.00678	20349.45036	201.771	46.46	46.46	92.93	1209	58
17438.80678	21809.15036	-129.384	44.06	44.06	88.12	1851	58
35363.00678	22781.75036	-166.32	39.47	39.47	78.94	2656	58
26257.80678	24687.35036	-7.56	15.02	15.02	30.05	7238	58
30631.90678	26128.45036	53.352	13.09	13.09	26.19	10238	58
35673.60678	25996.65036	-155.304	20.23	20.23	40.46	7627	58
26712.70678	26721.35036	214.654	34.12	34.12	68.25	1409	58
13320.20678	27519.35036	-107.352	23.46	23.46	46.91	3909	58
35214.40678	28270.95036	-22.464	23.10	23.10	46.21	4614	58
14138.40678	29129.25036	289.676	24.75	24.75	49.50	3253	58
34814.10678	30458.35036	235.872	19.17	19.17	38.34	6927	58
35040.80678	31377.05036	-176.688	14.77	14.77	29.53	14041	58
22706.20678	32172.75036	18.36	12.39	12.39	24.77	5549	58
28079.20678	32941.15036	-122.904	46.35	46.35	92.69	3185	58
25600.60678	33457.25036	332.87	29.39	29.39	58.78	3449	58
30575.70678	34082.75036	-88.56	53.55	53.55	107.11	1617	58
13126.80678	34062.65036	-121.608	45.36	45.36	90.71	1806	58
25718.20678	34760.35036	-55.512	29.51	29.51	59.02	2447	58
10586.00678	36593.95036	91.89	51.72	51.72	103.43	1195	58
37345.60678	36526.55036	-77.544	23.90	23.90	47.81	5620	58
14103.00678	38143.05036	-76.896	62.57	62.57	125.14	1251	58
26837.50678	38077.35036	60.0624	47.34	47.34	94.67	1055	58
24617.30678	39023.95036	144.178	54.35	54.35	108.71	1575	58
5628.804603	4377.646882	-106.056	24.30	24.30	48.61	4470	66
5616.404603	5611.146882	277.551	33.82	33.82	67.64	1960	66
20504.9046	6410.546882	-7.56	26.99	26.99	53.98	2105	66
23552.7046	6544.846882	202.529	31.18	31.18	62.36	1997	66
24734.6046	6537.746882	62.3358	17.85	17.85	35.70	3594	66
28964.8046	6771.546882	-110.592	11.26	11.26	22.51	14889	66
23858.1046	7298.546882	-64.584	16.34	16.34	32.69	6707	66
35794.1046	7389.846882	-135.864	32.15	32.15	64.29	3660	66
25804.1046	9896.746882	104.773	13.61	13.61	27.22	6364	66
20331.9046	11364.34688	-55.512	48.18	48.18	96.37	1184	66
15376.0046	11549.44688	-128.088	19.19	19.19	38.39	6870	66
15836.2046	12336.74688	-44.496	14.91	14.91	29.81	5976	66
17563.8046	13018.14688	187.373	34.83	34.83	69.66	1923	66
24973.2046	13717.14688	-30.888	23.48	23.48	46.96	4016	66
11074.7046	14009.24688	-118.368	46.98	46.98	93.96	1763	66
12101.6046	14113.04688	-76.896	19.52	19.52	39.05	5121	66
17208.2046	14705.94688	-93.096	38.29	38.29	76.58	1982	66
21123.6046	14765.44688	50.76	14.11	14.11	28.21	5983	66
28772.3046	16337.24688	-149.472	67.78	67.78	135.55	1023	66
14384.8046	16442.04688	-120.312	19.71	19.71	39.42	3700	66
27522.4046	16550.24688	35.208	28.57	28.57	57.13	2295	66
12350.6046	17018.74688	72.945	15.57	15.57	31.13	5251	66
11897.3046	17837.14688	331.355	7.49	7.49	14.98	22567	66
32490.9046	18180.94688	9.936	14.27	14.27	28.54	8134	66
11441.2046	19569.24688	316.199	19.43	19.43	38.86	6386	66
16136.4046	19500.74688	-90.504	41.47	41.47	82.94	1651	66
28029.7046	19834.14688	-122.904	74.09	74.09	148.18	1067	66
5138.004603	20297.64688	-59.4	52.52	52.52	105.03	1045	66
18449.0046	20648.44688	315.441	47.67	47.67	95.33	1400	66
25341.1046	20929.14688	4.752	24.35	24.35	48.70	2826	66
12815.4046	22087.44688	16.416	41.24	41.24	82.47	1757	66
30959.3046	22489.44688	-132.624	32.45	32.45	64.90	2075	66
16247.4046	23331.34688	-200.664	26.99	26.99	53.98	3335	66
12741.2046	24174.34688	14.472	10.15	10.15	20.30	11334	66
1645.504603	24864.14688	135.842	57.53	57.53	115.07	1022	66
30954.4046	24954.64688	10.584	45.36	45.36	90.71	1058	66
35106.9046	24998.04688	-156.6	28.05	28.05	56.10	6154	66
15777.6046	25542.04688	-171.504	17.43	17.43	34.85	9691	66
18033.6046	26443.04688	-72.36	16.81	16.81	33.63	5782	66
16503.0046	26724.94688	184.342	41.33	41.33	82.66	1030	66
22170.2046	26547.24688	-46.44	34.78	34.78	69.57	2159	66
7907.904603	26976.54688	-34.776	40.41	40.41	80.82	1782	66
16328.2046	28033.24688	-2.376	57.74	57.74	115.49	1162	66
36565.0046	27949.24688	-126.792	68.18	68.18	136.35	2324	66
14141.5046	29187.24688	333.628	21.10	21.10	42.20	7168	66
31413.6046	29696.94688	63.0936	30.92	30.92	61.84	1801	66
35029.2046	31357.64688	-104.76	19.73	19.73	39.47	6910	66
6622.804603	31847.64688	171.459	50.92	50.92	101.83	1006	66
20389.4046	32499.54688	6.696	21.29	21.29	42.58	4773	66
28073.3046	32996.34688	318.472	27.22	27.22	54.45	3748	66
34639.7046	32850.14688	-168.264	34.19	34.19	68.39	2692	66
19477.2046	33303.64688	48.816	9.26	9.26	18.51	12708	66
11462.5046	34559.94688	9.936	44.39	44.39	88.78	1314	66
24881.9046	34642.64688	187.373	23.50	23.50	47.01	3283	66
19513.9046	34983.64688	-115.128	50.59	50.59	101.17	1936	66
19780.8046	35516.64688	80.523	34.62	34.62	69.24	2324	66
20220.0046	35505.44688	2.808	25.72	25.72	51.43	2344	66
34472.5046	35571.24688	-88.56	68.62	68.62	137.25	1428	66
38295.8046	38097.24688	-199.368	53.95	53.95	107.91	2273	66
13579.5046	39936.14688	0.216	46.28	46.28	92.55	1196	66
31875.50242	4014.543408	-154.008	14.22	14.22	28.45	8081	74
26583.70242	5839.843408	97.1946	15.87	15.87	31.75	4540	74
2874.102423	6084.343408	-72.36	52.21	52.21	104.42	1376	74
16161.10242	9317.743408	-51.624	52.38	52.38	104.75	1214	74
20314.80242	9640.943408	-76.896	44.96	44.96	89.91	1555	74
13780.00242	10257.34341	-95.04	46.68	46.68	93.35	1432	74
23480.70242	10399.74341	69.156	18.23	18.23	36.46	3756	74
32370.00242	12297.74341	-14.688	29.72	29.72	59.44	2588	74
15319.30242	12549.34341	-131.328	28.28	28.28	56.57	4587	74
37277.00242	13103.14341	-137.16	20.51	20.51	41.02	6216	74
1362.002423	13938.64341	-12.744	33.58	33.58	67.16	1197	74
29317.30242	14017.24341	-150.12	68.22	68.22	136.45	1265	74
17243.30242	14818.94341	142.663	14.29	14.29	28.59	6218	74
12724.90242	16588.44341	154.03	22.58	22.58	45.17	4150	74
13916.50242	17151.64341	80.523	17.92	17.92	35.84	4950	74
19786.50242	16999.44341	20.952	43.59	43.59	87.18	1313	74
13248.20242	17222.24341	-21.168	16.44	16.44	32.88	6389	74
32431.50242	18372.24341	-83.376	25.81	25.81	51.62	2848	74
35471.70242	19794.44341	-140.4	82.85	82.85	165.70	1288	74
30379.90242	21518.94341	-150.768	61.32	61.32	122.65	1323	74
10118.60242	21315.24341	-80.136	18.30	18.30	36.60	4181	74
17170.10242	22560.24341	78.2496	31.98	31.98	63.96	2154	74
13385.90242	27157.44341	-96.984	16.93	16.93	33.86	7664	74
8967.302423	28216.94341	22.896	37.00	37.00	73.99	1290	74
33367.50242	28723.54341	15.12	25.20	25.20	50.40	3247	74
36335.30242	30397.44341	339.691	62.12	62.12	124.25	1437	74
33830.20242	32136.84341	-40.608	43.76	43.76	87.51	2462	74
16677.00242	32258.34341	65.367	30.92	30.92	61.84	1991	74
11183.20242	32657.24341	-131.976	61.68	61.68	123.35	1398	74
16099.90242	32888.04341	113.866	57.93	57.93	115.87	1084	74
1098.502423	33955.54341	-197.424	81.62	81.62	163.25	1043	74
25660.70242	35061.54341	22.248	24.44	24.44	48.89	2726	74
25469.50242	36698.14341	-108	31.65	31.65	63.30	2953	74
19095.80242	37668.54341	-94.392	49.05	49.05	98.11	1926	74
15028.50242	37869.04341	105.53	25.13	25.13	50.26	3260	74
23716.90242	39853.24341	205.56	57.49	57.49	114.97	1314	74
28821.70024	4024.139935	177.521	34.12	34.12	68.25	1617	82
29900.80024	4389.239935	35.856	26.31	26.31	52.61	2954	82
31634.70024	5053.239935	172.217	57.25	57.25	114.50	1172	82
26927.00024	5078.639935	8.64	8.97	8.97	17.95	13651	82
25615.70024	6200.139935	177.521	13.21	13.21	26.42	6885	82
23285.10024	7856.639935	120.686	22.33	22.33	44.65	2749	82
26804.90024	8035.139935	107.804	25.48	25.48	50.96	3591	82
21104.80024	8361.839935	134.327	11.94	11.94	23.88	10552	82
22733.60024	8822.939935	-38.016	16.77	16.77	33.54	7020	82
22675.00024	9131.039935	-96.984	37.49	37.49	74.98	1734	82
18245.00024	10591.13993	-148.824	38.34	38.34	76.68	2756	82
10242.10024	11026.73993	14.472	47.85	47.85	95.71	1186	82
13539.00024	11483.53993	-102.816	34.22	34.22	68.44	2248	82
21424.00024	13012.83993	8.64	42.53	42.53	85.06	1062	82
31275.70024	14533.33993	211.622	40.18	40.18	80.35	1544	82
5268.200243	15309.53993	-183.168	47.17	47.17	94.34	1902	82
15333.30024	16943.23993	-63.936	24.04	24.04	48.09	2512	82
23541.10024	18034.93993	342.722	42.20	42.20	84.40	1692	82
35646.10024	18165.43993	-132.624	42.46	42.46	84.92	2463	82
32923.20024	18880.43993	102.499	41.75	41.75	83.51	1428	82
14820.20024	19503.63993	-32.184	48.37	48.37	96.74	1086	82
31501.00024	20500.53993	54	17.90	17.90	35.80	5488	82
24861.10024	22120.63993	-204.552	47.01	47.01	94.01	1647	82
16994.50024	23069.43993	143.42	27.77	27.77	55.53	1378	82
20355.10024	24631.03993	276.793	47.76	47.76	95.52	1227	82
11399.40024	25038.23993	-10.152	23.06	23.06	46.11	2761	82
22009.30024	25973.13993	31.32	22.68	22.68	45.36	2949	82
37962.50024	29330.53993	-36.072	35.37	35.37	70.74	2299	82
14095.60024	30990.83993	125.233	27.41	27.41	54.82	2004	82
21938.50024	31512.73993	24.192	33.25	33.25	66.51	1628	82
17414.40024	32509.03993	182.826	51.36	51.36	102.73	1256	82
13046.60024	32377.13993	353.331	25.22	25.22	50.44	3645	82
13150.20024	33780.53993	-58.104	16.60	16.60	33.21	6422	82
29588.50024	35307.63993	159.334	52.09	52.09	104.19	1088	82
33041.30024	37134.23993	66.8826	39.71	39.71	79.41	1672	82
39111.90024	37421.33993	-10.8	30.73	30.73	61.47	1908	82
13449.20024	38117.03993	0.864	38.83	38.83	77.67	1541	82
21008.10024	38128.43993	-132.624	58.69	58.69	117.37	2305	82
16479.90024	39007.23993	-32.184	43.40	43.40	86.81	1316	82
7502.100243	39469.13993	-1.08	49.34	49.34	98.67	1318	82
26268.49806	4050.736461	75.9762	18.02	18.02	36.03	3698	90
29515.89806	4055.136461	-164.376	42.13	42.13	84.26	2855	90
10360.79806	4513.436461	260.879	42.63	42.63	85.25	1742	90
24528.09806	5449.336461	-29.592	31.84	31.84	63.68	1993	90
26565.79806	5824.936461	168.428	18.06	18.06	36.13	7230	90
21494.39806	6704.136461	-32.184	26.92	26.92	53.84	3272	90
29191.99806	7160.136461	-25.704	36.62	36.62	73.24	1565	90
14359.99806	7783.436461	17.064	38.29	38.29	76.58	1498	90
15599.39806	9059.936461	179.795	34.59	34.59	69.19	1441	90
15545.39806	10814.13646	102.499	28.12	28.12	56.24	2222	90
14158.59806	11954.63646	229.81	10.76	10.76	21.52	13729	90
30416.09806	12048.13646	157.819	49.24	49.24	98.49	1139	90
33368.09806	12344.03646	128.264	19.66	19.66	39.33	4888	90
25667.89806	12550.53646	-30.24	39.38	39.38	78.75	1377	90
19991.29806	13103.53646	291.191	47.90	47.90	95.80	1364	90
33853.29806	14396.23646	297.254	10.03	10.03	20.06	19526	90
27251.59806	15091.43646	150.998	24.14	24.14	48.28	2455	90
12768.89806	15818.13646	98.7102	13.40	13.40	26.80	6164	90
14252.99806	15897.83646	169.186	29.27	29.27	58.55	1934	90
11839.49806	17797.23646	115.382	14.70	14.70	29.39	5059	90
13636.19806	19963.03646	279.067	39.07	39.07	78.14	2047	90
31576.79806	20669.53646	134.327	40.46	40.46	80.92	1341	90
9469.098062	25177.23646	19.008	25.13	25.13	50.26	1758	90
9396.898062	25308.53646	-200.016	15.52	15.52	31.04	10854	90
20244.99806	26276.13646	276.793	31.30	31.30	62.60	1739	90
26767.59806	26685.33646	254.817	44.91	44.91	89.82	1496	90
14769.59806	27710.63646	181.31	29.18	29.18	58.36	1924	90
4414.998062	28382.03646	-70.416	66.74	66.74	133.48	1027	90
11017.69806	29710.13646	-156.6	12.46	12.46	24.92	13996	90
15402.39806	30482.03646	15.12	19.92	19.92	39.85	3510	90
28082.79806	31038.33646	69.9138	10.95	10.95	21.90	11400	90
17530.49806	31236.93646	45.576	38.06	38.06	76.11	1462	90
13828.39806	31587.63646	254.817	14.37	14.37	28.73	9468	90
19012.49806	33133.13646	344.237	36.62	36.62	73.24	2427	90
17427.59806	33603.23646	280.582	37.23	37.23	74.47	1679	90
14142.29806	34001.73646	37.8	19.12	19.12	38.25	3478	90
23433.49806	34503.83646	-44.496	40.88	40.88	81.77	1363	90
16243.19806	34887.03646	26.784	13.35	13.35	26.71	7186	90
9850.698062	36977.43646	121.444	51.72	51.72	103.43	1032	90
18973.39588	4371.532988	-87.912	62.43	62.43	124.86	1155	98
28215.39588	4852.232988	105.53	24.37	24.37	48.75	2373	98
25085.29588	5115.932988	2.808	35.58	35.58	71.17	1539	98
26612.29588	5843.832988	287.402	24.26	24.26	48.51	2977	98
12220.39588	5746.532988	-122.904	72.35	72.35	144.69	1013	98
23488.09588	6237.832988	-188.352	25.81	25.81	51.62	4112	98
16223.19588	6518.232988	-86.616	52.73	52.73	105.46	1431	98
21476.79588	6746.732988	238.145	19.55	19.55	39.09	3686	98
22678.89588	8929.532988	-58.752	11.73	11.73	23.46	13527	98
13772.69588	9694.132988	-60.048	40.11	40.11	80.21	1490	98
20274.19588	9645.532988	291.949	18.11	18.11	36.22	6700	98
26904.39588	10665.83299	93.4056	23.64	23.64	47.29	2112	98
9965.395882	13014.53299	39.744	42.67	42.67	85.35	1318	98
20046.69588	13815.13299	8.64	22.04	22.04	44.09	3304	98
32787.09588	14181.83299	-79.488	17.36	17.36	34.71	6225	98
31525.29588	14957.73299	-45.792	28.64	28.64	57.27	2320	98
12836.79588	15603.13299	-118.368	52.96	52.96	105.93	1447	98
32253.59588	16458.23299	-76.248	42.11	42.11	84.21	1655	98
10622.59588	16914.23299	-23.76	9.80	9.80	19.59	17289	98
20852.09588	17153.63299	-174.096	68.77	68.77	137.53	1001	98
35708.59588	17162.03299	-102.168	21.24	21.24	42.48	4673	98
10536.59588	19244.03299	85.8276	30.64	30.64	61.28	1859	98
13761.09588	22668.63299	179.037	39.87	39.87	79.74	1304	98
17663.89588	24332.03299	2.808	27.55	27.55	55.11	1373	98
8552.495882	24861.23299	-110.592	34.43	34.43	68.86	3190	98
15797.49588	26106.93299	-202.608	70.58	70.58	141.16	1292	98
9856.195882	27367.43299	-39.312	32.73	32.73	65.47	1879	98
14046.89588	27462.73299	234.356	20.44	20.44	40.88	6135	98
28392.99588	27606.93299	201.013	39.92	39.92	79.83	1149	98
38034.59588	28801.33299	-15.984	29.37	29.37	58.73	2101	98
7638.395882	28974.23299	-54.216	43.26	43.26	86.52	1413	98
17589.39588	31212.93299	-45.792	33.30	33.30	66.60	2861	98
29306.29588	31735.93299	-16.632	30.59	30.59	61.18	1877	98
15470.59588	32605.63299	-162.432	56.26	56.26	112.52	1632	98
2987.895882	34483.23299	-100.872	44.13	44.13	88.27	1174	98
20315.99588	36941.93299	-30.24	34.12	34.12	68.25	1989	98
18659.19588	38382.03299	-83.376	25.15	25.15	50.30	5684	98
7229.695882	38625.23299	73.7028	48.87	48.87	97.73	1035	98
29534.09588	39141.33299	46.872	45.12	45.12	90.24	1078	98
38176.1937	4099.329514	-100.263	51.90	51.90	103.81	1249	106
23509.3937	6200.929514	1.47325	25.91	25.91	51.81	3367	106
21522.3937	6759.729514	-68.5108	10.55	10.55	21.10	14943	106
19945.7937	7086.029514	-119.703	14.08	14.08	28.17	8256	106
25868.6937	7184.229514	87.3044	14.86	14.86	29.72	4339	106
14395.2937	7777.629514	-191.631	32.97	32.97	65.94	3285	106
25284.4937	7659.229514	29.3372	27.65	27.65	55.30	1641	106
32151.2937	7658.229514	-58.7908	11.14	11.14	22.28	12266	106
33915.0937	7910.829514	-38.7028	25.50	25.50	51.01	4503	106
35089.5937	8166.529514	-52.9588	65.66	65.66	131.31	1004	106
28292.5937	8321.729514	321.465	11.63	11.63	23.27	10917	106
21760.0937	9255.429514	70.6328	16.79	16.79	33.58	3721	106
24232.5937	9396.529514	-36.1108	30.31	30.31	60.62	1831	106
23990.5937	10263.52951	-16.0228	37.47	37.47	74.94	1402	106
19950.2937	11833.92951	213.099	16.44	16.44	32.88	8722	106
17281.2937	13168.22951	222.193	60.90	60.90	121.80	1095	106
23463.2937	13993.42951	254.02	30.80	30.80	61.61	1697	106
9612.093702	14790.12951	-6.95076	13.47	13.47	26.94	7824	106
26318.8937	15319.12951	-101.559	11.59	11.59	23.17	9670	106
32408.3937	15207.22951	307.066	18.37	18.37	36.74	6763	106
20536.6937	15621.52951	155.506	10.79	10.79	21.57	6371	106
32691.2937	16491.02951	-63.9748	36.62	36.62	73.24	1749	106
10519.8937	16930.02951	-126.831	16.32	16.32	32.64	6702	106
33545.3937	17523.02951	-126.831	16.63	16.63	33.25	11368	106
23268.3937	20161.92951	-53.6068	21.55	21.55	43.10	3777	106
14137.1937	20752.92951	-14.7268	18.77	18.77	37.54	4826	106
28974.7937	20974.22951	37.7612	17.62	17.62	35.23	4474	106
22316.3937	21415.62951	83.5154	22.14	22.14	44.27	2576	106
18373.2937	21666.62951	-26.3908	12.10	12.10	24.21	9768	106
23194.9937	21400.42951	-201.351	48.07	48.07	96.13	1742	106
32417.9937	22719.62951	28.6892	42.58	42.58	85.16	1021	106
28213.9937	23607.32951	35.8172	31.44	31.44	62.88	1206	106
11921.5937	24117.32951	12.4892	27.69	27.69	55.39	2324	106
28614.2937	24222.42951	-30.2788	48.70	48.70	97.40	1055	106
8532.893702	25323.42951	18.9692	37.49	37.49	74.98	1672	106
32556.2937	25305.72951	-130.719	17.17	17.17	34.34	8412	106
9333.993702	25617.42951	-44.5348	33.65	33.65	67.31	1631	106
20947.4937	26336.92951	210.068	30.94	30.94	61.89	1506	106
29394.7937	26790.62951	-201.999	32.05	32.05	64.10	2716	106
15620.2937	28293.82951	-17.3188	30.07	30.07	60.15	2981	106
24978.3937	28830.72951	53.3132	29.15	29.15	58.31	1286	106
37887.9937	29074.92951	-52.9588	27.34	27.34	54.68	2657	106
10940.0937	29752.42951	-62.6788	22.80	22.80	45.59	3598	106
34888.7937	30496.92951	-124.887	62.64	62.64	125.29	1462	106
28743.9937	30531.02951	20.9132	29.63	29.63	59.25	2190	106
28006.4937	31160.12951	-109.983	45.36	45.36	90.71	1818	106
24619.6937	31756.92951	-88.5988	47.10	47.10	94.20	1277	106
26335.6937	32123.52951	-106.743	56.10	56.10	112.19	1590	106
24705.4937	32640.42951	-200.055	64.86	64.86	129.71	1710	106
20375.1937	32509.02951	-155.991	26.82	26.82	53.65	3824	106
26017.0937	32795.72951	62.297	55.30	55.30	110.59	1002	106
30114.5937	33257.92951	-161.823	29.39	29.39	58.78	3936	106
9773.693702	35843.22951	-142.383	33.70	33.70	67.40	2503	106
10387.0937	37582.82951	-122.943	66.93	66.93	133.86	1071	106
9139.793702	38131.32951	-6.95076	49.43	49.43	98.86	1034	106
24562.9937	38335.72951	57.7502	24.77	24.77	49.55	2105	106
26896.5937	39003.42951	-37.4068	37.14	37.14	74.28	1656	106
31905.89152	4056.02604	-120.454	13.45	13.45	26.89	10300	114
23777.09152	4608.22604	-99.0701	47.24	47.24	94.48	1793	114
38642.39152	4427.42604	33.1219	43.85	43.85	87.70	1151	114
10392.09152	5110.42604	-25.8461	49.15	49.15	98.30	2186	114
4078.191521	5532.52604	33.7699	38.32	38.32	76.63	1456	114
22056.79152	6040.72604	-137.95	18.72	18.72	37.44	8411	114
2688.791521	6103.72604	-45.9341	51.62	51.62	103.24	1196	114
29292.49152	7112.82604	-128.878	13.59	13.59	27.18	12861	114
3906.491521	7498.32604	-59.5421	52.70	52.70	105.41	1087	114
6903.991521	7455.92604	-135.358	37.49	37.49	74.98	2048	114
7980.291521	7508.72604	-34.9181	60.12	60.12	120.25	1057	114
18875.59152	8171.22604	46.0819	24.80	24.80	49.60	2858	114
23204.79152	9002.22604	32.4739	17.07	17.07	34.15	5500	114
31100.19152	9926.32604	159.95	46.82	46.82	93.63	1579	114
25037.49152	10110.72604	-49.1741	26.87	26.87	53.74	3852	114
27742.69152	10025.32604	323.635	12.08	12.08	24.16	13166	114
26094.29152	11032.42604	223.605	42.04	42.04	84.07	1416	114
12679.69152	11695.92604	-23.2541	51.43	51.43	102.87	1604	114
27282.99152	12233.62604	-38.8061	27.18	27.18	54.35	3306	114
33876.79152	14389.22604	115.24	14.81	14.81	29.63	5930	114
31482.29152	15582.52604	-67.3181	15.40	15.40	30.80	7085	114
12779.89152	17925.22604	336.517	38.90	38.90	77.81	2720	114
17849.79152	18998.82604	265.284	17.73	17.73	35.47	6717	114
14941.49152	19862.72604	303.174	32.08	32.08	64.15	3464	114
21906.29152	19913.72604	42.1939	18.23	18.23	36.46	3465	114
36917.89152	19928.02604	-36.8621	47.43	47.43	94.86	1453	114
34109.59152	20428.22604	-74.4461	19.26	19.26	38.53	5579	114
33614.09152	23483.42604	-89.3501	9.87	9.87	19.73	17441	114
12680.39152	23706.32604	18.2179	21.60	21.60	43.19	3811	114
8592.491521	24779.72604	-86.1101	11.59	11.59	23.17	12423	114
13813.99152	25967.12604	49.9699	19.08	19.08	38.15	4813	114
11697.59152	26531.92604	-185.902	20.25	20.25	40.51	7911	114
38512.29152	27240.62604	-166.462	48.51	48.51	97.03	1891	114
14104.19152	27394.82604	46.0819	20.39	20.39	40.79	4772	114
21395.59152	27590.62604	-0.574101	46.96	46.96	93.92	1084	114
10759.79152	28678.92604	149.341	32.64	32.64	65.28	1469	114
29335.79152	28753.02604	-123.694	31.56	31.56	63.11	2910	114
25355.59152	29741.62604	75.0763	47.78	47.78	95.57	1096	114
26517.99152	29663.32604	25.9939	50.94	50.94	101.88	1315	114
30173.49152	30955.12604	-27.7901	41.02	41.02	82.05	1654	114
28326.79152	31410.32604	-25.8461	37.16	37.16	74.32	1876	114
13225.09152	31524.92604	352.431	20.96	20.96	41.92	7529	114
13842.99152	31578.52604	49.9699	11.82	11.82	23.64	8868	114
9838.591521	32107.92604	-173.59	69.80	69.80	139.60	1378	114
31990.39152	32175.82604	-186.55	16.70	16.70	33.39	10116	114
17634.59152	32589.62604	179.653	26.52	26.52	53.03	1950	114
19714.39152	32526.02604	-56.3021	18.32	18.32	36.64	3860	114
27932.89152	34303.82604	-60.1901	16.93	16.93	33.86	7891	114
38167.39152	35333.12604	108.42	39.12	39.12	78.23	1393	114
24403.49152	36981.52604	-80.2781	30.38	30.38	60.76	2526	114
28162.39152	36897.72604	103.115	37.49	37.49	74.98	1549	114
30168.39152	37965.02604	95.5369	44.27	44.27	88.55	1473	114
21080.49152	38395.12604	-184.606	67.38	67.38	134.75	2241	114
21791.29152	38681.82604	18.8659	27.65	27.65	55.30	3968	114
20841.69152	39599.32604	84.1699	41.57	41.57	83.13	2021	114
13183.98934	4588.122567	7.09855	33.98	33.98	67.97	1877	122
29167.28934	4521.422567	-45.3894	38.46	38.46	76.91	2058	122
26967.58934	5003.622567	-165.269	24.80	24.80	49.60	5413	122
22101.08934	6047.722567	-183.413	33.06	33.06	66.13	3341	122
11443.98934	7351.322567	-134.813	52.70	52.70	105.41	1373	122
26438.58934	8444.422567	-134.165	25.39	25.39	50.77	3301	122
14988.68934	8938.322567	3.85855	50.02	50.02	100.04	1026	122
18033.48934	8941.522567	-97.2294	13.89	13.89	27.79	8536	122
24727.18934	9299.122567	-109.541	42.91	42.91	85.82	1555	122
15632.18934	10859.22257	31.0746	22.35	22.35	44.70	2751	122
25228.98934	10817.42257	137.113	41.19	41.19	82.38	1157	122
17917.58934	12742.72257	-73.9014	39.61	39.61	79.22	1657	122
32606.38934	13155.12257	118.925	34.90	34.90	69.80	1780	122
20057.28934	13204.62257	70.4262	30.47	30.47	60.95	2725	122
39330.08934	16218.82257	303.071	44.39	44.39	88.78	1789	122
34058.28934	16761.82257	356.117	28.57	28.57	57.13	3893	122
12865.48934	17953.32257	-32.4294	31.20	31.20	62.41	2231	122
36872.28934	18606.42257	114.379	43.76	43.76	87.51	1360	122
12747.98934	19273.32257	-19.4694	36.15	36.15	72.30	1788	122
10878.28934	20144.42257	2.56255	26.26	26.26	52.52	2397	122
23199.48934	20219.92257	3.21055	17.66	17.66	35.33	4660	122
12456.28934	21019.42257	-122.501	39.85	39.85	79.69	1764	122
34973.38934	20734.92257	-93.9894	28.33	28.33	56.66	3832	122
3288.889341	21414.02257	13.5786	52.49	52.49	104.99	1019	122
9199.889341	22405.82257	-184.709	73.83	73.83	147.66	1423	122
32121.68934	22251.42257	82.551	43.83	43.83	87.65	1250	122
11046.58934	26621.32257	-65.4774	28.99	28.99	57.98	4151	122
36458.48934	27178.12257	-53.8134	63.75	63.75	127.50	1036	122
23111.78934	30212.52257	-58.3494	31.70	31.70	63.40	1650	122
6858.789341	30351.32257	-92.6934	49.08	49.08	98.16	1557	122
9263.089341	30460.02257	106.801	34.55	34.55	69.10	1325	122
16305.28934	31436.72257	134.081	22.80	22.80	45.59	4412	122
18245.38934	33029.52257	163.636	30.64	30.64	61.28	3537	122
22914.38934	32901.02257	352.328	37.63	37.63	75.27	2242	122
19456.48934	33329.52257	68.1528	13.07	13.07	26.14	5385	122
17426.28934	33735.52257	43.3866	62.27	62.27	124.53	1103	122
19972.48934	34273.32257	-140.645	26.16	26.16	52.33	6035	122
35944.28934	34308.52257	306.102	31.86	31.86	63.73	2455	122
22489.18934	34318.32257	8.39455	39.12	39.12	78.23	1218	122
36949.58934	35127.92257	237.142	23.88	23.88	47.76	4736	122
17458.48934	35678.12257	-159.437	26.00	26.00	52.00	3341	122
38464.18934	36288.52257	-20.1174	39.02	39.02	78.04	1868	122
28040.48934	37004.42257	-88.1574	57.25	57.25	114.50	1204	122
32812.38716	4688.719093	-105.757	62.76	62.76	125.52	1470	130
21093.58716	5729.819093	-186.757	26.40	26.40	52.80	5611	130
11359.68716	6907.319093	115.791	36.06	36.06	72.11	1226	130
33752.08716	7251.719093	321.912	49.74	49.74	99.48	1626	130
13400.78716	7775.719093	-14.3888	25.88	25.88	51.76	2916	130
20472.98716	11364.11909	106.697	24.87	24.87	49.74	1758	130
28283.18716	11389.01909	123.369	11.89	11.89	23.79	6989	130
29947.18716	11342.71909	-151.117	46.23	46.23	92.46	2023	130
14940.08716	11699.51909	-85.6688	18.79	18.79	37.59	4442	130
17394.48716	11675.71909	106.697	18.30	18.30	36.60	6778	130
20404.68716	12092.81909	16.0672	44.51	44.51	89.02	1011	130
3980.687161	12160.51909	-68.8208	53.13	53.13	106.26	1233	130
29020.98716	13231.81909	-12.4448	48.30	48.30	96.60	1369	130
32538.68716	15193.11909	154.439	20.84	20.84	41.68	3140	130
15924.88716	15796.51909	119.58	43.50	43.50	86.99	1297	130
19811.18716	17040.71909	5.05121	18.68	18.68	37.35	3919	130
13067.58716	17781.31909	181.719	27.79	27.79	55.58	2297	130
38164.78716	17663.91909	-166.669	90.31	90.31	180.63	1244	130
28113.18716	18722.31909	-143.989	60.71	60.71	121.42	1136	130
15976.88716	19691.01909	77.9008	24.16	24.16	48.32	1947	130
21268.38716	21000.81909	-11.1488	31.04	31.04	62.08	1348	130
20788.28716	22060.91909	-62.3408	39.66	39.66	79.32	1162	130
33615.08716	23506.91909	-97.3328	10.88	10.88	21.76	14160	130
1183.287161	24249.71909	36.1552	43.47	43.47	86.95	1409	130
5625.087161	24326.91909	331.764	60.19	60.19	120.39	1238	130
11735.58716	24850.31909	56.6824	44.44	44.44	88.88	1049	130
21493.68716	25127.31909	308.272	57.06	57.06	114.12	1119	130
9306.887161	25427.21909	-66.2288	14.08	14.08	28.17	6981	130
32563.48716	25774.31909	-88.2608	24.47	24.47	48.94	3528	130
30448.38716	28825.71909	-39.6608	63.63	63.63	127.26	1093	130
25386.48716	29567.71909	202.18	36.36	36.36	72.72	1774	130
20626.68716	29900.51909	41.3392	31.56	31.56	63.11	2423	130
11175.48716	31204.31909	-103.165	8.90	8.90	17.80	16158	130
19290.88716	31960.61909	-22.1648	28.42	28.42	56.85	2047	130
15612.08716	32625.31909	174.899	29.72	29.72	59.44	2147	130
24035.68716	33602.21909	334.037	59.89	59.89	119.78	1443	130
39097.18716	35310.11909	-204.901	45.22	45.22	90.43	2530	130
37318.58716	35751.71909	-173.149	56.38	56.38	112.76	1727	130
21606.78716	35916.31909	133.22	25.20	25.20	50.40	1797	130
38915.38716	37151.71909	38.7472	50.99	50.99	101.97	1199	130
13991.98716	39003.81909	-190.645	49.31	49.31	98.63	2064	130
30207.18716	39228.01909	183.993	47.03	47.03	94.06	1169	130
15090.28716	40204.81909	349.193	70.27	70.27	140.55	1152	130
35599.08498	4138.41562	42.5319	37.59	37.59	75.17	1824	138
27211.98498	4565.01562	6.24386	19.99	19.99	39.99	4339	138
22673.48498	4845.71562	329.387	48.23	48.23	96.46	1664	138
23540.18498	5816.21562	-74.1081	10.67	10.67	21.34	12297	138
32373.28498	5796.71562	-178.436	17.14	17.14	34.29	10420	138
33264.08498	6260.81562	-137.612	68.46	68.46	136.92	1327	138
11822.38498	7758.21562	92.1957	32.00	32.00	64.01	1408	138
24418.88498	8023.91562	332.418	20.84	20.84	41.68	7722	138
26332.98498	8067.51562	49.0119	57.79	57.79	115.58	1089	138
19616.48498	9807.71562	-189.452	9.40	9.40	18.79	19915	138
13229.68498	11452.11562	-103.916	24.49	24.49	48.98	3291	138
23342.28498	11886.41562	-11.9001	52.05	52.05	104.09	1016	138
28904.58498	12097.91562	-58.5561	41.52	41.52	83.04	1692	138
18845.08498	12054.31562	-36.5241	45.50	45.50	91.00	1700	138
14910.78498	14766.21562	29.5719	22.04	22.04	44.09	2833	138
26348.28498	15377.91562	-137.612	9.21	9.21	18.42	15320	138
15510.68498	16351.11562	-14.4921	41.82	41.82	83.65	1645	138
19814.08498	17075.41562	3.65186	33.02	33.02	66.03	2394	138
14365.18498	17753.51562	-52.0761	7.94	7.94	15.87	17757	138
14977.88498	17790.11562	160.398	19.92	19.92	39.85	2955	138
26342.68498	19301.11562	-187.508	37.68	37.68	75.36	2044	138
22560.78498	19909.41562	-57.9081	41.99	41.99	83.98	1268	138
14260.28498	20810.11562	17.2599	22.42	22.42	44.84	3724	138
33501.78498	21190.81562	-179.084	29.48	29.48	58.97	3456	138
35062.08498	22966.61562	-54.6681	40.18	40.18	80.35	2118	138
21322.18498	25100.91562	50.9559	37.63	37.63	75.27	1393	138
32555.28498	25187.91562	-131.132	17.95	17.95	35.89	5292	138
35681.08498	25989.81562	-57.9081	15.68	15.68	31.37	9059	138
13604.18498	26601.41562	73.2507	21.74	21.74	43.47	3984	138
28207.48498	26873.11562	-58.5561	42.84	42.84	85.67	1190	138
9941.68498	27803.41562	74.7663	38.88	38.88	77.76	1181	138
12323.88498	28074.11562	47.0679	24.96	24.96	49.93	2358	138
29313.38498	28627.31562	-186.212	34.43	34.43	68.86	2973	138
14118.78498	29219.71562	293.013	36.08	36.08	72.16	1861	138
34865.88498	30442.41562	124.023	23.22	23.22	46.44	2058	138
12125.88498	30730.71562	11.4279	29.81	29.81	59.63	1641	138
26880.18498	31012.61562	130.843	32.78	32.78	65.56	1817	138
30247.58498	33401.51562	38.6439	15.73	15.73	31.46	4568	138
11292.28498	34145.71562	-106.508	35.63	35.63	71.26	1822	138
35717.08498	34094.81562	274.825	66.48	66.48	132.96	1202	138
20176.58498	35065.71562	-126.596	40.32	40.32	80.64	2234	138
19533.98498	36402.81562	62.6415	15.24	15.24	30.47	7039	138
25144.78498	36778.81562	-131.78	66.18	66.18	132.35	1198	138
16380.18498	36809.51562	20.4999	41.26	41.26	82.52	1675	138
38188.98498	38149.11562	299.075	31.63	31.63	63.26	4086	138
6263.98498	38610.81562	-161.588	50.16	50.16	100.32	1333	138
17755.68498	38799.81562	-8.01214	18.25	18.25	36.50	4311	138
31614.88498	39009.81562	-12.5481	41.92	41.92	83.84	1458	138
8622.4828	4963.212146	-118.275	74.06	74.06	148.13	1067	146
22422.2828	4864.012146	-24.3155	35.14	35.14	70.27	1513	146
27656.1828	4903.512146	135.287	7.77	7.77	15.54	15352	146
12536.5828	4909.612146	-9.41148	40.69	40.69	81.39	1336	146
21983.6828	6867.212146	309.581	17.69	17.69	35.37	7299	146
32676.9828	7509.212146	120.131	33.09	33.09	66.18	1998	146
23209.3828	7818.312146	264.113	21.31	21.31	42.63	3285	146
30200.3828	11164.41215	153.474	40.20	40.20	80.40	2119	146
27740.5828	11216.31215	-98.8355	24.99	24.99	49.97	3378	146
30651.8828	11554.81215	21.6925	34.67	34.67	69.33	1526	146
9966.6828	12781.11215	-183.723	45.97	45.97	91.94	2080	146
37256.6828	13027.11215	53.4445	54.35	54.35	108.71	1222	146
35400.0828	13136.31215	-36.6275	12.46	12.46	24.92	14643	146
30678.5828	13291.51215	-99.4835	17.85	17.85	35.70	6232	146
32883.8828	14328.31215	104.217	24.52	24.52	49.03	2092	146
20674.6828	14627.61215	129.982	18.16	18.16	36.31	3444	146
26349.6828	15376.71215	-94.2995	12.29	12.29	24.59	8546	146
22122.9828	16871.11215	126.951	12.93	12.93	25.86	7981	146
19812.6828	17129.81215	-18.4835	28.99	28.99	57.98	1856	146
20262.2828	18457.01215	-12.0035	37.09	37.09	74.18	1118	146
7498.3828	19375.51215	341.409	43.99	43.99	87.98	1972	146
22957.6828	19866.41215	-167.523	40.69	40.69	81.39	1829	146
34035.6828	22083.71215	217.129	57.84	57.84	115.68	1108	146
4356.1828	22340.71215	-85.2275	58.19	58.19	116.38	1028	146
33384.2828	22864.31215	-31.4435	18.11	18.11	36.22	5640	146
14471.2828	25048.11215	302.003	17.99	17.99	35.98	5267	146
35134.0828	25220.91215	-1.63548	43.17	43.17	86.33	1891	146
17692.7828	25628.41215	-125.403	40.98	40.98	81.95	1755	146
1886.7828	26078.01215	-12.6515	50.66	50.66	101.31	1176	146
26689.0828	28135.51215	-2.93148	40.91	40.91	81.81	1068	146
35248.9828	28135.71215	-47.6435	28.97	28.97	57.93	2337	146
12775.4828	28341.71215	-43.7555	56.00	56.00	112.00	1065	146
8994.4828	29040.81215	-133.179	35.82	35.82	71.64	2306	146
11323.4828	30278.61215	-174.651	42.91	42.91	85.82	2202	146
3936.9828	30419.91215	298.972	57.77	57.77	115.54	1156	146
8945.2828	30537.41215	-72.2675	56.92	56.92	113.84	1154	146
28084.2828	31018.01215	43.7245	26.21	26.21	52.42	2264	146
26125.0828	31431.51215	26.8765	34.50	34.50	69.00	1895	146
30335.2828	32097.61215	22.9885	57.84	57.84	115.68	1187	146
16015.7828	32501.51215	-57.3635	30.31	30.31	60.62	1814	146
20532.7828	32511.01215	-103.371	28.68	28.68	57.37	2515	146
30998.5828	34079.01215	-12.6515	31.65	31.65	63.30	3201	146
28166.2828	34415.91215	0.956515	14.39	14.39	28.78	6703	146
13909.6828	34828.51215	-73.5635	40.20	40.20	80.40	1853	146
19540.1828	36356.51215	-24.3155	27.84	27.84	55.67	3525	146
3922.4828	37144.31215	148.17	37.92	37.92	75.83	1395	146
19237.1828	38467.31215	126.193	34.05	34.05	68.11	1770	146
20314.38062	4434.208673	91.989	40.72	40.72	81.44	1699	154
26592.18062	5923.108673	85.9266	20.30	20.30	40.60	2765	154
23827.18062	7155.908673	-84.0348	17.00	17.00	34.01	7527	154
28389.88062	8350.008673	277.65	14.91	14.91	29.81	7132	154
19788.98062	8633.708673	-106.715	70.13	70.13	140.26	1125	154
24014.68062	9301.808673	345.852	21.20	21.20	42.39	5568	154
34391.58062	9624.808673	276.134	45.80	45.80	91.61	1563	154
5067.28062	10188.90867	-135.875	62.74	62.74	125.47	1136	154
11568.28062	11898.80867	-139.115	26.52	26.52	53.03	3263	154
31536.58062	12573.10867	-132.635	50.66	50.66	101.31	1432	154
13025.58062	13895.10867	333.727	25.67	25.67	51.34	4412	154
34993.18062	14212.00867	192.776	10.50	10.50	21.01	12980	154
32213.28062	16078.40867	-66.5388	19.12	19.12	38.25	5303	154
22136.48062	16932.40867	324.634	30.12	30.12	60.24	3895	154
30312.78062	17060.50867	-60.7068	40.03	40.03	80.07	2030	154
8715.08062	17217.50867	-146.243	73.88	73.88	147.75	1657	154
19751.38062	18239.50867	-201.323	69.78	69.78	139.56	1692	154
29607.48062	20762.40867	67.7394	39.87	39.87	79.74	1014	154
14499.48062	21987.50867	-65.2428	38.74	38.74	77.48	1897	154
28357.48062	22022.10867	5.38917	35.75	35.75	71.50	1175	154
35473.38062	22213.30867	184.441	44.51	44.51	89.02	1265	154
14552.48062	23718.10867	0.205169	13.02	13.02	26.05	6166	154
33564.58062	24956.40867	355.703	25.81	25.81	51.62	4318	154
11041.78062	25218.50867	100.325	17.43	17.43	34.85	3169	154
34198.68062	25299.90867	58.6458	32.62	32.62	65.23	2317	154
13240.68062	25504.80867	-8.86683	37.33	37.33	74.65	1574	154
28118.58062	25894.00867	-170.219	25.72	25.72	51.43	3036	154
34331.28062	26968.50867	165.496	34.85	34.85	69.71	1697	154
33387.98062	28142.80867	113.207	14.86	14.86	29.72	6684	154
11102.48062	28252.10867	144.277	21.55	21.55	43.10	3473	154
18823.48062	28288.10867	290.533	38.13	38.13	76.25	1448	154
28139.08062	28301.60867	-50.9868	61.44	61.44	122.88	1043	154
14435.78062	29144.60867	-46.4508	86.45	86.45	172.90	1025	154
12919.98062	30739.50867	26.1252	15.47	15.47	30.94	5093	154
1522.38062	32315.20867	176.863	35.04	35.04	70.08	1985	154
25508.58062	32630.70867	101.84	27.06	27.06	54.12	1947	154
35197.98062	32457.90867	-89.2188	46.51	46.51	93.02	1358	154
28261.28062	32915.30867	18.3492	39.71	39.71	79.41	1423	154
34655.98062	33023.00867	-30.2508	38.39	38.39	76.77	1521	154
24075.68062	33025.40867	10.5732	11.80	11.80	23.60	9566	154
15009.18062	35179.50867	-47.7468	29.15	29.15	58.31	1717	154
9483.98062	35326.80867	-95.0508	51.83	51.83	103.67	1238	154
20055.28062	36473.60867	100.325	25.39	25.39	50.77	2076	154
20520.98062	39428.70867	7.98117	40.67	40.67	81.34	1412	154
27223.17844	4387.005199	-42.0182	31.25	31.25	62.50	1871	162
8730.378439	5073.605199	-0.546177	47.31	47.31	94.62	1058	162
29777.17844	5678.005199	-22.5782	34.34	34.34	68.67	1450	162
2076.978439	6018.205199	-124.314	66.93	66.93	133.86	1167	162
21153.97844	6513.905199	-22.5782	10.69	10.69	21.38	9784	162
32600.67844	7096.205199	-185.874	31.44	31.44	62.88	3066	162
21376.37844	8216.105199	153.267	30.21	30.21	60.43	2278	162
28342.27844	10160.1052	342.717	32.55	32.55	65.09	2654	162
1184.978439	10626.4052	279.062	37.80	37.80	75.60	1359	162
12666.37844	11454.8052	-4.43418	22.37	22.37	44.74	2987	162
33196.07844	11467.6052	224.501	33.91	33.91	67.82	2332	162
36205.37844	12409.7052	110.831	52.16	52.16	104.33	1050	162
21410.37844	12969.5052	123.713	24.94	24.94	49.88	2559	162
13843.07844	13579.5052	-161.898	24.07	24.07	48.14	3492	162
14664.87844	14269.4052	-158.658	21.27	21.27	42.53	5611	162
12124.87844	14495.3052	-118.482	36.15	36.15	72.30	2407	162
15905.47844	15069.6052	-54.3302	23.01	23.01	46.02	3540	162
3912.978439	15227.0052	283.609	49.01	49.01	98.02	1212	162
14768.17844	16341.5052	109.315	10.69	10.69	21.38	9075	162
10543.57844	16972.4052	-30.3542	8.71	8.71	17.43	18337	162
20881.17844	19363.9052	-173.562	27.01	27.01	54.02	4127	162
37107.17844	19217.0052	-192.354	82.02	82.02	164.05	1207	162
13747.17844	20047.4052	186.611	32.50	32.50	65.00	1456	162
26081.87844	21889.0052	7.87782	33.06	33.06	66.13	1959	162
37288.37844	21885.7052	48.7018	50.16	50.16	100.32	1028	162
32521.07844	22613.1052	191.915	46.44	46.44	92.88	1147	162
9159.878439	23547.3052	245.719	51.01	51.01	102.02	1126	162
32322.37844	26502.8052	-91.9142	40.95	40.95	81.91	2165	162
29088.87844	26974.0052	21.4858	33.37	33.37	66.74	1175	162
25000.07844	28725.5052	29.9098	50.30	50.30	100.61	1066	162
13042.17844	29559.3052	-72.4742	11.16	11.16	22.33	7285	162
31627.37844	29499.1052	-28.4102	26.78	26.78	53.55	2184	162
9765.378439	30824.0052	26.6698	32.29	32.29	64.57	1485	162
11221.07844	31352.0052	-21.9302	20.65	20.65	41.31	4039	162
12922.77844	32154.6052	-20.6342	36.13	36.13	72.25	1320	162
20660.67844	31961.1052	141.143	46.06	46.06	92.13	1028	162
30247.97844	31979.4052	98.7058	24.96	24.96	49.93	2847	162
18948.77844	32986.8052	241.93	24.16	24.16	48.32	3409	162
23091.47844	33081.0052	339.686	46.25	46.25	92.50	1571	162
6073.178439	33448.5052	347.264	44.39	44.39	88.78	1762	162
17386.37844	33922.2052	0.101823	25.79	25.79	51.57	2787	162
36850.97844	36814.7052	-60.8102	47.36	47.36	94.72	1564	162
37900.67844	39047.0052	-176.802	68.13	68.13	136.26	1297	162
16089.17844	39502.6052	23.4298	36.83	36.83	73.66	1313	162
13212.37626	4174.101726	-115.346	53.32	53.32	106.63	1372	170
34686.47626	4463.101726	256.225	59.56	59.56	119.12	1182	170
21090.37626	6554.601726	-62.2095	20.51	20.51	41.02	4102	170
28216.27626	6487.701726	-89.4255	10.50	10.50	21.01	18353	170
37733.97626	6725.801726	7.12648	52.99	52.99	105.97	1169	170
19981.17626	7130.101726	-180.146	27.34	27.34	54.68	4698	170
23850.27626	7210.701726	17.4945	23.67	23.67	47.34	3293	170
25334.57626	7643.301726	188.781	11.54	11.54	23.08	11085	170
22467.77626	7930.501726	-23.3295	25.81	25.81	51.62	4175	170
24404.27626	7905.601726	275.17	33.39	33.39	66.79	2776	170
15625.87626	8031.501726	-156.17	65.28	65.28	130.56	1560	170
17582.97626	8056.401726	-147.098	13.99	13.99	27.98	11045	170
28407.57626	8328.401726	153.164	15.80	15.80	31.60	8517	170
23059.87626	10304.40173	-126.362	24.37	24.37	48.75	4600	170
26790.37626	10425.70173	-55.0815	41.59	41.59	83.18	1711	170
17905.37626	10745.50173	213.03	21.55	21.55	43.10	4385	170
4830.876259	10788.30173	17.4945	50.73	50.73	101.45	1039	170
12704.87626	11439.50173	-173.018	62.64	62.64	125.29	1901	170
22213.07626	13438.50173	-146.45	52.68	52.68	105.36	1347	170
16781.27626	13904.00173	25.9185	40.58	40.58	81.15	1340	170
20063.07626	14191.20173	-44.0655	37.68	37.68	75.36	1630	170
24382.17626	15540.50173	32.3985	21.76	21.76	43.52	3819	170
19191.07626	16460.60173	137.25	7.91	7.91	15.83	14114	170
8590.576259	18168.00173	-162.65	40.46	40.46	80.92	2381	170
34001.27626	18255.80173	250.162	34.62	34.62	69.24	2587	170
10636.87626	19654.60173	38.8785	17.90	17.90	35.80	6648	170
14207.17626	20779.30173	-95.2575	14.95	14.95	29.91	12244	170
22590.17626	20875.10173	283.506	33.13	33.13	66.27	2067	170
12885.97626	22046.50173	-120.53	32.26	32.26	64.53	2734	170
17628.47626	22014.30173	25.2705	10.74	10.74	21.48	10246	170
4209.676259	22582.80173	-110.81	76.87	76.87	153.73	1043	170
22197.17626	24432.10173	-90.0735	34.08	34.08	68.15	1885	170
25680.77626	25259.60173	-1.94552	47.64	47.64	95.28	1474	170
2484.276259	25433.00173	332.005	39.52	39.52	79.03	1863	170
10384.87626	26247.60173	130.43	12.76	12.76	25.53	5341	170
13465.27626	27260.40173	-90.7215	29.15	29.15	58.31	3072	170
25272.87626	29568.40173	206.21	34.95	34.95	69.90	1369	170
14912.67626	29623.10173	171.351	32.76	32.76	65.52	2433	170
33015.67626	30485.70173	234.249	25.91	25.91	51.81	2762	170
28619.97626	31277.70173	33.6945	31.44	31.44	62.88	1667	170
14910.37626	31638.40173	113.758	55.20	55.20	110.40	1128	170
1065.376259	32179.20173	-5.83352	26.23	26.23	52.47	4865	170
34134.47626	32326.50173	-31.7535	39.87	39.87	79.74	1930	170
28247.07626	32821.40173	-148.394	34.57	34.57	69.14	3283	170
13323.27626	33549.50173	-200.882	50.28	50.28	100.56	2020	170
21065.67626	33675.30173	2.59048	30.78	30.78	61.56	2174	170
23964.57626	33708.90173	1.94248	45.83	45.83	91.66	1408	170
25355.97626	33620.40173	13.6065	26.92	26.92	53.84	3216	170
10296.47626	34759.30173	-26.5695	32.69	32.69	65.37	1785	170
23436.67626	34849.80173	-198.29	39.80	39.80	79.60	2797	170
2069.276259	34941.60173	-51.8415	56.52	56.52	113.04	1094	170
36905.17626	35152.00173	-134.786	28.75	28.75	57.51	3115	170
25780.67626	35285.50173	-18.1455	45.71	45.71	91.42	1626	170
15941.07626	35797.70173	-16.8495	13.85	13.85	27.69	8389	170
27699.27626	36129.30173	137.25	38.27	38.27	76.54	1665	170
20345.17626	39679.60173	-55.0815	40.60	40.60	81.20	2054	170
14787.77408	4168.798252	-101.193	42.04	42.04	84.07	2507	178
20860.67408	5629.598252	90.1633	28.83	28.83	57.65	1734	178
26581.17408	5871.598252	85.6165	10.97	10.97	21.95	7997	178
32301.77408	5930.698252	-46.7609	37.56	37.56	75.12	2185	178
33291.67408	5917.098252	-64.9049	67.09	67.09	134.19	1120	178
25328.17408	7636.298252	295.527	28.59	28.59	57.18	5376	178
31075.57408	7580.498252	-183.489	68.51	68.51	137.01	1408	178
23532.07408	8430.998252	329.628	18.75	18.75	37.49	5540	178
24912.37408	9317.598252	212.927	26.73	26.73	53.46	2732	178
14239.77408	10864.99825	-21.4889	33.91	33.91	67.82	1769	178
27982.27408	11411.89825	239.45	34.27	34.27	68.53	1766	178
9842.874079	12521.89825	21.9271	45.64	45.64	91.28	1331	178
15809.57408	12429.59825	58.3357	9.80	9.80	19.59	10570	178
30635.57408	13281.59825	-21.4889	19.50	19.50	39.00	5472	178
37348.57408	13022.39825	-147.201	54.54	54.54	109.08	1815	178
30989.87408	14339.19825	-35.0969	17.00	17.00	34.01	5051	178
21473.67408	15254.09825	-21.4889	14.77	14.77	29.53	6267	178
32302.07408	15249.89825	92.4367	44.04	44.04	88.08	1129	178
29110.37408	16052.49825	256.122	37.89	37.89	75.78	1340	178
22948.17408	16396.89825	145.483	26.85	26.85	53.69	1355	178
6355.074079	16568.49825	30.9991	41.40	41.40	82.80	1142	178
24137.77408	16574.99825	167.459	14.95	14.95	29.91	5220	178
36730.77408	16604.49825	3.78313	38.60	38.60	77.20	1474	178
34390.57408	16862.79825	203.076	20.06	20.06	40.13	5302	178
22492.87408	17436.79825	-45.4649	46.84	46.84	93.68	1107	178
8461.474079	18911.99825	18.6871	47.34	47.34	94.67	1075	178
7605.574079	19458.09825	-108.969	44.01	44.01	88.03	1827	178
22025.47408	19493.89825	295.527	35.56	35.56	71.12	1650	178
27777.97408	19740.99825	-115.449	34.36	34.36	68.72	1848	178
33617.07408	21441.79825	-193.857	28.28	28.28	56.57	4329	178
7088.774079	23307.79825	-43.5209	59.89	59.89	119.78	1036	178
14551.27408	25084.19825	278.856	19.03	19.03	38.06	7620	178
27800.27408	25209.49825	-26.6729	13.00	13.00	26.00	9763	178
25751.77408	25342.99825	-20.1929	34.52	34.52	69.05	1480	178
32598.47408	25749.19825	42.0151	39.12	39.12	78.23	1779	178
10508.67408	26274.89825	229.599	34.92	34.92	69.85	1732	178
14283.37408	26384.79825	112.14	28.21	28.21	56.43	2439	178
11911.97408	26825.99825	312.957	11.59	11.59	23.17	17595	178
19766.07408	27045.69825	23.2231	38.53	38.53	77.06	1030	178
13281.67408	27525.69825	-105.081	11.37	11.37	22.75	12392	178
10018.47408	27764.89825	-46.1129	49.01	49.01	98.02	1134	178
21212.37408	27814.79825	-82.4009	40.88	40.88	81.77	2252	178
23839.17408	28203.59825	-155.625	10.27	10.27	20.54	13146	178
29153.87408	28396.99825	-112.857	44.04	44.04	88.08	1627	178
2367.374079	29214.69825	-8.52887	50.49	50.49	100.98	1116	178
13097.77408	29552.09825	-97.3049	9.89	9.89	19.78	14885	178
3923.674079	29564.99825	-205.521	43.00	43.00	86.00	2201	178
15823.17408	29659.59825	315.23	37.47	37.47	74.94	2141	178
35213.77408	29856.59825	-35.7449	36.60	36.60	73.19	1668	178
16312.97408	30744.09825	225.052	24.23	24.23	48.47	3919	178
16586.57408	31305.19825	170.49	32.22	32.22	64.43	1705	178
15682.07408	32600.19825	-88.8809	24.59	24.59	49.17	5860	178
10240.27408	32343.89825	42.0151	42.11	42.11	84.21	1739	178
19466.67408	35107.49825	226.567	27.13	27.13	54.26	2502	178
8381.674079	38915.19825	157.608	40.84	40.84	81.67	1125	178
35112.3719	5942.594778	28.9518	36.27	36.27	72.53	1522	186
27436.2719	6340.094778	113.552	8.41	8.41	16.81	15876	186
27367.2719	7598.094778	300.728	13.71	13.71	27.41	10693	186
32453.3719	9067.394778	95.3646	14.29	14.29	28.59	7572	186
18731.6719	9262.194778	-52.6962	28.14	28.14	56.28	2508	186
25394.1719	9523.794778	9.51178	35.40	35.40	70.79	1462	186
30723.1719	9622.194778	69.5994	27.86	27.86	55.72	3062	186
18832.0719	11084.59478	43.8558	43.83	43.83	87.65	1550	186
17395.4719	11610.49478	325.736	32.95	32.95	65.89	2341	186
3659.971898	12464.79478	223.433	43.45	43.45	86.90	1093	186
27068.5719	13031.79478	-176.464	76.42	76.42	152.84	1012	186
11492.9719	14902.49478	-17.0562	15.14	15.14	30.29	6015	186
15887.4719	14970.29478	25.7118	24.00	24.00	47.99	2028	186
14657.0719	15232.09478	-41.0322	34.85	34.85	69.71	1918	186
19497.4719	15236.89478	-53.3442	33.11	33.11	66.22	2146	186
34860.6719	15132.29478	-6.68822	56.76	56.76	113.51	1280	186
26295.1719	15375.99478	-59.8242	16.06	16.06	32.12	3305	186
36176.0719	15619.99478	6.27178	21.57	21.57	43.14	3655	186
8353.871898	18696.69478	-137.584	41.21	41.21	82.42	1855	186
35764.3719	18914.89478	126.434	31.13	31.13	62.27	2410	186
18355.7719	21749.29478	-46.8642	22.61	22.61	45.22	5174	186
6429.171898	22932.19478	104.458	32.88	32.88	65.75	1548	186
22145.9719	24626.19478	-0.856215	37.96	37.96	75.93	1371	186
13544.4719	27182.09478	155.231	20.23	20.23	40.46	3438	186
23827.9719	27778.19478	-4.74422	78.42	78.42	156.84	1020	186
31722.1719	27951.29478	39.9678	33.46	33.46	66.93	1468	186
11289.3719	30638.69478	13.3998	30.66	30.66	61.32	2051	186
20579.2719	32987.09478	114.31	26.87	26.87	53.74	2164	186
19634.4719	34376.19478	-65.6562	56.90	56.90	113.79	1073	186
19456.7719	35141.89478	271.932	23.88	23.88	47.76	3185	186
15229.3719	35785.79478	34.1358	31.37	31.37	62.74	2764	186
23344.2719	36410.49478	171.902	35.54	35.54	71.07	1478	186
24501.5719	36804.29478	-182.296	45.57	45.57	91.14	2414	186
35485.6719	37118.19478	55.959	13.19	13.19	26.38	12612	186
37545.8719	37681.39478	-44.2722	55.95	55.95	111.91	1116	186
24547.7719	37567.99478	-42.3282	40.27	40.27	80.54	1669	186
19616.7719	38533.99478	-164.8	18.04	18.04	36.08	7652	186
20675.26972	5442.091305	-80.6636	59.65	59.65	119.30	1209	194
26947.16972	5180.091305	-39.1916	31.98	31.98	63.96	1893	194
27416.16972	6302.091305	-86.4956	10.81	10.81	21.62	14879	194
35113.26972	6096.591305	-86.4956	46.39	46.39	92.79	1540	194
31199.36972	8040.891305	119.511	34.05	34.05	68.11	1344	194
25413.96972	9145.591305	-56.6876	41.85	41.85	83.70	1463	194
33327.26972	11555.9913	-30.1196	55.39	55.39	110.78	1059	194
34226.26972	11477.5913	287.742	58.05	58.05	116.10	1537	194
6193.769718	13148.5913	35.3284	56.14	56.14	112.29	1049	194
28387.66972	14923.7913	-204.432	44.74	44.74	89.49	1759	194
21514.66972	15311.7913	-65.7596	30.33	30.33	60.66	1999	194
15494.06972	16015.0913	-46.3196	16.91	16.91	33.82	4305	194
10760.16972	17219.1913	-39.8396	39.21	39.21	78.42	1867	194
27280.46972	18024.5913	-67.0556	5.70	5.70	11.40	21450	194
34507.86972	18935.6913	92.9878	13.42	13.42	26.85	6630	194
10346.66972	18891.2913	-46.3196	22.66	22.66	45.31	2243	194
11666.66972	19784.6913	-61.8716	18.44	18.44	36.88	4297	194
18392.56972	21632.4913	84.652	20.65	20.65	41.31	2505	194
30538.56972	24031.3913	-4.19956	24.49	24.49	48.98	2284	194
25145.26972	24460.6913	-197.304	43.73	43.73	87.46	2051	194
25132.06972	24773.1913	-35.9516	42.08	42.08	84.17	1017	194
7787.269718	25561.9913	-32.0636	41.64	41.64	83.27	1375	194
38262.26972	26726.7913	267.282	43.57	43.57	87.14	1384	194
33371.06972	28148.0913	323.359	16.18	16.18	32.36	8718	194
31615.66972	29316.7913	-144.816	34.41	34.41	68.81	2293	194
6415.669718	29605.1913	-124.08	61.80	61.80	123.59	1146	194
31144.16972	30350.2913	99.808	32.90	32.90	65.80	2002	194
11151.36972	30604.0913	-118.896	24.47	24.47	48.94	3148	194
12116.56972	30943.1913	-57.9836	30.76	30.76	61.51	1890	194
34404.96972	30717.1913	157.401	31.16	31.16	62.31	1887	194
11242.16972	31397.1913	-159.072	8.38	8.38	16.77	26340	194
36439.36972	33499.0913	-30.1196	40.72	40.72	81.44	1671	194
11834.26972	34574.4913	44.4004	35.21	35.21	70.41	1319	194
16874.16972	34781.0913	270.313	38.22	38.22	76.44	1650	194
19330.16972	36944.5913	44.4004	55.74	55.74	111.49	1066	194
35484.66972	37014.8913	131.636	26.99	26.99	53.98	2522	194
26237.56972	37451.7913	133.909	54.38	54.38	108.75	1003	194
18861.36972	37635.1913	-120.192	38.13	38.13	76.25	2085	194
7807.269718	37780.8913	-84.5516	53.29	53.29	106.59	1251	194
25305.36972	38051.3913	-155.184	36.13	36.13	72.25	2442	194
28201.16972	39254.9913	287.742	65.96	65.96	131.93	1165	194
13809.66972	39675.0913	-137.04	64.06	64.06	128.11	1088	194
16619.96754	3697.087831	-126.775	53.84	53.84	107.67	1245	202
28055.46754	5032.387831	8.00909	34.43	34.43	68.86	2109	202
22195.46754	5627.387831	-108.631	30.00	30.00	60.01	4191	202
31330.16754	5819.487831	-122.887	20.46	20.46	40.93	5013	202
22495.56754	7269.987831	81.5175	38.25	38.25	76.49	1445	202
25382.96754	7590.087831	100.462	17.17	17.17	34.34	3657	202
25623.26754	8219.687831	264.905	13.09	13.09	26.19	10927	202
9551.567538	10286.18783	195.188	36.24	36.24	72.49	1618	202
17977.66754	11649.78783	8.65709	30.61	30.61	61.23	1730	202
15749.46754	11752.48783	53.4789	8.69	8.69	17.38	14543	202
1723.867538	12176.98783	41.7051	33.98	33.98	67.97	1225	202
30912.96754	14304.38783	54.2367	15.61	15.61	31.23	4051	202
15334.76754	16791.98783	-32.1669	45.69	45.69	91.37	1495	202
33506.06754	17659.48783	119.407	13.59	13.59	27.18	3772	202
14186.66754	18692.08783	253.538	28.78	28.78	57.56	2029	202
34488.86754	18910.68783	179.274	30.80	30.80	61.61	1850	202
10059.56754	19913.18783	-6.24691	19.69	19.69	39.38	2403	202
38451.06754	24948.38783	-122.887	40.08	40.08	80.16	1714	202
11206.26754	31216.78783	-115.759	14.22	14.22	28.45	7559	202
1686.867538	32250.98783	324.013	29.41	29.41	58.83	3376	202
12367.96754	32120.28783	24.8571	38.67	38.67	77.34	1375	202
19401.26754	33306.58783	-19.2069	9.80	9.80	19.59	11935	202
15025.46754	34860.88783	-141.031	18.23	18.23	36.46	5874	202
38317.26754	35279.98783	20.3211	26.33	26.33	52.66	3180	202
17399.56754	35962.48783	19.6731	13.56	13.56	27.13	7186	202
23391.06754	36474.38783	-10.1349	20.16	20.16	40.32	3498	202
34387.96754	36893.68783	-135.847	30.21	30.21	60.43	2787	202
35538.06754	37214.98783	-6.89491	18.77	18.77	37.54	6566	202
36471.86754	37513.58783	-24.3909	29.34	29.34	58.69	2450	202
2799.367538	38189.68783	-103.447	45.45	45.45	90.90	1103	202
29063.46536	4344.384358	115.515	49.43	49.43	98.86	1040	210
4969.865357	5703.684358	330.73	40.74	40.74	81.48	2103	210
20446.06536	6130.184358	-78.2783	35.63	35.63	71.26	1765	210
21265.26536	6109.484358	-116.51	48.04	48.04	96.08	1563	210
19485.56536	6921.184358	107.937	23.03	23.03	46.06	2775	210
18866.86536	8360.584358	-100.958	53.58	53.58	107.15	1290	210
25421.36536	8207.684358	172.35	21.05	21.05	42.11	3021	210
23726.86536	10228.98436	138.249	19.31	19.31	38.62	3915	210
34459.46536	11042.68436	-89.2943	35.33	35.33	70.65	3657	210
18072.96536	12805.58436	318.606	45.80	45.80	91.61	1613	210
16075.36536	13298.48436	37.7137	30.07	30.07	60.15	1681	210
26287.06536	15368.18436	-84.1103	8.38	8.38	16.77	14367	210
29625.16536	16156.28436	336.035	62.20	62.20	124.39	1159	210
27239.36536	16247.98436	-33.5662	43.66	43.66	87.32	1161	210
20248.76536	16504.78436	42.8977	14.39	14.39	28.78	4549	210
35997.86536	16627.08436	-111.974	43.47	43.47	86.95	1654	210
11620.96536	18118.18436	262.528	58.78	58.78	117.56	1031	210
35590.86536	19667.28436	-143.078	70.41	70.41	140.83	1216	210
31531.26536	23586.18436	289.051	23.79	23.79	47.57	3804	210
3522.065357	23989.28436	-27.0863	43.71	43.71	87.42	1060	210
38432.96536	25072.48436	-2.46225	31.06	31.06	62.12	1846	210
24007.16536	27119.28436	-62.0783	48.63	48.63	97.26	1156	210
32212.36536	28396.78436	154.921	20.98	20.98	41.97	2345	210
34316.26536	28952.78436	-89.2943	14.32	14.32	28.64	8752	210
31467.26536	30404.68436	315.574	25.43	25.43	50.87	5206	210
1822.565357	31673.08436	67.7737	32.24	32.24	64.48	1410	210
11265.46536	31707.48436	-61.4303	37.16	37.16	74.32	1789	210
14587.56536	32087.18436	97.3279	22.96	22.96	45.92	2071	210
15591.06536	32581.98436	33.1777	22.16	22.16	44.32	4047	210
31689.16536	34331.68436	-83.4623	51.88	51.88	103.76	1408	210
36892.16536	35085.08436	-7.64625	23.74	23.74	47.48	4103	210
15329.86536	35684.58436	112.484	12.48	12.48	24.96	7758	210
1493.065357	37207.38436	64.7425	35.63	35.63	71.26	1082	210
14956.06536	36960.68436	-78.9263	14.81	14.81	29.63	10349	210
27428.26536	37366.28436	27.9937	41.12	41.12	82.24	1434	210
24538.36536	37439.98436	-164.462	19.29	19.29	38.57	7433	210
13200.46536	37749.98436	-92.5343	50.96	50.96	101.92	1229	210
28000.46536	37774.28436	-90.5903	38.93	38.93	77.86	3100	210
16023.76536	39088.28436	-99.6623	20.79	20.79	41.59	5314	210
15341.76318	6579.780884	-51.1656	39.21	39.21	78.42	1679	218
23730.06318	9220.380884	30.4824	23.20	23.20	46.39	2785	218
21927.36318	9240.280884	323.807	12.20	12.20	24.40	9978	218
13686.96318	9720.780884	-41.4456	38.36	38.36	76.73	1181	218
18675.46318	10977.18088	46.0344	33.58	33.58	67.16	1255	218
30249.46318	12925.08088	-49.8696	42.04	42.04	84.07	1152	218
16830.86318	13053.58088	208.621	16.70	16.70	33.39	4192	218
35749.16318	13056.28088	49.2744	18.04	18.04	36.08	5169	218
32597.16318	13665.98088	-82.9176	33.35	33.35	66.69	1995	218
33888.46318	14493.68088	338.205	12.36	12.36	24.73	14855	218
10058.66318	14658.18088	21.4104	44.74	44.74	89.49	1575	218
29242.06318	16147.78088	-76.4376	37.63	37.63	75.27	1588	218
16999.26318	17447.88088	-85.5096	29.18	29.18	58.36	2280	218
31954.06318	17502.18088	237.418	28.66	28.66	57.32	2197	218
34412.66318	18057.18088	100.256	13.05	13.05	26.09	8181	218
22472.76318	18191.38088	138.146	27.95	27.95	55.91	1936	218
4128.463177	18365.48088	91.1622	39.47	39.47	78.94	1129	218
8649.863177	19319.38088	22.7064	39.82	39.82	79.65	1014	218
7348.963177	19519.48088	-109.486	43.05	43.05	86.10	1727	218
2679.863177	20246.48088	-156.142	60.78	60.78	121.57	1084	218
12958.66318	22199.08088	43.4424	17.59	17.59	35.18	5280	218
21802.46318	22890.28088	111.623	26.19	26.19	52.38	1806	218
39079.86318	26232.18088	182.098	33.42	33.42	66.83	1318	218
4412.063177	29184.78088	35.0184	39.87	39.87	79.74	1092	218
15627.36318	30262.88088	188.161	27.44	27.44	54.87	2069	218
33211.56318	30557.78088	-0.621599	23.22	23.22	46.44	2195	218
36383.76318	30483.18088	5.2104	44.44	44.44	88.88	1658	218
17332.86318	31446.68088	66.9126	39.56	39.56	79.13	1315	218
1594.663177	32291.28088	235.902	17.71	17.71	35.42	7550	218
12517.46318	32891.58088	56.3034	38.08	38.08	76.16	1132	218
12114.26318	33706.88088	-29.1336	37.96	37.96	75.93	1441	218
14326.06318	35406.18088	9.7464	22.80	22.80	45.59	3910	218
36290.66318	37657.08088	-84.8616	69.45	69.45	138.90	1183	218
15997.66318	39308.28088	15.5784	43.78	43.78	87.56	1382	218
37860.36318	39281.88088	-46.6296	44.42	44.42	88.83	1352	218
20441.16318	39479.38088	-45.3336	25.39	25.39	50.77	4238	218
18562.16318	39739.68088	-16.1736	63.59	63.59	127.17	1140	218
10186.261	5294.777411	-114.773	37.87	37.87	75.74	1937	226
24696.761	5349.677411	-16.2769	45.76	45.76	91.52	1644	226
36577.561	7321.377411	26.4911	33.79	33.79	67.59	1466	226
27345.461	7628.577411	-6.55695	22.18	22.18	44.37	3487	226
23753.561	8336.777411	182.753	30.61	30.61	61.23	2017	226
30746.861	8602.377411	73.6295	41.94	41.94	83.89	1485	226
20758.161	9936.577411	160.019	9.28	9.28	18.56	11876	226
21446.461	10906.47741	18.0671	24.59	24.59	49.17	1999	226
9035.660997	11867.77741	39.4511	39.94	39.94	79.88	1015	226
37358.161	13122.77741	-62.2849	28.19	28.19	56.38	2562	226
11960.861	13834.87741	-141.989	20.89	20.89	41.78	4346	226
32763.261	14105.67741	-23.4049	17.97	17.97	35.94	5025	226
31169.361	14722.67741	14.8271	26.47	26.47	52.94	2357	226
16190.961	15374.37741	34.9151	25.55	25.55	51.10	1957	226
32245.961	15297.37741	235.799	20.04	20.04	40.08	5923	226
7213.860997	15821.57741	191.088	45.78	45.78	91.56	1092	226
10532.961	16855.37741	-19.5169	12.76	12.76	25.53	8614	226
37395.961	17159.47741	121.371	60.19	60.19	120.39	1016	226
11276.761	17790.37741	244.892	26.02	26.02	52.05	2490	226
11665.861	19854.27741	192.604	18.02	18.02	36.03	4624	226
21891.161	19965.97741	-45.4369	47.34	47.34	94.67	1067	226
16954.061	25601.37741	269.142	42.81	42.81	85.63	1375	226
7217.660997	25876.77741	122.886	44.27	44.27	88.55	1126	226
34712.061	25911.57741	236.556	45.92	45.92	91.84	1833	226
35658.661	25951.87741	-94.6849	10.97	10.97	21.95	13736	226
32348.461	26322.27741	207.002	55.81	55.81	111.63	1166	226
11576.161	26707.47741	-31.1809	26.49	26.49	52.99	3510	226
34879.461	27424.57741	-54.5089	35.87	35.87	71.73	2172	226
24079.161	27774.67741	0.571055	44.89	44.89	89.77	1281	226
29511.961	30710.27741	311.579	46.44	46.44	92.88	1923	226
13197.561	31114.57741	-12.3889	25.93	25.93	51.86	2316	226
23231.761	31050.27741	-11.0929	14.98	14.98	29.96	7339	226
36807.761	31273.47741	68.3249	36.34	36.34	72.68	1363	226
39329.961	32382.77741	-136.805	60.81	60.81	121.61	1207	226
29745.661	35922.47741	80.4497	35.09	35.09	70.18	1545	226
39166.661	37279.87741	-200.957	98.51	98.51	197.02	1051	226
24629.561	37447.27741	-175.685	37.92	37.92	75.83	3023	226
20789.75882	3637.573937	64.4325	49.24	49.24	98.49	1162	234
24096.45882	4667.473937	-186.804	40.20	40.20	80.40	2546	234
24967.45882	4943.573937	-197.172	30.00	30.00	60.01	3195	234
25758.95882	5564.873937	-38.4123	25.22	25.22	50.44	2054	234
28698.65882	5928.373937	-89.6043	25.36	25.36	50.73	2641	234
30851.75882	6067.573937	25.0917	36.38	36.38	72.77	1773	234
21326.35882	6410.873937	18.6117	15.14	15.14	30.29	4427	234
7492.358816	7494.773937	-68.8683	47.92	47.92	95.85	1295	234
7468.658816	8390.273937	247.062	41.28	41.28	82.57	1290	234
21920.55882	9199.373937	177.345	11.35	11.35	22.70	7855	234
27652.45882	9579.873937	-68.8683	21.45	21.45	42.91	4127	234
20239.15882	9715.673937	113.69	30.43	30.43	60.85	1600	234
15620.95882	10603.37394	-26.1003	21.38	21.38	42.77	4939	234
30571.75882	11340.37394	-18.3243	22.75	22.75	45.50	4567	234
19405.55882	11601.37394	3.70771	30.87	30.87	61.75	2962	234
29191.35882	11798.57394	-39.7083	12.01	12.01	24.02	7437	234
24316.45882	12320.67394	-109.044	59.96	59.96	119.92	1149	234
35154.45882	15817.97394	-173.844	66.58	66.58	133.15	1461	234
11317.15882	17883.17394	22.4997	36.71	36.71	73.43	1353	234
23166.55882	17871.97394	-9.90029	43.10	43.10	86.19	1595	234
33871.55882	18188.47394	269.039	37.73	37.73	75.45	2175	234
31886.35882	20768.97394	-78.5883	47.99	47.99	95.99	1096	234
10021.55882	22088.37394	33.5157	36.15	36.15	72.30	1351	234
26104.65882	23869.97394	28.3317	44.39	44.39	88.78	1144	234
10355.45882	26261.87394	237.969	38.34	38.34	76.68	1551	234
19869.25882	27538.07394	297.835	26.47	26.47	52.94	2197	234
12304.75882	29045.47394	249.336	27.20	27.20	54.40	2088	234
14017.25882	29026.27394	-131.076	12.03	12.03	24.07	16454	234
12198.25882	30281.17394	62.9169	35.00	35.00	69.99	1272	234
14513.35882	31991.47394	1.11571	37.68	37.68	75.36	1437	234
35221.95882	32412.27394	194.016	34.90	34.90	69.80	1823	234
27139.85882	34052.07394	282.679	38.69	38.69	77.39	1894	234
20736.75882	34083.97394	143.244	34.71	34.71	69.43	1691	234
36946.75882	34077.37394	-18.9723	33.30	33.30	66.60	2162	234
20156.95882	34263.27394	137.181	55.04	55.04	110.07	1068	234
25747.45882	34649.17394	-61.7403	17.52	17.52	35.04	5824	234
32891.95882	34966.37394	155.369	33.16	33.16	66.32	1348	234
19582.75882	35064.67394	244.789	28.05	28.05	56.10	2264	234
27545.95882	36121.87394	-79.2363	42.25	42.25	84.50	1545	234
16387.85882	36552.97394	12.1317	18.93	18.93	37.87	4188	234
35056.55882	38976.97394	-14.4363	48.28	48.28	96.55	1111	234
19319.25664	4383.070464	2.30836	41.87	41.87	83.74	1770	242
10147.75664	5697.870464	-53.4196	61.87	61.87	123.73	1089	242
8598.456636	5862.870464	74.9384	46.13	46.13	92.27	1066	242
3035.756636	6957.970464	-170.708	73.36	73.36	146.72	1060	242
23868.75664	7092.270464	24.9884	22.14	22.14	44.27	2754	242
21312.55664	7601.770464	-33.9796	36.55	36.55	73.10	1471	242
21797.15664	8700.370464	81.7586	30.80	30.80	61.61	1474	242
6917.056636	9321.170464	267.42	41.42	41.42	82.85	1516	242
25057.25664	10724.87046	-77.3956	22.28	22.28	44.56	3269	242
31530.35664	10931.67046	322.739	12.88	12.88	25.76	16900	242
5426.056636	11584.77046	10.7324	43.78	43.78	87.56	1197	242
30598.85664	11559.47046	35.3564	19.81	19.81	39.61	2662	242
37363.55664	13326.37046	-77.3956	42.84	42.84	85.67	1932	242
11989.25664	13955.67046	-173.3	9.02	9.02	18.04	17550	242
35228.55664	14188.47046	258.326	38.95	38.95	77.90	2196	242
16992.05664	14545.97046	174.968	34.12	34.12	68.25	1502	242
12672.15664	16517.77046	-103.316	15.14	15.14	30.29	5100	242
33801.05664	21555.17046	50.2604	18.96	18.96	37.92	3551	242
35574.25664	21789.17046	-65.0836	49.27	49.27	98.53	1295	242
9235.756636	22261.67046	-185.612	64.29	64.29	128.58	1315	242
25763.25664	23066.47046	-20.3716	38.62	38.62	77.24	1184	242
9378.356636	23901.97046	-81.2836	20.61	20.61	41.21	3499	242
7190.356636	24600.57046	-61.8436	32.33	32.33	64.67	2881	242
18530.65664	25161.07046	-48.2356	9.77	9.77	19.55	11867	242
28869.25664	25839.77046	-28.7956	41.82	41.82	83.65	1063	242
24126.65664	27891.37046	-153.86	33.96	33.96	67.92	1808	242
37978.15664	28742.57046	23.6924	13.87	13.87	27.74	7527	242
20147.25664	29036.77046	-102.668	47.31	47.31	94.62	1242	242
10975.35664	29762.07046	-71.5636	12.58	12.58	25.15	5142	242
35499.05664	30777.97046	203.007	28.85	28.85	57.70	2412	242
29535.95664	32258.97046	-50.1796	29.67	29.67	59.35	3377	242
27071.25664	34075.17046	-122.756	36.43	36.43	72.86	2457	242
16400.75664	36471.17046	-2.87564	17.66	17.66	35.33	6354	242
37077.95664	36989.87046	-39.8116	52.75	52.75	105.50	1102	242
18824.45664	37594.37046	-120.164	22.14	22.14	44.27	5413	242
36418.95664	37430.27046	-85.1716	41.45	41.45	82.90	2290	242
17859.35664	38639.77046	-19.7236	43.05	43.05	86.10	1685	242
6782.856636	38753.87046	10.7324	35.98	35.98	71.97	1210	242
38734.15664	38925.67046	-57.9556	38.88	38.88	77.76	1538	242
19836.05664	39603.27046	-138.956	36.36	36.36	72.72	2133	242
12925.65446	4043.26699	11.277	28.94	28.94	57.89	2772	250
17445.05446	3935.46699	34.605	32.92	32.92	65.85	1308	250
30961.35446	4950.76699	-181.827	48.82	48.82	97.64	1838	250
25907.55446	5322.76699	-133.227	16.46	16.46	32.92	6913	250
28663.45446	5650.16699	-17.235	32.78	32.78	65.56	1602	250
20344.85446	6072.86699	-115.083	33.04	33.04	66.08	2220	250
16157.85446	6646.06699	-31.491	42.65	42.65	85.30	1085	250
29896.25446	7430.56699	250.645	36.46	36.46	72.91	1695	250
25339.05446	8234.06699	268.074	37.19	37.19	74.37	1816	250
17994.05446	8797.46699	114.241	34.97	34.97	69.94	1168	250
31434.65446	8962.36699	14.517	29.04	29.04	58.07	1702	250
15076.75446	9496.56699	-137.763	58.14	58.14	116.29	1187	250
23126.65446	10325.76699	-33.435	33.89	33.89	67.78	2613	250
34438.35446	10407.66699	243.824	54.64	54.64	109.27	1084	250
29121.25446	11708.46699	-44.451	15.12	15.12	30.24	4893	250
18862.05446	12363.16699	-10.107	47.48	47.48	94.95	1063	250
31792.75446	13873.96699	74.835	49.34	49.34	98.67	1219	250
15343.25446	15138.96699	23.589	33.04	33.04	66.08	2205	250
22443.15446	15478.76699	35.901	21.67	21.67	43.33	2779	250
20358.95446	16432.36699	177.138	20.63	20.63	41.26	3550	250
22906.25446	24058.86699	82.413	16.79	16.79	33.58	4733	250
13849.75446	24683.46699	-125.451	29.34	29.34	58.69	2852	250
15766.95446	25418.56699	-43.155	15.83	15.83	31.65	5406	250
11803.25446	26678.26699	130.154	28.75	28.75	57.51	2459	250
31673.75446	27645.16699	42.381	35.54	35.54	71.07	1786	250
6853.054456	27992.06699	-85.923	45.59	45.59	91.19	1136	250
14678.15446	28000.06699	-43.803	60.95	60.95	121.89	1077	250
34306.35446	28945.16699	-23.715	13.33	13.33	26.66	8352	250
14753.95446	29661.46699	152.888	18.91	18.91	37.82	3616	250
18589.75446	30424.66699	348.401	48.94	48.94	97.87	1566	250
16805.95446	32012.76699	114.241	38.98	38.98	77.95	1915	250
1581.554456	32292.46699	53.6166	35.89	35.89	71.78	1587	250
17934.65446	33800.76699	-13.347	16.16	16.16	32.31	3576	250
7915.854456	33939.16699	153.646	45.92	45.92	91.84	1481	250
31322.25446	34835.16699	0.261017	51.27	51.27	102.54	1257	250
36721.25446	35110.16699	-115.731	65.00	65.00	130.00	1411	250
29954.25446	35196.36699	-44.451	20.51	20.51	41.02	4654	250
17335.25446	35535.56699	267.316	25.91	25.91	51.81	2515	250
26086.35446	37080.46699	-71.667	24.52	24.52	49.03	3517	250
13977.55228	3915.463517	49.4057	45.38	45.38	90.76	1046	258
24895.85228	4361.163517	-185.818	40.81	40.81	81.62	2129	258
7829.452275	5476.263517	-141.106	46.42	46.42	92.83	1801	258
26906.25228	10538.26352	22.8377	28.02	28.02	56.05	1651	258
13207.85228	10912.76352	-33.5383	25.10	25.10	50.21	2217	258
30137.95228	12861.76352	79.2785	24.87	24.87	49.74	3820	258
38887.55228	14657.66352	-127.498	43.92	43.92	87.84	1582	258
35978.85228	15362.86352	-84.0823	24.70	24.70	49.41	5290	258
34952.95228	16210.86352	29.9657	47.90	47.90	95.80	1102	258
10194.35228	16388.56352	138.387	47.08	47.08	94.15	1097	258
33061.25228	16934.56352	-19.2823	34.95	34.95	69.90	1563	258
9550.752275	18328.26352	7.93367	27.74	27.74	55.48	2503	258
22996.55228	19102.06352	-57.5143	33.11	33.11	66.22	1244	258
23235.65228	20168.96352	0.805671	17.05	17.05	34.10	4854	258
17809.65228	22772.06352	-71.1223	19.36	19.36	38.72	4055	258
32634.95228	23697.06352	-178.69	17.17	17.17	34.34	5992	258
26130.15228	23870.36352	-86.6743	31.72	31.72	63.44	1494	258
9380.152275	25291.36352	-124.906	10.76	10.76	21.52	11168	258
34728.85228	25857.96352	22.8377	25.22	25.22	50.44	2601	258
17934.45228	29148.96352	-16.6903	25.74	25.74	51.48	1751	258
33845.95228	30820.16352	286.916	49.41	49.41	98.82	1434	258
11188.35228	31227.96352	-17.9863	15.54	15.54	31.09	6508	258
24949.25228	31836.06352	-110.65	63.59	63.59	127.17	1082	258
6389.852275	32295.66352	-71.1223	56.24	56.24	112.47	1115	258
23399.45228	32557.06352	58.8179	19.71	19.71	39.42	2951	258
37211.15228	33068.96352	149.754	36.55	36.55	73.10	1580	258
10162.25228	33673.66352	-203.962	39.26	39.26	78.52	2224	258
16071.05228	34133.46352	42.9257	38.90	38.90	77.81	1795	258
18458.95228	34269.96352	92.1611	24.92	24.92	49.83	2542	258
20230.75228	35355.46352	-42.6103	25.43	25.43	50.87	2160	258
35396.65228	35414.66352	-109.354	51.06	51.06	102.11	1438	258
37486.45228	37182.16352	-12.8023	48.16	48.16	96.32	1067	258
24577.95228	37580.86352	-176.746	25.29	25.29	50.59	4064	258
10658.85228	38747.06352	16.3577	46.86	46.86	93.73	1163	258
39349.25228	39269.66352	171.73	36.13	36.13	72.25	1096	258
1220.050095	4234.460043	-111.402	42.51	42.51	85.02	1760	266
30152.5501	4739.760043	-87.4257	24.04	24.04	48.09	3100	266
14620.1501	7231.760043	-31.6977	34.97	34.97	69.94	1577	266
32094.4501	7588.060043	-153.522	26.14	26.14	52.28	3356	266
23584.3501	8548.560043	251.196	17.33	17.33	34.67	4110	266
21241.8501	9170.960043	-4.48168	12.29	12.29	24.59	9496	266
17504.5501	9746.660043	19.4943	15.33	15.33	30.66	5191	266
31304.9501	10387.66004	16.9023	33.21	33.21	66.41	1508	266
17681.8501	10669.06004	251.196	22.14	22.14	44.27	2940	266
3537.450095	11098.36004	62.5035	28.05	28.05	56.10	1374	266
27696.2501	11286.46004	-21.3297	34.92	34.92	69.85	2577	266
12975.6501	12364.16004	49.9503	47.41	47.41	94.81	1156	266
32373.3501	15231.36004	309.546	28.24	28.24	56.47	2848	266
29505.0501	16902.26004	327.734	18.56	18.56	37.11	5930	266
19755.9501	18222.46004	36.3423	23.39	23.39	46.77	2060	266
3291.550095	19803.56004	-167.778	36.74	36.74	73.48	1943	266
34275.4501	20102.56004	7.83032	22.98	22.98	45.97	4348	266
14335.4501	20811.56004	-67.3377	27.60	27.60	55.20	2249	266
27253.1501	22034.26004	-172.962	44.20	44.20	88.41	1749	266
9149.550095	22483.56004	82.9641	38.76	38.76	77.53	1199	266
13539.7501	23139.16004	79.9329	23.06	23.06	46.11	3165	266
14525.7501	23672.86004	166.322	11.09	11.09	22.18	7772	266
10391.2501	23881.26004	0.702325	30.57	30.57	61.14	2490	266
14324.2501	26650.96004	-130.194	59.51	59.51	119.02	1201	266
33538.8501	27399.56004	94.3311	19.95	19.95	39.89	3905	266
11337.4501	29700.86004	250.438	25.41	25.41	50.82	2228	266
14939.6501	31960.66004	-65.3937	56.92	56.92	113.84	1018	266
19326.7501	35047.86004	-20.0337	33.79	33.79	67.59	1913	266
29984.3501	35254.36004	-68.6337	17.22	17.22	34.43	7718	266
35523.1501	37168.66004	-125.01	39.47	39.47	78.94	1909	266
14939.3501	38280.96004	-112.05	39.21	39.21	78.42	1655	266
1095.447915	3890.956569	-18.193	43.87	43.87	87.75	1356	274
25470.24791	5073.856569	21.335	22.70	22.70	45.40	2539	274
29023.34791	5917.956569	234.421	29.81	29.81	59.63	2257	274
29839.64791	6115.756569	15.503	12.41	12.41	24.82	7096	274
34014.44791	7153.156569	215.476	33.79	33.79	67.59	1836	274
32151.64791	7367.456569	-54.481	53.13	53.13	106.26	1128	274
26399.24791	7641.756569	60.8846	33.94	33.94	67.87	1315	274
18903.94791	7970.556569	-96.601	20.89	20.89	41.78	5246	274
31916.84791	8386.556569	49.847	33.68	33.68	67.35	1464	274
34688.64791	8971.556569	-89.473	53.36	53.36	106.73	1166	274
15247.24791	9161.356569	-28.561	40.53	40.53	81.06	1266	274
21226.64791	9157.956569	-18.841	9.82	9.82	19.64	12288	274
19642.44791	10008.25657	-105.025	16.32	16.32	32.64	4344	274
17364.24791	10601.25657	-0.0490214	40.86	40.86	81.72	1301	274
21551.54791	11266.05657	301.865	47.45	47.45	94.91	1476	274
26045.94791	11443.45657	-32.449	53.27	53.27	106.54	1085	274
17969.64791	12336.95657	-158.161	37.23	37.23	74.47	2022	274
5135.847915	12504.05657	251.85	46.23	46.23	92.46	1028	274
15142.64791	12979.55657	209.413	9.82	9.82	19.64	11400	274
35772.64791	13053.65657	-97.249	17.71	17.71	35.42	8038	274
12448.64791	16791.25657	34.943	25.32	25.32	50.63	2657	274
19623.84791	20041.45657	-101.785	49.34	49.34	98.67	1226	274
10995.44791	23823.05657	195.015	33.70	33.70	67.40	1446	274
9370.647915	25231.85657	-175.009	24.37	24.37	48.75	3147	274
34070.64791	25296.45657	-12.361	28.28	28.28	56.57	2036	274
38550.24791	25179.55657	-125.761	44.63	44.63	89.25	1396	274
12799.24791	25718.75657	178.344	29.27	29.27	58.55	2024	274
36071.84791	27245.15657	193.5	33.61	33.61	67.21	1644	274
23330.14791	28819.85657	196.531	31.65	31.65	63.30	1555	274
10877.74791	29964.35657	-28.561	36.55	36.55	73.10	1258	274
26251.24791	30392.75657	238.968	40.58	40.58	81.15	1390	274
16059.04791	30768.65657	104.837	17.90	17.90	35.80	3921	274
14128.84791	31043.75657	99.5324	8.05	8.05	16.11	14247	274
20141.94791	32268.25657	123.024	25.65	25.65	51.29	2686	274
28643.74791	32550.75657	142.727	40.77	40.77	81.53	1171	274
13915.14791	32657.85657	-20.137	27.86	27.86	55.72	2513	274
25507.44791	33523.25657	73.0094	42.20	42.20	84.40	1166	274
12977.64791	36349.65657	-32.449	45.07	45.07	90.15	1295	274
13228.84791	37210.35657	-115.393	20.39	20.39	40.79	4826	274
9550.047915	39956.45657	-125.113	34.52	34.52	69.05	1707	274
11063.74791	40073.25657	-204.817	69.78	69.78	139.56	1178	274
29430.94573	4789.353096	60.0234	44.98	44.98	89.96	1006	282
13275.04573	4881.153096	-140.12	31.06	31.06	62.12	3886	282
26595.54573	5843.653096	172.936	9.37	9.37	18.75	11198	282
18378.64573	6706.653096	-188.72	25.29	25.29	50.59	5677	282
28098.94573	6694.253096	-192.608	24.04	24.04	48.09	4768	282
34282.74573	7734.353096	174.451	44.23	44.23	88.45	1178	282
25946.64573	8855.453096	225.224	38.81	38.81	77.62	1975	282
26243.04573	9654.653096	59.2656	42.37	42.37	84.73	2340	282
15549.84573	10665.5531	-69.4884	17.47	17.47	34.95	5284	282
36115.34573	11828.1531	61.539	43.12	43.12	86.24	1627	282
4979.045734	12971.7531	-25.4244	31.93	31.93	63.87	1506	282
15049.54573	12935.5531	250.989	19.64	19.64	39.28	4841	282
37236.94573	13566.7531	15.3996	29.91	29.91	59.82	3218	282
13656.74573	13791.5531	85.0308	25.83	25.83	51.67	3353	282
33835.34573	14389.2531	174.451	9.94	9.94	19.88	16688	282
1527.345734	15859.9531	-198.44	56.40	56.40	112.80	1737	282
35625.74573	17295.6531	-92.8164	14.70	14.70	29.39	8639	282
18445.14573	17506.0531	34.8396	22.82	22.82	45.64	2750	282
19739.14573	18245.7531	0.495633	24.66	24.66	49.31	2748	282
28894.34573	18419.8531	-62.3604	38.65	38.65	77.29	1954	282
11826.34573	19781.1531	-7.92837	24.37	24.37	48.75	2848	282
29183.24573	19643.6531	-128.456	31.75	31.75	63.49	2180	282
12907.34573	21001.1531	53.2032	27.98	27.98	55.95	2151	282
27688.34573	22025.2531	113.827	15.28	15.28	30.57	6994	282
9185.845734	22166.6531	-6.63237	39.78	39.78	79.55	1188	282
25177.94573	22821.3531	318.433	31.02	31.02	62.03	2217	282
9833.845734	22911.7531	-18.2964	17.19	17.19	34.38	4786	282
21024.74573	24431.4531	125.194	9.68	9.68	19.36	13424	282
11754.54573	26645.6531	87.3042	21.95	21.95	43.90	3289	282
22247.04573	26620.4531	219.919	27.81	27.81	55.63	2187	282
31956.24573	27455.9531	-9.22437	40.91	40.91	81.81	1384	282
11149.14573	27966.9531	-20.2404	59.25	59.25	118.50	1031	282
6084.545734	29012.8531	348.745	52.82	52.82	105.65	1587	282
9066.945734	29606.1531	50.3916	34.90	34.90	69.80	1373	282
12991.94573	29519.5531	79.7262	24.09	24.09	48.18	1891	282
15894.14573	29846.0531	8.27163	48.42	48.42	96.84	1095	282
33217.44573	29741.1531	145.655	28.78	28.78	57.56	1593	282
26559.34573	30215.5531	195.67	42.13	42.13	84.26	1271	282
11549.24573	30706.3531	288.879	37.89	37.89	75.78	1916	282
17774.24573	31207.6531	-24.7764	28.92	28.92	57.84	1884	282
29288.04573	31226.1531	-96.0564	16.11	16.11	32.22	8764	282
26087.74573	31603.5531	-174.464	63.11	63.11	126.23	1433	282
29960.34573	33090.0531	85.7886	37.33	37.33	74.65	1589	282
9589.745734	34151.7531	-92.8164	60.74	60.74	121.47	1096	282
24590.44573	35210.5531	12.8076	29.01	29.01	58.03	2460	282
16601.94573	35179.5531	83.5152	42.23	42.23	84.45	1281	282
38261.04573	35316.6531	-153.08	47.95	47.95	95.90	2182	282
16871.94573	35943.8531	23.1756	21.45	21.45	42.91	4175	282
12832.14573	36220.9531	119.132	41.59	41.59	83.18	1262	282
34115.84573	36183.9531	20.5836	51.83	51.83	103.67	1099	282
27462.44573	37953.3531	-4.68837	33.61	33.61	67.21	1553	282
36619.24573	38855.0531	117.616	50.16	50.16	100.32	1044	282
16286.54573	39469.5531	-96.0564	30.66	30.66	61.32	2024	282
5612.243554	4504.249622	2.98429	14.27	14.27	28.54	6289	290
10213.14355	5680.449622	-90.3277	26.75	26.75	53.51	2250	290
28267.94355	6334.849622	-198.544	9.14	9.14	18.27	25365	290
29155.54355	7235.549622	-36.5437	48.75	48.75	97.50	1346	290
31248.84355	8066.949622	-171.328	30.12	30.12	60.24	4723	290
24467.84355	8618.249622	-124.024	21.69	21.69	43.38	3579	290
23860.14355	9608.649622	-46.2637	31.79	31.79	63.59	1947	290
26056.34355	9776.549622	105.388	24.52	24.52	49.03	2963	290
19697.34355	10093.24962	-90.9757	20.51	20.51	41.02	4106	290
22222.94355	10329.64962	28.2563	41.42	41.42	82.85	1256	290
30387.24355	11139.84962	-19.6957	50.82	50.82	101.64	1418	290
28901.74355	11455.94962	118.271	18.39	18.39	36.79	4103	290
35491.74355	12075.34962	-196.6	42.53	42.53	85.06	2665	290
35506.04355	14345.54962	-116.248	18.96	18.96	37.92	6814	290
29760.04355	14808.24962	90.2321	39.94	39.94	79.88	1002	290
24487.74355	15230.94962	146.309	30.10	30.10	60.19	1305	290
23563.14355	16208.34962	-204.376	32.33	32.33	64.67	3537	290
14379.94355	16424.64962	-20.3437	10.50	10.50	21.01	9917	290
12684.94355	16570.14962	-55.9837	30.71	30.71	61.42	3331	290
17722.04355	16621.24962	-5.43971	36.90	36.90	73.81	1466	290
10532.34355	16870.64962	-114.304	34.03	34.03	68.06	2568	290
14416.64355	17726.54962	-65.0557	11.02	11.02	22.04	13692	290
14924.54355	19883.34962	115.997	20.87	20.87	41.73	2611	290
12581.44355	21215.84962	222.847	49.24	49.24	98.49	1801	290
12210.24355	21928.34962	-94.8637	33.13	33.13	66.27	1746	290
23683.14355	23620.84962	0.392287	41.19	41.19	82.38	1286	290
35130.04355	25043.94962	29.5523	36.90	36.90	73.81	1477	290
33515.94355	25003.44962	344.853	22.80	22.80	45.59	4811	290
16226.84355	29290.24962	128.122	26.94	26.94	53.88	1766	290
34975.84355	29131.64962	-57.2797	25.13	25.13	50.26	2728	290
12676.14355	31156.24962	-12.5677	37.63	37.63	75.27	1419	290
37496.84355	32914.74962	95.5367	23.95	23.95	47.90	4000	290
23045.64355	33109.94962	44.4563	25.93	25.93	51.86	1749	290
36604.54355	33305.64962	190.262	37.09	37.09	74.18	1344	290
26764.54355	33839.94962	-28.7677	42.88	42.88	85.77	1293	290
36922.74355	35051.24962	88.7165	44.06	44.06	88.12	1381	290
39044.34355	36985.34962	57.6467	39.49	39.49	78.99	1501	290
25080.34355	37373.24962	-205.672	26.87	26.87	53.74	4290	290
13359.74137	4795.346149	159.089	34.92	34.92	69.85	1398	298
25145.14137	4868.046149	-135.791	42.18	42.18	84.36	1895	298
20369.84137	6168.446149	-80.0631	36.46	36.46	72.91	1551	298
13706.64137	9430.346149	268.97	45.59	45.59	91.19	1185	298
27440.34137	11027.24615	-43.1271	41.85	41.85	83.70	1210	298
11565.44137	11662.54615	-124.127	30.33	30.33	60.66	2173	298
16074.64137	13465.94615	-112.463	13.14	13.14	26.28	11275	298
22745.34137	13395.24615	-50.2551	25.95	25.95	51.90	2149	298
17129.64137	14478.34615	172.729	10.50	10.50	21.01	12896	298
36683.54137	15521.04615	-178.559	28.73	28.73	57.46	3420	298
15453.14137	16011.04615	297.008	12.06	12.06	24.12	10199	298
37812.04137	16375.64615	-46.3671	70.01	70.01	140.03	1034	298
11751.74137	16518.44615	19.7289	33.61	33.61	67.21	1756	298
13404.94137	18085.24615	235.626	59.13	59.13	118.27	1156	298
28450.44137	18120.94615	0.936941	38.76	38.76	77.53	1033	298
13613.04137	19559.74615	-63.8631	33.82	33.82	67.64	2002	298
34745.04137	19763.04615	-2.95106	42.98	42.98	85.96	1727	298
31053.54137	21854.54615	17.1369	24.63	24.63	49.27	2655	298
22681.44137	22645.64615	-197.351	38.76	38.76	77.53	2947	298
4246.041374	23488.64615	-43.7751	39.23	39.23	78.47	1130	298
11890.84137	23555.84615	203.799	24.52	24.52	49.03	2837	298
10121.64137	25202.54615	152.268	16.08	16.08	32.17	3471	298
11060.64137	25319.14615	122.714	32.48	32.48	64.95	1271	298
13197.44137	25512.24615	37.2249	49.67	49.67	99.33	1211	298
35679.34137	25908.54615	1.58494	18.96	18.96	37.92	4476	298
16793.04137	26191.84615	-141.623	35.84	35.84	71.69	1856	298
16579.64137	26897.34615	153.026	17.33	17.33	34.67	4222	298
31122.24137	27793.44615	87.8553	26.80	26.80	53.60	1749	298
18762.74137	28052.74615	350.054	54.24	54.24	108.47	1082	298
37949.34137	28737.84615	-3.59906	11.73	11.73	23.46	14572	298
6147.241374	29248.84615	36.5769	37.75	37.75	75.50	1054	298
6853.941374	29660.14615	-16.5591	47.76	47.76	95.52	1201	298
9140.441374	29854.14615	0.936941	41.71	41.71	83.41	1239	298
36423.84137	30759.94615	26.8569	41.94	41.94	83.89	1538	298
1625.241374	32280.04615	91.6443	24.47	24.47	48.94	3780	298
13847.84137	32448.54615	-87.1911	18.06	18.06	36.13	8805	298
20261.54137	32354.34615	-85.2471	28.42	28.42	56.85	2665	298
37793.84137	34734.74615	171.213	22.30	22.30	44.60	3460	298
19742.74137	35139.94615	322.773	34.78	34.78	69.57	2155	298
17482.14137	35562.74615	134.081	18.02	18.02	36.03	3152	298
38276.04137	35474.04615	-159.119	54.00	54.00	108.00	2500	298
21928.04137	37527.74615	-34.7031	13.80	13.80	27.60	10461	298
26026.73919	4219.842675	-8.25809	30.69	30.69	61.37	1549	306
13971.93919	5320.942675	139.263	49.67	49.67	99.33	1131	306
25547.93919	5733.242675	-189.05	49.69	49.69	99.38	1617	306
22781.83919	6213.942675	-51.0261	27.77	27.77	55.53	3446	306
22293.43919	6483.942675	-6.96209	41.90	41.90	83.79	1185	306
25918.73919	7208.042675	338.564	22.56	22.56	45.12	3913	306
17591.93919	7968.442675	-51.0261	30.24	30.24	60.48	1889	306
32593.03919	8424.042675	-207.194	21.17	21.17	42.34	8670	306
25456.63919	9953.042675	-26.4021	31.70	31.70	63.40	1684	306
27939.43919	10061.14268	107.435	14.48	14.48	28.97	6410	306
15559.33919	10567.64268	-30.9381	17.03	17.03	34.05	6997	306
31563.83919	11619.74268	216.558	36.31	36.31	72.63	1955	306
14432.33919	12934.84268	338.564	32.97	32.97	65.94	2450	306
17261.13919	13093.44268	-36.1221	11.23	11.23	22.47	12493	306
34894.63919	13432.64268	104.404	18.86	18.86	37.73	3875	306
10451.73919	14585.04268	82.4277	33.91	33.91	67.82	1239	306
10310.33919	15800.94268	154.419	13.52	13.52	27.04	8608	306
39060.13919	15770.14268	265.815	58.95	58.95	117.89	1193	306
10609.33919	16869.44268	-43.8981	25.76	25.76	51.53	2371	306
7994.339193	17395.54268	-124.25	59.44	59.44	118.88	1028	306
36340.03919	19142.14268	71.0607	26.09	26.09	52.19	2377	306
27312.83919	26134.54268	37.1019	58.59	58.59	117.18	1107	306
21641.93919	26474.94268	74.8497	37.49	37.49	74.98	1171	306
14309.23919	26823.64268	225.652	40.18	40.18	80.35	1534	306
12433.43919	28881.24268	150.63	17.85	17.85	35.70	2897	306
39356.43919	29190.24268	-192.29	48.77	48.77	97.54	1749	306
17809.03919	30408.44268	211.254	29.96	29.96	59.91	1996	306
10303.43919	33398.44268	-36.7701	48.82	48.82	97.64	1108	306
16929.33919	36035.64268	143.81	11.28	11.28	22.56	10642	306
27361.13919	36083.64268	-95.7381	28.14	28.14	56.28	2373	306
14143.13919	37461.54268	23.4939	39.75	39.75	79.50	1158	306
21907.33919	37484.44268	130.927	32.05	32.05	64.10	1477	306
25550.13919	38819.04268	-21.8661	58.19	58.19	116.38	1073	306
2588.437013	5342.639202	-95.2722	65.21	65.21	130.42	1121	314
28205.23701	6259.139202	-122.488	27.55	27.55	55.11	3984	314
21423.63701	7736.639202	17.4798	15.87	15.87	31.75	2999	314
22759.63701	8910.239202	-51.2082	19.08	19.08	38.15	4141	314
26695.23701	9411.339202	58.7538	17.47	17.47	34.95	5436	314
26081.33701	9846.639202	264.875	41.12	41.12	82.24	1796	314
31319.53701	9895.939202	-7.7922	33.86	33.86	67.73	1516	314
27932.33701	10070.6392	155.752	13.97	13.97	27.93	7953	314
35909.63701	10212.4392	-176.272	92.22	92.22	184.44	1142	314
28867.33701	11507.7392	275.485	12.51	12.51	25.01	10924	314
11971.63701	12359.3392	-16.2162	37.26	37.26	74.51	1399	314
18050.03701	13755.2392	230.017	57.93	57.93	115.87	1090	314
9590.437013	16087.5392	116.347	34.92	34.92	69.85	1642	314
17665.93701	19641.3392	39.5118	30.29	30.29	60.57	1107	314
24201.93701	20129.1392	38.8638	13.66	13.66	27.32	3765	314
15383.93701	22050.5392	-116.656	44.63	44.63	89.25	1669	314
9801.537013	22965.4392	-127.672	32.05	32.05	64.10	2678	314
15305.03701	24041.2392	-44.7282	60.62	60.62	121.24	1058	314
8578.437013	26053.7392	-169.792	68.15	68.15	136.31	1012	314
39032.23701	26214.1392	261.844	34.19	34.19	68.39	2072	314
21540.23701	29159.6392	-173.032	39.00	39.00	78.00	2565	314
16896.53701	29592.7392	-82.9602	23.03	23.03	46.06	2383	314
28329.83701	31159.5392	-20.1042	26.75	26.75	53.51	2782	314
29867.93701	32180.6392	310.343	31.25	31.25	62.50	4960	314
32016.63701	32287.2392	-116.656	48.82	48.82	97.64	1473	314
1848.737013	32235.9392	179.244	51.67	51.67	103.34	1352	314
34255.73701	32405.5392	9.0558	39.94	39.94	79.88	1199	314
23842.73701	32852.3392	-78.4242	49.62	49.62	99.24	1346	314
29902.33701	33058.2392	228.501	38.43	38.43	76.87	1598	314
21574.53701	34306.8392	244.415	11.59	11.59	23.17	10123	314
24545.33701	34388.6392	-48.6162	26.92	26.92	53.84	1939	314
37871.03701	34694.5392	36.2718	39.14	39.14	78.28	1567	314
9458.637013	35041.7392	348.233	59.11	59.11	118.22	1200	314
16876.13701	36021.9392	101.948	18.65	18.65	37.30	4753	314
25184.83701	37590.5392	-23.9922	32.55	32.55	65.09	2029	314
34629.43701	37524.8392	120.893	41.78	41.78	83.56	1271	314
27936.43701	38032.5392	-46.0242	48.75	48.75	97.50	1158	314
14078.63701	38109.6392	47.2878	32.08	32.08	64.15	1372	314
19742.03701	38286.1392	-128.32	17.69	17.69	35.37	6627	314
15261.03701	38729.6392	-40.1922	21.50	21.50	43.00	4666	314
35667.63701	39282.1392	-62.8722	45.31	45.31	90.62	1200	314
16201.73701	39449.0392	-136.096	38.65	38.65	77.29	2136	314
32584.73701	40119.4392	-19.4562	41.09	41.09	82.19	1427	314
13208.83483	4414.935728	-112.95	37.33	37.33	74.65	2144	322
31935.33483	4306.135728	-67.5903	27.58	27.58	55.15	1981	322
21182.73483	6480.835728	-6.6783	22.58	22.58	45.17	2411	322
3062.534833	9094.135728	-20.9343	49.53	49.53	99.05	1348	322
15560.83483	10573.03573	-120.078	18.56	18.56	37.11	5493	322
22869.83483	10533.63573	107.071	30.17	30.17	60.34	1635	322
20940.53483	10659.73573	131.32	19.12	19.12	38.25	2093	322
10533.53483	12274.23573	-9.2703	36.41	36.41	72.82	1611	322
31260.83483	13463.63573	172.242	27.74	27.74	55.48	2416	322
15339.13483	14902.53573	237.412	19.76	19.76	39.52	5616	322
31623.83483	16538.43573	82.8213	25.48	25.48	50.96	1958	322
30936.13483	19117.33573	324.56	33.18	33.18	66.36	1730	322
9662.734833	19660.13573	43.8657	27.62	27.62	55.25	2602	322
32740.43483	19777.43573	-190.062	62.41	62.41	124.81	1616	322
36044.23483	20041.53573	-121.374	29.41	29.41	58.83	2870	322
11656.63483	21349.03573	206.343	34.12	34.12	68.25	1509	322
14722.23483	22606.13573	310.161	41.14	41.14	82.28	1618	322
26863.43483	24529.83573	276.06	40.32	40.32	80.64	1374	322
5857.334833	26259.73573	100.251	32.92	32.92	65.85	1135	322
16180.23483	26895.13573	-18.9903	34.27	34.27	68.53	1092	322
10641.23483	28355.73573	-155.07	44.27	44.27	88.55	1771	322
36362.43483	29471.03573	-79.9023	38.53	38.53	77.06	2072	322
24962.03483	30961.63573	-48.7983	41.17	41.17	82.33	1371	322
13538.63483	33920.83573	198.765	58.31	58.31	116.62	1325	322
32346.53483	34290.33573	132.078	31.46	31.46	62.93	1595	322
18506.63483	34391.53573	-167.382	43.43	43.43	86.85	1902	322
13761.83483	35166.03573	108.586	35.94	35.94	71.87	1090	322
21572.23483	36074.43573	-66.2943	35.18	35.18	70.37	1379	322
13043.73483	37148.63573	333.653	65.87	65.87	131.74	1028	322
17263.93483	39118.03573	-9.2703	63.18	63.18	126.37	1137	322
14820.13265	4037.032255	125.834	45.33	45.33	90.67	1134	330
11113.53265	4455.032255	-41.2044	49.67	49.67	99.33	1261	330
25047.13265	4950.632255	1.5636	37.70	37.70	75.41	2125	330
21221.93265	6455.032255	-140.996	14.13	14.13	28.26	9352	330
23675.03265	6359.832255	252.386	51.27	51.27	102.54	1454	330
37631.13265	6540.632255	-190.244	37.14	37.14	74.28	2241	330
31986.43265	7161.932255	-135.164	15.14	15.14	30.29	8711	330
32579.13265	8409.332255	4.1556	21.74	21.74	43.47	3404	330
18039.53265	9057.232255	-115.724	16.65	16.65	33.30	4332	330
15470.03265	9217.432255	142.505	41.80	41.80	83.60	1424	330
17613.33265	10888.93225	-102.764	19.88	19.88	39.75	4245	330
31186.23265	10877.73225	45.6276	35.37	35.37	70.74	1226	330
21572.53265	11696.13225	21.0036	50.61	50.61	101.22	1058	330
15041.63265	12939.43225	255.418	8.38	8.38	16.77	19131	330
11983.63265	13763.63225	8.6916	21.67	21.67	43.33	3692	330
25960.73265	13721.33225	347.869	40.22	40.22	80.45	1538	330
14984.63265	14439.53225	-67.7724	15.61	15.61	31.23	4830	330
37501.63265	14368.73225	-73.6044	39.75	39.75	79.50	1594	330
18485.53265	17511.83225	-93.0444	46.21	46.21	92.41	1188	330
10429.23265	18918.93225	-79.4364	30.87	30.87	61.75	1714	330
24089.33265	20736.13225	5.4516	19.10	19.10	38.20	3761	330
30357.23265	21008.63225	-183.116	60.81	60.81	121.61	1114	330
33459.03265	22922.13225	100.826	22.68	22.68	45.36	2233	330
30275.53265	23772.93225	175.849	39.99	39.99	79.98	1012	330
32782.03265	23988.83225	-64.5324	12.67	12.67	25.34	8155	330
7147.532652	25019.83225	-130.628	26.52	26.52	53.03	3794	330
34107.13265	25530.93225	-146.18	45.73	45.73	91.47	1988	330
10869.53265	25596.43225	342.565	28.61	28.61	57.23	2964	330
32897.53265	26197.83225	-39.2604	37.35	37.35	74.70	2034	330
11124.23265	27945.13225	-96.9324	41.87	41.87	83.74	1208	330
12948.23265	29940.03225	-117.668	14.81	14.81	29.63	10011	330
28620.83265	30291.93225	6.0996	29.74	29.74	59.49	2253	330
21460.43265	30637.13225	297.097	48.37	48.37	96.74	1161	330
13308.43265	32559.03225	205.403	30.07	30.07	60.15	1740	330
20574.43265	34155.23225	121.287	19.22	19.22	38.43	3289	330
31155.53265	34462.33225	-144.884	24.26	24.26	48.51	3684	330
17522.03265	35566.53225	33.3156	17.99	17.99	35.98	3186	330
19220.93265	36427.63225	30.0756	33.70	33.70	67.40	1557	330
7773.030472	4859.128781	22.1175	29.46	29.46	58.92	1984	338
10194.73047	5023.228781	-132.755	55.44	55.44	110.87	1510	338
35746.73047	5422.628781	-57.5865	54.31	54.31	108.61	1306	338
27434.13047	5765.628781	340.109	23.01	23.01	46.02	4206	338
28246.03047	6204.128781	-7.6905	10.62	10.62	21.24	12721	338
3018.730472	6388.528781	-176.818	38.88	38.88	77.76	2191	338
26559.63047	7961.628781	-54.9945	31.16	31.16	62.31	2917	338
31976.93047	9733.928781	0.0854967	44.65	44.65	89.30	1592	338
27967.83047	10046.42878	80.1837	16.04	16.04	32.08	4130	338
20967.03047	10828.72878	-181.354	54.35	54.35	108.71	1827	338
15485.93047	10610.22878	-138.587	13.49	13.49	26.99	13243	338
16523.73047	10747.22878	-1.8585	14.34	14.34	28.68	5503	338
25735.43047	11226.42878	282.516	20.49	20.49	40.98	3462	338
7558.030472	12114.92878	-164.507	68.67	68.67	137.34	1068	338
33390.63047	12244.12878	-151.546	23.08	23.08	46.16	6615	338
14845.63047	12829.42878	291.61	15.33	15.33	30.66	5127	338
26294.83047	12726.92878	-14.1705	33.30	33.30	66.60	1497	338
9388.930472	12898.02878	-102.299	44.32	44.32	88.64	1699	338
32846.33047	13909.12878	-199.499	21.36	21.36	42.72	5267	338
34747.53047	14858.72878	66.5433	13.99	13.99	27.98	7255	338
32586.13047	15138.82878	90.0351	45.50	45.50	91.00	1449	338
21349.03047	15738.72878	192.338	10.36	10.36	20.72	8923	338
11568.23047	17077.82878	7.8615	14.13	14.13	28.26	8779	338
17401.13047	17468.22878	-140.531	13.80	13.80	27.60	10531	338
33692.33047	17715.72878	-122.387	23.34	23.34	46.68	4186	338
15507.13047	18188.02878	6.5655	48.02	48.02	96.04	1149	338
11527.43047	18777.22878	38.3175	21.78	21.78	43.57	2443	338
15003.53047	19867.82878	14.3415	25.72	25.72	51.43	1875	338
33633.53047	22021.42878	-195.611	30.66	30.66	61.32	3691	338
14916.53047	22561.22878	287.821	54.00	54.00	108.00	1179	338
32821.73047	24033.12878	-86.0985	25.32	25.32	50.63	3483	338
20989.03047	24426.22878	100.644	13.35	13.35	26.71	4737	338
14581.43047	25046.62878	149.901	15.00	15.00	30.00	4823	338
9332.630472	25144.22878	-24.5385	17.00	17.00	34.01	3754	338
11014.03047	25269.52878	338.593	20.28	20.28	40.55	6479	338
35582.63047	25935.72878	-77.0265	50.30	50.30	100.61	1611	338
28494.53047	26198.42878	341.625	27.77	27.77	55.53	2689	338
38216.23047	26760.92878	-172.93	59.23	59.23	118.46	1390	338
11685.63047	27243.62878	146.87	33.63	33.63	67.26	1590	338
12542.33047	28869.52878	145.355	22.44	22.44	44.89	2123	338
35524.83047	29372.52878	-72.4905	29.84	29.84	59.68	1992	338
3219.830472	29543.12878	155.206	31.25	31.25	62.50	1407	338
31564.63047	30397.62878	-64.0665	36.22	36.22	72.44	2123	338
11292.33047	31232.02878	-58.8825	22.25	22.25	44.51	4481	338
36287.53047	32401.42878	-154.139	41.54	41.54	83.08	2760	338
15546.13047	32736.02878	93.0663	34.48	34.48	68.95	1383	338
25596.33047	32831.52878	-134.05	27.20	27.20	54.40	3500	338
22751.83047	33014.62878	209.768	46.35	46.35	92.69	1198	338
24151.63047	33404.02878	-55.6425	17.78	17.78	35.56	4384	338
27047.33047	33860.12878	-3.8025	29.51	29.51	59.02	2320	338
31119.53047	34401.02878	-146.363	30.07	30.07	60.15	3108	338
37772.63047	34838.52878	235.533	22.56	22.56	45.12	5493	338
15777.73047	35243.32878	17.5815	35.35	35.35	70.70	1593	338
16476.73047	35382.12878	100.644	9.91	9.91	19.83	15912	338
26469.53047	37157.82878	-58.8825	34.03	34.03	68.06	1829	338
21095.83047	37090.52878	253.72	36.55	36.55	73.10	1701	338
35574.93047	37220.32878	-26.4825	14.79	14.79	29.58	7699	338
26193.53047	37588.72878	-123.035	63.82	63.82	127.64	1290	338
29258.12829	4167.125307	-25.3686	25.34	25.34	50.68	2376	346
9856.128292	4814.025307	7.67939	25.60	25.60	51.20	2989	346
21243.92829	6139.825307	-6.57661	36.50	36.50	73.00	1601	346
28261.92829	6194.125307	-2.68861	14.88	14.88	29.77	4787	346
4804.828292	6273.225307	-191.905	48.30	48.30	96.60	1837	346
19908.52829	6925.025307	-189.961	12.18	12.18	24.35	11183	346
27592.02829	8334.625307	17.3994	21.95	21.95	43.90	3611	346
22555.22829	8630.425307	-103.129	17.31	17.31	34.62	6395	346
25181.62829	8975.225307	-35.0886	59.37	59.37	118.74	1077	346
27025.52829	9151.825307	-33.7926	40.51	40.51	81.01	1562	346
15480.32829	10786.12531	-90.1686	30.38	30.38	60.76	2160	346
18743.82829	11100.02531	-139.417	19.50	19.50	39.00	6039	346
9825.328292	11956.52531	-126.457	56.07	56.07	112.15	1138	346
9114.228292	13212.82531	-187.369	63.09	63.09	126.18	1403	346
15111.92829	15293.22531	-66.8406	37.92	37.92	75.83	1537	346
24638.52829	15161.52531	56.5098	13.28	13.28	26.56	6889	346
21640.92829	15471.32531	-154.321	31.67	31.67	63.35	1897	346
11350.12829	19479.32531	99.7044	31.53	31.53	63.07	1558	346
33292.22829	21541.12531	34.2474	40.03	40.03	80.07	1271	346
35808.62829	22308.12531	-86.9286	67.28	67.28	134.56	1239	346
27720.62829	23622.92531	82.275	23.79	23.79	47.57	2356	346
12430.22829	23533.32531	40.7274	37.02	37.02	74.04	1359	346
11878.52829	23835.02531	40.0794	26.21	26.21	52.42	2324	346
32532.52829	24299.52531	347.505	46.61	46.61	93.21	2043	346
9196.928292	25510.52531	204.281	33.28	33.28	66.55	1227	346
15912.92829	25966.92531	86.064	19.29	19.29	38.57	4837	346
36064.62829	27133.32531	-33.1446	40.77	40.77	81.53	1861	346
20196.72829	28126.12531	297.49	29.11	29.11	58.22	2151	346
14545.02829	28985.32531	96.6732	28.05	28.05	56.10	2370	346
37929.62829	29080.82531	-126.457	39.73	39.73	79.46	2217	346
1854.828292	31805.32531	-136.825	51.55	51.55	103.10	1709	346
26997.42829	33429.32531	-75.2646	43.14	43.14	86.29	1328	346
16343.22829	33542.22531	116.376	22.14	22.14	44.27	2027	346
28858.32829	33785.72531	1.84739	31.58	31.58	63.16	1522	346
36477.82829	34960.42531	-22.1286	34.92	34.92	69.85	2267	346
14010.52829	35226.12531	-83.6886	40.39	40.39	80.78	1253	346
19803.82829	38071.92531	-107.017	18.60	18.60	37.21	5785	346
36876.62829	38143.32531	261.116	57.67	57.67	115.35	1171	346
16344.62829	38839.92531	-189.961	19.88	19.88	39.75	8328	346
25117.22611	4728.821834	30.1773	30.38	30.38	60.76	1628	354
29946.82611	7352.521834	69.2103	12.98	12.98	25.95	7685	354
3679.926111	7731.821834	-173.295	67.89	67.89	135.79	1075	354
26550.82611	7807.221834	31.4733	25.69	25.69	51.39	2012	354
11511.42611	7944.821834	-157.095	69.14	69.14	138.29	1170	354
18800.82611	9338.421834	-6.11071	18.16	18.16	36.31	3933	354
27746.12611	11243.72183	86.6397	18.82	18.82	37.63	4057	354
6692.626111	11617.02183	25.6413	35.49	35.49	70.98	1184	354
6817.326111	12401.22183	-17.7747	37.66	37.66	75.31	1355	354
26186.42611	12747.02183	-83.2227	31.56	31.56	63.11	1583	354
34685.22611	12857.32183	-85.8147	31.06	31.06	62.12	2353	354
34173.82611	13745.22183	-166.815	35.21	35.21	70.41	3081	354
26312.82611	15296.42183	-140.895	16.67	16.67	33.35	3764	354
35363.52611	15287.12183	-46.9347	53.69	53.69	107.39	1033	354
32874.52611	20014.72183	34.7133	19.99	19.99	39.99	6517	354
32352.92611	20482.92183	39.2493	34.08	34.08	68.15	1381	354
32539.72611	22555.42183	-169.407	54.02	54.02	108.05	1623	354
35066.62611	23230.12183	17.8653	29.70	29.70	59.39	2268	354
30600.12611	23360.72183	63.9057	31.11	31.11	62.22	1517	354
32747.62611	23988.62183	-90.3507	9.11	9.11	18.23	22116	354
33420.72611	25943.82183	9.44129	42.48	42.48	84.97	1445	354
17757.02611	26956.52183	-56.0067	42.58	42.58	85.16	1214	354
21444.52611	28714.32183	-117.567	32.62	32.62	65.23	1936	354
34692.62611	29344.52183	-70.2627	55.39	55.39	110.78	1263	354
35585.42611	30864.22183	-65.0787	25.86	25.86	51.72	2217	354
21078.22611	32054.02183	-81.2787	45.50	45.50	91.00	1174	354
31358.32611	32459.62183	85.8819	21.90	21.90	43.80	3789	354
11222.72611	32796.02183	74.5149	23.46	23.46	46.91	1894	354
25685.12611	33004.82183	-89.0547	23.24	23.24	46.49	3129	354
6812.426111	33915.62183	10.7373	46.84	46.84	93.68	1002	354
30691.62611	34039.42183	261.691	54.47	54.47	108.94	1429	354
15301.42611	34423.82183	-41.1027	43.52	43.52	87.04	1112	354
14156.22611	35402.92183	42.4893	40.22	40.22	80.45	1371	354
20163.22611	35511.92183	337.471	16.60	16.60	33.21	8069	354
28508.02611	35807.22183	-2.22271	36.08	36.08	72.16	1661	354
16451.72611	36618.62183	-173.295	33.70	33.70	67.40	3304	354
15497.12611	37269.12183	232.895	37.63	37.63	75.27	1481	354
20174.02611	38860.32183	35.3613	48.18	48.18	96.37	1393	354
3663.823931	4484.81836	-70.4448	45.12	45.12	90.24	1849	362
31523.82393	5019.41836	-60.0768	24.77	24.77	49.55	2406	362
[truncated: 150,922 more rows]
