# Supplementary material for: Super-resolution analysis of PACSIN2 and EHD2 at caveolae
Source: PLoS One. 2022 Jul 14;17(7):e0271003. doi: 10.1371/journal.pone.0271003 (PMC9282494; doi:10.1371/journal.pone.0271003)
Supplement: S2 Data — (ZIP) [file pone.0271003.s004.zip › 405RbCav1Cy3MoPACSIN2002driftCorr 3DdistanceR_561-647_133K_TS3D.3dlp]

19757.92096	4133.572933	114.624	45.95	45.95	91.89	1906	6
21212.22096	5091.172933	0.216	46.51	46.51	93.02	2407	6
32826.02096	5610.272933	-40.608	18.13	18.13	36.27	8224	6
4766.020956	6016.072933	-165.024	74.94	74.94	149.87	1363	6
22051.52096	6870.172933	38.448	14.74	14.74	29.48	6318	6
26243.82096	7444.572933	150.998	21.78	21.78	43.57	4818	6
14157.42096	7572.272933	17.712	50.19	50.19	100.37	1665	6
34747.32096	8371.572933	-33.48	40.98	40.98	81.95	2054	6
27677.32096	11206.17293	-113.184	14.98	14.98	29.96	14615	6
29178.12096	11575.97293	-172.8	25.95	25.95	51.90	4974	6
26316.42096	13855.77293	-150.768	21.52	21.52	43.05	7747	6
17148.62096	14317.57293	247.997	19.17	19.17	38.34	8143	6
32099.22096	14252.37293	196.466	32.22	32.22	64.43	3018	6
5076.820956	15295.17293	-38.664	37.16	37.16	74.32	2118	6
26312.62096	15303.97293	-65.88	16.67	16.67	33.35	5528	6
32430.62096	15402.07293	17.712	35.96	35.96	71.92	4458	6
28982.02096	15414.17293	-94.392	67.33	67.33	134.66	1403	6
34465.02096	15724.47293	-107.352	37.30	37.30	74.61	2875	6
23926.92096	16552.27293	192.677	34.92	34.92	69.85	2690	6
12554.02096	18274.77293	-60.048	26.23	26.23	52.47	3711	6
16139.92096	18468.17293	241.177	12.83	12.83	25.67	16611	6
29088.32096	18743.27293	-3.672	41.00	41.00	82.00	1799	6
6228.820956	19498.17293	-10.152	58.76	58.76	117.51	1150	6
34778.12096	20216.47293	234.356	49.93	49.93	99.85	2246	6
29462.22096	22170.27293	41.688	39.40	39.40	78.80	1743	6
17960.12096	22413.37293	-25.704	25.08	25.08	50.16	4169	6
32672.12096	26006.17293	-49.68	48.58	48.58	97.17	1897	6
14115.22096	26372.97293	-50.328	26.42	26.42	52.85	4754	6
26734.52096	26907.77293	298.012	31.11	31.11	62.22	4561	6
15460.72096	28600.77293	61.578	36.20	36.20	72.39	2614	6
21413.42096	29043.67293	146.452	41.05	41.05	82.10	1517	6
34275.22096	29020.27293	70.6716	28.10	28.10	56.19	2666	6
17738.32096	30328.77293	219.958	33.51	33.51	67.02	2520	6
24210.02096	30691.07293	-34.128	20.51	20.51	41.02	6073	6
8655.820956	31288.47293	276.035	47.55	47.55	95.09	2113	6
35032.22096	31443.87293	181.31	35.11	35.11	70.23	2019	6
22783.62096	32195.87293	-34.128	20.28	20.28	40.55	6396	6
35519.72096	32895.47293	-190.944	56.10	56.10	112.19	2366	6
10260.42096	33398.37293	-201.312	39.12	39.12	78.23	3406	6
14807.72096	33182.17293	68.3982	17.54	17.54	35.09	6017	6
31019.22096	34385.87293	159.334	22.00	22.00	43.99	4086	6
28769.72096	34513.17293	-17.928	39.47	39.47	78.94	1825	6
14582.72096	34856.97293	-33.48	52.59	52.59	105.17	1555	6
39064.52096	35138.77293	166.154	42.67	42.67	85.35	2415	6
39322.22096	36208.17293	163.123	50.30	50.30	100.61	1157	6
38126.82096	37428.17293	-88.56	38.01	38.01	76.02	2304	6
27330.22096	38043.67293	7.992	54.78	54.78	109.55	1150	6
39324.61878	4310.96946	10.584	70.77	70.77	141.54	1002	14
28183.91878	8421.96946	258.606	17.87	17.87	35.75	8541	14
23744.41878	10052.56946	-113.184	29.72	29.72	59.44	5389	14
29515.91878	10258.36946	-8.856	29.88	29.88	59.77	2478	14
23533.81878	11764.26946	79.0074	18.96	18.96	37.92	3752	14
29630.71878	12776.66946	-14.04	38.17	38.17	76.35	2214	14
20001.11878	13069.26946	209.349	38.46	38.46	76.91	2094	14
12905.21878	13878.16946	336.659	9.09	9.09	18.18	27557	14
21092.81878	14763.76946	147.209	21.03	21.03	42.06	4719	14
37309.01878	15997.76946	60.0624	63.70	63.70	127.41	1127	14
9281.718775	16546.16946	-146.88	14.06	14.06	28.12	13978	14
14357.11878	16730.16946	84.312	25.10	25.10	50.21	3174	14
15336.81878	16763.66946	58.5468	16.98	16.98	33.96	5204	14
17672.81878	17132.36946	-107.352	29.65	29.65	59.30	2935	14
18537.01878	16905.96946	209.349	47.48	47.48	94.95	1355	14
8561.718775	18110.46946	-29.592	41.80	41.80	83.60	1753	14
29019.21878	20850.76946	45.576	22.07	22.07	44.13	4601	14
31022.51878	21587.06946	32.616	24.21	24.21	48.42	2365	14
6633.118775	21713.96946	-3.024	34.67	34.67	69.33	1939	14
12845.31878	23461.76946	156.303	37.44	37.44	74.89	1907	14
33624.01878	23705.46946	-161.136	26.49	26.49	52.99	4870	14
22101.31878	24085.76946	350.3	65.09	65.09	130.18	1695	14
27787.71878	24847.26946	139.631	22.04	22.04	44.09	2388	14
13808.01878	25714.86946	188.888	51.29	51.29	102.58	1420	14
22818.21878	25686.56946	293.465	45.36	45.36	90.71	1733	14
31706.91878	27071.06946	146.452	37.02	37.02	74.04	1994	14
37903.31878	29018.76946	-52.272	36.13	36.13	72.25	2258	14
31645.61878	29590.46946	-16.632	30.64	30.64	61.28	2240	14
36047.71878	30491.86946	-49.032	41.33	41.33	82.66	2620	14
31380.81878	32539.96946	-12.744	43.61	43.61	87.23	3079	14
16473.31878	33542.46946	145.694	10.50	10.50	21.01	17162	14
14572.71878	34848.86946	-28.296	47.64	47.64	95.28	1554	14
32095.81878	35022.66946	-90.504	69.54	69.54	139.09	1368	14
14232.11878	35357.86946	60.0624	40.41	40.41	80.82	1408	14
24968.51878	36392.46946	-186.408	16.81	16.81	33.63	14906	14
34680.71878	36850.46946	-58.104	56.45	56.45	112.90	1485	14
22620.51878	38521.46946	-41.256	26.92	26.92	53.84	4790	14
28651.8166	3968.465986	-200.016	17.87	17.87	35.75	8947	22
31850.5166	5212.265986	-1.08	19.85	19.85	39.71	5819	22
25516.2166	6199.465986	-25.056	30.97	30.97	61.94	2202	22
29236.0166	7166.265986	0.216	20.14	20.14	40.27	5656	22
13462.2166	7490.765986	16.416	27.58	27.58	55.15	3675	22
19469.4166	7427.665986	-54.864	37.61	37.61	75.22	3297	22
17541.8166	7941.665986	-194.832	15.78	15.78	31.56	9975	22
34603.5166	8626.265986	-54.216	69.71	69.71	139.42	1299	22
19100.8166	8710.265986	0.216	28.24	28.24	56.47	2487	22
24903.6166	9450.565986	-2.376	22.87	22.87	45.73	3954	22
14997.3166	10134.06599	101.741	44.56	44.56	89.11	1570	22
14082.7166	11131.26599	-56.808	30.05	30.05	60.10	3383	22
27672.2166	11211.36599	-113.184	16.44	16.44	32.88	5874	22
30599.6166	11498.16599	100.984	37.99	37.99	75.97	2122	22
31464.7166	11425.86599	-48.384	17.97	17.97	35.94	8319	22
15772.6166	11796.16599	213.138	28.50	28.50	56.99	2557	22
8197.516595	14120.66599	150.998	22.02	22.02	44.04	4776	22
37300.1166	14183.56599	82.0386	61.98	61.98	123.97	1275	22
12421.5166	16808.26599	122.96	16.16	16.16	32.31	5667	22
30747.8166	17339.16599	221.474	41.90	41.90	83.79	1774	22
36924.2166	17215.06599	-165.024	82.80	82.80	165.60	1385	22
35944.6166	18856.66599	-21.168	71.85	71.85	143.70	1097	22
9889.316595	19515.76599	91.89	13.49	13.49	26.99	8239	22
22577.9166	21499.36599	-145.584	76.42	76.42	152.84	1124	22
14451.2166	21655.76599	271.489	27.62	27.62	55.25	4541	22
6477.616595	22618.06599	-201.312	44.86	44.86	89.73	2902	22
28257.3166	22714.06599	-30.888	34.71	34.71	69.43	2964	22
38482.9166	24835.26599	-82.728	51.62	51.62	103.24	1215	22
10173.9166	24778.86599	29.376	14.22	14.22	28.45	6686	22
14636.2166	25111.56599	234.356	19.19	19.19	38.39	5585	22
1721.216595	25270.46599	25.488	55.25	55.25	110.50	1206	22
32566.6166	25230.16599	-105.408	15.80	15.80	31.60	10783	22
18282.7166	25540.26599	7.344	36.15	36.15	72.30	1526	22
12858.5166	25856.36599	86.5854	39.16	39.16	78.33	1917	22
2239.916595	26725.26599	241.934	52.85	52.85	105.69	1093	22
33416.0166	28147.26599	311.652	19.38	19.38	38.76	8464	22
8174.016595	28921.56599	-32.184	41.64	41.64	83.27	1476	22
22313.5166	29949.26599	60.0624	53.81	53.81	107.62	1181	22
26770.8166	30900.06599	-10.152	41.87	41.87	83.74	1458	22
30195.6166	30866.96599	-96.336	32.55	32.55	65.09	4251	22
31427.1166	30743.66599	226.021	46.75	46.75	93.49	1658	22
9768.316595	31309.16599	-101.52	52.70	52.70	105.41	1422	22
12949.3166	31344.16599	-11.448	63.89	63.89	127.78	1196	22
18176.1166	31531.26599	-192.888	59.53	59.53	119.07	2136	22
21605.9166	33069.06599	30.024	31.91	31.91	63.82	1905	22
29344.1166	35334.56599	-34.776	71.99	71.99	143.98	1704	22
15711.1166	35669.06599	238.903	21.22	21.22	42.44	4374	22
11598.5166	36319.86599	63.0936	33.72	33.72	67.45	1624	22
16458.8166	36807.26599	144.936	20.14	20.14	40.27	5480	22
24525.0166	37256.46599	-177.984	13.47	13.47	26.94	14142	22
12823.41441	4110.462513	28.728	62.76	62.76	125.52	1710	30
38326.11441	4257.062513	200.255	52.28	52.28	104.56	1495	30
5595.714415	4582.762513	15.768	38.83	38.83	77.67	1922	30
6718.914415	5113.562513	-30.888	38.95	38.95	77.90	1575	30
29174.41441	5453.862513	189.646	58.99	58.99	117.99	1176	30
6969.914415	5900.962513	-117.72	52.52	52.52	105.03	1434	30
15477.51441	7483.462513	-180.576	24.77	24.77	49.55	4950	30
32498.71441	7503.862513	91.1322	35.11	35.11	70.23	1969	30
8055.614415	7705.662513	188.888	43.61	43.61	87.23	1165	30
31100.11441	7740.562513	69.156	37.21	37.21	74.42	2506	30
22700.41441	8401.962513	199.498	62.93	62.93	125.85	1097	30
6315.314415	8712.362513	-19.224	49.15	49.15	98.30	1290	30
36116.91441	9069.762513	-88.56	34.34	34.34	68.67	3254	30
25762.11441	9919.562513	129.022	17.45	17.45	34.90	5918	30
13797.31441	10619.56251	24.84	36.20	36.20	72.39	2181	30
28966.41441	10692.26251	276.793	28.57	28.57	57.13	3143	30
24422.81441	11188.76251	-195.48	52.49	52.49	104.99	2324	30
20319.71441	11467.36251	52.056	14.88	14.88	29.77	7165	30
29701.51441	11477.36251	160.092	61.02	61.02	122.04	1243	30
3164.714415	11606.56251	23.544	45.52	45.52	91.04	1315	30
21062.71441	12550.36251	-43.848	22.07	22.07	44.13	3360	30
20505.31441	15645.16251	323.019	15.94	15.94	31.89	7772	30
34573.71441	15826.56251	77.4918	26.85	26.85	53.69	2317	30
32316.01441	16551.46251	176.764	16.32	16.32	32.64	6742	30
13446.21441	18516.96251	41.04	46.25	46.25	92.50	1342	30
12767.71441	20227.66251	-164.376	26.00	26.00	52.00	3991	30
23759.61441	22263.16251	-129.384	48.02	48.02	96.04	1777	30
32501.21441	22584.16251	82.0386	41.52	41.52	83.04	1537	30
33801.61441	23338.96251	66.8826	26.99	26.99	53.98	3095	30
28947.41441	25290.66251	129.78	44.46	44.46	88.92	1425	30
30951.51441	25131.16251	55.5156	45.17	45.17	90.34	1126	30
15777.01441	26025.66251	-139.104	45.36	45.36	90.71	2995	30
33172.41441	26129.96251	288.16	45.64	45.64	91.28	2467	30
32653.01441	26556.36251	-84.672	48.28	48.28	96.55	1842	30
3962.814415	27004.16251	22.896	48.56	48.56	97.12	1250	30
26742.01441	27010.26251	49.464	40.65	40.65	81.29	1258	30
32693.51441	27539.76251	210.865	28.05	28.05	56.10	4871	30
38079.01441	28629.16251	35.856	30.07	30.07	60.15	2715	30
35255.31441	29445.86251	332.87	46.72	46.72	93.45	2557	30
11976.21441	30707.16251	244.208	21.81	21.81	43.61	4167	30
25118.31441	31288.16251	151.756	49.86	49.86	99.71	1131	30
14131.01441	31640.66251	-65.88	33.25	33.25	66.51	2263	30
24658.91441	32794.06251	181.31	34.55	34.55	69.10	1824	30
33948.21441	32797.86251	-41.256	50.30	50.30	100.61	1287	30
16505.71441	33536.36251	33.264	12.34	12.34	24.68	9345	30
27163.71441	34935.56251	-80.136	42.08	42.08	84.17	1725	30
24914.81441	36483.66251	236.63	21.20	21.20	42.39	5788	30
26824.01441	37568.86251	338.175	60.05	60.05	120.11	1744	30
23246.71441	38151.16251	-43.848	74.42	74.42	148.84	1191	30
31689.21441	38359.36251	-19.224	66.36	66.36	132.73	1058	30
29321.51441	38454.26251	-89.856	51.29	51.29	102.58	1485	30
9439.814415	38690.86251	35.208	41.45	41.45	82.90	1176	30
27756.01441	39386.66251	11.232	50.94	50.94	101.88	1025	30
33442.91223	4710.059039	20.304	76.98	76.98	153.97	1028	38
27430.81223	6309.459039	-87.264	39.28	39.28	78.56	2609	38
13225.81223	6893.659039	80.523	50.82	50.82	101.64	1247	38
19827.51223	8783.659039	261.637	50.77	50.77	101.55	1772	38
3627.112234	9126.459039	48.168	39.75	39.75	79.50	1161	38
21163.61223	9067.659039	19.008	36.83	36.83	73.66	1746	38
15465.11223	9992.259039	-65.88	18.93	18.93	37.87	5446	38
6549.312234	10683.15904	-34.776	52.59	52.59	105.17	1570	38
29151.31223	11601.25904	-98.928	45.80	45.80	91.61	2345	38
11751.71223	11903.75904	-10.8	40.06	40.06	80.12	2124	38
30296.01223	11957.75904	167.67	31.65	31.65	63.30	1872	38
26322.91223	13942.15904	-100.224	31.56	31.56	63.11	2867	38
32463.51223	15234.65904	138.116	11.96	11.96	23.93	10652	38
10078.41223	15836.05904	-85.32	44.91	44.91	89.82	2064	38
30024.81223	16698.65904	-21.816	30.14	30.14	60.29	2321	38
10607.41223	16913.65904	188.888	25.67	25.67	51.34	2252	38
25023.41223	18486.35904	-177.984	30.90	30.90	61.80	3301	38
7445.912234	19381.25904	-123.552	47.62	47.62	95.24	1761	38
34202.01223	20052.15904	-135.216	43.90	43.90	87.79	2507	38
32547.21223	20637.45904	-52.92	19.38	19.38	38.76	5244	38
29017.51223	20958.05904	93.4056	20.21	20.21	40.41	3423	38
21564.61223	25109.55904	-18.576	19.59	19.59	39.19	5015	38
32511.11223	25182.05904	26.784	10.55	10.55	21.10	12227	38
29468.41223	25551.85904	176.006	34.90	34.90	69.80	1954	38
28146.71223	26037.35904	-74.304	8.24	8.24	16.48	15034	38
33394.91223	28200.65904	53.352	14.48	14.48	28.97	7576	38
31418.71223	29757.35904	51.408	53.58	53.58	107.15	1085	38
28046.11223	30983.85904	79.0074	70.49	70.49	140.97	1042	38
23153.71223	31354.45904	253.301	67.42	67.42	134.85	1099	38
31324.51223	32535.15904	34.56	21.97	21.97	43.94	2824	38
14938.31223	33189.25904	154.03	35.84	35.84	71.69	1663	38
25776.01223	33281.35904	-160.488	35.02	35.02	70.04	3766	38
35936.81223	33749.65904	-12.744	22.42	22.42	44.84	3848	38
29919.61223	35443.35904	-56.16	42.72	42.72	85.44	2003	38
8851.912234	36362.15904	54.7578	42.77	42.77	85.53	1385	38
16035.91223	40033.25904	19.656	57.16	57.16	114.31	1130	38
24995.91005	4817.355566	246.481	44.42	44.42	88.83	1869	46
35203.21005	5720.655566	-8.856	40.79	40.79	81.58	1890	46
27403.41005	6325.055566	97.9524	18.70	18.70	37.40	4817	46
19709.01005	7188.755566	89.6166	29.70	29.70	59.39	2156	46
11065.41005	7963.055566	-130.68	46.44	46.44	92.88	1619	46
11626.11005	9054.955566	-82.728	54.24	54.24	108.47	1412	46
18384.61005	9460.455566	-89.856	23.53	23.53	47.05	3236	46
22366.31005	10190.05557	108.562	22.98	22.98	45.97	3571	46
17339.31005	11615.35557	176.764	42.48	42.48	84.97	1448	46
1851.310054	11837.15557	339.691	46.72	46.72	93.45	1551	46
20546.71005	12173.85557	231.325	28.24	28.24	56.47	2470	46
18830.41005	12290.85557	116.897	27.29	27.29	54.59	2236	46
35425.71005	12994.45557	-153.36	19.00	19.00	38.01	7686	46
13813.01005	13918.65557	11.88	22.98	22.98	45.97	3332	46
35304.21005	14432.45557	182.826	29.91	29.91	59.82	2914	46
27854.61005	17011.95557	176.006	9.54	9.54	19.08	15275	46
7266.210054	20386.95557	-115.776	35.98	35.98	71.97	2338	46
11408.21005	20304.65557	103.257	12.27	12.27	24.54	5759	46
34728.71005	20343.95557	224.505	48.14	48.14	96.27	1764	46
24710.41005	20908.65557	10.584	42.11	42.11	84.21	1287	46
31533.71005	22487.15557	-66.528	44.49	44.49	88.97	1465	46
28734.81005	24227.55557	-196.128	28.00	28.00	56.00	6387	46
9327.610054	25265.85557	10.584	22.49	22.49	44.98	5346	46
7065.810054	25088.65557	4.752	37.23	37.23	74.47	1583	46
34141.21005	27905.75557	251.786	100.09	100.09	200.18	1241	46
19341.41005	28442.25557	60.0624	30.78	30.78	61.56	2733	46
26954.91005	29938.95557	-76.896	38.32	38.32	76.63	2237	46
34824.01005	30392.55557	293.465	19.95	19.95	39.89	6074	46
16726.61005	31983.45557	-106.056	50.07	50.07	100.13	1579	46
31415.01005	32485.25557	49.464	32.19	32.19	64.39	1818	46
25574.81005	32786.35557	-99.576	24.54	24.54	49.08	3911	46
31139.41005	33206.65557	58.5468	25.13	25.13	50.26	5786	46
16029.01005	34073.85557	-198.072	73.92	73.92	147.85	1507	46
35253.91005	34639.05557	-68.472	41.85	41.85	83.70	1655	46
25733.11005	35663.35557	202.529	34.78	34.78	69.57	2331	46
16804.71005	39901.05557	-14.688	50.70	50.70	101.41	1414	46
24114.60787	4515.152092	-126.792	23.06	23.06	46.11	4042	54
14492.60787	4761.852092	-12.096	46.16	46.16	92.32	1179	54
19162.80787	5255.052092	118.413	35.35	35.35	70.70	1345	54
33153.30787	5557.552092	-161.136	53.06	53.06	106.12	2338	54
21185.70787	6413.052092	-194.184	32.45	32.45	64.90	3549	54
29333.30787	7097.352092	-92.448	58.26	58.26	116.53	1564	54
18488.10787	7743.552092	-163.728	49.03	49.03	98.06	2425	54
15982.20787	9738.352092	216.169	30.52	30.52	61.04	2541	54
19979.80787	12132.15209	-50.328	19.97	19.97	39.94	5423	54
24920.30787	13732.15209	260.879	30.52	30.52	61.04	2284	54
15889.70787	13956.45209	236.63	31.58	31.58	63.16	2719	54
12046.70787	14217.05209	-91.152	30.33	30.33	60.66	3993	54
32158.00787	16575.35209	-25.704	39.47	39.47	78.94	1658	54
28102.50787	17739.05209	-7.56	6.05	6.05	12.10	18999	54
15142.00787	17825.25209	31.968	31.79	31.79	63.59	1852	54
11667.60787	18876.05209	-134.568	25.22	25.22	50.44	5278	54
10392.30787	20417.15209	-177.336	23.39	23.39	46.77	4128	54
15669.00787	20530.45209	26.136	51.93	51.93	103.86	1271	54
35388.90787	22393.95209	-180.576	49.83	49.83	99.66	2352	54
13010.90787	22959.45209	26.136	52.49	52.49	104.99	1905	54
32786.80787	23921.15209	-118.368	31.72	31.72	63.44	3388	54
8380.307874	25098.85209	-121.608	14.79	14.79	29.58	9051	54
22612.00787	25359.85209	28.728	33.32	33.32	66.65	1843	54
20783.50787	25641.85209	-98.928	61.21	61.21	122.41	1237	54
2951.807874	25964.75209	226.021	47.22	47.22	94.44	1063	54
12231.30787	25932.95209	-82.08	42.11	42.11	84.21	2841	54
20198.70787	26274.35209	179.795	30.64	30.64	61.28	1456	54
18070.20787	26472.25209	-17.28	27.67	27.67	55.34	1728	54
3579.007874	26769.25209	299.527	56.90	56.90	113.79	1238	54
16412.90787	27721.25209	-188.352	52.99	52.99	105.97	2381	54
32746.80787	27565.45209	209.349	20.94	20.94	41.87	3298	54
27957.80787	27490.65209	24.192	40.88	40.88	81.77	1334	54
6141.907874	28998.65209	57.0312	65.68	65.68	131.36	1045	54
12390.10787	28857.15209	55.5156	47.38	47.38	94.77	1305	54
30117.60787	29548.25209	136.6	24.59	24.59	49.17	3982	54
22300.00787	29663.55209	229.81	42.60	42.60	85.20	1399	54
35112.90787	29573.95209	57.0312	37.73	37.73	75.45	1788	54
13867.70787	29724.85209	-45.792	49.22	49.22	98.44	1492	54
1421.407874	32306.25209	-201.312	41.50	41.50	82.99	2963	54
15692.40787	32477.15209	167.67	21.48	21.48	42.96	2727	54
11508.50787	32645.45209	148.725	29.93	29.93	59.86	1741	54
25666.60787	33419.45209	289.676	18.96	18.96	37.92	7698	54
30800.50787	34521.05209	-114.48	21.67	21.67	43.33	4413	54
38134.80787	34953.85209	348.026	30.71	30.71	61.42	3747	54
11552.40787	36334.45209	-58.104	61.09	61.09	122.18	1089	54
34369.50787	36835.15209	-23.112	21.20	21.20	42.39	4155	54
38030.70787	38077.15209	6.696	54.33	54.33	108.66	1247	54
35074.30787	38952.45209	355.604	45.48	45.48	90.95	2174	54
14489.60569	3724.448619	-139.752	33.96	33.96	67.92	2942	62
30941.80569	4675.348619	-178.632	29.53	29.53	59.06	3917	62
32388.10569	5570.148619	-81.432	67.16	67.16	134.33	1589	62
21227.40569	6433.348619	9.936	28.12	28.12	56.24	2210	62
35694.40569	6779.448619	-124.2	52.28	52.28	104.56	1946	62
21781.00569	9271.048619	245.723	17.14	17.14	34.29	6556	62
24810.70569	9821.248619	-13.392	52.89	52.89	105.79	1371	62
27615.80569	10015.24862	304.832	11.21	11.21	22.42	17493	62
3524.205693	10500.04862	-46.44	50.21	50.21	100.42	1366	62
22484.30569	11146.84862	37.152	37.19	37.19	74.37	1364	62
20153.50569	11509.14862	-37.368	45.66	45.66	91.33	1480	62
32433.60569	12146.14862	14.472	34.88	34.88	69.76	2400	62
35900.30569	12624.94862	165.397	37.40	37.40	74.79	2648	62
26287.10569	12790.44862	191.162	45.62	45.62	91.23	1029	62
15982.50569	13831.64862	60.8202	39.00	39.00	78.00	1788	62
20102.30569	13883.84862	113.866	20.06	20.06	40.13	2534	62
19153.50569	13926.44862	-150.12	38.27	38.27	76.54	2189	62
21045.20569	14795.34862	199.498	17.47	17.47	34.95	4632	62
11619.70569	15742.54862	-59.4	22.73	22.73	45.45	3107	62
14798.90569	15633.04862	257.848	20.11	20.11	40.22	5849	62
6360.105693	16313.44862	15.768	35.25	35.25	70.51	1343	62
14407.40569	16449.64862	-134.568	38.15	38.15	76.30	2333	62
33540.30569	17369.34862	119.929	64.62	64.62	129.24	1129	62
26725.50569	17917.54862	-142.992	51.60	51.60	103.20	1431	62
37236.50569	18796.54862	204.044	45.22	45.22	90.43	1802	62
32915.00569	19087.44862	216.169	60.52	60.52	121.05	1019	62
9804.005693	19451.94862	-24.408	33.56	33.56	67.12	1562	62
12788.60569	19821.14862	-78.84	41.12	41.12	82.24	2048	62
32768.10569	19702.94862	275.278	47.19	47.19	94.39	1621	62
39343.50569	19831.04862	-197.424	89.21	89.21	178.41	1125	62
18443.50569	20544.84862	130.538	43.10	43.10	86.19	1316	62
15675.10569	20803.64862	9.936	30.85	30.85	61.70	1603	62
20162.80569	22075.94862	17.712	21.12	21.12	42.25	4164	62
36890.70569	24785.34862	141.905	40.86	40.86	81.72	1229	62
35086.60569	25016.24862	-40.608	19.97	19.97	39.94	5876	62
9360.905693	25382.24862	31.968	17.22	17.22	34.43	5407	62
13458.20569	27141.34862	87.3432	10.20	10.20	20.39	11325	62
3437.105693	27725.24862	291.949	51.57	51.57	103.15	1471	62
15710.90569	29491.84862	-102.816	30.61	30.61	61.23	2810	62
21069.00569	29666.94862	-200.016	83.11	83.11	166.22	1129	62
16966.00569	32316.04862	341.206	57.91	57.91	115.82	1657	62
36184.20569	34272.74862	265.426	51.41	51.41	102.82	1599	62
31081.50569	34405.94862	46.872	42.70	42.70	85.39	1572	62
16579.90569	39110.54862	-1.728	19.33	19.33	38.67	7642	62
7093.803513	4629.745145	-45.792	50.54	50.54	101.08	1311	70
6523.203513	4870.745145	-5.616	56.05	56.05	112.10	1288	70
24593.50351	5569.145145	34.56	11.63	11.63	23.27	10737	70
28477.10351	6021.445145	303.316	33.77	33.77	67.54	2565	70
35082.00351	6080.545145	-88.56	35.11	35.11	70.23	2453	70
25858.50351	7273.445145	30.024	25.67	25.67	51.34	2471	70
15559.80351	7381.545145	-28.296	29.11	29.11	58.22	2431	70
9273.303513	7770.745145	-133.92	48.35	48.35	96.70	1503	70
25382.10351	8412.345145	-34.128	37.37	37.37	74.75	1896	70
18481.30351	13372.34514	54	57.32	57.32	114.64	1700	70
16193.30351	13751.74514	-77.544	36.86	36.86	73.71	2510	70
17196.10351	14702.14514	-25.056	26.38	26.38	52.75	2250	70
14991.60351	14813.04514	347.269	58.36	58.36	116.71	1812	70
29114.80351	15059.94514	245.723	43.07	43.07	86.15	1299	70
14423.10351	16433.54514	-19.872	20.58	20.58	41.17	4365	70
34355.20351	16930.14514	88.101	46.32	46.32	92.65	1472	70
1815.803513	18683.84514	183.584	47.83	47.83	95.66	1102	70
33603.90351	19531.24514	-32.832	61.30	61.30	122.60	1259	70
35783.90351	20419.34514	95.679	33.51	33.51	67.02	2860	70
11247.00351	21032.94514	282.856	17.38	17.38	34.76	4392	70
8516.603513	22248.74514	-82.728	19.03	19.03	38.06	4115	70
29525.30351	22237.14514	227.536	21.01	21.01	42.01	4673	70
19569.60351	23761.54514	36.504	34.50	34.50	69.00	1506	70
14505.70351	25123.54514	216.927	20.09	20.09	40.18	3218	70
33204.20351	25430.34514	107.804	27.41	27.41	54.82	1983	70
22232.90351	26449.94514	-25.056	45.66	45.66	91.33	1371	70
13434.80351	27119.04514	-75.6	40.79	40.79	81.58	2026	70
12491.00351	28266.84514	-149.472	27.04	27.04	54.07	4542	70
9096.403513	29047.04514	232.083	28.07	28.07	56.14	3171	70
27170.50351	29734.44514	94.9212	54.45	54.45	108.90	1139	70
34419.60351	29648.34514	150.998	41.57	41.57	83.13	1407	70
15462.70351	30503.34514	-93.744	16.37	16.37	32.73	8503	70
13114.90351	33728.24514	-43.2	11.94	11.94	23.88	12973	70
20317.40351	34221.54514	236.63	23.06	23.06	46.11	4114	70
17392.80351	35664.94514	166.154	55.81	55.81	111.63	1260	70
27527.10351	36554.54514	-5.616	44.01	44.01	88.03	1386	70
20900.20351	37552.54514	32.616	30.92	30.92	61.84	3275	70
18321.50351	38322.04514	144.178	21.31	21.31	42.63	5611	70
27353.10133	4498.641671	-44.496	15.94	15.94	31.89	6449	78
1911.101333	7514.441671	-178.632	46.35	46.35	92.69	1689	78
2675.501333	7581.641671	326.808	42.79	42.79	85.58	1770	78
21032.40133	8408.141671	-7.56	13.66	13.66	27.32	6027	78
6968.701333	8856.341671	-102.168	35.70	35.70	71.40	2302	78
25839.60133	9978.041671	330.597	20.02	20.02	40.03	6674	78
21795.90133	10685.24167	190.404	11.30	11.30	22.61	12337	78
28979.90133	10683.44167	210.865	24.59	24.59	49.17	2382	78
14238.10133	11101.04167	-99.576	34.31	34.31	68.62	2545	78
25191.70133	12125.24167	-147.528	59.84	59.84	119.68	1207	78
11039.60133	13877.74167	-137.16	30.90	30.90	61.80	2949	78
32710.40133	15098.04167	-26.352	45.62	45.62	91.23	1612	78
34338.20133	16861.94167	110.077	16.39	16.39	32.78	5252	78
13266.00133	17282.04167	307.863	26.40	26.40	52.80	3516	78
33493.10133	17413.04167	-12.744	34.83	34.83	69.66	2725	78
11842.80133	18659.84167	-94.392	23.29	23.29	46.58	6478	78
34254.20133	19662.74167	-102.816	34.15	34.15	68.30	3040	78
13994.40133	20288.44167	0.216	14.55	14.55	29.11	8528	78
28748.10133	20298.24167	201.013	31.35	31.35	62.69	2357	78
11248.20133	21213.64167	-37.368	16.58	16.58	33.16	5646	78
35700.90133	24162.34167	14.472	50.23	50.23	100.46	1360	78
32485.60133	25129.74167	-89.856	18.77	18.77	37.54	6509	78
32779.20133	27430.74167	140.389	48.35	48.35	96.70	1660	78
5007.301333	28074.24167	322.261	58.12	58.12	116.24	1209	78
2888.301333	29574.84167	-158.544	60.15	60.15	120.29	1492	78
30238.10133	30857.44167	-115.128	40.20	40.20	80.40	2464	78
17353.30133	32515.64167	166.154	24.82	24.82	49.64	3072	78
3086.901333	33338.54167	259.364	42.74	42.74	85.49	1983	78
14563.70133	35356.04167	57.789	42.65	42.65	85.30	1181	78
27284.20133	36551.24167	-177.336	68.60	68.60	137.20	1458	78
35407.80133	36844.94167	-81.432	54.47	54.47	108.94	1711	78
14100.90133	38094.34167	-110.592	34.24	34.24	68.48	2439	78
6177.501333	38867.24167	-4.32	41.45	41.45	82.90	1588	78
27578.00133	39641.24167	-131.328	57.86	57.86	115.72	1293	78
34830.90133	39588.94167	-55.512	54.24	54.24	108.47	1410	78
31925.79915	4006.138198	-181.224	18.96	18.96	37.92	5962	86
33334.29915	4446.138198	187.373	51.95	51.95	103.90	1551	86
13370.19915	4941.138198	20.304	44.98	44.98	89.96	1958	86
35185.39915	5715.838198	-128.088	32.92	32.92	65.85	2876	86
21823.09915	8439.438198	-61.992	29.77	29.77	59.53	2471	86
23696.59915	8520.038198	-176.04	26.19	26.19	52.38	3896	86
32508.19915	9113.738198	240.419	21.17	21.17	42.34	4905	86
24373.89915	9399.838198	296.496	23.13	23.13	46.25	5378	86
18773.29915	10003.4382	201.013	32.26	32.26	64.53	2065	86
26897.89915	10684.3382	31.32	11.68	11.68	23.36	9716	86
24955.79915	11243.7382	273.762	37.82	37.82	75.64	1632	86
36087.99915	11787.2382	-117.72	29.58	29.58	59.16	5632	86
37090.79915	15216.8382	-158.544	57.49	57.49	114.97	2033	86
26261.59915	15495.8382	-96.336	29.01	29.01	58.03	2413	86
34501.49915	16874.5382	11.88	33.63	33.63	67.26	1738	86
11827.69915	17844.7382	66.8826	13.21	13.21	26.42	7495	86
12004.99915	19603.4382	74.4606	11.80	11.80	23.60	8494	86
13509.79915	19590.2382	-0.432	32.78	32.78	65.56	1877	86
13051.69915	22086.4382	208.591	33.09	33.09	66.18	2260	86
15954.59915	25956.0382	72.1872	32.73	32.73	65.47	2531	86
36387.19915	27094.9382	-17.928	70.58	70.58	141.16	1075	86
35959.69915	27150.7382	-79.488	71.14	71.14	142.29	1435	86
13218.19915	27497.2382	-107.352	19.08	19.08	38.15	4868	86
1408.099152	28089.7382	-52.272	50.56	50.56	101.12	1002	86
20051.19915	29374.4382	50.112	30.99	30.99	61.98	1469	86
16998.99915	29849.6382	-102.168	23.69	23.69	47.38	3440	86
28798.39915	30537.9382	284.371	49.60	49.60	99.19	2516	86
35600.49915	30839.2382	9.936	28.02	28.02	56.05	1919	86
26205.29915	31903.1382	-144.288	35.35	35.35	70.70	2628	86
37595.49915	32759.5382	-35.424	42.25	42.25	84.50	1696	86
19916.89915	33468.7382	48.816	23.43	23.43	46.86	3926	86
30299.79915	33535.0382	-12.744	18.53	18.53	37.07	6688	86
13135.79915	34251.3382	-4.32	51.08	51.08	102.16	1187	86
16196.09915	34900.3382	22.248	25.39	25.39	50.77	2126	86
18178.99915	35126.9382	245.723	38.43	38.43	76.87	3166	86
14411.19915	35316.8382	195.709	20.18	20.18	40.36	3696	86
19558.99915	36425.8382	159.334	12.76	12.76	25.53	7445	86
21858.79915	37026.7382	83.5542	15.66	15.66	31.32	4301	86
19001.69915	39145.2382	17.712	29.70	29.70	59.39	2037	86
36700.79915	39408.9382	272.246	52.21	52.21	104.42	1280	86
27351.39697	4514.434724	3.456	33.09	33.09	66.18	1732	94
35394.69697	5420.234724	-182.52	67.73	67.73	135.46	2799	94
26680.49697	5903.734724	52.056	22.61	22.61	45.22	3258	94
21955.29697	6950.234724	-127.44	33.23	33.23	66.46	2677	94
23975.69697	7287.134724	146.452	23.13	23.13	46.25	3694	94
32201.99697	7728.234724	-92.448	13.35	13.35	26.71	9778	94
21122.69697	8435.334724	243.45	17.78	17.78	35.56	3841	94
23405.89697	9104.834724	79.7652	39.35	39.35	78.70	1513	94
29214.89697	9360.934724	-195.48	47.78	47.78	95.57	2324	94
34466.69697	9421.834724	-118.368	49.05	49.05	98.11	1673	94
23560.49697	10307.53472	20.952	41.80	41.80	83.60	1773	94
16466.59697	11547.63472	97.9524	7.61	7.61	15.21	16086	94
17782.99697	11680.83472	248.755	26.45	26.45	52.89	2963	94
32033.19697	11464.63472	-41.256	40.27	40.27	80.54	1532	94
34257.29697	11624.33472	54	15.50	15.50	30.99	5284	94
12844.09697	12355.03472	70.6716	39.05	39.05	78.09	1202	94
30945.59697	12783.23472	183.584	20.91	20.91	41.82	3971	94
20116.29697	13104.63472	94.1634	44.63	44.63	89.25	1102	94
32207.79697	13039.83472	-42.552	16.96	16.96	33.91	8041	94
32894.29697	12967.03472	172.217	41.21	41.21	82.42	1470	94
34049.09697	13273.33472	-133.92	37.56	37.56	75.12	2796	94
17377.39697	13268.83472	75.2184	36.83	36.83	73.66	1384	94
18101.09697	13790.03472	307.105	39.23	39.23	78.47	2104	94
34732.89697	17354.73472	33.264	18.70	18.70	37.40	5796	94
21427.39697	17649.33472	-170.208	62.95	62.95	125.90	1111	94
2071.996972	19708.63472	49.464	49.81	49.81	99.62	1125	94
15482.89697	19794.73472	312.41	56.73	56.73	113.46	1200	94
27725.09697	22081.33472	235.114	31.93	31.93	63.87	1887	94
32778.59697	23893.63472	138.874	18.20	18.20	36.41	4685	94
7923.596972	24792.03472	60.0624	54.21	54.21	108.42	1057	94
13882.99697	25915.23472	-64.584	28.57	28.57	57.13	3882	94
12789.09697	28155.73472	-17.28	8.12	8.12	16.25	15486	94
21437.49697	28988.33472	13.824	29.41	29.41	58.83	1441	94
13127.49697	29513.93472	17.712	35.61	35.61	71.22	1493	94
35093.09697	29532.13472	43.632	27.39	27.39	54.78	1932	94
7293.696972	30091.83472	-22.464	50.51	50.51	101.03	1125	94
6412.796972	31549.93472	-63.288	58.85	58.85	117.70	1119	94
26103.59697	31627.83472	-181.872	15.87	15.87	31.75	12040	94
14612.39697	32135.83472	-32.832	10.76	10.76	21.52	16802	94
31343.09697	32600.13472	63.8514	48.11	48.11	96.23	1163	94
17844.79697	32933.23472	19.656	31.18	31.18	62.36	2727	94
30935.29697	34200.83472	246.481	23.01	23.01	46.02	3856	94
29735.39697	35427.13472	222.232	61.32	61.32	122.65	1262	94
28028.09697	37046.93472	151.756	46.51	46.51	93.02	1217	94
38086.09697	37889.13472	94.1634	37.37	37.37	74.75	1671	94
34827.29697	39167.93472	-121.608	55.37	55.37	110.73	1735	94
5414.294792	4364.031251	19.008	52.54	52.54	105.08	1093	102
29259.19479	4538.031251	-36.072	37.77	37.77	75.55	2108	102
19345.39479	5859.331251	-155.952	31.84	31.84	63.68	3700	102
10316.39479	8368.531251	155.545	46.82	46.82	93.63	1084	102
32229.19479	10111.23125	-6.264	45.45	45.45	90.90	1224	102
13189.29479	11592.53125	69.9138	61.04	61.04	122.08	1024	102
32465.99479	12190.43125	-81.432	16.39	16.39	32.78	7569	102
19186.99479	12204.63125	-17.28	59.91	59.91	119.82	1170	102
18600.99479	13247.43125	19.656	48.25	48.25	96.51	1074	102
35450.69479	13162.63125	13.176	20.11	20.11	40.22	3518	102
10252.89479	13454.43125	-189	45.76	45.76	91.52	2125	102
34005.79479	13728.73125	-25.056	20.09	20.09	40.18	5143	102
12760.69479	15469.73125	-30.888	13.52	13.52	27.04	6657	102
10259.59479	16361.63125	-116.424	32.81	32.81	65.61	2623	102
34688.09479	17409.93125	-4.32	59.32	59.32	118.64	1175	102
32829.09479	20066.33125	125.233	56.64	56.64	113.28	1067	102
32087.39479	22305.23125	158.576	32.36	32.36	64.72	1504	102
8512.294792	22860.73125	-97.632	42.67	42.67	85.35	1482	102
11909.59479	23562.23125	28.08	22.87	22.87	45.73	3079	102
14624.79479	25055.43125	307.105	26.89	26.89	53.79	4381	102
15951.29479	25951.13125	113.108	19.41	19.41	38.81	5061	102
33325.09479	26110.53125	48.816	28.40	28.40	56.80	2824	102
3755.094792	28310.03125	-130.032	62.22	62.22	124.44	1202	102
25471.69479	28926.13125	-201.312	61.75	61.75	123.50	1526	102
24924.39479	28789.53125	282.856	23.64	23.64	47.29	2753	102
16842.79479	30173.73125	-42.552	7.37	7.37	14.74	20781	102
6842.194792	30522.73125	-25.056	47.74	47.74	95.47	1198	102
22069.49479	31430.23125	105.53	35.91	35.91	71.83	1138	102
34095.59479	33314.03125	107.804	32.19	32.19	64.39	1340	102
12611.29479	34995.83125	-21.816	40.13	40.13	80.26	1564	102
7004.094792	35151.83125	-74.952	61.16	61.16	122.32	1098	102
17507.89479	35837.33125	60.0624	45.05	45.05	90.10	1142	102
37031.89479	35730.13125	-203.904	53.39	53.39	106.78	2225	102
14884.29479	37905.73125	-50.328	33.42	33.42	66.83	1739	102
16946.29479	39855.13125	-152.712	56.12	56.12	112.24	1535	102
13081.19261	3648.327777	-194.274	60.12	60.12	120.25	1925	110
33258.39261	3778.727777	-191.682	42.27	42.27	84.54	2713	110
26099.39261	4220.927777	-84.7624	15.66	15.66	31.32	10695	110
26965.59261	5061.827777	112.26	24.44	24.44	48.89	2989	110
24678.69261	6487.927777	-49.7704	31.70	31.70	63.40	2468	110
18085.99261	8885.027777	-23.2024	14.98	14.98	29.96	11331	110
32419.29261	9118.727777	223.657	18.56	18.56	37.11	8026	110
17410.29261	9497.327777	-135.954	20.94	20.94	41.87	7638	110
25173.99261	10097.92778	-152.154	35.14	35.14	70.27	2869	110
34283.59261	11564.42778	65.2766	14.27	14.27	28.54	8875	110
23366.99261	11851.22778	242.602	51.55	51.55	103.10	1179	110
36183.99261	12283.82778	-122.994	29.20	29.20	58.40	3784	110
18815.19261	13207.92778	219.11	39.16	39.16	78.33	1690	110
2573.592611	13736.12778	-101.61	53.36	53.36	106.73	1159	110
24404.89261	15533.22778	-30.3304	12.15	12.15	24.30	7670	110
34453.79261	15554.12778	121.354	48.54	48.54	97.07	1193	110
6267.692611	16758.32778	199.407	40.34	40.34	80.68	1274	110
8522.492611	17594.12778	-163.17	65.00	65.00	130.00	1437	110
19685.99261	18233.72778	5.95757	27.39	27.39	54.78	1972	110
21062.59261	19241.82778	-135.306	15.66	15.66	31.32	8645	110
11688.59261	19902.12778	174.4	14.98	14.98	29.96	6314	110
28955.89261	20977.72778	63.0032	10.22	10.22	20.44	8847	110
1667.092611	22302.52778	151.666	38.22	38.22	76.44	1044	110
33652.59261	23613.12778	-51.0664	17.33	17.33	34.67	5247	110
10929.19261	24644.52778	16.3256	31.93	31.93	63.87	3298	110
14543.19261	25061.22778	310.046	13.35	13.35	26.71	10203	110
32530.69261	25222.42778	-34.2184	11.49	11.49	22.98	9735	110
5220.692611	26874.52778	274.429	42.13	42.13	84.26	1620	110
14434.69261	26992.12778	181.978	42.60	42.60	85.20	1169	110
33057.99261	27522.22778	294.132	76.70	76.70	153.40	1117	110
13152.39261	27683.42778	-52.3624	31.77	31.77	63.54	1734	110
18570.79261	28730.92778	2.71757	38.55	38.55	77.10	1253	110
24966.99261	28743.62778	35.7656	24.68	24.68	49.36	1952	110
30940.89261	28799.62778	168.337	50.02	50.02	100.04	1100	110
9784.792611	29507.62778	-165.762	22.33	22.33	44.65	6847	110
31371.39261	29893.52778	-73.7464	39.94	39.94	79.88	2107	110
33224.99261	30385.12778	-138.546	37.70	37.70	75.41	2542	110
13867.49261	32631.32778	103.924	25.81	25.81	51.62	2799	110
25537.19261	32834.12778	-128.826	47.41	47.41	94.81	1923	110
22727.09261	33040.52778	323.686	47.92	47.92	95.85	1693	110
18391.69261	34204.92778	-66.6184	52.70	52.70	105.41	1391	110
29667.39261	34459.22778	-3.11443	20.58	20.58	41.17	5562	110
18255.49261	35146.32778	-154.746	29.96	29.96	59.91	3572	110
15263.49261	35547.42778	54.6674	27.29	27.29	54.59	2647	110
3914.092611	37449.42778	-88.0024	41.31	41.31	82.61	1359	110
23260.59043	4445.924304	103.063	41.28	41.28	82.57	1030	118
15946.29043	6009.024304	-114.026	66.41	66.41	132.82	1091	118
35665.39043	6565.524304	118.977	44.58	44.58	89.16	1225	118
21668.69043	7490.224304	8.44623	33.37	33.37	66.74	2037	118
28250.39043	8350.624304	284.935	13.75	13.75	27.51	8454	118
22016.59043	9197.824304	58.353	32.81	32.81	65.61	1754	118
16629.09043	9713.924304	-38.2098	25.88	25.88	51.76	2438	118
31640.49043	10859.5243	39.5502	14.27	14.27	28.54	5493	118
30191.99043	12006.7243	59.1108	24.35	24.35	48.70	3101	118
5510.490431	12258.5243	-78.3858	59.49	59.49	118.97	1002	118
36197.49043	12444.4243	-38.8578	25.50	25.50	51.01	3978	118
20266.29043	12881.2243	175.812	53.91	53.91	107.81	1076	118
26205.39043	12724.8243	-33.0258	35.58	35.58	71.17	1573	118
29135.99043	13444.3243	-200.21	78.00	78.00	156.00	1254	118
37095.49043	15017.2243	184.148	41.33	41.33	82.66	1477	118
29688.19043	16735.7243	277.357	35.04	35.04	70.08	1740	118
23103.79043	16982.7243	-61.5378	39.23	39.23	78.47	1468	118
7323.590431	19933.9243	-126.986	45.17	45.17	90.34	1718	118
3781.090431	20020.0243	187.937	43.31	43.31	86.62	1190	118
26922.09043	20334.7243	31.7742	23.34	23.34	46.68	4836	118
13105.89043	21659.1243	163.687	51.03	51.03	102.07	1218	118
12787.89043	27739.2243	-1.92177	35.28	35.28	70.56	1946	118
31122.49043	27673.8243	213.702	33.96	33.96	67.92	1776	118
25071.49043	28776.6243	334.95	21.60	21.60	43.19	5029	118
13096.19043	29549.4243	-125.042	21.95	21.95	43.90	3593	118
21923.49043	29804.5243	-47.2818	45.26	45.26	90.53	1242	118
1706.990431	30184.0243	162.172	40.08	40.08	80.16	1414	118
28894.19043	30670.6243	71.2356	30.57	30.57	61.14	2303	118
35076.89043	30964.5243	88.665	44.82	44.82	89.63	1124	118
11171.39043	31214.9243	-131.522	7.54	7.54	15.07	22895	118
16431.39043	31434.9243	336.466	22.33	22.33	44.65	4279	118
37196.09043	32628.9243	-31.0818	75.38	75.38	150.77	1034	118
24073.99043	33042.9243	-65.4258	15.31	15.31	30.61	7208	118
33998.89043	33202.0243	37.6062	55.86	55.86	111.72	1280	118
23480.19043	37422.9243	-146.426	13.80	13.80	27.60	13217	118
24549.29043	37298.0243	-66.0738	22.14	22.14	44.27	4429	118
35387.69043	37759.5243	-97.1778	44.89	44.89	89.77	2064	118
10848.99043	37875.1243	32.4222	28.28	28.28	56.57	2210	118
30758.38825	4343.92083	-31.8331	37.21	37.21	74.42	1654	126
26466.28825	5745.02083	-46.0891	16.72	16.72	33.44	7697	126
23479.88825	5971.82083	-168.561	19.10	19.10	38.20	5934	126
19940.88825	7003.42083	-134.217	11.40	11.40	22.80	12424	126
29278.18825	7277.42083	27.7829	27.25	27.25	54.49	2438	126
35786.08825	7420.92083	174.951	40.91	40.91	81.81	1510	126
26416.68825	7684.02083	187.833	25.15	25.15	50.30	2905	126
34891.38825	8201.02083	-86.9131	53.62	53.62	107.25	1585	126
21892.18825	7961.32083	-52.5691	20.65	20.65	41.31	6156	126
11539.78825	8521.42083	-132.921	19.29	19.29	38.57	6001	126
34493.78825	9295.62083	-170.505	20.14	20.14	40.27	6929	126
16658.68825	9522.72083	-77.8411	50.82	50.82	101.64	1474	126
24759.88825	9503.52083	33.6149	24.61	24.61	49.22	2390	126
33948.68825	11175.42083	-22.7611	41.59	41.59	83.18	1673	126
12887.18825	12513.42083	15.4709	35.94	35.94	71.87	1396	126
5930.388251	13287.82083	-106.353	54.94	54.94	109.88	1367	126
14154.48825	14191.92083	320.448	62.71	62.71	125.43	1566	126
6124.088251	14386.02083	-192.537	60.55	60.55	121.09	1519	126
7612.588251	15094.72083	327.269	52.40	52.40	104.80	1443	126
24363.88825	15727.32083	55.2185	32.36	32.36	64.72	1483	126
12364.48825	16858.72083	33.6149	47.85	47.85	95.71	2488	126
22178.58825	16960.62083	70.3745	26.21	26.21	52.42	1503	126
6058.488251	17992.52083	-186.705	34.34	34.34	68.67	5147	126
19713.28825	17776.72083	-11.0971	17.26	17.26	34.52	6873	126
22048.28825	18358.52083	56.7341	32.57	32.57	65.14	1652	126
2658.188251	23196.12083	-62.2891	37.66	37.66	75.31	1753	126
34983.78825	24345.32083	-14.3371	48.96	48.96	97.92	1435	126
14559.98825	25014.02083	265.887	28.66	28.66	57.32	2478	126
35122.68825	25003.62083	-58.4011	32.71	32.71	65.42	2332	126
9378.788251	25174.42083	36.8549	14.39	14.39	28.78	6276	126
21069.78825	26399.72083	74.1635	34.36	34.36	68.72	1349	126
16625.08825	28516.82083	-63.5851	12.29	12.29	24.59	9243	126
21438.18825	28522.32083	52.4069	29.18	29.18	58.36	1584	126
30470.28825	29249.22083	-130.977	37.26	37.26	74.51	2084	126
13052.08825	29661.62083	-21.4651	15.40	15.40	30.80	7209	126
17679.48825	30412.82083	115.842	23.03	23.03	46.06	2470	126
33090.68825	30350.82083	181.771	29.70	29.70	59.39	3865	126
11189.78825	31191.92083	-156.249	10.62	10.62	21.24	12245	126
13087.48825	31353.32083	241.637	16.81	16.81	33.63	7293	126
11803.18825	32531.02083	-30.5371	23.24	23.24	46.49	3733	126
30401.98825	34199.42083	-11.7451	50.04	50.04	100.09	1430	126
13789.08825	34654.22083	-188.001	32.90	32.90	65.80	3207	126
14443.18825	35365.72083	33.6149	25.69	25.69	51.39	2518	126
34290.18825	36152.02083	80.2259	41.45	41.45	82.90	1473	126
17948.68825	37180.72083	72.6479	27.06	27.06	54.12	3740	126
20532.78825	37257.92083	212.083	31.86	31.86	63.73	2551	126
19811.88825	38400.02083	-83.0251	15.90	15.90	31.79	9134	126
33466.08607	3985.517357	67.9977	38.08	38.08	76.16	1690	134
28035.88607	4995.717357	-49.4325	19.12	19.12	38.25	5570	134
31637.18607	5215.717357	16.0155	70.81	70.81	141.63	1157	134
35766.38607	5977.517357	5.64753	77.22	77.22	154.44	1018	134
31055.78607	7522.917357	-15.0885	57.67	57.67	115.35	1523	134
16032.58607	7808.517357	-131.728	28.12	28.12	56.24	2773	134
29041.98607	8564.417357	22.4955	35.16	35.16	70.32	1473	134
28179.28607	9029.717357	168.785	40.03	40.03	80.07	1658	134
16442.08607	10090.21736	32.2155	17.24	17.24	34.48	3471	134
30501.78607	10214.91736	145.293	47.05	47.05	94.11	1436	134
15495.48607	10837.61736	-125.248	30.24	30.24	60.48	2698	134
28306.68607	11377.31736	88.4583	12.62	12.62	25.25	6458	134
25361.38607	11790.01736	-4.72047	30.47	30.47	60.95	1535	134
11742.28607	12263.21736	-145.984	48.18	48.18	96.37	1975	134
15826.58607	12410.01736	23.1435	16.23	16.23	32.45	4793	134
12337.08607	13974.41736	-177.736	36.55	36.55	73.10	3052	134
32507.38607	15201.61736	296.096	31.06	31.06	62.12	2400	134
15522.08607	16202.91736	-158.296	30.61	30.61	61.23	2952	134
15350.08607	16754.11736	95.2785	47.10	47.10	94.20	1056	134
12428.98607	16933.51736	127.864	19.95	19.95	39.89	3890	134
36685.58607	16908.61736	188.488	67.97	67.97	135.93	1060	134
35725.28607	17354.71736	-60.4485	15.40	15.40	30.80	6125	134
7254.98607	17838.61736	289.275	53.48	53.48	106.96	1498	134
23627.28607	18090.31736	59.6619	24.52	24.52	49.03	1719	134
4022.08607	18333.01736	-70.8165	28.33	28.33	56.66	2323	134
10313.58607	18827.31736	-15.0885	19.57	19.57	39.14	3306	134
34520.88607	18889.61736	4.99953	28.94	28.94	57.89	1947	134
17862.78607	19063.51736	139.231	25.93	25.93	51.86	1802	134
28925.98607	19579.91736	22.4955	54.97	54.97	109.93	1339	134
31028.48607	22505.11736	-41.6565	23.36	23.36	46.72	5787	134
33323.38607	22731.41736	-52.6725	46.65	46.65	93.31	1614	134
32821.88607	23901.61736	-29.3445	12.29	12.29	24.59	10102	134
14515.78607	25027.51736	232.44	24.26	24.26	48.51	2617	134
12180.78607	27975.41736	4.35153	28.33	28.33	56.66	1870	134
31620.98607	29455.51736	-169.96	24.23	24.23	48.47	5780	134
19485.38607	30060.71736	83.1537	21.76	21.76	43.52	2739	134
14241.08607	30878.31736	340.806	36.57	36.57	73.15	2702	134
24624.58607	32133.61736	-82.4805	40.13	40.13	80.26	1603	134
34695.68607	33003.11736	-103.216	21.17	21.17	42.34	6489	134
23999.18607	32965.21736	51.0075	17.76	17.76	35.51	5354	134
20302.98607	33034.41736	-17.6805	48.28	48.28	96.55	1385	134
13890.88607	34681.01736	-41.6565	35.65	35.65	71.31	1740	134
36878.28607	35099.11736	43.2315	18.42	18.42	36.83	6092	134
13004.78607	36385.81736	-127.192	34.34	34.34	68.67	2262	134
18905.38607	36417.31736	6.29553	61.25	61.25	122.51	1190	134
21860.58607	37592.91736	-53.9685	33.04	33.04	66.08	2474	134
34531.38389	4957.813883	-10.0078	55.15	55.15	110.31	1017	142
11210.08389	4834.813883	-146.088	38.34	38.34	76.68	3348	142
8398.08389	5591.413883	-75.4558	54.57	54.57	109.13	1509	142
27425.18389	6304.113883	136.096	16.93	16.93	33.86	5523	142
25950.58389	7461.613883	206.572	29.96	29.96	59.91	1818	142
35809.18389	7225.513883	-68.3278	46.46	46.46	92.93	2350	142
19533.88389	7437.213883	202.783	34.78	34.78	69.57	2742	142
17619.58389	7823.713883	-61.1998	21.88	21.88	43.76	3119	142
15917.28389	7769.513883	-88.4158	59.98	59.98	119.96	1096	142
17617.78389	8077.113883	-99.4318	20.82	20.82	41.64	3441	142
22733.68389	8770.013883	249.766	27.74	27.74	55.48	2565	142
10628.38389	9593.013883	-111.096	47.22	47.22	94.44	1422	142
14670.58389	15239.11388	-8.06381	19.26	19.26	38.53	3705	142
36761.08389	16761.91388	-119.52	61.94	61.94	123.87	1399	142
17727.78389	18995.21388	342.976	11.21	11.21	22.42	15547	142
12607.18389	19436.61388	243.704	7.09	7.09	14.18	20027	142
12654.18389	23734.81388	53.4962	27.84	27.84	55.67	2464	142
24551.48389	23561.11388	-59.2558	39.30	39.30	78.61	1659	142
17435.18389	24243.31388	80.0192	18.20	18.20	36.41	3017	142
29005.88389	25573.91388	239.915	15.92	15.92	31.84	7250	142
32484.78389	26404.81388	241.431	60.78	60.78	121.57	1134	142
26603.08389	26705.51388	-70.2718	15.57	15.57	31.13	6343	142
30536.98389	26953.51388	216.423	25.95	25.95	51.90	2906	142
35238.48389	28195.31388	-45.6478	42.01	42.01	84.03	1952	142
37959.18389	28650.91388	1.65619	24.68	24.68	49.36	3056	142
12302.78389	28947.81388	142.159	33.42	33.42	66.83	1545	142
28442.38389	29658.51388	-72.2158	38.06	38.06	76.11	2692	142
19481.98389	30072.81388	83.8082	14.32	14.32	28.64	6597	142
28542.88389	31928.11388	27.5762	26.00	26.00	52.00	2033	142
12269.48389	32642.81388	73.199	41.50	41.50	82.99	1139	142
23985.28389	33561.81388	40.5362	17.43	17.43	34.85	4713	142
23207.68389	33826.11388	23.0402	41.97	41.97	83.93	1886	142
10360.18389	35216.71388	-99.4318	46.56	46.56	93.12	1388	142
32454.48389	36698.01388	-93.5998	39.49	39.49	78.99	2011	142
35576.98389	37208.21388	-72.2158	27.13	27.13	54.26	2978	142
4978.08171	4308.110409	-33.4392	54.99	54.99	109.98	1189	150
29803.98171	4514.210409	-90.4632	42.44	42.44	84.87	2144	150
15751.18171	5449.810409	-93.0552	49.15	49.15	98.30	1289	150
24501.98171	7241.310409	-58.7112	22.25	22.25	44.51	2850	150
26129.68171	7303.810409	70.8222	15.94	15.94	31.89	5097	150
27335.78171	7369.810409	-115.087	40.79	40.79	81.58	2104	150
32749.08171	7534.210409	106.439	14.65	14.65	29.30	6800	150
33998.28171	7678.910409	-41.8632	49.88	49.88	99.76	1337	150
32109.48171	7642.010409	-17.8872	10.46	10.46	20.91	11267	150
18094.88171	8572.510409	17.7528	28.66	28.66	57.32	2177	150
14131.08171	10808.01041	-151.375	45.03	45.03	90.06	2158	150
32502.48171	12299.01041	68.5488	31.09	31.09	62.17	1632	150
33271.88171	12142.71041	262.546	53.74	53.74	107.48	1582	150
33497.38171	12743.11041	229.202	45.57	45.57	91.14	1755	150
21367.58171	12984.61041	35.2488	13.80	13.80	27.60	6957	150
31849.88171	13943.11041	105.681	43.03	43.03	86.05	1506	150
8975.38171	15599.21041	290.584	62.81	62.81	125.62	1137	150
26309.58171	15550.41041	-120.271	28.68	28.68	57.37	2283	150
30166.78171	17046.51041	-108.607	29.46	29.46	58.92	3517	150
28451.48171	17265.11041	-4.27916	24.61	24.61	49.22	2321	150
11790.48171	17619.41041	-88.5192	27.86	27.86	55.72	2601	150
16549.78171	18102.01041	-18.5352	34.24	34.24	68.48	1766	150
18684.78171	19490.71041	327.716	62.10	62.10	124.20	1094	150
13178.28171	20224.31041	-199.327	36.10	36.10	72.20	2996	150
15581.18171	20514.61041	-49.6392	27.44	27.44	54.87	2256	150
5755.38171	21821.11041	195.101	40.67	40.67	81.34	1468	150
32906.18171	21888.21041	4.79284	43.57	43.57	87.14	1303	150
27688.58171	22032.71041	265.577	23.43	23.43	46.86	2627	150
29262.68171	22244.31041	22.9368	27.34	27.34	54.68	3047	150
35180.98171	23019.91041	18.4008	27.93	27.93	55.86	3216	150
32724.38171	23965.41041	64.002	12.67	12.67	25.34	9811	150
12484.48171	24396.91041	8.68084	51.72	51.72	103.43	1094	150
9284.38171	25470.11041	-89.1672	15.54	15.54	31.09	6805	150
32844.28171	27634.51041	330.748	24.77	24.77	49.55	5476	150
12149.68171	29797.51041	-89.8152	51.10	51.10	102.21	1098	150
3349.58171	30680.41041	261.03	48.11	48.11	96.23	1123	150
12946.68171	30740.21041	81.4314	14.84	14.84	29.67	4502	150
34329.38171	30783.81041	36.5448	32.33	32.33	64.67	1984	150
11196.68171	31201.81041	-113.791	8.74	8.74	17.47	17110	150
17757.08171	31780.11041	-23.0712	32.19	32.19	64.39	1755	150
15960.28171	32315.21041	58.6974	12.41	12.41	24.82	7127	150
23114.08171	32534.11041	36.5448	46.51	46.51	93.02	1235	150
34551.48171	32910.11041	-25.0152	40.27	40.27	80.54	1719	150
11319.78171	34195.01041	-126.103	41.90	41.90	83.79	1828	150
38835.98171	34605.81041	-29.5512	32.19	32.19	64.39	1906	150
14538.18171	35591.21041	-101.479	63.82	63.82	127.64	1141	150
16533.38171	36418.61041	46.2648	41.26	41.26	82.52	1528	150
38114.58171	38096.71041	-22.4232	43.59	43.59	87.18	1821	150
8827.88171	38389.71041	349.693	44.63	44.63	89.25	1604	150
32499.68171	38397.81041	189.797	46.37	46.37	92.74	1293	150
13010.57953	4036.106936	154.835	47.45	47.45	94.91	1367	158
31848.67953	4565.406936	-156.015	28.54	28.54	57.09	4568	158
11196.27953	4961.906936	-14.7505	34.22	34.22	68.44	1708	158
16846.77953	5207.706936	1.4495	44.27	44.27	88.55	1226	158
20984.27953	5831.806936	-171.567	22.47	22.47	44.93	5919	158
26560.87953	5893.106936	69.9611	8.69	8.69	17.38	10764	158
35080.37953	6060.506936	-43.2625	33.18	33.18	66.36	2560	158
19672.57953	8500.306936	-76.3105	12.34	12.34	24.68	11902	158
28439.57953	8329.806936	122.249	11.70	11.70	23.41	7993	158
11587.47953	8673.406936	-142.407	28.19	28.19	56.38	3755	158
20216.47953	9632.106936	301.09	11.99	11.99	23.97	15552	158
14894.17953	11883.20694	17.6495	16.60	16.60	33.21	6183	158
18621.47953	13022.30694	7.2815	11.63	11.63	23.27	9722	158
9836.479529	13196.30694	-34.1905	49.17	49.17	98.34	1095	158
6771.379529	13503.40694	-158.607	49.57	49.57	99.15	1731	158
25557.87953	13889.00694	-167.679	49.67	49.67	99.33	1543	158
14589.57953	14142.40694	15.7055	16.37	16.37	32.73	5399	158
23516.37953	16907.60694	88.1483	28.05	28.05	56.10	2399	158
14357.37953	17637.10694	-147.591	23.17	23.17	46.35	3565	158
7241.979529	18030.80694	-40.6705	49.71	49.71	99.43	1238	158
8587.279529	19357.60694	-93.8065	19.31	19.31	38.62	9883	158
13168.57953	19713.40694	-22.5265	17.00	17.00	34.01	5004	158
6167.279529	20656.30694	-57.5185	43.17	43.17	86.33	1433	158
36281.57953	20659.20694	120.734	36.57	36.57	73.15	1389	158
26295.47953	20839.00694	276.84	31.53	31.53	63.07	2561	158
8407.879529	22068.70694	-139.815	46.68	46.68	93.35	1527	158
6319.579529	23147.10694	46.8095	36.38	36.38	72.77	1117	158
21050.27953	23502.40694	-72.4225	31.13	31.13	62.27	3492	158
5831.179529	24130.30694	166.202	53.34	53.34	106.68	1048	158
12561.77953	25698.50694	203.334	12.25	12.25	24.49	7838	158
31761.57953	27498.90694	22.1855	45.88	45.88	91.75	1116	158
12841.37953	28200.30694	33.2015	36.20	36.20	72.39	1673	158
33275.17953	28207.20694	301.09	12.62	12.62	25.25	14548	158
17421.67953	29568.10694	299.574	53.20	53.20	106.40	1386	158
23306.77953	30846.10694	-103.527	54.97	54.97	109.93	1116	158
13062.07953	31290.10694	141.194	12.34	12.34	24.68	9705	158
37446.07953	32907.00694	27.3695	21.10	21.10	42.20	3373	158
23956.77953	33437.10694	-189.063	69.05	69.05	138.10	1560	158
30929.57953	34063.00694	-112.599	33.39	33.39	66.79	2581	158
26181.97953	34047.20694	292.754	51.20	51.20	102.40	1398	158
20289.67953	35425.50694	-32.2465	21.15	21.15	42.30	3464	158
34709.27953	35450.80694	-200.727	32.26	32.26	64.53	3628	158
25652.07953	36001.20694	-38.0785	25.65	25.65	51.29	3078	158
18875.47953	36430.80694	5.3375	36.62	36.62	73.24	1469	158
23372.67953	36488.50694	-17.3425	30.71	30.71	61.42	2044	158
35506.67953	37178.00694	-46.5025	15.12	15.12	30.24	12250	158
23477.97953	37546.20694	-34.8385	33.58	33.58	67.16	2181	158
10989.77953	37659.20694	-136.575	49.01	49.01	98.02	2383	158
5704.279529	40072.10694	276.84	48.35	48.35	96.70	1244	158
18995.87735	4598.803462	-120.478	53.53	53.53	107.06	1211	166
34803.67735	4448.003462	278.253	41.57	41.57	83.13	1831	166
30185.37735	4689.903462	-111.406	33.54	33.54	67.07	2232	166
27675.37735	4977.203462	182.77	19.00	19.00	38.01	2836	166
3622.977349	6420.503462	-89.3738	57.46	57.46	114.92	1038	166
30042.37735	7352.403462	-183.334	19.95	19.95	39.89	6767	166
35395.67735	7276.703462	-12.2619	48.84	48.84	97.69	1268	166
25336.97735	8284.103462	323.721	28.40	28.40	56.80	2947	166
32576.67735	8575.803462	-142.51	40.84	40.84	81.67	1846	166
15850.77735	9599.103462	81.9826	41.82	41.82	83.65	1454	166
19644.77735	9821.503462	-201.478	17.38	17.38	34.76	6456	166
21129.07735	10365.30346	-77.0619	46.98	46.98	93.96	1238	166
28307.87735	11381.40346	192.621	9.73	9.73	19.45	15629	166
28994.27735	11587.90346	14.3061	23.60	23.60	47.19	3141	166
34209.27735	11695.00346	52.5382	19.57	19.57	39.14	4290	166
14864.67735	12789.80346	-147.046	43.52	43.52	87.04	2242	166
23907.17735	13198.80346	-4.48585	44.58	44.58	89.16	1304	166
8372.977349	14060.00346	-81.5978	49.62	49.62	99.24	1339	166
18800.57735	14621.30346	-105.574	38.67	38.67	77.34	1759	166
21460.97735	15222.90346	3.29015	30.00	30.00	60.01	1803	166
12529.47735	15896.00346	-81.5978	22.96	22.96	45.92	5791	166
26762.97735	16164.00346	-18.7418	40.01	40.01	80.02	1115	166
15888.87735	16637.70346	144.88	28.61	28.61	57.23	1544	166
19849.77735	16896.90346	-197.59	39.66	39.66	79.32	1891	166
23478.97735	16891.40346	188.075	15.43	15.43	30.85	3157	166
14390.97735	17719.00346	-102.982	15.40	15.40	30.80	6115	166
33684.07735	17658.20346	1.99415	33.72	33.72	67.45	1535	166
14969.97735	19809.10346	225.965	15.68	15.68	31.37	5635	166
34497.67735	20137.90346	53.944	49.95	49.95	99.90	1467	166
5349.077349	22239.50346	-99.7419	67.92	67.92	135.84	1012	166
10371.47735	23810.10346	-170.374	25.22	25.22	50.44	3438	166
9703.477349	24133.40346	238.847	41.61	41.61	83.23	1278	166
34896.77735	25811.10346	27.2661	36.29	36.29	72.58	2027	166
38994.77735	26234.50346	-132.79	59.72	59.72	119.45	1222	166
30576.97735	26485.90346	36.3382	36.03	36.03	72.06	1190	166
9874.477349	27736.40346	-53.7338	42.96	42.96	85.91	1013	166
15704.77735	28078.90346	-9.66985	32.85	32.85	65.70	1677	166
37949.17735	28709.40346	-137.326	10.86	10.86	21.71	21996	166
37799.17735	29214.30346	7.82615	60.83	60.83	121.66	1101	166
12181.87735	30819.90346	-91.9659	30.40	30.40	60.81	2427	166
14749.77735	32125.80346	27.2661	45.55	45.55	91.09	1049	166
1691.077349	32220.10346	11.0661	23.20	23.20	46.39	6017	166
26816.77735	32297.40346	237.332	27.51	27.51	55.01	2547	166
10307.37735	32899.10346	30.5061	43.21	43.21	86.43	1222	166
38177.77735	35389.40346	298.713	49.10	49.10	98.20	1758	166
35525.27735	37136.50346	-11.6139	15.94	15.94	31.89	7635	166
20880.57735	37635.20346	-80.3018	75.50	75.50	151.00	1007	166
36297.97735	39460.90346	-47.9019	30.52	30.52	61.04	3062	166
19134.67517	3872.399989	-51.8932	34.64	34.64	69.28	1987	174
8806.775169	5583.699989	25.8668	48.04	48.04	96.08	1146	174
32382.57517	5829.799989	-103.733	26.87	26.87	53.74	3191	174
21375.27517	6997.799989	-29.2132	19.99	19.99	39.99	3663	174
17440.27517	7901.899989	-43.4692	52.78	52.78	105.55	1256	174
24487.27517	8760.899989	-129.653	32.19	32.19	64.39	2749	174
27462.27517	9060.099989	-52.5412	44.18	44.18	88.36	1380	174
21879.67517	10378.29999	-101.789	78.59	78.59	157.17	1092	174
10815.17517	10422.99999	326.649	66.34	66.34	132.68	1215	174
28338.97517	11392.39999	231.924	9.02	9.02	18.04	17511	174
21400.37517	12983.89999	153.87	34.03	34.03	68.06	1315	174
30134.37517	13686.19999	-105.029	59.11	59.11	118.22	1200	174
10165.47517	14231.09999	-182.141	75.27	75.27	150.53	1399	174
21221.67517	14332.99999	245.564	30.17	30.17	60.34	1832	174
23161.47517	14981.79999	51.7868	21.83	21.83	43.66	2330	174
26300.57517	15382.79999	-136.133	16.70	16.70	33.39	4368	174
25718.77517	19292.99999	-1.9972	54.24	54.24	108.47	1122	174
17164.57517	20898.89999	15.4988	27.58	27.58	55.15	2750	174
33450.27517	22913.79999	123.558	10.55	10.55	21.10	10992	174
12028.27517	25390.69999	280.423	49.48	49.48	98.96	1419	174
25767.47517	25673.19999	-144.557	35.75	35.75	71.50	1923	174
35612.97517	25835.09999	-194.453	18.06	18.06	36.13	9492	174
12125.97517	26133.09999	-27.9172	16.53	16.53	33.06	8468	174
1938.375169	28006.69999	115.98	48.09	48.09	96.18	1192	174
12069.37517	30763.99999	81.8792	21.97	21.97	43.94	3078	174
30114.47517	30982.29999	228.892	25.55	25.55	51.10	3169	174
28590.47517	31951.79999	212.979	16.06	16.06	32.12	7352	174
34087.57517	32229.19999	-26.6212	14.79	14.79	29.58	8476	174
17749.17517	32541.79999	142.503	19.50	19.50	39.00	4064	174
15557.57517	32532.39999	152.355	65.23	65.23	130.47	1195	174
16567.47517	33590.29999	64.4498	42.30	42.30	84.59	1200	174
17450.37517	35918.79999	-136.133	56.94	56.94	113.89	3127	174
25581.37517	36121.69999	31.6988	48.25	48.25	96.51	1239	174
21885.97517	37211.69999	-173.717	25.58	25.58	51.15	4371	174
21065.57517	38111.29999	-18.1972	26.96	26.96	53.93	3643	174
26503.97517	39416.69999	3.8348	61.42	61.42	122.84	1097	174
24870.17299	4384.396515	-20.8925	17.24	17.24	34.48	5547	182
8863.872988	4821.896515	-200.389	24.73	24.73	49.45	6607	182
17194.17299	4759.096515	32.8915	34.64	34.64	69.28	1307	182
34931.07299	5471.296515	-28.6685	27.53	27.53	55.06	2823	182
22307.37299	6285.796515	-131.701	30.59	30.59	61.18	2613	182
21299.77299	6554.696515	-201.685	10.01	10.01	20.02	20094	182
18803.97299	9548.696515	-117.445	21.88	21.88	43.76	3976	182
34470.77299	10360.89652	32.2435	16.74	16.74	33.49	5699	182
19898.07299	13517.59652	193.93	17.97	17.97	35.94	5937	182
18269.87299	13626.39652	95.4163	24.63	24.63	49.27	2970	182
14657.37299	15366.79652	62.0731	35.09	35.09	70.18	1561	182
11562.67299	19592.79652	31.5955	41.87	41.87	83.74	1239	182
18328.67299	21612.39652	-17.6525	33.70	33.70	67.40	1347	182
16925.77299	21995.99652	-195.205	43.80	43.80	87.61	2087	182
16303.47299	23472.19652	134.064	29.77	29.77	59.53	1772	182
10409.27299	26196.79652	12.8035	15.59	15.59	31.18	5473	182
28340.17299	27380.99652	-25.4285	33.77	33.77	67.54	2663	182
33709.37299	28055.29652	141.642	22.23	22.23	44.46	2800	182
25018.87299	28791.19652	239.398	23.76	23.76	47.52	3686	182
36929.37299	28506.39652	-112.909	52.49	52.49	104.99	1769	182
15926.97299	29717.19652	44.5555	21.64	21.64	43.28	4365	182
18533.27299	30426.29652	43.9075	41.87	41.87	83.74	1395	182
28446.97299	31270.09652	64.3465	24.92	24.92	49.83	2644	182
33143.07299	31658.49652	-121.333	42.32	42.32	84.64	2277	182
10278.67299	31823.19652	-166.045	83.98	83.98	167.96	1140	182
981.6729885	32042.89652	142.4	19.38	19.38	38.76	2614	182
1675.172988	32283.29652	71.1667	22.96	22.96	45.92	2758	182
26967.37299	32340.49652	315.178	30.33	30.33	60.66	3190	182
15898.27299	32551.19652	-59.1245	36.10	36.10	72.20	2376	182
20255.17299	32444.29652	-98.6525	34.31	34.31	68.62	2510	182
20532.47299	32987.19652	231.82	38.88	38.88	77.76	2276	182
27179.87299	33992.29652	19.2835	31.06	31.06	62.12	1709	182
15064.47299	34329.99652	309.116	21.10	21.10	42.20	5106	182
29755.57299	34267.99652	36.1315	27.62	27.62	55.25	2172	182
19774.07299	34971.89652	174.985	42.58	42.58	85.16	1313	182
36352.57299	37424.89652	54.4951	24.99	24.99	49.97	2990	182
21209.17299	38816.59652	-182.893	75.34	75.34	150.67	1722	182
9856.370808	4512.493042	-175.868	40.51	40.51	81.01	2078	190
2576.270808	4320.993042	79.3991	34.36	34.36	68.72	1932	190
26595.27081	5863.193042	142.297	10.62	10.62	21.24	10173	190
35715.67081	6503.893042	-143.468	87.04	87.04	174.08	1103	190
22130.87081	6999.193042	77.8835	12.20	12.20	24.40	5842	190
24467.07081	7204.593042	-0.907888	19.64	19.64	39.28	4694	190
38360.97081	7128.193042	-102.644	39.49	39.49	78.99	1574	190
27336.57081	7626.393042	16.5881	11.70	11.70	23.41	12903	190
21965.17081	9214.393042	317.348	17.59	17.59	35.18	5162	190
25020.67081	9306.893042	227.17	21.05	21.05	42.11	4035	190
20295.67081	9632.693042	-50.8039	23.39	23.39	46.77	3678	190
34512.67081	9826.693042	-80.6119	39.82	39.82	79.65	1843	190
19711.77081	10052.39304	54.3917	38.46	38.46	76.91	1584	190
19690.17081	12306.59304	135.476	11.89	11.89	23.79	8003	190
13167.27081	13594.99304	-9.97989	13.12	13.12	26.23	10894	190
35051.17081	13380.39304	74.8523	23.17	23.17	46.35	3404	190
16778.87081	13897.39304	-29.4199	55.48	55.48	110.97	1249	190
28076.37081	14808.19304	-118.196	59.42	59.42	118.83	1008	190
3430.070808	15129.69304	95.3129	45.40	45.40	90.81	1005	190
36148.27081	15601.49304	-20.3479	15.68	15.68	31.37	9708	190
23560.07081	15878.89304	233.99	30.26	30.26	60.52	2305	190
15909.17081	15892.69304	-101.996	44.06	44.06	88.12	1597	190
24943.57081	17130.99304	201.405	25.55	25.55	51.10	1638	190
30909.07081	18900.49304	181.702	28.24	28.24	56.47	1955	190
27750.27081	19543.39304	-162.26	33.25	33.25	66.51	2190	190
12611.37081	20896.39304	306.739	31.16	31.16	62.31	2493	190
16311.07081	21902.59304	78.6413	23.69	23.69	47.38	2418	190
27156.67081	24656.49304	-42.3799	36.20	36.20	72.39	1590	190
35607.97081	25911.29304	-118.844	14.81	14.81	29.63	7815	190
11025.27081	26599.29304	-50.8039	23.34	23.34	46.68	3956	190
6351.170808	29309.39304	-165.5	70.20	70.20	140.41	1182	190
29053.47081	29745.69304	-44.9719	36.71	36.71	73.43	1695	190
26132.57081	31719.59304	-188.18	26.42	26.42	52.85	3921	190
17559.77081	31750.29304	-94.8679	18.53	18.53	37.07	6229	190
22770.37081	32938.59304	280.974	16.11	16.11	32.22	8342	190
29769.67081	34392.39304	-36.5479	37.30	37.30	74.61	1674	190
24769.97081	35326.69304	94.5551	48.49	48.49	96.98	1539	190
17396.07081	35904.79304	-197.9	28.17	28.17	56.33	4271	190
23371.87081	36530.09304	-74.7799	22.35	22.35	44.70	3397	190
19587.37081	37750.69304	-205.676	36.76	36.76	73.52	3597	190
8179.770808	38699.49304	-156.428	43.28	43.28	86.57	1520	190
36133.36863	3766.589568	-137.739	49.83	49.83	99.66	1624	198
14743.26863	4114.389568	35.2768	27.32	27.32	54.64	1759	198
20455.46863	4266.889568	-80.7152	44.65	44.65	89.30	1232	198
11106.16863	4678.389568	-10.0832	56.80	56.80	113.61	1000	198
19100.76863	4829.689568	-154.587	46.13	46.13	92.27	1859	198
22450.16863	4910.289568	-194.763	47.05	47.05	94.11	2179	198
33253.96863	5936.489568	342.252	53.98	53.98	107.95	1829	198
20387.96863	8577.989568	191.45	11.07	11.07	22.14	9346	198
27563.06863	9190.189568	113.397	17.76	17.76	35.51	5529	198
32500.76863	9097.789568	192.208	16.86	16.86	33.72	6908	198
36141.06863	11050.48957	-38.5952	32.57	32.57	65.14	2040	198
20764.06863	12137.88957	13.2448	26.00	26.00	52.00	1659	198
32302.86863	12442.98957	13.2448	32.24	32.24	64.48	1643	198
26161.56863	12752.88957	-45.0752	31.13	31.13	62.27	1478	198
30322.36863	12799.98957	122.49	27.51	27.51	55.01	2468	198
17047.56863	13707.58957	37.2208	55.77	55.77	111.53	1160	198
14692.06863	15239.38957	64.8976	22.91	22.91	45.83	4050	198
16029.56863	15297.38957	78.538	30.64	30.64	61.28	1396	198
36147.26863	15894.38957	-85.8992	24.37	24.37	48.75	3748	198
19260.36863	16701.58957	321.034	34.43	34.43	68.86	2749	198
12361.06863	19338.18957	304.362	14.86	14.86	29.72	10470	198
11464.56863	19500.58957	145.224	15.07	15.07	30.14	5457	198
5192.368628	21311.28957	300.573	47.71	47.71	95.42	1500	198
16626.36863	21132.88957	-115.707	57.37	57.37	114.74	1082	198
20320.16863	21341.08957	308.909	43.61	43.61	87.23	1926	198
29337.86863	22277.28957	-10.0832	28.33	28.33	56.66	1941	198
11304.26863	22562.38957	-81.3632	14.72	14.72	29.44	7920	198
28242.46863	22767.08957	-103.395	14.91	14.91	29.81	8839	198
34249.46863	23666.08957	-27.5792	58.88	58.88	117.75	1279	198
35396.96863	24117.28957	41.7568	44.09	44.09	88.17	1374	198
35517.46863	28843.78957	-30.1712	37.04	37.04	74.09	2166	198
25217.76863	29621.18957	43.7008	38.53	38.53	77.06	1318	198
15955.36863	29770.18957	-23.0432	32.55	32.55	65.09	2135	198
38985.86863	31185.98957	149.013	53.65	53.65	107.29	1074	198
28461.56863	31260.28957	42.4048	27.79	27.79	55.58	2377	198
9531.768628	31783.28957	-31.4672	53.34	53.34	106.68	1212	198
29250.86863	33002.78957	-204.483	63.73	63.73	127.45	1889	198
17622.16863	34434.18957	-30.1712	57.20	57.20	114.41	1110	198
37812.36863	34827.38957	-26.9312	64.97	64.97	129.95	1166	198
39131.56863	35483.18957	-48.3152	60.45	60.45	120.91	1301	198
35558.96863	37218.48957	103.545	16.48	16.48	32.97	4973	198
21861.06863	38753.68957	-81.3632	60.52	60.52	121.05	1589	198
36641.16863	39899.58957	-33.4112	63.77	63.77	127.55	1058	198
5668.366447	4173.686095	-120.347	29.37	29.37	58.73	2630	206
24085.66645	5217.986095	-105.443	12.13	12.13	24.26	11860	206
15328.66645	6513.286095	192.105	55.11	55.11	110.21	1034	206
27997.26645	8498.986095	37.7654	29.01	29.01	58.03	1984	206
21739.26645	9202.486095	211.807	38.90	38.90	77.81	1505	206
29951.26645	9645.786095	28.0454	17.38	17.38	34.76	6541	206
34548.16645	11156.48609	108.747	39.52	39.52	79.03	1551	206
15879.66645	12388.08609	-73.6906	23.22	23.22	46.44	3617	206
23602.06645	12580.58609	319.415	18.82	18.82	37.63	6711	206
17321.26645	13180.88609	-58.1386	49.74	49.74	99.48	1607	206
30958.56645	14256.68609	64.0364	31.11	31.11	62.22	1400	206
12544.96645	16708.48609	150.426	14.34	14.34	28.68	7878	206
29611.86645	17400.38609	276.22	44.51	44.51	89.02	1449	206
7416.866447	17488.18609	-16.6666	44.82	44.82	89.63	1180	206
34745.56645	17723.78609	-114.515	28.21	28.21	56.43	3210	206
14253.06645	20834.28609	-179.315	22.21	22.21	44.42	6688	206
35193.76645	23284.38609	90.5594	21.43	21.43	42.86	3553	206
31330.16645	23573.08609	73.13	24.61	24.61	49.22	2276	206
19564.66645	23727.08609	179.98	31.27	31.27	62.55	1378	206
3347.866447	24225.68609	-75.6346	54.42	54.42	108.85	1127	206
25175.56645	24768.88609	-99.6106	20.42	20.42	40.84	2605	206
35447.06645	25498.58609	-100.259	31.30	31.30	62.60	2335	206
9837.066447	26234.88609	322.446	38.08	38.08	76.16	1649	206
26565.16645	26581.48609	-1.11458	11.68	11.68	23.36	8329	206
18055.56645	27145.08609	257.275	26.56	26.56	53.13	3873	206
14088.16645	27441.18609	127.692	18.44	18.44	36.88	4258	206
5294.166447	28446.98609	-2.41058	38.90	38.90	77.81	1212	206
37932.56645	28789.18609	-148.211	35.44	35.44	70.89	2838	206
34918.86645	29394.68609	-82.7626	31.77	31.77	63.54	3693	206
16858.76645	30272.18609	2.12542	35.98	35.98	71.97	1369	206
13583.96645	30265.58609	-182.555	40.95	40.95	81.91	2163	206
24268.66645	30616.08609	174.675	52.56	52.56	105.13	1085	206
13690.16645	31549.08609	248.182	32.15	32.15	64.29	2153	206
11248.66645	31367.78609	-205.883	22.51	22.51	45.03	4529	206
18266.46645	31819.48609	35.8214	20.09	20.09	40.18	2477	206
29484.06645	32354.68609	-80.1706	33.25	33.25	66.51	2110	206
33828.36645	32150.98609	322.446	62.03	62.03	124.06	1268	206
30738.46645	33656.88609	-50.3626	65.02	65.02	130.04	1069	206
18515.96645	34207.28609	-25.7386	17.76	17.76	35.51	6009	206
36761.26645	34303.48609	-86.0026	55.63	55.63	111.25	1349	206
31656.66645	34423.98609	-200.699	40.91	40.91	81.81	2780	206
7516.766447	34792.18609	-156.635	49.69	49.69	99.38	1699	206
27950.86645	35396.48609	41.0054	47.50	47.50	95.00	1241	206
25645.06645	35978.38609	-103.499	25.03	25.03	50.07	3307	206
13082.96645	36942.88609	-54.2506	58.52	58.52	117.04	1002	206
8172.464267	4414.482621	-47.2259	59.04	59.04	118.08	1126	214
9713.564267	5195.582621	1.37407	51.34	51.34	102.68	1073	214
7740.764267	5509.682621	337.499	67.82	67.82	135.65	1183	214
15309.66427	6571.982621	-55.0019	24.09	24.09	48.18	3198	214
28119.96427	6658.482621	66.2065	16.96	16.96	33.91	4920	214
23879.26427	6886.582621	-148.962	11.75	11.75	23.50	17207	214
25784.26427	7035.482621	328.405	34.12	34.12	68.25	3758	214
14131.36427	7089.982621	-8.99393	53.76	53.76	107.53	1193	214
14449.86427	7762.782621	57.8707	23.46	23.46	46.91	3153	214
24803.96427	7909.082621	-67.9619	42.30	42.30	84.59	1776	214
21859.66427	8374.082621	334.468	34.50	34.50	69.00	2197	214
14162.96427	8635.282621	-76.3859	67.02	67.02	134.05	1026	214
25999.86427	8756.682621	-46.5779	45.66	45.66	91.33	1499	214
31363.56427	11481.58262	-17.4179	19.95	19.95	39.89	4255	214
19410.46427	14025.28262	332.194	22.56	22.56	45.12	5548	214
31056.86427	14224.38262	-97.1219	15.40	15.40	30.80	7882	214
21517.56427	15227.28262	15.6301	31.39	31.39	62.78	1410	214
33418.16427	15522.68262	-126.93	64.55	64.55	129.10	1326	214
24925.66427	16961.68262	-55.0019	38.62	38.62	77.24	1277	214
31087.86427	17411.48262	159.416	27.88	27.88	55.77	2245	214
29548.86427	17564.98262	-148.314	55.84	55.84	111.67	1207	214
14400.66427	17717.78262	-67.3139	15.40	15.40	30.80	6892	214
20081.76427	18407.18262	129.862	29.20	29.20	58.40	1422	214
2163.964267	21287.28262	-202.098	70.23	70.23	140.45	1230	214
20621.36427	21979.58262	-16.7699	29.18	29.18	58.36	1419	214
32370.36427	26336.98262	38.9581	16.48	16.48	32.97	7039	214
18045.26427	27087.68262	162.447	35.00	35.00	69.99	1118	214
37922.16427	28740.98262	-161.274	31.56	31.56	63.11	3372	214
11218.56427	31181.08262	-143.13	7.44	7.44	14.88	28324	214
33530.16427	31116.58262	33.1261	47.01	47.01	94.01	2070	214
11824.76427	32450.38262	56.3551	22.44	22.44	44.89	2117	214
17652.96427	32541.28262	204.126	9.58	9.58	19.17	12695	214
36685.16427	33282.98262	35.7181	39.78	39.78	79.55	1382	214
25682.86427	33428.68262	15.6301	62.69	62.69	125.38	1179	214
29752.46427	34293.28262	-71.2019	27.41	27.41	54.82	2400	214
25653.26427	34624.08262	6.55807	30.73	30.73	61.47	2118	214
15267.96209	5993.979148	80.5013	40.69	40.69	81.39	1127	222
9068.462087	7637.979148	-1.96927	37.61	37.61	75.22	1218	222
27389.16209	7578.879148	44.0387	22.54	22.54	45.07	3174	222
26845.96209	8111.579148	291.928	19.95	19.95	39.89	4083	222
23632.76209	8278.079148	-22.7053	24.21	24.21	48.42	3549	222
27447.16209	9175.779148	111.571	18.32	18.32	36.64	3576	222
12419.16209	11061.27915	-25.2973	49.20	49.20	98.39	1027	222
9953.562087	11580.67915	-164.617	48.96	48.96	97.92	1513	222
31431.66209	11440.67915	-33.7213	24.96	24.96	49.93	3800	222
33278.26209	11545.17915	-108.889	20.16	20.16	40.32	4179	222
12009.66209	13839.07915	-191.185	21.45	21.45	42.91	4756	222
38379.46209	14854.97915	46.6307	38.36	38.36	76.73	1688	222
32391.86209	15170.97915	314.662	44.23	44.23	88.45	1852	222
36135.86209	15673.77915	-63.5293	11.09	11.09	22.18	12306	222
23487.86209	15902.47915	-8.44927	33.86	33.86	67.73	1238	222
14237.36209	16472.27915	247.975	13.19	13.19	26.38	11600	222
15251.06209	16729.77915	-55.1053	31.89	31.89	63.77	1991	222
11649.56209	18178.17915	-80.3773	60.66	60.66	121.33	1189	222
8544.162087	19316.07915	-30.4813	42.55	42.55	85.11	1171	222
12326.36209	19362.67915	339.669	20.96	20.96	41.92	5982	222
9142.062087	22467.57915	-156.841	19.62	19.62	39.23	6248	222
12551.86209	23566.47915	-71.3053	7.28	7.28	14.55	22677	222
14548.96209	23702.77915	79.7435	6.15	6.15	12.29	22400	222
35603.86209	24110.77915	-206.089	27.27	27.27	54.54	4072	222
22174.56209	24205.77915	110.056	23.55	23.55	47.10	2288	222
13844.06209	24369.97915	-60.2893	47.85	47.85	95.71	1285	222
34081.86209	25327.37915	-40.2013	60.45	60.45	120.91	1500	222
12142.06209	25976.07915	340.427	30.45	30.45	60.90	3116	222
7265.162087	27024.67915	-56.4013	35.28	35.28	70.56	2630	222
15186.16209	30570.07915	-9.09727	38.98	38.98	77.95	1583	222
14559.46209	30843.97915	148.703	36.95	36.95	73.90	1751	222
28534.16209	31271.67915	135.821	26.66	26.66	53.32	3015	222
33908.36209	32299.87915	-123.145	75.43	75.43	150.86	1152	222
21886.36209	32578.27915	-75.8413	61.37	61.37	122.74	1037	222
27387.96209	33248.97915	-160.081	34.19	34.19	68.39	2473	222
1822.162087	33970.77915	-126.385	52.30	52.30	104.61	1566	222
18519.16209	34220.17915	7.10273	10.67	10.67	21.34	11079	222
24369.96209	36519.07915	186.593	31.84	31.84	63.68	1773	222
36268.96209	36537.77915	310.115	53.20	53.20	106.40	1587	222
25166.96209	36904.57915	-152.305	29.58	29.58	59.16	4747	222
19730.46209	38161.67915	-130.273	41.73	41.73	83.46	2153	222
38991.25991	4376.975674	-63.6326	48.02	48.02	96.04	1355	230
24078.35991	4593.075674	87.976	15.21	15.21	30.43	6036	230
13273.35991	4778.275674	109.194	22.04	22.04	44.09	3103	230
27414.75991	5697.975674	-70.7606	18.23	18.23	36.46	4888	230
28563.05991	6053.375674	23.1994	44.46	44.46	88.92	1174	230
28264.35991	6238.375674	38.7514	27.53	27.53	55.06	1967	230
31224.45991	7810.075674	297.129	42.11	42.11	84.21	1915	230
26689.65991	7994.275674	27.0874	43.31	43.31	86.62	1400	230
32477.95991	8405.775674	-30.5846	25.32	25.32	50.63	2116	230
10870.55991	9359.175674	67.5154	36.88	36.88	73.76	1078	230
17986.55991	9476.475674	347.144	21.34	21.34	42.67	4596	230
25547.25991	10036.87567	-118.065	32.55	32.55	65.09	3792	230
17727.05991	11548.17567	40.6954	24.16	24.16	48.32	3523	230
32757.95991	14173.27567	-40.3046	15.66	15.66	31.32	12185	230
22387.45991	14596.67567	70.5466	36.22	36.22	72.44	1228	230
13340.25991	14680.87567	-51.3206	18.68	18.68	37.35	3392	230
32098.85991	15380.67567	158.451	29.93	29.93	59.86	2173	230
26286.05991	15465.27567	-171.201	18.84	18.84	37.68	4947	230
12938.05991	17766.37567	122.835	14.51	14.51	29.01	9191	230
36577.05991	18953.37567	-7.25662	43.94	43.94	87.89	1312	230
25471.85991	21075.07567	133.444	14.22	14.22	28.45	7641	230
24384.35991	21540.87567	-18.2726	49.36	49.36	98.72	1135	230
13092.95991	21957.07567	8.29538	28.85	28.85	57.70	1713	230
12571.55991	23671.47567	-41.6006	11.14	11.14	22.28	6341	230
22943.65991	24056.67567	107.679	23.93	23.93	47.85	2871	230
36465.15991	24932.27567	-118.713	37.21	37.21	74.42	1880	230
27844.45991	26346.67567	14.1274	28.97	28.97	57.93	2580	230
3698.259907	27281.67567	-198.417	93.16	93.16	186.33	1004	230
22819.85991	28265.07567	-45.4886	36.67	36.67	73.33	1492	230
15830.75991	30247.47567	286.52	25.39	25.39	50.77	3230	230
13290.25991	31885.17567	-37.7126	44.16	44.16	88.31	1841	230
9649.759907	32430.87567	213.771	35.47	35.47	70.93	1866	230
13732.35991	32565.87567	206.193	11.02	11.02	22.04	9837	230
22827.95991	32416.27567	-153.705	27.79	27.79	55.58	3253	230
6799.259907	33955.97567	-115.473	51.76	51.76	103.53	1206	230
25363.05991	33965.57567	-17.6246	26.19	26.19	52.38	3893	230
39299.15991	34103.57567	339.566	71.31	71.31	142.62	1374	230
28256.75991	34580.87567	-14.3846	32.59	32.59	65.19	1768	230
36381.95991	34661.97567	-96.6806	37.35	37.35	74.70	2377	230
25111.55991	35855.27567	-1.42462	54.35	54.35	108.71	1258	230
22524.25991	37742.57567	199.373	40.15	40.15	80.31	1696	230
25432.85991	38425.97567	155.42	32.29	32.29	64.57	1778	230
10988.35991	38910.87567	-114.177	44.70	44.70	89.40	1706	230
27365.05773	4526.0722	-176.488	23.81	23.81	47.62	4335	238
23190.85773	6537.5722	-109.096	36.06	36.06	72.11	2109	238
32061.15773	7316.4722	54.5294	23.39	23.39	46.77	3834	238
15479.15773	7431.2722	254.589	39.07	39.07	78.14	1629	238
23401.35773	7677.6722	-8.65596	12.58	12.58	25.15	13561	238
24925.35773	9491.3722	115.153	35.61	35.61	71.22	1339	238
27634.15773	9389.5722	-35.872	24.33	24.33	48.65	4239	238
13834.15773	9636.0722	-34.576	42.30	42.30	84.59	1317	238
22416.15773	10287.4722	10.136	34.95	34.95	69.90	1665	238
33639.55773	10390.9722	88.6304	13.54	13.54	27.08	8011	238
23833.75773	10907.4722	-81.232	61.75	61.75	123.50	1127	238
7343.457726	11641.3722	-202.408	81.53	81.53	163.06	1004	238
20376.75773	11407.5722	-30.688	63.80	63.80	127.59	1023	238
26549.05773	11880.1722	-175.84	47.92	47.92	95.85	1930	238
15820.15773	12430.1722	-2.82396	9.75	9.75	19.50	12121	238
11975.15773	13864.2722	-172.6	13.26	13.26	26.52	7938	238
15601.65773	14898.2722	38.648	40.60	40.60	81.20	1576	238
37537.55773	14999.5722	-87.064	38.57	38.57	77.15	2356	238
14771.35773	15402.0722	-68.92	24.61	24.61	49.22	2249	238
38264.25773	15298.4722	277.323	34.48	34.48	68.95	3068	238
9971.357726	16666.2722	-100.672	38.34	38.34	76.68	1926	238
11657.25773	17111.7722	-33.928	10.64	10.64	21.29	12743	238
32739.45773	17342.4722	-33.28	43.47	43.47	86.95	1289	238
24258.25773	17497.7722	-111.04	47.52	47.52	95.05	1065	238
12227.95773	17531.6722	215.941	17.71	17.71	35.42	3812	238
34337.05773	19992.9722	-101.968	45.88	45.88	91.75	2130	238
35606.95773	20214.0722	-149.92	31.18	31.18	62.36	2863	238
33211.75773	20604.5722	51.608	31.75	31.75	63.49	1571	238
31069.05773	21957.0722	-108.448	29.88	29.88	59.77	2138	238
27139.15773	22001.4722	26.336	41.80	41.80	83.60	1224	238
8503.657726	22551.2722	-16.432	38.43	38.43	76.87	1604	238
11490.75773	23804.6722	142.434	24.87	24.87	49.74	2349	238
26081.25773	23832.0722	13.376	25.08	25.08	50.16	3039	238
11104.15773	25138.9722	89.3882	21.17	21.17	42.34	2168	238
33595.85773	25056.3722	-157.048	48.47	48.47	96.93	2394	238
13100.95773	25679.4722	122.731	37.61	37.61	75.22	2020	238
36174.35773	27174.6722	340.978	32.83	32.83	65.66	2994	238
21568.35773	27851.0722	161.379	24.59	24.59	49.17	2436	238
11145.35773	28032.6722	243.222	42.41	42.41	84.83	1383	238
7067.857726	28821.3722	-117.52	52.54	52.54	105.08	1436	238
13725.95773	32563.9722	107.575	13.89	13.89	27.79	6012	238
15115.25773	34407.0722	249.284	47.41	47.41	94.81	1344	238
38284.15773	35002.2722	87.8726	53.88	53.88	107.76	1008	238
22666.85773	35048.6722	352.345	43.92	43.92	87.84	1666	238
19384.95773	35421.9722	-26.152	19.50	19.50	39.00	3786	238
24458.65773	36506.3722	-51.424	18.56	18.56	37.11	5713	238
13073.25773	36477.8722	-111.688	29.86	29.86	59.72	2420	238
20615.55773	37361.5722	247.011	28.07	28.07	56.14	3706	238
19761.35773	38168.8722	-34.576	22.30	22.30	44.60	3781	238
10776.05773	40194.8722	-172.6	37.33	37.33	74.65	1838	238
26363.45555	4241.468727	30.1207	22.23	22.23	44.46	3900	246
29167.85555	4183.268727	-98.8313	34.10	34.10	68.20	2487	246
25276.65555	4458.968727	133.237	42.18	42.18	84.36	1039	246
5713.855546	4779.168727	-179.183	70.51	70.51	141.02	1253	246
31122.75555	5884.768727	-85.8713	26.40	26.40	52.80	2939	246
12691.45555	11685.46873	-92.3513	47.78	47.78	95.57	1351	246
36214.05555	12169.96873	-148.727	63.37	63.37	126.75	1417	246
33916.55555	13251.76873	-0.33531	55.58	55.58	111.16	1152	246
36807.85555	14689.86873	227.204	50.26	50.26	100.51	1309	246
34910.55555	15457.36873	-13.2953	23.27	23.27	46.53	3655	246
36086.05555	15504.06873	-200.567	22.25	22.25	44.51	7492	246
33130.75555	16886.26873	-34.6793	46.49	46.49	92.98	1135	246
20637.65555	17443.76873	174.158	35.98	35.98	71.97	1100	246
39353.55555	17512.46873	89.2849	41.90	41.90	83.79	1003	246
12309.25555	17496.46873	121.112	32.29	32.29	64.57	1418	246
32048.75555	17540.66873	196.135	16.08	16.08	32.17	6819	246
14430.45555	18194.46873	-105.959	22.42	22.42	44.84	5021	246
11356.95555	19900.76873	315.109	13.87	13.87	27.74	7857	246
9790.155546	22956.16873	-56.0633	13.40	13.40	26.80	9307	246
28180.35555	22842.46873	-1.63131	46.44	46.44	92.88	1005	246
13847.95555	24213.56873	167.338	24.85	24.85	49.69	2325	246
30968.25555	24691.66873	-173.999	65.00	65.00	130.00	1175	246
12480.85555	25831.56873	37.8967	32.95	32.95	65.89	2058	246
16552.45555	26841.56873	-196.679	36.10	36.10	72.20	2210	246
2245.555546	27482.86873	-102.071	53.03	53.03	106.07	1151	246
29333.45555	28401.56873	-28.8473	33.49	33.49	66.98	1868	246
12017.05555	29146.86873	169.612	34.83	34.83	69.66	1252	246
30439.45555	29938.06873	155.214	35.98	35.98	71.97	1429	246
33223.95555	30401.46873	30.7687	36.71	36.71	73.43	1276	246
14137.05555	30999.56873	96.8629	26.05	26.05	52.09	2323	246
31576.35555	31545.16873	112.019	44.34	44.34	88.69	1140	246
18595.55555	32086.16873	315.867	32.59	32.59	65.19	2457	246
23404.25555	34226.46873	70.3399	24.14	24.14	48.28	2845	246
28365.45555	34582.96873	83.2225	17.85	17.85	35.70	5728	246
38436.05555	34999.26873	306.016	34.57	34.57	69.14	2336	246
15210.25555	35488.36873	112.019	21.10	21.10	42.20	3028	246
37478.25555	36242.56873	-53.4713	58.10	58.10	116.20	1425	246
18780.75555	36497.56873	2.90469	47.38	47.38	94.77	1065	246
26554.35337	5883.165253	76.299	11.12	11.12	22.23	9903	254
29847.05337	6134.865253	12.5213	18.06	18.06	36.13	3758	254
31106.95337	6900.465253	202.852	40.27	40.27	80.54	1751	254
15528.05337	7369.665253	-60.7027	43.07	43.07	86.15	1207	254
7436.853366	7840.965253	-181.879	54.64	54.64	109.27	1510	254
28622.05337	8151.465253	-39.9667	26.75	26.75	53.51	2030	254
31409.25337	8940.765253	36.4973	22.14	22.14	44.27	4107	254
21818.65337	9291.365253	247.562	33.42	33.42	66.83	2169	254
23743.45337	9168.565253	29.3693	19.17	19.17	38.34	4781	254
35639.65337	9398.365253	50.1053	42.41	42.41	84.83	1142	254
15550.15337	10531.66525	-131.335	32.81	32.81	65.61	2605	254
31285.15337	10280.86525	-16.6387	19.10	19.10	38.20	2916	254
27726.45337	10637.56525	-8.21466	30.66	30.66	61.32	1998	254
31371.35337	10858.16525	-146.887	37.47	37.47	74.94	2469	254
27684.15337	11261.36525	124.798	18.46	18.46	36.93	5520	254
30662.35337	11522.36525	30.6653	23.24	23.24	46.49	2138	254
29123.95337	11723.66525	-6.27066	18.23	18.23	36.46	3163	254
29584.15337	12371.16525	212.703	52.96	52.96	105.93	1240	254
13783.65337	13892.96525	-98.9347	23.95	23.95	47.90	2627	254
7517.553366	15340.56525	-135.871	46.75	46.75	93.49	1396	254
12212.65337	15360.86525	-59.4067	17.45	17.45	34.90	5795	254
36135.45337	15503.96525	180.118	31.65	31.65	63.30	1983	254
14402.55337	16754.06525	-205.855	42.79	42.79	85.58	2400	254
32890.45337	17426.96525	194.516	66.32	66.32	132.63	1005	254
23080.65337	19220.46525	96.7595	37.42	37.42	74.84	1030	254
33451.25337	19816.06525	-187.063	50.80	50.80	101.59	1911	254
35515.45337	20027.66525	-50.9827	43.94	43.94	87.89	1367	254
13915.25337	20049.26525	-30.8947	28.38	28.38	56.76	3011	254
16866.15337	20689.06525	114.189	23.03	23.03	46.06	3269	254
8515.753366	20591.86525	-117.727	46.49	46.49	92.98	1522	254
9948.653366	21646.66525	-195.487	41.57	41.57	83.13	1861	254
8327.153366	24612.86525	-163.735	48.25	48.25	96.51	1727	254
38386.05337	25007.76525	174.813	49.36	49.36	98.72	1073	254
27844.25337	26418.16525	-23.7667	29.08	29.08	58.17	1611	254
15571.75337	30231.36525	-108.655	51.74	51.74	103.48	1476	254
34796.55337	32995.76525	346.834	79.50	79.50	159.01	1107	254
17093.35337	33682.66525	-46.4467	36.97	36.97	73.95	2305	254
27938.55337	33880.86525	43.6253	46.35	46.35	92.69	1038	254
38122.35337	34927.66525	48.1613	29.18	29.18	58.36	2198	254
23328.65337	36911.36525	-67.8307	15.92	15.92	31.84	6525	254
25498.15337	39125.06525	-189.655	73.36	73.36	146.72	1168	254
8606.551185	3928.46178	274.739	58.85	58.85	117.70	1146	262
14611.75119	4146.76178	-25.166	18.84	18.84	37.68	4572	262
9629.551185	4219.06178	-33.59	42.63	42.63	85.25	1432	262
33925.95119	4428.36178	-67.934	33.54	33.54	67.07	2739	262
13316.25119	4583.36178	-14.15	48.91	48.91	97.83	1092	262
31871.95119	4375.86178	-136.622	35.11	35.11	70.23	2335	262
26490.35119	5893.56178	112.57	24.35	24.35	48.70	1930	262
21225.65119	6327.86178	20.194	33.42	33.42	66.83	1732	262
25925.85119	7076.16178	1.402	8.93	8.93	17.85	17268	262
18898.95119	8243.26178	-148.934	18.04	18.04	36.08	8720	262
29053.75119	8222.36178	-29.702	43.66	43.66	87.32	1261	262
31119.35119	8523.16178	108.023	33.68	33.68	67.35	1316	262
25935.05119	8883.36178	84.5314	38.83	38.83	77.67	1441	262
5119.351185	9803.36178	225.482	40.81	40.81	81.62	1188	262
31223.45119	10109.66178	-159.302	26.75	26.75	53.51	3893	262
15200.05119	10828.76178	2.05	58.07	58.07	116.15	1003	262
28468.95119	11329.26178	-56.918	32.29	32.29	64.57	2111	262
12933.05119	13947.36178	86.047	10.01	10.01	20.02	8294	262
29173.45119	13845.36178	224.724	37.68	37.68	75.36	1197	262
18904.45119	15187.26178	-169.022	52.92	52.92	105.83	1216	262
27001.85119	16012.26178	125.453	10.01	10.01	20.02	9425	262
34666.95119	17771.46178	-26.462	45.29	45.29	90.57	1477	262
20922.85119	20406.56178	128.484	43.38	43.38	86.76	1029	262
19848.85119	21295.96178	261.099	44.63	44.63	89.25	1267	262
14199.95119	21838.86178	64.8286	37.30	37.30	74.61	1180	262
27737.45119	22042.06178	88.3204	35.23	35.23	70.46	1784	262
14220.55119	22783.76178	345.972	65.59	65.59	131.17	1194	262
33499.55119	22944.46178	270.192	10.64	10.64	21.29	11649	262
19179.55119	23282.86178	-62.75	46.86	46.86	93.73	1266	262
10260.15119	26306.46178	-132.734	38.46	38.46	76.91	1870	262
35247.25119	28126.86178	83.0158	52.59	52.59	105.17	1169	262
32359.05119	28304.16178	302.02	17.43	17.43	34.85	4920	262
37979.35119	28698.36178	-42.014	16.91	16.91	33.82	6732	262
19752.85119	29279.06178	192.139	25.27	25.27	50.54	2729	262
8018.251185	30035.96178	-75.71	62.15	62.15	124.30	1491	262
9330.651185	30602.66178	-156.71	45.85	45.85	91.70	1803	262
11879.75119	30702.56178	147.429	29.04	29.04	58.07	2482	262
36769.95119	30674.16178	242.912	53.95	53.95	107.91	1238	262
35051.85119	31447.46178	-149.582	28.12	28.12	56.24	3367	262
30968.55119	31922.26178	13.714	33.94	33.94	67.87	1649	262
28536.05119	32081.36178	54.2194	44.13	44.13	88.27	1051	262
19164.35119	31995.56178	69.3754	13.16	13.16	26.33	6472	262
30970.65119	33865.96178	67.8598	23.55	23.55	47.10	3335	262
19494.45119	35123.06178	327.027	20.46	20.46	40.93	7419	262
15147.35119	35479.16178	-11.558	18.04	18.04	36.08	3695	262
5506.451185	36847.76178	-153.47	66.10	66.10	132.21	1124	262
31628.15119	38801.66178	38.338	32.66	32.66	65.33	1341	262
15978.05119	39234.16178	-156.062	46.82	46.82	93.63	1775	262
21905.25119	39270.06178	-80.246	41.52	41.52	83.04	1910	262
5674.549005	4530.658306	36.9387	35.11	35.11	70.23	1288	270
30339.349	5612.658306	-20.0853	18.49	18.49	36.97	3942	270
26110.349	6649.758306	-100.437	37.02	37.02	74.04	1739	270
8562.549005	6839.258306	34.3467	41.68	41.68	83.37	1010	270
14420.249	7869.458306	-34.3413	28.92	28.92	57.84	2570	270
29052.749	9501.558306	-202.821	34.81	34.81	69.61	2841	270
23955.949	10250.25831	239.777	27.98	27.98	55.95	3139	270
35864.249	10371.55831	34.3467	52.52	52.52	105.03	1076	270
14001.849	11355.65831	-125.709	37.73	37.73	75.45	1818	270
34663.749	11573.65831	278.425	24.68	24.68	49.36	2988	270
32547.849	12196.65831	-2.58935	28.12	28.12	56.24	3486	270
38825.249	12751.25831	336.775	49.48	49.48	98.96	1583	270
20789.449	13066.55831	57.9051	14.72	14.72	29.44	4460	270
34365.349	14310.65831	30.4587	44.72	44.72	89.44	1483	270
23464.149	15838.65831	110.193	10.29	10.29	20.58	8571	270
33049.349	16904.25831	46.0107	23.10	23.10	46.21	3899	270
24961.449	17174.15831	257.206	31.84	31.84	63.68	2215	270
27747.349	17154.35831	23.9787	30.94	30.94	61.89	2087	270
28734.549	18572.65831	0.650652	35.68	35.68	71.36	1380	270
34257.849	18999.45831	25.2747	44.34	44.34	88.69	1135	270
33302.649	19124.45831	292.065	17.59	17.59	35.18	8129	270
34618.649	19549.95831	36.2907	50.87	50.87	101.74	1449	270
14021.349	20267.55831	-16.8453	25.13	25.13	50.26	2623	270
32513.849	22843.55831	-151.629	30.73	30.73	61.47	2478	270
25262.049	22784.55831	281.456	46.51	46.51	93.02	1259	270
32713.949	23870.25831	-191.805	8.57	8.57	17.14	28510	270
2593.349005	25339.25831	-108.213	39.09	39.09	78.19	1615	270
9388.649005	25350.35831	-103.677	12.83	12.83	25.67	7028	270
34081.849	25458.05831	-156.813	44.72	44.72	89.44	2362	270
11542.849	26599.55831	-156.813	13.94	13.94	27.88	11072	270
31811.149	27605.75831	210.223	14.74	14.74	29.48	8224	270
12518.049	29048.45831	0.650652	34.38	34.38	68.77	1958	270
29896.349	29606.95831	249.628	58.22	58.22	116.43	1098	270
31523.749	30257.65831	-156.813	78.47	78.47	156.94	1213	270
35813.549	30759.85831	347.385	43.57	43.57	87.14	2125	270
13215.549	31091.15831	54.1161	14.55	14.55	29.11	4752	270
17368.149	31002.05831	-88.1254	43.85	43.85	87.70	1625	270
22089.949	32429.65831	152.63	20.30	20.30	40.60	2783	270
15639.049	32682.75831	40.1786	26.16	26.16	52.33	2237	270
28262.249	32944.85831	-191.805	87.18	87.18	174.36	1162	270
30392.549	34054.65831	14.9067	46.98	46.98	93.96	1310	270
37080.849	34145.55831	-1.29335	34.85	34.85	69.71	1657	270
23381.449	36322.25831	-185.325	44.23	44.23	88.45	2134	270
18732.249	36701.55831	-29.8053	46.18	46.18	92.36	1188	270
24564.649	37178.55831	-189.861	16.72	16.72	33.44	8604	270
37761.349	37700.55831	-36.2853	46.77	46.77	93.54	1562	270
19017.249	38616.65831	-132.837	48.11	48.11	96.23	1851	270
3679.949005	39147.85831	-50.5413	54.26	54.26	108.52	1047	270
32297.549	39187.45831	-55.0773	45.92	45.92	91.84	1321	270
13352.049	40173.45831	189.762	45.33	45.33	90.67	1037	270
27220.04682	4605.054833	-94.7087	31.09	31.09	62.17	1997	278
30233.14682	4795.654833	-118.685	60.43	60.43	120.86	1302	278
35097.14682	6221.254833	78.2623	43.66	43.66	87.32	1073	278
32463.14682	8433.654833	210.877	35.68	35.68	71.36	2187	278
36195.34682	9111.354833	-73.3247	24.44	24.44	48.89	2981	278
25008.24682	9395.454833	181.323	32.03	32.03	64.06	1510	278
17617.84682	9767.454833	-16.9487	16.81	16.81	33.63	4777	278
15244.24682	10795.85483	248.01	29.60	29.60	59.20	2285	278
28899.34682	11540.85483	340.461	13.05	13.05	26.09	10693	278
35545.24682	11874.85483	89.6293	34.55	34.55	69.10	1394	278
36105.34682	12329.15483	-88.8767	33.11	33.11	66.22	3459	278
17957.34682	12689.65483	-123.869	25.20	25.20	50.40	2900	278
36828.34682	12737.25483	-151.733	44.53	44.53	89.07	2291	278
11983.74682	14379.15483	38.1313	51.83	51.83	103.67	1067	278
32412.24682	14577.05483	29.0593	29.11	29.11	58.22	2002	278
8100.546825	15683.15483	-155.621	44.04	44.04	88.08	1896	278
11759.14682	16208.05483	-204.869	43.64	43.64	87.28	2612	278
32286.24682	16623.15483	158.589	13.12	13.12	26.23	5187	278
16786.14682	16683.25483	-17.5967	32.38	32.38	64.76	2087	278
11749.54682	19777.95483	316.969	18.98	18.98	37.96	4320	278
15547.74682	22305.45483	127.519	33.04	33.04	66.08	1295	278
38478.34682	24980.45483	-41.5727	27.22	27.22	54.45	2633	278
32985.64682	29768.05483	-94.7087	39.40	39.40	78.80	1671	278
29045.14682	30456.15483	-13.0607	14.95	14.95	29.91	7321	278
16392.94682	31221.55483	156.316	28.35	28.35	56.71	3777	278
1661.046825	32306.05483	238.158	36.71	36.71	73.43	1932	278
13842.54682	32681.75483	83.5669	30.50	30.50	60.99	1863	278
38802.54682	34135.05483	-27.9647	35.44	35.44	70.89	2117	278
25067.14682	35751.35483	163.136	40.13	40.13	80.26	1683	278
15081.24682	36935.35483	-3.98869	14.11	14.11	28.21	10591	278
21112.14682	38257.85483	0.547306	35.75	35.75	71.50	1504	278
11491.94682	39864.65483	-204.869	78.33	78.33	156.65	1054	278
35040.14682	40186.75483	-202.925	89.58	89.58	179.17	1080	278
26074.84464	4365.851359	-79.908	33.65	33.65	67.31	1722	286
11508.54464	4448.151359	-18.348	34.62	34.62	69.24	1491	286
15427.54464	6174.551359	-31.956	37.04	37.04	74.09	1349	286
29805.74464	6039.151359	68.3076	17.24	17.24	34.48	4509	286
21286.74464	6322.951359	-195.252	10.62	10.62	21.24	23120	286
31119.04464	6294.951359	-20.94	22.40	22.40	44.79	2658	286
25044.44464	6528.951359	-15.108	11.19	11.19	22.37	11099	286
18382.24464	6794.851359	-164.148	24.30	24.30	48.61	4025	286
32567.24464	8434.651359	36.084	20.75	20.75	41.50	4029	286
24477.84464	8684.351359	-35.196	16.30	16.30	32.59	6145	286
34595.44464	8959.351359	-151.188	30.31	30.31	60.62	3068	286
26984.94464	8999.951359	129.689	40.95	40.95	81.91	1204	286
16435.04464	10103.85136	-13.812	7.06	7.06	14.13	17844	286
6152.444644	10450.45136	84.2214	40.60	40.60	81.20	1108	286
17448.54464	10442.75136	-43.62	23.41	23.41	46.82	4256	286
2464.444644	11615.95136	247.148	41.45	41.45	82.90	1050	286
12419.14464	11635.75136	88.0104	40.86	40.86	81.72	1156	286
33456.34464	12310.05136	-20.94	41.90	41.90	83.79	1877	286
23570.64464	12597.85136	93.315	14.65	14.65	29.30	6464	286
33952.34464	15205.55136	208.501	33.58	33.58	67.16	2359	286
32410.84464	15239.05136	144.088	19.59	19.59	39.19	5242	286
12452.34464	16839.55136	14.052	29.58	29.58	59.16	2230	286
24952.84464	17086.25136	91.0416	24.54	24.54	49.08	2332	286
34597.24464	17658.65136	-160.908	11.19	11.19	22.37	15853	286
32386.54464	19416.75136	38.676	29.25	29.25	58.50	1527	286
13700.74464	20038.65136	347.936	32.24	32.24	64.48	3198	286
11951.64464	23550.45136	299.437	6.97	6.97	13.94	24736	286
32816.74464	23911.55136	99.3774	23.88	23.88	47.76	2368	286
12817.24464	25373.55136	278.218	47.01	47.01	94.01	1403	286
13532.84464	25439.55136	107.713	18.46	18.46	36.93	4988	286
11623.54464	27806.85136	22.476	30.24	30.24	60.48	2512	286
27974.74464	29156.95136	14.052	40.27	40.27	80.54	1452	286
34395.84464	29084.35136	-85.74	41.66	41.66	83.32	1836	286
23136.14464	29711.95136	-112.956	62.78	62.78	125.57	1024	286
28774.94464	30580.05136	-180.348	38.76	38.76	77.53	5222	286
33638.44464	31037.25136	106.198	56.45	56.45	112.90	1005	286
28648.84464	32306.95136	-116.844	30.85	30.85	61.70	3915	286
20148.74464	32290.05136	76.6434	35.63	35.63	71.26	1652	286
34905.34464	32989.95136	-61.764	54.16	54.16	108.33	1292	286
28278.64464	34536.25136	272.914	51.76	51.76	103.53	1442	286
35591.24464	35256.15136	129.689	54.73	54.73	109.46	1113	286
16093.44464	36659.25136	251.695	30.17	30.17	60.34	2501	286
23381.94464	36911.05136	-97.404	14.01	14.01	28.02	11225	286
9211.144644	38097.75136	-105.828	49.20	49.20	98.39	1249	286
38327.84464	38033.95136	121.354	28.47	28.47	56.94	4025	286
18843.44464	38312.75136	-177.108	52.28	52.28	104.56	2886	286
22656.84464	38548.95136	39.324	54.19	54.19	108.38	1063	286
25537.44464	39452.15136	-177.108	72.60	72.60	145.21	1380	286
36655.94464	40156.15136	85.737	45.69	45.69	91.37	1040	286
8255.642464	4463.447886	244.772	38.34	38.34	76.68	1684	294
15785.94246	5949.947886	-94.2674	36.69	36.69	73.38	2072	294
29114.64246	7024.447886	17.8366	45.22	45.22	90.43	1183	294
5650.242464	7418.647886	-126.019	47.62	47.62	95.24	2049	294
10935.74246	8258.647886	63.6574	43.36	43.36	86.71	1219	294
23543.94246	8477.047886	202.335	16.34	16.34	32.69	5629	294
16410.34246	10143.84789	83.3602	11.42	11.42	22.84	9011	294
34346.44246	10362.34789	264.474	40.01	40.01	80.02	1836	294
31635.34246	11063.74789	-93.6194	18.70	18.70	37.40	6307	294
33300.94246	11759.24789	347.832	29.51	29.51	59.02	4501	294
26630.64246	11835.94789	-135.091	41.78	41.78	83.56	2110	294
32796.94246	14187.24789	62.1418	48.51	48.51	97.03	1368	294
10486.64246	15758.54789	-73.5314	34.27	34.27	68.53	2275	294
35078.54246	18135.04789	181.116	27.58	27.58	55.15	2083	294
28050.64246	19616.04789	-129.259	40.41	40.41	80.82	1398	294
10854.84246	20057.34789	-10.6754	20.70	20.70	41.40	2261	294
14647.04246	22637.74789	320.552	58.59	58.59	117.18	1345	294
19219.34246	24659.94789	-132.499	52.68	52.68	105.36	1415	294
10640.54246	26310.84789	-45.0194	37.89	37.89	75.78	1428	294
39086.44246	26271.54789	271.295	32.45	32.45	64.90	1949	294
11652.24246	27310.24789	307.669	38.41	38.41	76.82	1960	294
38684.94246	29309.54789	-81.3074	34.88	34.88	69.76	2014	294
30192.44246	29998.04789	206.882	23.50	23.50	47.01	4104	294
15670.94246	30143.94789	37.9246	25.65	25.65	51.29	2437	294
14668.24246	31037.64789	155.351	41.66	41.66	83.32	1156	294
22841.64246	33003.34789	310.7	18.16	18.16	36.31	5968	294
28578.94246	35405.74789	-11.3234	44.13	44.13	88.27	1340	294
28207.14246	36786.84789	-59.9234	49.64	49.64	99.29	1328	294
23373.04246	36990.84789	-48.2594	11.66	11.66	23.31	11806	294
25950.94246	36911.84789	-102.043	63.00	63.00	125.99	1134	294
19671.64246	38512.04789	-6.13939	19.78	19.78	39.56	3977	294
20471.34246	39565.44789	247.803	31.86	31.86	63.73	2379	294
28082.54028	6665.644412	145.396	30.76	30.76	61.51	1893	302
25944.64028	7195.844412	-34.1067	22.42	22.42	44.84	3917	302
18671.54028	7334.144412	93.1083	39.14	39.14	78.28	1177	302
26863.04028	7555.944412	206.02	37.28	37.28	74.56	1571	302
26329.54028	8196.744412	-62.6187	25.93	25.93	51.86	2864	302
17984.44028	8594.844412	-161.115	21.12	21.12	42.25	4280	302
1389.540284	8989.744412	-44.4747	35.37	35.37	70.74	1254	302
10702.24028	9442.444412	-36.0507	37.44	37.44	74.89	1295	302
34754.14028	11031.84441	239.364	30.24	30.24	60.48	3395	302
28911.84028	11528.24441	188.591	21.76	21.76	43.52	2536	302
12487.84028	11799.74441	248.457	39.07	39.07	78.14	1722	302
31124.24028	12461.44441	235.575	58.43	58.43	116.86	1134	302
8656.040284	13040.44441	-28.2747	47.29	47.29	94.58	1013	302
31381.34028	13448.54441	-36.6987	49.57	49.57	99.15	1169	302
37372.14028	13550.34441	-185.091	53.15	53.15	106.30	2142	302
6767.440284	14159.14441	-23.0907	50.49	50.49	100.98	1008	302
32459.44028	14390.14441	161.31	30.80	30.80	61.61	1540	302
16193.74028	17716.44441	212.083	49.64	49.64	99.29	1178	302
14590.64028	18254.14441	-131.307	15.24	15.24	30.47	9705	302
11613.04028	18775.54441	52.1871	20.06	20.06	40.13	2214	302
10610.64028	19646.54441	-56.1387	23.34	23.34	46.68	2421	302
9481.940284	19705.14441	320.448	35.23	35.23	70.46	1954	302
28999.54028	21586.04441	230.27	38.88	38.88	77.76	1386	302
3976.240284	21751.14441	-31.5147	41.90	41.90	83.79	1073	302
30592.94028	23613.44441	17.0853	50.51	50.51	101.03	1475	302
12848.44028	23855.44441	-95.0187	37.23	37.23	74.47	2052	302
35255.84028	23971.64441	-8.83473	33.63	33.63	67.26	1552	302
12935.04028	26536.94441	158.279	33.77	33.77	67.54	1289	302
31741.24028	27744.54441	-90.4827	21.41	21.41	42.81	4174	302
31738.04028	27879.94441	-109.275	31.82	31.82	63.63	2272	302
9050.040284	28212.14441	-32.8107	45.03	45.03	90.06	1370	302
11146.14028	28035.94441	285.589	35.87	35.87	71.73	1934	302
31199.14028	27956.34441	118.116	43.59	43.59	87.18	2051	302
35421.44028	28137.84441	196.169	29.91	29.91	59.82	1829	302
10559.84028	28687.94441	-1.70673	39.26	39.26	78.52	1250	302
33339.44028	30400.34441	161.31	34.08	34.08	68.15	1309	302
35601.44028	30858.14441	11.9013	45.52	45.52	91.04	1000	302
38599.44028	31936.34441	174.951	51.62	51.62	103.24	1056	302
27005.34028	32166.24441	-201.291	80.07	80.07	160.14	1286	302
13300.34028	33755.34441	-158.523	60.01	60.01	120.01	1357	302
34127.14028	35437.74441	-179.907	77.24	77.24	154.49	1321	302
15937.84028	36657.34441	62.7963	13.97	13.97	27.93	6250	302
39387.44028	36835.04441	33.2853	36.74	36.74	73.48	1576	302
36859.74028	40093.94441	54.4605	37.70	37.70	75.41	1934	302
29442.1381	4297.740938	-12.2371	37.47	37.47	74.94	1317	310
3524.038103	5013.340938	-43.9891	52.19	52.19	104.37	1040	310
35729.3381	6706.740938	-16.7731	42.53	42.53	85.06	1724	310
35911.3381	7673.140938	-81.5731	44.51	44.51	89.02	2185	310
4209.138103	8117.540938	-206.637	71.85	71.85	143.70	1207	310
35557.6381	9267.540938	56.5715	53.95	53.95	107.91	1107	310
19631.0381	9617.140938	34.4189	6.15	6.15	12.29	23387	310
14662.8381	9622.340938	-7.05315	31.09	31.09	62.17	2105	310
16690.7381	10515.64094	-2.51715	6.55	6.55	13.09	14623	310
25054.5381	10699.04094	-159.333	53.48	53.48	106.96	1350	310
36108.8381	12538.44094	-1.86915	31.25	31.25	62.50	2894	310
30516.6381	13092.04094	-27.1411	32.88	32.88	65.75	1874	310
8221.438103	13825.64094	-55.6531	33.84	33.84	67.68	1562	310
11962.9381	14028.94094	-94.5331	43.50	43.50	86.99	1491	310
10513.5381	14506.24094	-23.2531	22.84	22.84	45.69	4386	310
9062.138103	16387.94094	-205.341	47.78	47.78	95.57	1946	310
29371.3381	16965.14094	259.662	30.33	30.33	60.66	1970	310
27953.6381	17371.14094	248.295	13.82	13.82	27.65	8491	310
26687.8381	17606.84094	-7.05315	30.71	30.71	61.42	2367	310
7744.238103	17972.14094	-171.645	62.15	62.15	124.30	1217	310
33944.7381	17991.14094	159.632	36.01	36.01	72.02	1439	310
13868.5381	18186.84094	258.904	39.23	39.23	78.47	1817	310
19743.2381	18248.44094	-24.5491	28.61	28.61	57.23	1554	310
24174.6381	20124.64094	12.3869	21.97	21.97	43.94	2813	310
31047.1381	21999.64094	-108.789	26.89	26.89	53.79	3440	310
12720.8381	23791.54094	11.7389	39.07	39.07	78.14	1164	310
22963.4381	24057.64094	27.9389	13.14	13.14	26.28	7045	310
13511.3381	25390.54094	121.742	17.95	17.95	35.89	5959	310
39105.9381	26261.34094	321.044	31.75	31.75	63.49	2298	310
36317.8381	27105.84094	280.88	24.02	24.02	48.04	5084	310
13222.4381	27557.14094	-10.9411	19.36	19.36	38.72	4424	310
34268.2381	28881.44094	266.482	30.78	30.78	61.56	2231	310
30602.9381	29291.84094	52.7825	51.01	51.01	102.02	1173	310
9155.438103	29718.34094	83.8523	30.31	30.31	60.62	1371	310
16338.2381	31321.44094	-91.9411	23.62	23.62	47.24	3022	310
12056.9381	31744.74094	189.186	24.44	24.44	48.89	3792	310
29542.8381	32284.94094	72.4853	35.28	35.28	70.56	3171	310
11161.5381	32762.54094	-119.805	20.35	20.35	40.69	6305	310
22156.6381	32972.14094	20.8109	49.81	49.81	99.62	1060	310
17951.6381	33798.14094	43.4909	24.89	24.89	49.78	2195	310
30124.3381	34717.44094	-185.901	31.82	31.82	63.63	3123	310
13986.2381	34897.54094	216.467	39.02	39.02	78.04	1260	310
31107.3381	34798.94094	24.0509	33.96	33.96	67.92	2625	310
29356.4381	35813.14094	-147.669	38.90	38.90	77.81	2272	310
19332.2381	36423.24094	187.671	28.97	28.97	57.93	1806	310
35581.4381	37269.54094	63.3917	20.23	20.23	40.46	2837	310
34422.7381	37511.74094	-196.269	43.71	43.71	87.42	2380	310
28821.3381	37869.74094	174.03	46.65	46.65	93.31	1078	310
36846.3381	39123.94094	179.335	27.18	27.18	54.35	2382	310
32712.73592	4825.937465	-154.979	73.69	73.69	147.38	1179	318
31679.13592	5429.937465	127.623	38.27	38.27	76.54	1691	318
25020.13592	6614.237465	57.1472	9.44	9.44	18.89	13034	318
14448.33592	7740.537465	58.6628	27.84	27.84	55.67	3146	318
12869.63592	8466.237465	-115.451	28.35	28.35	56.71	2375	318
17692.23592	11068.83746	275.394	16.86	16.86	33.72	5883	318
26089.83592	11867.93746	-13.0672	36.24	36.24	72.49	1750	318
36101.73592	12518.93746	-184.787	35.70	35.70	71.40	2912	318
16182.73592	13530.73746	56.3894	48.30	48.30	96.60	1087	318
23372.53592	14312.33746	-79.1632	45.76	45.76	91.52	1174	318
33799.43592	14407.23746	307.221	9.44	9.44	18.89	19186	318
27041.63592	14665.43746	26.4608	34.52	34.52	69.05	1430	318
34520.43592	16711.03746	-55.1872	21.22	21.22	42.44	6777	318
29665.23592	17738.73746	8.96475	31.77	31.77	63.54	1153	318
10933.33592	17873.93746	-182.843	37.07	37.07	74.14	2376	318
38628.83592	18977.33746	-8.53125	41.07	41.07	82.14	1056	318
38799.23592	19737.03746	59.4206	36.67	36.67	73.33	1423	318
34884.03592	20886.73746	-82.4032	40.32	40.32	80.64	1551	318
27226.23592	22167.73746	-3.34725	15.73	15.73	31.46	3688	318
12619.63592	23734.43746	-13.7152	8.88	8.88	17.76	10791	318
14260.13592	26235.93746	29.7008	41.21	41.21	82.42	1192	318
10526.13592	28326.83746	54.8738	32.55	32.55	65.09	1241	318
22592.63592	28724.83746	253.417	43.31	43.31	86.62	1185	318
12821.33592	31443.93746	-14.3632	18.18	18.18	36.36	5149	318
23206.43592	34294.73746	126.865	19.57	19.57	39.14	4454	318
28327.13592	34579.93746	1.18875	12.83	12.83	25.67	9749	318
25772.93592	34599.63746	-40.2832	17.38	17.38	34.76	5874	318
31142.33592	34534.43746	-16.9552	18.02	18.02	36.03	5456	318
10558.43592	36368.73746	105.646	37.63	37.63	75.27	1113	318
13158.93592	37181.73746	-196.451	27.04	27.04	54.07	3378	318
25064.83592	37575.13746	223.863	37.16	37.16	74.32	1742	318
23576.83592	39279.53746	-64.2592	49.31	49.31	98.63	1343	318
30158.03374	4741.533991	-157.753	12.60	12.60	25.20	14041	326
29053.93374	6978.933991	-43.7054	35.42	35.42	70.84	1552	326
32001.73374	7010.833991	-66.3853	17.73	17.73	35.47	6581	326
16202.73374	7221.533991	-54.0734	34.78	34.78	69.57	1875	326
31808.03374	10050.63399	21.0947	30.12	30.12	60.24	2057	326
23411.33374	11576.53399	1.65465	20.25	20.25	40.51	3676	326
19693.83374	12255.13399	-121.465	62.05	62.05	124.11	1149	326
32296.03374	12828.13399	-32.6894	22.68	22.68	45.36	3126	326
37782.13374	15504.73399	339.624	52.99	52.99	105.97	1713	326
26506.83374	17028.93399	20.4467	21.57	21.57	43.14	2802	326
20388.53374	17065.23399	-140.905	52.80	52.80	105.60	1027	326
15435.83374	18832.23399	329.015	36.01	36.01	72.02	1862	326
13573.93374	22888.23399	4.24665	25.46	25.46	50.92	2425	326
12725.13374	23744.73399	-133.777	23.95	23.95	47.90	3355	326
30569.03374	24035.53399	35.9986	32.62	32.62	65.23	2046	326
36721.73374	24041.63399	-95.5453	60.03	60.03	120.06	1099	326
33191.73374	25076.53399	270.665	45.78	45.78	91.56	1952	326
39005.63374	26270.83399	16.5587	27.20	27.20	54.40	1589	326
17014.63374	26500.93399	-21.6734	39.85	39.85	79.69	1017	326
15652.83374	28129.43399	-74.8093	14.41	14.41	28.83	9062	326
16625.43374	28416.43399	-120.817	16.72	16.72	33.44	5494	326
21333.23374	28561.83399	-103.969	36.60	36.60	73.19	1579	326
36224.03374	29776.63399	30.8146	30.52	30.52	61.04	1735	326
17836.83374	30400.73399	279	11.73	11.73	23.46	10357	326
10290.13374	30719.23399	-165.529	40.72	40.72	81.44	2131	326
12829.23374	31389.73399	-10.0093	17.22	17.22	34.43	5531	326
22840.83374	33058.53399	4.89465	34.69	34.69	69.38	1637	326
6313.833743	33280.53399	-41.1133	40.74	40.74	81.48	1063	326
19516.03374	35144.43399	248.688	20.49	20.49	40.98	4830	326
17344.23374	35550.33399	334.32	42.04	42.04	84.07	1915	326
16101.13374	36569.63399	-96.8414	27.18	27.18	54.35	3986	326
29717.83374	38301.33399	42.4786	48.47	48.47	96.93	1113	326
12187.53156	3911.530518	-36.7595	58.78	58.78	117.56	1067	334
11397.93156	4610.030518	-187.095	44.44	44.44	88.88	2024	334
19475.03156	4880.830518	351.567	67.71	67.71	135.41	1254	334
25181.23156	5273.530518	232.593	29.60	29.60	59.20	1801	334
26426.13156	5747.730518	99.9776	26.16	26.16	52.33	2571	334
27362.13156	5804.430518	-126.183	13.07	13.07	26.14	11004	334
17206.03156	7672.330518	200.007	53.32	53.32	106.63	1134	334
26232.03156	8258.130518	-2.41545	15.38	15.38	30.76	7358	334
28326.13156	8337.430518	210.616	32.99	32.99	65.99	1785	334
15683.73156	8926.330518	17.6725	26.52	26.52	53.03	2962	334
23556.03156	10179.23052	-13.4315	27.04	27.04	54.07	3697	334
13831.13156	10732.93052	-191.631	57.65	57.65	115.30	1526	334
25967.13156	11908.43052	21.5605	36.31	36.31	72.63	1430	334
33318.43156	11820.73052	-141.087	24.85	24.85	49.69	5320	334
35459.03156	12129.13052	17.0245	22.44	22.44	44.89	4473	334
16876.83156	14416.93052	-97.6714	36.67	36.67	73.33	1690	334
19448.53156	16385.33052	46.8325	34.55	34.55	69.10	1325	334
8245.631562	16637.33052	262.147	52.96	52.96	105.93	1055	334
11132.43156	17766.53052	33.2245	36.24	36.24	72.49	1755	334
35897.13156	17744.43052	6.00855	33.58	33.58	67.16	1570	334
17072.73156	20769.43052	-25.0955	18.04	18.04	36.08	3464	334
11350.23156	20875.13052	-132.663	43.99	43.99	87.98	1432	334
30567.93156	21436.33052	71.9389	33.21	33.21	66.41	1487	334
35966.83156	21419.53052	-43.2395	42.06	42.06	84.12	1278	334
27355.03156	22382.13052	-84.7114	44.72	44.72	89.44	1700	334
12698.53156	23821.73052	-5.65545	26.61	26.61	53.22	2190	334
9795.331562	24161.73052	84.0638	30.38	30.38	60.76	1675	334
11008.03156	24546.43052	-38.0555	21.81	21.81	43.61	3170	334
13041.33156	25347.43052	306.857	65.59	65.59	131.17	1233	334
14194.73156	26246.83052	-56.8475	30.50	30.50	60.99	1959	334
10572.03156	26313.83052	-23.1515	26.66	26.66	53.32	2155	334
21486.53156	29084.33052	-52.3115	16.23	16.23	32.45	7483	334
15995.23156	30708.53052	350.809	41.78	41.78	83.56	2110	334
33101.93156	31773.33052	-76.9354	29.77	29.77	59.53	2368	334
18654.43156	34268.33052	-30.2795	32.73	32.73	65.47	1820	334
24479.43156	36434.23052	217.437	33.98	33.98	67.97	3030	334
19629.03156	37009.63052	222.741	54.57	54.57	109.13	1226	334
34998.13156	38142.03052	-139.791	60.50	60.50	121.00	1281	334
37570.03156	38751.53052	121.954	32.78	32.78	65.56	1282	334
11740.43156	39256.53052	-33.5195	48.94	48.94	97.87	1079	334
34507.53156	40055.23052	189.398	39.54	39.54	79.08	1486	334
33658.72938	4915.927044	-114.702	59.68	59.68	119.35	1230	342
19416.82938	5813.627044	33.6904	21.62	21.62	43.24	3311	342
26942.42938	6719.127044	27.2104	49.03	49.03	98.06	1067	342
19918.42938	6976.027044	-81.6536	17.73	17.73	35.47	4871	342
23563.12938	8468.627044	56.6008	34.90	34.90	69.80	1335	342
14926.92938	8635.827044	-49.9016	36.10	36.10	72.20	1524	342
24506.22938	8813.727044	-20.0936	24.99	24.99	49.97	2724	342
11450.02938	9326.127044	-104.982	57.63	57.63	115.25	1252	342
17740.92938	10808.92704	-116.646	26.61	26.61	53.22	3347	342
18930.72938	11497.32704	85.3972	43.05	43.05	86.10	1056	342
28927.32938	11509.12704	136.17	12.93	12.93	25.86	6869	342
29911.32938	11299.42704	-19.4456	25.67	25.67	51.34	3362	342
32400.02938	11483.02704	64.9366	31.89	31.89	63.77	1628	342
17947.02938	12847.52704	349.869	45.59	45.59	91.19	2692	342
14989.42938	12946.02704	217.254	11.54	11.54	23.08	8887	342
22370.42938	13429.22704	61.1476	24.68	24.68	49.36	2124	342
18066.72938	13668.12704	-22.0376	23.34	23.34	46.68	3475	342
10810.92938	15314.92704	38.2264	13.56	13.56	27.13	5763	342
26301.32938	15255.92704	-160.71	9.04	9.04	18.09	17348	342
21767.12938	16969.62704	-42.7736	45.33	45.33	90.67	1017	342
4952.329382	17381.32704	-139.974	55.18	55.18	110.36	1276	342
32742.82938	17628.72704	-167.19	32.59	32.59	65.19	2632	342
36174.42938	19000.52704	126.318	37.07	37.07	74.14	1589	342
9864.929382	19752.02704	269.543	52.63	52.63	105.27	1253	342
28935.52938	21558.52704	49.2424	35.61	35.61	71.22	2092	342
33419.22938	22914.02704	23.3224	17.76	17.76	35.51	3884	342
35006.62938	23301.22704	-78.4136	25.50	25.50	51.01	4381	342
22385.42938	24293.62704	-6.48555	40.22	40.22	80.45	1074	342
14553.62938	25030.42704	118.74	15.47	15.47	30.94	6373	342
14743.82938	27650.72704	330.167	34.43	34.43	68.86	2393	342
17938.82938	29185.02704	322.589	40.91	40.91	81.81	1747	342
34472.32938	30405.82704	-72.5816	38.20	38.20	76.40	1559	342
16670.72938	30833.62704	83.8816	17.99	17.99	35.98	5228	342
6846.529382	30700.62704	154.357	48.37	48.37	96.74	1139	342
25557.92938	32724.42704	-150.342	23.03	23.03	46.06	7576	342
16173.82938	33024.32704	-71.2856	21.24	21.24	42.48	3670	342
13179.82938	33655.02704	-16.2056	27.01	27.01	54.02	1950	342
38856.72938	37046.32704	124.045	39.07	39.07	78.14	1193	342
17986.42938	37211.12704	102.069	21.57	21.57	43.14	3584	342
15935.32938	37526.82704	-29.8136	32.08	32.08	64.15	1784	342
19644.02938	38458.12704	-77.1176	39.85	39.85	79.69	1725	342
23130.4272	4069.123571	-5.37166	32.52	32.52	65.05	1761	350
33207.4272	5676.023571	-180.98	63.99	63.99	127.97	1404	350
25847.8272	7028.623571	-61.0997	8.67	8.67	17.33	19352	350
7564.827202	7323.923571	159.48	47.59	47.59	95.19	1009	350
31200.9272	7739.023571	-125.252	19.90	19.90	39.80	5630	350
22726.5272	8588.323571	-55.2677	31.56	31.56	63.11	2263	350
12956.6272	8834.923571	-158.948	63.35	63.35	126.70	1183	350
19695.0272	9681.123571	3.05234	8.24	8.24	16.48	14105	350
24984.2272	9657.023571	89.0041	26.31	26.31	52.61	3638	350
27813.6272	10929.42357	34.1563	18.32	18.32	36.64	3227	350
28909.2272	11523.92357	167.058	12.20	12.20	24.40	11300	350
32098.3272	12818.12357	-118.124	23.90	23.90	47.81	3078	350
16830.5272	13137.72357	201.916	11.78	11.78	23.55	10110	350
34482.0272	15577.62357	-123.308	47.90	47.90	95.80	1664	350
12990.8272	21011.22357	220.104	34.45	34.45	68.91	1965	350
35047.3272	23357.82357	-47.4917	18.23	18.23	36.46	4959	350
12510.5272	23344.52357	-135.62	21.57	21.57	43.14	3787	350
14544.2272	23620.72357	197.37	16.18	16.18	32.36	3338	350
10771.5272	23761.72357	76.1215	16.30	16.30	32.59	6056	350
33482.1272	23762.72357	-201.716	15.83	15.83	31.65	10196	350
13861.9272	25447.42357	95.0665	35.87	35.87	71.73	1462	350
12300.8272	26193.42357	-37.1237	46.16	46.16	92.32	1470	350
38992.3272	26198.82357	176.909	30.36	30.36	60.71	2236	350
10202.1272	27907.72357	-40.3637	34.95	34.95	69.90	1324	350
37970.0272	28764.82357	-28.0517	11.68	11.68	23.36	15518	350
12904.0272	29537.92357	-12.4997	15.35	15.35	30.71	5214	350
24327.9272	30781.72357	-123.956	49.08	49.08	98.16	1394	350
13901.4272	32328.42357	55.6609	31.60	31.60	63.21	1542	350
20497.4272	33429.72357	56.4187	43.52	43.52	87.04	1245	350
23637.6272	34108.22357	33.5083	34.62	34.62	69.24	1345	350
37096.2272	34420.22357	-24.1637	47.83	47.83	95.66	1055	350
39043.2272	34941.62357	4.34834	25.27	25.27	50.54	2845	350
25516.1272	35781.62357	153.417	43.90	43.90	87.79	1152	350
25165.1272	36917.92357	-52.0277	23.53	23.53	47.05	2945	350
5650.225021	4513.220097	-73.5938	25.60	25.60	51.20	1980	358
33921.32502	5145.120097	-139.042	49.86	49.86	99.71	1498	358
26739.52502	5885.520097	311.615	18.27	18.27	36.55	5565	358
15607.22502	7292.320097	351.779	60.92	60.92	121.85	1319	358
13525.82502	7455.220097	145.657	57.06	57.06	114.12	1216	358
20700.92502	7563.620097	-7.49776	18.56	18.56	37.11	6371	358
31062.12502	7688.720097	82.0018	21.74	21.74	43.47	3056	358
22796.72502	8111.320097	9.99824	37.66	37.66	75.31	1382	358
22279.02502	9095.320097	-86.5538	41.45	41.45	82.90	1968	358
33822.72502	10198.5201	4.16624	7.44	7.44	14.88	22779	358
22300.22502	10553.6201	188.094	9.18	9.18	18.37	12385	358
28944.02502	11556.6201	202.492	14.81	14.81	29.63	7715	358
18404.92502	12207.3201	319.951	27.29	27.29	54.59	4033	358
13858.42502	14360.6201	-20.4578	17.31	17.31	34.62	3702	358
10403.12502	14713.3201	304.037	50.02	50.02	100.04	1314	358
6736.125021	16069.1201	-6.84976	52.87	52.87	105.74	1183	358
34536.32502	16728.2201	337.38	29.72	29.72	59.44	4597	358
27886.52502	17210.2201	259.327	28.28	28.28	56.57	2539	358
33672.02502	17476.2201	-73.5938	11.75	11.75	23.50	14573	358
16447.62502	19588.3201	179	37.59	37.59	75.17	1166	358
11565.42502	19732.1201	-4.90576	11.45	11.45	22.89	6496	358
20383.42502	21263.0201	-82.6658	44.25	44.25	88.50	1725	358
15289.32502	22513.0201	-174.034	63.84	63.84	127.69	1383	358
6006.525021	25480.2201	-32.1218	44.93	44.93	89.87	1331	358
13210.12502	25441.1201	-92.3858	65.99	65.99	131.97	1009	358
10701.22502	26342.5201	109.283	33.82	33.82	67.64	1163	358
11440.12502	26486.5201	75.9394	38.43	38.43	76.87	1175	358
9235.925021	26960.6201	-202.546	58.69	58.69	117.37	1381	358
29279.22502	27010.3201	-6.20176	32.78	32.78	65.56	1269	358
36159.42502	27116.0201	37.8622	46.04	46.04	92.08	1457	358
30018.22502	27842.8201	-26.9378	9.26	9.26	18.51	13843	358
13689.32502	29227.3201	-186.994	27.93	27.93	55.86	3284	358
36337.62502	29548.1201	-32.1218	37.87	37.87	75.74	1456	358
30074.22502	31021.6201	153.993	25.62	25.62	51.24	2736	358
22426.62502	32155.4201	-83.3138	45.45	45.45	90.90	1751	358
30072.62502	32222.5201	-31.4738	12.60	12.60	25.20	11209	358
29838.22502	32904.6201	-117.658	40.55	40.55	81.11	1681	358
28685.02502	35984.6201	-131.266	35.02	35.02	70.04	2266	358
22738.82502	38609.2201	170.664	40.86	40.86	81.72	1582	358
26399.12284	4183.716624	178.06	25.60	25.60	51.20	2375	366
21882.42284	7518.516624	46.7521	37.21	37.21	74.42	1389	366
23995.22284	7411.816624	-145.056	17.03	17.03	34.05	9210	366
21244.62284	7926.616624	93.1867	28.57	28.57	57.13	1933	366
22316.82284	9013.916624	53.7811	29.72	29.72	59.44	1791	366
28937.12284	11550.91662	181.849	11.70	11.70	23.41	9060	366
15908.82284	12403.21662	9.16814	7.28	7.28	14.55	20479	366
18804.52284	13050.91662	160.631	34.24	34.24	68.48	1736	366
11949.32284	13764.51662	-60.8159	9.11	9.11	18.23	15201	366
32540.92284	14278.11662	88.6399	40.18	40.18	80.35	1308	366
32705.42284	14236.51662	216.708	37.80	37.80	75.60	1973	366
6638.622841	15506.71662	-95.1599	45.85	45.85	91.70	1353	366
16932.02284	15672.41662	-40.0799	33.42	33.42	66.83	1402	366
38546.22284	15988.91662	-145.704	44.16	44.16	88.31	1896	366
3189.922841	17368.41662	-124.968	56.50	56.50	112.99	1050	366
24488.72284	17513.71662	70.4527	19.22	19.22	38.43	3293	366
13020.62284	17686.51662	143.959	6.64	6.64	13.28	20362	366
20395.22284	17822.91662	347.808	31.89	31.89	63.77	2285	366
25885.72284	18077.91662	92.4289	41.31	41.31	82.61	1064	366
11487.92284	21209.21662	156.084	26.75	26.75	53.51	1585	366
33847.52284	21556.91662	3.33614	42.08	42.08	84.17	1200	366
8162.322841	23823.41662	234.895	40.29	40.29	80.59	1293	366
6080.322841	27168.21662	48.6961	43.17	43.17	86.33	1212	366
29274.82284	27059.41662	-45.2639	27.93	27.93	55.86	1760	366
29115.82284	29401.21662	126.53	27.15	27.15	54.31	1509	366
32589.62284	30493.31662	219.739	23.90	23.90	47.81	3437	366
33106.52284	30353.91662	55.2967	49.43	49.43	98.86	1294	366
22191.62284	32538.71662	297.793	31.49	31.49	62.97	3255	366
31280.12284	32409.71662	58.3279	15.38	15.38	30.76	7252	366
25537.32284	32828.41662	-165.792	14.95	14.95	29.91	13201	366
7945.222841	32970.41662	-143.112	62.15	62.15	124.30	1086	366
28871.92284	33925.51662	283.395	34.81	34.81	69.61	2229	366
16405.62284	35007.31662	206.099	29.53	29.53	59.06	1629	366
28801.22284	36321.41662	106.069	31.16	31.16	62.31	1869	366
25265.32284	36808.61662	12.4081	28.59	28.59	57.18	3652	366
36283.82284	37195.01662	125.014	38.88	38.88	77.76	1501	366
22056.42284	37599.91662	-1.84786	21.60	21.60	43.19	4071	366
11518.52066	4601.31315	-64.238	42.30	42.30	84.59	2450	374
13309.42066	4892.21315	129.379	48.09	48.09	96.18	1268	374
6432.120661	5920.91315	290.79	52.75	52.75	105.50	1270	374
24212.32066	7295.31315	333.985	27.60	27.60	55.20	4087	374
17518.72066	7958.91315	-147.182	19.50	19.50	39.00	6978	374
21090.12066	8007.21315	99.8248	31.32	31.32	62.64	1550	374
26478.12066	8098.11315	-158.198	37.26	37.26	74.51	3311	374
32598.52066	8356.61315	-121.262	26.14	26.14	52.28	3598	374
23670.02066	10308.11315	-100.526	29.39	29.39	58.78	2543	374
13166.92066	10505.21315	-14.342	35.09	35.09	70.18	1472	374
22245.32066	10572.21315	227.893	17.83	17.83	35.65	3866	374
16468.02066	10718.01315	119.528	26.94	26.94	53.88	1633	374
25974.72066	12097.01315	-34.43	44.60	44.60	89.21	1008	374
30849.62066	14807.41315	-103.118	18.02	18.02	36.03	5192	374
12295.42066	15483.01315	131.652	49.29	49.29	98.58	1061	374
11167.02066	15835.41315	59.6614	38.22	38.22	76.44	1211	374
11394.22066	17313.21315	182.425	38.48	38.48	76.96	1119	374
20552.82066	17758.21315	263.51	8.57	8.57	17.14	10304	374
38082.92066	17966.11315	7.04204	70.63	70.63	141.25	1225	374
34150.02066	18134.71315	-118.022	25.22	25.22	50.44	4884	374
11557.72066	18746.01315	301.4	28.75	28.75	57.51	2534	374
26577.22066	18734.81315	-196.43	25.34	25.34	50.68	3873	374
14448.12066	21660.31315	-121.91	45.95	45.95	91.89	1560	374
25312.02066	22663.01315	49.81	23.31	23.31	46.63	2250	374
33025.02066	25196.61315	291.548	39.07	39.07	78.14	2313	374
34142.82066	25693.21315	-89.51	13.45	13.45	26.89	6614	374
32534.42066	25909.31315	-154.31	19.48	19.48	38.95	7809	374
10984.42066	26783.01315	12.874	11.89	11.89	23.79	8359	374
14094.72066	26967.41315	-138.11	68.22	68.22	136.45	1004	374
23911.42066	28098.11315	288.517	48.75	48.75	97.50	1165	374
13302.52066	28308.71315	-28.598	13.26	13.26	26.52	10011	374
14503.32066	29216.71315	-80.438	34.85	34.85	69.71	2279	374
28475.52066	31324.51315	-13.046	21.43	21.43	42.86	4627	374
29718.02066	32226.81315	292.306	34.52	34.52	69.05	1926	374
31195.12066	32303.41315	-120.614	45.12	45.12	90.24	1808	374
22214.42066	32428.01315	104.372	40.74	40.74	81.48	1298	374
12556.52066	32877.11315	-104.414	13.71	13.71	27.41	7287	374
24127.82066	33438.41315	228.651	27.15	27.15	54.31	1975	374
34942.02066	34066.01315	-11.75	19.78	19.78	39.56	5139	374
16831.02066	36003.51315	46.57	16.91	16.91	33.82	5808	374
25052.12066	36027.51315	-184.118	50.73	50.73	101.45	1703	374
25172.82066	36901.41315	52.8412	22.40	22.40	44.79	2440	374
16057.62066	37462.71315	275.634	43.66	43.66	87.32	1668	374
10086.21848	4751.809676	334.561	42.58	42.58	85.16	1646	382
21152.91848	6701.809676	-137.644	28.83	28.83	57.65	2316	382
35769.51848	6800.809676	76.1509	51.62	51.62	103.24	1160	382
27078.51848	7267.209676	143.595	21.34	21.34	42.67	4114	382
23975.21848	7321.809676	-6.10007	35.42	35.42	70.84	1883	382
17553.51848	7923.609676	181.485	30.21	30.21	60.43	1680	382
24733.91848	8116.609676	116.314	31.65	31.65	63.30	1476	382
38041.21848	9669.709676	-37.8521	42.25	42.25	84.50	1178	382
29775.21848	9715.609676	147.384	26.00	26.00	52.00	2962	382
33777.91848	10261.40968	-9.34007	10.64	10.64	21.29	11309	382
10531.71848	12002.70968	276.21	35.30	35.30	70.60	1898	382
15119.31848	13161.90968	95.8537	22.87	22.87	45.73	4265	382
18357.11848	13378.60968	-77.3801	25.46	25.46	50.92	2289	382
13905.61848	14135.90968	95.8537	15.19	15.19	30.38	4946	382
8799.71848	14361.30968	199.672	39.16	39.16	78.33	1199	382
12245.01848	15562.00968	-22.9481	30.52	30.52	61.04	1553	382
9572.01848	16778.20968	207.25	37.73	37.73	75.45	1550	382
12381.71848	17578.30968	-85.1561	14.88	14.88	29.77	7327	382
11499.61848	18703.50968	266.359	12.15	12.15	24.30	8670	382
8254.71848	19645.00968	10.7479	44.70	44.70	89.40	1038	382
35130.21848	21675.40968	167.845	41.21	41.21	82.42	1094	382
29108.11848	22135.20968	250.445	32.81	32.81	65.61	1716	382
36027.91848	22436.80968	299.702	40.67	40.67	81.34	1656	382
28602.51848	24826.00968	310.311	46.77	46.77	93.54	1196	382
15235.11848	24963.80968	203.461	39.38	39.38	78.75	1110	382
21783.71848	25956.10968	290.608	40.11	40.11	80.21	1397	382
11077.21848	27816.30968	-136.348	48.47	48.47	96.93	1328	382
37986.21848	28708.40968	-136.996	16.58	16.58	33.16	8426	382
15797.41848	30201.10968	236.047	20.89	20.89	41.78	4270	382
6153.91848	30424.10968	77.6665	41.05	41.05	82.10	1187	382
12575.81848	31120.50968	163.298	25.27	25.27	50.54	2435	382
11230.11848	31225.50968	-87.1001	10.08	10.08	20.16	11867	382
17176.31848	32233.10968	-93.5801	54.00	54.00	108.00	1149	382
16397.01848	33539.30968	45.7399	13.66	13.66	27.32	7016	382
34905.51848	33940.60968	16.5799	34.64	34.64	69.28	1331	382
31039.11848	34585.70968	-144.124	24.82	24.82	49.64	4807	382
19791.81848	34953.80968	15.9319	34.97	34.97	69.94	1885	382
12534.51848	35501.20968	-25.5401	36.97	36.97	73.95	1188	382
28456.91848	35600.40968	-34.6121	38.76	38.76	77.53	1467	382
14440.51848	36010.00968	-179.116	39.80	39.80	79.60	2136	382
20019.91848	36496.70968	-81.2681	38.50	38.50	77.01	1542	382
[truncated: 131,087 more rows]
