# Supplementary material for: Super-resolution analysis of PACSIN2 and EHD2 at caveolae
Source: PLoS One. 2022 Jul 14;17(7):e0271003. doi: 10.1371/journal.pone.0271003 (PMC9282494; doi:10.1371/journal.pone.0271003)
Supplement: S2 Data — (ZIP) [file pone.0271003.s004.zip › 405RbCav1Cy3MoPACSIN2003driftCorr 3DdistanceG_405-647_137K_TS3D.3dlp]

20020.82739	9366.008748	50.904	45.22	45.22	90.43	1908	2
14450.52739	9568.408748	-148.68	15.50	15.50	30.99	9566	2
20377.22739	9940.808748	215.593	26.64	26.64	53.27	4433	2
34743.72739	9908.908748	-135.72	28.73	28.73	57.46	4322	2
18537.42739	10142.90875	208.141	13.40	13.40	26.80	13693	2
23684.52739	10419.70875	205.906	18.44	18.44	36.88	8659	2
29164.42739	10666.30875	-164.88	36.06	36.06	72.11	3632	2
17219.02739	11110.30875	-70.272	27.53	27.53	55.06	4146	2
29974.12739	11028.70875	-89.712	15.64	15.64	31.27	9840	2
33475.32739	11073.20875	127.66	27.18	27.18	54.35	3010	2
39328.12739	11368.80875	-51.48	39.40	39.40	78.80	2395	2
40269.92739	11402.70875	-66.384	58.14	58.14	116.29	1446	2
33429.72739	12420.40875	228.262	26.26	26.26	52.52	4047	2
34628.82739	12481.00875	-37.224	19.17	19.17	38.34	9855	2
15049.02739	13191.40875	63.5724	10.15	10.15	20.30	17623	2
38351.52739	13636.20875	-129.24	36.22	36.22	72.44	3158	2
35080.32739	13960.70875	80.712	9.94	9.94	19.88	16792	2
35993.62739	15175.60875	79.9668	29.04	29.04	58.07	2476	2
16378.22739	15801.30875	-60.552	11.47	11.47	22.94	16085	2
15185.02739	16492.90875	-68.328	18.68	18.68	37.35	8386	2
37061.82739	16397.30875	52.3944	122.25	122.25	244.50	1221	2
20801.62739	16878.90875	24.336	12.01	12.01	24.02	13064	2
16739.52739	18049.30875	-140.904	38.95	38.95	77.90	6237	2
40255.32739	17905.80875	-131.832	31.53	31.53	63.07	3848	2
36427.22739	18578.60875	99.342	44.84	44.84	89.68	1595	2
35431.62739	19461.50875	-94.896	46.56	46.56	93.12	2209	2
23055.12739	19977.10875	-77.4	19.31	19.31	38.62	4208	2
16445.12739	21154.40875	88.164	10.27	10.27	20.54	11002	2
34772.82739	21201.80875	-25.56	32.29	32.29	64.57	3418	2
14730.62739	21919.20875	150.761	15.75	15.75	31.51	5716	2
21344.32739	22973.00875	239.44	18.82	18.82	37.63	7425	2
16064.82739	23200.20875	96.3612	35.58	35.58	71.17	3193	2
24609.12739	23864.50875	-137.016	54.92	54.92	109.84	2052	2
30906.52739	24174.10875	-156.456	23.64	23.64	47.29	4275	2
36954.02739	24375.40875	36.7452	35.09	35.09	70.18	2011	2
25144.72739	24574.50875	53.8848	22.47	22.47	44.93	2720	2
29363.72739	24807.10875	-30.096	30.87	30.87	61.75	2260	2
18550.52739	25903.30875	99.342	24.42	24.42	48.84	3374	2
39058.02739	25661.20875	-89.712	35.42	35.42	70.84	2873	2
30531.52739	26476.80875	278.19	25.67	25.67	51.34	5813	2
29675.42739	27425.30875	33.408	28.33	28.33	56.66	2852	2
34372.02739	27308.90875	-28.152	32.43	32.43	64.86	2553	2
17855.12739	27850.20875	10.08	26.45	26.45	52.89	4210	2
22255.72739	28069.10875	-79.992	52.61	52.61	105.22	1896	2
34439.92739	27957.90875	1.656	20.70	20.70	41.40	5615	2
39711.42739	28108.70875	-148.68	19.00	19.00	38.01	8532	2
36281.02739	28808.50875	-221.256	25.25	25.25	50.49	9181	2
19203.62739	29166.00875	109.775	20.18	20.18	40.36	4132	2
16179.82739	29317.80875	119.462	33.77	33.77	67.54	2702	2
35082.52739	29503.50875	113.501	27.25	27.25	54.49	4624	2
24583.72739	30046.70875	267.757	30.10	30.10	60.19	3749	2
33882.82739	31004.80875	52.3944	24.92	24.92	49.83	5362	2
18560.42739	31782.70875	1.008	21.83	21.83	43.66	3714	2
28000.22739	31887.60875	-208.944	37.63	37.63	75.27	3971	2
31989.72739	32230.70875	-39.168	67.05	67.05	134.09	1807	2
34507.21072	8022.118568	-25.56	25.08	25.08	50.16	4656	10
18710.71072	9141.818568	-137.016	13.19	13.19	26.38	19736	10
33926.81072	10365.91857	-73.512	22.35	22.35	44.70	7621	10
16220.21072	11165.81857	-116.928	51.46	51.46	102.91	3069	10
27407.71072	14537.11857	-74.16	28.40	28.40	56.80	4937	10
35720.21072	14482.71857	-15.192	31.77	31.77	63.54	2401	10
28247.61072	14808.31857	-15.84	61.84	61.84	123.68	1349	10
20803.31072	16133.31857	114.246	40.65	40.65	81.29	1879	10
24488.81072	18249.61857	-82.584	32.45	32.45	64.90	2745	10
37957.01072	20720.21857	-123.408	33.18	33.18	66.36	3314	10
19717.11072	20899.11857	-140.904	35.44	35.44	70.89	2770	10
29637.71072	22407.81857	-80.64	30.59	30.59	61.18	2160	10
40323.61072	22646.11857	-131.832	11.23	11.23	22.47	20269	10
25041.71072	22871.21857	-35.928	22.58	22.58	45.17	4950	10
23057.31072	23159.31857	9.432	19.41	19.41	38.81	4553	10
19078.41072	25781.31857	-13.896	28.97	28.97	57.93	2550	10
35802.01072	25945.81857	-113.04	45.12	45.12	90.24	2325	10
19731.11072	26048.01857	-48.24	30.00	30.00	60.01	3320	10
37372.61072	26685.51857	-47.592	51.65	51.65	103.29	1953	10
27750.21072	28135.51857	196.963	45.90	45.90	91.80	1959	10
35026.91072	29620.91857	175.352	25.74	25.74	51.48	4052	10
32478.91072	30586.21857	-152.568	34.95	34.95	69.90	3346	10
17133.11072	31301.41857	56.1204	43.43	43.43	86.85	1732	10
20156.71072	32092.41857	-210.24	45.59	45.59	91.19	2843	10
25509.41072	32110.41857	249.127	33.35	33.35	66.69	3022	10
14407.01072	32157.51857	-52.776	17.07	17.07	34.15	6819	10
21140.11072	32459.61857	91.89	22.35	22.35	44.70	6029	10
23452.11072	32802.01857	-118.224	23.81	23.81	47.62	3969	10
24321.69405	7929.428387	-208.296	28.66	28.66	57.32	5265	18
21044.79405	8681.428387	37.4904	63.37	63.37	126.75	1099	18
33753.69405	8729.928387	-103.32	24.61	24.61	49.22	3718	18
29221.39405	10764.92839	-133.128	20.30	20.30	40.60	7611	18
36618.69405	10940.22839	192.492	26.38	26.38	52.75	3019	18
28909.59405	12742.82839	53.1396	47.78	47.78	95.57	1688	18
37727.89405	15020.02839	-164.232	25.93	25.93	51.86	4159	18
18895.89405	17551.42839	126.169	17.95	17.95	35.89	5119	18
27234.89405	17543.52839	-81.936	56.68	56.68	113.37	1602	18
37151.49405	19126.02839	30.168	61.54	61.54	123.07	1060	18
26004.29405	20226.42839	87.4188	36.31	36.31	72.63	2874	18
15022.99405	20914.12839	-85.824	20.75	20.75	41.50	4841	18
31907.89405	22147.22839	62.082	47.62	47.62	95.24	1180	18
15938.09405	22431.62839	100.087	19.76	19.76	39.52	3839	18
18227.69405	22582.62839	-93.6	79.72	79.72	159.43	1236	18
27434.99405	22829.92839	289.368	59.25	59.25	118.50	1595	18
29048.59405	24612.42839	-72.216	73.90	73.90	147.80	1073	18
21332.09405	25318.12839	-184.968	46.37	46.37	92.74	2479	18
16851.29405	25875.12839	-18.432	25.81	25.81	51.62	5207	18
26080.39405	25937.22839	-93.6	20.49	20.49	40.98	6029	18
17590.29405	27110.22839	123.188	59.06	59.06	118.13	1021	18
21770.19405	27524.62839	-30.096	36.36	36.36	72.72	1963	18
26865.99405	27579.22839	-98.784	20.98	20.98	41.97	6038	18
35094.29405	28415.82839	2.304	24.63	24.63	49.27	3232	18
21871.19405	28885.02839	-28.152	35.04	35.04	70.08	2136	18
25580.69405	28975.02839	110.52	17.17	17.17	34.34	7280	18
32620.49405	29199.32839	187.276	38.88	38.88	77.76	2360	18
18031.39405	29618.92839	-11.952	18.20	18.20	36.41	8676	18
20551.09405	29377.22839	-92.304	27.79	27.79	55.58	4572	18
15215.99405	30520.42839	21.744	37.23	37.23	74.47	1848	18
28679.89405	30537.42839	135.112	34.90	34.90	69.80	2184	18
32557.39405	30471.52839	-13.896	23.79	23.79	47.57	3415	18
35553.99405	30594.32839	-112.392	39.61	39.61	79.22	2432	18
37268.19405	30659.72839	131.386	28.02	28.02	56.05	2103	18
24766.27737	7616.238207	41.9616	38.17	38.17	76.35	1819	26
18712.87737	9368.538207	-153.864	14.84	14.84	29.67	12527	26
31481.07737	9744.238207	59.1012	41.52	41.52	83.04	1790	26
41260.67737	11700.53821	129.15	45.52	45.52	91.04	1209	26
21906.57737	12113.43821	293.839	78.23	78.23	156.47	1129	26
38949.17737	12750.23821	-30.744	24.40	24.40	48.80	3516	26
25990.27737	14985.03821	-107.856	51.65	51.65	103.29	1752	26
26514.27737	16124.93821	-1.584	16.86	16.86	33.72	7202	26
36913.97737	17077.33821	-67.68	21.05	21.05	42.11	3903	26
15929.97737	17543.83821	-38.52	19.95	19.95	39.89	4633	26
40302.47737	17609.63821	-56.016	30.29	30.29	60.57	4335	26
31152.07737	17658.33821	-215.424	45.29	45.29	90.57	2706	26
24326.37737	18066.63821	-26.208	24.68	24.68	49.36	6268	26
21478.47737	18195.43821	331.844	52.16	52.16	104.33	2325	26
39696.67737	18076.93821	-50.184	29.04	29.04	58.07	3691	26
39995.67737	19057.43821	-50.832	35.58	35.58	71.17	2762	26
35533.77737	19277.93821	-11.304	26.00	26.00	52.00	3397	26
33842.57737	19642.53821	-207.648	27.01	27.01	54.02	4975	26
39258.07737	19815.83821	57.6108	40.91	40.91	81.81	2034	26
30394.27737	20160.13821	-30.096	25.06	25.06	50.11	4564	26
32269.57737	21138.93821	-67.68	51.41	51.41	102.82	1319	26
26185.87737	21575.43821	85.9284	20.09	20.09	40.18	3914	26
37799.87737	21705.23821	-82.584	22.25	22.25	44.51	5588	26
40943.97737	21599.43821	332.59	38.90	38.90	77.81	2919	26
32087.27737	22215.23821	-22.32	35.40	35.40	70.79	2195	26
24744.97737	23989.53821	57.6108	18.27	18.27	36.55	5086	26
34526.37737	25078.83821	185.04	32.69	32.69	65.37	2153	26
35806.07737	25935.73821	-4.176	24.19	24.19	48.37	6525	26
29780.17737	26028.93821	90.3996	31.72	31.72	63.44	2057	26
23018.37737	26661.23821	2.952	46.58	46.58	93.16	1610	26
25230.37737	26624.33821	21.096	24.21	24.21	48.42	4904	26
28658.17737	26849.13821	139.583	30.85	30.85	61.70	2404	26
37938.57737	26941.43821	310.234	36.57	36.57	73.15	3504	26
36416.17737	27421.93821	281.916	44.13	44.13	88.27	2256	26
33558.87737	28067.43821	29.52	69.66	69.66	139.32	1107	26
39761.97737	28380.53821	-57.312	29.46	29.46	58.92	4526	26
37179.17737	29332.43821	1.008	32.52	32.52	65.05	1894	26
15914.17737	30604.83821	-79.344	49.17	49.17	98.34	1703	26
23185.87737	31598.13821	-3.528	22.84	22.84	45.69	4598	26
27478.07737	32311.33821	220.064	27.58	27.58	55.15	3337	26
27232.57737	32915.73821	-53.424	15.47	15.47	30.94	9385	26
20542.87737	33411.33821	-155.808	37.40	37.40	74.79	3138	26
18499.7607	8816.648026	185.785	13.26	13.26	26.52	11861	34
21002.5607	8732.648026	-64.44	19.26	19.26	38.53	6037	34
27052.8607	10221.54803	-96.192	55.91	55.91	111.82	1318	34
21822.9607	10607.94803	65.0628	23.88	23.88	47.76	4318	34
20883.7607	10856.44803	-31.392	22.09	22.09	44.18	4738	34
36999.7607	13174.74803	-148.032	18.65	18.65	37.30	6237	34
18894.6607	16593.04803	264.776	45.17	45.17	90.34	1773	34
15257.8607	18127.34803	-209.592	63.33	63.33	126.65	2241	34
37383.7607	18540.74803	4.248	28.10	28.10	56.19	3039	34
23005.6607	18586.44803	261.796	19.05	19.05	38.10	4560	34
20368.3607	19241.54803	-54.072	45.07	45.07	90.15	1760	34
27600.7607	22442.94803	-42.408	23.74	23.74	47.48	3381	34
40576.8607	23665.04803	205.16	30.92	30.92	61.84	2837	34
33395.9607	23941.34803	-160.344	30.47	30.47	60.95	3107	34
24652.5607	23967.24803	20.448	11.61	11.61	23.22	9439	34
27497.8607	25717.64803	-100.08	34.81	34.81	69.61	2753	34
32676.3607	29254.04803	226.771	34.78	34.78	69.57	2390	34
19774.9607	30025.44803	-143.496	10.79	10.79	21.57	14777	34
36165.9607	29944.04803	-111.744	55.39	55.39	110.78	1470	34
33400.4607	30212.14803	-45.648	32.50	32.50	65.00	2511	34
28132.0607	31162.84803	-28.8	46.75	46.75	93.49	1780	34
38057.9607	31075.14803	-124.056	37.96	37.96	75.93	2996	34
33844.5607	31301.84803	-24.264	30.97	30.97	61.94	2407	34
20019.2607	33067.84803	-70.272	10.29	10.29	20.58	16777	34
20193.04403	8188.057846	-48.24	23.62	23.62	47.24	3884	42
16628.04403	8686.957846	-4.176	23.41	23.41	46.82	3735	42
21014.14403	8729.757846	-182.376	32.03	32.03	64.06	4041	42
34522.44403	9072.657846	-2.232	30.76	30.76	61.51	3149	42
18736.24403	9468.457846	-168.768	21.78	21.78	43.57	6242	42
19201.94403	9481.257846	254.344	32.26	32.26	64.53	3348	42
29530.54403	9385.257846	-85.176	19.22	19.22	38.43	9722	42
34690.24403	9768.557846	170.881	23.48	23.48	46.96	2827	42
29332.94403	10270.95785	71.7696	36.97	36.97	73.95	2188	42
40254.64403	10442.05785	-66.384	36.24	36.24	72.49	1715	42
15020.44403	10734.55785	214.848	33.11	33.11	66.22	3037	42
38611.64403	11315.45785	-200.52	44.56	44.56	89.11	2848	42
30218.24403	12617.05785	12.672	48.75	48.75	97.50	1515	42
36841.04403	12690.05785	-43.704	18.68	18.68	37.35	5760	42
16236.34403	14352.05785	144.054	23.15	23.15	46.30	2585	42
19735.44403	15047.55785	198.454	47.45	47.45	94.91	2321	42
32816.04403	15023.15785	-91.008	43.59	43.59	87.18	1858	42
15208.64403	15168.15785	178.333	25.58	25.58	51.15	2899	42
15095.14403	15972.75785	-96.192	35.02	35.02	70.04	3080	42
35124.54403	16060.65785	86.6736	7.65	7.65	15.31	22052	42
22643.24403	18307.45785	-216.072	29.53	29.53	59.06	5712	42
24173.64403	18634.95785	-94.248	47.50	47.50	95.00	1472	42
40692.74403	19788.65785	260.305	23.67	23.67	47.34	4581	42
30503.84403	21402.65785	36	47.34	47.34	94.67	1362	42
31471.14403	25629.75785	-163.584	36.17	36.17	72.35	2622	42
21091.14403	26819.05785	62.8272	45.88	45.88	91.75	1336	42
19483.34403	27591.35785	132.131	10.22	10.22	20.44	15798	42
25612.94403	28044.95785	21.096	20.61	20.61	41.21	5158	42
17050.44403	29882.65785	-213.48	41.80	41.80	83.60	3204	42
19733.44403	29923.45785	78.4764	8.50	8.50	17.00	20230	42
17569.74403	31070.05785	-86.472	24.16	24.16	48.32	5877	42
19401.64403	31177.55785	15.912	32.31	32.31	64.62	2128	42
23604.74403	31629.75785	-121.464	27.86	27.86	55.72	3498	42
16355.74403	31615.85785	-111.744	45.26	45.26	90.53	1914	42
19554.94403	32504.35785	239.44	17.10	17.10	34.19	9580	42
37663.04403	33258.35785	-160.992	68.95	68.95	137.91	1300	42
32422.82736	8275.967665	-53.424	30.12	30.12	60.24	2485	50
15737.72736	8475.667665	-103.32	34.05	34.05	68.11	2560	50
22584.62736	9310.867665	-76.104	75.38	75.38	150.77	1190	50
27575.22736	9232.367665	301.291	20.58	20.58	41.17	6753	50
33978.22736	10346.56767	-13.896	19.31	19.31	38.62	6836	50
21805.62736	10720.66767	-63.144	35.28	35.28	70.56	2227	50
20887.52736	10894.66767	-122.112	21.52	21.52	43.05	7008	50
16363.82736	10854.36767	-194.688	46.02	46.02	92.03	4299	50
29931.42736	11149.76767	15.912	36.74	36.74	73.48	1923	50
32189.32736	11458.46767	-192.744	41.42	41.42	82.85	3231	50
20618.82736	12973.96767	307.253	34.71	34.71	69.43	2748	50
33925.42736	13197.76767	-79.992	34.85	34.85	69.71	2335	50
27745.52736	13752.66767	-179.136	25.06	25.06	50.11	5922	50
31780.12736	13867.36767	-195.984	56.07	56.07	112.15	2272	50
15479.02736	14318.36767	-47.592	16.32	16.32	32.64	5490	50
25510.32736	14904.86767	78.4764	15.02	15.02	30.05	8269	50
21864.82736	15603.26767	246.146	51.60	51.60	103.20	1442	50
31428.72736	16566.76767	238.694	37.07	37.07	74.14	2046	50
28478.72736	16867.56767	150.761	41.71	41.71	83.41	1760	50
39015.52736	17339.16767	-91.656	80.45	80.45	160.89	1156	50
38123.82736	18255.66767	95.616	32.48	32.48	64.95	1719	50
29577.42736	19046.96767	-57.312	29.01	29.01	58.03	2695	50
36625.22736	19783.66767	-179.136	20.91	20.91	41.82	6147	50
27882.52736	20314.56767	195.473	36.81	36.81	73.62	1810	50
35076.92736	21040.86767	229.007	30.05	30.05	60.10	4234	50
19555.42736	21789.96767	-177.192	36.88	36.88	73.76	2490	50
31851.12736	23965.46767	126.169	64.32	64.32	128.63	1232	50
29971.12736	24219.06767	21.744	22.84	22.84	45.69	2310	50
36805.12736	24907.96767	-186.912	57.72	57.72	115.44	2138	50
24448.02736	25338.06767	275.954	24.66	24.66	49.31	3248	50
27750.52736	25190.26767	76.2408	13.61	13.61	27.22	7562	50
16779.12736	25410.86767	38.2356	24.80	24.80	49.60	2577	50
32822.52736	25625.16767	65.0628	22.14	22.14	44.27	3196	50
38465.52736	27533.56767	-143.496	29.65	29.65	59.30	3511	50
15127.42736	28118.46767	-99.432	15.94	15.94	31.89	8216	50
32376.32736	29929.76767	-210.888	37.26	37.26	74.51	3481	50
24843.12736	30664.56767	173.117	49.22	49.22	98.44	1321	50
18806.62736	30835.16767	-103.32	24.68	24.68	49.36	3648	50
36522.92736	30896.96767	-23.616	56.45	56.45	112.90	1104	50
23585.52736	31705.06767	-105.912	12.20	12.20	24.40	14387	50
24788.81068	7538.177485	-159.048	18.06	18.06	36.13	12141	58
18229.31068	8892.677485	51.6492	16.53	16.53	33.06	3856	58
28478.51068	10199.47748	-8.064	31.20	31.20	62.41	2710	58
30798.41068	10915.07748	114.991	48.42	48.42	96.84	1324	58
17933.11068	11878.87748	71.0244	16.72	16.72	33.44	6839	58
24901.11068	11777.57748	-3.528	47.19	47.19	94.39	1076	58
40418.61068	12185.47748	9.432	58.66	58.66	117.33	1033	58
19992.11068	12423.27748	-96.192	33.94	33.94	67.87	2264	58
40423.01068	14059.37748	-149.976	65.09	65.09	130.18	1494	58
33352.31068	14495.07748	120.208	32.76	32.76	65.52	1910	58
28062.91068	14855.27748	-173.952	47.97	47.97	95.94	1870	58
37877.61068	15649.87748	313.214	27.84	27.84	55.67	5333	58
27004.21068	17028.37748	242.42	44.70	44.70	89.40	1476	58
34379.11068	18061.07748	328.864	45.66	45.66	91.33	2428	58
35003.51068	17970.37748	231.242	29.81	29.81	59.63	2777	58
24205.21068	18282.77748	-15.84	48.68	48.68	97.36	1431	58
23222.81068	19255.57748	331.099	14.65	14.65	29.30	14940	58
37874.31068	20350.97748	-189.504	17.80	17.80	35.61	11075	58
26249.31068	22627.87748	15.264	21.97	21.97	43.94	4187	58
27632.71068	22566.57748	-79.992	31.23	31.23	62.45	3097	58
19500.71068	22738.57748	152.251	16.74	16.74	33.49	9178	58
18759.21068	23655.07748	67.2984	25.20	25.20	50.40	3173	58
26500.61068	23985.17748	117.227	32.29	32.29	64.57	1659	58
18390.41068	24825.87748	62.8272	16.34	16.34	32.69	5233	58
34555.81068	25008.57748	-68.976	28.28	28.28	56.57	2678	58
29605.71068	25439.17748	-26.856	35.58	35.58	71.17	1650	58
16924.91068	25803.47748	-166.176	71.31	71.31	142.62	1627	58
20213.31068	27941.87748	-179.784	24.04	24.04	48.09	6832	58
17795.71068	28070.97748	283.406	21.43	21.43	42.86	4598	58
18182.11068	28819.47748	-218.016	41.73	41.73	83.46	4545	58
40657.41068	28639.67748	-45	57.37	57.37	114.74	1108	58
24621.71068	28960.27748	-79.344	8.45	8.45	16.91	27050	58
19844.81068	31278.47748	-141.552	37.37	37.37	74.75	2551	58
21891.81068	32385.07748	-148.68	25.50	25.50	51.01	4648	58
22778.81068	32873.67748	137.347	29.20	29.20	58.40	1821	58
25812.11068	32994.47748	-109.152	26.54	26.54	53.08	3645	58
34475.29401	8178.887304	-177.84	67.82	67.82	135.65	1554	66
25080.39401	8100.487304	267.012	33.30	33.30	66.60	2981	66
18210.39401	8792.787304	-208.944	12.48	12.48	24.96	12263	66
33725.09401	8727.987304	-150.624	41.82	41.82	83.65	2576	66
30831.89401	10705.9873	-60.552	27.91	27.91	55.81	3550	66
16187.49401	11121.6873	62.8272	42.39	42.39	84.78	1391	66
30090.59401	12299.3873	-69.624	24.59	24.59	49.17	4048	66
16485.39401	13203.2873	-92.304	40.13	40.13	80.26	2548	66
25610.09401	14794.5873	104.558	28.02	28.02	56.05	1673	66
21095.19401	19373.1873	140.328	25.69	25.69	51.39	2435	66
31999.19401	19259.8873	-35.928	55.48	55.48	110.97	1367	66
26112.49401	21610.5873	87.4188	31.96	31.96	63.91	2287	66
36947.59401	24294.3873	-13.896	17.85	17.85	35.70	6800	66
30742.69401	25240.9873	-175.248	26.96	26.96	53.93	3637	66
19632.89401	25381.2873	290.113	68.55	68.55	137.11	1516	66
40028.29401	25107.6873	-72.216	40.67	40.67	81.34	1727	66
31280.39401	25780.2873	103.068	25.48	25.48	50.96	4940	66
20166.59401	28025.6873	-118.872	10.31	10.31	20.63	21954	66
38084.49401	28465.6873	-71.568	44.46	44.46	88.92	1748	66
29450.09401	31115.1873	-10.656	28.00	28.00	56.00	2441	66
22467.99401	31625.4873	301.291	22.87	22.87	45.73	4265	66
39045.19401	31547.9873	-178.488	38.01	38.01	76.02	2472	66
26598.19401	32126.4873	-137.664	22.96	22.96	45.92	4007	66
33012.79401	33026.5873	64.3176	37.87	37.87	75.74	1429	66
28136.97734	7604.897124	196.963	30.52	30.52	61.04	2937	74
27605.27734	9160.197124	-126.648	35.98	35.98	71.97	3619	74
25971.57734	9530.097124	-180.432	41.78	41.78	83.56	2450	74
37499.67734	11158.79712	-87.768	54.28	54.28	108.57	1710	74
39491.27734	11575.19712	-49.536	52.23	52.23	104.47	1526	74
16471.47734	12497.59712	25.632	22.63	22.63	45.26	3267	74
24673.87734	13842.09712	147.78	33.30	33.30	66.60	1499	74
34138.47734	14344.19712	33.408	39.82	39.82	79.65	2175	74
40416.47734	14195.99712	-89.712	43.14	43.14	86.29	1736	74
36455.17734	14688.59712	76.2408	18.79	18.79	37.59	3660	74
18259.97734	15119.79712	-159.696	49.97	49.97	99.95	2656	74
33076.17734	14942.19712	-42.408	43.05	43.05	86.10	2008	74
36520.47734	16234.39712	2.952	48.94	48.94	97.87	1248	74
25538.37734	16882.59712	201.434	26.33	26.33	52.66	3599	74
37372.17734	18000.89712	-141.552	26.23	26.23	52.47	7527	74
15808.27734	18325.89712	132.876	39.42	39.42	78.85	2043	74
39606.57734	18713.79712	42.7068	41.92	41.92	83.84	1424	74
15389.87734	19987.99712	39.726	57.77	57.77	115.54	1033	74
34171.77734	20106.29712	92.6352	53.58	53.58	107.15	1216	74
20308.87734	20483.89712	170.881	33.82	33.82	67.64	1623	74
40588.97734	20978.09712	54.63	51.10	51.10	102.21	1158	74
24961.17734	21222.29712	-188.856	9.84	9.84	19.69	21354	74
17159.97734	21704.89712	-124.056	30.71	30.71	61.42	3538	74
28970.87734	23850.09712	-175.896	60.34	60.34	120.67	1434	74
35433.47734	24432.69712	327.373	34.01	34.01	68.01	2854	74
30783.97734	25359.89712	-100.08	47.15	47.15	94.29	1424	74
38626.07734	25623.49712	-5.472	44.67	44.67	89.35	2449	74
36654.07734	27162.09712	76.2408	28.66	28.66	57.32	2534	74
26452.47734	27567.19712	-102.024	51.10	51.10	102.21	1815	74
33337.77734	27717.79712	211.122	75.08	75.08	150.15	1101	74
15607.17734	27954.39712	177.588	36.34	36.34	72.68	2087	74
41284.87734	27983.89712	-75.456	26.38	26.38	52.75	3218	74
25454.87734	28983.59712	269.248	34.08	34.08	68.15	2689	74
19240.27734	29749.69712	114.991	18.96	18.96	37.92	4736	74
19706.67734	32684.19712	-187.56	60.15	60.15	120.29	1916	74
22766.67734	32768.49712	-56.664	29.20	29.20	58.40	3070	74
34783.66067	8343.606943	-146.736	16.25	16.25	32.50	8801	82
21354.16067	8450.006943	223.79	39.33	39.33	78.66	2778	82
34369.76067	9112.606943	41.9616	31.75	31.75	63.49	1760	82
16273.46067	9359.006943	-28.152	15.28	15.28	30.57	8288	82
23332.16067	10257.80694	133.621	31.86	31.86	63.73	1650	82
36182.36067	11100.10694	6.192	21.43	21.43	42.86	3916	82
34576.06067	12465.40694	103.068	25.62	25.62	51.24	2160	82
32071.66067	12698.20694	-66.384	20.49	20.49	40.98	5105	82
36170.86067	14004.80694	210.377	44.72	44.72	89.44	1930	82
27419.46067	14528.80694	-162.288	28.90	28.90	57.79	2936	82
34379.66067	15494.30694	229.752	32.66	32.66	65.33	2537	82
20557.06067	15819.40694	-73.512	53.08	53.08	106.16	1293	82
36573.16067	16154.60694	12.024	21.12	21.12	42.25	5355	82
38948.36067	17077.20694	-168.12	34.24	34.24	68.48	2906	82
40105.36067	19035.70694	228.262	48.09	48.09	96.18	1561	82
37055.96067	19273.30694	182.804	26.02	26.02	52.05	3034	82
37978.16067	20774.70694	-101.376	15.28	15.28	30.57	9705	82
28207.16067	21468.40694	48.6684	36.69	36.69	73.38	1634	82
34271.86067	21407.00694	245.401	42.91	42.91	85.82	1621	82
38706.26067	22725.50694	117.972	43.19	43.19	86.38	1915	82
23213.76067	23114.00694	-210.24	34.03	34.03	68.06	4461	82
32280.36067	23465.70694	-125.352	32.73	32.73	65.47	2250	82
15367.16067	24551.10694	-37.224	33.49	33.49	66.98	2724	82
28643.46067	24891.70694	31.464	22.94	22.94	45.88	3251	82
34314.06067	25006.80694	-80.64	27.72	27.72	55.44	2583	82
31524.76067	25849.00694	-37.872	34.50	34.50	69.00	2291	82
38551.16067	27774.30694	-3.528	19.00	19.00	38.01	5324	82
23306.56067	28167.50694	59.1012	38.90	38.90	77.81	2285	82
21473.76067	29089.10694	97.8516	15.26	15.26	30.52	8975	82
33748.56067	29803.30694	176.098	29.63	29.63	59.25	2204	82
28640.86067	30566.30694	40.4712	23.60	23.60	47.19	2868	82
22362.66067	31570.80694	-178.488	37.66	37.66	75.31	3071	82
24571.06067	32343.30694	-6.12	10.86	10.86	21.71	8985	82
35544.16067	32655.90694	-10.656	50.92	50.92	101.83	1090	82
18593.26067	33310.00694	-7.416	25.76	25.76	51.53	4074	82
21974.46067	33263.80694	-54.72	9.54	9.54	19.08	12219	82
31247.56067	33536.60694	-190.152	46.28	46.28	92.55	2538	82
30700.64399	8219.416763	284.152	55.48	55.48	110.97	1808	90
34555.54399	8986.916763	33.408	34.90	34.90	69.80	1777	90
25867.04399	9819.116763	145.544	52.78	52.78	105.55	1038	90
29400.54399	11755.81676	-139.608	38.41	38.41	76.82	2045	90
34003.04399	9980.216763	28.224	35.94	35.94	71.87	2189	90
17352.64399	10418.71676	-64.44	25.13	25.13	50.26	2838	90
31352.54399	11384.21676	-31.392	33.77	33.77	67.54	2514	90
31304.54399	12277.81676	-69.624	30.12	30.12	60.24	2674	90
28607.04399	13027.31676	58.356	29.88	29.88	59.77	2812	90
34829.04399	13075.41676	125.424	52.28	52.28	104.56	1384	90
33175.54399	13623.51676	-140.904	81.60	81.60	163.20	1427	90
25855.64399	14112.31676	36.7452	22.30	22.30	44.60	3082	90
36254.84399	13975.11676	50.1588	15.99	15.99	31.98	4877	90
24910.74399	15166.81676	180.569	39.54	39.54	79.08	1310	90
32303.44399	17222.51676	10.728	23.88	23.88	47.76	3912	90
15873.74399	17463.31676	77.7312	11.82	11.82	23.64	11240	90
41010.44399	18543.11676	-76.752	34.88	34.88	69.76	2420	90
29981.54399	19278.51676	295.33	61.39	61.39	122.79	1406	90
19974.54399	20193.11676	-150.624	53.67	53.67	107.34	1526	90
40077.74399	19990.51676	186.53	38.08	38.08	76.16	1770	90
15391.94399	20792.71676	41.9616	43.45	43.45	86.90	1410	90
33478.34399	20938.21676	211.867	12.93	12.93	25.86	12912	90
19618.14399	22735.51676	205.906	17.29	17.29	34.57	6016	90
39247.14399	23511.01676	-110.448	36.50	36.50	73.00	3279	90
38590.14399	23685.31676	308.743	32.71	32.71	65.42	3428	90
40201.94399	24536.71676	-174.6	19.43	19.43	38.86	8693	90
33443.64399	24807.41676	208.141	35.33	35.33	70.65	2777	90
21977.54399	25260.11676	-122.76	25.29	25.29	50.59	4986	90
28387.24399	26822.31676	150.761	27.37	27.37	54.73	4194	90
38544.34399	27679.91676	-40.464	29.98	29.98	59.96	2211	90
16939.34399	28240.71676	-75.456	45.24	45.24	90.48	1796	90
17675.54399	28268.61676	105.304	21.57	21.57	43.14	2669	90
40609.94399	29218.31676	-74.16	25.27	25.27	50.54	6503	90
15636.04399	30366.91676	-209.592	15.73	15.73	31.46	11545	90
32463.74399	30469.81676	-199.872	19.57	19.57	39.14	11735	90
26044.74399	30843.01676	-126	52.73	52.73	105.46	1627	90
27238.04399	32244.91676	-160.992	22.09	22.09	44.18	6963	90
34802.72732	8410.026582	-203.76	24.80	24.80	49.60	5212	98
14852.42732	9169.026582	-23.616	10.31	10.31	20.63	15635	98
32526.42732	9106.026582	1.008	14.88	14.88	29.77	7515	98
17372.72732	9248.326582	-160.344	33.54	33.54	67.07	5329	98
25971.12732	10386.72658	-184.32	96.79	96.79	193.58	1086	98
23913.32732	10691.52658	81.4572	16.37	16.37	32.73	3202	98
32555.72732	11034.42658	182.804	51.39	51.39	102.77	1508	98
24675.02732	11959.42658	-143.496	30.03	30.03	60.05	2711	98
15598.52732	12805.12658	-109.152	17.38	17.38	34.76	9285	98
15140.72732	13044.82658	15.912	33.44	33.44	66.88	2211	98
38245.72732	13603.12658	-164.88	24.80	24.80	49.60	4579	98
28883.72732	14018.22658	184.295	39.26	39.26	78.52	1666	98
30154.62732	13919.92658	312.469	30.97	30.97	61.94	4292	98
36210.92732	13998.42658	6.84	28.14	28.14	56.28	3357	98
35253.22732	14493.02658	-0.936	32.99	32.99	65.99	3546	98
22615.92732	15082.32658	14.616	21.38	21.38	42.77	3811	98
29547.32732	16422.02658	-65.736	15.28	15.28	30.57	9142	98
14994.52732	17359.22658	88.164	25.98	25.98	51.95	4129	98
38125.32732	17405.52658	-147.384	35.51	35.51	71.03	2745	98
29864.22732	17650.62658	26.928	49.67	49.67	99.33	1225	98
33858.62732	17600.92658	23.688	28.59	28.59	57.18	2851	98
40209.82732	17993.62658	147.035	29.08	29.08	58.17	1975	98
35024.52732	18712.72658	40.4712	36.08	36.08	72.16	1552	98
36639.62732	19838.42658	-70.272	21.05	21.05	42.11	4659	98
37861.62732	20256.62658	-137.016	63.94	63.94	127.88	1661	98
26445.82732	22716.32658	224.536	46.77	46.77	93.54	1485	98
38867.22732	23028.52658	-154.512	64.93	64.93	129.85	1492	98
21088.72732	23983.42658	-63.792	54.49	54.49	108.99	1207	98
37994.82732	24616.22658	-41.112	33.02	33.02	66.03	2573	98
15747.22732	25716.72658	15.264	26.78	26.78	53.55	3222	98
38060.12732	26011.22658	28.872	46.84	46.84	93.68	1652	98
18653.52732	27839.42658	59.8464	9.75	9.75	19.50	12284	98
35842.02732	28983.42658	-131.832	16.63	16.63	33.25	9920	98
28698.82732	30573.82658	-77.4	15.38	15.38	30.76	8456	98
35068.72732	30489.52658	-153.216	35.73	35.73	71.45	2836	98
23619.02732	31732.02658	-138.312	12.76	12.76	25.53	14301	98
26225.82732	31944.62658	128.405	48.84	48.84	97.69	1535	98
20935.51065	7635.236402	-79.3289	78.80	78.80	157.60	1252	106
32543.71065	10995.5364	266.282	43.12	43.12	86.24	2114	106
34738.31065	12397.8364	4.26314	32.36	32.36	64.72	2288	106
25578.21065	12610.5364	-145.425	67.45	67.45	134.89	1067	106
26662.51065	12773.9364	-23.6009	42.48	42.48	84.97	1605	106
30460.61065	12815.9364	50.9191	32.05	32.05	64.10	1747	106
28988.91065	14125.9364	95.6311	42.58	42.58	85.16	2161	106
32738.71065	14075.5364	-30.7289	20.37	20.37	40.74	5937	106
33465.01065	14350.6364	4.91114	14.15	14.15	28.31	8313	106
15299.91065	14658.4364	-33.9689	36.81	36.81	73.62	2004	106
17876.01065	15033.7364	94.8859	30.57	30.57	61.14	1641	106
18742.91065	16837.7364	-83.8649	28.52	28.52	57.04	2195	106
15903.51065	16933.1364	145.56	27.55	27.55	55.11	3400	106
20565.31065	17914.7364	199.959	47.90	47.90	95.80	1581	106
36102.71065	18959.2364	13.9831	28.75	28.75	57.51	3933	106
37721.91065	22616.2364	94.1407	28.40	28.40	56.80	3245	106
27414.61065	25727.3364	211.882	31.96	31.96	63.91	2903	106
23929.51065	26051.1364	-34.6169	18.09	18.09	36.17	3335	106
25967.01065	25996.5364	93.3955	19.69	19.69	39.38	5013	106
38620.81065	27760.3364	-138.297	29.88	29.88	59.77	3006	106
19179.71065	29239.6364	185.055	9.63	9.63	19.26	21710	106
16171.41065	29395.8364	-133.761	23.50	23.50	47.01	3856	106
20072.31065	29452.3364	74.7655	16.81	16.81	33.63	3967	106
34977.81065	29556.6364	60.6067	40.77	40.77	81.53	1365	106
20266.71065	30087.2364	270.008	21.50	21.50	43.00	4188	106
18140.61065	30341.5364	-21.6569	22.70	22.70	45.40	2977	106
18341.29398	7901.446221	68.8443	15.24	15.24	30.47	7114	114
30479.29398	8111.746221	-41.0565	63.30	63.30	126.60	1283	114
31487.59398	9152.346221	88.9647	16.60	16.60	33.21	4570	114
32564.89398	9765.546221	-92.8965	29.30	29.30	58.59	2689	114
36201.39398	11025.74622	56.1759	29.27	29.27	58.55	2801	114
17753.89398	11850.24622	36.0555	27.58	27.58	55.15	2342	114
19876.89398	12253.14622	4.95151	16.84	16.84	33.68	5195	114
36363.49398	12280.24622	37.5459	30.50	30.50	60.99	2785	114
19904.29398	15365.74622	98.6523	25.41	25.41	50.82	2066	114
18799.79398	15755.34622	76.2963	28.57	28.57	57.13	2752	114
32158.79398	17113.24622	189.567	37.68	37.68	75.36	1776	114
27819.99398	17563.24622	-29.3925	54.54	54.54	109.08	1022	114
20197.09398	18807.34622	290.169	25.13	25.13	50.26	6866	114
33343.59398	19095.34622	179.134	45.71	45.71	91.42	1742	114
19207.49398	19720.24622	135.912	27.39	27.39	54.78	2993	114
40162.39398	20143.34622	-21.6165	26.89	26.89	53.79	5157	114
37995.29398	20244.24622	214.904	23.53	23.53	47.05	5476	114
15612.39398	20643.64622	130.696	15.12	15.12	30.24	5878	114
30843.29398	24077.54622	-66.3285	8.78	8.78	17.57	16813	114
36940.29398	24332.44622	-57.2565	27.88	27.88	55.77	4225	114
30723.09398	25318.64622	-106.504	18.77	18.77	37.54	6161	114
37004.89398	25476.04622	36.8007	34.34	34.34	68.67	2258	114
33027.19398	26482.24622	-114.28	38.62	38.62	77.24	2135	114
18066.29398	26752.24622	43.5075	22.18	22.18	44.37	4712	114
23064.39398	26589.84622	203.726	16.86	16.86	33.72	6771	114
39841.19398	26836.24622	21.7995	30.64	30.64	61.28	2420	114
37814.29398	27001.94622	259.616	22.16	22.16	44.32	6742	114
19311.79398	27470.74622	310.289	16.25	16.25	32.50	9661	114
15244.69398	28012.04622	77.0415	11.12	11.12	22.23	11227	114
34677.09398	28022.74622	306.563	29.08	29.08	58.17	3626	114
29229.59398	28121.44622	134.422	37.14	37.14	74.28	1218	114
23360.79398	28370.04622	-146.68	51.39	51.39	102.77	1812	114
15852.09398	30496.74622	-114.928	28.02	28.02	56.05	3840	114
23571.69398	31798.54622	-110.392	12.91	12.91	25.81	10676	114
24618.69398	32317.04622	4.30351	27.20	27.20	54.40	2307	114
19800.99398	33150.54622	91.9455	38.67	38.67	77.34	1940	114
26271.09398	33218.44622	-100.024	84.24	84.24	168.48	1004	114
34515.9773	8064.756041	-98.6881	15.52	15.52	31.04	6837	122
26721.7773	9653.056041	2.39989	55.84	55.84	111.67	1110	122
28393.4773	10353.05604	-58.5121	39.16	39.16	78.33	1780	122
33603.2773	10963.75604	48.0191	21.12	21.12	42.25	5288	122
16314.5773	11246.15604	22.4879	12.13	12.13	24.26	7533	122
29558.6773	11432.45604	24.4319	35.23	35.23	70.46	1564	122
20281.2773	11516.45604	174.703	41.26	41.26	82.52	1847	122
23016.2773	12241.65604	-61.7521	53.32	53.32	106.63	1081	122
40457.8773	12324.35604	124.029	59.28	59.28	118.55	1262	122
40481.8773	13068.85604	-63.6961	27.77	27.77	55.53	2893	122
16484.6773	13365.25604	264.872	31.04	31.04	62.08	2881	122
38175.3773	17417.25604	-83.1361	25.93	25.93	51.86	4814	122
19288.4773	19419.55604	45.0383	64.39	64.39	128.77	1024	122
40827.3773	19433.25604	-90.9121	44.44	44.44	88.88	1895	122
21354.1773	22904.55604	-206.256	30.31	30.31	60.62	3809	122
32347.2773	23838.45604	59.1971	38.79	38.79	77.57	1915	122
33736.8773	23801.75604	-22.8721	23.34	23.34	46.68	4813	122
15550.5773	24319.15604	73.3559	43.97	43.97	87.94	1533	122
18890.9773	24477.65604	287.228	29.27	29.27	58.55	4161	122
26891.6773	24692.95604	-27.4081	46.72	46.72	93.45	1504	122
21770.8773	24936.55604	-148.584	41.24	41.24	82.47	1883	122
28534.7773	24906.05604	-10.5601	22.00	22.00	43.99	2716	122
21140.6773	25339.85604	-208.2	33.42	33.42	66.83	4182	122
41136.2773	25116.65604	-98.6881	25.22	25.22	50.44	3718	122
21510.2773	25904.25604	258.165	28.90	28.90	57.79	3471	122
29724.3773	25912.15604	-64.3441	59.16	59.16	118.32	1195	122
16102.0773	26365.35604	-138.864	12.93	12.93	25.86	10863	122
32737.7773	26980.05604	-97.3921	46.51	46.51	93.02	1584	122
17551.1773	27359.55604	19.8959	23.48	23.48	46.96	4866	122
38192.7773	28223.75604	236.555	76.84	76.84	153.69	1165	122
37939.7773	28198.75604	244.007	29.91	29.91	59.82	4922	122
26548.0773	29189.75604	-125.904	35.42	35.42	70.84	2056	122
37786.6773	28987.25604	-116.184	31.84	31.84	63.68	2617	122
22812.8773	29478.35604	-87.6721	42.74	42.74	85.49	1664	122
32198.2773	30762.65604	92.7311	19.12	19.12	38.25	5856	122
24238.6773	31815.75604	209.727	55.84	55.84	111.67	1521	122
21628.7773	32409.35604	195.569	19.50	19.50	39.00	4189	122
27170.0773	32312.25604	42.0575	49.64	49.64	99.29	1078	122
29444.3773	32874.15604	-142.104	21.34	21.34	42.67	4064	122
32541.76063	8082.96586	82.3387	54.12	54.12	108.24	1118	130
31656.96063	9068.16586	-112.904	10.53	10.53	21.05	20823	130
25967.86063	10228.26586	-217.232	17.64	17.64	35.28	9584	130
25671.66063	11387.96586	-164.096	22.63	22.63	45.26	5679	130
33774.86063	12351.16586	10.8643	71.31	71.31	142.62	1668	130
32379.56063	13235.76586	267.893	57.51	57.51	115.02	1526	130
29524.96063	13313.16586	14.1043	40.79	40.79	81.58	1294	130
34507.46063	13642.86586	61.4731	25.76	25.76	51.53	3336	130
32938.16063	15121.16586	11.5123	55.08	55.08	110.17	1180	130
22248.46063	16374.56586	-6.63174	29.08	29.08	58.17	1823	130
40898.26063	16828.16586	12.8083	49.74	49.74	99.48	1253	130
36961.06063	17269.26586	-101.24	40.29	40.29	80.59	2611	130
35624.36063	20087.06586	24.4723	71.12	71.12	142.24	1131	130
40859.76063	19918.96586	81.5935	47.62	47.62	95.24	1730	130
27756.76063	20279.16586	140.464	33.72	33.72	67.45	2008	130
15033.16063	21017.36586	-21.5357	12.88	12.88	25.76	10004	130
16454.96063	21056.26586	27.7123	37.99	37.99	75.97	1772	130
40851.56063	21610.06586	-28.6637	34.17	34.17	68.34	2460	130
21261.66063	23136.76586	-29.3117	53.27	53.27	106.54	1293	130
20934.26063	25276.46586	31.6003	34.83	34.83	69.66	1745	130
33004.66063	26462.16586	-116.792	41.12	41.12	82.24	2037	130
16082.06063	26304.76586	-61.7117	22.16	22.16	44.32	3077	130
31768.26063	27704.56586	-160.856	38.79	38.79	77.57	2504	130
20253.26063	28017.26586	100.223	38.15	38.15	76.30	1629	130
37970.56063	31034.26586	14.1043	34.43	34.43	68.86	2812	130
33714.06063	31353.86586	42.0979	48.09	48.09	96.18	1196	130
27835.66063	32249.86586	-141.416	20.65	20.65	41.31	7003	130
16685.06063	33534.26586	75.6319	41.75	41.75	83.51	1511	130
25184.14396	7982.27568	226.203	33.09	33.09	66.18	2183	138
14507.14396	10248.47568	-28.6234	25.98	25.98	51.95	2998	138
25999.64396	10214.77568	36.9218	45.22	45.22	90.43	1505	138
33726.14396	10958.97568	196.395	15.52	15.52	31.04	12359	138
36944.14396	10878.27568	309.665	56.59	56.59	113.18	1605	138
15828.94396	11498.27568	160.625	14.37	14.37	28.73	8000	138
31446.94396	11453.37568	-86.9434	18.77	18.77	37.54	5975	138
27867.24396	16676.47568	184.471	35.89	35.89	71.78	1317	138
15077.54396	16929.07568	-165.999	33.44	33.44	66.88	3633	138
29886.84396	17545.57568	-57.1354	48.44	48.44	96.88	1603	138
22522.34396	18467.07568	-222.375	47.95	47.95	95.90	2407	138
24520.54396	18444.47568	-7.88737	56.78	56.78	113.56	1092	138
17735.04396	18936.57568	-162.111	44.93	44.93	89.87	2271	138
15519.14396	20675.77568	203.847	12.36	12.36	24.73	13296	138
37985.64396	20737.37568	-96.0154	26.05	26.05	52.09	3399	138
21889.04396	20852.17568	148.702	38.46	38.46	76.91	1804	138
31645.64396	21149.57568	285.073	43.43	43.43	86.85	1760	138
26212.44396	21644.87568	165.841	33.46	33.46	66.93	1681	138
40906.04396	21540.87568	281.347	26.64	26.64	53.27	5496	138
36669.44396	21812.77568	146.466	24.02	24.02	48.04	2492	138
33586.34396	22949.47568	-79.8154	41.47	41.47	82.94	1622	138
40481.84396	23030.17568	50.3354	31.91	31.91	63.82	1846	138
34233.24396	23040.97568	-81.1114	23.01	23.01	46.02	4203	138
39665.34396	23699.67568	308.92	34.52	34.52	69.05	3237	138
24611.04396	23926.67568	-46.1194	31.44	31.44	62.88	2342	138
20972.54396	24186.37568	186.707	39.26	39.26	78.52	1512	138
29190.14396	24929.37568	-149.151	71.99	71.99	143.98	1146	138
31415.24396	25768.37568	8.31263	25.91	25.91	51.81	2955	138
36749.84396	26458.57568	197.14	45.24	45.24	90.48	1534	138
17567.74396	27311.97568	135.288	27.74	27.74	55.48	2048	138
23987.34396	27485.47568	-153.687	19.31	19.31	38.62	6086	138
35417.84396	27520.67568	-38.9914	31.65	31.65	63.30	2251	138
37242.64396	29318.87568	-20.8474	47.48	47.48	94.95	1585	138
17001.74396	29545.47568	67.475	21.62	21.62	43.24	3588	138
18011.54396	29547.97568	50.3354	9.80	9.80	19.59	9707	138
18821.84396	30605.37568	32.9366	9.49	9.49	18.98	12247	138
18420.64396	31799.67568	273.895	15.50	15.50	30.99	11282	138
26859.34396	31560.77568	-100.551	58.00	58.00	116.01	1416	138
31654.24396	31598.27568	127.836	23.13	23.13	46.25	2732	138
27769.14396	32292.17568	133.798	25.43	25.43	50.87	2398	138
24731.74396	32893.47568	204.592	16.25	16.25	32.50	8170	138
29998.12729	7559.785499	21.961	19.81	19.81	39.61	3275	146
20099.32729	9140.985499	-204.839	41.19	41.19	82.38	3152	146
30840.42729	9474.285499	119.679	36.57	36.57	73.15	2261	146
35720.82729	11419.7855	-55.151	22.37	22.37	44.74	4117	146
18252.42729	11760.5855	83.1646	26.35	26.35	52.70	2587	146
14588.22729	12060.3855	214.32	19.26	19.26	38.53	5697	146
27392.42729	13060.9855	-31.823	53.11	53.11	106.21	1077	146
15305.22729	13749.9855	150.978	31.42	31.42	62.83	2001	146
21611.32729	13656.8855	-154.943	63.77	63.77	127.55	1113	146
15644.02729	14447.2855	115.953	10.69	10.69	21.38	10491	146
17254.42729	14393.0855	-84.959	30.33	30.33	60.66	2575	146
34581.02729	15445.7855	-33.119	43.59	43.59	87.18	1916	146
27475.82729	16515.8855	-81.719	56.50	56.50	112.99	1126	146
36670.32729	16369.4855	219.536	37.02	37.02	74.04	2119	146
40310.22729	18060.5855	-23.399	16.25	16.25	32.50	5770	146
22617.12729	18237.6855	9.00101	53.69	53.69	107.39	1052	146
29572.62729	18923.0855	-97.271	39.33	39.33	78.66	1607	146
23823.62729	19504.2855	-201.599	64.34	64.34	128.68	1689	146
16708.02729	22691.4855	54.1018	39.47	39.47	78.94	1476	146
19537.92729	23280.3855	-52.559	31.67	31.67	63.35	2550	146
40249.42729	24611.2855	-16.271	35.73	35.73	71.45	1934	146
40043.72729	25212.2855	-38.303	16.37	16.37	32.73	9667	146
37000.42729	25559.0855	29.737	23.27	23.27	46.53	4818	146
27181.92729	25749.1855	106.266	21.97	21.97	43.94	2229	146
25295.42729	25942.4855	20.665	40.06	40.06	80.12	1226	146
20677.02729	26459.4855	207.613	40.03	40.03	80.07	2637	146
26593.52729	27018.2855	86.8906	41.40	41.40	82.80	1251	146
20160.82729	27707.0855	-25.343	35.28	35.28	70.56	2294	146
20293.82729	28320.8855	-34.415	52.12	52.12	104.23	1275	146
32339.42729	30599.9855	-129.671	26.12	26.12	52.23	3433	146
19846.22729	31388.4855	-170.495	43.80	43.80	87.61	2455	146
18411.72729	31812.9855	182.276	14.72	14.72	29.44	8215	146
18816.02729	32644.2855	104.775	32.26	32.26	64.53	1623	146
19877.42729	32977.9855	-173.735	17.19	17.19	34.38	10304	146
25629.22729	32929.2855	-24.695	40.60	40.60	81.20	1772	146
34017.02729	33079.8855	-88.199	41.99	41.99	83.98	1728	146
25713.61061	7784.795319	230.009	49.50	49.50	99.00	2014	154
27967.01061	7595.795319	300.058	31.06	31.06	62.12	3413	154
34704.01061	8378.995319	-35.6706	34.12	34.12	68.25	1931	154
30560.31061	9605.395319	-12.9906	38.15	38.15	76.30	1795	154
15850.41061	9717.695319	-162.031	17.83	17.83	35.65	5030	154
20816.31061	9934.895319	273.976	40.55	40.55	81.11	2050	154
20897.01061	10492.49532	-73.9026	21.60	21.60	43.19	4897	154
31539.31061	10710.69532	37.7478	12.22	12.22	24.44	10963	154
38143.81061	10928.69532	-43.4466	51.39	51.39	102.77	1363	154
35512.91061	12507.39532	281.428	46.35	46.35	92.69	1872	154
18918.41061	13425.39532	127.172	21.71	21.71	43.43	3654	154
17296.51061	13482.99532	-154.903	28.38	28.38	56.76	3874	154
36406.51061	14259.09532	-74.5506	25.83	25.83	51.67	3122	154
37352.31061	14758.69532	256.091	78.70	78.70	157.41	1097	154
14999.91061	17205.69532	27.1854	35.14	35.14	70.27	1837	154
36959.61061	17207.09532	-106.303	27.41	27.41	54.82	2929	154
15261.21061	18499.59532	-47.3346	45.66	45.66	91.33	1593	154
39406.61061	18754.49532	153.999	43.10	43.10	86.19	2646	154
21788.21061	20869.59532	-99.1746	59.09	59.09	118.17	1036	154
14352.81061	21800.09532	232.245	32.48	32.48	64.95	3088	154
17206.41061	21857.69532	295.587	25.29	25.29	50.59	4115	154
16555.41061	23767.99532	201.692	37.56	37.56	75.12	1692	154
25009.01061	24706.79532	-58.9986	42.88	42.88	85.77	1414	154
39491.61061	25652.59532	-19.4706	32.08	32.08	64.15	2048	154
24681.51061	26354.59532	-56.4066	42.53	42.53	85.06	1466	154
29663.71061	27477.29532	-5.86262	34.29	34.29	68.58	1559	154
28566.01061	32087.19532	21.3534	52.47	52.47	104.94	1362	154
35472.11061	32344.89532	-36.9666	21.01	21.01	42.01	6527	154
18756.61061	32625.69532	-88.1586	21.36	21.36	42.72	5728	154
24811.01061	32925.49532	56.3778	15.80	15.80	31.60	4583	154
27910.79394	7737.905138	157.02	29.63	29.63	59.25	2042	162
29145.79394	9424.705138	281.469	25.01	25.01	50.02	4198	162
15168.69394	10105.80514	-101.078	42.20	42.20	84.40	1936	162
34181.49394	10247.70514	311.277	26.31	26.31	52.61	7094	162
39181.29394	12688.10514	-129.59	51.17	51.17	102.35	1658	162
15065.89394	13124.50514	-41.4622	20.91	20.91	41.82	3967	162
28806.79394	14920.00514	123.486	38.20	38.20	76.40	1278	162
30077.99394	16460.20514	151.804	20.18	20.18	40.36	4055	162
41068.09394	18427.10514	-120.518	16.79	16.79	33.58	9157	162
26123.39394	19270.40514	292.647	39.35	39.35	78.70	1976	162
16636.09394	19640.30514	-33.0382	13.73	13.73	27.46	9648	162
16055.69394	20502.60514	128.703	31.09	31.09	62.17	1968	162
38013.69394	20444.60514	-176.246	33.72	33.72	67.45	2934	162
39697.39394	21045.90514	-93.9502	22.14	22.14	44.27	5877	162
17199.69394	24454.50514	-57.0142	23.93	23.93	47.85	3205	162
21643.89394	24820.10514	-59.6062	44.53	44.53	89.07	1365	162
41032.99394	24718.60514	-32.3902	35.30	35.30	70.60	2156	162
22207.39394	25339.10514	103.366	16.77	16.77	33.54	6166	162
19188.69394	25737.00514	41.5142	6.76	6.76	13.52	21373	162
28380.59394	26598.10514	-2.58225	53.81	53.81	107.62	1269	162
38562.49394	27625.50514	-213.83	11.89	11.89	23.79	20860	162
30299.29394	28349.00514	29.8178	38.62	38.62	77.24	1385	162
39952.39394	28530.70514	-65.4382	38.17	38.17	76.35	2065	162
33805.59394	29026.80514	110.818	33.04	33.04	66.08	1763	162
20471.09394	29548.80514	133.174	34.57	34.57	69.14	1590	162
20355.79394	30988.10514	285.195	55.95	55.95	111.91	1720	162
23591.19394	31608.40514	183.102	15.73	15.73	31.46	7096	162
16127.19394	31996.80514	-85.5262	26.35	26.35	52.70	4545	162
29440.09394	32922.70514	-144.494	17.00	17.00	34.01	8690	162
17946.49394	33323.30514	-136.718	48.23	48.23	96.46	1941	162
26370.69394	33502.50514	12.3218	17.31	17.31	34.62	7450	162
24911.77727	7588.114958	-55.6779	34.24	34.24	68.48	2312	170
21914.57727	7787.314958	-92.6139	21.90	21.90	43.80	6573	170
26054.77727	7920.814958	242.013	22.84	22.84	45.69	4774	170
16978.47727	8197.514958	-220.918	17.92	17.92	35.84	18422	170
18573.67727	9682.314958	-86.1339	35.51	35.51	71.03	2687	170
30637.87727	9518.614958	116.075	30.52	30.52	61.04	3180	170
20258.67727	10397.81496	-34.2939	32.26	32.26	64.53	2449	170
16541.27727	10792.91496	-75.7659	13.97	13.97	27.93	12628	170
23857.07727	10800.21496	-99.0939	15.54	15.54	31.09	6379	170
25682.47727	11569.21496	-122.422	26.80	26.80	53.60	6353	170
40771.27727	12083.21496	-149.638	49.48	49.48	98.96	1984	170
18952.37727	13432.51496	6.53013	29.06	29.06	58.12	2080	170
29993.07727	13757.61496	33.0981	30.19	30.19	60.38	1984	170
32531.37727	14155.71496	171.965	33.13	33.13	66.27	3759	170
24909.77727	15020.81496	-32.3499	33.77	33.77	67.54	1698	170
17504.07727	15538.61496	306.846	54.02	54.02	108.05	2216	170
19303.67727	15561.91496	2.64213	48.11	48.11	96.23	1718	170
19090.57727	16443.61496	-62.8059	79.20	79.20	158.40	1063	170
24751.37727	16629.31496	113.094	25.32	25.32	50.63	2118	170
31116.37727	17823.51496	117.565	23.39	23.39	46.77	2678	170
41324.97727	18021.91496	-49.1979	23.55	23.55	47.10	6494	170
33182.57727	18299.41496	243.504	56.80	56.80	113.61	1338	170
27530.17727	19305.21496	-85.4859	53.46	53.46	106.92	1223	170
29170.07727	19552.91496	-158.062	30.03	30.03	60.05	3013	170
23315.27727	21617.21496	110.113	60.64	60.64	121.28	1120	170
19117.17727	22163.51496	59.4393	18.13	18.13	36.27	4946	170
24723.87727	23892.71496	101.916	24.59	24.59	49.17	2299	170
29152.17727	23802.61496	-12.9099	15.94	15.94	31.89	4920	170
26037.87727	23976.71496	297.158	30.12	30.12	60.24	4473	170
35855.97727	24051.21496	-206.014	67.35	67.35	134.71	1973	170
17800.37727	24251.51496	-3.18987	13.85	13.85	27.69	8429	170
28559.87727	24967.81496	138.431	30.31	30.31	60.62	1754	170
31016.27727	24867.71496	52.7325	26.21	26.21	52.42	2809	170
34244.17727	25087.11496	-69.2859	34.74	34.74	69.47	2543	170
14697.57727	25149.01496	9.77013	24.94	24.94	49.88	2641	170
21341.17727	25090.51496	26.6181	33.70	33.70	67.40	1781	170
38443.27727	25797.11496	219.657	21.01	21.01	42.01	6616	170
14865.67727	26562.81496	24.6741	22.75	22.75	45.50	3805	170
41399.17727	26547.61496	-17.4459	25.10	25.10	50.21	2700	170
16177.57727	27099.61496	-204.718	15.85	15.85	31.70	13022	170
15333.97727	27929.31496	-52.4379	28.21	28.21	56.43	2887	170
33468.27727	28546.61496	-82.2459	24.33	24.33	48.65	5511	170
26662.17727	28799.01496	-177.502	60.36	60.36	120.72	1481	170
35086.77727	29575.41496	143.647	17.40	17.40	34.81	5363	170
27366.77727	30192.51496	216.677	20.39	20.39	40.79	4338	170
35118.17727	30189.21496	206.244	33.51	33.51	67.02	2453	170
31575.67727	31510.01496	221.893	13.16	13.16	26.33	11788	170
35644.17727	32260.41496	-84.8379	37.16	37.16	74.32	2070	170
25730.17727	33032.31496	-54.3819	18.60	18.60	37.21	6413	170
28461.5606	8824.424777	27.3065	25.34	25.34	50.68	2811	178
22201.9606	9470.224777	-178.11	31.27	31.27	62.55	4519	178
30656.5606	9518.824777	111.644	35.63	35.63	71.26	2247	178
33624.4606	10859.92478	49.0469	10.20	10.20	20.39	13864	178
36168.0606	11046.72478	-49.8055	19.03	19.03	38.06	5291	178
28825.9606	13114.72478	155.61	40.69	40.69	81.39	1544	178
35599.7606	13562.12478	87.0521	66.55	66.55	133.10	1021	178
23965.4606	13887.42478	-73.1335	55.72	55.72	111.44	1206	178
36414.7606	14755.42478	7.8665	10.53	10.53	21.05	13586	178
25010.8606	15198.22478	-139.878	33.04	33.04	66.08	2173	178
37696.3606	15166.82478	157.101	25.69	25.69	51.39	3234	178
19404.0606	16193.12478	-121.733	40.67	40.67	81.34	2312	178
26631.3606	18972.92478	-163.854	50.21	50.21	100.42	1883	178
39841.1606	19029.52478	136.235	36.53	36.53	73.05	2182	178
27465.6606	19978.82478	-32.9575	24.63	24.63	49.27	2875	178
20176.8606	20486.72478	-108.125	40.41	40.41	80.82	1985	178
16431.0606	22627.22478	70.6577	18.91	18.91	37.82	4691	178
14351.9606	23588.72478	222.678	50.63	50.63	101.27	1538	178
22931.0606	23978.12478	309.867	18.25	18.25	36.50	7664	178
22757.0606	25100.02478	101.211	34.01	34.01	68.01	1953	178
17487.3606	25177.52478	-3.1495	10.88	10.88	21.76	14266	178
38056.7606	27085.72478	43.0853	22.30	22.30	44.60	4934	178
15256.0606	27930.92478	13.6985	11.96	11.96	23.93	10034	178
26118.2606	28427.52478	-153.486	33.70	33.70	67.40	2805	178
24125.8606	28501.92478	-89.9815	14.72	14.72	29.44	8528	178
17041.8606	29783.32478	-94.5175	39.28	39.28	78.56	2649	178
18420.0606	29662.82478	142.942	40.36	40.36	80.73	1794	178
16999.4606	30020.92478	-139.878	22.25	22.25	44.51	7545	178
17487.6606	32284.82478	-93.2215	33.04	33.04	66.08	2797	178
33905.2606	33001.32478	-145.062	32.40	32.40	64.81	2387	178
26476.34392	7737.134597	-169.645	31.35	31.35	62.69	3634	186
21974.74392	7917.134597	-90.5891	43.36	43.36	86.71	2315	186
28450.84392	8977.534597	-185.197	34.38	34.38	68.77	4319	186
22290.04392	9510.034597	43.8709	28.47	28.47	56.94	3594	186
34579.34392	9665.434597	-209.821	13.52	13.52	27.04	16616	186
15281.74392	9830.934597	-165.757	30.57	30.57	61.14	3911	186
26072.64392	9837.234597	-25.1411	37.37	37.37	74.75	2041	186
36260.24392	10822.1346	-99.0131	51.22	51.22	102.44	1574	186
15782.44392	11207.3346	27.9949	12.91	12.91	25.81	9129	186
14515.84392	11997.3346	52.0681	35.89	35.89	71.78	1597	186
27887.24392	12616.2346	167.574	41.31	41.31	82.61	1287	186
39964.44392	13059.2346	40.1449	11.59	11.59	23.17	12503	186
32987.64392	13696.4346	69.2077	66.41	66.41	132.82	1127	186
36405.24392	14760.4346	20.8669	9.87	9.87	19.73	16933	186
15120.94392	15147.9346	245.075	36.34	36.34	72.68	3674	186
27217.74392	15135.9346	-213.061	58.26	58.26	116.53	1705	186
16246.94392	15846.6346	-110.677	50.21	50.21	100.42	2023	186
22256.74392	16554.7346	-70.5011	49.15	49.15	98.30	1489	186
36989.74392	17053.2346	87.8377	22.25	22.25	44.51	5511	186
39890.84392	17984.8346	159.377	32.62	32.62	65.23	2880	186
17821.34392	18183.8346	-10.2371	22.96	22.96	45.92	2511	186
21995.94392	18388.0346	194.401	45.26	45.26	90.53	1613	186
31429.94392	18684.9346	-110.029	33.46	33.46	66.93	1909	186
28793.04392	18810.7346	213.031	30.94	30.94	61.89	2319	186
40982.24392	19082.1346	-8.29313	29.81	29.81	59.63	2654	186
23046.24392	19809.2346	-34.8611	55.41	55.41	110.83	1290	186
38498.64392	19901.0346	-68.5571	20.35	20.35	40.69	5202	186
21780.54392	19976.9346	239.858	16.20	16.20	32.40	8027	186
32150.74392	20771.7346	-127.525	80.94	80.94	161.88	1003	186
23189.74392	21160.9346	260.724	35.77	35.77	71.54	2245	186
16096.94392	22506.6346	2.72287	23.53	23.53	47.05	3094	186
38852.94392	22434.0346	-152.797	23.69	23.69	47.38	5964	186
26254.94392	22838.7346	43.8709	52.96	52.96	105.93	1070	186
23027.54392	24080.2346	-67.2611	25.98	25.98	51.95	3032	186
23207.24392	24736.0346	-94.4771	77.64	77.64	155.29	1057	186
34496.84392	24979.7346	17.6269	43.80	43.80	87.61	1538	186
35777.44392	25408.9346	151.18	17.87	17.87	35.75	7651	186
38849.54392	26624.1346	-87.9971	15.28	15.28	30.57	11387	186
25717.44392	27076.1346	116.155	49.88	49.88	99.76	1158	186
34398.34392	27276.2346	140.747	28.12	28.12	56.24	2248	186
14607.74392	28025.1346	-125.581	20.21	20.21	40.41	5965	186
27906.34392	30191.5346	35.1229	36.86	36.86	73.71	1642	186
23620.14392	31491.1346	-16.0691	18.72	18.72	37.44	7142	186
14362.24392	32080.5346	-156.037	15.10	15.10	30.19	11690	186
15781.82725	8344.144416	96.0752	14.04	14.04	28.07	7828	194
29982.72725	8401.844416	-148.221	44.06	44.06	88.12	2428	194
18705.22725	8789.944416	-197.469	30.71	30.71	61.42	4533	194
17171.32725	10750.74442	165.379	23.69	23.69	47.38	4052	194
14479.02725	11148.24442	-74.9968	17.29	17.29	34.57	5889	194
34470.82725	11528.34442	287.592	35.65	35.65	71.31	2798	194
16710.92725	11945.14442	-157.293	31.84	31.84	63.68	3151	194
34030.12725	13173.04442	-54.2608	39.59	39.59	79.18	3856	194
23758.22725	13843.74442	57.3248	34.71	34.71	69.43	1990	194
27219.72725	15134.84442	-54.9088	24.54	24.54	49.08	2648	194
28625.92725	15197.84442	-171.549	49.29	49.29	98.58	1920	194
15734.02725	15633.54442	239.154	21.57	21.57	43.14	4047	194
23878.22725	15888.24442	-192.285	37.80	37.80	75.60	2449	194
25270.52725	16046.04442	-139.149	49.20	49.20	98.39	1607	194
28303.72725	15996.44442	-159.885	20.79	20.79	41.59	6856	194
26557.32725	19461.74442	-172.197	63.49	63.49	126.98	1281	194
19992.62725	19758.64442	-5.01276	62.38	62.38	124.77	1068	194
36577.92725	19612.74442	-115.173	23.62	23.62	47.24	4058	194
15651.02725	20599.94442	219.033	17.62	17.62	35.23	7052	194
17186.62725	23594.54442	0.171245	27.04	27.04	54.07	2457	194
29196.02725	23854.24442	-52.3168	27.77	27.77	55.53	3594	194
17836.12725	24316.14442	35.1632	19.08	19.08	38.15	3958	194
18623.22725	24910.34442	-88.6048	23.97	23.97	47.95	3376	194
34143.62725	26301.84442	-118.413	67.66	67.66	135.32	1354	194
16172.32725	27241.24442	-186.453	31.39	31.39	62.78	3648	194
36452.72725	27864.74442	-155.349	37.75	37.75	75.50	2786	194
18037.72725	28460.74442	-195.525	24.49	24.49	48.98	5197	194
39438.92725	28838.64442	-125.541	36.43	36.43	72.86	2471	194
34086.52725	29643.14442	70.7384	16.08	16.08	32.17	6577	194
24757.62725	30640.94442	37.9496	38.95	38.95	77.90	1369	194
20349.42725	30582.54442	-51.6688	15.90	15.90	31.79	9075	194
21342.72725	31131.94442	-73.7008	24.07	24.07	48.14	5242	194
21626.02725	32446.74442	297.279	84.87	84.87	169.75	1237	194
17957.81058	7568.454236	-176.692	50.37	50.37	100.75	2132	202
15838.21058	9387.554236	-97.6364	12.83	12.83	25.67	9339	202
31919.41058	9302.954236	146.789	26.87	26.87	53.74	2296	202
31330.71058	9905.554236	-28.3004	25.55	25.55	51.10	4254	202
27972.51058	14776.35424	-85.9724	50.09	50.09	100.18	1202	202
25146.01058	17489.25424	-93.7484	23.24	23.24	46.49	2861	202
15504.51058	20676.15424	-104.764	20.18	20.18	40.36	6449	202
18866.71058	21116.05424	9.93162	23.41	23.41	46.82	2260	202
14940.01058	22499.45424	-99.5804	21.08	21.08	42.15	3785	202
27485.61058	23710.95424	280.925	50.61	50.61	101.22	1549	202
36901.21058	24403.75424	11.2276	13.75	13.75	27.51	8516	202
27787.21058	25267.05424	-130.036	32.83	32.83	65.66	2202	202
35541.71058	25734.95424	-2.38038	45.80	45.80	91.61	1503	202
41210.51058	25938.75424	1.50762	33.28	33.28	66.55	2330	202
23055.61058	26638.25424	236.213	24.75	24.75	49.50	3081	202
38053.81058	26962.75424	-71.0684	30.36	30.36	60.71	2367	202
18339.11058	26968.35424	9.93162	21.93	21.93	43.85	3066	202
35097.01058	29503.45424	318.185	24.54	24.54	49.08	4287	202
22904.61058	30134.35424	61.0912	30.24	30.24	60.48	1898	202
18632.61058	31660.65424	-96.9884	6.97	6.97	13.94	24329	202
28327.21058	32573.65424	-38.0204	25.32	25.32	50.63	2534	202
24692.41058	33530.95424	143.063	31.93	31.93	63.87	2535	202
31399.49391	7758.364055	-113.148	47.03	47.03	94.06	1649	210
32640.39391	7574.164055	124.474	23.62	23.62	47.24	4794	210
20204.29391	7990.764055	175.892	18.49	18.49	36.97	3862	210
35308.99391	9056.464055	-95.652	54.75	54.75	109.51	1449	210
35799.29391	10501.86406	55.9152	16.96	16.96	33.91	7089	210
41085.59391	11578.86406	304.067	56.73	56.73	113.46	1491	210
14574.79391	11917.76406	-49.644	45.07	45.07	90.15	1537	210
39301.59391	12885.36406	-36.036	48.18	48.18	96.37	1594	210
33123.79391	12720.36406	-116.388	28.19	28.19	56.38	5234	210
39491.79391	14352.26406	-147.492	39.94	39.94	79.88	2536	210
18914.39391	14402.56406	-6.87601	38.83	38.83	77.67	1543	210
24855.99391	14422.56406	302.576	33.98	33.98	67.97	2548	210
31696.69391	14811.86406	261.59	42.98	42.98	85.96	1673	210
20828.89391	16921.16406	278.73	26.66	26.66	53.32	4253	210
25125.79391	17419.06406	36.54	35.21	35.21	70.41	1818	210
23222.39391	17944.96406	38.7756	44.32	44.32	88.64	1120	210
37447.29391	17894.66406	32.652	25.55	25.55	51.10	2197	210
21889.69391	18501.96406	263.081	19.57	19.57	39.14	4225	210
23629.49391	18699.56406	-51.588	50.04	50.04	100.09	1215	210
20015.79391	19560.96406	-44.46	19.00	19.00	38.01	5190	210
33066.39391	22242.16406	35.892	35.30	35.30	70.60	1838	210
37939.69391	22561.46406	-21.78	47.55	47.55	95.09	1320	210
29357.19391	23019.46406	322.697	58.22	58.22	116.43	1394	210
34204.49391	23035.06406	181.854	35.42	35.42	70.84	1519	210
39551.09391	23211.86406	-100.836	64.06	64.06	128.11	1501	210
17036.49391	25015.06406	172.912	15.64	15.64	31.27	7098	210
18131.49391	25222.26406	109.57	14.86	14.86	29.72	4898	210
15043.19391	25557.66406	-29.556	18.72	18.72	37.44	3328	210
31440.99391	25788.96406	-27.612	32.85	32.85	65.70	2101	210
24112.79391	26443.66406	138.632	37.61	37.61	75.22	1293	210
22602.79391	27787.26406	-91.764	23.97	23.97	47.95	4188	210
32084.09391	29451.16406	70.074	16.77	16.77	33.54	3232	210
38647.99391	29692.56406	-74.916	35.82	35.82	71.64	1969	210
19993.59391	30165.56406	-14.004	27.22	27.22	54.45	3144	210
19913.99391	30858.36406	141.613	33.46	33.46	66.93	2279	210
26002.09391	30819.26406	-104.076	20.75	20.75	41.50	3820	210
33967.29391	31277.76406	-78.804	28.17	28.17	56.33	2653	210
26773.59391	31404.86406	79.0164	37.21	37.21	74.42	1887	210
19772.99391	32834.36406	-188.316	32.15	32.15	64.29	3668	210
34106.29391	33168.06406	-187.02	44.74	44.74	89.49	2466	210
15723.57723	8317.073875	-107.924	28.28	28.28	56.57	2809	218
17179.87723	8460.073875	-102.092	12.95	12.95	25.91	9333	218
32636.17723	9913.973875	107.374	22.66	22.66	45.31	3279	218
33070.37723	11000.07387	217.664	32.97	32.97	65.94	3155	218
36104.77723	11312.17387	295.91	31.32	31.32	62.64	3811	218
39396.17723	11795.07387	-50.8996	68.70	68.70	137.39	1152	218
36830.67723	12726.07387	-132.548	26.19	26.19	52.38	3517	218
15617.77723	14614.87387	-75.5236	10.83	10.83	21.67	15403	218
17831.27723	16860.27387	141.654	26.33	26.33	52.66	3041	218
34826.47723	18106.37387	-174.02	64.48	64.48	128.96	1477	218
40485.27723	19376.17387	-51.5476	60.55	60.55	121.09	1212	218
27065.97723	21458.57387	-10.7236	34.36	34.36	68.72	1889	218
31437.77723	23281.47387	152.832	44.58	44.58	89.16	1389	218
16129.67723	26453.37387	-216.14	11.40	11.40	22.80	15639	218
33117.67723	28129.67387	-144.212	41.40	41.40	82.80	2293	218
16774.37723	28563.57387	-61.9156	27.53	27.53	55.06	2253	218
36007.17723	28774.57387	244.491	24.42	24.42	48.84	4202	218
33823.77723	28923.77387	273.554	65.73	65.73	131.46	1442	218
17544.07723	30971.87387	-60.6196	26.82	26.82	53.65	2361	218
25172.97723	31982.27387	2.88436	28.05	28.05	56.10	2226	218
16192.47723	32981.97387	21.0284	34.08	34.08	68.15	2131	218
20141.66056	8002.383694	-17.1633	8.05	8.05	16.11	28753	226
20792.06056	8226.583694	94.7463	45.73	45.73	91.47	1617	226
28425.16056	10659.58369	228.137	29.81	29.81	59.63	2512	226
15588.56056	12130.88369	-154.539	27.41	27.41	54.82	4196	226
38895.06056	12352.28369	-178.515	41.33	41.33	82.66	2486	226
22466.56056	14353.88369	158.834	27.98	27.98	55.95	1846	226
31676.66056	14819.68369	73.8807	50.63	50.63	101.27	1242	226
36025.66056	15168.38369	10.7007	27.53	27.53	55.06	2337	226
29983.76056	16265.08369	-196.659	109.91	109.91	219.82	1004	226
38358.16056	16469.88369	18.4767	34.52	34.52	69.05	2565	226
15250.06056	16865.98369	322.778	19.73	19.73	39.47	9216	226
26352.66056	17061.18369	-128.619	44.23	44.23	88.45	1991	226
36872.66056	17108.78369	-30.1233	77.79	77.79	155.57	1096	226
27456.86056	18119.68369	-78.7233	40.11	40.11	80.21	1594	226
19542.36056	18465.18369	-188.883	46.37	46.37	92.74	2473	226
27427.66056	18488.18369	-70.2993	19.12	19.12	38.25	6112	226
15444.76056	18819.98369	-211.563	24.82	24.82	49.64	5500	226
40946.16056	18546.08369	-219.987	22.54	22.54	45.07	9670	226
14600.96056	18962.98369	0.980737	21.52	21.52	43.05	4701	226
33800.36056	21565.28369	-85.2033	47.29	47.29	94.58	1646	226
38964.76056	21746.88369	-17.8113	50.37	50.37	100.75	1348	226
31706.16056	23327.68369	-39.1953	61.32	61.32	122.65	1048	226
38163.96056	23279.48369	172.992	22.40	22.40	44.79	5320	226
14386.26056	23468.78369	-17.1633	11.09	11.09	22.18	13205	226
31083.76056	24988.28369	292.97	15.75	15.75	31.51	11976	226
15007.06056	25444.08369	-2.25926	45.92	45.92	91.84	1513	226
17499.76056	25575.78369	222.176	16.27	16.27	32.55	10319	226
21556.36056	25857.38369	-108.531	29.72	29.72	59.44	2565	226
36920.56056	26070.98369	-30.7713	23.24	23.24	46.49	4613	226
35987.16056	26401.28369	-2.25926	16.70	16.70	33.39	6648	226
40903.66056	26530.18369	1.62874	53.84	53.84	107.67	1083	226
18362.66056	27022.98369	-212.859	31.25	31.25	62.50	4696	226
34413.66056	27226.38369	289.244	86.83	86.83	173.66	1229	226
25195.06056	27555.68369	6.16474	31.53	31.53	63.07	1867	226
28371.16056	27695.58369	-42.4353	31.51	31.51	63.02	2638	226
14589.46056	27888.18369	212.488	16.16	16.16	32.31	8284	226
35984.36056	28807.08369	279.556	13.75	13.75	27.51	14559	226
35876.76056	30102.98369	66.4287	35.21	35.21	70.41	1978	226
36618.16056	30142.58369	91.0203	49.22	49.22	98.44	1390	226
15761.94389	8404.993514	140.989	36.08	36.08	72.16	2143	234
17604.54389	8920.393514	274.38	20.35	20.35	40.69	5522	234
35476.54389	9159.393514	-30.0829	50.42	50.42	100.84	1163	234
30643.14389	9520.593514	42.6227	32.05	32.05	64.10	2143	234
29629.94389	10124.49351	155.893	22.98	22.98	45.97	3741	234
18876.04389	11109.29351	-54.0589	47.08	47.08	94.15	1584	234
34671.04389	11241.29351	58.2719	20.28	20.28	40.55	3570	234
15745.94389	11519.59351	-164.219	27.53	27.53	55.06	4464	234
31882.34389	11700.49351	-1.57089	53.20	53.20	106.40	1147	234
35319.34389	12132.99351	-218.003	85.63	85.63	171.26	1563	234
38934.74389	12477.89351	-59.2429	35.14	35.14	70.27	2042	234
39967.24389	13045.99351	-19.7149	12.39	12.39	24.77	12099	234
37028.14389	13300.49351	-50.1709	12.18	12.18	24.35	13168	234
38158.34389	18204.59351	-92.9389	37.35	37.35	74.70	3446	234
27476.14389	18390.49351	-7.40289	35.25	35.25	70.51	1714	234
35310.84389	18214.59351	-170.051	46.72	46.72	93.45	2414	234
24448.24389	18498.39351	195.389	42.23	42.23	84.45	1559	234
20871.84389	18735.99351	326.544	36.97	36.97	73.95	2760	234
18321.54389	19124.79351	97.7675	22.91	22.91	45.83	3819	234
39740.04389	21034.49351	161.11	24.75	24.75	49.50	3970	234
36365.34389	23159.69351	176.759	15.66	15.66	31.32	9382	234
32241.64389	23865.29351	135.773	22.00	22.00	43.99	2792	234
38647.44389	25644.09351	-32.6749	22.37	22.37	44.74	3877	234
28356.54389	26329.39351	91.0607	17.54	17.54	35.09	3475	234
15389.24389	29187.29351	178.994	26.28	26.28	52.56	2625	234
35227.84389	29472.19351	46.3487	16.65	16.65	33.30	10226	234
26402.94389	29894.69351	89.5703	34.59	34.59	69.19	1375	234
27092.84389	31213.39351	101.494	37.26	37.26	74.51	1274	234
31510.14389	31520.79351	167.071	17.69	17.69	35.37	3451	234
19412.84389	33041.09351	-79.3309	33.49	33.49	66.98	2347	234
19859.84389	32961.89351	-145.427	22.25	22.25	44.51	4552	234
32613.82722	7504.303333	-8.01052	51.32	51.32	102.63	1485	242
18628.82722	8183.603333	-140.203	34.24	34.24	68.48	3177	242
31572.12722	8143.203333	-62.4425	33.28	33.28	66.55	2201	242
34908.32722	8510.403333	-118.171	13.89	13.89	27.79	12035	242
21695.92722	9454.303333	49.3699	38.90	38.90	77.81	1463	242
19818.72722	10074.20333	-28.7465	60.64	60.64	121.28	1093	242
26864.92722	12899.40333	156.679	34.34	34.34	68.67	1665	242
35037.02722	13945.70333	-33.9305	11.68	11.68	23.36	15940	242
32631.72722	14148.00333	75.4519	16.86	16.86	33.72	8382	242
15685.52722	15253.80333	-12.5465	47.36	47.36	94.72	1520	242
41161.22722	17278.70333	-4.77052	48.89	48.89	97.78	1540	242
31199.52722	17767.40333	-79.2905	27.55	27.55	55.11	3661	242
15051.82722	18087.80333	58.3123	39.92	39.92	79.83	1858	242
40175.12722	18017.00333	170.092	35.89	35.89	71.78	1690	242
33418.72722	19071.80333	-84.4745	45.90	45.90	91.80	1344	242
18190.62722	19138.60333	299.757	19.85	19.85	39.71	8726	242
33442.22722	19600.70333	-30.6905	28.71	28.71	57.41	3647	242
22194.62722	19832.60333	124.635	32.73	32.73	65.47	1538	242
14978.22722	20929.60333	-18.3785	36.74	36.74	73.48	2407	242
15387.72722	23076.40333	-15.1385	15.57	15.57	31.13	4373	242
30787.82722	24091.00333	-169.363	26.35	26.35	52.70	3168	242
21288.02722	25253.40333	325.839	50.59	50.59	101.17	1648	242
17407.42722	26166.10333	-39.1145	18.72	18.72	37.44	6580	242
25030.02722	27598.00333	194.684	39.73	39.73	79.46	1677	242
20436.42722	27871.70333	85.1395	13.71	13.71	27.41	6823	242
26283.92722	28218.00333	-35.8745	44.30	44.30	88.60	1471	242
38323.42722	29308.60333	-136.963	46.82	46.82	93.63	1791	242
27073.42722	31206.90333	-13.1945	24.16	24.16	48.32	2258	242
18585.22722	31681.70333	-61.1465	10.57	10.57	21.15	13991	242
21046.42722	32291.30333	12.0775	9.61	9.61	19.22	15590	242
17912.21054	7591.313153	-155.066	18.96	18.96	37.92	6467	250
31585.61054	8866.013153	21.8379	20.44	20.44	40.88	5463	250
23279.21054	9058.913153	103.81	41.28	41.28	82.57	1383	250
19373.61054	9290.113153	-95.4501	31.67	31.67	63.35	2757	250
14430.51054	10601.31315	-2.13814	7.37	7.37	14.74	26803	250
37068.51054	12269.61315	74.7471	34.36	34.36	68.72	1784	250
23833.41054	13225.41315	17.3019	41.28	41.28	82.57	1100	250
40949.71054	13274.01315	-57.8661	56.12	56.12	112.24	1150	250
26546.21054	13639.91315	-68.2341	51.15	51.15	102.30	1106	250
22421.41054	14384.01315	306.504	29.06	29.06	58.12	2789	250
14685.61054	14574.11315	-176.45	17.95	17.95	35.89	8410	250
24398.01054	17414.21315	313.956	60.52	60.52	121.05	1338	250
14761.31054	18164.51315	38.9775	27.25	27.25	54.49	2345	250
31106.81054	18171.71315	-173.21	53.11	53.11	106.21	1672	250
30013.01054	18724.71315	68.7855	50.07	50.07	100.13	1846	250
23056.81054	21347.91315	-6.02614	40.62	40.62	81.25	1348	250
19582.61054	24177.71315	182.056	29.41	29.41	58.83	1918	250
18796.61054	25391.91315	17.3019	28.80	28.80	57.60	2419	250
35616.71054	25430.71315	-67.5861	33.18	33.18	66.36	2093	250
36634.71054	25459.21315	71.7663	36.29	36.29	72.58	1447	250
31535.31054	26072.41315	255.085	41.38	41.38	82.75	2325	250
40592.51054	26072.61315	111.262	48.25	48.25	96.51	1213	250
29643.91054	27532.11315	30.2619	17.80	17.80	35.61	3402	250
15363.91054	27981.11315	329.605	14.20	14.20	28.40	10200	250
19550.11054	27930.51315	-48.7941	33.09	33.09	66.18	2286	250
26722.51054	29121.91315	228.258	41.42	41.42	82.85	1419	250
22064.41054	29233.91315	38.9775	48.56	48.56	97.12	1127	250
39301.31054	29277.61315	-177.098	39.40	39.40	78.80	2486	250
16326.41054	29969.11315	325.134	40.58	40.58	81.15	3194	250
14381.01054	32647.91315	90.3963	45.19	45.19	90.38	1304	250
24698.81054	32925.51315	0.453857	21.10	21.10	42.20	3961	250
32931.41054	33070.91315	14.0619	37.87	37.87	75.74	1233	250
26141.11054	33320.31315	-172.562	31.98	31.98	63.96	2993	250
30715.01054	33325.71315	-108.41	30.94	30.94	61.89	2523	250
26851.59387	7673.222972	-76.6178	53.15	53.15	106.30	1538	258
30151.99387	8353.122972	197	32.62	32.62	65.23	2689	258
18363.29387	8820.422972	166.447	17.43	17.43	34.85	5884	258
33855.19387	8655.822972	-105.778	18.27	18.27	36.55	4722	258
16726.59387	8961.622972	331.881	24.92	24.92	49.83	4656	258
22029.29387	10564.32297	164.957	47.88	47.88	95.75	1436	258
36828.99387	11575.82297	-83.0978	51.41	51.41	102.82	1756	258
26642.89387	11946.62297	4.38223	46.42	46.42	92.83	1129	258
17397.19387	12068.72297	-130.402	64.36	64.36	128.72	1287	258
22845.19387	12248.72297	-151.786	55.01	55.01	110.03	1527	258
37078.79387	12293.32297	-197.146	18.35	18.35	36.69	11616	258
25530.29387	12963.82297	165.702	60.17	60.17	120.34	1004	258
34064.39387	13270.32297	-113.554	33.58	33.58	67.16	2604	258
15257.69387	13706.92297	-44.8658	12.20	12.20	24.40	11125	258
18081.99387	15274.02297	-136.882	68.01	68.01	136.02	1405	258
17399.69387	15553.32297	305.054	25.01	25.01	50.02	4021	258
15139.79387	15886.02297	44.9794	11.80	11.80	23.60	10328	258
25045.09387	15691.52297	106.831	14.72	14.72	29.44	5063	258
33540.99387	16237.82297	-32.5538	38.76	38.76	77.53	1754	258
38164.99387	16261.82297	85.2202	34.24	34.24	68.48	2009	258
34338.89387	19133.52297	-206.866	62.45	62.45	124.91	1822	258
34345.49387	19408.62297	-201.682	40.27	40.27	80.54	2656	258
26416.19387	19544.32297	46.4698	44.89	44.89	89.77	2010	258
27804.79387	20300.42297	16.0462	17.31	17.31	34.62	5121	258
37032.39387	21135.22297	-103.186	63.56	63.56	127.12	1381	258
28093.49387	21649.72297	63.6094	22.66	22.66	45.31	2355	258
33075.09387	22083.92297	-119.386	56.83	56.83	113.65	1183	258
40460.09387	22961.22297	68.0806	11.99	11.99	23.97	13876	258
33360.69387	24869.32297	101.615	32.85	32.85	65.70	2599	258
34561.79387	24992.12297	-110.314	45.40	45.40	90.81	1700	258
14582.19387	25285.02297	-121.33	9.11	9.11	18.23	19693	258
37892.79387	25849.62297	182.096	61.39	61.39	122.79	1059	258
21510.59387	26355.22297	210.414	21.43	21.43	42.86	4298	258
28329.49387	26349.32297	197.745	18.02	18.02	36.03	4464	258
22202.09387	27688.12297	-208.81	19.50	19.50	39.00	8238	258
25360.59387	28587.52297	55.4122	21.55	21.55	43.10	5222	258
16531.49387	29957.02297	181.351	56.43	56.43	112.85	1171	258
26189.99387	30360.32297	112.047	30.61	30.61	61.23	2753	258
17743.09387	32716.62297	-7.28177	35.68	35.68	71.36	1798	258
33804.5772	8588.632792	-125.825	43.90	43.90	87.79	1713	266
31685.0772	8922.532792	46.5102	27.22	27.22	54.45	2240	266
35468.9772	10116.83279	121.775	37.44	37.44	74.89	1499	266
22288.8772	17273.43279	-116.753	54.40	54.40	108.80	1398	266
36253.7772	17415.23279	-37.0494	43.26	43.26	86.52	1632	266
15487.9772	18249.93279	-120.641	24.28	24.28	48.56	5686	266
16608.2772	18757.13279	-3.3534	10.03	10.03	20.06	11357	266
32763.8772	18995.43279	3.7746	15.50	15.50	30.99	8042	266
37214.1772	19155.83279	91.9674	39.68	39.68	79.36	1346	266
37505.0772	19133.03279	241.753	50.87	50.87	101.74	1487	266
40821.6772	19913.63279	36.1746	43.36	43.36	86.71	1954	266
39344.2772	21336.93279	-132.953	45.73	45.73	91.47	1795	266
38791.3772	22460.33279	23.2146	21.22	21.22	42.44	4673	266
28522.9772	23112.53279	14.1426	50.61	50.61	101.22	1060	266
23766.6772	23380.83279	-101.201	53.55	53.55	107.11	1107	266
26722.5772	23949.43279	223.123	36.48	36.48	72.96	2106	266
21495.7772	23916.93279	-96.6654	18.49	18.49	36.97	6262	266
41236.3772	24009.63279	55.4526	38.03	38.03	76.07	1352	266
19618.0772	24170.13279	-23.4414	28.85	28.85	57.70	2664	266
28332.6772	26350.23279	171.704	8.83	8.83	17.66	14160	266
17417.4772	26638.63279	1.8306	27.34	27.34	54.68	2889	266
32655.5772	26921.63279	99.4194	43.52	43.52	87.04	1221	266
38545.0772	26980.23279	-54.5454	31.65	31.65	63.30	2515	266
36532.0772	29284.33279	294.662	35.37	35.37	70.74	3321	266
34120.5772	29658.33279	50.2362	17.50	17.50	35.00	5913	266
24421.1772	31220.83279	-76.5774	29.60	29.60	59.20	2299	266
16044.6772	31629.13279	53.217	50.07	50.07	100.13	1139	266
19527.2772	32679.33279	-76.5774	91.07	91.07	182.14	1014	266
31353.5772	32642.03279	1.8306	26.09	26.09	52.19	3436	266
25749.4772	32982.83279	-14.3694	23.90	23.90	47.81	2525	266
29154.36053	8650.042611	237.322	63.82	63.82	127.64	1124	274
31641.26053	8900.142611	7.70298	22.66	22.66	45.31	3575	274
33782.06053	8829.642611	-101.809	30.61	30.61	61.23	3016	274
15772.86053	9631.842611	-157.537	8.90	8.90	17.80	24128	274
30507.66053	9623.342611	86.7914	13.42	13.42	26.85	5460	274
18523.16053	10409.24261	-184.105	37.68	37.68	75.36	3185	274
34070.36053	10256.54261	-186.697	49.01	49.01	98.02	2215	274
23849.96053	11145.54261	-138.745	59.84	59.84	119.68	1648	274
27074.36053	12799.34261	33.623	26.19	26.19	52.38	3629	274
37092.16053	12208.84261	-132.265	23.41	23.41	46.82	6054	274
16367.76053	15156.44261	-171.793	41.59	41.59	83.18	2676	274
36708.06053	16493.04261	99.4598	56.97	56.97	113.93	1202	274
40116.66053	17382.94261	-204.193	117.11	117.11	234.23	1093	274
36863.86053	17265.14261	-169.849	27.65	27.65	55.30	3466	274
40303.06053	18098.04261	-39.601	31.23	31.23	62.45	2838	274
35431.16053	19308.24261	-94.033	41.66	41.66	83.32	1594	274
15614.86053	19523.14261	90.5174	27.62	27.62	55.25	2394	274
16608.96053	19538.94261	50.2766	16.70	16.70	33.39	3737	274
29309.86053	19929.54261	-75.241	41.71	41.71	83.41	1552	274
30067.86053	23256.14261	189.629	37.04	37.04	74.09	1359	274
15220.86053	24504.94261	-162.721	19.57	19.57	39.14	5132	274
32900.16053	25497.74261	1.87098	46.32	46.32	92.65	1032	274
38800.56053	26679.44261	93.4982	27.15	27.15	54.31	2019	274
34233.06053	27048.54261	-1.36902	38.86	38.86	77.72	1499	274
34060.16053	28121.74261	312.587	33.63	33.63	67.26	3038	274
19986.06053	29494.64261	103.931	20.46	20.46	40.93	2925	274
27345.76053	30240.64261	25.847	13.80	13.80	27.60	4040	274
33963.36053	31248.24261	-116.065	20.89	20.89	41.78	6641	274
18705.56053	31683.74261	220.927	17.14	17.14	34.29	6655	274
34000.34385	9049.452431	154.645	48.89	48.89	97.78	1226	282
26642.44385	9437.452431	-199.617	38.98	38.98	77.95	2572	282
35024.04385	9932.852431	126.327	29.41	29.41	58.83	2746	282
21321.54385	11283.45243	193.395	18.27	18.27	36.55	3404	282
30602.54385	11196.35243	50.317	47.15	47.15	94.29	1132	282
20603.74385	11420.35243	147.938	20.70	20.70	41.40	3569	282
37149.14385	12386.05243	-50.5766	10.60	10.60	21.20	15685	282
39952.94385	13003.45243	25.2393	15.78	15.78	31.56	7882	282
33974.74385	13287.75243	-22.0647	33.96	33.96	67.92	2243	282
25136.64385	13486.45243	3.20735	19.36	19.36	38.72	2680	282
31037.54385	13361.95243	-72.6087	43.21	43.21	86.43	1653	282
38068.14385	16203.95243	-178.881	31.96	31.96	63.91	3560	282
35632.04385	17750.05243	-197.673	112.99	112.99	225.99	1076	282
15256.94385	18254.25243	327.531	173.73	173.73	347.46	1011	282
39652.14385	19805.45243	131.544	25.01	25.01	50.02	3323	282
40847.24385	19699.85243	-37.6166	23.53	23.53	47.05	4241	282
21260.24385	20254.35243	36.2554	44.04	44.04	88.08	1195	282
25324.54385	20382.85243	78.6346	52.87	52.87	105.74	1203	282
33084.24385	21951.85243	-7.16065	19.88	19.88	39.75	5244	282
24194.34385	24380.45243	-147.777	59.63	59.63	119.26	1311	282
15156.14385	24649.35243	-108.249	21.95	21.95	43.90	3775	282
24979.94385	25523.35243	260.463	50.61	50.61	101.22	1205	282
35998.34385	26254.95243	182.217	20.35	20.35	40.69	3792	282
31730.84385	26692.35243	124.092	36.62	36.62	73.24	1309	282
37591.64385	26760.65243	-120.561	50.51	50.51	101.03	1611	282
39945.74385	27729.55243	-40.2086	38.15	38.15	76.30	2055	282
23085.84385	29557.35243	-53.8167	60.59	60.59	121.19	1160	282
21618.54385	30332.55243	-172.401	13.21	13.21	26.42	12380	282
19339.04385	30499.75243	27.8313	36.69	36.69	73.38	2153	282
23678.64385	31653.85243	-42.1526	28.33	28.33	56.66	3129	282
30561.44385	32412.85243	234.381	38.90	38.90	77.81	1944	282
19545.54385	33009.25243	-109.545	21.43	21.43	42.86	3949	282
29918.62718	7526.06225	238.893	8.95	8.95	17.90	25316	290
22680.52718	9696.46225	46.6313	20.91	20.91	41.82	4663	290
28873.42718	12956.46225	168.099	48.14	48.14	96.27	1198	290
39973.82718	13094.56225	-156.16	27.81	27.81	55.63	2897	290
30517.62718	13794.96225	174.806	27.84	27.84	55.67	1985	290
40398.32718	14234.26225	264.23	28.12	28.12	56.24	3117	290
22735.22718	14378.96225	106.993	33.37	33.37	66.74	1372	290
19799.82718	18046.86225	-86.1763	24.77	24.77	49.55	3464	290
19038.72718	18417.56225	253.052	30.76	30.76	61.51	2519	290
29597.32718	18616.96225	-40.1683	15.78	15.78	31.56	6199	290
40491.82718	19069.66225	-200.872	54.94	54.94	109.88	2284	290
16020.92718	23119.66225	-152.272	17.52	17.52	35.04	9727	290
18244.72718	23725.06225	18.1517	38.01	38.01	76.02	1428	290
22119.12718	23660.26225	-24.6163	21.48	21.48	42.96	2996	290
17550.32718	24209.76225	136.801	23.83	23.83	47.67	2246	290
20862.32718	24694.36225	-75.8083	12.39	12.39	24.77	9862	290
14565.32718	25122.76225	-180.136	29.27	29.27	58.55	3357	290
18676.22718	25504.86225	32.4077	24.85	24.85	49.69	4534	290
35780.82718	25509.36225	271.682	33.61	33.61	67.21	2678	290
38778.62718	25481.76225	330.553	44.98	44.98	89.96	2540	290
16136.82718	25870.96225	27.8717	30.14	30.14	60.29	2886	290
17320.62718	26134.06225	288.076	9.73	9.73	19.45	18066	290
33357.72718	27908.56225	-42.1123	44.13	44.13	88.27	1442	290
19928.82718	29484.96225	221.008	7.82	7.82	15.64	21268	290
22637.62718	29456.86225	42.1601	24.99	24.99	49.97	2771	290
32352.52718	30672.96225	189.71	34.29	34.29	68.58	2165	290
16440.32718	30988.36225	-143.2	50.30	50.30	100.61	1640	290
20785.72718	30995.96225	-145.144	18.39	18.39	36.79	7721	290
38212.42718	30943.66225	112.209	30.92	30.92	61.84	1682	290
19554.22718	31688.86225	86.1269	24.28	24.28	48.56	2723	290
28190.72718	31504.96225	-95.2483	47.95	47.95	95.90	1616	290
21179.12718	32692.56225	-27.8563	29.13	29.13	58.26	2361	290
22761.42718	32679.76225	240.383	40.95	40.95	81.91	2594	290
22051.32718	33252.66225	-39.5203	22.56	22.56	45.12	3123	290
33097.92718	33504.86225	27.8717	64.57	64.57	129.15	1065	290
33746.81051	9021.27207	220.303	46.68	46.68	93.35	1600	298
16692.71051	9970.77207	-28.4639	35.49	35.49	70.98	2809	298
19152.61051	10726.37207	6.5281	50.14	50.14	100.28	1280	298
32190.81051	13063.57207	77.2249	28.02	28.02	56.05	2133	298
32898.21051	13226.37207	-134.088	24.47	24.47	48.94	4123	298
18922.31051	13476.37207	147.274	28.50	28.50	56.99	1964	298
28419.81051	13780.47207	234.462	48.25	48.25	96.51	1318	298
24623.91051	15043.37207	224.775	37.87	37.87	75.74	1555	298
15068.41051	17207.27207	-94.5599	25.01	25.01	50.02	4136	298
35629.51051	19301.17207	-85.4879	31.30	31.30	62.60	4036	298
30396.91051	19943.07207	4.5841	20.56	20.56	41.12	3736	298
27741.71051	20208.07207	229.246	48.89	48.89	97.78	1255	298
25674.01051	20446.07207	68.2825	22.80	22.80	45.59	3532	298
24542.21051	20855.07207	-120.48	46.46	46.46	92.93	1601	298
19585.81051	21851.07207	276.939	45.03	45.03	90.06	1946	298
19361.71051	22692.17207	273.212	16.63	16.63	33.25	7236	298
23070.91051	26661.77207	241.914	23.01	23.01	46.02	3419	298
22357.91051	27214.07207	-44.0159	33.42	33.42	66.83	1762	298
21525.81051	27871.37207	-128.256	31.37	31.37	62.74	3461	298
22342.31051	27910.97207	-200.184	54.16	54.16	108.33	1796	298
35400.51051	28313.17207	0.0480958	25.20	25.20	50.40	3347	298
18215.11051	28449.87207	-18.7439	21.81	21.81	43.61	4572	298
23991.11051	28434.17207	-177.504	51.65	51.65	103.29	1856	298
14919.51051	29869.37207	-196.944	39.42	39.42	78.85	2516	298
38491.11051	29838.27207	300.785	49.88	49.88	99.76	1641	298
33772.51051	30158.87207	-12.9119	45.92	45.92	91.84	1189	298
31579.51051	30745.07207	-33.6479	30.10	30.10	60.19	2151	298
31420.81051	31406.47207	-157.416	20.82	20.82	41.64	6772	298
22473.31051	31547.57207	-121.128	20.35	20.35	40.69	6234	298
14399.41051	32237.77207	-141.216	23.10	23.10	46.21	3591	298
28442.51051	32760.77207	-164.544	19.29	19.29	38.57	7306	298
24325.71051	33134.47207	-54.3839	39.66	39.66	79.32	1487	298
31770.01051	33190.17207	-84.8399	38.43	38.43	76.87	2043	298
19836.19384	7898.781889	-40.7947	61.44	61.44	122.88	1295	306
31594.39384	9058.481889	-29.1307	26.31	26.31	52.61	2762	306
14574.49384	9437.381889	8.45329	34.69	34.69	69.38	3495	306
22700.79384	9668.481889	53.3597	13.59	13.59	27.18	10504	306
30434.59384	10048.78189	13.6373	33.06	33.06	66.13	1915	306
23844.29384	11121.28189	-117.259	30.31	30.31	60.62	3047	306
16780.39384	11770.78189	69.7541	21.27	21.27	42.53	3952	306
37962.19384	12190.78189	81.6773	13.38	13.38	26.75	7119	306
36421.39384	12329.08189	326.848	29.44	29.44	58.88	3682	306
39992.19384	13085.68189	-93.9307	18.25	18.25	36.50	5493	306
16261.59384	13194.18189	-66.0667	7.91	7.91	15.83	22118	306
34063.29384	13540.68189	-138.643	30.73	30.73	61.47	3017	306
37787.29384	15275.78189	150.981	52.38	52.38	104.75	1152	306
26114.69384	15834.08189	-182.059	62.08	62.08	124.16	1195	306
19178.99384	17408.98189	-163.915	28.94	28.94	57.89	2661	306
38033.19384	18289.68189	186.005	33.37	33.37	66.74	1998	306
29592.19384	18871.18189	-110.779	27.48	27.48	54.97	2901	306
18843.59384	20385.38189	-141.883	58.73	58.73	117.47	1341	306
24910.39384	21297.38189	-91.3387	15.19	15.19	30.38	4115	306
40771.49384	21512.58189	285.862	24.26	24.26	48.51	3468	306
36333.79384	23112.08189	194.948	25.55	25.55	51.10	2411	306
15213.39384	23883.88189	117.447	24.47	24.47	48.94	3308	306
26698.59384	24656.68189	195.693	36.48	36.48	72.96	1956	306
15280.29384	25230.08189	2.62129	23.48	23.48	46.96	3740	306
31746.49384	25231.88189	280.646	29.67	29.67	59.35	3787	306
16435.69384	25490.08189	150.981	22.51	22.51	45.03	2546	306
25112.39384	25575.08189	311.944	31.98	31.98	63.96	2345	306
18625.89384	25725.28189	-17.4667	20.98	20.98	41.97	3052	306
40452.69384	26132.78189	156.197	47.03	47.03	94.06	1185	306
39750.19384	26734.48189	12.3413	23.46	23.46	46.91	3622	306
19039.29384	26880.88189	-102.355	15.59	15.59	31.18	8132	306
37968.19384	28155.18189	28.5413	29.06	29.06	58.12	1648	306
18054.09384	28287.58189	-189.835	36.97	36.97	73.95	3478	306
16765.59384	28624.58189	-211.867	11.33	11.33	22.66	16630	306
20875.29384	28818.38189	-191.779	21.45	21.45	42.91	5727	306
17347.89384	29551.48189	-150.955	37.33	37.33	74.65	2394	306
22987.49384	30072.88189	-7.74671	10.31	10.31	20.63	10468	306
32489.39384	30426.08189	-147.715	32.00	32.00	64.01	3944	306
18759.89384	30614.78189	42.1817	14.39	14.39	28.78	6871	306
38055.69384	31014.68189	-112.723	21.31	21.31	42.63	3895	306
17500.99384	31714.18189	-195.667	28.75	28.75	57.51	3535	306
14413.49384	32322.58189	-193.075	25.03	25.03	50.07	3823	306
17470.09384	32655.48189	-76.4347	28.73	28.73	57.46	4098	306
21262.77717	8663.791709	280.449	25.98	25.98	51.95	3703	314
32024.47717	10236.79171	-14.4231	18.06	18.06	36.13	6376	314
17141.97717	10285.39171	-38.3991	33.04	33.04	66.08	2381	314
34502.77717	10497.89171	-66.9111	25.20	25.20	50.40	3370	314
20257.67717	10515.19171	-129.767	24.87	24.87	49.74	3040	314
28303.87717	10664.89171	188.045	28.26	28.26	56.52	2409	314
21675.57717	13700.69171	-97.3671	45.64	45.64	91.28	1547	314
28654.27717	14018.79171	5.66494	51.46	51.46	102.91	1025	314
35132.57717	14474.49171	-10.5351	45.50	45.50	91.00	1288	314
20180.87717	16215.79171	-16.3671	35.14	35.14	70.27	1486	314
17628.67717	16872.99171	-2.11106	40.60	40.60	81.20	1733	314
16391.17717	18558.49171	196.242	45.03	45.03	90.06	1743	314
31596.17717	19399.59171	81.4809	55.91	55.91	111.82	1016	314
34096.57717	20177.79171	185.809	38.79	38.79	77.57	1286	314
16482.97717	21068.89171	-79.8711	7.11	7.11	14.22	25055	314
15311.27717	21764.89171	39.7497	19.15	19.15	38.29	5356	314
39650.57717	21836.99171	211.891	42.65	42.65	85.30	1721	314
19589.57717	21969.09171	-72.7431	43.73	43.73	87.46	1392	314
34153.67717	22955.69171	164.943	38.36	38.36	76.73	1222	314
37736.47717	25072.19171	173.886	25.43	25.43	50.87	2415	314
40077.37717	25232.69171	-37.1031	17.54	17.54	35.09	8735	314
17147.27717	25464.19171	-129.119	21.88	21.88	43.76	6621	314
22945.17717	26657.19171	91.1685	15.78	15.78	31.56	4966	314
15050.17717	26609.79171	-37.7511	13.09	13.09	26.19	9801	314
17111.27717	26866.69171	-61.7271	27.22	27.22	54.45	3076	314
15941.37717	28750.19171	-55.2471	38.17	38.17	76.35	1745	314
25467.87717	28824.69171	-147.263	34.38	34.38	68.77	2514	314
39200.47717	30396.59171	-13.1271	42.32	42.32	84.64	1249	314
33844.77717	30916.99171	-8.59106	34.76	34.76	69.52	1617	314
14397.17717	32264.89171	-53.3031	27.18	27.18	54.35	2409	314
35402.77717	32408.19171	-213.359	39.02	39.02	78.04	2705	314
18548.27717	33549.59171	-34.5111	21.88	21.88	43.76	4673	314
31224.96049	7856.101528	-5.54741	15.83	15.83	31.65	7679	322
16517.66049	7857.201528	-58.6834	31.23	31.23	62.45	2175	322
27681.86049	8627.701528	-171.435	35.21	35.21	70.41	2889	322
26574.06049	9623.201528	123.761	15.94	15.94	31.89	7617	322
21960.86049	9644.901528	61.9094	21.76	21.76	43.52	3935	322
25649.16049	11350.40153	-134.499	15.54	15.54	31.09	10282	322
15518.96049	12171.50153	61.9094	17.76	17.76	35.51	5286	322
35028.66049	12187.50153	-132.555	81.18	81.18	162.35	1136	322
39668.86049	14166.30153	47.0054	44.79	44.79	89.58	1161	322
16445.26049	15570.50153	88.7366	19.10	19.10	38.20	6764	322
14522.26049	18755.80153	-208.371	21.08	21.08	42.15	5517	322
28817.36049	19279.20153	-4.89941	41.12	41.12	82.24	1446	322
26495.86049	19575.20153	-15.9154	22.96	22.96	45.92	3050	322
16522.76049	21109.70153	-88.4914	10.15	10.15	20.30	15211	322
40088.06049	21661.50153	125.997	41.78	41.78	83.56	1692	322
15078.06049	22474.20153	82.775	28.52	28.52	57.04	3675	322
25122.26049	23126.60153	55.2026	20.04	20.04	40.08	4225	322
25657.96049	23871.80153	-184.395	56.00	56.00	112.00	1408	322
15422.66049	25121.20153	11.3006	33.63	33.63	67.26	1672	322
16089.46049	25813.90153	174.435	14.58	14.58	29.15	11923	322
36030.66049	26165.10153	-1.65941	16.18	16.18	32.36	8027	322
23001.16049	26654.10153	241.503	13.47	13.47	26.94	9312	322
38766.56049	26653.50153	90.227	21.97	21.97	43.94	5320	322
25372.56049	27529.10153	324.22	37.66	37.66	75.31	3266	322
26606.06049	27459.80153	242.248	28.64	28.64	57.27	2380	322
31968.66049	29445.30153	30.0926	10.10	10.10	20.21	14984	322
15528.06049	30302.00153	-104.691	47.92	47.92	95.85	1497	322
32672.06049	31051.90153	-83.3074	19.71	19.71	39.42	5751	322
19911.46049	32778.00153	47.0054	55.44	55.44	110.87	1500	322
21991.26049	33259.70153	-83.9554	8.90	8.90	17.80	16826	322
18467.14382	8283.411348	-204.032	30.57	30.57	61.14	5619	330
31599.84382	9084.611348	111.641	52.09	52.09	104.19	1350	330
17136.44382	9646.311348	-5.09576	27.04	27.04	54.07	2130	330
34422.34382	10585.11135	-108.776	31.70	31.70	63.40	2781	330
28330.14382	10708.31135	37.8666	10.10	10.10	20.21	8723	330
35917.64382	11559.41135	50.535	14.81	14.81	29.63	6270	330
17053.44382	12375.71135	38.6118	36.46	36.46	72.91	1807	330
27169.04382	12659.01135	-3.79976	26.68	26.68	53.36	2159	330
39942.84382	13045.11135	-134.048	15.19	15.19	30.38	12892	330
25107.14382	13489.71135	-108.776	15.57	15.57	31.13	8096	330
31585.74382	14073.61135	-46.5678	53.20	53.20	106.40	1777	330
16409.64382	15448.61135	-89.9838	40.39	40.39	80.78	2287	330
25375.24382	16827.81135	215.969	41.75	41.75	83.51	1383	330
33838.54382	17687.11135	9.16024	15.90	15.90	31.79	7002	330
36730.44382	17489.51135	0.736244	64.97	64.97	129.95	1085	330
31551.84382	19009.11135	151.882	25.10	25.10	50.21	2759	330
20114.44382	20556.71135	-29.0718	36.53	36.53	73.05	1519	330
21607.54382	21004.31135	-40.7358	29.65	29.65	59.30	2513	330
32416.34382	21765.11135	104.935	42.01	42.01	84.03	1151	330
39755.34382	23161.41135	-49.8078	40.36	40.36	80.73	1495	330
32928.54382	24486.81135	-200.792	70.41	70.41	140.83	1237	330
14470.34382	24850.91135	-106.184	46.98	46.98	93.96	1731	330
16628.74382	25283.51135	125.8	18.16	18.16	36.31	5411	330
22343.44382	25563.01135	-126.92	68.93	68.93	137.86	1133	330
36038.04382	26147.01135	-21.2958	16.20	16.20	32.40	8692	330
24666.24382	26858.21135	-102.296	51.57	51.57	103.15	1389	330
24132.24382	28678.51135	18.8802	39.14	39.14	78.28	1213	330
40433.44382	29190.11135	169.022	40.27	40.27	80.54	1500	330
20119.44382	29444.81135	313.591	9.84	9.84	19.69	15161	330
30344.14382	30870.11135	138.469	36.67	36.67	73.33	1515	330
15351.84382	31744.31135	-84.1518	29.53	29.53	59.06	2302	330
24453.54382	32177.71135	-87.3918	29.70	29.70	59.39	2702	330
18626.02715	8229.921168	142.743	29.37	29.37	58.73	2210	338
32494.62715	8180.321168	59.2811	42.18	42.18	84.36	1964	338
34860.92715	8488.521168	-81.7561	34.43	34.43	68.86	1992	338
31466.32715	9128.321168	7.6679	13.45	13.45	26.89	11491	338
30735.72715	9459.521168	45.8675	48.84	48.84	97.69	1359	338
20060.92715	10172.32117	-38.9881	23.88	23.88	47.76	4005	338
19291.12715	10842.12117	-215.892	64.20	64.20	128.39	2034	338
18154.32715	11118.52117	-94.0681	65.33	65.33	130.66	1300	338
25751.02715	11447.72117	-97.9561	31.58	31.58	63.16	3888	338
35893.42715	11591.72117	-132.948	23.10	23.10	46.21	6483	338
37963.32715	12299.52117	-129.708	27.58	27.58	55.15	4001	338
25116.42715	13439.52117	-102.492	25.93	25.93	51.86	2678	338
30984.42715	13726.42117	-61.0201	35.09	35.09	70.18	2566	338
40556.12715	14137.32117	291.784	29.01	29.01	58.03	3268	338
17279.72715	14213.22117	256.759	38.34	38.34	76.68	3255	338
38189.62715	14333.52117	-129.708	21.41	21.41	42.81	6688	338
32480.12715	14749.82117	-99.9001	75.69	75.69	151.38	1289	338
19767.92715	15422.42117	252.288	36.08	36.08	72.16	2962	338
31148.82715	15970.22117	123.368	47.19	47.19	94.39	1450	338
26600.22715	16511.02117	162.864	39.96	39.96	79.93	1753	338
17650.92715	16797.82117	-156.276	29.56	29.56	59.11	3216	338
36590.62715	19906.22117	44.3771	25.39	25.39	50.77	3525	338
32069.12715	21653.32117	-0.756104	30.05	30.05	60.10	2158	338
28555.52715	22029.32117	-116.748	45.03	45.03	90.06	1602	338
21497.32715	23028.02117	109.955	13.12	13.12	26.23	6136	338
29117.92715	23898.32117	16.0919	21.03	21.03	42.06	3217	338
36859.82715	24362.82117	0.539896	31.39	31.39	62.78	2152	338
28667.72715	25012.42117	293.274	21.55	21.55	43.10	5487	338
37839.72715	24984.52117	-0.108104	22.77	22.77	45.55	5098	338
41012.12715	25547.42117	-184.14	27.60	27.60	55.20	5807	338
24384.92715	25641.82117	-78.5161	44.96	44.96	89.91	1401	338
35158.22715	26230.22117	101.012	15.99	15.99	31.98	8319	338
17546.92715	26717.02117	151.686	60.64	60.64	121.28	1259	338
21516.92715	28135.02117	281.351	51.36	51.36	102.73	1755	338
32265.12715	28542.42117	30.3479	20.70	20.70	41.40	2688	338
37421.12715	28901.82117	-4.6441	28.28	28.28	56.57	2572	338
21617.32715	30183.32117	-35.1001	10.34	10.34	20.68	13364	338
32237.02715	30876.52117	42.1415	39.19	39.19	78.37	1444	338
27370.82715	32431.42117	-106.38	28.33	28.33	56.66	2723	338
14520.91048	9503.230987	8.11955	17.85	17.85	35.70	6565	346
31337.31048	9712.030987	59.0847	34.83	34.83	69.66	2252	346
34240.21048	10291.23099	228.245	35.09	35.09	70.18	2284	346
16898.31048	10680.73099	-39.1845	11.61	11.61	23.22	9194	346
28476.01048	10621.93099	-112.408	49.76	49.76	99.52	1533	346
30311.01048	11926.03099	-8.72845	33.32	33.32	66.65	1681	346
23453.01048	12867.33099	329.592	79.55	79.55	159.10	1060	346
25110.41048	13509.63099	-127.96	20.65	20.65	41.31	5527	346
23560.81048	13628.83099	221.538	49.01	49.01	98.02	1170	346
19023.11048	13770.13099	-125.368	34.36	34.36	68.72	3565	346
37983.21048	15894.53099	-46.3125	31.02	31.02	62.03	2673	346
28107.01048	17072.93099	-10.0245	24.19	24.19	48.37	2001	346
28058.91048	17546.63099	-157.12	32.81	32.81	65.61	2650	346
39386.01048	18747.63099	-141.568	34.97	34.97	69.94	5444	346
18224.61048	19389.53099	231.226	33.42	33.42	66.83	1893	346
28986.51048	19906.33099	-21.6885	54.78	54.78	109.55	1010	346
34712.21048	20249.23099	28.8555	50.51	50.51	101.03	1006	346
16288.51048	20747.83099	-110.464	20.58	20.58	41.17	5496	346
37095.61048	24061.73099	9.41555	38.74	38.74	77.48	2698	346
24607.41048	25348.23099	32.7435	31.79	31.79	63.59	1871	346
40053.01048	25247.53099	-43.0725	19.48	19.48	38.95	5176	346
32656.51048	25781.33099	13.9515	47.26	47.26	94.53	1317	346
36954.21048	25989.93099	-104.632	23.41	23.41	46.82	4946	346
26323.11048	26716.03099	329.592	17.73	17.73	35.47	7202	346
29703.11048	27316.23099	-222.568	36.53	36.53	73.05	2353	346
17617.41048	27764.83099	-113.704	33.98	33.98	67.97	2932	346
37044.41048	28029.03099	71.7532	40.46	40.46	80.92	1464	346
33408.71048	28430.43099	-21.0405	21.29	21.29	42.58	3823	346
38259.61048	28712.83099	-62.5125	15.26	15.26	30.52	9257	346
24595.61048	29791.73099	311.708	28.54	28.54	57.09	5220	346
37793.61048	30111.73099	258.053	38.39	38.39	76.77	1862	346
18732.01048	30664.83099	88.1476	27.37	27.37	54.73	2544	346
30647.21048	30818.53099	126.898	39.00	39.00	78.00	1347	346
20853.71048	30967.43099	308.727	10.48	10.48	20.96	16584	346
31466.71048	31467.23099	279.664	38.65	38.65	77.29	2168	346
18989.61048	31590.53099	30.7995	13.21	13.21	26.42	8046	346
28186.01048	32098.53099	120.936	32.15	32.15	64.29	1517	346
17321.11048	32933.23099	91.1283	23.69	23.69	47.38	3665	346
32075.9938	9985.840807	-34.8448	33.51	33.51	67.02	1778	354
24608.5938	10069.74081	49.946	43.71	43.71	87.42	1183	354
23391.7938	12884.14081	-194.901	33.25	33.25	66.51	2705	354
27827.3938	13730.34081	59.6336	24.70	24.70	49.41	2589	354
39393.9938	13545.44081	39.5132	31.60	31.60	63.21	1666	354
30611.9938	14787.54081	252.64	34.97	34.97	69.94	3290	354
31884.2938	14964.84081	-5.6848	20.65	20.65	41.31	5787	354
37149.0938	15644.54081	143.841	33.30	33.30	66.60	2137	354
35689.6938	16040.64081	236.246	26.68	26.68	53.36	3598	354
34729.1938	17129.34081	-56.2288	63.07	63.07	126.13	1185	354
29495.5938	18520.44081	-139.173	36.53	36.53	73.05	3051	354
36537.1938	18566.64081	17.6432	37.89	37.89	75.78	1540	354
37503.3938	19029.94081	61.8692	33.25	33.25	66.51	2160	354
26581.7938	20160.54081	107.326	44.16	44.16	88.31	1347	354
16861.1938	21838.24081	303.314	22.33	22.33	44.65	4280	354
40285.2938	23108.54081	275.742	35.23	35.23	70.46	2419	354
26100.1938	23577.24081	58.8884	21.38	21.38	42.77	2156	354
16629.0938	24389.54081	10.5152	33.23	33.23	66.46	1855	354
15286.2938	25755.94081	307.785	16.89	16.89	33.77	6663	354
35492.4938	26182.44081	317.473	35.25	35.25	70.51	2849	354
37415.1938	28942.74081	118.504	19.69	19.69	39.38	3878	354
33462.3938	29462.24081	-2.4448	10.72	10.72	21.43	14606	354
40045.0938	29536.74081	96.1484	25.20	25.20	50.40	3166	354
16108.3938	30785.94081	73.7924	55.22	55.22	110.45	1014	354
26128.8938	31053.04081	-214.989	28.07	28.07	56.14	3823	354
31404.9938	31996.74081	-145.005	58.80	58.80	117.61	1577	354
21086.8938	32382.84081	90.932	23.60	23.60	47.19	2944	354
33728.07713	8571.450626	-37.6331	18.82	18.82	37.63	6751	362
23775.07713	10081.85063	230.833	36.17	36.17	72.35	2926	362
30822.47713	10655.15063	-77.1611	47.15	47.15	94.29	2392	362
30166.77713	12012.45063	-82.3451	37.04	37.04	74.09	1708	362
38191.47713	12231.15063	-15.6011	50.47	50.47	100.94	1381	362
40613.87713	14098.25063	185.376	21.45	21.45	42.91	4105	362
40050.27713	16005.35063	219.655	18.96	18.96	37.92	7437	362
36816.27713	16963.15063	66.1441	33.09	33.09	66.18	1668	362
20804.47713	17355.65063	-37.6331	43.05	43.05	86.10	1182	362
39128.27713	17213.95063	-94.6572	23.10	23.10	46.21	5432	362
28100.07713	17591.85063	9.02285	20.28	20.28	40.55	3782	362
38056.67713	18292.85063	206.242	34.95	34.95	69.90	3239	362
36563.47713	18599.85063	18.0949	21.85	21.85	43.71	3161	362
18961.87713	19911.45063	230.833	21.85	21.85	43.71	3591	362
16120.27713	20539.85063	315.041	8.55	8.55	17.10	26164	362
28142.47713	21624.55063	150.352	27.53	27.53	55.06	1795	362
16042.47713	23160.95063	323.238	34.69	34.69	69.38	3384	362
21195.97713	24406.65063	301.627	37.09	37.09	74.18	2045	362
16408.97713	25477.45063	-79.7532	31.56	31.56	63.11	2658	362
21220.07713	25459.15063	237.54	56.00	56.00	112.00	1059	362
16000.67713	25706.35063	189.102	39.14	39.14	78.28	1684	362
35236.87713	26168.45063	117.563	20.77	20.77	41.54	3818	362
28837.97713	27989.35063	67.6345	39.07	39.07	78.14	1192	362
37922.67713	28165.55063	-199.633	22.02	22.02	44.04	6496	362
20314.27713	28228.55063	5.78285	19.92	19.92	39.85	3413	362
23073.87713	28673.75063	-55.1292	40.95	40.95	81.91	1297	362
33444.67713	29593.45063	-104.377	13.64	13.64	27.27	11469	362
21950.57713	29624.35063	-31.1531	38.81	38.81	77.62	1660	362
38689.97713	30158.85063	-49.2971	24.68	24.68	49.36	2233	362
31175.47713	30902.55063	3.83885	26.07	26.07	52.14	2529	362
18994.97713	31529.25063	-131.593	19.64	19.64	39.28	6244	362
23481.97713	32954.55063	-100.489	30.47	30.47	60.95	3190	362
22032.27713	33262.35063	14.8549	13.38	13.38	26.75	6688	362
17180.66046	8065.960446	-196.589	57.39	57.39	114.78	1835	370
20944.96046	8278.360446	-150.581	55.41	55.41	110.83	1734	370
29939.66046	8234.460446	-146.046	34.19	34.19	68.39	3232	370
19344.26046	9046.160446	190.396	60.41	60.41	120.81	1045	370
18626.66046	9195.560446	104.698	30.45	30.45	60.90	1952	370
31606.86046	8955.760446	-132.438	23.08	23.08	46.16	6078	370
18166.06046	9329.060446	167.295	33.09	33.09	66.18	1727	370
29408.26046	9347.660446	254.483	26.19	26.19	52.38	3152	370
31235.36046	10148.56045	-11.9095	45.62	45.62	91.23	1569	370
33131.16046	11276.06045	23.7305	30.76	30.76	61.51	1976	370
19001.26046	11475.46045	-42.3655	41.85	41.85	83.70	1560	370
24656.56046	12365.66045	40.6109	22.56	22.56	45.12	3619	370
25186.46046	13502.46045	-6.7255	36.74	36.74	73.48	1548	370
24007.16046	14358.96045	-100.686	52.05	52.05	104.09	1343	370
33649.86046	14222.26045	-79.3015	21.71	21.71	43.43	4240	370
20884.86046	16310.66045	13.3625	31.51	31.51	63.02	1545	370
15954.56046	16713.26045	-159.005	13.64	13.64	27.27	13216	370
38132.96046	18240.26045	55.5149	35.51	35.51	71.03	1401	370
22191.66046	19822.46045	80.1065	47.01	47.01	94.01	1308	370
38559.46046	20306.36045	33.4505	50.59	50.59	101.17	1284	370
33676.86046	20885.86045	-114.941	35.54	35.54	71.07	2076	370
28267.46046	21565.76045	254.483	51.67	51.67	103.34	1409	370
35345.26046	21595.46045	41.3561	44.16	44.16	88.31	1074	370
32012.26046	22287.86045	-26.8135	51.83	51.83	103.67	1003	370
20347.36046	23092.16045	161.333	39.21	39.21	78.42	1386	370
36577.36046	23270.26045	-20.3335	61.47	61.47	122.93	1160	370
17130.66046	23898.66045	-79.9495	18.75	18.75	37.49	6068	370
15116.16046	24447.76045	-119.478	20.96	20.96	41.92	4018	370
27923.06046	25112.76045	-66.9895	33.77	33.77	67.54	1644	370
38472.86046	25649.86045	124.073	16.53	16.53	33.06	7448	370
40293.76046	26030.06045	-182.982	30.43	30.43	60.85	3554	370
36528.66046	26811.46045	104.698	23.29	23.29	46.58	2360	370
28685.26046	27991.06045	-120.773	35.33	35.33	70.65	2003	370
37917.76046	28152.26045	179.963	47.15	47.15	94.29	2054	370
35807.76046	28927.36045	-94.8535	27.44	27.44	54.87	2435	370
27959.66046	29748.26045	-36.5335	49.97	49.97	99.95	1125	370
17695.16046	31002.96045	74.1449	22.75	22.75	45.50	3191	370
32738.16046	31198.16045	244.051	21.15	21.15	42.30	3741	370
30251.36046	31512.26045	170.276	13.47	13.47	26.94	4757	370
30692.14379	7542.270265	92.5786	30.21	30.21	60.43	2178	378
15465.14379	8122.870265	-73.0178	25.67	25.67	51.34	2291	378
31621.94379	8867.570265	64.261	23.62	23.62	47.24	2253	378
18718.74379	10340.67027	-72.3698	17.26	17.26	34.52	9258	378
14792.94379	13244.57027	15.7582	25.67	25.67	51.34	2687	378
32002.14379	15145.07027	61.2802	48.89	48.89	97.78	1141	378
40198.24379	16047.17027	65.7514	16.81	16.81	33.63	6088	378
28092.54379	16932.17027	132.074	33.63	33.63	67.26	1514	378
15322.34379	18510.37027	48.6118	22.00	22.00	43.99	3862	378
29605.54379	18576.87027	-65.2418	28.42	28.42	56.85	1956	378
36722.94379	18745.77027	30.6622	52.14	52.14	104.28	1189	378
38439.14379	18905.27027	22.2382	32.59	32.59	65.19	2798	378
16527.14379	19557.87027	282.605	9.40	9.40	18.79	22203	378
28063.34379	19419.97027	247.58	31.79	31.79	63.59	2214	378
39926.14379	19965.27027	24.8302	13.71	13.71	27.41	13430	378
35105.74379	21393.17027	184.983	48.40	48.40	96.79	1116	378
38727.84379	21843.27027	216.282	38.43	38.43	76.87	1694	378
15846.24379	22983.67027	36.6886	21.81	21.81	43.61	3373	378
21463.04379	23007.17027	94.8142	20.09	20.09	40.18	3171	378
26077.84379	23590.57027	84.3814	12.10	12.10	24.21	6545	378
32630.34379	23524.07027	272.917	47.57	47.57	95.14	1334	378
25752.34379	24297.07027	170.825	42.37	42.37	84.73	1115	378
17378.44379	26197.27027	163.373	14.91	14.91	29.81	6018	378
38147.04379	27086.47027	65.7514	36.03	36.03	72.06	1958	378
34302.44379	27926.07027	-28.3058	37.28	37.28	74.56	1545	378
37905.04379	28230.77027	-100.882	44.65	44.65	89.30	1917	378
26288.64379	30366.77027	-187.714	28.05	28.05	56.10	5226	378
32507.84379	30352.47027	-209.098	15.92	15.92	31.84	10205	378
36654.14379	30936.67027	3.44616	36.22	36.22	72.44	1373	378
26542.44379	31521.17027	-70.4258	60.64	60.64	121.28	1135	378
26596.44379	31687.47027	-52.9298	18.18	18.18	36.36	4406	378
25732.34379	32327.07027	-150.13	10.24	10.24	20.49	15901	378
37048.94379	33130.37027	-218.818	86.43	86.43	172.86	1161	378
26202.62711	7994.480085	294.331	19.71	19.71	39.42	7674	386
27073.32711	8220.880085	-89.4142	17.52	17.52	35.04	7897	386
22045.02711	9182.580085	-77.7502	50.28	50.28	100.56	1094	386
28308.12711	10690.18008	67.0454	10.43	10.43	20.87	14439	386
38879.82711	12165.58008	-5.82219	46.61	46.61	93.21	1212	386
35341.22711	12272.78008	-88.7662	21.76	21.76	43.52	5912	386
39330.92711	12853.88008	31.1138	24.92	24.92	49.83	4324	386
32424.02711	13145.28008	-64.1422	16.84	16.84	33.68	5326	386
27844.52711	15238.48008	-88.1182	12.43	12.43	24.87	12582	386
20398.52711	15787.98008	151.998	17.59	17.59	35.18	5645	386
35222.22711	16048.98008	-8.41419	12.27	12.27	24.54	8742	386
34076.52711	16194.68008	-117.926	67.38	67.38	134.75	1051	386
16786.42711	16821.68008	313.707	19.43	19.43	38.86	5268	386
33830.72711	17657.98008	26.5778	11.47	11.47	22.94	11103	386
24725.12711	18469.38008	125.171	37.16	37.16	74.32	1644	386
21687.92711	18825.98008	-38.8702	36.97	36.97	73.95	2041	386
34456.12711	19158.98008	-55.7182	53.53	53.53	107.06	1008	386
16532.42711	19547.78008	320.413	10.76	10.76	21.52	14877	386
16491.32711	21137.88008	-90.7102	9.47	9.47	18.93	12589	386
20102.72711	21346.38008	-110.15	23.29	23.29	46.58	3502	386
37044.22711	21444.98008	-193.094	39.87	39.87	79.74	2945	386
22888.52711	21679.08008	-51.1822	48.35	48.35	96.70	1130	386
22978.52711	23821.98008	-41.4622	39.28	39.28	78.56	1325	386
37586.92711	25007.68008	154.234	29.46	29.46	58.92	3174	386
30836.12711	25262.18008	-92.6542	21.10	21.10	42.20	4958	386
35161.32711	26149.78008	304.019	23.62	23.62	47.24	3630	386
37088.52711	26857.98008	33.0578	39.02	39.02	78.04	1700	386
15723.02711	28435.68008	-198.926	20.06	20.06	40.13	7309	386
15821.62711	28808.68008	-193.094	24.26	24.26	48.51	4192	386
17982.42711	29540.88008	22.0418	7.87	7.87	15.73	16242	386
21944.62711	29672.18008	207.888	28.75	28.75	57.51	2317	386
24743.32711	30136.98008	-101.078	11.35	11.35	22.70	12222	386
26338.32711	30216.28008	9.72981	34.76	34.76	69.52	1676	386
14906.82711	30328.38008	-95.8942	25.36	25.36	50.73	4349	386
23376.71044	7824.489904	-152.467	74.96	74.96	149.92	1349	394
17933.41044	8388.389904	236.009	13.49	13.49	26.99	11374	394
18572.71044	8963.989904	21.1975	41.92	41.92	83.84	1610	394
31421.91044	9170.389904	-39.0665	24.12	24.12	48.23	4287	394
18650.01044	10043.6899	-113.587	41.61	41.61	83.23	1997	394
27609.71044	9970.089904	145.84	33.25	33.25	66.51	1479	394
16254.11044	10406.7899	-18.3305	14.15	14.15	28.31	8864	394
36881.31044	11044.4899	-186.811	40.06	40.06	80.12	2848	394
17203.41044	12297.8899	269.543	31.60	31.60	63.21	4358	394
35049.51044	13951.8899	4.99746	15.38	15.38	30.76	7356	394
22926.51044	14902.3899	-68.2265	26.59	26.59	53.18	2959	394
17588.21044	15059.4899	-17.0345	46.49	46.49	92.98	1826	394
19831.31044	17461.3899	-208.843	67.38	67.38	134.75	1624	394
27828.61044	17579.6899	122.739	39.63	39.63	79.27	1302	394
38207.21044	17778.5899	202.475	50.99	50.99	101.97	1377	394
26604.71044	18321.6899	83.2435	25.76	25.76	51.53	1812	394
27459.11044	18449.5899	-50.0825	46.44	46.44	92.88	1217	394
22631.41044	18799.4899	-205.603	49.74	49.74	99.48	2125	394
32611.71044	18997.5899	93.6763	30.64	30.64	61.28	1520	394
24586.31044	22387.0899	-222.451	39.61	39.61	79.22	2753	394
26996.71044	24691.0899	52.6903	23.01	23.01	46.02	3680	394
34068.71044	25171.1899	-70.8185	28.38	28.38	56.76	3322	394
23235.61044	25460.8899	192.043	40.39	40.39	80.78	2055	394
36745.11044	25547.7899	138.388	30.14	30.14	60.29	2558	394
21629.81044	25783.9899	-120.067	50.37	50.37	100.75	1553	394
28149.21044	25916.3899	214.399	43.73	43.73	87.46	1546	394
16150.71044	26254.6899	-166.723	17.76	17.76	35.51	6334	394
14964.51044	26582.8899	-168.019	11.70	11.70	23.41	16656	394
19489.41044	27742.1899	88.4599	17.03	17.03	34.05	4814	394
19737.81044	28961.5899	8.23746	15.33	15.33	30.66	4179	394
24971.41044	30706.1899	227.067	22.63	22.63	45.26	3527	394
24840.21044	32040.1899	331.395	32.24	32.24	64.48	3594	394
23205.31044	32650.4899	265.817	38.25	38.25	76.49	2644	394
21353.01044	32907.5899	41.5123	28.05	28.05	56.10	2043	394
31767.11044	33438.5899	-105.811	16.23	16.23	32.45	7755	394
32433.69377	8503.099724	4.15311	40.11	40.11	80.21	1735	402
17273.59377	9602.999724	-122.855	26.09	26.09	52.19	3335	402
32386.09377	10090.79972	108.384	44.91	44.91	89.82	1575	402
14932.69377	12790.59972	-61.9429	19.71	19.71	39.42	4812	402
14486.49377	13465.59972	320.766	27.91	27.91	55.81	4180	402
39264.69377	13436.69972	-19.1749	38.17	38.17	76.35	1478	402
36320.89377	16099.09972	-168.215	37.07	37.07	74.14	2820	402
16728.79377	16801.19972	164.274	27.06	27.06	54.12	2716	402
19851.69377	17210.39972	-145.535	71.71	71.71	143.42	1154	402
31092.19377	17503.39972	155.332	44.06	44.06	88.12	1456	402
37491.49377	17928.49972	71.8691	10.69	10.69	21.38	12095	402
40327.89377	18040.29972	-32.1349	23.08	23.08	46.16	2395	402
32830.49377	19899.99972	288.722	24.07	24.07	48.14	5185	402
41249.59377	20295.89972	15.8171	52.45	52.45	104.89	1130	402
40560.49377	20888.09972	86.0279	30.94	30.94	61.89	1732	402
24990.79377	21481.19972	-154.607	23.17	23.17	46.35	6572	402
16092.89377	21784.39972	-12.0469	37.89	37.89	75.78	2766	402
26124.59377	21645.79972	300.646	50.84	50.84	101.69	1752	402
39323.49377	23775.49972	11.2811	39.07	39.07	78.14	2210	402
36582.89377	24556.79972	-13.3429	30.57	30.57	61.14	2299	402
28575.59377	24960.59972	65.9075	40.67	40.67	81.34	1250	402
16110.39377	26345.79972	-121.559	19.38	19.38	38.76	4875	402
26605.19377	26423.89972	-211.631	52.75	52.75	105.50	1662	402
33296.99377	29245.59972	-157.847	29.67	29.67	59.35	2879	402
32405.09377	30397.29972	-84.6229	12.76	12.76	25.53	9839	402
28619.79377	32093.39972	-105.359	17.24	17.24	34.48	7291	402
21021.99377	32256.59972	-79.4389	15.97	15.97	31.93	6146	402
31583.1771	8897.909543	-65.3792	11.47	11.47	22.94	12586	410
30632.2771	9604.409543	184.943	54.57	54.57	109.13	1171	410
17388.4771	9708.909543	-128.235	21.22	21.22	42.44	3929	410
36199.7771	10951.60954	-84.8192	36.86	36.86	73.71	1806	410
17422.1771	10987.40954	44.8456	21.34	21.34	42.67	4220	410
28455.5771	13357.60954	178.236	40.93	40.93	81.86	1266	410
27409.5771	13690.90954	201.338	26.61	26.61	53.22	2442	410
23870.5771	14009.60954	-69.2672	49.57	49.57	99.15	1165	410
37133.2771	14473.90954	193.886	55.34	55.34	110.69	1140	410
34407.0771	15438.90954	91.048	28.07	28.07	56.14	1909	410
17743.5771	16905.10954	-171.651	33.02	33.02	66.03	2748	410
31192.5771	17621.80954	-141.843	65.35	65.35	130.70	1015	410
19629.3771	19706.00954	21.4528	20.18	20.18	40.36	4435	410
37609.5771	21251.70954	-91.2992	45.36	45.36	90.71	1890	410
25030.8771	21471.00954	-63.4352	29.41	29.41	58.83	1821	410
26079.0771	21557.60954	166.313	24.77	24.77	49.55	3788	410
28600.0771	21536.00954	-23.9072	23.36	23.36	46.72	3904	410
37913.7771	23728.20954	119.366	44.11	44.11	88.22	1528	410
29885.1771	24196.80954	301.94	76.23	76.23	152.46	1044	410
36473.6771	28137.80954	-70.5632	29.15	29.15	58.31	2139	410
23976.2771	28397.90954	-121.107	42.70	42.70	85.39	1865	410
37388.5771	28975.60954	-119.811	15.33	15.33	30.66	7497	410
33207.9771	29254.70954	-79.6352	29.08	29.08	58.17	2382	410
15412.4771	30038.40954	-222.843	60.12	60.12	120.25	2108	410
20953.3771	32227.80954	-24.5552	19.33	19.33	38.67	4156	410
29524.0771	32777.00954	-10.2992	34.62	34.62	69.24	2213	410
30583.8771	33020.20954	-58.2512	36.69	36.69	73.38	1457	410
34158.2771	33300.40954	-102.963	39.00	39.00	78.00	2209	410
24596.76042	11987.01936	254.05	50.63	50.63	101.27	1331	418
14372.06042	14236.01936	61.7888	38.46	38.46	76.91	2049	418
30551.96042	15777.31936	43.904	13.42	13.42	26.85	8971	418
15257.76042	19650.81936	140.035	29.81	29.81	59.63	3093	418
28092.76042	19514.51936	147.487	14.93	14.93	29.86	4570	418
33740.86042	21026.81936	-116.12	50.68	50.68	101.36	1398	418
15034.26042	21175.01936	-39.6556	21.67	21.67	43.33	3811	418
26168.76042	21484.51936	99.0488	29.01	29.01	58.03	1971	418
35865.76042	22903.61936	-42.8956	11.87	11.87	23.74	13636	418
37400.66042	23993.01936	316.647	24.16	24.16	48.32	4091	418
26560.86042	24939.91936	-38.3596	47.03	47.03	94.06	1001	418
36566.66042	26744.31936	-217.208	24.49	24.49	48.98	6181	418
18343.36042	26756.91936	-97.9756	10.64	10.64	21.29	16655	418
26463.46042	26622.51936	-155	57.96	57.96	115.91	1187	418
40475.26042	26833.01936	-64.9276	51.76	51.76	103.53	1249	418
15850.46042	28882.61936	-152.408	7.04	7.04	14.08	23372	418
28741.56042	30416.61936	-140.096	47.83	47.83	95.66	1496	418
15496.26042	30458.51936	-203.6	37.99	37.99	75.97	2596	418
17659.36042	31106.11936	195.925	25.62	25.62	51.24	2218	418
33729.86042	31235.41936	-185.456	22.35	22.35	44.70	4456	418
21866.76042	31794.81936	-40.3036	30.33	30.33	60.66	1868	418
26051.84375	7884.529182	-52.1639	30.57	30.57	61.14	3220	426
31501.14375	8627.329182	-141.588	38.50	38.50	77.01	2206	426
19435.44375	8871.429182	313.47	22.37	22.37	44.74	9512	426
26327.44375	9595.329182	-152.604	63.73	63.73	127.45	1326	426
34840.04375	9984.829182	-61.2359	28.31	28.31	56.61	2552	426
16337.04375	10977.72918	-93.6359	18.35	18.35	36.69	7906	426
27394.14375	10942.02918	11.9881	52.07	52.07	104.14	1121	426
36652.94375	11033.82918	39.9817	47.03	47.03	94.06	1098	426
30731.74375	14507.32918	-99.4679	44.27	44.27	88.55	1376	426
30541.24375	15706.22918	-100.116	26.64	26.64	53.27	4783	426
19391.74375	15982.02918	196.474	41.38	41.38	82.75	1300	426
37518.54375	17909.22918	216.594	24.07	24.07	48.14	3476	426
40628.94375	19176.42918	-170.1	46.68	46.68	93.35	2185	426
16724.74375	19808.92918	-7.45193	36.76	36.76	73.52	1711	426
19239.24375	20960.42918	142.074	32.83	32.83	65.66	2056	426
18111.64375	22205.42918	158.468	42.25	42.25	84.50	1403	426
40473.34375	23025.32918	12.6361	27.60	27.60	55.20	2367	426
37341.14375	24037.32918	123.444	43.78	43.78	87.56	1335	426
24074.84375	24105.92918	232.243	18.84	18.84	37.68	5336	426
28911.54375	24949.72918	294.095	18.63	18.63	37.26	6124	426
22280.24375	25525.22918	-165.564	32.43	32.43	64.86	3347	426
34907.84375	26975.02918	-202.5	32.24	32.24	64.48	3639	426
34266.14375	28080.02918	-24.9479	15.52	15.52	31.04	10415	426
14613.44375	28577.12918	-164.916	33.56	33.56	67.12	2767	426
19727.44375	28947.32918	44.4529	10.93	10.93	21.85	7836	426
35018.64375	30020.12918	156.233	58.17	58.17	116.34	1039	426
31511.04375	31505.52918	215.849	12.93	12.93	25.86	9772	426
17297.04375	32905.12918	139.093	52.19	52.19	104.37	1178	426
35358.34375	32848.02918	-10.6919	45.59	45.59	91.19	1420	426
29880.02708	7646.639002	243.225	36.34	36.34	72.68	2196	434
30585.32708	7843.539002	-176.776	44.49	44.49	88.97	2559	434
17293.82708	9833.339002	-215.656	29.58	29.58	59.16	3786	434
18670.62708	10813.039	-71.8003	34.38	34.38	68.77	2530	434
36185.82708	10789.539	-49.7683	23.27	23.27	46.53	4458	434
27788.62708	10912.339	284.211	37.47	37.47	74.94	1974	434
17012.62708	11044.039	88.9685	48.14	48.14	96.27	1731	434
22678.82708	11496.239	130.7	29.48	29.48	58.97	1683	434
17019.62708	12365.139	141.133	45.83	45.83	91.66	1401	434
34366.32708	13685.839	9.19972	13.09	13.09	26.19	10232	434
22545.62708	14280.639	319.235	114.19	114.19	228.39	1007	434
37597.32708	14243.739	9.84772	36.69	36.69	73.38	1614	434
40410.12708	14169.639	-13.4803	29.11	29.11	58.22	1853	434
14484.22708	14980.139	-7.64828	35.56	35.56	71.12	1897	434
21209.32708	16399.339	308.803	52.00	52.00	104.00	1406	434
20246.62708	20811.739	-184.552	51.53	51.53	103.05	1854	434
24029.02708	22369.739	115.796	36.15	36.15	72.30	1409	434
23399.82708	22603.639	50.9633	33.65	33.65	67.31	1265	434
16478.82708	25032.639	66.6125	28.57	28.57	57.13	2212	434
16625.12708	25898.939	15.0317	11.68	11.68	23.36	11035	434
38022.02708	25878.739	-126.88	49.03	49.03	98.06	1676	434
22902.02708	26613.239	-37.4563	34.05	34.05	68.11	1793	434
26797.12708	29423.639	-22.5523	38.10	38.10	76.21	2285	434
22651.92708	29648.539	30.5837	30.80	30.80	61.61	1614	434
20319.02708	30039.839	75.5549	37.11	37.11	74.23	1594	434
14987.52708	29924.939	-183.256	16.44	16.44	32.88	11290	434
19522.22708	31315.439	-58.1923	38.72	38.72	77.43	1991	434
31534.22708	31535.839	197.768	13.12	13.12	26.23	8534	434
34836.11041	8359.848821	-82.3646	9.40	9.40	18.79	9344	442
25799.11041	8841.548821	-119.949	72.16	72.16	144.31	1044	442
18645.51041	9014.648821	93.9886	32.36	32.36	64.72	2356	442
33677.01041	8932.048821	-49.9646	29.11	29.11	58.22	2002	442
14372.41041	9370.048821	-138.741	48.02	48.02	96.04	1929	442
25711.91041	11238.74882	26.4994	17.54	17.54	35.09	5688	442
39687.51041	11809.04882	-104.397	41.09	41.09	82.19	1863	442
35343.81041	12291.54882	-40.8926	61.35	61.35	122.70	1732	442
27909.31041	13947.84882	-79.7726	16.11	16.11	32.22	7280	442
37263.51041	14231.34882	254.207	30.66	30.66	61.32	2552	442
22556.81041	14405.94882	49.2766	30.78	30.78	61.56	1422	442
29139.71041	14800.24882	-16.2686	26.64	26.64	53.27	1850	442
16404.01041	15461.94882	-202.245	37.35	37.35	74.70	3227	442
40125.31041	15985.94882	283.269	21.24	21.24	42.48	6411	442
17564.81041	16442.54882	-204.189	48.70	48.70	97.40	2207	442
34573.91041	16758.54882	-45.4286	51.60	51.60	103.20	1459	442
14367.41041	17552.34882	14.1874	12.95	12.95	25.91	10215	442
19892.91041	18096.84882	-29.2286	37.66	37.66	75.31	1328	442
17562.91041	18522.94882	-40.2446	47.92	47.92	95.85	1180	442
14454.21041	19210.14882	119.325	18.82	18.82	37.63	4564	442
31855.71041	20592.94882	-106.341	23.97	23.97	47.95	4706	442
39353.01041	21408.04882	86.5366	24.35	24.35	48.70	2268	442
37386.01041	22781.34882	79.8298	25.27	25.27	50.54	2896	442
22093.41041	23658.84882	125.287	15.66	15.66	31.32	4834	442
31643.01041	23876.54882	310.097	36.53	36.53	73.05	2322	442
24152.11041	24014.94882	-110.229	38.10	38.10	76.21	2613	442
23498.81041	25510.44882	-93.3806	22.56	22.56	45.12	3054	442
35420.61041	27237.14882	115.599	45.00	45.00	90.01	1008	442
24814.31041	30143.34882	96.2242	15.68	15.68	31.37	6453	442
28879.61041	30336.14882	292.957	35.58	35.58	71.17	2297	442
16450.11041	30091.54882	-173.733	64.79	64.79	129.57	1673	442
36009.71041	30509.04882	18.7234	32.48	32.48	64.95	2204	442
25188.21041	31503.14882	-29.2286	40.58	40.58	81.15	1296	442
33623.51041	31329.84882	181.922	32.05	32.05	64.10	2044	442
29414.11041	32851.14882	-38.9486	41.47	41.47	82.94	1610	442
17974.41041	33506.94882	-134.853	16.60	16.60	33.21	7416	442
29945.29373	7512.058641	129.562	16.84	16.84	33.68	5507	450
14518.99373	7721.458641	-217.345	52.87	52.87	105.74	2298	450
29149.49373	8554.258641	101.989	25.58	25.58	51.15	2278	450
18337.69373	8913.858641	254.01	21.90	21.90	43.80	4431	450
40779.69373	10900.65864	-56.641	59.42	59.42	118.83	1143	450
25458.89373	12087.95864	23.711	30.43	30.43	60.85	1487	450
30112.29373	13737.85864	259.972	49.27	49.27	98.53	1670	450
14836.89373	14472.25864	323.314	33.51	33.51	67.02	3976	450
39532.59373	14631.75864	3.62302	54.09	54.09	108.19	1029	450
21651.19373	15560.95864	-23.593	55.46	55.46	110.92	1110	450
29120.69373	15872.45864	-59.881	31.23	31.23	62.45	1727	450
24146.49373	16367.75864	-107.185	48.02	48.02	96.04	1300	450
38142.99373	16297.35864	129.562	26.33	26.33	52.66	3482	450
31389.09373	16406.55864	152.663	57.27	57.27	114.55	1109	450
23751.09373	19141.75864	176.509	42.93	42.93	85.86	1219	450
21199.89373	19180.75864	249.539	56.54	56.54	113.09	1417	450
16126.79373	20431.75864	209.298	8.57	8.57	17.14	24048	450
21065.59373	20824.55864	71.4362	20.98	20.98	41.97	3981	450
15237.89373	21800.25864	178.745	17.00	17.00	34.01	7795	450
36809.79373	21792.95864	120.619	25.46	25.46	50.92	2890	450
14353.19373	21878.75864	-11.929	29.65	29.65	59.30	2353	450
34344.19373	22707.65864	-111.721	39.61	39.61	79.22	1701	450
21412.59373	22956.15864	40.1378	24.14	24.14	48.28	2351	450
24219.09373	24012.55864	-50.161	23.48	23.48	46.96	4397	450
35696.29373	24119.85864	-92.281	56.38	56.38	112.76	1381	450
29753.39373	24300.75864	66.2198	41.64	41.64	83.27	1074	450
32611.89373	25695.15864	15.935	21.08	21.08	42.15	4177	450
20256.99373	25946.55864	-17.113	35.44	35.44	70.89	2077	450
27838.59373	26034.05864	5.56702	44.34	44.34	88.69	1253	450
24542.19373	26251.35864	0.383021	23.15	23.15	46.30	2147	450
38932.29373	26877.45864	49.8254	30.00	30.00	60.01	1810	450
23986.29373	27309.15864	-141.529	12.48	12.48	24.96	10909	450
39520.79373	28468.45864	-225.121	90.55	90.55	181.10	1429	450
40488.49373	29363.85864	6.21502	43.43	43.43	86.85	1635	450
18050.99373	29544.35864	53.5514	15.40	15.40	30.80	3749	450
21672.49373	30167.55864	-127.921	13.16	13.16	26.33	10749	450
30139.59373	30181.55864	-138.289	49.41	49.41	98.82	1872	450
19776.09373	30342.35864	-131.161	17.03	17.03	34.05	7106	450
23516.49373	31613.85864	-107.185	44.13	44.13	88.27	3432	450
22270.39373	32451.55864	25.655	33.35	33.35	66.69	1893	450
30800.29373	32337.65864	112.422	28.52	28.52	57.04	1820	450
16791.49373	33061.05864	-88.393	25.55	25.55	51.10	3013	450
33712.07706	8767.36846	-115.805	22.16	22.16	44.32	6042	458
33748.17706	9236.36846	257.54	55.77	55.77	111.53	1455	458
22477.17706	10228.96846	215.063	39.12	39.12	78.23	1823	458
32088.47706	10211.76846	49.6291	16.79	16.79	33.58	7953	458
31422.37706	11419.96846	-22.4933	24.40	24.40	48.80	4883	458
33655.47706	11959.26846	-93.7733	24.40	24.40	48.80	2960	458
37219.57706	12461.76846	87.6343	22.77	22.77	45.55	3252	458
32377.07706	12640.66846	-37.3973	35.65	35.65	71.31	1860	458
19291.37706	13202.46846	326.098	33.79	33.79	67.59	2656	458
14437.67706	14222.96846	-74.3333	34.95	34.95	69.90	2209	458
33458.57706	14389.06846	48.1387	18.58	18.58	37.16	4613	458
35601.57706	15176.66846	-82.7573	77.81	77.81	155.62	1066	458
40141.77706	16033.26846	97.3219	17.69	17.69	35.37	4464	458
19059.27706	16598.26846	127.875	52.33	52.33	104.66	1180	458
38083.97706	18193.16846	-55.5413	50.14	50.14	100.28	1623	458
15593.27706	20602.36846	111.481	12.95	12.95	25.91	7292	458
39448.47706	23510.26846	21.5707	40.98	40.98	81.95	1348	458
38085.97706	24045.76846	-176.717	29.96	29.96	59.91	3288	458
28986.57706	24826.86846	1.48267	33.91	33.91	67.82	1316	458
25123.77706	26003.76846	99.5575	14.37	14.37	28.73	7636	458
35055.87706	26122.66846	120.423	33.56	33.56	67.12	1723	458
35495.27706	25982.86846	-6.29333	50.80	50.80	101.59	1067	458
15994.27706	26262.66846	-14.7173	21.85	21.85	43.71	3592	458
31916.67706	26224.56846	-49.7093	56.40	56.40	112.80	1017	458
39673.87706	26776.56846	42.9223	23.79	23.79	47.57	3369	458
38856.87706	26778.86846	69.7495	34.88	34.88	69.76	2886	458
32143.87706	27186.06846	35.4703	45.31	45.31	90.62	1397	458
19204.97706	29245.76846	-148.853	23.69	23.69	47.38	4224	458
34024.07706	29663.36846	23.5147	15.12	15.12	30.24	7569	458
22940.77706	30025.86846	-61.3733	21.08	21.08	42.15	6175	458
26124.17706	30788.36846	-79.5173	30.19	30.19	60.38	1940	458
23565.47706	31643.66846	-104.789	13.82	13.82	27.65	10700	458
25048.37706	31801.36846	-172.181	40.18	40.18	80.35	2247	458
34034.77706	32984.96846	-154.685	37.52	37.52	75.03	2529	458
31890.67706	33532.06846	18.9787	20.46	20.46	40.93	3701	458
29869.66039	7505.47828	111.284	16.58	16.58	33.16	5581	466
31226.36039	9225.07828	-57.6817	59.09	59.09	118.17	1141	466
17001.16039	10795.17828	80.7311	33.04	33.04	66.08	2020	466
36774.86039	11084.37828	-160.714	26.47	26.47	52.94	5504	466
37421.36039	10692.87828	-71.9377	38.62	38.62	77.24	1629	466
15858.46039	12135.77828	-68.6977	21.55	21.55	43.10	4654	466
28337.36039	12405.07828	-73.8817	28.38	28.38	56.76	2358	466
30432.66039	14610.97828	29.7983	42.41	42.41	84.83	1464	466
40191.96039	15285.87828	115.01	51.43	51.43	102.87	1438	466
40322.26039	17929.77828	-161.362	43.03	43.03	86.05	2169	466
28337.26039	19005.97828	-97.8577	39.00	39.00	78.00	1420	466
33043.36039	21919.57828	38.2547	32.57	32.57	65.14	1381	466
15448.46039	23851.77828	106.068	10.81	10.81	21.62	14093	466
24463.66039	23893.37828	-91.3777	19.50	19.50	39.00	4860	466
19615.16039	24439.97828	237.968	39.23	39.23	78.47	1627	466
37957.76039	24589.87828	-65.4577	49.90	49.90	99.80	1228	466
37573.96039	26628.77828	-41.4817	36.71	36.71	73.43	1698	466
40348.66039	27099.67828	-77.1217	24.44	24.44	48.89	4070	466
40899.36039	27476.47828	79.2407	33.46	33.46	66.93	1327	466
22840.26039	28667.77828	270.757	31.86	31.86	63.73	2203	466
24482.56039	29541.87828	244.675	23.60	23.60	47.19	3320	466
20870.16039	29531.07828	-116.65	33.94	33.94	67.87	2361	466
16830.16039	33131.87828	-170.434	19.17	19.17	38.34	5373	466
18037.56039	33524.77828	-112.762	18.30	18.30	36.60	5571	466
29980.54372	7545.788099	104.381	18.49	18.49	36.97	3981	474
16340.44372	10792.8881	147.603	45.07	45.07	90.15	1572	474
15256.74372	11598.2881	99.91	17.07	17.07	34.15	7985	474
37095.84372	11640.8881	-48.806	31.37	31.37	62.74	2219	474
29427.64372	12008.7881	-215.342	37.11	37.11	74.23	2712	474
38127.04372	12672.8881	-17.054	21.38	21.38	42.77	5591	474
21746.34372	12937.4881	286.955	47.74	47.74	95.47	2311	474
27780.64372	13678.6881	129.718	22.16	22.16	44.32	2588	474
20662.94372	14295.9881	194.55	46.68	46.68	93.35	1212	474
15495.14372	16282.4881	102.891	39.96	39.96	79.93	1522	474
[truncated: 135,109 more rows]
