# Supplementary material for: Super-resolution analysis of PACSIN2 and EHD2 at caveolae
Source: PLoS One. 2022 Jul 14;17(7):e0271003. doi: 10.1371/journal.pone.0271003 (PMC9282494; doi:10.1371/journal.pone.0271003)
Supplement: S2 Data — (ZIP) [file pone.0271003.s004.zip › 405RbCav1Cy3MoPACSIN2003driftCorr 3DdistanceR_561-647_152K_TS3D.3dlp]

16315.71905	8343.113658	-106.56	30.59	30.59	61.18	3603	6
20344.21905	10414.71366	-18.432	40.32	40.32	80.64	2451	6
37521.31905	11204.41366	112.01	41.78	41.78	83.56	1530	6
20241.21905	14199.21366	-21.024	30.07	30.07	60.15	2377	6
35589.51905	14445.51366	297.565	25.32	25.32	50.63	5173	6
32731.81905	14993.81366	226.026	19.41	19.41	38.81	9644	6
14661.11905	14851.41366	-0.936	29.30	29.30	58.59	2911	6
36061.91905	15871.01366	-40.464	19.57	19.57	39.14	4944	6
40324.01905	17789.91366	-10.008	40.41	40.41	80.82	2104	6
18436.51905	18700.91366	129.895	51.29	51.29	102.58	1800	6
33659.71905	18554.01366	-87.768	36.71	36.71	73.43	2388	6
30351.51905	20071.11366	-204.408	40.11	40.11	80.21	3367	6
24650.21905	19774.81366	-28.8	40.98	40.98	81.95	2196	6
36617.41905	19856.21366	-163.584	24.14	24.14	48.28	5872	6
17981.21905	20434.21366	48.6684	25.91	25.91	51.81	4343	6
27749.11905	22416.21366	24.336	29.88	29.88	59.77	2044	6
23027.21905	23184.61366	137.347	20.79	20.79	41.59	4138	6
16030.71905	24379.61366	32.112	14.51	14.51	29.01	12157	6
30876.41905	24332.01366	-140.904	33.79	33.79	67.59	3298	6
16084.51905	25874.91366	-96.192	72.84	72.84	145.68	1477	6
30363.81905	26452.51366	26.928	64.60	64.60	129.20	1747	6
26891.51905	27626.11366	-205.056	28.26	28.26	56.52	7752	6
15320.21905	27982.91366	-37.224	36.29	36.29	72.58	2170	6
34420.01905	27997.91366	231.988	15.59	15.59	31.18	11523	6
37757.51905	28994.61366	-30.096	18.04	18.04	36.08	5970	6
35493.01905	29527.51366	-25.56	32.19	32.19	64.39	3203	6
37731.71905	29786.51366	-87.12	51.48	51.48	102.96	1972	6
26138.01905	30077.61366	103.813	55.34	55.34	110.69	1321	6
30090.21905	30138.91366	-102.672	36.31	36.31	72.63	2738	6
18184.91905	30460.81366	-128.592	25.50	25.50	51.01	5944	6
20281.21905	30366.41366	135.112	52.12	52.12	104.23	1638	6
23029.21905	31084.11366	-178.488	47.67	47.67	95.33	3107	6
14877.31905	31430.81366	-76.752	12.25	12.25	24.49	14559	6
31648.01905	31548.51366	-129.888	20.46	20.46	40.93	8223	6
37084.91905	31803.01366	7.488	59.39	59.39	118.79	1268	6
22722.00238	9197.623477	111.265	29.18	29.18	58.36	3851	14
34823.40238	10012.82348	248.382	25.32	25.32	50.63	5214	14
20865.50238	10992.82348	-48.24	44.42	44.42	88.83	2187	14
24233.60238	12361.32348	169.391	58.05	58.05	116.10	1308	14
20689.90238	12852.02348	201.434	67.05	67.05	134.09	1026	14
34014.60238	13398.42348	-205.704	94.08	94.08	188.16	1437	14
36548.70238	14802.82348	320.666	44.60	44.60	89.21	2508	14
37454.80238	14711.12348	-126	36.13	36.13	72.25	2484	14
26327.40238	15079.42348	147.78	38.86	38.86	77.72	1512	14
18449.10238	15903.52348	-78.696	22.75	22.75	45.50	6377	14
20848.50238	16829.92348	92.6352	54.00	54.00	108.00	1645	14
37424.00238	18068.62348	-5.472	52.26	52.26	104.51	1259	14
36569.90238	19706.52348	-139.608	30.57	30.57	61.14	3295	14
29302.90238	19885.82348	95.616	53.58	53.58	107.15	1115	14
28413.50238	20229.12348	-22.968	45.83	45.83	91.66	1543	14
30959.70238	20589.72348	-15.84	27.81	27.81	55.63	2056	14
37754.60238	21638.12348	147.035	29.04	29.04	58.07	4114	14
14690.50238	23674.82348	-39.168	19.95	19.95	39.89	5560	14
40283.80238	23870.52348	258.07	54.64	54.64	109.27	1761	14
24660.00238	23962.92348	-122.112	23.53	23.53	47.05	5875	14
29008.70238	23936.52348	-67.032	41.78	41.78	83.56	1519	14
17371.10238	24301.42348	-70.272	17.12	17.12	34.24	9687	14
14799.20238	24699.42348	313.214	22.70	22.70	45.40	9541	14
30744.70238	25271.02348	-159.048	10.10	10.10	20.21	22111	14
23397.20238	26292.82348	126.914	44.82	44.82	89.63	1489	14
26535.10238	27142.72348	-23.616	40.74	40.74	81.48	2044	14
27460.60238	27088.92348	11.376	22.91	22.91	45.83	2713	14
27753.50238	28095.72348	93.3804	15.02	15.02	30.05	9630	14
15095.40238	30479.42348	109.775	56.24	56.24	112.47	1568	14
28726.60238	30544.32348	-8.712	20.25	20.25	40.51	5904	14
21095.60238	32426.02348	-61.2	11.68	11.68	23.36	22314	14
26487.40238	32083.02348	-146.088	22.02	22.02	44.04	4901	14
23829.10238	33379.82348	24.336	39.42	39.42	78.85	1916	14
25405.58571	8712.833297	97.1064	16.32	16.32	32.64	5739	22
18690.38571	9068.333297	-166.824	26.99	26.99	53.98	6004	22
32913.88571	9275.333297	180.569	32.78	32.78	65.56	2217	22
30585.88571	10042.2333	308.743	36.74	36.74	73.48	3455	22
23787.58571	10495.3333	-36.576	43.50	43.50	86.99	1980	22
36046.68571	11540.9333	-108.504	49.62	49.62	99.24	2979	22
33836.58571	11921.0333	-20.376	28.00	28.00	56.00	3510	22
15308.78571	12228.0333	309.488	27.51	27.51	55.01	4980	22
18904.48571	12199.4333	91.89	20.68	20.68	41.35	4342	22
23341.78571	12296.5333	-28.8	25.17	25.17	50.35	3422	22
33464.78571	12463.6333	159.703	24.61	24.61	49.22	5382	22
36034.38571	13334.1333	150.761	24.70	24.70	49.41	5106	22
33431.78571	14316.1333	34.056	59.93	59.93	119.87	1129	22
31670.68571	15499.1333	43.452	30.12	30.12	60.24	2493	22
15781.68571	16993.5333	-54.72	55.91	55.91	111.82	1537	22
25682.48571	17327.4333	-175.248	19.05	19.05	38.10	7583	22
22201.68571	17502.4333	54.63	41.57	41.57	83.13	1540	22
15211.08571	21637.4333	127.66	22.30	22.30	44.60	3820	22
24883.08571	22234.4333	57.6108	49.31	49.31	98.63	1307	22
18738.58571	22779.5333	328.118	25.55	25.55	51.10	5177	22
26833.38571	23631.6333	-91.008	58.76	58.76	117.51	1474	22
16740.88571	23767.7333	-116.928	50.07	50.07	100.13	2323	22
21803.78571	23904.5333	-113.04	55.30	55.30	110.59	1840	22
37087.48571	23989.4333	-79.344	60.78	60.78	121.57	1541	22
19087.38571	24341.6333	60.5916	23.69	23.69	47.38	3339	22
22985.58571	24564.4333	168.646	52.49	52.49	104.99	1397	22
28634.88571	24852.2333	5.544	16.77	16.77	33.54	7561	22
30724.98571	25333.9333	-159.696	12.22	12.22	24.44	15672	22
14681.98571	25364.6333	24.984	44.67	44.67	89.35	1739	22
26801.48571	27624.5333	-52.776	11.70	11.70	23.41	17094	22
38027.98571	28242.5333	-45.648	31.98	31.98	63.96	4062	22
35216.78571	28521.8333	48.6684	35.00	35.00	69.99	1993	22
24151.58571	28809.2333	-33.984	30.36	30.36	60.71	2575	22
39520.98571	29053.9333	-143.496	49.71	49.71	99.43	2254	22
36259.08571	29596.6333	42.7068	21.67	21.67	43.33	5907	22
25474.28571	29917.8333	-35.28	15.43	15.43	30.85	13088	22
18128.78571	30444.1333	-48.888	23.95	23.95	47.90	4689	22
40176.98571	30250.9333	-219.312	61.47	61.47	122.93	1942	22
22016.58571	33321.8333	19.152	18.68	18.68	37.35	5315	22
20880.56904	7677.743116	287.878	64.08	64.08	128.16	1742	30
28541.66904	9105.243116	-79.992	36.10	36.10	72.20	2242	30
25458.46904	9179.543116	-198.576	36.46	36.46	72.91	3247	30
28595.46904	9604.343116	-50.832	36.43	36.43	72.86	2290	30
37254.56904	10235.14312	-198.576	38.90	38.90	77.81	3371	30
34042.86904	10244.94312	167.9	14.15	14.15	28.31	11115	30
17292.56904	10557.34312	1.656	29.34	29.34	58.69	2529	30
30003.46904	11031.94312	-175.896	19.43	19.43	38.86	8692	30
38777.36904	12071.54312	-55.368	25.43	25.43	50.87	5286	30
15399.36904	12362.34312	26.928	11.40	11.40	22.80	17211	30
30012.36904	12314.04312	-11.304	14.37	14.37	28.73	10395	30
34471.46904	12529.24312	210.377	20.72	20.72	41.45	6815	30
28817.86904	14064.24312	121.698	36.13	36.13	72.25	2049	30
15810.96904	15249.34312	-126	24.68	24.68	49.36	4943	30
26621.36904	15016.54312	-109.152	34.95	34.95	69.90	2649	30
31618.56904	15857.74312	-91.656	40.67	40.67	81.34	2192	30
39870.46904	19949.74312	324.392	41.85	41.85	83.70	3293	30
15808.56904	20383.44312	-2.88	36.20	36.20	72.39	2672	30
19427.86904	20827.44312	-140.256	33.39	33.39	66.79	2763	30
24881.66904	20945.64312	-51.48	42.60	42.60	85.20	1629	30
26312.66904	22693.64312	204.415	15.07	15.07	30.14	11414	30
17247.66904	23936.24312	-208.296	31.11	31.11	62.22	4505	30
21821.66904	24145.04312	-95.544	18.91	18.91	37.82	7376	30
30823.66904	24241.94312	-57.312	25.41	25.41	50.82	2460	30
32790.56904	25744.74312	-39.816	22.47	22.47	44.93	6045	30
18789.56904	26183.54312	-19.08	30.94	30.94	61.89	2554	30
38171.36904	27001.64312	208.886	37.07	37.07	74.14	2185	30
15440.16904	30295.54312	299.056	37.56	37.56	75.12	3894	30
32156.16904	30793.14312	96.3612	46.39	46.39	92.79	1863	30
35650.86904	30936.84312	52.3944	51.76	51.76	103.53	1601	30
31548.96904	31730.64312	-59.256	35.82	35.82	71.64	2675	30
17426.96904	32141.44312	-124.704	30.59	30.59	61.18	3390	30
31479.66904	31961.74312	-113.04	34.88	34.88	69.76	2520	30
16820.96904	32314.14312	-129.888	19.59	19.59	39.19	6733	30
24593.66904	32377.34312	36.7452	9.80	9.80	19.59	11160	30
29908.45236	7946.452936	19.152	35.18	35.18	70.37	2224	38
28541.85236	8881.952936	-35.28	16.96	16.96	33.91	9771	38
34371.45236	9151.152936	-28.152	18.49	18.49	36.97	5161	38
16533.25236	10924.15294	333.335	66.15	66.15	132.30	2279	38
33921.35236	11935.15294	54.63	38.88	38.88	77.76	2102	38
22471.05236	12155.05294	81.4572	13.80	13.80	27.60	9994	38
18967.25236	12182.95294	-145.44	46.79	46.79	93.59	2264	38
40975.35236	12207.55294	-143.496	65.59	65.59	131.17	1328	38
19122.55236	13357.15294	203.67	27.81	27.81	55.63	3419	38
35161.25236	14336.65294	-169.416	20.23	20.23	40.46	9130	38
31315.75236	16804.95294	-89.064	57.20	57.20	114.41	1275	38
15348.45236	18840.85294	280.426	30.54	30.54	61.09	3176	38
29580.65236	18942.15294	-212.184	32.97	32.97	65.94	3735	38
40593.95236	18996.85294	126.914	36.60	36.60	73.19	2891	38
17816.95236	19122.45294	-216.072	26.23	26.23	52.47	7678	38
36628.05236	19612.05294	-121.464	20.30	20.30	40.60	6480	38
18191.95236	20228.85294	-63.144	38.29	38.29	76.58	1883	38
14427.45236	20806.15294	2.304	9.30	9.30	18.60	15866	38
21348.75236	20952.65294	-23.616	45.19	45.19	90.38	1794	38
39226.55236	21414.95294	243.911	28.38	28.38	56.76	4982	38
14394.35236	21646.15294	-7.416	37.66	37.66	75.31	2137	38
27931.05236	21548.85294	26.28	24.07	24.07	48.14	4032	38
23933.35236	22331.65294	-24.264	54.16	54.16	108.33	1009	38
18134.45236	22617.95294	-140.904	41.73	41.73	83.46	2276	38
26923.65236	22587.45294	252.853	36.97	36.97	73.95	3089	38
26572.25236	23647.05294	-142.2	66.48	66.48	132.96	1348	38
30193.25236	23887.85294	12.672	53.20	53.20	106.40	1281	38
39156.65236	23828.65294	198.454	31.42	31.42	62.83	3390	38
33416.85236	23991.65294	-103.968	26.66	26.66	53.32	2950	38
37065.45236	24293.35294	-184.32	24.77	24.77	49.55	9444	38
22505.05236	24391.65294	-190.152	48.47	48.47	96.93	2046	38
27928.85236	25214.45294	38.2356	33.82	33.82	67.64	1770	38
22772.25236	25622.55294	37.4904	22.91	22.91	45.83	3544	38
35719.75236	25957.95294	-199.224	26.78	26.78	53.55	4738	38
18080.45236	29596.75294	-149.976	13.19	13.19	26.38	15230	38
22508.75236	31712.05294	27.576	18.51	18.51	37.02	3803	38
33637.83569	8810.062755	-45.648	18.18	18.18	36.36	4989	46
27664.93569	9230.862755	69.534	34.43	34.43	68.86	1768	46
34485.43569	9091.362755	2.304	21.83	21.83	43.66	5526	46
25410.63569	9253.362755	280.426	72.20	72.20	144.41	1349	46
29477.13569	9337.862755	-83.232	18.56	18.56	37.11	7905	46
26693.33569	9717.362755	296.075	26.85	26.85	53.69	3762	46
36753.33569	10977.66276	151.506	13.02	13.02	26.05	12244	46
31297.53569	11582.36276	-41.76	45.85	45.85	91.70	1559	46
25822.33569	13280.26276	193.982	68.65	68.65	137.30	1156	46
21020.53569	13978.86276	-133.776	23.60	23.60	47.19	5136	46
36364.33569	14991.86276	-142.848	42.60	42.60	85.20	2352	46
36434.13569	15526.96276	-21.672	32.29	32.29	64.57	2582	46
30136.23569	16425.56276	132.876	23.15	23.15	46.30	5119	46
41027.03569	16810.86276	119.462	53.27	53.27	106.54	1157	46
14733.43569	17508.06276	-180.432	32.76	32.76	65.52	3627	46
40566.33569	18393.76276	-216.072	69.38	69.38	138.76	2121	46
20921.23569	19479.36276	-60.552	39.19	39.19	78.37	2130	46
33656.03569	23758.46276	155.232	13.09	13.09	26.19	9894	46
16848.73569	25093.46276	-30.096	59.98	59.98	119.96	1267	46
40274.93569	26093.96276	-81.936	56.24	56.24	112.47	1279	46
17588.43569	26651.36276	-111.744	44.44	44.44	88.88	2213	46
17463.83569	27149.96276	-187.56	22.63	22.63	45.26	5877	46
37895.13569	27716.06276	-38.52	22.82	22.82	45.64	3939	46
23976.53569	27914.06276	38.2356	36.93	36.93	73.85	1430	46
17958.73569	29296.56276	-79.992	31.25	31.25	62.50	2838	46
37199.63569	29212.86276	-22.32	26.42	26.42	52.85	2371	46
40535.33569	28960.76276	-98.136	36.08	36.08	72.16	2080	46
16136.93569	29348.26276	-111.744	15.33	15.33	30.66	10794	46
19145.63569	29872.06276	246.892	80.78	80.78	161.55	1047	46
26113.03569	30933.76276	132.131	15.28	15.28	30.57	9758	46
26576.03569	32128.76276	-192.744	27.29	27.29	54.59	6079	46
21098.73569	32404.56276	-19.728	14.95	14.95	29.91	8241	46
30763.41902	9023.372575	-79.992	34.45	34.45	68.91	3253	54
23399.51902	9450.272575	30.816	49.53	49.53	99.05	1573	54
29518.61902	9486.572575	-134.424	14.01	14.01	28.02	12219	54
15790.81902	9650.272575	-103.32	15.33	15.33	30.66	12160	54
20303.11902	9621.872575	-203.76	43.83	43.83	87.65	3298	54
30173.31902	9961.972575	171.626	27.62	27.62	55.25	3224	54
23836.61902	11090.57257	-44.352	22.94	22.94	45.88	7543	54
15477.61902	12369.87257	40.4712	22.70	22.70	45.40	4409	54
19865.41902	12290.27257	128.405	33.46	33.46	66.93	2492	54
17673.21902	13054.57257	-194.688	37.16	37.16	74.32	3239	54
37051.11902	13294.27257	-122.112	19.33	19.33	38.67	7277	54
40612.61902	13182.97257	85.1832	19.50	19.50	39.00	4953	54
34181.51902	14304.07257	260.305	26.49	26.49	52.99	3964	54
15685.41902	14479.87257	255.834	25.32	25.32	50.63	5319	54
31881.21902	15508.47257	161.194	40.46	40.46	80.92	1562	54
22231.71902	15658.17257	299.056	23.81	23.81	47.62	4240	54
33033.11902	15677.07257	235.714	55.53	55.53	111.06	2573	54
23099.61902	16035.97257	-7.416	5.96	5.96	11.92	22907	54
18336.01902	16391.07257	101.578	35.87	35.87	71.73	2383	54
38898.51902	17377.57257	94.8708	35.54	35.54	71.07	1860	54
14443.01902	20690.97257	112.01	9.94	9.94	19.88	17963	54
40668.31902	20803.97257	-0.288	61.96	61.96	123.92	1244	54
22722.31902	21706.97257	184.295	46.89	46.89	93.78	1226	54
20960.91902	21882.47257	152.996	30.33	30.33	60.66	1852	54
36690.71902	21923.37257	227.516	26.00	26.00	52.00	3468	54
19401.11902	22721.67257	207.396	37.92	37.92	75.83	2328	54
32484.31902	23747.17257	-20.376	74.35	74.35	148.69	1008	54
17297.21902	24038.37257	-171.36	29.84	29.84	59.68	4021	54
22936.91902	23877.97257	-17.136	23.41	23.41	46.82	3110	54
29932.41902	24132.47257	-58.608	17.78	17.78	35.56	5894	54
31839.01902	24095.27257	-61.2	26.16	26.16	52.33	3696	54
34360.31902	24701.97257	-220.608	45.40	45.40	90.81	3609	54
16355.11902	25253.17257	229.752	32.92	32.92	65.85	3130	54
18526.31902	27035.87257	-43.704	19.33	19.33	38.67	7729	54
17594.41902	28169.67257	-52.776	22.66	22.66	45.31	3474	54
36542.01902	28189.77257	142.564	22.73	22.73	45.45	3807	54
17043.41902	28731.37257	167.9	20.04	20.04	40.08	3855	54
25336.21902	29024.07257	40.4712	25.62	25.62	51.24	2760	54
23189.41902	29326.87257	205.16	44.32	44.32	88.64	1693	54
20412.61902	29379.27257	-56.664	35.07	35.07	70.13	2760	54
26269.31902	30419.97257	-17.136	32.05	32.05	64.10	2258	54
34984.31902	30463.27257	-139.608	33.56	33.56	67.12	3183	54
28762.81902	32036.27257	284.897	28.21	28.21	56.43	4617	54
16857.01902	32414.67257	256.579	29.32	29.32	58.64	3186	54
16849.41902	33387.37257	-92.952	43.85	43.85	87.70	2109	54
28486.60235	10235.48239	-35.928	15.40	15.40	30.80	11466	62
40347.30235	11407.78239	150.761	38.55	38.55	77.10	1782	62
16545.70235	11920.08239	-114.984	31.18	31.18	62.36	3201	62
30264.80235	12282.08239	105.304	43.90	43.90	87.79	1444	62
20728.40235	12847.88239	48.6684	26.12	26.12	52.23	2625	62
18352.80235	13496.88239	-103.968	36.74	36.74	73.48	2119	62
15155.90235	13622.98239	-126.648	21.69	21.69	43.38	5295	62
40371.50235	14037.48239	-82.584	42.53	42.53	85.06	1925	62
39031.60235	14311.98239	66.5532	21.41	21.41	42.81	3922	62
30921.00235	14273.88239	-177.192	44.04	44.04	88.08	2683	62
36418.90235	14748.58239	6.192	25.25	25.25	50.49	2679	62
18237.70235	15544.48239	173.862	26.14	26.14	52.28	2475	62
15874.70235	16655.98239	-33.984	38.29	38.29	76.58	2175	62
14807.10235	17471.68239	-201.816	21.43	21.43	42.86	7229	62
41195.90235	18283.68239	-107.208	15.59	15.59	31.18	11627	62
22651.90235	18689.68239	-59.904	13.89	13.89	27.79	11266	62
36371.10235	21594.68239	-135.072	38.46	38.46	76.91	3026	62
22296.80235	22069.18239	-30.744	13.66	13.66	27.32	10851	62
20400.50235	22251.38239	190.256	26.33	26.33	52.66	2232	62
40720.50235	23858.98239	63.5724	55.48	55.48	110.97	1061	62
19089.40235	24526.08239	182.059	43.19	43.19	86.38	1409	62
36865.60235	24371.98239	-19.728	30.05	30.05	60.10	4063	62
23944.50235	24741.88239	-107.208	49.97	49.97	99.95	1817	62
26013.40235	26035.08239	-2.88	12.76	12.76	25.53	10906	62
35286.90235	26085.68239	82.9476	82.71	82.71	165.42	1001	62
28358.10235	26875.88239	165.665	23.60	23.60	47.19	3198	62
19328.30235	27516.38239	-67.032	23.86	23.86	47.71	5346	62
35473.80235	27549.48239	-2.88	18.63	18.63	37.26	9064	62
32523.30235	28374.68239	151.506	67.78	67.78	135.55	1081	62
39321.70235	28774.98239	-178.488	40.08	40.08	80.16	2500	62
18765.40235	30245.08239	-90.36	47.43	47.43	94.86	1710	62
16466.10235	30622.58239	-163.584	27.79	27.79	55.58	6092	62
28599.70235	31965.38239	29.52	18.60	18.60	37.21	7641	62
23434.80235	33176.38239	-184.32	17.50	17.50	35.00	11681	62
34627.58567	8039.692214	-61.2	17.59	17.59	35.18	6690	70
30654.28567	8272.492214	-26.208	34.03	34.03	68.06	2013	70
18168.58567	8666.092214	-117.576	20.11	20.11	40.22	5226	70
14999.38567	9025.892214	-132.48	28.59	28.59	57.18	3775	70
14849.18567	9078.492214	-46.944	17.38	17.38	34.76	9588	70
39701.98567	10554.59221	-129.24	65.92	65.92	131.83	1441	70
28339.48567	10624.59221	-158.4	31.75	31.75	63.49	2915	70
15034.18567	10829.89221	-69.624	25.20	25.20	50.40	5872	70
22806.78567	11007.39221	148.525	46.30	46.30	92.60	1081	70
15587.38567	11453.79221	217.829	24.21	24.21	48.42	6019	70
25692.18567	11280.09221	-49.536	16.81	16.81	33.63	5926	70
22115.38567	11941.59221	-126	50.84	50.84	101.69	1500	70
16503.38567	12457.69221	202.925	16.04	16.04	32.08	8131	70
23364.98567	12432.49221	25.632	47.08	47.08	94.15	1098	70
34486.18567	12436.19221	-8.064	32.76	32.76	65.52	2152	70
33019.38567	13141.89221	-95.544	47.36	47.36	94.72	2017	70
17192.68567	14374.69221	12.024	36.57	36.57	73.15	1608	70
34003.58567	14402.49221	296.82	33.72	33.72	67.45	3173	70
32898.08567	14995.99221	299.801	46.96	46.96	93.92	2572	70
16393.68567	15410.19221	-93.6	65.21	65.21	130.42	1457	70
40153.48567	16083.89221	-113.688	27.04	27.04	54.07	3899	70
21384.58567	16701.59221	36	19.00	19.00	38.01	6212	70
24868.88567	17345.79221	32.76	26.28	26.28	52.56	2240	70
33823.58567	17781.19221	-77.4	60.71	60.71	121.42	1101	70
16654.98567	19542.09221	-21.672	19.83	19.83	39.66	4973	70
16035.58567	19882.79221	101.578	18.44	18.44	36.88	4877	70
39933.78567	19924.19221	-56.664	44.70	44.70	89.40	1840	70
33928.58567	20933.79221	265.522	30.17	30.17	60.34	2913	70
28988.38567	21357.29221	0.36	25.65	25.65	51.29	1934	70
36396.28567	21469.79221	-2.232	30.76	30.76	61.51	2796	70
36224.78567	21503.49221	62.8272	81.22	81.22	162.45	1130	70
37879.88567	21878.19221	-161.64	36.48	36.48	72.96	4238	70
29711.68567	22355.39221	-195.336	41.50	41.50	82.99	2308	70
39609.88567	23109.79221	47.9232	39.47	39.47	78.94	1973	70
33436.98567	23862.79221	-135.072	65.49	65.49	130.99	1258	70
23012.38567	26611.89221	83.6928	16.72	16.72	33.44	8283	70
36374.18567	26705.29221	139.583	26.38	26.38	52.75	3814	70
27089.48567	26910.29221	34.056	47.36	47.36	94.72	1035	70
39842.08567	26920.49221	-109.152	48.02	48.02	96.04	1972	70
20741.28567	27106.79221	56.8656	28.75	28.75	57.51	2091	70
21810.18567	27350.09221	24.984	35.07	35.07	70.13	2128	70
26532.28567	27490.59221	-166.176	25.58	25.58	51.15	4018	70
34448.28567	28057.39221	253.598	32.64	32.64	65.28	3177	70
41354.78567	27968.29221	141.818	54.87	54.87	109.74	1104	70
27976.98567	30283.19221	296.075	18.35	18.35	36.69	7986	70
19154.78567	31352.99221	42.7068	52.38	52.38	104.75	1142	70
26678.58567	33166.19221	-213.48	42.79	42.79	85.58	2747	70
17243.469	7655.002033	80.712	38.06	38.06	76.11	1961	78
30706.169	9268.702033	-77.4	32.08	32.08	64.15	2920	78
24184.069	9874.202033	138.838	52.68	52.68	105.36	1223	78
32602.269	9873.202033	24.984	27.18	27.18	54.35	2487	78
37998.169	12313.00203	220.81	16.81	16.81	33.63	8651	78
30046.969	12325.90203	17.856	29.48	29.48	58.97	2178	78
34624.269	12417.40203	31.464	27.20	27.20	54.40	3083	78
35640.269	12518.90203	295.33	36.36	36.36	72.72	2928	78
30479.369	12860.30203	-119.52	52.14	52.14	104.28	1621	78
34337.269	14334.20203	47.9232	38.22	38.22	76.44	2135	78
22842.569	14600.00203	19.8	45.12	45.12	90.24	1271	78
29261.569	14862.40203	-45	40.27	40.27	80.54	1668	78
28383.769	15305.10203	-13.896	78.73	78.73	157.46	1292	78
34362.669	15491.40203	-23.616	24.80	24.80	49.60	5492	78
14394.269	16730.00203	167.155	22.37	22.37	44.74	6074	78
32138.969	17311.70203	-119.52	12.60	12.60	25.20	11362	78
39491.969	17567.20203	143.309	34.24	34.24	68.48	2487	78
34447.569	18309.70203	276.7	46.21	46.21	92.41	1675	78
18010.869	19410.00203	5.544	46.82	46.82	93.63	1312	78
17234.469	21830.40203	-95.544	37.54	37.54	75.08	3000	78
26587.169	21768.90203	106.049	44.32	44.32	88.64	1185	78
21389.769	23402.20203	315.45	58.38	58.38	116.76	1667	78
19612.869	25390.20203	-177.192	87.09	87.09	174.18	1341	78
37906.969	27013.30203	277.445	12.79	12.79	25.58	15307	78
39954.869	27407.30203	-3.528	30.90	30.90	61.80	3820	78
23843.269	27889.80203	129.895	26.12	26.12	52.23	2342	78
15170.469	29048.80203	-68.328	64.03	64.03	128.06	1305	78
19243.369	29803.60203	1.656	16.89	16.89	33.77	6359	78
25421.569	29795.80203	331.099	24.59	24.59	49.17	6304	78
18921.469	30030.10203	249.127	66.51	66.51	133.01	1479	78
19868.469	30197.70203	8.784	60.10	60.10	120.20	1904	78
34233.869	32086.50203	-0.936	45.26	45.26	90.53	1333	78
35680.169	32270.50203	29.52	41.71	41.71	83.41	1243	78
15285.25233	8816.111853	202.925	30.78	30.78	61.56	2525	86
25332.05233	8587.611853	-112.392	69.99	69.99	139.98	1198	86
35891.75233	9997.111853	-89.712	42.20	42.20	84.40	1844	86
18543.15233	10042.91185	18.504	13.47	13.47	26.94	6659	86
32378.55233	11124.91185	237.204	23.90	23.90	47.81	5044	86
28354.45233	11479.81185	-35.28	49.13	49.13	98.25	1324	86
22382.85233	14993.61185	77.7312	12.53	12.53	25.06	6515	86
29638.65233	16476.01185	60.5916	20.39	20.39	40.79	5313	86
19825.45233	20792.51185	162.684	24.12	24.12	48.23	2363	86
29181.05233	21331.41185	-141.552	38.10	38.10	76.21	2151	86
19777.55233	22710.71185	259.56	40.98	40.98	81.95	1806	86
16332.05233	24854.51185	-210.888	20.84	20.84	41.68	6023	86
37407.25233	25149.21185	123.188	55.22	55.22	110.45	1193	86
20522.95233	26250.61185	243.166	55.11	55.11	110.21	1664	86
15251.75233	27993.51185	260.305	25.60	25.60	51.20	3765	86
33359.35233	27967.41185	-17.784	22.09	22.09	44.18	5218	86
16122.85233	29160.01185	-70.92	49.97	49.97	99.95	1547	86
20109.85233	29439.51185	74.7504	7.23	7.23	14.46	19130	86
20997.35233	29487.61185	-84.528	60.55	60.55	121.09	1218	86
21562.55233	30393.81185	-119.52	18.86	18.86	37.73	9689	86
19938.65233	30480.71185	-42.408	45.55	45.55	91.09	1748	86
32182.55233	30783.81185	231.242	23.46	23.46	46.91	4686	86
34712.15233	31597.81185	77.7312	30.38	30.38	60.76	2152	86
23965.65233	32966.21185	140.328	26.38	26.38	52.75	4484	86
16325.43566	9307.721673	-39.816	32.12	32.12	64.24	2357	94
31326.73566	10217.32167	51.6492	39.40	39.40	78.80	1441	94
34831.03566	10170.92167	-35.928	34.10	34.10	68.20	2006	94
18414.83566	10408.12167	-155.16	26.92	26.92	53.84	4835	94
29441.83566	10418.82167	36	72.75	72.75	145.49	1012	94
20086.13566	10697.12167	109.775	20.06	20.06	40.13	5149	94
31410.13566	11349.52167	-89.064	15.19	15.19	30.38	7103	94
40630.63566	11930.42167	-141.552	36.64	36.64	73.29	3671	94
24283.93566	12202.82167	31.464	43.36	43.36	86.71	1149	94
39055.33566	12887.12167	196.218	25.79	25.79	51.57	3292	94
35210.63566	14494.32167	41.9616	19.26	19.26	38.53	3399	94
22590.43566	16210.82167	139.583	39.59	39.59	79.18	2075	94
26481.33566	16842.42167	219.319	59.46	59.46	118.93	1175	94
19784.53566	17953.32167	89.6544	34.85	34.85	69.71	2372	94
22531.43566	18531.02167	73.26	21.76	21.76	43.52	4191	94
31951.73566	19341.72167	-80.64	33.96	33.96	67.92	2098	94
39604.23566	19826.62167	182.804	45.05	45.05	90.10	1754	94
14986.03566	22870.22167	24.984	41.82	41.82	83.65	1821	94
15987.43566	23145.12167	47.9232	11.02	11.02	22.04	18551	94
24959.03566	23128.52167	-65.736	30.71	30.71	61.42	1872	94
27679.13566	23566.62167	-200.52	69.54	69.54	139.09	1445	94
36885.83566	24330.82167	28.872	24.40	24.40	48.80	5727	94
15402.33566	25128.42167	-94.896	17.29	17.29	34.57	7785	94
22081.03566	25310.52167	-53.424	14.77	14.77	29.53	8690	94
18661.83566	25750.92167	41.9616	41.07	41.07	82.14	1445	94
19378.13566	27251.62167	-221.256	38.36	38.36	76.73	3625	94
23733.43566	27825.92167	199.199	38.90	38.90	77.81	2025	94
33361.23566	27930.62167	-99.432	22.02	22.02	44.04	6272	94
36746.13566	28026.32167	295.33	35.33	35.33	70.65	2499	94
31425.03566	28952.02167	41.9616	45.40	45.40	90.81	1153	94
38356.23566	29317.72167	-133.776	28.71	28.71	57.41	2907	94
26067.13566	30874.92167	5.544	11.52	11.52	23.03	17531	94
19385.23566	31250.32167	-17.784	20.42	20.42	40.84	6666	94
27932.23566	32191.42167	-22.32	25.08	25.08	50.16	3817	94
24009.03566	32995.32167	147.035	26.05	26.05	52.09	2798	94
23383.91898	9541.931492	-98.136	50.44	50.44	100.89	1864	102
33822.11898	10364.63149	-81.936	36.13	36.13	72.25	2247	102
30778.81898	10777.73149	290.858	67.21	67.21	134.42	1330	102
15822.31898	11226.33149	226.771	12.69	12.69	25.39	19137	102
26611.91898	12684.63149	-35.928	41.14	41.14	82.28	1703	102
15672.01898	12924.63149	126.169	21.81	21.81	43.61	3465	102
31185.91898	13837.13149	170.881	26.42	26.42	52.85	5728	102
19127.31898	14865.43149	11.376	44.98	44.98	89.96	1225	102
21671.71898	15764.73149	-183.024	41.00	41.00	82.00	3606	102
24512.91898	15976.23149	48.6684	27.95	27.95	55.91	2509	102
14782.81898	17583.13149	161.939	27.65	27.65	55.30	2988	102
19871.21898	18033.03149	-137.664	23.36	23.36	46.72	5886	102
24251.31898	18043.53149	129.15	48.94	48.94	97.87	1005	102
35278.31898	18624.83149	-87.12	47.59	47.59	95.19	1747	102
31321.21898	19851.73149	-0.936	41.94	41.94	83.89	1124	102
37941.31898	20310.63149	-57.96	21.50	21.50	43.00	5814	102
15663.51898	20630.13149	272.228	12.72	12.72	25.43	12664	102
27971.31898	21591.03149	204.415	35.40	35.40	70.79	1696	102
38740.81898	22508.53149	-87.12	48.40	48.40	96.79	1816	102
41033.01898	24749.83149	-139.608	28.50	28.50	56.99	4594	102
39365.51898	24629.63149	-55.368	19.26	19.26	38.53	8535	102
18492.71898	25873.33149	112.01	15.94	15.94	31.89	7181	102
38555.01898	27713.53149	-69.624	29.01	29.01	58.03	2330	102
35886.21898	28810.73149	-17.136	14.41	14.41	28.83	8242	102
18696.71898	29272.33149	64.3176	36.22	36.22	72.44	1599	102
20109.61898	29455.93149	42.7068	12.20	12.20	24.40	6452	102
32199.91898	29844.53149	-55.368	39.05	39.05	78.09	3591	102
28110.11898	31112.83149	103.813	18.20	18.20	36.41	4377	102
16770.81898	31593.03149	-201.168	23.55	23.55	47.10	5121	102
18571.11898	31851.13149	-52.128	12.48	12.48	24.96	13176	102
25795.81898	33005.63149	120.953	27.37	27.37	54.73	2301	102
18086.01898	33384.23149	-55.368	27.72	27.72	55.44	2354	102
20801.80231	7662.741312	120.243	24.04	24.04	48.09	4840	110
18345.80231	7942.741312	201.47	14.04	14.04	28.07	9125	110
32570.30231	9037.341312	14.6513	19.64	19.64	39.28	6195	110
17743.40231	11807.14131	-96.8047	22.35	22.35	44.70	6873	110
14734.20231	12149.54131	-5.43667	54.71	54.71	109.41	1696	110
33281.10231	13985.64131	289.403	62.81	62.81	125.62	1885	110
15027.50231	14342.64131	8.17133	41.64	41.64	83.27	1718	110
19050.90231	14683.04131	297.601	41.85	41.85	83.70	2215	110
34098.40231	15775.94131	29.5553	28.66	28.66	57.32	2184	110
35753.50231	17611.74131	-70.8847	20.77	20.77	41.54	4151	110
20855.80231	17947.44131	-181.693	36.24	36.24	72.49	2902	110
22647.50231	18744.24131	-175.861	28.38	28.38	56.76	4005	110
15476.80231	20003.24131	221.59	19.88	19.88	39.75	4302	110
38499.10231	19975.54131	-98.7487	38.25	38.25	76.49	2607	110
14560.80231	20590.14131	308.779	15.45	15.45	30.90	8131	110
34651.70231	21085.84131	68.0789	45.33	45.33	90.67	1247	110
21238.40231	22887.54131	-14.5087	43.83	43.83	87.65	1308	110
40571.70231	23344.04131	-139.573	26.19	26.19	52.38	3772	110
23063.30231	23857.64131	331.88	28.47	28.47	56.94	4391	110
17920.90231	25054.04131	-47.5567	35.87	35.87	71.73	2593	110
39040.20231	25506.94131	278.971	26.99	26.99	53.98	3703	110
37859.00231	26261.34131	161.974	39.54	39.54	79.08	1811	110
17298.00231	26668.84131	48.7037	12.43	12.43	24.87	9838	110
38015.30231	26958.14131	229.787	24.44	24.44	48.89	3139	110
15374.40231	27005.24131	217.119	57.16	57.16	114.31	1389	110
29696.70231	27458.24131	-17.7487	10.60	10.60	21.20	9637	110
24776.70231	27751.64131	236.494	46.09	46.09	92.17	1751	110
35408.10231	27647.44131	-0.900673	22.63	22.63	45.26	2551	110
25901.30231	27769.64131	-129.853	28.78	28.78	57.56	5369	110
26975.20231	28057.14131	17.8913	37.70	37.70	75.41	1574	110
25459.60231	28999.34131	182.095	19.33	19.33	38.67	5923	110
31321.00231	30643.84131	32.1473	39.96	39.96	79.93	1513	110
17535.80231	31053.54131	-151.237	21.38	21.38	42.77	4860	110
19401.30231	31427.44131	-199.837	36.20	36.20	72.39	3387	110
19945.80231	31372.24131	-153.181	32.31	32.31	64.62	2980	110
25945.10231	32137.94131	66.5885	17.99	17.99	35.98	5976	110
24575.80231	32367.34131	-107.173	13.54	13.54	27.08	10901	110
21791.20231	32397.84131	135.892	33.16	33.16	66.32	2091	110
29430.80231	33008.24131	-195.301	12.72	12.72	25.43	18731	110
30498.28564	8296.651131	77.8069	23.95	23.95	47.90	4556	118
16571.88564	8662.951131	292.424	43.59	43.59	87.18	2543	118
20179.58564	9108.051131	-76.0283	18.11	18.11	36.22	6285	118
32678.98564	9838.351131	237.28	22.89	22.89	45.78	3355	118
34996.68564	9872.951131	128.48	18.11	18.11	36.22	9157	118
19058.48564	10004.75113	225.357	67.71	67.71	135.41	1123	118
14617.68564	10285.45113	-116.852	45.59	45.59	91.19	2120	118
32918.78564	10972.85113	137.423	29.96	29.96	59.91	2141	118
33618.18564	10979.75113	31.5397	20.54	20.54	41.07	5161	118
30068.38564	12262.15113	38.3113	15.40	15.40	30.80	9051	118
16165.38564	14309.05113	263.362	21.34	21.34	42.67	5081	118
14993.78564	14404.25113	-70.1963	22.11	22.11	44.23	5017	118
33536.28564	14335.85113	-66.3083	29.06	29.06	58.12	3279	118
18098.98564	14898.45113	-195.908	46.23	46.23	92.46	3710	118
34854.68564	16505.95113	-91.5803	49.01	49.01	98.02	2179	118
36750.48564	16561.45113	-23.5403	15.00	15.00	30.00	13460	118
14775.68564	17009.85113	-206.924	25.13	25.13	50.26	6511	118
36275.08564	17414.05113	317.016	67.02	67.02	134.05	1888	118
39869.08564	17619.45113	-146.012	32.33	32.33	64.67	3671	118
20082.18564	18593.65113	-144.716	32.00	32.00	64.01	3345	118
35466.88564	20193.65113	108.36	49.34	49.34	98.67	1430	118
25875.08564	20513.05113	214.178	17.05	17.05	34.10	5541	118
16505.58564	21076.05113	6.9157	16.46	16.46	32.92	4244	118
24935.68564	21333.55113	-128.516	12.36	12.36	24.73	9205	118
40394.28564	21514.65113	275.285	54.00	54.00	108.00	1811	118
33511.48564	23471.85113	-183.596	85.72	85.72	171.44	1105	118
15327.98564	23920.45113	36.8209	27.11	27.11	54.21	3017	118
24704.38564	23983.05113	62.1577	13.38	13.38	26.75	7141	118
36931.28564	24256.25113	-0.8603	16.11	16.11	32.22	6837	118
30739.78564	25398.25113	-107.78	18.09	18.09	36.17	8294	118
36602.08564	26797.65113	-192.668	68.37	68.37	136.73	1831	118
24961.08564	26760.05113	-100.004	16.84	16.84	33.68	7433	118
36778.58564	27206.35113	36.0757	25.15	25.15	50.30	2605	118
18748.78564	30754.05113	-184.244	31.42	31.42	62.83	3739	118
24569.48564	30691.65113	-143.42	46.44	46.44	92.88	2236	118
34569.08564	31146.35113	130.716	44.79	44.79	89.58	1559	118
27144.08564	31265.85113	294.66	11.47	11.47	22.94	20065	118
25981.58564	31253.55113	-122.684	55.93	55.93	111.86	1830	118
23540.18564	31799.95113	-164.156	8.24	8.24	16.48	29223	118
36429.58564	31883.05113	-170.636	67.78	67.78	135.55	1260	118
26464.48564	32019.45113	135.187	34.97	34.97	69.94	4445	118
28637.58564	31930.55113	-140.828	29.06	29.06	58.12	4425	118
23500.68564	32924.15113	-214.7	18.44	18.44	36.88	7349	118
30092.96897	7530.360951	123.304	23.24	23.24	46.49	2934	126
16221.86897	9161.660951	132.247	57.09	57.09	114.17	1538	126
33389.66897	11044.86095	84.5541	43.12	43.12	86.24	1396	126
24000.06897	11255.16095	47.2941	40.39	40.39	80.78	1770	126
25729.06897	11321.66095	-76.6359	83.48	83.48	166.97	1220	126
25848.36897	14133.86095	72.6309	12.88	12.88	25.76	6917	126
36471.56897	14742.96095	60.7077	13.89	13.89	27.79	7662	126
34105.66897	15875.76095	-162.172	16.81	16.81	33.63	10143	126
36260.46897	16063.96095	-189.388	86.40	86.40	172.81	1335	126
22178.26897	16279.16095	-60.4359	24.44	24.44	48.89	4550	126
36911.66897	17004.46095	225.397	50.73	50.73	101.45	1748	126
21889.66897	17312.96095	124.05	45.31	45.31	90.62	1370	126
33259.26897	17470.26095	-96.7239	43.21	43.21	86.43	2392	126
14390.36897	18088.56095	-40.9959	12.76	12.76	25.53	20236	126
25729.76897	18156.76095	2.42007	36.46	36.46	72.91	1526	126
27161.66897	18413.26095	215.709	48.80	48.80	97.59	1420	126
19878.76897	18691.86095	-169.3	88.27	88.27	176.53	1093	126
28695.16897	18801.56095	-3.41193	18.75	18.75	37.49	4751	126
21728.46897	19970.86095	74.8665	48.25	48.25	96.51	1596	126
18039.46897	20279.66095	-56.5479	53.11	53.11	106.21	1296	126
22765.46897	20436.36095	228.378	39.99	39.99	79.98	1683	126
25861.86897	20493.96095	258.186	18.60	18.60	37.21	6683	126
36461.06897	21436.66095	61.4529	51.55	51.55	103.10	1671	126
20171.86897	21978.36095	-191.98	25.74	25.74	51.48	6504	126
37858.96897	22002.56095	-170.596	41.19	41.19	82.38	4044	126
32942.16897	22539.76095	-56.5479	46.72	46.72	93.45	1535	126
40682.26897	23753.16095	330.47	28.00	28.00	56.00	4153	126
36895.76897	24286.76095	-8.59593	56.59	56.59	113.18	1420	126
31783.56897	25393.96095	-78.5799	61.28	61.28	122.55	1104	126
17663.16897	25543.36095	-72.7479	27.29	27.29	54.59	2839	126
21508.96897	25834.96095	45.8037	35.54	35.54	71.07	1484	126
22049.36897	25523.06095	-125.236	65.99	65.99	131.97	1092	126
18399.56897	25802.26095	85.2993	8.78	8.78	17.57	14220	126
20872.06897	26963.46095	1.12407	20.96	20.96	41.92	4189	126
22701.06897	27811.16095	301.407	32.24	32.24	64.48	4256	126
37911.56897	28164.76095	-56.5479	16.63	16.63	33.25	8441	126
40478.66897	29383.96095	-138.844	34.03	34.03	68.06	2895	126
18748.46897	30573.96095	-14.4279	24.21	24.21	48.42	3162	126
29475.16897	30951.76095	143.425	56.47	56.47	112.95	1038	126
15703.16897	31641.36095	-70.1559	43.97	43.97	87.94	1559	126
35766.36897	31682.96095	-186.796	45.33	45.33	90.67	2484	126
17530.96897	31854.56095	-35.1639	32.43	32.43	64.86	2391	126
22057.56897	33145.36095	-85.0599	20.75	20.75	41.50	7407	126
30456.6523	8268.37077	44.3536	29.39	29.39	58.78	2842	134
32523.2523	8066.57077	-12.4436	19.59	19.59	39.19	5927	134
29565.8523	9562.17077	56.2768	38.62	38.62	77.24	1582	134
34993.0523	9913.57077	-6.61155	20.35	20.35	40.69	4818	134
23917.6523	11179.57077	-85.6675	24.75	24.75	49.50	3272	134
33579.3523	12181.67077	-61.0436	41.45	41.45	82.90	1818	134
29646.4523	12675.97077	68.9453	39.92	39.92	79.83	1367	134
30442.8523	12559.87077	136.758	61.09	61.09	122.18	1044	134
37175.3523	13280.37077	-61.6916	25.76	25.76	51.53	3636	134
27130.7523	13905.87077	-79.8355	17.47	17.47	34.95	5843	134
25897.3523	14179.27077	269.404	23.83	23.83	47.67	3426	134
17050.9523	14374.97077	115.148	60.92	60.92	121.85	1237	134
22193.3523	14844.87077	211.278	37.68	37.68	75.36	1639	134
39451.9523	14719.07077	-102.516	19.48	19.48	38.95	4661	134
36259.5523	15376.37077	-35.7716	21.31	21.31	42.63	4267	134
34795.9523	17862.27077	-135.564	40.41	40.41	80.82	2314	134
40624.9523	19230.57077	225.437	27.37	27.37	54.73	3000	134
15470.3523	22868.27077	-106.404	10.76	10.76	21.52	16325	134
17159.3523	23304.97077	-75.9475	9.73	9.73	19.45	13318	134
28568.9523	25194.07077	-212.676	43.07	43.07	86.15	2286	134
39496.0523	25624.07077	69.6904	34.74	34.74	69.47	1622	134
20492.7523	26277.67077	155.388	47.26	47.26	94.53	1342	134
29700.9523	27496.47077	-24.1076	23.03	23.03	46.06	2494	134
34334.6523	28239.67077	-5.31555	9.37	9.37	18.75	17802	134
15033.0523	29829.07077	-198.42	24.37	24.37	48.75	6400	134
28657.0523	30599.37077	-80.4836	17.14	17.14	34.29	10631	134
26961.6523	31349.97077	-169.26	70.44	70.44	140.88	1346	134
25131.3523	32134.57077	77.1424	14.60	14.60	29.20	7844	134
32524.33562	8105.78059	-33.1392	10.50	10.50	21.01	14370	142
19476.73562	9832.08059	-41.5632	37.96	37.96	75.93	2334	142
18586.63562	10079.78059	-118.675	31.44	31.44	62.88	2806	142
15139.73562	10262.68059	19.9968	66.76	66.76	133.53	1026	142
14608.63562	12088.88059	182.256	24.44	24.44	48.89	2970	142
31452.83562	12363.58059	58.5528	24.26	24.26	48.51	5912	142
36819.43562	12740.08059	76.4376	31.91	31.91	63.82	1993	142
29034.63562	13276.58059	194.924	51.69	51.69	103.38	1054	142
17232.23562	13604.68059	-144.595	70.74	70.74	141.49	1299	142
20946.83562	13694.98059	60.7884	13.33	13.33	26.66	9719	142
27773.13562	13788.18059	95.0676	33.49	33.49	66.98	1514	142
34326.83562	15437.38059	-36.3792	60.59	60.59	121.19	1447	142
37160.73562	15117.68059	-43.5072	43.80	43.80	87.61	2046	142
23094.83562	16029.98059	-75.2592	7.98	7.98	15.97	15976	142
38026.73562	16314.38059	176.294	15.00	15.00	30.00	12710	142
19040.13562	17524.68059	-68.1312	20.42	20.42	40.84	7577	142
39700.03562	18849.08059	-4.62718	40.29	40.29	80.59	1457	142
37156.93562	19196.08059	197.16	19.69	19.69	39.38	5520	142
29219.23562	19588.48059	-18.2352	45.07	45.07	90.15	1105	142
16705.43562	19911.78059	-156.259	21.62	21.62	43.24	5984	142
19702.83562	20159.08059	277.642	61.72	61.72	123.45	1377	142
14401.73562	20769.98059	-24.7152	23.79	23.79	47.57	3777	142
25746.33562	22713.18059	64.5144	31.11	31.11	62.22	1452	142
27520.53562	22833.28059	-52.5792	16.79	16.79	33.58	8692	142
34190.63562	23017.18059	-95.3472	31.93	31.93	63.87	3522	142
22998.13562	24590.58059	-52.5792	42.44	42.44	84.87	1643	142
29963.63562	24699.38059	288.074	53.11	53.11	106.21	1348	142
21559.23562	28782.98059	-100.531	34.52	34.52	69.05	2129	142
32166.23562	30007.58059	267.209	45.29	45.29	90.57	2050	142
38674.33562	30080.88059	-84.3312	17.64	17.64	35.28	5758	142
16969.53562	31032.98059	-41.5632	13.21	13.21	26.42	9573	142
21995.53562	32448.58059	-92.1072	70.84	70.84	141.68	1900	142
26397.93562	32237.08059	326.825	38.81	38.81	77.62	2790	142
19806.93562	33123.88059	-189.307	30.07	30.07	60.15	4062	142
16920.93562	33457.48059	27.1248	40.60	40.60	81.20	1525	142
21757.01895	7772.990409	-218.427	25.91	25.91	51.81	5586	150
15837.31895	8299.290409	33.6452	33.23	33.23	66.46	1773	150
29918.41895	9496.790409	190.494	29.48	29.48	58.97	2438	150
18828.21895	10524.19041	-96.6028	30.64	30.64	61.28	3645	150
15097.61895	13299.19041	-91.4188	10.13	10.13	20.25	11454	150
18881.71895	13314.69041	121.19	38.46	38.46	76.91	2632	150
30061.21895	13406.59041	-89.4748	45.66	45.66	91.33	1773	150
18566.41895	14280.69041	91.382	27.55	27.55	55.11	2933	150
40129.21895	16458.99041	-97.2508	14.37	14.37	28.73	11841	150
28831.41895	18818.69041	247.129	16.01	16.01	32.03	6566	150
33068.61895	18920.19041	-38.2828	45.57	45.57	91.14	1279	150
27041.81895	19270.59041	112.248	42.63	42.63	85.25	1283	150
16622.21895	19738.29041	-167.235	13.00	13.00	26.00	12803	150
38826.81895	22537.79041	-99.8428	28.68	28.68	57.37	3648	150
40595.31895	23245.29041	78.7136	17.87	17.87	35.75	5473	150
39749.71895	23792.99041	165.157	36.95	36.95	73.90	1554	150
25970.11895	24063.39041	213.595	13.68	13.68	27.37	11485	150
25632.41895	25163.59041	-191.859	30.33	30.33	60.66	4324	150
22153.61895	25313.19041	177.825	20.16	20.16	40.32	4586	150
19288.11895	25683.09041	33.6452	25.93	25.93	51.86	2966	150
39497.91895	25614.69041	-46.0588	48.98	48.98	97.97	1489	150
38691.91895	25691.39041	308.98	19.73	19.73	39.47	9948	150
33114.71895	26040.39041	-175.011	46.44	46.44	92.88	2182	150
26561.51895	26627.99041	124.171	48.63	48.63	97.26	1194	150
21386.21895	27680.89041	66.0452	55.55	55.55	111.11	1096	150
27144.71895	28036.29041	57.1028	17.57	17.57	35.14	7375	150
36583.41895	28014.19041	195.71	21.20	21.20	42.39	4179	150
20131.51895	28080.49041	-84.2908	30.03	30.03	60.05	3012	150
26878.31895	28920.39041	56.3576	42.63	42.63	85.25	1274	150
14363.41895	32042.59041	-106.971	16.39	16.39	32.78	7814	150
27368.41895	32328.59041	131.623	16.08	16.08	32.17	6357	150
15606.61895	32761.59041	67.5356	24.12	24.12	48.23	3639	150
36620.81895	33540.39041	-117.339	44.84	44.84	89.68	1726	150
31957.90228	8141.600229	-3.25043	24.80	24.80	49.60	4920	158
33729.90228	8789.900229	22.6696	28.02	28.02	56.05	2449	158
16369.60228	9114.400229	42.2392	36.83	36.83	73.66	1525	158
23826.00228	9640.100229	161.471	29.93	29.93	59.86	1973	158
19069.60228	10051.70023	134.644	33.68	33.68	67.35	1838	158
24431.90228	12267.80023	270.27	34.27	34.27	68.53	2272	158
21523.90228	13111.30023	-163.306	56.43	56.43	112.85	1504	158
20958.30228	13711.00023	98.8744	18.68	18.68	37.35	4052	158
32183.30228	17165.60023	230.775	35.21	35.21	70.41	2068	158
35786.20228	17594.00023	311.256	16.44	16.44	32.88	13301	158
29530.70228	18721.20023	-137.386	65.12	65.12	130.23	1183	158
15045.60228	19670.20023	127.937	36.20	36.20	72.39	2020	158
37981.60228	21978.60023	54.1624	24.02	24.02	48.04	4100	158
15621.10228	23102.10023	224.813	26.21	26.21	52.42	3452	158
37419.90228	22986.50023	37.0228	41.73	41.73	83.46	1490	158
16906.20228	23298.10023	320.944	25.83	25.83	51.67	4612	158
41080.00228	24814.70023	-58.9784	17.97	17.97	35.94	5673	158
35883.30228	25393.80023	273.996	32.71	32.71	65.42	4076	158
24353.80228	25410.70023	262.818	51.79	51.79	103.57	1467	158
36083.80228	26337.60023	61.6144	41.35	41.35	82.71	1817	158
31585.20228	26566.70023	150.293	38.95	38.95	77.90	1320	158
37044.90228	27821.20023	8.41357	43.24	43.24	86.48	1337	158
30113.40228	29018.30023	-160.066	48.80	48.80	97.59	1767	158
16033.90228	29226.00023	-15.5624	32.95	32.95	65.89	2144	158
38673.90228	30039.40023	-92.0264	16.56	16.56	33.11	7462	158
28742.90228	30875.10023	-174.322	32.78	32.78	65.56	3624	158
26045.10228	30850.90023	-42.7784	11.85	11.85	23.69	9847	158
19797.80228	33016.70023	-161.362	20.09	20.09	40.18	5162	158
24045.70228	33027.80023	95.1484	31.56	31.56	63.11	1739	158
26418.60228	33498.80023	309.766	25.91	25.91	51.81	5294	158
15716.78561	10634.81005	-104.298	23.69	23.69	47.38	5516	166
15473.18561	12380.11005	-96.5221	35.56	35.56	71.12	2250	166
34501.18561	13590.91005	-59.5861	43.83	43.83	87.65	1653	166
20092.08561	13830.51005	286.705	41.00	41.00	82.00	1795	166
34238.48561	14104.51005	127.232	36.55	36.55	73.10	2469	166
36466.68561	14714.91005	108.602	12.48	12.48	24.96	11955	166
14421.28561	14821.21005	12.3419	11.07	11.07	22.14	11554	166
28711.48561	14959.61005	74.3231	31.30	31.30	62.60	2107	166
19092.68561	16218.61005	-47.9221	60.62	60.62	121.24	1098	166
17920.28561	16410.31005	-56.9941	63.02	63.02	126.04	1153	166
37054.88561	16980.81005	-187.89	47.22	47.22	94.44	2390	166
38307.78561	17410.11005	193.555	23.53	23.53	47.05	4101	166
35006.68561	18006.21005	305.335	40.72	40.72	81.44	2668	166
17595.18561	18596.71005	-178.17	31.96	31.96	63.91	4409	166
15645.28561	20674.41005	78.7943	14.27	14.27	28.54	4428	166
18910.78561	21205.91005	-180.762	62.17	62.17	124.34	1826	166
38217.98561	23249.61005	329.927	62.45	62.45	124.91	1957	166
14831.28561	24010.21005	197.281	38.17	38.17	76.35	2206	166
17871.08561	24259.11005	-154.842	25.36	25.36	50.73	4561	166
32363.38561	25199.21005	-120.498	52.75	52.75	105.50	1354	166
16001.38561	25409.71005	-70.6021	33.32	33.32	66.65	2237	166
27156.18561	25761.21005	2.62194	34.90	34.90	69.80	1821	166
39786.18561	26790.31005	-62.1781	11.19	11.19	22.37	14272	166
21893.28561	27420.11005	4.56594	44.74	44.74	89.49	1992	166
29705.18561	27487.51005	-43.3861	20.30	20.30	40.60	4581	166
15780.28561	27814.51005	44.5151	15.83	15.83	31.65	4934	166
39713.98561	28088.71005	-169.098	38.81	38.81	77.62	2549	166
40438.78561	28768.51005	-139.29	75.15	75.15	150.30	1127	166
32037.18561	29411.51005	53.4575	10.34	10.34	20.68	16135	166
34035.38561	29662.21005	53.4575	27.11	27.11	54.21	2753	166
35192.78561	30124.11005	89.2271	28.00	28.00	56.00	2647	166
19864.38561	30627.31005	-49.8661	14.44	14.44	28.87	8716	166
33967.58561	31285.31005	-187.89	23.79	23.79	47.57	5053	166
20209.78561	32187.91005	-176.226	22.68	22.68	45.36	7195	166
27313.78561	32381.71005	192.81	12.93	12.93	25.86	7692	166
22345.28561	32959.61005	124.997	21.67	21.67	43.33	2863	166
30643.16893	8425.119868	-56.3057	37.42	37.42	74.84	2580	174
31547.96893	9202.519868	265.135	13.97	13.97	27.93	10299	174
19484.66893	9365.619868	215.206	22.30	22.30	44.60	4509	174
30598.76893	9550.819868	97.4647	36.13	36.13	72.25	2110	174
32547.96893	9635.119868	-103.61	16.08	16.08	32.17	11346	174
17221.76893	10581.81987	26.6383	9.09	9.09	18.18	20963	174
38749.16893	11008.51987	-93.8897	29.39	29.39	58.78	3694	174
32773.16893	11012.41987	200.302	23.31	23.31	46.63	3663	174
36241.86893	11050.21987	-193.682	52.89	52.89	105.79	2496	174
37054.76893	11684.51987	-101.666	19.22	19.22	38.43	6898	174
36811.76893	12697.61987	-6.40969	15.78	15.78	31.56	6714	174
38409.66893	13017.51987	-47.8817	35.87	35.87	71.73	2144	174
36266.16893	14017.61987	-102.962	20.98	20.98	41.97	5708	174
25001.86893	14534.01987	-137.954	68.55	68.55	137.11	1067	174
36957.86893	15393.91987	-80.9297	32.05	32.05	64.10	2927	174
14994.46893	17111.11987	-189.146	24.12	24.12	48.23	5966	174
40256.06893	17945.21987	14.3263	16.74	16.74	33.49	7199	174
17969.86893	18161.51987	-95.8337	44.39	44.39	88.78	1799	174
27420.36893	18548.61987	75.8539	34.12	34.12	68.25	1516	174
22165.96893	19921.01987	260.664	33.11	33.11	66.22	2391	174
37956.66893	20710.01987	-205.994	34.64	34.64	69.28	4027	174
16719.66893	21215.01987	-73.8017	20.14	20.14	40.27	7032	174
16057.26893	22228.81987	-27.7937	34.76	34.76	69.52	2204	174
21466.96893	22964.51987	129.508	9.84	9.84	19.69	14374	174
18454.66893	24964.91987	192.105	27.39	27.39	54.78	5635	174
15244.06893	25128.61987	28.5823	36.48	36.48	72.96	1743	174
41206.06893	25834.61987	-42.6977	44.60	44.60	89.21	1426	174
17830.96893	26166.91987	-92.5937	36.53	36.53	73.05	2588	174
14836.86893	26467.01987	-66.0257	21.08	21.08	42.15	4134	174
34816.96893	26853.31987	98.2099	21.01	21.01	42.01	5000	174
19332.26893	27544.41987	-148.97	36.22	36.22	72.44	3588	174
26249.46893	28235.21987	-20.6657	38.43	38.43	76.87	1564	174
40610.96893	29197.61987	-72.5057	82.38	82.38	164.76	1273	174
17184.16893	29568.61987	-62.7857	10.69	10.69	21.38	11951	174
35072.86893	29666.11987	-108.794	38.95	38.95	77.90	2573	174
23513.36893	30154.81987	-19.3697	23.24	23.24	46.49	5450	174
27886.06893	30255.81987	79.5799	29.81	29.81	59.63	3720	174
31428.46893	30647.71987	110.878	41.66	41.66	83.32	1715	174
28150.96893	31178.01987	-204.698	89.02	89.02	178.04	1493	174
30448.66893	32484.81987	-3.16969	26.82	26.82	53.65	2303	174
18500.76893	32513.31987	-14.1857	31.53	31.53	63.07	2070	174
19916.06893	32994.91987	-189.794	52.94	52.94	105.88	2584	174
29401.16893	33104.51987	-107.498	17.57	17.57	35.14	8829	174
25953.25226	9480.529687	38.6343	42.08	42.08	84.17	1200	182
14588.85226	10511.32969	84.0915	14.81	14.81	29.63	10096	182
36167.95226	10964.62969	-186.513	23.17	23.17	46.35	4545	182
41003.85226	11473.32969	0.110685	49.36	49.36	98.72	1268	182
26675.05226	11848.62969	-156.705	26.94	26.94	53.88	3393	182
27803.75226	14965.12969	-169.665	52.73	52.73	105.46	1900	182
15655.25226	15635.82969	20.8467	14.58	14.58	29.15	6675	182
28858.15226	16886.42969	-159.945	35.21	35.21	70.41	2369	182
15774.35226	17622.12969	-17.3853	14.53	14.53	29.06	6611	182
17908.85226	17829.62969	-194.289	33.09	33.09	66.18	3382	182
19416.05226	18227.92969	9.83068	8.71	8.71	17.43	16037	182
40536.95226	19157.82969	-33.5853	27.65	27.65	55.30	3395	182
27414.25226	19723.12969	-27.1053	28.12	28.12	56.24	4101	182
26853.65226	21708.62969	81.1107	46.37	46.37	92.74	1168	182
36917.35226	21957.32969	113.154	26.82	26.82	53.65	3132	182
29816.55226	24850.52969	330.007	38.65	38.65	77.29	2445	182
35833.65226	25447.62969	302.435	30.54	30.54	61.09	3203	182
30089.85226	26046.32969	-13.4973	50.30	50.30	100.61	1001	182
19555.85226	27027.42969	24.0867	17.90	17.90	35.80	5417	182
15371.15226	27926.62969	312.123	16.04	16.04	32.08	7236	182
21298.25226	28254.52969	-32.2893	12.79	12.79	25.58	9941	182
21197.75226	29270.82969	332.988	77.46	77.46	154.91	1462	182
21996.25226	29185.62969	0.110685	39.42	39.42	78.85	1584	182
17276.95226	29517.12969	-33.5853	10.15	10.15	20.30	16826	182
30723.95226	30421.82969	-71.8173	53.72	53.72	107.44	1935	182
35229.25226	30167.62969	22.7907	36.95	36.95	73.90	2009	182
27716.05226	31268.42969	26.6787	24.07	24.07	48.14	4194	182
34164.75226	31919.12969	-43.3053	21.85	21.85	43.71	5815	182
22354.65226	32627.72969	-159.297	38.06	38.06	76.11	2890	182
24753.95226	32902.32969	201.088	16.06	16.06	32.12	6837	182
19998.25226	33011.22969	314.358	34.34	34.34	68.67	3233	182
29958.73559	7523.539507	81.1511	14.48	14.48	28.97	7284	190
30628.23559	8789.739507	-85.3849	30.07	30.07	60.15	3296	190
17821.03559	8917.239507	151.945	64.57	64.57	129.15	1258	190
23819.03559	10979.93951	-164.441	11.02	11.02	22.04	19613	190
36186.13559	11223.33951	-10.8649	18.09	18.09	36.17	4152	190
17087.83559	12454.23951	29.9591	12.01	12.01	24.02	9379	190
32431.63559	13203.43951	-30.3049	19.97	19.97	39.94	4791	190
30097.33559	13860.83951	-58.8169	38.86	38.86	77.72	1816	190
35028.33559	14000.63951	9.22306	27.86	27.86	55.72	2238	190
27201.53559	14054.03951	139.277	26.47	26.47	52.94	3414	190
18734.43559	14266.73951	218.268	52.00	52.00	104.00	1544	190
20088.33559	14211.43951	-127.505	38.01	38.01	76.02	2543	190
37969.33559	16000.43951	-141.113	33.70	33.70	67.40	2791	190
23090.43559	16013.13951	-175.457	18.91	18.91	37.82	9442	190
37135.13559	16391.33951	297.259	22.02	22.02	44.04	5428	190
24443.13559	18098.93951	323.341	111.56	111.56	223.11	1671	190
40894.33559	18380.83951	-26.4169	30.17	30.17	60.34	2654	190
40587.43559	19236.53951	52.8335	19.57	19.57	39.14	6213	190
26468.13559	19549.83951	-36.1369	35.04	35.04	70.08	1544	190
15350.03559	20065.23951	89.3483	14.95	14.95	29.91	6122	190
28584.73559	21742.53951	229.446	52.87	52.87	105.74	1381	190
16557.13559	23476.53951	-64.6489	13.99	13.99	27.98	9654	190
17293.43559	23626.93951	-209.801	17.59	17.59	35.18	14196	190
15350.63559	24034.83951	-89.2729	22.37	22.37	44.74	4171	190
36924.53559	24334.33951	-76.3129	28.02	28.02	56.05	3145	190
37725.13559	25148.73951	145.238	29.08	29.08	58.17	2264	190
31394.03559	25841.73951	-173.513	95.78	95.78	191.56	1011	190
31405.43559	26617.43951	83.3867	22.68	22.68	45.36	3294	190
17657.03559	27442.83951	-128.801	66.53	66.53	133.06	1280	190
26616.33559	27495.23951	4.68706	36.48	36.48	72.96	1389	190
28571.43559	27641.73951	109.469	11.73	11.73	23.46	7411	190
33684.43559	28705.83951	-95.1049	49.83	49.83	99.66	1788	190
20002.53559	29434.93951	-145.649	38.74	38.74	77.48	2393	190
17256.63559	29605.93951	272.667	21.74	21.74	43.47	6149	190
24629.63559	30808.73951	159.397	33.56	33.56	67.12	2301	190
20321.53559	30882.63951	-144.353	49.31	49.31	98.63	2196	190
17446.73559	32224.83951	-68.5369	24.28	24.28	48.56	2823	190
22454.43559	32325.53951	-35.4889	15.54	15.54	31.09	6251	190
14671.23559	32733.53951	-80.2009	59.49	59.49	118.97	1335	190
30261.73559	32725.33951	-135.281	33.18	33.18	66.36	2742	190
25334.81892	7732.349326	39.4602	30.45	30.45	60.90	2246	198
30474.61892	8944.849326	211.601	23.20	23.20	46.39	7199	198
26680.81892	11878.34933	-51.0006	42.41	42.41	84.83	1528	198
35677.21892	12037.24933	134.101	55.11	55.11	110.21	1238	198
18269.41892	13436.84933	-177.361	65.87	65.87	131.74	1573	198
21792.91892	13431.64933	-77.5686	40.32	40.32	80.64	1997	198
17321.61892	13518.24933	-47.1126	18.35	18.35	36.69	4949	198
27025.51892	14012.34933	151.24	27.22	27.22	54.45	2081	198
28029.91892	14106.34933	-95.7126	58.14	58.14	116.29	1215	198
15330.31892	15048.94933	91.6242	19.29	19.29	38.57	6389	198
34540.61892	15451.24933	-44.5206	30.26	30.26	60.52	3878	198
15798.51892	15601.64933	150.495	16.44	16.44	32.88	7393	198
37977.01892	15809.64933	36.4794	45.88	45.88	91.75	1219	198
29940.71892	16689.64933	319.655	47.92	47.92	95.85	1915	198
38243.11892	16731.24933	-114.505	45.78	45.78	91.56	1904	198
14490.31892	19658.14933	-196.801	9.28	9.28	18.56	29100	198
39760.61892	21031.84933	257.059	29.46	29.46	58.92	6052	198
24926.71892	21353.74933	51.3834	31.91	31.91	63.82	2046	198
35260.31892	21372.54933	67.7778	32.62	32.62	65.23	1721	198
40569.21892	21494.74933	58.0902	51.34	51.34	102.68	1338	198
32596.11892	22565.54933	-95.0646	41.09	41.09	82.19	1530	198
17075.81892	23293.04933	251.842	16.41	16.41	32.83	11249	198
36897.81892	24358.24933	-48.4086	32.19	32.19	64.39	2958	198
31420.51892	24836.24933	308.477	39.66	39.66	79.32	2340	198
37834.41892	25145.34933	187.01	14.13	14.13	28.26	11074	198
35763.41892	25437.64933	43.1862	39.19	39.19	78.37	1968	198
38507.71892	25811.24933	211.601	26.33	26.33	52.66	4212	198
27790.31892	26686.34933	-37.3926	35.89	35.89	71.78	1678	198
39742.51892	26814.64933	-198.097	10.48	10.48	20.96	24359	198
25622.81892	27259.24933	-221.425	31.58	31.58	63.16	3547	198
34060.91892	29571.94933	-92.4726	24.89	24.89	49.78	4070	198
21319.21892	29906.94933	-166.345	47.64	47.64	95.28	1998	198
24173.21892	29719.94933	-150.145	45.88	45.88	91.75	1842	198
38766.91892	29942.94933	105.783	40.62	40.62	81.25	1576	198
17625.91892	31097.84933	-56.1846	13.16	13.16	26.33	9675	198
33973.51892	31243.24933	-89.2326	33.58	33.58	67.16	2828	198
31471.71892	31474.84933	316.675	22.11	22.11	44.23	4471	198
22483.81892	31661.24933	-60.7206	27.41	27.41	54.82	3370	198
19675.61892	32513.04933	-130.057	13.80	13.80	27.60	15071	198
15486.61892	32404.34933	-115.801	34.15	34.15	68.30	2205	198
33895.90224	8297.459146	-218.144	22.07	22.07	44.13	6067	206
34915.00224	8381.359146	21.6158	26.28	26.28	52.56	2008	206
19587.10224	9300.359146	130.415	23.17	23.17	46.35	2846	206
29390.10224	9461.459146	-34.7602	16.18	16.18	32.36	6148	206
15777.80224	9694.759146	-216.2	21.48	21.48	42.96	6133	206
24983.50224	9693.759146	92.4098	45.97	45.97	91.94	1412	206
40536.70224	11018.55915	-140.384	30.33	30.33	60.66	3486	206
25694.90224	11457.15915	-113.168	32.19	32.19	64.39	2304	206
16791.90224	11743.25915	4.1198	34.43	34.43	68.86	2452	206
14571.70224	12012.65915	96.881	20.39	20.39	40.79	4410	206
36815.20224	12465.55915	160.968	51.13	51.13	102.25	1182	206
29379.70224	12745.15915	79.7414	34.52	34.52	69.05	1362	206
14857.40224	12909.35915	65.5826	18.82	18.82	37.63	3636	206
38467.30224	12946.05915	-25.0402	24.54	24.54	49.08	4070	206
32624.00224	13299.45915	274.239	33.02	33.02	66.03	3211	206
25839.70224	14151.45915	146.064	17.73	17.73	35.47	2993	206
37359.20224	14209.35915	-130.016	20.82	20.82	41.64	4953	206
16663.00224	14306.15915	315.225	18.13	18.13	36.27	11200	206
38670.80224	15000.05915	-1.7122	23.20	23.20	46.39	3067	206
15026.40224	15798.75915	-5.6002	13.21	13.21	26.42	9451	206
22295.20224	16694.05915	44.717	56.24	56.24	112.47	1060	206
15015.90224	17087.05915	75.2702	19.78	19.78	39.56	3868	206
25069.40224	17402.25915	-17.9122	32.48	32.48	64.95	2365	206
35681.80224	17725.55915	-41.8882	13.54	13.54	27.08	11923	206
39007.20224	19646.15915	-91.7842	54.24	54.24	108.47	1725	206
15584.30224	20704.95915	-137.792	17.99	17.99	35.98	8374	206
31977.60224	20793.15915	-10.1362	36.62	36.62	73.24	1374	206
16418.70224	21698.25915	284.671	22.30	22.30	44.60	5311	206
21364.00224	21995.95915	-91.7842	17.10	17.10	34.19	5911	206
18461.50224	22618.55915	301.066	25.43	25.43	50.87	4081	206
15546.00224	23307.05915	-23.7442	17.10	17.10	34.19	4969	206
31755.00224	23892.45915	-89.8402	47.55	47.55	95.09	1283	206
15366.60224	23978.55915	-93.0802	9.54	9.54	19.08	16386	206
19073.50224	24373.55915	237.724	19.33	19.33	38.67	3930	206
38160.70224	24518.25915	260.08	54.64	54.64	109.27	1702	206
39424.50224	24505.25915	-14.6722	27.46	27.46	54.92	3944	206
31123.50224	24882.85915	-12.0802	30.21	30.21	60.43	1951	206
33279.50224	24785.15915	-34.7602	100.44	100.44	200.88	1049	206
38030.30224	25173.95915	332.364	39.45	39.45	78.89	2685	206
28407.90224	25098.25915	-202.592	93.45	93.45	186.89	1131	206
24051.10224	26490.95915	240.705	28.35	28.35	56.71	3239	206
38100.10224	27068.95915	260.08	19.33	19.33	38.67	7276	206
37883.60224	28224.85915	58.1306	21.43	21.43	42.86	4631	206
15867.80224	28868.55915	17.7278	18.35	18.35	36.69	4226	206
37353.60224	30917.75915	160.223	47.08	47.08	94.15	1231	206
28000.70224	31268.25915	261.57	50.04	50.04	100.09	1863	206
16785.80224	32898.25915	-203.888	29.58	29.58	59.16	4356	206
23439.40224	32660.85915	-106.04	17.90	17.90	35.80	5100	206
26056.88557	8002.468965	242.235	53.81	53.81	107.62	1706	214
34889.28557	8507.668965	-41.1998	19.62	19.62	39.23	4875	214
20126.58557	9891.468965	76.801	38.15	38.15	76.30	1955	214
35577.88557	10156.06897	-29.5358	38.41	38.41	76.82	1620	214
32435.18557	10858.66897	-188.296	54.09	54.09	108.19	2425	214
14667.78557	12010.56897	320.481	17.22	17.22	34.43	9432	214
32255.68557	12683.86897	109.59	40.51	40.51	81.01	1728	214
16837.38557	13747.16897	101.393	39.56	39.56	79.13	1692	214
27149.68557	14079.06897	-36.0158	39.26	39.26	78.52	1704	214
24178.68557	15266.06897	-51.5678	27.18	27.18	54.35	2541	214
31203.78557	17860.26897	-54.1598	18.56	18.56	37.11	7458	214
19627.18557	18583.16897	-84.6158	48.18	48.18	96.37	1618	214
15492.08557	20737.86897	108.845	15.28	15.28	30.57	4199	214
19386.08557	21836.86897	269.063	33.56	33.56	67.12	2786	214
37908.58557	22518.56897	2.21618	30.78	30.78	61.56	2670	214
22867.88557	23900.46897	316.01	14.77	14.77	29.53	11502	214
17080.38557	24989.66897	277.26	35.28	35.28	70.56	2395	214
30998.68557	24919.56897	-63.8798	30.38	30.38	60.76	2548	214
28445.38557	26345.66897	-75.5438	38.39	38.39	76.77	1568	214
22929.68557	26612.56897	210.937	31.58	31.58	63.16	2230	214
14929.08557	26516.76897	-144.88	21.31	21.31	42.63	6178	214
18405.28557	27041.16897	-11.3918	19.24	19.24	38.48	4267	214
32160.58557	27046.06897	37.3054	51.90	51.90	103.81	1097	214
33609.58557	27610.76897	197.523	28.35	28.35	56.71	2777	214
22519.58557	27802.26897	222.115	40.53	40.53	81.06	1884	214
33926.98557	28986.86897	-47.0318	53.98	53.98	107.95	1323	214
39340.88557	28864.36897	-133.216	17.59	17.59	35.18	7243	214
39280.38557	29908.56897	-214.216	39.87	39.87	79.74	2909	214
22484.38557	31425.06897	113.316	37.23	37.23	74.47	2068	214
19495.28557	32466.36897	222.86	19.00	19.00	38.01	8117	214
20865.2689	7662.878785	-55.4154	29.77	29.77	59.53	3208	222
19961.8689	9006.978785	169.991	25.81	25.81	51.62	2954	222
32978.0689	10918.97878	6.14455	31.96	31.96	63.91	2266	222
31040.3689	10866.77878	61.9374	31.89	31.89	63.77	2324	222
21362.3689	11302.87878	186.386	11.37	11.37	22.75	11579	222
38400.2689	13007.97878	-70.9675	15.21	15.21	30.43	9810	222
15137.3689	13302.57878	2.25655	15.19	15.19	30.38	7817	222
35039.6689	13951.17878	67.1537	33.49	33.49	66.98	1705	222
23748.6689	14298.07878	118.573	24.35	24.35	48.70	3488	222
33719.9689	15231.67878	39.5814	63.28	63.28	126.56	1146	222
30486.9689	15386.27878	-92.9995	36.74	36.74	73.48	2088	222
15871.3689	15616.87878	-39.2155	23.41	23.41	46.82	4304	222
19509.8689	16495.57878	134.967	35.09	35.09	70.18	2018	222
25049.2689	17489.17878	-36.6234	13.05	13.05	26.09	7591	222
24896.9689	17895.47878	-214.823	23.88	23.88	47.76	4868	222
39348.9689	19052.37878	234.079	34.48	34.48	68.95	2331	222
41003.7689	19516.47878	-45.6954	42.79	42.79	85.58	1554	222
34714.7689	20892.17878	-177.239	70.46	70.46	140.92	1213	222
26281.3689	21490.67878	288.478	35.80	35.80	71.59	2237	222
38789.7689	22298.67878	-74.8555	33.89	33.89	67.78	2375	222
26293.0689	22850.47878	97.7069	27.86	27.86	55.72	1762	222
40235.3689	23121.97878	-181.127	19.52	19.52	39.05	8940	222
36908.8689	24412.07878	171.482	28.73	28.73	57.46	2387	222
15099.2689	25274.67878	-135.767	36.06	36.06	72.11	3038	222
38594.0689	25680.17878	104.414	35.00	35.00	69.99	2288	222
28249.7689	26333.77878	73.8605	28.14	28.14	56.28	2174	222
24279.2689	26628.67878	-111.791	63.77	63.77	127.55	1078	222
38759.3689	26673.37878	-94.9435	19.12	19.12	38.25	6754	222
39786.6689	26812.57878	-112.439	23.22	23.22	46.44	6024	222
33037.2689	27344.47878	-191.495	45.52	45.52	91.04	2456	222
26850.5689	27957.37878	9.38455	57.13	57.13	114.26	1029	222
25971.5689	30845.57878	-68.3755	17.92	17.92	35.84	4074	222
37881.6689	31144.67878	-108.551	28.80	28.80	57.60	2706	222
14861.6689	31542.77878	-164.279	14.62	14.62	29.25	10569	222
27311.7689	31706.37878	64.9181	37.49	37.49	74.98	1665	222
37452.6689	33492.97878	10.6806	54.14	54.14	108.28	1152	222
30550.55223	8499.288604	-8.07108	53.43	53.43	106.87	1304	230
17576.75223	8876.788604	292.245	13.14	13.14	26.28	9845	230
21543.95223	8676.788604	-85.8311	31.39	31.39	62.78	3137	230
31499.85223	9086.688604	146.931	56.45	56.45	112.90	1288	230
36385.75223	10114.1886	-163.591	20.94	20.94	41.87	8398	230
16395.75223	12433.0886	-130.543	49.29	49.29	98.58	2251	230
39983.35223	13073.0886	-30.7511	20.23	20.23	40.46	3829	230
32465.15223	13235.4886	0.352924	11.78	11.78	23.55	8986	230
23831.05223	14169.0886	96.2569	39.71	39.71	79.41	1149	230
18612.55223	14839.0886	111.161	31.32	31.32	62.64	2547	230
16330.15223	17498.0886	27.5689	24.99	24.99	49.97	3129	230
33109.25223	17660.4886	-6.12708	45.95	45.95	91.89	1185	230
41007.15223	17843.8886	27.5689	36.08	36.08	72.16	1650	230
30595.05223	18674.3886	175.248	55.60	55.60	111.20	1286	230
18263.65223	19134.7886	16.5529	34.38	34.38	68.77	2289	230
20312.35223	19252.9886	26.2729	32.45	32.45	64.90	1870	230
36596.45223	19774.9886	-167.479	48.82	48.82	97.64	2495	230
39738.55223	23187.5886	-45.6551	52.26	52.26	104.51	1692	230
40092.55223	23035.7886	45.5833	53.11	53.11	106.21	1116	230
38257.35223	23315.8886	260.946	23.74	23.74	47.48	5571	230
14785.65223	25339.7886	-110.455	29.96	29.96	59.91	3940	230
30409.45223	26262.1886	90.2953	11.42	11.42	22.84	8881	230
14922.55223	26687.4886	-81.9431	25.72	25.72	51.43	3239	230
19378.55223	28039.7886	-68.9831	17.47	17.47	34.95	5234	230
28434.15223	27728.0886	234.864	21.27	21.27	42.53	4733	230
24637.65223	27944.9886	187.917	46.82	46.82	93.63	1452	230
15857.85223	29222.0886	-137.023	11.21	11.21	22.42	16253	230
22979.65223	29369.2886	109.671	22.14	22.14	44.27	2589	230
21618.55223	30093.4886	-45.0071	10.41	10.41	20.82	15088	230
14933.15223	31566.7886	-109.807	35.77	35.77	71.54	3026	230
25799.15223	31458.7886	-28.1591	38.36	38.36	76.73	2277	230
15517.15223	32556.1886	41.1121	48.49	48.49	96.98	1249	230
28500.65223	32853.1886	-49.5431	55.15	55.15	110.31	1325	230
21998.25223	33252.5886	-89.7191	18.98	18.98	37.96	6550	230
15968.13555	8270.998424	-103.287	27.74	27.74	55.48	3848	238
30662.83555	8517.498424	15.9453	19.69	19.69	39.38	6697	238
25225.23555	8646.798424	224.472	48.87	48.87	97.73	1743	238
35255.23555	9087.098424	-150.591	38.57	38.57	77.15	2337	238
30564.33555	9586.998424	214.039	18.23	18.23	36.46	10512	238
20754.03555	12739.39842	-31.3587	18.06	18.06	36.13	5539	238
25817.13555	14159.79842	26.9613	22.51	22.51	45.03	3055	238
30471.83555	14359.69842	-64.4067	39.89	39.89	79.79	2068	238
32695.53555	14566.49842	-216.039	82.59	82.59	165.18	2470	238
26027.13555	14938.69842	17.2413	47.92	47.92	95.85	1162	238
24978.93555	15671.29842	-30.7107	29.77	29.77	59.53	2136	238
14446.23555	16481.99842	-31.3587	13.59	13.59	27.18	9373	238
15250.13555	17216.89842	114.927	9.58	9.58	19.17	16025	238
41078.53555	17747.69842	-158.367	38.60	38.60	77.20	2682	238
14812.43555	18240.89842	56.0565	29.51	29.51	59.02	2992	238
18213.33555	19304.09842	62.7633	24.68	24.68	49.36	4353	238
40059.43555	20015.19842	68.7249	28.35	28.35	56.71	2781	238
16548.93555	20522.79842	-106.527	23.55	23.55	47.10	4945	238
18842.33555	20821.09842	167.091	29.79	29.79	59.58	2025	238
19440.03555	20902.79842	-42.3747	41.71	41.71	83.41	2612	238
20347.03555	23258.29842	-41.7267	63.89	63.89	127.78	1169	238
38111.83555	23352.79842	60.5277	55.30	55.30	110.59	1074	238
41221.03555	24146.49842	21.7773	20.72	20.72	41.45	4499	238
36502.43555	25460.79842	209.568	17.99	17.99	35.98	8599	238
20645.43555	26340.89842	278.871	16.46	16.46	32.92	8405	238
37705.53555	26626.89842	48.6045	43.50	43.50	86.99	1926	238
26393.63555	26593.69842	-30.7107	27.44	27.44	54.87	2160	238
39937.53555	27286.89842	-22.9347	21.83	21.83	43.66	3769	238
14971.53555	31540.49842	-87.0867	22.58	22.58	45.17	4213	238
20499.83555	31512.39842	53.8209	16.96	16.96	33.91	4515	238
25707.53555	33008.19842	-1.5507	15.40	15.40	30.80	8534	238
29979.81888	7498.208243	87.3953	17.92	17.92	35.84	4391	246
21119.61888	8700.508243	212.589	23.81	23.81	47.62	3719	246
25661.91888	11234.60824	-164.158	13.52	13.52	27.04	16248	246
25828.01888	14182.90824	53.1161	22.47	22.47	44.93	3693	246
22438.11888	14383.20824	248.358	34.05	34.05	68.11	2248	246
14759.71888	15122.10824	129.872	37.92	37.92	75.83	2370	246
14429.61888	15734.60824	30.8897	23.03	23.03	46.06	2742	246
16849.01888	15613.20824	164.896	49.01	49.01	98.02	1586	246
23948.31888	17791.30824	244.632	47.85	47.85	95.71	1728	246
32282.61888	18147.10824	133.598	48.44	48.44	96.88	1010	246
27442.41888	18603.20824	43.4285	21.24	21.24	42.48	3708	246
14616.51888	19494.70824	-31.3183	50.87	50.87	101.74	1467	246
16636.11888	21158.30824	-52.0543	18.11	18.11	36.22	4839	246
37871.51888	21902.30824	-219.886	37.73	37.73	75.45	3124	246
26743.51888	24613.60824	279.657	46.39	46.39	92.79	1470	246
26650.61888	25307.00824	-9.93433	49.62	49.62	99.24	1385	246
31759.31888	26696.20824	16.6337	26.28	26.28	52.56	3597	246
33072.61888	27402.30824	-120.742	60.17	60.17	120.34	1419	246
16178.01888	27739.70824	86.6501	16.98	16.98	33.96	3703	246
17683.51888	28616.20824	102.299	16.37	16.37	32.73	5104	246
35001.11888	30052.40824	-197.206	101.62	101.62	203.24	1113	246
31505.61888	30614.80824	-29.3743	27.22	27.22	54.45	2786	246
23427.71888	31666.30824	137.324	28.45	28.45	56.90	2426	246
25543.31888	31571.90824	32.8337	31.60	31.60	63.21	1776	246
19841.31888	32868.70824	-193.966	59.11	59.11	118.22	2088	246
20811.00221	8057.518063	-183.558	18.91	18.91	37.82	8480	254
36911.90221	11121.01806	-26.742	48.54	48.54	97.07	1661	254
31568.40221	11672.91806	11.49	46.30	46.30	92.60	1293	254
26681.80221	12048.11806	219.336	29.34	29.34	58.69	2560	254
19825.90221	12696.31806	-87.654	12.03	12.03	24.07	12032	254
23854.70221	12682.81806	11.49	33.28	33.28	66.55	1571	254
25233.60221	13160.81806	230.514	50.26	50.26	100.51	1420	254
32459.40221	13189.91806	-59.79	22.80	22.80	45.59	5358	254
25144.00221	13851.21806	-117.462	24.73	24.73	49.45	5112	254
33438.20221	14194.81806	-168.654	82.90	82.90	165.79	1251	254
34195.80221	14387.51806	192.509	29.84	29.84	59.68	3180	254
32611.40221	14719.41806	-125.238	38.34	38.34	76.68	2233	254
34408.40221	15477.51806	-4.70996	27.22	27.22	54.45	2717	254
20675.70221	15739.51806	-104.502	50.56	50.56	101.12	1682	254
16856.10221	16659.91806	-8.59796	24.47	24.47	48.94	3074	254
36120.70221	17383.51806	-10.542	57.37	57.37	114.74	1184	254
16217.60221	17525.01806	71.7864	45.10	45.10	90.20	1304	254
14529.40221	18332.51806	-106.446	22.63	22.63	45.26	5269	254
24564.40221	18813.71806	-78.582	61.54	61.54	123.07	1298	254
16285.90221	19266.21806	9.54604	13.94	13.94	27.88	8437	254
14384.10221	20686.91806	22.506	34.76	34.76	69.52	2609	254
19278.60221	20832.11806	5.01004	36.22	36.22	72.44	2012	254
33595.90221	21078.91806	21.858	36.29	36.29	72.58	1339	254
15057.20221	21092.51806	-116.814	12.79	12.79	25.58	11663	254
31824.90221	21245.91806	-175.782	35.91	35.91	71.83	3134	254
39337.30221	21256.71806	1.77004	27.04	27.04	54.07	2442	254
14887.50221	21953.71806	-138.198	9.35	9.35	18.70	21741	254
24901.80221	21795.21806	-219.198	27.93	27.93	55.86	3668	254
36236.30221	23122.91806	118.734	20.91	20.91	41.82	2694	254
37868.90221	24682.51806	-2.11796	31.37	31.37	62.74	3026	254
20662.40221	24889.01806	13.434	13.14	13.14	26.28	10153	254
26322.10221	26336.31806	-214.662	23.50	23.50	47.01	4825	254
15038.50221	26571.91806	-20.91	19.31	19.31	38.62	5132	254
39741.40221	26727.31806	-77.934	10.57	10.57	21.15	18404	254
39898.00221	27276.01806	-33.87	26.89	26.89	53.79	2749	254
34407.70221	29820.71806	155.249	28.10	28.10	56.19	2753	254
27335.70221	30304.41806	-12.486	19.31	19.31	38.62	3525	254
19813.40221	30665.21806	-191.334	58.64	58.64	117.28	1867	254
15985.60221	30639.51806	-106.446	34.34	34.34	68.67	2249	254
20394.60221	31282.41806	-182.91	10.97	10.97	21.95	18126	254
35698.40221	31516.91806	-141.438	42.86	42.86	85.72	2023	254
25725.00221	33036.91806	16.674	12.27	12.27	24.54	8351	254
29587.88554	10046.02788	60.6488	23.31	23.31	46.63	4013	262
25149.08554	13031.22788	-136.862	37.80	37.80	75.60	3181	262
36443.78554	13224.22788	-32.5336	57.91	57.91	115.82	1399	262
17316.98554	14002.72788	153.799	73.97	73.97	147.94	1135	262
27993.88554	14616.22788	-132.326	38.98	38.98	77.95	2033	262
40208.68554	16102.82788	263.343	39.33	39.33	78.66	2531	262
40994.28554	17743.62788	-126.494	23.93	23.93	47.85	5294	262
21168.48554	19151.72788	-24.1096	11.73	11.73	23.46	14020	262
16282.58554	19566.22788	-50.6776	44.20	44.20	88.41	1832	262
40800.38554	21377.72788	-59.1016	48.91	48.91	97.83	1385	262
16417.68554	21848.12788	312.526	15.99	15.99	31.98	7427	262
29564.58554	21796.52788	32.2664	33.54	33.54	67.07	1303	262
25067.88554	23195.02788	167.212	33.94	33.94	67.87	1346	262
33891.58554	25995.52788	-97.9816	33.42	33.42	66.83	1824	262
17343.28554	26497.12788	-150.47	16.18	16.18	32.36	9854	262
39747.98554	26781.92788	-56.5096	14.86	14.86	29.72	8275	262
26811.18554	27398.52788	220.867	40.11	40.11	80.21	1410	262
37156.78554	28099.52788	-59.1016	44.58	44.58	89.16	1555	262
38291.58554	28827.12788	-115.478	45.90	45.90	91.80	1720	262
39357.08554	28697.22788	-74.0056	24.30	24.30	48.61	2764	262
18140.08554	29667.02788	154.544	50.84	50.84	101.69	1340	262
28228.28554	31223.22788	112.068	26.89	26.89	53.79	2895	262
20463.38554	32743.02788	25.7864	20.02	20.02	40.03	7759	262
25735.98554	32982.72788	27.0824	18.20	18.20	36.41	4015	262
27443.06886	7793.637702	111.363	46.79	46.79	93.59	1191	270
32551.66886	8259.937702	10.9228	17.92	17.92	35.84	5753	270
14880.26886	9231.237702	-8.51721	50.28	50.28	100.56	1756	270
31112.46886	9945.737702	-102.477	76.21	76.21	152.42	1078	270
14460.56886	11327.7377	-186.717	31.30	31.30	62.60	3307	270
36101.16886	11115.8377	61.4344	49.36	49.36	98.72	1165	270
19846.96886	11774.5377	-15.6452	46.61	46.61	93.21	1544	270
40508.36886	13011.1377	-15.6452	33.25	33.25	66.51	2629	270
34458.66886	17039.2377	21.9388	25.98	25.98	51.95	2221	270
34989.36886	17139.2377	133.719	45.52	45.52	91.04	1527	270
36043.56886	17386.3377	259.658	33.46	33.46	66.93	3946	270
24463.16886	18172.0377	-4.62921	22.14	22.14	44.27	4308	270
33169.66886	17971.4377	328.216	58.99	58.99	117.99	1655	270
14751.66886	18183.5377	-27.3092	24.49	24.49	48.98	3544	270
25576.46886	20423.2377	-21.4772	35.49	35.49	70.98	3580	270
15662.16886	20474.8377	125.522	18.04	18.04	36.08	4054	270
26432.16886	20915.7377	-29.2532	45.71	45.71	91.42	1478	270
29675.46886	22353.7377	-37.6772	30.97	30.97	61.94	1615	270
38736.96886	23541.8377	-112.197	50.02	50.02	100.04	1729	270
36971.36886	24368.0377	30.3628	17.97	17.97	35.94	5397	270
36656.16886	25416.4377	140.426	24.75	24.75	49.50	3532	270
41089.56886	25372.2377	32.3068	51.06	51.06	102.11	1026	270
32597.36886	26273.1377	-211.989	36.15	36.15	72.30	2971	270
36061.26886	26104.2377	-22.1252	25.91	25.91	51.81	2572	270
36536.56886	26716.5377	89.0068	30.19	30.19	60.38	1802	270
33135.56886	27485.5377	-127.101	33.82	33.82	67.64	2682	270
23090.66886	30033.2377	-84.9812	32.78	32.78	65.56	2836	270
37127.66886	30624.1377	-61.6532	27.51	27.51	55.01	4076	270
14956.66886	31520.9377	-70.0772	26.21	26.21	52.42	3601	270
19432.06886	31820.6377	-73.3172	18.25	18.25	36.50	8222	270
23655.46886	31851.8377	-160.149	38.03	38.03	76.07	2738	270
19667.66886	32734.9377	-93.4052	45.50	45.50	91.00	2041	270
24537.25219	8395.447521	-196.397	49.27	49.27	98.53	2134	278
32471.05219	9799.747521	-53.8368	37.66	37.66	75.31	1777	278
31360.75219	11081.24752	-110.213	40.58	40.58	81.15	2347	278
36375.25219	12333.04752	70.4172	10.83	10.83	21.67	16171	278
40599.35219	14251.14752	21.3312	45.12	45.12	90.24	1462	278
33310.55219	15579.54752	32.3472	19.62	19.62	39.23	6388	278
36371.55219	16029.44752	45.8256	52.61	52.61	105.22	1174	278
16724.25219	16371.34752	-178.253	60.03	60.03	120.06	1746	278
29340.85219	17385.04752	31.6992	35.98	35.98	71.97	1488	278
34303.65219	18066.74752	-116.045	38.34	38.34	76.68	2242	278
14637.05219	19656.24752	25.2192	37.14	37.14	74.28	1952	278
16450.85219	20524.44752	175.49	44.01	44.01	88.03	1718	278
35876.85219	20905.34752	31.6992	46.16	46.16	92.32	1662	278
39487.85219	21226.64752	197.101	31.82	31.82	63.63	2036	278
27938.55219	21773.14752	125.562	38.74	38.74	77.48	1277	278
16556.85219	22345.64752	-27.2688	20.23	20.23	40.46	3560	278
39609.95219	23100.04752	265.66	25.53	25.53	51.06	3152	278
30138.05219	23256.34752	4.48316	41.54	41.54	83.08	1501	278
35756.45219	23181.44752	0.595163	29.58	29.58	59.16	1822	278
25685.55219	24682.14752	-107.621	51.50	51.50	103.01	1375	278
36338.95219	25417.64752	123.326	30.36	30.36	60.71	2120	278
31415.45219	25718.24752	159.096	52.14	52.14	104.28	1487	278
26106.75219	26002.74752	-15.6048	35.02	35.02	70.04	1706	278
15009.65219	26583.44752	281.309	17.05	17.05	34.10	7327	278
35470.45219	27671.44752	-88.1808	33.09	33.09	66.18	2062	278
24259.95219	28122.84752	-59.6688	32.50	32.50	65.00	2112	278
33100.65219	28220.14752	188.159	30.94	30.94	61.89	2263	278
14964.95219	29745.24752	-73.9248	43.54	43.54	87.09	1594	278
19754.15219	30892.94752	-105.029	31.42	31.42	62.83	2444	278
35694.65219	31726.34752	-91.4208	40.58	40.58	81.15	2021	278
19469.85219	32713.64752	-17.5488	41.99	41.99	83.98	1556	278
27713.95219	32565.54752	-43.4688	17.92	17.92	35.84	7055	278
23379.45219	33118.34752	-97.2528	48.11	48.11	96.23	1724	278
16775.25219	33089.74752	-218.429	23.24	23.24	46.49	7383	278
24903.23552	7643.457341	54.8083	23.57	23.57	47.15	4486	286
15560.03552	7811.957341	-151.644	48.68	48.68	97.36	1819	286
22140.83552	9017.557341	-134.148	61.84	61.84	123.68	1394	286
15698.03552	9664.057341	-12.3245	21.08	21.08	42.15	5144	286
17188.63552	10157.35734	311.902	61.37	61.37	122.74	1744	286
37297.03552	10608.85734	-5.84446	22.98	22.98	45.97	3910	286
34671.83552	11271.65734	2.57954	61.56	61.56	123.12	1096	286
36310.93552	12306.35734	215.026	25.25	25.25	50.49	2941	286
15147.53552	13055.75734	-193.764	22.54	22.54	45.07	6023	286
39236.33552	13391.25734	-5.19646	13.97	13.97	27.93	7363	286
26724.33552	13584.65734	-4.54846	43.33	43.33	86.66	1882	286
30774.43552	14493.45734	177.021	19.62	19.62	39.23	5547	286
34315.73552	14225.55734	273.897	115.32	115.32	230.65	1286	286
32653.73552	14837.55734	-102.396	28.00	28.00	56.00	3437	286
14969.93552	17239.45734	-95.2685	13.14	13.14	26.28	16105	286
15057.23552	18236.15734	42.8851	51.69	51.69	103.38	1226	286
22692.03552	18816.95734	77.1643	42.60	42.60	85.20	1614	286
16508.73552	20486.75734	295.508	12.93	12.93	25.86	12033	286
21200.53552	20742.85734	27.2035	65.73	65.73	131.46	1016	286
25681.23552	20514.95734	131.564	22.11	22.11	44.23	3091	286
15134.83552	21157.55734	-59.6285	8.57	8.57	17.14	19457	286
37826.93552	21578.65734	-3.25246	14.95	14.95	29.91	6114	286
26022.93552	21596.45734	42.8851	46.56	46.56	93.12	1053	286
26933.83552	24769.65734	327.552	37.94	37.94	75.88	2556	286
15305.13552	25829.15734	140.506	27.41	27.41	54.82	2941	286
36990.13552	26217.05734	-141.276	34.19	34.19	68.39	3008	286
25280.33552	26767.85734	-64.1645	33.42	33.42	66.83	1666	286
19549.03552	26982.15734	46.6111	22.14	22.14	44.27	4177	286
39819.03552	27055.75734	-130.908	25.41	25.41	50.82	5497	286
18975.73552	28249.15734	3.22754	24.26	24.26	48.51	4990	286
20967.13552	28825.65734	-29.1725	16.81	16.81	33.63	6349	286
30454.43552	30645.65734	-113.412	31.53	31.53	63.07	3171	286
31214.43552	30663.65734	127.093	44.72	44.72	89.44	1311	286
23687.03552	31625.95734	-29.1725	18.82	18.82	37.63	6273	286
27572.93552	31609.85734	61.5151	25.06	25.06	50.11	2868	286
17490.53552	31585.85734	-64.8125	29.30	29.30	58.59	2419	286
21859.33552	32494.55734	-117.948	43.12	43.12	86.24	2177	286
15548.81885	7680.66716	-174.932	38.10	38.10	76.21	2511	294
33764.81885	8129.36716	-37.5561	53.39	53.39	106.78	1278	294
29056.41885	9408.56716	142.782	22.63	22.63	45.26	4729	294
15547.51885	12156.56716	43.6707	51.06	51.06	102.11	1227	294
19034.11885	12099.96716	266.486	15.99	15.99	31.98	5633	294
29596.71885	13233.76716	54.8487	40.36	40.36	80.73	1219	294
20777.51885	14432.56716	206.87	38.27	38.27	76.54	1510	294
22028.41885	15879.26716	94.3443	45.15	45.15	90.29	1043	294
16805.11885	16990.06716	139.802	22.35	22.35	44.70	4518	294
17153.01885	17763.76716	239.658	39.92	39.92	79.83	2126	294
17748.71885	18100.76716	-14.8761	15.21	15.21	30.43	7521	294
27544.71885	18425.26716	244.875	32.85	32.85	65.70	1803	294
15943.51885	19018.36716	-56.3481	55.65	55.65	111.30	1599	294
18014.01885	19279.76716	277.663	27.77	27.77	55.53	3011	294
14662.01885	19483.86716	218.048	16.37	16.37	32.73	8952	294
15142.61885	21277.96716	-128.276	12.06	12.06	24.12	9664	294
16127.01885	22686.96716	-16.1721	43.43	43.43	86.85	1398	294
25079.81885	22782.36716	238.168	45.29	45.29	90.57	1424	294
22128.91885	23675.66716	-183.356	38.32	38.32	76.63	2379	294
17697.31885	24111.56716	-205.388	39.28	39.28	78.56	2913	294
40990.61885	24746.36716	-33.6681	20.42	20.42	40.84	4162	294
23070.41885	25550.66716	-36.9081	59.96	59.96	119.92	1194	294
15986.51885	25909.16716	24.0039	45.97	45.97	91.94	1247	294
37622.91885	26799.56716	117.446	24.07	24.07	48.14	3361	294
37884.51885	27595.46716	-185.948	84.19	84.19	168.38	1130	294
19000.61885	28362.26716	37.7091	18.91	18.91	37.82	3134	294
29325.11885	29724.46716	-3.21209	35.77	35.77	71.54	2838	294
32851.01885	31192.06716	278.409	14.84	14.84	29.67	9694	294
33934.21885	31303.36716	-27.1881	27.39	27.39	54.78	2467	294
15438.31885	32539.46716	150.234	36.08	36.08	72.16	1723	294
16138.41885	32760.96716	-96.5241	35.14	35.14	70.27	2228	294
16737.61885	33088.96716	-170.396	42.60	42.60	85.20	2595	294
19552.61885	33088.96716	-206.036	12.98	12.98	25.95	14060	294
28470.10217	8971.07698	-33.6277	38.60	38.60	77.20	1652	302
14586.50217	9390.17698	-97.7797	49.08	49.08	98.16	1633	302
22857.30217	9646.07698	-77.6917	48.63	48.63	97.26	1464	302
34975.50217	10022.27698	-121.756	20.14	20.14	40.27	6679	302
20991.90217	10466.77698	-180.076	24.07	24.07	48.14	4001	302
18127.60217	11763.07698	241.189	71.66	71.66	143.33	1330	302
15629.40217	12137.57698	315.709	27.81	27.81	55.63	3894	302
38963.60217	12300.77698	-62.7877	37.00	37.00	73.99	3843	302
17007.80217	12515.17698	-76.3957	35.87	35.87	71.73	2190	302
16242.40217	13180.17698	-33.6277	10.76	10.76	21.52	10773	302
38472.50217	12879.87698	0.0682824	30.94	30.94	61.89	2429	302
22191.20217	15160.97698	-216.364	43.26	43.26	86.52	2439	302
20780.50217	15587.87698	99.6011	30.87	30.87	61.75	2031	302
36338.10217	16162.37698	57.1247	28.28	28.28	56.57	2714	302
39454.50217	16524.37698	289.627	56.21	56.21	112.43	1810	302
16508.80217	21134.27698	-46.5877	6.92	6.92	13.85	23236	302
28645.50217	22295.87698	-217.012	38.15	38.15	76.30	2590	302
15271.10217	24066.57698	-117.22	35.84	35.84	71.69	2562	302
26191.00217	23959.27698	64.5767	33.63	33.63	67.26	2290	302
36804.50217	25720.37698	-174.244	33.56	33.56	67.12	2836	302
14404.90217	26695.77698	133.88	27.88	27.88	55.77	2116	302
29711.30217	27471.37698	-73.8037	21.17	21.17	42.34	2797	302
34137.10217	27392.67698	-193.684	35.23	35.23	70.46	5652	302
18011.60217	29543.07698	-12.2437	9.49	9.49	18.98	10794	302
22970.40217	30106.77698	-29.7397	13.52	13.52	27.04	9900	302
21569.50217	30279.27698	-193.684	13.68	13.68	27.37	16000	302
31601.90217	31633.37698	108.543	36.57	36.57	73.15	1349	302
14401.90217	32302.57698	-162.58	12.81	12.81	25.62	11251	302
34865.9855	8401.586799	-55.1489	12.69	12.69	25.39	10712	310
35221.0855	9298.286799	74.1271	28.19	28.19	56.38	1851	310
14513.3855	9599.086799	-35.7089	31.46	31.46	62.93	2906	310
30690.3855	9521.086799	-85.6049	64.48	64.48	128.96	1123	310
18135.3855	10241.7868	-179.565	64.03	64.03	128.06	3072	310
36187.5855	10752.0868	-92.7329	35.87	35.87	71.73	2056	310
31655.6855	11255.3868	313.336	61.96	61.96	123.92	1673	310
16776.6855	11866.0868	-53.8529	33.04	33.04	66.08	2713	310
35273.7855	12429.1868	-83.6609	48.49	48.49	96.98	1476	310
21169.4855	12649.8868	72.6367	41.82	41.82	83.65	1373	310
27066.6855	12812.4868	-57.7409	15.66	15.66	31.32	6980	310
28134.4855	12954.9868	-53.2049	35.25	35.25	70.51	1837	310
28765.2855	14173.4868	39.1027	31.27	31.27	62.55	2169	310
31557.5855	15834.6868	19.3711	39.30	39.30	78.61	1347	310
21686.7855	16241.8868	113.623	41.66	41.66	83.32	1190	310
22637.1855	16655.3868	77.1079	54.54	54.54	109.08	1074	310
27937.9855	19547.7868	109.152	26.85	26.85	53.69	1730	310
23041.4855	19593.2868	-125.133	52.33	52.33	104.66	1489	310
22282.6855	21331.0868	23.9071	34.78	34.78	69.57	1722	310
39405.4855	21232.2868	25.8511	25.15	25.15	50.30	4413	310
27527.1855	21495.5868	-43.4849	35.09	35.09	70.18	1612	310
32278.4855	21562.1868	-162.717	20.65	20.65	41.31	6229	310
37123.4855	23989.2868	-71.9969	83.60	83.60	167.21	1015	310
32197.7855	23907.2868	64.4395	71.29	71.29	142.57	1171	310
35321.0855	26079.1868	75.6175	17.97	17.97	35.94	5331	310
15118.6855	26640.1868	-55.1489	36.10	36.10	72.20	2683	310
39721.3855	26668.1868	-103.749	27.46	27.46	54.92	3071	310
38461.0855	27182.8868	-66.8129	31.11	31.11	62.22	2415	310
24554.4855	29346.5868	-60.3329	28.99	28.99	57.98	2636	310
34140.5855	29713.0868	107.661	38.83	38.83	77.67	1554	310
30044.6855	31553.5868	138.96	37.11	37.11	74.23	1541	310
22474.0855	31594.2868	29.0911	20.96	20.96	41.92	3662	310
33936.3855	32399.2868	-37.6529	53.39	53.39	106.78	1115	310
20677.6855	32743.4868	304.394	39.68	39.68	79.36	2702	310
14940.56883	9109.896619	-86.4492	43.43	43.43	86.85	1650	318
34249.56883	10304.99662	141.744	41.54	41.54	83.08	1413	318
15612.06883	11031.79662	260.976	29.27	29.27	58.55	3122	318
38945.86883	12026.89662	-76.7292	50.94	50.94	101.88	1156	318
32459.76883	12730.39662	-182.353	53.62	53.62	107.25	2262	318
15221.76883	12875.89662	-173.281	19.62	19.62	39.23	6694	318
31676.26883	13040.69662	331.025	116.71	116.71	233.43	1006	318
20426.36883	15782.29662	310.159	30.57	30.57	61.14	4376	318
32619.66883	18159.09662	324.318	40.67	40.67	81.34	2081	318
37958.06883	18290.09662	92.5608	23.64	23.64	47.29	5326	318
39116.26883	19750.39662	158.884	58.80	58.80	117.61	1001	318
25721.76883	20412.39662	82.128	37.09	37.09	74.18	1794	318
24914.76883	21396.29662	-19.7052	23.39	23.39	46.77	2764	318
19291.16883	23460.29662	-98.7612	79.60	79.60	159.20	1096	318
20844.66883	24750.29662	-138.937	35.02	35.02	70.04	2222	318
16115.86883	25759.89662	119.388	14.53	14.53	29.06	6951	318
35439.16883	28281.79662	-76.0812	43.80	43.80	87.61	1535	318
20237.76883	28255.69662	276.625	20.49	20.49	40.98	4482	318
25423.36883	28620.09662	-92.2812	32.57	32.57	65.14	2599	318
40960.36883	28527.79662	278.861	55.79	55.79	111.58	1568	318
16673.66883	29587.19662	-113.017	67.28	67.28	134.56	1365	318
27528.66883	31511.69662	25.0068	27.29	27.29	54.59	2242	318
22441.66883	31607.39662	-106.537	18.06	18.06	36.13	6498	318
19821.26883	32784.79662	-113.665	42.46	42.46	84.92	1860	318
34613.46883	33356.49662	30.1908	33.91	33.91	67.82	1342	318
15958.65216	8001.106438	285.371	31.84	31.84	63.68	2995	326
35897.95216	10100.20644	-107.382	19.08	19.08	38.15	8587	326
15190.45216	9885.206438	-89.2376	10.48	10.48	20.96	12208	326
18336.65216	10008.10644	18.9784	40.39	40.39	80.78	1933	326
35885.95216	10149.90644	-49.7096	31.96	31.96	63.91	1911	326
34210.15216	10217.00644	67.0276	29.74	29.74	59.49	2108	326
16324.15216	10728.90644	-98.3096	23.74	23.74	47.48	5392	326
33568.95216	12204.00644	227.246	37.73	37.73	75.45	2410	326
32415.15216	12603.20644	-78.8696	20.98	20.98	41.97	5083	326
39330.25216	13316.70644	-156.63	21.48	21.48	42.96	6336	326
32941.45216	13315.00644	-156.63	41.26	41.26	82.52	2664	326
31507.75216	14927.40644	-83.4056	60.64	60.64	121.28	1681	326
34038.25216	15542.60644	-146.262	25.06	25.06	50.11	5578	326
33999.75216	15640.20644	-87.9416	30.52	30.52	61.04	2999	326
38250.65216	16715.10644	-97.0136	25.03	25.03	50.07	5935	326
15586.65216	19553.20644	122.918	41.68	41.68	83.37	1633	326
33989.35216	19839.80644	-47.7656	62.88	62.88	125.76	1061	326
37099.35216	21347.00644	-119.694	34.01	34.01	68.01	2716	326
18432.95216	23659.80644	289.097	12.20	12.20	24.40	15694	326
20387.65216	23868.10644	-91.1816	52.80	52.80	105.60	1407	326
23024.35216	23863.50644	227.991	16.46	16.46	32.92	6482	326
37665.45216	25063.60644	-16.6616	40.06	40.06	80.12	1509	326
19726.15216	26051.60644	58.8304	38.86	38.86	77.72	1919	326
30431.95216	26208.10644	50.6332	15.24	15.24	30.47	9186	326
16158.25216	26844.30644	20.2744	9.58	9.58	19.17	12994	326
25317.45216	27443.40644	322.631	36.88	36.88	73.76	2490	326
16990.95216	29691.40644	-180.606	24.96	24.96	49.93	3950	326
39970.75216	30151.50644	-156.63	71.24	71.24	142.48	1086	326
24339.45216	32071.50644	190.731	26.75	26.75	53.51	2448	326
28614.05216	32105.40644	289.842	52.59	52.59	105.17	1557	326
15268.63548	7721.616258	48.2013	43.26	43.26	86.52	1303	334
26030.33548	7966.316258	-0.00993001	24.16	24.16	48.32	3648	334
31622.83548	8218.716258	11.6541	36.86	36.86	73.71	1638	334
32456.33548	9160.616258	42.9849	17.71	17.71	35.42	5529	334
31511.93548	9522.116258	-176.266	40.48	40.48	80.96	2427	334
30709.73548	9533.616258	-97.8579	30.40	30.40	60.81	3974	334
15221.23548	9870.216258	-16.8579	32.71	32.71	65.42	1956	334
29523.73548	10614.91626	-5.84193	61.63	61.63	123.26	1078	334
17824.13548	10997.61626	83.2257	28.38	28.38	56.76	2699	334
23079.83548	12123.11626	54.9081	28.87	28.87	57.74	1583	334
32449.43548	12626.01626	140.606	20.18	20.18	40.36	6764	334
23914.33548	13884.21626	7.11807	27.39	27.39	54.78	2254	334
31383.53548	13785.61626	-127.018	65.61	65.61	131.22	1259	334
35346.13548	15049.81626	-219.682	100.84	100.84	201.68	1295	334
37175.13548	16357.41626	275.487	17.31	17.31	34.62	7309	334
28139.53548	17038.21626	198.732	30.29	30.29	60.57	1655	334
24075.33548	17338.31626	-81.6579	66.67	66.67	133.34	1087	334
30298.13548	17223.51626	102.601	22.61	22.61	45.22	2946	334
18181.43548	18596.61626	81.7353	22.28	22.28	44.56	2509	334
22394.73548	19700.21626	23.9661	26.40	26.40	52.80	2471	334
19183.43548	19810.21626	-199.594	58.99	58.99	117.99	1511	334
25331.13548	20277.71626	259.093	33.21	33.21	66.41	2200	334
23416.73548	21054.91626	-60.9219	7.63	7.63	15.26	19171	334
39359.93548	21329.31626	-132.85	14.06	14.06	28.12	9768	334
18941.13548	21553.91626	1.93407	40.44	40.44	80.87	1313	334
32376.63548	21689.31626	285.175	16.13	16.13	32.26	7877	334
29539.23548	21975.71626	-123.13	38.03	38.03	76.07	1683	334
29677.23548	22395.21626	7.11807	30.83	30.83	61.65	1790	334
14815.53548	23884.51626	-77.7699	33.79	33.79	67.59	2346	334
27720.93548	24064.91626	288.901	41.99	41.99	83.98	1715	334
32262.73548	25128.81626	-70.6419	33.35	33.35	66.69	2243	334
19154.33548	25667.71626	26.5581	19.71	19.71	39.42	4503	334
17516.33548	26739.61626	128.683	24.33	24.33	48.65	3256	334
14627.53548	27182.21626	-52.4979	12.25	12.25	24.49	15451	334
26547.33548	27858.61626	-37.5939	11.04	11.04	22.09	9547	334
20199.93548	28190.11626	-54.4419	14.20	14.20	28.40	6776	334
17805.43548	30861.51626	125.702	12.13	12.13	24.26	13362	334
28120.03548	31207.01626	259.838	29.34	29.34	58.69	2519	334
18912.43548	31645.41626	153.274	14.93	14.93	29.86	5588	334
30513.33548	32415.61626	-64.8099	23.10	23.10	46.21	3457	334
34021.53548	32897.41626	72.0477	50.07	50.07	100.13	1133	334
26070.01881	7827.826077	274.546	64.64	64.64	129.29	1595	342
31579.71881	8512.726077	-164.15	35.87	35.87	71.73	3347	342
29170.91881	8654.626077	-3.44628	19.64	19.64	39.28	6637	342
34171.51881	9114.126077	-135.638	20.06	20.06	40.13	5903	342
18547.31881	10051.52608	6.92172	29.72	29.72	59.44	2048	342
23915.11881	10441.22608	-50.7503	34.90	34.90	69.80	1806	342
38042.51881	11218.52608	-212.102	54.26	54.26	108.52	2046	342
15705.41881	12419.32608	-199.142	30.83	30.83	61.65	4331	342
26698.81881	13602.02608	-190.718	29.08	29.08	58.17	3590	342
39338.41881	13507.32608	-98.7023	23.01	23.01	46.02	3406	342
40709.71881	14047.52608	109.857	15.02	15.02	30.05	9883	342
15301.31881	14289.52608	138.919	23.48	23.48	46.96	2646	342
23873.61881	14282.72608	-51.3983	19.55	19.55	39.09	4067	342
25849.01881	14156.32608	176.179	12.20	12.20	24.40	6975	342
37093.21881	15364.12608	-154.43	60.66	60.66	121.33	1707	342
26863.51881	16257.32608	-117.494	46.65	46.65	93.31	1392	342
28350.01881	17596.32608	-138.878	62.36	62.36	124.72	1266	342
29544.21881	18635.92608	-107.774	17.19	17.19	34.38	5424	342
19455.71881	18696.82608	-37.1423	25.65	25.65	51.29	4278	342
33790.11881	19747.12608	-55.9343	44.93	44.93	89.87	1257	342
21054.71881	20909.12608	-15.1103	17.59	17.59	35.18	6648	342
36423.71881	23132.92608	151.588	34.03	34.03	68.06	1980	342
16439.61881	23365.92608	109.857	53.15	53.15	106.30	1339	342
19954.61881	24080.52608	123.27	37.16	37.16	74.32	1287	342
25927.61881	24200.62608	107.621	17.24	17.24	34.48	5710	342
38526.71881	29713.82608	200.771	40.13	40.13	80.26	1393	342
26192.91881	29878.02608	235.05	48.09	48.09	96.18	1272	342
24377.91881	30783.02608	-115.55	46.28	46.28	92.55	1524	342
19515.31881	31408.02608	-171.278	16.65	16.65	33.30	9115	342
23543.01881	31703.12608	-133.046	47.29	47.29	94.58	2572	342
16010.81881	31635.52608	-138.23	25.65	25.65	51.29	3049	342
24765.51881	32018.92608	156.059	12.88	12.88	25.76	9134	342
25757.61881	33077.02608	-113.606	10.76	10.76	21.52	14243	342
16875.71881	33544.52608	-211.454	46.72	46.72	93.45	2406	342
34775.20214	8235.935897	-190.267	39.21	39.21	78.42	2855	350
15156.50214	9331.135897	-131.299	16.72	16.72	33.44	9754	350
16919.40214	11027.0359	-26.9706	34.97	34.97	69.94	2098	350
37065.50214	11103.7359	24.2214	44.42	44.42	88.83	1297	350
19655.30214	11672.1359	113.386	46.09	46.09	92.17	1230	350
15634.30214	12159.2359	95.5014	11.45	11.45	22.89	11843	350
19837.00214	12136.9359	-127.411	38.48	38.48	76.96	2248	350
14965.50214	12941.1359	44.8278	13.89	13.89	27.79	10068	350
40591.40214	13062.1359	-10.1226	16.63	16.63	33.25	8304	350
15232.40214	13775.6359	-141.019	27.06	27.06	54.12	3854	350
40466.30214	14187.3359	7.37337	35.14	35.14	70.27	1589	350
32134.40214	21661.2359	275.095	29.58	29.58	59.16	3640	350
19534.60214	23604.6359	102.953	34.97	34.97	69.94	1529	350
37667.60214	25019.4359	-14.6586	25.79	25.79	51.57	3145	350
29552.50214	25181.5359	-62.6106	38.27	38.27	76.54	1842	350
38774.20214	26709.5359	-142.315	41.40	41.40	82.80	2025	350
31510.40214	26907.5359	-51.5946	36.36	36.36	72.72	2054	350
19309.70214	27985.3359	75.381	9.09	9.09	18.18	13885	350
16984.30214	29170.2359	-212.947	14.98	14.98	29.96	8240	350
40359.70214	29254.7359	-208.411	55.72	55.72	111.44	1965	350
38679.10214	30036.7359	-96.3066	18.06	18.06	36.13	6447	350
21471.50214	30245.2359	93.2658	13.45	13.45	26.89	9662	350
33724.60214	31395.9359	-72.9786	26.82	26.82	53.65	3129	350
31344.70214	31520.3359	241.561	29.06	29.06	58.12	2539	350
14462.40214	32160.0359	-174.715	15.71	15.71	31.42	8672	350
15813.48547	9377.945716	-95.855	31.63	31.63	63.26	3356	358
26360.58547	9500.545716	247.326	48.61	48.61	97.21	1407	358
16278.18547	10914.24572	-209.903	10.76	10.76	21.52	24269	358
17059.88547	10946.44572	247.326	8.74	8.74	17.47	22249	358
31369.38547	11246.94572	-75.767	17.73	17.73	35.47	9010	358
33432.28547	12066.74572	-110.111	30.29	30.29	60.57	3486	358
15585.28547	12102.04572	-23.279	14.84	14.84	29.67	4522	358
26966.38547	12347.54572	-26.519	27.20	27.20	54.40	2924	358
32346.78547	12652.14572	51.3382	21.74	21.74	43.47	5381	358
35321.58547	12407.74572	-162.599	33.72	33.72	67.45	3075	358
39979.38547	13025.74572	-91.967	23.03	23.03	46.06	5939	358
14931.78547	13011.94572	-55.031	22.56	22.56	45.12	3655	358
36049.88547	15257.54572	-102.983	46.94	46.94	93.87	1813	358
30153.58547	16385.14572	-129.551	26.92	26.92	53.84	4800	358
15888.38547	16464.14572	-191.111	19.29	19.29	38.57	6148	358
19535.58547	17080.54572	17.545	39.68	39.68	79.36	1572	358
29975.58547	17551.24572	-49.199	21.62	21.62	43.24	4229	358
33864.48547	18103.84572	-122.423	56.99	56.99	113.98	1479	358
40870.38547	19891.54572	7.17703	32.88	32.88	65.75	2418	358
14611.98547	20168.34572	4.58503	14.20	14.20	28.40	8734	358
21370.38547	20904.84572	-156.767	20.49	20.49	40.98	4537	358
15446.18547	23180.74572	-93.263	12.81	12.81	25.62	12375	358
27601.48547	23627.74572	81.1462	46.04	46.04	92.08	1221	358
29845.38547	24579.44572	291.293	59.02	59.02	118.03	1897	358
14930.18547	25558.04572	154.921	23.15	23.15	46.30	3741	358
23313.48547	26194.44572	-42.719	55.11	55.11	110.21	1065	358
24881.28547	26296.84572	-154.175	46.11	46.11	92.22	1829	358
18240.88547	26830.74572	-129.551	17.05	17.05	34.10	6210	358
18593.58547	28039.14572	-196.943	21.76	21.76	43.52	7363	358
28612.18547	27872.54572	315.884	35.82	35.82	71.64	2369	358
25450.68547	29558.04572	-125.015	24.30	24.30	48.61	5404	358
21460.58547	30220.14572	16.249	22.63	22.63	45.26	4730	358
26165.88547	30352.54572	170.57	28.83	28.83	57.65	2005	358
18744.58547	30585.94572	-113.351	8.20	8.20	16.39	25560	358
14450.68547	32120.04572	-134.087	13.92	13.92	27.84	6385	358
27331.98547	32466.64572	-131.495	15.05	15.05	30.10	8737	358
15484.66879	8292.555536	-112.251	38.98	38.98	77.95	1757	366
23835.06879	11024.35554	-124.563	24.92	24.92	49.83	3938	366
24580.56879	11433.05554	279.918	49.41	49.41	98.82	1747	366
15704.46879	11746.15554	-127.155	50.84	50.84	101.69	2166	366
21575.26879	11670.95554	54.1227	52.85	52.85	105.69	1215	366
31275.46879	12289.65554	244.149	34.50	34.50	69.00	2454	366
35381.46879	12540.95554	-102.531	52.66	52.66	105.32	1916	366
39264.06879	13508.95554	-106.419	34.57	34.57	69.14	2152	366
23770.06879	14051.05554	23.8287	37.44	37.44	74.89	1447	366
27288.96879	14411.75554	-8.57132	52.33	52.33	104.66	1054	366
25893.36879	15811.45554	-13.7553	18.58	18.58	37.16	7385	366
37136.76879	16486.75554	173.355	33.77	33.77	67.54	1997	366
27320.76879	16493.55554	-173.163	51.95	51.95	103.90	1823	366
30978.86879	19658.45554	-123.915	73.92	73.92	147.85	1003	366
20553.26879	20631.65554	145.037	37.84	37.84	75.69	1674	366
38916.46879	22778.55554	-195.843	32.26	32.26	64.53	5108	366
26640.46879	23525.85554	317.178	14.74	14.74	29.48	12569	366
22993.86879	23822.45554	203.163	33.70	33.70	67.40	2096	366
15793.36879	25793.65554	322.395	40.98	40.98	81.95	2548	366
39786.76879	26772.95554	-173.163	25.53	25.53	51.06	4019	366
17972.96879	28005.35554	121.936	8.12	8.12	16.25	21393	366
19309.66879	28044.35554	77.2239	30.26	30.26	60.52	2148	366
26536.46879	29437.05554	-161.499	47.24	47.24	94.48	1791	366
27425.06879	30162.25554	104.051	32.05	32.05	64.10	1622	366
30099.86879	30150.05554	164.412	46.16	46.16	92.32	1210	366
18854.26879	30426.15554	44.4351	39.42	39.42	78.85	1597	366
22379.26879	31772.65554	196.456	46.25	46.25	92.50	1436	366
27436.66879	32771.35554	34.1967	38.25	38.25	76.49	1436	366
28460.46879	32811.75554	19.2927	10.95	10.95	21.90	9878	366
24046.76879	32884.95554	-13.1073	35.68	35.68	71.36	1854	366
17965.96879	33503.35554	-74.6673	10.01	10.01	20.02	15104	366
15426.55212	7907.165355	109.816	27.95	27.95	55.91	1823	374
17613.95212	7883.165355	-65.7917	58.00	58.00	116.01	1297	374
17393.85212	9049.765355	8.08033	61.96	61.96	123.92	1197	374
31564.95212	9141.865355	35.2963	34.90	34.90	69.80	2010	374
29384.85212	9465.665355	136.644	30.31	30.31	60.62	1838	374
38038.15212	10514.16536	-28.2077	31.30	31.30	62.60	1763	374
17169.75212	12369.76536	225.322	20.06	20.06	40.13	6551	374
34030.75212	13484.56536	-222.608	20.51	20.51	41.02	8732	374
23989.25212	13702.06536	324.434	66.72	66.72	133.43	1336	374
15734.25212	14232.16536	-199.928	61.65	61.65	123.31	2027	374
32930.45212	15149.46536	29.4643	61.49	61.49	122.98	1254	374
15917.45212	15571.26536	326.67	13.61	13.61	27.22	12350	374
32812.75212	17395.96536	-56.0717	49.60	49.60	99.19	2143	374
38972.65212	17307.06536	252.895	42.74	42.74	85.49	1915	374
14702.95212	18075.06536	80.0083	19.33	19.33	38.67	5785	374
36712.65212	19655.86536	-154.568	57.27	57.27	114.55	1828	374
32705.45212	19911.96536	-74.2157	26.45	26.45	52.89	2949	374
20643.95212	20328.56536	288.664	17.87	17.87	35.75	8083	374
14413.45212	20781.86536	-95.5997	9.04	9.04	18.09	15007	374
21382.15212	20787.16536	-105.968	10.29	10.29	20.58	18135	374
34705.85212	21381.16536	-104.024	58.24	58.24	116.48	1238	374
19567.95212	21819.46536	232.774	17.43	17.43	34.85	6692	374
21228.55212	24249.36536	293.136	43.99	43.99	87.98	1920	374
41333.95212	26092.26536	-12.0077	46.46	46.46	92.93	1201	374
22081.05212	27327.66536	91.9315	36.86	36.86	73.71	1193	374
20913.55212	27800.96536	-100.784	11.45	11.45	22.89	14645	374
17981.35212	27968.06536	157.509	8.08	8.08	16.16	18824	374
33316.25212	28335.26536	71.8111	28.83	28.83	57.65	2611	374
17173.75212	28600.06536	-94.3037	13.21	13.21	26.42	7588	374
16394.65212	29620.76536	-49.5917	38.86	38.86	77.72	1734	374
18853.75212	30178.76536	-219.368	20.75	20.75	41.50	5692	374
20479.85212	30133.96536	68.8303	14.27	14.27	28.54	5903	374
22599.75212	30602.86536	273.76	9.16	9.16	18.32	10974	374
33812.25212	30890.56536	-87.1757	28.87	28.87	57.74	2341	374
37869.65212	31121.86536	-102.728	28.94	28.94	57.89	3111	374
17437.95212	32571.66536	-220.016	24.19	24.19	48.37	4784	374
19848.65212	32681.56536	-56.0717	22.68	22.68	45.36	3986	374
16863.25212	33215.36536	220.851	43.87	43.87	87.75	1586	374
18584.35212	33518.86536	-54.1277	8.05	8.05	16.11	20933	374
24685.95212	33474.66536	-39.2237	21.29	21.29	42.58	4243	374
26276.73545	7915.175175	220.655	42.91	42.91	85.82	1716	382
30576.73545	9450.075175	48.5136	18.86	18.86	37.73	6621	382
25963.73545	10147.77517	-29.052	43.43	43.43	86.85	1482	382
35146.13545	10443.07517	-12.852	59.11	59.11	118.22	1050	382
24220.93545	11715.27517	-91.26	41.64	41.64	83.27	1427	382
17054.13545	12061.47517	-146.988	67.26	67.26	134.52	1651	382
16265.33545	13227.47517	-21.276	7.89	7.89	15.78	21393	382
40058.23545	13301.57517	263.876	46.61	46.61	93.21	1698	382
37422.63545	13764.37517	-127.548	54.59	54.59	109.18	1354	382
19833.63545	15045.17517	113.346	34.74	34.74	69.47	1462	382
24197.83545	15209.37517	-71.172	30.21	30.21	60.43	2129	382
25879.13545	18424.17517	-194.94	59.68	59.68	119.35	1589	382
19782.23545	19660.07517	226.616	44.44	44.44	88.88	1579	382
41349.43545	20220.57517	102.168	18.96	18.96	37.92	5147	382
38106.73545	21167.47517	-124.308	34.36	34.36	68.72	2292	382
21604.73545	21590.27517	193.082	40.06	40.06	80.12	1638	382
26009.23545	21518.67517	154.332	55.91	55.91	111.82	1061	382
28239.33545	21598.77517	239.285	29.79	29.79	59.58	2234	382
35931.23545	21550.67517	169.236	57.44	57.44	114.88	1036	382
19615.53545	21843.67517	99.1872	15.64	15.64	31.27	6642	382
40855.03545	23200.47517	11.772	43.66	43.66	87.32	1430	382
19758.03545	23916.87517	273.564	54.21	54.21	108.42	1390	382
20016.53545	25281.87517	107.384	9.66	9.66	19.31	14192	382
39403.93545	26890.57517	26.676	29.56	29.56	59.11	2658	382
24530.93545	27999.27517	94.716	26.92	26.92	53.84	3537	382
15485.73545	29983.77517	47.7684	37.49	37.49	74.98	1628	382
36380.43545	30429.47517	167	63.56	63.56	127.12	1084	382
16129.53545	30914.77517	131.231	22.02	22.02	44.04	4176	382
17605.13545	30863.87517	-167.076	61.82	61.82	123.64	1852	382
25232.81878	8060.084994	236.853	38.39	38.39	76.77	2398	390
29209.61878	8615.084994	-107.656	23.48	23.48	46.96	6043	390
25692.71878	11246.78499	-51.2804	13.52	13.52	27.04	10825	390
33830.01878	12591.88499	-70.7204	19.57	19.57	39.14	3809	390
39289.91878	13371.98499	33.6076	18.79	18.79	37.59	4728	390
19000.21878	13573.98499	119.111	15.35	15.35	30.71	4835	390
24954.41878	15719.38499	219.713	19.29	19.29	38.57	4926	390
16216.21878	18744.98499	-149.776	53.88	53.88	107.76	1895	390
16516.81878	21103.68499	-208.096	15.43	15.43	30.85	8361	390
37645.91878	21296.38499	-175.048	66.86	66.86	133.72	1723	390
33744.41878	20943.78499	-65.5364	42.32	42.32	84.64	1436	390
17334.71878	21824.58499	7.68763	32.17	32.17	64.34	1721	390
36247.61878	21960.78499	-36.3764	39.35	39.35	78.70	2017	390
18829.21878	22888.48499	259.954	57.60	57.60	115.21	1387	390
34768.71878	22856.08499	204.809	37.47	37.47	74.94	1723	390
27425.71878	23466.98499	163.823	39.23	39.23	78.47	1982	390
19594.31878	23616.38499	-222.352	29.06	29.06	58.12	5162	390
29988.91878	24285.98499	16.1116	44.56	44.56	89.11	1310	390
29862.91878	25089.98499	82.5964	38.79	38.79	77.57	1104	390
23315.31878	25340.48499	63.2212	22.23	22.23	44.46	3897	390
24224.81878	25617.28499	-59.7044	18.35	18.35	36.69	3828	390
17231.61878	25762.98499	68.4376	25.39	25.39	50.77	2904	390
19614.51878	26035.88499	137.741	30.03	30.03	60.05	2110	390
16180.61878	26704.78499	-61.0004	11.26	11.26	22.51	10956	390
39773.31878	26797.08499	-165.976	57.32	57.32	114.64	1587	390
27740.71878	29006.88499	-3.32837	11.82	11.82	23.64	8172	390
33801.91878	30868.88499	-97.2884	18.58	18.58	37.16	7461	390
19777.51878	32484.48499	-123.208	11.26	11.26	22.51	12327	390
30067.7021	7530.594814	310.431	23.67	23.67	47.34	4900	398
34816.2021	8342.694814	-38.5167	18.20	18.20	36.41	3735	398
19473.2021	8793.594814	40.6689	41.92	41.92	83.84	1470	398
33783.8021	9034.394814	-188.205	15.80	15.80	31.60	12837	398
15824.1021	9537.994814	-132.477	12.62	12.62	25.25	11836	398
32105.7021	10129.69481	49.6113	19.31	19.31	38.62	5379	398
37288.0021	10739.69481	-30.0927	39.14	39.14	78.28	1653	398
21269.7021	11044.89481	36.1977	20.68	20.68	41.35	2942	398
20795.5021	11268.59481	-111.741	68.04	68.04	136.07	1385	398
27033.3021	13174.19481	292.546	28.87	28.87	57.74	3112	398
21075.6021	13611.19481	305.96	32.64	32.64	65.28	2510	398
15179.5021	14443.29481	272.426	23.55	23.55	47.10	6278	398
34246.6021	14453.59481	-53.4207	17.83	17.83	35.65	7985	398
30606.8021	14665.59481	39.9237	32.29	32.29	64.57	1678	398
38227.8021	15071.69481	-69.6207	56.97	56.97	113.93	1255	398
34233.5021	16151.59481	66.0057	35.91	35.91	71.83	1802	398
31061.4021	17476.89481	53.3373	42.91	42.91	85.82	1037	398
18249.8021	18207.99481	123.386	37.19	37.19	74.37	1588	398
24287.1021	18482.59481	24.9873	36.69	36.69	73.38	2268	398
30712.2021	18888.69481	6.84328	29.37	29.37	58.73	2367	398
41073.0021	19607.89481	-9.35672	29.96	29.96	59.91	2119	398
21778.3021	20779.69481	146.487	44.53	44.53	89.07	1372	398
33607.5021	21095.09481	-21.0207	34.64	34.64	69.28	1592	398
37504.1021	21217.29481	168.843	43.07	43.07	86.15	2046	398
16458.2021	21709.09481	-50.8287	19.90	19.90	39.80	6948	398
17025.4021	22397.39481	165.117	18.25	18.25	36.50	4597	398
38776.8021	22446.59481	-70.9167	23.79	23.79	47.57	5623	398
37044.9021	22995.39481	8.13928	33.28	33.28	66.55	2385	398
24136.0021	23357.09481	171.824	37.47	37.47	74.94	1349	398
24708.0021	24308.99481	76.4385	12.79	12.79	25.58	9716	398
36445.9021	24706.59481	-11.3007	57.11	57.11	114.22	1137	398
15303.5021	25245.69481	-206.997	40.27	40.27	80.54	3447	398
27928.5021	25148.19481	24.9873	19.76	19.76	39.52	4618	398
33995.6021	25191.69481	-140.253	29.41	29.41	58.83	4180	398
40281.9021	25083.89481	-186.909	35.21	35.21	70.41	2870	398
18950.2021	26267.09481	118.17	17.87	17.87	35.75	6870	398
15305.1021	26927.09481	9.43528	24.94	24.94	49.88	2704	398
19604.1021	27123.89481	118.17	13.92	13.92	27.84	10351	398
25510.2021	27351.09481	-18.4287	25.65	25.65	51.29	4422	398
29644.5021	27394.99481	139.035	23.08	23.08	46.16	2093	398
34118.0021	27836.39481	-77.3967	49.60	49.60	99.19	1428	398
28842.1021	27938.69481	34.7073	23.27	23.27	46.53	1840	398
37459.5021	28817.49481	2.30728	45.07	45.07	90.15	1082	398
15807.6021	28940.39481	-100.725	16.72	16.72	33.44	7144	398
17870.3021	28892.49481	-212.829	13.38	13.38	26.75	12568	398
36824.0021	30071.29481	63.7701	39.96	39.96	79.93	1256	398
31668.8021	30375.49481	42.1593	57.30	57.30	114.59	1032	398
19877.1021	30559.89481	-70.2687	26.40	26.40	52.80	3410	398
30074.8021	30812.09481	-98.7807	65.28	65.28	130.56	1164	398
30515.2021	30902.79481	-68.9727	44.70	44.70	89.40	1441	398
28497.9021	31477.19481	134.564	17.57	17.57	35.14	7556	398
21947.8021	32807.79481	-72.8607	17.99	17.99	35.98	7436	398
24210.3021	32885.19481	-42.4047	17.24	17.24	34.48	6529	398
27070.68543	7490.504633	172.373	22.63	22.63	45.26	3032	406
27258.38543	8081.504633	2.75894	40.11	40.11	80.21	1794	406
21398.78543	8278.304633	20.9029	42.63	42.63	85.25	1299	406
35229.28543	9254.004633	-27.6971	55.95	55.95	111.91	1092	406
22842.38543	9739.304633	148.527	41.40	41.40	82.80	1224	406
32894.98543	10879.50463	-108.697	33.82	33.82	67.64	2529	406
36245.98543	10980.60463	-154.705	50.09	50.09	100.18	1629	406
18583.58543	10984.70463	186.532	44.63	44.63	89.25	1690	406
31939.08543	12435.90463	-102.865	65.56	65.56	131.13	1096	406
17933.98543	12674.40463	-185.161	28.26	28.26	56.52	4056	406
37007.58543	13184.90463	-2.42506	29.51	29.51	59.02	4792	406
19402.78543	13220.90463	74.7517	52.52	52.52	105.03	1098	406
34580.68543	13726.80463	267.013	57.20	57.20	114.41	1827	406
14435.28543	14304.90463	81.4585	31.16	31.16	62.31	2495	406
15616.68543	14556.40463	295.331	45.69	45.69	91.37	2443	406
15248.68543	15689.60463	223.792	18.37	18.37	36.74	6299	406
14467.08543	16135.50463	-210.433	10.01	10.01	20.02	22601	406
24959.78543	16138.80463	-93.1451	43.50	43.50	86.99	1543	406
15061.78543	17039.00463	239.441	13.64	13.64	27.27	10224	406
26104.58543	17862.40463	-150.169	68.37	68.37	136.73	1321	406
16136.88543	20520.10463	152.998	15.75	15.75	31.51	4492	406
30080.38543	21600.10463	-27.6971	44.60	44.60	89.21	1079	406
17644.48543	24651.50463	-50.3771	41.19	41.19	82.38	1990	406
34047.98543	25141.60463	-30.2891	28.90	28.90	57.79	1842	406
16045.38543	25300.40463	146.291	45.00	45.00	90.01	1379	406
28223.28543	27199.20463	166.411	33.16	33.16	66.32	2225	406
37066.68543	27548.90463	261.052	58.19	58.19	116.38	1378	406
30828.38543	27708.30463	-45.1931	40.11	40.11	80.21	1145	406
22534.58543	29407.90463	59.1025	24.75	24.75	49.50	3134	406
35500.68543	29942.90463	-92.4971	48.56	48.56	97.12	1425	406
24747.88543	29988.70463	-25.1051	60.50	60.50	121.00	1250	406
38629.28543	30224.00463	-176.737	47.29	47.29	94.58	1793	406
33041.18543	31140.40463	243.167	33.77	33.77	67.54	2287	406
21057.48543	32343.10463	15.7189	36.50	36.50	73.00	1895	406
23592.98543	33051.60463	-117.121	42.77	42.77	85.53	1723	406
30697.38543	33251.80463	170.883	50.44	50.44	100.89	1191	406
20365.56876	8928.514453	-120.557	19.36	19.36	38.72	9455	414
31481.96876	9648.814453	-102.413	24.00	24.00	47.99	4663	414
16257.46876	10526.01445	-178.877	35.98	35.98	71.97	3516	414
16158.86876	11108.71445	152.801	9.35	9.35	18.70	22710	414
23833.36876	11081.81445	-128.981	18.60	18.60	37.21	6724	414
25731.06876	11363.31445	-88.1574	29.37	29.37	58.73	2202	414
39612.46876	11833.61445	-163.973	44.39	44.39	88.78	1796	414
25879.16876	14136.01445	189.316	11.78	11.78	23.55	9107	414
15269.96876	14378.01445	115.541	19.05	19.05	38.10	3438	414
39368.56876	14496.81445	4.50659	47.48	47.48	94.95	1908	414
14680.46876	15199.51445	-31.7814	43.40	43.40	86.81	1734	414
37985.86876	15728.41445	-109.541	39.23	39.23	78.47	2013	414
37454.06876	17885.31445	28.4826	8.97	8.97	17.95	15322	414
29863.06876	18104.01445	-77.7894	72.06	72.06	144.13	1003	414
39824.46876	18705.71445	262.346	34.67	34.67	69.33	2218	414
18193.06876	18851.71445	-162.677	42.84	42.84	85.67	2332	414
32536.56876	18945.41445	239.99	48.84	48.84	97.69	1811	414
34366.76876	19512.81445	-22.7094	38.32	38.32	76.63	2133	414
19045.16876	19949.01445	-188.597	46.11	46.11	92.22	2433	414
17967.06876	20439.61445	-176.933	36.17	36.17	72.35	2792	414
19416.76876	20234.41445	32.3706	35.70	35.70	71.40	1510	414
22509.06876	20133.61445	-64.1814	42.41	42.41	84.83	1745	414
19483.36876	21799.91445	192.297	27.67	27.67	55.34	2763	414
18128.16876	22253.31445	163.234	27.79	27.79	55.58	2063	414
29159.06876	22280.91445	-96.5814	57.49	57.49	114.97	1260	414
16852.86876	23512.71445	41.0214	59.72	59.72	119.45	1043	414
32425.66876	23441.71445	55.1802	45.95	45.95	91.89	1115	414
17688.46876	23861.51445	-82.3254	20.37	20.37	40.74	6134	414
33256.76876	24336.11445	-11.0454	22.18	22.18	44.37	2998	414
38964.26876	25506.91445	81.2622	42.37	42.37	84.73	1792	414
23081.06876	26640.21445	256.384	18.70	18.70	37.40	7169	414
22131.66876	27262.61445	233.283	20.82	20.82	41.64	3688	414
17249.76876	28011.51445	-211.277	46.94	46.94	93.87	2481	414
23863.66876	28141.31445	301.096	90.90	90.90	181.81	1045	414
34295.36876	28129.31445	105.854	23.60	23.60	47.19	2897	414
33391.76876	29492.31445	-146.477	29.15	29.15	58.31	3461	414
36466.36876	29313.71445	177.393	33.86	33.86	67.73	1687	414
32395.26876	30441.51445	-52.5174	20.09	20.09	40.18	3117	414
26114.96876	30956.11445	-81.0294	43.03	43.03	86.05	1568	414
22372.26876	31470.31445	-176.285	23.74	23.74	47.48	4398	414
27320.76876	32378.21445	-202.205	16.91	16.91	33.82	6338	414
31292.56876	33168.81445	-106.949	30.71	30.71	61.42	2469	414
23538.65209	7877.124272	84.0466	19.03	19.03	38.06	7898	422
29930.75209	8247.224272	-9.94576	45.33	45.33	90.67	1349	422
34833.55209	8321.524272	-125.938	9.68	9.68	19.36	14030	422
19437.15209	8997.224272	39.3346	35.09	35.09	70.18	1865	422
32608.95209	9099.424272	-47.5298	28.24	28.24	56.47	2351	422
18666.95209	10704.22427	-60.4898	24.28	24.28	48.56	5764	422
37292.15209	12498.62427	-1.52176	21.34	21.34	42.67	5096	422
37535.05209	13209.32427	-169.354	41.66	41.66	83.32	2386	422
18941.35209	13448.82427	-103.906	61.37	61.37	122.74	1455	422
36359.25209	14083.92427	-216.01	63.80	63.80	127.59	1662	422
32052.55209	15157.32427	171.235	26.07	26.07	52.14	2790	422
16972.25209	15470.62427	81.811	25.36	25.36	50.73	2210	422
34974.05209	16989.82427	-157.042	39.71	39.71	79.41	2566	422
23755.05209	17477.52427	-2.16976	20.49	20.49	40.98	4547	422
33014.35209	17977.52427	-44.2898	38.57	38.57	77.15	1472	422
40287.65209	18037.62427	8.84624	9.58	9.58	19.17	12001	422
18058.85209	18405.32427	303.881	30.19	30.19	60.38	3204	422
29590.05209	18703.82427	-66.3218	38.15	38.15	76.30	1371	422
39842.65209	18688.42427	-83.1698	65.49	65.49	130.99	1364	422
16360.25209	22343.72427	149.624	13.52	13.52	27.04	9962	422
37431.15209	22683.52427	200.298	24.80	24.80	49.60	2825	422
15105.65209	23033.82427	-186.85	53.41	53.41	106.82	1900	422
16066.45209	23205.82427	99.6958	16.11	16.11	32.22	8508	422
14517.15209	23429.32427	-17.0738	18.30	18.30	36.60	6328	422
22042.25209	23641.22427	304.626	47.85	47.85	95.71	1586	422
24901.75209	24028.22427	-66.3218	17.80	17.80	35.61	4146	422
22602.75209	23956.72427	229.361	35.68	35.68	71.36	1685	422
28812.25209	24966.02427	82.5562	20.84	20.84	41.68	2576	422
26590.95209	25223.12427	-54.0098	41.52	41.52	83.04	2021	422
37979.85209	25083.72427	207.75	35.33	35.33	70.65	2328	422
31273.15209	25528.62427	230.851	52.54	52.54	105.08	1089	422
41390.05209	26451.92427	-50.1218	40.65	40.65	81.29	1344	422
14485.75209	27673.62427	-107.146	14.32	14.32	28.64	8199	422
39364.15209	27804.72427	-168.706	80.07	80.07	160.14	1328	422
19019.05209	28158.12427	-78.6338	31.84	31.84	63.68	2599	422
26329.05209	28991.92427	-48.1778	34.71	34.71	69.43	1862	422
33317.35209	29130.42427	-23.5538	35.58	35.58	71.17	2680	422
32552.85209	31342.82427	204.024	58.17	58.17	116.34	1026	422
28381.45209	31526.52427	-4.11376	10.69	10.69	21.38	12832	422
25791.15209	32303.82427	-188.794	16.58	16.58	33.16	14099	422
14392.85209	32316.02427	-63.0818	35.09	35.09	70.18	1948	422
35358.65209	32510.12427	-3.46576	45.59	45.59	91.19	1255	422
15691.63541	7939.734092	-141.686	28.61	28.61	57.23	2941	430
24624.83541	8397.534092	175.51	46.63	46.63	93.26	1197	430
29075.83541	8656.434092	105.461	19.88	19.88	39.75	3952	430
24918.63541	8897.834092	-96.9741	53.27	53.27	106.54	1312	430
25994.53541	8883.334092	-107.99	40.08	40.08	80.16	1787	430
15832.93541	9373.534092	-184.454	12.06	12.06	24.12	9586	430
20101.73541	9926.034092	-58.7421	24.68	24.68	49.36	3075	430
16372.93541	11070.03409	100.245	11.85	11.85	23.69	15682	430
23102.73541	11363.33409	174.765	43.40	43.40	86.81	1349	430
37621.83541	13142.03409	-37.3581	26.99	26.99	53.98	2332	430
18179.73541	13377.33409	291.761	23.08	23.08	46.16	6085	430
32565.03541	14290.03409	146.447	33.86	33.86	67.73	2902	430
37393.63541	14275.73409	-43.1901	27.84	27.84	55.67	2280	430
27496.93541	15079.53409	171.039	46.42	46.42	92.83	1025	430
33530.53541	15599.93409	93.5379	27.46	27.46	54.92	2008	430
16983.33541	15782.43409	-30.8781	50.42	50.42	100.84	1512	430
37322.43541	16404.93409	254.501	16.27	16.27	32.55	7953	430
16823.83541	16817.63409	197.866	26.87	26.87	53.74	3114	430
29654.23541	16777.33409	124.836	20.30	20.30	40.60	3147	430
35771.33541	17814.73409	56.2779	39.05	39.05	78.09	1363	430
40294.33541	18011.63409	-19.2141	16.44	16.44	32.88	6510	430
14500.43541	18925.83409	-14.6781	34.48	34.48	68.95	1726	430
25926.83541	21613.53409	133.033	41.21	41.21	82.42	1304	430
18838.63541	22367.43409	-15.9741	43.52	43.52	87.04	1698	430
27175.53541	23695.93409	162.841	33.72	33.72	67.45	1377	430
36854.53541	25912.23409	-91.1421	28.73	28.73	57.46	2282	430
40248.53541	26047.53409	19.6659	34.90	34.90	69.80	2286	430
39924.83541	26224.03409	-14.6781	46.70	46.70	93.40	1190	430
22975.33541	26566.83409	167.313	20.70	20.70	41.40	5180	430
41376.63541	26564.93409	85.3407	30.10	30.10	60.19	1782	430
22161.03541	27306.73409	-151.406	37.63	37.63	75.27	2153	430
25485.13541	27369.43409	-25.0461	22.25	22.25	44.51	3043	430
17224.13541	28072.83409	-98.9181	20.56	20.56	41.12	5770	430
18769.03541	28092.93409	93.5379	47.48	47.48	94.95	1281	430
20479.13541	28325.63409	207.553	15.02	15.02	30.05	7559	430
20996.43541	29016.53409	81.6147	37.92	37.92	75.83	1741	430
34055.33541	29129.13409	-44.4861	20.77	20.77	41.54	5416	430
20045.53541	29503.13409	88.3215	14.62	14.62	29.25	4475	430
17550.23541	31042.33409	-67.1661	13.40	13.40	26.80	8689	430
22785.03541	31755.33409	217.241	27.58	27.58	55.15	2307	430
19396.43541	31782.33409	-78.1821	16.48	16.48	32.97	8110	430
17370.63541	32949.93409	-222.686	50.28	50.28	100.56	2460	430
34089.73541	33087.73409	-130.67	28.94	28.94	57.89	4135	430
25704.63541	32870.33409	-216.854	10.46	10.46	20.91	21778	430
19233.61874	8332.543911	240.146	41.19	41.19	82.38	2181	438
30484.51874	9644.943911	-16.1705	26.33	26.33	52.66	3026	438
16194.01874	10324.14391	152.958	16.93	16.93	33.86	6600	438
14838.31874	12214.14391	89.6155	18.60	18.60	37.21	5700	438
17179.21874	12223.24391	27.2455	16.63	16.63	33.25	9663	438
20043.91874	12837.44391	-82.9145	32.03	32.03	64.06	2013	438
34318.51874	14418.14391	196.924	29.04	29.04	58.07	4716	438
34349.41874	16152.04391	140.289	39.09	39.09	78.19	1710	438
32832.61874	18094.94391	91.1059	20.35	20.35	40.69	4257	438
31626.41874	19121.54391	-156.786	24.21	24.21	48.42	3545	438
39254.21874	19202.54391	-110.13	34.52	34.52	69.05	2088	438
19316.41874	20277.34391	-172.338	37.87	37.87	75.74	2382	438
35446.01874	20260.74391	-62.8265	74.23	74.23	148.46	1095	438
20146.81874	20583.24391	-106.242	41.00	41.00	82.00	1509	438
17889.01874	21028.74391	86.6347	21.85	21.85	43.71	4769	438
35016.61874	21370.14391	-19.4105	28.78	28.78	57.56	2690	438
23239.51874	24650.74391	238.656	41.85	41.85	83.70	2388	438
24505.31874	25453.04391	-182.058	37.23	37.23	74.47	3449	438
31894.51874	24984.14391	-153.546	73.03	73.03	146.06	1196	438
21608.71874	25943.34391	88.1251	23.81	23.81	47.62	2889	438
30627.51874	26281.34391	297.526	59.37	59.37	118.74	1350	438
37963.71874	27708.04391	-136.698	68.65	68.65	137.30	1290	438
36622.21874	29267.64391	-60.2345	21.64	21.64	43.28	4498	438
30804.81874	29976.24391	-49.8665	40.77	40.77	81.53	1771	438
14911.71874	30114.04391	-73.1945	44.51	44.51	89.02	1979	438
26299.01874	30315.94391	223.752	11.26	11.26	22.51	11611	438
16970.51874	31081.94391	109.736	31.65	31.65	63.30	3002	438
20453.21874	31832.24391	39.6871	50.14	50.14	100.28	1023	438
17958.51874	33492.24391	-124.386	14.29	14.29	28.59	7900	438
23232.40207	7462.853731	205.67	55.20	55.20	110.40	1439	446
31593.20207	8778.553731	-120.695	17.52	17.52	35.04	7459	446
20055.90207	9787.453731	-70.1508	23.76	23.76	47.52	3818	446
22754.70207	10348.95373	-106.439	44.34	44.34	88.69	2121	446
31367.70207	11498.25373	-98.6628	47.81	47.81	95.61	1556	446
39961.80207	12993.65373	-90.2388	30.47	30.47	60.95	2062	446
36221.70207	14956.75373	-113.567	32.19	32.19	64.39	2457	446
40080.40207	15237.15373	-48.7668	25.60	25.60	51.20	2472	446
38061.10207	16301.75373	-223.727	30.76	30.76	61.51	4041	446
16813.30207	16811.45373	207.161	22.61	22.61	45.22	5294	446
35773.80207	18058.15373	-106.439	35.89	35.89	71.78	2290	446
37269.20207	18466.05373	-64.3188	43.78	43.78	87.56	1456	446
38142.20207	19352.75373	-185.495	40.55	40.55	81.11	2601	446
20927.00207	19606.25373	-88.2948	34.17	34.17	68.34	3240	446
19411.80207	20371.45373	213.868	15.80	15.80	31.60	6295	446
32239.40207	21335.25373	15.3852	56.66	56.66	113.32	1179	446
36859.20207	25843.65373	-120.047	43.80	43.80	87.61	2561	446
40246.70207	25891.55373	-63.0228	24.63	24.63	49.27	3543	446
23070.90207	26675.75373	184.805	12.76	12.76	25.53	9416	446
39683.90207	26716.65373	-21.5508	17.73	17.73	35.47	7629	446
18309.20207	26845.25373	-134.303	10.64	10.64	21.29	16644	446
32549.10207	27065.15373	-25.4388	13.92	13.92	27.84	8100	446
33495.20207	29536.95373	-106.439	23.29	23.29	46.58	5412	446
21780.60207	30439.65373	26.4012	18.65	18.65	37.30	3202	446
23424.20207	30933.25373	17.3292	41.75	41.75	83.51	1267	446
28549.60207	32856.85373	-0.166805	28.90	28.90	57.79	2012	446
25657.20207	33036.75373	-156.335	11.49	11.49	22.98	11910	446
17976.30207	33475.95373	-149.855	13.19	13.19	26.38	12533	446
18682.2854	9860.36355	80.2804	50.19	50.19	100.37	1409	454
18079.3854	12597.66355	-83.9552	33.56	33.56	67.12	2486	454
23610.0854	12865.56355	250.186	40.08	40.08	80.16	1644	454
30078.1854	13194.36355	198.022	65.73	65.73	131.46	1026	454
31769.7854	14132.46355	197.277	61.18	61.18	122.37	1210	454
35066.6854	13942.76355	101.891	8.78	8.78	17.57	13395	454
14362.7854	14645.66355	-194.763	43.03	43.03	86.05	4023	454
36433.7854	14760.56355	-7.49115	10.76	10.76	21.52	16022	454
33103.0854	14905.76355	49.7272	39.33	39.33	78.66	2699	454
18391.0854	15310.76355	-28.8752	52.75	52.75	105.50	1107	454
29078.6854	15892.76355	6.11685	43.45	43.45	86.90	1824	454
23663.3854	16490.16355	232.301	44.65	44.65	89.30	1503	454
32638.1854	16471.36355	-196.707	34.38	34.38	68.77	3215	454
28646.8854	16822.96355	-119.595	45.19	45.19	90.38	2016	454
22708.4854	17101.16355	100.401	51.60	51.60	103.20	1102	454
24278.1854	17204.26355	-184.395	27.98	27.98	55.95	3477	454
22604.4854	18693.36355	-23.0432	31.79	31.79	63.59	3320	454
29536.1854	18635.26355	-192.819	26.71	26.71	53.41	3310	454
14607.2854	18963.96355	18.4288	9.14	9.14	18.27	16510	454
33248.9854	19011.76355	-61.2752	30.45	30.45	60.90	3706	454
37092.5854	19197.26355	151.82	48.80	48.80	97.59	1339	454
19177.9854	19787.06355	24.9088	54.21	54.21	108.42	1335	454
25875.9854	22463.36355	221.123	58.33	58.33	116.67	1204	454
16239.6854	22946.86355	-144.219	32.69	32.69	65.37	2971	454
19019.5854	23275.46355	56.434	45.62	45.62	91.23	1541	454
21741.9854	24295.56355	90.7132	19.29	19.29	38.57	3433	454
30692.4854	28682.16355	-76.1792	44.70	44.70	89.40	1249	454
31747.1854	29643.16355	-117.003	25.32	25.32	50.63	5349	454
14978.7854	30195.16355	-83.3072	23.62	23.62	47.24	4343	454
16450.7854	30370.16355	-193.467	23.27	23.27	46.53	4432	454
20329.5854	30337.36355	-89.7872	11.80	11.80	23.60	15159	454
29270.9854	30924.46355	-19.1552	26.89	26.89	53.79	2981	454
28522.7854	31626.36355	-19.8032	19.26	19.26	38.53	3303	454
16957.3854	31555.06355	326.942	40.69	40.69	81.39	2472	454
24293.8854	32476.76355	-211.611	25.65	25.65	51.29	6777	454
28360.9854	32868.26355	226.34	15.78	15.78	31.56	9596	454
29870.46872	7574.37337	285.759	12.74	12.74	25.48	11803	462
31327.46872	9278.07337	-50.4555	27.84	27.84	55.67	2980	462
[truncated: 149,720 more rows]
