# Supplementary material for: Super-resolution analysis of PACSIN2 and EHD2 at caveolae
Source: PLoS One. 2022 Jul 14;17(7):e0271003. doi: 10.1371/journal.pone.0271003 (PMC9282494; doi:10.1371/journal.pone.0271003)
Supplement: S2 Data — (ZIP) [file pone.0271003.s004.zip › cav1-EHD2-no-001-G_Alexa405-Alexa647_144K_TS3D.3dlp]

13767.4	1508.4	324.029	30.17	30.17	60.34	1241	2
31125.7	2888.1	-21.816	21.55	21.55	43.10	2904	2
29215.7	4673.1	109.08	24.85	24.85	49.69	1661	2
17319.6	5100.3	268.272	25.55	25.55	51.10	1628	2
16226.2	5336.7	372.816	12.98	12.98	25.95	6777	2
22300.9	5499	262.174	26.61	26.61	53.22	1367	2
10163.8	6321.5	560.124	31.30	31.30	62.60	1115	2
17259.9	6496.4	215.352	18.44	18.44	36.88	2672	2
19495.8	7656.8	66.96	19.95	19.95	39.89	2928	2
22656.2	7974.9	439.898	43.87	43.87	87.75	1431	2
21305.2	8205.1	557.51	23.46	23.46	46.91	1908	2
39691.5	9039	299.635	26.54	26.54	53.08	1770	2
10893.5	10704.4	94.176	28.80	28.80	57.60	1800	2
33642.1	11163	81.216	37.59	37.59	75.17	1335	2
36636.3	12235.1	-3.672	7.44	7.44	14.88	17039	2
19353.1	12629.6	556.639	19.05	19.05	38.10	3539	2
25329	12760	-10.152	20.14	20.14	40.27	5057	2
27999.1	13310.4	295.279	29.51	29.51	59.02	1903	2
35830.4	13424.3	551.412	6.66	6.66	13.33	19244	2
31797.1	15279.6	184.896	11.92	11.92	23.83	8974	2
32935.6	15426.9	78.624	39.92	39.92	79.83	1524	2
33796.4	16355.9	210.816	26.28	26.28	52.56	1806	2
33085.3	16510.3	-33.48	13.00	13.00	26.00	5605	2
12818.4	17789	550.541	25.08	25.08	50.16	2015	2
28099.6	17830.9	-6.264	23.83	23.83	47.67	3070	2
39010.8	17482.6	-4.968	39.16	39.16	78.33	1817	2
39667.2	17764.2	542.7	28.66	28.66	57.32	1766	2
37123.1	17965.4	-30.888	10.24	10.24	20.49	12651	2
15295.3	20363.6	65.016	13.40	13.40	26.80	4763	2
24618.5	20344	108.432	13.42	13.42	26.85	4076	2
11761.3	20948.9	180.36	20.89	20.89	41.78	2737	2
30860.3	20830.3	59.832	6.26	6.26	12.53	19369	2
40591.5	21669	169.344	30.71	30.71	61.42	1812	2
5127.6	21880.9	11.88	15.31	15.31	30.61	6737	2
14059.9	21943.7	128.52	6.90	6.90	13.80	20808	2
23882.8	22290.9	446.868	11.07	11.07	22.14	10909	2
4329.1	22780.1	116.856	9.54	9.54	19.08	9432	2
36962.7	23350.7	361.49	9.47	9.47	18.93	18820	2
3789.2	23413.5	111.672	20.72	20.72	41.45	2412	2
830	23406	-18.576	9.33	9.33	18.65	15159	2
36550.7	23635.1	136.944	23.13	23.13	46.25	2931	2
38811.7	23950.9	-9.504	11.33	11.33	22.66	12310	2
27170.4	24399.5	152.496	18.93	18.93	37.87	2587	2
38672.7	24490.7	95.472	21.78	21.78	43.57	3070	2
1862.7	25126.5	402.437	41.87	41.87	83.74	1232	2
13863.3	25059	98.064	38.17	38.17	76.35	1511	2
32134	25677.1	200.448	12.83	12.83	25.67	4151	2
6493.4	26353.2	127.872	15.57	15.57	31.13	3626	2
35115.4	26193.6	107.784	8.50	8.50	17.00	16852	2
13416.5	26399.7	555.768	19.43	19.43	38.86	4107	2
37161.5	26369.2	513.95	26.66	26.66	53.32	2607	2
14777.2	26407.7	472.133	20.72	20.72	41.45	3888	2
31495.9	26889.9	268.272	11.19	11.19	22.37	8047	2
36569.7	27045.6	201.096	13.16	13.16	26.33	5301	2
7896.8	27313.7	92.232	16.06	16.06	32.12	3439	2
8806.4	27426.3	122.04	20.79	20.79	41.59	2411	2
32002.3	27303.7	72.144	10.03	10.03	20.06	9639	2
21626.8	27447.4	432.929	27.46	27.46	54.92	2916	2
874.7	27868.7	232.553	21.64	21.64	43.28	1848	2
40736.2	27830.2	198.504	15.80	15.80	31.60	3271	2
22858.4	27938.1	-21.168	6.81	6.81	13.61	19792	2
37762.1	28366.2	193.968	11.35	11.35	22.70	5822	2
10026.2	29138.1	78.624	9.07	9.07	18.13	13775	2
19817.4	29616.8	437.285	28.28	28.28	56.57	2600	2
29764.2	29845.9	252.59	9.87	9.87	19.73	10425	2
38241.5	30253.3	342.324	21.45	21.45	42.91	4990	2
25172.8	30915.2	485.201	18.35	18.35	36.69	4918	2
4520	31216	-28.296	49.45	49.45	98.91	1268	2
26157.1	31264	100.656	32.95	32.95	65.89	1708	2
36044.8	31337.6	0.216	10.24	10.24	20.49	7807	2
18056.4	31694.9	-7.56	10.64	10.64	21.29	6928	2
4284.5	31892.1	157.68	8.48	8.48	16.96	10462	2
31151.7	32467.4	148.608	5.30	5.30	10.60	18728	2
27043.5	32370.3	445.126	6.62	6.62	13.24	22139	2
37460.9	32771.3	70.2	16.67	16.67	33.35	4079	2
36073.9	33524	126.576	39.09	39.09	78.19	1624	2
1152.9	33787	185.544	39.63	39.63	79.27	1214	2
36598.8	33707.4	61.128	42.23	42.23	84.45	1578	2
25106.9	33889.9	303.12	15.87	15.87	31.75	6760	2
30308.6	34731.5	532.246	24.54	24.54	49.08	3570	2
752.7	35176.4	528.761	36.76	36.76	73.52	1235	2
41217.5	35309.7	189.432	5.16	5.16	10.31	23995	2
30391.2	35192.1	385.884	28.40	28.40	56.80	2368	2
23523.8	35817.5	160.272	26.00	26.00	52.00	2917	2
38040.7	35906.4	234.295	16.58	16.58	33.16	4379	2
15631.2	35865.5	147.96	29.11	29.11	58.22	1867	2
22962.6	36176.7	191.376	11.02	11.02	22.04	10182	2
14898.9	36718.2	308.347	42.41	42.41	84.83	1273	2
26959.9	36990	214.704	12.81	12.81	25.62	8167	2
16988.1	37082.6	44.28	21.93	21.93	43.85	2795	2
40872.1	37383.4	-37.368	11.82	11.82	23.64	6884	2
19391.7	37484.5	-37.368	20.61	20.61	41.21	3269	2
20065.9	37721	33.264	5.89	5.89	11.78	28397	2
39589.9	38047.4	42.336	6.71	6.71	13.42	23017	2
28972.7	39327.3	556.639	20.28	20.28	40.55	2663	2
24584.1	40166	322.286	15.40	15.40	30.80	6933	2
38146.8	40221.3	3.456	10.06	10.06	20.11	8609	2
18316	40279.5	3.456	9.84	9.84	19.69	15837	2
12811.5	774.3	-3.024	31.20	31.20	62.41	1553	10
24610.9	939.2	134.352	21.27	21.27	42.53	1476	10
39816.5	1281.2	493.913	30.31	30.31	60.62	1676	10
29626.2	3077.8	81.864	29.48	29.48	58.97	1528	10
20850.2	3377.8	118.152	9.66	9.66	19.31	10578	10
18161.3	4208.9	88.992	12.51	12.51	25.01	5517	10
26541.5	4432.7	206.28	25.03	25.03	50.07	1751	10
38290.6	5734.1	111.672	37.56	37.56	75.12	1077	10
3459.7	6462.5	303.12	27.39	27.39	54.78	1661	10
22003.8	6740.4	9.288	19.97	19.97	39.94	3031	10
35961.9	6942.2	133.056	8.85	8.85	17.71	9757	10
34593.2	7922.3	113.616	14.34	14.34	28.68	3996	10
18887.5	9668.8	50.76	49.45	49.45	98.91	1050	10
18834.6	11083	175.824	24.87	24.87	49.74	1886	10
21175.1	11635.5	228.197	28.66	28.66	57.32	1938	10
10940.1	12073.4	357.134	25.58	25.58	51.15	2067	10
22496.9	12561.6	440.77	16.16	16.16	32.31	4070	10
35276.8	12705.1	396.338	27.62	27.62	55.25	2403	10
17013.1	18857.6	155.088	24.73	24.73	49.45	1659	10
11192.9	20394.5	275.242	22.23	22.23	44.46	2466	10
30762.3	20668.7	164.808	13.07	13.07	26.14	5385	10
33496.7	22060	373.687	29.46	29.46	58.92	2256	10
17336	22760.4	412.891	22.44	22.44	44.89	2850	10
40134.4	23467.5	534.859	40.15	40.15	80.31	1377	10
21085.8	24003.8	206.928	16.27	16.27	32.55	4892	10
17816.8	24028.7	173.232	8.74	8.74	17.47	9226	10
29039	23881.3	158.328	34.57	34.57	69.14	1737	10
18520.5	25043.4	522.662	26.96	26.96	53.93	2425	10
37567	25758.9	83.16	24.59	24.59	49.17	2872	10
10860.8	26905.9	125.28	10.01	10.01	20.02	8775	10
21461.8	26859.5	241.265	5.84	5.84	11.68	16892	10
31507.5	26887.2	430.315	14.41	14.41	28.83	7318	10
15199.1	27313.8	146.016	9.23	9.23	18.46	9325	10
32735.1	27486.1	173.88	11.82	11.82	23.64	6601	10
6459.8	27849.4	157.68	35.51	35.51	71.03	1271	10
1648.4	28211.2	87.048	6.85	6.85	13.71	18272	10
17796	28645.2	144.072	6.78	6.78	13.56	15954	10
38051.2	29947.5	247.363	40.77	40.77	81.53	1249	10
32257.7	32405	408.535	20.49	20.49	40.98	3612	10
21046.6	32463.1	181.008	10.74	10.74	21.48	8807	10
7264.4	33172.5	-18.576	29.88	29.88	59.77	2632	10
19642.2	33501.1	118.8	49.45	49.45	98.91	1118	10
8204.8	34397.1	212.112	14.86	14.86	29.72	3599	10
40014.3	34581.8	105.192	30.33	30.33	60.66	1770	10
9783.2	34766.8	439.027	39.07	39.07	78.14	1561	10
7708.1	36588.2	171.936	13.78	13.78	27.55	4539	10
40819.3	37355.2	81.864	6.97	6.97	13.94	12898	10
17992.8	37495.8	48.168	12.29	12.29	24.59	5371	10
20039.5	37630	169.992	17.17	17.17	34.34	3562	10
21119.7	37366.2	469.519	18.37	18.37	36.74	3988	10
37812.1	38043.3	-10.8	18.79	18.79	37.59	4771	10
21686.4	38389.2	241.265	10.95	10.95	21.90	8239	10
21014.9	38833.6	475.618	33.46	33.46	66.93	1938	10
22617.2	39253.2	547.927	27.62	27.62	55.25	1790	10
11218	40139.4	111.672	8.95	8.95	17.90	9813	10
20843.7	3397.2	2.808	12.98	12.98	25.95	5977	18
22291	5648.4	235.166	33.42	33.42	66.83	1027	18
40522.4	7840	461.678	28.66	28.66	57.32	2386	18
34258	10101.7	199.152	34.76	34.76	69.52	1041	18
15681.6	10920.1	90.936	14.22	14.22	28.45	4598	18
5547.3	11627.2	435.542	51.39	51.39	102.77	1070	18
17765.7	12710.5	167.4	12.79	12.79	25.58	5239	18
27276.8	12447.6	29.376	27.69	27.69	55.39	1916	18
15030	15324.3	14.472	14.81	14.81	29.63	6666	18
574.4	15824.3	28.728	36.74	36.74	73.48	1424	18
911.6	16143.9	560.995	29.93	29.93	59.86	1322	18
7208.9	18198.3	100.656	38.88	38.88	77.76	1318	18
26173.3	18553.4	203.688	9.99	9.99	19.97	7643	18
37559.5	18908.6	310.09	11.16	11.16	22.33	7870	18
11099.5	19608.1	98.064	20.02	20.02	40.03	2625	18
38526.1	19647.2	561.866	43.52	43.52	87.04	1016	18
5880.7	21115.1	348.422	21.67	21.67	43.33	2770	18
17500.9	21549.2	206.928	32.03	32.03	64.06	1499	18
25517.3	22078.4	51.408	37.09	37.09	74.18	1724	18
19531.4	22605.8	451.224	16.58	16.58	33.16	6301	18
21592.8	22634.7	228.197	33.86	33.86	67.73	1467	18
18212	22685.7	188.784	40.58	40.58	81.15	1207	18
13631.5	25978.4	431.186	33.11	33.11	66.22	2297	18
14801.2	26422.9	-23.76	7.39	7.39	14.79	22845	18
26024.7	27111	275.242	44.77	44.77	89.54	1340	18
8825.9	27414.7	142.776	18.32	18.32	36.64	4019	18
37373.8	27372.9	67.608	53.86	53.86	107.72	1405	18
38965.8	27927.7	228.197	7.25	7.25	14.51	12312	18
31210	29702.6	209.52	5.82	5.82	11.63	18580	18
3226.3	30417.9	72.144	28.33	28.33	56.66	2009	18
20452.8	30746.6	167.4	31.13	31.13	62.27	1513	18
2259.3	32606.5	412.02	33.13	33.13	66.27	2517	18
4950.4	32613.8	158.976	16.32	16.32	32.64	2972	18
31428	33601.1	459.065	10.50	10.50	21.01	10500	18
40505.1	35184.7	116.208	16.98	16.98	33.96	3212	18
35129.2	36960.8	132.408	22.40	22.40	44.79	3249	18
18701.7	38603.3	-15.336	18.35	18.35	36.69	5494	18
14670.9	39432.6	118.8	27.67	27.67	55.34	1889	18
6630	39970.1	339.71	35.07	35.07	70.13	1405	18
36984.7	40126.4	499.14	11.68	11.68	23.36	5936	18
40824.1	40167	188.784	12.36	12.36	24.73	7693	18
6318.4	4688.8	-1.728	27.51	27.51	55.01	1902	26
13761.1	7232.7	-27	27.22	27.22	54.45	2026	26
4449.2	7891.2	147.312	19.85	19.85	39.71	1943	26
40338.4	7858.1	336.226	34.62	34.62	69.24	1809	26
4354.5	9527.3	560.995	31.44	31.44	62.88	1081	26
2724.8	9856.4	-4.32	12.41	12.41	24.82	6383	26
10802.3	10994.4	257.818	5.30	5.30	10.60	22516	26
19861.3	11171	320.544	13.59	13.59	27.18	6689	26
5623.6	11788.9	114.912	23.48	23.48	46.96	1635	26
24153.4	11819.9	563.609	20.96	20.96	41.92	2128	26
13622.5	12495.2	351.036	38.29	38.29	76.58	1414	26
35388.4	12728.1	-17.28	17.57	17.57	35.14	7100	26
14762.8	13649.4	199.152	4.90	4.90	9.80	22469	26
15860.1	14799.5	402.437	25.81	25.81	51.62	2549	26
1625.9	14806.4	-21.816	8.64	8.64	17.29	13508	26
5318	15083	78.624	22.82	22.82	45.64	1944	26
36954.9	16553.4	94.176	5.96	5.96	11.92	25246	26
35521.1	17347.6	235.166	21.12	21.12	42.25	2098	26
39047.4	19332	247.363	37.09	37.09	74.18	1205	26
29373.1	20505.1	138.888	13.45	13.45	26.89	5573	26
33356.4	21591.1	46.872	27.53	27.53	55.06	2651	26
11379.2	21711.9	511.337	18.11	18.11	36.22	3619	26
9613.4	22063.2	317.059	26.05	26.05	52.09	2129	26
34669.4	23944.7	174.528	9.04	9.04	18.09	10684	26
32650	24634.1	315.317	35.73	35.73	71.45	1602	26
11077.4	26146.4	104.544	4.97	4.97	9.94	25630	26
22437.1	26483.6	356.263	31.32	31.32	62.64	1972	26
18201.1	27333.5	160.272	5.37	5.37	10.74	21431	26
16591.5	27784.8	85.104	11.92	11.92	23.83	7057	26
21231.2	27954.1	351.907	18.11	18.11	36.22	3630	26
11387.2	28962.1	513.95	28.85	28.85	57.70	1847	26
35613.5	28989.1	448.61	34.71	34.71	69.43	2007	26
41095.4	29129.8	207.576	6.48	6.48	12.95	15123	26
11490.4	29169.7	527.018	47.05	47.05	94.11	1078	26
13076.8	30075.7	142.128	11.70	11.70	23.41	6643	26
34361.8	30092.8	455.58	10.08	10.08	20.16	19157	26
7052.7	30663.7	-28.944	24.40	24.40	48.80	2690	26
20761.6	30999.9	222.098	11.28	11.28	22.56	5403	26
36332.9	31961.6	170.64	19.31	19.31	38.62	2971	26
14134	32718.1	290.052	27.74	27.74	55.48	1713	26
14875.9	34171.8	283.082	22.49	22.49	44.98	2394	26
17799.2	35023.9	139.536	13.89	13.89	27.79	6246	26
25636.8	36115.2	316.188	26.28	26.28	52.56	2559	26
6518.8	38794.1	184.896	17.43	17.43	34.85	2275	26
33153.4	39831.5	33.912	20.68	20.68	41.35	3329	26
9180.1	39993	92.232	28.66	28.66	57.32	1574	26
22526.7	375.9	126.576	30.47	30.47	60.95	1026	34
33359.4	3260.4	-25.056	23.53	23.53	47.05	3285	34
9802.6	3784.5	423.346	45.90	45.90	91.80	1043	34
3061.8	5533.3	549.67	32.10	32.10	64.20	1192	34
2345.4	6897.1	122.04	31.82	31.82	63.63	1306	34
27760.1	6891.5	120.096	15.90	15.90	31.79	2656	34
13671.1	7041.6	-26.352	31.58	31.58	63.16	1678	34
20507.5	7728.1	397.21	33.06	33.06	66.13	1550	34
12726.6	7728	260.431	26.07	26.07	52.14	1332	34
2501.4	8648.5	116.856	15.50	15.50	30.99	2388	34
874.5	10710.3	158.328	17.52	17.52	35.04	2499	34
10171.2	11044.9	90.936	21.64	21.64	43.28	3427	34
8795.1	12359.6	41.688	16.41	16.41	32.83	3281	34
32448.6	12424.5	88.344	16.16	16.16	32.31	4806	34
34807.4	13176.7	157.68	30.59	30.59	61.18	1714	34
8278.2	13940.6	296.15	23.74	23.74	47.48	2337	34
37372.3	14879.7	340.582	26.73	26.73	53.46	2171	34
12602.8	17798.3	466.034	18.23	18.23	36.46	3427	34
13157.6	19212.9	262.174	37.35	37.35	74.70	1314	34
18930.6	20708.7	429.444	15.14	15.14	30.29	8722	34
5206.5	21865.3	447.739	21.62	21.62	43.24	3340	34
23146.5	22582	281.34	22.58	22.58	45.17	2503	34
614.7	24086.2	116.856	18.44	18.44	36.88	2356	34
12674.3	23959	90.288	21.90	21.90	43.80	2797	34
30260.9	24118	560.995	17.43	17.43	34.85	3009	34
27127.8	25543.2	434.671	13.12	13.12	26.23	6442	34
30082.4	26405.8	11.88	24.59	24.59	49.17	4725	34
18189.2	27267.8	256.075	8.38	8.38	16.77	8375	34
3606.7	28050.5	-38.664	29.81	29.81	59.63	2086	34
10719.4	28595.7	422.474	19.43	19.43	38.86	3668	34
29726.4	29910.9	540.958	11.14	11.14	22.28	6114	34
9286.4	30106.2	366.718	18.56	18.56	37.11	4632	34
38189.6	30205.5	87.696	18.79	18.79	37.59	2958	34
28030.4	30491	-12.096	10.08	10.08	20.16	14348	34
14570.4	31573.7	536.602	43.64	43.64	87.28	1192	34
11134.7	32077.9	91.584	33.91	33.91	67.82	1399	34
40878.6	31992.3	541.829	35.40	35.40	70.79	1482	34
20805.4	32926.5	522.662	13.40	13.40	26.80	4464	34
8064	34321.1	57.24	18.39	18.39	36.79	3524	34
23571.9	34850.3	97.416	13.80	13.80	27.60	4290	34
38666.8	35532.5	297.893	28.83	28.83	57.65	2118	34
34264.8	35719	197.208	10.79	10.79	21.57	5557	34
32785.1	35836.7	549.67	22.25	22.25	44.51	2904	34
17291.8	36039.5	366.718	25.48	25.48	50.96	2686	34
20069.2	37699.9	105.84	5.72	5.72	11.45	22777	34
24798.4	37920.4	-19.224	23.64	23.64	47.29	3184	34
36257.1	37717	-2.376	11.87	11.87	23.74	7499	34
8520	39534	41.04	14.13	14.13	28.26	6382	34
16739.9	40369.2	-21.168	6.90	6.90	13.80	19632	34
9676.8	2961.4	74.088	45.29	45.29	90.57	1015	42
21029.6	3587.7	212.112	16.51	16.51	33.02	2083	42
38668.8	3707	87.696	35.21	35.21	70.41	1231	42
7196.7	5035.4	492.17	30.64	30.64	61.28	1531	42
3816.8	5654.5	415.505	22.84	22.84	45.69	2259	42
2404.8	6125.3	255.204	29.72	29.72	59.44	1053	42
3392.4	6536.4	88.344	18.72	18.72	37.44	3066	42
11342.8	8384.8	81.216	30.73	30.73	61.47	1704	42
21467	8940.1	249.106	43.17	43.17	86.33	1081	42
2831.8	9775.2	210.168	13.87	13.87	27.74	4277	42
29607.4	12078.7	151.2	6.31	6.31	12.62	12681	42
36217.6	12532.1	171.936	38.86	38.86	77.72	1045	42
4577.8	16473.8	223.841	21.88	21.88	43.76	2646	42
33799.9	16337.9	375.43	13.12	13.12	26.23	6667	42
6973	17341.2	551.412	38.93	38.93	77.86	1189	42
8667.9	18939.1	179.712	17.05	17.05	34.10	2593	42
21904.8	19985.3	85.104	11.12	11.12	22.23	11415	42
27582.4	19717.7	-7.56	23.10	23.10	46.21	3219	42
6868.9	20116.8	46.872	38.48	38.48	76.96	1415	42
31831.9	20596.2	121.392	10.03	10.03	20.06	8037	42
37403.5	21487.8	17.064	24.87	24.87	49.74	2597	42
27375.4	22729	89.64	10.64	10.64	21.29	8454	42
31064.8	24028.3	219.485	23.29	23.29	46.58	2130	42
26804.6	24236.2	293.537	24.04	24.04	48.09	2716	42
14632	24538.4	166.752	10.03	10.03	20.06	5768	42
21597.5	24822.7	241.265	19.45	19.45	38.90	2296	42
6882.9	25329	497.398	20.37	20.37	40.74	2866	42
32143.1	26197.2	451.224	34.57	34.57	69.14	2061	42
17085.5	26697.6	-12.744	17.14	17.14	34.29	4779	42
41273.7	26885.9	164.16	7.94	7.94	15.87	11020	42
33593.9	27469.9	364.975	33.72	33.72	67.45	2031	42
17109.7	29119.2	180.36	12.34	12.34	24.68	5537	42
20387.5	30884.2	277.855	38.76	38.76	77.53	1251	42
10339.7	31018	88.344	9.56	9.56	19.12	12999	42
10899	31630.4	10.584	6.95	6.95	13.89	17592	42
20762.8	32983.9	128.52	5.89	5.89	11.78	9784	42
13726.4	33546.2	-16.632	29.53	29.53	59.06	2464	42
8294	34812	-6.264	11.19	11.19	22.37	6218	42
34400	34825.6	180.36	5.93	5.93	11.87	19804	42
38685.8	35143.7	-13.392	16.53	16.53	33.06	6477	42
5515.5	37652.6	533.117	44.13	44.13	88.27	1051	42
24393.4	37686.7	93.528	16.60	16.60	33.21	4527	42
30853.8	37682.5	559.253	41.80	41.80	83.60	1125	42
33270.2	39628.6	172.584	38.15	38.15	76.30	1194	42
13866.1	3196.8	268.272	22.66	22.66	45.31	1820	50
25099.9	3077.8	229.068	15.21	15.21	30.43	2303	50
15547.6	6105.6	107.136	27.32	27.32	54.64	1309	50
35952.4	6969.9	125.28	34.50	34.50	69.00	1192	50
18063.3	7264.8	279.598	19.22	19.22	38.43	2288	50
8370.4	8024.1	393.725	25.91	25.91	51.81	1693	50
33181	8639.2	96.12	6.12	6.12	12.25	18354	50
11888.3	9764.5	244.75	23.20	23.20	46.39	2300	50
33665.4	11032.8	105.84	11.12	11.12	22.23	8603	50
22511.4	11570	313.574	24.37	24.37	48.75	2177	50
38316	12126.8	216	6.43	6.43	12.86	17761	50
22534.2	12305.7	262.174	9.26	9.26	18.51	13099	50
19053.5	14023.4	68.256	32.33	32.33	64.67	1473	50
2055.4	14545.8	126.576	10.03	10.03	20.06	7633	50
14465.4	14725.8	-15.984	8.03	8.03	16.06	13926	50
26676.7	17566.6	454.709	5.84	5.84	11.68	24090	50
39744.2	17580.8	481.716	59.23	59.23	118.46	1044	50
15861.7	19039.1	408.535	28.02	28.02	56.05	2001	50
27540.7	19759.2	123.336	18.46	18.46	36.93	4353	50
17381.8	20685.1	193.32	38.32	38.32	76.63	1401	50
20141.4	20646.5	22.896	11.09	11.09	22.18	11436	50
15454.6	20883.1	540.958	22.68	22.68	45.36	2515	50
31951.3	23607.5	56.592	41.57	41.57	83.13	1655	50
3162.2	24658.3	208.872	15.73	15.73	31.46	5212	50
31559.2	25131.4	243.878	32.43	32.43	64.86	1594	50
32143.8	25623	187.488	6.90	6.90	13.80	15062	50
37451	25656.9	144.72	26.89	26.89	53.79	2407	50
26974.6	25961.5	136.296	47.83	47.83	95.66	1025	50
21622.1	26210.2	220.356	23.10	23.10	46.21	2012	50
23018.5	26294	147.312	11.61	11.61	23.22	7198	50
1773.2	29394.3	276.113	30.90	30.90	61.80	1498	50
37174.7	29630.7	45.576	9.70	9.70	19.41	8505	50
23417.2	30662.8	560.995	28.64	28.64	57.27	1700	50
19619.4	31549.7	159.624	43.28	43.28	86.57	1036	50
32699.5	33610.5	168.048	28.52	28.52	57.04	1880	50
39846.2	34063.3	192.024	12.95	12.95	25.91	4934	50
8135.9	34426.8	109.08	13.61	13.61	27.22	8178	50
31280.5	34482.2	114.912	43.69	43.69	87.37	1141	50
25598.5	36145	303.12	18.51	18.51	37.02	3553	50
22281.2	38052.4	557.51	24.02	24.02	48.04	1921	50
40838.1	39616.8	-30.24	15.64	15.64	31.27	6293	50
32567.8	39613.5	72.792	23.03	23.03	46.06	2982	50
37040.5	40243.1	538.344	12.43	12.43	24.87	5231	50
37388.7	1791.5	538.344	37.94	37.94	75.88	1134	58
36840.5	2477.2	306.605	24.21	24.21	48.42	1846	58
26626.8	4370.1	380.657	17.90	17.90	35.80	2733	58
17369.2	5086.4	132.408	15.57	15.57	31.13	3785	58
28235.1	7667.6	313.574	29.81	29.81	59.63	1389	58
11979	8310.5	179.712	26.87	26.87	53.74	1586	58
4126.1	9603.5	145.368	34.10	34.10	68.20	1586	58
31842.4	10724.7	-15.984	34.34	34.34	68.67	1628	58
33683	11028.1	249.106	16.46	16.46	32.92	2546	58
22593.6	12334.4	79.272	10.60	10.60	21.20	5923	58
40700.7	12838.8	287.438	13.45	13.45	26.89	5988	58
20307.4	14115.3	314.446	28.80	28.80	57.60	1920	58
35091.4	14987.5	81.216	8.10	8.10	16.20	7563	58
37029.2	15286.7	100.656	12.98	12.98	25.95	4119	58
8009.1	17489.7	175.824	20.77	20.77	41.54	2139	58
1916.4	20455.1	-10.8	22.18	22.18	44.37	2699	58
13939.3	21751.8	35.208	16.65	16.65	33.30	4795	58
21329.4	22163.4	32.616	17.19	17.19	34.38	6783	58
27296.2	22769.1	377.172	12.51	12.51	25.01	5844	58
4406.2	23213.9	270.886	24.75	24.75	49.50	2252	58
35264.9	24275.9	7.992	20.04	20.04	40.08	3932	58
26918.2	25757.9	398.081	14.62	14.62	29.25	4990	58
25931.2	26937.3	-0.432	11.37	11.37	22.75	9751	58
9049.8	28885.1	107.136	41.97	41.97	83.93	1072	58
22927.6	28957.8	107.784	46.39	46.39	92.79	1205	58
33949.9	29399.4	353.65	21.38	21.38	42.77	2972	58
22734.3	30996.7	377.172	63.35	63.35	126.70	1004	58
24490.3	31971.2	198.504	11.19	11.19	22.37	6583	58
36332.5	31949.3	142.128	8.69	8.69	17.38	12761	58
6061.7	32219.5	149.256	11.96	11.96	23.93	8530	58
20768.4	32296.6	34.56	10.93	10.93	21.85	6252	58
28216.1	32283.3	259.56	12.51	12.51	25.01	4775	58
4598.8	33866.5	88.992	13.00	13.00	26.00	4766	58
33714.8	35358.7	190.728	9.91	9.91	19.83	7524	58
37966.5	35930.3	397.21	41.33	41.33	82.66	1450	58
24332	36841.1	10.584	11.28	11.28	22.56	8374	58
3596.6	37210	20.952	30.38	30.38	60.76	1830	58
36281.5	37721.9	17.064	15.97	15.97	31.93	5029	58
17663.6	38673.7	519.178	54.14	54.14	108.28	1043	58
17979.7	39687.8	135.648	30.05	30.05	60.10	2481	58
28983.6	39794.6	231.682	32.10	32.10	64.20	1435	58
32789.6	518.6	-23.112	29.88	29.88	59.77	1674	66
17074.3	3317.3	75.384	25.48	25.48	50.96	1754	66
2981.6	3392.2	164.808	26.33	26.33	52.66	1151	66
19749	4611.3	5.4	24.96	24.96	49.93	2044	66
29182.1	4690.1	128.52	6.90	6.90	13.80	16637	66
14569.1	5458.4	276.113	38.29	38.29	76.58	1068	66
24434.4	6670.5	319.673	27.51	27.51	55.01	1568	66
17469.2	7356.8	209.52	15.78	15.78	31.56	4190	66
10230.5	10973	358.877	22.89	22.89	45.78	2308	66
34157.5	11903.2	-42.552	22.33	22.33	44.65	2499	66
9201.5	12383	-32.832	11.52	11.52	23.03	9956	66
41073.4	14711.5	-0.432	13.35	13.35	26.71	6699	66
1636.3	14798.2	101.304	6.90	6.90	13.80	13774	66
11348.8	15086.3	297.022	41.78	41.78	83.56	1162	66
9379.6	15522.7	342.324	36.62	36.62	73.24	1414	66
4852.1	15690	547.927	36.48	36.48	72.96	1209	66
3316.6	17020.4	179.712	34.88	34.88	69.76	1077	66
28509.8	16901.6	55.944	10.81	10.81	21.62	8420	66
7162.4	18116	518.306	32.64	32.64	65.28	1633	66
31303.7	17986.1	260.431	21.22	21.22	42.44	3217	66
21792.8	18886.9	543.571	22.73	22.73	45.45	2078	66
40434.3	18866.4	129.168	14.08	14.08	28.17	3243	66
21447.6	20483	156.384	37.30	37.30	74.61	1587	66
26610.4	22013	493.042	33.13	33.13	66.27	1800	66
23151.8	22487.7	-36.072	30.33	30.33	60.66	2329	66
35389.2	22593.3	52.056	13.45	13.45	26.89	5846	66
2953.4	22765.7	32.616	8.17	8.17	16.34	20030	66
16646	24686	363.233	34.08	34.08	68.15	2042	66
27810.7	24714.2	86.4	32.29	32.29	64.57	1862	66
7009	25648.1	479.974	26.21	26.21	52.42	2338	66
18319	25480.2	125.28	15.02	15.02	30.05	7532	66
37487.9	25687.2	527.018	25.76	25.76	51.53	2506	66
33501.5	26267.6	101.304	17.66	17.66	35.33	3875	66
14833.3	28484.7	203.688	34.43	34.43	68.86	1237	66
36615.8	28575.1	491.299	38.39	38.39	76.77	1750	66
10364	31016.3	8.64	7.54	7.54	15.07	23967	66
21009	32281.7	188.784	29.34	29.34	58.69	1403	66
9438	34137.5	251.719	40.91	40.91	81.81	1176	66
27957.5	34107.5	-23.112	30.07	30.07	60.15	2678	66
23074.1	36150.5	322.286	27.69	27.69	55.39	3095	66
37751.7	37941.8	4.752	12.91	12.91	25.81	7718	66
21205.1	39643.7	131.112	8.93	8.93	17.85	11460	66
13134.2	39750	155.088	38.20	38.20	76.40	1179	66
39747.2	40324.4	109.08	15.90	15.90	31.79	4555	66
36979.9	40419.3	536.602	19.05	19.05	38.10	3427	66
34386.3	1728.1	134.352	12.65	12.65	25.29	4871	74
16583.5	2053.8	-22.464	24.23	24.23	48.47	3128	74
21645.4	4883	143.424	9.54	9.54	19.08	5716	74
34206.1	4942.9	560.124	24.35	24.35	48.70	1646	74
29755.6	5599.9	154.44	16.06	16.06	32.12	3288	74
9962.6	6051.1	241.265	30.80	30.80	61.61	1110	74
35351.5	6144	460.807	16.91	16.91	33.82	5164	74
5011.2	7778.2	-17.928	14.37	14.37	28.73	5624	74
41140.4	9349.9	543.571	20.32	20.32	40.65	2574	74
40659.6	10298.7	-0.432	24.68	24.68	49.36	2953	74
2976.5	11167.2	203.688	21.20	21.20	42.39	2271	74
37512.4	11514.6	-17.928	36.79	36.79	73.57	1835	74
9976.6	12579.1	130.464	39.99	39.99	79.98	1141	74
13505.8	12553.7	119.448	40.08	40.08	80.16	1175	74
3125.4	13526.5	554.026	20.06	20.06	40.13	2143	74
3363.4	14197.6	181.656	29.98	29.98	59.96	1177	74
39736.5	15386.9	301.378	33.54	33.54	67.07	1672	74
38456.1	15502.6	533.117	31.58	31.58	63.16	1643	74
27621.9	16509.4	15.12	23.10	23.10	46.21	2552	74
33797.8	16360.8	91.584	9.84	9.84	19.69	8673	74
37802.4	17480.3	1.512	32.50	32.50	65.00	2184	74
18655.5	18066.1	74.088	8.36	8.36	16.72	10677	74
3667.3	18461.1	142.776	34.48	34.48	68.95	1256	74
12644.3	18703.4	251.719	18.35	18.35	36.69	3046	74
26823.5	18894.6	-14.688	9.96	9.96	19.92	8573	74
20114.8	21043.8	176.472	26.35	26.35	52.70	1635	74
877.7	22137.9	-14.688	20.68	20.68	41.35	4004	74
19538.8	22465	197.208	15.87	15.87	31.75	4756	74
21866.1	23690.9	324.9	18.27	18.27	36.55	3421	74
38792.8	23879.6	63.72	18.89	18.89	37.77	3618	74
18345.9	25498.3	-12.096	22.84	22.84	45.69	5195	74
39842.2	27384.4	247.363	45.22	45.22	90.43	1112	74
4375.6	28090.7	32.616	43.26	43.26	86.52	1341	74
18040.5	28384.8	432.058	32.40	32.40	64.81	2040	74
12053.5	28643.5	342.324	55.04	55.04	110.07	1674	74
19248	28707.5	164.16	9.04	9.04	18.09	9140	74
29445.7	30411.3	22.248	26.12	26.12	52.23	3254	74
33265	30483.4	236.038	18.25	18.25	36.50	3196	74
36470.3	30749	112.32	19.62	19.62	39.23	3093	74
8603.8	31757.4	27.432	40.60	40.60	81.20	1469	74
4012.9	32494	-24.408	11.59	11.59	23.17	8396	74
38995.9	34171.9	279.598	21.57	21.57	43.14	2593	74
26904.7	35371.4	45.576	12.25	12.25	24.49	7805	74
30758.9	35566.9	85.752	30.69	30.69	61.37	2112	74
34790.2	35898.6	162.216	8.67	8.67	17.33	10099	74
1525.9	37825	562.738	28.00	28.00	56.00	1248	74
13834.1	38264.8	132.408	35.33	35.33	70.65	1259	74
40321.1	38790.3	179.712	24.96	24.96	49.93	2846	74
28408.3	39064.1	183.6	27.34	27.34	54.68	1849	74
24290.7	39306.8	100.656	21.85	21.85	43.71	2397	74
33185.8	39455.3	327.514	18.39	18.39	36.79	5927	74
36085	2371.1	405.922	28.38	28.38	56.76	1956	82
16188.7	2652.8	557.51	26.64	26.64	53.27	1415	82
20979	2982.8	-32.832	20.70	20.70	41.40	5244	82
33405.2	3292.7	195.264	18.77	18.77	37.54	2044	82
37767.7	5081.2	125.28	33.84	33.84	67.68	1110	82
30330.7	9350	283.954	24.28	24.28	48.56	1931	82
30029.8	10377.1	231.682	38.57	38.57	77.15	1040	82
18907.2	12991.8	554.026	30.00	30.00	60.01	1561	82
19908.6	13450.9	-30.888	19.22	19.22	38.43	3398	82
9086.4	14419.1	190.728	28.21	28.21	56.43	1664	82
16753.4	14294.1	123.336	23.71	23.71	47.43	1763	82
30549.3	14609.3	236.038	43.80	43.80	87.61	1033	82
31337.3	17189.4	415.505	61.65	61.65	123.31	1086	82
13040.2	18159.5	407.664	14.74	14.74	29.48	4877	82
18034.1	18826.4	9.288	38.01	38.01	76.02	1584	82
26774.4	18862.6	66.96	7.06	7.06	14.13	16694	82
8089.4	18939.4	121.392	8.08	8.08	16.16	16141	82
1997.8	19188.9	160.92	22.42	22.42	44.84	1957	82
31436.3	19812.9	185.544	16.79	16.79	33.58	3429	82
4863.9	20249	127.872	10.01	10.01	20.02	7989	82
24656.1	20363	81.216	14.27	14.27	28.54	4544	82
34851.4	20599.3	114.264	22.40	22.40	44.79	2453	82
23324.2	21125.9	465.163	15.21	15.21	30.43	6764	82
27065.1	21347.5	136.296	40.98	40.98	81.95	1181	82
26380.1	22047.4	554.897	17.90	17.90	35.80	2963	82
27369.4	22671.8	65.664	9.70	9.70	19.41	14102	82
27129.6	24487.8	30.672	9.18	9.18	18.37	11396	82
30898.6	24988.6	146.664	11.40	11.40	22.80	8357	82
14933.3	25533.7	187.488	31.25	31.25	62.50	1439	82
16952.2	26552.8	473.875	14.20	14.20	28.40	6499	82
3054.3	27361.7	99.36	37.87	37.87	75.74	1379	82
8831.4	27408.9	90.288	17.36	17.36	34.71	4937	82
30965.9	29046.4	166.752	15.43	15.43	30.85	4601	82
26749.1	30214.7	63.072	22.75	22.75	45.50	3819	82
29535.3	30353.4	168.696	9.00	9.00	17.99	13059	82
26072	31266.8	213.408	25.53	25.53	51.06	1750	82
17743	31426.8	-5.616	23.62	23.62	47.24	3252	82
23180.2	31423.8	541.829	22.66	22.66	45.31	3492	82
10220.8	31772.7	204.984	31.77	31.77	63.54	1375	82
31442.2	33609.4	131.76	4.95	4.95	9.89	25708	82
7270.4	34903.1	136.296	12.15	12.15	24.30	5716	82
37119.7	34908.9	98.064	8.78	8.78	17.57	17857	82
18805.8	35083.1	473.875	25.10	25.10	50.21	2824	82
7624.5	35458.5	147.96	9.44	9.44	18.89	10791	82
35269.4	36307	122.688	26.16	26.16	52.33	2378	82
14457.8	37645	128.52	10.22	10.22	20.44	7138	82
6481.1	37888.9	168.048	26.38	26.38	52.75	1503	82
7528.2	37893.1	206.928	18.72	18.72	37.44	3585	82
40200.5	2778.9	294.408	27.06	27.06	54.12	2637	90
10804.8	3731.2	414.634	23.17	23.17	46.35	2193	90
20992.4	3709.2	265.658	31.06	31.06	62.12	1416	90
36451	4608.7	73.44	14.88	14.88	29.77	4736	90
30152.3	4751.1	31.968	29.37	29.37	58.73	1854	90
15686.9	7500	244.75	19.26	19.26	38.53	2496	90
5403.5	8478.4	551.412	19.17	19.17	38.34	1970	90
9591.1	11792.3	127.224	29.51	29.51	59.02	1804	90
6898.8	12027	361.49	35.37	35.37	70.74	1382	90
29589.5	12068.1	337.097	21.50	21.50	43.00	2291	90
9743.5	12352.9	154.44	32.31	32.31	64.62	1664	90
32792.6	12264	88.344	7.49	7.49	14.98	14301	90
30974.9	12960.2	-19.224	8.69	8.69	17.38	19560	90
38974.1	13035.1	103.896	6.81	6.81	13.61	13872	90
9868.6	13192	144.72	12.53	12.53	25.06	7172	90
34702.7	13299.9	95.472	22.09	22.09	44.18	2515	90
31730.5	13703.1	254.333	25.76	25.76	51.53	1945	90
9941.9	14538.7	275.242	40.55	40.55	81.11	1104	90
2033.6	16545.3	276.113	28.07	28.07	56.14	1393	90
40839	17757.6	256.075	22.42	22.42	44.84	2140	90
26790.6	18845.4	171.288	5.56	5.56	11.12	18906	90
4545.5	18921.6	12.528	19.55	19.55	39.09	3471	90
18628.9	20426.9	112.32	8.60	8.60	17.19	11037	90
30865.8	20781.9	450.353	17.66	17.66	35.33	6001	90
26324.4	22791.9	131.76	33.89	33.89	67.78	1388	90
33984.4	26285.9	556.639	18.58	18.58	37.16	4322	90
25945.4	27008.2	390.24	12.55	12.55	25.10	8806	90
36025.8	27154.9	-33.48	10.72	10.72	21.43	8772	90
27925.4	28435.8	180.36	38.67	38.67	77.34	1233	90
12152.7	28634.4	554.897	40.46	40.46	80.92	1160	90
19226	28693.8	-4.32	9.23	9.23	18.46	15667	90
24687.6	29271.4	-39.96	8.95	8.95	17.90	8538	90
31572.1	30176.1	82.512	13.02	13.02	26.05	6097	90
29512.2	30391.4	463.421	9.56	9.56	19.12	18602	90
38813.9	30617.6	263.045	8.10	8.10	16.20	9084	90
23738.7	33748.9	61.776	36.86	36.86	73.71	1528	90
10549.2	34128.8	268.272	11.26	11.26	22.51	10519	90
8846.5	34316.3	486.072	41.02	41.02	82.05	1586	90
7650.2	36527.7	298.764	7.65	7.65	15.31	15494	90
31921.3	36918.3	456.451	25.39	25.39	50.77	2649	90
26937.5	37018	185.544	20.30	20.30	40.60	2869	90
21198.4	37679.1	-10.8	34.92	34.92	69.85	1751	90
15581.4	39655.9	237.78	22.18	22.18	44.37	1729	90
21194.7	39616.8	212.76	23.10	23.10	46.21	1829	90
17901.2	39760.9	101.952	6.12	6.12	12.25	19420	90
28132.4	2492.3	220.356	17.90	17.90	35.80	1982	98
33370.8	3224.6	155.088	16.53	16.53	33.06	3341	98
41388.2	3675.4	260.431	6.74	6.74	13.47	16978	98
29187.5	4674	-34.776	16.91	16.91	33.82	5064	98
10827.9	5411.9	118.152	21.03	21.03	42.06	3348	98
27787.5	6164.2	-33.48	19.71	19.71	39.42	2794	98
35352.2	6252.4	521.791	15.02	15.02	30.05	5284	98
5035.3	7751	106.488	7.68	7.68	15.35	9324	98
15108.2	8590.9	123.984	19.88	19.88	39.75	2128	98
20704	11404.5	91.584	25.10	25.10	50.21	2025	98
16738.5	11541.5	147.96	7.18	7.18	14.37	15624	98
32783.9	12177.2	143.424	5.65	5.65	11.30	18990	98
10435.2	12456.8	141.48	28.54	28.54	57.09	1745	98
38315.9	12145.6	-1.08	8.31	8.31	16.63	13925	98
2096.9	12577.8	164.16	35.91	35.91	71.83	1272	98
23235.9	13225.6	220.356	17.76	17.76	35.51	3588	98
33995.1	13997	548.798	13.66	13.66	27.32	6508	98
5501.4	16098.2	-20.52	8.69	8.69	17.38	20095	98
26782.6	17012.1	425.959	18.11	18.11	36.22	6737	98
33595.4	21969.6	549.67	45.64	45.64	91.28	1269	98
15158.3	22344.1	194.616	35.25	35.25	70.51	1303	98
819.8	23430.3	125.928	24.85	24.85	49.69	2459	98
30102.8	23589.8	88.344	42.11	42.11	84.21	1391	98
31421.6	24234.7	156.384	22.77	22.77	45.55	2294	98
31493.9	25947.6	236.909	11.23	11.23	22.47	7803	98
39136.1	26246.4	205.632	12.72	12.72	25.43	4175	98
12737.6	27704.4	308.347	20.84	20.84	41.68	2794	98
17706.3	28199.3	33.264	27.08	27.08	54.16	2375	98
30978.2	28993	226.454	15.02	15.02	30.05	6256	98
31210.6	29684.3	63.72	5.98	5.98	11.96	26260	98
9808.5	30218.9	503.496	25.62	25.62	51.24	2299	98
40329.4	30984.1	116.208	15.02	15.02	30.05	8930	98
27143.7	31556	546.185	12.01	12.01	24.02	6761	98
34284.7	32581.5	156.384	10.74	10.74	21.48	5160	98
38500.8	32967.4	304.862	45.55	45.55	91.09	1163	98
10135	33422.2	12.528	27.60	27.60	55.20	2467	98
35650	33935.4	147.96	11.63	11.63	23.27	6066	98
18795	34240.3	14.472	7.56	7.56	15.12	23348	98
25865.1	34340.6	149.904	10.55	10.55	21.10	6763	98
38761.6	35353.5	104.544	23.83	23.83	47.67	2524	98
22886.7	36111.3	90.288	16.44	16.44	32.88	3738	98
38636.7	36091.5	110.376	22.66	22.66	45.31	2490	98
30103.5	36212.8	460.807	26.99	26.99	53.98	2817	98
22703.5	36773.7	-13.392	9.14	9.14	18.27	14733	98
14687.7	37123.3	369.331	24.56	24.56	49.13	2453	98
35905.6	36963.2	133.056	23.74	23.74	47.48	2234	98
20038.6	37734.5	85.752	15.17	15.17	30.33	6006	98
16441.5	38775.9	430.315	44.09	44.09	88.17	1414	98
21711.4	38995.2	190.08	10.36	10.36	20.72	8839	98
1375.6	1221.1	458.194	26.59	26.59	53.18	2417	106
36375.1	1177.8	189.432	21.15	21.15	42.30	2066	106
29506	3178.9	127.872	19.19	19.19	38.39	2939	106
17316.4	5102.9	143.424	11.21	11.21	22.42	7501	106
13461.8	5561.4	487.814	25.58	25.58	51.15	1960	106
18751	5787.7	81.2159	26.21	26.21	52.42	1850	106
39234	7338.1	122.688	27.84	27.84	55.67	1580	106
11364.3	7943.3	351.036	30.29	30.29	60.57	2538	106
5417.2	8584.3	145.368	20.11	20.11	40.22	2418	106
28860.6	8879.7	25.4879	37.68	37.68	75.36	1465	106
37540.8	9172.6	558.382	31.23	31.23	62.45	1254	106
11924.6	10064.5	164.808	12.06	12.06	24.12	5003	106
8595.2	10569.2	131.112	28.85	28.85	57.70	1390	106
26755.8	11742.4	445.126	8.97	8.97	17.95	12692	106
6672.1	12188.6	307.476	20.21	20.21	40.41	2244	106
6946.1	13342.9	3.45592	12.46	12.46	24.92	6996	106
8455.9	13893.5	244.75	21.41	21.41	42.81	3030	106
15983.1	14334.2	560.124	29.18	29.18	58.36	1556	106
6132.3	14380.2	413.762	18.09	18.09	36.17	4425	106
8723.3	15830.2	298.764	27.20	27.20	54.40	2073	106
34405.3	16564.2	526.147	17.90	17.90	35.80	3372	106
32182.9	17340.5	75.3839	34.12	34.12	68.25	1627	106
26190	18464	237.78	15.54	15.54	31.09	3230	106
30823.7	18946.8	454.709	10.81	10.81	21.62	18617	106
29739.6	20280	546.185	25.79	25.79	51.57	2319	106
30209.5	20304.2	221.227	18.37	18.37	36.74	2715	106
33486.7	20980.5	290.923	38.65	38.65	77.29	1337	106
31436.2	21337.2	143.424	18.75	18.75	37.49	6582	106
40973.9	23708.9	547.056	35.70	35.70	71.40	1405	106
20201.4	24539.3	171.936	20.75	20.75	41.50	2616	106
38506.4	25625.5	383.27	31.46	31.46	62.93	2475	106
20437.1	26641.4	244.75	20.14	20.14	40.27	2327	106
17821.8	27146.6	60.4799	16.98	16.98	33.96	3911	106
22806.2	29562.9	138.888	21.90	21.90	43.80	2622	106
41183.3	29644.4	-6.91208	30.59	30.59	61.18	2355	106
35994.8	31350.1	-15.3361	8.60	8.60	17.19	9353	106
36555.4	31897.1	292.665	34.03	34.03	68.06	1676	106
39997.1	32256.5	433.8	9.37	9.37	18.75	13052	106
34275.9	32585.3	174.528	4.69	4.69	9.37	25655	106
37497.2	32706.5	166.752	11.07	11.07	22.14	8802	106
31421.6	33589.5	201.096	6.26	6.26	12.53	15141	106
16947.9	33985.7	45.5759	23.53	23.53	47.05	2770	106
28016.5	34112.5	560.124	33.44	33.44	66.88	1436	106
11462.5	34246.5	206.28	13.02	13.02	26.05	5284	106
33090.7	34560.8	281.34	17.24	17.24	34.48	2969	106
18857.9	34942.2	215.352	23.57	23.57	47.15	2730	106
22430.1	35186.7	150.552	30.66	30.66	61.32	1689	106
18785.3	36696.5	19.0079	40.27	40.27	80.54	1547	106
28123.9	38223.3	447.739	37.56	37.56	75.12	2033	106
12492.5	39759.8	252.59	19.41	19.41	38.81	2354	106
27944.5	39727.2	562.738	14.27	14.27	28.54	4798	106
25074.3	468	73.4397	13.87	13.87	27.74	6048	114
36996.8	1242.2	174.528	27.55	27.55	55.11	1247	114
34388.7	4405.6	175.176	21.52	21.52	43.05	1731	114
41263.5	4824.7	467.776	21.60	21.60	43.19	2702	114
22582.5	5163.4	524.404	29.56	29.56	59.11	1338	114
31753.4	5094.1	87.6957	21.90	21.90	43.80	2290	114
39488	5693.5	7.9917	20.49	20.49	40.98	2999	114
9930.7	6257.2	210.816	22.40	22.40	44.79	1826	114
18000.1	7434.2	63.0717	9.87	9.87	19.73	7953	114
29667.4	8582.1	-36.0723	16.51	16.51	33.02	4828	114
15074.6	8582.2	60.4797	10.39	10.39	20.77	5283	114
21566.7	9772	161.568	21.71	21.71	43.43	2064	114
8500.6	10523.7	558.381	32.99	32.99	65.99	1106	114
12126.1	10702.4	129.816	8.57	8.57	17.14	9459	114
10215.8	11119	547.056	18.44	18.44	36.88	3667	114
6643.6	12162	49.4637	14.13	14.13	28.26	8022	114
6876.5	13241.5	418.989	18.37	18.37	36.74	2875	114
5736.2	13410.7	381.528	26.14	26.14	52.28	2030	114
7114.9	13862.8	69.5517	35.44	35.44	70.89	1484	114
13582.7	16189.8	-30.2403	13.94	13.94	27.88	8210	114
20294.5	16680.7	40.3917	26.40	26.40	52.80	2072	114
31891.8	18897.2	152.496	31.56	31.56	63.11	1824	114
28274.1	20053.3	109.728	52.63	52.63	105.27	1082	114
2030.4	20430.9	224.712	16.16	16.16	32.31	3430	114
23286.8	21110.5	105.192	22.87	22.87	45.73	2496	114
28152.8	21812.8	181.008	39.23	39.23	78.47	1151	114
33322.3	23253.5	216.871	17.92	17.92	35.84	3933	114
9166.8	23407.8	488.685	40.39	40.39	80.78	1573	114
37770.6	24945.5	476.488	29.37	29.37	58.73	2387	114
15721.4	25259.4	283.953	19.24	19.24	38.48	2767	114
29702.5	25209	99.3597	12.39	12.39	24.77	5056	114
7866.9	27228.1	168.048	7.06	7.06	14.13	17367	114
2903.4	28129.5	77.9757	22.40	22.40	44.79	2613	114
33173.5	30270.6	530.503	19.85	19.85	39.71	3359	114
40331.1	30994.6	147.96	15.19	15.19	30.38	5122	114
10293.4	31007.6	-10.1523	9.75	9.75	19.50	14734	114
26062.3	31312.5	362.361	18.13	18.13	36.27	6088	114
40261.3	31897.5	85.1037	25.01	25.01	50.02	2321	114
24488.9	32032.2	173.88	12.72	12.72	25.43	6369	114
23419.8	33533.4	184.896	17.26	17.26	34.52	2553	114
28348.9	33465.8	560.995	34.01	34.01	68.01	1542	114
25026.1	33862	-11.4483	17.73	17.73	35.47	4280	114
12787.4	33923.1	545.313	21.76	21.76	43.52	2370	114
8132.3	34332	84.4557	7.63	7.63	15.26	16020	114
17003.1	34624.4	25.4877	45.55	45.55	91.09	1548	114
30283.6	35451.5	245.62	25.95	25.95	51.90	1839	114
25655.3	36124.8	341.452	11.92	11.92	23.83	8089	114
38042.5	36322.1	476.488	29.06	29.06	58.12	2357	114
30872.8	36732.4	100.656	20.21	20.21	40.41	2806	114
16924.7	37030.4	206.28	25.86	25.86	51.72	1673	114
4825.1	37664.5	267.4	31.67	31.67	63.35	1313	114
36460.9	37693.9	91.5837	13.66	13.66	27.32	4302	114
19984	38394.3	126.576	14.04	14.04	28.07	6567	114
39115.9	38267.3	100.656	6.95	6.95	13.89	17281	114
32819.6	38663.3	195.264	18.89	18.89	37.77	2472	114
28207.7	39041.2	175.176	5.70	5.70	11.40	19427	114
8545.5	39567	347.551	16.37	16.37	32.73	5248	114
26355.8	39642.2	-9.5043	13.66	13.66	27.32	5595	114
23820.7	40192.5	122.04	16.20	16.20	32.40	3044	114
6319.5	40279.5	125.928	27.53	27.53	55.06	1540	114
8981.6	1571	540.957	30.73	30.73	61.47	1195	122
3686.7	2131.7	163.511	25.36	25.36	50.73	1616	122
22108	5637.5	165.455	17.95	17.95	35.89	2324	122
20879.9	7184.4	105.839	23.60	23.60	47.19	1770	122
13814.3	7201.8	76.6795	21.83	21.83	43.66	2951	122
11338.7	9987.1	155.087	24.87	24.87	49.74	1548	122
10729	10472.1	169.343	12.53	12.53	25.06	6964	122
23219.2	10834.5	540.957	29.56	29.56	59.11	1499	122
20808.9	11187.7	395.467	20.51	20.51	41.02	4208	122
35766.1	13429.1	106.487	13.99	13.99	27.98	6174	122
41039.4	14663.3	132.407	12.20	12.20	24.40	7773	122
8767.1	14960.9	126.575	17.50	17.50	35.00	3617	122
30913.4	16385.5	121.391	5.25	5.25	10.50	20317	122
39383.7	17270.8	443.383	15.71	15.71	31.42	4527	122
6837.7	17472.2	431.186	22.80	22.80	45.59	2828	122
21371.9	19607.2	243.007	21.71	21.71	43.43	2384	122
25799.5	19643.5	80.5675	14.48	14.48	28.97	6028	122
3986.8	20694.3	-39.9605	13.71	13.71	27.41	7624	122
19335.1	21621.4	153.143	13.97	13.97	27.93	4566	122
27791.3	21595.6	175.175	20.91	20.91	41.82	2170	122
18668.7	22142.4	112.967	15.35	15.35	30.71	6186	122
19510.1	22632	85.1035	9.99	9.99	19.97	11564	122
15429.9	23074.8	404.179	18.49	18.49	36.97	3945	122
29178.2	23901.2	555.767	37.40	37.40	74.79	1364	122
379.1	24234.7	214.703	27.93	27.93	55.86	1281	122
31355.9	24221.8	-15.9845	13.42	13.42	26.85	7951	122
37222.8	26477.7	89.6395	10.43	10.43	20.87	10776	122
15376.6	27425.2	123.983	42.23	42.23	84.45	1184	122
36108.1	28254.4	-32.1845	10.39	10.39	20.77	8084	122
17962.1	28468.9	152.495	20.56	20.56	41.12	3350	122
34413.8	29044.7	4.10348	13.99	13.99	27.98	11846	122
18175.1	29955.2	547.055	37.21	37.21	74.42	1398	122
13051.1	30623.5	134.351	9.30	9.30	18.60	5315	122
27170.8	31587.9	143.423	7.06	7.06	14.13	11598	122
31215.8	31425.1	180.359	9.84	9.84	19.69	8149	122
16786	32857.2	70.8475	10.79	10.79	21.57	10445	122
31411.1	33618.4	58.5355	9.47	9.47	18.93	10128	122
27973.9	34225.3	-17.9285	29.01	29.01	58.03	2635	122
10598.1	35611.6	87.0475	15.43	15.43	30.85	4448	122
33802.3	38018.5	-1.08052	31.98	31.98	63.96	2383	122
30196.7	39656.3	165.455	26.87	26.87	53.74	2150	122
32002.2	39989.8	143.423	32.15	32.15	64.29	1833	122
14072.3	656.2	297.892	27.55	27.55	55.11	1195	130
2853.6	3031	248.234	29.56	29.56	59.11	1039	130
31564	3883	81.8633	30.80	30.80	61.61	1400	130
31140	5219.8	222.969	20.75	20.75	41.50	1854	130
34242.8	5145.1	544.442	27.67	27.67	55.34	1538	130
3407.4	6469.4	0.863261	17.40	17.40	34.81	3331	130
18162.9	8020.9	-31.5367	23.64	23.64	47.29	3551	130
16028.4	10532.7	441.64	50.70	50.70	101.41	1311	130
15821.2	10796.1	288.309	42.91	42.91	85.82	1242	130
37343	10808.1	6.69526	28.61	28.61	57.23	2318	130
5539.4	11799.9	-10.8007	15.19	15.19	30.38	6864	130
35374.7	11998.8	180.359	25.67	25.67	51.34	1640	130
10495.9	12553.2	122.039	25.43	25.43	50.87	1878	130
12797.4	13163.5	147.311	25.20	25.20	50.40	1556	130
31039.1	13082	546.184	23.50	23.50	47.01	2193	130
27064.6	14213.2	-25.0567	28.12	28.12	56.24	1988	130
6772	14597.3	178.415	10.31	10.31	20.63	7906	130
34349.4	16539.1	138.887	10.50	10.50	21.01	4670	130
25852.5	18034.7	190.727	17.10	17.10	34.19	2610	130
21753.1	19870.6	-40.6087	20.61	20.61	41.21	3369	130
13895.9	24914.5	133.703	12.95	12.95	25.91	6407	130
8743.8	26150.8	109.079	40.08	40.08	80.16	1281	130
7851.5	27336.1	243.878	16.39	16.39	32.78	4600	130
36078.9	28257.9	116.855	12.74	12.74	25.48	6213	130
30979	28993.9	326.642	22.02	22.02	44.04	3911	130
38212.6	29183.5	100.655	14.29	14.29	28.59	6968	130
24026.4	30351.3	344.937	7.39	7.39	14.79	22935	130
23215.5	31454.2	298.763	11.37	11.37	22.75	7214	130
4883.1	32163.5	344.937	13.61	13.61	27.22	6930	130
27121.4	32243.9	166.103	6.62	6.62	13.24	16570	130
15380.3	33541.1	249.105	32.95	32.95	65.89	1297	130
10548.1	34107.3	-38.6647	7.91	7.91	15.83	19348	130
8103.7	34323.3	138.239	9.02	9.02	18.04	10975	130
34413.1	34749.6	188.135	14.06	14.06	28.12	4288	130
3036	35194.3	313.574	34.83	34.83	69.66	1453	130
22179.6	35105.3	146.015	27.69	27.69	55.39	1622	130
28527.9	35759.2	175.823	9.47	9.47	18.93	5955	130
31925.3	36265.7	147.311	32.15	32.15	64.29	1629	130
7690.7	36550.3	288.309	8.67	8.67	17.33	12305	130
1432.5	37622.9	144.071	27.77	27.77	55.53	1149	130
12219.6	38365.6	412.019	30.43	30.43	60.85	1828	130
31978.1	39999	484.329	47.05	47.05	94.11	1435	130
40265.6	692.9	216.87	16.77	16.77	33.54	2447	138
5131	771.5	554.025	18.06	18.06	36.13	2041	138
20172.5	2147.4	139.535	18.51	18.51	37.02	2292	138
13753.4	2609	96.119	28.05	28.05	56.10	1540	138
28986	2600.3	184.247	14.32	14.32	28.64	3760	138
39246	3729.4	213.407	34.45	34.45	68.91	1026	138
31923	4286	63.719	22.58	22.58	45.17	2115	138
13417	5948.2	401.565	19.48	19.48	38.95	2566	138
18668.7	6177.5	248.233	38.13	38.13	76.25	1128	138
3323.1	6521.2	220.355	28.71	28.71	57.41	1227	138
19439.7	7749.2	283.953	25.29	25.29	50.59	2102	138
11219.6	7981	40.391	22.61	22.61	45.22	2248	138
29653.2	8552.9	118.799	22.44	22.44	44.89	1966	138
38484.3	9845.5	24.839	30.73	30.73	61.47	1918	138
21454.7	9798.3	215.351	24.14	24.14	48.28	1913	138
8806	12427.9	148.607	26.05	26.05	52.09	1865	138
9741	12343.8	304.861	28.52	28.52	57.04	1714	138
22508.4	12329.7	178.415	12.58	12.58	25.15	3531	138
544	12553.4	193.319	28.02	28.02	56.05	1227	138
30173.9	14372.5	34.559	22.02	22.02	44.04	2410	138
3757.2	16236.8	427.701	23.97	23.97	47.95	2558	138
19384.5	16912.1	116.855	15.00	15.00	30.00	4848	138
28476.9	16910.2	111.671	9.66	9.66	19.31	9005	138
8365.1	18026	409.405	29.91	29.91	59.82	2139	138
1848.6	18548.8	212.759	29.11	29.11	58.22	1377	138
4615.9	18819.1	35.207	14.70	14.70	29.39	7734	138
15194.3	18991.3	410.277	47.29	47.29	94.58	1267	138
21812	19046	432.057	31.63	31.63	63.26	1790	138
38263.2	18942.1	116.207	37.42	37.42	74.84	1234	138
21467.2	19579	380.656	25.58	25.58	51.15	3277	138
12890.1	19715.7	391.11	15.80	15.80	31.60	8908	138
738.6	20937.8	72.143	35.54	35.54	71.07	1310	138
15553.2	20896.6	123.335	27.72	27.72	55.44	1834	138
22307.5	21034.2	187.487	7.37	7.37	14.74	12714	138
22357.7	21952.8	100.655	6.57	6.57	13.14	18940	138
12454.6	21973.2	-25.057	23.39	23.39	46.77	5345	138
11101.8	22282.1	517.434	13.85	13.85	27.69	6540	138
32991	22502.5	131.759	9.18	9.18	18.37	9746	138
11795.6	22811.9	370.201	8.31	8.31	16.63	18466	138
9283.8	23215.2	138.239	21.55	21.55	43.10	2526	138
10375.6	23219.5	412.019	20.72	20.72	41.45	3193	138
3171	23772.7	91.583	26.73	26.73	53.46	2084	138
28006.2	24258.9	251.718	30.87	30.87	61.75	1579	138
39831.2	24519	188.783	35.61	35.61	71.22	1503	138
16738.8	24605.5	496.525	26.80	26.80	53.60	2567	138
26837.6	25873.9	-21.817	25.06	25.06	50.11	2980	138
6464.5	26336	178.415	13.71	13.71	27.41	4595	138
27254.7	28212.5	177.119	19.22	19.22	38.43	3208	138
26313.1	28564.4	521.79	30.64	30.64	61.28	2056	138
30932.5	29030.8	235.165	14.48	14.48	28.97	6522	138
29474.8	30391.3	193.967	14.62	14.62	29.25	5677	138
31411.8	30536.6	193.319	37.82	37.82	75.64	1487	138
31853.1	31876.3	279.597	22.75	22.75	45.50	2834	138
37842.9	33503.9	245.62	24.59	24.59	49.17	2025	138
26462	33821.3	60.479	36.95	36.95	73.90	1871	138
8086.3	34339.7	131.759	9.09	9.09	18.18	13823	138
36433.4	34761.4	80.567	7.82	7.82	15.64	10873	138
18748.1	35100	39.095	17.83	17.83	35.65	3969	138
32029.9	36443.6	149.255	4.00	4.00	8.01	25095	138
35318.4	36531.4	405.921	4.99	4.99	9.99	28975	138
15054.4	36979.4	257.817	34.45	34.45	68.91	1186	138
27680.6	36809.6	55.295	31.79	31.79	63.59	1947	138
39905.2	38529.2	-15.985	49.45	49.45	98.91	1648	138
8502.4	39515.3	401.565	25.48	25.48	50.96	2419	138
18934.8	40094.3	3.45504	21.12	21.12	42.25	3563	138
19785.5	40086.9	90.287	29.56	29.56	59.11	1678	138
7349.9	477.6	4.75082	23.69	23.69	47.38	1871	146
1338.8	1645.1	88.9908	29.18	29.18	58.36	1192	146
16450.1	2202.7	290.922	14.86	14.86	29.72	4785	146
21244.1	2706.4	551.411	25.03	25.03	50.07	1549	146
27869.9	2820.1	200.447	24.37	24.37	48.75	1285	146
28684.9	3150.2	149.255	28.35	28.35	56.71	1294	146
25234.6	3787.4	302.248	35.58	35.58	71.17	1296	146
39518.5	5618.3	201.095	10.20	10.20	20.39	6980	146
27755.9	6386.3	-32.8332	44.91	44.91	89.82	1747	146
5374.1	8555.6	465.162	31.56	31.56	63.11	1779	146
27506.3	8829.6	550.54	39.19	39.19	78.37	1082	146
11883.4	10008	112.319	8.29	8.29	16.58	12924	146
2216.1	13442.9	-31.5372	18.91	18.91	37.82	5346	146
34436.3	13591.1	123.983	28.07	28.07	56.14	1957	146
32971.1	14261.6	256.074	19.36	19.36	38.72	2217	146
14401.2	14796.4	116.855	10.41	10.41	20.82	6146	146
17668.5	14897.2	513.078	38.79	38.79	77.57	1266	146
1869.7	15543.4	472.132	21.97	21.97	43.94	2567	146
39195.6	15872.3	113.615	10.15	10.15	20.30	9643	146
1878.6	17519.6	98.7108	28.99	28.99	57.98	1789	146
29075.2	17941.2	48.1668	29.51	29.51	59.02	2097	146
32022.4	19285.3	143.423	29.63	29.63	59.25	1553	146
24234	19664.1	392.852	32.48	32.48	64.95	1813	146
29079.1	21855.6	64.3668	14.88	14.88	29.77	5737	146
2940.5	22785.3	197.855	20.16	20.16	40.32	2989	146
33194.3	23152.7	190.727	31.02	31.02	62.03	1651	146
15944.8	24190.7	178.415	18.93	18.93	37.87	4826	146
28118.8	24092.7	210.167	23.93	23.93	47.85	2153	146
1755	24150.1	109.727	25.76	25.76	51.53	1840	146
21581	24760.5	196.559	7.80	7.80	15.59	12772	146
27110	25583	37.7988	5.09	5.09	10.17	28645	146
40509	27406.5	184.247	33.49	33.49	66.98	1854	146
33005.8	27506.2	303.119	46.89	46.89	93.78	1138	146
19539.9	27690.6	-13.3932	10.01	10.01	20.02	12134	146
19093.9	29983.6	139.535	9.11	9.11	18.23	5900	146
26698.9	30193.9	159.623	4.97	4.97	9.94	22617	146
1338.6	32748.2	230.809	36.38	36.38	72.77	1235	146
16759.6	32836.5	142.127	16.48	16.48	32.97	4848	146
5052.1	33587.6	-9.50518	22.00	22.00	43.99	2957	146
34896	33989	111.023	31.44	31.44	62.88	1789	146
39827.3	34092.6	119.447	8.69	8.69	17.38	11904	146
5332.3	36571.6	372.815	15.19	15.19	30.38	4239	146
37057.9	37993.2	169.991	4.97	4.97	9.94	24842	146
40403.5	38606.4	519.176	27.04	27.04	54.07	2289	146
21637.2	39075.9	299.634	27.22	27.22	54.45	1977	146
34321.5	39046.6	188.135	19.83	19.83	39.66	3586	146
18994.4	39943.1	95.4708	14.39	14.39	28.78	6121	146
20913	40216.1	360.618	34.71	34.71	69.43	1811	146
18723.8	1974.3	207.575	26.26	26.26	52.52	1503	154
41390.5	3684.1	289.179	6.33	6.33	12.67	17700	154
26571.9	4432.8	544.441	34.67	34.67	69.33	1226	154
25659.9	5081.9	139.535	10.55	10.55	21.10	6373	154
3043.1	5578.8	554.895	18.79	18.79	37.59	2071	154
16202.4	5607.7	561.865	27.81	27.81	55.63	1241	154
38293.8	5746.7	144.071	26.82	26.82	53.65	1337	154
21027.7	5976.7	170.639	25.46	25.46	50.92	1631	154
25796.2	6372.7	30.6706	17.19	17.19	34.38	4208	154
23246.5	8613.9	178.415	29.65	29.65	59.30	1160	154
25352.1	10043.6	557.509	34.22	34.22	68.44	1126	154
39447.1	12530.1	223.839	14.84	14.84	29.67	4807	154
27816.5	12967.3	317.929	17.54	17.54	35.09	2910	154
4388.2	13156.6	554.024	36.43	36.43	72.86	1079	154
38300.8	14316.5	211.463	33.46	33.46	66.93	1594	154
668.1	17015.8	554.024	29.18	29.18	58.36	1528	154
8060.3	17295	547.926	15.02	15.02	30.05	5822	154
29847.3	18275.8	146.015	14.29	14.29	28.59	8065	154
30837.8	18873.5	129.815	15.40	15.40	30.80	5022	154
27032.3	20036.2	188.783	36.38	36.38	72.77	1232	154
2040.7	20428.7	-23.1134	12.76	12.76	25.53	7947	154
11727.8	20910.9	127.871	11.59	11.59	23.17	9123	154
5179	21825.2	347.55	27.46	27.46	54.92	2048	154
37633.1	22105.3	129.167	18.91	18.91	37.82	2443	154
14418.4	22554.2	148.607	20.75	20.75	41.50	2497	154
3669.9	23432.6	55.9426	15.12	15.12	30.24	3893	154
39369.4	24946.1	555.767	37.14	37.14	74.28	1492	154
6788.2	25137.1	477.359	24.30	24.30	48.61	2672	154
20994.7	25463.1	-34.7774	21.52	21.52	43.05	3105	154
1384.9	27338.3	317.929	32.36	32.36	64.72	1410	154
26334	28057	281.339	20.70	20.70	41.40	3530	154
1711.3	28220.4	-33.4814	12.91	12.91	25.81	8119	154
35395.9	28252.5	186.839	31.77	31.77	63.54	1531	154
17763.7	31846.9	162.863	8.29	8.29	16.58	13399	154
26044.5	32667.2	25.4866	45.12	45.12	90.24	1500	154
23232.8	34907.9	456.45	24.56	24.56	49.13	3889	154
9130.7	35105.7	78.6226	15.52	15.52	31.04	4786	154
30774.5	35690.8	-7.5614	21.34	21.34	42.67	3815	154
40473.1	36035.1	527.888	41.21	41.21	82.42	1446	154
39609.4	36552.2	425.958	28.78	28.78	57.56	2550	154
23491.2	36929.1	223.839	35.16	35.16	70.32	1108	154
27231.8	37704.2	-20.5214	5.35	5.35	10.69	25794	154
29720.5	37912.7	273.498	17.99	17.99	35.98	2838	154
8087.7	38446.1	146.663	11.47	11.47	22.94	8709	154
40361.8	38699.9	412.019	13.52	13.52	27.04	9372	154
14637	39533.6	103.895	20.87	20.87	41.73	2615	154
18953.3	40102.9	151.847	31.23	31.23	62.45	1563	154
10285.8	3531.1	127.222	16.70	16.70	33.39	3079	162
41354.5	3694.9	291.793	9.47	9.47	18.93	8849	162
16057	4106.5	139.534	17.17	17.17	34.34	3682	162
18103.9	6462.2	211.462	9.84	9.84	19.69	7461	162
9069.9	8320.1	535.729	29.60	29.60	59.20	1315	162
21974.2	9944.2	222.097	42.25	42.25	84.50	1080	162
16107.5	10277.8	476.487	39.59	39.59	79.18	1639	162
784.2	10616.2	87.0464	19.69	19.69	39.38	2113	162
16867.4	12049.3	266.528	29.44	29.44	58.88	1852	162
36127.3	12113	520.047	40.29	40.29	80.59	1373	162
450.4	12326.5	-37.3696	32.38	32.38	64.76	1617	162
30316.2	12355.9	330.997	9.82	9.82	19.64	8940	162
2874.3	12536.9	107.782	15.78	15.78	31.56	4942	162
11815.9	13350.1	88.9904	5.39	5.39	10.79	21787	162
30191.9	15120.3	77.9744	33.82	33.82	67.64	1537	162
21724.1	17191.8	114.91	30.87	30.87	61.75	1222	162
30141.3	19382.9	185.542	23.95	23.95	47.90	1991	162
11528.3	19471.5	-23.7616	39.59	39.59	79.18	1594	162
16257.6	21169.6	111.022	24.63	24.63	49.27	2066	162
19675.7	21286.4	232.551	14.70	14.70	29.39	3351	162
26441.2	21321.4	294.406	29.63	29.63	59.25	1643	162
32321.4	21376.9	-28.2976	20.32	20.32	40.65	4184	162
5166.7	21944.7	457.321	30.71	30.71	61.42	2146	162
917.7	22111.3	142.774	18.06	18.06	36.13	5026	162
21182.5	23990.5	-27.0016	18.53	18.53	37.07	5229	162
10482.6	25778.7	22.2464	38.32	38.32	76.63	1783	162
13110.5	26310.9	303.99	31.60	31.60	63.21	1719	162
25357.2	26842.8	520.918	9.02	9.02	18.04	11976	162
24437.7	27467.9	125.278	14.77	14.77	29.53	4085	162
33342.7	28400.6	126.574	29.27	29.27	58.55	1691	162
36154.4	28256	-34.1296	7.16	7.16	14.32	21995	162
9057.8	29046.1	333.61	38.86	38.86	77.72	1312	162
24271.2	29162.3	100.006	17.22	17.22	34.43	3251	162
41009.6	29387.7	503.494	40.41	40.41	80.82	1878	162
17432.2	30101.7	468.646	17.99	17.99	35.98	3713	162
26399.7	33002.7	124.63	9.44	9.44	18.89	8120	162
9043.3	35130	358.875	18.84	18.84	37.68	2983	162
34277	35752.6	-21.8176	7.75	7.75	15.50	19299	162
31970.2	35989	256.945	6.81	6.81	13.61	19924	162
16891.1	36323.6	345.807	21.12	21.12	42.25	2874	162
5363.3	36625.4	177.766	12.67	12.67	25.34	4618	162
7763.2	36773	289.179	11.80	11.80	23.60	8177	162
8243.2	36981.7	218.612	29.72	29.72	59.44	1660	162
33755.5	37980.1	36.5024	14.77	14.77	29.53	7903	162
23607	38366.7	142.126	16.41	16.41	32.83	4233	162
20273.6	38576.7	194.614	19.10	19.10	38.20	2874	162
13743.3	39553.7	540.956	31.37	31.37	62.74	1499	162
26316.8	39721.4	-12.7456	17.33	17.33	34.67	4146	162
40062.4	332.8	560.993	15.07	15.07	30.14	2971	170
30841.8	1772	527.888	32.69	32.69	65.37	1260	170
33965.3	2346.2	548.797	33.16	33.16	66.32	1136	170
23043	2657	288.308	12.74	12.74	25.48	6030	170
29799.7	4212	-27.6498	19.15	19.15	38.29	5506	170
26677.4	4577.5	226.453	28.14	28.14	56.28	1200	170
21890.7	6846.9	174.526	23.06	23.06	46.11	1503	170
38837.8	7620.5	557.509	19.71	19.71	39.42	2411	170
14445.1	8273.5	336.224	22.56	22.56	45.12	1983	170
29734.7	8563.2	129.814	10.74	10.74	21.48	9214	170
2261.1	8669.8	544.441	22.98	22.98	45.97	1817	170
6513.8	11267.7	256.073	35.44	35.44	70.89	1298	170
38436.2	12092.6	33.9102	25.08	25.08	50.16	3621	170
24783.7	12132.9	133.702	10.79	10.79	21.57	8147	170
40694.7	16158.8	-32.8338	11.89	11.89	23.79	8316	170
34327	16522	81.2142	7.09	7.09	14.18	16651	170
2914.9	16667.1	216.869	26.38	26.38	52.75	1321	170
9837.3	16750.3	214.054	26.61	26.61	53.22	1586	170
19352.5	16888.4	125.926	17.24	17.24	34.48	3342	170
21315.1	18073.7	190.726	21.93	21.93	43.85	1662	170
15531.9	21098.6	351.905	21.05	21.05	42.11	3138	170
4974.9	22079.9	90.9342	38.17	38.17	76.35	1190	170
16004.2	22878.2	123.982	16.91	16.91	33.82	5662	170
21168.1	24197.2	315.315	7.61	7.61	15.21	19461	170
30902.4	24473.9	-10.1538	31.51	31.51	63.02	3288	170
37584.5	25643.9	146.662	18.49	18.49	36.97	2713	170
5211.5	27077.7	563.607	15.17	15.17	30.33	4124	170
1677.8	28186.8	151.846	12.13	12.13	24.26	5676	170
26213.1	28995.9	367.587	14.39	14.39	28.78	6484	170
16045.8	29316.6	208.87	34.27	34.27	68.53	1445	170
13101	30066.9	40.3902	11.56	11.56	23.13	8127	170
10771.3	30234.1	213.406	13.40	13.40	26.80	6605	170
16371.2	30283.2	541.827	23.62	23.62	47.24	2207	170
18232.7	30638.2	94.8222	9.11	9.11	18.23	10830	170
1131.4	32032.2	188.782	31.60	31.60	63.21	1049	170
31422.3	33624.6	172.582	4.80	4.80	9.61	24700	170
22324.5	34787.7	124.63	7.94	7.94	15.87	7022	170
30315.2	35330.5	256.945	20.18	20.18	40.36	4130	170
32631.4	36038.8	227.324	21.52	21.52	43.05	2183	170
32025.8	36809.8	258.687	14.11	14.11	28.21	5047	170
13252.9	37155	51.4062	23.67	23.67	47.34	2210	170
20060.5	37708.9	128.518	9.63	9.63	19.26	10671	170
4875.1	37489.8	538.342	34.10	34.10	68.20	1364	170
29797.4	38109.2	-0.433833	30.99	30.99	61.98	2249	170
21117.4	38249.2	191.374	10.50	10.50	21.01	6137	170
24561.5	40235.4	228.195	21.69	21.69	43.38	2792	170
6452.5	1718.4	210.166	23.81	23.81	47.62	1353	178
812.5	2077.2	122.686	25.08	25.08	50.16	1368	178
13929.4	3039.3	253.46	19.73	19.73	39.47	3607	178
1065.2	3811.9	397.208	25.29	25.29	50.59	1780	178
27680.6	5785.9	129.814	35.80	35.80	71.59	1405	178
3160.2	7828.4	136.294	27.04	27.04	54.07	1948	178
10735.3	10480.9	-28.9461	10.36	10.36	20.72	8789	178
15857.1	10968.9	9.28595	27.98	27.98	55.95	2269	178
18201.2	11700.6	456.449	17.33	17.33	34.67	5467	178
21273.4	11646.3	2.15795	11.75	11.75	23.50	9463	178
26734.1	11721.1	446.866	12.39	12.39	24.77	7758	178
27768.7	12861.3	235.164	14.34	14.34	28.68	2981	178
34474.7	13033	258.687	36.38	36.38	72.77	1222	178
19092.6	13079.4	392.852	31.27	31.27	62.55	2029	178
12179.8	14210	41.6859	20.89	20.89	41.78	2634	178
15071.6	15424.7	322.284	18.49	18.49	36.97	4514	178
40725.7	16215.7	57.2379	16.30	16.30	32.59	4149	178
28476.5	16882.8	171.934	9.75	9.75	19.50	9312	178
31297	17616.5	41.0379	41.33	41.33	82.66	1709	178
11444.8	17772.4	92.2299	37.11	37.11	74.23	1427	178
28128.9	17856.4	550.539	23.83	23.83	47.67	2172	178
22987.2	19801.5	563.607	23.74	23.74	47.48	2646	178
6651.2	20142.9	91.5819	37.61	37.61	75.22	1322	178
31821.8	20552.7	-6.91405	13.87	13.87	27.74	8282	178
24439.8	20672.8	420.73	9.89	9.89	19.78	8281	178
29992.4	21292.7	33.9099	6.88	6.88	13.75	10991	178
41290.5	21598.5	422.472	33.89	33.89	67.78	1955	178
33513.8	22070.3	358.004	11.94	11.94	23.88	7862	178
35404	22641.7	136.942	6.29	6.29	12.58	23737	178
20056.1	26473.9	466.904	16.67	16.67	33.35	4416	178
22454.7	26525	137.59	18.49	18.49	36.97	2639	178
37153.5	26579.3	74.0859	24.85	24.85	49.69	2742	178
31326.4	26960.9	149.902	17.45	17.45	34.90	4514	178
38935.5	26947.1	10.5819	24.94	24.94	49.88	3274	178
27150.8	27204.3	554.023	10.86	10.86	21.71	7404	178
25768.8	27970.3	243.005	8.74	8.74	17.47	8840	178
915.8	27952.6	18.3579	25.76	25.76	51.53	2563	178
10810.8	28692.9	513.948	27.51	27.51	55.01	2127	178
23992	30380.8	140.83	17.19	17.19	34.38	6001	178
38049.7	30162.8	115.558	17.97	17.97	35.94	4411	178
40362.8	31008.7	527.016	35.89	35.89	71.78	1779	178
26126.9	31277.6	190.078	8.45	8.45	16.91	10965	178
18719.4	31345.9	67.6059	10.20	10.20	20.39	8230	178
18027.2	32297.3	65.0139	24.04	24.04	48.09	3916	178
10139.2	33042	142.774	20.91	20.91	41.82	2468	178
16830.2	32859.4	-15.3381	20.35	20.35	40.69	3701	178
28690.8	33053.1	250.846	32.05	32.05	64.10	1748	178
25844	34097.3	280.467	17.07	17.07	34.15	3488	178
20345.9	35683.6	403.306	24.47	24.47	48.94	2534	178
20026.4	37733.3	249.104	19.52	19.52	39.05	2598	178
14382.2	38505.7	290.921	8.76	8.76	17.52	13204	178
27433.6	38765.4	513.077	15.10	15.10	30.19	4129	178
33042.3	39804.9	127.87	46.30	46.30	92.60	1270	178
7535.7	1602.3	168.046	17.66	17.66	35.33	2853	186
13906.5	3084.4	91.5817	16.56	16.56	33.11	4385	186
19426.1	6336.2	144.07	13.40	13.40	26.80	3904	186
19196.6	7576	275.239	25.39	25.39	50.77	1565	186
20820.2	8526.3	49.4617	38.22	38.22	76.44	1441	186
36552.8	8551.6	368.458	32.66	32.66	65.33	1561	186
17000.2	8838.7	129.814	34.38	34.38	68.77	1125	186
5270	10127.3	522.66	35.73	35.73	71.45	1121	186
754.3	10628.5	-23.7623	16.67	16.67	33.35	3254	186
32357.2	10787.9	455.578	35.54	35.54	71.07	1704	186
2278.3	11610.3	392.851	21.97	21.97	43.94	2476	186
38467.6	11990	292.663	25.01	25.01	50.02	1965	186
32742.5	12297.3	100.006	12.39	12.39	24.77	8460	186
10561.7	12566.9	259.558	29.18	29.18	58.36	1714	186
34321.1	13135.4	83.1577	14.48	14.48	28.97	3780	186
12057.3	13304.7	533.115	25.43	25.43	50.87	1871	186
35827.6	13383.7	423.343	10.43	10.43	20.87	12513	186
3150.6	14217.7	116.206	21.55	21.55	43.10	1923	186
12765.9	15437.7	-36.0743	16.93	16.93	33.86	6312	186
37469.5	15166.8	381.526	28.07	28.07	56.14	2327	186
30938.5	16411.2	151.846	7.91	7.91	15.83	13579	186
30805.4	16845.5	-38.6663	23.57	23.57	47.15	2789	186
23599.1	17730.1	560.993	24.35	24.35	48.70	1641	186
31430.5	18124.7	121.39	35.87	35.87	71.73	1559	186
2844	21408	7.98973	28.14	28.14	56.28	2246	186
33500.7	22014	222.967	15.40	15.40	30.80	5833	186
477.6	22803.4	246.49	23.97	23.97	47.95	1634	186
17155.6	22681.2	156.382	43.28	43.28	86.57	1068	186
27353.2	22671.1	264.785	8.78	8.78	17.57	10962	186
35407.6	22645.8	186.838	6.90	6.90	13.80	12621	186
29815.7	23067.5	398.079	18.51	18.51	37.02	5765	186
21274.4	23959.1	74.7337	27.41	27.41	54.82	2269	186
20214.9	24228.7	-3.02627	9.26	9.26	18.51	9681	186
32113.3	25877	439.896	22.11	22.11	44.23	3287	186
20078.7	26486.5	158.326	4.57	4.57	9.14	26186	186
10829.8	26896.5	158.326	6.99	6.99	13.99	15529	186
23728.6	26904.7	177.118	28.66	28.66	57.32	2046	186
31514.6	26849.1	315.315	11.92	11.92	23.83	6369	186
23607.4	28061.7	353.647	19.55	19.55	39.09	3333	186
2811.5	28336.6	21.5977	17.78	17.78	35.56	6368	186
34162.5	28433.1	195.91	27.04	27.04	54.07	1994	186
39696.8	28480.2	544.44	24.16	24.16	48.32	2724	186
19021.3	28424.1	129.814	18.09	18.09	36.17	2848	186
31673.3	28724.3	-9.50627	12.27	12.27	24.54	14257	186
21517.4	29548.4	229.066	4.85	4.85	9.70	28249	186
11941.3	30084.9	133.702	33.11	33.11	66.22	1260	186
17472	30250.4	480.843	12.36	12.36	24.73	9112	186
35064.1	30650.9	562.735	18.25	18.25	36.50	2686	186
25017.7	30823.2	15.1177	24.82	24.82	49.64	4172	186
15755	31244	320.542	33.39	33.39	66.79	1888	186
37266.7	31212.8	286.565	12.69	12.69	25.39	6874	186
24502.8	31998.8	178.414	8.93	8.93	17.85	9386	186
20802	32981.5	103.894	11.04	11.04	22.09	7386	186
17240.7	34226.7	55.2937	18.56	18.56	37.11	3436	186
22070.2	34900.2	126.574	10.41	10.41	20.82	8474	186
26779.4	35364	558.379	21.64	21.64	43.28	3183	186
41257.8	38021.5	450.351	8.08	8.08	16.16	17804	186
28590.7	40183.1	7.98973	12.15	12.15	24.30	8935	186
37051.2	40132.8	172.582	18.51	18.51	37.02	2534	186
35233.4	40267.2	151.198	16.53	16.53	33.06	5079	186
6978	3473.4	417.245	38.53	38.53	77.06	1307	194
41354.5	3704.6	353.647	10.79	10.79	21.57	9855	194
17557.9	4034.7	190.078	16.30	16.30	32.59	2400	194
38375.1	5621.3	193.966	34.74	34.74	69.47	1067	194
11298.3	7940.2	179.71	30.59	30.59	61.18	1498	194
15036.3	8527.8	249.103	14.04	14.04	28.07	3717	194
27531.1	9052.5	556.637	21.27	21.27	42.53	1955	194
3462.6	10610.6	129.814	22.28	22.28	44.56	1609	194
9731.4	11840.8	366.715	29.81	29.81	59.63	1672	194
9806.1	12686.7	199.15	31.84	31.84	63.68	1362	194
36445.6	14096.2	123.982	30.99	30.99	61.98	1512	194
40375	14742.3	-3.02649	20.46	20.46	40.93	5226	194
8609.6	15999.5	69.5495	33.82	33.82	67.64	1598	194
7859.7	16878.1	-1.08249	10.53	10.53	21.05	13811	194
4249.1	17349	562.735	26.28	26.28	52.56	1557	194
36992.9	17600.1	83.8055	50.37	50.37	100.75	1071	194
38763.6	18057.7	234.293	30.38	30.38	60.76	1494	194
24815.7	18387	208.222	28.35	28.35	56.71	1468	194
6193.5	19107	450.35	15.90	15.90	31.79	5988	194
25769.5	19584.6	179.062	15.45	15.45	30.90	3998	194
34796.3	20729	-30.2425	20.32	20.32	40.65	3715	194
19346.4	21542.4	168.046	15.45	15.45	30.90	4859	194
8348.5	23934.3	268.27	28.40	28.40	56.80	1715	194
17393.4	25695.1	2.80551	25.29	25.29	50.59	4425	194
34589.4	25510.5	308.345	21.12	21.12	42.25	4040	194
6473.4	26325.8	194.614	10.86	10.86	21.71	8194	194
26783.4	26436.8	19.6535	41.73	41.73	83.46	1792	194
10094	26775.5	344.935	33.89	33.89	67.78	1640	194
11164.1	26996.9	-8.21049	30.52	30.52	61.04	2682	194
38199.4	26888.1	-7.56249	8.43	8.43	16.86	9924	194
19252	27954.2	182.95	24.12	24.12	48.23	2721	194
10520.2	28128.2	188.134	35.49	35.49	70.98	1246	194
30947.1	29052.5	165.454	16.37	16.37	32.73	4830	194
21517.3	29532.2	378.912	7.28	7.28	14.55	17788	194
13004.7	30070.9	81.8615	10.15	10.15	20.30	5781	194
40942.2	31115.3	57.2375	7.68	7.68	15.35	15129	194
24553.3	31982.8	333.609	20.02	20.02	40.03	2776	194
34097.2	33633.9	522.66	10.86	10.86	21.71	11674	194
17128.7	34100.7	-32.1865	17.71	17.71	35.42	4134	194
581.8	34273.4	-8.85849	19.90	19.90	39.80	3399	194
28888.8	34472.8	-16.6345	36.81	36.81	73.62	2168	194
36418.1	34759	166.102	5.44	5.44	10.88	18858	194
18767.1	34992	125.926	10.08	10.08	20.16	13822	194
33018.3	35734.1	520.917	15.45	15.45	30.90	5936	194
21708.5	39009.4	445.123	26.23	26.23	52.47	3534	194
16725.4	40354.1	83.1575	14.93	14.93	29.86	3942	194
38956.1	375.7	526.145	31.06	31.06	62.12	1425	202
20097.2	1142.1	172.581	20.77	20.77	41.54	1415	202
7590.6	1724.9	414.631	31.25	31.25	62.50	1473	202
15147.6	3265.8	144.069	18.70	18.70	37.40	1970	202
22537.6	3748	-15.3387	21.62	21.62	43.24	2618	202
31757.5	4983.9	561.864	17.03	17.03	34.05	2267	202
31077.7	5363.8	-39.3147	21.85	21.85	43.71	2356	202
18693.1	7317.3	122.685	20.63	20.63	41.26	2124	202
26275.1	7470.1	200.445	17.92	17.92	35.84	2585	202
15057.5	7966.3	562.735	31.06	31.06	62.12	1208	202
2417.1	8741.7	186.189	29.11	29.11	58.22	1092	202
14857.1	9241.6	217.74	19.00	19.00	38.01	2261	202
38459.3	9971	126.573	22.51	22.51	45.03	1792	202
32874.6	10079.4	395.464	39.66	39.66	79.32	1291	202
10730.1	10499.4	-19.2267	9.80	9.80	19.59	11817	202
1449.5	11198.2	204.981	27.79	27.79	55.58	1080	202
11558.1	12317.5	227.323	38.95	38.95	77.90	1033	202
35752.4	12269.1	527.016	33.23	33.23	66.46	1637	202
22408.8	12603.4	316.185	31.25	31.25	62.50	1630	202
39466	12555	94.1733	7.21	7.21	14.41	18537	202
2593.1	13106	413.76	40.98	40.98	81.95	1303	202
4166	13165.6	256.944	28.50	28.50	56.99	1325	202
35825.2	13489.2	542.697	21.64	21.64	43.28	2539	202
5988.4	15709.8	120.093	14.77	14.77	29.53	3372	202
11880	15945.7	286.564	20.84	20.84	41.68	3322	202
33098.7	16504	212.109	7.42	7.42	14.84	15650	202
30894.5	17360.9	403.305	34.43	34.43	68.86	1800	202
26170	18403.2	450.35	48.02	48.02	96.04	1516	202
28180.1	18810.3	184.245	31.06	31.06	62.12	1447	202
4622.7	18901.4	427.699	22.28	22.28	44.56	2565	202
12833.3	19217.7	3.45329	28.97	28.97	57.93	2398	202
10269.9	19579.8	60.4773	38.55	38.55	77.10	1752	202
2526.3	20186.4	85.1013	15.43	15.43	30.85	3387	202
24841.3	20252.4	107.781	5.04	5.04	10.08	27172	202
20113.2	20628.7	-2.37871	9.35	9.35	18.70	13606	202
32411.6	21194.8	270.883	54.05	54.05	108.09	1151	202
29983	21296.5	-14.0427	6.78	6.78	13.56	19363	202
31135.6	23023.7	242.133	43.14	43.14	86.29	1173	202
38812.9	23928.9	-39.3147	13.42	13.42	26.85	7980	202
29020.6	26545.2	-8.85871	13.09	13.09	26.19	10532	202
36565.9	27434.9	213.405	41.68	41.68	83.37	1122	202
26224.3	28971.5	485.198	13.49	13.49	26.99	4951	202
29752	29721.6	88.9893	13.45	13.45	26.89	8759	202
5148.2	29906.5	113.613	26.02	26.02	52.05	2102	202
19586.7	30807	131.757	4.07	4.07	8.15	27060	202
11638.9	31104.4	125.925	8.81	8.81	17.62	12744	202
3990	32470.2	-18.5787	12.13	12.13	24.26	8519	202
16569.2	32462.1	26.1333	22.09	22.09	44.18	2774	202
31209.8	32573.7	540.955	11.26	11.26	22.51	7528	202
8173.3	34396.8	214.701	26.05	26.05	52.09	1796	202
25841.5	35263.4	70.8453	20.39	20.39	40.79	2860	202
41153.6	36879.6	-13.3947	7.18	7.18	14.37	16190	202
39546.6	37693.5	65.6613	6.19	6.19	12.39	20364	202
24801	37897.6	115.557	18.63	18.63	37.26	4200	202
32134	38630.3	256.944	45.40	45.40	90.81	1414	202
40344	741.2	435.539	16.25	16.25	32.50	5403	210
9811.4	1569.8	263.042	26.87	26.87	53.74	1372	210
17074	2963.3	339.707	35.33	35.33	70.65	1225	210
24614.1	3557.1	-35.4269	26.52	26.52	53.03	1899	210
38618.2	4328.2	211.461	33.04	33.04	66.08	1133	210
4596.9	4810	144.069	22.61	22.61	45.22	2094	210
40166.2	7276.1	76.6771	58.95	58.95	117.89	1136	210
35234.2	7175.9	219.482	15.45	15.45	30.90	2916	210
31612.6	8056.9	548.795	32.76	32.76	65.52	1230	210
15600.4	8491.3	256.072	30.00	30.00	60.01	1192	210
13585.2	9198.9	407.661	28.68	28.68	57.37	1924	210
15389.3	9967.3	324.026	53.27	53.27	106.54	1000	210
791	10624	343.192	20.54	20.54	41.07	3412	210
19319.2	11204.2	207.573	17.22	17.22	34.43	2741	210
16842.5	12615.8	131.757	29.13	29.13	58.26	1617	210
39456.1	12581.6	136.941	6.10	6.10	12.20	19090	210
38500.3	13362.8	125.277	5.77	5.77	11.54	16532	210
11832.9	16021	55.9411	15.33	15.33	30.66	5821	210
17929.2	16236.5	146.013	26.56	26.56	53.13	1609	210
33773.2	16331.8	84.4531	8.38	8.38	16.77	11744	210
11378.9	19100.5	555.765	26.19	26.19	52.38	1965	210
25805.2	19600.7	379.783	12.15	12.15	24.30	9361	210
17381.7	20571.6	84.4531	41.47	41.47	82.94	1336	210
17450.8	21464.1	177.117	45.33	45.33	90.67	1210	210
11222.7	21862.4	24.8371	17.90	17.90	35.80	5030	210
30874.6	21934.6	374.555	35.37	35.37	70.74	1867	210
25052.7	22501.1	111.669	13.16	13.16	26.33	6719	210
28035.9	22751.2	290.92	36.97	36.97	73.95	1546	210
4848.5	23717.9	435.539	20.87	20.87	41.73	2858	210
27476.6	24090.4	-6.91493	28.85	28.85	57.70	2711	210
425.4	24138.9	222.095	18.27	18.27	36.55	2000	210
39084	25688.3	186.189	43.71	43.71	87.42	1209	210
30651.1	26127.8	22.2451	6.62	6.62	13.24	22252	210
12276.7	26241.1	70.8451	5.46	5.46	10.93	26397	210
6507	26257.8	546.182	17.85	17.85	35.70	2842	210
14737.8	26394.9	-31.5389	9.75	9.75	19.50	12873	210
21453.7	26816.7	199.149	6.99	6.99	13.99	13226	210
27261.1	26941.1	431.183	15.33	15.33	30.66	4857	210
39015	26849.2	46.2211	24.16	24.16	48.32	3337	210
19074.1	28546.4	290.92	26.64	26.64	53.27	2108	210
28853.3	28839.3	29.3731	41.24	41.24	82.47	1651	210
7239.7	29568.4	85.1011	25.67	25.67	51.34	1786	210
33800.5	29507.5	458.191	50.80	50.80	101.59	1568	210
39543.6	29564.7	466.903	11.99	11.99	23.97	11298	210
16594.3	29590.5	364.101	6.88	6.88	13.75	23698	210
4878	32117.6	95.4691	13.61	13.61	27.22	4318	210
29030.7	32208	259.557	11.78	11.78	23.55	5064	210
38067.2	33779.9	528.758	16.16	16.16	32.31	4064	210
16014.1	34280.3	19.0051	27.32	27.32	54.64	2485	210
32730.2	35311.5	539.212	22.49	22.49	44.98	2640	210
7929.4	35293.9	263.042	26.89	26.89	53.79	2131	210
41236.2	35313.3	252.587	8.36	8.36	16.72	9360	210
7078.1	36215.2	91.5811	22.91	22.91	45.83	2194	210
7566	37829.8	155.733	14.86	14.86	29.72	5624	210
1645.2	38044.1	151.845	31.11	31.11	62.22	1057	210
6681.3	38767	8.63707	15.75	15.75	31.51	5856	210
36390.4	39461.6	149.253	15.71	15.71	31.42	3630	210
17902.5	39720.3	56.5891	5.32	5.32	10.64	29954	210
28553.9	40142.4	245.618	14.29	14.29	28.59	6061	210
24531.6	40314.2	95.4691	9.96	9.96	19.92	12835	210
20148	2485.8	522.659	27.48	27.48	54.97	1485	218
8394.7	5712.2	151.197	16.41	16.41	32.83	2910	218
25809.6	6422.3	-21.1711	23.17	23.17	46.35	2612	218
22293.7	8971.3	485.198	39.75	39.75	79.50	1383	218
41200.8	9324.5	118.149	11.26	11.26	22.51	4294	218
18271.1	10171.2	66.3089	10.93	10.93	21.85	8391	218
27417.1	10317.3	352.775	21.48	21.48	42.96	2164	218
13722.8	10625.8	540.083	34.24	34.24	68.48	1289	218
39689.1	10733.4	466.031	14.41	14.41	28.83	6743	218
10212	11002.2	155.085	10.29	10.29	20.58	7845	218
40739.5	10965	398.949	38.53	38.53	77.06	1454	218
28339.7	11337.1	37.1489	28.54	28.54	57.09	1801	218
39442.1	12546.4	276.981	9.07	9.07	18.13	11283	218
19908	13380.8	59.1809	10.08	10.08	20.16	10949	218
11469.2	14932.4	127.221	15.05	15.05	30.10	4955	218
19362	16868.8	161.565	13.54	13.54	27.08	5894	218
36039.9	16962.1	130.461	32.81	32.81	65.61	1318	218
38037.5	19059.3	258.686	31.75	31.75	63.49	1380	218
16301.6	20045.2	140.181	15.66	15.66	31.32	4288	218
5977.6	21043.4	128.517	11.30	11.30	22.61	7769	218
22362.7	21923.8	168.045	6.88	6.88	13.75	16011	218
24983.9	22480.5	445.994	24.80	24.80	49.60	3003	218
35429.5	22828.4	406.79	6.90	6.90	13.80	18524	218
2593.1	23389.3	459.933	33.89	33.89	67.78	1670	218
29769.9	23130.2	280.466	48.32	48.32	96.65	1390	218
21164.1	23910.5	428.57	34.97	34.97	69.94	2041	218
23879.9	23661.6	105.837	6.78	6.78	13.56	20275	218
2189.5	24094.4	97.4129	40.36	40.36	80.73	1196	218
560.5	24167.3	358.002	10.50	10.50	21.01	10196	218
13852	24459.1	145.365	27.79	27.79	55.58	1590	218
19584	24631.6	46.8689	6.52	6.52	13.05	25690	218
2546.5	25638.1	468.645	34.76	34.76	69.52	1836	218
2749.8	26406.2	84.4529	33.16	33.16	66.32	1401	218
40802.3	26480	191.373	45.43	45.43	90.86	1229	218
733.8	28111.2	551.409	27.18	27.18	54.35	1489	218
31645.5	28627.9	149.901	5.18	5.18	10.36	19385	218
21359.3	29749.9	533.114	25.60	25.60	51.20	2031	218
34347.9	30056.2	552.28	11.21	11.21	22.42	5619	218
17768.8	31838.9	115.557	10.13	10.13	20.25	7275	218
10262.8	33132.5	542.697	37.35	37.35	74.70	1336	218
38230.8	33661.2	324.897	6.59	6.59	13.19	16637	218
30744.2	35616.9	8.63685	11.94	11.94	23.88	10747	218
9236.5	35775.6	175.821	32.31	32.31	64.62	1590	218
38144.5	35948.6	131.109	21.08	21.08	42.15	2648	218
14772	35949.4	509.591	28.28	28.28	56.57	1784	218
22939.2	36096.7	50.7569	18.72	18.72	37.44	3350	218
4878.3	37678.6	231.678	29.25	29.25	58.50	1303	218
21721.1	38996.3	122.037	25.53	25.53	51.06	2114	218
25600.4	39204.3	468.645	40.15	40.15	80.31	1494	218
7957.5	40399.1	127.221	8.83	8.83	17.66	12894	218
16180.4	2634.1	243.875	35.87	35.87	71.73	1025	226
41366.2	3716.7	155.085	21.95	21.95	43.90	2082	226
18962.8	4333.1	22.2446	29.06	29.06	58.12	1483	226
25640.8	5072.1	201.093	15.31	15.31	30.61	4124	226
11473.2	5777.8	98.0606	18.65	18.65	37.30	2892	226
38033.5	5832.3	557.507	35.40	35.40	70.79	1124	226
39315.3	6901.3	263.913	26.87	26.87	53.74	1602	226
15737.2	7572.6	261.299	23.79	23.79	47.57	1553	226
38885.4	7735.8	103.245	23.55	23.55	47.10	3639	226
26207.3	8740.6	558.378	30.64	30.64	61.28	1210	226
6816.5	9922.6	193.317	26.59	26.59	53.18	1228	226
10512.2	11870.8	266.526	14.58	14.58	29.15	5095	226
28597.3	12081.2	50.7566	30.31	30.31	60.62	1934	226
27594.8	13598.1	155.085	13.05	13.05	26.09	5973	226
8256.1	15507.1	78.6206	13.64	13.64	27.27	7308	226
8293.9	17061.8	336.222	23.53	23.53	47.05	2509	226
21275.2	18013.9	11.8766	17.69	17.69	35.37	3453	226
2566	18284.3	171.933	25.36	25.36	50.73	1527	226
6239	18679.3	457.319	29.93	29.93	59.86	2030	226
8101.1	18981.9	193.317	17.12	17.12	34.24	4387	226
37725.5	20392	85.1006	10.27	10.27	20.54	11327	226
34902.1	20634.5	-3.67537	10.10	10.10	20.21	19495	226
7751.8	21775.3	55.2926	18.30	18.30	36.60	4169	226
38686.6	22478.4	270.011	28.78	28.78	57.56	1570	226
19463.3	22605.3	188.781	5.46	5.46	10.93	23232	226
15967.6	22634.9	-15.9874	22.96	22.96	45.92	4403	226
29939.2	23198.6	558.378	34.43	34.43	68.86	1620	226
15458.1	23245.1	540.083	23.17	23.17	46.35	2402	226
30134.3	24717.3	23.5406	15.78	15.78	31.56	6162	226
20969.4	25566.4	222.095	18.77	18.77	37.54	2374	226
37260.8	26671.3	453.834	44.79	44.79	89.58	1639	226
31464.8	26873.3	290.049	14.65	14.65	29.30	5069	226
41085.8	26995.7	103.893	22.96	22.96	45.92	2577	226
19037.3	28433	-21.1714	22.25	22.25	44.51	3100	226
27636.7	28779.2	317.927	16.67	16.67	33.35	5090	226
36329.5	30563.8	248.231	8.03	8.03	16.06	9949	226
16440.5	31414.4	486.94	37.66	37.66	75.31	1668	226
8491	32898.2	11.2286	24.73	24.73	49.45	3196	226
31421.4	33590.6	107.133	5.42	5.42	10.83	20026	226
39850.7	34046.4	190.077	16.67	16.67	33.35	2652	226
23414.7	34298.5	277.852	19.22	19.22	38.43	3120	226
9106.9	35099.6	165.453	22.16	22.16	44.32	2873	226
25963.3	35355.3	4.74863	7.23	7.23	14.46	19790	226
9474.2	36372	208.221	36.71	36.71	73.43	1331	226
20185.2	36785.9	90.2846	18.09	18.09	36.17	5151	226
20104.1	37773.1	62.4206	30.57	30.57	61.14	1970	226
23616.9	38366.6	146.661	18.65	18.65	37.30	2615	226
26750.6	38550.7	247.36	12.72	12.72	25.43	4451	226
9800.1	38626.3	-4.97137	12.08	12.08	24.16	8153	226
28369.3	38897.6	254.329	25.53	25.53	51.06	2166	226
40028.1	40342.7	77.3246	18.96	18.96	37.92	4600	226
35256.7	1038	195.26	29.27	29.27	58.55	1143	234
28958.9	2459	183.596	15.97	15.97	31.93	2180	234
13237.6	4882.7	541.825	23.69	23.69	47.38	1766	234
4753.7	8476.6	556.636	29.60	29.60	59.20	1260	234
7776.3	8673.3	557.507	23.71	23.71	47.43	1591	234
33472.4	10314	158.972	31.65	31.65	63.30	1125	234
37080.4	10633.5	66.3084	25.81	25.81	51.62	1949	234
12305.5	10985.6	41.6844	38.81	38.81	77.62	1282	234
5345.5	11593.9	433.796	28.10	28.10	56.19	1764	234
25317	12291.2	91.5804	35.42	35.42	70.84	1468	234
19352	12591.4	171.932	18.56	18.56	37.11	2316	234
32039.4	14406.1	79.9164	13.14	13.14	26.28	8352	234
1008.1	14300.5	69.5484	32.00	32.00	64.01	1550	234
1632.4	14790	70.8444	7.28	7.28	14.55	13347	234
3104	15896.6	533.984	31.11	31.11	62.22	1477	234
36544.1	16306.9	-27.6516	24.16	24.16	48.32	2566	234
35438.2	17122.3	85.1004	26.19	26.19	52.38	2024	234
30002.7	21294.7	75.3804	5.84	5.84	11.68	18258	234
31141.4	23290.4	200.444	11.96	11.96	23.93	4319	234
6753.3	23652.2	110.372	37.73	37.73	75.45	1175	234
4925.4	23917.9	77.9724	26.33	26.33	52.66	2083	234
24765.6	24100.3	-32.1876	23.97	23.97	47.95	2609	234
32510.2	24381.9	225.58	24.44	24.44	48.89	2372	234
24928.9	24986.4	552.28	17.52	17.52	35.04	2963	234
18911.5	25116.6	87.0444	6.74	6.74	13.47	9914	234
34071.2	26261.3	-41.9076	21.97	21.97	43.94	3289	234
31495	26899.7	183.596	12.32	12.32	24.63	4829	234
33998	26930.9	140.18	13.02	13.02	26.05	7089	234
18053.2	27153.4	179.06	21.24	21.24	42.48	2376	234
34118.9	27800.6	49.4604	15.10	15.10	30.19	5200	234
13900.8	28072.5	553.151	29.11	29.11	58.22	1667	234
26199.4	28483.2	51.4044	23.83	23.83	47.67	2623	234
34364.8	30067.7	542.696	7.65	7.65	15.31	13959	234
16309.4	30402.9	413.759	34.64	34.64	69.28	1937	234
18982.9	32035.6	542.696	26.64	26.64	53.27	1956	234
19401.1	32454	116.204	6.78	6.78	13.56	17558	234
31580.6	32984.6	201.74	25.91	25.91	51.81	1733	234
28876	34635.2	195.908	26.38	26.38	52.75	2195	234
5283	36051	179.708	24.63	24.63	49.27	1486	234
16923.3	37058.8	76.0284	8.81	8.81	17.62	12794	234
28134.7	38436.1	233.42	26.92	26.92	53.84	2004	234
14388	38528.8	113.612	26.82	26.82	53.65	1752	234
28366.3	38863.2	195.26	13.16	13.16	26.33	7165	234
30443.5	39788.2	-25.7076	7.56	7.56	15.12	16593	234
21073.3	2791	440.766	26.96	26.96	53.93	1878	242
13931.3	3064.7	98.0602	11.80	11.80	23.60	7118	242
17284.6	3128.8	347.547	23.41	23.41	46.82	2746	242
33174.8	4901.5	71.4922	43.10	43.10	86.19	1150	242
11759	5367.8	215.996	19.55	19.55	39.09	2450	242
35208.1	7094.3	484.326	15.83	15.83	31.65	5380	242
15061.2	8619.9	100.004	16.53	16.53	33.06	3060	242
21228.8	11697.7	71.4922	17.14	17.14	34.29	4178	242
12054.4	11990.3	216.867	35.75	35.75	71.50	1057	242
8700.5	12287	91.5802	24.52	24.52	49.03	1699	242
16513	13273.9	149.9	8.97	8.97	17.95	11077	242
12160.8	14174.7	-23.1158	11.52	11.52	23.03	8238	242
5161.6	14241.9	239.519	30.31	30.31	60.62	1148	242
23091	14595.4	119.444	7.68	7.68	15.35	12583	242
3067.5	16042.8	24.1882	28.75	28.75	57.51	1900	242
9723.9	16538.1	250.844	23.74	23.74	47.48	1826	242
36866.1	16913.5	562.734	19.64	19.64	39.28	3275	242
35721.2	17195	198.5	10.36	10.36	20.72	9443	242
4562.3	18828.5	6.0442	21.97	21.97	43.94	3091	242
21873.9	19944.2	79.9162	12.25	12.25	24.49	6270	242
32903	19932.9	455.576	51.62	51.62	103.24	1361	242
34076.9	20314.8	562.734	41.59	41.59	83.18	1142	242
28763.4	21113.1	454.705	23.79	23.79	47.57	2817	242
32373.4	22577.5	418.986	25.69	25.69	51.39	3126	242
23124.1	22537.2	250.844	31.44	31.44	62.88	2255	242
4663.4	22954.1	67.6042	6.99	6.99	13.99	19853	242
4858.2	23766.4	186.188	16.48	16.48	32.97	3765	242
14423.5	23802.9	-21.1718	11.70	11.70	23.41	10019	242
35551.8	23765	210.812	20.16	20.16	40.32	3144	242
2470.8	25230.1	243.875	32.83	32.83	65.66	1315	242
7313.2	26117.5	30.6682	43.10	43.10	86.19	1365	242
5080.6	26987.6	340.578	22.30	22.30	44.60	2849	242
4566.2	27291	281.336	17.10	17.10	34.19	3951	242
11363.7	27998.2	31.3162	54.38	54.38	108.75	1222	242
29289.8	28172.6	44.9242	23.01	23.01	46.02	3150	242
16479.5	29106.7	551.408	24.94	24.94	49.88	2097	242
39472.2	29409.9	-26.3558	9.16	9.16	18.32	17632	242
37180.9	29608.8	107.132	7.89	7.89	15.78	12267	242
34372.8	29975.9	483.455	17.07	17.07	34.15	4391	242
21611.8	31253.2	54.6442	6.55	6.55	13.09	18773	242
35989.5	31365.2	-30.8918	10.13	10.13	20.25	7605	242
32895.2	31953.2	140.828	27.04	27.04	54.07	1972	242
10852.7	32221.3	337.093	26.64	26.64	53.27	2157	242
31445.6	33606.6	63.0682	4.87	4.87	9.75	26406	242
35623.5	34725.9	145.364	5.53	5.53	11.07	18635	242
10497.4	35643	554.022	26.61	26.61	53.22	1671	242
19395.7	37473.9	80.5642	7.06	7.06	14.13	19410	242
23847.4	39367.7	468.644	35.21	35.21	70.41	1991	242
40875.3	39588.4	30.6682	8.62	8.62	17.24	15640	242
40892.1	40472.8	242.132	19.41	19.41	38.81	2741	242
14339.4	4617.9	498.265	29.77	29.77	59.53	1539	250
34201.6	5516.1	180.356	16.86	16.86	33.72	3003	250
13518.5	6950.9	-6.91602	24.16	24.16	48.32	2104	250
4558.3	7811.3	88.34	11.45	11.45	22.89	6897	250
32030	7863	466.902	36.10	36.10	72.20	1322	250
14045	8894.6	499.136	38.34	38.34	76.68	1283	250
21902	9768.1	-10.804	12.01	12.01	24.02	9064	250
40702	12297.1	-11.452	27.91	27.91	55.81	2432	250
35334	12472.7	156.38	31.63	31.63	63.26	1374	250
23689.8	12749.5	101.3	41.31	41.31	82.61	1402	250
12152.2	14212	54.644	8.15	8.15	16.30	16548	250
38261.7	14817.6	377.168	14.91	14.91	29.81	5481	250
12996.3	15423	559.249	42.96	42.96	85.91	1037	250
27642.7	17029	-39.316	41.31	41.31	82.61	1435	250
39327.7	17321.9	3.45198	10.62	10.62	21.24	10094	250
3173.1	17270.1	88.34	31.46	31.46	62.93	1601	250
37757.1	17418	238.647	29.27	29.27	58.55	1546	250
14867.8	21013.1	156.38	21.57	21.57	43.14	2364	250
19400.2	21591.7	452.091	22.68	22.68	45.36	4549	250
3586	22319	-10.804	14.11	14.11	28.21	6723	250
28683.9	23241.3	412.887	55.15	55.15	110.31	1106	250
516.5	24277.8	167.396	10.41	10.41	20.82	10143	250
28837.7	25429.8	-32.836	7.04	7.04	14.08	22952	250
34634.2	25477.5	204.332	25.79	25.79	51.57	2594	250
32184.3	25813.8	100.004	43.50	43.50	86.99	1506	250
31833.9	26051.8	15.116	14.74	14.74	29.48	6997	250
24179	26282	38.444	9.68	9.68	19.36	13190	250
7910.9	27259.9	188.132	12.20	12.20	24.40	4106	250
24954.9	28072.4	31.316	13.24	13.24	26.47	8908	250
21524.4	29518.3	220.352	5.18	5.18	10.36	25051	250
20116.5	31404.3	98.708	8.81	8.81	17.62	7447	250
34109	32688.3	-32.836	6.83	6.83	13.66	26185	250
39195	34748.2	117.5	8.03	8.03	16.06	8275	250
24887.6	34745.7	506.106	29.44	29.44	58.88	1889	250
17270.6	36102.8	-24.412	14.18	14.18	28.35	5341	250
19233.6	36578.5	173.876	36.20	36.20	72.39	1070	250
28777.5	36704.2	210.164	12.46	12.46	24.92	3939	250
6008.7	37233.7	414.63	18.16	18.16	36.31	3033	250
33786.8	37981.1	357.13	15.12	15.12	30.24	6125	250
19902	38324.3	131.756	28.47	28.47	56.94	2346	250
35125.8	40205.7	98.708	14.04	14.04	28.07	5761	250
40879.1	40241.6	548.794	40.34	40.34	80.68	1393	250
5207.4	782.8	437.281	24.68	24.68	49.36	2044	258
5869.2	1039	472.129	24.56	24.56	49.13	1848	258
37776.2	2029	62.4198	11.04	11.04	22.09	10594	258
17814	3067.1	547.923	27.18	27.18	54.35	1243	258
41375.6	3695.5	281.336	10.64	10.64	21.29	9220	258
28282.4	6990.5	310.957	31.91	31.91	63.82	1604	258
10538.5	7275.6	282.207	30.83	30.83	61.65	1363	258
29679.4	8648.6	60.4758	28.26	28.26	56.52	1807	258
10814.3	10599	190.076	30.66	30.66	61.32	1160	258
32442	11568	196.556	37.28	37.28	74.56	1029	258
32579.9	12567.7	563.605	44.96	44.96	89.91	1006	258
34817.6	13296.4	-8.86024	13.40	13.40	26.80	7693	258
38414.8	14126.7	379.781	39.02	39.02	78.04	1331	258
33826.4	14997.6	527.014	44.25	44.25	88.50	1191	258
17426.8	16220.1	160.916	40.46	40.46	80.92	1040	258
6838.1	16933.5	393.721	14.88	14.88	29.77	7825	258
6837.9	17394.7	136.292	14.62	14.62	29.25	3218	258
30018.1	18790.7	297.017	32.15	32.15	64.29	1603	258
14809.1	20372.1	182.3	19.15	19.15	38.29	2658	258
35813.5	20348.3	60.4758	45.40	45.40	90.81	1223	258
20103.1	20627.3	151.844	5.96	5.96	11.92	19251	258
31504.4	21602.9	2.80376	38.50	38.50	77.01	2077	258
35536.5	22520.1	387.622	31.30	31.30	62.60	2194	258
19461.3	22626.6	130.46	4.59	4.59	9.18	29985	258
15995	24287.5	119.444	19.55	19.55	39.09	2738	258
12877.5	25358.5	-19.2282	25.53	25.53	51.06	2876	258
18300.2	26326.4	222.965	25.74	25.74	51.48	1623	258
6540.3	26600.6	434.667	26.56	26.56	53.13	2369	258
20379	26708.6	136.94	21.03	21.03	42.06	2164	258
38894.8	26746.2	73.4358	36.62	36.62	73.24	1708	258
6848.1	28046.7	519.173	35.14	35.14	70.27	1571	258
31006.7	29790.6	61.7718	40.48	40.48	80.96	1807	258
29465.8	30335.9	123.332	10.20	10.20	20.39	11223	258
18740.2	31336.1	118.796	8.83	8.83	17.66	9945	258
21953.1	31561.6	82.5078	9.84	9.84	19.69	6492	258
23129.4	31563.5	-8.86024	18.09	18.09	36.17	3800	258
31417.9	33590.7	97.4118	5.16	5.16	10.31	27993	258
35487.4	33600.1	232.549	15.24	15.24	30.47	4758	258
5299.4	36000	229.064	28.52	28.52	57.04	1574	258
20370.9	36220.4	545.309	15.24	15.24	30.47	3700	258
7676	36536	296.146	10.57	10.57	21.15	9275	258
24446.8	37711.3	420.728	27.44	27.44	54.87	2439	258
36273.7	37696.3	-16.6362	15.12	15.12	30.24	5274	258
23586.7	38337.9	2.15576	16.06	16.06	32.12	6580	258
21057.7	3640.9	548.794	10.93	10.93	21.85	7172	266
17437.7	4511.4	456.447	18.49	18.49	36.97	2774	266
29745.8	5583.3	112.964	13.40	13.40	26.80	5947	266
5752.1	6498.8	103.892	21.64	21.64	43.28	1743	266
4705.4	7923.8	253.457	34.90	34.90	69.80	1006	266
22848.4	9024.2	-5.62046	26.16	26.16	52.33	2372	266
23226.1	10121.2	171.932	15.94	15.94	31.89	2614	266
22439.9	10489.9	150.548	12.95	12.95	25.91	4174	266
39615.5	11256	73.4355	17.64	17.64	35.28	4333	266
38317.8	12077.9	219.48	7.96	7.96	15.92	15360	266
40559.7	12556.9	19.0035	23.22	23.22	46.44	2462	266
14318.5	14790.9	164.156	13.99	13.99	27.98	4958	266
23620.9	16029.9	324.896	28.73	28.73	57.46	1648	266
18126.6	16207.8	540.082	34.45	34.45	68.91	1304	266
34373.3	16546.1	-28.3005	10.48	10.48	20.96	9272	266
39334.1	17297.2	105.188	8.45	8.45	16.91	12259	266
11259	18855.9	411.144	38.53	38.53	77.06	1512	266
26987.1	19069.2	175.82	13.14	13.14	26.28	3953	266
38159.3	20130.6	241.26	29.86	29.86	59.72	1910	266
2869.6	21441.8	195.908	20.02	20.02	40.03	2123	266
11349.6	21869.2	241.26	26.82	26.82	53.65	1717	266
22368.9	21936.4	159.62	12.43	12.43	24.87	4648	266
14554.3	22499.2	-15.3405	16.53	16.53	33.06	4690	266
21823.7	22637.2	222.094	29.37	29.37	58.73	1966	266
27993.7	22547.2	122.684	23.15	23.15	46.30	2142	266
16199.3	23285.3	136.292	37.87	37.87	75.74	1606	266
35546.2	23763.7	211.46	13.31	13.31	26.61	5757	266
31123.9	23936.3	174.524	7.65	7.65	15.31	14421	266
30258.4	24758.1	212.108	9.61	9.61	19.22	10041	266
1585.1	25562.3	320.54	23.24	23.24	46.49	2927	266
20977.6	25445.7	104.54	20.98	20.98	41.97	3286	266
35920.4	25621.6	204.98	46.13	46.13	92.27	1119	266
29070.7	26953.9	153.14	6.03	6.03	12.06	21600	266
11044.9	27538.6	417.243	21.43	21.43	42.86	3353	266
28742	29029.2	222.094	27.34	27.34	54.68	1883	266
34075	29402.6	175.82	29.91	29.91	59.82	1627	266
33341.9	29775.4	445.121	20.56	20.56	41.12	3842	266
24732.3	29906.2	198.5	8.22	8.22	16.44	8484	266
38329.1	30044.4	153.14	22.58	22.58	45.17	2957	266
29406.7	30455.1	376.296	12.98	12.98	25.95	7784	266
11617.3	31016.8	410.273	6.12	6.12	12.25	24536	266
23201	31434.4	151.196	14.98	14.98	29.96	3470	266
10297.6	31779.6	16.4115	13.14	13.14	26.28	6963	266
35240.2	32039.8	-41.2605	15.75	15.75	31.51	5900	266
28248.2	32370.2	210.164	28.64	28.64	57.27	1840	266
5497.3	32435.8	216.867	36.27	36.27	72.53	1096	266
8520.6	32845.8	117.5	11.85	11.85	23.69	9586	266
31432.8	33606.8	121.388	5.68	5.68	11.35	18825	266
40142.4	35470.5	136.292	7.28	7.28	14.55	9479	266
29418.5	35430.9	-35.4285	28.40	28.40	56.80	2548	266
28536.1	35686.3	100.652	16.20	16.20	32.40	3298	266
32661	36158.5	495.651	23.88	23.88	47.76	2832	266
6961.3	36199.1	466.03	28.92	28.92	57.84	2348	266
30186.3	36331.5	179.708	17.10	17.10	34.19	2947	266
21715.2	36826.5	133.052	10.29	10.29	20.58	5227	266
39517.2	37742.7	348.418	21.38	21.38	42.77	3232	266
20054	37735.3	36.4995	8.12	8.12	16.25	15815	266
35735.4	38112	160.916	8.45	8.45	16.91	6741	266
26750.9	38565.3	190.076	15.71	15.71	31.42	3362	266
15631.5	39550.4	-21.8205	42.51	42.51	85.02	1453	266
30109.4	1347.7	83.8033	32.78	32.78	65.56	1441	274
9693.3	1454.3	66.9553	24.77	24.77	49.55	1536	274
31349.7	1752.7	188.131	27.88	27.88	55.77	1325	274
20113.2	8828.4	390.235	17.03	17.03	34.05	4726	274
34632	11029.7	129.163	15.99	15.99	31.98	4290	274
32331.9	12433.6	29.3713	34.57	34.57	69.14	1803	274
34679.4	13271.8	190.075	31.46	31.46	62.93	1358	274
38090.7	13889.3	254.328	16.25	16.25	32.50	4439	274
36012.9	14586.1	153.139	32.69	32.69	65.37	1383	274
23134.3	14882.5	112.963	19.97	19.97	39.94	2920	274
15353.5	17945.5	109.723	39.61	39.61	79.22	1179	274
2573.8	18243.9	500.007	46.91	46.91	93.82	1073	274
11108.7	20525.8	558.377	25.62	25.62	51.24	2862	274
25126.7	20448	140.827	29.91	29.91	59.82	1501	274
32187.6	20652	261.298	13.47	13.47	26.94	5237	274
23322.2	21039.6	160.267	33.25	33.25	66.51	1580	274
14074.7	21642.4	-15.3407	9.68	9.68	19.36	14545	274
20272.4	22218.7	128.515	11.47	11.47	22.94	4732	274
25015.5	23037.6	166.747	31.91	31.91	63.82	1533	274
40322.6	23063.3	66.3073	27.67	27.67	55.34	2287	274
33622.1	24539.8	111.019	16.08	16.08	32.17	3632	274
27205.4	27050.4	456.447	10.62	10.62	21.24	11300	274
37368	27685.4	157.027	8.17	8.17	16.34	7994	274
19418.7	27852.1	-27.6527	18.35	18.35	36.69	3680	274
3541.6	29087.3	244.745	33.25	33.25	66.51	1199	274
26249.7	28995.6	540.953	29.15	29.15	58.31	1940	274
13024.3	30025.2	59.1793	10.03	10.03	20.06	5867	274
19881.1	31043.2	124.627	23.03	23.03	46.06	2535	274
360.5	31783.9	84.4513	37.00	37.00	73.99	1395	274
36699.2	31631.4	230.806	30.90	30.90	61.80	1368	274
8093.3	32987.7	169.987	26.52	26.52	53.03	1696	274
37998.1	33627.3	545.309	20.72	20.72	41.45	2620	274
12555.9	33721.9	470.386	30.97	30.97	61.94	1974	274
11342.8	34494.5	401.561	22.87	22.87	45.73	2773	274
26876.3	35329.7	164.155	8.90	8.90	17.80	12883	274
23626.9	35963.5	122.035	15.17	15.17	30.33	7075	274
32626.7	36060.3	15.1153	16.91	16.91	33.82	4492	274
16635.8	36954.1	-36.7247	35.30	35.30	70.60	1796	274
34889.8	37049.8	449.477	35.40	35.40	70.79	2160	274
14364	38493.6	109.075	11.70	11.70	23.41	7214	274
31082.7	40195.6	70.8433	26.61	26.61	53.22	2322	274
40075	394.3	225.578	14.86	14.86	29.72	3673	282
16156.8	2638.1	136.291	26.85	26.85	53.69	1438	282
26231.3	3861.4	4.0991	20.89	20.89	41.78	2452	282
22245.4	4142.8	349.289	32.15	32.15	64.29	1335	282
14591.8	5546.6	172.579	8.12	8.12	16.25	9783	282
19329.8	8325.9	-6.2689	36.43	36.43	72.86	1533	282
22114.2	9938.7	447.734	10.50	10.50	21.01	17972	282
10771.5	10492.6	-8.2129	10.29	10.29	20.58	8791	282
25587.5	10707.3	6.0431	27.04	27.04	54.07	3140	282
38712.2	11409	173.227	8.12	8.12	16.25	11390	282
24767.1	12223.3	280.464	19.92	19.92	39.85	2386	282
11897.8	13064.4	171.283	20.23	20.23	40.46	1835	282
16444.1	13465.3	113.611	22.07	22.07	44.13	2410	282
8330	13815.1	-14.0449	7.84	7.84	15.68	18526	282
3586.5	16370.7	189.427	33.56	33.56	67.12	1093	282
8164.3	17344.8	126.571	43.03	43.03	86.05	1317	282
6261.9	18538.1	162.859	27.08	27.08	54.16	1862	282
19640.4	19151.6	-16.6369	29.20	29.20	58.40	2280	282
25806	19404.7	111.667	30.78	30.78	61.56	1508	282
30013.9	19494.9	-37.3729	32.88	32.88	65.75	2052	282
28605.7	19926.3	516.559	13.38	13.38	26.75	6775	282
41148.7	20240.7	416.371	35.14	35.14	70.27	1696	282
29325.3	23150.1	278.722	32.95	32.95	65.89	1584	282
3728.6	23501.8	451.219	21.41	21.41	42.81	3164	282
9244.8	23435.6	11.2271	16.91	16.91	33.82	5209	282
21271.7	24067.1	-23.7649	31.13	31.13	62.27	2214	282
9849.1	25061.3	155.083	29.25	29.25	58.50	1649	282
4128.8	25016.9	-15.3409	7.37	7.37	14.74	19459	282
10447.2	26011.3	551.407	25.93	25.93	51.86	3326	282
35413	26456.4	142.771	8.90	8.90	17.80	6884	282
17137.5	26732.8	307.471	9.80	9.80	19.59	14400	282
14348.8	26824.7	442.507	31.56	31.56	63.11	2289	282
28783.9	27352.2	151.843	51.53	51.53	103.05	1005	282
4522.9	28000.6	237.775	9.99	9.99	19.97	5149	282
21294.5	28175.5	133.051	5.63	5.63	11.26	18575	282
23653.9	28021.6	191.371	16.25	16.25	32.50	2630	282
18112.6	29771	508.718	34.64	34.64	69.28	1683	282
36497.1	30238.6	210.811	18.46	18.46	36.93	2741	282
15553.8	30744.6	327.509	30.85	30.85	61.70	1758	282
27601.2	31075.4	559.248	22.16	22.16	44.32	3216	282
37252.6	31243.3	560.119	9.68	9.68	19.36	9424	282
40186.9	32010.4	236.033	32.40	32.40	64.81	1792	282
28284.7	32455.1	53.9951	18.72	18.72	37.44	3788	282
37413.9	32698.8	229.934	13.09	13.09	26.19	4087	282
22194.5	34246.2	433.795	31.51	31.51	63.02	2034	282
39777	35195.2	141.475	7.89	7.89	15.78	10149	282
20319	35685	548.794	26.56	26.56	53.13	1858	282
9148	35841.3	-6.9169	18.13	18.13	36.27	3338	282
2621.8	36747.9	119.443	32.24	32.24	64.48	1390	282
34842.6	36886.2	382.394	24.80	24.80	49.60	3690	282
29333.5	37227	540.953	14.55	14.55	29.11	6694	282
38466.5	37346.4	160.267	9.30	9.30	18.60	5827	282
17486.5	37613.8	555.763	27.27	27.27	54.54	1748	282
28870.7	37710.6	94.8191	16.46	16.46	32.92	3272	282
27568.7	38551.3	310.956	25.20	25.20	50.40	2492	282
39163.8	39685.1	444.25	30.14	30.14	60.29	2316	282
30470.4	39793.4	-36.0769	8.34	8.34	16.67	9478	282
22757.4	39906.6	198.499	22.00	22.00	43.99	3479	282
24257.7	40452.3	233.419	33.68	33.68	67.35	1252	282
20053.8	1751.5	93.5229	13.85	13.85	27.69	4598	290
34368.5	1832.5	207.571	11.73	11.73	23.46	5558	290
18671.7	1931.2	-0.437116	24.33	24.33	48.65	3124	290
26616.9	2528.3	-10.8051	12.55	12.55	25.10	6374	290
13930.8	3040.3	113.611	15.85	15.85	31.70	3529	290
4102.8	2920.4	502.62	21.93	21.93	43.85	3057	290
21041	3691.3	412.886	13.66	13.66	27.32	5061	290
17538.3	3979.5	179.059	10.95	10.95	21.90	6339	290
19650.8	10448.3	423.34	18.70	18.70	37.40	6152	290
22344.5	10414.3	157.675	9.99	9.99	19.97	7198	290
753.7	10693.2	41.6829	18.02	18.02	36.03	4178	290
10863.8	10706.5	66.3069	12.83	12.83	25.67	5666	290
27205	12559.2	282.206	31.39	31.39	62.78	1351	290
30988.9	12906.6	61.1229	42.63	42.63	85.25	1429	290
722.8	16425.9	423.34	39.54	39.54	79.08	1480	290
8022.5	16664.7	538.339	28.50	28.50	56.99	1826	290
17716.5	16937.8	38.4429	27.37	27.37	54.73	1927	290
20793	17742	187.483	35.33	35.33	70.65	1124	290
31161.1	17925.8	390.235	64.53	64.53	129.05	1047	290
7183.3	18311.7	458.188	30.64	30.64	61.28	1799	290
8090.8	18994.7	140.827	25.98	25.98	51.95	2028	290
20319.5	19294.7	98.7069	9.54	9.54	19.08	10223	290
10152.5	20493	335.349	40.86	40.86	81.72	1281	290
11054.6	20435.1	458.188	32.36	32.36	64.72	2086	290
30009.9	21319.8	113.611	9.56	9.56	19.12	8736	290
7755.1	21731	193.963	20.96	20.96	41.92	2769	290
10264	21687.7	221.222	31.27	31.27	62.55	1443	290
15837.2	22447.2	181.651	12.15	12.15	24.30	4950	290
21183.7	23938.5	310.084	20.11	20.11	40.22	4084	290
15631.1	25449.1	369.326	11.68	11.68	23.36	9832	290
27243.4	26932.4	436.408	15.02	15.02	30.05	5560	290
8801	27446	8.63488	12.69	12.69	25.39	10042	290
25770.7	27995.4	123.979	10.13	10.13	20.25	7661	290
31006.9	28900.9	200.443	37.09	37.09	74.18	1243	290
30751.6	29997.9	350.16	40.13	40.13	80.26	1670	290
18773.4	31289.4	100.003	13.85	13.85	27.69	4194	290
40874.7	32033	236.904	32.12	32.12	64.24	1582	290
4958.5	33542.5	50.7549	44.86	44.86	89.73	1291	290
33780.2	34405.2	556.634	16.56	16.56	33.11	3518	290
11347.8	34570.2	369.326	23.79	23.79	47.57	3402	290
35257	35094.4	448.605	34.36	34.36	68.72	2242	290
27882.9	35279.1	529.627	28.66	28.66	57.32	1951	290
16218.9	36046.7	20.2989	15.90	15.90	31.79	4564	290
17133.4	36142.4	-3.67712	13.26	13.26	26.52	8813	290
7644	36552	476.484	23.01	23.01	46.02	2796	290
14353.9	38536.1	179.707	11.04	11.04	22.09	7397	290
22993	39460.3	535.725	25.43	25.43	50.87	2282	290
26481.6	39787.5	11.2269	13.05	13.05	26.09	5569	290
34553.5	39915.3	256.07	18.49	18.49	36.97	3790	290
35204.4	40291.8	7.98688	18.32	18.32	36.64	4422	290
39152.3	422.5	85.0987	23.74	23.74	47.48	2000	298
41356.9	3658.4	147.955	7.91	7.91	15.83	9832	298
13440.7	3831.9	316.183	25.53	25.53	51.06	1604	298
36382.1	4586.7	99.3547	7.70	7.70	15.40	11067	298
21616.8	4886.9	-15.3413	10.06	10.06	20.11	5276	298
2272.4	5728.4	9.28266	26.35	26.35	52.70	1904	298
35344.5	6104.7	181.003	10.41	10.41	20.82	7174	298
24429.1	6768.3	413.757	38.08	38.08	76.16	1548	298
35128.4	7075.8	229.934	22.87	22.87	45.73	1928	298
17901.2	7505.3	103.891	27.15	27.15	54.31	1715	298
27387.7	9428.6	79.2667	39.68	39.68	79.36	1252	298
21128.6	11490.4	66.3067	6.36	6.36	12.72	20325	298
9776.9	12989.2	497.392	27.44	27.44	54.87	1977	298
11480.7	15026.2	528.755	29.13	29.13	58.26	1879	298
17804.6	15549.1	175.819	14.53	14.53	29.06	4057	298
35519.8	15539.6	-19.8773	13.75	13.75	27.51	10088	298
13126.1	16997.5	149.899	31.84	31.84	63.68	1236	298
39303.4	17284.2	111.667	8.31	8.31	16.63	12776	298
2422.2	18294.3	110.371	21.69	21.69	43.38	2841	298
11254.7	18897.9	374.553	15.66	15.66	31.32	5030	298
25837.4	18900.1	508.718	24.23	24.23	48.47	2443	298
28054.3	18980.1	87.6907	5.96	5.96	11.92	22793	298
20945.8	19841.5	116.203	38.13	38.13	76.25	1409	298
20087.9	21295.8	-23.7653	22.54	22.54	45.07	3062	298
11960.7	21809.9	391.106	35.35	35.35	70.70	1896	298
31705.7	22538.4	326.637	24.99	24.99	49.97	2424	298
17343.1	22804.3	201.739	37.02	37.02	74.04	1187	298
36317.6	22967.1	98.0587	22.28	22.28	44.56	4651	298
13204.5	24195.7	76.6747	22.28	22.28	44.56	2882	298
31959.6	24025.3	162.211	27.37	27.37	54.73	1902	298
17681.4	27065	70.1947	34.74	34.74	69.47	2010	298
18090.9	30095	-29.5973	40.67	40.67	81.34	1664	298
24100.4	30395.4	549.664	21.03	21.03	42.06	2469	298
19801.3	30946.5	358.871	7.68	7.68	15.35	18929	298
25232.7	30937.8	201.739	23.83	23.83	47.67	2621	298
35973.4	31349.4	59.8267	7.49	7.49	14.98	12650	298
16560.5	31462	168.043	28.07	28.07	56.14	2536	298
35224	31860.9	560.99	21.90	21.90	43.80	2477	298
33397.7	31960.9	51.4027	30.57	30.57	61.14	1988	298
28415.2	32632.2	13.8187	18.70	18.70	37.40	4138	298
3039.4	33065.2	96.7627	17.59	17.59	35.18	4466	298
13131.9	33286.4	-28.9493	10.03	10.03	20.06	11128	298
29863.1	33485.5	118.147	29.41	29.41	58.83	1797	298
34207.5	33453.1	254.327	18.51	18.51	37.02	2931	298
30622.6	35682.1	246.487	25.93	25.93	51.86	2322	298
1827	36162.3	35.2027	33.98	33.98	67.97	1413	298
33565.5	36346	255.199	6.03	6.03	12.06	13705	298
35861.3	36853	212.755	34.17	34.17	68.34	1280	298
7542.1	37765.5	170.635	32.26	32.26	64.53	1227	298
27487.1	38770.4	300.501	14.72	14.72	29.44	4147	298
726.3	38946	292.66	36.67	36.67	73.33	1274	298
24279.6	39307.6	192.019	13.61	13.61	27.22	4341	298
40320.1	667.3	385.883	12.32	12.32	24.63	7278	306
23303	1156.9	458.193	30.92	30.92	61.84	1452	306
7663	1646	239.521	24.68	24.68	49.36	1416	306
21257.3	2744.6	507.851	32.45	32.45	64.90	1374	306
39145.3	3910	292.665	35.94	35.94	71.87	1405	306
17412.8	4492	112.319	10.43	10.43	20.87	9568	306
40732.8	7756	-27.6491	14.08	14.08	28.17	6605	306
777.8	8634.2	-8.20905	28.94	28.94	57.89	1799	306
7892.1	9834.3	-12.7451	30.73	30.73	61.47	1613	306
23394.4	9751.5	150.551	11.19	11.19	22.37	5286	306
21244.7	11594.2	11.231	19.66	19.66	39.33	3475	306
24061.6	11953.4	560.123	27.74	27.74	55.48	1602	306
34225.9	11972.7	151.847	37.40	37.40	74.79	1332	306
35347.7	12693.4	243.006	32.22	32.22	64.43	1334	306
7461.3	13195	87.0469	13.94	13.94	27.88	5234	306
38481.3	13336	130.463	8.41	8.41	16.81	6003	306
24372.1	13609.5	21.5989	9.23	9.23	18.46	15659	306
32462.8	15217.4	166.103	10.60	10.60	21.20	8637	306
10972.4	15496.1	184.895	27.20	27.20	54.40	1234	306
4040.1	16288.1	291.793	28.80	28.80	57.60	1788	306
26530.4	17060	243.877	39.07	39.07	78.14	1307	306
8121.6	17384	371.944	15.40	15.40	30.80	3652	306
7795.6	18600.4	439.897	25.98	25.98	51.95	2144	306
5895.2	20441.8	256.074	25.67	25.67	51.34	1489	306
11094.7	20364.2	259.559	27.79	27.79	55.58	1787	306
9249	20908.2	107.783	35.00	35.00	69.99	1450	306
16845.8	21697.8	8.63895	27.39	27.39	54.78	2759	306
9249.2	23409.7	-21.1691	11.94	11.94	23.88	6489	306
32408.1	23578.4	51.407	11.73	11.73	23.46	6671	306
6861.6	24397	13.1749	11.75	11.75	23.50	9346	306
2249.4	24444.3	7.99095	25.13	25.13	50.26	2397	306
30246.7	24781.3	553.153	19.43	19.43	38.86	2657	306
18512.8	24973.7	297.892	13.54	13.54	27.08	6036	306
23026.5	26167.4	298.763	21.31	21.31	42.63	2285	306
10865.3	26891.8	61.775	18.11	18.11	36.22	3600	306
34907.2	29004.7	184.247	5.39	5.39	10.79	25459	306
5186.7	29795	92.8789	13.68	13.68	27.37	7190	306
6059.5	30052	146.015	32.57	32.57	65.14	1504	306
19756.3	30921.5	-2.37705	8.78	8.78	17.57	17294	306
23041.4	31502.7	540.957	39.71	39.71	79.41	1307	306
40828.7	32081.9	352.777	24.23	24.23	48.47	2344	306
14161.4	32660.7	215.351	35.94	35.94	71.87	1185	306
13117.6	33309	166.751	8.53	8.53	17.05	7633	306
34736.8	34000	171.935	17.03	17.03	34.05	4473	306
25880.7	35328.9	107.135	6.38	6.38	12.76	12938	306
28600.4	35710.2	165.455	21.83	21.83	43.66	2043	306
33561.2	36262.2	237.779	8.34	8.34	16.67	11169	306
29043.3	37659.5	-7.56105	40.41	40.41	80.82	1921	306
7493.9	37721.3	554.025	27.06	27.06	54.12	1700	306
27305.1	39091.7	283.081	14.55	14.55	29.11	5144	306
26332.3	39704.4	90.9349	12.60	12.60	25.20	8969	306
33673	2296.8	130.481	27.46	27.46	54.92	1632	314
30290.9	2661.4	531.391	21.52	21.52	43.05	2809	314
4293.9	2749.3	-18.5593	32.03	32.03	64.06	1715	314
9782.6	3591.8	42.3527	18.44	18.44	36.88	3731	314
26883.5	5411.8	-4.30325	26.56	26.56	53.13	2024	314
31480.5	6267.4	418.135	28.97	28.97	57.93	1919	314
17228.8	6505.9	-17.9113	16.37	16.37	32.73	5090	314
20389.9	7637	81.2327	34.92	34.92	69.85	1160	314
30443.8	8388.9	243.895	30.29	30.29	60.57	1409	314
13057	8915.7	166.769	33.54	33.54	67.07	1225	314
30387.7	9531.4	349.31	26.78	26.78	53.55	2436	314
23776	11342.9	370.219	23.15	23.15	46.30	3407	314
13053.4	11477.2	359.765	33.35	33.35	66.69	1333	314
15336	12063	-30.2233	18.68	18.68	37.35	6013	314
11812.5	13337	101.969	4.95	4.95	9.89	24727	314
5013.4	14982.7	211.481	32.88	32.88	65.75	1157	314
4479.2	21638.8	350.182	14.98	14.98	29.96	4997	314
35630.7	22418.3	469.536	39.52	39.52	79.03	2030	314
14657.4	22878.4	47.5367	17.90	17.90	35.80	3797	314
4207.9	23262.1	227.342	25.01	25.01	50.02	1941	314
12806	23918.2	54.6647	18.89	18.89	37.77	5281	314
30210.6	24747.5	138.257	20.46	20.46	40.93	2406	314
30873	24987.1	-15.3193	15.75	15.75	31.51	5435	314
743	27145.5	91.6007	21.22	21.22	42.44	2109	314
34344.4	27990.2	142.145	10.60	10.60	21.20	5317	314
23855.7	28688.6	176.489	12.88	12.88	25.76	6591	314
34922.4	28982.7	120.113	11.63	11.63	23.27	5868	314
[truncated: 141,511 more rows]
