# Supplementary material for: Super-resolution analysis of PACSIN2 and EHD2 at caveolae
Source: PLoS One. 2022 Jul 14;17(7):e0271003. doi: 10.1371/journal.pone.0271003 (PMC9282494; doi:10.1371/journal.pone.0271003)
Supplement: S2 Data — (ZIP) [file pone.0271003.s004.zip › cav1-EHD2-no-001-R_Cy3-Alexa647_114K_TS3D.3dlp]

6487.4	4634.2	191.376	16.93	16.93	33.86	3332	6
35190.5	5558.3	238.651	11.09	11.09	22.18	7234	6
29972.3	6455.2	208.872	21.29	21.29	42.58	1482	6
10600	6856.2	237.78	32.22	32.22	64.43	1125	6
25341.2	7775	270.014	33.75	33.75	67.49	1280	6
34557.6	7868	54.648	24.61	24.61	49.22	2038	6
7238.8	9301.5	-27.648	30.54	30.54	61.09	1800	6
20932.1	9898.9	201.096	9.66	9.66	19.31	6462	6
8418	10495.5	-3.024	30.19	30.19	60.38	1773	6
15664.2	10918.7	157.68	18.75	18.75	37.49	2453	6
40713.6	12948.7	186.192	14.58	14.58	29.15	3401	6
3876.5	14007.7	274.37	23.93	23.93	47.85	1707	6
11384.3	14948.6	349.294	20.28	20.28	40.55	2712	6
12500.1	15582.3	226.454	27.93	27.93	55.86	1350	6
39297.6	15957.5	360.619	37.99	37.99	75.97	1458	6
20326.2	16771.8	416.376	19.97	19.97	39.94	2895	6
21263.6	18024.1	14.472	11.07	11.07	22.14	10619	6
11992.5	18988	151.848	10.76	10.76	21.52	7597	6
13893.1	19083.6	252.59	35.33	35.33	70.65	1386	6
26620.7	19982.6	431.186	31.32	31.32	62.64	2321	6
8577.8	20814.7	286.567	26.14	26.14	52.28	2116	6
6075.4	21047.3	228.197	19.52	19.52	39.05	3184	6
23867.8	22088.3	544.442	23.60	23.60	47.19	2419	6
24127.8	25684.5	541.829	46.44	46.44	92.88	1051	6
31497.3	26914.2	309.218	10.20	10.20	20.39	8734	6
22957	27763.2	360.619	18.77	18.77	37.54	3948	6
32721.3	29346.2	250.848	41.61	41.61	83.23	1222	6
14933.6	30572.3	177.12	40.22	40.22	80.45	1088	6
25655.3	31045.6	-33.48	5.70	5.70	11.40	25676	6
17279.9	31322.8	144.072	18.09	18.09	36.17	2554	6
27270.5	31163.6	37.152	46.04	46.04	92.08	1657	6
23005.4	31567.6	378.043	21.45	21.45	42.91	3400	6
30373.9	31802.7	465.163	28.50	28.50	56.99	2676	6
6076.6	32241.8	87.048	10.20	10.20	20.39	10495	6
37576.3	32625.2	182.952	16.67	16.67	33.35	2990	6
27261.3	33065.6	459.065	10.50	10.50	21.01	9945	6
39846.9	34108.3	171.288	20.32	20.32	40.65	4079	6
25186.4	34511.6	389.369	22.94	22.94	45.88	2697	6
26871	35355.8	334.483	16.77	16.77	33.54	5305	6
24739.8	35725.3	361.49	28.07	28.07	56.14	2061	6
21899.4	36612.3	235.166	40.72	40.72	81.44	1138	6
4807.8	37772.4	239.522	22.35	22.35	44.70	1731	6
11068.2	38294.8	118.152	32.38	32.38	64.76	1276	6
8518.5	39528.4	135	11.87	11.87	23.74	7990	6
19032.1	830.3	398.081	14.27	14.27	28.54	3527	14
12969.3	1963.7	165.456	10.39	10.39	20.77	5850	14
38358.8	2296.8	211.464	31.84	31.84	63.68	1022	14
28979.8	2607.5	85.104	17.17	17.17	34.34	3591	14
36448.6	2770	257.818	32.52	32.52	65.05	1210	14
29576.3	3117.3	59.832	19.66	19.66	39.33	2350	14
25601	4545	133.704	23.67	23.67	47.34	1568	14
16178.8	5254.1	122.688	7.75	7.75	15.50	9861	14
20606.7	8206.8	20.952	26.96	26.96	53.93	1861	14
15046.6	8594	273.499	12.08	12.08	24.16	3666	14
6467	8970.2	146.664	24.92	24.92	49.83	1374	14
19386.2	11156.3	182.952	10.46	10.46	20.91	8994	14
6623.3	12140.6	20.304	10.24	10.24	20.49	12766	14
39481.4	12561.9	188.784	15.57	15.57	31.13	4646	14
32453.1	15242.5	130.464	6.88	6.88	13.75	19920	14
844.9	16164.6	182.304	29.04	29.04	58.07	1431	14
11159	16456.2	453.838	29.13	29.13	58.26	2334	14
31280	17957.6	516.564	26.12	26.12	52.23	2229	14
5940.8	20350.7	264.787	32.95	32.95	65.89	1685	14
14757.7	21937.1	364.104	41.87	41.87	83.74	1578	14
9633.1	22266.6	-2.376	26.28	26.28	52.56	2323	14
4883.3	23819	170.64	17.62	17.62	35.23	2868	14
15667.8	25337.5	285.696	20.23	20.23	40.46	2790	14
15261	27392.2	83.808	9.68	9.68	19.36	11979	14
34348	27254.7	156.384	20.51	20.51	41.02	3904	14
30931.9	29184.1	486.943	24.35	24.35	48.70	2981	14
5295.7	29850.5	309.218	17.33	17.33	34.67	3168	14
34385.6	30023.6	560.995	10.86	10.86	21.71	6915	14
35182.4	30222.8	161.568	17.76	17.76	35.51	2913	14
30732.5	31011.9	148.608	8.53	8.53	17.05	10780	14
21955.5	31601.4	-12.096	6.74	6.74	13.47	26808	14
9501.8	37677.3	10.584	12.93	12.93	25.86	4576	14
20062.9	37705.3	72.144	6.29	6.29	12.58	20809	14
39102.8	38319.3	126.576	7.16	7.16	14.32	11743	14
29167.9	38510.9	290.052	24.73	24.73	49.45	2095	14
19554.4	39055.5	144.72	11.09	11.09	22.18	9598	14
13756.8	39592.6	413.762	16.46	16.46	32.92	5407	14
39947.7	3438.6	175.824	31.11	31.11	62.22	1267	22
29201.3	4674.1	188.784	11.00	11.00	22.00	6091	22
29777.3	5551.7	42.336	13.97	13.97	27.93	7321	22
5357.6	5751.4	519.178	23.27	23.27	46.53	1800	22
1608.1	9462.5	89.64	27.39	27.39	54.78	1619	22
40966.7	9372.3	232.553	24.47	24.47	48.94	1926	22
28628.1	9854.5	206.28	26.99	26.99	53.98	1366	22
15191.3	10339.3	212.76	25.03	25.03	50.07	1499	22
27760.6	12916.6	146.664	14.79	14.79	29.58	2965	22
16252.4	13253.5	107.784	12.27	12.27	24.54	6951	22
21117.4	13394.6	130.464	34.12	34.12	68.25	1343	22
18887.8	13880.6	125.28	24.82	24.82	49.64	2029	22
13693.1	15497.2	329.256	28.26	28.26	56.52	1950	22
9872.5	16760.3	175.824	9.21	9.21	18.42	10512	22
39392.8	16891.5	195.264	38.90	38.90	77.81	1004	22
37784.8	17399.9	114.264	14.06	14.06	28.12	5539	22
26153.1	18957.1	152.496	10.90	10.90	21.81	8421	22
5223	19366.7	436.414	17.22	17.22	34.43	3366	22
34062	19364.3	74.088	41.94	41.94	83.89	1387	22
19063.5	20437	519.178	45.73	45.73	91.47	1309	22
37407.3	21451.1	439.027	23.69	23.69	47.38	4111	22
5754.5	24147.8	60.48	32.08	32.08	64.15	1867	22
35163.4	24286.2	28.728	14.72	14.72	29.44	7182	22
17241.1	24223.9	460.807	17.54	17.54	35.09	4185	22
21639.5	24811.8	297.022	17.57	17.57	35.14	4292	22
30246.3	24745.4	110.376	21.34	21.34	42.67	2496	22
34450.9	25118.2	183.6	10.27	10.27	20.54	6614	22
26664.7	26649.2	76.68	16.60	16.60	33.21	5607	22
29988.7	26660.9	-21.168	8.85	8.85	17.71	13390	22
15267.6	27345.9	310.961	13.21	13.21	26.42	7627	22
10631.9	27852.5	131.112	20.28	20.28	40.55	2362	22
29344	28439.4	203.688	35.70	35.70	71.40	1501	22
19256.3	28658.4	124.632	14.60	14.60	29.20	4632	22
34362.7	30015	521.791	13.21	13.21	26.42	7297	22
10929.9	32619.8	70.2	31.63	31.63	63.26	1697	22
14716.5	33904	218.614	28.38	28.38	56.76	1408	22
33817.3	33910.7	239.522	28.05	28.05	56.10	1624	22
18818.4	34234.2	116.208	6.33	6.33	12.67	17176	22
39249.5	34783.3	129.816	44.67	44.67	89.35	1178	22
26885	35268.7	214.056	19.45	19.45	38.90	2480	22
29532.2	35463.7	73.44	13.66	13.66	27.32	4468	22
29643.1	36146.7	110.376	41.78	41.78	83.56	1264	22
7791.6	36732.9	314.446	24.16	24.16	48.32	2050	22
38029.2	36801.5	560.124	37.02	37.02	74.04	1340	22
24423.7	37732.2	178.416	18.70	18.70	37.40	2372	22
14388.9	38488.6	20.952	11.02	11.02	22.04	9797	22
24368.3	38601.9	250.848	27.53	27.53	55.06	1513	22
23013.8	39373.6	95.472	11.40	11.40	22.80	8771	22
32592.1	39487.7	123.336	25.48	25.48	50.96	2261	22
26538.1	39672.5	229.068	22.77	22.77	45.55	2093	22
13736.8	2636.2	111.024	14.67	14.67	29.34	4706	30
25544.7	4527.5	65.016	15.05	15.05	30.10	2974	30
16212.9	5506.8	276.984	18.53	18.53	37.07	1935	30
17224.6	7110.2	153.792	15.35	15.35	30.71	5536	30
3673.3	8834	149.904	11.26	11.26	22.51	6139	30
21534.6	9140.2	556.639	26.49	26.49	52.99	1491	30
2716.8	9884.5	4.104	10.76	10.76	21.52	10181	30
39131.4	9984.3	116.208	25.08	25.08	50.16	1821	30
10525.3	10041.9	531.374	18.77	18.77	37.54	4269	30
23818.9	11344.7	208.224	29.77	29.77	59.53	1479	30
11987.6	11959.7	341.453	19.36	19.36	38.72	2858	30
36994.3	13118.6	74.088	26.87	26.87	53.74	1792	30
424.1	13453.5	56.592	9.68	9.68	19.36	8367	30
9050.7	13557.2	100.656	27.39	27.39	54.78	1720	30
24096.5	13723.5	426.83	40.60	40.60	81.20	1465	30
31915	13691.4	33.912	14.55	14.55	29.11	6296	30
8721.4	15008.8	202.392	20.84	20.84	41.68	2090	30
31112.3	16354.1	455.58	34.27	34.27	68.53	1891	30
9922.2	16800.6	461.678	21.81	21.81	43.61	2681	30
12775.4	17898.5	519.178	22.54	22.54	45.07	2559	30
37032.6	17953.8	143.424	8.53	8.53	17.05	12477	30
36779.2	19851.3	159.624	22.00	22.00	43.99	2557	30
26891.4	20645.7	181.656	30.47	30.47	60.95	1348	30
29140.5	20664.9	155.088	20.11	20.11	40.22	2164	30
2902.1	21532.5	175.176	19.17	19.17	38.34	3411	30
17985.1	22860.5	-31.536	56.78	56.78	113.56	1177	30
11191.5	23134.5	385.013	37.52	37.52	75.03	1681	30
38820.1	23954.6	262.174	17.59	17.59	35.18	3337	30
15610.7	24119.6	176.472	11.21	11.21	22.42	8938	30
26195.6	24774.5	-14.04	31.06	31.06	62.12	2398	30
39554.5	24867.5	435.542	24.63	24.63	49.27	3060	30
25183.5	24928.6	547.927	23.06	23.06	46.11	2252	30
19220.3	28651.6	27.432	5.86	5.86	11.73	29725	30
35635.3	28966.8	501.754	18.86	18.86	37.73	3581	30
21540	29491.6	175.176	18.82	18.82	37.63	2479	30
3466.9	30718.7	460.807	21.03	21.03	42.06	3122	30
40379.3	30991.3	207.576	9.56	9.56	19.12	11807	30
7418.7	32314.8	33.912	19.05	19.05	38.10	5126	30
20774.1	32964.9	186.84	8.74	8.74	17.47	5633	30
31240.4	32934.3	458.194	19.43	19.43	38.86	4417	30
5819.8	33462.8	66.96	36.76	36.76	73.52	1539	30
31398	33540.1	243.007	16.08	16.08	32.17	3495	30
18828.9	35048.7	296.15	15.71	15.71	31.42	4189	30
38871.2	35385	136.944	29.06	29.06	58.12	1916	30
30687.4	35483.4	-24.408	48.16	48.16	96.32	1584	30
25635.2	36083.2	306.605	12.08	12.08	24.16	7468	30
32048.8	36434	100.008	11.85	11.85	23.69	9262	30
13879.2	39429.3	243.878	18.37	18.37	36.74	2397	30
18839.8	40169.2	560.124	25.32	25.32	50.63	1912	30
27275.3	40077.6	-10.152	23.43	23.43	46.86	2888	30
24546.3	40225.9	142.128	16.70	16.70	33.39	3207	30
16508.8	3179.9	70.2	24.54	24.54	49.08	1822	38
20871.9	3393.3	4.752	18.56	18.56	37.11	4594	38
30301.1	3507	466.906	17.00	17.00	34.01	4261	38
34149	4456.5	297.893	35.33	35.33	70.65	1262	38
25674.2	5166.1	559.253	16.72	16.72	33.44	2404	38
31846.8	5226.4	-38.664	27.93	27.93	55.86	2051	38
35356.5	6143.3	138.888	35.65	35.65	71.31	1352	38
19625	7848.8	266.53	37.30	37.30	74.61	1014	38
36786.9	8369.5	456.451	21.15	21.15	42.30	2347	38
17511.4	9189.9	71.496	13.75	13.75	27.51	5877	38
21525.9	9821.8	281.34	18.49	18.49	36.97	2888	38
14724.9	12372.5	266.53	33.89	33.89	67.78	1372	38
25281.8	12847.9	108.432	21.88	21.88	43.76	1954	38
9978.5	14436.6	286.567	27.44	27.44	54.87	1657	38
20925.7	15593.1	-10.8	12.03	12.03	24.07	10004	38
6902.4	17422.8	146.664	10.10	10.10	20.21	7054	38
29081.6	17880.8	79.92	25.53	25.53	51.06	2150	38
26137	18513.4	491.299	14.77	14.77	29.53	4458	38
16566.7	18668.9	177.768	35.94	35.94	71.87	1223	38
22455.8	19732.3	420.732	19.73	19.73	39.47	4596	38
7426	20058.3	256.946	33.89	33.89	67.78	1259	38
11749.9	21215.8	108.432	27.29	27.29	54.59	2259	38
33522	22130	107.136	15.35	15.35	30.71	4174	38
4322.2	22880.2	237.78	7.72	7.72	15.45	15265	38
30250.4	23028.5	127.224	24.26	24.26	48.51	2452	38
1771.1	23751.5	-41.256	39.02	39.02	78.04	1466	38
21588.6	24766.7	556.639	28.35	28.35	56.71	1814	38
9718	25742	119.448	33.35	33.35	66.69	1376	38
1596.8	27349.6	514.822	22.73	22.73	45.45	2383	38
15248.4	27386.4	8.64	12.22	12.22	24.44	9602	38
13382.9	28684	-27.648	8.62	8.62	17.24	18302	38
10677.6	28737.3	339.71	21.55	21.55	43.10	2619	38
34908.3	29015	146.664	15.71	15.71	31.42	3607	38
13116.5	30251	561.866	35.89	35.89	71.78	1309	38
10885.2	31612.2	95.472	8.29	8.29	16.58	8211	38
4863	32765.6	46.224	21.67	21.67	43.33	4541	38
31235.5	32991.7	123.984	14.84	14.84	29.67	3748	38
17006.3	34086.6	257.818	15.38	15.38	30.76	3326	38
40905.6	34387.3	179.712	20.09	20.09	40.18	3727	38
4905.2	34582.4	84.456	33.94	33.94	67.87	1495	38
23551.5	34842.5	-21.816	15.10	15.10	30.19	5087	38
28570.3	35738.4	163.512	7.37	7.37	14.74	10209	38
34259.7	35763.1	312.703	16.58	16.58	33.16	4962	38
40683.2	37735.5	551.412	23.36	23.36	46.72	2582	38
34404.1	37616.1	455.58	45.07	45.07	90.15	1460	38
33770.3	38003.8	168.048	11.47	11.47	22.94	7901	38
14396.1	38498.6	136.296	13.49	13.49	26.99	7115	38
16658.8	39099	550.541	30.97	30.97	61.94	1528	38
20440.4	39166	553.154	45.40	45.40	90.81	1067	38
23209.6	39244.3	264.787	36.64	36.64	73.29	1430	38
28960.1	39433	276.113	19.38	19.38	38.76	3251	38
36735.8	39461	534.859	11.40	11.40	22.80	10346	38
28734.2	40096	226.454	41.21	41.21	82.42	1149	38
8043.1	40429.3	543.571	16.65	16.65	33.30	4262	38
19044.8	884.7	254.333	14.39	14.39	28.78	2669	46
17105.4	1619.3	-27	18.96	18.96	37.92	4104	46
29781	5532.1	182.304	23.62	23.62	47.24	1533	46
34198.4	5617.2	312.703	19.62	19.62	39.23	2766	46
21474.4	6562.4	562.738	13.45	13.45	26.89	2890	46
24441.5	6711.9	131.112	28.99	28.99	57.98	1215	46
2346.9	8780.8	100.656	23.24	23.24	46.49	1680	46
38374.4	9953.4	383.27	19.36	19.36	38.72	3908	46
23766	11346.7	-15.336	26.23	26.23	52.47	2580	46
39465.3	12513.9	193.968	14.72	14.72	29.44	3111	46
40693.4	12900.2	143.424	24.85	24.85	49.69	1881	46
19743.2	13709.3	187.488	39.40	39.40	78.80	1104	46
27527.8	14477.8	427.702	34.17	34.17	68.34	1768	46
10332.2	14868.8	523.534	43.03	43.03	86.05	1159	46
34070.9	17152.5	433.8	25.74	25.74	51.48	2433	46
35325.6	19177.7	126.576	39.85	39.85	79.69	1693	46
31812.3	20583	397.21	17.29	17.29	34.57	5776	46
41116	21612.8	207.576	25.60	25.60	51.20	1837	46
1445.3	21746.8	229.068	24.63	24.63	49.27	1475	46
31143.7	23891.6	81.864	23.60	23.60	47.19	2929	46
15684.6	24127.4	131.76	10.83	10.83	21.67	10046	46
16530.4	25087.7	52.704	38.57	38.57	77.15	1662	46
28378	26122.1	-41.256	21.01	21.01	42.01	3488	46
33486.2	26175.9	207.576	18.89	18.89	37.77	4521	46
15323.3	27254.7	41.04	25.50	25.50	51.01	2778	46
17855.3	27184.3	111.024	17.10	17.10	34.19	3360	46
15513.6	29174.8	122.688	29.70	29.70	59.39	1772	46
9337.7	30088.4	21.6	14.08	14.08	28.17	8839	46
33129.9	30363.4	274.37	10.81	10.81	21.62	9585	46
19626.7	30791.8	41.04	13.42	13.42	26.85	6265	46
33977.5	31281.2	257.818	42.72	42.72	85.44	1056	46
23540.8	33492.7	483.458	18.44	18.44	36.88	6158	46
30584.5	34055.4	78.624	15.83	15.83	31.65	3676	46
25879	34295.5	283.082	6.71	6.71	13.42	18281	46
19791.6	35942.5	95.472	32.40	32.40	64.81	1776	46
34650	37140.6	56.592	7.44	7.44	14.88	14077	46
4244	37243.9	243.007	35.75	35.75	71.50	1104	46
32957.6	37471.8	131.76	8.03	8.03	16.06	8770	46
14390.9	38512.5	486.943	10.67	10.67	21.34	9714	46
8779.1	38496.9	479.974	38.27	38.27	76.54	1476	46
768	38939.1	558.382	37.56	37.56	75.12	1058	46
35450.7	39388.6	170.64	11.70	11.70	23.41	5917	46
19074.6	40235.3	211.464	20.87	20.87	41.73	2489	46
31552.9	721.7	119.448	30.66	30.66	61.32	1051	54
12943.3	1966.2	501.754	21.31	21.31	42.63	2143	54
29807.6	4222.6	445.126	20.51	20.51	41.02	3212	54
22259.2	4166.4	229.939	15.66	15.66	31.32	2957	54
31904.2	4226.9	80.568	28.64	28.64	57.27	1678	54
4476.1	4544.1	416.376	13.85	13.85	27.69	5632	54
6139	5363	145.368	29.37	29.37	58.73	1312	54
9659.4	5432	37.152	21.29	21.29	42.58	2230	54
10843.5	5416.5	156.384	10.50	10.50	21.01	7718	54
15295.9	5827.4	314.446	22.11	22.11	44.23	1889	54
35179.4	7119.7	129.816	15.90	15.90	31.79	3633	54
26387.5	7446.5	254.333	25.74	25.74	51.48	1782	54
15504.3	7619.5	65.664	28.02	28.02	56.05	1720	54
30100.6	7520.4	386.755	26.38	26.38	52.75	1775	54
15852.1	10498.5	524.405	39.78	39.78	79.55	1342	54
34687.8	11030.7	124.632	20.49	20.49	40.98	1970	54
21307.1	11587.2	156.384	19.38	19.38	38.76	3331	54
2277.4	11627.6	299.635	20.68	20.68	41.35	3176	54
30955.8	12994.3	-6.912	10.90	10.90	21.81	9904	54
9109.1	13710.1	302.249	33.49	33.49	66.98	1354	54
23056.6	15839.8	424.217	33.23	33.23	66.46	1648	54
7846.1	16663.6	138.24	6.26	6.26	12.53	9408	54
27722.2	18880.2	562.738	35.28	35.28	70.56	1352	54
3610.4	19223.4	203.04	16.58	16.58	33.16	5406	54
41125.1	19849.8	65.664	36.95	36.95	73.90	1493	54
28591.5	20606.2	344.938	20.68	20.68	41.35	2984	54
21387.8	21173.9	486.943	31.60	31.60	63.21	2150	54
5949.7	21018.6	64.368	13.82	13.82	27.65	7830	54
26589.9	21875.6	562.738	20.72	20.72	41.45	2216	54
28583.4	24342.5	211.464	6.59	6.59	13.19	14490	54
23559.5	26682.5	530.503	32.55	32.55	65.09	1724	54
3171.8	27035.1	554.897	26.64	26.64	53.27	1610	54
31274.3	26916.1	397.21	24.00	24.00	47.99	4549	54
19271.4	28017.4	-19.872	9.02	9.02	18.04	15026	54
13327.5	28666.9	61.128	9.61	9.61	19.22	11237	54
21909.7	28652.4	190.08	33.13	33.13	66.27	1359	54
28359.1	28734.5	72.792	7.65	7.65	15.31	12814	54
11827.7	28926.3	562.738	40.03	40.03	80.07	1089	54
38157.2	33658.1	467.777	34.45	34.45	68.91	1950	54
20800.6	33673	61.776	17.12	17.12	34.24	5580	54
18765.7	34220.6	258.689	14.67	14.67	29.34	5243	54
31425.9	37658.3	186.192	20.46	20.46	40.93	2184	54
34328.2	39621.4	171.936	22.21	22.21	44.42	2171	54
27871.3	39836.8	164.16	11.35	11.35	22.70	8723	54
26424.1	40257.1	119.448	20.46	20.46	40.93	3556	54
29006.2	2615.1	193.32	10.76	10.76	21.52	6752	62
41392.2	3698.5	223.841	9.87	9.87	19.73	5535	62
21650.7	4864.8	139.536	8.08	8.08	16.16	9909	62
16172.1	5246.5	40.392	9.91	9.91	19.83	8476	62
8512.4	7159.5	20.952	25.10	25.10	50.21	1783	62
18201.2	8082.1	58.536	27.08	27.08	54.16	2164	62
29774.7	8571.3	103.248	13.56	13.56	27.13	5753	62
4966.9	9553.6	197.208	26.35	26.35	52.70	1278	62
19533.8	10314.6	37.8	18.35	18.35	36.69	3475	62
15290.4	11534.3	-0.432	29.25	29.25	58.50	2145	62
22574.2	12326.2	63.72	7.87	7.87	15.73	9458	62
38344	12165.5	314.446	18.30	18.30	36.60	3366	62
25330.1	12794.9	171.936	19.97	19.97	39.94	2163	62
40746.8	12897.7	211.464	12.65	12.65	25.29	4885	62
40082.7	13746.5	98.712	18.63	18.63	37.26	3045	62
1030.1	14533.2	551.412	38.50	38.50	77.01	1053	62
11370.6	14953.1	-37.368	29.91	29.91	59.82	2239	62
13551.8	16211.3	47.52	20.65	20.65	41.31	4456	62
24557.8	17259.8	540.958	31.27	31.27	62.55	1503	62
26684.4	17568.6	185.544	5.28	5.28	10.55	19104	62
2588.1	19218	199.152	33.86	33.86	67.73	1078	62
10360.6	19343.8	96.12	6.03	6.03	12.06	27244	62
23045	19861.4	283.954	37.84	37.84	75.69	1512	62
11554.4	21571.3	5.4	45.43	45.43	90.86	1765	62
25436.4	21700	162.216	12.06	12.06	24.12	6774	62
12577.3	22012.4	348.422	30.33	30.33	60.66	1912	62
22385.4	21972.8	107.784	13.45	13.45	26.89	4056	62
18588.3	22188.6	49.464	15.33	15.33	30.66	7720	62
29470.2	22851.1	75.384	17.80	17.80	35.61	5412	62
9244.1	23389.8	238.651	8.83	8.83	17.66	10224	62
21166.7	23968.8	120.096	22.75	22.75	45.50	2814	62
37427.6	23711.3	1.512	60.97	60.97	121.94	1225	62
14647.5	24566.6	86.4	7.37	7.37	14.74	19652	62
1837.2	25481.3	518.306	36.48	36.48	72.96	1378	62
25832.1	25405.3	210.816	28.80	28.80	57.60	1412	62
13518.8	26506.3	133.056	30.64	30.64	61.28	2751	62
23589.8	29673.7	197.856	7.54	7.54	15.07	12845	62
26773.7	30188.3	-3.024	31.35	31.35	62.69	2657	62
36399	30829.5	155.736	20.82	20.82	41.64	2773	62
31758	31828.8	217.742	29.86	29.86	59.72	1483	62
27183.4	33035.9	529.632	35.75	35.75	71.50	1642	62
17016	34034.1	177.12	19.57	19.57	39.14	2219	62
25859.8	34264.7	435.542	7.28	7.28	14.55	19968	62
34350.7	34821.1	251.719	11.70	11.70	23.41	6629	62
37169.6	34850	179.712	14.72	14.72	29.44	5453	62
2680.3	35962.1	135	21.15	21.15	42.30	2058	62
39697.8	36479.3	-10.152	46.98	46.98	93.96	1528	62
11937.9	37629.9	500.882	40.15	40.15	80.31	1239	62
29453.9	38315.9	-9.504	35.70	35.70	71.40	2510	62
12704.8	39095.3	504.367	32.92	32.92	65.85	1417	62
29521.6	38937.9	227.326	16.41	16.41	32.83	4114	62
8619.5	39414.3	433.8	19.00	19.00	38.01	3442	62
23056.5	39344.8	203.688	12.18	12.18	24.35	4522	62
21211	39685.1	12.528	20.04	20.04	40.08	3217	62
28603	39964.8	443.383	32.97	32.97	65.94	2366	62
31905.6	866.8	72.144	30.83	30.83	61.65	1216	70
31318.1	2567.1	175.824	33.25	33.25	66.51	1077	70
17127.1	2705.7	146.664	27.11	27.11	54.21	1321	70
27578.1	2754	90.288	14.08	14.08	28.17	5857	70
41384.4	3702.2	216	7.02	7.02	14.04	14617	70
17557.1	4014	150.552	8.67	8.67	17.33	10377	70
35229.5	7163.6	350.165	11.56	11.56	23.13	7481	70
40793.4	7764.5	-34.128	9.28	9.28	18.56	16710	70
22159.5	7857.2	240.394	17.17	17.17	34.34	3781	70
29753	8596.8	109.728	12.36	12.36	24.73	4928	70
26865.5	8872.6	322.286	24.33	24.33	48.65	2048	70
8777.2	9241.8	282.211	30.50	30.50	60.99	1298	70
10178.9	11035.7	92.232	10.43	10.43	20.87	12373	70
34702.2	10961.7	157.68	15.02	15.02	30.05	4652	70
33350.3	11534.2	-18.576	34.67	34.67	69.33	1838	70
24102.8	11725.4	129.816	22.18	22.18	44.37	1976	70
9816.9	11873.9	395.467	32.05	32.05	64.10	2041	70
9773.1	12319.5	370.202	36.74	36.74	73.48	1773	70
32912.3	13960.5	258.689	13.61	13.61	27.22	6358	70
35816.5	14632.2	189.432	38.67	38.67	77.34	1216	70
13138.8	15441.4	129.168	24.21	24.21	48.42	2212	70
41091.2	16809.5	371.074	9.49	9.49	18.98	11260	70
1565	17379	108.432	30.40	30.40	60.81	1756	70
40897.3	17835.2	264.787	19.38	19.38	38.76	3719	70
30554.3	18215.5	97.416	51.57	51.57	103.15	1123	70
19049.6	18972.1	370.202	32.95	32.95	65.89	1555	70
24920.9	18820	136.944	33.49	33.49	66.98	1457	70
7474	19984.8	425.088	22.09	22.09	44.18	2346	70
9002.5	22628.1	439.027	29.63	29.63	59.25	2203	70
19449	22658.9	401.566	12.18	12.18	24.35	9722	70
36548.2	23493	218.614	29.91	29.91	59.82	2269	70
40183.3	24074	262.174	32.59	32.59	65.19	1464	70
15767.5	25309.4	163.512	18.65	18.65	37.30	2886	70
36399.9	25444.1	212.112	10.34	10.34	20.68	10588	70
27069.2	25567.8	319.673	11.21	11.21	22.42	5696	70
38210.8	26882.2	425.088	30.26	30.26	60.52	2553	70
30243	27025.1	205.632	22.04	22.04	44.09	2545	70
21439	27285.6	122.04	11.66	11.66	23.31	4836	70
10572.8	27986.3	199.8	23.90	23.90	47.81	2798	70
16023.5	28494.2	152.496	13.07	13.07	26.14	7165	70
31660.7	28775.2	101.304	7.32	7.32	14.65	19789	70
6891.5	28829	295.279	24.68	24.68	49.36	1892	70
9275.7	30220.8	495.655	12.39	12.39	24.77	9352	70
20587.7	30896.2	515.693	26.71	26.71	53.41	2232	70
36389.9	31934.6	265.658	20.72	20.72	41.45	2273	70
20015.6	33074.9	275.242	24.04	24.04	48.09	2371	70
29038.1	34561.9	164.808	24.54	24.54	49.08	2167	70
17711.9	35129	549.67	25.62	25.62	51.24	2024	70
25926.9	35330.1	81.864	6.05	6.05	12.10	20475	70
27989.3	35231.3	236.038	22.96	22.96	45.92	2719	70
32924.7	37505.9	190.08	11.68	11.68	23.36	6978	70
33143.2	38210.5	290.923	24.70	24.70	49.41	1998	70
35496.3	38162.5	58.536	39.40	39.40	78.80	1611	70
33708.3	38750.8	555.768	29.79	29.79	59.58	1562	70
29551.1	38997.3	86.4	15.45	15.45	30.90	4123	70
28796.4	39850	377.172	31.86	31.86	63.73	1978	70
36981.5	40089.9	142.776	8.53	8.53	17.05	6104	70
28324.7	1034.4	548.798	20.04	20.04	40.08	2840	78
34365.9	1805.4	197.208	13.73	13.73	27.46	2582	78
23025.2	2619.4	-18.576	16.89	16.89	33.77	3063	78
13924.9	3054.3	118.8	10.31	10.31	20.63	7979	78
9340.5	4782.1	0.216	32.10	32.10	64.20	1636	78
16194.8	5278.3	134.352	9.26	9.26	18.51	6412	78
23697.3	5944.4	175.824	29.20	29.20	58.40	1541	78
6624.1	7093.6	70.2	25.34	25.34	50.68	1732	78
19569.9	8018.8	538.344	41.28	41.28	82.57	1158	78
40517.9	8844.7	170.64	18.32	18.32	36.64	2263	78
20927.4	9807.8	130.464	8.78	8.78	17.57	11554	78
34109	11811.8	523.534	20.25	20.25	40.51	2582	78
22578.1	12331.6	25.488	4.80	4.80	9.61	28190	78
15717.1	12802.2	116.208	29.56	29.56	59.11	1631	78
30988.9	13045.1	381.528	24.70	24.70	49.41	2425	78
8167.1	14865	285.696	43.19	43.19	86.38	1138	78
38229.9	14925.5	111.672	21.34	21.34	42.67	2087	78
33781.1	16364.7	112.32	9.07	9.07	18.13	9363	78
30886.1	20800.2	142.128	6.59	6.59	13.19	17953	78
32551.5	21319.2	-26.352	27.91	27.91	55.81	2782	78
2842.8	21562.4	164.808	15.07	15.07	30.14	4423	78
26560.2	21778.5	513.079	48.65	48.65	97.31	1163	78
34371.1	23656	181.656	33.77	33.77	67.54	1685	78
17119.6	24401.5	462.55	16.91	16.91	33.82	4552	78
14661.3	24556.6	147.96	8.85	8.85	17.71	11111	78
25967	25272.7	270.886	27.65	27.65	55.30	3024	78
33988	26972.1	483.458	33.04	33.04	66.08	2315	78
23576.2	28196.6	11.232	22.44	22.44	44.89	2911	78
32240.8	28581.4	195.264	9.26	9.26	18.51	8978	78
21213.2	29428.8	497.398	42.27	42.27	84.54	1311	78
39156.7	29883.1	71.496	37.23	37.23	74.47	2010	78
37648	30401.1	86.4	46.51	46.51	93.02	1382	78
26268.2	30594.9	107.784	36.83	36.83	73.66	1384	78
16038	34597.7	412.891	45.88	45.88	91.75	1302	78
34385.7	34834.8	50.112	8.78	8.78	17.57	16105	78
26878.3	35288.7	149.256	16.74	16.74	33.49	4441	78
30181	36329.4	136.296	14.18	14.18	28.35	5652	78
7684	36564.7	540.958	8.01	8.01	16.01	15071	78
34529.6	37626.4	206.28	32.24	32.24	64.48	1251	78
29515.3	38996.7	168.696	14.46	14.46	28.92	3366	78
1803.4	39533.1	547.056	26.49	26.49	52.99	1486	78
33262.4	40065.1	439.027	35.44	35.44	70.89	2034	78
2902.9	40476	1.512	17.54	17.54	35.09	3555	78
38014.5	778.1	461.678	28.12	28.12	56.24	1969	86
16181.3	5298.2	438.156	10.50	10.50	21.01	9382	86
32145	7335.4	444.254	32.03	32.03	64.06	1594	86
34627.7	8045.9	444.254	27.60	27.60	55.20	2043	86
12253.4	8539.9	163.512	20.02	20.02	40.03	3039	86
15901.9	9239.8	301.378	34.97	34.97	69.94	1444	86
17654.9	9137.4	29.376	26.38	26.38	52.75	2228	86
4282.1	9678.8	554.026	32.99	32.99	65.99	1205	86
20934.9	9839.8	155.736	13.68	13.68	27.37	5183	86
19285.4	10390.5	453.838	38.93	38.93	77.86	1638	86
6617	12121.8	140.832	12.53	12.53	25.06	6647	86
15778.6	12826	115.56	36.31	36.31	72.63	1276	86
30461.7	13459.9	-28.296	32.48	32.48	64.95	1733	86
33831.1	14015.8	351.036	24.49	24.49	48.98	2508	86
8612.9	15820.2	-30.888	18.18	18.18	36.36	6181	86
39781.3	17709	311.832	32.57	32.57	65.14	1761	86
12933.4	18025.3	212.76	16.32	16.32	32.64	3520	86
26858.1	18893.8	160.92	8.74	8.74	17.47	9891	86
39800.4	19242.8	229.939	26.85	26.85	53.69	1370	86
4861.4	20198.9	125.928	8.12	8.12	16.25	12241	86
6949.2	25674.4	136.944	19.78	19.78	39.56	3223	86
36030	26265.2	446.868	31.72	31.72	63.44	2376	86
39038.1	26397.6	123.984	36.34	36.34	72.68	1731	86
22872.5	27354.2	228.197	41.75	41.75	83.51	1181	86
8787.9	27391.1	108.432	9.21	9.21	18.42	12481	86
28660.4	27543.6	364.975	13.89	13.89	27.79	7731	86
35943.4	28270.1	551.412	17.64	17.64	35.28	3224	86
9084	29289.8	412.891	24.42	24.42	48.84	2884	86
3569.5	30771.1	81.216	10.86	10.86	21.71	8429	86
25047	30845.8	-14.688	42.72	42.72	85.44	1722	86
26068.1	31236.7	29.376	21.83	21.83	43.66	3162	86
20669.6	32024.5	164.16	17.85	17.85	35.70	3991	86
24772.4	32391.4	-15.336	26.19	26.19	52.38	2938	86
3986.3	32487.5	-13.392	10.46	10.46	20.91	11150	86
12904.3	37873.4	-24.408	40.95	40.95	81.91	1287	86
19590.8	39135.2	278.726	12.18	12.18	24.35	7284	86
34261.2	39355.6	49.464	36.79	36.79	73.57	1762	86
35525.1	39344	111.672	20.63	20.63	41.26	2925	86
7977.9	40400.5	447.739	25.46	25.46	50.92	2729	86
41396.2	3714.3	240.394	12.81	12.81	25.62	4259	94
29797.3	5593.9	53.352	9.89	9.89	19.78	10569	94
31321.9	6158.7	346.68	33.94	33.94	67.87	1530	94
17310.1	6711.4	-35.424	25.43	25.43	50.87	1937	94
37000.1	6569.8	88.344	31.13	31.13	62.27	1548	94
15622.3	7488.4	-4.32	34.57	34.57	69.14	1650	94
32156.7	8884	87.696	9.30	9.30	18.60	12664	94
35380.4	9103.4	18.36	32.59	32.59	65.19	1759	94
41076.4	9341.5	-29.592	11.14	11.14	22.28	11560	94
760.1	10580.4	453.838	28.24	28.24	56.47	2118	94
36813.8	12448.2	247.363	15.26	15.26	30.52	3993	94
37348.3	14896.2	171.936	46.21	46.21	92.41	1043	94
1598.8	15907.6	144.072	35.04	35.04	70.08	1151	94
34242.6	19393.8	187.488	38.72	38.72	77.43	1502	94
19247.3	20066	137.592	44.11	44.11	88.22	1136	94
30901.7	20835.1	146.664	11.63	11.63	23.27	4967	94
9699.2	22252.6	225.583	31.42	31.42	62.83	1259	94
27387.6	22661.4	400.694	12.58	12.58	25.15	9908	94
22108.7	23145.1	135.648	17.78	17.78	35.56	2982	94
12649	23986.1	122.04	15.31	15.31	30.61	3726	94
29022.8	24404.4	-34.128	21.76	21.76	43.52	3590	94
34918.7	26415.5	-18.576	7.37	7.37	14.74	13650	94
40314.8	26331.7	102.6	29.79	29.79	59.58	1929	94
630	27069.7	45.576	36.03	36.03	72.06	1442	94
5044.3	27033.8	294.408	30.59	30.59	61.18	1663	94
16692	27145.8	131.76	14.81	14.81	29.63	4856	94
34388.9	27977.4	371.074	11.21	11.21	22.42	9393	94
1662.8	28201.1	179.712	11.33	11.33	22.66	5408	94
29558.7	29474	153.792	15.17	15.17	30.33	6760	94
39644.1	32711.9	482.587	69.66	69.66	139.32	1038	94
29074.3	33390.6	555.768	23.81	23.81	47.62	2293	94
1685.8	34119.9	80.568	12.01	12.01	24.02	7642	94
11304.9	34539	216.871	20.11	20.11	40.22	2690	94
32001.1	36432.5	149.256	11.85	11.85	23.69	4463	94
31048.8	36728.8	74.088	20.84	20.84	41.68	3031	94
33402.5	36859	223.841	44.23	44.23	88.45	1092	94
4867.4	37644.6	460.807	17.33	17.33	34.67	3186	94
4163	37799.4	188.136	38.72	38.72	77.43	1080	94
6566.2	37768.7	450.353	27.98	27.98	55.95	2090	94
31185.9	40043.3	236.909	46.23	46.23	92.46	1398	94
39692.4	40258.1	-3.024	19.41	19.41	38.81	3724	94
34355.6	1824.8	422.474	15.33	15.33	30.66	5352	102
28033.3	2495	198.504	29.08	29.08	58.17	1082	102
23837.1	3978.8	139.536	22.28	22.28	44.56	2137	102
35309.1	6176.2	43.632	13.21	13.21	26.42	6546	102
13481	9980.1	190.08	22.77	22.77	45.55	2084	102
38517.9	12150.9	212.76	31.86	31.86	63.73	1213	102
23295.8	13224.5	91.584	26.52	26.52	53.03	1973	102
17740.5	14877.2	494.784	29.27	29.27	58.55	1762	102
31776.4	15288.5	72.792	14.62	14.62	29.25	5927	102
9196.9	17180.5	422.474	27.60	27.60	55.20	2218	102
26692.7	17553.3	162.216	6.05	6.05	12.10	18349	102
30172.8	18603.6	214.704	4.55	4.55	9.09	25960	102
18616.2	19260.6	326.642	27.13	27.13	54.26	1848	102
32235.1	21139.2	431.186	24.94	24.94	49.88	3132	102
12538.7	22071.8	513.95	31.27	31.27	62.55	2029	102
18270.1	22309.5	303.991	19.10	19.10	38.20	3393	102
18226.6	22690.7	434.671	37.63	37.63	75.27	1816	102
15449.8	23161	45.576	23.29	23.29	46.58	2996	102
12661.4	23809	-9.504	29.32	29.32	58.64	2758	102
1587.6	24313.1	81.864	27.46	27.46	54.92	1645	102
15540.9	24386.5	541.829	30.87	30.87	61.75	1967	102
15616.6	25488.5	177.12	16.60	16.60	33.21	5448	102
27077.2	25604.3	-14.688	11.35	11.35	22.70	7346	102
37023.1	26256.4	171.936	14.62	14.62	29.25	5843	102
21574.2	26301.1	544.442	17.59	17.59	35.18	3055	102
40373	27539.7	-37.368	34.85	34.85	69.71	3238	102
15017.6	29430	122.688	38.76	38.76	77.53	1206	102
24020.2	30330.8	81.864	7.82	7.82	15.64	14582	102
38186.7	30215.6	188.136	30.40	30.40	60.81	2396	102
33098.5	30298.3	179.064	13.56	13.56	27.13	5421	102
23311.1	30886.6	37.8	16.79	16.79	33.58	4638	102
25103.9	30990.9	541.829	37.54	37.54	75.08	1496	102
4852.7	32121.3	182.952	15.10	15.10	30.19	5330	102
6086.3	32123.9	289.181	24.94	24.94	49.88	1959	102
15107.6	32802	52.704	12.29	12.29	24.59	6687	102
14954.9	34197.3	97.416	21.55	21.55	43.10	3815	102
39815.4	34227.6	524.405	16.56	16.56	33.11	3808	102
17072.4	34050.2	-12.096	17.69	17.69	35.37	4067	102
25232.3	34492.9	116.208	4.03	4.03	8.05	26645	102
6576.1	35194.2	98.064	23.15	23.15	46.30	1995	102
14117.5	35386.8	358.006	17.05	17.05	34.10	5058	102
30700.3	35518	184.248	30.59	30.59	61.18	1507	102
22971.1	36153	164.808	10.41	10.41	20.82	9183	102
5422.9	36495.9	540.958	24.49	24.49	48.98	1983	102
19894	37781.5	249.977	31.93	31.93	63.87	1385	102
24505.2	37665.5	23.544	14.53	14.53	29.06	6789	102
10947.2	38248.5	114.264	23.88	23.88	47.76	2036	102
21707.3	38393.7	227.326	13.07	13.07	26.14	3385	102
26789.1	38517.7	85.752	8.74	8.74	17.47	10626	102
31205.2	39776.1	241.265	26.09	26.09	52.19	1998	102
7129.2	39819.2	368.46	33.84	33.84	67.68	1676	102
17920.9	3069.8	162.864	25.43	25.43	50.87	1556	110
13921.1	3148.4	416.376	10.86	10.86	21.71	11226	110
23301.9	3626.8	-13.3922	32.05	32.05	64.10	1423	110
17520.1	4002.8	96.7678	18.27	18.27	36.55	3130	110
14594.8	6510.1	231.681	19.55	19.55	39.09	2952	110
3629.9	8836.7	109.728	11.37	11.37	22.75	6052	110
16587.4	9568.8	153.144	6.81	6.81	13.61	14761	110
34207.5	11695.8	439.027	35.49	35.49	70.98	1867	110
30771.5	12084.3	259.56	35.51	35.51	71.03	1121	110
36836.7	12547.1	175.824	23.64	23.64	47.29	1928	110
39445.8	12543.4	321.415	29.25	29.25	58.50	2113	110
27790.6	12930.6	199.8	9.35	9.35	18.70	8427	110
37626.1	12987	315.317	47.67	47.67	95.33	1001	110
18917	13877.7	68.9038	15.64	15.64	31.27	5012	110
36397	13993.6	112.968	11.40	11.40	22.80	6471	110
35228.4	14164.1	286.567	47.55	47.55	95.09	1039	110
15896.3	14662.4	114.264	13.19	13.19	26.38	6299	110
13546.2	16161.5	132.408	12.81	12.81	25.62	4255	110
15194.7	16002.5	526.147	17.80	17.80	35.61	2903	110
37540.8	17352.3	166.752	22.16	22.16	44.32	3260	110
29892	20147.3	171.288	14.29	14.29	28.59	3555	110
27971.7	21996.2	228.197	40.58	40.58	81.15	1116	110
21325.2	22167.5	153.792	17.64	17.64	35.28	4229	110
30548	23221.4	258.689	12.69	12.69	25.39	4940	110
12424.8	24892.4	100.656	25.39	25.39	50.77	2128	110
1792.2	25690.6	105.84	26.38	26.38	52.75	1655	110
32127.1	25699.9	-3.67219	12.76	12.76	25.53	6728	110
24853.8	28020.2	83.8078	25.06	25.06	50.11	3532	110
39547.4	28182.6	111.024	37.37	37.37	74.75	1444	110
3053.9	29366.8	346.68	40.29	40.29	80.59	1344	110
29736.5	29782.1	296.15	15.31	15.31	30.61	4680	110
9224.6	30332.7	497.397	11.59	11.59	23.17	11354	110
18275.5	30687.8	85.1038	15.24	15.24	30.47	3425	110
11772.7	30906	563.609	25.69	25.69	51.39	2403	110
33309	31623.7	233.424	10.72	10.72	21.43	8988	110
39485.3	32789.6	532.245	15.14	15.14	30.29	4216	110
4778.6	32983.6	150.552	26.26	26.26	52.52	2117	110
16015.8	34332.1	6.69581	30.92	30.92	61.84	2113	110
39792.2	34147.5	79.9198	15.38	15.38	30.76	4164	110
10797	34821.2	22.2478	28.50	28.50	56.99	2418	110
7164	34918.2	218.613	23.62	23.62	47.24	2334	110
28522.6	35756.5	107.136	7.18	7.18	14.37	8418	110
22510.9	37019.6	160.92	18.98	18.98	37.96	2760	110
29688.7	37867	142.776	27.01	27.01	54.02	2274	110
21672.6	38299.5	465.163	31.84	31.84	63.68	2051	110
22759.6	39971.3	417.247	24.02	24.02	48.04	3042	110
38730.7	874.4	2.15959	33.09	33.09	66.18	1694	118
29209.1	4663	7.99159	8.12	8.12	16.25	12775	118
30561.4	4621.6	315.316	38.39	38.39	76.77	1338	118
3095.7	5643.4	340.581	17.83	17.83	35.65	4438	118
4526.2	7811.4	284.824	21.31	21.31	42.63	1834	118
10248.7	9141.8	544.442	25.93	25.93	51.86	1529	118
37348.2	9280.9	98.0636	24.42	24.42	48.84	1989	118
16597.7	9538.5	120.096	13.66	13.66	27.32	3920	118
11876.1	10039.1	106.488	9.40	9.40	18.79	9706	118
780.5	10648.8	177.12	17.17	17.17	34.34	3225	118
2323.7	11646.6	66.9596	16.37	16.37	32.73	3938	118
24208.2	11699.3	415.504	22.14	22.14	44.27	2851	118
18209.8	11689	127.872	11.47	11.47	22.94	10994	118
29501.7	11991.5	189.432	17.71	17.71	35.42	2931	118
37397.8	12467	336.225	39.71	39.71	79.41	1394	118
35268.5	12706.3	537.472	23.90	23.90	47.81	3099	118
16716.4	13158.3	11.8796	21.83	21.83	43.66	4354	118
8375.8	13806.3	151.848	15.33	15.33	30.66	4146	118
19452.9	14999.8	453.837	37.92	37.92	75.83	1588	118
937.4	17570	120.744	13.45	13.45	26.89	6045	118
2877.1	17335	546.184	28.90	28.90	57.79	1567	118
23897.5	22294.4	172.584	5.53	5.53	11.07	22753	118
13506.3	22475.8	440.769	22.66	22.66	45.31	3587	118
35499.9	23843.7	363.232	17.90	17.90	35.80	5697	118
21492.1	24094.2	6.69559	23.10	23.10	46.21	3482	118
35971.6	24452.5	151.848	47.83	47.83	95.66	1110	118
27029.7	24703.7	495.655	33.77	33.77	67.54	1871	118
37091.2	24824.4	319.672	21.83	21.83	43.66	2904	118
10423.1	26130.8	272.628	27.41	27.41	54.82	1831	118
15142.3	26570.3	537.472	31.11	31.11	62.22	1921	118
26612.1	26625.2	129.816	11.92	11.92	23.83	6935	118
25956.1	26963.7	66.9596	9.99	9.99	19.97	13120	118
12871.6	27321.4	99.3596	38.06	38.06	76.11	1463	118
40997.4	27279.5	61.1276	39.61	39.61	79.22	1588	118
3059.3	27554.7	57.2396	34.48	34.48	68.95	1548	118
14236.1	29403.2	177.12	19.92	19.92	39.85	3220	118
13809.2	29989.9	-41.2564	32.17	32.17	64.34	1904	118
29403.3	30457	506.109	15.80	15.80	31.60	4416	118
22366.5	30864.1	243.007	10.13	10.13	20.25	5585	118
18742.9	31297.3	57.2396	8.57	8.57	17.14	13782	118
31163.5	31411.6	203.04	20.21	20.21	40.41	2413	118
27119	32222.5	7.99159	9.70	9.70	19.41	11049	118
6832.1	32493.2	166.104	25.81	25.81	51.62	1683	118
40264.7	32195.1	454.708	35.04	35.04	70.08	2092	118
34282.8	32606.4	191.376	4.83	4.83	9.66	24440	118
22205.4	33883.1	62.4236	25.46	25.46	50.92	2465	118
664.7	34284.8	-29.5924	24.42	24.42	48.84	2428	118
38707	35249.3	-6.26441	17.71	17.71	35.42	6237	118
40188.8	35500.4	-12.7444	8.29	8.29	16.58	12184	118
32579	36267.6	559.252	29.06	29.06	58.12	1720	118
32979.4	36196.9	201.744	42.72	42.72	85.44	1032	118
21819.1	36568.5	-31.5364	22.00	22.00	43.99	2951	118
26230	36715.9	268.272	8.76	8.76	17.52	11087	118
32029.3	38688.7	39.7436	9.14	9.14	18.27	11647	118
21759.3	39027.3	96.1196	12.48	12.48	24.96	10008	118
21188.2	39608.3	164.808	19.31	19.31	38.62	2230	118
37588.5	40019.9	545.313	15.38	15.38	30.76	3817	118
18920.8	40151	13.1756	18.72	18.72	37.44	3993	118
31186.1	40217.8	215.352	19.29	19.29	38.57	3993	118
30488.1	40303.6	76.0316	8.38	8.38	16.77	14878	118
16703.2	40332	107.136	15.40	15.40	30.80	3563	118
5241.1	3753	208.223	28.64	28.64	57.27	1107	126
21027.1	3679.1	393.724	10.64	10.64	21.29	6912	126
10614.7	5639.7	425.959	36.08	36.08	72.16	1239	126
38907.7	7585.7	204.983	19.73	19.73	39.47	2457	126
15139.4	8085.4	526.147	23.57	23.57	47.15	1846	126
7769.6	8796.7	213.407	20.09	20.09	40.18	2426	126
9694	11753.2	186.839	20.94	20.94	41.87	1971	126
26744.1	11684.3	25.4874	18.16	18.16	36.31	3703	126
6649.4	12082.5	125.927	14.65	14.65	29.30	4426	126
29612.2	12071.1	181.007	11.35	11.35	22.70	4005	126
38982.3	12190.4	-35.4246	11.12	11.12	22.23	12015	126
11906.3	12777.5	451.223	26.61	26.61	53.22	2052	126
25277.8	12770.8	233.423	19.95	19.95	39.89	3038	126
30981	12980.6	359.747	14.41	14.41	28.83	6141	126
20338.1	16791.2	398.951	26.64	26.64	53.27	2926	126
6882.1	17399.9	-20.5206	14.55	14.55	29.11	4210	126
30847	18932.6	192.023	11.21	11.21	22.42	6471	126
26966	19103.8	541.828	17.24	17.24	34.48	3410	126
24916.2	19670.4	226.454	36.36	36.36	72.72	1336	126
25860.1	19717.7	559.252	23.03	23.03	46.06	2797	126
29858.5	20164.8	71.4954	5.04	5.04	10.08	22614	126
2909.2	21510.9	175.175	15.05	15.05	30.10	5159	126
4581	21683.1	473.003	46.58	46.58	93.16	1428	126
40440.9	22666.5	158.327	10.95	10.95	21.90	9852	126
15567.3	22945.1	-21.1686	35.91	35.91	71.83	2203	126
36923.9	23408.8	222.969	10.31	10.31	20.63	10381	126
27655.2	24026.9	28.7274	36.81	36.81	73.62	1838	126
29029.4	24334.1	554.896	12.18	12.18	24.35	7217	126
21588.5	24817.4	481.715	21.31	21.31	42.63	3374	126
40696	27880.8	427.701	10.64	10.64	21.29	12416	126
19276.4	28000.7	74.7354	11.96	11.96	23.93	6131	126
10763.7	28768.7	116.207	13.92	13.92	27.84	5020	126
23822.8	28754.4	334.483	19.83	19.83	39.66	3117	126
6823.8	30285.5	85.1034	21.17	21.17	42.34	2377	126
23340.5	30687.8	439.898	20.70	20.70	41.40	3837	126
14340.6	30658.8	123.335	43.17	43.17	86.33	1085	126
40346.6	30996.7	310.96	10.55	10.55	21.10	14965	126
9099.1	31221.5	221.227	33.32	33.32	66.65	1237	126
13202.4	33246.2	120.743	21.45	21.45	42.91	3324	126
10520.7	33727.1	207.575	7.39	7.39	14.79	13387	126
11563.6	34486	422.474	33.68	33.68	67.35	2010	126
28168	35028.5	123.335	30.90	30.90	61.80	2005	126
25375.1	35515	15.1194	8.76	8.76	17.52	8982	126
37206.7	35392.6	39.0954	42.15	42.15	84.31	1760	126
24291.4	35856.7	34.5594	8.74	8.74	17.47	13854	126
27446.3	36174.3	162.863	32.76	32.76	65.52	1576	126
32900.9	37444.2	-9.50463	9.35	9.35	18.70	14338	126
9481	37951	11.2314	32.15	32.15	64.29	2018	126
21137.6	38214.9	167.399	11.61	11.61	23.22	4473	126
17473.3	38996.6	22.2474	45.12	45.12	90.24	1439	126
13764.7	39604	464.291	17.17	17.17	34.34	4799	126
33139.5	39736	366.717	10.20	10.20	20.39	17911	126
24518.7	40282.1	39.0954	10.86	10.86	21.71	10319	126
26221	40082.1	330.127	34.22	34.22	68.44	1491	126
17047	1499.3	190.079	32.69	32.69	65.37	1125	134
28930.1	2671.9	215.351	29.67	29.67	59.35	1091	134
6374.6	4590.6	127.223	19.41	19.41	38.81	1877	134
34297.7	5554.2	30.0232	38.65	38.65	77.29	1308	134
14508.5	6254.6	6.04715	28.07	28.07	56.14	1997	134
18042.3	6492.8	383.27	24.26	24.26	48.51	1996	134
13264.8	7776.4	100.007	34.67	34.67	69.33	1100	134
18317	8105.7	-24.4088	37.28	37.28	74.56	1734	134
40048.1	10069.7	-16.6328	28.00	28.00	56.00	2258	134
8403.5	10296.2	283.953	35.28	35.28	70.56	1156	134
38083.8	10675.5	1.51115	27.86	27.86	55.72	3200	134
19430.8	11177.2	101.303	10.17	10.17	20.35	12809	134
8706.9	11715	477.359	26.85	26.85	53.69	1879	134
24053.5	11775.8	494.783	23.57	23.57	47.15	2311	134
22563.2	12341.8	179.711	9.58	9.58	19.17	7843	134
39423	12543.9	203.687	7.21	7.21	14.41	14732	134
16712.2	13155.4	96.7672	11.54	11.54	23.08	6734	134
26983	14993.6	192.671	30.05	30.05	60.10	1191	134
2639.3	15197.4	201.743	20.72	20.72	41.45	1828	134
30129.4	15223.4	47.5192	22.89	22.89	45.78	2514	134
9555.9	15563.9	481.715	23.13	23.13	46.25	2577	134
679.9	16831.1	162.215	12.58	12.58	25.15	4564	134
908.3	17556.2	175.175	9.73	9.73	19.45	7379	134
37530.1	18927.5	26.1352	15.85	15.85	31.70	6302	134
32216	21235.2	-16.6328	27.48	27.48	54.97	2993	134
4212.4	23281.2	114.263	25.27	25.27	50.54	1809	134
25292.5	24182.5	175.175	15.50	15.50	30.99	4377	134
14102	24619.7	92.2312	13.97	13.97	27.93	5702	134
21557	24800.8	415.504	8.24	8.24	16.48	16244	134
24006.6	25122.3	234.294	40.93	40.93	81.86	1162	134
30953.4	25039.6	170.639	17.12	17.12	34.24	2756	134
37101.9	26321.8	276.112	23.17	23.17	46.35	2530	134
27145.3	27193.1	495.654	6.97	6.97	13.94	20180	134
21473.8	27298.9	429.443	11.00	11.00	22.00	7507	134
34390.3	28017.1	374.558	6.83	6.83	13.66	19111	134
23361.1	30619.2	109.727	19.71	19.71	39.42	4057	134
13703.1	30831.9	430.314	44.27	44.27	88.55	1377	134
18778.8	31258.9	176.471	9.82	9.82	19.64	5719	134
4274.4	31861.1	146.663	11.99	11.99	23.97	6261	134
16798.5	32877.5	82.5112	10.79	10.79	21.57	8290	134
12447.8	33498.6	227.325	33.94	33.94	67.87	1424	134
22385.7	36585.1	203.039	33.77	33.77	67.54	1184	134
40021.9	36482.2	98.0632	23.06	23.06	46.11	2938	134
9437.9	37050.7	114.263	38.57	38.57	77.15	1179	134
38184.5	37256.6	236.037	31.89	31.89	63.77	1425	134
33780.2	37982.6	122.039	13.52	13.52	27.04	7074	134
21165.9	38206.9	157.031	15.71	15.71	31.42	2923	134
24512.2	40269.5	261.302	16.65	16.65	33.30	5108	134
31724.8	40215.4	281.339	47.85	47.85	95.71	1132	134
28965.1	1556.1	208.223	28.02	28.02	56.05	1299	142
16525.8	2231.4	268.271	16.74	16.74	33.49	2261	142
39568.4	4429.2	252.589	33.13	33.13	66.27	1202	142
3371.3	6512.3	450.352	21.88	21.88	43.76	2499	142
13143.6	9582.3	-4.96907	31.86	31.86	63.73	1689	142
25166.5	10857.5	230.809	26.33	26.33	52.66	1259	142
14562.1	11850.3	509.593	36.38	36.38	72.77	1323	142
10555.3	12068.6	169.343	31.44	31.44	62.88	1242	142
14728.2	13637.7	178.415	9.02	9.02	18.04	7147	142
11604.7	13968.2	513.078	24.59	24.59	49.17	2196	142
12131.3	14202.6	140.831	9.87	9.87	19.73	7955	142
21201.8	15351.7	85.7509	18.23	18.23	36.46	2593	142
7948.6	16956.3	532.245	21.20	21.20	42.39	2668	142
12003.5	17750.7	109.727	28.94	28.94	57.89	1695	142
21251.1	18015	382.398	15.50	15.50	30.99	5490	142
25866.2	18131.9	244.749	18.56	18.56	37.11	3114	142
2553	18371.4	82.5109	14.72	14.72	29.44	5584	142
29789.5	18313.5	208.223	31.72	31.72	63.44	1769	142
13356.6	18858.5	116.207	21.41	21.41	42.81	2383	142
11255.7	19444.7	-33.4811	23.81	23.81	47.62	2867	142
25775.6	21227.1	162.215	15.35	15.35	30.71	4347	142
2938.9	21486	133.055	15.75	15.75	31.51	4661	142
15888.4	21635.4	500.01	24.56	24.56	49.13	2639	142
23776.1	21787.7	171.287	31.91	31.91	63.82	1340	142
15832.5	22689.3	-17.9291	31.35	31.35	62.69	2411	142
6847.8	24408.4	81.8629	13.87	13.87	27.74	4665	142
24643.6	24525	239.521	14.08	14.08	28.17	5797	142
23514.8	25441.1	276.112	41.59	41.59	83.18	1340	142
17507.4	25661.4	136.295	13.64	13.64	27.27	3926	142
1195	26537	-1.72907	34.17	34.17	68.34	1774	142
24507.5	27532.1	-12.0971	19.48	19.48	38.95	5694	142
26253.9	28062.6	563.608	37.02	37.02	74.04	1368	142
2792.1	28339	-17.9291	22.54	22.54	45.07	3151	142
17874	28401	158.327	18.44	18.44	36.88	2480	142
23862.7	28640.5	195.263	13.61	13.61	27.22	6885	142
2053.6	29245.6	145.367	32.66	32.66	65.33	1305	142
39467.1	29403.1	-36.0731	7.42	7.42	14.84	23455	142
17789.7	29690.3	117.503	36.15	36.15	72.30	1273	142
15572.7	29860.3	277.854	41.68	41.68	83.37	1050	142
21223.4	30354.4	391.981	39.35	39.35	78.70	1524	142
40392.3	30631.8	180.359	32.90	32.90	65.80	1652	142
27122.1	32258.7	83.1589	6.41	6.41	12.81	22373	142
18943.1	32370.3	200.447	35.63	35.63	71.26	1412	142
34286.9	32849.6	527.889	33.61	33.61	67.21	1686	142
19016.9	33330.9	166.751	37.82	37.82	75.64	1068	142
35514	33554	278.725	22.61	22.61	45.22	3106	142
1747.6	33914.7	210.815	42.44	42.44	84.87	1140	142
5858.7	34097.7	395.466	36.20	36.20	72.39	1585	142
36425.2	34794	129.815	9.89	9.89	19.78	5650	142
10715.6	34889	539.214	28.28	28.28	56.57	1861	142
1829.1	35614.7	542.699	29.48	29.48	58.97	1438	142
32879.2	37469.4	63.7189	14.67	14.67	29.34	4536	142
40072	37806.7	270.885	16.25	16.25	32.50	3933	142
28328.7	38900.5	226.453	12.55	12.55	25.10	9237	142
14710.8	39464.5	-3.02507	26.64	26.64	53.27	2347	142
30389.7	4605	201.743	27.37	27.37	54.73	1273	150
13072.2	5122.3	120.743	35.77	35.77	71.54	1189	150
6959.9	7032	280.468	21.55	21.55	43.10	1759	150
11252.6	7216.3	79.2707	36.79	36.79	73.57	1150	150
26310.3	7359.8	51.4067	27.06	27.06	54.12	1775	150
23737.9	8612.1	271.756	23.50	23.50	47.01	1706	150
15752.4	10761.7	562.736	18.44	18.44	36.88	2408	150
33720.7	11101.2	111.023	20.82	20.82	41.64	2618	150
19491.4	11172.6	175.175	12.06	12.06	24.12	6337	150
4945.3	11751.1	560.994	35.54	35.54	71.07	1078	150
26697.7	11656.8	146.015	10.41	10.41	20.82	6800	150
21282	12695.4	78.6227	34.59	34.59	69.19	1384	150
35938.9	13946.7	-40.6093	7.72	7.72	15.45	20320	150
34075.5	14102.2	83.1587	7.75	7.75	15.50	17016	150
27458.1	16188.1	137.591	35.65	35.65	71.31	1197	150
9841.4	16627	311.831	23.62	23.62	47.24	2010	150
32804.6	18166.5	9.28671	41.47	41.47	82.94	1718	150
24554.6	19999.5	147.959	28.17	28.17	56.33	1895	150
32219	21618.3	237.779	32.48	32.48	64.95	1816	150
27294.5	22649.4	361.489	19.45	19.45	38.90	3705	150
4217.4	22803.1	538.343	37.00	37.00	73.99	1364	150
4339.2	23248.9	106.487	8.64	8.64	17.29	16695	150
16738.1	23367.8	272.627	21.57	21.57	43.14	2232	150
3237.7	24594.7	450.352	15.75	15.75	31.51	4446	150
13774	24893.7	144.071	35.54	35.54	71.07	1579	150
16825	24942.8	393.724	30.78	30.78	61.56	2269	150
15600.8	25502.2	321.414	16.67	16.67	33.35	5761	150
32096.5	25663.2	233.423	16.41	16.41	32.83	3016	150
6886.7	25669.9	125.927	27.37	27.37	54.73	1831	150
6529.6	26300.3	149.255	21.41	21.41	42.81	3206	150
4826.8	26430.5	429.443	37.19	37.19	74.37	1713	150
18217.3	27385.8	178.415	6.55	6.55	13.09	15202	150
1359	28387.2	154.439	29.37	29.37	58.73	1427	150
33175.8	28379	93.5267	32.97	32.97	65.94	1755	150
3324.4	28956	165.455	39.07	39.07	78.14	1152	150
9966.7	29146.6	141.479	25.67	25.67	51.34	2960	150
2187.1	29184.5	384.14	28.31	28.31	56.61	1890	150
39481.8	29409.4	175.823	6.95	6.95	13.89	17114	150
10772.4	30232.3	165.455	13.68	13.68	27.37	4574	150
7685.6	31809.1	7.99071	20.49	20.49	40.98	3157	150
36343.7	31996.3	553.153	18.16	18.16	36.31	4772	150
29515.3	32115	506.98	25.79	25.79	51.57	2247	150
34250.3	32527.6	209.519	10.34	10.34	20.68	7817	150
24375.7	33543.6	546.184	36.79	36.79	73.57	1382	150
28231.3	33593.7	166.751	5.89	5.89	11.78	22080	150
8132.8	34394.4	307.475	9.77	9.77	19.55	9838	150
30351.3	35288.8	142.775	23.53	23.53	47.05	2506	150
34163.6	35721	212.111	33.32	33.32	66.65	1559	150
5167.8	36366.9	-8.85729	14.74	14.74	29.48	6271	150
25810.4	37923.1	187.487	7.42	7.42	14.84	13924	150
36784.9	38484.8	98.7107	21.93	21.93	43.85	2568	150
28896.7	38928.2	116.207	17.29	17.29	34.57	4284	150
24967.9	39841.4	553.153	40.84	40.84	81.67	1142	150
33486.5	40057.4	98.7107	27.34	27.34	54.68	2013	150
40206.9	467.2	424.215	28.19	28.19	56.38	2193	158
25740.7	6402.4	172.582	12.15	12.15	24.30	4953	158
1602.8	8581.1	452.094	32.97	32.97	65.94	1592	158
10778.4	10807.7	174.526	25.69	25.69	51.39	1534	158
36280.9	12735.1	263.043	35.02	35.02	70.04	1270	158
39432.7	12608.6	174.526	9.73	9.73	19.45	9080	158
17853.1	12741.6	131.11	33.91	33.91	67.82	1432	158
27783.8	12940.2	243.006	11.59	11.59	23.17	4331	158
34742.3	13508.5	125.278	27.84	27.84	55.67	2793	158
35954.6	13997.3	201.742	14.95	14.95	29.91	3115	158
26742.9	16002	-9.5055	38.27	38.27	76.54	1474	158
31128.3	16477.5	127.222	42.93	42.93	85.86	1264	158
9843.6	16778.4	331.868	12.03	12.03	24.07	8323	158
6261.2	19124.3	190.078	22.09	22.09	44.18	3155	158
38192.5	20505.4	540.085	20.68	20.68	41.35	2537	158
16311	21138.7	264.786	24.47	24.47	48.94	2070	158
4410.7	21518.9	249.104	21.01	21.01	42.01	2243	158
21525.1	22171	418.988	33.32	33.32	66.65	2254	158
6467.7	22488.9	364.974	29.72	29.72	59.44	1630	158
36284.4	22947.6	550.539	32.19	32.19	64.39	1892	158
16067.2	24333.3	474.745	27.37	27.37	54.73	2347	158
38664.3	24484.3	113.614	15.59	15.59	31.18	5544	158
22528.8	25710.7	120.094	38.17	38.17	76.35	1536	158
22954.6	27786.6	88.3425	12.91	12.91	25.81	6178	158
30825.6	27639.6	140.83	8.31	8.31	16.63	12656	158
10661	27872.2	347.55	23.74	23.74	47.48	3534	158
34380.4	27970.6	197.854	7.11	7.11	14.22	14678	158
2590.9	28080.3	-13.3935	32.62	32.62	65.23	2005	158
17477	30201.9	269.142	16.32	16.32	32.64	4348	158
9085.6	30341.4	462.548	26.33	26.33	52.66	2578	158
3340.1	30627.6	227.324	22.18	22.18	44.37	1931	158
4846.3	32107.2	191.374	29.60	29.60	59.20	1481	158
27650.5	34144.8	-10.8015	29.77	29.77	59.53	2526	158
18779	34260.5	159.622	5.96	5.96	11.92	20767	158
38523.9	34187	184.246	41.42	41.42	82.85	1021	158
25335.9	35582.1	44.9265	15.05	15.05	30.10	4171	158
7815.5	35659.3	158.974	44.63	44.63	89.25	1063	158
35912.8	35830.2	201.094	9.44	9.44	18.89	7790	158
28205.8	36546.4	562.736	26.80	26.80	53.60	1825	158
39876.3	36447	388.496	27.65	27.65	55.30	2551	158
2331.1	36754.7	240.392	26.14	26.14	52.28	1457	158
4173.6	38390.3	-14.6895	27.29	27.29	54.59	2133	158
21642.7	38999.3	4.75049	22.70	22.70	45.40	2738	158
39955.3	38911.2	460.806	6.36	6.36	12.72	29468	158
14617.3	39421.7	101.302	12.15	12.15	24.30	7674	158
19019.1	40352.9	182.95	23.50	23.50	47.01	1748	158
3027.6	586.8	429.442	31.30	31.30	62.60	1615	166
6446.4	4564.5	153.79	13.12	13.12	26.23	5526	166
35635.7	5351	189.43	29.96	29.96	59.91	1167	166
11279.9	7271.5	317.057	18.58	18.58	37.16	2369	166
36636.9	8426.4	562.736	35.68	35.68	71.36	1080	166
19391.2	8484	180.358	25.22	25.22	50.44	1461	166
39684.8	8887.7	188.134	19.57	19.57	39.14	3856	166
979.4	9037.8	147.958	19.95	19.95	39.89	2154	166
34269.9	10215.1	105.838	29.60	29.60	59.20	1812	166
757.5	10636.1	88.9903	19.88	19.88	39.75	3925	166
21124.4	11784.3	304.861	18.20	18.20	36.41	3624	166
35842.5	13321.6	371.943	15.24	15.24	30.47	4681	166
3634.4	13439.8	449.48	32.24	32.24	64.48	1852	166
12175.4	14228.6	-20.5217	7.28	7.28	14.55	20190	166
15058	15387.7	536.6	35.14	35.14	70.27	1455	166
25909.5	18046.6	123.334	19.29	19.29	38.57	2422	166
4781.5	19512.7	101.302	47.55	47.55	95.09	1144	166
16803.3	20029.2	345.807	43.00	43.00	86.00	1188	166
26408.6	21405.7	409.405	16.77	16.77	33.54	7116	166
27370.8	22700.9	199.798	9.35	9.35	18.70	15480	166
33236.2	23237.6	125.926	37.96	37.96	75.93	1359	166
30197.1	24051.2	472.131	19.38	19.38	38.76	3569	166
36171.6	26934.2	410.276	20.56	20.56	41.12	3945	166
33047.5	27225.3	64.3663	31.77	31.77	63.54	2184	166
582	27988.8	286.565	29.39	29.39	58.78	1983	166
28370.1	27976	-6.26572	6.31	6.31	12.62	20269	166
1655.3	28216.4	70.1983	13.78	13.78	27.55	4402	166
4243.4	28623	90.2863	38.43	38.43	76.87	1399	166
22892.7	28721.9	324.898	37.30	37.30	74.61	1645	166
27478	28948.9	-6.91372	30.57	30.57	61.14	2429	166
16648	29655.9	118.798	8.17	8.17	16.34	11057	166
13088.5	30063.3	515.691	24.85	24.85	49.69	2220	166
15037.9	30917.8	277.853	32.26	32.26	64.53	1681	166
13135.3	30980.8	222.097	33.98	33.98	67.97	1228	166
10283.8	31817.3	-13.3937	8.43	8.43	16.86	18194	166
29456.4	33220.9	193.966	10.08	10.08	20.16	7138	166
14945.4	34221.5	166.102	28.54	28.54	57.09	1519	166
19851.8	35058.7	403.306	47.97	47.97	95.94	1360	166
24343.1	36853.4	102.598	12.46	12.46	24.92	6907	166
32933.2	37463.6	180.358	7.47	7.47	14.93	15336	166
8694.8	37645.3	29.3743	51.06	51.06	102.11	1042	166
39126.5	38267	278.725	7.18	7.18	14.37	13053	166
19554.2	39083.6	133.054	13.61	13.61	27.22	6458	166
21540.1	39220.7	133.054	35.25	35.25	70.51	1345	166
9179.6	39951.6	186.838	27.69	27.69	55.39	1352	166
35298.1	40291.2	279.596	15.05	15.05	30.10	6137	166
7675.1	3996	310.959	24.23	24.23	48.47	1566	174
31156.6	5169.2	289.179	24.00	24.00	47.99	2576	174
29800.1	5494.7	253.46	13.21	13.21	26.42	6112	174
10707.6	10387.9	235.164	26.64	26.64	53.27	2035	174
16757.9	10773.5	238.649	11.85	11.85	23.69	6583	174
24081.6	11704.8	15.7661	18.23	18.23	36.46	4739	174
11442.3	15086.7	554.024	20.44	20.44	40.88	2262	174
9422.2	15283.5	-6.26594	25.55	25.55	51.10	2487	174
33902.3	17410.4	338.837	37.92	37.92	75.83	1586	174
18694.4	19410.5	555.766	27.39	27.39	54.78	1602	174
34013.9	20084.1	210.814	28.94	28.94	57.89	2080	174
30986	22018.3	-17.2819	27.95	27.95	55.91	2830	174
5290.3	22553.6	506.108	35.80	35.80	71.59	1575	174
17591.3	23868.2	160.918	10.27	10.27	20.54	6655	174
23189.7	24799	382.397	20.37	20.37	40.74	4543	174
15808.5	25295.5	271.755	22.54	22.54	45.07	2206	174
29049.4	25346.8	153.142	14.88	14.88	29.77	5783	174
36276.5	25319.3	217.74	40.86	40.86	81.72	1336	174
17512.5	25669.8	-5.61794	6.90	6.90	13.80	24568	174
34012.8	26360.7	443.381	12.95	12.95	25.91	5823	174
11179.1	27525.7	116.206	19.17	19.17	38.34	2594	174
28603.4	27455.7	-28.2979	10.20	10.20	20.39	13721	174
7062.7	27633.9	138.886	18.20	18.20	36.41	2543	174
1659.9	28217.5	-31.5379	9.18	9.18	18.37	15277	174
5932.4	28510.5	320.542	39.42	39.42	78.85	1282	174
34290	28479.8	-3.02594	16.23	16.23	32.45	7170	174
29731.8	29796.2	169.342	8.74	8.74	17.47	14405	174
6783.1	32468.6	554.024	44.91	44.91	89.82	1058	174
30047.9	34035.1	541.827	42.55	42.55	85.11	1275	174
23186.4	34518.6	482.585	27.81	27.81	55.63	2246	174
26866.7	35356.4	157.03	9.87	9.87	19.73	9969	174
35913.5	36955.3	164.158	21.22	21.22	42.44	2305	174
37387.3	37314.9	499.138	34.10	34.10	68.20	1840	174
9761	38597	166.102	16.81	16.81	33.63	2224	174
34562.2	39594.4	131.758	18.20	18.20	36.41	3040	174
31144.7	40198.9	88.9901	16.79	16.79	33.58	3712	174
17064	1505.1	57.2378	24.26	24.26	48.51	2799	182
12286.7	2398.5	75.3818	28.17	28.17	56.33	1358	182
13904	2927.8	-19.8742	28.61	28.61	57.23	1941	182
21168.7	2792.9	115.558	16.72	16.72	33.44	4663	182
30144.1	3331.7	256.944	14.95	14.95	29.91	2899	182
15276.2	3552.6	-18.5782	13.45	13.45	26.89	6303	182
23841	3928.7	166.75	23.69	23.69	47.38	1567	182
19381.4	4226.9	181.654	24.28	24.28	48.56	1289	182
4770.2	4820.8	545.311	30.73	30.73	61.47	1307	182
19476.4	8358.5	306.603	14.34	14.34	28.68	5011	182
11037.6	9272.5	116.854	28.10	28.10	56.19	1534	182
13567.4	9537.5	31.9658	23.01	23.01	46.02	2401	182
25470.2	10064.9	78.6218	23.71	23.71	47.43	2082	182
10755.9	10508	255.202	20.30	20.30	40.60	3179	182
9491.4	10747.4	552.281	34.43	34.43	68.86	1171	182
10161.3	11000.7	435.54	9.02	9.02	18.04	11975	182
24082.4	12446.6	404.177	29.98	29.98	59.96	1789	182
22527	12700.7	125.926	31.37	31.37	62.74	1324	182
9806.8	13043.5	262.171	22.23	22.23	44.46	2150	182
19960.4	13384.1	146.014	21.88	21.88	43.76	1914	182
33939.1	14017.1	177.766	7.68	7.68	15.35	18513	182
41328.8	13926.1	179.71	18.91	18.91	37.82	2254	182
8430.7	14192.7	377.17	16.44	16.44	32.88	5718	182
35555	15591.8	59.1818	28.57	28.57	57.13	2000	182
921.1	17597.3	146.014	12.76	12.76	25.53	5963	182
26662	17570.9	111.022	5.89	5.89	11.78	19746	182
5231.8	19412.2	535.728	18.77	18.77	37.54	2629	182
14023.2	21835.8	296.148	23.67	23.67	47.34	3508	182
33276.1	23351.6	282.209	19.36	19.36	38.72	4108	182
13455	23438.2	243.005	37.11	37.11	74.23	1283	182
17832.9	23998.1	249.975	17.38	17.38	34.76	2512	182
5357.1	26927.5	470.388	20.58	20.58	41.17	2824	182
35802.1	27313.9	127.87	27.69	27.69	55.39	2076	182
3713.7	27766.6	371.071	40.41	40.41	80.82	1426	182
898.5	27936.4	101.95	13.28	13.28	26.56	7917	182
25790.1	28001.9	184.894	11.26	11.26	22.51	5594	182
15499.4	28517	116.854	37.16	37.16	74.32	1416	182
19013.8	28450.2	524.403	19.90	19.90	39.80	4081	182
34336.9	29915	562.735	19.52	19.52	39.05	2710	182
37352.1	31618.8	227.323	14.25	14.25	28.50	4269	182
27102.3	32194.1	-10.1542	14.65	14.65	29.30	4940	182
36453.3	34743.7	41.0378	25.10	25.10	50.21	2806	182
19261.1	35326.4	229.937	13.56	13.56	27.13	6379	182
6930.8	36030.2	83.8058	24.66	24.66	49.31	2962	182
14257.5	37123.7	500.88	20.72	20.72	41.45	3405	182
32942.4	37467	131.758	8.15	8.15	16.30	14621	182
24393.1	37718.5	66.9578	35.51	35.51	71.03	1559	182
30093.1	37731.8	37.1498	14.39	14.39	28.78	5159	182
23641.1	38404.6	-12.7462	23.41	23.41	46.82	3081	182
29833.7	5460.5	243.876	17.52	17.52	35.04	4039	190
36842.7	5863.2	123.982	27.46	27.46	54.92	1430	190
38195.3	6238.5	560.993	25.86	25.86	51.72	1539	190
19824.7	6242.3	78.6216	19.33	19.33	38.67	3532	190
11912.9	10022.3	147.958	13.26	13.26	26.52	4250	190
755.2	10497.6	403.306	20.21	20.21	40.41	2533	190
2151.8	10646.6	99.3576	19.45	19.45	38.90	2314	190
16946.1	15396.3	185.542	22.58	22.58	45.17	1716	190
29345.9	15279.9	311.83	30.43	30.43	60.85	1566	190
11116.3	15751.9	191.374	16.46	16.46	32.92	3491	190
11936.9	16039	4.10162	15.28	15.28	30.57	8102	190
13444.3	18163.3	554.894	35.04	35.04	70.08	1321	190
2630.8	18346.2	-23.1144	25.13	25.13	50.26	3737	190
17632.7	18916.8	554.023	41.75	41.75	83.51	1040	190
16342.4	19780.1	554.023	45.43	45.43	90.86	1051	190
15610.7	20621	-26.3544	12.01	12.01	24.02	9934	190
8647.1	20840.8	55.9416	11.92	11.92	23.83	7728	190
32130.8	21194.2	175.822	24.99	24.99	49.97	2423	190
24872.2	21368.7	265.656	30.38	30.38	60.76	1878	190
31157.4	21916.1	89.6376	8.24	8.24	16.48	11258	190
29318.2	23033.8	13.1736	30.43	30.43	60.85	2391	190
22961.3	23811.5	60.4776	32.08	32.08	64.15	1956	190
12698.9	23964.4	116.206	17.22	17.22	34.43	3233	190
1738.2	24310.1	142.774	34.69	34.69	69.38	1186	190
37311.1	25176.9	249.103	6.31	6.31	12.62	17718	190
37169.8	26449.7	100.654	14.22	14.22	28.45	6841	190
39446.3	29396.1	-21.8184	9.80	9.80	19.59	12907	190
18266.3	30640.8	76.6776	12.60	12.60	25.20	6834	190
37290.2	31627	208.222	9.73	9.73	19.45	8878	190
1382.6	32690.5	155.086	21.48	21.48	42.96	1684	190
18164.9	32712.6	539.213	17.10	17.10	34.19	4472	190
20803	33284	562.735	28.24	28.24	56.47	1624	190
35243.4	35499.1	127.87	37.44	37.44	74.89	1199	190
27309.6	36024.1	-33.4824	17.00	17.00	34.01	4158	190
9339.9	37188.7	102.598	39.78	39.78	79.55	1092	190
22250.2	37193.4	535.728	27.39	27.39	54.78	1943	190
32928.1	37476.5	236.906	11.35	11.35	22.70	6447	190
27474.7	38348.2	465.161	16.72	16.72	33.44	4790	190
19127	38715.2	531.372	31.51	31.51	63.02	1809	190
27520.3	38648.9	276.982	10.06	10.06	20.11	7860	190
16621.7	38919.9	-7.56238	38.74	38.74	77.48	1628	190
6632.2	40101.3	212.11	22.33	22.33	44.65	2297	190
31143.2	40189.8	448.608	13.64	13.64	27.27	8115	190
21170.4	2809.6	69.5494	20.09	20.09	40.18	2368	198
22520.5	3717.3	243.876	14.62	14.62	29.25	3612	198
17560	4029.9	153.789	12.32	12.32	24.63	7130	198
39715.5	4434.3	-9.5066	31.65	31.65	63.30	2002	198
11738.8	5403.3	-36.7226	34.74	34.74	69.47	1368	198
39926.7	5437.9	506.107	40.13	40.13	80.26	1300	198
18794	5971.9	530.501	19.12	19.12	38.25	3004	198
26868.4	6685.9	6.0454	27.72	27.72	55.44	1985	198
10474.2	7009.8	44.9254	14.79	14.79	29.58	6616	198
12527.2	7862.9	351.905	26.42	26.42	52.85	1743	198
40979.2	9342.8	-34.7786	17.38	17.38	34.76	5141	198
9695.4	11819.5	176.469	35.37	35.37	70.74	1189	198
34060.1	11919	310.958	42.25	42.25	84.50	1131	198
35732.1	12495.7	149.901	34.17	34.17	68.34	1332	198
34998.6	13269.5	195.261	17.73	17.73	35.47	2385	198
39661.5	13903.3	277.853	29.65	29.65	59.30	1682	198
13265.5	14023.8	235.164	25.25	25.25	50.49	2171	198
12608.1	15270.8	31.9654	17.38	17.38	34.76	5173	198
31108.4	19898.9	554.894	42.32	42.32	84.64	1198	198
15307.2	20329.5	107.781	14.11	14.11	28.21	3656	198
31836	20563.7	94.1734	16.34	16.34	32.69	5779	198
14608.3	22076.5	300.504	26.49	26.49	52.99	3369	198
32412	24369.7	550.538	39.28	39.28	78.56	1420	198
20926.8	26257.9	518.304	27.13	27.13	54.26	2140	198
30150.2	26462.7	186.189	15.80	15.80	31.60	3865	198
6767.2	27094.2	133.053	18.79	18.79	37.59	2572	198
34825.9	27371.8	112.965	10.46	10.46	20.91	8620	198
10662.2	27771.9	218.611	19.41	19.41	38.81	2906	198
5334.4	30857.2	467.774	37.61	37.61	75.22	1661	198
33301.1	31732.7	230.808	17.17	17.17	34.34	2732	198
37225.2	31599.7	-4.3226	19.05	19.05	38.10	3769	198
31191.1	32523.4	179.061	10.13	10.13	20.25	7857	198
30440.9	33361.6	120.093	9.35	9.35	18.70	8878	198
36769.3	33648.5	236.906	27.62	27.62	55.25	1591	198
25003	33906.1	241.262	18.04	18.04	36.08	3425	198
18730.9	34253.3	129.165	13.16	13.16	26.33	4589	198
28847.9	34517.2	-20.5226	25.76	25.76	51.53	2985	198
7265.1	34839.6	120.741	6.01	6.01	12.01	20889	198
28063.2	35265.2	230.808	21.43	21.43	42.86	1976	198
22865.8	35956.8	408.533	46.61	46.61	93.21	1485	198
7504.5	37831.6	138.885	16.44	16.44	32.88	4489	198
21157	39576.4	275.239	33.16	33.16	66.32	1995	198
39545.6	40342.4	411.146	44.23	44.23	88.45	1568	198
16501.6	1936.3	2.15718	16.91	16.91	33.82	4345	206
33239	3256.3	-19.2268	32.48	32.48	64.95	1783	206
17544	4033.8	254.33	14.25	14.25	28.50	4237	206
6365.3	4469.4	179.709	22.40	22.40	44.79	1671	206
32800.9	5749.8	149.901	39.56	39.56	79.13	1116	206
21930.1	6782.6	20.3012	13.80	13.80	27.60	5285	206
28959.4	7040.8	210.813	14.48	14.48	28.97	5195	206
11151.3	7914.2	351.033	23.24	23.24	46.49	1988	206
966.3	9861	34.5572	31.46	31.46	62.93	1609	206
856.4	10580.2	136.293	32.85	32.85	65.70	1070	206
20715.9	11315.7	222.967	36.34	36.34	72.68	1735	206
15868.4	11485.7	266.527	23.46	23.46	46.91	1983	206
40807.1	11512.5	276.11	26.33	26.33	52.66	1915	206
2302.6	11685.9	299.632	29.91	29.91	59.82	1434	206
8274.6	13868.9	130.461	48.44	48.44	96.88	1543	206
6768.8	14526.7	452.964	18.75	18.75	37.49	3221	206
32168.3	15618.6	87.0452	7.75	7.75	15.50	14753	206
7188.9	16370.9	534.856	25.60	25.60	51.20	1910	206
39295.7	17312.1	160.269	9.11	9.11	18.23	6866	206
37755.5	20417.1	140.181	15.00	15.00	30.00	3323	206
31866.5	20525	140.829	16.60	16.60	33.21	4992	206
24408.2	20703.3	164.805	5.39	5.39	10.79	19045	206
23039.6	20964.6	249.974	40.20	40.20	80.40	1301	206
35391.1	22645.4	171.285	6.78	6.78	13.56	23891	206
38667	23150.6	38.4452	32.03	32.03	64.06	1917	206
17395.3	23463.3	197.205	34.22	34.22	68.44	1319	206
34689.4	24486.7	256.944	29.30	29.30	58.59	1651	206
25935.4	24693.3	264.784	20.14	20.14	40.27	3076	206
40040.5	24823.5	283.951	40.51	40.51	81.01	1272	206
27055.2	25579.5	-36.7228	6.19	6.19	12.39	24079	206
38515.2	25893.4	89.6372	11.37	11.37	22.75	8896	206
40775.6	26073.6	327.511	30.64	30.64	61.28	2148	206
29118.5	26973.3	546.182	13.35	13.35	26.71	4960	206
21443.4	26862.8	442.509	8.78	8.78	17.57	12607	206
32183.6	28264.2	205.629	43.12	43.12	86.24	1196	206
29225.2	28420.9	153.789	30.03	30.03	60.05	1560	206
21479.9	29809.1	151.845	23.83	23.83	47.67	2194	206
29807.5	29907	417.244	21.05	21.05	42.11	3931	206
23970.5	30279.1	180.357	21.93	21.93	43.85	3039	206
10417.4	31761.3	57.8852	27.41	27.41	54.82	2535	206
39987.9	32312.4	229.065	31.44	31.44	62.88	2303	206
16610.7	32654.7	555.765	20.28	20.28	40.55	2407	206
28232.2	33532.8	46.8692	16.63	16.63	33.25	4246	206
30286.5	33835.8	184.893	39.35	39.35	78.70	1106	206
14906.5	34203.5	81.2132	30.76	30.76	61.51	1869	206
7262.8	34852.6	151.845	7.47	7.47	14.93	9191	206
7735.4	36565	554.023	15.78	15.78	31.56	3319	206
28746	36732.3	281.337	10.79	10.79	21.57	7864	206
17310.1	37924.7	334.48	39.96	39.96	79.93	1398	206
19549.7	39084.3	186.189	10.20	10.20	20.39	8189	206
36819.5	39422	265.656	30.21	30.21	60.43	1733	206
6758.6	39917	164.805	22.23	22.23	44.46	1830	206
27541	40012.5	219.482	26.00	26.00	52.00	1712	206
8987.5	40085.9	144.069	26.28	26.28	52.56	1567	206
39694.8	40332.4	112.965	21.01	21.01	42.01	2972	206
36327.4	2076.1	400.691	35.80	35.80	71.59	1478	214
38238.5	4352.2	547.053	40.25	40.25	80.49	1062	214
3241	5262.4	356.26	24.52	24.52	49.03	1694	214
24313.3	6656.7	-28.947	38.50	38.50	77.01	1324	214
7614.1	8388.1	320.541	37.00	37.00	73.99	1125	214
2359.4	8709.9	11.877	20.14	20.14	40.27	3907	214
2815.3	9201.9	245.618	34.55	34.55	69.10	1217	214
23500.6	9528.2	176.469	18.75	18.75	37.49	3092	214
39884.2	9770.5	248.231	22.68	22.68	45.36	2851	214
10773.7	10731.1	312.7	30.99	30.99	61.98	1616	214
21392.3	11582.2	554.894	36.46	36.46	72.91	1462	214
30339.3	12352.9	101.301	10.15	10.15	20.30	8513	214
16404.4	12987.7	537.47	14.41	14.41	28.83	7693	214
12157.8	14195.2	160.269	11.45	11.45	22.89	5817	214
1038.1	14379.4	100.005	19.24	19.24	38.48	3064	214
36215.8	14442.5	264.784	40.20	40.20	80.40	1074	214
31644.1	15100.6	317.927	23.62	23.62	47.24	2672	214
32485.4	15312.9	28.077	13.78	13.78	27.55	5042	214
28448.7	16662.4	554.023	18.32	18.32	36.64	2779	214
16864.1	16800.1	118.797	24.37	24.37	48.75	1661	214
14207.6	17024.8	103.245	16.79	16.79	33.58	5095	214
28121	17829	-5.61904	9.89	9.89	19.78	10927	214
29763.6	19088.7	64.365	19.33	19.33	38.67	3293	214
37682.4	19849.5	298.761	38.32	38.32	76.63	1242	214
27813.2	21339.4	168.693	22.61	22.61	45.22	2200	214
30828.3	21968.2	216.868	18.11	18.11	36.22	3772	214
12221	22592.8	-0.435037	7.89	7.89	15.78	14146	214
19475.4	22564	438.153	17.92	17.92	35.84	4587	214
28687.8	22632	453.835	42.77	42.77	85.53	1566	214
36308.7	23008.5	222.095	24.66	24.66	49.31	2374	214
30527.8	23209.8	267.398	10.74	10.74	21.48	8442	214
38102.6	23922.6	402.434	48.32	48.32	96.65	1345	214
6860.4	24446.8	44.277	17.83	17.83	35.65	3771	214
4090.8	25002	82.509	8.22	8.22	16.44	14424	214
25378.2	26860.2	86.397	9.84	9.84	19.69	13089	214
29085.7	26907.8	82.509	5.28	5.28	10.55	25289	214
34194.9	26931.1	136.941	8.31	8.31	16.63	15474	214
36689.7	27277.7	444.251	31.27	31.27	62.55	2487	214
870	27920.2	107.133	14.11	14.11	28.21	4540	214
38974	27894.2	203.685	4.71	4.71	9.42	23985	214
25769.6	28049.1	140.829	11.23	11.23	22.47	4741	214
38433.4	29180	-14.691	30.94	30.94	61.89	2486	214
2854	30640.5	560.121	35.98	35.98	71.97	1156	214
35229.1	30525.2	297.89	30.64	30.64	61.28	1767	214
14345.6	31106.5	112.965	28.87	28.87	57.74	1923	214
40281.1	31019.2	221.224	27.93	27.93	55.86	2276	214
35274.5	34706	291.791	39.47	39.47	78.94	1414	214
40225.4	35515.2	181.005	24.63	24.63	49.27	1903	214
17237.1	36040.9	-6.26704	15.54	15.54	31.09	4628	214
10150	38105	113.613	27.22	27.22	54.45	2252	214
14355.6	38505.3	23.541	9.89	9.89	19.78	11853	214
14631.5	39474.6	119.445	15.92	15.92	31.84	2882	214
20112.9	39585.8	184.245	12.74	12.74	25.48	8365	214
39695.5	40296.7	141.477	11.16	11.16	22.33	10551	214
18263.2	1347.4	123.333	31.32	31.32	62.64	1335	222
7366.9	1463.8	4.74874	34.92	34.92	69.85	1520	222
27826.1	2512.2	228.194	22.25	22.25	44.51	1735	222
31245.8	2860.8	7.34074	37.54	37.54	75.08	1578	222
41369.7	3701.8	499.137	11.87	11.87	23.74	7306	222
13284.1	4913.1	161.565	19.48	19.48	38.95	1827	222
15532.5	4751.3	4.10074	24.99	24.99	49.97	1846	222
35201.1	7086.3	260.428	9.09	9.09	18.18	9189	222
32096.9	7563.8	112.965	19.64	19.64	39.28	2050	222
38876.4	7639.6	-9.50726	19.17	19.17	38.34	3330	222
10380.7	7775.4	222.966	19.08	19.08	38.15	3792	222
4311	9863.8	56.5887	15.38	15.38	30.76	6179	222
18216.9	11728.5	544.439	13.87	13.87	27.74	5566	222
21211.2	11670	307.473	16.18	16.18	32.36	4110	222
427.6	14417.3	177.765	41.21	41.21	82.42	1014	222
4011.6	15520.2	391.108	30.10	30.10	60.19	1736	222
11933.8	16019.4	255.201	30.73	30.73	61.47	1408	222
36418.9	16166.1	324.026	23.10	23.10	46.21	3060	222
40758.8	16156.3	83.1567	8.88	8.88	17.76	10601	222
34322.4	16562.5	370.199	10.64	10.64	21.29	10564	222
17178.2	17700.3	-19.8753	31.63	31.63	63.26	1741	222
10422.6	19219.4	197.205	10.55	10.55	21.10	10800	222
25793.6	19664.2	201.093	24.09	24.09	48.18	2440	222
11577.7	21038.9	245.618	18.68	18.68	37.35	4299	222
20202.8	21385.5	113.613	12.69	12.69	25.39	6108	222
11274.4	21872.3	112.317	16.32	16.32	32.64	4230	222
17240.6	22570.5	83.8047	28.99	28.99	57.98	1754	222
5177.9	23705.4	149.901	12.65	12.65	25.29	5450	222
24676.2	24560.1	278.723	19.78	19.78	39.56	2496	222
2873.6	26128.8	127.221	39.19	39.19	78.37	1210	222
35110	26398.4	213.405	27.84	27.84	55.67	2425	222
18533.9	26279.2	445.994	41.85	41.85	83.70	1780	222
17152.4	26803.6	194.613	9.02	9.02	18.04	15850	222
30223.1	27193.6	298.761	43.40	43.40	86.81	1456	222
8934.7	29248.8	193.317	27.41	27.41	54.82	1632	222
29703.3	29774	151.845	13.05	13.05	26.09	8321	222
39915.7	30485.1	206.277	46.42	46.42	92.83	1029	222
3430.9	30944.7	171.285	26.28	26.28	52.56	1661	222
33259.9	31699.3	-13.3953	20.04	20.04	40.08	3925	222
24469.1	31940.4	122.685	6.36	6.36	12.72	22722	222
18787.4	34266.1	109.077	6.03	6.03	12.06	25475	222
22236.9	34606	105.189	9.61	9.61	19.22	11388	222
5896.6	35342.6	546.182	34.10	34.10	68.20	1352	222
38011.2	35895.2	56.5887	21.93	21.93	43.85	3185	222
7673.8	37814.8	563.606	21.69	21.69	43.38	2821	222
33739.1	38069	187.485	11.00	11.00	22.00	8454	222
39112.2	38289.1	260.428	5.72	5.72	11.45	26276	222
6613.2	38774.6	57.8847	15.66	15.66	31.32	6308	222
30813.1	1765.3	217.739	23.22	23.22	46.44	1455	230
40769.9	2739.4	504.364	22.02	22.02	44.04	2556	230
16458	3269.3	364.101	24.92	24.92	49.83	1918	230
12092.2	3484.3	135.645	23.86	23.86	47.71	1474	230
968	4362.6	66.3085	32.43	32.43	64.86	1268	230
6221.7	4446.6	69.5485	26.85	26.85	53.69	1758	230
29218.3	4657.6	-16.6355	13.59	13.59	27.18	5000	230
33374.1	7796.2	233.421	34.43	34.43	68.86	1336	230
22399.6	10409.8	70.1965	5.65	5.65	11.30	25766	230
33543.4	10941.7	92.2285	25.88	25.88	51.76	2029	230
23993.4	11385.4	152.493	34.59	34.59	69.19	1266	230
10463.3	11839	163.509	6.19	6.19	12.39	19143	230
15209	12009.2	222.095	28.31	28.31	56.61	2230	230
35337.4	12089.8	544.439	22.91	22.91	45.83	2160	230
8995.3	13547.4	2.15653	34.03	34.03	68.06	1939	230
1618.1	14788.3	83.8045	12.13	12.13	24.26	6664	230
15920.8	14636.1	55.2925	11.99	11.99	23.97	10623	230
5538.7	15017.6	540.083	27.58	27.58	55.15	1573	230
26641.9	17561.9	177.117	4.83	4.83	9.66	23384	230
37061.2	17956	68.9005	6.64	6.64	13.28	19088	230
25340.4	18288.7	549.666	47.41	47.41	94.81	1008	230
15544.6	19416.1	103.893	24.00	24.00	47.99	2510	230
33805.3	19695	140.829	34.81	34.81	69.61	1518	230
2063.4	20370.7	-21.1715	10.13	10.13	20.25	11834	230
14423.1	20336.7	109.077	9.56	9.56	19.12	7522	230
3947.6	20670.8	274.367	21.20	21.20	42.39	2394	230
12001.3	21887.7	479.97	34.97	34.97	69.94	1704	230
22358	21925.3	183.597	8.31	8.31	16.63	10219	230
30909.6	22113.5	560.121	30.61	30.61	61.23	1765	230
14526	22488.6	134.349	17.64	17.64	35.28	4273	230
15298	23282.1	-13.3955	26.12	26.12	52.23	2814	230
9470.5	23855.2	546.181	35.18	35.18	70.37	1411	230
8144.5	25427.1	482.584	29.81	29.81	59.63	1853	230
38579.5	25579.3	523.53	27.95	27.95	55.91	2666	230
34126	27793.8	192.669	14.55	14.55	29.11	3529	230
18016.9	28402.7	230.807	24.16	24.16	48.32	2060	230
24684.3	32796.8	26.1325	10.72	10.72	21.43	9902	230
28253.7	33606.8	553.151	12.51	12.51	25.01	6435	230
38258.7	34660.6	549.666	22.66	22.66	45.31	2602	230
7266.1	34888.9	-20.5235	11.56	11.56	23.13	11466	230
10561.2	35561.1	434.668	15.94	15.94	31.89	4130	230
32700.2	35440.6	140.181	44.13	44.13	88.27	1460	230
16959.9	37077.7	-17.9315	19.10	19.10	38.20	5398	230
39102.3	38252.8	200.445	5.72	5.72	11.45	20757	230
27317	39126.5	86.3965	6.74	6.74	13.47	20530	230
14648	39366.9	66.9565	28.47	28.47	56.94	2074	230
20094.1	39454.3	129.165	18.82	18.82	37.63	3235	230
26357.7	39699.2	548.795	17.40	17.40	34.81	2843	230
24539.3	40295.1	405.918	11.68	11.68	23.36	10110	230
26890.6	40315.4	236.034	38.22	38.22	76.44	1249	230
30701.7	1647.6	140.18	27.06	27.06	54.12	1523	238
31509.9	2500.2	20.3003	30.90	30.90	61.80	1670	238
30185.5	4031.1	-41.9077	26.23	26.23	52.47	1910	238
6293.9	5463.6	563.605	26.52	26.52	53.03	1322	238
33018.5	5503.4	136.94	37.21	37.21	74.42	1001	238
10414.6	7616.5	466.031	26.26	26.26	52.52	1869	238
5520.8	8464.9	-12.7477	19.48	19.48	38.95	4189	238
11889.5	8293.4	59.8283	21.29	21.29	42.58	2413	238
12852.3	8796.9	-12.0997	30.94	30.94	61.89	1884	238
21973.9	9758.2	125.924	26.92	26.92	53.84	1679	238
18579.9	10901.9	101.948	14.32	14.32	28.64	4204	238
34729.8	11011.8	451.22	21.55	21.55	43.10	2908	238
39423.4	12610.6	344.063	6.26	6.26	12.53	23141	238
33338.7	13165	90.2843	6.83	6.83	13.66	15173	238
39606	13953.7	106.484	15.66	15.66	31.32	4930	238
37451.3	14795.3	429.44	29.77	29.77	59.53	2190	238
33799.3	16305	112.316	12.10	12.10	24.21	7702	238
32708.2	17598.6	563.605	36.64	36.64	73.29	1237	238
9910.2	18812.8	229.936	27.62	27.62	55.25	2138	238
35383.9	19134.5	-4.97169	23.36	23.36	46.72	3128	238
4283	19837.5	154.436	25.39	25.39	50.77	1511	238
34892.3	20589.3	82.5083	15.28	15.28	30.57	5542	238
32190.7	21235.3	66.9563	26.35	26.35	52.70	2781	238
29157.4	23064.4	-19.2277	27.86	27.86	55.72	2860	238
13910.3	23802.3	144.716	30.64	30.64	61.28	1475	238
12500	24098.2	239.519	42.88	42.88	85.77	1354	238
17191.1	24088.6	2.80431	22.16	22.16	44.32	3457	238
34605.2	25684.4	166.1	21.45	21.45	42.91	2612	238
29043.4	26958.7	138.236	18.82	18.82	37.63	3403	238
32871.5	27096.4	523.53	20.79	20.79	41.59	2994	238
2813	28285.3	206.276	22.49	22.49	44.98	1884	238
20834.4	28371.1	191.372	15.45	15.45	30.90	3229	238
40438.1	28348.3	274.367	43.66	43.66	87.32	1558	238
34701	28734.1	-4.32369	17.64	17.64	35.28	4592	238
1125.1	29044.9	53.3483	18.72	18.72	37.44	4128	238
30947.2	29025.6	317.927	20.68	20.68	41.35	2830	238
19068.3	29777.5	86.3963	28.85	28.85	57.70	2009	238
36318.5	30543	227.322	8.69	8.69	17.38	11747	238
8739.7	31704.6	92.2283	22.66	22.66	45.31	2387	238
37298.1	31625.4	129.812	5.68	5.68	11.35	21372	238
13368.4	31993.8	104.54	29.32	29.32	58.64	1745	238
20042.5	32958.6	562.734	22.96	22.96	45.92	2694	238
31454.5	33597.3	85.1003	6.36	6.36	12.72	13850	238
16018.3	34334.9	134.996	15.66	15.66	31.32	4995	238
39988.1	35211.4	154.436	7.63	7.63	15.26	9465	238
30682.1	35502.1	-14.6917	20.11	20.11	40.22	8211	238
6741.1	36217.5	3.45231	18.75	18.75	37.49	3473	238
7639.7	36630.9	330.124	24.23	24.23	48.47	2096	238
28014.1	36511.8	57.2363	32.50	32.50	65.00	2095	238
18818	37264.7	562.734	42.88	42.88	85.77	1025	238
32937.6	37447	128.516	13.52	13.52	27.04	5298	238
19922.7	38362.9	222.095	15.73	15.73	31.46	4667	238
27463.6	38267.4	243.004	15.43	15.43	30.85	3858	238
39098	38229.8	378.911	7.39	7.39	14.79	15309	238
39959.9	38641.1	-21.8197	18.75	18.75	37.49	4143	238
32113.5	38679.7	131.108	26.09	26.09	52.19	2091	238
27289.7	39116.7	368.456	12.74	12.74	25.48	5064	238
32169.2	2704.6	527.014	20.14	20.14	40.27	2370	246
29428.4	3722.7	448.607	34.88	34.88	69.76	1331	246
954.2	4290.9	252.586	25.91	25.91	51.81	1395	246
11678.2	5421.9	292.662	28.42	28.42	56.85	1385	246
32053.3	6443.4	-8.85991	30.69	30.69	61.37	1619	246
38531.1	6528.3	-14.0439	19.15	19.15	38.29	3150	246
23404.1	9489.6	493.909	35.40	35.40	70.79	1423	246
39620.5	11223	261.298	23.17	23.17	46.35	3130	246
6456.1	11237.4	177.764	23.53	23.53	47.05	1478	246
34223	11614.9	311.828	36.53	36.53	73.05	1340	246
8395.1	13804.1	107.132	19.10	19.10	38.20	3443	246
30607.2	14601	179.708	36.15	36.15	72.30	1084	246
37840	17427.8	97.4121	16.39	16.39	32.78	5136	246
4389.1	17689.9	70.1961	7.98	7.98	15.97	14757	246
33582.8	17500.6	524.401	31.58	31.58	63.16	1652	246
2531.9	18389.6	451.22	26.00	26.00	52.00	3426	246
28039	18816.4	255.2	27.22	27.22	54.45	1833	246
10046.8	20714.9	201.74	29.77	29.77	59.53	1496	246
20937.9	21281.6	243.003	45.80	45.80	91.61	1065	246
19343.1	21693.4	155.084	17.10	17.10	34.19	3975	246
38876.5	21841.5	462.546	29.63	29.63	59.25	2142	246
15740.7	22594.1	282.207	19.31	19.31	38.62	4036	246
12405.9	23805.2	16.4121	55.81	55.81	111.63	1150	246
15948.1	24129.6	162.86	23.03	23.03	46.06	2007	246
33641.3	26022.3	58.5321	49.17	49.17	98.34	1313	246
11198.1	26254.8	27.4281	7.11	7.11	14.22	19508	246
3972.7	26621.1	109.076	26.31	26.31	52.61	1785	246
31384.1	26952.6	13.1721	32.83	32.83	65.66	2268	246
24300.1	29189.3	208.868	6.78	6.78	13.56	15401	246
38217.9	29200.3	79.9161	9.96	9.96	19.92	12570	246
21396	29680.3	-30.8919	44.65	44.65	89.30	1501	246
5233.9	29827.6	229.935	26.33	26.33	52.66	2098	246
6764	30242.7	299.631	34.22	34.22	68.44	1413	246
29418.9	30701	269.139	23.97	23.97	47.95	2566	246
21778.7	31483	53.9961	5.51	5.51	11.02	26554	246
37302.2	31540.7	122.036	15.61	15.61	31.23	3477	246
16502.6	32546.2	201.092	24.33	24.33	48.65	1861	246
25454.2	32497	183.596	30.33	30.33	60.66	1535	246
27726.5	33333.9	-41.9079	36.57	36.57	73.15	1809	246
34109	33608.2	317.926	18.16	18.16	36.31	3939	246
1339.1	34727.4	398.948	24.54	24.54	49.08	1980	246
14051.7	36466.3	-17.2839	21.50	21.50	43.00	2820	246
31893.1	36243.1	101.3	25.98	25.98	51.95	1897	246
7078.3	37959.9	162.212	31.56	31.56	63.11	1402	246
19556.8	39078.7	224.708	9.21	9.21	18.42	13472	246
9868.3	39505.6	391.978	31.63	31.63	63.26	1685	246
33804.7	2328.6	83.1559	9.87	9.87	19.73	8747	254
9726.4	2809.7	321.411	23.31	23.31	46.63	1751	254
33919.2	3763.6	169.988	7.91	7.91	15.83	12054	254
29282.3	4805.7	93.5239	23.48	23.48	46.96	1983	254
16033.1	5712.6	553.15	24.00	24.00	47.99	2190	254
17520.4	9181.2	105.836	26.45	26.45	52.89	1740	254
25463.3	10133.6	87.0439	16.79	16.79	33.58	3810	254
10194.7	11074	429.44	23.41	23.41	46.82	2694	254
6522	11963.9	177.116	15.92	15.92	31.84	3637	254
25708.3	13466.3	489.553	27.13	27.13	54.26	1920	254
9835.5	16746.3	130.46	14.74	14.74	29.48	5092	254
30751.6	16941.9	442.508	36.79	36.79	73.57	1969	254
15840.6	17058	347.547	49.38	49.38	98.77	1059	254
25076.3	16924.3	284.821	32.08	32.08	64.15	1617	254
37114	17947.5	47.5159	7.35	7.35	14.70	19838	254
6206.6	18592.9	50.1079	21.43	21.43	42.86	2327	254
24123.7	19545.1	265.654	22.47	22.47	44.93	2110	254
34931.4	21849	380.653	13.49	13.49	26.99	7825	254
29261.5	22928.8	188.132	18.96	18.96	37.92	2914	254
24982.2	25067.1	4.74787	21.62	21.62	43.24	3114	254
40336	26700.3	24.8359	39.28	39.28	78.56	1980	254
31431.8	26945.3	219.481	26.68	26.68	53.36	2168	254
34209.5	26982.4	559.249	30.21	30.21	60.43	1791	254
5956.6	29384.8	346.676	42.86	42.86	85.72	1293	254
3873.7	29481.6	158.972	28.05	28.05	56.10	1653	254
34796.2	29529.1	323.153	31.75	31.75	63.49	1813	254
36321.5	30542.3	321.411	6.05	6.05	12.10	20174	254
37306	31649.5	83.1559	4.85	4.85	9.70	25533	254
4301.3	31842.1	159.62	5.18	5.18	10.36	17299	254
31612.4	32981.8	109.076	16.51	16.51	33.02	4742	254
28223.6	33597.6	122.684	23.06	23.06	46.11	2879	254
34152.3	33607.2	555.764	11.23	11.23	22.47	6819	254
14191.4	34749.1	55.2919	26.54	26.54	53.08	2962	254
34399.9	34845.8	101.948	7.89	7.89	15.78	16148	254
21675.2	35016.5	295.275	29.63	29.63	59.25	1605	254
11996.9	35558.8	109.724	26.56	26.56	53.13	1499	254
1357.4	36086	244.745	36.38	36.38	72.77	1138	254
33367.3	36269.6	305.729	44.98	44.98	89.96	1169	254
31852.2	36438.1	53.9959	28.97	28.97	57.93	2122	254
17527.1	37180.8	493.037	34.97	34.97	69.94	1636	254
7537.2	37824.4	190.076	8.74	8.74	17.47	10228	254
37012.3	37927	300.502	21.78	21.78	43.57	2503	254
16679.6	38258.5	424.213	21.93	21.93	43.85	3144	254
17911.8	39744	95.4679	5.13	5.13	10.27	29429	254
40858	40441.1	98.0599	25.29	25.29	50.59	2592	254
22376.1	757.4	430.311	31.82	31.82	63.63	1623	262
27383.2	1880.5	138.236	18.02	18.02	36.03	2755	262
33815.6	2310.8	76.0276	13.73	13.73	27.46	4403	262
25073	4316.5	432.924	25.48	25.48	50.96	2092	262
19731.1	6169	51.4037	21.90	21.90	43.80	2131	262
25891.8	6434.7	-22.4684	13.16	13.16	26.33	4473	262
24573.4	6779.8	419.856	18.89	18.89	37.77	3086	262
31825.2	7117.8	213.404	21.85	21.85	43.71	1807	262
36557.7	7054.7	171.284	19.81	19.81	39.61	1932	262
3681.1	8937.1	264.783	23.31	23.31	46.63	3061	262
30518	10010.7	195.908	24.00	24.00	47.99	1828	262
2236.5	11615	560.12	14.11	14.11	28.21	3928	262
16758.3	11512.6	273.495	9.16	9.16	18.32	11653	262
18165.3	11684.3	290.919	12.65	12.65	25.29	8997	262
33181.2	11715.3	179.06	22.40	22.40	44.79	2320	262
483.2	12430.4	187.484	21.88	21.88	43.76	2634	262
28722.1	13130.1	180.356	36.06	36.06	72.11	1198	262
24944.1	14261.2	560.12	30.76	30.76	61.51	1283	262
8509.3	14835.2	378.039	39.02	39.02	78.04	1528	262
9835.7	16746.7	160.916	14.58	14.58	29.15	5412	262
1589.5	17517.2	466.03	36.43	36.43	72.86	1522	262
36413.2	18609.1	239.518	28.97	28.97	57.93	1586	262
39383.6	19106.1	549.665	29.08	29.08	58.17	1577	262
31425.4	19731.3	168.692	12.15	12.15	24.30	7589	262
37727.8	20343.8	97.4117	12.95	12.95	25.91	7105	262
22316.4	21208.8	552.279	38.06	38.06	76.11	1294	262
35994.8	21828.2	98.7076	34.43	34.43	68.86	1642	262
30839.1	22381	290.048	83.30	83.30	166.59	1063	262
32183.3	23932.1	167.396	29.74	29.74	59.49	2401	262
26770.3	25565	190.076	5.11	5.11	10.22	25713	262
10395.8	26152.5	194.612	22.04	22.04	44.09	3242	262
15001.9	26432.5	385.88	42.08	42.08	84.17	1400	262
30948.8	26300.6	354.516	29.98	29.98	59.96	2587	262
9940.8	27853.8	218.609	35.56	35.56	71.12	1529	262
3793.6	29483	550.536	30.03	30.03	60.05	1519	262
21550.3	29495.3	483.454	9.99	9.99	19.97	6757	262
31909.9	29510	-13.3964	48.91	48.91	97.83	1639	262
23510.5	34332.8	111.02	27.60	27.60	55.20	2052	262
36059.7	34311.6	563.604	11.02	11.02	22.04	9437	262
8069.3	34351.3	145.364	18.32	18.32	36.64	3739	262
17727.2	35016.4	160.268	18.49	18.49	36.97	3611	262
17558	37245.5	33.9076	20.46	20.46	40.93	2934	262
32943.1	37452.7	222.094	14.29	14.29	28.59	3431	262
7624.9	37816.9	335.35	33.61	33.61	67.21	1813	262
35992.8	37874.7	-38.0203	17.22	17.22	34.43	4528	262
31537.5	38708.4	193.964	33.82	33.82	67.64	1308	262
22682.9	39254.7	129.164	20.28	20.28	40.55	2437	262
21216.6	39700.7	147.308	12.43	12.43	24.87	4681	262
30469.4	39832.9	76.6757	7.39	7.39	14.79	9402	262
18973.9	39889.6	-12.7484	16.37	16.37	32.73	4924	262
27324.9	1843.3	101.947	12.81	12.81	25.62	3135	270
19984.8	2270.4	547.051	29.74	29.74	59.49	1219	270
26672.4	3185.2	96.7634	29.46	29.46	58.92	1207	270
35486.4	5271.4	107.131	23.34	23.34	46.68	1834	270
36520.2	6992.8	128.515	9.91	9.91	19.83	9865	270
690.4	8613.4	69.5474	37.14	37.14	74.28	1336	270
35528.3	9258.3	197.851	22.25	22.25	44.51	1831	270
33003.2	9856.8	317.926	33.32	33.32	66.65	1200	270
2162.7	10298.5	173.875	32.90	32.90	65.80	1273	270
39221.5	12766.1	-17.2846	8.62	8.62	17.24	17729	270
19890.5	13362.1	516.559	17.69	17.69	35.37	4274	270
35801.6	13484.4	325.767	13.35	13.35	26.71	6321	270
12585.2	15645.8	105.187	35.58	35.58	71.17	1395	270
22781.2	16754.8	-38.0206	26.26	26.26	52.52	1962	270
3632	17663.5	56.5874	35.87	35.87	71.73	1504	270
10689	17914.7	369.327	9.63	9.63	19.26	9797	270
8986.2	18393.5	101.299	30.92	30.92	61.84	1633	270
14431.9	20225.4	79.2674	11.45	11.45	22.89	7932	270
31937.5	20700.2	482.583	40.03	40.03	80.07	2677	270
19512	22571.7	26.7794	12.53	12.53	25.06	6322	270
27838.1	22455.8	220.351	12.83	12.83	25.67	4934	270
14438	22656.5	27.4274	28.57	28.57	57.13	2666	270
33248.7	23209.1	208.867	36.71	36.71	73.43	1272	270
30012.1	23263.8	71.4914	29.32	29.32	58.64	2149	270
16993.1	24814.6	318.797	18.02	18.02	36.03	5360	270
32079	25978.3	497.393	44.79	44.79	89.58	1376	270
10360.2	26101.2	519.173	23.46	23.46	46.91	2538	270
11131.2	26283.9	559.248	30.78	30.78	61.56	1598	270
36595.2	26444.4	181.003	9.61	9.61	19.22	12326	270
11093	27013.5	92.8754	18.75	18.75	37.49	4467	270
30298.8	27184.7	510.461	31.60	31.60	63.21	2094	270
34311.3	30080.9	484.325	15.02	15.02	30.05	6890	270
35267	37232.6	59.8274	54.47	54.47	108.94	1197	270
39564	37694.1	158.971	29.25	29.25	58.50	1545	270
24313.1	39348.3	129.811	18.39	18.39	36.79	3079	270
12062	39523.6	199.147	31.72	31.72	63.44	1022	270
2755.8	40467.4	54.6434	12.74	12.74	25.48	5777	270
37095.2	3415.2	94.8192	25.76	25.76	51.53	1711	278
41398.6	3617.3	216.866	21.55	21.55	43.10	2214	278
17539.2	3951.8	231.677	16.30	16.30	32.59	1978	278
31696.6	4798.4	520.044	30.31	30.31	60.62	1610	278
16132	5602.7	105.835	28.80	28.80	57.60	2157	278
21190.1	6054.8	35.2032	31.35	31.35	62.69	1319	278
14599.1	6566.2	51.4032	17.83	17.83	35.65	2468	278
6994.7	7174.6	534.854	33.13	33.13	66.27	1220	278
41279.7	7719.1	13.1712	27.88	27.88	55.77	2251	278
15038.5	8577	79.2672	13.26	13.26	26.52	3485	278
19570.9	11503	253.457	17.92	17.92	35.84	2899	278
17779.1	12753.5	423.341	12.62	12.62	25.25	9596	278
1628.3	14773.8	-1.08479	10.95	10.95	21.90	8043	278
30351.7	15110.6	559.248	33.79	33.79	67.59	1293	278
14734.9	18692.7	229.063	24.89	24.89	49.78	2600	278
22698.8	18984.2	253.457	22.84	22.84	45.69	1770	278
13020.9	19240.5	289.176	17.00	17.00	34.01	2773	278
15805.8	21790.8	346.675	16.23	16.23	32.45	8102	278
22102.5	23177.2	134.347	10.46	10.46	20.91	9717	278
34152.2	24040.4	-35.4288	9.28	9.28	18.56	11888	278
25994.8	24002.1	-15.9888	23.15	23.15	46.30	3124	278
39008.3	25636.7	445.992	13.09	13.09	26.19	7044	278
13722.1	27001.4	159.619	14.74	14.74	29.48	5944	278
15589	27487.8	-13.3968	20.42	20.42	40.84	3900	278
36506.2	27413.3	193.963	21.38	21.38	42.77	2487	278
37533.9	27680.6	353.645	35.68	35.68	71.36	2531	278
2447	28064.7	374.554	21.01	21.01	42.01	2650	278
9044.7	29321.4	203.035	21.93	21.93	43.85	1870	278
17072.7	29161.1	394.591	20.68	20.68	41.35	3533	278
13429.9	29584.7	147.307	25.36	25.36	50.73	1867	278
20635	30822.6	52.0512	29.20	29.20	58.40	2246	278
22165.8	34701.9	133.699	25.06	25.06	50.11	2196	278
18792.4	35035.5	273.494	15.05	15.05	30.10	6369	278
34989.4	36620.2	445.992	34.74	34.74	69.47	2259	278
22152.7	37360.2	234.29	35.30	35.30	70.60	1600	278
10909.7	39334.3	0.211212	9.70	9.70	19.41	6901	278
30339.8	39593	232.548	16.58	16.58	33.16	2993	278
33034	39852.9	-20.5248	8.12	8.12	16.25	13196	278
28604.8	40222.4	100.651	11.94	11.94	23.88	5120	278
26408	40238.5	219.48	18.98	18.98	37.96	3005	278
29556.8	688.5	-37.373	27.81	27.81	55.63	1621	286
20095.2	1703.7	295.274	16.06	16.06	32.12	3350	286
32227.3	2731.6	228.192	20.72	20.72	41.45	1935	286
25622	3855.1	-35.429	28.12	28.12	56.24	1690	286
18876.3	5958	543.566	16.72	16.72	33.44	3475	286
23620.8	6756.1	284.82	17.05	17.05	34.10	2417	286
22367.7	10429.8	74.083	11.70	11.70	23.41	6825	286
7565	11930.1	540.081	24.49	24.49	48.98	2503	286
26740.1	11764.7	140.827	7.77	7.77	15.54	10889	286
30410.6	12612.2	201.739	28.45	28.45	56.90	1548	286
34364.6	13089.8	-14.045	13.78	13.78	27.55	7245	286
36435.3	13960.1	198.499	10.55	10.55	21.10	7106	286
38100	13994.7	457.317	32.76	32.76	65.52	1911	286
6945.7	15348.1	158.323	24.30	24.30	48.61	1715	286
38940.2	15809.5	85.099	6.38	6.38	12.76	22186	286
13616.4	16265.6	206.275	26.78	26.78	53.55	1853	286
17515.6	17905.8	321.41	40.22	40.22	80.45	1213	286
8319.2	18195.4	253.457	38.41	38.41	76.82	1002	286
31221.5	18173.9	283.949	28.66	28.66	57.32	1945	286
23863.3	19908.5	153.787	29.96	29.96	59.91	1823	286
927.5	20382.2	66.307	28.61	28.61	57.23	1542	286
15399.1	20378.6	129.811	28.54	28.54	57.09	2039	286
8990.8	21739.6	263.911	42.34	42.34	84.69	1041	286
12467.1	21854.6	144.715	23.69	23.69	47.38	1977	286
23077.1	22564.3	281.335	12.10	12.10	24.21	7240	286
26057.7	23658.8	128.515	27.74	27.74	55.48	1727	286
24564.4	24163.6	88.339	32.31	32.31	64.62	1799	286
24020.6	26160.1	-38.669	28.92	28.92	57.84	3109	286
40573.3	29699.4	26.779	10.48	10.48	20.96	7686	286
38194.7	30241.3	8.63499	13.82	13.82	27.65	10093	286
31767.4	31888	126.571	7.68	7.68	15.35	15609	286
34156.3	33569.5	485.196	24.63	24.63	49.27	2838	286
14064.9	34144.6	213.403	29.34	29.34	58.69	1454	286
41311.5	35287.4	183.595	14.88	14.88	29.77	3250	286
21055.2	35812.6	540.081	41.78	41.78	83.56	1172	286
27289.8	35871.6	52.051	14.27	14.27	28.54	6753	286
30188.5	36168.9	234.29	13.97	13.97	27.93	3558	286
30470.7	39809.4	-12.749	5.46	5.46	10.93	16524	286
26022.3	3537.2	262.168	27.18	27.18	54.35	1311	294
17358.8	5070.4	46.2188	21.10	21.10	42.20	1951	294
14536.3	5555.5	-34.7812	12.32	12.32	24.63	6039	294
29775.2	5525.2	43.6268	8.45	8.45	16.91	14824	294
6564.2	5934.1	-33.4852	28.73	28.73	57.46	1578	294
3330.4	6446.7	131.107	25.15	25.15	50.30	1575	294
38780.4	6450.2	331.864	36.10	36.10	72.20	1310	294
11410.8	7225.4	258.684	31.35	31.35	62.69	1084	294
35650.2	9910.2	518.301	33.54	33.54	67.07	1355	294
32950.8	10674.7	177.763	34.36	34.36	68.72	1339	294
18558	10879	547.051	24.07	24.07	48.14	2202	294
10158.3	11010.9	384.136	29.88	29.88	59.77	1729	294
14907.6	12548.5	131.755	5.42	5.42	10.83	18883	294
19327.7	13211.1	24.8348	28.33	28.33	56.66	2126	294
368.2	13464.2	85.7468	12.65	12.65	25.29	5638	294
19929.3	13396.9	-41.2612	17.57	17.57	35.14	5005	294
24056.7	13495.3	370.197	21.05	21.05	42.11	2649	294
36497.4	13994.6	-40.6132	15.24	15.24	30.47	3896	294
1606.5	14790	70.1948	6.31	6.31	12.62	18809	294
4955.3	15061.2	196.555	20.18	20.18	40.36	1784	294
6863.9	15387.1	199.795	29.48	29.48	58.97	1384	294
8771.9	15398	105.835	16.96	16.96	33.91	4048	294
20282	17992.6	549.664	23.13	23.13	46.25	1836	294
12313.3	18212	-12.7492	26.61	26.61	53.22	2558	294
24579.4	19208.8	188.131	40.29	40.29	80.59	1139	294
31442	19861.2	241.26	20.28	20.28	40.55	2288	294
22962.9	20263.9	449.476	12.62	12.62	25.25	8289	294
14901.1	20830.8	208.219	18.60	18.60	37.21	3453	294
2866.4	21512.6	181.003	32.69	32.69	65.37	1175	294
29911.1	21425.5	325.766	19.33	19.33	38.67	4371	294
20093.4	21897.5	337.092	22.16	22.16	44.32	2476	294
29111.6	21972.9	113.611	5.93	5.93	11.87	17630	294
24969.9	22445.5	256.941	14.08	14.08	28.17	7340	294
27443.4	22662.1	-14.0452	18.37	18.37	36.74	5991	294
30547.2	23197.8	328.38	10.08	10.08	20.16	11315	294
35473.4	23795.4	318.796	16.79	16.79	33.58	6765	294
20422.5	24604.4	242.131	39.23	39.23	78.47	1373	294
24963.7	24871.7	344.061	31.65	31.65	63.30	1877	294
36518.2	25483.2	394.591	14.65	14.65	29.30	9014	294
34126.9	26448.5	150.547	9.91	9.91	19.83	8087	294
36550.9	26412.4	46.8668	11.42	11.42	22.84	11483	294
32342.5	26508.2	213.403	8.20	8.20	16.39	9746	294
19465.1	27585.5	200.443	21.45	21.45	42.91	2214	294
25765.8	27990.4	188.779	10.50	10.50	21.01	5149	294
32853.5	29617.4	229.063	39.14	39.14	78.28	1521	294
39521.9	29436.8	50.1068	16.93	16.93	33.86	4084	294
31138.9	29688.6	149.251	13.68	13.68	27.37	5894	294
16388.9	30281.7	208.867	21.52	21.52	43.05	1967	294
32935.8	32105.3	141.475	14.22	14.22	28.45	4493	294
25976.1	32735	50.1068	35.02	35.02	70.04	1772	294
34165.3	33497.6	264.782	44.51	44.51	89.02	1022	294
35462.7	35082	513.945	25.69	25.69	51.39	2317	294
14790.3	36482	147.307	29.70	29.70	59.39	1590	294
16994.3	36250.4	-34.1332	51.29	51.29	102.58	1366	294
9577.3	38027	146.659	30.73	30.73	61.47	1376	294
36108.2	37971	81.8588	17.22	17.22	34.43	4822	294
40618.9	37953.7	195.907	24.44	24.44	48.89	1801	294
28053.1	38294.7	147.307	31.25	31.25	62.50	1674	294
32593.1	39500.6	554.02	46.13	46.13	92.27	1025	294
30165.3	1339.6	561.861	29.15	29.15	58.31	1175	302
7736.7	1484.1	290.047	31.82	31.82	63.63	1088	302
34381	1764.7	206.275	9.58	9.58	19.17	6089	302
34342.7	4345	70.8426	38.32	38.32	76.63	1081	302
39839.8	5066.7	170.635	17.33	17.33	34.67	3129	302
11808.8	5389	-12.7494	29.08	29.08	58.17	1785	302
38411	5687	-30.2454	37.35	37.35	74.70	1590	302
29672.7	6085.9	188.779	28.10	28.10	56.19	1369	302
32740.5	9239.4	136.291	31.67	31.67	63.35	1244	302
7290.6	11131.7	279.592	17.95	17.95	35.89	3263	302
24018.3	11713.3	201.739	18.68	18.68	37.35	1992	302
19366.8	12579.2	83.8026	23.48	23.48	46.96	2808	302
35457.6	12595	265.653	22.73	22.73	45.45	1997	302
38949.3	12749.7	92.2266	38.95	38.95	77.90	1345	302
25820.9	13338.5	149.899	14.95	14.95	29.91	3995	302
6270.8	14068.2	7.98656	19.97	19.97	39.94	2794	302
24443.4	14281.1	251.714	31.60	31.60	63.21	1265	302
1677.9	14798	157.675	12.65	12.65	25.29	3984	302
33521.4	14865.8	231.676	13.56	13.56	27.13	3565	302
15119.2	15749.9	102.595	44.93	44.93	89.87	1214	302
34341.6	16554.1	118.147	6.08	6.08	12.15	15057	302
6798.3	17436.9	339.705	29.60	29.60	59.20	1757	302
11260.5	18914.8	123.979	16.98	16.98	33.96	3878	302
25810.8	19651.6	185.539	11.52	11.52	23.03	7205	302
28641.9	19865.4	516.559	13.99	13.99	27.98	6380	302
24942.6	20396.3	-22.4694	45.05	45.05	90.10	1457	302
37465.7	21467.2	256.941	38.46	38.46	76.91	1339	302
16802.4	21697.2	157.027	29.81	29.81	59.63	1536	302
22374.9	21964.5	215.347	7.49	7.49	14.98	10381	302
23919.9	22348.1	87.6906	8.53	8.53	17.05	15012	302
27686	22615.6	317.925	36.13	36.13	72.25	1491	302
6299.4	24192	440.764	22.16	22.16	44.32	2893	302
21579.7	24733.3	90.9305	14.91	14.91	29.81	6368	302
23189.3	24753.2	339.705	24.16	24.16	48.32	2304	302
29518.2	24725.8	314.44	42.08	42.08	84.17	1290	302
36413.9	25271	257.812	30.94	30.94	61.89	2122	302
28984.2	25569.9	204.331	25.53	25.53	51.06	1640	302
30599.4	26506.4	554.02	27.69	27.69	55.39	2011	302
4779.5	27853.7	152.491	27.98	27.98	55.95	1822	302
18093	28039.4	352.773	23.08	23.08	46.16	2394	302
15543.5	28479.9	472.999	47.99	47.99	95.99	1440	302
22833.9	28876.2	112.315	21.36	21.36	42.72	3391	302
22673.8	31042.9	562.732	20.09	20.09	40.18	3517	302
30731.3	30974.5	21.5946	7.56	7.56	15.12	13825	302
27946.6	31846.9	192.667	33.86	33.86	67.73	1328	302
39231.3	33508.6	530.498	24.23	24.23	48.47	3330	302
30283	35163.9	187.483	11.04	11.04	22.09	12321	302
15122	35355.3	169.987	30.10	30.10	60.19	1469	302
16198.8	36055.1	133.699	8.53	8.53	17.05	8255	302
5400.5	36605.7	273.494	14.53	14.53	29.06	5305	302
7683.2	36675.1	495.65	10.67	10.67	21.34	11513	302
11491.9	38008.1	-1.73344	39.49	39.49	78.99	1557	302
24242.7	39340.7	85.7466	12.06	12.06	24.12	6792	302
25959.1	39334	222.093	19.03	19.03	38.06	3171	302
12257.8	3428.7	122.048	27.27	27.27	54.54	1282	310
29343.4	4192.1	509.602	37.99	37.99	75.97	1247	310
37045.2	6176.9	466.042	36.41	36.41	72.82	1546	310
37572.2	6624.4	-15.3282	34.92	34.92	69.85	1662	310
26293.8	7413	500.89	27.88	27.88	55.77	1699	310
38881.1	7485.5	490.436	26.87	26.87	53.74	2090	310
17594.7	7488.1	48.8238	12.27	12.27	24.54	7081	310
28221.5	7613.6	-9.49615	40.86	40.86	81.72	1403	310
37495	9254.8	540.965	30.94	30.94	61.89	1407	310
26751.4	11624.3	107.144	20.09	20.09	40.18	2354	310
39335.3	12215.4	549.677	28.68	28.68	57.37	1741	310
386.3	13458	168.056	11.47	11.47	22.94	5789	310
29905.9	13940.9	204.344	18.53	18.53	37.07	3938	310
16053.7	14316.4	450.361	29.72	29.72	59.44	2032	310
38234.3	14827	198.512	10.13	10.13	20.25	5993	310
30143.4	15141.5	67.6159	9.00	9.00	17.99	12748	310
26809.8	16648.1	522.67	31.51	31.51	63.02	1642	310
39278	17373.3	184.904	13.61	13.61	27.22	3034	310
13908.4	19387	521.799	36.83	36.83	73.66	1423	310
13807.6	21664.3	550.549	24.77	24.77	49.55	2228	310
27728.6	21715.1	146.024	41.82	41.82	83.65	1404	310
23979.9	22513	229.076	27.60	27.60	55.20	1821	310
11427.8	23036.5	162.872	33.56	33.56	67.12	1393	310
29013.8	24046.1	550.549	29.60	29.60	59.20	1751	310
38437.4	25758.3	536.609	29.20	29.20	58.40	2288	310
34003.2	26217.5	431.194	31.20	31.20	62.41	2620	310
36569.9	26392.5	206.936	11.14	11.14	22.28	8532	310
27227.9	28143.1	173.888	29.86	29.86	59.72	1607	310
40983	28883.5	243.015	30.76	30.76	61.51	1587	310
38266.1	29120.3	79.9278	17.14	17.14	34.29	4841	310
40629.7	29811.2	197.864	28.94	28.94	57.89	1623	310
9062	31141.3	246.5	29.30	29.30	58.59	1417	310
27028.7	31101.3	534.867	27.22	27.22	54.45	1947	310
5479.8	32475.8	557.518	25.43	25.43	50.87	1792	310
17410.5	32608.3	297.901	31.06	31.06	62.12	1594	310
30886.8	33651.2	117.512	8.67	8.67	17.33	11271	310
22174.2	34664.3	124.64	22.70	22.70	45.40	2330	310
23592.8	35757.3	428.581	27.77	27.77	55.53	2597	310
30683.7	35567.5	234.303	13.75	13.75	27.51	3438	310
24275.9	36840.4	-10.1442	9.99	9.99	19.97	13430	310
34982.9	36863	100.016	10.01	10.01	20.02	6090	310
38367.8	37661.8	444.262	33.25	33.25	66.51	2174	310
5307.5	37858.6	362.369	26.85	26.85	53.69	3160	310
9804	38598.4	338.847	18.37	18.37	36.74	2711	310
19508.2	39066.1	192.68	12.43	12.43	24.87	5833	310
21748.5	39023.1	293.545	18.68	18.68	37.35	2803	310
22476.8	39118.5	343.203	30.59	30.59	61.18	1756	310
27840.9	39800.5	-32.1762	10.72	10.72	21.43	9370	310
40334.9	637.3	61.1536	23.03	23.03	46.06	3456	318
26606.1	2539.2	128.546	10.20	10.20	20.39	8450	318
35325.7	4124.2	121.418	17.71	17.71	35.42	2286	318
31742.2	4828.7	270.04	23.36	23.36	46.72	1861	318
25618.6	5044.3	534.014	16.79	16.79	33.58	2692	318
29751.1	5567.5	80.5936	16.67	16.67	33.35	4202	318
3472.1	6420.3	-32.1584	21.50	21.50	43.00	2232	318
41059.1	9344	272.654	19.55	19.55	39.09	2310	318
708.8	10682.5	-8.83035	22.30	22.30	44.60	3866	318
34690.1	11033.4	225.609	20.04	20.04	40.08	2377	318
22520.8	11334.7	137.618	9.51	9.51	19.03	8367	318
38715	11407.7	255.23	4.97	4.97	9.94	22786	318
26647	11911	562.763	35.58	35.58	71.17	1106	318
40396.9	14684.1	317.085	30.57	30.57	61.14	1672	318
12617	15985.9	547.953	29.81	29.81	59.63	1551	318
36394	16175.1	34.5856	22.96	22.96	45.92	3859	318
859.4	17599.6	408.561	16.81	16.81	33.63	3462	318
6276.5	18585.6	167.426	17.54	17.54	35.09	3697	318
40282	18853	105.866	12.01	12.01	24.02	5860	318
29632	19525.8	-15.3104	42.06	42.06	84.12	1627	318
27730.8	19729.9	536.627	44.01	44.01	88.03	1145	318
22140.1	23185.2	189.458	15.10	15.10	30.19	3278	318
35703.4	23051.4	47.5456	25.69	25.69	51.39	2971	318
23135.9	23089.7	207.602	30.38	30.38	60.76	1367	318
4802.4	23789.1	55.9696	14.44	14.44	28.87	6036	318
4022.9	24947.8	42.3616	12.79	12.79	25.58	6820	318
29255.3	24976.9	288.335	27.44	27.44	54.87	1922	318
16578.3	24909.9	309.244	27.95	27.95	55.91	2216	318
18378	25392.2	388.523	13.54	13.54	27.08	6963	318
345.3	25826.4	124.658	18.72	18.72	37.44	2306	318
29856.1	26295.7	-36.0464	17.71	17.71	35.42	4021	318
17119.5	26738.6	452.992	23.03	23.03	46.06	3438	318
14251.5	26933.4	539.241	20.16	20.16	40.32	2698	318
34141.2	27767.7	120.77	8.12	8.12	16.25	15871	318
27738.8	28648.7	228.222	47.45	47.45	94.91	1104	318
37014	28502.5	104.57	33.37	33.37	66.74	1667	318
13520.5	29441.7	479.128	34.15	34.15	68.30	1827	318
34267.1	30238.5	314.471	17.87	17.87	35.75	4263	318
23447.8	30593.4	-15.3104	12.36	12.36	24.73	8231	318
26269.3	31905.1	153.17	8.27	8.27	16.53	10536	318
40390.6	32082.4	491.325	48.18	48.18	96.37	1386	318
7652.7	32278.7	527.915	39.68	39.68	79.36	1494	318
8564.3	33327.3	56.6176	38.53	38.53	77.06	1563	318
35254.5	34362.9	96.7936	33.94	33.94	67.87	1647	318
11400.6	34285.7	208.898	25.48	25.48	50.96	2318	318
38048.9	36068.6	365.872	31.06	31.06	62.12	1900	318
10069.1	37257.1	55.3216	38.76	38.76	77.53	1218	318
32895.6	37473.6	124.01	12.27	12.27	24.54	6323	318
9219.9	37757.5	173.906	39.47	39.47	78.94	1077	318
19905.8	37833.9	244.775	16.65	16.65	33.30	3892	318
14371.2	38534.8	197.882	26.71	26.71	53.41	1652	318
32360.7	40414.3	210.842	33.61	33.61	67.21	1375	318
40325.8	653.7	188.827	12.15	12.15	24.30	7001	326
19975.9	1805.3	4.14744	21.01	21.01	42.01	4207	326
31263.6	3174.1	17.7554	9.47	9.47	18.93	9067	326
35866.1	4386.6	42.3794	29.93	29.93	59.86	1765	326
29201.3	4633.7	96.8114	10.48	10.48	20.96	6031	326
26250.2	5040.9	298.807	30.71	30.71	61.42	1155	326
34200.8	5778.1	267.444	32.45	32.45	64.90	1477	326
40997.2	5812.6	50.8034	38.46	38.46	76.91	1361	326
33719	6052.5	188.827	30.03	30.03	60.05	1209	326
38584.4	6480.2	158.371	25.15	25.15	50.30	1514	326
31327.4	7084.1	543.615	37.07	37.07	74.14	1096	326
31258.9	8678.4	558.425	29.70	29.70	59.39	1227	326
27778.2	12840.9	181.699	10.06	10.06	20.11	5596	326
26873.7	14298.4	351.079	32.38	32.38	64.76	1589	326
1634	14764.6	119.491	7.32	7.32	14.65	15059	326
39785.9	15166.3	118.843	32.99	32.99	65.99	1475	326
26207.7	18391.8	111.715	17.29	17.29	34.57	3301	326
4687	18727.4	98.1074	37.23	37.23	74.47	1323	326
1961.4	20425.2	138.931	12.58	12.58	25.15	5974	326
14778.8	20392.1	199.195	33.06	33.06	66.13	1400	326
32284.9	21197.3	-22.4206	13.54	13.54	27.08	13978	326
20523.7	21746.1	450.396	16.27	16.27	32.55	6750	326
26431.6	22182	158.371	11.00	11.00	22.00	7481	326
15822.3	22708.9	189.475	31.20	31.20	62.41	1602	326
4157.7	23614.4	243.051	23.67	23.67	47.34	2096	326
35489.2	23833.6	403.351	13.19	13.19	26.38	10533	326
2464	24389.9	210.211	35.58	35.58	71.17	1490	326
18906.1	25098	87.7394	6.50	6.50	13.00	15208	326
38463.7	25616.2	561.91	18.86	18.86	37.73	2870	326
10403	26082.3	266.573	22.87	22.87	45.73	2021	326
23055.3	26292.9	113.659	18.63	18.63	37.26	3562	326
3950.2	26625.8	391.155	30.54	30.54	61.09	1868	326
30248.4	27019.9	175.867	19.03	19.03	38.06	2556	326
25227.6	27383	125.323	5.30	5.30	10.60	20027	326
23088.5	27837.9	183.643	38.50	38.50	77.01	1224	326
40598	27880.1	497.441	44.44	44.44	88.88	1524	326
20753.7	30503.1	256.119	28.75	28.75	57.51	1481	326
40318.2	30663.7	122.083	27.51	27.51	55.01	1983	326
28012.3	31775.9	-33.4366	7.42	7.42	14.84	14988	326
17305.9	32369.6	545.357	39.35	39.35	78.70	1288	326
27340.6	35969.4	89.0354	9.87	9.87	19.73	12490	326
7665.9	36531	53.3954	10.97	10.97	21.95	9479	326
34002.1	1257.6	63.7812	31.49	31.49	62.97	1374	334
20135.7	2372.1	277.916	19.15	19.15	38.29	1877	334
14823.8	3449.2	49.5252	22.54	22.54	45.07	2147	334
34657.4	6426.4	46.9332	24.35	24.35	48.70	2031	334
13752.9	7377.9	208.933	21.24	21.24	42.48	1602	334
33178.9	7780.6	542.761	39.61	39.61	79.22	1071	334
34521.1	7796.3	107.845	24.21	24.21	48.42	1823	334
1345.2	8488.6	544.504	35.21	35.21	70.41	1017	334
40538.1	8831.5	-20.4588	25.46	25.46	50.92	2802	334
39822.7	9720	58.5972	21.08	21.08	42.15	2930	334
30734.1	10399.6	294.469	30.83	30.83	61.65	1467	334
19432.4	11161.7	152.557	7.70	7.70	15.40	17893	334
5456.1	11786.1	97.4772	24.44	24.44	48.89	1722	334
1514.4	12929.2	290.984	43.78	43.78	87.56	1015	334
17747.2	12716.7	216.061	14.15	14.15	28.31	5386	334
19043.8	12527.1	-14.6268	29.74	29.74	59.49	2281	334
13036.9	13085.6	62.4852	10.10	10.10	20.21	10874	334
8125.2	15013.7	195.325	27.60	27.60	55.20	1769	334
29041.9	15542.9	420.793	27.20	27.20	54.40	2166	334
15175.5	15889	391.172	14.32	14.32	28.64	6199	334
25939	15869.1	140.893	35.35	35.35	70.70	1206	334
35720.1	16854.6	97.4772	8.48	8.48	16.96	8703	334
2988.4	17433.4	-19.8108	18.02	18.02	36.03	3134	334
6213.1	19129.3	207.637	20.39	20.39	40.79	2298	334
20332.9	19370.5	74.7972	26.05	26.05	52.09	2371	334
26862.6	20995.4	554.958	32.95	32.95	65.89	1420	334
10980.9	22088.8	92.9412	14.04	14.04	28.07	5330	334
6343.4	23012.6	507.042	22.54	22.54	45.07	3752	334
838.6	23349.1	104.605	15.05	15.05	30.10	4071	334
17779.9	24065.5	183.013	15.26	15.26	30.52	2831	334
32506.4	24230.2	556.7	16.58	16.58	33.16	4888	334
34161.5	24279.3	143.485	51.50	51.50	103.01	1021	334
24120.6	24592.4	17.7732	12.91	12.91	25.81	7816	334
[truncated: 112,147 more rows]
