# Supplementary material for: Super-resolution analysis of PACSIN2 and EHD2 at caveolae
Source: PLoS One. 2022 Jul 14;17(7):e0271003. doi: 10.1371/journal.pone.0271003 (PMC9282494; doi:10.1371/journal.pone.0271003)
Supplement: S2 Data — (ZIP) [file pone.0271003.s004.zip › cav1-EHD2-no-002-G_Alexa405-Alexa647_160K_TS3D.3dlp]

30566.9	609.5	-137	3.63	3.63	7.25	26682	2
41169.1	2279.2	-81	14.58	14.58	29.15	2507	2
38330.8	4968.8	271	11.26	11.26	22.51	9110	2
18005.2	5667.2	316	30.40	30.40	60.81	1399	2
36471.7	5905.5	83	10.27	10.27	20.54	6004	2
23498.3	5784.8	-14	27.51	27.51	55.01	1070	2
27412.8	5958.8	-357	25.95	25.95	51.90	1660	2
31335.7	6521	-337	14.58	14.58	29.15	3619	2
24259.2	7376.7	-286	10.69	10.69	21.38	4636	2
37355.4	7926.6	-108	3.58	3.58	7.16	29260	2
33735.8	8179.6	-75	29.74	29.74	59.49	1124	2
13193.1	8445.1	-137	8.38	8.38	16.77	7790	2
39563.3	9126.8	-282	8.31	8.31	16.63	10117	2
4775.6	9226.7	91	13.09	13.09	26.19	5137	2
31612.3	9252.2	383	24.35	24.35	48.70	1466	2
14209.3	9580	-139	10.53	10.53	21.05	6897	2
32020.2	10902.5	-32	12.93	12.93	25.86	5692	2
18149.1	11726.8	-211	7.28	7.28	14.55	11690	2
37549.2	12575.3	-193	12.62	12.62	25.25	4051	2
11684.7	13339.6	-153	9.16	9.16	18.32	7372	2
8154.2	13417.5	380	11.40	11.40	22.80	7594	2
40278.1	13962.9	-226	37.59	37.59	75.17	1262	2
17349.6	14715.9	-206	4.40	4.40	8.81	26364	2
963.7	15399.1	-111	14.93	14.93	29.86	3993	2
20456.9	15373.8	162	10.10	10.10	20.21	9527	2
15357.1	16352.4	-28	26.59	26.59	53.18	1472	2
4583	16387.5	-213	29.37	29.37	58.73	1174	2
33649.7	16448.8	158	7.23	7.23	14.46	20566	2
12387.9	16739.8	-195	19.95	19.95	39.89	2041	2
27183.8	17429.8	-144	15.07	15.07	30.14	2846	2
23192.8	17439.1	-6	26.40	26.40	52.80	1289	2
27923.2	17847.8	-140	4.78	4.78	9.56	14562	2
30782.8	18822.3	92	14.95	14.95	29.91	5720	2
35481.8	19173.7	257	9.35	9.35	18.70	11598	2
1135	19330.1	-146	23.36	23.36	46.72	1478	2
29856	20179.7	272	17.52	17.52	35.04	4432	2
11526.9	20289.1	-356	13.40	13.40	26.80	5051	2
5100.9	22006.2	-198	14.15	14.15	28.31	5065	2
2121.2	22798	-94	32.76	32.76	65.52	1129	2
18409.5	24524.5	-154	21.08	21.08	42.15	1713	2
38746.2	25833.7	37	14.65	14.65	29.30	5529	2
8179.5	26220.4	-120	26.05	26.05	52.09	1836	2
40981.3	26752.1	323	8.67	8.67	17.33	12446	2
40532.8	27457.7	249	17.71	17.71	35.42	7317	2
19170.6	27637.5	-18	21.10	21.10	42.20	1701	2
37610.4	27869.8	97	6.90	6.90	13.80	15961	2
32120.5	29043.6	397	20.28	20.28	40.55	1936	2
354	29107.1	380	18.42	18.42	36.83	1825	2
25089.7	30066.9	-202	24.92	24.92	49.83	1621	2
17218.5	30313.8	-368	8.76	8.76	17.52	10892	2
30068.7	31443.1	-93	7.06	7.06	14.13	8943	2
2385.7	31917.4	-349	28.38	28.38	56.76	1599	2
31823.9	31952	246	6.41	6.41	12.81	17272	2
26184.2	32887.5	-55	9.94	9.94	19.88	9456	2
37365.9	32905.9	-210	13.21	13.21	26.42	4242	2
31624.5	34369.5	278	11.12	11.12	22.23	8103	2
21096.1	34597	-195	8.27	8.27	16.53	6102	2
12674.6	35331.5	369	31.30	31.30	62.60	1206	2
28158.3	35394.8	-52	5.44	5.44	10.88	18516	2
36581.1	35291.7	-144	10.48	10.48	20.96	6468	2
29360.1	35543.7	-147	4.52	4.52	9.04	19418	2
40506.2	36556.3	-68	8.17	8.17	16.34	12840	2
34169.8	36995	-223	4.69	4.69	9.37	27536	2
37874.2	36613.3	294	6.55	6.55	13.09	23476	2
28387	37250.6	-65	13.89	13.89	27.79	3031	2
9907.8	37848.4	-117	9.16	9.16	18.32	10179	2
21274.7	39775.2	324	10.67	10.67	21.34	6800	2
40223.6	39824.3	-374	12.13	12.13	24.26	5269	2
25457.6	40045.5	-307	4.87	4.87	9.75	28001	2
26529.7	40415.7	-182	9.07	9.07	18.13	11386	2
38648.7	1700.2	-138	29.11	29.11	58.22	1165	10
37859.4	2476.6	-296	22.11	22.11	44.23	3365	10
10774.4	5823.6	19	25.13	25.13	50.26	1106	10
30165.6	7054.6	-89	16.65	16.65	33.30	1979	10
40933.3	7714.8	318	30.26	30.26	60.52	1828	10
26130.2	8923.5	-371	30.24	30.24	60.48	1556	10
24247.3	9704.2	190	18.72	18.72	37.44	4246	10
19737.8	11286.5	-369	15.73	15.73	31.46	5124	10
32602.3	12455.2	92	31.63	31.63	63.26	1208	10
14577.4	13758.4	54	27.81	27.81	55.63	1175	10
10080.2	16753.3	-126	17.52	17.52	35.04	2035	10
34234.9	17342.9	-149	7.68	7.68	15.35	13420	10
631	18704.9	-55	18.16	18.16	36.31	2372	10
22196.1	20378.4	27	11.89	11.89	23.79	6155	10
37480.2	20244.9	231	15.05	15.05	30.10	3951	10
13918.5	22218.2	-361	13.85	13.85	27.69	7214	10
36432.9	22885.5	314	23.03	23.03	46.06	3366	10
39582.6	28886.8	-209	5.60	5.60	11.21	20972	10
36963.8	31881.4	46	21.60	21.60	43.19	2141	10
34053.3	32515.6	121	32.33	32.33	64.67	1374	10
23718.9	33481.7	348	34.83	34.83	69.66	1328	10
36562.7	35290.1	-145	6.01	6.01	12.01	14361	10
21994.7	35472.3	115	19.76	19.76	39.52	3614	10
6526.3	36957.1	-108	14.98	14.98	29.96	4032	10
39873.3	36836	-345	20.37	20.37	40.74	4298	10
28352.6	37276.8	-129	7.30	7.30	14.60	6023	10
9594.1	38668.8	-333	18.25	18.25	36.50	2977	10
30638.6	39227	-351	12.29	12.29	24.59	8398	10
40003.7	2432.8	244	33.49	33.49	66.98	1564	18
2308	2955	-53	22.91	22.91	45.83	1129	18
38159.8	3994.4	202	32.15	32.15	64.29	1613	18
39081.9	5542.6	234	33.89	33.89	67.78	1650	18
37240.6	11422.6	59	6.85	6.85	13.71	14417	18
5224.5	12973.8	380	20.98	20.98	41.97	1550	18
1365.8	13407.8	37	27.41	27.41	54.82	1076	18
28474.9	14518.9	-338	10.01	10.01	20.02	8439	18
36331.2	14968.8	-260	38.88	38.88	77.76	1274	18
23976.4	15046.8	-349	11.70	11.70	23.41	7797	18
7880.6	15189.3	-178	18.18	18.18	36.36	3136	18
19596.1	15129.9	114	20.02	20.02	40.03	2590	18
20459.6	15305.8	-60	10.76	10.76	21.52	4813	18
8320.2	16413.3	-49	12.74	12.74	25.48	5129	18
22512.2	16602.8	-67	21.76	21.76	43.52	2377	18
20598.1	20929.4	122	10.43	10.43	20.87	8788	18
22333.1	21347.1	296	30.64	30.64	61.28	1693	18
34340.8	21568.1	-373	38.25	38.25	76.49	1572	18
16825.5	22239.2	216	25.06	25.06	50.11	1972	18
24694	22261.1	-75	28.59	28.59	57.18	1205	18
8931.5	22509.9	-12	19.95	19.95	39.89	2678	18
25884.8	22996.1	-134	9.99	9.99	19.97	7809	18
24038.5	22948.3	211	14.27	14.27	28.54	6166	18
37544.8	23951.4	300	43.94	43.94	87.89	1184	18
38501.5	24528.7	-315	12.60	12.60	25.20	12030	18
38763.3	25165.4	120	14.65	14.65	29.30	6089	18
25639.4	26991.9	-124	13.52	13.52	27.04	7310	18
26516.4	28833.1	-91	3.96	3.96	7.91	24299	18
6904.3	30802.6	-43	28.94	28.94	57.89	1044	18
25895.1	31933.5	357	33.84	33.84	67.68	1294	18
38177.3	32141.5	-47	20.61	20.61	41.21	2659	18
15623	34612.4	184	14.20	14.20	28.40	3638	18
5680.1	34852.4	-298	33.04	33.04	66.08	1401	18
20664.7	35009.6	341	28.35	28.35	56.71	1645	18
31788.9	34938.8	63	29.72	29.72	59.44	1433	18
26775.2	35993.1	-368	24.23	24.23	48.47	2184	18
37871.6	36649.1	259	6.41	6.41	12.81	23106	18
28249.9	39562.8	3	8.15	8.15	16.30	12789	18
24807.8	2084.7	-285	25.46	25.46	50.92	1541	26
40053.8	2304.2	-70	34.08	34.08	68.15	1322	26
7269.4	5460.3	-244	28.85	28.85	57.70	1322	26
35390.6	6049.1	92	36.22	36.22	72.44	1156	26
36507.3	6167.5	52	14.06	14.06	28.12	4870	26
15438.4	7341.6	-33	17.99	17.99	35.98	2542	26
33490	10451.2	24	31.09	31.09	62.17	1045	26
3944.3	12648.2	-36	18.46	18.46	36.93	2182	26
5192.6	12932.6	375	32.29	32.29	64.57	1084	26
22533.1	13453.7	201	11.75	11.75	23.50	4162	26
999.5	15333.3	-9	26.73	26.73	53.46	1118	26
16724.1	16829.9	211	25.08	25.08	50.16	1622	26
35824.1	16810.9	43	19.55	19.55	39.09	2311	26
30760.9	18815.3	-35	15.10	15.10	30.19	3998	26
32852	18887	-370	5.13	5.13	10.27	19218	26
37475.4	18867	-17	18.84	18.84	37.68	2163	26
35503.7	19089.8	386	13.40	13.40	26.80	3551	26
27828.8	20708.6	262	33.11	33.11	66.22	1618	26
1156.8	24183.5	-169	9.66	9.66	19.31	9428	26
2613.6	25144	-80	28.28	28.28	56.57	1064	26
27927.2	30135.7	178	12.58	12.58	25.15	4416	26
26733.8	31079.3	21	25.41	25.41	50.82	1345	26
36899.8	31969.2	43	39.02	39.02	78.04	1047	26
23727.3	33577.3	278	27.86	27.86	55.72	1879	26
28365.1	37263.5	-229	10.24	10.24	20.49	4606	26
40092.1	37502.7	-24	16.63	16.63	33.25	3176	26
41176.3	37591.6	-163	23.76	23.76	47.52	1850	26
21002.6	38427.6	-270	7.21	7.21	14.41	14839	26
35355.6	5964	394	20.25	20.25	40.51	1731	34
28056.9	10366.8	-368	21.17	21.17	42.34	2230	34
33545	10523.5	-33	17.78	17.78	35.56	1970	34
13412.8	12888.5	-69	26.42	26.42	52.85	1125	34
11617.4	13334.3	48	12.72	12.72	25.43	4294	34
39392.4	14760.4	-155	21.57	21.57	43.14	2066	34
21053.2	15288.1	-390	19.92	19.92	39.85	3702	34
25419	16150	-193	26.16	26.16	52.33	1632	34
28340.9	16699.9	-275	24.26	24.26	48.51	2075	34
6089.4	23486.8	286	30.54	30.54	61.09	1440	34
20972.3	24028.8	-45	10.48	10.48	20.96	3711	34
21486.9	24950.5	-75	6.05	6.05	12.10	13035	34
23087.8	25106	-217	9.58	9.58	19.17	8865	34
17494	25355.9	397	22.96	22.96	45.92	1701	34
12014.7	25614	-223	11.02	11.02	22.04	8759	34
30055.7	26468.9	-378	22.91	22.91	45.83	2355	34
33062.9	29826.6	398	26.96	26.96	53.93	1458	34
27266.2	35030.4	161	16.04	16.04	32.08	5511	34
39850.6	35248.5	6	5.49	5.49	10.97	21474	34
20729.4	35239.8	-91	32.12	32.12	64.24	1133	34
18762.4	37282.6	-86	18.46	18.46	36.93	2416	34
28335.3	37284.9	-199	6.64	6.64	13.28	10430	34
36381.6	38243.9	-366	24.77	24.77	49.55	3511	34
40446.8	38680.3	-52	12.41	12.41	24.82	6248	34
22056.2	39271	-240	25.43	25.43	50.87	1622	34
33229.7	39622.8	384	38.57	38.57	77.15	1097	34
32833.8	2374.9	390	32.97	32.97	65.94	1028	42
16907.4	4871	-77	23.31	23.31	46.63	1291	42
31419.7	10458.2	-79	12.13	12.13	24.26	5788	42
10800.5	13516.3	-52	9.89	9.89	19.78	5932	42
33103.8	14395.5	-80	5.89	5.89	11.78	16363	42
34299.2	16478	48	19.43	19.43	38.86	1939	42
38675.8	19069.6	-45	11.35	11.35	22.70	6155	42
35529	19236.9	303	21.43	21.43	42.86	2742	42
31461.2	20730.6	-103	31.70	31.70	63.40	1050	42
20536.1	20944.1	333	24.52	24.52	49.03	2008	42
30596.4	21673	-351	20.68	20.68	41.35	3178	42
5949.4	23488.7	-36	30.61	30.61	61.23	1156	42
19146.8	26237.4	-30	29.27	29.27	58.55	1243	42
7388.8	27557.1	6	15.02	15.02	30.05	4465	42
26180.9	27519.5	21	5.79	5.79	11.59	18214	42
24897.8	27817.2	-82	36.86	36.86	73.71	1023	42
10895.6	29042.2	-77	21.88	21.88	43.76	1718	42
19578.7	29183.4	-174	17.71	17.71	35.42	3544	42
29831.5	29331	36	8.95	8.95	17.90	7786	42
3100.9	29547.4	-362	21.43	21.43	42.86	2134	42
30198.9	31250.5	188	8.29	8.29	16.58	11758	42
34276.1	31704.1	52	12.72	12.72	25.43	3398	42
31873.1	32442.1	-194	8.74	8.74	17.47	5358	42
11238.6	33251.1	37	11.35	11.35	22.70	4657	42
36641.6	34341.3	132	9.96	9.96	19.92	9455	42
20726.4	35140.7	73	13.82	13.82	27.65	5299	42
26757.5	35816.8	-247	33.65	33.65	67.31	1462	42
27124.8	36438	29	7.30	7.30	14.60	12077	42
10479.4	38739.6	16	19.50	19.50	39.00	1746	42
4660.4	39194.7	316	33.06	33.06	66.13	1321	42
738.1	39396.2	-188	23.90	23.90	47.81	1522	42
30453.3	39399.2	7	23.67	23.67	47.34	1495	42
9951.2	40236	-139	29.37	29.37	58.73	1359	42
16035.7	40051.9	66	14.77	14.77	29.53	4656	42
35595.7	690.4	48	15.35	15.35	30.71	3693	50
35276.1	7367	108	5.20	5.20	10.41	21284	50
38010.3	10165.1	-39	11.21	11.21	22.42	3660	50
8289.3	11207.5	-208	23.22	23.22	46.44	1587	50
26176.7	11162	-194	34.85	34.85	69.71	1227	50
21546.8	11245.9	-73	25.65	25.65	51.29	1215	50
23487.9	11581.1	19	20.49	20.49	40.98	1882	50
12813.1	11997.7	78	18.20	18.20	36.41	3193	50
35540.5	15002.8	-176	25.91	25.91	51.81	1841	50
21343.9	15607.8	135	40.74	40.74	81.48	1128	50
10947.5	18471.3	-135	26.31	26.31	52.61	1131	50
30232.1	18361.9	-194	27.72	27.72	55.44	1636	50
20898.4	18832.7	-215	15.90	15.90	31.79	4674	50
30754.9	18823.7	85	11.85	11.85	23.69	6359	50
38564.1	19886.8	27	6.43	6.43	12.86	14232	50
34720.4	21714.3	-37	32.36	32.36	64.72	1324	50
21406.2	24145.1	-339	8.55	8.55	17.10	10878	50
18400.6	24476.4	3	25.72	25.72	51.43	1640	50
3843.1	25969.8	-379	17.07	17.07	34.15	2781	50
31014.9	26732.2	-269	8.71	8.71	17.43	14389	50
26718.9	29102.9	399	35.00	35.00	69.99	1028	50
8293	31779.8	329	29.84	29.84	59.68	1426	50
36997.6	32118.7	-74	5.02	5.02	10.03	19469	50
32199.8	32992.9	107	20.16	20.16	40.32	1855	50
16399.6	33537.4	14	27.69	27.69	55.39	1355	50
23811	33601	58	27.74	27.74	55.48	1376	50
28487.4	33873.6	158	9.21	9.21	18.42	8122	50
9405.3	34753.6	387	31.84	31.84	63.68	1124	50
8363.1	35546.9	-242	30.66	30.66	61.32	1587	50
21997.9	35520.1	261	20.98	20.98	41.97	3083	50
28927.2	37731.2	105	8.50	8.50	17.00	12399	50
17608.5	38269.1	106	17.26	17.26	34.52	2568	50
14231.2	38697.3	-196	24.49	24.49	48.98	1657	50
22048.6	39351.8	-324	24.14	24.14	48.28	1838	50
34739.6	39817.7	-301	28.21	28.21	56.43	1905	50
11906.3	5316.8	-362	21.88	21.88	43.76	2337	58
24277.4	7338.5	-128	5.63	5.63	11.26	7698	58
25719.2	8217.3	-130	26.56	26.56	53.13	1381	58
37909.7	8274.5	-391	4.55	4.55	9.09	29389	58
19690.7	9076.2	-86	21.83	21.83	43.66	1372	58
37082.3	9411.9	239	20.32	20.32	40.65	3767	58
14217.4	9571.7	26	15.97	15.97	31.93	3202	58
21595.9	11190.3	132	7.61	7.61	15.21	10870	58
23431.6	11619.6	-46	24.14	24.14	48.28	1436	58
27391.4	13407.6	-11	15.61	15.61	31.23	3790	58
33097.9	14393.2	23	5.39	5.39	10.79	18138	58
34854.9	14714.6	-99	31.63	31.63	63.26	1091	58
13551.4	14986.6	335	14.74	14.74	29.48	3905	58
27626.4	16152.3	212	12.48	12.48	24.96	11117	58
25845.5	17525.4	312	33.98	33.98	67.97	1415	58
14898.8	18421.3	-366	32.40	32.40	64.81	1474	58
16407.3	20082.8	-206	4.83	4.83	9.66	19999	58
7611.8	24894.3	125	17.78	17.78	35.56	2220	58
26009.6	25700.3	-50	15.00	15.00	30.00	4037	58
25128.1	25896.4	158	33.28	33.28	66.55	1425	58
24560.6	31277.3	-168	26.78	26.78	53.55	1661	58
35402.2	32264.5	127	5.06	5.06	10.13	24040	58
37470.8	32762.2	15	33.11	33.11	66.22	1349	58
34764	33232.1	-64	46.72	46.72	93.45	1495	58
15365.7	35228.2	-195	18.11	18.11	36.22	3557	58
37906.4	35304	-278	6.05	6.05	12.10	20944	58
14738.4	36164.2	-11	23.57	23.57	47.15	1803	58
27256.9	37378.7	-254	25.39	25.39	50.77	1944	58
7502.5	38309.8	395	25.74	25.74	51.48	1313	58
12253.7	38864.6	-361	31.23	31.23	62.45	1633	58
38372.2	1080.6	-248	24.66	24.66	49.31	2621	66
34285.7	4757	-164	12.91	12.91	25.81	4240	66
33664.1	5274.6	15	18.44	18.44	36.88	2401	66
29123	7014.9	389	31.09	31.09	62.17	1105	66
40081.6	6982.6	-118	19.00	19.00	38.01	2877	66
7603	8392.5	277	25.17	25.17	50.35	1807	66
8832	9763.1	103	28.68	28.68	57.37	1303	66
40075.8	10938.6	246	28.12	28.12	56.24	1977	66
19719	11256.9	84	20.91	20.91	41.82	1743	66
36338.9	13011.1	254	26.82	26.82	53.65	2074	66
1417.2	13380.2	24	29.44	29.44	58.88	1049	66
38683.4	13576.3	-50	38.67	38.67	77.34	1214	66
17413.2	13755.1	-316	18.84	18.84	37.68	3762	66
26226.9	14572.7	-314	23.50	23.50	47.01	2602	66
32905.5	14683.8	252	8.76	8.76	17.52	15783	66
13584.1	15049.5	-119	11.70	11.70	23.41	7046	66
1158.8	15233.1	-109	30.03	30.03	60.05	1153	66
26859.1	17426.5	61	33.21	33.21	66.41	1250	66
34027	18342.6	391	8.95	8.95	17.90	8970	66
24650.7	18339.8	55	17.64	17.64	35.28	2320	66
20907.4	18756.5	-180	9.61	9.61	19.22	8712	66
14851.1	20245.3	237	35.68	35.68	71.36	1428	66
6935.1	20720.9	267	16.67	16.67	33.35	4302	66
19032.4	21170.8	252	20.39	20.39	40.79	3689	66
33188	23473.2	95	37.70	37.70	75.41	1299	66
9549.3	25541.8	-278	9.82	9.82	19.64	11638	66
19195	26133	-288	50.73	50.73	101.45	1042	66
34809.2	28298.9	-200	16.44	16.44	32.88	2905	66
19529.2	29261.5	-241	19.92	19.92	39.85	2324	66
27831.1	30206.7	173	8.76	8.76	17.52	7657	66
23733.9	30397.2	367	37.04	37.04	74.09	1163	66
9257.9	30961.7	-215	15.68	15.68	31.37	4066	66
26655.8	31364.6	127	39.26	39.26	78.52	1068	66
4396.3	31527.4	131	18.70	18.70	37.40	2406	66
36456.4	31442.3	-187	17.10	17.10	34.19	3375	66
10336.7	31858.8	232	8.88	8.88	17.76	11697	66
14309	33868.8	68	10.10	10.10	20.21	7695	66
22161.1	34703.5	23	6.62	6.62	13.24	18873	66
32895.8	35085.5	-382	22.35	22.35	44.70	2520	66
30031.4	35683.7	158	23.01	23.01	46.02	3004	66
40508.2	36510.6	-141	17.22	17.22	34.43	3075	66
26803.4	38510	-45	11.14	11.14	22.28	5349	66
33280.9	3099.4	-37	22.42	22.42	44.84	1477	74
31261.5	6543.5	-257	10.67	10.67	21.34	5823	74
37751.6	9565.5	195	6.95	6.95	13.89	11830	74
16512	10105.4	159	34.50	34.50	69.00	1238	74
22549.7	13499	-39	9.51	9.51	19.03	7195	74
22462.7	14011.1	-17	8.50	8.50	17.00	8160	74
33914.8	14042.8	-72	24.28	24.28	48.56	1279	74
30744.8	20449.2	389	33.11	33.11	66.22	1228	74
24733.5	22309.8	-56	31.70	31.70	63.40	1133	74
37581.1	22425.8	113	29.65	29.65	59.30	1863	74
17395.6	23102.4	-317	13.87	13.87	27.74	4962	74
26010.6	25670.7	-246	10.60	10.60	21.20	7351	74
13936.6	25977.9	-139	23.15	23.15	46.30	2089	74
38336.7	26024.8	315	15.85	15.85	31.70	3983	74
39153.7	26918.9	-71	7.16	7.16	14.32	13883	74
5144.9	27253.3	-226	43.19	43.19	86.38	1058	74
7616.4	29621.9	-275	7.61	7.61	15.21	11165	74
29295.9	31814.2	63	13.38	13.38	26.75	3825	74
30609	33392.9	-166	6.83	6.83	13.66	12688	74
32806.9	36952	-79	9.16	9.16	18.32	6689	74
27011.1	38705.5	-184	7.98	7.98	15.97	12357	74
28983.2	39431.2	-322	17.07	17.07	34.15	3289	74
19252	3810.4	59	12.06	12.06	24.12	4621	82
33712.8	5212.8	230	19.22	19.22	38.43	2400	82
34685.1	5460.1	-57	14.58	14.58	29.15	4030	82
9276.8	6410.7	-35	17.17	17.17	34.34	3496	82
39887	7220.4	395	17.99	17.99	35.98	3254	82
7674.9	8428.4	-60	18.58	18.58	37.16	1969	82
8879.7	9009.2	-252	13.78	13.78	27.55	5338	82
37784.8	9574.3	97	8.83	8.83	17.66	7987	82
24252.6	9780.5	-289	30.03	30.03	60.05	1525	82
5247.8	12975.4	-183	9.73	9.73	19.45	9889	82
35101.4	13296.6	-90	5.89	5.89	11.78	17051	82
23126.4	13645	-57	10.39	10.39	20.77	9303	82
33826.1	13965.1	7	24.49	24.49	48.98	1529	82
22424.4	14033.6	-208	17.36	17.36	34.71	2895	82
23933.9	14978.9	-352	17.87	17.87	35.75	4786	82
22295.9	17408.1	-288	6.99	6.99	13.99	19198	82
39787.8	17446.8	399	29.41	29.41	58.83	1293	82
27510.9	18380.4	-88	28.97	28.97	57.93	1232	82
37558.3	20347.9	-5	4.80	4.80	9.61	21740	82
41343.9	20363.8	368	39.80	39.80	79.60	1208	82
4734.4	21184.4	12	20.18	20.18	40.36	2736	82
38656.2	21741.5	336	28.90	28.90	57.79	1700	82
25874.1	22988.7	-145	21.85	21.85	43.71	1898	82
7725.4	23797.7	-275	30.19	30.19	60.38	1369	82
12044.9	25633.6	249	15.05	15.05	30.10	4943	82
13984.3	26549.4	146	20.37	20.37	40.74	3124	82
38957.7	26613.9	146	23.03	23.03	46.06	3595	82
26153.1	27470.5	362	21.03	21.03	42.06	2217	82
24743.1	28272.7	-33	18.60	18.60	37.21	2901	82
19521.9	29194.7	-382	29.72	29.72	59.44	1614	82
31825	31770.1	339	27.25	27.25	54.49	1678	82
31833.8	32440.8	-46	9.63	9.63	19.26	5252	82
1015.2	32737.1	-56	30.73	30.73	61.47	1025	82
16457.1	35713.8	263	28.57	28.57	57.13	1871	82
35358.3	37037.4	373	14.91	14.91	29.81	3301	82
17654.3	38225.5	48	13.89	13.89	27.79	4224	82
6683.7	38442.1	-77	14.88	14.88	29.77	3216	82
23983.8	38387.1	-322	8.36	8.36	16.72	12542	82
31204.3	40074.9	375	41.19	41.19	82.38	1086	82
36202.3	40407.4	-82	30.90	30.90	61.80	1206	82
41136.6	2203.7	-143	22.54	22.54	45.07	1595	90
33563.9	5767.8	88	10.41	10.41	20.82	7593	90
36823.9	8083.9	-132	12.58	12.58	25.15	4236	90
8893.8	9093.6	390	27.18	27.18	54.35	1092	90
19678.3	9116.3	-131	12.34	12.34	24.68	5906	90
14181.6	9494.3	-5	16.98	16.98	33.96	2423	90
31442	10449.3	-95	13.99	13.99	27.98	4281	90
12822.2	12007.6	-97	13.02	13.02	26.05	3488	90
35881	12352.6	-159	14.06	14.06	28.12	4927	90
22575.2	14774	283	22.75	22.75	45.50	2381	90
19697.8	15288.2	187	31.20	31.20	62.41	1437	90
9940	15566.3	-60	11.28	11.28	22.56	4457	90
36089.8	15445.3	-375	27.53	27.53	55.06	2982	90
22299.6	17386.8	-265	10.62	10.62	21.24	8168	90
34031.3	18347.9	106	9.44	9.44	18.89	8915	90
8948.5	22523.4	-204	17.69	17.69	35.37	3567	90
31055.4	22463.7	-216	31.58	31.58	63.16	1691	90
11375.2	23530.3	-199	11.87	11.87	23.74	5505	90
7263.6	26409.4	-268	33.11	33.11	66.22	1295	90
28566.2	27446	-221	16.67	16.67	33.35	3099	90
6412.5	28082.8	-8	25.76	25.76	51.53	1119	90
2389.8	32158.8	120	12.01	12.01	24.02	4765	90
28364.8	33641.3	371	33.98	33.98	67.97	1268	90
4590.4	33861.5	-282	28.61	28.61	57.23	1679	90
37413.9	35439.8	-156	7.37	7.37	14.74	12326	90
26761.1	36344.8	152	17.52	17.52	35.04	4106	90
32281.1	36755.4	-143	30.21	30.21	60.43	1689	90
2044.3	38386.9	-342	28.33	28.33	56.66	1794	90
33307.7	39328.2	267	24.80	24.80	49.60	2379	90
39413.1	776.4	-117	20.98	20.98	41.97	1720	98
5630.8	2837.8	201	19.69	19.69	39.38	2161	98
24243.3	7385.7	-249	7.96	7.96	15.92	8692	98
30146.3	7269.7	-126	16.67	16.67	33.35	3140	98
34347.1	8927.2	70	23.90	23.90	47.81	2531	98
10417.9	11171.6	-322	11.89	11.89	23.79	8232	98
19738	11273	-297	10.13	10.13	20.25	8998	98
8343.2	12947.5	9	24.54	24.54	49.08	1311	98
27401	13279.6	398	21.12	21.12	42.25	1658	98
23142.5	13741.4	272	40.20	40.20	80.40	1510	98
33613.8	15420.2	63	9.73	9.73	19.45	7694	98
19743.4	15739	-184	19.50	19.50	39.00	3549	98
33675.6	16468.8	-88	12.20	12.20	24.40	3454	98
34880.3	16619.2	-75	7.23	7.23	14.46	8955	98
22287.9	17423.8	-66	11.04	11.04	22.09	5968	98
17515	18752.5	-249	17.47	17.47	34.95	4149	98
26314.9	19333	311	27.04	27.04	54.07	1822	98
23663.5	19770	9	27.34	27.34	54.68	1328	98
8963.2	22516.7	4	22.07	22.07	44.13	1426	98
8016.4	22825.4	-186	26.54	26.54	53.08	1425	98
25223.2	28895.2	95	31.51	31.51	63.02	1468	98
26447.9	28896.9	-17	19.69	19.69	39.38	2263	98
36228.1	30406.6	-217	15.19	15.19	30.38	6625	98
33719.6	30434.6	-134	21.01	21.01	42.01	2574	98
31264.3	30639.3	-36	9.68	9.68	19.36	8548	98
37020.3	31931	398	38.43	38.43	76.87	1080	98
28895.8	34084.1	-84	10.88	10.88	21.76	5368	98
14346.3	37686.4	-47	29.88	29.88	59.77	1509	98
29489.5	38599.9	116	6.62	6.62	13.24	14168	98
33236.6	39207.8	-46	15.07	15.07	30.14	4425	98
26454.9	39448.1	271	26.59	26.59	53.18	3070	98
41175.3	2256.6	64.0063	15.40	15.40	30.80	3094	106
29012.6	4182.6	-216.994	18.18	18.18	36.36	2082	106
38198.5	4401.5	80.0063	12.18	12.18	24.35	5675	106
38343.6	4952.4	290.006	11.99	11.99	23.97	7268	106
17858.1	6007.6	263.006	26.94	26.94	53.88	1487	106
37520.5	6695.4	153.006	10.67	10.67	21.34	8451	106
40108.6	7051.2	-168.994	14.41	14.41	28.83	3512	106
30106.1	7141.6	163.006	32.31	32.31	64.62	1320	106
38639.4	7916	331.006	16.67	16.67	33.35	5176	106
5712	10051.7	-269.994	19.88	19.88	39.75	2734	106
32942	10000.9	-109.994	12.20	12.20	24.40	3956	106
23546.5	11515.8	258.006	18.75	18.75	37.49	4267	106
35908.3	18176.4	-62.9937	10.17	10.17	20.35	5643	106
30831.2	18793.3	149.006	32.76	32.76	65.52	1701	106
23650	19573.6	334.006	20.04	20.04	40.08	2504	106
18999.5	21143	298.006	25.34	25.34	50.68	1909	106
8027.2	25278.3	-15.9937	15.10	15.10	30.19	3583	106
5309.2	25706.8	-139.994	31.44	31.44	62.88	1116	106
12029.8	25613.3	-179.994	16.27	16.27	32.55	3381	106
26004.4	25698.4	77.0063	10.10	10.10	20.21	8161	106
32154.9	29098.2	307.006	15.52	15.52	31.04	4703	106
26112.7	30153.2	-52.9937	26.14	26.14	52.28	1368	106
30438.4	30446.8	-253.994	17.19	17.19	34.38	4506	106
13799.5	30686.7	-16.9937	16.23	16.23	32.45	2382	106
5376.9	32625.5	-217.994	12.48	12.48	24.96	3043	106
33503.5	33177.4	328.006	17.33	17.33	34.67	3112	106
16744.2	33493.2	-316.994	8.64	8.64	17.29	12318	106
18786.9	34428.2	-95.9937	34.88	34.88	69.76	1187	106
20750.5	35385	-27.9937	8.55	8.55	17.10	10518	106
6985.3	35983.7	-118.994	28.02	28.02	56.05	1428	106
28844	36304.9	-144.994	9.30	9.30	18.60	5439	106
29511.1	37621.6	289.006	23.69	23.69	47.38	3124	106
37613.8	38965.8	367.006	30.69	30.69	61.37	1663	106
32374.2	39042.1	-183.994	23.93	23.93	47.85	1739	106
25620.6	2500.8	33.0229	23.64	23.64	47.29	1254	114
37565.4	4293.7	356.023	25.20	25.20	50.40	1860	114
39561.6	4658.3	-101.977	8.78	8.78	17.57	8738	114
24873.5	5583.4	20.0229	19.92	19.92	39.85	1338	114
17343.6	9275.6	-58.9771	25.83	25.83	51.67	1243	114
34781.3	9610.3	124.023	15.38	15.38	30.76	3950	114
23486.4	11506.2	173.023	10.62	10.62	21.24	9320	114
12799.3	12016.2	-6.97707	28.14	28.14	56.28	1215	114
11914.1	12662.2	299.023	14.13	14.13	28.26	4321	114
12455.1	14173	-395.977	18.23	18.23	36.46	4839	114
14358.9	14240.9	82.0229	21.69	21.69	43.38	1841	114
31796.9	15953.4	95.0229	11.78	11.78	23.55	4875	114
22318.9	17167.1	-372.977	29.30	29.30	58.59	1777	114
19523.4	18407.9	-329.977	14.34	14.34	28.68	5517	114
30792.6	18815.1	-136.977	13.00	13.00	26.00	7014	114
23628	19483.1	317.023	20.68	20.68	41.35	3867	114
28601.3	20124.2	-40.9771	25.01	25.01	50.02	1533	114
18202.2	21481.3	53.0229	18.56	18.56	37.11	2021	114
39968.7	22929.8	152.023	16.06	16.06	32.12	5575	114
34496	24436.4	351.023	38.55	38.55	77.10	1142	114
26048.8	25626.7	52.0229	31.04	31.04	62.08	1532	114
37399.7	26059.7	-305.977	33.02	33.02	66.03	2685	114
12811.5	26726.6	27.0229	18.58	18.58	37.16	1870	114
24769.2	28330.3	40.0229	13.66	13.66	27.32	4865	114
19775.7	30333.4	384.023	27.29	27.29	54.59	1379	114
10319	31409.3	390.023	19.57	19.57	39.14	2061	114
36824	31391.3	261.023	42.63	42.63	85.25	1517	114
31254.7	32888.8	357.023	12.13	12.13	24.26	4302	114
41249.4	33688.2	380.023	28.24	28.24	56.47	1777	114
25509.7	34390.7	-328.977	37.82	37.82	75.64	1325	114
13836.4	34770	-69.9771	13.28	13.28	26.56	3763	114
40933.1	35150.1	-357.977	28.54	28.54	57.09	2228	114
31116.1	35261.5	-316.977	6.99	6.99	13.99	15961	114
12616.3	35488.4	289.023	31.79	31.79	63.59	1436	114
26974.3	37329.1	350.023	30.31	30.31	60.62	1514	114
28889.7	37705.2	132.023	21.20	21.20	42.39	2664	114
9510	38664.1	-41.9771	19.33	19.33	38.67	2176	114
38165.5	39653.7	-38.9771	5.16	5.16	10.31	24015	114
38957.4	1510.2	43.0396	24.61	24.61	49.22	1608	122
39241.7	3268.2	-197.96	34.83	34.83	69.66	1196	122
16991.4	4944	-30.9604	11.59	11.59	23.17	6472	122
36352.9	5423.8	264.04	11.96	11.96	23.93	11380	122
30145.1	7205.3	204.04	10.13	10.13	20.25	11725	122
37757.1	9513	-73.9604	11.68	11.68	23.36	4247	122
40107.3	9613.2	26.0396	31.98	31.98	63.96	1132	122
33511.9	11631.8	-173.96	6.64	6.64	13.28	15215	122
35013.9	13237.7	277.04	29.86	29.86	59.72	1713	122
14606.2	13703.4	-146.96	21.71	21.71	43.43	2111	122
21051.1	15290	395.04	25.06	25.06	50.11	1535	122
19658.7	15704.5	252.04	24.73	24.73	49.45	3420	122
4545.2	16335	358.04	22.73	22.73	45.45	1709	122
28304.5	16479.3	-214.96	20.35	20.35	40.69	2779	122
7723.8	17603.5	225.04	38.55	38.55	77.10	1200	122
27443.6	18424.1	-247.96	23.90	23.90	47.81	2939	122
20396.2	19026.3	164.04	16.63	16.63	33.25	2960	122
33536.5	21112.8	-127.96	27.67	27.67	55.34	1465	122
5142.2	21975.9	-330.96	28.97	28.97	57.93	1677	122
37343.4	22308.4	322.04	19.12	19.12	38.25	2800	122
9412.3	22688.5	-186.96	27.18	27.18	54.35	1724	122
19626.8	22748.3	-275.96	37.35	37.35	74.70	1296	122
28114.1	22515.8	-197.96	38.25	38.25	76.49	1325	122
38725.5	25174.7	-14.9604	37.40	37.40	74.79	1122	122
41109.1	27746.4	-334.96	28.64	28.64	57.27	2452	122
39894.3	32739.4	272.04	24.44	24.44	48.89	2552	122
34678.7	33123.5	-109.96	22.58	22.58	45.17	2318	122
22288.8	33336.9	228.04	12.65	12.65	25.29	8833	122
20910.4	34359.1	265.04	16.48	16.48	32.97	6022	122
7310.3	34681.4	14.0396	31.02	31.02	62.03	1245	122
30014.6	35670.3	-19.9604	21.83	21.83	43.66	1965	122
30557.7	36469.9	-375.96	31.58	31.58	63.16	1854	122
29608.1	36974.2	-104.96	26.16	26.16	52.33	1582	122
24051.3	38386.4	57.0396	23.76	23.76	47.52	1781	122
38101.8	39062.4	-29.9604	7.56	7.56	15.12	10010	122
30163.7	6939.9	394.056	33.39	33.39	66.79	1034	130
30279.5	8215.8	-70.9437	8.60	8.60	17.19	8789	130
21609.9	9092.2	-66.9437	13.59	13.59	27.18	4963	130
29605.9	9253.7	-96.9437	7.91	7.91	15.83	10125	130
31607.9	9173.1	-155.944	12.67	12.67	25.34	5408	130
12870.7	12003.4	-261.944	20.09	20.09	40.18	2815	130
37535.3	12599.2	-65.9437	9.40	9.40	18.79	9775	130
33148.8	14478.8	-246.944	26.89	26.89	53.79	1788	130
13588.2	15082.5	-3.94371	21.20	21.20	42.39	1813	130
33439.3	15573.2	156.056	21.34	21.34	42.67	2352	130
38121.2	18584.5	-250.944	30.94	30.94	61.89	1655	130
20399.4	19020.6	379.056	22.18	22.18	44.37	2079	130
23179.8	19332.7	67.0563	13.87	13.87	27.74	3017	130
11488.1	19840.2	-132.944	32.00	32.00	64.01	1219	130
29852.9	20217	-342.944	14.65	14.65	29.30	6554	130
19153.7	22954.2	-59.9437	13.97	13.97	27.93	4468	130
27225.2	23016.1	327.056	43.52	43.52	87.04	1165	130
14859.4	24697.3	387.056	32.62	32.62	65.23	1069	130
17381.5	25296.1	351.056	35.68	35.68	71.36	1270	130
40530.6	25594.8	330.056	9.82	9.82	19.64	9123	130
28548.1	27429.6	-195.944	39.59	39.59	79.18	1229	130
34946.9	30625.4	-151.944	6.19	6.19	12.39	16992	130
13825.8	30729.5	258.056	19.95	19.95	39.89	2753	130
12906.5	32108.3	124.056	42.34	42.34	84.69	1002	130
39843.6	32934.5	-286.944	29.72	29.72	59.44	2263	130
23791.9	33275.7	149.056	34.17	34.17	68.34	1354	130
20798.2	34349.8	-58.9437	24.70	24.70	49.41	1350	130
35595.5	34494.6	-193.944	6.83	6.83	13.66	13603	130
21945.3	35477.9	-200.944	14.67	14.67	29.34	5196	130
32298.8	36372.5	-184.944	6.41	6.41	12.81	15819	130
30301.4	37626.2	-220.944	4.85	4.85	9.70	21847	130
34515.4	38295.1	-123.944	22.75	22.75	45.50	1811	130
36577.8	38245.6	-382.944	31.13	31.13	62.27	1859	130
17581.5	38312.6	370.056	14.95	14.95	29.91	3827	130
1491.4	39076.2	386.056	28.66	28.66	57.32	1108	130
19376.3	39397.8	365.056	12.95	12.95	25.91	5644	130
3075	40166.8	352.056	21.71	21.71	43.43	1861	130
17958.4	2576.2	-101.927	21.60	21.60	43.19	1109	138
37545	4203.5	-120.927	18.11	18.11	36.22	2304	138
39189.8	5506.2	-173.927	16.20	16.20	32.40	4862	138
31247.9	6564.9	-173.927	10.69	10.69	21.38	6887	138
23556	6637.8	27.073	19.15	19.15	38.29	2734	138
2710.8	7251.5	394.073	28.45	28.45	56.90	1048	138
24120.6	7789.8	-123.927	7.89	7.89	15.78	10675	138
30294.6	8199.7	-88.927	12.53	12.53	25.06	4334	138
29599.4	9269.8	-35.927	16.32	16.32	32.64	2724	138
37983.5	10144.4	-96.927	4.33	4.33	8.67	21945	138
24510.9	11804.7	399.073	18.58	18.58	37.16	1919	138
7970.2	12054.1	-174.927	15.24	15.24	30.47	3297	138
35324.9	12879.1	-191.927	5.56	5.56	11.12	18274	138
21044	16043.1	-61.927	18.13	18.13	36.27	2292	138
36896.4	16869.8	357.073	36.34	36.34	72.68	1238	138
9241.4	17830.2	-372.927	24.52	24.52	49.03	1865	138
702.9	18622.2	6.07297	28.59	28.59	57.18	1141	138
39610.3	21327	-374.927	24.12	24.12	48.23	3821	138
11728.9	21329.3	256.073	21.29	21.29	42.58	2638	138
21786.4	22221.3	-77.927	19.05	19.05	38.10	3523	138
27509.2	22143	247.073	23.03	23.03	46.06	2836	138
35536	22331.8	254.073	34.03	34.03	68.06	1699	138
17987.5	23653.8	-70.927	8.69	8.69	17.38	5866	138
8028.5	25297.1	48.073	21.83	21.83	43.66	1602	138
19774.9	25335.5	-184.927	24.33	24.33	48.65	1751	138
40144.1	25673.6	-97.927	12.15	12.15	24.30	4397	138
40486.3	29145.4	261.073	29.70	29.70	59.39	1994	138
34923.5	30692.9	-239.927	19.95	19.95	39.89	2858	138
26639.3	31266.3	385.073	26.80	26.80	53.60	1579	138
1968.8	31225.5	-119.927	24.75	24.75	49.50	1195	138
33732.2	33681.8	-165.927	39.35	39.35	78.70	1122	138
32784.3	36416.1	2.07297	10.83	10.83	21.67	4994	138
25827.8	36899.4	-116.927	19.81	19.81	39.61	3002	138
20951.1	38365.4	-142.927	9.66	9.66	19.31	6743	138
27718.6	39549.4	-358.927	12.55	12.55	25.10	5359	138
37005.8	1497.7	-56.9103	12.72	12.72	25.43	4627	146
11715.9	2232.2	-346.91	21.22	21.22	42.44	2137	146
30407.6	2632.5	388.09	31.84	31.84	63.68	1008	146
4311.5	5388.2	167.09	25.20	25.20	50.40	1396	146
14242.2	6608.7	374.09	29.01	29.01	58.03	1082	146
23500	11502.9	158.09	13.80	13.80	27.60	5853	146
20366.8	12512.6	-170.91	14.34	14.34	28.68	2828	146
29710.2	12677.3	79.0897	28.64	28.64	57.27	1481	146
34856.2	14427.5	393.09	23.64	23.64	47.29	2310	146
31713.4	14605.5	-169.91	16.89	16.89	33.77	3370	146
33443.5	15677.8	66.0897	17.29	17.29	34.57	3348	146
35933.3	17983.1	-104.91	14.95	14.95	29.91	3508	146
17929.6	18447.4	398.09	22.96	22.96	45.92	1578	146
22119.8	20807.5	153.09	20.96	20.96	41.92	2203	146
14653.7	22810.1	158.09	27.88	27.88	55.77	1397	146
12055.2	25649	-38.9103	29.15	29.15	58.31	1189	146
7607.4	28156.8	-363.91	17.85	17.85	35.70	2565	146
24801.1	28368.2	164.09	8.29	8.29	16.58	15487	146
10933.8	28925.7	4.08965	12.53	12.53	25.06	4899	146
33050.1	30057.9	224.09	12.29	12.29	24.59	7538	146
10373.7	31535.9	-61.9103	29.88	29.88	59.77	1077	146
23890.1	32495.8	36.0897	24.85	24.85	49.69	1552	146
39124	34116.1	-346.91	32.73	32.73	65.47	1979	146
20768.5	35176.3	394.09	22.96	22.96	45.92	1835	146
24433.7	36412.4	358.09	34.55	34.55	69.10	1204	146
39021.4	39158.9	300.09	20.82	20.82	41.64	3766	146
36741.6	581.5	-288.894	18.89	18.89	37.77	3743	154
38317.6	1030.6	-24.8937	15.47	15.47	30.94	4039	154
14763.5	972.9	359.106	32.52	32.52	65.05	1008	154
7395.7	1823.7	-59.8937	24.33	24.33	48.65	1201	154
11706.7	2249.9	67.1063	23.60	23.60	47.19	1411	154
12528.6	2248.3	-158.894	28.45	28.45	56.90	1012	154
14531.9	3404.5	-149.894	25.46	25.46	50.92	1095	154
36352.6	5413.5	392.106	19.69	19.69	39.38	2602	154
7278.3	5466.9	-377.894	29.01	29.01	58.03	1599	154
10545.3	11241.3	-61.8937	25.43	25.43	50.87	1131	154
27978.2	11346.3	-45.8937	8.60	8.60	17.19	6726	154
20446.6	13741.4	0.106335	13.00	13.00	26.00	4508	154
33559.4	15414.3	180.106	7.49	7.49	14.98	11477	154
34239.2	17419.6	-325.894	7.39	7.39	14.79	14713	154
26284.7	19399.2	268.106	34.31	34.31	68.62	1678	154
10729.8	22116.4	53.1063	27.55	27.55	55.11	1407	154
40131.9	22249.8	50.1063	26.26	26.26	52.52	1754	154
27317.6	23146.1	-364.894	31.53	31.53	63.07	1801	154
39602.6	23809.3	-202.894	16.67	16.67	33.35	4676	154
30406	24857.4	108.106	35.68	35.68	71.36	1152	154
36147.2	28589.1	189.106	34.08	34.08	68.15	1648	154
14224.1	30327.4	-72.8937	23.31	23.31	46.63	1796	154
36947.2	32189.5	-100.894	8.71	8.71	17.43	6213	154
29396.1	34440.3	34.1063	5.49	5.49	10.97	15491	154
29824.8	37026	-395.894	12.72	12.72	25.43	4937	154
29499.1	38556.8	-36.8937	5.65	5.65	11.30	15743	154
9530.5	38659.3	-132.894	15.85	15.85	31.70	2657	154
35357.8	39412.2	130.106	8.15	8.15	16.30	15233	154
16835.3	938.6	330.123	33.32	33.32	66.65	1022	162
37065.6	1450	224.123	33.06	33.06	66.13	1526	162
41139.2	2233.7	197.123	14.04	14.04	28.07	4054	162
11756.9	2339.1	367.123	24.30	24.30	48.61	1367	162
6618.4	2858.5	-196.877	17.64	17.64	35.28	1856	162
41009.3	7395.9	110.123	15.12	15.12	30.24	3946	162
1270.7	9565.4	360.123	28.54	28.54	57.09	1262	162
28009.2	11339.9	-339.877	8.41	8.41	16.81	9225	162
22626.8	13414	-251.877	26.23	26.23	52.47	1740	162
8253.9	16504.1	-157.877	13.05	13.05	26.09	5905	162
12508.6	17562.4	-133.877	29.56	29.56	59.11	1217	162
22637.1	18112.7	-210.877	25.65	25.65	51.29	1652	162
36981.3	20984	-4.87699	20.70	20.70	41.40	2130	162
37645	21765.9	35.123	16.93	16.93	33.86	4165	162
12103.8	22645.6	-164.877	27.25	27.25	54.49	1533	162
25995.2	25689.1	62.123	10.34	10.34	20.68	6433	162
12799.1	26691	-140.877	11.40	11.40	22.80	9450	162
26244	27525.5	-372.877	26.78	26.78	53.55	2335	162
15304.2	31442.7	81.123	35.14	35.14	70.27	1123	162
6538.9	31956.8	68.123	10.83	10.83	21.67	7231	162
31375.3	33168.3	-317.877	21.17	21.17	42.34	2869	162
28058.2	33625.3	120.123	5.79	5.79	11.59	20786	162
39407	34556.6	-75.877	5.65	5.65	11.30	16495	162
16969.8	35079.8	28.123	21.81	21.81	43.61	1717	162
36563.1	35280	-318.877	29.67	29.67	59.35	3051	162
12685.7	35482.7	85.123	35.91	35.91	71.83	1087	162
29273.2	35884.9	88.123	9.66	9.66	19.31	5984	162
29836.2	36416.2	-150.877	5.53	5.53	11.07	12453	162
14323.7	36866.9	-199.877	10.97	10.97	21.95	5245	162
33221.4	38507	103.123	24.75	24.75	49.50	1869	162
29484.6	38550.7	-260.877	4.69	4.69	9.37	29907	162
14284.4	38714.5	-193.877	8.88	8.88	17.76	5550	162
4690.2	38986.1	-50.877	22.80	22.80	45.59	1339	162
7264.6	434.9	5.13969	28.52	28.52	57.04	1144	170
38365	1082.1	-291.86	27.25	27.25	54.49	1975	170
34679.5	5548.8	242.14	27.60	27.60	55.20	1982	170
23581.6	6136.4	211.14	10.97	10.97	21.95	8613	170
32022.9	10927	-163.86	12.55	12.55	25.10	4656	170
29085.7	13615.2	-133.86	10.74	10.74	21.48	8228	170
23482.3	15550.1	-223.86	18.13	18.13	36.27	4575	170
14607	16738.4	19.1397	28.10	28.10	56.19	1174	170
8473.3	17931.8	-0.860305	16.37	16.37	32.73	1882	170
22572	18001.3	4.13969	34.97	34.97	69.94	1156	170
13464.3	18173.4	13.1397	28.02	28.02	56.05	1319	170
21643.4	18763.5	3.13969	10.46	10.46	20.91	7252	170
36348.5	20353.7	109.14	34.24	34.24	68.48	1246	170
38819.5	25203.6	-8.8603	15.99	15.99	31.98	5855	170
39185.4	29942	90.1397	25.91	25.91	51.81	1966	170
18967.4	31810.5	-76.8603	29.23	29.23	58.45	1067	170
6555.4	31859.8	-341.86	23.17	23.17	46.35	2351	170
33959.9	33008.1	22.1397	5.89	5.89	11.78	12117	170
1403.8	33241.7	108.14	28.83	28.83	57.65	1187	170
36772.7	34441.1	-220.86	7.28	7.28	14.55	8777	170
26765.1	34700.3	399.14	15.47	15.47	30.94	3669	170
38980.9	35852	-59.8603	7.72	7.72	15.45	10447	170
35210.9	37169.8	136.14	36.53	36.53	73.05	1235	170
29523.5	38335.3	-244.86	21.12	21.12	42.25	2271	170
39073.3	39094.6	267.14	15.21	15.21	30.43	8184	170
23800.1	39706	268.14	27.55	27.55	55.11	1827	170
36798.1	40220.5	-131.86	24.07	24.07	48.14	1953	170
14937.1	560.2	369.156	22.56	22.56	45.12	1544	178
20155	1454.9	-231.844	24.80	24.80	49.60	1480	178
35282.1	4614.6	-268.844	12.58	12.58	25.15	6979	178
16908.7	4912.7	-357.844	22.44	22.44	44.89	2098	178
6546.1	7607.5	-211.844	24.85	24.85	49.69	1334	178
30270.4	8161.6	11.1564	15.28	15.28	30.57	3751	178
1300.8	9647.4	-306.844	23.79	23.79	47.57	1640	178
11622.8	10916.2	-57.8436	30.80	30.80	61.61	1026	178
39866.4	11711	-87.8436	35.21	35.21	70.41	1066	178
31775.9	11861.3	-79.8436	23.46	23.46	46.91	1354	178
18238.9	13551.7	-147.844	32.40	32.40	64.81	1026	178
17261.6	17834.2	-152.844	12.43	12.43	24.87	5834	178
23595.3	19427.2	-261.844	18.13	18.13	36.27	4079	178
36091.4	21386.4	383.156	13.82	13.82	27.65	3327	178
13640.7	22527.1	-337.844	17.10	17.10	34.19	3329	178
6978.5	23857.1	-17.8436	29.93	29.93	59.86	1054	178
19723.4	25273.5	75.1564	10.29	10.29	20.58	8110	178
1756.9	25753.4	11.1564	19.95	19.95	39.89	3243	178
38973.1	26231	-9.84363	41.78	41.78	83.56	1049	178
32036.3	28774.8	397.156	35.40	35.40	70.79	1032	178
23677.3	29828	-84.8436	21.60	21.60	43.19	2873	178
19405.2	31513.3	-293.844	19.55	19.55	39.09	2345	178
31211.8	32621	-339.844	24.73	24.73	49.45	2402	178
14519.3	33705.9	-47.8436	21.62	21.62	43.24	1680	178
32215.1	35567.2	-121.844	9.23	9.23	18.46	7746	178
29273.2	35881.9	-112.844	4.05	4.05	8.10	21744	178
32438.2	36911.2	-328.844	12.22	12.22	24.44	5377	178
29456.8	38587.5	-293.844	10.69	10.69	21.38	5684	178
13476.6	39362.9	183.156	31.20	31.20	62.41	1441	178
34368.4	40138.9	70.1564	6.26	6.26	12.53	13411	178
5507.9	4575.3	330.173	26.52	26.52	53.03	1440	186
36483.7	6104.1	271.173	45.88	45.88	91.75	1208	186
39586.4	6510.7	11.1731	20.02	20.02	40.03	2799	186
23457.7	6724.5	238.173	24.94	24.94	49.88	1628	186
32754.1	8826.1	-168.827	13.82	13.82	27.65	4685	186
19418.4	9505.2	-254.827	28.45	28.45	56.90	1506	186
14901.9	11208.3	-356.827	16.65	16.65	33.30	4669	186
33659.2	12845.6	267.173	41.85	41.85	83.70	1130	186
9424.2	13168.1	-252.827	17.45	17.45	34.90	2304	186
16759.1	13769.1	-256.827	24.16	24.16	48.32	1659	186
29085.4	13696.9	392.173	22.42	22.42	44.84	1613	186
30934.1	14029.5	368.173	32.10	32.10	64.20	1254	186
30302.7	14882.3	-272.827	28.85	28.85	57.70	1626	186
32070.6	15737.5	-314.827	11.42	11.42	22.84	7655	186
6893.2	19115.4	-383.827	28.00	28.00	56.00	1565	186
21650.1	19424.9	-44.8269	5.11	5.11	10.22	18620	186
40533.1	20152.2	-31.8269	19.33	19.33	38.67	3199	186
32386.5	20938	-254.827	33.23	33.23	66.46	1447	186
13211.4	21594.7	137.173	28.10	28.10	56.19	1383	186
8922.3	22380.2	-100.827	26.31	26.31	52.61	1210	186
23981.6	22987.7	44.1731	21.29	21.29	42.58	2966	186
26640.1	23679.6	374.173	17.52	17.52	35.04	3733	186
24735.7	24887.8	68.1731	15.52	15.52	31.04	5349	186
18284.4	25963.2	-64.8269	21.76	21.76	43.52	1835	186
6509.4	28895	360.173	29.08	29.08	58.17	1355	186
27735.8	30191	13.1731	5.79	5.79	11.59	18018	186
30489.5	30453.7	-180.827	15.87	15.87	31.75	4485	186
40295.4	30365.4	-174.827	23.03	23.03	46.06	3488	186
28932.3	32381.4	-13.8269	5.46	5.46	10.93	16098	186
13750.2	34790.2	-139.827	31.46	31.46	62.93	1304	186
9537.1	35668.2	394.173	28.59	28.59	57.18	1379	186
23629.7	35551.1	-143.827	34.48	34.48	68.95	1224	186
29294.4	35921.8	-122.827	8.69	8.69	17.38	5153	186
13940.6	36374.1	-23.8269	22.42	22.42	44.84	1720	186
20805.1	38140.2	255.173	24.42	24.42	48.84	2318	186
6047.1	39764.2	-17.8269	20.94	20.94	41.87	2288	186
7223.8	407.2	382.19	28.68	28.68	57.37	1111	194
33897.8	2501.1	-358.81	16.70	16.70	33.39	3127	194
34820.3	3090.6	-17.8103	31.86	31.86	63.73	1053	194
11722.5	3487.3	56.1897	21.93	21.93	43.85	1625	194
19204.7	3829.1	-346.81	13.94	13.94	27.88	4377	194
38727.1	7892.2	374.19	22.54	22.54	45.07	2885	194
35928.9	8421	-351.81	34.90	34.90	69.80	1477	194
7744.2	10726.1	-71.8103	27.74	27.74	55.48	1091	194
5319.5	12891.4	-168.81	26.26	26.26	52.52	1216	194
36721.5	14020.9	296.19	29.20	29.20	58.40	1960	194
31822.5	15936.3	250.19	15.50	15.50	30.99	3752	194
36611.2	16379.9	-44.8103	34.59	34.59	69.19	1098	194
19455.2	18419.6	-166.81	12.48	12.48	24.96	4734	194
26358.8	18606	374.19	21.81	21.81	43.61	2013	194
3992.3	20633.6	-224.81	17.22	17.22	34.43	2489	194
41396.1	22771.9	378.19	21.03	21.03	42.06	2407	194
29609.9	23468.6	-338.81	23.57	23.57	47.15	2713	194
20982.9	23989.7	-47.8103	4.66	4.66	9.33	13694	194
23006.5	25117.2	270.19	29.93	29.93	59.86	1805	194
14039.5	26239.1	373.19	18.98	18.98	37.96	2529	194
15495	26774.2	-50.8103	16.18	16.18	32.36	2652	194
39068.5	28244.3	286.19	5.77	5.77	11.54	29112	194
8225.4	30205	28.1897	23.39	23.39	46.77	1261	194
31220.1	32603.4	-356.81	9.07	9.07	18.13	13324	194
22254.6	33337.9	-308.81	33.58	33.58	67.16	1455	194
16370.7	35724.4	279.19	11.61	11.61	23.22	8139	194
29474.9	38531.9	-233.81	5.32	5.32	10.64	22531	194
39067.1	39064.8	260.19	20.91	20.91	41.82	2996	194
32402.5	39954.7	-169.81	14.67	14.67	29.34	3354	194
36732.3	40230.9	-136.81	10.53	10.53	21.05	6718	194
7455.1	1708.1	-370.794	22.94	22.94	45.88	1968	202
34774.7	3111.2	362.206	26.75	26.75	53.51	1409	202
34339.1	4095.9	307.206	15.31	15.31	30.61	4002	202
5724	4869.8	-209.794	30.07	30.07	60.15	1133	202
17137.2	5695.2	-44.7936	15.45	15.45	30.90	2275	202
15393	7399	-34.7936	14.72	14.72	29.44	3814	202
33191.8	8199.6	349.206	33.25	33.25	66.51	1220	202
30292	8199.2	-158.794	13.31	13.31	26.61	5410	202
16544.1	11335.4	242.206	29.72	29.72	59.44	1402	202
37584.8	12472.6	10.2064	12.29	12.29	24.59	3317	202
11902.5	12664.2	-103.794	5.77	5.77	11.54	12419	202
6854.4	14734.2	-336.794	27.77	27.77	55.53	1465	202
34958.6	16453.3	-125.794	30.10	30.10	60.19	1498	202
34870.2	20271.4	-141.794	17.97	17.97	35.94	2734	202
23938.7	22041.9	-235.794	8.57	8.57	17.14	16514	202
33084.5	22565	80.2064	27.44	27.44	54.87	1604	202
19045	24826.5	-153.794	34.48	34.48	68.95	1295	202
19967.1	24969.8	-361.794	24.07	24.07	48.14	2961	202
13401.9	25987.4	-160.794	11.45	11.45	22.89	4256	202
38363.5	26035.2	386.206	13.05	13.05	26.09	4103	202
30058.9	27199.5	-254.794	36.31	36.31	72.63	1366	202
20080.7	31021.9	266.206	32.45	32.45	64.90	1483	202
4410.6	31413.7	-349.794	16.48	16.48	32.97	3042	202
6557.7	32024.8	-151.794	25.83	25.83	51.67	1290	202
22869.4	32632.9	116.206	25.25	25.25	50.49	1587	202
26200.8	32906.8	-122.794	10.48	10.48	20.96	6869	202
13841.4	35324.8	-392.794	22.82	22.82	45.64	2967	202
16367.3	35837.9	160.206	11.07	11.07	22.14	6479	202
30521.1	36469.1	-91.7936	17.19	17.19	34.38	2323	202
19688.3	36731.6	-342.794	20.39	20.39	40.79	2794	202
40443.3	38660.9	-130.794	14.51	14.51	29.01	2723	202
32259	39111.9	32.2064	36.93	36.93	73.85	1072	202
32372.2	40011.7	-212.794	26.59	26.59	53.18	1913	202
12382	40243.9	-64.7936	14.37	14.37	28.73	4410	202
35599.7	926.3	-22.7769	25.76	25.76	51.53	1608	210
38351.3	1037.9	-249.777	19.57	19.57	39.14	3327	210
34284.8	2315.2	-138.777	9.21	9.21	18.42	5445	210
17147.5	5666.7	-340.777	10.97	10.97	21.95	6844	210
22521.3	5742.8	-205.777	17.31	17.31	34.62	4002	210
39130.3	5941.1	186.223	16.20	16.20	32.40	4635	210
36837.2	6462.2	-77.7769	10.24	10.24	20.49	5317	210
33225.6	6506.7	-17.7769	23.76	23.76	47.52	1904	210
24241	7375.8	-254.777	15.19	15.19	30.38	2793	210
28073	7477.3	172.223	26.05	26.05	52.09	1704	210
33216.9	8150.7	-161.777	17.76	17.76	35.51	2179	210
29601.2	8325.6	381.223	24.42	24.42	48.84	1548	210
39536.6	8436.7	-104.777	22.21	22.21	44.42	1679	210
26110.6	11241.2	25.2231	9.18	9.18	18.37	8149	210
28010.1	11284.2	-46.7769	8.76	8.76	17.52	8960	210
29792.1	11277.3	353.223	35.96	35.96	71.92	1105	210
8046.7	12080.1	-45.7769	14.95	14.95	29.91	3086	210
3766	12596.2	-278.777	15.80	15.80	31.60	4093	210
26130.9	14510.2	-372.777	33.84	33.84	67.68	1473	210
12384.2	15847.7	-331.777	27.13	27.13	54.26	1544	210
14418.7	15863.8	-57.7769	7.30	7.30	14.60	12716	210
32057.4	16383.7	64.2231	11.92	11.92	23.83	6379	210
25610.2	17314.2	18.2231	23.79	23.79	47.57	2059	210
18604.8	17670.7	-5.77691	25.01	25.01	50.02	1263	210
8497.5	17904.7	28.2231	8.74	8.74	17.47	9498	210
34021.6	18309	117.223	10.90	10.90	21.81	6199	210
20940.3	18773	-76.7769	12.15	12.15	24.30	4521	210
36086	21223.6	-89.7769	33.21	33.21	66.41	1482	210
18240.5	21559.5	-104.777	15.38	15.38	30.76	3272	210
24009.5	22980.3	37.2231	11.82	11.82	23.64	6292	210
29317.4	23391.1	-205.777	6.12	6.12	12.25	18795	210
39864.1	23551.8	32.2231	40.77	40.77	81.53	1035	210
16798.5	23669	-252.777	27.62	27.62	55.25	1546	210
18632	23493.7	9.22309	14.62	14.62	29.25	3256	210
16702.2	28238.9	-54.7769	19.59	19.59	39.19	1820	210
29213.9	28754.6	-43.7769	30.83	30.83	61.65	1314	210
901	29724.8	-140.777	13.92	13.92	27.84	4453	210
30566.9	30389.9	-337.777	24.26	24.26	48.51	2398	210
39376.6	30489.9	-192.777	41.59	41.59	83.18	1224	210
5362.6	32640.5	-45.7769	16.39	16.39	32.78	2729	210
31179.1	32600.7	-149.777	5.30	5.30	10.60	14749	210
31577.4	34360.3	-110.777	11.00	11.00	22.00	5797	210
10094.9	35246.8	367.223	37.00	37.00	73.99	1150	210
40933.5	35155.1	10.2231	32.38	32.38	64.76	1462	210
29480	38562.1	-163.777	5.18	5.18	10.36	23852	210
39871	38381.2	70.2231	40.44	40.44	80.87	1286	210
2019.5	39924.5	-310.777	12.29	12.29	24.59	7968	210
34391.4	4155.4	7.23977	19.52	19.52	39.05	2356	218
13035.2	5459.5	-117.76	11.28	11.28	22.56	6670	218
15458.5	7381.9	-114.76	13.14	13.14	26.28	4159	218
7705	8436.7	-398.76	27.79	27.79	55.58	1407	218
18527.2	9607.9	-176.76	13.80	13.80	27.60	5096	218
40926.1	10782.2	108.24	30.83	30.83	61.65	1404	218
16296.6	14107.2	-112.76	16.79	16.79	33.58	2420	218
32126.1	14717.1	-131.76	24.30	24.30	48.61	1553	218
10073.7	16652.7	-51.7602	21.85	21.85	43.71	1844	218
24070.3	16713.6	-359.76	21.03	21.03	42.06	2737	218
34179.6	16617.3	-80.7602	8.81	8.81	17.62	7374	218
15216.4	18450	-101.76	6.88	6.88	13.75	11539	218
33397.3	21078.4	-144.76	19.10	19.10	38.20	2358	218
34869	21672.8	-235.76	30.29	30.29	60.57	1868	218
38692.6	21836.2	239.24	18.63	18.63	37.26	4281	218
18865.2	23086.2	-90.7602	8.62	8.62	17.24	10529	218
18929.2	25645.3	-159.76	17.31	17.31	34.62	2531	218
26014.3	25676.2	-23.7602	12.18	12.18	24.35	4362	218
37516	26098.9	365.24	40.91	40.91	81.81	1165	218
25235.4	26204.3	126.24	17.83	17.83	35.65	4409	218
4045.4	27056.1	32.2398	24.94	24.94	49.88	2042	218
15669.5	27251.2	-53.7602	28.17	28.17	56.33	1319	218
24740.2	28344.9	-145.76	27.51	27.51	55.01	1471	218
26665.5	28827.5	-310.76	27.15	27.15	54.31	2769	218
31555.5	29379.9	-176.76	8.60	8.60	17.19	8161	218
28685	31143.1	362.24	36.95	36.95	73.90	1344	218
39822.4	34716.8	183.24	29.15	29.15	58.31	2264	218
29271.9	35897.4	-235.76	4.76	4.76	9.51	23154	218
16251.7	36494.3	-29.7602	27.06	27.06	54.12	1280	218
35673.5	37378.7	-117.76	12.88	12.88	25.76	3460	218
15799.5	37529.7	107.24	17.76	17.76	35.51	2400	218
25076	37600.2	-315.76	13.89	13.89	27.79	8927	218
15669.7	39541.6	-142.76	21.15	21.15	42.30	2416	218
37744.5	855	371.256	31.39	31.39	62.78	1246	226
20153.3	1484.3	398.256	26.68	26.68	53.36	1063	226
34288.2	4791.1	315.256	18.75	18.75	37.49	2362	226
39835.9	7209.8	-57.7435	28.47	28.47	56.94	1249	226
11204.1	8172.2	174.256	24.44	24.44	48.89	1688	226
32726.2	8759.8	-326.744	20.14	20.14	40.27	2819	226
35675.2	10604.6	-155.744	10.46	10.46	20.91	6637	226
5838	11691.3	386.256	26.61	26.61	53.22	1177	226
30768.5	12282.1	-50.7435	16.51	16.51	33.02	2890	226
22149	14782.3	72.2565	26.09	26.09	52.19	1662	226
5396.7	15210.5	8.25645	11.52	11.52	23.03	4788	226
12361.9	15824.1	-32.7435	14.79	14.79	29.58	3652	226
35022	16046.9	-151.744	32.00	32.00	64.01	1280	226
24084.1	16742.4	-110.744	13.71	13.71	27.41	5121	226
8515.7	17909.3	15.2565	7.91	7.91	15.83	10366	226
34052.1	18229.2	-38.7435	8.15	8.15	16.30	10725	226
10947.4	19025	-31.7435	24.68	24.68	49.36	1328	226
14241.2	20061.6	-163.744	29.39	29.39	58.78	1138	226
608.9	20226.6	-100.744	24.59	24.59	49.17	1165	226
4049.6	20535.1	163.256	16.44	16.44	32.88	4063	226
16952.7	22354.8	286.256	21.24	21.24	42.48	3598	226
11976.7	22356.3	-371.744	19.83	19.83	39.66	2775	226
35845.9	22490.8	-103.744	35.04	35.04	70.08	1273	226
29420.2	23878.9	78.2565	8.78	8.78	17.57	8850	226
25993.9	25648.6	-24.7435	15.57	15.57	31.13	4528	226
14023.1	25892.2	83.2565	19.52	19.52	39.05	2096	226
15183.3	26246.6	-254.744	10.17	10.17	20.35	10382	226
25214.1	26216.9	50.2565	21.52	21.52	43.05	2502	226
25653.6	26926.1	-214.744	21.95	21.95	43.90	3080	226
32399.4	30028.1	-63.7435	18.23	18.23	36.46	2651	226
37120.4	31883.7	-70.7435	23.64	23.64	47.29	1898	226
18156.7	32415.2	-231.744	21.20	21.20	42.39	2798	226
31153.6	32632	-147.744	11.33	11.33	22.66	4204	226
35404.5	32846.2	118.256	23.08	23.08	46.16	2067	226
14357.9	33838.9	152.256	8.67	8.67	17.33	12414	226
2644.2	34422.7	-352.744	9.87	9.87	19.73	10611	226
31608.9	34429.3	176.256	9.11	9.11	18.23	9829	226
17070.3	34935.5	194.256	8.74	8.74	17.47	14853	226
27874.1	35555.5	289.256	30.17	30.17	60.34	1661	226
40689.4	35447.6	378.256	36.53	36.53	73.05	1199	226
25900.1	36889.6	-219.744	23.60	23.60	47.19	2080	226
25090.2	37611.5	3.25645	15.47	15.47	30.94	4085	226
34709.5	39897	-132.744	4.47	4.47	8.95	20581	226
34807.9	3033.7	-373.727	15.97	15.97	31.93	5327	234
19219.1	3801	92.2731	17.43	17.43	34.85	3287	234
39278.3	4336.1	329.273	23.64	23.64	47.29	2122	234
37041.8	5874.5	-349.727	17.62	17.62	35.23	3409	234
16779.7	6720.4	-222.727	31.18	31.18	62.36	1276	234
39250	7849.7	-384.727	6.57	6.57	13.14	22858	234
21554.6	9155.9	-123.727	22.66	22.66	45.31	1491	234
15151.6	9145.6	342.273	16.51	16.51	33.02	3477	234
24280.7	9681.8	346.273	31.56	31.56	63.11	1255	234
35654.7	10600.2	399.273	13.19	13.19	26.38	3100	234
12887.1	12027	-333.727	16.01	16.01	32.03	4001	234
9325.2	12392.1	396.273	24.68	24.68	49.36	1134	234
32310.1	12539.4	-368.727	37.99	37.99	75.97	1538	234
11903.6	12676.6	-121.727	7.42	7.42	14.84	7014	234
16196.5	13326.7	130.273	11.56	11.56	23.13	7187	234
33606.4	15395.6	183.273	13.59	13.59	27.18	3937	234
28238.4	16572.9	-335.727	8.78	8.78	17.57	16990	234
35720.3	17781.3	345.273	34.81	34.81	69.61	1389	234
17876.2	18206.6	-331.727	26.94	26.94	53.88	2042	234
31382.1	19725	-296.727	18.70	18.70	37.40	2695	234
28532.9	20017.4	-201.727	14.62	14.62	29.25	3255	234
12745.9	21230.3	71.2731	29.81	29.81	59.63	1123	234
23975.7	22751.7	399.273	20.72	20.72	41.45	2036	234
19498.6	22722.2	-128.727	30.85	30.85	61.70	1140	234
27483.2	22966.2	60.2731	24.07	24.07	48.14	1651	234
7216.7	23018.7	169.273	28.38	28.38	56.76	1476	234
32008.6	30542.6	35.2731	22.68	22.68	45.36	1626	234
27912.9	32203	-255.727	18.30	18.30	36.60	3710	234
31165.9	32591.3	-122.727	6.71	6.71	13.42	12277	234
38185.5	34341.8	-11.7269	11.12	11.12	22.23	6697	234
19900.8	34716.6	116.273	29.77	29.77	59.53	1368	234
32244.3	35541.3	-29.7269	13.31	13.31	26.61	3149	234
6757.9	38477.7	-193.727	30.24	30.24	60.48	1260	234
15508.4	38422.2	-222.727	20.18	20.18	40.36	3255	234
29462.9	38563.7	-22.7269	7.54	7.54	15.07	11142	234
9562.6	38730.4	-28.7269	19.90	19.90	39.80	1620	234
35414.7	39394.7	63.2731	38.86	38.86	77.72	1196	234
10083	8889.5	-9.71019	29.01	29.01	58.03	1114	242
22140.2	9832.3	-202.71	19.22	19.22	38.43	2935	242
18076.7	10328.9	-59.7102	30.43	30.43	60.85	1111	242
21586.3	10934.3	30.2898	26.59	26.59	53.18	1162	242
29339	11399.1	-365.71	29.51	29.51	59.02	1609	242
18220.1	11748.1	-73.7102	16.08	16.08	32.17	2004	242
7973.4	12064.5	-102.71	19.78	19.78	39.56	1513	242
38070.2	13619	-133.71	37.40	37.40	74.79	1116	242
3388.7	13943.9	-311.71	21.48	21.48	42.96	2070	242
32342.4	15718.8	-6.71019	23.57	23.57	47.15	1412	242
34246.8	17315.5	-357.71	9.94	9.94	19.88	11641	242
21671.2	18161.2	-298.71	10.95	10.95	21.90	7154	242
34869.7	19309.6	102.29	22.23	22.23	44.46	2078	242
39491.8	20993	395.29	35.04	35.04	70.08	1243	242
38671.2	21832.2	-176.71	11.96	11.96	23.93	7469	242
10786	22121.9	-161.71	31.91	31.91	63.82	1405	242
24752.9	24789.6	216.29	16.51	16.51	33.02	6006	242
25993.7	25665.2	28.2898	8.22	8.22	16.44	13610	242
27127.3	26777.6	396.29	28.33	28.33	56.66	2008	242
25667.8	27017.7	-287.71	12.06	12.06	24.12	8346	242
30483.9	27008.1	-100.71	32.81	32.81	65.61	1179	242
32108.7	29073.3	378.29	10.24	10.24	20.49	4194	242
33541.6	29728.5	374.29	27.95	27.95	55.91	1377	242
11433.3	30652.4	-134.71	10.50	10.50	21.01	6035	242
34279.7	30652.7	30.2898	33.32	33.32	66.65	1183	242
40502.1	32382	-184.71	22.02	22.02	44.04	2189	242
1398.7	34888.5	-389.71	9.75	9.75	19.50	8617	242
9155.9	35520.4	-150.71	39.16	39.16	78.33	1001	242
13959.9	36368	-113.71	4.92	4.92	9.84	13774	242
17072.9	37270.9	-198.71	20.72	20.72	41.45	3005	242
22401.4	37848.9	-66.7102	10.39	10.39	20.77	7193	242
9544.7	38668.9	-26.7102	9.51	9.51	19.03	8402	242
10449.6	38793.8	378.29	23.50	23.50	47.01	1627	242
20659.2	39895.8	-172.71	8.38	8.38	16.77	7877	242
35521.5	40223.4	-194.71	4.52	4.52	9.04	26550	242
4161.9	2813.5	-344.694	12.34	12.34	24.68	5589	250
16907.4	4881.8	-13.6935	24.04	24.04	48.09	1168	250
32745	8860	-199.694	9.47	9.47	18.93	7999	250
31426.2	10389.7	-21.6935	22.25	22.25	44.51	1589	250
36643.2	12135.8	-212.694	34.74	34.74	69.47	1255	250
8390.8	13035.4	-156.694	25.67	25.67	51.34	1190	250
37373	13074.2	126.306	4.80	4.80	9.61	28517	250
33125	14341.6	-310.694	16.06	16.06	32.12	3940	250
31214.7	22310.8	387.306	28.33	28.33	56.66	1523	250
3015.2	22373.8	-270.694	17.54	17.54	35.09	4402	250
17977.7	23653	52.3065	11.75	11.75	23.50	4695	250
41210.7	26567.2	105.306	26.89	26.89	53.79	1854	250
29190.7	26991.3	99.3065	12.88	12.88	25.76	4373	250
11994.2	29269.2	-191.694	28.35	28.35	56.71	1411	250
37475.3	29126.4	-274.694	37.26	37.26	74.51	1533	250
6757.4	31770.2	-67.6935	21.74	21.74	43.47	1423	250
12428.3	31946.2	42.3065	11.45	11.45	22.89	5283	250
22346.9	33257.2	-218.694	25.15	25.15	50.30	1611	250
29867.9	34168.1	278.306	36.24	36.24	72.49	1399	250
35957.6	35001.1	-145.694	4.36	4.36	8.71	21711	250
2427	35384	171.306	24.28	24.28	48.56	1674	250
26084.9	35960.4	79.3065	14.06	14.06	28.12	3015	250
13951.3	36390.7	-116.694	10.74	10.74	21.48	3918	250
23998.5	38430.4	-30.6935	7.04	7.04	14.08	11897	250
9565.7	38656	191.306	10.27	10.27	20.54	7837	250
39531.1	38662.6	-283.694	37.89	37.89	75.78	1514	250
39053.4	39117.7	-5.69351	26.96	26.96	53.93	1984	250
15894.3	39479.8	177.306	14.81	14.81	29.63	7084	250
27042	1542	-255.677	26.42	26.42	52.85	1346	258
31232.2	5923.6	-176.677	18.06	18.06	36.13	2742	258
30136.4	7131.1	-153.677	9.58	9.58	19.17	8445	258
35194.8	8047.2	-130.677	27.74	27.74	55.48	1268	258
29625.1	8720.9	-298.677	24.33	24.33	48.65	2073	258
36382	9365.1	-146.677	35.21	35.21	70.41	1188	258
19759.1	10287	-206.677	9.21	9.21	18.42	9922	258
31429.6	10447.8	173.323	19.92	19.92	39.85	2514	258
7895.3	11945.9	-160.677	32.03	32.03	64.06	1152	258
36724.8	12148.1	-105.677	14.91	14.91	29.81	4640	258
34848.4	13379.3	354.323	12.60	12.60	25.20	7171	258
22560.5	13534.1	-48.6768	19.78	19.78	39.56	1801	258
33589.6	15372	-1.67683	6.97	6.97	13.94	12011	258
34211	17067.2	-113.677	5.04	5.04	10.08	17052	258
17897.7	18178.1	-285.677	25.39	25.39	50.77	2176	258
34575.4	18766.2	112.323	23.08	23.08	46.16	1995	258
10995.5	19002	-64.6768	11.52	11.52	23.03	4874	258
27886.5	19256.4	235.323	23.67	23.67	47.34	3125	258
32163.9	20551.3	-355.677	10.93	10.93	21.85	8163	258
20422.7	25666.3	-18.6768	14.79	14.79	29.58	3140	258
10323.4	26436	113.323	28.80	28.80	57.60	1472	258
37648.7	27919.7	-127.677	19.83	19.83	39.66	3226	258
13836.6	30693.8	-8.67683	9.84	9.84	19.69	5004	258
5543.9	30900.2	-294.677	25.01	25.01	50.02	1869	258
40819.8	31677.4	390.323	41.64	41.64	83.27	1057	258
18146.3	32262.3	26.3232	16.89	16.89	33.77	1926	258
5338	32605.9	-58.6768	11.09	11.09	22.18	7340	258
4437.3	33917.9	-104.677	30.36	30.36	60.71	1192	258
34225	34690.2	-182.677	33.25	33.25	66.51	1344	258
9144.3	35567.2	-217.677	24.21	24.21	48.42	1846	258
23527.2	35713.9	-351.677	27.67	27.67	55.34	2118	258
35500.7	36666.9	-137.677	39.85	39.85	79.69	1039	258
28408	37324.4	-116.677	13.16	13.16	26.33	3423	258
28093.1	39329.2	56.3232	8.22	8.22	16.44	6227	258
34701	39874	-115.677	4.55	4.55	9.09	20688	258
8081.6	40380	-196.677	17.69	17.69	35.37	4267	258
35354.7	5989.1	108.34	16.16	16.16	32.31	3884	266
34613.2	6333.8	324.34	30.45	30.45	60.90	1450	266
14766.3	11263.6	-271.66	32.50	32.50	65.00	1379	266
11894.9	12676.7	-153.66	7.80	7.80	15.59	6916	266
31810.1	13194.6	393.34	10.53	10.53	21.05	6973	266
36420.6	14911	-81.6601	26.71	26.71	53.41	1644	266
23473.6	15504.1	44.3399	11.09	11.09	22.18	8798	266
27794.3	15769.7	376.34	9.70	9.70	19.41	8215	266
4646.6	16385.7	-77.6601	24.89	24.89	49.78	1290	266
24636.2	16933.6	-260.66	20.14	20.14	40.27	2565	266
38263.2	17134.8	-129.66	23.01	23.01	46.02	2174	266
34215.2	17290.1	-277.66	16.56	16.56	33.11	5491	266
12530.1	18478.1	260.34	17.33	17.33	34.67	5911	266
20380.9	18950.4	-156.66	19.08	19.08	38.15	2352	266
18123.6	19176.2	-24.6601	16.53	16.53	33.06	3033	266
35486.2	19140.6	192.34	12.32	12.32	24.63	6813	266
21293.8	19367.3	-84.6601	12.98	12.98	25.95	5054	266
37911.9	19982.5	275.34	13.68	13.68	27.37	6976	266
23006.4	21900.8	-324.66	39.12	39.12	78.23	1429	266
22063.7	22343	-139.66	29.27	29.27	58.55	1231	266
26024.1	25661.1	-10.6601	13.56	13.56	27.13	4521	266
29868.6	29230.9	-27.6601	23.01	23.01	46.02	2484	266
32996.7	32214.4	-124.66	8.27	8.27	16.53	8511	266
26162.9	32856.1	154.34	24.92	24.92	49.83	2155	266
35258	33495.1	204.34	38.43	38.43	76.87	1657	266
4639.7	33665.9	-301.66	36.01	36.01	72.02	1232	266
26194.6	34007.4	2.33985	15.68	15.68	31.37	4015	266
37439	34489.3	-149.66	7.39	7.39	14.79	7105	266
29490.1	34825.4	-201.66	22.23	22.23	44.46	2583	266
34818.4	37499.8	-328.66	36.76	36.76	73.52	1584	266
29505.7	38345.8	371.34	20.09	20.09	40.18	2275	266
6219.1	39810.2	-396.66	15.75	15.75	31.51	4493	266
24300.2	9615.2	-52.6435	20.54	20.54	41.07	2273	274
19762	10282.1	-347.643	13.09	13.09	26.19	7543	274
34357.9	10860.6	-170.643	17.10	17.10	34.19	3609	274
32598.9	11627	289.357	16.16	16.16	32.31	4998	274
30177.8	13029.6	-233.643	17.12	17.12	34.24	2582	274
38868.9	13389.6	177.357	31.77	31.77	63.54	1746	274
3240.1	13432.4	217.357	10.29	10.29	20.58	11187	274
22130.2	14815.9	-86.6435	9.96	9.96	19.92	7815	274
7506.9	14778.4	-260.643	24.70	24.70	49.41	1753	274
28809.1	17844.5	55.3565	28.85	28.85	57.70	1413	274
1328.2	19491.8	397.357	24.42	24.42	48.84	1361	274
4020.3	20576.8	-370.643	15.61	15.61	31.23	6575	274
37599.8	22866.4	116.357	11.66	11.66	23.31	7281	274
19476.9	23741.9	-134.643	12.91	12.91	25.81	3750	274
37198	26098.9	-3.64347	40.29	40.29	80.59	1047	274
27909.8	27719	22.3565	34.62	34.62	69.24	1356	274
10963.2	28861	-17.6435	15.80	15.80	31.60	2326	274
40970.6	30278.3	-286.643	40.41	40.41	80.82	1505	274
39591.2	32158.2	-360.643	28.40	28.40	56.80	2683	274
31165.2	32593.8	-30.6435	8.45	8.45	16.91	8629	274
11210.1	33316	40.3565	10.90	10.90	21.81	6302	274
21316.1	33491.7	77.3565	19.85	19.85	39.71	3192	274
28913.1	34132.1	-162.643	11.14	11.14	22.28	6619	274
19714.1	34216.3	351.357	31.20	31.20	62.41	1480	274
37433.8	34575.7	-187.643	4.57	4.57	9.14	23726	274
10201.4	35193.8	-186.643	13.82	13.82	27.65	5724	274
17667.2	36363.4	-81.6435	29.70	29.70	59.39	1073	274
18960.2	36564.2	-174.643	14.72	14.72	29.44	4273	274
41075.7	37400.2	375.357	28.50	28.50	56.99	1661	274
37483	2307.8	388.373	24.94	24.94	49.88	2111	282
39389.5	3295.5	-237.627	35.28	35.28	70.56	1176	282
33703.4	5303.1	-64.6268	13.68	13.68	27.37	3668	282
9275.3	6476.1	-106.627	11.07	11.07	22.14	4664	282
15114	9085.8	325.373	19.78	19.78	39.56	2884	282
31381.2	10432.8	-51.6268	14.22	14.22	28.45	3857	282
31693.5	11959.5	367.373	25.03	25.03	50.07	2344	282
8342.3	12916.9	390.373	20.09	20.09	40.18	2367	282
15881.3	13106.1	-389.627	16.06	16.06	32.12	2837	282
988.8	15345.6	-162.627	19.69	19.69	39.38	2565	282
17953.2	15747.6	-174.627	26.28	26.28	52.56	2294	282
32113.7	18685.7	-130.627	30.24	30.24	60.48	1254	282
16674.3	21079	234.373	9.68	9.68	19.36	12216	282
39587.3	21879.3	-74.6268	16.44	16.44	32.88	3608	282
7565.1	24852.2	-147.627	23.03	23.03	46.06	1492	282
40178	25758.5	102.373	45.69	45.69	91.37	1159	282
23260	26306.4	373.373	25.79	25.79	51.57	1761	282
7368.7	27588.7	57.3732	11.33	11.33	22.66	7576	282
26222.7	27560	-127.627	19.10	19.10	38.20	3688	282
7123.4	29639.8	-388.627	22.91	22.91	45.83	2134	282
36039.7	30672	119.373	42.77	42.77	85.53	1123	282
40701	31466.6	-191.627	17.80	17.80	35.61	4068	282
41317.9	31388.2	-169.627	37.77	37.77	75.55	1409	282
18681.7	34799	111.373	13.87	13.87	27.74	4799	282
10170	35232.2	-262.627	16.63	16.63	33.25	3808	282
25849.6	36831.1	-189.627	11.66	11.66	23.31	6439	282
14308.4	37680.3	-8.62679	20.30	20.30	40.60	1842	282
25065.7	37584.9	-280.627	25.72	25.72	51.43	1993	282
34725.9	39864.3	-195.627	7.58	7.58	15.17	8892	282
27225.3	40462.7	17.3732	29.08	29.08	58.17	1329	282
36947.4	1518.7	381.39	25.29	25.29	50.59	1536	290
18302.2	2463.3	393.39	24.89	24.89	49.78	1157	290
40074.1	4099.2	-58.6101	17.12	17.12	34.24	2921	290
11979.4	5327.4	281.39	30.38	30.38	60.76	1479	290
24724.6	5727.2	-13.6101	31.18	31.18	62.36	1030	290
25901	8197.7	-159.61	13.21	13.21	26.42	4562	290
33990.9	8973.5	111.39	31.42	31.42	62.83	1347	290
24548.3	10743.2	335.39	45.07	45.07	90.15	1003	290
14651.3	11293.3	-158.61	22.00	22.00	43.99	2238	290
30751.2	12317.7	3.38989	25.03	25.03	50.07	1443	290
3237.2	13556.7	-13.6101	32.99	32.99	65.99	1274	290
22532.6	13433.7	381.39	19.55	19.55	39.09	2261	290
28530.2	13808.8	-274.61	27.88	27.88	55.77	1671	290
27024.9	14627	178.39	7.09	7.09	14.18	11427	290
12413.9	15734.3	-58.6101	21.08	21.08	42.15	1446	290
33819.1	16869.1	-359.61	13.14	13.14	26.28	5457	290
19821.3	17725.1	-120.61	7.84	7.84	15.68	5832	290
37503.6	18878.1	-145.61	19.71	19.71	39.42	2829	290
15511.5	18996.9	56.3899	25.72	25.72	51.43	1335	290
20450.3	21121.5	-128.61	20.30	20.30	40.60	2453	290
5068.7	21959.1	-310.61	19.83	19.83	39.66	3481	290
39659.1	23733.4	354.39	20.84	20.84	41.68	3604	290
38323.8	26010.9	278.39	24.70	24.70	49.41	2641	290
15069	26079.5	69.3899	12.58	12.58	25.15	4835	290
37658.6	27831.8	38.3899	16.08	16.08	32.17	2823	290
7604.8	28059.1	-185.61	30.54	30.54	61.09	1437	290
31872.1	30463.6	26.3899	9.44	9.44	18.89	8075	290
38245.2	31409.3	-6.61011	9.11	9.11	18.23	8037	290
28536.7	32640.6	167.39	23.97	23.97	47.95	2037	290
5341.3	32633	-86.6101	8.36	8.36	16.72	6883	290
34619	33009.3	-33.6101	31.16	31.16	62.31	1156	290
37349.7	35823.7	-78.6101	4.99	4.99	9.99	21023	290
25787.9	36066.9	-286.61	10.03	10.03	20.06	5884	290
17080.7	37157.7	-5.61011	20.23	20.23	40.46	2232	290
28340.8	37288.4	-258.61	5.58	5.58	11.16	14697	290
33278.6	38034.9	392.39	31.60	31.60	63.21	1287	290
16197.6	38473.3	139.39	9.09	9.09	18.18	10109	290
23579.1	39206.1	167.39	31.04	31.04	62.08	1300	290
6197.2	39763.4	-232.61	14.37	14.37	28.73	5467	290
13363.7	39900.5	102.39	17.03	17.03	34.05	3592	290
17600.5	1114.4	-344.593	12.18	12.18	24.35	5271	298
34742.5	3113.6	-297.593	24.94	24.94	49.88	1887	298
11703.2	3535.8	53.4066	15.02	15.02	30.05	3193	298
37700.2	6023.4	-232.593	19.62	19.62	39.23	2422	298
40072.5	6965.5	-366.593	15.26	15.26	30.52	5778	298
9081.1	7855.1	-53.5934	24.61	24.61	49.22	1068	298
30496.8	11109.4	-82.5934	9.49	9.49	18.98	7726	298
3475.4	11439.4	179.407	18.30	18.30	36.60	3879	298
12842.1	11947	-77.5934	13.00	13.00	26.00	5119	298
439.7	13823.5	397.407	21.15	21.15	42.30	1463	298
5175.6	13637.7	67.4066	12.51	12.51	25.01	5770	298
14361.6	15820.1	55.4066	16.79	16.79	33.58	3412	298
41290.1	16858.5	-107.593	28.17	28.17	56.33	1226	298
38317	17015.1	-313.593	20.51	20.51	41.02	3984	298
31916.7	17634	-78.5934	17.26	17.26	34.52	2165	298
8514.4	17943.8	368.407	15.52	15.52	31.04	3362	298
39499.4	21149.6	13.4066	27.62	27.62	55.25	1533	298
38383.4	27289.3	266.407	35.04	35.04	70.08	1838	298
40197.4	30730.5	267.407	35.94	35.94	71.87	1753	298
30167	31197	161.407	6.62	6.62	13.24	17688	298
8738.3	31293.4	159.407	30.90	30.90	61.80	1331	298
34605.9	31667.1	-201.593	15.02	15.02	30.05	3585	298
31174.4	32582.7	-90.5934	6.92	6.92	13.85	10130	298
26184.4	32842.3	-189.593	9.75	9.75	19.50	6994	298
31599.5	34364.1	209.407	13.71	13.71	27.41	4144	298
20815.4	35087.6	-203.593	26.87	26.87	53.74	1563	298
10143.4	35125.3	-73.5934	26.38	26.38	52.75	1250	298
37969.8	35130.6	-339.593	6.69	6.69	13.38	18169	298
16086	36800.4	29.4066	29.06	29.06	58.12	1446	298
17129.2	37193.4	60.4066	13.59	13.59	27.18	6307	298
15705.1	37520.1	46.4066	25.76	25.76	51.53	1498	298
16222.6	38492.3	54.4066	22.21	22.21	44.42	1995	298
3289	39761.2	-59.5934	23.67	23.67	47.34	1849	298
19246.7	3650.1	-88.5398	13.85	13.85	27.69	5078	306
25108.3	3701.4	-220.54	24.26	24.26	48.51	1508	306
28227.9	7533	250.46	22.51	22.51	45.03	2130	306
35299.6	7378.1	-169.54	8.24	8.24	16.48	9262	306
13192.4	8454.9	-25.5398	9.84	9.84	19.69	5324	306
23916	8578.7	-306.54	24.89	24.89	49.78	1989	306
30527.8	11762.7	-145.54	11.92	11.92	23.83	5855	306
1330.6	13325.9	35.4602	26.40	26.40	52.80	1225	306
22557.7	13453.9	-259.54	18.72	18.72	37.44	3765	306
34881.7	14334.3	-313.54	33.32	33.32	66.65	1667	306
27014	14624.5	-172.54	7.63	7.63	15.26	9434	306
8266.4	16445	40.4602	13.26	13.26	26.52	4846	306
26401	18569.5	282.46	13.24	13.24	26.47	7558	306
18809.1	18590.2	369.46	34.64	34.64	69.28	1224	306
35476.7	19114.4	285.46	11.80	11.80	23.60	8395	306
27526.9	20885.2	275.46	24.16	24.16	48.32	3546	306
36049	21235.1	395.46	22.07	22.07	44.13	1973	306
38766.2	22460.2	-186.54	13.00	13.00	26.00	5693	306
24704.3	24918.2	-178.54	30.10	30.10	60.19	1559	306
18870.6	25622.5	251.46	13.68	13.68	27.37	6467	306
7164.4	25751.3	-285.54	21.41	21.41	42.81	2232	306
30539.7	26840.7	238.46	33.65	33.65	67.31	1773	306
22511.1	27098	200.46	16.20	16.20	32.40	3649	306
7385	27604.9	263.46	20.02	20.02	40.03	3916	306
24794.9	28361.7	12.4602	11.73	11.73	23.46	5570	306
11708.9	29499.8	123.46	34.62	34.62	69.24	1028	306
35966	34983.4	-58.5398	4.40	4.40	8.81	20632	306
9024.2	36465.9	322.46	28.26	28.26	56.52	1483	306
40115.3	37381.2	83.4602	18.70	18.70	37.40	3128	306
28839.4	39051.2	-53.5398	11.49	11.49	22.98	4660	306
14967.5	502.2	-139.375	18.46	18.46	36.93	2432	314
25538	2060.6	-148.375	27.29	27.29	54.59	1148	314
16217.6	4488.6	-261.375	32.52	32.52	65.05	1073	314
33743.8	5309.2	-68.3753	19.26	19.26	38.53	1691	314
30126.4	10608.7	-95.3753	10.41	10.41	20.82	7367	314
10449.9	11159.2	-377.375	25.20	25.20	50.40	2747	314
16848.6	12007.7	-247.375	23.79	23.79	47.57	1685	314
33239.7	12880.8	3.62466	21.43	21.43	42.86	2160	314
31793.8	13233.4	-86.3753	13.09	13.09	26.19	2574	314
3368.6	13905.4	-68.3753	18.98	18.98	37.96	1549	314
26276.6	14580.5	-221.375	34.08	34.08	68.15	1148	314
32781.3	14617.3	16.6247	34.01	34.01	68.01	1292	314
35055.3	14542.5	272.625	25.98	25.98	51.95	2075	314
33576.7	15361.4	54.6247	10.39	10.39	20.77	4932	314
39011.5	16061.4	-245.375	52.73	52.73	105.46	1076	314
3812	17276.8	394.625	28.94	28.94	57.89	1064	314
37475.6	18825.5	-12.3753	15.73	15.73	31.46	4287	314
19931.8	19762.5	356.625	17.69	17.69	35.37	3833	314
40557.5	19971.4	33.6247	11.14	11.14	22.28	4511	314
30531.4	21579.6	341.625	32.05	32.05	64.10	1534	314
5150.2	21970.9	-341.375	20.61	20.61	41.21	2319	314
39665.8	23729.5	-23.3753	17.83	17.83	35.65	4427	314
21420.8	24148.1	-200.375	9.16	9.16	18.32	8775	314
29300.1	24789.5	-392.375	28.87	28.87	57.74	2008	314
12558.6	25178.5	360.625	30.31	30.31	60.62	1265	314
17935	25302.2	-141.375	36.13	36.13	72.25	1039	314
20567.6	26234.8	-226.375	8.29	8.29	16.58	11941	314
24602.9	26628.3	-153.375	15.80	15.80	31.60	2670	314
29849.6	29375.9	-40.3753	6.90	6.90	13.80	11078	314
11467.2	30621.4	-5.37534	14.27	14.27	28.54	3954	314
31920.7	30481.5	-4.37534	4.78	4.78	9.56	27850	314
28804.2	31536.6	-326.375	8.08	8.08	16.16	13452	314
34300.6	31531.1	88.6247	9.58	9.58	19.17	7985	314
5325.9	32620.4	-113.375	14.32	14.32	28.64	4205	314
25877.9	36887.7	-63.3753	12.62	12.62	25.25	5255	314
14913.4	37182	-303.375	6.12	6.12	12.25	15338	314
15533.5	40412.9	353.625	15.50	15.50	30.99	4006	314
38675.8	4570.9	-200.211	38.67	38.67	77.34	1197	322
35367.8	5888.6	95.7891	24.42	24.42	48.84	1692	322
13679	11663.4	376.789	25.01	25.01	50.02	1368	322
32526.9	12348.5	-64.2109	34.52	34.52	69.05	1039	322
12548.2	14199	-257.211	28.07	28.07	56.14	1394	322
2413.8	14720.9	378.789	29.51	29.51	59.02	1149	322
26866.5	15112.2	-339.211	13.19	13.19	26.38	4529	322
14364.9	15886.6	262.789	13.24	13.24	26.47	4964	322
32081.5	16872.2	-138.211	29.34	29.34	58.69	1545	322
18102.4	19223.5	293.789	26.56	26.56	53.13	1986	322
25343.9	19668.1	396.789	18.75	18.75	37.49	2233	322
29858.1	20229.1	-276.211	22.96	22.96	45.92	2462	322
3530.3	20825.3	-190.211	21.50	21.50	43.00	2275	322
23939.6	22055.9	-309.211	14.22	14.22	28.45	6704	322
26002.9	21981.8	201.789	39.21	39.21	78.42	1428	322
31065.8	22199.5	363.789	32.95	32.95	65.89	1458	322
2020.6	22828.5	388.789	31.46	31.46	62.93	1118	322
27274.2	23271.4	204.789	18.65	18.65	37.30	5225	322
26506.6	23800.5	-14.2109	17.80	17.80	35.61	3366	322
3862.1	25927.5	-138.211	14.20	14.20	28.40	4523	322
23088.7	26187.2	-151.211	7.98	7.98	15.97	9617	322
3221.2	27771.9	-136.211	11.63	11.63	23.27	7027	322
24878.7	27650.8	-101.211	25.95	25.95	51.90	1389	322
33017.9	28648.9	-117.211	7.44	7.44	14.88	9357	322
34909.3	30651.2	-325.211	6.66	6.66	13.33	19172	322
5400.1	32632.7	4.78912	26.80	26.80	53.60	1165	322
31200	32588.6	-153.211	7.75	7.75	15.50	7626	322
14828.3	36190.8	-139.211	18.98	18.98	37.96	3099	322
9797	36331.9	34.7891	17.36	17.36	34.71	1838	322
34571.5	36511.6	-160.211	34.10	34.10	68.20	1307	322
38567.9	36522.2	-226.211	34.19	34.19	68.39	1639	322
8148.3	37160.8	-214.211	28.90	28.90	57.79	1314	322
22374.9	37845.5	-251.211	11.59	11.59	23.17	7094	322
20905.3	38334.4	-123.211	14.84	14.84	29.67	3111	322
19385.8	39433.6	-305.211	12.34	12.34	24.68	7642	322
35502.3	40172.6	-109.211	4.64	4.64	9.28	23299	322
37678.8	401.7	-269.046	35.35	35.35	70.70	1238	330
25094.2	3733.2	11.9536	21.60	21.60	43.19	1506	330
38421.8	5016.3	10.9536	31.20	31.20	62.41	1149	330
29843.4	11453.6	359.954	22.21	22.21	44.42	1831	330
19669	15481	398.954	21.45	21.45	42.91	1732	330
17298	17766.1	16.9536	23.39	23.39	46.77	1605	330
21713.6	18098.8	132.954	13.99	13.99	27.98	5085	330
18994	19960.8	-237.046	10.81	10.81	21.62	5304	330
5111.9	22083.2	365.954	30.03	30.03	60.05	1212	330
10670.6	22581.9	-61.0464	5.68	5.68	11.35	17206	330
14690.8	25077.6	9.95359	19.17	19.17	38.34	3192	330
37905.6	24921	-314.046	22.35	22.35	44.70	3868	330
22126.4	26940.4	-109.046	4.85	4.85	9.70	20660	330
14166.9	30371.1	382.954	20.75	20.75	41.50	2566	330
12805.8	30529.4	-376.046	24.02	24.02	48.04	2249	330
18106	32383.6	-271.046	35.33	35.33	70.65	1355	330
5359.3	32638.6	-33.0464	13.99	13.99	27.98	3729	330
27681	33540.2	-105.046	9.63	9.63	19.26	7003	330
41156.4	33707.9	276.954	9.44	9.44	18.89	8719	330
34024.9	34261.7	392.954	26.47	26.47	52.94	1651	330
36878.5	34995.5	-137.046	17.78	17.78	35.56	2717	330
10256.2	35327.3	-366.046	26.31	26.31	52.61	2139	330
15277.2	35311.4	-148.046	29.51	29.51	59.02	1152	330
24573.5	36381.1	292.954	40.08	40.08	80.16	1276	330
32616.2	37012.3	-220.046	29.32	29.32	58.64	1750	330
33331.4	39210.3	268.954	27.25	27.25	54.49	2367	330
36040	40096.2	-38.0464	31.56	31.56	63.11	1286	330
28232.5	40380.4	-64.0464	18.93	18.93	37.87	2864	330
41349.9	1083.1	-226.882	37.80	37.80	75.60	1386	338
37451.8	2398.7	306.118	32.71	32.71	65.42	1517	338
39609.8	6461.6	-161.882	23.17	23.17	46.35	1886	338
10110.8	8825.7	392.118	22.21	22.21	44.42	1456	338
4910.7	10298.3	-37.882	15.94	15.94	31.89	2661	338
936	15350.2	32.118	20.30	20.30	40.60	2297	338
33928.5	16721	204.118	7.30	7.30	14.60	14775	338
7198.3	20224.9	111.118	19.41	19.41	38.81	2921	338
41270.3	20004.4	-156.882	32.08	32.08	64.15	1320	338
17960.5	23672.9	-200.882	8.50	8.50	17.00	9517	338
39776.4	23702.7	-259.882	26.16	26.16	52.33	2028	338
11963.3	24324.2	-359.882	24.09	24.09	48.18	2363	338
27815.1	27345.5	-375.882	9.94	9.94	19.88	9294	338
444.9	28381	52.118	19.33	19.33	38.67	2327	338
22112	29435.7	-186.882	6.05	6.05	12.10	15820	338
32882.7	29680.9	-64.882	13.28	13.28	26.56	3075	338
16014.4	31063.3	150.118	21.34	21.34	42.67	2996	338
41120.5	31466.4	-289.882	10.72	10.72	21.43	6447	338
31180	32615.1	-348.882	10.60	10.60	21.20	8680	338
29432	34032.9	-16.882	28.83	28.83	57.65	1029	338
10204	35227.3	212.118	19.52	19.52	39.05	3588	338
40931.8	36065.8	41.118	29.34	29.34	58.69	1289	338
32781.4	36418	-71.882	8.12	8.12	16.25	5577	338
41339.1	39877	-348.882	23.03	23.03	46.06	2624	338
17024.1	4908.7	-108.717	10.67	10.67	21.34	8259	346
19794.3	7354.1	-55.7175	13.61	13.61	27.22	2551	346
16179.4	9560.4	373.283	20.09	20.09	40.18	1969	346
21589.4	11768.7	13.2825	31.56	31.56	63.11	1014	346
12852.2	12119.6	372.283	19.41	19.41	38.81	1864	346
40159.3	13880.8	21.2825	28.99	28.99	57.98	1304	346
38472.6	14321.4	393.283	35.47	35.47	70.93	1141	346
22526.4	16654.9	-26.7175	12.34	12.34	24.68	6111	346
10850.9	18750.8	252.283	26.47	26.47	52.94	1586	346
26339.7	19016.9	355.283	25.83	25.83	51.67	1823	346
18187.6	19079.3	124.283	28.24	28.24	56.47	1833	346
19936.4	19778	243.283	12.08	12.08	24.16	9791	346
25786.1	20686.5	-124.717	17.40	17.40	34.81	3528	346
24601.1	22240	226.283	31.86	31.86	63.73	1560	346
348.1	22649.7	166.283	21.08	21.08	42.15	1955	346
28964.3	23320.7	373.283	35.47	35.47	70.93	1245	346
17539.1	25388	57.2825	18.51	18.51	37.02	2284	346
4820.9	28320.9	110.283	21.38	21.38	42.77	1883	346
33688.2	29205.9	391.283	29.08	29.08	58.17	1269	346
3139	29451.3	366.283	30.54	30.54	61.09	1196	346
11452.3	30668.9	-335.717	23.76	23.76	47.52	2170	346
31177.2	32604	-131.717	5.93	5.93	11.87	15761	346
25792.1	32660.2	210.283	19.15	19.15	38.29	3748	346
33449.8	32762.3	-37.7175	5.04	5.04	10.08	17047	346
29202.9	35049.2	-26.7175	12.67	12.67	25.34	4105	346
16544.1	1369.8	12.447	12.25	12.25	24.49	4098	354
24294.2	4850.9	-71.553	27.25	27.25	54.49	1121	354
7314	5408.3	279.447	29.41	29.41	58.83	1496	354
37695.9	5337.5	-129.553	26.23	26.23	52.47	1594	354
6581.7	6952	307.447	28.19	28.19	56.38	1252	354
19796.8	10180.1	350.447	23.03	23.03	46.06	1734	354
35685	10580.4	-158.553	14.79	14.79	29.58	2641	354
3744.6	12603.2	360.447	27.84	27.84	55.67	1299	354
18250.6	12890	-186.553	10.15	10.15	20.30	8506	354
3337.5	13889.3	-315.553	17.45	17.45	34.90	3418	354
14538	13798	-178.553	22.89	22.89	45.78	1708	354
37701.9	14740.7	374.447	39.89	39.89	79.79	1068	354
32664.9	15554.9	-164.553	18.82	18.82	37.63	2225	354
22289.5	16541.6	-275.553	9.47	9.47	18.93	10003	354
3026.7	22259.2	187.447	32.48	32.48	64.95	1390	354
35623.5	23737.4	126.447	24.44	24.44	48.89	3732	354
40753.3	24479.7	-81.553	28.10	28.10	56.19	1495	354
29552.3	25008.8	-7.55303	34.01	34.01	68.01	1056	354
38339.4	25968.6	-11.553	16.08	16.08	32.17	4344	354
26576.2	28741.9	356.447	26.56	26.56	53.13	2465	354
33047.2	30119.4	380.447	30.31	30.31	60.62	1406	354
31173.1	32590.8	-163.553	9.18	9.18	18.37	6788	354
26215	32865.7	-260.553	9.07	9.07	18.13	6759	354
28867.4	34130.6	-195.553	15.61	15.61	31.23	3787	354
28543.3	34943.3	30.447	24.09	24.09	48.18	1371	354
10061.5	35138	-122.553	29.25	29.25	58.50	1441	354
12382.4	35588.8	-217.553	21.34	21.34	42.67	2772	354
35967.5	35458.7	384.447	23.79	23.79	47.57	2700	354
33142.2	37863.6	173.447	9.77	9.77	19.55	8992	354
22029.4	39325.6	-250.553	26.61	26.61	53.22	1565	354
23632.7	39739.5	31.447	20.09	20.09	40.18	3362	354
36766.6	40194.6	-108.553	10.86	10.86	21.71	7366	354
25197.6	1361.6	-334.389	20.14	20.14	40.27	2193	362
24881.2	4692.1	-76.3886	16.04	16.04	32.08	2728	362
38181.8	4505.2	59.6114	35.23	35.23	70.46	1521	362
35315.6	6028.5	1.61144	27.25	27.25	54.49	2209	362
32822.4	9848.1	220.611	13.12	13.12	26.23	6654	362
23592.9	11343.9	-121.389	18.51	18.51	37.02	3378	362
32104.2	11219.9	314.611	38.72	38.72	77.43	1293	362
30328	14895.9	350.611	31.25	31.25	62.50	1324	362
32747.9	15513.5	-187.389	13.52	13.52	27.04	5209	362
23835.4	17300	278.611	29.86	29.86	59.72	1577	362
8497	17893.1	200.611	17.05	17.05	34.10	3992	362
19685.5	18239.2	142.611	27.91	27.91	55.81	1836	362
34015.8	18301.6	-238.389	15.64	15.64	31.27	3701	362
30736.2	18761.5	23.6114	23.41	23.41	46.82	1726	362
25816	20733.7	-295.389	22.00	22.00	43.99	3814	362
6919.1	20751.8	30.6114	13.80	13.80	27.60	3431	362
19465.9	22507.8	-119.389	32.29	32.29	64.57	1102	362
36091.3	23158.8	-230.389	31.51	31.51	63.02	1637	362
32393.8	27747.3	-156.389	9.75	9.75	19.50	9720	362
4371	31405.2	-163.389	6.03	6.03	12.06	11119	362
10377.3	31433.8	-39.3886	10.88	10.88	21.76	7573	362
39268.4	33585.1	394.611	42.04	42.04	84.07	1041	362
36081.2	34504.8	-362.389	13.21	13.21	26.42	5720	362
18971.9	36519.7	-36.3886	10.31	10.31	20.63	8861	362
14294.8	37632.7	27.6114	14.11	14.11	28.21	5326	362
29527.9	37566	380.611	18.44	18.44	36.88	2221	362
39915.2	37980.2	-31.3886	40.88	40.88	81.77	1053	362
31333.9	40188.2	-271.389	26.68	26.68	53.36	3059	362
25268	981.7	-17.2241	28.85	28.85	57.70	1139	370
27067.5	1701.2	-251.224	24.73	24.73	49.45	2430	370
4103.7	5497.7	-387.224	25.74	25.74	51.48	1551	370
28162.2	7522.7	-264.224	33.51	33.51	67.02	1317	370
836.6	7764.6	-47.2241	25.50	25.50	51.01	1157	370
33183.2	8123.4	-343.224	26.99	26.99	53.98	1971	370
21531.7	8442.1	108.776	27.62	27.62	55.25	1390	370
4951.5	10109.8	73.7759	19.78	19.78	39.56	3329	370
10496.1	11294.5	249.776	20.44	20.44	40.88	2330	370
34600.3	15551.8	-219.224	32.78	32.78	65.56	1408	370
26706.2	16276	40.7759	16.18	16.18	32.36	3037	370
21658.1	18078.1	29.7759	8.83	8.83	17.66	5264	370
26333.4	18580.8	378.776	28.85	28.85	57.70	1450	370
26297.4	19350.4	312.776	28.87	28.87	57.74	1680	370
36078.6	21200.7	159.776	11.33	11.33	22.66	8408	370
676.8	21679.8	270.776	16.46	16.46	32.92	4618	370
25849.3	22992.7	-130.224	16.37	16.37	32.73	4008	370
27492.8	23628.6	-354.224	31.27	31.27	62.55	1854	370
16036.8	25079.4	-296.224	37.61	37.61	75.22	1381	370
1908.5	25468.3	-213.224	27.84	27.84	55.67	1994	370
26217.4	27507.2	7.7759	25.29	25.29	50.59	1674	370
11013.9	28936.4	-369.224	10.53	10.53	21.05	8466	370
370.7	29134.8	-139.224	9.84	9.84	19.69	8427	370
31236	30619.9	-63.2241	9.44	9.44	18.89	10554	370
34903.1	30650.2	-127.224	7.63	7.63	15.26	8485	370
10362.7	31499.9	144.776	20.46	20.46	40.93	2864	370
36080.7	34529.7	-363.224	5.60	5.60	11.21	23040	370
20801.9	35133.5	-262.224	35.37	35.37	70.74	1442	370
20433.8	36176.4	130.776	11.42	11.42	22.84	5819	370
38120.6	37272.4	-208.224	13.33	13.33	26.66	4571	370
14314.8	37667.4	333.776	13.52	13.52	27.04	6903	370
10401.9	38696	-61.2241	10.27	10.27	20.54	9179	370
35360.6	39530.7	124.776	6.08	6.08	12.15	17220	370
37101	672.6	122.94	26.42	26.42	52.85	1700	378
33715.9	913.4	-30.0596	17.17	17.17	34.34	2483	378
22607.9	5741.3	-179.06	27.69	27.69	55.39	1188	378
20957.2	6378.9	-207.06	28.61	28.61	57.23	1096	378
16531.7	7278	128.94	17.57	17.57	35.14	4294	378
21765.9	7528	-159.06	23.79	23.79	47.57	1392	378
38050.9	8868	-110.06	12.58	12.58	25.15	6047	378
17815.5	10297.1	52.9404	18.02	18.02	36.03	3203	378
31435.4	10420.9	-109.06	10.53	10.53	21.05	7914	378
33604.2	10279.6	-23.0596	24.63	24.63	49.27	1417	378
11900.7	12637.6	-147.06	15.73	15.73	31.46	2346	378
18204.7	12857.1	-371.06	10.64	10.64	21.29	8730	378
37462.3	18773	-37.0596	14.11	14.11	28.21	5932	378
5109.8	21920.2	-306.06	24.85	24.85	49.69	1721	378
34505.9	21711	109.94	34.92	34.92	69.85	1480	378
8900.6	22505.1	-214.06	18.11	18.11	36.22	3392	378
12037.8	25574.1	286.94	33.16	33.16	66.32	1621	378
27409.2	31969.1	149.94	5.82	5.82	11.63	26370	378
3550.3	32632.2	8.94036	29.93	29.93	59.86	1025	378
31165.4	32600.1	-86.0596	6.19	6.19	12.39	12622	378
12079.1	33572.6	-393.06	11.85	11.85	23.69	7120	378
17364.1	33833.5	-123.06	8.08	8.08	16.16	8200	378
19999.9	34706.2	-360.06	13.00	13.00	26.00	8454	378
9142	35544.7	-58.0596	20.79	20.79	41.59	1481	378
32219.2	35640.2	62.9404	5.68	5.68	11.35	20639	378
30177.5	36815.2	227.94	6.85	6.85	13.71	18185	378
26944.4	38494.5	-58.0596	7.11	7.11	14.22	10192	378
30966.8	38855	-205.06	6.69	6.69	13.38	17380	378
24773.3	5674.3	-332.895	20.46	20.46	40.93	3326	386
24061.3	7618.6	389.105	23.03	23.03	46.06	1477	386
31977	10290.9	-229.895	14.62	14.62	29.25	4455	386
33611.1	10298.8	38.1048	30.36	30.36	60.71	1080	386
40319.2	10517.8	-391.895	10.39	10.39	20.77	9880	386
34093.9	11743	182.105	19.00	19.00	38.01	2284	386
11832.7	15536.6	-54.8952	21.43	21.43	42.86	1399	386
27742.7	15772	-40.8952	23.67	23.67	47.34	1440	386
10089.4	16724.7	-172.895	20.70	20.70	41.40	1796	386
19949.2	17187.4	-215.895	33.18	33.18	66.36	1343	386
19890.2	19361.1	-124.895	8.17	8.17	16.34	10196	386
2719.4	19643.1	129.105	29.04	29.04	58.07	1206	386
35283.3	19620.6	-21.8952	24.96	24.96	49.93	1513	386
11530.4	20284.3	-67.8952	9.44	9.44	18.89	7739	386
25886.3	22999.5	-339.895	12.43	12.43	24.87	6183	386
25995.5	25666	-18.8952	11.96	11.96	23.93	4603	386
24969.7	25765.1	24.1048	39.89	39.89	79.79	1315	386
2293.7	26159.7	-27.8952	31.32	31.32	62.64	1036	386
38304	29516.9	357.105	38.69	38.69	77.39	1360	386
34934.3	30642.6	-239.895	7.06	7.06	14.13	10629	386
26161.8	30785.6	-289.895	35.28	35.28	70.56	1587	386
41235.8	31450.6	26.1048	40.01	40.01	80.02	1015	386
31166.1	32588.2	-139.895	7.89	7.89	15.78	10290	386
13146.4	33287.1	-311.895	7.42	7.42	14.84	18677	386
33951.5	33369.2	165.105	11.14	11.14	22.28	9786	386
32816.9	36406.4	12.1048	26.49	26.49	52.99	1430	386
18700.3	36931.5	11.1048	32.88	32.88	65.75	1099	386
37827	39039.1	-20.8952	27.06	27.06	54.12	1739	386
26422.1	39313.1	-45.8952	25.43	25.43	50.87	1319	386
7340	1743.3	364.269	27.53	27.53	55.06	1318	394
26879.7	1757.2	27.2693	25.98	25.98	51.95	1195	394
34876.5	3062.2	-171.731	31.93	31.93	63.87	1159	394
3000.1	3526.1	382.269	29.86	29.86	59.72	1059	394
37149.7	6317.1	22.2693	15.10	15.10	30.19	3366	394
33214.8	8195.5	-61.7307	19.45	19.45	38.90	2713	394
24279.1	9944.8	190.269	20.84	20.84	41.68	3392	394
37085.6	10070.8	91.2693	33.02	33.02	66.03	1251	394
40962.1	11310.8	-159.731	29.96	29.96	59.91	1475	394
29701.6	12676.7	-278.731	14.77	14.77	29.53	6400	394
18826.2	12831.9	-139.731	7.09	7.09	14.18	12068	394
37534.7	12663.4	-47.7307	19.43	19.43	38.86	3289	394
8376.4	12954.7	361.269	19.19	19.19	38.39	1852	394
31925.1	13279.3	-252.731	38.25	38.25	76.49	1209	394
34179.3	13436.6	25.2693	6.97	6.97	13.94	10410	394
2346.9	13973.9	85.2693	29.37	29.37	58.73	1117	394
27965.7	15962.2	-314.731	8.50	8.50	17.00	13022	394
34939.4	16462.1	-192.731	20.63	20.63	41.26	3850	394
27028	17409.5	-13.7307	31.18	31.18	62.36	1293	394
27970	19366	122.269	7.68	7.68	15.35	15296	394
4021.3	20526.6	-154.731	20.49	20.49	40.98	1885	394
31048.6	22328.2	93.2693	27.41	27.41	54.82	1660	394
27545.4	23731.5	-60.7307	20.70	20.70	41.40	2666	394
26054	24409.8	-192.731	8.45	8.45	16.91	11010	394
11879.9	24604.7	157.269	8.90	8.90	17.80	13574	394
25679.3	27044.3	-43.7307	28.12	28.12	56.24	1357	394
27386.8	27902.9	-10.7307	7.28	7.28	14.55	14254	394
6318.8	28139.1	66.2693	26.66	26.66	53.32	1332	394
873.9	29715.5	-137.731	17.59	17.59	35.18	3147	394
35001.6	30065.5	125.269	29.98	29.98	59.96	1406	394
26672.2	30486.6	265.269	20.32	20.32	40.65	3685	394
40476	31006.3	-187.731	17.24	17.24	34.48	2936	394
30070.3	31379.1	-238.731	11.07	11.07	22.14	5064	394
27600.3	32494.2	395.269	8.43	8.43	16.86	9845	394
12088	33558.7	-132.731	8.10	8.10	16.20	10835	394
30799.8	33984.6	270.269	6.81	6.81	13.61	21008	394
26378.3	34267.1	-72.7307	5.42	5.42	10.83	12928	394
29516.4	34817.3	-20.7307	12.55	12.55	25.10	6117	394
6968.6	35866.9	-298.731	22.75	22.75	45.50	2077	394
39801.9	36890.3	-54.7307	28.87	28.87	57.74	1520	394
27310	37797.9	352.269	18.32	18.32	36.64	2358	394
33591	39424	-178.731	10.86	10.86	21.71	8273	394
17039.3	40327.7	-231.731	25.41	25.41	50.82	1573	394
11740.6	2218.2	74.4337	20.79	20.79	41.59	1616	402
24743	1964.3	376.434	24.80	24.80	49.60	1325	402
35111.1	6654.6	-17.5663	24.59	24.59	49.17	1478	402
10802.5	7054.9	-23.5663	27.25	27.25	54.49	1104	402
24219.2	7379.2	-341.566	7.37	7.37	14.74	13646	402
41092.8	7786.4	-66.5663	14.41	14.41	28.83	4104	402
39504.1	7838.3	-320.566	7.23	7.23	14.46	14856	402
31824.1	10335.2	-320.566	35.91	35.91	71.83	1381	402
41235.6	10569.3	317.434	37.42	37.42	74.84	1397	402
6677.9	11411	-353.566	28.07	28.07	56.14	1761	402
18815.9	12820.1	-377.566	8.03	8.03	16.06	9453	402
30002.9	15566	-98.5663	5.51	5.51	11.02	18071	402
32101.1	16245.5	-92.5663	34.97	34.97	69.94	1068	402
19008.8	16308.9	-212.566	7.06	7.06	14.13	7335	402
8488.5	17924.1	-53.5662	12.95	12.95	25.91	3911	402
32340	18563.7	125.434	27.95	27.95	55.91	1946	402
25341.5	19738.8	260.434	10.03	10.03	20.06	13813	402
10672.8	22590.8	-99.5663	6.03	6.03	12.06	16388	402
24116.4	22582	63.4338	32.81	32.81	65.61	1494	402
17119.1	25665.2	-161.566	8.03	8.03	16.06	14184	402
26126.3	25740.6	-363.566	26.82	26.82	53.65	2424	402
1098.6	26612.3	-78.5663	24.33	24.33	48.65	1195	402
4829.5	27070.1	-359.566	22.49	22.49	44.98	3413	402
29855.4	29414.5	28.4337	10.34	10.34	20.68	4353	402
33118.2	29812.6	47.4338	20.91	20.91	41.82	2111	402
40154.8	30420.8	-27.5663	37.73	37.73	75.45	1297	402
27618.8	32487.5	347.434	9.00	9.00	17.99	11078	402
28306.4	33762	264.434	15.28	15.28	30.57	4045	402
21235.9	34428.6	389.434	25.43	25.43	50.87	1490	402
36896.1	35083.7	-17.5663	23.36	23.36	46.72	1824	402
27707.6	35655.5	-187.566	16.84	16.84	33.68	2479	402
25126.4	37692.7	-172.566	14.62	14.62	29.25	4287	402
20940.9	38377.3	-194.566	7.87	7.87	15.73	9917	402
40567.2	38670.5	-67.5663	23.17	23.17	46.35	1771	402
10349.1	38707.8	209.434	29.67	29.67	59.35	1657	402
34604.5	38723.3	-64.5663	17.90	17.90	35.80	3938	402
37305.5	40038	-376.566	37.23	37.23	74.47	1561	402
31133.3	5888	-284.402	18.35	18.35	36.69	3610	410
35352.6	6101.4	80.5982	19.59	19.59	39.19	3324	410
41076.8	8166.4	-55.4018	33.16	33.16	66.32	1006	410
24343.4	9782.5	25.5982	28.02	28.02	56.05	1425	410
23416.5	10318.6	288.598	28.92	28.92	57.84	1871	410
28225.9	11053.6	-98.4018	18.11	18.11	36.22	2327	410
1060.7	11540.9	-137.402	12.13	12.13	24.26	6189	410
37306.6	14407.1	-36.4018	34.45	34.45	68.91	1116	410
32096.6	15876.3	332.598	39.75	39.75	79.50	1196	410
12372	16732.9	-158.402	13.61	13.61	27.22	4688	410
25395.7	16820.6	362.598	38.88	38.88	77.76	1023	410
19048.3	17368.4	-126.402	14.29	14.29	28.59	4228	410
14199.1	17680.4	389.598	19.52	19.52	39.05	1901	410
17234.1	17847	-76.4018	12.95	12.95	25.91	5158	410
3663	18039	-236.402	16.11	16.11	32.22	4914	410
20411	18983.8	-115.402	12.41	12.41	24.82	3540	410
15273.5	19599	-368.402	32.62	32.62	65.23	1516	410
19117.4	22993.5	-143.402	10.90	10.90	21.81	4596	410
8908.4	25335.2	-206.402	22.61	22.61	45.22	1539	410
40446.2	25603.5	-49.4018	31.60	31.60	63.21	1335	410
39944.8	25772.5	380.598	26.66	26.66	53.32	2013	410
26323.8	34015	5.59821	8.15	8.15	16.30	8717	410
20951.6	38394.2	-85.4018	4.26	4.26	8.53	25001	410
22093.4	39344	231.598	19.05	19.05	38.10	4218	410
33581.2	39363.9	-211.402	23.97	23.97	47.95	2480	410
18714.8	39594.2	236.598	28.05	28.05	56.10	1583	410
6181	402.5	-189.237	25.69	25.69	51.39	1282	418
40870.8	1254.9	-128.237	11.35	11.35	22.70	6502	418
13873.9	7489.3	-149.237	20.23	20.23	40.46	2332	418
24017.3	8571.2	-288.237	17.87	17.87	35.75	2717	418
26608.7	9417.1	41.7627	18.60	18.60	37.21	2598	418
36515.3	9728.4	236.763	16.65	16.65	33.30	3307	418
16576.2	9957.5	-136.237	30.80	30.80	61.61	1128	418
19621.4	10342.5	-26.2373	19.41	19.41	38.81	2862	418
12864	10930.3	338.763	31.51	31.51	63.02	1259	418
28044.8	11310.6	-137.237	8.15	8.15	16.30	8584	418
18203.1	11745.4	-78.2373	8.53	8.53	17.05	7551	418
14019.7	12937.7	45.7627	35.25	35.25	70.51	1039	418
18308.2	12913.7	-101.237	18.23	18.23	36.46	3116	418
24558.8	14097.5	-121.237	30.21	30.21	60.43	1265	418
39153.5	14171.1	266.763	26.49	26.49	52.99	1965	418
17127.7	14715.2	-168.237	11.49	11.49	22.98	4813	418
34189.4	17190.3	193.763	32.00	32.00	64.01	1812	418
21019.4	20149.2	91.7627	37.04	37.04	74.09	1082	418
6938.7	20805.6	304.763	14.11	14.11	28.21	4818	418
14493.4	21402.5	31.7627	30.00	30.00	60.01	1930	418
30535.3	21647.9	-41.2373	24.59	24.59	49.17	1546	418
8047.9	22759.9	-286.237	23.67	23.67	47.34	2063	418
2245.2	23229.2	-205.237	25.03	25.03	50.07	1561	418
19756.4	25427.5	11.7627	33.16	33.16	66.32	1203	418
21875.5	26593.5	-70.2373	3.89	3.89	7.77	25511	418
6250.3	27793.3	331.763	24.54	24.54	49.08	1916	418
4833.2	28405	-11.2373	34.55	34.55	69.10	1003	418
36722.1	28820.5	354.763	21.50	21.50	43.00	2489	418
31512.7	30237.7	103.763	9.02	9.02	18.04	9446	418
11418.6	30638	-312.237	13.19	13.19	26.38	5447	418
40309.4	30581.8	127.763	22.14	22.14	44.27	2649	418
37652.2	32367.9	384.763	38.25	38.25	76.49	1190	418
40095	32844.8	321.763	40.65	40.65	81.29	1477	418
3045.2	33439.8	-0.237326	17.52	17.52	35.04	1783	418
21928.7	35200.6	148.763	35.70	35.70	71.40	1183	418
18196.4	38022.4	-394.237	6.19	6.19	12.39	15649	418
36371	38429.4	374.763	28.64	28.64	57.27	1533	418
30515.9	573.7	-98.0729	6.74	6.74	13.47	7209	426
5835.3	3131.5	372.927	28.59	28.59	57.18	1201	426
1162.2	3441	-97.0729	22.35	22.35	44.70	1911	426
34312.9	4029.6	113.927	23.83	23.83	47.67	1618	426
33560.5	5773	397.927	15.00	15.00	30.00	3468	426
34589.2	6304.3	-303.073	26.12	26.12	52.23	1815	426
16555.9	7217.3	289.927	24.75	24.75	49.50	1898	426
25881.4	8180.4	-101.073	9.11	9.11	18.23	6648	426
33606.3	15354.5	13.9271	9.30	9.30	18.60	7146	426
11622.7	17734.3	-80.0729	16.04	16.04	32.08	2573	426
17780.7	18370.7	-281.073	32.76	32.76	65.52	1744	426
15434.9	19350.1	98.9271	33.30	33.30	66.60	1106	426
28549.9	19955.9	381.927	17.57	17.57	35.14	3535	426
37436.8	20917.3	-31.0729	7.49	7.49	14.98	8052	426
34542.2	21581.7	-157.073	34.43	34.43	68.86	1263	426
40107.1	22355.5	249.927	24.94	24.94	49.88	2671	426
33863.7	23037.8	-153.073	34.03	34.03	68.06	1188	426
6847.6	24035	10.9271	16.16	16.16	32.31	2941	426
16439.7	24497.2	-141.073	16.11	16.11	32.22	4257	426
39278.5	26158.9	400.927	31.79	31.79	63.59	1407	426
37738.5	27160.4	-27.0729	18.91	18.91	37.82	2157	426
33095.5	29723.8	103.927	8.62	8.62	17.24	9893	426
31222.4	30571.5	-46.0729	11.35	11.35	22.70	4554	426
23551	31655.2	385.927	27.93	27.93	55.86	1324	426
2330.5	32204.4	-207.073	18.86	18.86	37.73	2215	426
40535.5	32381.7	-139.073	44.25	44.25	88.50	1168	426
36803.7	32684	-352.073	31.44	31.44	62.88	1891	426
32661.3	33700.7	-377.073	33.46	33.46	66.93	2361	426
22146.3	33850	-82.0729	10.86	10.86	21.71	8144	426
31609.5	34317.3	73.9271	8.55	8.55	17.10	10077	426
19797.8	35295	-46.0729	26.94	26.94	53.88	1521	426
20435.1	36130.1	376.927	10.01	10.01	20.02	8152	426
33907.7	36166.1	394.927	15.26	15.26	30.52	2911	426
19656.6	40399.2	238.927	26.26	26.26	52.52	2001	426
31236.1	40299.5	269.927	31.06	31.06	62.12	1708	426
19752.5	2915.6	243.092	21.64	21.64	43.28	1614	434
41071.8	5261.8	-26.9084	25.43	25.43	50.87	1369	434
16450.2	7343.3	-75.9084	21.41	21.41	42.81	1644	434
15957.5	7668.9	-194.908	21.90	21.90	43.80	2413	434
9387.1	9142.9	-48.9084	8.78	8.78	17.57	7837	434
31414.3	10504.4	-39.9084	11.80	11.80	23.60	3154	434
18217.2	11761.4	-126.908	7.68	7.68	15.35	10786	434
32040.5	12552.8	-203.908	7.70	7.70	15.40	13150	434
5333.1	12975.4	-33.9084	26.75	26.75	53.51	1198	434
36778.3	12963.8	-137.908	11.82	11.82	23.64	8110	434
20378.2	13796.8	-338.908	32.15	32.15	64.29	1607	434
27716.6	14174.5	160.092	28.24	28.24	56.47	1494	434
34051	18358.4	401.092	27.41	27.41	54.82	1467	434
35484.3	18962.1	336.092	19.19	19.19	38.39	2977	434
36663.6	19200.8	-379.908	16.06	16.06	32.12	3503	434
23757.3	20017.2	195.092	42.84	42.84	85.67	1296	434
24772.9	21048.9	-336.908	17.59	17.59	35.18	3518	434
33030	22549.8	-337.908	6.64	6.64	13.28	17986	434
24042.4	22993.2	157.092	14.67	14.67	29.34	6354	434
37324.3	26081.1	-259.908	27.44	27.44	54.87	1927	434
38487.2	27190.9	264.092	10.93	10.93	21.85	11362	434
11378.4	30628.1	-389.908	13.59	13.59	27.18	7884	434
5543.1	30872	73.0916	26.64	26.64	53.27	1190	434
4548.3	32250.8	6.0916	28.02	28.02	56.05	1116	434
4547.9	33770	-350.908	23.36	23.36	46.72	2167	434
29557.9	34905	-49.9084	25.25	25.25	50.49	1971	434
39654.6	34780.2	383.092	45.36	45.36	90.71	1062	434
16570	35622.3	18.0916	14.04	14.04	28.07	3834	434
19183.6	36097.1	200.092	28.75	28.75	57.51	1733	434
34666.5	36695.1	-117.908	30.76	30.76	61.51	1474	434
7434.2	37560.3	320.092	29.72	29.72	59.44	1501	434
25143.7	1511.3	-321.744	28.73	28.73	57.46	1579	442
40005.8	3877.1	-48.7439	10.79	10.79	21.57	5852	442
29742.1	4047.4	182.256	28.38	28.38	56.76	1425	442
15864.1	6456.8	-7.74394	27.79	27.79	55.58	1125	442
13872.5	7428.2	288.256	26.73	26.73	53.46	1616	442
15183.8	9127.7	-156.744	29.32	29.32	58.64	1150	442
39925.2	9048.1	-331.744	30.61	30.61	61.23	1838	442
19461	9466.7	281.256	15.85	15.85	31.70	4500	442
19737	10247.7	-157.744	14.67	14.67	29.34	2747	442
32045.4	10927.3	-65.7439	16.04	16.04	32.08	3845	442
9611.7	12536.8	-76.7439	18.60	18.60	37.21	2049	442
13527.6	12931.7	-366.744	18.46	18.46	36.93	3780	442
15887.7	15365.5	-350.744	31.70	31.70	63.40	1640	442
33527	15889.5	-185.744	19.17	19.17	38.34	2108	442
34269	16610.9	-87.7439	10.67	10.67	21.34	4205	442
34239.7	17316.1	-267.744	11.12	11.12	22.23	10029	442
689.6	18785.9	-157.744	18.35	18.35	36.69	2683	442
18075.1	19142.4	-80.7439	16.20	16.20	32.40	4455	442
1151.1	24190.3	162.256	8.64	8.64	17.29	14465	442
24703.1	24820.7	174.256	20.94	20.94	41.87	2622	442
3835.2	25880.3	-161.744	13.82	13.82	27.65	5106	442
39985.2	25858.2	-395.744	18.39	18.39	36.79	3702	442
20572.2	26224.3	-246.744	19.08	19.08	38.15	2709	442
31149.3	28338.7	-108.744	31.32	31.32	62.64	1267	442
2355.7	32126.1	-215.744	10.83	10.83	21.67	7919	442
27577.3	32338.3	-6.74394	4.33	4.33	8.67	18783	442
22258.9	33321.8	-88.7439	17.87	17.87	35.75	3272	442
32638.3	33611.3	-77.7439	21.27	21.27	42.53	1675	442
28612.8	34843.4	-15.7439	22.28	22.28	44.56	1471	442
1369.7	34883.1	-366.744	17.66	17.66	35.33	4212	442
19125.8	36174	-6.74394	23.41	23.41	46.82	1592	442
37865	36529.6	-62.7439	7.18	7.18	14.37	9141	442
41130.2	37469.9	33.2561	23.15	23.15	46.30	2098	442
9907.5	37809.5	-119.744	19.62	19.62	39.23	2131	442
40434.9	38096.7	6.25606	17.97	17.97	35.94	3191	442
5559.3	38857.3	392.256	22.63	22.63	45.26	1683	442
39054.8	39225.2	-331.744	30.33	30.33	60.66	1962	442
15711.3	39512.7	-193.744	17.50	17.50	35.00	3195	442
25282.8	39561.2	12.2561	22.28	22.28	44.56	1484	442
35350.3	6242.3	321.421	31.70	31.70	63.40	1406	450
29245.8	6510.5	17.4205	17.59	17.59	35.18	3588	450
26242.2	8050.3	-246.579	27.39	27.39	54.78	1573	450
19712.8	10176.6	-289.579	24.07	24.07	48.14	2192	450
35654.2	10621	-6.57948	20.89	20.89	41.78	2236	450
10463.6	11190.6	-93.5795	14.88	14.88	29.77	3032	450
31237.7	14890.7	-135.579	8.88	8.88	17.76	7147	450
32057.6	15717.8	61.4205	18.09	18.09	36.17	2754	450
20828.4	17234.8	-115.579	4.90	4.90	9.80	17973	450
10719.8	22067.2	10.4205	22.28	22.28	44.56	1683	450
19661	23668.1	394.421	27.95	27.95	55.91	1308	450
21418.6	24150.5	-80.5795	11.68	11.68	23.36	3562	450
22307.1	24922.2	118.421	40.29	40.29	80.59	1102	450
12764.1	26728	-163.579	9.89	9.89	19.78	9088	450
7923.7	28095.4	-355.579	16.11	16.11	32.22	4757	450
25437.4	28174.8	280.421	31.60	31.60	63.21	1969	450
33089.4	29707.8	113.421	8.95	8.95	17.90	11696	450
8328	30358.2	48.4205	28.07	28.07	56.14	1178	450
5729.4	30636.3	-362.579	29.01	29.01	58.03	1548	450
34904.9	30650.6	-156.579	5.86	5.86	11.73	13593	450
13098.4	31374.5	-150.579	20.91	20.91	41.82	1945	450
28125.3	33753.6	69.4205	10.88	10.88	21.76	9258	450
29534	34084.7	-52.5795	28.80	28.80	57.60	1285	450
31619.6	34299.9	158.421	7.51	7.51	15.02	16972	450
36582	34320.8	-250.579	11.52	11.52	23.03	5647	450
36610	35442.2	-145.579	12.95	12.95	25.91	4318	450
17405	35634.1	395.421	26.92	26.92	53.84	1367	450
38603.8	37663.4	-120.579	16.11	16.11	32.22	2652	450
6714.9	38356.4	75.4205	32.40	32.40	64.81	1287	450
23707.4	39440.9	383.421	27.79	27.79	55.58	1316	450
4730.7	877	-12.415	15.00	15.00	30.00	2380	458
27254	1538.6	-386.415	28.57	28.57	57.13	1495	458
26197.3	3098.9	-47.415	22.42	22.42	44.84	1176	458
37566.4	4183.6	-201.415	10.22	10.22	20.44	9363	458
35389.3	9486.5	-161.415	27.20	27.20	54.40	1397	458
3745.9	12575.4	-6.41501	14.08	14.08	28.17	4713	458
15795.6	12960.8	-356.415	25.95	25.95	51.90	1856	458
20426.4	13728	-38.415	8.64	8.64	17.29	7095	458
30294.4	15085.5	94.585	16.04	16.04	32.08	4547	458
10096.7	16662.3	32.585	12.20	12.20	24.40	5635	458
34202.4	16631.8	-18.415	18.23	18.23	36.46	2150	458
39958.4	18602.4	-374.415	20.16	20.16	40.32	2940	458
17803.8	19663.7	-21.415	31.67	31.67	63.35	1215	458
3030.7	22384.4	-177.415	19.17	19.17	38.34	3049	458
23909.5	22987.4	-335.415	18.70	18.70	37.40	3451	458
24770.8	24896.7	262.585	32.38	32.38	64.76	1837	458
18921.1	25576.5	-95.415	17.07	17.07	34.15	2704	458
1071.1	26795.1	-62.415	15.83	15.83	31.65	3046	458
33838	27243.4	332.585	27.01	27.01	54.02	1686	458
37939.9	29943.6	-90.415	20.51	20.51	41.02	1852	458
39345.9	31223.5	379.585	18.18	18.18	36.36	2951	458
37278.6	31471.1	-386.415	35.84	35.84	71.69	1639	458
40993.5	32495.6	111.585	10.36	10.36	20.72	11410	458
31168.3	32590.8	-86.415	7.39	7.39	14.79	11106	458
29734.3	33812	-159.415	10.39	10.39	20.77	4547	458
37656.7	33903.4	15.585	10.86	10.86	21.71	8595	458
20716.1	35119.9	-42.415	17.99	17.99	35.98	2930	458
39273.9	35001.6	198.585	6.08	6.08	12.15	29287	458
32262.2	36373.8	171.585	34.45	34.45	68.91	1385	458
6518.4	36977.4	-281.415	14.41	14.41	28.83	4605	458
27319.9	37683.7	107.585	32.03	32.03	64.06	1263	458
17625.1	38220.5	-377.415	14.60	14.60	29.20	4994	458
24001.3	38360.7	227.585	7.96	7.96	15.92	17502	458
35819.4	39359.3	-116.415	30.71	30.71	61.42	1160	458
32157.1	40216.8	-381.415	16.25	16.25	32.50	3457	458
8495.8	1291.8	-25.2506	28.26	28.26	56.52	1055	466
13923.9	3362.7	-366.251	16.89	16.89	33.77	2765	466
36510.9	4269.6	-171.251	6.29	6.29	12.58	12782	466
35267.5	4534.8	-324.251	25.62	25.62	51.24	1976	466
40101.4	6970	-339.251	13.71	13.71	27.41	6424	466
35643.7	10576.5	-261.251	9.84	9.84	19.69	8204	466
29088.4	13666.7	-135.251	16.46	16.46	32.92	3157	466
36354.9	14534.1	398.749	38.95	38.95	77.90	1037	466
9353.5	15295.7	17.7494	25.32	25.32	50.63	1460	466
35040.1	16445.7	344.749	29.08	29.08	58.17	2302	466
17453.4	18744.2	-346.251	23.67	23.67	47.34	2427	466
35479.7	19153.6	358.749	6.48	6.48	12.95	18686	466
24029.6	22931.6	168.749	15.35	15.35	30.71	6223	466
26504.3	23869.8	-45.2506	24.99	24.99	49.97	1648	466
12836.2	25145.5	243.749	23.53	23.53	47.05	2358	466
24319.4	26558.7	144.749	32.40	32.40	64.81	1344	466
25417	28067.3	-10.2506	23.48	23.48	46.96	1843	466
9770.4	28382.4	-118.251	31.16	31.16	62.31	1005	466
29834.5	29393.8	9.74945	5.98	5.98	11.96	13533	466
38175.5	31741.3	59.7494	20.77	20.77	41.54	2526	466
31920.5	34906.7	14.7494	7.28	7.28	14.55	11993	466
39243	35023.6	252.749	12.29	12.29	24.59	7952	466
20439.6	36222.1	64.7495	11.09	11.09	22.18	5904	466
33908.2	37534.5	-119.251	12.20	12.20	24.40	4298	466
4589.4	38600.5	396.749	25.81	25.81	51.62	1357	466
15986.8	40051	55.7494	7.63	7.63	15.26	11885	466
22335.6	40267.8	-6.25055	7.30	7.30	14.60	14393	466
30092.3	2554.5	-56.0861	28.26	28.26	56.52	1119	474
40822.3	4235.7	-257.086	24.89	24.89	49.78	2212	474
39910.5	7903.4	-102.086	7.06	7.06	14.13	11024	474
10071.8	8917.4	-77.0861	24.19	24.19	48.37	1236	474
8341.4	12978.3	244.914	18.65	18.65	37.30	3037	474
20438.8	13825	132.914	8.31	8.31	16.63	14793	474
31184.6	13908.9	-238.086	26.80	26.80	53.60	1814	474
33959.1	16522.9	-226.086	32.05	32.05	64.10	1459	474
10082	16704.9	-137.086	10.81	10.81	21.62	7324	474
17914.3	19313.3	220.914	9.07	9.07	18.13	14040	474
6845	20880.9	-369.086	12.29	12.29	24.59	7447	474
35109.8	21245	-237.086	39.99	39.99	79.98	1379	474
11562.4	22414.3	-55.0861	16.53	16.53	33.06	3102	474
27239.6	23216.4	-115.086	27.08	27.08	54.16	1684	474
23146.5	25092.3	-15.0861	17.10	17.10	34.19	2567	474
8565.8	25267.3	-103.086	27.46	27.46	54.92	1428	474
27242	25331	-257.086	28.07	28.07	56.14	1744	474
27823.4	25335.5	-41.0861	10.22	10.22	20.44	4926	474
14664.3	26420.6	-83.0861	13.09	13.09	26.19	5307	474
1124.7	26741.3	-124.086	16.86	16.86	33.72	2772	474
39594.4	28679.9	-41.0861	34.50	34.50	69.00	1023	474
26596.9	28874.1	257.914	21.67	21.67	43.33	2792	474
11428.4	30654.3	-72.0861	6.88	6.88	13.75	13578	474
31197.2	32582.2	-153.086	10.53	10.53	21.05	6436	474
11645.6	33034.4	-110.086	12.53	12.53	25.06	4683	474
20435.1	33705.9	274.914	15.54	15.54	31.09	3671	474
32191.3	35559.8	400.914	8.95	8.95	17.90	5076	474
33407.4	36048.2	67.9139	22.02	22.02	44.04	2578	474
26939.4	37273.2	-383.086	16.56	16.56	33.11	4428	474
38383.5	37229.7	-112.086	8.55	8.55	17.10	7451	474
29557.9	37502.9	11.9139	41.64	41.64	83.27	1206	474
[truncated: 158,396 more rows]
