# Supplementary material for: Super-resolution analysis of PACSIN2 and EHD2 at caveolae
Source: PLoS One. 2022 Jul 14;17(7):e0271003. doi: 10.1371/journal.pone.0271003 (PMC9282494; doi:10.1371/journal.pone.0271003)
Supplement: S2 Data — (ZIP) [file pone.0271003.s004.zip › cav1-EHD2-no-002-R_Cy3-Alexa647_111K_TS3D.3dlp]

9187.2	6231	89	20.94	20.94	41.87	1694	6
36182.9	8603.8	346	21.55	21.55	43.10	2181	6
8898.4	9054.5	-24	9.77	9.77	19.55	7583	6
15173	9137.9	385	18.49	18.49	36.97	1851	6
26112.4	11172.7	-10	15.61	15.61	31.23	3419	6
23442.5	11518.3	-95	14.98	14.98	29.96	2354	6
39208.6	13967	-365	38.03	38.03	76.07	1563	6
25960.6	14439.3	-389	15.83	15.83	31.65	2932	6
33088.9	14397	-337	11.87	11.87	23.74	5300	6
15636.4	16311.2	139	6.15	6.15	12.29	15133	6
39642.4	17340.7	-36	23.93	23.93	47.85	2205	6
19524.1	18354.2	46	13.05	13.05	26.09	4693	6
17583.6	18775	-29	22.11	22.11	44.23	1564	6
26336.5	18583.4	397	11.56	11.56	23.13	5822	6
18855	19067.7	277	36.38	36.38	72.77	1511	6
6871.3	19704.2	-43	16.96	16.96	33.91	2585	6
6978.1	20771.8	-3	12.03	12.03	24.07	6768	6
28776.6	21480.3	-108	13.99	13.99	27.98	5261	6
6477.8	22204.8	-138	9.02	9.02	18.04	8833	6
23790.3	23820.3	-43	22.98	22.98	45.97	1893	6
40364	25884.8	81	12.88	12.88	25.76	6307	6
23226.1	26808.9	-171	23.88	23.88	47.76	2039	6
19335.3	27006.4	-357	20.39	20.39	40.79	3017	6
29388.2	28489.6	42	16.30	16.30	32.59	3342	6
38540.7	31573.7	125	29.88	29.88	59.77	2556	6
34445.3	34610.4	155	12.10	12.10	24.21	7369	6
38441.7	34745.3	373	40.53	40.53	81.06	1229	6
21480.6	36238.2	-96	8.10	8.10	16.20	12614	6
34265.2	36092.9	-78	6.10	6.10	12.20	13738	6
6563.8	37027.6	381	23.93	23.93	47.85	1593	6
29462.6	38213	-14	9.66	9.66	19.31	10258	6
38245.1	38199.1	240	39.45	39.45	78.89	1577	6
6771.2	38553.2	130	29.20	29.20	58.40	2089	6
34404	40228.1	295	32.71	32.71	65.42	1701	6
39762.5	40241.4	17	32.99	32.99	65.99	1198	6
33902.9	4654.6	175	17.71	17.71	35.42	2457	14
33868.9	6973.1	-352	26.21	26.21	52.42	2121	14
37147.2	11170.5	-2	8.50	8.50	17.00	7929	14
40691.1	10889.3	23	30.69	30.69	61.37	1464	14
10576.8	11287.1	-128	33.04	33.04	66.08	1054	14
38070	11723.9	394	29.77	29.77	59.53	1890	14
13891.5	11819.3	-268	54.21	54.21	108.42	1149	14
20487.4	15342.4	-266	13.52	13.52	27.04	4060	14
23556.8	15575.3	-300	20.65	20.65	41.31	2653	14
25312.5	19656.6	242	9.99	9.99	19.97	10500	14
28772.3	21493.6	123	8.85	8.85	17.71	13460	14
39676.4	23748.6	-39	24.96	24.96	49.93	1878	14
18899.8	24126.6	-365	32.95	32.95	65.89	1722	14
27926.9	30146.3	40	17.52	17.52	35.04	2261	14
34231.4	30429.8	126	6.62	6.62	13.24	13773	14
36651.7	31311.2	342	28.73	28.73	57.46	1941	14
37705.6	32648.6	-299	25.81	25.81	51.62	3563	14
40697.6	35409.9	-308	31.58	31.58	63.16	2698	14
20590.4	36743.4	396	29.53	29.53	59.06	1355	14
20364.1	38372.7	249	22.80	22.80	45.59	2427	14
7213.4	430.7	394	25.91	25.91	51.81	1103	22
20239.6	1532.7	-333	21.57	21.57	43.14	2999	22
41150.1	2274.5	-75	8.64	8.64	17.29	8392	22
23017.1	2620	384	25.13	25.13	50.26	1137	22
7435.4	3761.9	77	29.20	29.20	58.40	1210	22
17714.4	6480.6	-218	22.00	22.00	43.99	1776	22
14263.2	9564.1	-66	20.72	20.72	41.45	1685	22
33495.3	10542.4	90	32.12	32.12	64.24	1139	22
28033.8	11296.7	-333	10.57	10.57	21.15	5261	22
37107.6	11164.2	5	19.92	19.92	39.85	1979	22
18219.7	11777	-122	5.58	5.58	11.16	12218	22
10773.9	12155.9	-218	25.06	25.06	50.11	1569	22
15677.8	13042.5	375	28.80	28.80	57.60	1232	22
32111.5	14719.3	56	20.65	20.65	41.31	2102	22
34151.1	14911.3	9	19.99	19.99	39.99	2091	22
19650.4	18036.2	-350	63.04	63.04	126.09	1019	22
17503.1	18754.5	-115	13.92	13.92	27.84	5916	22
28765.8	21446	-138	28.59	28.59	57.18	1409	22
14761.9	22478.6	44	16.77	16.77	33.54	3193	22
38552.6	25032	17	29.25	29.25	58.50	1519	22
17519.1	25363.8	-58	12.20	12.20	24.40	5087	22
621.7	27454.9	-318	18.51	18.51	37.02	2739	22
16913.9	27932.9	-172	30.40	30.40	60.81	1271	22
27936.2	30099.3	76	9.63	9.63	19.26	6304	22
15876.2	30295.5	385	28.42	28.42	56.85	1490	22
5347	32607.7	-130	9.42	9.42	18.84	8054	22
32929.1	32868.4	356	27.41	27.41	54.82	1612	22
21274.7	33730.5	-321	40.51	40.51	81.01	1191	22
6642.1	33905.7	-132	23.53	23.53	47.05	1427	22
34281.4	36076.4	-83	14.91	14.91	29.81	3476	22
39308.2	36718.7	-212	8.76	8.76	17.52	11221	22
29487.5	38289.6	46	8.50	8.50	17.00	8868	22
19454.7	38622.8	-22	29.25	29.25	58.50	1053	22
26552.8	40389.7	-65	22.07	22.07	44.13	1900	22
35152.3	2280.1	-114	19.78	19.78	39.56	1874	30
12998.9	5402.4	-229	19.52	19.52	39.05	1887	30
22555.9	5769.5	-215	24.28	24.28	48.56	2219	30
36486.9	6199.9	85	18.37	18.37	36.74	2264	30
32326.1	8206.7	-73	29.34	29.34	58.69	1125	30
30271.7	8178.6	-204	16.53	16.53	33.06	3982	30
5245.6	13045.7	159	17.66	17.66	35.33	3665	30
22510.3	13482.2	189	11.66	11.66	23.31	7502	30
36723.3	14188.3	11	31.65	31.65	63.30	1434	30
30942.5	16552.6	-78	10.53	10.53	21.05	5419	30
26321.1	19352.1	179	15.12	15.12	30.24	3322	30
29858.8	20138	-239	17.99	17.99	35.98	4288	30
4046.3	20562.1	50	25.98	25.98	51.95	1260	30
22071.4	21640.9	-11	31.89	31.89	63.77	1031	30
10791.3	22088.5	-164	17.52	17.52	35.04	2415	30
14735.1	22562.1	-8	21.90	21.90	43.80	1506	30
32961.8	22587.1	-339	12.91	12.91	25.81	9339	30
3950.5	27525.3	398	28.99	28.99	57.98	1105	30
14183.6	30395	385	20.79	20.79	41.59	1931	30
36206.1	30423.6	-372	23.13	23.13	46.25	2725	30
31897.1	31685	-236	20.87	20.87	41.73	3822	30
34799.7	33161.4	-49	8.34	8.34	16.67	11637	30
19537.6	33369.8	398	29.70	29.70	59.39	1163	30
23693.8	33619.5	71	18.13	18.13	36.27	2390	30
18730.7	34821.6	51	12.60	12.60	25.20	5011	30
29352.4	35551.7	-86	7.58	7.58	15.17	7988	30
17490.4	35691.5	176	24.37	24.37	48.75	1729	30
37843.1	36541.7	115	10.64	10.64	21.29	8248	30
39320.8	36713.1	-332	7.80	7.80	15.59	16562	30
33583.9	38634.3	105	22.68	22.68	45.36	2745	30
17898	39123.1	60	26.09	26.09	52.19	1382	30
20000.1	40442.7	-158	25.34	25.34	50.68	1398	30
5648.7	525.6	-48	28.05	28.05	56.10	1038	38
33677.4	4969.1	126	20.89	20.89	41.78	1997	38
34702.1	5458.6	7	10.36	10.36	20.72	6672	38
31267.6	6063.8	-15	28.50	28.50	56.99	1097	38
39498.4	7871.6	-346	7.75	7.75	15.50	22804	38
32363.2	8187.6	-194	22.77	22.77	45.55	1603	38
29056.5	8215	-192	28.85	28.85	57.70	1277	38
21596.1	9197.7	60	18.39	18.39	36.79	2814	38
3888.9	10216.9	-19	22.47	22.47	44.93	1114	38
23464.7	11609.5	-341	24.44	24.44	48.89	2205	38
10996.3	15239.2	363	28.38	28.38	56.76	1251	38
19010.1	16311.1	-106	8.41	8.41	16.81	6451	38
18077.7	17172	-204	26.75	26.75	53.51	1634	38
22447.9	17067	-28	20.18	20.18	40.36	3109	38
37357.4	17459.3	-291	18.84	18.84	37.68	2910	38
3643.9	18102.2	-99	16.96	16.96	33.91	2648	38
25057.7	18988.5	122	40.29	40.29	80.59	1081	38
27498	21238.4	191	32.50	32.50	65.00	1571	38
20578.5	21413.6	354	26.47	26.47	52.94	1865	38
40366.6	25871.5	-22	6.05	6.05	12.10	19412	38
12791.3	26744.7	-162	10.62	10.62	21.24	7446	38
32365.7	27761.6	-344	17.00	17.00	34.01	4850	38
34879.8	30661.7	-155	8.67	8.67	17.33	9686	38
24879.7	30843.6	-16	4.90	4.90	9.80	15313	38
39848.2	30884	117	6.08	6.08	12.15	19181	38
6498.7	31975.1	-59	14.62	14.62	29.25	3524	38
12467.9	32544.7	-96	17.36	17.36	34.71	2070	38
34858.1	32729.5	-48	26.73	26.73	53.46	1565	38
18158.2	34551	-249	24.94	24.94	49.88	1834	38
12142.3	37079.4	-303	35.37	35.37	70.74	1426	38
14305.5	37655.5	-103	13.94	13.94	27.88	4639	38
35585.7	701.2	-218	12.69	12.69	25.39	5047	46
36114.9	1267.5	97	30.26	30.26	60.52	1225	46
39174.5	5483.7	-28	18.06	18.06	36.13	3161	46
17214.6	8192.2	-162	29.25	29.25	58.50	1268	46
1899.6	10418.1	-13	23.64	23.64	47.29	1045	46
16153.9	10465.7	373	23.10	23.10	46.21	2503	46
18224	11769.3	-67	6.22	6.22	12.43	10144	46
22539.5	13542.3	76	5.13	5.13	10.27	17498	46
32904	14861.7	27	19.31	19.31	38.62	2168	46
9276.9	15071.8	-155	28.07	28.07	56.14	1300	46
20660.8	15335.6	-384	21.24	21.24	42.48	3785	46
31847.2	15886.4	84	6.76	6.76	13.52	15038	46
26775.8	16298	-151	5.79	5.79	11.59	22245	46
34284.8	16431.3	161	24.73	24.73	49.45	2151	46
17271.9	17823.3	-127	14.48	14.48	28.97	2611	46
30792.3	18866	170	25.20	25.20	50.40	1973	46
19943.5	19792.8	-20	12.86	12.86	25.72	4066	46
28505.8	21033.8	183	38.08	38.08	76.16	1398	46
27351.3	22193.9	-361	42.67	42.67	85.35	1361	46
17327.8	23164.1	366	26.59	26.59	53.18	1743	46
19793.7	24502	-168	34.81	34.81	69.61	1028	46
1172.5	24411.2	-103	25.41	25.41	50.82	1252	46
17497.2	25163.3	276	32.81	32.81	65.61	1565	46
26007.8	25703.2	85	11.52	11.52	23.03	5439	46
40373	25895.5	-63	11.59	11.59	23.17	7145	46
38418	25988.2	-37	7.18	7.18	14.37	17244	46
38649.4	28928.7	-99	30.12	30.12	60.24	1492	46
24020.1	28915.7	7	29.88	29.88	59.77	1258	46
11429.9	30640.8	-72	10.29	10.29	20.58	7009	46
2476.2	32907.5	385	30.29	30.29	60.57	1039	46
18386.9	33095	159	20.32	20.32	40.65	3028	46
30286.2	33220.4	267	26.49	26.49	52.99	3177	46
31522.6	33240.7	357	22.35	22.35	44.70	1945	46
40826.7	33384.7	-224	30.00	30.00	60.01	1806	46
14337.4	33819.1	-155	11.78	11.78	23.55	5011	46
36598.5	34207.1	81	30.94	30.94	61.89	2496	46
37522.2	34572.3	282	12.22	12.22	24.44	8466	46
2509.4	35480.6	-383	16.46	16.46	32.92	3938	46
9172.8	35568.6	-58	22.02	22.02	44.04	1550	46
34245.1	36063.5	-247	14.77	14.77	29.53	3642	46
31491	36151.5	-101	18.25	18.25	36.50	1993	46
34704.7	39869.3	-46	11.82	11.82	23.64	5120	46
15846.7	39964	-63	7.61	7.61	15.21	11048	46
25099	3701.1	16	15.40	15.40	30.80	3442	54
14652.7	4888.9	-257	27.22	27.22	54.45	1523	54
36333.7	5723.2	-89	15.31	15.31	30.61	4725	54
24260.8	7361.5	-177	9.26	9.26	18.51	6918	54
16101.3	10754.6	-58	14.29	14.29	28.59	3868	54
36751.7	12143.9	9	32.33	32.33	64.67	1064	54
3367.3	13825	-109	23.93	23.93	47.85	1585	54
35073.8	14321.4	392	36.46	36.46	72.91	1074	54
9309.9	15098.7	-150	24.56	24.56	49.13	1495	54
8322.3	16410.2	-232	24.96	24.96	49.93	1697	54
16722.5	21135.4	363	7.65	7.65	15.31	10810	54
30619.2	21691.4	11	22.96	22.96	45.92	2303	54
23951.7	22043.7	-212	11.45	11.45	22.89	8659	54
23718.8	23720.5	351	20.68	20.68	41.35	3502	54
10182.5	25314.7	346	35.61	35.61	71.22	1236	54
38431.4	25965.5	-99	10.24	10.24	20.49	9702	54
37218.9	26079.1	-158	33.94	33.94	67.87	1246	54
2332.9	26134.2	-58	21.20	21.20	42.39	1375	54
19473	26926.9	43	29.56	29.56	59.11	1257	54
23652.4	29903.2	270	16.25	16.25	32.50	5705	54
15462.4	30060.8	46	29.72	29.72	59.44	1121	54
11459	30667.5	-160	13.59	13.59	27.18	6810	54
39869.8	32827.1	-257	33.11	33.11	66.22	1765	54
38527.3	35439.5	392	32.15	32.15	64.29	1322	54
30007.6	35681.3	-62	10.81	10.81	21.62	9910	54
25099.5	37658.5	-135	13.49	13.49	26.99	6168	54
23980	38392.7	110	8.76	8.76	17.52	11371	54
33274.7	39272.8	-260	12.41	12.41	24.82	7847	54
30382.7	39460.4	-30	28.97	28.97	57.93	1391	54
34754.8	615	-345	22.51	22.51	45.03	2117	62
32513.3	1309.3	227	29.32	29.32	58.64	1362	62
40446.1	5595.8	-29	18.46	18.46	36.93	2170	62
39513.1	7858.2	-348	8.74	8.74	17.47	14936	62
15236.2	9099.8	83	25.36	25.36	50.73	1394	62
14223.2	9618	263	13.09	13.09	26.19	5880	62
36665.7	12146	-161	15.52	15.52	31.04	3711	62
12320.5	13443.5	320	23.76	23.76	47.52	1579	62
22536.6	13554.5	-86	10.08	10.08	20.16	7866	62
24661.6	14093.7	40	26.47	26.47	52.94	1185	62
9340.5	15012.5	-241	24.66	24.66	49.31	1608	62
13602.4	15125.4	-104	21.69	21.69	43.38	1794	62
12913	16408.1	-97	7.25	7.25	14.51	12681	62
39723.8	17223.8	-41	19.76	19.76	39.52	2081	62
34197.5	17330.5	-9	17.31	17.31	34.62	2151	62
6903.8	20846	131	20.68	20.68	41.35	1967	62
35841.4	23705	-94	33.13	33.13	66.27	1292	62
38629.7	24517.8	310	25.13	25.13	50.26	2334	62
7480.2	24888.8	-336	27.91	27.91	55.81	1853	62
17391	25127.2	257	37.87	37.87	75.74	1349	62
19657.2	25167.7	-34	21.81	21.81	43.61	1848	62
4801	27043.1	-199	24.70	24.70	49.41	2243	62
457	27488.1	-364	13.80	13.80	27.60	6655	62
28556.9	27388.3	115	12.60	12.60	25.20	7510	62
3194.8	27758.8	-102	12.74	12.74	25.48	4381	62
32027	30574.4	-111	22.30	22.30	44.60	1687	62
29994	35625.9	59	13.07	13.07	26.14	4999	62
34286.3	36095.2	-136	6.29	6.29	12.58	17845	62
18333.5	36471	201	27.65	27.65	55.30	1775	62
41174.7	37524.7	-150	22.44	22.44	44.89	2152	62
20860	38303.5	-159	24.63	24.63	49.27	1716	62
24020.1	38387.6	-174	13.47	13.47	26.94	4809	62
4563.3	39336.6	-179	32.12	32.12	64.24	1104	62
28137	40320.1	-28	15.78	15.78	31.56	2649	62
37035.3	546.1	197	24.80	24.80	49.60	1978	70
39356.3	4101.5	346	34.64	34.64	69.28	1351	70
39525.2	7899.8	174	9.44	9.44	18.89	11112	70
30453	10449.4	-85	26.38	26.38	52.75	1867	70
37116.6	11086.8	-190	20.42	20.42	40.84	2659	70
10471.1	11209.7	-163	15.02	15.02	30.05	5095	70
26092.2	11223.6	-39	21.69	21.69	43.38	1538	70
20448	13760.9	-25	9.16	9.16	18.32	7256	70
22416.9	13987.6	40	15.14	15.14	30.29	3704	70
36392	14994.9	41	32.55	32.55	65.09	1158	70
23651.9	15435.5	-122	14.91	14.91	29.81	3186	70
24672.2	18333.8	-33	27.86	27.86	55.72	1328	70
718.1	18610.4	310	19.29	19.29	38.57	2213	70
26328	18662.5	341	19.81	19.81	39.61	3573	70
19649.8	19079.9	317	36.86	36.86	73.71	1263	70
28573.4	19997.8	320	20.56	20.56	41.12	2570	70
6918.4	20839.9	-256	31.37	31.37	62.74	1495	70
36030.5	21203	107	32.45	32.45	64.90	1603	70
23966.5	22069.3	97	21.57	21.57	43.14	2014	70
23100.3	25110.2	-149	15.05	15.05	30.10	3759	70
12055.9	25640.1	-79	17.17	17.17	34.34	2053	70
12735.5	26745.8	-169	17.87	17.87	35.75	3037	70
38047.4	27101.5	-94	31.98	31.98	63.96	1292	70
5383.4	32636.5	-193	13.00	13.00	26.00	4187	70
5647.8	34831.4	-69	21.85	21.85	43.71	1612	70
13885.9	34673.7	-135	19.50	19.50	39.00	2616	70
19712.6	36684.9	90	28.71	28.71	57.41	1345	70
22542.3	37113.5	106	35.65	35.65	71.31	1138	70
33861.4	38328.7	-189	13.07	13.07	26.14	6259	70
24239.3	7362.4	-365	6.31	6.31	12.62	12212	78
28858.1	8632.8	245	14.11	14.11	28.21	5661	78
37018.7	9904.7	-359	25.93	25.93	51.86	2441	78
31356.6	10367.4	312	18.70	18.70	37.40	2598	78
29777.7	11371.3	-42	10.36	10.36	20.72	7677	78
7996.5	12057.2	56	16.72	16.72	33.44	2616	78
26022.4	12478.6	-153	26.23	26.23	52.47	1290	78
3754.6	12503.5	162	32.43	32.43	64.86	1228	78
29893	12632.5	-111	31.72	31.72	63.44	1256	78
19010.9	16315.9	-130	5.91	5.91	11.82	12395	78
17427.8	17566	156	22.02	22.02	44.04	2977	78
27537.3	18353.3	230	27.62	27.62	55.25	1836	78
33999.3	20499	-6	29.58	29.58	59.16	1417	78
13909.1	22197.3	-119	17.22	17.22	34.43	2973	78
19130.2	22968.8	-280	18.23	18.23	36.46	2866	78
41196.1	23254.9	-66	37.02	37.02	74.04	1068	78
19791.9	24287.7	348	35.04	35.04	70.08	1260	78
5888.3	25023.3	370	23.10	23.10	46.21	1582	78
4214.4	26538.1	-117	30.80	30.80	61.61	1174	78
18618.2	26573.3	394	33.39	33.39	66.79	1150	78
19317.4	27009.2	-111	35.16	35.16	70.32	1118	78
23842.5	28487	120	34.05	34.05	68.11	1395	78
34117.9	30603.3	-331	32.10	32.10	64.20	1576	78
17844.7	30854.2	300	44.98	44.98	89.96	1111	78
6526	33881.2	-156	34.64	34.64	69.28	1037	78
37898.9	35220.9	88	12.67	12.67	25.34	4049	78
15338	35346.7	-61	19.17	19.17	38.34	1791	78
9256.2	35683.8	240	29.25	29.25	58.50	1694	78
34250.2	36035.9	4	15.43	15.43	30.85	3256	78
36559.7	37103.3	377	30.61	30.61	61.23	1497	78
38279.3	39505.5	-322	10.36	10.36	20.72	11444	78
21239.8	40270.6	-72	31.96	31.96	63.91	1016	78
41134.6	2303.1	25	17.00	17.00	34.01	2429	86
40046.1	4046.7	-70	13.47	13.47	26.94	5284	86
34777.9	9742.6	-36	17.85	17.85	35.70	2442	86
3441.1	11370.1	71	21.97	21.97	43.94	1443	86
8076.4	12054.2	-48	17.90	17.90	35.80	1743	86
20448.3	13741.4	-46	10.53	10.53	21.05	6316	86
7721.6	17085.4	388	28.94	28.94	57.89	1149	86
23303.6	19289.3	-325	31.60	31.60	63.21	1880	86
24723.1	21039	-371	17.24	17.24	34.48	6152	86
12172.7	22534.2	-374	30.94	30.94	61.89	1567	86
14735.7	22622.6	255	18.86	18.86	37.73	3658	86
39169.3	26938.9	-158	6.05	6.05	12.10	20497	86
16696.7	28190.4	87	8.60	8.60	17.19	11806	86
5611.7	30760.6	129	29.34	29.34	58.69	1395	86
9273.2	30955.4	232	16.96	16.96	33.91	5382	86
34401.9	31532.2	75	12.65	12.65	25.29	4202	86
18992	32628	-191	30.47	30.47	60.95	1273	86
40982	34014.7	-380	26.82	26.82	53.65	2272	86
16111.5	34926.3	102	31.93	31.93	63.87	1188	86
14746.5	36159	-91	11.47	11.47	22.94	3409	86
34311.3	36111.1	-284	8.60	8.60	17.19	13704	86
40652.2	36972	-269	13.92	13.92	27.84	6681	86
4667.2	38982.5	-274	15.26	15.26	30.52	6163	86
15746.8	39450.8	-215	28.19	28.19	56.38	1499	86
31318.5	40452	349	27.62	27.62	55.25	1776	86
35561.8	786.4	377	17.64	17.64	35.28	2456	94
16517.8	1309	97	19.15	19.15	38.29	1729	94
10081.7	4330.1	379	22.58	22.58	45.17	1520	94
39193.1	5459.4	326	26.33	26.33	52.66	2945	94
29842.6	8593.9	-59	8.31	8.31	16.63	10986	94
14212	9462.9	143	17.99	17.99	35.98	3561	94
23563.8	10306.8	-394	35.56	35.56	71.12	1378	94
10371.2	11072.7	258	29.65	29.65	59.30	1603	94
7248	12539.7	111	24.85	24.85	49.69	1471	94
37549.2	12564	-250	9.04	9.04	18.09	9052	94
6878.2	14650.8	355	31.96	31.96	63.91	1595	94
17265	17886.2	-242	21.38	21.38	42.77	3106	94
20797.1	19249.1	-274	26.54	26.54	53.08	2314	94
14927.7	20347.2	-276	43.00	43.00	86.00	1009	94
20491.7	21207.9	56	24.73	24.73	49.45	2498	94
10768.9	21966.9	99	30.92	30.92	61.84	1354	94
31510.4	22058	-130	10.46	10.46	20.91	4755	94
23714.4	24134.7	36	35.98	35.98	71.97	1032	94
26047.3	25626.7	318	26.85	26.85	53.69	2031	94
27923.9	27270.9	-9	35.56	35.56	71.12	1062	94
24784	28270.5	13	18.39	18.39	36.79	2534	94
10993.1	28913.2	-166	14.88	14.88	29.77	3701	94
35925.5	29105.9	-300	24.30	24.30	48.61	2154	94
413	31163.9	-93	8.22	8.22	16.44	9971	94
10418.9	31501.7	381	22.82	22.82	45.64	1739	94
37119.6	31572.6	-154	35.65	35.65	71.31	1410	94
27458.4	31788.6	59	27.46	27.46	54.92	2190	94
32980.8	32373.8	162	10.57	10.57	21.15	7128	94
5373.5	32611	-170	9.44	9.44	18.89	7733	94
14320.8	33897.7	-140	25.22	25.22	50.44	1496	94
26842.1	37469.2	-108	25.41	25.41	50.82	2213	94
9901.8	37883.3	-187	8.74	8.74	17.47	10144	94
30171.4	37779.7	259	31.20	31.20	62.41	1880	94
25864.7	958.3	14	21.69	21.69	43.38	1199	102
18192.5	5317.5	-3	24.02	24.02	48.04	1208	102
31227.1	5894.9	39	25.03	25.03	50.07	1313	102
30295.1	8206.2	-211	15.07	15.07	30.14	3209	102
3777.9	8878.9	34	31.11	31.11	62.22	1151	102
27059.2	12370.9	-374	21.45	21.45	42.91	2148	102
18798.3	15855.8	398	35.49	35.49	70.98	1068	102
18314.5	18190.4	74	22.37	22.37	44.74	2825	102
20928.9	18780.6	-103	12.18	12.18	24.35	6114	102
32917.5	19090.5	244	46.53	46.53	93.07	1116	102
11538.5	20296.8	-106	11.12	11.12	22.23	5464	102
1803	20559.1	-22	20.09	20.09	40.18	2252	102
36045.6	21296.1	52	20.94	20.94	41.87	2061	102
40395	22163.3	-158	37.40	37.40	74.79	1346	102
14737.2	22559.5	371	17.12	17.12	34.24	3399	102
1218.9	23836.5	140	28.94	28.94	57.89	1468	102
12316.6	23860.8	7	23.06	23.06	46.11	1270	102
5731.3	27383.1	377	32.29	32.29	64.57	1170	102
28156.5	27376.5	-285	32.69	32.69	65.37	1809	102
11071.2	28950.5	-271	17.26	17.26	34.52	4546	102
30959	28743.9	28	29.51	29.51	59.02	1497	102
6543	31899.1	252	26.33	26.33	52.66	1864	102
20183.6	33972.9	234	24.92	24.92	49.83	2066	102
31593.2	34336.9	-114	11.94	11.94	23.88	4352	102
23130	36480.8	-26	21.22	21.22	42.44	2037	102
15318	36957.1	-69	12.58	12.58	25.15	5764	102
9905.9	37856.9	-85	9.40	9.40	18.79	8757	102
10508.5	38757.5	-321	16.46	16.46	32.92	4299	102
31402.4	39751.9	136	18.06	18.06	36.13	2892	102
2977.8	3521.7	-49.9854	21.57	21.57	43.14	1240	110
24256.1	7401.8	-215.985	13.94	13.94	27.88	2860	110
39482.6	7808.2	-302.985	24.02	24.02	48.04	3198	110
4907.9	10347.5	-122.985	27.15	27.15	54.31	1269	110
3531.9	11536.4	135.015	25.48	25.48	50.96	1472	110
3680.2	18099.6	-186.985	11.19	11.19	22.37	8427	110
17940.3	19408	367.015	4.73	4.73	9.47	25878	110
26547.9	21876.9	-152.985	7.37	7.37	14.74	12955	110
30927.9	22064.8	-205.985	39.23	39.23	78.47	1358	110
2408.5	23390.8	160.015	21.22	21.22	42.44	2089	110
11361.8	23541.1	-165.985	5.39	5.39	10.79	16600	110
17343.9	25375.5	278.015	32.12	32.12	64.24	1743	110
13163.1	29384.5	129.015	13.45	13.45	26.89	5909	110
18103.4	30296.5	324.015	42.18	42.18	84.36	1037	110
11485.9	30686.4	-303.985	12.98	12.98	25.95	8088	110
21815.3	31753	82.0146	31.20	31.20	62.41	1282	110
2391.4	32161.5	-18.9854	10.93	10.93	21.85	5263	110
22103.6	33132.6	-367.985	17.73	17.73	35.47	3438	110
31062.7	33200	-163.985	31.02	31.02	62.03	1389	110
31846.6	34761	319.015	14.51	14.51	29.01	4921	110
2586.1	36595.9	-28.9854	26.31	26.31	52.61	1200	110
24756.8	5638.5	-390.969	26.94	26.94	53.88	1605	118
8172.8	9171.5	-148.969	12.13	12.13	24.26	4525	118
30506.5	11768.5	-33.9687	16.20	16.20	32.40	3070	118
9491.8	13247.5	-88.9687	26.96	26.96	53.93	1127	118
23095.8	13549.1	-308.969	23.10	23.10	46.21	3332	118
22514.7	13969.8	380.031	19.66	19.66	39.33	2203	118
33192.5	14823.1	-177.969	27.15	27.15	54.31	2595	118
24979.8	14682.7	44.0313	31.04	31.04	62.08	1219	118
8283.2	16435	-192.969	9.35	9.35	18.70	10326	118
22498.3	16647.1	246.031	14.32	14.32	28.64	7236	118
36680.7	19181.3	-30.9687	30.94	30.94	61.89	1176	118
18152.6	19056.6	174.031	19.10	19.10	38.20	3824	118
26349.1	19363.6	-248.969	28.97	28.97	57.93	1742	118
18227.7	21508.2	49.0313	25.15	25.15	50.30	2019	118
27520.5	21944	-74.9687	4.95	4.95	9.89	22570	118
6494.7	22172.6	-4.96873	18.51	18.51	37.02	2013	118
37178.7	24724.6	-107.969	4.90	4.90	9.80	18710	118
18089.6	25206.2	-267.969	11.14	11.14	22.28	11385	118
7137.1	29719.2	-391.969	17.57	17.57	35.14	2780	118
30307.2	30631.5	132.031	16.84	16.84	33.68	3227	118
39676.6	31866.8	342.031	17.83	17.83	35.65	3075	118
34701.9	33168	-210.969	17.05	17.05	34.10	4219	118
31572.9	34368.3	-222.969	16.13	16.13	32.26	4598	118
18720	34767.3	110.031	8.10	8.10	16.20	9689	118
34260.3	36099.8	-186.969	6.99	6.99	13.99	10785	118
24035.9	38412.8	-92.9687	15.85	15.85	31.70	3650	118
36537.3	3341.2	-202.952	9.89	9.89	19.78	8498	126
10035.3	4295	-44.952	27.60	27.60	55.20	1079	126
31015.3	8038.7	-96.952	23.88	23.88	47.76	1550	126
36115.6	8566.6	237.048	26.49	26.49	52.99	1777	126
29603.3	9264.1	-128.952	13.28	13.28	26.56	4092	126
22433.2	13981.8	377.048	12.53	12.53	25.06	5664	126
4621.7	16375.9	355.048	29.27	29.27	58.55	1250	126
31393.5	17705	46.048	26.64	26.64	53.27	1235	126
27704.9	18518.3	132.048	31.39	31.39	62.78	1528	126
18919.3	19007.5	62.048	33.56	33.56	67.12	1243	126
25309.6	19623.2	123.048	12.22	12.22	24.44	4148	126
24374.3	20859.8	23.048	21.85	21.85	43.71	1761	126
6949.2	20729.9	113.048	16.20	16.20	32.40	2402	126
30582	21818.8	375.048	25.34	25.34	50.68	1888	126
25910.4	22958.6	-229.952	12.20	12.20	24.40	7779	126
3198.8	23923.8	-203.952	28.12	28.12	56.24	1295	126
29501	24015	-326.952	24.35	24.35	48.70	2508	126
9235.5	24212.2	299.048	20.23	20.23	40.46	3457	126
25758.1	26909.6	-369.952	29.25	29.25	58.50	2146	126
26209.9	27570.2	53.048	19.24	19.24	38.48	2207	126
29376.6	27922.6	263.048	12.18	12.18	24.35	7548	126
38751.5	29000.9	-29.952	20.25	20.25	40.51	2283	126
19632	29168.3	-378.952	19.29	19.29	38.57	3604	126
29813.3	30632	16.048	20.37	20.37	40.74	2567	126
39973.9	32637	88.048	25.86	25.86	51.72	1807	126
4092.3	32966.3	-171.952	8.78	8.78	17.57	7676	126
35699.3	33079.3	382.048	39.12	39.12	78.23	1064	126
8490.5	34700.2	-134.952	28.87	28.87	57.74	1488	126
18727.3	34795	98.048	33.39	33.39	66.79	1261	126
21305.4	35329.1	395.048	24.26	24.26	48.51	1670	126
16397.3	35726.1	-180.952	11.82	11.82	23.64	6594	126
23751.5	35788.5	-359.952	35.70	35.70	71.40	1761	126
34299.8	36091.7	-230.952	9.75	9.75	19.50	5706	126
34633.8	38232.1	142.048	28.24	28.24	56.47	2862	126
29355.3	38927.4	176.048	29.32	29.32	58.64	1686	126
33304.1	39240.5	-90.952	19.55	19.55	39.09	2355	126
9530.2	39460	-373.952	32.12	32.12	64.24	1707	126
36775.6	40194.8	-184.952	15.59	15.59	31.18	3938	126
38256.9	1073.2	-23.9354	22.09	22.09	44.18	1869	134
37706.7	4205.8	-225.935	17.66	17.66	35.33	3605	134
16944.3	4905.2	-356.935	11.85	11.85	23.69	7003	134
24131.5	7756.1	-283.935	9.66	9.66	19.31	6859	134
29474.9	10056.6	-228.935	13.35	13.35	26.71	5243	134
19735	11311.4	248.065	13.21	13.21	26.42	5598	134
22546.9	13526	-139.935	18.98	18.98	37.96	3420	134
20433.6	13801.2	-41.9354	7.72	7.72	15.45	9853	134
22446.4	14036.8	137.065	16.34	16.34	32.69	2607	134
29549.8	15997.3	41.0646	8.95	8.95	17.90	7734	134
35807.8	16808.6	-55.9354	10.36	10.36	20.72	6612	134
38140.4	17005.2	393.065	34.19	34.19	68.39	1136	134
19476.5	18400.3	4.06463	12.95	12.95	25.91	4459	134
20370.1	19018.4	-78.9354	25.55	25.55	51.10	1700	134
32124.8	20604.1	-127.935	9.75	9.75	19.50	7545	134
1922.9	20630.2	387.065	31.16	31.16	62.31	1104	134
23921.3	22030.2	-380.935	10.62	10.62	21.24	12061	134
15647.9	23173.8	-53.9354	9.75	9.75	19.50	8034	134
29532.9	24027.7	118.065	17.31	17.31	34.62	3891	134
37364.6	26079.6	45.0646	41.05	41.05	82.10	1053	134
36702.7	26782.6	220.065	25.69	25.69	51.39	2192	134
14104.9	27573.3	293.065	15.92	15.92	31.84	4697	134
39229.7	28649.3	-295.935	26.47	26.47	52.94	2355	134
33098.5	29703.9	11.0646	11.73	11.73	23.46	6907	134
6462.5	31867	-351.935	44.77	44.77	89.54	1152	134
15624.1	34550.2	-121.935	14.65	14.65	29.30	3093	134
34272.8	36053.4	-186.935	9.44	9.44	18.89	9679	134
41112.7	37411.7	79.0646	18.84	18.84	37.68	3428	134
15623.5	39393	376.065	16.25	16.25	32.50	3430	134
40115.3	39906.2	-92.9354	28.35	28.35	56.71	2416	134
13393.7	39919.6	-108.935	14.84	14.84	29.67	3949	134
39537.6	4555.2	-60.9187	8.27	8.27	16.53	11574	142
10903.9	4950	-28.9187	26.85	26.85	53.69	1390	142
35305.9	5916.3	-16.9187	21.34	21.34	42.67	2096	142
28254.2	11112.1	-88.9187	33.72	33.72	67.45	1134	142
31840.3	13300	137.081	22.75	22.75	45.50	1961	142
28542.7	13632.3	-396.919	37.61	37.61	75.22	1271	142
15215.7	15238.7	385.081	18.27	18.27	36.55	2151	142
28807.6	15803.4	-35.9187	35.63	35.63	71.26	1133	142
16512.2	17899.7	-11.9187	31.46	31.46	62.93	1037	142
23923	22010.5	-396.919	12.20	12.20	24.40	9382	142
39642.7	23655.4	37.0813	20.56	20.56	41.12	3411	142
7643.7	28164.6	-44.9187	10.43	10.43	20.87	4485	142
28758.7	30399.6	51.0813	22.87	22.87	45.73	1644	142
38656.7	31634	-88.9187	37.94	37.94	75.88	1356	142
13941.8	35166.2	-106.919	19.38	19.38	38.76	1834	142
20752.1	35233.7	-168.919	21.93	21.93	43.85	2551	142
35957.3	35453.3	-215.919	19.62	19.62	39.23	3573	142
2482.2	35532.5	8.08132	24.44	24.44	48.89	1411	142
6740.3	38385.8	-169.919	24.02	24.02	48.04	1850	142
5605.2	39113.7	-35.9187	18.02	18.02	36.03	2519	142
21280.6	40123	-102.919	17.33	17.33	34.67	4455	142
15047.1	1653.5	54.098	28.75	28.75	57.51	1072	150
4307.3	3134.8	335.098	28.92	28.92	57.84	1258	150
19258.8	3793.6	-68.902	7.87	7.87	15.73	10296	150
40051.5	4099.1	-104.902	14.41	14.41	28.83	5278	150
3151.1	9115.4	335.098	28.71	28.71	57.41	1322	150
23523.1	11449.2	319.098	11.59	11.59	23.17	7806	150
3814.1	12650.8	-28.902	18.46	18.46	36.93	1831	150
29797.8	12653.3	270.098	22.35	22.35	44.70	3248	150
35102.2	13310	-163.902	6.62	6.62	13.24	14740	150
22554.1	13448.5	-131.902	11.12	11.12	22.23	6048	150
9329.9	15149.6	-327.902	21.48	21.48	42.96	2209	150
10062.7	16689	264.098	21.22	21.22	42.44	3615	150
34238.1	17361.9	-173.902	17.59	17.59	35.18	2482	150
32099.4	17431.9	-178.902	7.09	7.09	14.18	13104	150
24617.1	18327.8	-10.902	15.54	15.54	31.09	3323	150
32153.7	18509.8	239.098	19.81	19.81	39.61	4412	150
9548.6	18943.4	-1.90201	32.50	32.50	65.00	1024	150
20937.3	18821.2	-137.902	16.56	16.56	33.11	4100	150
27963.3	19397.7	-42.902	31.42	31.42	62.83	1298	150
23702.3	19947.8	-80.902	30.61	30.61	61.23	1191	150
36815.6	21381.7	61.098	37.16	37.16	74.32	1111	150
26648.3	22260	4.09799	26.64	26.64	53.27	1436	150
25915.4	22968.5	236.098	17.33	17.33	34.67	4446	150
34698.6	25780.8	-46.902	35.84	35.84	71.69	1020	150
37455.5	26027.4	-72.902	35.11	35.11	70.23	1109	150
38605.7	28381	350.098	33.42	33.42	66.83	1626	150
14840.5	28888.8	186.098	35.89	35.89	71.78	1261	150
29977	29127.2	-92.902	5.23	5.23	10.46	21309	150
8949.6	30841.9	254.098	32.85	32.85	65.70	1416	150
377.1	31150.8	-344.902	26.23	26.23	52.47	1968	150
37524.6	30890.3	23.098	30.94	30.94	61.89	1351	150
5327.4	32616	-146.902	9.80	9.80	19.59	7592	150
35215.5	33464	-53.902	32.52	32.52	65.05	1188	150
22401.6	34737.1	389.098	36.79	36.79	73.57	1046	150
20761.9	35189.4	160.098	11.96	11.96	23.93	6892	150
33046.1	36049.6	-226.902	13.59	13.59	27.18	4075	150
36131.8	36089.8	-200.902	5.79	5.79	11.59	21808	150
29494.3	38558.7	-76.902	6.90	6.90	13.80	8466	150
17572	39208.1	-294.902	11.14	11.14	22.28	6426	150
38246.6	1010.1	303.115	22.54	22.54	45.07	2312	158
30118.4	2641.7	-76.8853	21.10	21.10	42.20	2078	158
40065.3	4016.2	199.115	20.04	20.04	40.08	3974	158
39984.2	7170.3	-4.88533	15.61	15.61	31.23	2814	158
30333	8164.5	-76.8853	9.02	9.02	18.04	8514	158
32838.1	8816.1	-31.8853	8.48	8.48	16.96	7075	158
7665.9	10839.7	-154.885	20.77	20.77	41.54	1486	158
37520.6	12640.7	-64.8853	20.04	20.04	40.08	2435	158
8364.1	12897.1	380.115	28.80	28.80	57.60	1192	158
31101.7	13826.6	-358.885	20.79	20.79	41.59	3887	158
23509.7	15524.2	-46.8853	23.15	23.15	46.30	1330	158
26771.9	16282.8	-270.885	5.72	5.72	11.45	23171	158
8534.8	17917.9	-35.8853	11.89	11.89	23.79	4817	158
23161.8	21280.2	76.1147	32.81	32.81	65.61	1344	158
41398.1	21882.6	-10.8853	19.85	19.85	39.71	2132	158
26016.6	25611.8	-123.885	31.58	31.58	63.16	1226	158
13991.4	26054.3	331.115	31.18	31.18	62.36	1565	158
11724.8	28028.6	-96.8853	23.39	23.39	46.77	1428	158
37349.9	32958.1	-22.8853	7.87	7.87	15.73	10046	158
23784.4	33229.9	98.1147	25.95	25.95	51.90	2475	158
20852.7	34376.9	-94.8853	26.09	26.09	52.19	1499	158
29495.6	34746.9	-5.88533	11.21	11.21	22.42	4517	158
10153.9	35138.6	-1.88533	25.72	25.72	51.43	1662	158
37190.3	37714.8	197.115	9.70	9.70	19.41	6292	158
23866.3	38981.4	385.115	32.38	32.38	64.76	1086	158
35591.3	646.9	-150.869	11.73	11.73	23.46	6421	166
11433.4	2670.9	-263.869	26.33	26.33	52.66	1626	166
40051.8	3995.3	195.131	12.36	12.36	24.73	7926	166
36306.3	5352.2	388.131	24.77	24.77	49.55	1547	166
31060.2	6730	77.1314	19.57	19.57	39.14	2195	166
4756.5	9100.9	213.131	26.59	26.59	53.18	1622	166
14211.2	10828.4	38.1314	7.25	7.25	14.51	10847	166
16863	13694.6	303.131	36.93	36.93	73.85	1132	166
17325.9	14914.7	-56.8686	12.20	12.20	24.40	5183	166
24084.3	16784.3	-103.869	13.00	13.00	26.00	5377	166
22677.1	18031.5	-240.869	13.33	13.33	26.66	6030	166
3643.1	18154.7	-61.8686	15.73	15.73	31.46	2935	166
17822.6	18244.2	-105.869	9.28	9.28	18.56	9322	166
20231.2	18233.8	-10.8686	32.05	32.05	64.10	1121	166
13716.3	22599.3	373.131	35.40	35.40	70.79	1068	166
29768.8	22556.4	-20.8686	25.95	25.95	51.90	1636	166
37630.7	23560	-198.869	11.87	11.87	23.74	7307	166
23580.2	23855	396.131	21.90	21.90	43.80	1894	166
12041.2	25565	-220.869	12.65	12.65	25.29	6981	166
26705	31048.1	-199.869	39.54	39.54	79.08	1216	166
34429.6	32288	-129.869	32.62	32.62	65.23	1080	166
18677.2	34782	22.1314	8.03	8.03	16.06	11435	166
29287.9	35916.4	-136.869	15.83	15.83	31.65	2560	166
36400.1	38036.2	345.131	27.01	27.01	54.02	1805	166
6706.1	38474.6	27.1314	25.36	25.36	50.73	2035	166
38019.5	416.1	-55.852	31.37	31.37	62.74	1195	174
40027.1	4107.9	60.148	25.25	25.25	50.49	1962	174
35203.8	4508.9	387.148	25.72	25.72	51.43	1349	174
39492.3	7853.4	-251.852	17.07	17.07	34.15	5100	174
16118.6	9579.5	-142.852	17.87	17.87	35.75	1937	174
35501.4	9734.6	-79.852	19.85	19.85	39.71	1898	174
37516	12563.6	74.148	16.37	16.37	32.73	3619	174
13267.4	19570.5	-203.852	20.89	20.89	41.78	2016	174
3870.4	19858.2	-30.852	25.76	25.76	51.53	1143	174
13036.5	23237.7	-310.852	31.53	31.53	63.07	1526	174
37610.6	23573.9	-94.852	5.96	5.96	11.92	16677	174
28923.3	24075.6	-228.852	6.81	6.81	13.61	9161	174
38345.8	25969.1	360.148	25.13	25.13	50.26	3746	174
32436.9	27769.5	-116.852	18.49	18.49	36.97	4476	174
10995	28942.1	-118.852	16.16	16.16	32.31	2323	174
23663.6	29896.1	-158.852	13.73	13.73	27.46	6233	174
9733.5	30579.1	366.148	26.31	26.31	52.61	1474	174
23877.6	33118.7	376.148	26.71	26.71	53.41	1591	174
32238	35521.3	131.148	13.71	13.71	27.41	3555	174
6524.4	36997.1	35.148	24.85	24.85	49.69	1374	174
17567.6	38352.6	-99.852	10.20	10.20	20.39	6523	174
33260.8	38490.7	-49.852	18.13	18.13	36.27	2136	174
9566.7	38653.8	136.148	9.70	9.70	19.41	10327	174
40057.7	4056.2	124.165	10.97	10.97	21.95	8956	182
6293.6	5621.2	-48.8353	18.37	18.37	36.74	2129	182
39194.3	5963.3	366.165	18.58	18.58	37.16	2665	182
35788.5	6710	-199.835	26.80	26.80	53.60	1771	182
8715.9	7110.8	-41.8353	21.48	21.48	42.96	1313	182
16625.8	7234.1	-22.8353	20.32	20.32	40.65	1494	182
40806.5	8951.6	37.1647	28.97	28.97	57.93	1620	182
14215.9	9627	1.16471	18.02	18.02	36.03	3210	182
32750.7	9680.6	-104.835	10.90	10.90	21.81	7171	182
34694.4	9659.4	-16.8353	29.84	29.84	59.68	1062	182
24957.7	10221.4	-53.8353	17.22	17.22	34.43	3101	182
8038.4	12047.4	-142.835	22.68	22.68	45.36	1601	182
3686	12578.3	-183.835	25.67	25.67	51.34	1412	182
5238.7	12989.6	-179.835	12.46	12.46	24.92	4773	182
36397.1	15100.8	-360.835	43.54	43.54	87.09	1396	182
23464.2	15640.7	385.165	28.92	28.92	57.84	1388	182
38164.6	18888.4	-281.835	42.11	42.11	84.21	1299	182
17957.4	19323.4	176.165	5.77	5.77	11.54	23379	182
29746.6	20607.3	118.165	30.59	30.59	61.18	1530	182
6991	20753.1	232.165	14.84	14.84	29.67	4875	182
5943.1	23496.5	-139.835	14.22	14.22	28.45	3986	182
1102.8	24112.1	100.165	12.88	12.88	25.76	6351	182
31434.2	24621.1	391.165	28.61	28.61	57.23	1330	182
26194	24949.8	380.165	30.10	30.10	60.19	1494	182
38428.3	25924	-30.8353	5.58	5.58	11.16	16824	182
25550.2	28469.8	-244.835	29.56	29.56	59.11	1577	182
31294	30610.2	-387.835	9.58	9.58	19.17	11591	182
14350.2	33790.4	377.165	16.13	16.13	32.26	2747	182
26294.5	35429.2	-98.8353	4.62	4.62	9.23	22275	182
6610.2	36862.1	231.165	29.27	29.27	58.55	1730	182
40066.7	37489.9	-59.8353	10.24	10.24	20.49	7571	182
40208.5	38744.9	-62.8353	22.63	22.63	45.26	1530	182
33649.3	39289.3	-213.835	26.09	26.09	52.19	1969	182
7924.5	40274.2	261.165	22.58	22.58	45.17	2373	182
35564.9	713.1	222.181	12.34	12.34	24.68	4456	190
41373	3170.2	298.181	43.73	43.73	87.46	1210	190
40404.5	5599.4	-150.819	18.04	18.04	36.08	3152	190
39587.1	6534.6	-194.819	11.45	11.45	22.89	7305	190
33139.6	8564.4	359.181	18.30	18.30	36.60	2357	190
24369	9656	-338.819	34.78	34.78	69.57	1607	190
33560	10477.7	22.1814	21.41	21.41	42.81	2710	190
27982.2	11307.9	-179.819	12.34	12.34	24.68	4550	190
32575.2	11778	-208.819	7.75	7.75	15.50	12604	190
25645.3	14180.1	205.181	31.67	31.67	63.35	1426	190
35501.2	15441.6	160.181	13.14	13.14	26.28	5351	190
22553.9	17202.7	-239.819	34.05	34.05	68.11	1311	190
35922.5	18045.7	-176.819	20.04	20.04	40.08	3722	190
28888.2	18519.9	286.181	31.51	31.51	63.02	1636	190
13179.3	19619.6	66.1814	17.05	17.05	34.10	3887	190
18826.1	20326.2	-103.819	33.65	33.65	67.31	1033	190
10681.7	20618.8	365.181	29.86	29.86	59.72	1275	190
27992.5	21904.1	-71.8186	4.57	4.57	9.14	21958	190
28872.1	24068.4	-117.819	5.23	5.23	10.46	16532	190
18375.5	24499.6	-203.819	22.82	22.82	45.64	1853	190
11983.1	25572.5	-389.819	15.31	15.31	30.61	4906	190
26004.5	25665.5	254.181	11.59	11.59	23.17	8310	190
3163.9	27739.3	-175.819	11.82	11.82	23.64	7026	190
23693	29930.9	-137.819	27.37	27.37	54.73	1420	190
6494.1	31616.3	384.181	31.70	31.70	63.40	1067	190
26187	32893.4	5.18139	9.49	9.49	18.98	9626	190
18492.4	33183.4	175.181	23.97	23.97	47.95	1906	190
32657.3	33709.1	-384.819	29.77	29.77	59.53	1814	190
39611.4	34188.5	-290.819	6.22	6.22	12.43	22636	190
40849.9	35540.8	384.181	23.10	23.10	46.21	1947	190
40057.5	37496.6	-161.819	19.57	19.57	39.14	3538	190
37431.8	39168.4	-341.819	26.21	26.21	52.42	2137	190
32433.5	40006.9	-314.819	9.58	9.58	19.17	6808	190
37593.1	4208.3	-164.802	4.99	4.99	9.99	24255	198
17008.9	5023.1	221.198	22.18	22.18	44.37	2141	198
30299.7	8181.6	-255.802	15.99	15.99	31.98	4209	198
36143.4	8435.4	147.198	31.39	31.39	62.78	1430	198
28129.8	8599.6	-293.802	32.99	32.99	65.99	1268	198
21686.2	9107.1	-143.802	27.13	27.13	54.26	1403	198
14342.9	9561.9	-214.802	38.48	38.48	76.96	1071	198
19415.9	11677	89.1981	10.08	10.08	20.16	8972	198
31236	14934.1	-89.8019	9.07	9.07	18.13	6983	198
28239.5	16607.6	-71.8019	20.75	20.75	41.50	1643	198
30540	17615.5	-34.8019	27.88	27.88	55.77	1462	198
32241.4	18562.2	-254.802	16.89	16.89	33.77	5965	198
40062.1	18562	-210.802	25.41	25.41	50.82	1944	198
6911.8	19722.5	353.198	30.03	30.03	60.05	1329	198
20422.9	20112.1	-21.8019	26.07	26.07	52.14	1333	198
8531.3	21678.1	67.1981	22.89	22.89	45.78	1703	198
26174.6	24856.3	10.1981	24.42	24.42	48.84	1467	198
38839.6	25191.3	269.198	19.29	19.29	38.57	3634	198
18748.2	31428.7	305.198	35.14	35.14	70.27	1339	198
2377.6	32161.9	6.19807	10.93	10.93	21.85	4213	198
18387.3	33114.9	-244.802	31.30	31.30	62.60	1643	198
14615.2	33210.3	-75.8019	19.43	19.43	38.86	3623	198
28044.7	33709	394.198	20.37	20.37	40.74	2608	198
13926.2	35391.5	399.198	20.35	20.35	40.69	1674	198
9906.5	37897.2	108.198	10.86	10.86	21.71	7363	198
30571	39368.9	392.198	36.53	36.53	73.05	1098	198
3087.6	40040	-92.8019	24.75	24.75	49.50	1323	198
23665.1	354.7	-373.785	19.24	19.24	38.48	1979	206
25872.5	1935.7	-374.785	26.59	26.59	53.18	1675	206
33855.8	2521.4	216.215	14.51	14.51	29.01	3277	206
11130.6	5417.2	-186.785	25.95	25.95	51.90	1504	206
39195.3	6031.7	39.2148	16.01	16.01	32.03	3703	206
37836	8545.9	106.215	29.60	29.60	59.20	1680	206
16665.9	10162	-266.785	33.77	33.77	67.54	1348	206
8004.7	12027.8	-206.785	22.58	22.58	45.17	1766	206
23230.3	13641	-53.7852	27.34	27.34	54.68	1370	206
8261.9	16516.2	124.215	28.83	28.83	57.65	1327	206
10044.4	16673.4	-336.785	21.74	21.74	43.47	3365	206
3735.1	17988.3	-259.785	21.03	21.03	42.06	3037	206
17945.2	19342.8	-5.78525	6.38	6.38	12.76	17744	206
5853.2	20413.1	123.215	27.06	27.06	54.12	1502	206
34702.1	21742.7	-359.785	39.96	39.96	79.93	1564	206
9012.6	22523.9	-364.785	18.93	18.93	37.87	4329	206
9456.4	23868.3	-193.785	28.38	28.38	56.76	1257	206
12157	25469	-317.785	32.03	32.03	64.06	1652	206
14216.3	28044.9	-62.7852	29.20	29.20	58.40	1258	206
16699.6	28152.9	58.2148	12.58	12.58	25.15	4907	206
39088.8	28636.7	50.2148	7.54	7.54	15.07	13344	206
29823.3	30648.5	-348.785	15.35	15.35	30.71	4855	206
40302.5	30844.6	-297.785	12.95	12.95	25.91	5303	206
6664.9	31740.2	-149.785	7.11	7.11	14.22	13876	206
37361.2	32990.1	-218.785	9.51	9.51	19.03	9554	206
9402.2	33318.5	379.215	30.45	30.45	60.90	1232	206
34632.8	33248.9	-260.785	33.77	33.77	67.54	1492	206
16380.1	35779.1	-50.7852	9.00	9.00	17.99	8116	206
29273.4	35888	-120.785	9.07	9.07	18.13	5658	206
40632.5	36960.3	-26.7852	15.19	15.19	30.38	3264	206
24046.4	38439.2	113.215	13.05	13.05	26.09	5280	206
39473.8	39285.1	-55.7852	6.26	6.26	12.53	10421	206
41258.4	40043.9	-204.785	33.72	33.72	67.45	1411	206
19581.7	40339.9	-382.785	19.50	19.50	39.00	2587	206
36634	700.4	248.231	28.57	28.57	57.13	1638	214
26219.4	3213.4	214.231	22.58	22.58	45.17	2289	214
19257.5	3788.3	-38.7686	11.49	11.49	22.98	4746	214
39037.8	4196.9	-227.769	24.44	24.44	48.89	1794	214
34211.3	4797.9	362.231	22.87	22.87	45.73	1654	214
37031.3	5787.1	395.231	19.31	19.31	38.62	2668	214
30112.2	7177.4	-19.7686	11.61	11.61	23.22	6717	214
37119.7	11139.6	140.231	14.06	14.06	28.12	5407	214
21552.8	11302.9	-219.769	10.29	10.29	20.58	7660	214
9482.9	13216.3	350.231	19.90	19.90	39.80	2636	214
22541.7	13503.5	-23.7686	15.68	15.68	31.37	2561	214
14563.8	16865.5	-9.76857	24.89	24.89	49.78	1434	214
35766.7	16735.5	-1.76857	18.46	18.46	36.93	1968	214
27215.4	17249.7	-180.769	13.66	13.66	27.32	5665	214
847.7	17666	110.231	19.45	19.45	38.90	2222	214
20965.1	18853.9	-173.769	21.83	21.83	43.66	2195	214
14130.4	20333.1	255.231	16.86	16.86	33.72	4543	214
32183.1	20587.1	-256.769	10.46	10.46	20.91	7047	214
37853.2	20808.2	167.231	7.16	7.16	14.32	17520	214
28775.5	21484.6	-195.769	17.33	17.33	34.67	3114	214
13972.5	22535.4	-166.769	33.06	33.06	66.13	1135	214
23710.6	23930.9	299.231	16.58	16.58	33.16	7531	214
9794.3	28440.2	-218.769	20.21	20.21	40.41	2728	214
39080.4	28639.3	149.231	15.71	15.71	31.42	6837	214
26428.5	30259.5	368.231	14.91	14.91	29.81	3386	214
25537.9	34522.9	63.2314	32.83	32.83	65.66	1264	214
40075.5	37465.9	-52.7686	16.11	16.11	32.22	3464	214
30178.9	37731.4	18.2314	32.15	32.15	64.29	1402	214
36529.9	39815.6	-383.769	20.89	20.89	41.78	2933	214
24982.5	40031.7	329.231	32.15	32.15	64.29	1485	214
19845.8	2846	97.2481	20.18	20.18	40.36	1764	222
34775.2	2986.5	112.248	20.30	20.30	40.60	3057	222
37323.8	3379.7	376.248	31.35	31.35	62.69	1301	222
34300.8	4801.1	-313.752	11.80	11.80	23.60	6096	222
22510.8	5768.7	273.248	20.56	20.56	41.12	2048	222
34774.4	9847.5	277.248	8.57	8.57	17.14	14733	222
35689	10590.4	-280.752	10.13	10.13	20.25	5353	222
36710.7	12078.2	389.248	26.73	26.73	53.46	1471	222
1325.7	13218.6	-91.7519	24.92	24.92	49.83	1506	222
34091.3	18286.8	-198.752	18.13	18.13	36.27	2672	222
35494.5	19174.8	288.248	17.50	17.50	35.00	3876	222
26220.3	22484.1	381.248	42.67	42.67	85.35	1005	222
1156.7	24174.3	113.248	9.11	9.11	18.23	10854	222
7524.3	24891	-108.752	13.78	13.78	27.55	4077	222
12072.2	25584.2	16.2481	9.80	9.80	19.59	8131	222
6380.6	26146.6	234.248	22.96	22.96	45.92	2004	222
12786.5	26731.1	21.2481	24.89	24.89	49.78	1814	222
26164.5	27543.3	-73.7519	14.67	14.67	29.34	4738	222
11730.1	28093	-106.752	18.84	18.84	37.68	2167	222
39114.2	28657.7	35.2481	9.96	9.96	19.92	8331	222
9520.4	29468.8	-130.752	29.56	29.56	59.11	1130	222
34177.3	29626.3	347.248	33.09	33.09	66.18	1380	222
40473.9	29406	135.248	20.94	20.94	41.87	2825	222
839.4	29734.1	187.248	16.11	16.11	32.22	3874	222
14724.7	30950.9	388.248	33.51	33.51	67.02	1067	222
32971.5	31606.2	-92.7519	5.06	5.06	10.13	14807	222
26200.3	32865.6	-95.7519	6.95	6.95	13.89	12674	222
15720.1	39403.6	-323.752	24.33	24.33	48.65	2220	222
25350.3	39661.6	51.2481	32.22	32.22	64.43	1226	222
21220.2	40048.6	-89.7519	28.75	28.75	57.51	1340	222
20214.9	1448.3	42.2648	13.35	13.35	26.71	4345	230
7408.8	5174.5	-35.7352	29.70	29.70	59.39	1207	230
19012.3	5174.3	-280.735	29.27	29.27	58.55	1457	230
28134.8	9022.9	-155.735	25.06	25.06	50.11	1325	230
33773.7	11622.4	-208.735	23.64	23.64	47.29	1802	230
30002.1	14188.4	19.2648	36.62	36.62	73.24	1075	230
15913.1	14657	-166.735	19.15	19.15	38.29	1870	230
19821.2	15322.9	399.265	20.84	20.84	41.68	1777	230
29415.1	16172.3	131.265	26.16	26.16	52.33	1496	230
26418.7	16475.6	-142.735	23.67	23.67	47.34	2366	230
30767.3	18953.1	30.2648	16.46	16.46	32.92	2300	230
36326.2	19720.7	-31.7352	8.45	8.45	16.91	7450	230
9603.9	21162.4	-182.735	27.77	27.77	55.53	1240	230
11977	22267.2	82.2648	31.23	31.23	62.45	1184	230
24003.7	22961.6	-2.73521	18.25	18.25	36.50	2918	230
17426.9	23041.2	-120.735	15.33	15.33	30.66	3434	230
29394.9	23850.8	-242.735	9.63	9.63	19.26	8997	230
8588	24812.9	0.264795	27.44	27.44	54.87	1048	230
18880.2	26145.1	-167.735	31.84	31.84	63.68	1335	230
28516.1	27396.7	-131.735	8.45	8.45	16.91	11831	230
9775.7	28457.4	-209.735	24.14	24.14	48.28	1567	230
4819	29620.2	-129.735	30.03	30.03	60.05	1126	230
15828.6	30238	333.265	14.39	14.39	28.78	5728	230
31287.8	30590.9	-52.7352	24.30	24.30	48.61	1595	230
6672.2	31746.1	-354.735	12.79	12.79	25.58	5889	230
39618.1	32208	381.265	27.44	27.44	54.87	1846	230
2573.4	34427.4	-300.735	7.25	7.25	14.51	16795	230
20668.2	35005.1	95.2648	14.25	14.25	28.50	7488	230
32577.7	35595	383.265	32.10	32.10	64.20	1339	230
12599.5	36036.9	396.265	32.59	32.59	65.19	1020	230
9189.9	579.5	-30.7185	25.67	25.67	51.34	1160	238
34920.5	2785.5	-313.719	24.82	24.82	49.64	1915	238
4450	3036.1	-78.7185	28.66	28.66	57.32	1130	238
40088.6	4025.2	375.281	21.78	21.78	43.57	2058	238
39605	5371.7	357.281	27.98	27.98	55.95	1717	238
30318.7	8195.1	-64.7185	12.18	12.18	24.35	5184	238
34356.6	8952.5	8.28147	17.03	17.03	34.05	3120	238
34434.1	11488.1	243.281	52.52	52.52	105.03	1006	238
26229.4	12527.9	-125.719	31.18	31.18	62.36	1075	238
13464	12920	-316.719	19.19	19.19	38.39	3514	238
30968.2	16530.3	74.2815	10.31	10.31	20.63	6165	238
3542.2	18134.6	-348.719	32.36	32.36	64.72	1587	238
30725.4	18874.6	40.2815	15.85	15.85	31.70	5421	238
36107.9	21292.7	11.2815	17.14	17.14	34.29	2915	238
2975.8	22383.1	-156.719	20.87	20.87	41.73	2566	238
10683.9	22590.5	-58.7185	7.23	7.23	14.46	10801	238
5888	23542.1	-231.719	21.83	21.83	43.66	2091	238
19514.9	23805.4	101.281	6.22	6.22	12.43	16752	238
30410.6	26747.9	-53.7185	38.72	38.72	77.43	1016	238
10977.5	28843.8	-109.719	19.12	19.12	38.25	2183	238
19582.8	29172.1	-128.719	19.76	19.76	39.52	2993	238
34422.2	31524.3	90.2815	12.41	12.41	24.82	5194	238
40600.1	32297.1	395.281	36.62	36.62	73.24	1210	238
41325.4	33524.6	152.281	21.31	21.31	42.63	2758	238
33136.2	34920	8.28147	28.42	28.42	56.85	1184	238
15569.3	35250.6	378.281	31.25	31.25	62.50	1228	238
36844.9	35038.9	372.281	14.58	14.58	29.15	5133	238
25056.2	37615.4	-219.719	17.83	17.83	35.65	4348	238
13945.1	38009.5	383.281	28.54	28.54	57.09	1242	238
24002.1	38371.3	-81.7185	9.40	9.40	18.79	6714	238
26787.8	40284.9	187.281	29.08	29.08	58.17	1448	238
24809.4	5580.5	-250.702	28.33	28.33	56.66	1385	246
19700.8	10296.4	236.298	10.95	10.95	21.90	10806	246
37151	11145	-81.7018	8.83	8.83	17.66	7452	246
4878.8	11463.7	204.298	27.37	27.37	54.73	1317	246
12516.7	13239.3	-113.702	28.71	28.71	57.41	1348	246
37241.3	13492.1	88.2982	13.45	13.45	26.89	6421	246
5353.2	15194.5	-58.7018	8.01	8.01	16.01	9355	246
24532.1	15995.6	140.298	22.96	22.96	45.92	1736	246
34891.6	16450.9	-125.702	39.54	39.54	79.08	1012	246
10093.8	16709.9	372.298	27.48	27.48	54.97	1430	246
13226.5	18873.1	-128.702	22.30	22.30	44.60	1429	246
19821.2	19920	15.2982	13.28	13.28	26.56	3059	246
32204.1	20537.7	-213.702	26.42	26.42	52.85	1720	246
37851.6	20842.8	-6.70185	6.55	6.55	13.09	10576	246
32888.9	22110.5	-243.702	10.34	10.34	20.68	8022	246
12026	25561.2	-69.7018	11.66	11.66	23.31	5134	246
3867.8	25875.7	-208.702	16.51	16.51	33.02	2588	246
38352.9	25954.9	305.298	16.06	16.06	32.12	4006	246
30513.5	26714	130.298	33.82	33.82	67.64	1440	246
26090.6	27604.4	98.2982	33.18	33.18	66.36	1327	246
15813	30320.4	226.298	19.76	19.76	39.52	2770	246
4379.1	31406	102.298	10.15	10.15	20.30	9136	246
26179.3	32789.5	-125.702	24.70	24.70	49.41	1561	246
2582.5	34432	-342.702	9.63	9.63	19.26	10510	246
14776.3	36232.1	-35.7018	22.11	22.11	44.23	2685	246
17110.6	37249.7	2.29815	12.74	12.74	25.48	5982	246
6344.1	39830.6	8.29815	16.93	16.93	33.86	3012	246
37579.1	350	186.315	35.21	35.21	70.41	1238	254
40716.9	1445.9	200.315	29.23	29.23	58.45	1900	254
21667.1	7494.4	-318.685	13.68	13.68	27.37	4725	254
13850.6	7449.8	-163.685	8.15	8.15	16.30	11281	254
9733.3	10515.7	40.3148	26.35	26.35	52.70	1204	254
7994	11992.9	-369.685	15.26	15.26	30.52	3179	254
32349.8	13154.6	14.3148	32.59	32.59	65.19	1210	254
28246.7	16559.2	-176.685	18.35	18.35	36.69	2641	254
34614.7	18917.9	243.315	15.83	15.83	31.65	5609	254
35510.9	19178.9	395.315	15.99	15.99	31.98	3849	254
40570.3	19941.7	-18.6852	8.93	8.93	17.85	8018	254
28410.9	21105.2	356.315	23.27	23.27	46.53	1998	254
36049.5	21278	-108.685	15.00	15.00	30.00	4999	254
20519.2	21416.5	-136.685	12.51	12.51	25.01	4698	254
10772.1	22045.8	-184.685	10.55	10.55	21.10	9245	254
39397.7	22484.6	229.315	37.23	37.23	74.47	1722	254
33941.6	24021	-140.685	15.80	15.80	31.60	3928	254
25688.1	29140.1	-129.685	17.24	17.24	34.48	2448	254
26472.1	30354.3	-8.68517	13.85	13.85	27.69	2866	254
21267.3	30776.8	246.315	34.74	34.74	69.47	1633	254
39779.7	31369.1	345.315	38.65	38.65	77.29	1495	254
22574.5	34129.4	146.315	32.33	32.33	64.67	1261	254
36611	34317.2	-104.685	31.37	31.37	62.74	1655	254
25860.5	36942.5	32.3148	17.12	17.12	34.24	2440	254
17544.4	39165.7	-332.685	11.54	11.54	23.08	8696	254
22090.5	39299.9	-164.685	19.85	19.85	39.71	2613	254
9566.7	39492.5	-30.6852	15.12	15.12	30.24	4376	254
33758.4	5290	-322.668	14.48	14.48	28.97	3539	262
9259.8	6512.2	-114.668	13.00	13.00	26.00	5293	262
13887.7	7603.6	-192.668	25.17	25.17	50.35	1317	262
4692.6	9087.5	-265.668	11.63	11.63	23.27	7850	262
15164.8	9153.4	290.332	17.47	17.47	34.95	3561	262
37498	12672	-309.668	14.01	14.01	28.02	6200	262
37410.1	13430.8	388.332	37.68	37.68	75.36	1093	262
15919.1	14682.6	222.332	25.32	25.32	50.63	1845	262
36475.1	15087.9	-307.668	13.75	13.75	27.51	5841	262
30703.7	15408.6	-162.668	35.42	35.42	70.84	1144	262
31770.5	15417.9	-76.6685	33.82	33.82	67.64	1041	262
20974.5	18775.8	-162.668	6.50	6.50	13.00	17474	262
28776.4	21436.4	-77.6685	18.82	18.82	37.63	1959	262
12872.4	22241.6	-211.668	11.59	11.59	23.17	7458	262
26294.2	24694.8	13.3315	23.74	23.74	47.48	1474	262
17589.3	24830.4	-34.6685	12.08	12.08	24.16	6950	262
9876.3	28412.1	-161.668	22.89	22.89	45.78	1580	262
3721.7	29193.3	-340.668	28.52	28.52	57.04	1667	262
34720.9	29348.2	76.3315	22.61	22.61	45.22	1647	262
338.3	31094.6	22.3315	15.47	15.47	30.94	2671	262
11217.7	33296.9	-25.6685	13.45	13.45	26.89	3705	262
23503.8	34720.1	392.332	33.70	33.70	67.40	1044	262
5633.4	34820.4	-88.6685	22.02	22.02	44.04	1474	262
36820.1	35107.3	196.332	14.65	14.65	29.30	7609	262
32873.2	35539.1	138.332	9.77	9.77	19.55	8419	262
16384.4	35722.9	-179.668	14.25	14.25	28.50	4657	262
9918.9	37826.4	-142.668	11.04	11.04	22.09	5642	262
17588.7	38250.2	-194.668	15.71	15.71	31.42	4083	262
30515.3	38184.2	-116.668	21.17	21.17	42.34	1779	262
17430.5	39058	-105.668	24.89	24.89	49.78	1447	262
4454.7	2379.2	-244.652	18.06	18.06	36.13	2893	270
37628.4	5322.4	188.348	29.01	29.01	58.03	1769	270
40408.9	5601.2	-250.652	27.11	27.11	54.21	2006	270
11865.1	5927.8	278.348	27.18	27.18	54.35	1562	270
29620.1	11079	-81.6518	23.15	23.15	46.30	1407	270
31439.3	11337.9	-230.652	13.16	13.16	26.33	3515	270
18299.6	12907.2	-232.652	21.10	21.10	42.20	2314	270
458.5	13799.2	-141.652	29.84	29.84	59.68	1231	270
27626.8	16136.2	-22.6518	10.81	10.81	21.62	7495	270
3629.3	18081.8	-156.652	15.40	15.40	30.80	4454	270
1310.8	19326.1	102.348	18.18	18.18	36.36	3225	270
37944.5	19909.5	272.348	12.69	12.69	25.39	7198	270
25951.8	25720	352.348	13.89	13.89	27.79	3777	270
6324.2	26092.1	-333.652	19.00	19.00	38.01	2580	270
5680.7	27547.7	106.348	19.71	19.71	39.42	2197	270
39099.6	28609.2	-119.652	11.87	11.87	23.74	7524	270
20905.2	30071.1	-95.6518	27.08	27.08	54.16	1190	270
15881	30426.4	262.348	22.14	22.14	44.27	2284	270
7128.2	30716.7	-215.652	29.77	29.77	59.53	1231	270
11448	30674.1	-215.652	16.89	16.89	33.77	4080	270
23428.1	35046.6	-123.652	29.15	29.15	58.31	1361	270
35940.4	35012.5	-139.652	5.60	5.60	11.21	17808	270
13874.9	35501	261.348	17.69	17.69	35.37	2851	270
33644.4	35903.6	-204.652	24.68	24.68	49.36	1797	270
33037.4	36607.7	388.348	23.86	23.86	47.71	2589	270
35648.9	36806.1	-89.6518	30.38	30.38	60.76	1477	270
17210.9	37170	352.348	34.52	34.52	69.05	1247	270
2402.2	37880.5	-39.6518	29.86	29.86	59.72	1068	270
10443.3	38760	-156.652	26.31	26.31	52.61	1441	270
40924.2	1287.2	-362.635	12.06	12.06	24.12	6761	278
9457.7	1339.7	-159.635	19.55	19.55	39.09	3376	278
35879.6	2558.8	-152.635	32.22	32.22	64.43	1074	278
9023	9686.3	-141.635	21.71	21.71	43.43	2364	278
32729.9	9907.9	-28.6351	22.42	22.42	44.84	1751	278
8339.5	12918.1	-106.635	26.31	26.31	52.61	1278	278
16623.5	13764.8	-156.635	16.11	16.11	32.22	3494	278
15600.5	16301.4	-56.6351	5.32	5.32	10.64	17821	278
10079.6	16675.3	-71.6351	14.34	14.34	28.68	4412	278
34201.3	17316.2	-149.635	13.33	13.33	26.66	7124	278
17247.3	17870.2	58.3649	7.06	7.06	14.13	13224	278
38168.8	18628.9	-41.6351	29.70	29.70	59.39	1261	278
35471.5	19133.1	66.3649	8.20	8.20	16.39	14772	278
37970.1	19959.1	-4.63513	10.15	10.15	20.30	9600	278
30585.2	21645.2	340.365	29.56	29.56	59.11	1796	278
14627.4	25133	-305.635	18.82	18.82	37.63	2839	278
3261	27764.6	6.36487	18.82	18.82	37.63	1780	278
41288.1	27836	-318.635	38.08	38.08	76.16	1476	278
39110.2	28611.5	27.3649	11.37	11.37	22.75	5901	278
23249.2	28992.9	-5.63513	34.36	34.36	68.72	1042	278
29816.9	29310.3	-37.6351	10.06	10.06	20.11	7858	278
33097.3	29731	47.3649	4.59	4.59	9.18	23643	278
15967	31080	-192.635	24.07	24.07	48.14	1773	278
5308.1	32646.2	-48.6351	13.33	13.33	26.66	2550	278
23557.9	35545.8	235.365	25.58	25.58	51.15	3347	278
16404.7	35678.7	-43.6351	13.40	13.40	26.80	5072	278
35709.5	36709.9	-225.635	34.27	34.27	68.53	1426	278
9587.2	38633.7	-224.635	13.00	13.00	26.00	6107	278
39050.8	38962	343.365	23.29	23.29	46.58	2142	278
33316.4	39284.1	283.365	38.86	38.86	77.72	1646	278
26329.6	39603.5	-108.635	31.16	31.16	62.31	1441	278
14947.8	458.5	-29.6184	18.44	18.44	36.88	1678	286
37014.9	1530.8	-47.6184	14.27	14.27	28.54	3169	286
11597.7	2324	-112.618	25.50	25.50	51.01	1167	286
39351.4	3164	113.382	36.69	36.69	73.38	1078	286
40094.4	4004.1	33.3816	13.99	13.99	27.98	4692	286
9300.1	6435.2	123.382	15.28	15.28	30.57	3515	286
18098.5	7885.5	-65.6184	28.33	28.33	56.66	1108	286
32017.5	10877.7	-68.6184	11.78	11.78	23.55	4591	286
12904.4	12007.2	208.382	24.09	24.09	48.18	1838	286
18247.9	12853.8	-75.6184	14.60	14.60	29.20	3127	286
10810	13153.1	81.3816	24.94	24.94	49.88	1156	286
5279.3	16497.9	293.382	35.11	35.11	70.23	1074	286
17276.2	17821.9	43.3816	14.81	14.81	29.63	3370	286
26293.8	19278.2	-32.6184	25.88	25.88	51.76	2105	286
32039.2	20712.2	-58.6184	32.59	32.59	65.19	1097	286
27280.2	22195	-339.618	32.10	32.10	64.20	1739	286
30927.9	22928.8	-135.618	34.05	34.05	68.11	1186	286
38199.9	24579.3	-321.618	12.08	12.08	24.16	9974	286
20171.8	27412.9	335.382	33.49	33.49	66.98	1282	286
24797.8	27789.6	-352.618	23.83	23.83	47.67	2344	286
14092.8	27846.3	-165.618	5.35	5.35	10.69	16272	286
38629.9	27811.1	288.382	8.43	8.43	16.86	13492	286
26387.9	29149.9	185.382	25.25	25.25	50.49	2122	286
29831.2	29347.4	-115.618	10.24	10.24	20.49	8545	286
18137.5	31967.8	292.382	39.75	39.75	79.50	1210	286
37541.6	34216.3	-82.6184	37.35	37.35	74.70	1112	286
14505.9	35628.2	-244.618	37.09	37.09	74.18	1375	286
21491.4	36151.7	-98.6184	7.30	7.30	14.60	7841	286
9907.5	36514.6	205.382	33.84	33.84	67.68	1487	286
34038	37156	-261.618	24.37	24.37	48.75	3051	286
33124.6	37915	165.382	8.64	8.64	17.29	10596	286
39074.8	39220.6	203.382	27.74	27.74	55.48	2843	286
13097.6	6502.9	-156.602	24.40	24.40	48.80	1360	294
15422.4	7356.2	-284.602	12.34	12.34	24.68	6482	294
29456.4	8269.4	202.398	34.45	34.45	68.91	1420	294
33199.2	8590.4	-26.6018	13.94	13.94	27.88	2718	294
15099.3	9074.5	393.398	14.60	14.60	29.20	3284	294
28021.8	11285.9	-143.602	8.83	8.83	17.66	6672	294
32647.4	11660.9	248.398	9.51	9.51	19.03	13760	294
27041.9	14581.3	-338.602	11.16	11.16	22.33	5206	294
34872.2	16443.7	309.398	36.22	36.22	72.44	1433	294
28565	19962.6	395.398	10.29	10.29	20.58	7596	294
7057.9	20392	-289.602	28.42	28.42	56.85	1803	294
19098.4	21142	-367.602	35.18	35.18	70.37	1603	294
28791	21438.9	4.39823	13.21	13.21	26.42	5949	294
9733.4	22042.9	396.398	26.16	26.16	52.33	1214	294
31105.2	22275.9	361.398	16.39	16.39	32.78	4899	294
13668.7	22565.5	122.398	13.80	13.80	27.60	6267	294
15607	26773.6	241.398	20.98	20.98	41.97	3874	294
24765	28335.2	-21.6018	8.17	8.17	16.34	11159	294
39127.9	28650.9	383.398	9.44	9.44	18.89	12762	294
16029.5	31186.6	-213.602	17.22	17.22	34.43	3799	294
32069.2	31390.7	-118.602	26.54	26.54	53.08	1498	294
36963.2	31337.1	117.398	35.77	35.77	71.54	1605	294
3867.6	31815.1	-355.602	15.24	15.24	30.47	5657	294
33013.4	32192.7	46.3982	6.52	6.52	13.05	14218	294
8455.3	34632.6	-146.602	11.45	11.45	22.89	8481	294
28019.3	35363.7	315.398	27.58	27.58	55.15	1665	294
20428.1	36230.8	-19.6018	11.96	11.96	23.93	4362	294
39800.1	36786.2	-55.6018	30.76	30.76	61.51	1414	294
6470	37036	371.398	31.11	31.11	62.22	1225	294
33108.1	37851.5	126.398	13.75	13.75	27.51	3782	294
20939.5	38387.4	-173.602	5.37	5.37	10.74	21025	294
8566.6	38989.6	-30.6018	32.55	32.55	65.09	1153	294
28860.2	39061.1	335.398	14.27	14.27	28.54	3852	294
23321	40483.3	356.398	33.61	33.61	67.21	1208	294
12333.1	924.9	-114.585	27.93	27.93	55.86	1309	302
30074.9	6146.1	-79.5851	15.59	15.59	31.18	1928	302
9305.4	6503.4	-155.585	10.97	10.97	21.95	6306	302
33158.1	7998.7	68.4149	20.68	20.68	41.35	2243	302
30528	11752.9	-39.5851	18.39	18.39	36.79	1767	302
32556.7	11565.4	393.415	15.17	15.17	30.33	3726	302
18572.6	15815.9	233.415	28.92	28.92	57.84	1598	302
22494.5	17099.6	-368.585	36.83	36.83	73.66	1566	302
34131	17322.9	65.4149	24.68	24.68	49.36	2141	302
17961.5	19356.5	-7.58509	10.86	10.86	21.71	5658	302
25772	20606.6	-137.585	25.58	25.58	51.15	2535	302
33407.2	21306.7	-311.585	10.55	10.55	21.10	13089	302
12848.9	22262.4	-309.585	9.73	9.73	19.45	9324	302
27452	23505.6	152.415	8.31	8.31	16.63	8457	302
19292.4	25828.2	-375.585	35.84	35.84	71.69	1590	302
27597.4	26136.3	-134.585	36.43	36.43	72.86	1158	302
22480.3	27165.4	45.4149	13.89	13.89	27.79	3803	302
4886.9	29399	-69.5851	26.05	26.05	52.09	1145	302
26484.5	30350.8	-58.5851	15.07	15.07	30.14	2484	302
27880.4	31571	164.415	6.81	6.81	13.61	19429	302
39866.6	32634.8	282.415	24.44	24.44	48.89	2850	302
34881.9	32786.6	24.4149	20.37	20.37	40.74	2782	302
4413.8	33692.1	53.4149	29.65	29.65	59.30	1164	302
13303	33852.6	-318.585	29.34	29.34	58.69	1813	302
30883.2	34127	165.415	31.53	31.53	63.07	1330	302
5792.3	37073.6	369.415	32.55	32.55	65.09	1142	302
33145.9	37911.2	49.4149	9.70	9.70	19.41	6857	302
38344.8	38282.6	399.415	29.06	29.06	58.12	1342	302
32416.7	39996.6	-34.5851	7.98	7.98	15.97	10246	302
19604.1	40422.9	-185.585	14.18	14.18	28.35	4966	302
30055.8	2640.2	28.5424	19.24	19.24	38.48	1645	310
13930.4	3351.2	-70.4576	7.56	7.56	15.12	7651	310
15393.3	7396.9	-121.458	17.17	17.17	34.34	3164	310
23944.9	8533.9	-383.458	28.47	28.47	56.94	1645	310
31987.5	10900	-110.458	9.68	9.68	19.36	9392	310
28023.1	11249.4	-58.4576	6.31	6.31	12.62	15676	310
22519.6	13513	29.5424	11.94	11.94	23.88	6076	310
31263.6	15352.6	90.5424	8.62	8.62	17.24	12632	310
7605.9	17004.7	-14.4576	29.04	29.04	58.07	1072	310
30761.1	18864.6	318.542	25.69	25.69	51.39	1906	310
36721.3	19226.3	-267.458	20.70	20.70	41.40	3492	310
26163.4	21367.5	-386.458	22.70	22.70	45.40	2571	310
12845.7	22258.5	-71.4576	17.50	17.50	35.00	2279	310
25998.3	25652.9	-34.4576	6.38	6.38	12.76	19816	310
39739.3	25876.2	-121.458	11.87	11.87	23.74	4170	310
15628.8	26870.7	128.542	24.30	24.30	48.61	2030	310
13168.4	27446.5	-16.4576	8.53	8.53	17.05	8036	310
7389.6	27625.6	-32.4576	13.07	13.07	26.14	3632	310
35583	30876.3	167.542	24.70	24.70	49.41	2234	310
40505.1	32458.5	-146.458	36.93	36.93	73.85	1411	310
32647.6	33691.1	-90.4576	20.87	20.87	41.73	2868	310
36864.3	35014	76.5424	5.91	5.91	11.82	22773	310
15482.6	35255.2	-376.458	30.50	30.50	60.99	1876	310
16397.2	35695.3	-135.458	8.69	8.69	17.38	12395	310
11511.4	36146.9	-277.458	36.81	36.81	73.62	1277	310
33132.2	37911.8	359.542	10.31	10.31	20.63	5040	310
12505.3	38249.5	-73.4576	12.53	12.53	25.06	5747	310
9570.7	38657.6	53.5424	11.04	11.04	22.09	6253	310
36025.1	39241.9	-210.458	13.05	13.05	26.09	5291	310
41028.2	39518.3	395.542	11.37	11.37	22.75	4214	310
35268.8	39722.3	-177.458	10.95	10.95	21.90	10249	310
14930.5	497.2	-187.293	8.01	8.01	16.01	10571	318
40940.8	7633	-69.2931	28.24	28.24	56.47	1423	318
18529.1	9723.2	-161.293	23.71	23.71	47.43	1754	318
24256.6	9831.8	70.7069	6.83	6.83	13.66	12494	318
31418.9	10473.1	347.707	12.10	12.10	24.21	3974	318
34233.3	11277.3	56.7069	31.25	31.25	62.50	1291	318
31238.3	15341.6	-55.2931	8.24	8.24	16.48	10605	318
22450.1	16633.5	-264.293	16.60	16.60	33.21	5568	318
35809	16773.4	-169.293	9.54	9.54	19.08	8543	318
29985.2	17841.2	206.707	37.04	37.04	74.09	1201	318
21755	18139	318.707	26.82	26.82	53.65	1850	318
34535.6	18986.3	30.7069	11.02	11.02	22.04	6440	318
27957.9	19777.8	23.7069	21.10	21.10	42.20	2089	318
28586.5	19963.3	391.707	13.28	13.28	26.56	3288	318
3602.3	20881.7	92.7069	24.52	24.52	49.03	1563	318
5096	22021.7	-75.2931	18.18	18.18	36.36	1628	318
27287.7	23189	-61.2931	16.04	16.04	32.08	3179	318
21361.4	26096.3	-39.2931	7.84	7.84	15.68	9651	318
41261.3	26506	-35.2931	32.81	32.81	65.61	1391	318
25613.2	26966.3	16.7069	13.02	13.02	26.05	6195	318
37525.2	29869	-181.293	30.97	30.97	61.94	1724	318
36230.4	30343.8	-34.2931	23.39	23.39	46.77	1765	318
36845.1	35018.9	52.7069	8.67	8.67	17.33	6604	318
18697.7	36331.1	191.707	33.35	33.35	66.69	1351	318
33124.9	37877.8	23.7069	6.08	6.08	12.15	12519	318
39257.6	38668.7	-343.293	35.42	35.42	70.84	1667	318
22084.8	39289	-293.293	26.49	26.49	52.99	1734	318
6290.8	5531.5	274.871	20.70	20.70	41.40	2044	326
7686.7	10818.2	337.871	26.68	26.68	53.36	1371	326
27160.2	10939.3	389.871	35.18	35.18	70.37	1027	326
36327.9	14996	-81.1286	29.08	29.08	58.17	1342	326
14337.5	15812.2	22.8714	19.50	19.50	39.00	2414	326
21203.4	16865.6	5.87136	11.94	11.94	23.88	4523	326
3992.5	20485.8	276.871	22.80	22.80	45.59	2178	326
35152.8	21333.7	-72.1286	31.91	31.91	63.82	1226	326
24006.2	22073	-210.129	22.18	22.18	44.37	2080	326
11387.9	23384.4	-148.129	24.52	24.52	49.03	1559	326
18255.9	25832.1	245.871	37.35	37.35	74.70	1568	326
40729.9	27945	-203.129	28.24	28.24	56.47	2052	326
29798.1	29331.5	106.871	14.41	14.41	28.83	3796	326
16168.7	32805	362.871	32.57	32.57	65.14	1208	326
37591.8	33697.2	-216.129	39.02	39.02	78.04	1230	326
37465.2	34581.2	98.8714	34.36	34.36	68.72	1409	326
32771.5	36442	-32.1286	14.86	14.86	29.72	3581	326
19678.1	36597.2	75.8714	32.50	32.50	65.00	1147	326
41133.7	37402.3	-11.1286	16.91	16.91	33.82	4458	326
33129.6	37854.7	-247.129	8.78	8.78	17.57	11899	326
27309.9	37916.7	94.8714	26.42	26.42	52.85	1469	326
25304.9	39576.2	398.871	18.98	18.98	37.96	2042	326
6297.3	377.6	-345.964	22.94	22.94	45.88	1956	334
17554.2	1099.2	-12.9642	13.38	13.38	26.75	2212	334
16539.3	1448.6	253.036	19.97	19.97	39.94	1976	334
30076.7	6049.4	377.036	20.30	20.30	40.60	1867	334
37407.4	6579.3	170.036	48.30	48.30	96.60	1002	334
37119.5	9542.8	206.036	18.53	18.53	37.07	3996	334
24958.8	10136	21.0358	32.66	32.66	65.33	1062	334
35671.7	10600	-126.964	7.21	7.21	14.41	9447	334
32000.8	10897	-346.964	31.06	31.06	62.12	1819	334
27268.4	12478.5	398.036	26.66	26.66	53.32	1103	334
37292.8	12524.5	-352.964	36.48	36.48	72.96	1666	334
18254.1	12874.6	-200.964	14.79	14.79	29.58	4788	334
16614.2	13355.5	-25.9642	22.35	22.35	44.70	1600	334
22529.7	13461.6	-230.964	9.51	9.51	19.03	11410	334
31016.8	13906.8	370.036	26.09	26.09	52.19	1426	334
22139.9	14787.7	43.0358	21.36	21.36	42.72	1882	334
26846.5	15019.2	302.036	20.06	20.06	40.13	2722	334
9313.6	16515	97.0358	31.46	31.46	62.93	1113	334
21684.4	18123.8	-85.9642	8.93	8.93	17.85	10515	334
38183.7	18600.5	-212.964	29.41	29.41	58.83	1874	334
28434.8	21166.9	16.0358	14.95	14.95	29.91	3551	334
40019.3	22318	101.036	8.83	8.83	17.66	10717	334
18889.2	25638.5	-212.964	7.68	7.68	15.35	14226	334
29038.1	26923.5	-179.964	37.28	37.28	74.56	1252	334
39101.7	28639.8	346.036	10.95	10.95	21.90	10834	334
25183.8	29134.3	296.036	37.92	37.92	75.83	1467	334
31981.1	31526.9	-243.964	21.03	21.03	42.06	2443	334
28506.8	32442.6	248.036	16.13	16.13	32.26	3942	334
26403	39419.1	-101.964	15.33	15.33	30.66	4501	334
15413.9	7366.4	210.2	30.21	30.21	60.43	1606	342
15107.4	9086.2	118.2	18.46	18.46	36.93	3029	342
19552.7	11159	291.2	31.13	31.13	62.27	1498	342
14260.6	11585.4	115.2	27.04	27.04	54.07	1559	342
27675.1	12826.6	-50.7997	24.75	24.75	49.50	1284	342
32712.2	15485.3	-0.799719	13.42	13.42	26.85	4534	342
17693.5	15996.3	-191.8	22.58	22.58	45.17	1546	342
34004.1	16209.9	-202.8	9.14	9.14	18.27	6430	342
14305.4	17704.6	-5.79972	21.76	21.76	43.52	1420	342
3671.9	18087.7	-98.7997	12.27	12.27	24.54	5754	342
8517.5	17954.4	-209.8	15.97	15.97	31.93	3584	342
34035.8	18316.2	328.2	13.40	13.40	26.80	4442	342
18137.3	19034.4	-15.7997	18.39	18.39	36.79	3311	342
26336.7	19322.7	-101.8	18.20	18.20	36.41	3298	342
25286.2	19634	185.2	7.47	7.47	14.93	17153	342
6198.7	21099.7	248.2	34.24	34.24	68.48	1593	342
33447.8	21297.9	144.2	26.61	26.61	53.22	2139	342
21214.4	23578.6	307.2	26.23	26.23	52.47	1982	342
14764.8	24615.1	20.2003	27.55	27.55	55.11	1266	342
27824.4	27341.3	-23.7997	7.89	7.89	15.78	7504	342
26588.5	28706	11.2003	34.31	34.31	68.62	1240	342
26684.9	28902.1	398.2	34.03	34.03	68.06	1198	342
6670.4	30736.6	9.20028	24.77	24.77	49.55	1738	342
31930.6	31709.8	-134.8	34.90	34.90	69.80	1124	342
37462.5	32331.2	210.2	39.59	39.59	79.18	1290	342
4478.8	33919.9	383.2	30.24	30.24	60.48	1122	342
20718	34329.2	171.2	34.62	34.62	69.24	1529	342
9187.4	35517.8	380.2	24.52	24.52	49.03	2108	342
21215.5	35322.9	-249.8	10.31	10.31	20.63	10470	342
23696.9	35536.2	388.2	30.59	30.59	61.18	1356	342
24087.5	38364.5	-301.8	6.29	6.29	12.58	16701	342
26649.7	38672.8	290.2	28.66	28.66	57.32	1803	342
18647.7	38993.9	-234.8	19.43	19.43	38.86	2472	342
22224.6	39397.2	348.2	31.56	31.56	63.11	1288	342
33602.2	39378.7	-143.8	10.34	10.34	20.68	8932	342
11716	2191.4	-188.635	21.05	21.05	42.11	2091	350
40805.4	4181.6	388.365	35.04	35.04	70.08	1120	350
38281.8	4771.3	37.3647	18.18	18.18	36.36	2679	350
39029.5	5161.2	-240.635	22.58	22.58	45.17	2256	350
37666.2	5244.9	34.3647	16.37	16.37	32.73	3465	350
31252.8	5982.5	-102.635	23.79	23.79	47.57	1389	350
14623.4	7945.5	56.3647	25.34	25.34	50.68	1233	350
39949.2	8597.2	-335.635	28.80	28.80	57.60	1705	350
24345.3	9567.2	105.365	27.98	27.98	55.95	1608	350
5007.7	10384.5	51.3647	23.93	23.93	47.85	1678	350
37108.6	10387.2	-194.635	8.45	8.45	16.91	14255	350
10445.2	11233.3	-54.6353	19.36	19.36	38.72	2667	350
11883.5	16905	-193.635	31.93	31.93	63.87	1267	350
34208.6	17210.3	-169.635	29.15	29.15	58.31	1602	350
23211.7	17483.4	-29.6353	20.84	20.84	41.68	1836	350
12421.5	18421.6	298.365	26.89	26.89	53.79	1672	350
26368.2	18527.4	337.365	11.14	11.14	22.28	10043	350
18140.3	19108.2	-22.6353	12.39	12.39	24.77	6840	350
14768.4	21488.4	-396.635	25.39	25.39	50.77	1927	350
34901.2	21734.2	-28.6353	33.23	33.23	66.46	1206	350
27575.8	23718.6	-194.635	28.71	28.71	57.41	1824	350
15308.1	29814.8	361.365	32.64	32.64	65.28	1193	350
27723.8	30200.3	202.365	7.16	7.16	14.32	14753	350
26828.3	34647.9	381.365	25.81	25.81	51.62	1585	350
30330.6	36960.8	177.365	19.64	19.64	39.28	3098	350
34879.9	37020.7	-146.635	36.57	36.57	73.15	1259	350
40060	37536.6	-43.6353	13.80	13.80	27.60	4229	350
31688.2	38073.4	-31.6353	7.58	7.58	15.17	9096	350
18712.1	40257.7	-67.6353	16.74	16.74	33.49	2830	350
36705.1	40205.3	-386.635	20.21	20.21	40.41	4011	350
4786.1	905	47.5292	21.12	21.12	42.25	2250	358
26188.8	3056.4	58.5292	25.62	25.62	51.24	1208	358
36491.1	4259.7	-177.471	6.81	6.81	13.61	13263	358
16968.3	4846.6	149.529	26.47	26.47	52.94	1649	358
36297.8	9174.7	-167.471	38.65	38.65	77.29	1007	358
21780.4	10222.3	-128.471	23.67	23.67	47.34	1526	358
28023.1	11329.7	1.52921	8.67	8.67	17.33	8486	358
8042.8	11977.5	-151.471	23.93	23.93	47.85	1434	358
27676.8	12867.8	300.529	14.58	14.58	29.15	5661	358
27430.5	13300.8	302.529	22.44	22.44	44.89	2217	358
13496.5	14173.7	4.52921	22.11	22.11	44.23	2095	358
33952.5	16670.6	29.5292	11.87	11.87	23.74	6504	358
13126.3	17155.1	-10.4708	21.69	21.69	43.38	1713	358
22372.8	17184.5	-86.4708	29.37	29.37	58.73	2015	358
41182.9	17193.4	-9.47079	35.80	35.80	71.59	1019	358
17563.1	18751.8	-81.4708	27.37	27.37	54.73	1340	358
34852.5	19009.3	-215.471	23.88	23.88	47.76	2254	358
37156.2	19199.6	184.529	32.33	32.33	64.67	1702	358
32159	20538.8	-363.471	17.38	17.38	34.76	3256	358
646.2	21470.5	-317.471	25.83	25.83	51.67	2002	358
33390.4	21338.4	243.529	25.53	25.53	51.06	2327	358
27246.4	23133.9	397.529	16.81	16.81	33.63	3463	358
26691.8	24786	-64.4708	37.14	37.14	74.28	1180	358
25667.9	27038.2	-328.471	18.30	18.30	36.60	4885	358
24784.6	28401.2	-73.4708	11.47	11.47	22.94	8764	358
7352.3	33471	-68.4708	28.73	28.73	57.46	1101	358
16127.9	34755.4	381.529	19.66	19.66	39.33	1937	358
31940.6	34799.5	-76.4708	22.02	22.02	44.04	2006	358
36862.8	35057.6	129.529	7.18	7.18	14.37	19734	358
40115.7	35538.8	-281.471	38.95	38.95	77.90	1401	358
12548.7	36254.4	260.529	24.14	24.14	48.28	2183	358
7292.6	36303.4	63.5292	30.94	30.94	61.89	1225	358
14322.8	37714	-13.4708	16.48	16.48	32.97	3228	358
35366	39433.9	-18.4708	10.60	10.60	21.20	4605	358
3274	39728.8	-267.471	13.35	13.35	26.71	5148	358
37532	2348.8	-7.30633	16.77	16.77	33.54	3881	366
39237.1	4272.7	187.694	41.52	41.52	83.04	1276	366
33790.8	4368.5	-75.3063	11.75	11.75	23.50	5310	366
33702.8	5192.8	28.6937	15.17	15.17	30.33	2751	366
39136	5608.4	303.694	22.35	22.35	44.70	2644	366
33608.7	5763.4	2.69367	11.21	11.21	22.42	4906	366
31272.6	6003.1	250.694	38.88	38.88	77.76	1437	366
13860.8	7591.8	-56.3063	17.80	17.80	35.61	2478	366
19810	7419.4	25.6937	14.41	14.41	28.83	3333	366
37888.4	8241.9	-140.306	6.15	6.15	12.29	17529	366
32854.9	9731.7	-130.306	18.98	18.98	37.96	1920	366
37115.1	9827.9	333.694	31.96	31.96	63.91	1657	366
34023.5	14929.1	320.694	33.86	33.86	67.73	1489	366
30566.6	18384.6	340.694	40.93	40.93	81.86	1108	366
18006.8	19306.6	-252.306	13.45	13.45	26.89	6865	366
29958.8	20189.3	238.694	37.19	37.19	74.37	1481	366
39715.3	23607	-218.306	25.91	25.91	51.81	2020	366
13157	24135.1	-156.306	11.68	11.68	23.36	5328	366
20742.5	24164.4	282.694	27.72	27.72	55.44	1915	366
9290.6	24255.8	-203.306	26.75	26.75	53.51	1420	366
15850.2	25465.6	-120.306	15.10	15.10	30.19	5321	366
18272.8	25886.3	-155.306	18.58	18.58	37.16	3989	366
25993.1	25648.8	145.694	17.47	17.47	34.95	3933	366
12732	26128	-301.306	41.90	41.90	83.79	1172	366
28909.8	27015.7	-70.3063	6.05	6.05	12.10	13544	366
28330	30565.3	141.694	15.50	15.50	30.99	3497	366
15967.5	31151.2	-69.3063	28.33	28.33	56.66	1184	366
36855.6	31443.4	3.69367	31.72	31.72	63.44	1366	366
3642.8	32714.7	-275.306	28.42	28.42	56.85	1645	366
32255.6	35579	95.6937	7.94	7.94	15.87	9813	366
14717	36028.4	363.694	23.55	23.55	47.10	1698	366
29446.7	38177.6	193.694	34.12	34.12	68.25	1533	366
24797.4	38961.5	136.694	11.04	11.04	22.09	7121	366
31122.6	39169.7	-91.3063	17.24	17.24	34.48	3685	366
19549.2	40282.8	-52.3063	27.11	27.11	54.21	1356	366
38320.1	1025.8	-118.142	20.61	20.61	41.21	1690	374
24061.8	7521.5	116.858	16.25	16.25	32.50	3342	374
4875	10031.7	-205.142	25.10	25.10	50.21	1562	374
27671.6	10147	-325.142	24.73	24.73	49.45	1911	374
26169.5	11194.8	17.8581	19.62	19.62	39.23	2405	374
13407.2	12860.3	36.8581	23.76	23.76	47.52	1511	374
19823.4	15172.7	-330.142	35.30	35.30	70.60	1469	374
10080.6	16714.9	-225.142	14.15	14.15	28.31	4338	374
24631.1	18271.7	19.8581	15.71	15.71	31.42	4016	374
20929.4	18790.3	-257.142	7.61	7.61	15.21	16699	374
2553.2	19073.4	-84.1419	28.87	28.87	57.74	1178	374
20508.8	21390.5	188.858	7.89	7.89	15.78	17432	374
10823.2	22022.1	151.858	28.12	28.12	56.24	1749	374
24000.3	22112.4	47.8581	24.87	24.87	49.74	1678	374
9534.3	22714.2	-120.142	26.87	26.87	53.74	1308	374
11356.8	23472.4	-149.142	9.70	9.70	19.41	7751	374
37519.3	23643.9	-14.1419	34.03	34.03	68.06	1365	374
1868.5	25601.9	89.8581	29.60	29.60	59.20	1255	374
38407.6	25952.4	-129.142	15.83	15.83	31.65	5219	374
29816	30599.8	-345.142	18.42	18.42	36.83	2985	374
11394.2	30661.7	-330.142	11.89	11.89	23.79	8253	374
38182.4	30770.6	288.858	31.51	31.51	63.02	1973	374
10405.2	31400.4	-37.1419	23.60	23.60	47.19	1475	374
11217.7	33260.9	100.858	12.01	12.01	24.02	5950	374
36654.5	34294	212.858	11.47	11.47	22.94	8669	374
25499.3	34440.4	-378.142	10.06	10.06	20.11	11000	374
16540.6	35636.5	239.858	12.51	12.51	25.01	8641	374
25142.1	37687.3	-293.142	17.43	17.43	34.85	4128	374
4415.8	2412.8	-105.977	23.08	23.08	46.16	2223	382
39578.1	5949.6	122.023	12.01	12.01	24.02	8205	382
39560	8396.9	255.023	23.39	23.39	46.77	3957	382
41043.7	9587.8	194.023	40.55	40.55	81.11	1362	382
29002.6	11274.6	-57.9774	20.87	20.87	41.73	2293	382
12332.3	14206.9	195.023	30.33	30.33	60.66	1341	382
27113.1	15213.4	-176.977	26.87	26.87	53.74	1711	382
984.9	15334.2	-139.977	17.90	17.90	35.80	1816	382
23436.2	15390.2	-173.977	20.21	20.21	40.41	1916	382
13655.8	16633	77.0226	24.87	24.87	49.74	1539	382
34200.9	17143.3	385.023	28.66	28.66	57.32	1546	382
17263.1	17729.2	389.023	17.12	17.12	34.24	2347	382
24563.5	18438	395.023	26.78	26.78	53.55	1332	382
3994.8	19907.6	-289.977	27.55	27.55	55.11	1434	382
35138.3	20975.2	390.023	28.73	28.73	57.46	1515	382
31002.3	24935.5	118.023	30.66	30.66	61.32	1530	382
973.4	26700	160.023	30.92	30.92	61.84	1371	382
31274.7	26772	307.023	33.11	33.11	66.22	1527	382
7316	27489	-370.977	26.89	26.89	53.79	2011	382
8778.8	34048.5	295.023	38.86	38.86	77.72	1298	382
26180.5	34028.1	-47.9774	12.60	12.60	25.20	4916	382
18846.8	35179.7	-254.977	24.35	24.35	48.70	1955	382
9153.7	35533.6	-186.977	12.10	12.10	24.21	7031	382
31078.5	35759.4	-70.9774	9.35	9.35	18.70	4726	382
32237.2	40393.9	295.023	30.33	30.33	60.66	2046	382
11736.2	2154.7	-140.813	27.72	27.72	55.44	1051	390
18235.7	2517.2	20.1871	17.29	17.29	34.57	2757	390
16535.7	2963.7	272.187	21.52	21.52	43.05	3107	390
1192.7	3398.9	381.187	15.17	15.17	30.33	3460	390
17008.7	4937.9	390.187	22.44	22.44	44.89	1474	390
36213	9223.1	-107.813	27.77	27.77	55.53	1285	390
3222	9144.6	244.187	28.28	28.28	56.57	1517	390
24253.3	9825.3	172.187	8.88	8.88	17.76	9954	390
19013.2	16311.1	-175.813	8.57	8.57	17.14	5428	390
15057.9	18278.2	20.1871	17.62	17.62	35.23	3882	390
28782.1	21478.5	202.187	36.95	36.95	73.90	1584	390
37532.4	21838.6	64.1871	36.29	36.29	72.58	1262	390
14766.1	22556.7	-44.8129	23.31	23.31	46.63	2088	390
18360.4	26910.9	-71.8129	13.05	13.05	26.09	3105	390
4796.1	27067.5	-337.813	19.99	19.99	39.99	4553	390
40053	27595.9	309.187	35.68	35.68	71.36	1504	390
15851.6	30162.3	-158.813	26.40	26.40	52.80	2459	390
27731.5	30194.3	-108.813	10.76	10.76	21.52	6750	390
31224	30585.1	144.187	8.36	8.36	16.72	12950	390
34924.3	30642	-164.813	7.80	7.80	15.59	8726	390
25755.7	31677.1	100.187	36.41	36.41	72.82	1174	390
11516.9	33001.6	-35.8129	25.08	25.08	50.16	1327	390
3231.7	35250.4	304.187	31.46	31.46	62.93	1401	390
37443.9	35762.9	-64.8129	15.33	15.33	30.66	2573	390
37755.9	36474.1	52.1871	43.33	43.33	86.66	1104	390
40706.8	36985.8	-152.813	9.44	9.44	18.89	8468	390
36811.5	611.6	-129.648	28.71	28.71	57.41	1233	398
4767.4	857	393.352	19.97	19.97	39.94	2292	398
12920	6420.6	-241.648	29.88	29.88	59.77	1258	398
30012.6	7128.1	243.352	31.44	31.44	62.88	1559	398
21567.6	11284	-122.648	10.57	10.57	21.15	4596	398
40334.7	11695.2	-3.64848	36.27	36.27	72.53	1004	398
15025.9	14837.7	-181.648	15.17	15.17	30.33	2488	398
1014.5	15318.9	-291.648	12.29	12.29	24.59	7392	398
10063.8	16721.2	124.352	14.79	14.79	29.58	4929	398
34137.2	17304.2	335.352	26.80	26.80	53.60	1943	398
30757.6	18703	-74.6485	22.82	22.82	45.64	2304	398
31098.1	22177	390.352	30.71	30.71	61.42	1420	398
39997.9	22343.3	216.352	27.95	27.95	55.91	1890	398
1359.6	24640.5	-30.6485	23.95	23.95	47.90	1252	398
14419.9	25109.8	-171.648	30.69	30.69	61.37	1473	398
38856.7	25296.6	57.3515	33.16	33.16	66.32	1445	398
12060.1	25603.7	-305.648	16.72	16.72	33.44	3017	398
6876.5	28574.4	-186.648	10.22	10.22	20.44	5982	398
39093.4	28571.9	-37.6485	8.78	8.78	17.57	9569	398
22727.3	31460.8	399.352	34.22	34.22	68.44	1010	398
7453.7	31814.3	268.352	30.17	30.17	60.34	1586	398
26215	32857.4	-48.6485	3.67	3.67	7.35	23125	398
24920.2	34717.5	290.352	31.20	31.20	62.41	1700	398
16538.8	35619.7	-159.648	10.03	10.03	20.06	9443	398
14517.2	35956.9	-167.648	33.02	33.02	66.03	1137	398
2267.2	36459.1	-205.648	9.89	9.89	19.78	5543	398
23093.4	36437.6	-201.648	33.02	33.02	66.03	1497	398
8785.9	36478	-0.648483	32.29	32.29	64.57	1176	398
29480.5	37499.1	371.352	26.33	26.33	52.66	1603	398
14291.8	37670.2	-211.648	17.10	17.10	34.19	3837	398
20619.3	38878.8	4.35152	14.81	14.81	29.63	4462	398
13485.7	39937.6	-141.648	38.36	38.36	76.73	1128	398
4730.9	495	381.516	27.58	27.58	55.15	1224	406
23241.4	966.4	359.516	24.49	24.49	48.98	1246	406
4389.9	2374.1	311.516	25.29	25.29	50.59	1610	406
38998.3	5464.5	-300.484	15.47	15.47	30.94	7022	406
40374.8	5496.3	-11.484	14.60	14.60	29.20	3322	406
14806.8	7779.8	377.516	25.62	25.62	51.24	1279	406
38941.3	8579.4	335.516	28.94	28.94	57.89	1746	406
26618.3	9471	5.51598	18.89	18.89	37.77	1662	406
37971.8	10108.2	-352.484	6.22	6.22	12.43	22561	406
31994.4	10899.8	-238.484	15.71	15.71	31.42	4223	406
18303.8	11393.6	-127.484	29.63	29.63	59.25	1090	406
37984.3	11806.6	37.516	20.70	20.70	41.40	2680	406
11868	12641.9	-130.484	16.01	16.01	32.03	4436	406
8305.5	12912	-85.484	28.61	28.61	57.23	1152	406
15886.2	13065.9	205.516	27.22	27.22	54.45	1734	406
24601.4	14150.5	32.516	27.08	27.08	54.16	1162	406
35448.6	19172.5	148.516	19.36	19.36	38.72	2749	406
40503.6	19950.8	-163.484	23.01	23.01	46.02	2045	406
14715.7	22580.9	76.516	15.43	15.43	30.85	3521	406
27426.1	22193	323.516	20.58	20.58	41.17	3713	406
9485.6	22701.6	-77.484	20.14	20.14	40.27	3934	406
4738.2	27030.7	-12.484	25.41	25.41	50.82	1482	406
27363	31353.2	400.516	11.16	11.16	22.33	6296	406
31708.6	32703.6	105.516	10.29	10.29	20.58	7309	406
819.8	33010.2	51.516	28.85	28.85	57.70	1265	406
34723.3	33167.7	-24.484	27.65	27.65	55.30	1538	406
2624.9	34396.9	-371.484	13.49	13.49	26.99	4213	406
18258.2	34934.1	119.516	10.67	10.67	21.34	8932	406
32760.9	36453.5	-10.484	17.59	17.59	35.18	2264	406
9788.1	36412.3	376.516	31.25	31.25	62.50	1276	406
20795.4	38368.9	156.516	22.75	22.75	45.50	3426	406
20681.1	38820.4	356.516	11.63	11.63	23.27	6453	406
35807	2764.2	-61.3196	26.47	26.47	52.94	1155	414
33156.3	6544	-151.32	28.35	28.35	56.71	1339	414
8828.7	8668.6	-331.32	27.25	27.25	54.49	1561	414
3744.8	12561.1	-388.32	23.62	23.62	47.24	1902	414
7188.6	13585.1	147.68	21.95	21.95	43.90	1696	414
16760.3	13644.5	-360.32	34.29	34.29	68.58	1541	414
31673.8	14181.3	369.68	24.23	24.23	48.47	2078	414
17163.6	14703.5	-27.3196	13.05	13.05	26.09	4078	414
16051.9	15613.7	-210.32	27.11	27.11	54.21	1439	414
8293.8	16451.4	202.68	19.59	19.59	39.19	3469	414
28456.8	17302.1	64.6804	25.83	25.83	51.67	1474	414
17837.9	18263.2	-146.32	25.55	25.55	51.10	2224	414
28581.5	19908.5	383.68	20.63	20.63	41.26	1993	414
36055.1	21236.2	39.6804	22.42	22.42	44.84	2030	414
8937	22493	-239.32	16.32	16.32	32.64	5585	414
26108.8	24426.2	-125.32	12.95	12.95	25.91	5520	414
24712.1	24831.2	327.68	30.24	30.24	60.48	1695	414
26114.3	27602.5	212.68	14.22	14.22	28.45	6548	414
16586.2	28292.4	-318.32	12.62	12.62	25.25	6610	414
36671.3	28796.9	360.68	31.06	31.06	62.12	1893	414
7146.2	29632.2	180.68	29.91	29.91	59.82	1376	414
25869.1	31971.9	387.68	23.24	23.24	46.49	1671	414
33482.6	32310.7	-250.32	33.56	33.56	67.12	1607	414
27575.2	32491.4	390.68	15.43	15.43	30.85	3605	414
30112.5	36764.6	401.68	19.05	19.05	38.10	2083	414
19624.2	36738.1	133.68	25.72	25.72	51.43	1581	414
6492.2	37030.3	241.68	16.11	16.11	32.22	3198	414
8008	37189.7	-128.32	25.41	25.41	50.82	1620	414
34689.4	38688.6	-155.32	20.91	20.91	41.82	1795	414
40084.9	39775.1	-226.32	39.30	39.30	78.61	1344	414
13538.1	39995.7	-33.3196	20.21	20.21	40.41	1656	414
4762.4	875.7	259.845	14.60	14.60	29.20	5671	422
39585.3	1702.4	-220.155	31.96	31.96	63.91	1435	422
35263.9	5930.1	-360.155	28.54	28.54	57.09	1839	422
38954.3	8564.6	87.8449	20.70	20.70	41.40	2273	422
32787.2	9813.3	-92.1551	24.07	24.07	48.14	1316	422
16577.6	10156	90.8449	26.26	26.26	52.52	1500	422
37703.5	10344.5	392.845	31.16	31.16	62.31	1197	422
19704.9	15162.5	-136.155	17.52	17.52	35.04	2632	422
13519.6	15669.1	-29.1551	18.58	18.58	37.16	1671	422
30095	16844.8	-56.1551	27.81	27.81	55.63	1247	422
21694.4	18085.6	-17.1551	6.48	6.48	12.95	10505	422
26388.4	19121.2	347.845	25.06	25.06	50.11	1829	422
27154.5	19520.1	41.8449	36.69	36.69	73.38	1056	422
23638.5	19561.1	290.845	16.01	16.01	32.03	6621	422
9232.3	20696.5	361.845	30.73	30.73	61.47	1237	422
30552.9	21745.6	-227.155	28.33	28.33	56.66	1774	422
17810	22330.6	-52.1551	32.33	32.33	64.67	1104	422
39021.1	25231.5	305.845	35.11	35.11	70.23	1862	422
16542.6	25516.1	-185.155	7.02	7.02	14.04	12724	422
12741.1	26755.7	-226.155	21.08	21.08	42.15	2398	422
37947.7	27221.6	-395.155	25.08	25.08	50.16	3725	422
28518.4	27377.6	-118.155	26.56	26.56	53.13	1669	422
29831.9	29312.7	31.8449	5.32	5.32	10.64	18997	422
32990.5	30042	-209.155	22.11	22.11	44.23	2921	422
11381.7	30668.6	-120.155	11.12	11.12	22.23	6217	422
21497.1	30941.9	-26.1551	34.88	34.88	69.76	1050	422
34636.5	32172.9	28.8449	29.30	29.30	58.59	1380	422
36855.6	32976.9	363.845	39.14	39.14	78.28	1238	422
26288.3	34024.4	-266.155	5.82	5.82	11.63	26192	422
9811.3	34777.6	-325.155	24.54	24.54	49.08	2326	422
36842.3	35026	393.845	20.25	20.25	40.51	2374	422
40666.5	36960.6	-370.155	15.78	15.78	31.56	8612	422
33772.1	38231.5	55.8449	15.80	15.80	31.60	2645	422
9552.3	38669.2	289.845	12.72	12.72	25.43	6970	422
36624.1	39833.2	-59.1551	11.73	11.73	23.46	4016	422
31134.1	40157.7	344.845	27.69	27.69	55.39	1759	422
33329.5	40140.2	379.845	26.54	26.54	53.08	2347	422
38289.8	1039.1	-152.991	15.68	15.68	31.37	4150	430
4451.1	2325.8	277.009	25.29	25.29	50.59	1684	430
37594.7	4245	-247.991	18.02	18.02	36.03	2833	430
21667.7	7495.2	-204.991	10.22	10.22	20.44	8615	430
26654.2	9399.4	-57.9906	10.60	10.60	21.20	6515	430
31397.3	10494.9	-287.991	16.81	16.81	33.63	3309	430
8342.1	12996.7	376.009	26.64	26.64	53.27	1266	430
36432.6	14916.6	-112.991	20.42	20.42	40.84	1873	430
40379.7	16381.2	282.009	36.71	36.71	73.43	1649	430
24062.1	16757.1	-155.991	18.32	18.32	36.64	3192	430
35817.6	19812.9	318.009	14.11	14.11	28.21	5836	430
32261.4	20582.7	-104.991	8.24	8.24	16.48	12303	430
30550.4	21708.5	101.009	22.25	22.25	44.51	2189	430
19835.2	25267.9	85.0094	23.93	23.93	47.85	2053	430
25995.7	25650	95.0094	6.85	6.85	13.71	19358	430
34034.4	27526.2	149.009	32.81	32.81	65.61	1351	430
8348.5	28370.8	18.0094	25.15	25.15	50.30	1560	430
25190.6	29144.7	105.009	37.26	37.26	74.51	1337	430
32001.1	30502.7	-344.991	9.80	9.80	19.59	10155	430
2351.8	32225.8	3.00937	14.20	14.20	28.40	3636	430
26197.7	32767.1	144.009	25.95	25.95	51.90	1706	430
36586.5	34314	191.009	12.98	12.98	25.95	5091	430
333.9	34895.1	-244.991	31.56	31.56	63.11	1390	430
28744.1	34844.1	-177.991	23.64	23.64	47.29	2056	430
40099.1	37460.2	347.009	25.15	25.15	50.30	1987	430
9569	38653.9	-193.991	12.48	12.48	24.96	5977	430
37588.2	4228.8	-162.826	14.08	14.08	28.17	4041	438
29475.5	6164.6	239.174	20.49	20.49	40.98	2031	438
13870.6	7510.8	72.1738	15.54	15.54	31.09	3015	438
24263.1	9721.6	274.174	20.75	20.75	41.50	3717	438
1073.8	11626.8	-15.8262	27.39	27.39	54.78	1182	438
40703.2	14118.3	-91.8262	28.75	28.75	57.51	1225	438
15593.5	14635.1	-70.8262	24.54	24.54	49.08	1358	438
12404.3	15533.8	399.174	20.63	20.63	41.26	1603	438
28834.8	16012.7	-71.8262	30.78	30.78	61.56	1123	438
28202.6	16488.3	-83.8262	12.48	12.48	24.96	5003	438
10057.6	16698.2	59.1738	17.71	17.71	35.42	2678	438
34028	16646.6	-323.826	28.07	28.07	56.14	1928	438
39769.1	18568.5	-198.826	39.78	39.78	79.55	1110	438
22913.2	18953.2	-45.8262	33.39	33.39	66.79	1179	438
30756.7	18846.2	50.1738	10.20	10.20	20.39	8527	438
23603.1	19511.2	303.174	35.25	35.25	70.51	1629	438
20276.5	20042.3	-320.826	15.90	15.90	31.79	5406	438
7103.6	20217.3	40.1738	18.86	18.86	37.73	1970	438
13046.6	20391.6	253.174	34.31	34.31	68.62	1500	438
33433.9	21101.3	343.174	35.58	35.58	71.17	1436	438
753.1	21862.1	229.174	23.10	23.10	46.21	2430	438
21762.2	24936.2	26.1738	10.62	10.62	21.24	4422	438
28518.5	27416.3	-334.826	19.71	19.71	39.42	3885	438
27397.7	31992.3	15.1738	27.93	27.93	55.86	1305	438
37970.9	32016.2	10.1738	30.85	30.85	61.70	1398	438
39507	32044.7	136.174	20.54	20.54	41.07	2488	438
14538.9	32213.7	265.174	30.83	30.83	61.65	1706	438
34021.7	34184	89.1738	10.72	10.72	21.43	8983	438
6498.8	36901.3	-58.8262	20.37	20.37	40.74	1915	438
26489.4	37023	45.1738	29.67	29.67	59.35	1220	438
4691.1	38195.4	387.174	32.12	32.12	64.24	1049	438
5553	39098.8	166.174	17.03	17.03	34.05	4097	438
15690.3	39476.8	-165.826	15.68	15.68	31.37	3345	438
32188.7	3803.6	386.338	24.80	24.80	49.60	1362	446
15563.3	4660.5	152.338	16.70	16.70	33.39	3131	446
22555.5	5742.6	-212.662	22.14	22.14	44.27	2495	446
34634.4	6352.4	-356.662	24.44	24.44	48.89	2005	446
29267	6537.6	378.338	23.67	23.67	47.34	1551	446
19385.9	9413.8	-157.662	19.41	19.41	38.81	1760	446
19733.4	10258.4	136.338	22.47	22.47	44.93	1994	446
40580.8	12280.2	-283.662	35.44	35.44	70.89	2233	446
3703.5	12640.5	34.3383	18.51	18.51	37.02	2947	446
12399.5	15647.8	-22.6617	20.56	20.56	41.12	2238	446
14572.9	16873.1	-142.662	26.12	26.12	52.23	2308	446
18128.7	19164.3	253.338	11.16	11.16	22.33	12661	446
1770.1	19333.7	-173.662	18.70	18.70	37.40	3410	446
36857.2	21560.7	-79.6617	33.75	33.75	67.49	1209	446
31074.5	22386.6	-11.6617	17.17	17.17	34.34	2426	446
30383.2	23619	-162.662	33.42	33.42	66.83	1185	446
40131.6	24026.7	34.3383	36.24	36.24	72.49	1336	446
40746	24390.3	-46.6617	30.40	30.40	60.81	1309	446
10119.9	25367.8	-41.6617	16.25	16.25	32.50	4552	446
7643.6	28159.8	-68.6617	15.26	15.26	30.52	3136	446
34508.6	29020.9	-241.662	33.94	33.94	67.87	1347	446
7218.3	30262.4	181.338	30.61	30.61	61.23	1458	446
31237	30615	42.3383	11.33	11.33	22.66	4764	446
22367.2	33328.1	-321.662	28.02	28.02	56.05	1780	446
14581.9	33672.2	-233.662	25.13	25.13	50.26	1853	446
32672.5	33701.2	-183.662	16.79	16.79	33.58	5516	446
28123.9	33849	34.3383	29.46	29.46	58.92	1293	446
10226.8	35225.3	364.338	30.83	30.83	61.65	1365	446
35912.2	35377.4	387.338	25.91	25.91	51.81	1686	446
24786.5	38969.8	-147.662	7.98	7.98	15.97	12497	446
30437.8	39331.1	317.338	8.78	8.78	17.57	14815	446
36772.8	581.4	-161.497	23.24	23.24	46.49	1605	454
18261.1	2589.5	-142.497	28.05	28.05	56.10	1332	454
6316.1	5560.5	-217.497	13.49	13.49	26.99	2971	454
29699.2	8427.3	18.5028	26.64	26.64	53.27	1229	454
10082	8841.2	-125.497	24.70	24.70	49.41	1766	454
37998.1	10121.4	-21.4972	8.34	8.34	16.67	5849	454
18279.2	12882.4	84.5028	25.55	25.55	51.10	1589	454
9315.1	15058.7	34.5028	25.08	25.08	50.16	1183	454
30250.1	15028.6	339.503	21.34	21.34	42.67	2126	454
976.8	15309	-328.497	14.20	14.20	28.40	6060	454
23245.9	17416.4	-37.4972	24.44	24.44	48.89	2545	454
16896.5	18482.3	-112.497	27.37	27.37	54.73	1388	454
39990.1	18579.3	-122.497	22.84	22.84	45.69	1766	454
18157.4	18961.7	30.5028	25.39	25.39	50.77	1379	454
29865.8	20499.1	381.503	17.12	17.12	34.24	2545	454
10664.7	20902.1	331.503	31.63	31.63	63.26	1331	454
24946.5	21682.9	-66.4972	26.23	26.23	52.47	1567	454
10758.4	22013.9	83.5028	26.07	26.07	52.14	1367	454
3005.5	22291	161.503	19.33	19.33	38.67	2242	454
8945.3	22540.3	26.5028	33.42	33.42	66.83	1002	454
4706	27095.5	-345.497	18.13	18.13	36.27	3764	454
39173.5	27409.3	-353.497	36.06	36.06	72.11	1949	454
12737.1	27983.2	374.503	28.40	28.40	56.80	1369	454
27808.5	27800.9	83.5028	38.29	38.29	76.58	1099	454
31268.7	30614.2	360.503	16.67	16.67	33.35	4207	454
2898.9	31190.8	-295.497	12.03	12.03	24.07	8269	454
14622.7	32617.5	-346.497	39.56	39.56	79.13	1300	454
26198.7	32862	-44.4972	5.44	5.44	10.88	13106	454
36860.8	35035.7	162.503	5.58	5.58	11.16	20416	454
14911.3	36120.1	393.503	33.23	33.23	66.46	1057	454
40748.2	37205	394.503	34.24	34.24	68.48	1232	454
26078	38901.3	-128.497	6.76	6.76	13.52	11314	454
30423.8	39326	86.5028	12.48	12.48	24.96	7167	454
25320.6	39553.2	150.503	11.23	11.23	22.47	9721	454
34678.8	3008.9	194.667	44.27	44.27	88.55	1037	462
41297.4	4337.1	-354.333	16.58	16.58	33.16	4095	462
39565.1	5923.2	-35.3328	8.74	8.74	17.47	13121	462
16532.7	7148.7	273.667	32.81	32.81	65.61	1484	462
36976	7954.6	310.667	27.86	27.86	55.72	1662	462
10508.8	11168.7	-93.3328	23.62	23.62	47.24	1327	462
40920.5	11296.7	5.66722	39.66	39.66	79.32	1004	462
40411.3	13070.1	393.667	29.46	29.46	58.92	1355	462
20415.6	13770.8	-72.3328	12.06	12.06	24.12	5032	462
941.3	14552	277.667	29.20	29.20	58.40	1619	462
22452.2	17210.8	80.6672	19.12	19.12	38.25	2865	462
26280.8	19382	-80.3328	29.81	29.81	59.63	1401	462
34943.9	19534.6	-165.333	38.46	38.46	76.91	1134	462
30632	21820	306.667	26.82	26.82	53.65	2011	462
33004.4	22464.2	370.667	25.34	25.34	50.68	2118	462
6891.2	23976.2	-336.333	14.44	14.44	28.87	5250	462
39098.7	28613	167.667	8.12	8.12	16.25	14025	462
28365.3	29840.3	379.667	13.66	13.66	27.32	4788	462
4090.6	32960.5	-146.333	7.98	7.98	15.97	9027	462
27294.3	33153.1	-195.333	22.77	22.77	45.55	1994	462
36549.9	34358.4	142.667	20.65	20.65	41.31	3612	462
25568.7	34667.3	288.667	11.45	11.45	22.89	8739	462
41122	37533	38.6672	17.10	17.10	34.19	2356	462
38077.1	39064.5	135.667	17.24	17.24	34.48	3274	462
22467	5895.8	244.832	16.91	16.91	33.82	4286	470
17311.7	9548.7	-158.168	32.08	32.08	64.15	1128	470
16286.2	9629.5	259.832	28.94	28.94	57.89	1817	470
31946	10869.8	-235.168	19.95	19.95	39.89	3380	470
20355.4	11020.8	389.832	26.45	26.45	52.89	1294	470
23042.5	13735.6	-308.168	12.55	12.55	25.10	6647	470
3381.7	13985	-75.1683	18.42	18.42	36.83	1837	470
26942.7	15355.4	-355.168	30.92	30.92	61.84	1579	470
8194.2	16459.8	-108.168	19.48	19.48	38.95	3388	470
27340.7	18858.1	-168.168	31.42	31.42	62.83	1439	470
15226	21178.6	32.8317	30.07	30.07	60.15	1079	470
30580.9	21584.5	321.832	19.52	19.52	39.05	2927	470
11933.2	24300.7	-343.168	17.87	17.87	35.75	4337	470
7463.5	24740.5	270.832	31.89	31.89	63.77	1564	470
20567.2	26209.3	-245.168	14.34	14.34	28.68	3998	470
20170.7	27571.9	-2.16832	21.81	21.81	43.61	2550	470
25366.3	28341.8	369.832	14.60	14.60	29.20	5747	470
28339.7	29864.4	105.832	11.94	11.94	23.88	7080	470
16042.9	31062.4	360.832	24.33	24.33	48.65	1651	470
6554.1	31826.5	-6.16832	23.20	23.20	46.39	1385	470
14541.2	31789.3	-113.168	29.60	29.60	59.20	1321	470
4116.9	32942.8	-124.168	8.93	8.93	17.85	5536	470
34838	33203.5	-238.168	18.37	18.37	36.74	5109	470
31734.9	33602.1	375.832	15.35	15.35	30.71	5126	470
39774	34300.6	5.83168	21.50	21.50	43.00	3290	470
36810.5	35144.3	373.832	18.18	18.18	36.36	2903	470
35960.1	35246.7	-279.168	28.47	28.47	56.94	1981	470
41241.4	35448	-381.168	26.52	26.52	53.03	2344	470
40113.2	37521.8	158.832	12.39	12.39	24.77	8084	470
16557	1238.3	-139.004	24.26	24.26	48.51	1305	478
39144.4	3128.9	-139.004	28.17	28.17	56.33	1504	478
8860.6	9136.2	384.996	22.82	22.82	45.64	1316	478
15154.4	9147.8	-5.00386	12.01	12.01	24.02	4187	478
25246.5	14739.4	-207.004	32.88	32.88	65.75	1261	478
7054.3	20400.7	372.996	12.18	12.18	24.35	4795	478
23982	22953.8	33.9961	14.13	14.13	28.26	5258	478
6874	24090	123.996	13.94	13.94	27.88	5824	478
8530.1	24700.5	-194.004	23.55	23.55	47.10	2099	478
14641.8	25026.4	-5.00386	10.01	10.01	20.02	8521	478
27846.5	25333.2	-93.0039	8.45	8.45	16.91	9257	478
28672.5	27866.5	155.996	35.30	35.30	70.60	1260	478
30481.5	30450	-222.004	15.57	15.57	31.13	3267	478
9120.7	30970.5	401.996	30.92	30.92	61.84	1031	478
33913.8	33632.7	-359.004	27.69	27.69	55.39	2223	478
8489.8	36666.5	-0.00385841	30.69	30.69	61.37	1184	478
25825.2	36951.1	383.996	13.54	13.54	27.08	3067	478
15577.5	38408.7	-59.0039	14.98	14.98	29.96	3053	478
24014.6	38362.1	-196.004	15.26	15.26	30.52	2891	478
29274.7	38587	-4.00386	31.25	31.25	62.50	1152	478
22177.2	39318.7	-111.004	21.62	21.62	43.24	2122	478
13404	39998.2	-377.004	32.85	32.85	65.70	1534	478
22329.7	40232.6	59.9961	5.46	5.46	10.93	18516	478
37796.3	6407	46.1606	32.19	32.19	64.39	1165	486
25888.8	8219.8	-37.8394	13.21	13.21	26.42	2773	486
3108.4	8601.4	-13.8394	23.46	23.46	46.91	1337	486
25594.9	8980.1	-147.839	30.33	30.33	60.66	1089	486
8002.5	12002	-271.839	9.00	9.00	17.99	11097	486
3397	13930.1	-360.839	20.23	20.23	40.46	3169	486
22181.3	14731.1	-57.8394	11.82	11.82	23.64	7038	486
14110.7	15198.9	-85.8394	17.29	17.29	34.57	1816	486
33950.6	16694.6	236.161	9.94	9.94	19.88	8217	486
32069	20591.4	-296.839	8.12	8.12	16.25	15229	486
40017.4	22459	356.161	25.98	25.98	51.95	2062	486
15818.5	22299.6	400.161	22.28	22.28	44.56	1621	486
22931.2	25137.4	-49.8394	31.32	31.32	62.64	1537	486
25608.5	26994.9	56.1606	15.14	15.14	30.29	3076	486
39097	28578.3	28.1606	10.76	10.76	21.52	10015	486
6518.9	31863.3	26.1606	13.75	13.75	27.51	4321	486
36047.1	32784	-50.8394	31.09	31.09	62.17	1364	486
8668.2	33804.8	169.161	21.78	21.78	43.57	2090	486
6530.1	37010.6	70.1606	27.86	27.86	55.72	1447	486
40399.4	38616.2	235.161	20.11	20.11	40.22	2958	486
35571.2	38811.6	39.1606	35.14	35.14	70.27	1088	486
28861.8	39074	75.1606	4.87	4.87	9.75	20320	486
17594	1121.9	-319.675	11.96	11.96	23.93	6924	494
30179.4	7110.4	-190.675	13.64	13.64	27.27	6593	494
38923	7047.5	-325.675	36.90	36.90	73.81	1516	494
31934.4	7211.3	-122.675	10.15	10.15	20.30	5956	494
13908.2	7390.7	86.3251	7.63	7.63	15.26	13086	494
4889.1	10246.3	295.325	18.49	18.49	36.97	3418	494
17892.6	12211.8	-213.675	15.54	15.54	31.09	3824	494
3660.6	12611.7	-129.675	18.39	18.39	36.79	2332	494
20409.6	13810.7	82.3251	8.15	8.15	16.30	10323	494
3443.5	13898.4	-258.675	17.19	17.19	34.38	3286	494
9697.9	15680.4	381.325	30.33	30.33	60.66	1093	494
35022.4	16447.5	-167.675	33.32	33.32	66.65	1338	494
25662.5	17317.4	-169.675	35.28	35.28	70.56	1035	494
2394.1	17504.7	395.325	29.84	29.84	59.68	1072	494
8490.1	17910.8	-36.6749	11.82	11.82	23.64	5469	494
41043.2	17953.9	-287.675	35.65	35.65	71.31	1600	494
10877.5	18800.2	98.3251	28.52	28.52	57.04	1208	494
39489.5	21419.2	27.3251	10.79	10.79	21.57	7128	494
15691.3	23169.1	-100.675	13.49	13.49	26.99	4828	494
26504.5	23819.5	53.3251	31.84	31.84	63.68	1469	494
41338.8	25053.9	-97.6749	32.52	32.52	65.05	1272	494
17887.3	25949	-208.675	33.21	33.21	66.41	1223	494
23067.5	26190.9	-224.675	4.26	4.26	8.53	22879	494
25633.5	26993.4	37.3251	10.81	10.81	21.62	8900	494
37909.4	30045	-123.675	25.13	25.13	50.26	1815	494
35781.9	30844.4	-75.6749	32.22	32.22	64.43	1321	494
11667.7	30863.2	396.325	22.68	22.68	45.36	2172	494
30963.1	31291.3	-180.675	13.82	13.82	27.65	3322	494
2339.6	32199.6	22.3251	19.33	19.33	38.67	1822	494
35985.2	32873.3	331.325	35.91	35.91	71.83	1431	494
39848.4	34224.2	-149.675	30.14	30.14	60.29	1453	494
32873.2	35526.2	-153.675	10.81	10.81	21.62	4593	494
13956.7	36351.6	-75.6749	8.55	8.55	17.10	6581	494
19293.2	36359	-162.675	25.08	25.08	50.16	1483	494
37041.1	36536.9	-32.6749	7.02	7.02	14.04	14091	494
29612	38080.6	370.325	31.02	31.02	62.03	2032	494
28902.3	39100.7	188.325	15.50	15.50	30.99	4734	494
38283.3	1061.3	288.49	25.91	25.91	51.81	2014	502
36515.6	3347.1	-224.51	11.87	11.87	23.74	8275	502
39570.1	7708.8	-360.51	21.71	21.71	43.43	2820	502
30575.2	10635.9	-367.51	31.20	31.20	62.41	1499	502
366.1	13766.6	-197.51	15.57	15.57	31.13	3805	502
34218.2	14973.5	-13.5105	28.80	28.80	57.60	1227	502
8247.1	16448.8	-107.51	13.54	13.54	27.08	4972	502
28246.2	16553.4	-137.51	17.00	17.00	34.01	3170	502
21659.3	17799.3	-207.51	36.53	36.53	73.05	1442	502
26366.3	18517.9	349.49	26.23	26.23	52.47	1867	502
15430.7	18917.3	-184.51	19.17	19.17	38.34	2821	502
5125.3	22018.3	-258.51	25.10	25.10	50.21	1648	502
11575.7	22360.1	390.49	26.45	26.45	52.89	1510	502
4401.7	22707.4	304.49	31.67	31.67	63.35	1218	502
7987.3	22807.5	-234.51	15.99	15.99	31.98	3844	502
12805.7	26761.4	55.4895	23.62	23.62	47.24	1659	502
25558.2	27059.3	20.4895	22.16	22.16	44.32	2291	502
39603.1	29566.7	271.49	12.43	12.43	24.87	11866	502
27512.2	30376.7	-86.5105	14.15	14.15	28.31	3486	502
18025	32547.6	-125.51	27.29	27.29	54.59	1293	502
30299.3	32919.6	90.4895	36.62	36.62	73.24	1549	502
9194.7	34549	96.4895	23.53	23.53	47.05	2426	502
20465.8	36228.8	296.49	18.49	18.49	36.97	2842	502
4739.2	886.6	-15.3218	12.41	12.41	24.82	4317	510
26084.6	1948.9	-360.322	28.45	28.45	56.90	2298	510
16377	7371.3	-149.322	26.89	26.89	53.79	1280	510
18376.7	7596.3	112.678	29.84	29.84	59.68	1489	510
3435.8	11520.5	-20.3218	18.23	18.23	36.46	2222	510
34008.9	18366.6	394.678	14.55	14.55	29.11	5035	510
29942.8	20149.7	-79.3218	29.34	29.34	58.69	1277	510
28730	21481.9	264.678	8.95	8.95	17.90	14708	510
17376	23144.3	-168.322	5.20	5.20	10.41	14529	510
13141.9	24180.8	-204.322	11.14	11.14	22.28	8026	510
13121.4	24639.1	-140.322	14.84	14.84	29.67	3893	510
40874.2	26243.2	-75.3218	36.03	36.03	72.06	1225	510
28031.2	29472	-114.322	29.74	29.74	59.49	1445	510
7176.7	30424.9	351.678	23.17	23.17	46.35	1739	510
35965.4	32573.4	374.678	35.96	35.96	71.92	1236	510
40075.5	34517.5	-298.322	10.67	10.67	21.34	8695	510
18252.2	34926.8	-359.322	20.23	20.23	40.46	3065	510
17542.1	36331.4	353.678	28.47	28.47	56.94	1439	510
38618.1	36489.5	-8.32182	15.61	15.61	31.23	2735	510
8360.3	36569.2	401.678	23.76	23.76	47.52	1430	510
11949.3	36812.4	155.678	25.93	25.93	51.86	1508	510
13959.2	37494.6	148.678	16.27	16.27	32.55	3829	510
4793.2	38071.5	-134.322	23.88	23.88	47.76	2027	510
37479.4	39076.5	187.678	31.13	31.13	62.27	1666	510
488.2	40207.2	-327.322	12.46	12.46	24.92	7013	510
22335.4	40252	58.6782	6.48	6.48	12.95	17557	510
1181.3	3349.6	-383.125	22.56	22.56	45.12	1914	518
8771.1	3656.6	71.8749	27.29	27.29	54.59	1217	518
38364.7	4702.9	271.875	17.52	17.52	35.04	3510	518
30714.9	6383.3	-30.1251	24.19	24.19	48.37	1224	518
3407.8	6660.5	-170.125	18.18	18.18	36.36	1779	518
16467.2	7298.6	34.8749	18.84	18.84	37.68	2041	518
13576.6	15018.4	-323.125	9.04	9.04	18.09	11878	518
32020.3	15592.8	203.875	20.28	20.28	40.55	2757	518
23204.3	17248.1	-120.125	23.55	23.55	47.10	1865	518
34608.6	19139.3	-16.1251	26.75	26.75	53.51	1622	518
27745.2	19364	403.875	34.59	34.59	69.19	1095	518
32131.3	20566.9	-41.1251	13.28	13.28	26.56	4685	518
33249	20672.6	-245.125	14.93	14.93	29.86	3622	518
16759.7	21044	-108.125	5.84	5.84	11.68	16482	518
24036.2	22935	261.875	10.08	10.08	20.16	12084	518
23030.6	25145.3	-188.125	12.03	12.03	24.07	8899	518
6342.4	26128.9	-107.125	7.84	7.84	15.68	8809	518
31127.6	27341.3	-164.125	9.16	9.16	18.32	9153	518
33047	29818.9	129.875	33.32	33.32	66.65	1406	518
29856.8	30595.9	-98.1251	19.45	19.45	38.90	2011	518
31253.2	30541	17.8749	16.08	16.08	32.17	2990	518
26068.5	33084.6	-165.125	5.89	5.89	11.78	20404	518
34752.9	33174	-165.125	23.15	23.15	46.30	1756	518
25502.5	34407.1	-36.1251	18.39	18.39	36.79	3650	518
25124.3	37668.9	-31.1251	9.56	9.56	19.12	7418	518
20625.8	38894.9	157.875	17.12	17.12	34.24	2669	518
9484.4	5930.3	-46.9284	28.54	28.54	57.09	1092	526
22535.8	5810.3	-111.928	20.51	20.51	41.02	2317	526
35299.6	7331.6	-112.928	7.49	7.49	14.98	10137	526
19710.5	9084.3	-201.928	19.41	19.41	38.81	2458	526
3470.6	11472.1	324.072	24.80	24.80	49.60	2721	526
1454.7	13271.3	-23.9284	25.53	25.53	51.06	1151	526
32189.9	14973.1	253.072	33.32	33.32	66.65	1846	526
29279.6	22768	-69.9284	19.71	19.71	39.42	2525	526
15891.6	23103.1	382.072	34.08	34.08	68.15	1137	526
40283.6	23839.8	221.072	32.88	32.88	65.75	1675	526
1128.6	24256.2	-327.928	24.68	24.68	49.36	2254	526
23589.4	25299.8	117.072	33.72	33.72	67.45	1504	526
12023.8	25566.7	13.0716	21.93	21.93	43.85	1783	526
3169	27728.6	-357.928	10.64	10.64	21.29	10449	526
14848.2	27899.2	89.0716	32.90	32.90	65.80	1166	526
39105.2	28598.9	-91.9284	10.10	10.10	20.21	8832	526
26226	30187.6	-122.928	33.75	33.75	67.49	1309	526
7146	30740.6	169.072	23.79	23.79	47.57	1885	526
28604.7	31639.1	-355.928	7.58	7.58	15.17	8689	526
24243.7	31988.4	-373.928	27.98	27.98	55.95	1816	526
40095.8	34608.9	-104.928	11.35	11.35	22.70	4601	526
18941.3	36576.2	-65.9284	16.16	16.16	32.31	3900	526
6517.6	36994.7	263.072	22.73	22.73	45.45	2167	526
40097.2	37417.5	110.072	16.60	16.60	33.21	2823	526
10398	38748.9	-61.9284	16.58	16.58	33.16	2217	526
16940.9	4900.6	-141.732	9.91	9.91	19.83	8364	534
39460.1	7812.7	-55.7317	20.84	20.84	41.68	1989	534
36236.9	10991.9	-392.732	22.14	22.14	44.27	3794	534
3458.8	11429	34.2683	19.00	19.00	38.01	2802	534
25302.3	19661.3	166.268	5.82	5.82	11.63	23812	534
10113.8	20104.6	190.268	29.30	29.30	58.59	1436	534
24777.6	21071.1	99.2683	18.09	18.09	36.17	2393	534
28828.1	21886.9	-206.732	28.71	28.71	57.41	1518	534
28902.1	24092.9	-160.732	28.85	28.85	57.70	1501	534
8603.6	24630.2	287.268	25.03	25.03	50.07	1981	534
12068.7	25511.1	-332.732	18.60	18.60	37.21	3963	534
27130.9	25518.8	-82.7317	34.45	34.45	68.91	1058	534
14748.8	27394.1	-23.7317	34.69	34.69	69.38	1078	534
21856.6	29091.2	-288.732	31.46	31.46	62.93	1583	534
34695.8	33141.3	-166.732	29.72	29.72	59.44	2186	534
26184.2	33991.3	-392.732	14.20	14.20	28.40	5280	534
40447.7	38649	-14.7317	14.91	14.91	29.81	3828	534
19337.5	39271.7	-242.732	14.41	14.41	28.83	4609	534
4349.2	3133.3	-149.535	12.55	12.55	25.10	5066	542
36541	4282.4	-369.535	6.17	6.17	12.34	22790	542
34345	4423.2	370.465	29.72	29.72	59.44	1221	542
33221.7	8139.5	-379.535	19.95	19.95	39.89	3165	542
29190.5	11299.7	282.465	34.67	34.67	69.33	1222	542
33315.1	12371.6	-23.5349	23.81	23.81	47.62	1955	542
5206.7	14609.3	-114.535	15.12	15.12	30.24	3814	542
8200.9	16423	-83.5349	15.97	15.97	31.93	2767	542
34893.4	16454	260.465	23.31	23.31	46.63	2789	542
26344.8	18601.3	179.465	14.15	14.15	28.31	4640	542
31440.9	19884.2	376.465	26.82	26.82	53.65	1728	542
31346.4	20975.4	-279.535	39.71	39.71	79.41	1345	542
37459.4	21912.4	320.465	35.47	35.47	70.93	1484	542
30633.7	21910	397.465	21.34	21.34	42.67	1985	542
26007.1	25672.8	113.465	8.03	8.03	16.06	14621	542
27961.8	27365.2	15.4651	22.47	22.47	44.93	2814	542
41133.7	27575.5	-355.535	43.14	43.14	86.29	1518	542
37023.2	33183.2	-376.535	6.17	6.17	12.34	18664	542
8439.6	34595.2	-215.535	23.50	23.50	47.01	1911	542
6552.6	36905.9	271.465	14.74	14.74	29.48	6134	542
4707	38900.4	-100.535	26.73	26.73	53.46	1278	542
37399.4	39055.4	-220.535	13.00	13.00	26.00	4032	542
19734.6	39192.6	404.465	6.10	6.10	12.20	12919	542
28971.7	39343	-75.5349	13.00	13.00	26.00	4694	542
[truncated: 108,851 more rows]
