# Supplementary material for: Super-resolution analysis of PACSIN2 and EHD2 at caveolae
Source: PLoS One. 2022 Jul 14;17(7):e0271003. doi: 10.1371/journal.pone.0271003 (PMC9282494; doi:10.1371/journal.pone.0271003)
Supplement: S2 Data — (ZIP) [file pone.0271003.s004.zip › cav1-endp2-no-001-G_Alexa405-Alexa647_133K_TS3D.3dlp]

30835.5	2671.6	701.856	3.63	3.63	7.25	24317	2
30785.3	4487.3	826.488	6.64	6.64	13.28	15807	2
28820.4	4642.2	618.264	5.44	5.44	10.88	28780	2
33193.1	4986.4	1177.78	28.50	28.50	56.99	1890	2
15596.3	5406.5	692.784	16.93	16.93	33.86	2448	2
32506.1	6693.9	986.832	15.90	15.90	31.79	6198	2
27715.7	7189.2	860.76	19.99	19.99	39.99	5298	2
39208.5	7110.3	653.256	8.69	8.69	17.38	7018	2
30538.1	9122.5	513.936	6.95	6.95	13.89	18703	2
19214.1	9464.2	907.272	6.78	6.78	13.56	21374	2
28192.3	9551.4	598.824	20.58	20.58	41.17	4121	2
19940.7	10413.7	765.288	11.40	11.40	22.80	5640	2
9331.6	11328.9	815.472	14.93	14.93	29.86	4173	2
27936.9	11177.1	1066.39	13.14	13.14	26.28	9907	2
12779.7	11411.5	722.448	6.85	6.85	13.71	14912	2
29216.8	11824.9	859.536	16.18	16.18	32.36	7102	2
19660.5	11959	680.472	22.21	22.21	44.42	2637	2
37891	11918.3	542.448	13.21	13.21	26.42	5455	2
30111.8	12271	675.936	16.56	16.56	33.11	6936	2
18754	12851.3	1201.03	33.04	33.04	66.08	1915	2
21373.4	13530.1	1021.1	8.85	8.85	17.71	21326	2
13253.1	14523.6	751.824	14.25	14.25	28.50	2798	2
36504.7	14879.5	1072.51	23.13	23.13	46.25	3291	2
35195.6	15029	713.52	6.29	6.29	12.58	15384	2
33858.9	15834.8	552.816	7.25	7.25	14.51	28103	2
37882.4	15785.6	585.216	12.58	12.58	25.15	6745	2
10381	16471	714.816	13.49	13.49	26.99	4552	2
25388	16710.1	611.784	13.40	13.40	26.80	11948	2
27076.8	18009.6	826.488	71.99	71.99	143.98	1998	2
36457.8	18149.6	497.088	13.38	13.38	26.75	6308	2
27064.8	18280.7	1166.76	48.75	48.75	97.50	2939	2
17133.4	18784.7	532.08	13.02	13.02	26.05	5603	2
10870.6	18905.8	1165.54	25.20	25.20	50.40	2140	2
14129.9	19161.5	681.12	5.89	5.89	11.78	19766	2
14377	19827.3	574.848	12.93	12.93	25.86	5363	2
2717.3	20634	715.464	17.33	17.33	34.67	1955	2
18411	20793.4	692.784	12.25	12.25	24.49	4511	2
30216	21468.5	1089.65	26.31	26.31	52.61	6593	2
11525.2	21881.2	617.616	16.06	16.06	32.12	4203	2
25066.1	21843.7	1014.98	16.34	16.34	32.69	8665	2
28959.8	22282.4	694.08	24.68	24.68	49.36	4943	2
536.1	22305.7	627.984	18.58	18.58	37.16	2261	2
16342.8	22762	835.056	8.48	8.48	16.96	18748	2
27909	22919.7	859.536	96.13	96.13	192.26	1708	2
21740.5	23205	618.264	21.57	21.57	43.14	5252	2
33945.4	23708.3	640.296	102.21	102.21	204.41	1485	2
39068.2	23371.1	597.528	12.46	12.46	24.92	4546	2
13705.9	24050.6	925.632	7.58	7.58	15.17	16973	2
7503.7	24380.3	625.392	17.99	17.99	35.98	2174	2
17193.6	24500.3	593.64	10.64	10.64	21.29	8576	2
12600.3	26245.7	880.344	16.74	16.74	33.49	3789	2
19469	26729.1	1030.9	8.88	8.88	17.76	17606	2
23181.3	28018.5	554.112	21.15	21.15	42.30	7595	2
39093	29318.8	519.768	12.65	12.65	25.29	8599	2
22180.5	30107.9	1112.9	6.08	6.08	12.15	29333	2
24359.4	30547	518.472	11.75	11.75	23.50	18886	2
39628.2	31530.1	591.696	7.54	7.54	15.07	12975	2
39460	32568	670.104	17.99	17.99	35.98	2122	2
26736.2	32609	551.52	14.98	14.98	29.96	17089	2
10493.3	33656.3	705.096	19.22	19.22	38.43	1782	2
11518.3	33660.2	1017.43	20.96	20.96	41.92	2392	2
17440.4	33527.9	929.304	22.96	22.96	45.92	3554	2
29817.6	35914.6	1030.9	17.66	17.66	35.33	9065	2
11713.1	36153.4	597.528	6.85	6.85	13.71	18984	2
10779.4	36981	681.12	15.40	15.40	30.80	3154	2
28913	37103.3	574.848	5.86	5.86	11.73	23925	2
36648.9	37301.2	635.112	10.06	10.06	20.11	4851	2
17505.1	37590.7	476.352	10.20	10.20	20.39	7012	2
12081.6	37921.4	1108.01	10.24	10.24	20.49	8201	2
18429.7	38748.6	465.336	8.97	8.97	17.95	12103	2
6791.4	39033.4	624.096	9.54	9.54	19.08	6183	2
14959.9	39569.9	467.928	6.69	6.69	13.38	23451	2
9648.7	40195.3	491.904	5.30	5.30	10.60	26485	2
9648.7	647	673.344	19.33	19.33	38.67	1387	10
27435.3	2934.7	729.792	25.53	25.53	51.06	1662	10
34580.4	4131.9	833.832	4.47	4.47	8.95	26258	10
21849.8	4350.4	515.88	20.11	20.11	40.22	3043	10
36660.2	4615.3	526.896	10.08	10.08	20.16	5487	10
26662	6741.3	631.872	22.28	22.28	44.56	2511	10
35277.1	7068	1171.66	24.16	24.16	48.32	2178	10
36198.6	7159.9	924.408	11.47	11.47	22.94	6555	10
34676.7	8319.3	899.928	10.79	10.79	21.57	7116	10
29582.5	9034.9	1077.41	17.54	17.54	35.09	6591	10
28222.8	9135.6	1077.41	9.49	9.49	18.98	19562	10
17247.6	9741.2	589.752	19.17	19.17	38.34	2567	10
17749.8	10287.6	498.384	9.96	9.96	19.92	9725	10
18647.9	10660.9	1119.02	12.46	12.46	24.92	5481	10
28171.2	11139.2	1161.86	9.14	9.14	18.27	11772	10
23104.1	12542	477.648	35.37	35.37	70.74	2608	10
20602.4	13872	966.024	15.94	15.94	31.89	6250	10
38078.8	14714.6	1094.54	22.63	22.63	45.26	2265	10
33892	15862	654.552	7.06	7.06	14.13	16039	10
37884.5	15815.2	734.688	14.29	14.29	28.59	2353	10
33511.7	17689.6	659.088	16.86	16.86	33.72	4254	10
15265.3	18275.3	552.168	5.89	5.89	11.78	22605	10
19966.2	18110.8	610.488	22.75	22.75	45.50	3296	10
35499.1	18900.1	874.224	4.10	4.10	8.20	26627	10
24919.9	20020.9	646.776	7.23	7.23	14.46	15392	10
11164.7	20555.9	1167.98	22.07	22.07	44.13	2030	10
32026.9	21026.4	1181.45	49.48	49.48	98.96	2207	10
34430.6	22690.1	637.056	17.29	17.29	34.57	9399	10
27894.4	23639.7	611.136	24.23	24.23	48.47	6125	10
31752.1	23878.2	1186.34	59.58	59.58	119.16	1991	10
13925.1	23764.1	465.984	6.69	6.69	13.38	19206	10
28522.1	27538.1	718.056	38.43	38.43	76.87	3367	10
15325.2	27681	713.52	36.86	36.86	73.71	1617	10
17786.7	29436	529.488	18.49	18.49	36.97	4918	10
20858	29361.6	1063.94	9.40	9.40	18.79	12690	10
26196.8	29926.3	1101.89	9.75	9.75	19.50	17976	10
9183.9	31812.2	564.48	21.45	21.45	42.91	2178	10
34363.9	33232.6	596.232	10.48	10.48	20.96	5805	10
21334.2	33452.5	1147.18	18.63	18.63	37.26	6037	10
36353.8	34810.9	790.992	19.12	19.12	38.25	1857	10
12045.6	35169.1	1180.22	18.02	18.02	36.03	3498	10
33650.5	37137.4	620.856	26.09	26.09	52.19	1851	10
35721.5	37715.4	706.392	23.03	23.03	46.06	1542	10
18280.9	40265.7	596.88	42.04	42.04	84.07	1534	10
29554.3	2504.6	611.136	8.08	8.08	16.16	11046	18
29239.9	3010.1	537.264	12.03	12.03	24.07	5981	18
27754.5	4684	1084.75	10.64	10.64	21.29	9934	18
39855	5108.6	794.664	4.66	4.66	9.33	21665	18
20037.4	5441.7	817.92	12.60	12.60	25.20	3807	18
26309.3	5510.1	1105.56	13.97	13.97	27.93	6022	18
27034.6	5456.1	864.432	9.75	9.75	19.50	8176	18
21649.5	5644	1061.5	8.62	8.62	17.24	14053	18
23549.9	6912.8	694.08	27.98	27.98	55.95	1502	18
16257.6	8299	590.4	31.79	31.79	63.59	1377	18
27898.8	8225.9	695.376	16.44	16.44	32.88	3935	18
29669.8	8607.4	557.352	15.68	15.68	31.37	8176	18
17377.9	9741.7	640.296	14.93	14.93	29.86	3103	18
9767.1	12043.6	659.088	21.45	21.45	42.91	1856	18
15047.4	12729.5	631.872	11.92	11.92	23.83	5756	18
40657.2	14518.1	827.712	10.81	10.81	21.62	4069	18
33828.5	15887.6	511.344	17.26	17.26	34.52	5310	18
15373.5	18154.7	616.968	19.22	19.22	38.43	2204	18
22048.2	19522.5	811.8	12.22	12.22	24.44	8333	18
9774	19675.1	682.416	29.56	29.56	59.11	1285	18
18984.2	19869.4	609.192	18.65	18.65	37.30	3219	18
26587.7	20845.2	899.928	33.75	33.75	67.49	3263	18
8669.9	20953.6	1000.3	28.87	28.87	57.74	1948	18
24962.4	22965.1	994.176	10.34	10.34	20.68	16208	18
7537.1	24319.4	526.248	7.47	7.47	14.93	18782	18
26373.3	24324.3	657.144	22.40	22.40	44.79	4749	18
37102.4	24801.7	685.008	26.26	26.26	52.52	2033	18
23097.1	25095.8	651.96	9.07	9.07	18.13	19192	18
28730.6	25468.9	492.552	13.64	13.64	27.27	19956	18
9863	25590	667.512	15.59	15.59	31.18	4397	18
14060.1	25831.1	551.52	8.01	8.01	16.01	16569	18
28950.4	26731.1	858.312	10.08	10.08	20.16	14819	18
16673.4	27287.5	816.696	11.28	11.28	22.56	7600	18
15583.9	27596.2	1105.56	7.32	7.32	14.65	25657	18
9734.4	28377.2	778.752	11.04	11.04	22.09	6556	18
22582.4	28461.1	969.696	8.08	8.08	16.16	27965	18
34173.9	28895	805.68	8.57	8.57	17.14	20603	18
27643.4	32466.4	1145.95	19.00	19.00	38.01	5628	18
10190.5	33046.4	808.128	18.75	18.75	37.49	1981	18
24338.4	33336.2	803.232	10.31	10.31	20.63	15291	18
32103.4	33579.7	1048.03	20.28	20.28	40.55	4301	18
24387.4	33773.4	1159.42	11.35	11.35	22.70	9669	18
7698.4	33848	1145.95	22.33	22.33	44.65	1812	18
25857.8	35076.9	629.928	9.61	9.61	19.22	11208	18
33432.3	36732.8	467.928	6.10	6.10	12.20	16420	18
26750.4	36841.9	932.976	16.06	16.06	32.12	5961	18
13559.7	37403.5	646.776	5.53	5.53	11.07	23018	18
15594.4	38314.9	1194.91	12.15	12.15	24.30	3584	18
31396.3	40155.8	1191.24	22.18	22.18	44.37	1583	18
28576	40458.4	1186.34	14.01	14.01	28.02	4548	18
29498.5	40293.6	915.84	14.27	14.27	28.54	6383	18
7585.5	722.1	491.904	18.23	18.23	36.46	2408	26
27443.9	2969.3	1174.1	21.38	21.38	42.77	2135	26
29175.3	2978	1199.81	15.10	15.10	30.19	3415	26
25875.3	3893.5	497.088	23.15	23.15	46.30	2981	26
39202.3	7111.2	1175.33	7.18	7.18	14.37	9074	26
32744.7	7356.1	600.12	17.07	17.07	34.15	4491	26
16253.9	8364.7	1055.38	21.88	21.88	43.76	2634	26
31302.2	8346.9	831.384	13.42	13.42	26.85	6607	26
36557.3	8451.5	1188.79	12.51	12.51	25.01	3795	26
13017	9906.7	786.096	20.65	20.65	41.31	2098	26
23708	11871	1077.41	8.74	8.74	17.47	18742	26
29342.7	11812.9	595.584	8.15	8.15	16.30	19234	26
10641.4	12229.2	668.808	11.63	11.63	23.27	4777	26
30098.1	12295.9	1082.3	9.56	9.56	19.12	18342	26
27392	12815.9	642.24	14.62	14.62	29.25	5500	26
36728.5	12894	1153.3	21.81	21.81	43.61	2959	26
30199.8	13350.9	487.368	8.12	8.12	16.25	23652	26
35858	15242.6	572.256	8.53	8.53	17.05	9537	26
19285.8	15813.2	696.024	7.94	7.94	15.87	11920	26
27639.3	16448.6	699.912	22.33	22.33	44.65	4489	26
34227.8	18272.5	959.904	31.89	31.89	63.77	2764	26
38895.9	18646.9	1202.26	27.60	27.60	55.20	1333	26
23027.4	19405.7	1179	9.30	9.30	18.60	16675	26
37453.9	19471.9	632.52	10.20	10.20	20.39	8195	26
29195.3	20870.9	550.224	32.43	32.43	64.86	4370	26
16476.5	21655.4	478.944	12.36	12.36	24.73	9934	26
11777.5	22631.4	562.536	14.86	14.86	29.72	4900	26
19732.4	23273.7	506.16	25.03	25.03	50.07	3677	26
6834.1	23911.4	521.712	30.99	30.99	61.98	1777	26
19253	24643.6	658.44	17.10	17.10	34.19	3595	26
30605	24770.6	981.936	10.20	10.20	20.39	20688	26
26156	24918	817.92	10.27	10.27	20.54	19001	26
28838.2	24946.1	562.536	8.53	8.53	17.05	18372	26
22031.6	25569.2	1016.21	12.29	12.29	24.59	9821	26
17951.5	25806.5	517.176	7.16	7.16	14.32	11460	26
25727.7	25886	1185.12	14.74	14.74	29.48	8268	26
38890.4	26530.7	667.512	8.17	8.17	16.34	7648	26
12958.6	27013.2	773.856	38.15	38.15	76.30	1610	26
15687.9	27398.8	1207.15	27.81	27.81	55.63	2211	26
21497.2	27353.7	569.016	8.83	8.83	17.66	21020	26
28715.3	27283.6	697.32	6.03	6.03	12.06	21069	26
1240.6	27427.7	972.144	12.67	12.67	25.34	7327	26
25356.5	27686.7	679.824	15.21	15.21	30.43	9546	26
9695.1	28318.1	635.112	21.38	21.38	42.77	2041	26
8951.9	28648.8	545.688	10.31	10.31	20.63	10659	26
27048.5	28840.7	668.16	8.10	8.10	16.20	15661	26
20559.3	31416.9	651.312	17.29	17.29	34.57	4799	26
792.4	31719	473.112	14.13	14.13	28.26	3489	26
26710.4	32155.5	499.032	16.32	16.32	32.64	9686	26
21020.4	32317.5	704.448	7.47	7.47	14.93	19081	26
38326.1	32788.6	633.168	6.97	6.97	13.94	12683	26
24472.9	35515.2	789.768	9.49	9.49	18.98	11571	26
26112.5	35824	893.808	4.57	4.57	9.14	28114	26
21365.4	36893.6	672.696	14.34	14.34	28.68	3892	26
33653.2	37404.6	621.504	5.13	5.13	10.27	17926	26
39279.3	1409	697.32	11.63	11.63	23.27	5280	34
12859.1	3545	694.728	21.50	21.50	43.00	1383	34
28832.7	3618.2	605.952	16.48	16.48	32.97	3445	34
29671.2	3525.6	623.448	22.02	22.02	44.04	2370	34
30002.8	4912.4	631.224	8.90	8.90	17.80	13054	34
39837.5	5028.9	703.8	17.92	17.92	35.84	2319	34
21599.1	5682.6	1044.36	15.31	15.31	30.61	4160	34
36450.5	5917.8	1074.96	5.82	5.82	11.63	22355	34
17710.4	7749.6	607.248	7.09	7.09	14.18	11692	34
28364.6	8290.8	814.248	9.02	9.02	18.04	12532	34
25059.7	9831.7	601.416	13.92	13.92	27.84	6240	34
29867.6	11158.5	888.912	14.01	14.01	28.02	7757	34
11483.9	14569	1170.43	11.16	11.16	22.33	8364	34
28923	15145.6	467.28	10.62	10.62	21.24	18242	34
30712.5	15293.8	950.112	37.52	37.52	75.03	3461	34
30698.9	15800.8	830.16	15.54	15.54	31.09	6225	34
31425.7	15881.6	1082.3	13.97	13.97	27.93	11800	34
7456.1	16652.7	1117.8	23.29	23.29	46.58	2015	34
39462.5	16974.5	603.36	6.52	6.52	13.05	14267	34
27043.3	18417.7	581.976	14.77	14.77	29.53	7936	34
13722.5	18734.5	676.584	8.64	8.64	17.29	7436	34
35491	18910.5	1068.84	5.25	5.25	10.50	24896	34
16886.1	20548.2	1037.02	21.24	21.24	42.48	3350	34
35720.5	21053	814.248	34.67	34.67	69.33	1717	34
19648.8	21680	481.536	6.78	6.78	13.56	23026	34
11520.5	21876.8	702.504	11.92	11.92	23.83	5503	34
23495.9	21693.9	550.872	34.43	34.43	68.86	3514	34
21366	22110.9	974.592	8.55	8.55	17.10	15787	34
22025.3	22713.3	799.56	5.84	5.84	11.68	21170	34
6614.1	23126.8	494.496	18.09	18.09	36.17	4915	34
17887.7	23293.4	918.288	9.63	9.63	19.26	11849	34
28077.9	23632.6	689.544	23.15	23.15	46.30	3885	34
9144.5	23910.6	1165.54	26.68	26.68	53.36	1775	34
19010.6	23794.5	499.68	10.31	10.31	20.63	9344	34
14843.1	23930.3	518.472	8.76	8.76	17.52	15850	34
19196.1	24711.8	635.76	7.06	7.06	14.13	16120	34
12924.4	25804.9	517.176	20.02	20.02	40.03	4111	34
22060	25534.2	1019.88	8.12	8.12	16.25	18868	34
15005.4	25806.5	523.008	10.31	10.31	20.63	15544	34
19600.3	25757.9	608.544	6.92	6.92	13.85	27447	34
25015.4	26599.6	1205.93	11.54	11.54	23.08	8500	34
32749	28314.6	576.792	18.49	18.49	36.97	8346	34
11720.6	28291	952.56	27.01	27.01	54.02	2169	34
31631.7	29166.3	980.712	20.42	20.42	40.84	6765	34
24378.6	31286.7	947.664	8.53	8.53	17.05	19797	34
23972.8	31420.6	534.024	13.31	13.31	26.61	8733	34
8421.1	32342.4	1182.67	37.19	37.19	74.37	1130	34
37328	32263	929.304	9.96	9.96	19.92	7782	34
39463.2	32616.1	609.192	17.73	17.73	35.47	2247	34
24296.6	32967.3	773.856	17.99	17.99	35.98	5365	34
21339	33361.4	637.056	9.63	9.63	19.26	10535	34
39684.4	34384.6	609.84	5.79	5.79	11.59	12837	34
32632.3	34883.8	723.672	4.45	4.45	8.90	26354	34
35057.2	36119.1	667.512	4.12	4.12	8.24	21915	34
16900.8	36341.7	706.392	5.18	5.18	10.36	17862	34
7987.8	37293.5	1070.06	7.39	7.39	14.79	13357	34
31160.9	38552	707.04	7.72	7.72	15.45	5978	34
13528.4	39310.6	484.128	17.99	17.99	35.98	4096	34
13944.6	39649.5	562.536	9.21	9.21	18.42	12256	34
29817.7	40449.7	871.776	9.42	9.42	18.84	7084	34
14020.2	439	622.152	15.17	15.17	30.33	1981	42
28320.9	507.5	718.056	9.70	9.70	19.41	4706	42
37399	3219.3	816.696	7.04	7.04	14.08	9472	42
33664.7	3946.4	859.536	5.39	5.39	10.79	17627	42
38076.5	4053.5	596.232	11.14	11.14	22.28	7514	42
24308.3	6511.4	1164.31	11.35	11.35	22.70	7925	42
38359.5	8402.1	615.024	7.61	7.61	15.21	9234	42
20046.2	10324.9	636.408	19.24	19.24	38.48	2915	42
6646.7	13108.4	1052.93	25.55	25.55	51.10	2302	42
13457.1	13790.9	1137.38	18.35	18.35	36.69	2785	42
9768.1	13899.7	489.96	18.11	18.11	36.22	3717	42
14763.4	14583.8	635.112	40.39	40.39	80.78	1052	42
27620.4	14820.4	482.184	15.21	15.21	30.43	8608	42
40668.7	15181.9	731.016	15.85	15.85	31.70	1671	42
1228.5	18007.5	904.824	22.54	22.54	45.07	1958	42
30036	20848.3	771.408	65.05	65.05	130.09	1521	42
37438.4	22249	499.68	25.43	25.43	50.87	3199	42
23967.3	22651.5	1171.66	13.99	13.99	27.98	7398	42
7234.5	22919.2	690.192	10.36	10.36	20.72	7269	42
1744.5	24041	655.2	16.34	16.34	32.69	2541	42
23182.7	25127.7	890.136	15.85	15.85	31.70	7557	42
19611.5	25723	1050.48	14.27	14.27	28.54	7976	42
14877.1	26983.5	532.08	22.00	22.00	43.99	3419	42
16703.8	27197.4	842.4	11.87	11.87	23.74	7339	42
37323.9	27294.8	471.168	13.05	13.05	26.09	8105	42
22352.2	27605.8	1038.24	29.39	29.39	58.78	6614	42
10258.6	28160.3	1104.34	26.71	26.71	53.41	2371	42
25247.7	29111	666.216	10.15	10.15	20.30	11171	42
13984.8	29178	615.024	19.59	19.59	39.19	2651	42
8777.5	29884	499.68	7.49	7.49	14.98	12893	42
23071.6	31810.7	660.384	10.62	10.62	21.24	7033	42
22013.2	32383.8	1183.9	20.35	20.35	40.69	4793	42
24925.1	32580.4	1132.49	8.76	8.76	17.52	13401	42
22386	35001.7	1077.41	48.49	48.49	96.98	1916	42
38214.4	35459.6	659.088	5.89	5.89	11.78	10966	42
24335.9	35942.6	561.24	27.39	27.39	54.78	3804	42
29236.9	36415.1	639.648	8.43	8.43	16.86	10252	42
33432.1	36697.1	770.184	14.34	14.34	28.68	4332	42
26281.3	37418.5	821.592	6.29	6.29	12.58	23284	42
29635.2	38647.6	789.768	7.61	7.61	15.21	11644	42
1072.7	38640.7	469.872	11.94	11.94	23.88	3961	42
28331	521.8	728.568	12.39	12.39	24.77	4631	50
15540.1	3451.5	716.76	12.93	12.93	25.86	3892	50
39178	3734.3	468.576	12.51	12.51	25.01	6181	50
29035.5	4226.1	751.824	8.03	8.03	16.06	12192	50
36427	4627.8	906.048	7.39	7.39	14.79	12588	50
23770.8	6105.7	817.92	23.62	23.62	47.24	2203	50
26095.6	7056.8	842.4	15.83	15.83	31.65	6068	50
18287.7	8376.8	731.016	40.84	40.84	81.67	1746	50
30598.2	9076.4	873	12.62	12.62	25.25	8076	50
30701.2	9699.1	760.392	18.27	18.27	36.55	3886	50
39325.8	11517.9	1208.38	8.12	8.12	16.25	8013	50
18067	11630.4	1152.07	25.62	25.62	51.24	2622	50
12191.7	12018.7	561.24	24.68	24.68	49.36	1812	50
33472	12061.9	1079.86	26.23	26.23	52.47	3336	50
5789.3	13278.4	559.296	7.65	7.65	15.31	16743	50
26931.9	13447.7	1180.22	14.18	14.18	28.35	7238	50
20089.1	13389.6	528.192	18.79	18.79	37.59	6071	50
22022.8	13939.5	782.424	14.27	14.27	28.54	8018	50
29991.9	15007	598.824	9.58	9.58	19.17	16430	50
25654.1	15080.4	633.816	10.03	10.03	20.06	12358	50
8141.7	17396.2	1150.85	24.30	24.30	48.61	1816	50
5452.9	18705.9	498.384	28.45	28.45	56.90	1986	50
12055	18864.1	794.664	10.22	10.22	20.44	10610	50
13338.8	19560.7	570.96	11.14	11.14	22.28	8523	50
14358.4	19858	615.672	15.05	15.05	30.10	3307	50
13293.4	20467.1	1049.26	7.39	7.39	14.79	14832	50
19600.1	20579.1	718.056	8.69	8.69	17.38	12702	50
33300.1	21038.7	514.584	14.15	14.15	28.31	9472	50
24958.6	22976.4	604.008	10.15	10.15	20.30	19692	50
2052.4	25148.9	648.072	21.43	21.43	42.86	1440	50
41149.4	25847.7	609.192	5.96	5.96	11.92	10092	50
17845.1	26091.6	694.728	9.44	9.44	18.89	8645	50
19516.3	26584.2	955.008	9.04	9.04	18.09	12284	50
29274.5	26812.3	572.904	8.05	8.05	16.11	14299	50
21785.9	28615.6	809.352	13.52	13.52	27.04	7984	50
24671.7	28748.5	782.424	7.25	7.25	14.51	20688	50
33016.3	30230.3	664.92	10.43	10.43	20.87	13404	50
27400.5	30258.2	1187.57	18.75	18.75	37.49	4982	50
24811.1	31337	782.424	19.00	19.00	38.01	4559	50
28949.3	32246.6	1037.02	8.45	8.45	16.91	26270	50
37193.2	33084	738.36	4.97	4.97	9.94	17485	50
36325.7	35741.3	650.664	6.69	6.69	13.38	11969	50
11825.1	35838	561.24	20.70	20.70	41.40	2381	50
26074.5	35885.1	636.408	6.52	6.52	13.05	14646	50
15490.5	39300.5	489.312	5.72	5.72	11.45	22303	50
35118.6	3879.2	800.784	15.12	15.12	30.24	2967	58
29956.3	4805.1	1130.04	6.22	6.22	12.43	21415	58
25055.8	6340.8	597.528	14.22	14.22	28.45	5432	58
14768.8	6897	612.432	22.87	22.87	45.73	1872	58
30566.3	8115.5	534.672	6.31	6.31	12.62	22597	58
37886.4	9011.8	709.632	6.99	6.99	13.99	11959	58
37025.1	9385.7	792.216	6.88	6.88	13.75	10989	58
10835.9	9744	997.848	19.50	19.50	39.00	2302	58
18639.1	9996	1199.81	12.91	12.91	25.81	4257	58
39334	11530.1	942.768	15.87	15.87	31.75	4062	58
29400.9	11655.4	849.744	21.60	21.60	43.19	3691	58
26265.1	12958.5	1202.26	24.92	24.92	49.83	3233	58
20161.9	13335.1	579.384	15.64	15.64	31.27	6362	58
25475.2	13684.7	1145.95	20.23	20.23	40.46	6728	58
21586.6	14452.7	873	8.90	8.90	17.80	15067	58
40234.9	19638.1	671.4	6.08	6.08	12.15	14327	58
14348	19828.8	652.608	8.15	8.15	16.30	9678	58
28856.8	24418.8	1192.46	5.25	5.25	10.50	26356	58
26280.4	24977.2	490.608	10.13	10.13	20.25	15212	58
16911.9	25138.3	707.04	9.21	9.21	18.42	5807	58
19609.2	25741.1	708.984	6.05	6.05	12.10	24389	58
12161.2	25959.9	634.464	6.43	6.43	12.86	13504	58
5733.6	26100.5	592.992	24.49	24.49	48.98	1884	58
8520.2	27057.6	620.208	10.64	10.64	21.29	6775	58
15115.7	28270	921.96	28.92	28.92	57.84	2228	58
4673.8	28593.8	991.728	18.65	18.65	37.30	4220	58
24060.1	31215.7	831.384	9.84	9.84	19.69	8603	58
29189	32764.7	869.328	14.62	14.62	29.25	6048	58
37173.5	33076.7	712.224	6.29	6.29	12.58	9947	58
38295.5	33872.7	728.568	8.45	8.45	16.91	4654	58
8723.9	35746.1	658.44	6.69	6.69	13.38	15017	58
28434.9	36959.4	1070.06	7.11	7.11	14.22	13171	58
23489.3	37418.7	474.408	24.96	24.96	49.93	2896	58
30729.5	38012	704.448	23.43	23.43	46.86	1647	58
32733.3	38283	940.32	13.16	13.16	26.33	4045	58
38110.2	993.8	1181.45	6.33	6.33	12.67	17304	66
34847.8	4489.6	790.992	8.08	8.08	16.16	7736	66
35220.6	5020.5	633.168	3.89	3.89	7.77	29826	66
39823.4	5106.7	1079.86	17.71	17.71	35.42	2589	66
19131.8	7273.1	715.464	22.77	22.77	45.55	1595	66
37910	9021.6	847.296	18.30	18.30	36.60	2027	66
17439.2	10786.8	664.272	12.25	12.25	24.49	4515	66
15918	11691.9	1119.02	10.27	10.27	20.54	7534	66
21759.4	12838.9	1056.6	11.92	11.92	23.83	13717	66
20187.6	13255.1	666.864	9.47	9.47	18.93	18320	66
24259.6	13235.8	1159.42	11.70	11.70	23.41	9970	66
38816.2	13441	936.648	8.38	8.38	16.77	8872	66
38941.4	15954.1	528.192	7.87	7.87	15.73	7061	66
14330.4	16647.8	626.04	15.73	15.73	31.46	5826	66
12754.2	17135	701.208	11.89	11.89	23.79	4470	66
33623.5	17272.8	646.776	18.13	18.13	36.27	3030	66
39283.7	18110.7	726.12	17.90	17.90	35.80	2456	66
17688	18283.5	1013.76	5.11	5.11	10.22	22353	66
12109.7	18850.7	864.432	17.71	17.71	35.42	2493	66
39768.2	21591.4	654.552	30.57	30.57	61.14	1239	66
39120.5	23445.2	601.416	10.76	10.76	21.52	6041	66
20721	24760.5	669.456	5.79	5.79	11.59	25830	66
14406.7	25001.2	624.096	7.61	7.61	15.21	11999	66
31190.4	25269.7	943.992	15.64	15.64	31.27	6571	66
16187.2	27378.3	572.904	12.36	12.36	24.73	4941	66
32383.5	27922.5	581.328	35.18	35.18	70.37	2825	66
8985.7	28617.6	652.608	12.65	12.65	25.29	7266	66
5386.9	28893.7	1161.86	22.98	22.98	45.97	2046	66
18869.6	29533.3	1198.58	57.06	57.06	114.12	1022	66
35558.3	29804	1192.46	31.49	31.49	62.97	1558	66
23709.7	30115.6	532.08	11.80	11.80	23.60	14261	66
23291.3	30986.8	556.056	13.82	13.82	27.65	7121	66
28439.6	36965.4	974.592	5.86	5.86	11.73	23315	66
28332	37447.8	1185.12	15.57	15.57	31.13	4212	66
28610.5	502.4	494.496	10.17	10.17	20.35	7726	74
37190.2	1879.1	674.64	18.27	18.27	36.55	2693	74
28574.5	2388.2	1156.97	10.83	10.83	21.67	7903	74
32513.7	4708.7	567.72	6.31	6.31	12.62	12011	74
28032.2	5035.7	1170.43	27.60	27.60	55.20	1879	74
34050.5	5498.8	1181.45	7.82	7.82	15.64	8601	74
31880.4	8798.7	1185.12	8.64	8.64	17.29	9033	74
9034.2	11795.3	470.52	6.78	6.78	13.56	20105	74
29401.1	11845	573.552	5.75	5.75	11.49	23526	74
23052.5	13371.1	461.448	20.58	20.58	41.17	3843	74
38814.3	13447.6	664.92	11.26	11.26	22.51	4408	74
11547	14300	659.736	24.33	24.33	48.65	1636	74
16980.4	15485.7	996.624	27.67	27.67	55.34	2032	74
15292.4	17994.3	663.624	12.65	12.65	25.29	4126	74
1398.6	18154.6	850.968	14.67	14.67	29.34	4764	74
18158.7	19744.9	693.432	10.22	10.22	20.44	6644	74
16403.9	22966.8	584.568	14.13	14.13	28.26	3845	74
11545.3	23444.8	583.92	8.71	8.71	17.43	12785	74
7504.7	24329.5	633.816	6.97	6.97	13.94	18816	74
19211.7	24652.6	666.864	4.76	4.76	9.51	26151	74
23112.6	24890.9	715.464	12.74	12.74	25.48	5300	74
31778	25701	1169.21	14.08	14.08	28.17	5905	74
18646.3	26747.2	615.024	6.59	6.59	13.19	22082	74
23508.4	26879.9	1202.26	39.00	39.00	78.00	1718	74
4683.9	27370.7	723.672	9.99	9.99	19.97	6871	74
36250.4	27921.4	670.104	21.24	21.24	42.48	1555	74
22422.6	29458.6	691.488	15.66	15.66	31.32	4021	74
39607.1	31092.9	1174.1	7.25	7.25	14.51	9224	74
20396.7	32414.6	743.256	9.61	9.61	19.22	13528	74
21681	32202.3	1054.15	29.88	29.88	59.77	3082	74
13692.7	36183.8	592.344	8.60	8.60	17.19	7603	74
10336.9	37425.5	1039.46	20.39	20.39	40.79	2609	74
28299.6	37592.4	1180.22	8.78	8.78	17.57	12700	74
17243	6877.6	863.208	13.38	13.38	26.75	4409	82
32724.9	6838.3	939.096	24.99	24.99	49.97	2296	82
36143.3	9832.8	1203.48	12.25	12.25	24.49	4387	82
15561.4	12969	584.568	26.28	26.28	52.56	1900	82
19570.3	13383.5	720	8.03	8.03	16.06	12649	82
5781.4	13222	561.24	12.55	12.55	25.10	7287	82
26783.7	13856	1207.15	19.19	19.19	38.39	3724	82
32490.5	14713.5	1081.08	19.00	19.00	38.01	3286	82
15298.5	18638.2	580.68	5.32	5.32	10.64	18695	82
23770.9	19097.1	471.816	6.36	6.36	12.72	27743	82
18105.3	19802.8	1063.94	11.21	11.21	22.42	11478	82
15400.2	20925.1	550.224	6.52	6.52	13.05	21937	82
25398.3	20913.4	469.224	5.98	5.98	11.96	25303	82
17379.3	22832.6	605.952	20.39	20.39	40.79	2653	82
13118.2	23790.4	604.008	14.39	14.39	28.78	4373	82
8980.1	22883.2	488.016	53.60	53.60	107.20	1488	82
11206.7	24717.8	485.424	18.42	18.42	36.83	4402	82
9419.6	26890.1	597.528	10.13	10.13	20.25	8643	82
22401.6	26918.2	528.192	33.72	33.72	67.45	2268	82
7964.4	28654.9	596.88	8.62	8.62	17.24	10200	82
9049.8	28630.7	781.2	26.19	26.19	52.38	1445	82
33281.1	28496.3	999.072	13.80	13.80	27.60	6362	82
20412.1	32511.5	1066.39	18.91	18.91	37.82	4221	82
10921.8	32812.9	937.872	15.57	15.57	31.13	2990	82
29329	35918.8	525.6	11.89	11.89	23.79	8841	82
15748.2	36346.9	531.432	14.65	14.65	29.30	3652	82
16898.1	36347.1	810.576	12.81	12.81	25.62	4802	82
23997.1	36560.7	897.48	18.77	18.77	37.54	5653	82
29777.6	1740.3	611.784	16.30	16.30	32.59	1850	90
37224.2	1805.5	1182.67	27.81	27.81	55.63	1570	90
9881.6	2921.9	1201.03	16.60	16.60	33.21	1691	90
35311.8	5097.1	594.936	8.27	8.27	16.53	5449	90
38352.3	8414.2	646.776	7.09	7.09	14.18	7084	90
32720.9	9522.2	537.264	25.29	25.29	50.59	2052	90
39326.6	11589.6	676.584	10.88	10.88	21.76	3034	90
18593.1	12620	1074.96	21.67	21.67	43.33	3370	90
38698.3	14718.5	548.928	13.19	13.19	26.38	3230	90
15315.8	17985.6	1191.24	14.34	14.34	28.68	2999	90
26896.4	19727.6	750.6	20.75	20.75	41.50	2709	90
21980.2	20349.1	708.336	14.48	14.48	28.97	4766	90
29160.8	21005.1	1179	6.90	6.90	13.80	16099	90
12790.2	21319.3	688.896	5.16	5.16	10.31	24690	90
22271.2	23651.2	686.304	5.60	5.60	11.21	15732	90
7586.4	24368.2	657.144	17.52	17.52	35.04	2268	90
23956.7	24448.8	1033.34	30.03	30.03	60.05	2875	90
18244.7	25222.9	731.016	13.56	13.56	27.13	4072	90
33385.9	26885.7	591.696	12.74	12.74	25.48	7976	90
6316.6	27328.2	712.224	28.78	28.78	57.56	1568	90
9720.9	28356.2	990.504	23.20	23.20	46.39	2305	90
20062.2	30554.9	705.744	6.95	6.95	13.89	14790	90
24415	32404.8	912.168	28.33	28.33	56.66	2742	90
27730.5	32913.4	1172.88	43.24	43.24	86.48	1551	90
27007	32989.1	786.096	17.52	17.52	35.04	5259	90
6838.4	35853.6	637.056	23.43	23.43	46.86	1685	90
11086.7	37313.6	1054.15	10.60	10.60	21.20	8580	90
23243.9	38021.8	493.2	18.98	18.98	37.96	3762	90
39218.3	2370.2	703.8	10.86	10.86	21.71	5617	98
28870.2	4545.6	1182.67	16.81	16.81	33.63	2863	98
24851.5	4921.6	888.912	17.99	17.99	35.98	3949	98
34772.3	4910.8	669.456	3.72	3.72	7.44	26158	98
34906.3	5551.2	1051.7	10.27	10.27	20.54	7890	98
28768	5585.6	1055.38	8.57	8.57	17.14	14597	98
26446.2	5954.8	583.272	23.06	23.06	46.11	2487	98
26594.7	7858.8	568.368	16.16	16.16	32.31	3453	98
30645.4	8127.1	735.912	5.65	5.65	11.30	15808	98
29227.9	9869.4	1201.03	15.17	15.17	30.33	6327	98
30333.5	10458.9	1165.54	19.22	19.22	38.43	2512	98
15315.2	10725	613.728	11.28	11.28	22.56	4507	98
24406.5	12701.1	1137.38	31.63	31.63	63.26	2186	98
24287.1	13045.3	1203.48	23.50	23.50	47.01	2313	98
14207.6	15015.2	1154.52	21.36	21.36	42.72	2000	98
13725.5	15979.3	551.52	8.71	8.71	17.43	15436	98
27507.8	16026.5	615.672	6.19	6.19	12.39	16469	98
1895.8	16848.1	683.064	18.82	18.82	37.63	1701	98
13558	17032.7	637.056	15.75	15.75	31.51	3584	98
28559.2	19143.6	966.024	9.30	9.30	18.60	7886	98
18128.1	19711.1	715.464	8.29	8.29	16.58	12683	98
30548.3	19851.2	684.36	13.14	13.14	26.28	4369	98
25285.7	20910.9	1028.45	8.74	8.74	17.47	17777	98
29997.2	24116.8	1049.26	27.25	27.25	54.49	2430	98
14738.4	25919.2	1121.47	31.98	31.98	63.96	1661	98
22650.8	27743.4	881.568	33.28	33.28	66.55	2139	98
27305.3	27809.6	1026	10.27	10.27	20.54	10989	98
21531.9	28196.5	848.52	15.00	15.00	30.00	7942	98
29994.8	30456.1	612.432	23.79	23.79	47.57	2024	98
39641.9	31068.4	899.928	9.70	9.70	19.41	6203	98
3262.6	31273.1	896.256	24.19	24.19	48.37	1670	98
39458.8	32613.6	510.048	10.93	10.93	21.85	4080	98
24349	33710.5	462.744	10.48	10.48	20.96	12331	98
7174.9	35331.5	1100.66	17.12	17.12	34.24	3393	98
39799.6	35522.5	502.272	7.65	7.65	15.31	8209	98
13539.1	37321.6	489.96	12.13	12.13	24.26	6259	98
1940.5	38366.1	632.52	9.82	9.82	19.64	7959	98
15450.9	39386.1	578.736	10.74	10.74	21.48	7609	98
8707.6	39563	1057.82	20.87	20.87	41.73	1879	98
28649.9	386.7	914.615	9.23	9.23	18.46	5527	106
37979.6	4313.6	654.551	8.08	8.08	16.16	8348	106
30754.5	4494.8	750.599	5.11	5.11	10.22	20053	106
32546.8	4743.6	631.223	11.14	11.14	22.28	4214	106
18809.1	9134.4	739.583	15.21	15.21	30.43	3141	106
29619.6	9267.9	1002.74	10.27	10.27	20.54	12192	106
27518.4	10580.1	479.591	12.27	12.27	24.54	8193	106
11788.1	10922.1	708.983	14.25	14.25	28.50	2488	106
38716.3	11794.7	797.111	9.44	9.44	18.89	7788	106
7144.7	12442.1	846.071	21.52	21.52	43.05	1821	106
24019.6	13478.1	1115.35	22.35	22.35	44.70	3248	106
9209.8	13885.4	515.879	20.23	20.23	40.46	3132	106
28928.3	15595.4	696.671	13.09	13.09	26.19	3624	106
9559.6	16765.8	1088.42	23.62	23.62	47.24	1928	106
19581.6	16894.8	859.535	16.56	16.56	33.11	3160	106
23040.3	19413.8	719.351	4.52	4.52	9.04	25838	106
23780.1	20076.7	690.839	6.22	6.22	12.43	13698	106
19205.6	24633.5	669.455	4.50	4.50	9.00	22123	106
8464.8	24984	778.751	22.51	22.51	45.03	2343	106
22891.3	25170.6	499.679	17.52	17.52	35.04	5050	106
11111.3	25632.5	731.015	17.76	17.76	35.51	1994	106
20680.6	26714.2	616.967	6.88	6.88	13.75	13614	106
12832.2	27595.1	526.895	17.92	17.92	35.84	3004	106
4648.9	28602.4	771.407	11.52	11.52	23.03	6706	106
29527.5	28824.5	567.719	5.58	5.58	11.16	19479	106
22402.4	31151.8	1046.81	18.70	18.70	37.40	5670	106
23612.5	32229.3	948.887	8.76	8.76	17.52	11328	106
1848.8	33510.4	508.751	30.71	30.71	61.42	1665	106
11997.7	35141.7	644.831	12.29	12.29	24.59	5093	106
27977.2	1026.5	819.141	16.91	16.91	33.82	1934	114
39564.1	1590.6	1199.81	9.75	9.75	19.50	8513	114
33659.2	3936.7	737.133	8.24	8.24	16.48	7004	114
17026.9	4652.5	482.829	23.15	23.15	46.30	1970	114
21611.2	5770.5	1106.78	12.58	12.58	25.15	6704	114
31311.3	6920.8	603.357	9.94	9.94	19.88	8301	114
19967.1	7846.4	813.021	9.75	9.75	19.50	7671	114
33579.5	9229.9	1024.77	11.16	11.16	22.33	5204	114
36153.8	9686.5	819.141	14.81	14.81	29.63	2176	114
30425.1	11113.5	531.429	27.04	27.04	54.07	2014	114
24489.7	11396.5	858.309	28.52	28.52	57.04	2215	114
39003.8	12623.9	775.077	12.88	12.88	25.76	2729	114
10500.5	13185.2	1062.72	11.70	11.70	23.41	8692	114
36741.9	13331.8	1183.89	19.19	19.19	38.39	1556	114
15509.3	13419.7	1149.62	26.61	26.61	53.22	1704	114
15726	14624.4	546.333	17.50	17.50	35.00	2878	114
28483.9	17116.1	1174.1	24.56	24.56	49.13	2079	114
22590.4	18400.1	892.581	10.62	10.62	21.24	10851	114
33002.4	19822.9	666.213	24.26	24.26	48.51	1572	114
36596.3	19662.8	1085.97	5.93	5.93	11.87	12788	114
19586.9	20575.7	646.125	7.98	7.98	15.97	11711	114
12806.6	21228.3	681.117	6.15	6.15	12.29	16070	114
31717.3	22083.1	531.429	20.02	20.02	40.03	3400	114
40944.2	23302.9	692.781	8.15	8.15	16.30	5994	114
24582	24659.7	822.813	17.31	17.31	34.62	4660	114
21130.4	28136.8	1164.31	27.84	27.84	55.67	2033	114
36315.5	30612.8	1028.45	10.20	10.20	20.39	5273	114
20123	30542.1	654.549	11.73	11.73	23.46	7896	114
32585.6	30885.5	893.805	19.36	19.36	38.72	3255	114
10588.5	34827.3	1197.36	21.90	21.90	43.80	1756	114
11978.6	35131.7	788.541	8.20	8.20	16.39	10587	114
25530.4	37280	837.501	8.76	8.76	17.52	14569	114
16893.3	39651.7	706.389	25.95	25.95	51.90	1269	114
22415.6	1179.8	543.739	17.80	17.80	35.61	2022	122
18772.5	3323.8	694.075	22.70	22.70	45.40	1706	122
32205.6	3104	674.635	4.55	4.55	9.09	18501	122
28156.5	3918.2	1001.52	10.79	10.79	21.57	10223	122
15562.9	6853.7	803.227	13.09	13.09	26.19	5024	122
33532.5	9191.9	1198.58	14.48	14.48	28.97	2680	122
24491.6	12239.3	955.003	26.89	26.89	53.79	2645	122
12955.8	12651.3	526.891	16.30	16.30	32.59	4482	122
24246.3	13126.7	988.051	14.67	14.67	29.34	4704	122
19618.5	13323.8	771.403	18.70	18.70	37.40	3033	122
10102.6	14626.2	709.627	13.45	13.45	26.89	3844	122
25986.7	16608.1	1050.48	26.52	26.52	53.03	2478	122
3649.1	17155.2	642.883	10.97	10.97	21.95	5262	122
1277.8	18058.8	1207.15	23.34	23.34	46.68	1473	122
4368.8	18368.9	1120.24	23.64	23.64	47.29	1850	122
8416.2	19413.5	493.843	13.47	13.47	26.94	7458	122
21054	20817.1	631.219	19.05	19.05	38.10	3705	122
30738.3	21093.9	756.715	23.60	23.60	47.19	2646	122
18024.3	22594.5	555.403	24.04	24.04	48.09	2334	122
7389.8	22919.2	476.347	24.44	24.44	48.89	2270	122
16232.6	25156.4	977.035	30.80	30.80	61.61	2217	122
5806.1	26097.1	1180.22	22.91	22.91	45.83	1843	122
26574.4	26498.7	970.915	23.83	23.83	47.67	4924	122
22303.5	30628.8	692.131	18.46	18.46	36.93	2190	122
19184.4	31963.6	1018.65	25.46	25.46	50.92	2410	122
28777.2	32263	495.139	6.81	6.81	13.61	19739	122
16453.6	33187.7	634.459	22.11	22.11	44.23	1661	122
10601.5	34771.6	1193.68	14.44	14.44	28.87	3738	122
13862.5	40007.3	668.803	12.22	12.22	24.44	3012	122
28668.2	430.7	1197.35	11.73	11.73	23.46	3292	130
30539.5	3031.3	482.825	15.24	15.24	30.47	2665	130
39026.8	3728.4	1172.87	19.55	19.55	39.09	1498	130
15547.9	6912.7	580.673	8.71	8.71	17.43	8801	130
31070.5	6928.7	665.561	21.48	21.48	42.96	1588	130
32591.7	9727	567.065	7.35	7.35	14.70	11356	130
11752	10910	658.433	21.01	21.01	42.01	1871	130
24434.5	11394.5	467.273	19.33	19.33	38.67	3440	130
24550.8	12163.3	732.233	27.34	27.34	54.68	1723	130
20273.2	12498.3	1182.67	17.99	17.99	35.98	3484	130
21737.5	12728.1	1083.52	25.36	25.36	50.73	2802	130
23605.6	14122.4	854.633	9.00	9.00	17.99	12348	130
20778.1	15618.5	685.001	10.01	10.01	20.02	8246	130
25571	17848.2	482.825	15.21	15.21	30.43	7071	130
12033.6	18868.6	958.673	11.96	11.96	23.93	6846	130
37829.4	19404.1	464.033	12.39	12.39	24.77	3447	130
7347.3	22937.1	510.041	12.32	12.32	24.63	8629	130
24945.7	22916.7	660.377	6.71	6.71	13.42	16897	130
40939.3	23332.9	837.497	6.55	6.55	13.09	11953	130
29233.3	24983.2	722.441	16.89	16.89	33.77	2698	130
30156.1	25243.8	972.137	19.64	19.64	39.28	2813	130
32545.9	27702.8	742.025	21.60	21.60	43.19	2196	130
15544.4	27937.3	844.841	22.44	22.44	44.89	2249	130
26290.3	28436	666.209	12.08	12.08	24.16	5798	130
23237.8	29889.6	537.257	11.47	11.47	22.94	10469	130
21029.9	33286.6	972.137	6.41	6.41	12.81	22602	130
22765.7	33976.9	748.145	31.58	31.58	63.16	1552	130
11062.4	37310.6	1099.43	11.14	11.14	22.28	6675	130
29338.9	38546.9	992.945	8.76	8.76	17.52	9168	130
28642.3	440.8	664.911	11.35	11.35	22.70	3701	138
38881.1	516.9	1027.22	28.19	28.19	56.38	2033	138
34736.1	3245.6	622.791	5.63	5.63	11.26	13290	138
17298.8	5474.9	643.527	10.93	10.93	21.85	6635	138
28852.9	5613.1	759.159	14.93	14.93	29.86	2170	138
30949.2	6696.4	696.663	15.19	15.19	30.38	3792	138
18811.3	9177.8	912.159	18.63	18.63	37.26	3640	138
7412.9	10634.9	502.911	14.34	14.34	28.68	5981	138
10567.4	12151.2	522.351	13.07	13.07	26.14	5650	138
5745.5	13318.1	593.631	7.58	7.58	15.17	14209	138
24107.8	17430.5	618.903	13.92	13.92	27.84	5771	138
12448.8	20842.1	657.135	21.10	21.10	42.20	2061	138
29164.6	20999.8	1171.65	7.14	7.14	14.27	10152	138
23237.6	21206	617.607	21.24	21.24	42.48	2557	138
14153.7	25900.2	602.703	15.26	15.26	30.52	3321	138
4692.4	28607	778.743	21.29	21.29	42.58	2142	138
7953.2	28636.4	585.207	8.22	8.22	16.44	12463	138
29163.9	28735.7	522.351	19.76	19.76	39.52	4744	138
32048	32311.8	941.535	9.04	9.04	18.09	7596	138
10434.6	33718.3	1021.1	14.06	14.06	28.12	3528	138
29331.6	36152.4	1022.32	15.73	15.73	31.46	3111	138
14870.5	38068.9	764.055	13.99	13.99	27.98	3913	138
31564.7	38502	855.855	8.48	8.48	16.96	10106	138
39624	1590.1	1177.77	21.22	21.22	42.44	2127	146
22261.6	5807.8	731.005	8.45	8.45	16.91	8808	146
16247.8	8595.7	1088.41	18.93	18.93	37.87	2788	146
34446	8517.4	963.565	11.45	11.45	22.89	5138	146
15868.9	9756	773.845	16.58	16.58	33.16	2053	146
22286	14831.1	1008.85	8.01	8.01	16.01	17814	146
20766.9	15571.3	565.765	37.16	37.16	74.32	1856	146
8500.9	16780.2	488.653	22.68	22.68	45.36	2161	146
15251.3	18657.3	577.429	11.35	11.35	22.70	3850	146
13701.1	18662.4	528.181	16.18	16.18	32.36	4334	146
12054.3	18849.5	947.653	11.80	11.80	23.60	6132	146
14105.5	19134.2	1104.33	16.46	16.46	32.92	3094	146
24107.1	19463.7	708.325	8.31	8.31	16.63	10558	146
17631.3	20506.2	481.525	12.34	12.34	24.68	4953	146
24584.3	26004.5	579.373	24.09	24.09	48.18	2168	146
4644.6	28580.9	716.101	19.66	19.66	39.33	2279	146
20276.4	30308	879.109	29.93	29.93	59.86	1724	146
36336.3	30596.7	1033.33	8.74	8.74	17.47	6025	146
24346.2	30692.6	654.541	10.22	10.22	20.44	6073	146
24703	32715	691.477	33.16	33.16	66.32	1596	146
39462.7	32571.4	609.829	9.26	9.26	18.51	5739	146
27948.1	35495.6	1025.99	6.83	6.83	13.66	14035	146
11943.9	35460	475.045	17.76	17.76	35.51	2554	146
31531.5	38564.9	750.589	20.89	20.89	41.78	1440	146
35640.5	3608.5	611.771	11.42	11.42	22.84	4514	154
19082.8	5653.1	815.459	22.28	22.28	44.56	1697	154
30802.6	8353.4	831.371	12.95	12.95	25.91	3423	154
26332.5	10168.5	629.915	14.84	14.84	29.67	3840	154
40778.4	10693.9	466.619	6.69	6.69	13.38	12295	154
28230.3	11103.4	668.795	5.18	5.18	10.36	12026	154
26699.1	11317.5	536.604	5.93	5.93	11.87	22220	154
39344.8	11450	1198.57	7.51	7.51	15.02	6725	154
38026	14090.1	502.908	15.33	15.33	30.66	2706	154
3697	17223.5	643.523	35.04	35.04	70.08	1143	154
28034.4	20157.7	735.899	16.39	16.39	32.78	2795	154
24292.9	20089.9	1024.76	7.14	7.14	14.27	14857	154
11802.4	21043	776.292	23.03	23.03	46.06	1671	154
12698.5	21247.4	653.891	11.85	11.85	23.69	6860	154
27634	23622.4	674.628	4.45	4.45	8.90	22311	154
23209.5	27376.4	953.771	29.58	29.58	59.16	2342	154
19657.5	27802.3	1027.21	20.14	20.14	40.27	3393	154
31998.7	28886.5	1066.38	8.03	8.03	16.06	15623	154
37749.6	30846.4	466.619	12.76	12.76	25.53	4500	154
8901.6	32049.1	562.523	13.64	13.64	27.27	5163	154
14428.5	32011.5	548.915	12.81	12.81	25.62	3924	154
19629.7	32621.9	537.899	8.22	8.22	16.44	14672	154
31529.3	37228.2	691.475	19.05	19.05	38.10	1323	154
11389.6	1122.1	668.146	16.53	16.53	33.06	1717	162
14571.5	3452.3	923.17	14.91	14.91	29.81	2485	162
19994.4	5295.6	984.37	11.30	11.30	22.61	7262	162
14627.4	5884.5	504.202	6.59	6.59	13.19	17832	162
27111.7	9332.6	544.378	8.60	8.60	17.19	7792	162
39350	11467.9	620.194	7.77	7.77	15.54	7323	162
24121.6	13363.5	710.914	30.07	30.07	60.15	1254	162
29929.5	14986.4	667.498	6.31	6.31	12.62	14794	162
28952.5	15569.8	649.354	9.96	9.96	19.92	4765	162
40814.8	19821.1	734.674	16.58	16.58	33.16	2007	162
29165.6	21010.2	884.002	10.90	10.90	21.81	4985	162
24763.8	21531.9	1054.14	43.36	43.36	86.71	1609	162
13666.9	25270.8	492.538	16.84	16.84	33.68	5342	162
12832.8	27579.1	569.002	6.08	6.08	12.15	20837	162
23108.4	28152.9	893.794	13.78	13.78	27.55	5545	162
37745.5	30864	506.146	14.70	14.70	29.39	2911	162
39587.9	1615.5	1169.19	14.41	14.41	28.83	3188	170
31099.7	3325.2	680.456	9.49	9.49	18.98	5389	170
19246.8	5758.7	638.336	18.18	18.18	36.36	1943	170
27105.4	6485.7	475.04	18.37	18.37	36.74	3413	170
7452.5	10688.4	688.232	14.93	14.93	29.86	5050	170
29054.9	13207.9	817.904	4.85	4.85	9.70	23353	170
21985.2	13873.5	670.088	10.08	10.08	20.16	7714	170
22348.3	14828.6	899.912	23.20	23.20	46.39	2544	170
22917.5	17444	643.52	10.62	10.62	21.24	8798	170
24470.7	18472	640.28	8.45	8.45	16.91	6404	170
29661.8	19693.3	696.008	4.62	4.62	9.23	14695	170
33049	20934.3	1032.1	7.91	7.91	15.83	9327	170
22273.3	23659.1	671.384	5.56	5.56	11.12	14165	170
22969.4	23768.6	1170.42	11.70	11.70	23.41	6728	170
5547.8	23957.4	738.344	22.37	22.37	44.74	1609	170
7432.4	25334.5	707.024	15.50	15.50	30.99	3428	170
19602	33564.4	578.72	17.95	17.95	35.89	2818	170
23087.4	34561.6	808.112	10.83	10.83	21.67	6365	170
9554.4	36751	691.472	13.07	13.07	26.14	2450	170
17550.6	38725.9	611.768	24.16	24.16	48.32	1458	170
27803.3	39826.1	1029.66	20.32	20.32	40.65	2852	170
9595.3	40077	613.712	4.19	4.19	8.38	23757	170
27278.8	1265.3	1202.24	17.90	17.90	35.80	1673	178
31119.4	7616.4	739.566	9.23	9.23	18.46	7086	178
39325.5	11530.9	792.198	6.62	6.62	13.24	10195	178
27996.3	12186.3	962.334	11.70	11.70	23.41	7311	178
8674.8	12856	706.374	25.72	25.72	51.43	1472	178
24479.1	17284.6	497.07	7.51	7.51	15.02	10465	178
31389.1	21591.3	549.558	29.20	29.20	58.40	1894	178
11535.1	23428.1	649.998	7.70	7.70	15.40	11351	178
22232	23655	706.374	7.39	7.39	14.79	8497	178
14862.4	25879.2	476.982	5.02	5.02	10.03	24846	178
40031.4	30212.5	578.07	10.57	10.57	21.15	3808	178
37682.4	30757.7	525.582	26.94	26.94	53.88	1685	178
14439.7	32021.2	598.158	7.63	7.63	15.26	10957	178
13553.8	33565.7	1181.43	21.43	21.43	42.86	2706	178
30847.7	38440.7	625.374	5.65	5.65	11.30	9858	178
27180.1	38674.7	1033.33	6.12	6.12	12.25	19542	178
3353.7	39064.3	654.534	7.06	7.06	14.13	9188	178
36913.8	1272.8	505.492	7.51	7.51	15.02	8437	186
19982.8	5266	592.324	8.53	8.53	17.05	10935	186
36191.8	9785.7	843.604	9.91	9.91	19.83	5835	186
28541.7	11827	1203.46	13.89	13.89	27.79	3571	186
18733.9	13441.5	1050.46	23.93	23.93	47.85	2748	186
23060.8	13372	487.348	7.25	7.25	14.51	19302	186
18172.3	13400.2	1025.98	15.73	15.73	31.46	10398	186
25123.6	13325.3	1063.92	8.78	8.78	17.57	14242	186
24086.9	13575	1011.29	11.21	11.21	22.42	9361	186
25502.4	14058.7	642.22	5.23	5.23	10.46	17864	186
28948.6	15577.9	657.772	6.71	6.71	13.42	11281	186
14067.9	19116.8	634.444	19.66	19.66	39.33	1762	186
28657.9	19715.1	671.38	5.82	5.82	11.63	12310	186
34865.8	22435	1127.57	11.21	11.21	22.42	11003	186
27614.2	23586.8	847.276	4.95	4.95	9.89	20930	186
13604.4	25430.8	651.292	24.73	24.73	49.45	1672	186
14873.1	25852.5	525.58	6.36	6.36	12.72	18868	186
12833.5	27555.9	512.62	9.47	9.47	18.93	10924	186
8978.6	28623.5	681.748	25.81	25.81	51.62	1343	186
6780.8	32035	603.988	11.56	11.56	23.13	4689	186
29779.5	38601.6	969.676	4.80	4.80	9.61	21755	186
13230.1	3952.7	596.21	14.25	14.25	28.50	3840	194
24816.3	4834.5	749.354	18.13	18.13	36.27	2036	194
30896.1	5398.6	908.474	9.09	9.09	18.18	6879	194
19204.2	5670.2	825.242	13.12	13.12	26.23	4435	194
16198.6	8548.2	786.074	18.56	18.56	37.11	2584	194
12992.8	8749	707.018	18.56	18.56	37.11	1718	194
40772.8	10699.8	504.194	11.23	11.23	22.47	5170	194
12831	11334.1	863.186	8.41	8.41	16.81	13602	194
39350.7	11487.6	661.658	9.09	9.09	18.18	4401	194
18134.5	12376.8	671.378	13.78	13.78	27.55	5395	194
20594	13873.8	480.218	18.53	18.53	37.07	3727	194
20998.3	20741.2	740.786	11.78	11.78	23.55	6328	194
18399.2	21575.2	1024.75	15.38	15.38	30.76	5213	194
26339.4	26428.7	841.154	19.78	19.78	39.56	2810	194
29206.1	27258.9	703.13	15.26	15.26	30.52	2866	194
37601.5	30280.5	1147.15	17.43	17.43	34.85	1952	194
20436.8	30631.3	605.282	29.84	29.84	59.68	1614	194
19151	30825.8	688.874	10.36	10.36	20.72	5429	194
25685.1	32324.4	881.546	6.88	6.88	13.75	13702	194
966.5	32432	608.522	15.33	15.33	30.66	2280	194
19657.1	32634.2	646.106	7.65	7.65	15.31	12086	194
20990.4	33280.3	1159.39	13.80	13.80	27.60	5518	194
31567.9	38540.9	1008.84	10.74	10.74	21.48	8249	194
18733.3	3444.9	1046.78	15.83	15.83	31.65	2713	202
27817.8	4216.1	554.088	21.88	21.88	43.76	2051	202
15705.5	5358.1	512.616	10.31	10.31	20.63	7268	202
14642.8	5834.8	581.952	10.69	10.69	21.38	5643	202
19187.6	5785.4	1003.94	18.37	18.37	36.74	3135	202
19906.7	7769	638.328	14.62	14.62	29.25	3073	202
34439.4	8494.4	1061.47	9.61	9.61	19.22	8073	202
38360.4	8374.6	701.184	5.49	5.49	10.97	10702	202
33501.8	9197.2	1060.25	20.46	20.46	40.93	2262	202
37681.7	11419.6	967.224	5.82	5.82	11.63	10307	202
23717	11777	722.424	13.80	13.80	27.60	3439	202
27936.4	12136.7	693.408	14.77	14.77	29.53	3372	202
21817.7	12378	1147.15	28.73	28.73	57.46	1796	202
28689.3	12850.3	624.72	9.33	9.33	18.65	7467	202
8677.9	12906.2	465.312	10.17	10.17	20.35	10005	202
26140.4	15288	624.072	26.12	26.12	52.23	1521	202
23885.1	18276.9	1203.46	28.78	28.78	57.56	1437	202
11329.4	27583.8	555.384	18.16	18.16	36.31	3018	202
19869.5	29071.7	605.928	8.08	8.08	16.16	7689	202
20877.9	29069.7	668.136	12.43	12.43	24.87	3198	202
23180.7	29802.6	734.664	26.87	26.87	53.74	1796	202
36323.5	30592.8	781.176	9.33	9.33	18.65	5306	202
31529	33849.7	776.28	13.49	13.49	26.99	3436	202
36392.6	34840.6	817.896	19.73	19.73	39.47	1575	202
31080.8	3262.8	740.782	15.35	15.35	30.71	1945	210
25036.2	6334.2	625.366	12.98	12.98	25.95	5002	210
38374.5	8347.8	694.054	4.43	4.43	8.85	14063	210
31352.8	12512.3	786.07	24.02	24.02	48.04	1581	210
15072	12609	475.678	12.27	12.27	24.54	7043	210
20135	13050.8	1142.25	24.28	24.28	48.56	2311	210
20531.7	19910.4	1023.53	27.60	27.60	55.20	2352	210
36865.7	20246.6	631.846	6.41	6.41	12.81	11779	210
25494.5	24051	787.294	32.00	32.00	64.01	1438	210
21231.4	24629.1	675.262	22.70	22.70	45.40	1951	210
7122.4	24559.2	888.886	29.34	29.34	58.69	1527	210
26518.7	27027.5	972.118	23.43	23.43	46.86	2980	210
23076.9	34594	885.214	9.02	9.02	18.04	13161	210
21809.7	36255.7	470.494	25.17	25.17	50.35	2129	210
25549.5	37078.3	772.606	21.41	21.41	42.81	1846	210
30864.9	5165.4	515.204	21.36	21.36	42.72	2043	218
15698.7	5375.8	492.524	13.16	13.16	26.33	3203	218
19199.4	5760.9	819.116	9.56	9.56	19.12	7963	218
39500.7	6220	555.38	5.98	5.98	11.96	12468	218
32768.4	7284.9	574.172	17.19	17.19	34.38	2900	218
19909.3	7826.7	638.324	9.35	9.35	18.70	8804	218
30765.8	8334.2	870.524	10.01	10.01	20.02	5511	218
11268.8	13082.4	552.14	23.31	23.31	46.63	2114	218
20247.9	13081.9	632.492	18.35	18.35	36.69	2667	218
10505.9	13405.1	531.404	16.20	16.20	32.40	3137	218
38947.4	13467	573.524	4.99	4.99	9.99	16125	218
6014	14066.8	500.3	18.53	18.53	37.07	2823	218
25172.6	20350.4	502.244	13.19	13.19	26.38	7310	218
17662.2	20504.8	629.252	6.57	6.57	13.14	12140	218
29153.9	21036.6	918.26	7.80	7.80	15.59	7849	218
16750.8	21108.9	1000.27	7.37	7.37	14.74	17670	218
21977.7	22586.7	587.132	4.12	4.12	8.24	24153	218
1824.6	24136.4	573.524	18.35	18.35	36.69	1874	218
13650.4	26295.7	1131.24	22.42	22.42	44.84	2005	218
16596	28133.9	806.876	19.50	19.50	39.00	2119	218
20269.1	30566.6	742.004	23.81	23.81	47.62	2044	218
20358.6	32309.5	737.108	6.22	6.22	12.43	17164	218
23083.4	34558.2	903.572	6.83	6.83	13.66	19911	218
29263	35934	624.716	11.59	11.59	23.17	3903	218
24003.8	36601.7	649.34	21.24	21.24	42.48	2483	218
15126.3	36748.5	568.34	20.44	20.44	40.88	2295	218
3316.9	39046.6	587.132	15.71	15.71	31.42	2066	218
37466.2	3268.3	975.786	7.28	7.28	14.55	9998	226
13233.5	3937	600.09	12.81	12.81	25.62	3314	226
31862.1	4048	701.178	16.65	16.65	33.30	1441	226
19851.8	5329.4	1022.3	21.67	21.67	43.33	2201	226
15739.7	7940.1	1013.73	8.57	8.57	17.14	14509	226
20402.8	11724.7	583.89	11.19	11.19	22.37	6590	226
28005.3	12163.9	662.298	8.34	8.34	16.67	8795	226
7042.5	12474.7	1054.12	20.98	20.98	41.97	2247	226
5691.9	13305.9	613.698	8.31	8.31	16.63	9715	226
20248.4	13955	841.146	22.21	22.21	44.42	2252	226
25968.9	15249.3	645.45	13.38	13.38	26.75	3254	226
1193.2	17894	882.762	18.51	18.51	37.02	2185	226
26527.4	25167.8	1101.86	8.67	8.67	17.33	8271	226
13593	25427.8	1030.87	17.99	17.99	35.98	3190	226
16721.5	26112.6	760.362	14.22	14.22	28.45	6970	226
8323.4	27239.3	803.202	23.41	23.41	46.82	1567	226
11241.9	27575.9	687.57	14.06	14.06	28.12	5602	226
14707.7	33874.5	1027.19	9.28	9.28	18.56	11171	226
15656.9	37004.5	484.098	7.02	7.02	14.04	15433	226
13546.6	40031.2	559.266	6.81	6.81	13.61	12972	226
28637.6	447.8	690.16	17.78	17.78	35.56	1416	234
25388.4	4808.3	653.224	21.60	21.60	43.19	1353	234
19172.3	5709.3	877.864	15.31	15.31	30.61	4381	234
19928.8	7873.5	961.096	11.85	11.85	23.69	3672	234
32086.9	10960.7	663.592	4.47	4.47	8.95	15697	234
24549.8	12229.6	833.8	16.06	16.06	32.12	2775	234
7479.4	13317.4	473.728	23.06	23.06	46.11	2124	234
37336.2	14955.8	910.912	11.09	11.09	22.18	3218	234
11564	15636.7	548.896	21.52	21.52	43.05	2052	234
1838.3	16758.9	1193.66	16.25	16.25	32.50	1908	234
17560.1	18370.8	876.64	18.49	18.49	36.97	2225	234
32523.4	19470.7	708.304	6.12	6.12	12.25	6844	234
36791.2	19786.1	830.128	5.86	5.86	11.73	11012	234
25549.2	24960.6	1165.5	9.40	9.40	18.79	8073	234
22870.8	25042.1	658.408	4.17	4.17	8.34	20248	234
24472.7	25182.6	848.488	17.92	17.92	35.84	3788	234
30468.9	26015.2	603.976	22.09	22.09	44.18	1801	234
24996.5	26622.9	1171.62	7.32	7.32	14.65	9933	234
15646.9	27711	1003.94	13.78	13.78	27.55	5580	234
24258.7	28379.6	487.984	7.77	7.77	15.54	10006	234
32454	29594	1039.43	20.94	20.94	41.87	2930	234
24283	33368.5	661	4.40	4.40	8.81	17365	234
15667.6	36994.7	849.712	9.18	9.18	18.37	6603	234
30730.9	37798.4	687.568	9.40	9.40	18.79	4437	234
13535.2	40023.7	563.8	7.51	7.51	15.02	11909	234
30937.5	6680.4	789.734	19.03	19.03	38.06	1625	242
15737.9	7999.9	1002.71	14.79	14.79	29.58	4948	242
30750.4	8357	931.718	9.00	9.00	17.99	7505	242
39956.5	14223.8	552.134	16.67	16.67	33.35	2310	242
10662.6	15293	803.198	18.13	18.13	36.27	2212	242
36186.1	15725.5	542.414	15.52	15.52	31.04	2771	242
3652.4	17188.9	861.95	13.92	13.92	27.84	5818	242
33121.5	20725	656.462	5.72	5.72	11.45	11060	242
20971.1	20747.2	652.574	9.42	9.42	18.84	10778	242
18023.2	22516.1	576.758	25.95	25.95	51.90	2035	242
14946.9	25754.4	1117.77	10.95	10.95	21.90	9995	242
29248.1	27151.8	654.518	22.07	22.07	44.13	1733	242
18971.3	29058.4	1191.21	19.90	19.90	39.80	3056	242
21307.5	30829.7	765.254	19.55	19.55	39.09	2554	242
27812.5	31753.1	1197.33	26.40	26.40	52.80	1839	242
20383.7	32434.4	1207.12	7.91	7.91	15.83	11909	242
8466.7	33828.3	688.214	22.30	22.30	44.60	1371	242
33339.4	35858.5	768.926	24.92	24.92	49.83	1593	242
37327.3	35733.7	497.702	10.88	10.88	21.76	5813	242
25567.4	36980.1	579.998	22.91	22.91	45.83	2403	242
31545.8	38535.3	924.374	15.07	15.07	30.14	3566	242
13550.4	40049.9	507.422	9.04	9.04	18.09	10280	242
28646.2	3572.7	672.012	16.04	16.04	32.08	1940	250
30524.2	4624.4	486.684	17.90	17.90	35.80	2992	250
38683.8	7111.6	632.484	8.48	8.48	16.96	6319	250
19917.9	7821.5	815.436	9.58	9.58	19.17	7482	250
7462.1	10779.7	524.916	21.43	21.43	42.86	3381	250
27971.1	12226.7	698.58	12.81	12.81	25.62	5333	250
15807.4	12298.1	1198.55	13.09	13.09	26.19	4075	250
20871.6	12638.8	1018.62	16.91	16.91	33.82	4836	250
10456.4	13440.5	682.38	8.60	8.60	17.19	7480	250
19244.3	15717.9	1067.58	17.26	17.26	34.52	3156	250
15526.1	17108.9	672.66	6.76	6.76	13.52	12662	250
13671.8	18627.2	546.948	9.82	9.82	19.64	9433	250
12464.7	20807.9	959.868	17.90	17.90	35.80	2988	250
28002.7	24346.7	806.868	19.36	19.36	38.72	2365	250
14991.2	25615.1	869.292	13.89	13.89	27.79	5048	250
23602.6	26689.5	805.644	8.08	8.08	16.16	14180	250
7961.2	28631.7	989.244	14.01	14.01	28.02	4206	250
20866	29064.2	688.212	6.50	6.50	13.00	15688	250
32735.5	29147.9	1191.2	10.93	10.93	21.85	6275	250
36357.9	30571.2	1204.67	8.71	8.71	17.43	4211	250
19661.9	32608.4	563.796	11.80	11.80	23.60	4681	250
19595.6	33480.9	931.716	18.86	18.86	37.73	3704	250
14941.6	36716.3	489.924	14.86	14.86	29.72	3299	250
15720.2	37025.8	499.644	11.28	11.28	22.56	6092	250
12267.8	37940.2	852.156	21.12	21.12	42.25	1535	250
11158.3	39546.3	1016.17	14.27	14.27	28.54	4560	250
28648.7	442.9	596.842	9.14	9.14	18.27	4597	258
28057.5	1293.5	684.322	5.37	5.37	10.74	12543	258
38081.9	1541	1159.38	20.96	20.96	41.92	1970	258
24831.6	4824.6	1194.87	11.75	11.75	23.50	4086	258
14632.4	5861.5	692.098	9.84	9.84	19.69	5026	258
15950.1	9543.5	506.122	16.67	16.67	33.35	3130	258
8207.4	11584	934.162	18.04	18.04	36.08	2637	258
36627.8	13316.9	1208.34	18.60	18.60	37.21	1365	258
26071.8	15172.1	726.082	15.59	15.59	31.18	2915	258
24133.8	17466	755.458	7.30	7.30	14.60	12426	258
14068.3	19108	623.41	15.80	15.80	31.60	2762	258
34688.8	21636.6	646.09	3.30	3.30	6.59	18969	258
7281.5	22909.6	605.266	14.13	14.13	28.26	4228	258
7747.2	24933.9	754.234	20.02	20.02	40.03	2022	258
26275.5	28419.2	663.586	13.33	13.33	26.66	4226	258
23038.1	28759.2	1067.58	12.39	12.39	24.77	6428	258
37810.9	30895	602.674	15.71	15.71	31.42	1832	258
26091.6	34364.8	1106.75	4.29	4.29	8.57	28291	258
13463.9	35847.9	1164.27	16.23	16.23	32.45	2487	258
29319.8	36273.4	918.25	7.28	7.28	14.55	12569	258
13977.4	448.3	654.512	16.32	16.32	32.64	1823	266
19192.7	5749.9	622.76	12.32	12.32	24.63	4437	266
26817.5	6353.3	482.792	17.38	17.38	34.76	3742	266
18820.1	7077	554.072	8.69	8.69	17.38	10738	266
27864.9	8201.2	1183.86	8.64	8.64	17.29	7302	266
30762.2	8436	1193.65	11.94	11.94	23.88	3273	266
16181.1	8567.6	812.984	14.84	14.84	29.67	3500	266
32670.8	9523.1	1070.02	6.10	6.10	12.20	22305	266
15089.2	11990.4	947.624	15.71	15.71	31.42	4734	266
23635.1	12793.7	665.528	25.65	25.65	51.29	1689	266
23357.7	16159.4	638.312	13.07	13.07	26.14	3566	266
29482.2	17684.7	498.344	7.42	7.42	14.84	8215	266
23036.6	19339.8	627.944	4.19	4.19	8.38	28396	266
29175.6	24987.7	521.672	10.76	10.76	21.52	6520	266
15735.9	25836	508.064	9.51	9.51	19.03	11868	266
20471.7	26145.9	653.864	7.84	7.84	15.68	9832	266
16856.5	30494.4	570.92	18.93	18.93	37.87	3572	266
14437.3	32023.9	653.864	12.15	12.15	24.30	3736	266
14714.3	33895	722.408	8.22	8.22	16.44	10843	266
10256.6	37488.9	476.96	20.18	20.18	40.36	2245	266
13217.2	3857.8	827.67	17.45	17.45	34.90	1858	274
31879.6	4040.2	782.382	17.80	17.80	35.61	1624	274
26371.3	7931.5	645.438	14.62	14.62	29.25	2333	274
18586.8	10737.6	500.286	6.41	6.41	12.81	16732	274
37947.1	14811.4	596.19	18.91	18.91	37.82	1572	274
22930.8	17449.2	737.094	7.25	7.25	14.51	11800	274
39014.5	24447.2	522.966	12.46	12.46	24.92	4414	274
17409.6	25451.6	662.934	10.79	10.79	21.57	4390	274
6988.3	27522.9	970.878	23.29	23.29	46.58	2060	274
10742.8	27453.1	858.27	23.31	23.31	46.63	1985	274
24280.7	35905.9	1071.25	9.07	9.07	18.13	14586	274
18408.2	40447.3	1166.72	22.37	22.37	44.74	1718	274
38858.7	616	716.068	17.78	17.78	35.56	3122	282
40756.7	1289.3	1040.64	17.19	17.19	34.38	3715	282
13241.8	3874.8	601.372	9.58	9.58	19.17	5884	282
31833.3	4116.8	904.78	11.07	11.07	22.14	4964	282
21326.1	6388.2	798.292	19.83	19.83	39.66	1410	282
30798.8	8333.2	864.388	12.81	12.81	25.62	3334	282
31947.4	11676.9	1174.06	16.01	16.01	32.03	2258	282
9116	11791	1082.26	27.25	27.25	54.49	1876	282
15055.8	12010.5	627.292	18.18	18.18	36.36	2367	282
6973.6	12629.5	487.324	22.70	22.70	45.40	2289	282
24137.4	17548.6	1013.72	14.32	14.32	28.64	3955	282
14103.2	19147.9	539.164	16.01	16.01	32.03	2990	282
34686.5	21659.1	691.444	3.13	3.13	6.26	23546	282
39035.7	24382.1	1072.47	16.48	16.48	32.97	2197	282
25523.4	24949.4	662.284	5.13	5.13	10.27	18902	282
29186.3	25018.7	777.484	10.90	10.90	21.81	6874	282
7984.2	25184.4	469.828	18.27	18.27	36.55	4552	282
15746.4	25916.6	594.244	16.34	16.34	32.69	3236	282
13609.5	26334.9	664.228	24.52	24.52	49.03	1366	282
23619.9	26646.7	504.82	21.10	21.10	42.20	3273	282
819.3	31593.2	657.1	12.86	12.86	25.72	4097	282
24283.8	35921.1	701.812	14.77	14.77	29.53	2858	282
15686.1	37006.4	463.996	10.06	10.06	20.11	4706	282
23848.6	39098.6	1189.97	22.49	22.49	44.98	1478	282
28939.2	3213.5	1065.12	12.46	12.46	24.92	4104	290
31845.7	4168.4	708.938	10.08	10.08	20.16	3388	290
19893.9	7793.6	921.914	11.80	11.80	23.60	5818	290
16253.8	8462.5	724.85	26.02	26.02	52.05	1209	290
10013.5	10102.8	805.634	19.10	19.10	38.20	1568	290
28032.5	12233.6	692.738	22.21	22.21	44.42	2486	290
20770.6	12708.5	1202.21	21.12	21.12	42.25	1971	290
23122.7	18213.9	697.274	24.94	24.94	49.88	2032	290
12243.8	23610.1	590.354	22.84	22.84	45.69	1845	290
32934	26901.6	648.674	18.75	18.75	37.49	3352	290
8709.7	33802.4	718.658	16.34	16.34	32.69	1782	290
5036.3	35523.3	846.026	22.04	22.04	44.09	1536	290
14922.7	36733.1	626.642	10.95	10.95	21.90	6143	290
11138.4	39575.3	1167.94	14.18	14.18	28.35	3071	290
38136.3	927.6	817.872	4.99	4.99	9.99	19606	298
10578.5	1096.2	1185.07	14.91	14.91	29.81	2051	298
18868.8	3322.6	733.416	19.43	19.43	38.86	1381	298
35467.9	5860.6	1035.74	7.98	7.98	15.97	9646	298
14572.7	5838.2	677.184	10.48	10.48	20.96	4972	298
29178	8856.9	570.912	11.40	11.40	22.80	4786	298
36136.8	9789	760.344	6.52	6.52	13.05	6320	298
37353.2	15008.7	682.368	5.93	5.93	11.87	8472	298
26920.6	20012.1	942.72	16.13	16.13	32.26	3644	298
33839.3	24694.1	989.232	25.55	25.55	51.10	2076	298
29934.9	24679	1033.3	5.96	5.96	11.92	12046	298
17051.8	25187.1	534.624	10.10	10.10	20.21	11216	298
29683.6	26104.5	664.872	12.39	12.39	24.77	4561	298
9439.3	26922.3	614.328	15.94	15.94	31.89	2775	298
23259.3	27127.2	1074.91	31.23	31.23	62.45	1928	298
36387.3	28016.2	700.512	20.44	20.44	40.88	1318	298
18903.1	29121.3	1164.26	13.47	13.47	26.94	4643	298
24850.4	29669.1	597.48	7.14	7.14	14.27	12831	298
25091	30690.5	1155.7	14.86	14.86	29.72	4183	298
37775.3	30945.9	669.408	9.07	9.07	18.13	4420	298
20979	33303.3	1072.46	10.27	10.27	20.54	10294	298
6673.7	35841	692.088	15.64	15.64	31.27	2096	298
10230	37638.8	1174.06	17.73	17.73	35.47	1946	298
29765.8	38598.5	1112.86	7.70	7.70	15.40	7951	298
12724.4	39331.5	1022.28	12.98	12.98	25.95	5631	298
15284.2	2857	600.082	10.69	10.69	21.38	5536	306
13233.7	3894	629.242	7.49	7.49	14.98	9782	306
18824.9	13400.4	717.37	15.40	15.40	30.80	4580	306
5736.6	13271.9	653.218	11.89	11.89	23.79	4223	306
33968.5	15871.4	471.778	5.79	5.79	11.59	9796	306
22056.6	16262.8	1193.65	6.12	6.12	12.25	15606	306
10545.8	18408.4	571.57	21.93	21.93	43.85	2010	306
12505.3	20792.7	465.946	9.87	9.87	19.73	9378	306
1740.7	24083	600.082	11.40	11.40	22.80	4847	306
21172.6	24567	1200.99	26.23	26.23	52.47	1555	306
7502.1	25276.2	872.962	26.40	26.40	52.80	1824	306
27613.4	27472.1	706.354	13.49	13.49	26.99	2847	306
37767.5	30913.8	615.634	12.13	12.13	24.26	2727	306
19670.6	32620.6	640.258	10.48	10.48	20.96	5907	306
28620.5	1919.9	1052.93	11.30	11.30	22.61	5245	314
27925.4	7885.9	1039.47	17.80	17.80	35.61	2678	314
8247.1	11582.1	605.31	16.04	16.04	32.08	3609	314
15032.1	12660.5	478.302	6.50	6.50	13.00	21319	314
23331.6	16171.7	568.374	5.72	5.72	11.45	17208	314
3708.5	17145.5	682.422	12.27	12.27	24.54	4433	314
25518.4	17904.3	1024.78	16.20	16.20	32.40	3508	314
40862.9	19941.3	699.27	18.37	18.37	36.74	1474	314
21965.9	20361.2	466.638	20.68	20.68	41.35	2708	314
38723.7	20527.3	464.046	16.37	16.37	32.73	2304	314
17049.9	20597.3	587.166	13.14	13.14	26.28	4535	314
31956.8	22106.7	1013.77	30.17	30.17	60.34	3302	314
8793.3	22774.3	705.102	22.96	22.96	45.92	1873	314
25536.4	24901.4	771.414	10.62	10.62	21.24	6082	314
16165.8	25117.6	463.398	6.62	6.62	13.24	17565	314
26539.4	25190.8	1089.65	8.20	8.20	16.39	8933	314
20998.3	27455.5	1136.17	18.35	18.35	36.69	3836	314
20131.6	30448.9	488.022	26.85	26.85	53.69	2230	314
16882.8	30476.1	753.054	22.02	22.02	44.04	2739	314
25093.2	30651.7	698.622	10.27	10.27	20.54	5712	314
22452.1	30891.5	1122.7	19.66	19.66	39.33	3139	314
23105.5	34584.1	991.734	7.84	7.84	15.68	18594	314
13530.1	35998.7	866.886	19.10	19.10	38.20	1981	314
12776.6	39239.3	980.718	9.87	9.87	19.73	9225	314
27877.1	8279.6	1127.64	14.65	14.65	29.30	2734	322
36888.9	10506	870.602	5.49	5.49	10.97	12844	322
8218	11561.5	700.61	14.32	14.32	28.64	4322	322
27979.4	12147	613.13	12.25	12.25	24.49	7186	322
18481.9	12174.9	510.746	13.31	13.31	26.61	4478	322
20895	15876.2	1024.83	15.43	15.43	30.85	4153	322
40850.2	19977.2	678.578	16.51	16.51	33.02	1498	322
12516.5	20781.3	516.578	12.10	12.10	24.21	4408	322
12233.8	23553.2	650.066	5.37	5.37	10.74	19987	322
20643.7	23890	1050.53	11.96	11.96	23.93	7493	322
14862.8	25829.4	714.866	11.87	11.87	23.74	5837	322
16711.6	26106.4	706.442	14.70	14.70	29.39	3488	322
27701	27424.5	690.89	13.35	13.35	26.71	2397	322
32777.1	29073.1	1185.17	15.07	15.07	30.14	3827	322
14695.2	33806.3	750.65	12.79	12.79	25.58	3924	322
23039	34608	1078.68	14.44	14.44	28.87	6281	322
30785.7	37822.4	489.362	11.82	11.82	23.64	3891	322
39889.2	2371	662.422	11.47	11.47	22.94	3575	330
18814.6	3344.7	1169.3	17.07	17.07	34.15	1926	330
20521.7	10414.7	739.678	31.91	31.91	63.82	1100	330
28534.9	11830.6	1139.93	7.09	7.09	14.18	14609	330
20344	12606.3	1143.6	29.56	29.56	59.11	1831	330
6187.9	14305.2	474.502	14.65	14.65	29.30	6855	330
22060.6	16243.5	1164.41	7.42	7.42	14.84	12225	330
28019.9	16747.1	734.782	20.56	20.56	41.12	1894	330
30422.5	19856.3	573.646	9.02	9.02	18.04	7771	330
27949.2	20244.2	838.822	9.16	9.16	18.32	5406	330
24715.2	20811.5	715.558	23.03	23.03	46.06	1704	330
14738	24412.7	705.19	25.65	25.65	51.29	1424	330
31000.2	27503.4	529.582	16.30	16.30	32.59	3476	330
22345.1	28647.9	1033.44	9.54	9.54	19.08	7079	330
20522.2	30763.6	903.694	7.82	7.82	15.64	12255	330
3822.7	35554.3	504.958	17.47	17.47	34.95	2775	330
12723.2	37293	681.214	9.73	9.73	19.45	4400	330
25625.6	5326.4	587.298	12.20	12.20	24.40	4147	338
27877.6	8265.3	1131.4	13.85	13.85	27.69	3967	338
14612.6	12832.5	468.066	6.83	6.83	13.66	13953	338
10554	13407.1	564.618	10.69	10.69	21.38	5880	338
18851	13345.9	862.122	10.29	10.29	20.58	11697	338
30472.2	15019.1	725.034	17.36	17.36	34.71	2362	338
36486.5	16226.6	824.178	18.18	18.18	36.36	1899	338
31572.4	17962.9	516.666	16.72	16.72	33.44	2512	338
15313.6	18651.4	552.306	14.58	14.58	29.15	4244	338
29599.5	19493.5	484.914	8.57	8.57	17.14	9853	338
30484.3	19855.1	598.314	10.60	10.60	21.20	4492	338
25146.9	21184.1	657.282	23.20	23.20	46.39	1415	338
14783.4	24656.5	1111.82	24.94	24.94	49.88	1777	338
12170.2	26060.5	619.05	13.16	13.16	26.33	3100	338
19675.1	28313.1	563.322	11.70	11.70	23.41	6543	338
40428.2	28448.3	611.274	8.27	8.27	16.53	6680	338
6662.7	29791.4	732.378	17.90	17.90	35.80	2379	338
16450.9	33322.3	560.73	20.56	20.56	41.12	1895	338
13005.7	33807.5	725.034	18.37	18.37	36.74	2356	338
29562.8	38377.1	568.506	8.95	8.95	17.90	9715	338
39877.3	2352.8	617.799	10.46	10.46	20.91	4964	346
18532	7250.2	862.167	12.18	12.18	24.35	7376	346
20489.4	10342.3	596.414	24.28	24.28	48.56	2242	346
39342.1	11471.7	668.342	12.36	12.36	24.73	2229	346
8944.5	11751.1	705.927	25.50	25.50	51.01	1366	346
15846.1	12283.5	1151.03	15.26	15.26	30.52	2507	346
22594.3	18453.5	760.575	14.06	14.06	28.12	3243	346
11979	18938.4	927.039	17.92	17.92	35.84	2556	346
30470.5	19894	678.711	11.85	11.85	23.69	3565	346
21990.8	20399.4	895.214	16.08	16.08	32.17	5753	346
24765.6	20733.4	698.151	15.97	15.97	31.93	2144	346
30234.9	22863.7	669.638	21.67	21.67	43.33	1474	346
33165.1	22961.6	667.695	24.87	24.87	49.74	1454	346
24286	25645.8	502.454	9.77	9.77	19.55	14068	346
36267.8	30520.5	1084.93	17.54	17.54	35.09	2254	346
841.9	31711.1	492.734	17.71	17.71	35.42	2691	346
24821.3	31479.1	718.239	9.40	9.40	18.79	4133	346
23041.2	31829.7	853.599	4.19	4.19	8.38	28252	346
34576.3	32256.2	718.886	16.96	16.96	33.91	1764	346
13436.7	34920.7	1007.82	13.71	13.71	27.41	4039	346
11157.1	39500.2	1116.76	13.87	13.87	27.74	3534	346
12747	2813.2	636.635	16.46	16.46	32.92	1996	354
31063.5	3336.8	827.939	18.37	18.37	36.74	1833	354
24569.9	11389.2	816.923	22.42	22.42	44.84	1878	354
39332.1	11472.5	671.627	15.97	15.97	31.93	1562	354
18063.7	13448.7	655.427	6.95	6.95	13.89	13482	354
6096.9	14302	487.595	26.47	26.47	52.94	2143	354
25661.9	15267.6	603.587	5.04	5.04	10.08	12085	354
25424.1	17994.7	1133.94	26.71	26.71	53.41	1776	354
13526.9	21018.7	657.371	12.34	12.34	24.68	4917	354
16749.7	21233.9	1011.54	12.53	12.53	25.06	6630	354
25394.9	23847.7	672.923	23.06	23.06	46.11	1994	354
15803.3	25863	1048.26	41.24	41.24	82.47	1417	354
22456.6	31137.2	857.315	23.06	23.06	46.11	2283	354
22246.4	32813.8	728.795	11.92	11.92	23.83	5744	354
33727.5	34662.8	707.915	14.53	14.53	29.06	1795	354
15699.5	36995.5	642.467	15.66	15.66	31.32	3275	354
29570.2	38434.4	558.227	7.58	7.58	15.17	12720	354
36789.2	6992.2	631.495	11.07	11.07	22.14	3447	362
15761.5	7915	1009.13	12.03	12.03	24.07	5027	362
18075.9	13427.5	513.559	6.08	6.08	12.15	23527	362
30727.2	13959.2	1111.95	15.71	15.71	31.42	3036	362
38087.8	14191.8	1044.63	14.77	14.77	29.53	3403	362
3694.5	17103.6	611.407	18.56	18.56	37.11	2124	362
14053.9	19135.1	657.415	6.24	6.24	12.48	15480	362
40851.6	19850.9	912.439	10.15	10.15	20.30	6239	362
29474.4	22053	755.767	22.18	22.18	44.37	1560	362
34451.6	22610.2	673.615	4.64	4.64	9.28	20151	362
7463.1	25747.3	909.991	10.06	10.06	20.11	10017	362
29781.7	26217.6	1181.72	15.07	15.07	30.14	3133	362
24490.5	28940.6	732.511	24.99	24.99	49.97	1654	362
18883.9	29123.3	827.983	21.74	21.74	43.47	2686	362
25057.9	30662.4	1016.48	14.08	14.08	28.17	5414	362
26159.8	31695.1	638.623	11.82	11.82	23.64	3397	362
24586.8	33414.4	595.207	23.93	23.93	47.85	2015	362
11622.5	36211.5	679.447	16.91	16.91	33.82	2056	362
14430.6	37012.7	718.327	22.91	22.91	45.83	1231	362
39082.9	1297.9	509.067	9.49	9.49	18.98	10723	370
16955.3	10462.1	763.155	20.58	20.58	41.17	1412	370
24276.9	13054.2	1014.07	14.65	14.65	29.30	4298	370
26354.9	13347	780.291	4.52	4.52	9.04	18724	370
38129	14153.7	1185.43	16.67	16.67	33.35	1788	370
25683	15573.8	533.043	7.25	7.25	14.51	12395	370
10313	16464.8	621.171	23.81	23.81	47.62	2427	370
13722.9	18710.3	611.451	15.12	15.12	30.24	3682	370
7319.9	22891.3	615.339	18.98	18.98	37.96	2019	370
27922.2	24427.1	676.251	22.84	22.84	45.69	1401	370
7458.7	25728.8	557.019	11.75	11.75	23.50	4153	370
19924.5	28360.8	467.595	24.63	24.63	49.27	2247	370
6676.8	29784.9	665.235	12.55	12.55	25.10	4328	370
14407	32028.6	665.883	8.08	8.08	16.16	4720	370
28782.8	32248.6	476.019	12.25	12.25	24.49	6417	370
16422.3	33295.2	636.723	18.16	18.16	36.31	1916	370
31501	38511.5	1134.03	35.28	35.28	70.56	1053	370
12683.6	39271.4	881.883	8.43	8.43	16.86	8211	370
24863.9	6134.5	1033.7	18.51	18.51	37.02	2354	378
15748	7920.1	653.615	14.27	14.27	28.54	2147	378
16044.1	9441.7	522.071	13.89	13.89	27.79	6128	378
15062.6	11898	567.431	13.26	13.26	26.52	4827	378
36663.7	13378.1	837.863	13.99	13.99	27.98	2305	378
34051.2	14694.7	641.303	20.30	20.30	40.60	1233	378
10663.4	15327.7	636.119	16.91	16.91	33.82	2734	378
13694.9	18724.2	624.455	9.84	9.84	19.69	9808	378
15233.6	18650	606.959	16.27	16.27	32.55	3088	378
20252.7	21761.8	619.271	25.10	25.10	50.21	1555	378
8440.8	24988.5	724.031	21.83	21.83	43.66	1523	378
24995.3	26657.1	1020.24	7.65	7.65	15.31	12091	378
34880.7	26653.9	695.087	26.05	26.05	52.09	1380	378
11213.7	27561.7	675.647	17.57	17.57	35.14	2000	378
8848.3	32174.4	699.623	11.59	11.59	23.17	6390	378
26578.7	32996.4	667.223	7.68	7.68	15.35	8858	378
35078.3	34162.6	467.639	13.71	13.71	27.41	3721	378
9514.1	36825.2	569.375	5.63	5.63	11.26	19223	378
31530.7	38477.3	1028.81	8.95	8.95	17.90	9489	378
40785.8	1155.7	828.115	21.60	21.60	43.19	1757	386
28111.4	3942.7	491.011	23.15	23.15	46.30	2034	386
31842	4167.1	642.643	4.10	4.10	8.20	14664	386
30028.5	6165.9	877.075	14.79	14.79	29.58	3326	386
24113.4	6595.1	968.875	21.38	21.38	42.77	2038	386
13618.1	6676.5	943.171	19.48	19.48	38.95	2003	386
24633.5	11358.7	1082.71	16.93	16.93	33.86	4606	386
12834.1	11334.1	1053.33	15.75	15.75	31.51	4118	386
28538.9	11840.4	1077.81	5.65	5.65	11.30	17240	386
30446.6	11648.8	540.259	14.46	14.46	28.92	3180	386
12206	12329.9	586.267	19.99	19.99	39.99	1788	386
12961.1	12631.7	695.779	8.90	8.90	17.80	6801	386
10650.8	15294	744.883	12.88	12.88	25.76	4415	386
31373.4	19845	807.307	16.16	16.16	32.31	2333	386
16918.6	25167.1	575.251	5.77	5.77	11.54	18618	386
24538.9	25088.1	623.851	28.92	28.92	57.84	1823	386
26506.7	26683	1025.18	38.50	38.50	77.01	1776	386
36325.9	30615	1077.81	6.19	6.19	12.39	11292	386
30761.3	37790.2	666.619	15.43	15.43	30.85	1738	386
11134.5	39541.1	1088.83	9.44	9.44	18.89	9018	386
27285.5	1565.3	1199.03	18.68	18.68	37.35	1469	394
40856.6	2153.8	715.263	17.52	17.52	35.04	1800	394
35185.4	2930.7	537.711	5.86	5.86	11.73	12400	394
24617.3	11309.1	848.967	27.20	27.20	54.40	1638	394
31464.3	19992.5	689.343	21.83	21.83	43.66	1678	394
31248.7	21925.3	1142.73	24.70	24.70	49.41	2396	394
26838.6	22825.2	1054.6	7.94	7.94	15.87	8398	394
29701.6	26120.3	491.703	12.79	12.79	25.58	5775	394
26207.5	27444.9	656.295	17.40	17.40	34.81	2093	394
39457.6	29202.6	826.935	4.55	4.55	9.09	18546	394
20519.4	30798.8	793.887	8.17	8.17	16.34	9170	394
20944	33190.1	1107.23	8.67	8.67	17.33	15884	394
24799	33515.2	555.207	6.48	6.48	12.95	10489	394
14688.3	33898.7	1117.02	13.45	13.45	26.89	4434	394
6784.7	35841.1	582.423	14.25	14.25	28.50	4907	394
11685.1	37024.9	650.463	8.64	8.64	17.29	7002	394
39817	14868.8	732.732	6.29	6.29	12.58	9967	402
32773.3	29079.5	590.244	26.92	26.92	53.84	1725	402
25146.2	30672.1	609.036	19.15	19.15	38.29	2154	402
39491.3	32614.1	641.436	10.41	10.41	20.82	3660	402
29296.9	36233.4	1086.47	10.34	10.34	20.68	8369	402
40830.9	1342.6	503.456	17.12	17.12	34.24	2510	410
39878.5	2337.1	1052.24	16.11	16.11	32.22	2547	410
29991.8	4974.5	541.688	9.09	9.09	18.18	6728	410
32931.1	5965.1	652.496	8.38	8.38	16.77	7007	410
19912.9	7838.9	738.896	8.41	8.41	16.81	7731	410
18522.3	12173.9	487.904	14.44	14.44	28.87	3874	410
12808.9	12502.6	463.28	14.60	14.60	29.20	5439	410
11477.5	14300.7	684.248	14.88	14.88	29.77	2982	410
26986.1	14178.7	814.784	21.81	21.81	43.61	2116	410
23728.2	15529.5	487.904	20.98	20.98	41.97	3607	410
3661.1	17183.5	712.112	17.31	17.31	34.62	2013	410
22535.9	18409.4	619.448	8.29	8.29	16.58	8957	410
23762.9	18396.4	747.464	26.87	26.87	53.74	1256	410
18448.7	29545.5	725.432	29.53	29.53	59.06	1305	410
19488.5	29649.9	1004.5	18.82	18.82	37.63	2759	410
14430.2	32059.2	551.408	10.10	10.10	20.21	4966	410
19646.8	32643.5	690.728	6.31	6.31	12.62	18034	410
28035.4	34927.3	872.312	7.25	7.25	14.51	9759	410
9389.1	35756.8	487.904	5.42	5.42	10.83	26383	410
14503.1	36178.1	684.896	7.37	7.37	14.74	7969	410
31082.3	36733.2	1117.11	14.60	14.60	29.20	4228	410
9514	36799.1	734	14.86	14.86	29.72	2146	410
13541.5	40161.7	581.864	14.20	14.20	28.40	2366	410
28527.6	4642.4	1103.69	19.66	19.66	39.33	1869	418
40400.9	8376.6	669.388	15.10	15.10	30.19	1828	418
3693.2	17175.8	696.604	13.12	13.12	26.23	4786	418
29899.5	20298.9	1135.52	9.00	9.00	17.99	6440	418
17102.2	20555.5	749.956	15.85	15.85	31.70	4218	418
24684	28862.8	933.556	9.54	9.54	19.08	6631	418
36331.8	30556	1208.96	11.47	11.47	22.94	2620	418
4180.7	30702.9	676.516	19.76	19.76	39.52	1708	418
22872.2	33635.7	1057.18	21.41	21.41	42.81	2714	418
35429.2	35596.2	527.476	13.80	13.80	27.60	2650	418
29520.4	38390.9	879.7	9.28	9.28	18.56	7868	418
27659.4	3891.3	598.152	8.01	8.01	16.01	6509	426
36458.6	4612.2	577.416	4.43	4.43	8.85	16864	426
26425.4	9464.1	583.248	5.25	5.25	10.50	13176	426
19809.2	12380.2	1157.59	26.89	26.89	53.79	1669	426
5778.3	13267	495.12	18.18	18.18	36.36	4446	426
28442.9	15893.1	789.168	18.39	18.39	36.79	2064	426
30494.1	19811.7	1209	19.33	19.33	38.67	1578	426
40839.5	19904.7	511.32	14.81	14.81	29.63	2847	426
20973.9	20788.5	672.024	6.92	6.92	13.85	15018	426
19079.9	20950	568.992	16.51	16.51	33.02	3829	426
34619.1	21872.7	588.432	11.70	11.70	23.41	5618	426
27635.8	23589.3	705.72	5.18	5.18	10.36	16473	426
26168.2	27443.9	861.384	10.55	10.55	21.10	10205	426
19875.2	29076.1	489.288	11.73	11.73	23.46	5144	426
25034.7	30694.3	1046.21	20.77	20.77	41.54	2568	426
34255.5	35303.3	635.736	15.97	15.97	31.93	2423	426
31437.7	38877.5	621.48	26.66	26.66	53.32	1205	426
28474.7	5505.5	509.42	8.29	8.29	16.58	10811	434
26422.9	7405.4	887.132	17.57	17.57	35.14	2001	434
15716.7	7947.3	622.82	12.69	12.69	25.39	5327	434
15857.3	9676	576.812	18.84	18.84	37.68	2029	434
13136.5	9932.3	765.956	19.88	19.88	39.75	1389	434
35058.9	10162.5	1040.13	10.62	10.62	21.24	6782	434
6605.3	11591.5	469.892	21.69	21.69	43.38	2139	434
22750.6	12999.7	833.276	13.56	13.56	27.13	3293	434
24854.9	15485	565.148	46.25	46.25	92.50	1355	434
25568.5	19894.7	698.636	22.09	22.09	44.18	1822	434
19304.9	23149.4	915.284	7.72	7.72	15.45	10110	434
30824.5	23289.9	772.076	18.13	18.13	36.27	2143	434
7513	24305.4	520.436	12.03	12.03	24.07	9275	434
12828.7	27607.1	672.068	6.64	6.64	13.28	10937	434
24369.9	28965.1	547.004	5.98	5.98	11.96	10335	434
20336.2	32379.3	1036.46	7.25	7.25	14.51	18046	434
24075.1	36573	737.804	17.31	17.31	34.62	3241	434
29579.8	38393.1	614.396	7.70	7.70	15.40	11909	434
28801.9	39121.2	531.452	14.53	14.53	29.06	5821	434
30898	6586.1	528.904	17.95	17.95	35.89	3855	442
15411.6	10390.4	640.36	14.04	14.04	28.07	3435	442
19973	13382.6	614.44	20.75	20.75	41.50	2897	442
30117	15233.1	794.152	6.01	6.01	12.01	10953	442
20781.4	15623.5	993.664	20.58	20.58	41.17	2602	442
28450.1	15899.9	1156.46	18.65	18.65	37.30	2081	442
13674.7	18158.5	674.704	17.07	17.07	34.15	2451	442
24727	20776.8	822.304	18.53	18.53	37.07	2243	442
11894.1	22515.5	500.392	14.55	14.55	29.11	7108	442
39053.6	24414.8	634.528	16.04	16.04	32.08	1725	442
7468.4	25440.1	1129.53	27.13	27.13	54.26	1738	442
32906.7	26861.1	1072	23.27	23.27	46.53	2351	442
29159.5	27233	664.336	10.55	10.55	21.10	6253	442
12827.1	27606.2	478.36	5.16	5.16	10.31	26421	442
8283.6	27895.9	575.56	20.79	20.79	41.59	1848	442
1966.1	28327	682.48	20.09	20.09	40.18	1654	442
37583.1	30369	1183.38	8.93	8.93	17.85	6175	442
19652.2	32611.9	955.72	12.76	12.76	25.53	3862	442
23122.1	34625	845.56	9.28	9.28	18.56	10202	442
24072.2	36626.3	943.48	13.52	13.52	27.04	3375	442
31081.6	36749.2	1201.74	7.96	7.96	15.92	10004	442
27211.8	39038.3	791.704	22.91	22.91	45.83	1505	442
31049.8	39433.9	1004.68	7.06	7.06	14.13	11099	442
13522	40038.9	494.56	14.86	14.86	29.72	3405	442
37274.9	563.9	499.789	16.56	16.56	33.11	2513	450
39873.2	2367.9	785.628	18.06	18.06	36.13	1472	450
35610.6	3585.9	674.1	15.64	15.64	31.27	1974	450
16413.4	9552.4	828.468	23.15	23.15	46.30	1986	450
20688.2	10357	1134.47	19.19	19.19	38.39	2000	450
14168.2	10959.5	642.996	17.29	17.29	34.57	2590	450
30018.3	12420	712.332	5.42	5.42	10.83	10289	450
18819.8	13399.4	560.7	9.75	9.75	19.50	12826	450
18083.4	13465.8	499.141	8.38	8.38	16.77	12354	450
12501.5	16741.8	767.268	23.27	23.27	46.53	1433	450
15670.2	23114.2	635.868	9.04	9.04	18.09	6163	450
24589.7	24722	517.284	26.40	26.40	52.80	2429	450
29247.5	25000.1	1063.48	19.57	19.57	39.14	2102	450
16889.1	25188.6	494.604	12.48	12.48	24.96	4480	450
17635.8	28648.2	646.236	26.21	26.21	52.42	1767	450
28729.2	34999.4	678.636	24.40	24.40	48.80	1230	450
10436.1	36349.2	812.556	9.35	9.35	18.70	5923	450
38833.5	655.6	692.289	17.85	17.85	35.70	1710	458
25295.6	5348	619.065	19.26	19.26	38.53	1740	458
15948.5	7472	516.681	17.62	17.62	35.23	2409	458
28146.8	11367.5	1064.74	12.25	12.25	24.49	3792	458
29249	11527.4	485.577	15.40	15.40	30.80	3683	458
26456.7	11931.1	593.145	8.05	8.05	16.11	8467	458
18772.4	13428.3	811.377	12.76	12.76	25.53	5162	458
12484.7	16770.3	606.105	6.83	6.83	13.66	11491	458
24283.2	16925	1018.23	7.02	7.02	14.04	15350	458
40855.4	19845.1	1069.64	14.32	14.32	28.64	3982	458
25197.8	20241.9	648.873	16.89	16.89	33.77	2243	458
29250.4	21281.7	1025.58	5.65	5.65	11.30	17018	458
39150	21542.9	868.905	16.81	16.81	33.63	1994	458
41121.6	25867.3	615.825	5.49	5.49	10.97	10068	458
17617.9	28502.5	1051.28	23.01	23.01	46.02	2506	458
16531.1	28309.1	1203.06	26.38	26.38	52.75	1449	458
37628.8	30567.2	585.369	10.20	10.20	20.39	3796	458
21669.3	34468.1	659.889	26.92	26.92	53.84	1459	458
30769.6	37805.9	513.441	14.01	14.01	28.02	3378	458
28714.2	39035.5	747.729	21.50	21.50	43.00	1564	458
15470.7	39337.5	474.561	6.31	6.31	12.62	13384	458
27678.7	39891.2	755.073	15.35	15.35	30.71	3036	458
25265.3	5376.4	856.709	17.05	17.05	34.10	1941	466
33549.7	9231.3	996.245	4.78	4.78	9.56	19460	466
10786	12087.3	771.029	13.71	13.71	27.41	3316	466
30122.5	12315.7	667.709	17.66	17.66	35.33	1935	466
19283.6	14668.2	506.357	22.51	22.51	45.03	2329	466
10617.9	15359.9	699.461	10.69	10.69	21.38	7043	466
5300.4	19621.3	910.565	22.49	22.49	44.98	1897	466
22010.8	20310.8	1043.98	12.41	12.41	24.82	8854	466
28010.7	24298.7	1041.53	23.39	23.39	46.77	2157	466
14894.9	25814.3	606.149	13.05	13.05	26.09	5097	466
37563.5	30288.1	694.925	10.41	10.41	20.82	5156	466
30334.4	34535.3	1075.8	7.51	7.51	15.02	7891	466
9509.6	36801.2	646.973	6.95	6.95	13.89	10994	466
30780.3	37785.5	510.245	8.48	8.48	16.96	10771	466
13516.7	40046.3	480.437	4.57	4.57	9.14	19375	466
39055.9	1332.1	629.521	12.58	12.58	25.15	4695	474
38352.9	8363.4	658.033	14.01	14.01	28.02	1773	474
40756.9	10662.3	466.225	8.45	8.45	16.91	8072	474
12804.4	11295.4	609.433	13.71	13.71	27.41	2809	474
23528.1	12854.2	712.465	16.46	16.46	32.92	2366	474
18778.4	13356.3	471.409	13.99	13.99	27.98	6074	474
12555.1	16744	746.593	16.81	16.81	33.63	3387	474
40842.8	19924.6	485.665	18.46	18.46	36.93	2380	474
14985.6	25732.3	1161.53	17.59	17.59	35.18	2706	474
23583	26729.9	734.353	12.15	12.15	24.30	4432	474
32399.6	29669.8	774.745	3.93	3.93	7.87	27010	474
6594.2	29848.7	485.665	15.68	15.68	31.37	4542	474
24155.8	33675.7	786.985	12.06	12.06	24.12	3620	474
13521.2	36015.4	654.793	11.14	11.14	22.28	5660	474
30717.7	37841	680.065	9.96	9.96	19.92	4311	474
29563.2	38415.6	677.473	16.48	16.48	32.97	2130	474
31496.9	38589.4	1040.35	16.27	16.27	32.55	2890	474
28508.5	5547.8	597.165	8.67	8.67	17.33	5965	482
36211.8	9821.4	588.093	18.16	18.16	36.31	1667	482
18476.8	10882	1182.38	15.92	15.92	31.84	3528	482
10749.3	12101.9	559.581	19.90	19.90	39.80	1948	482
15804.3	12236	1137.09	17.33	17.33	34.67	2389	482
20787.6	12714.3	1189.73	21.60	21.60	43.19	1977	482
25735.5	15583.6	1071	9.09	9.09	18.18	10536	482
31139.3	16916.1	831.093	28.59	28.59	57.18	1583	482
20166.9	21745.7	652.245	6.08	6.08	12.15	14811	482
22006.7	22672.6	682.701	4.85	4.85	9.70	14262	482
24920.7	22907.4	821.301	6.24	6.24	12.48	17203	482
19826.6	27547.5	1127.3	26.09	26.09	52.19	1895	482
19862.8	29059.4	621.789	9.61	9.61	19.22	4704	482
36296.2	30588	802.941	16.79	16.79	33.58	2737	482
19667.8	32622.2	626.325	8.31	8.31	16.63	9589	482
20959.2	33381	988.989	14.04	14.04	28.07	4096	482
20240	34400.8	670.389	13.40	13.40	26.80	4307	482
14501.6	36143	577.725	9.04	9.04	18.09	7108	482
32595.1	5344.5	871.529	5.84	5.84	11.68	10698	490
23236.2	7880.7	1009.84	20.75	20.75	41.50	1969	490
39879.8	8274.4	671.081	6.05	6.05	12.10	7227	490
19003	10416.8	1023.31	19.22	19.22	38.43	2585	490
14169.5	10848.1	1053.91	17.99	17.99	35.98	2790	490
20435.8	11686.4	872.753	21.45	21.45	42.91	1925	490
8765.9	15960.1	535.649	13.00	13.00	26.00	3424	490
24163.1	17537.9	649.049	8.53	8.53	17.05	10054	490
17071.1	20568.7	643.217	7.70	7.70	15.40	12538	490
23143.3	20620.2	1100.42	5.98	5.98	11.96	21868	490
12216.1	25966.2	799.313	18.93	18.93	37.87	2102	490
23268.1	27131	648.401	22.73	22.73	45.45	2708	490
29353	31566.8	665.897	6.55	6.55	13.09	8285	490
14642.6	34260.7	679.505	8.88	8.88	17.76	4450	490
29279.2	36014.2	882.545	12.72	12.72	25.43	4331	490
13517.7	36021.5	862.961	18.44	18.44	36.88	2188	490
15642.8	37000.3	488.345	7.28	7.28	14.55	11762	490
12714.1	37255.9	743.009	7.35	7.35	14.70	7658	490
31816.4	4022.8	673.717	15.07	15.07	30.14	2065	498
38322.8	8380.4	698.341	15.43	15.43	30.85	1807	498
14139.7	10388.6	675.661	12.98	12.98	25.95	4633	498
15783.8	12259.3	1199.61	15.19	15.19	30.38	3284	498
17771.2	12361.4	654.277	17.71	17.71	35.42	3604	498
28096.2	13768	664.645	3.25	3.25	6.50	28867	498
24385	14854.7	804.253	6.29	6.29	12.58	19560	498
12079.9	18764.1	736.933	22.07	22.07	44.13	1366	498
24755.8	20784.3	529.861	20.54	20.54	41.07	2446	498
28014.4	24215.1	1188.59	29.96	29.96	59.91	1190	498
36324.6	30573.6	1127.39	9.16	9.16	18.32	4682	498
11313.4	34451.7	695.749	5.39	5.39	10.79	16074	498
18906	34529.8	660.757	4.73	4.73	9.47	19687	498
15666.3	36999.3	481.909	4.92	4.92	9.84	20071	498
10347.8	38907	474.133	14.08	14.08	28.17	3652	498
28734.5	6857.8	1061.36	16.34	16.34	32.69	2502	506
17457.1	11628.2	649.807	12.60	12.60	25.20	4924	506
18529.1	12155.8	600.559	24.49	24.49	48.98	1878	506
27245.8	14240.2	655.639	21.41	21.41	42.81	1504	506
38047.7	14584.2	915.703	18.96	18.96	37.92	2070	506
22828.9	17750.1	642.679	7.37	7.37	14.74	8436	506
31515.4	17942.4	498.175	15.38	15.38	30.76	2713	506
9040.4	18803	717.199	22.04	22.04	44.09	1316	506
39053.6	24410.5	628.423	17.73	17.73	35.47	1528	506
7458.9	25792.4	967.111	12.55	12.55	25.10	7367	506
14845.1	25837.6	743.119	23.31	23.31	46.63	1552	506
12250.9	26023.2	563.623	14.98	14.98	29.96	3540	506
27704.2	26774.4	699.055	3.65	3.65	7.30	17789	506
15690.6	36992.5	512.431	5.84	5.84	11.68	13464	506
38888.5	577.6	600.688	17.40	17.40	34.81	1961	514
39510.5	6197	632.44	5.75	5.75	11.49	9250	514
37917.9	6977.7	608.464	4.07	4.07	8.15	19714	514
26143.2	6938.6	843.617	7.82	7.82	15.64	10682	514
31042.8	9147.1	719.92	19.59	19.59	39.19	1502	514
18328.2	11084.1	966.016	21.57	21.57	43.14	2306	514
39388.9	11458.2	775.073	16.25	16.25	32.50	1522	514
18596.8	12218.8	931.745	14.98	14.98	29.96	2957	514
11230.8	13067.3	577.36	22.47	22.47	44.93	2086	514
28087.6	13771.4	699.185	3.41	3.41	6.83	20540	514
22084.7	13869.7	1198.58	21.01	21.01	42.01	1773	514
29609.6	14032	1019.87	25.98	25.98	51.95	2297	514
23519.6	16413.2	598.745	6.15	6.15	12.29	11325	514
12241.1	23543	652.529	5.18	5.18	10.36	17464	514
10376.9	27426.9	1139.82	19.12	19.12	38.25	1991	514
36378.8	27980.3	1204.7	19.71	19.71	39.42	1414	514
32600.2	28303.9	1164.3	29.84	29.84	59.68	1800	514
24642.2	28955.3	525.521	4.99	4.99	9.99	18679	514
37552.2	30306.9	941.536	13.85	13.85	27.69	3923	514
24675.8	32763.4	1010.08	11.40	11.40	22.80	11185	514
39489.5	32589.6	627.256	16.65	16.65	33.30	1852	514
23096.3	34598.2	979.48	8.05	8.05	16.11	17049	514
36374.9	34820.3	1191.23	6.88	6.88	13.75	9445	514
29373.2	36292.3	504.784	9.56	9.56	19.12	7037	514
15670.2	37017.4	500.249	6.33	6.33	12.67	12255	514
38102.6	935.1	787.442	8.50	8.50	17.00	5247	522
40726.2	2123.2	571.658	18.20	18.20	36.41	1684	522
31836.9	4104.6	617.666	12.15	12.15	24.30	3289	522
7359.3	10568.8	653.954	20.44	20.44	40.88	2997	522
10017.1	11712.2	629.978	12.46	12.46	24.92	4627	522
38048.1	14067.1	582.674	19.08	19.08	38.15	1578	522
40891.9	19921.4	471.866	14.08	14.08	28.17	3980	522
14419.8	20973.4	958.802	22.37	22.37	44.74	1868	522
40944	23333.5	729.914	8.45	8.45	16.91	5062	522
12241.6	23523.5	668.858	10.76	10.76	21.52	4745	522
32499.5	27330.2	881.69	23.81	23.81	47.62	2078	522
32744	28856.7	1054.27	24.23	24.23	48.47	2264	522
19569.6	30285.3	1164.43	20.46	20.46	40.93	2036	522
9375.7	35724.7	589.802	8.95	8.95	17.90	6597	522
31434.1	40167.3	651.362	17.50	17.50	35.00	1480	522
14608	5825.9	656.028	13.99	13.99	27.98	3192	530
36131.7	9808	766.764	8.20	8.20	16.39	7693	530
24651.2	11444.6	686.484	12.15	12.15	24.30	2690	530
12835	11362.8	814.5	9.28	9.28	18.56	7955	530
27508.6	15310.8	798.588	5.16	5.16	10.31	15320	530
1797.4	16653.4	543.924	21.08	21.08	42.15	2127	530
28664.5	19742.4	650.844	8.64	8.64	17.29	5203	530
18634.5	26712.5	805.932	9.89	9.89	19.78	4500	530
20412.8	30655.9	902.628	16.32	16.32	32.64	4775	530
25062.3	30685.4	597.708	12.36	12.36	24.73	6177	530
37595.3	36817.7	645.66	10.41	10.41	20.82	3551	530
31868.2	4109.8	715.125	7.02	7.02	14.04	7175	538
40776.6	10671.5	641.901	6.90	6.90	13.80	9158	538
8265.6	11600.2	879.501	19.31	19.31	38.62	3127	538
1826.6	16537	630.885	23.13	23.13	46.25	1561	538
27148.7	17311	905.205	10.01	10.01	20.02	6880	538
40942.6	23334.7	798.717	7.65	7.65	15.31	8591	538
23584.3	26712.5	588.765	12.25	12.25	24.49	7841	538
35222.1	27311.7	897.861	9.56	9.56	19.12	6838	538
22006.6	32469.7	934.581	7.54	7.54	15.07	15389	538
29262.7	36015.5	752.205	7.80	7.80	15.59	5038	538
15636.9	37011.4	632.181	12.34	12.34	24.68	3087	538
38345	8391.2	775.591	6.33	6.33	12.67	9044	546
22355.3	13155.9	992.239	9.63	9.63	19.26	11004	546
24326.2	14733.3	945.727	5.39	5.39	10.79	23823	546
29691.6	16513.7	1068.13	7.14	7.14	14.27	9943	546
908.9	20135.3	591.487	17.40	17.40	34.81	2255	546
21954.5	20470.3	1022.84	18.65	18.65	37.30	3048	546
29836.8	26267	939.607	17.17	17.17	34.34	3110	546
22296.6	26710.5	673.135	4.07	4.07	8.15	20206	546
22278.1	27678.1	463.831	5.82	5.82	11.63	12881	546
33033.9	30544.6	716.551	7.87	7.87	15.73	5761	546
36340.8	30591.4	1050.99	5.72	5.72	11.45	11330	546
9349.4	35740.2	599.911	6.59	6.59	13.19	11549	546
15707.1	36977.6	477.439	9.77	9.77	19.55	4976	546
36341.7	1586.6	591.616	8.85	8.85	17.71	4434	554
39872.5	2381.6	841.816	10.74	10.74	21.48	4896	554
32921.4	4441.6	706.96	4.85	4.85	9.70	11317	554
15823.9	7479.1	586.432	13.42	13.42	26.85	2664	554
23147.7	7870.4	474.328	14.27	14.27	28.54	4468	554
12848.2	11339.6	611.704	8.95	8.95	17.90	10383	554
15839.7	12327.1	800.2	11.59	11.59	23.17	2952	554
10564.9	15346.7	688.168	15.54	15.54	31.09	2318	554
1711.1	16631.3	1046.22	24.52	24.52	49.03	1796	554
7166.4	17503.5	1013.18	24.70	24.70	49.41	1842	554
27620	23607.2	683.632	6.81	6.81	13.61	10507	554
17390.3	25271.7	566.992	15.54	15.54	31.09	3101	554
12056.6	26539.2	588.376	23.79	23.79	47.57	1611	554
32708	29153.2	1207.79	14.34	14.34	28.68	3302	554
34283.2	35317.6	1076.82	15.05	15.05	30.10	2703	554
28417.5	36999.6	904.24	3.58	3.58	7.16	26441	554
15735.1	7944.9	718.754	8.76	8.76	17.52	7563	562
23160.5	7918.8	486.122	14.04	14.04	28.07	3023	562
31934.9	11791	772.178	22.00	22.00	43.99	1352	562
5711.9	13335.8	670.802	22.28	22.28	44.56	2195	562
27628.3	23597.9	717.458	5.04	5.04	10.08	9936	562
37527	30397.3	886.01	13.92	13.92	27.84	2563	562
32419	32353.8	860.306	5.60	5.60	11.21	13039	562
23443.7	3505.3	1194.59	20.04	20.04	40.08	1574	570
24032.6	6350	798.012	15.24	15.24	30.47	2503	570
18742.4	9847.4	629.46	11.92	11.92	23.83	3390	570
24662.1	11406.2	692.316	10.41	10.41	20.82	6747	570
18593.1	12220.6	627.516	15.73	15.73	31.46	2254	570
15621.6	13261.1	1075.86	18.25	18.25	36.50	2689	570
10230.3	14781.8	795.564	28.80	28.80	57.60	1096	570
22644.6	17462	1119.92	27.98	27.98	55.95	2049	570
25597.1	17623.4	702.036	8.10	8.10	16.20	8200	570
30505.3	19874.3	629.46	8.69	8.69	17.38	8143	570
32640.8	29098.9	661.212	18.13	18.13	36.27	2188	570
30313	34565.3	1075.86	6.10	6.10	12.20	11460	570
12807.9	39247.8	1107.68	12.20	12.20	24.40	4336	570
39874.4	2414.1	946.245	7.98	7.98	15.97	9749	578
14642.2	5907.9	762.645	13.59	13.59	27.18	2415	578
24400.4	8055	646.437	14.67	14.67	29.34	2726	578
24604.3	11433.1	875.253	14.44	14.44	28.87	5062	578
31558.9	12645.8	1061.3	9.68	9.68	19.36	8135	578
20821.8	12647.4	645.789	15.64	15.64	31.27	4258	578
31203.1	14830.6	980.517	5.06	5.06	10.13	18594	578
30487.7	19841.7	661.989	6.22	6.22	12.43	9101	578
39021.7	24434.7	872.805	11.23	11.23	22.47	4669	578
20457.6	26134.7	850.773	8.83	8.83	17.66	11345	578
19693.5	28269.9	643.197	7.84	7.84	15.68	11381	578
24366.4	28956.9	476.013	5.09	5.09	10.17	14731	578
3495.4	30065.1	487.677	15.28	15.28	30.57	3862	578
36339	30570.4	943.797	3.56	3.56	7.11	29518	578
29525.9	38395	698.925	11.47	11.47	22.94	2695	578
9586.8	40060.8	488.325	8.03	8.03	16.06	9174	578
28346.5	3299.7	485.215	14.65	14.65	29.30	2633	586
24479.8	8070	616.111	11.42	11.42	22.84	5821	586
24214.1	17441.3	679.615	7.91	7.91	15.83	10556	586
29620.9	19399.8	1100.6	17.38	17.38	34.76	2340	586
40912.7	19892.8	505.951	14.08	14.08	28.17	3993	586
20440.9	26114.6	553.255	6.10	6.10	12.20	20849	586
29071.5	27261	763.999	17.14	17.14	34.29	1758	586
8871.5	28710.9	775.015	20.51	20.51	41.02	2581	586
32438.9	29590.9	1185.05	11.14	11.14	22.28	4941	586
20945	33095.5	888.847	10.97	10.97	21.95	8263	586
29134.1	33186.3	494.287	11.66	11.66	23.31	6599	586
8500.2	33760.5	572.047	14.81	14.81	29.63	3476	586
36376.4	34752.6	781.135	6.90	6.90	13.80	7167	586
15703.1	36986	633.607	4.55	4.55	9.09	11629	586
29780.7	38596.4	1143.44	4.31	4.31	8.62	20065	586
15749	38943.9	527.983	9.35	9.35	18.70	8432	586
8005.5	39088.7	761.551	18.27	18.27	36.55	1637	586
37648.1	6401.8	756.784	14.88	14.88	29.77	2101	594
33125	7224.1	1203.54	14.06	14.06	28.12	2023	594
15750	7923	840.016	10.74	10.74	21.48	6301	594
40787.3	10696	480.16	6.12	6.12	12.25	15058	594
18040.7	12383.2	882.856	13.19	13.19	26.38	6216	594
22481.3	17381.6	645.4	19.78	19.78	39.56	1977	594
29559.4	19480.3	1210.89	13.92	13.92	27.84	2281	594
27691.1	20573.7	721.216	2.90	2.90	5.79	26248	594
8343.7	24948.8	579.952	19.50	19.50	39.00	2318	594
32071.5	28195.6	1082.37	6.62	6.62	13.24	11165	594
18914.2	29018.3	1012.6	25.22	25.22	50.44	2100	594
20876	29775.3	708.256	25.62	25.62	51.24	1210	594
21015.6	32314.4	952.624	6.55	6.55	13.09	13188	594
26213.3	35078.7	1177.84	10.86	10.86	21.71	4553	594
12837.4	39251.5	661.6	16.27	16.27	32.55	1800	594
28813.4	6706.4	601.466	15.43	15.43	30.85	2182	602
17343.7	9592.4	1186.54	19.31	19.31	38.62	1689	602
40795.8	10705.1	597.578	7.06	7.06	14.13	9198	602
31206.5	15086.4	884.21	3.60	3.60	7.21	26953	602
23989.5	17861.1	1162.06	11.94	11.94	23.88	3705	602
1793.2	24087.8	1132.68	15.05	15.05	30.10	2454	602
9140.9	24025.2	599.522	23.20	23.20	46.39	1606	602
18397	25844.1	687.002	14.13	14.13	28.26	2553	602
26708.2	25826.1	1093.51	4.45	4.45	8.90	24145	602
12829	27593.4	618.962	6.88	6.88	13.75	13057	602
23270.8	27749	763.034	23.43	23.43	46.86	1519	602
36078.5	31532.4	869.522	8.45	8.45	16.91	7486	602
738.6	31733.3	791.186	16.46	16.46	32.92	2740	602
4857.9	35680.1	699.962	19.76	19.76	39.52	1397	602
24810.4	7891.8	632.051	18.86	18.86	37.73	2156	610
39505.1	16075.7	655.379	6.71	6.71	13.42	11015	610
36392.4	16383.1	619.739	14.81	14.81	29.63	2222	610
15476.4	17100.1	1039.79	18.37	18.37	36.74	2514	610
40847.4	19892.8	712.403	12.29	12.29	24.59	3056	610
23148.4	20637.2	1034.89	11.04	11.04	22.09	5872	610
23239.6	24965.7	851.291	8.83	8.83	17.66	7928	610
32713.5	29062	806.003	9.77	9.77	19.55	8642	610
18193.2	29435	705.923	15.31	15.31	30.61	3665	610
36308.9	30572.2	1123.02	10.34	10.34	20.68	3959	610
34307.2	35344.2	670.931	16.98	16.98	33.96	1744	610
39066	1321.8	522.669	24.52	24.52	49.03	1946	618
24496.1	5629.7	707.997	18.79	18.79	37.59	1481	618
14603.1	5843.1	519.429	20.18	20.18	40.36	1991	618
24769.7	7878.5	665.877	15.78	15.78	31.56	2336	618
29013.1	10391.1	566.733	8.08	8.08	16.16	8345	618
18485.8	10814.2	777.981	17.66	17.66	35.33	2374	618
39353.3	11494.7	1210.05	11.21	11.21	22.42	3346	618
20941.5	13459	589.413	16.58	16.58	33.16	4096	618
27021	18612.6	1179.45	13.35	13.35	26.71	3975	618
12143.2	18832.7	711.237	16.84	16.84	33.68	1879	618
17901.7	21587	638.661	12.06	12.06	24.12	6763	618
35707.8	27236.5	792.669	8.67	8.67	17.33	4909	618
16048.3	27503.9	1090.1	23.71	23.71	47.43	2255	618
18878.5	29143.5	737.589	18.35	18.35	36.69	1863	618
30346.9	34549.7	1048.48	3.79	3.79	7.58	29180	618
18874.6	3246.5	645.919	16.32	16.32	32.64	1614	626
18721	6998.5	512.431	13.99	13.99	27.98	7189	626
14152.7	10955.8	572.047	13.35	13.35	26.71	5577	626
17429.7	11487.9	888.271	6.55	6.55	13.09	16007	626
15464.7	17091.3	605.742	14.04	14.04	28.07	3863	626
30533.2	19854.7	583.063	15.19	15.19	30.38	2826	626
21240.5	24241.6	1063.3	19.05	19.05	38.10	2967	626
35881.3	24440.4	1068.2	12.15	12.15	24.30	5769	626
30868.6	24679.6	1161.22	26.82	26.82	53.65	1823	626
18910.9	25885.5	718.495	8.10	8.10	16.20	7801	626
28454.3	27777.8	1193.05	21.57	21.57	43.14	1768	626
28834.1	35042.9	485.215	19.43	19.43	38.86	2260	626
24059.3	36602.9	1177.13	21.03	21.03	42.06	1893	626
10265.7	37439.5	1081.66	18.86	18.86	37.73	2184	626
29474.5	38387.6	779.335	8.20	8.20	16.39	8660	626
31566.2	38479.2	472.255	17.78	17.78	35.56	2563	626
24916.1	4580.1	952.048	19.05	19.05	38.10	2030	634
29998	6167.6	978.976	8.12	8.12	16.25	10621	634
25389.3	9576.1	504.784	4.76	4.76	9.51	26685	634
17418.8	11519.2	981.424	6.17	6.17	12.34	18606	634
27571	11726.3	628.552	6.88	6.88	13.75	8192	634
18560.6	12192.1	722.512	8.41	8.41	16.81	8595	634
24276.6	12674.5	694.648	8.53	8.53	17.05	6957	634
18632.8	12903.9	1205.42	23.43	23.43	46.86	1450	634
24163.6	15403.1	1163.8	18.39	18.39	36.79	3230	634
27170	15780.6	730.504	3.93	3.93	7.87	26474	634
28183	17285	1171.14	17.10	17.10	34.19	2716	634
33664	17529.1	687.52	18.25	18.25	36.50	2653	634
28608.7	20326.6	634.384	3.58	3.58	7.16	24306	634
11752.3	22605.3	634.384	19.24	19.24	38.48	2767	634
35458.2	24606	1091.58	16.77	16.77	33.54	3504	634
39941.7	29077	474.976	7.80	7.80	15.59	6330	634
28962.1	33652.3	1058.54	8.81	8.81	17.62	9971	634
24050.6	36603.3	471.088	15.68	15.68	31.37	4083	634
15285.7	37090.9	705.016	16.48	16.48	32.97	1795	634
14634	5836.6	494.546	10.34	10.34	20.68	7601	642
13484.6	6920.1	997.466	24.07	24.07	48.14	1550	642
28394.5	7567.9	805.298	12.91	12.91	25.81	3007	642
15716.2	7914.3	849.362	12.83	12.83	25.67	4092	642
20422.2	13797.8	1148.02	26.35	26.35	52.70	1710	642
33085.5	22889.1	1026.84	21.12	21.12	42.25	2331	642
39013.7	24417.6	668.21	16.18	16.18	32.36	1993	642
12876.1	25611.5	687.002	4.69	4.69	9.37	18257	642
14841.7	25542.6	870.17	23.97	23.97	47.95	1616	642
20321.5	27322.4	652.01	6.99	6.99	13.99	13507	642
20272.6	30595	806.522	24.49	24.49	48.98	1649	642
36320.1	30578.1	878.738	12.01	12.01	24.02	3033	642
28818.1	35052.3	560.642	15.68	15.68	31.37	2474	642
29538.7	38409.2	550.922	13.35	13.35	26.71	4032	642
27325.4	38937.3	1026.84	40.41	40.41	80.82	1065	642
18805.9	3297.3	655.379	16.41	16.41	32.83	1767	650
40471.4	3207.3	741.779	11.14	11.14	22.28	2466	650
29997.7	6220.6	1153.04	13.68	13.68	27.37	3221	650
10781.5	9667.1	572.435	19.10	19.10	38.20	1865	650
18727.3	9874.6	694.259	12.01	12.01	24.02	3893	650
18335	11014.7	769.931	14.70	14.70	29.39	3991	650
18850.4	13360.4	773.603	24.56	24.56	49.13	1371	650
31185.8	14760.3	1198.33	12.27	12.27	24.54	4120	650
24941.5	15404.4	653.435	27.46	27.46	54.92	1570	650
15469.6	17030.2	1088.17	20.75	20.75	41.50	2184	650
20312.8	17323.4	624.275	15.38	15.38	30.76	2218	650
40877.1	19857	537.443	8.90	8.90	17.80	8584	650
27689.9	20593.2	706.571	2.94	2.94	5.89	27250	650
17688.6	21327.2	743.003	27.86	27.86	55.72	1189	650
9727.1	22955.4	606.131	20.61	20.61	41.21	2212	650
40935.1	23361.4	774.827	8.83	8.83	17.66	5458	650
36338.5	30600	1126.12	6.52	6.52	13.05	9853	650
31531.9	33846.7	711.107	3.30	3.30	6.59	23153	650
15666.7	37003.2	492.731	7.32	7.32	14.65	12148	650
18767.3	7036.9	811.677	11.89	11.89	23.79	2704	658
15725.8	7883.5	947.541	21.22	21.22	42.44	2047	658
11488.8	10131.6	1140.93	20.63	20.63	41.26	2452	658
17387	10811.7	704.109	13.78	13.78	27.55	4256	658
14185.7	10915.4	606.261	11.14	11.14	22.28	5666	658
37037.6	11749.4	823.917	8.88	8.88	17.76	4708	658
7477	11908.1	647.733	24.92	24.92	49.83	1402	658
24667	13196.3	594.597	4.50	4.50	9.00	21797	658
18070.5	13446.7	603.669	5.75	5.75	11.49	18210	658
38112.8	14102.2	597.189	16.51	16.51	33.02	1806	658
17070.9	20595.3	761.493	9.99	9.99	19.97	5522	658
28153.3	23642.5	1160.52	5.68	5.68	11.35	15721	658
24635.3	26191.7	636.717	12.03	12.03	24.07	3215	658
28376.7	27878.7	1142.16	21.05	21.05	42.11	1966	658
20304.7	30610.1	768.837	20.28	20.28	40.55	2390	658
31047	30801.7	750.477	31.27	31.27	62.55	1158	658
20331.1	32962.6	1027.1	11.37	11.37	22.75	7357	658
20967	36977	608.853	7.37	7.37	14.74	8221	658
36762.4	3047.5	589.542	7.11	7.11	14.22	7221	666
14589.8	5816.8	578.526	10.48	10.48	20.96	5739	666
26364.1	7962.1	561.03	8.15	8.15	16.30	7272	666
18513.8	10745	788.55	25.32	25.32	50.63	1358	666
24331.8	13232.9	659.526	24.14	24.14	48.28	1346	666
30763.3	14241.2	581.118	5.58	5.58	11.16	16548	666
23494.8	15156	607.686	27.60	27.60	55.20	1851	666
30503.2	14977.8	786.102	18.11	18.11	36.22	2216	666
27981.4	19272.1	660.174	5.84	5.84	11.68	13756	666
28514	23015.2	492.99	15.28	15.28	30.57	3655	666
16598.8	28209.4	962.358	22.33	22.33	44.65	2161	666
17151.4	28343.4	1024.78	13.16	13.16	26.33	4459	666
18847.3	29160.2	1179.01	20.89	20.89	41.78	2016	666
32381.3	29643.6	686.094	12.72	12.72	25.43	2533	666
23441.3	31976	585.006	6.55	6.55	13.09	7809	666
8547.9	33753.8	1167.99	44.65	44.65	89.30	1069	666
30313.8	34558.1	1051.71	5.60	5.60	11.21	13230	666
14425	36910.9	729.798	18.11	18.11	36.22	1443	666
39063.6	1278.5	751.96	13.00	13.00	26.00	3046	674
19582.2	2240.9	595.504	17.05	17.05	34.10	1861	674
19139.7	5949.7	711.496	19.15	19.15	38.29	1516	674
15800.3	7952.1	1197.5	11.19	11.19	22.37	3131	674
33888.7	25620.6	793.576	24.02	24.02	48.04	1544	674
22656	25741.7	542.368	8.95	8.95	17.90	8305	674
26344.5	26381.7	865.792	11.45	11.45	22.89	11874	674
38014.4	27316.8	563.104	14.37	14.37	28.73	2440	674
12742.1	27620.6	594.208	10.64	10.64	21.29	5203	674
10348	28214.1	1175.46	14.72	14.72	29.44	4760	674
8872.9	28648.6	1208.51	19.19	19.19	38.39	1805	674
20544.7	30624	690.76	19.26	19.26	38.53	2700	674
19620.2	33515.5	638.272	10.72	10.72	21.43	8068	674
17936.3	38988.4	695.944	21.01	21.01	42.01	1602	674
9604.9	40065	577.36	4.85	4.85	9.70	18283	674
39887.8	2392.8	670.154	11.02	11.02	22.04	4067	682
23750.7	7682.7	466.682	17.92	17.92	35.84	2507	682
30453.8	8235	761.882	6.52	6.52	13.05	13310	682
40731.7	10655.2	466.034	11.07	11.07	22.14	4747	682
27553.9	11729.9	692.186	10.31	10.31	20.63	3175	682
20001.7	12133.9	619.61	14.22	14.22	28.45	4083	682
22354.7	13164.8	831.65	11.61	11.61	23.22	6032	682
23158.9	21298.3	591.746	7.72	7.72	15.45	14453	682
19751.7	23255.2	625.442	11.42	11.42	22.84	5819	682
18641.5	26702.1	714.866	7.02	7.02	14.04	9514	682
11273.2	27573.4	1010.35	11.07	11.07	22.14	9119	682
17147.6	28311.2	497.138	8.78	8.78	17.57	10110	682
27049.3	28844.5	681.818	3.70	3.70	7.39	18333	682
32462.2	29610.9	1003.01	14.55	14.55	29.11	4641	682
28818.2	30536.7	1009.13	7.04	7.04	14.08	12074	682
31460	31526.3	545.738	20.02	20.02	40.03	2097	682
10211.2	32859.9	693.482	15.73	15.73	31.46	2702	682
24368.7	33746.6	600.818	7.54	7.54	15.07	11732	682
40712	1226.1	1055.77	22.89	22.89	45.78	2084	690
15776.7	7962.4	979.883	12.58	12.58	25.15	5099	690
12832.2	11371.2	674.819	9.84	9.84	19.69	4675	690
19108.1	12778.5	632.051	15.83	15.83	31.65	2614	690
34546.4	21786.3	648.899	19.81	19.81	39.61	1380	690
17642.7	22629.1	621.035	7.30	7.30	14.60	10273	690
32935.5	23295.8	874.619	10.06	10.06	20.11	5073	690
16826.6	25180	482.363	12.18	12.18	24.35	6161	690
25306	26749	683.243	3.58	3.58	7.16	27081	690
17115.2	28316.6	619.739	9.18	9.18	18.37	8444	690
19853.4	29036.6	645.659	14.86	14.86	29.72	3422	690
25054.5	30664.1	786.491	19.50	19.50	39.00	2219	690
24376.2	33766.7	647.603	6.45	6.45	12.91	10568	690
14662.4	5824.2	490.269	14.53	14.53	29.06	3147	698
16213.1	9008	1025.3	26.05	26.05	52.09	1817	698
32079.2	10935.6	774.381	4.22	4.22	8.43	17407	698
18092.5	12294.6	490.917	15.97	15.97	31.93	4394	698
11609.5	17339.8	682.077	22.70	22.70	45.40	1522	698
13024	19607.6	505.173	18.58	18.58	37.16	2558	698
40823.2	19931	800.085	16.96	16.96	33.91	1775	698
20998.8	20802.3	861.285	8.76	8.76	17.52	9602	698
30219.7	21366.3	682.077	5.51	5.51	11.02	10346	698
27689.9	26800.4	667.173	8.43	8.43	16.86	4730	698
10328	28118	844.149	12.83	12.83	25.67	4241	698
19883	29024.2	619.869	15.07	15.07	30.14	3117	698
29319.1	31614.5	673.005	11.09	11.09	22.18	4401	698
28333.6	32473.2	530.445	3.49	3.49	6.97	23788	698
20928.5	33357	1103.64	15.83	15.83	31.65	3392	698
8245.2	35679.1	580.341	15.35	15.35	30.71	4093	698
41249.7	35859.7	557.661	16.63	16.63	33.25	1840	698
28435.5	7483	736.577	4.33	4.33	8.67	15846	706
18393.1	10998.5	1007.08	9.11	9.11	18.23	11807	706
32082.7	10913.2	954.449	7.65	7.65	15.31	7487	706
15741.4	12307.2	1200.47	18.16	18.16	36.31	2637	706
6207.1	14240	570.761	25.06	25.06	50.11	1701	706
11638.8	17296.1	1035.23	22.37	22.37	44.74	2000	706
20866.3	24156.5	680.273	20.65	20.65	41.31	1978	706
16885.5	25190.9	480.689	8.20	8.20	16.39	12439	706
13429.5	26418.3	688.049	8.31	8.31	16.63	8926	706
29219.7	28814	768.401	11.78	11.78	23.55	5376	706
14463	32044.6	664.073	8.05	8.05	16.11	4439	706
26577.6	33035.1	1004.63	8.71	8.71	17.43	8939	706
31565.2	38384.2	1212.71	16.13	16.13	32.26	1917	706
38157.6	1100.5	965.638	17.24	17.24	34.48	2251	714
31373	2816.7	816.31	15.80	15.80	31.60	2167	714
13682.2	6709.9	1170.05	17.43	17.43	34.85	1867	714
33120	7840	1090.49	15.17	15.17	30.33	3052	714
27553.8	11725	645.454	3.82	3.82	7.63	23694	714
22452.3	12901.6	1178.61	19.71	19.71	39.42	2223	714
17087.9	20606.2	635.086	13.09	13.09	26.19	4965	714
21549.4	25733.5	985.222	7.54	7.54	15.07	18045	714
23609.4	26752.7	769.798	9.09	9.09	18.18	9658	714
26124.1	27494	590.374	11.87	11.87	23.74	5336	714
10322.5	28094.7	952.174	13.00	13.00	26.00	6583	714
20396.8	30720.8	862.822	27.72	27.72	55.44	1994	714
26520.7	31949.2	587.134	8.67	8.67	17.33	8673	714
20968.4	33300.5	763.678	10.88	10.88	21.76	6219	714
38888	618.5	718.203	13.45	13.45	26.89	4001	722
39855.1	2385.8	640.443	15.97	15.97	31.93	1665	722
19113.2	6089.5	1115.14	32.08	32.08	64.15	1274	722
33054.2	7701.1	696.819	13.54	13.54	27.08	2684	722
15736.8	7958.7	622.299	12.88	12.88	25.76	3633	722
30739	10156.1	908.283	4.71	4.71	9.42	21109	722
37034.3	11955.6	644.979	18.89	18.89	37.77	1473	722
24406.8	16802.3	780.987	6.69	6.69	13.38	11702	722
30499.1	19879.7	686.451	11.82	11.82	23.64	3187	722
10290.9	28214.1	555.555	18.98	18.98	37.96	3315	722
14694.1	33945	1064.95	15.45	15.45	30.90	4648	722
8253.2	35656.7	514.083	12.88	12.88	25.76	5265	722
29396.3	36354.4	503.067	7.87	7.87	15.73	6950	722
35218.9	36793.9	1194.7	9.18	9.18	18.37	4008	722
38310.8	37283.6	621.651	12.29	12.29	24.59	3072	722
1888.2	38322.8	622.947	17.12	17.12	34.24	1609	722
27783.3	5618.6	694.399	11.80	11.80	23.60	3529	730
31278.2	8039.2	707.359	3.51	3.51	7.02	20600	730
21625.5	23140.5	826.447	13.94	13.94	27.88	4122	730
12742.7	27071.8	557.023	6.95	6.95	13.89	14821	730
[truncated: 130,837 more rows]
