# Supplementary material for: Super-resolution analysis of PACSIN2 and EHD2 at caveolae
Source: PLoS One. 2022 Jul 14;17(7):e0271003. doi: 10.1371/journal.pone.0271003 (PMC9282494; doi:10.1371/journal.pone.0271003)
Supplement: S2 Data — (ZIP) [file pone.0271003.s004.zip › cav1-endp2-no-001-R_Cy3-Alexa647_84K_TS3D.3dlp]

33145.3	4790.9	649.368	9.00	9.00	17.99	9296	6
16905.8	5850.9	806.904	13.82	13.82	27.65	4799	6
25355.3	6292.9	586.512	11.49	11.49	22.98	6397	6
16180.6	6234.2	521.064	11.59	11.59	23.17	6182	6
28421.6	7599.5	507.456	11.45	11.45	22.89	9228	6
31264.1	8191.3	798.336	7.49	7.49	14.98	18707	6
16403.2	8974.8	1032.12	13.09	13.09	26.19	7338	6
29581.7	9057.9	727.344	11.94	11.94	23.88	6747	6
38817.7	9423.9	677.232	12.13	12.13	24.26	4531	6
39404.9	10249.4	605.304	19.29	19.29	38.57	2059	6
19983.7	10460.5	687.6	11.73	11.73	23.46	3972	6
26999.4	10539.4	486.72	8.69	8.69	17.38	27930	6
7436.7	10651.5	618.912	14.95	14.95	29.91	3540	6
37673.1	11459.3	708.336	10.81	10.81	21.62	5418	6
2990.9	15800	477	25.67	25.67	51.34	2143	6
7042	15632	648.072	27.32	27.32	54.64	1355	6
25466.4	16592	553.464	14.84	14.84	29.67	8811	6
31606.9	16680.7	578.088	15.68	15.68	31.37	6912	6
15629.7	17284.9	659.088	13.28	13.28	26.56	3918	6
10789.7	19058	486.72	10.08	10.08	20.16	10405	6
21738.3	20044.9	555.408	7.63	7.63	15.26	15139	6
23966.3	20036.1	473.76	8.76	8.76	17.52	17037	6
29312	20135.5	491.904	9.26	9.26	18.51	16197	6
11199.1	20577	745.704	20.37	20.37	40.74	3296	6
33000.5	23115.7	753.048	11.49	11.49	22.98	17574	6
17777.1	23349.9	1110.46	13.35	13.35	26.71	6147	6
13937.6	23757.3	486.72	17.12	17.12	34.24	4172	6
27259.1	24062.2	677.88	5.86	5.86	11.73	23025	6
34850.3	24805.7	757.944	5.72	5.72	11.45	26449	6
28684.7	25476.8	566.424	5.65	5.65	11.30	27444	6
21727.7	25967.4	1040.69	9.40	9.40	18.79	14490	6
19535.4	26219.2	608.544	19.48	19.48	38.95	4296	6
11902.3	26634.8	681.12	19.10	19.10	38.20	3090	6
19031.3	27017	753.048	14.86	14.86	29.72	5911	6
29949.5	26962.7	940.32	18.20	18.20	36.41	6550	6
33324.9	28824.6	515.232	20.06	20.06	40.13	8228	6
37441	28751.9	727.344	12.39	12.39	24.77	5853	6
20115.2	29193.6	467.928	7.47	7.47	14.93	14162	6
20698.4	30018.3	968.472	14.72	14.72	29.44	6937	6
37430.9	30132.6	1066.39	10.22	10.22	20.44	9752	6
26910.3	31753.8	697.32	7.82	7.82	15.64	16719	6
19862.4	32172.7	980.712	28.21	28.21	56.43	3687	6
24661.4	32088.5	587.808	11.56	11.56	23.13	9028	6
28831.6	32353.9	861.984	28.14	28.14	56.28	4235	6
24873.8	32570.9	742.032	15.10	15.10	30.19	6242	6
24019.9	34466.4	1122.7	13.87	13.87	27.74	7874	6
36400.6	34792.9	881.568	11.35	11.35	22.70	5631	6
39487.7	35424.9	480.888	6.57	6.57	13.14	11115	6
16675.8	36683.2	928.08	19.41	19.41	38.81	2955	6
29628.3	37554.6	901.152	31.46	31.46	62.93	3812	6
15484.6	38344.2	588.456	19.31	19.31	38.62	2481	6
30211.8	1436.2	860.76	18.84	18.84	37.68	2113	14
11673.5	3555.8	765.288	17.87	17.87	35.75	2118	14
38838.2	4728.4	609.84	15.59	15.59	31.18	4013	14
37750.8	5587.4	633.168	15.10	15.10	30.19	4044	14
26665.8	6722	541.152	14.22	14.22	28.45	7024	14
31196.8	7325.4	815.472	11.02	11.02	22.04	6833	14
12561.5	8084	642.888	18.96	18.96	37.92	1646	14
18155	8371.8	832.608	18.11	18.11	36.22	2549	14
18565.3	10299.7	1170.43	9.23	9.23	18.46	8406	14
36291	13162.9	515.88	7.39	7.39	14.79	15290	14
11521.3	14333.4	668.16	26.09	26.09	52.19	2694	14
30875.1	15268.1	556.056	12.91	12.91	25.81	8467	14
4603.6	18785.6	874.224	21.22	21.22	42.44	2178	14
28885.2	18933.3	657.792	31.11	31.11	62.22	3078	14
28017.9	19413.2	936.648	8.95	8.95	17.90	17479	14
5527.7	21415.4	576.792	8.45	8.45	16.91	9854	14
37614.9	22242.3	1034.57	8.55	8.55	17.10	11913	14
17340.3	22842.1	526.896	12.34	12.34	24.68	9234	14
32946.6	23109.3	1001.52	10.95	10.95	21.90	13029	14
27826.5	23652.3	1057.82	7.14	7.14	14.27	19511	14
30580.2	23917.7	973.368	22.07	22.07	44.13	4825	14
14792.7	23945.3	884.016	17.22	17.22	34.43	4415	14
37065.4	24681.6	539.856	15.92	15.92	31.84	3639	14
6310.1	25723.6	577.44	20.56	20.56	41.12	2289	14
12831.8	26601.8	819.144	15.57	15.57	31.13	3576	14
13330.6	26815.2	903.6	15.05	15.05	30.10	5227	14
17525.6	26923.3	861.984	10.03	10.03	20.06	11871	14
35200.8	29628.2	853.416	6.01	6.01	12.01	20909	14
28602.2	30196.4	1165.54	8.71	8.71	17.43	13615	14
29284.2	32955.6	930.528	12.79	12.79	25.58	5989	14
24037.4	34469.4	710.28	8.24	8.24	16.48	19239	14
26113.6	34428.4	874.224	15.45	15.45	30.90	8207	14
31040.4	36757.9	504.864	15.64	15.64	31.27	7090	14
26831.7	36882.6	594.288	33.70	33.70	67.40	2289	14
15744.3	37124.1	629.28	6.24	6.24	12.48	17083	14
29713.5	38366.9	799.56	24.33	24.33	48.65	2052	14
13903.5	38988	609.84	16.20	16.20	32.40	2953	14
23430.4	40240.9	1121.47	23.06	23.06	46.11	2831	14
22841.4	1095.4	480.24	15.61	15.61	31.23	2602	22
29557.2	2476.4	714.816	7.06	7.06	14.13	17281	22
21920.9	2756.3	1179	19.26	19.26	38.53	1787	22
34274.5	3517.3	849.744	9.09	9.09	18.18	6364	22
28220.5	9189.4	495.792	22.61	22.61	45.22	4185	22
36866.1	11608	664.92	5.60	5.60	11.21	17969	22
33255.8	13062.5	694.728	50.49	50.49	100.98	1051	22
6751.8	13223.4	650.664	22.18	22.18	44.37	1688	22
37533.7	13695.5	651.312	6.78	6.78	13.56	10618	22
11667.5	16746.8	1183.9	25.53	25.53	51.06	1621	22
37095.3	17311.4	1045.58	10.50	10.50	21.01	8307	22
10917.5	19003.9	1028.45	19.12	19.12	38.25	3298	22
29601.7	19464.8	493.2	18.32	18.32	36.64	8267	22
9859.7	19697.8	706.392	15.38	15.38	30.76	3612	22
21991	19644	667.512	5.75	5.75	11.49	19018	22
16398.8	22660	762.84	5.30	5.30	10.60	27707	22
17793.4	23547.7	638.352	9.82	9.82	19.64	8886	22
15903.7	25345	1182.67	13.42	13.42	26.85	5546	22
22803.5	27184.6	1207.15	24.07	24.07	48.14	3471	22
18040.4	27949.1	852.192	10.83	10.83	21.67	6352	22
21632.7	27884.9	549.576	6.41	6.41	12.81	25644	22
21142.3	29815.6	630.576	8.53	8.53	17.05	13463	22
35167.3	31290.2	482.184	14.58	14.58	29.15	4942	22
26304.4	31515.5	810.576	9.70	9.70	19.41	10812	22
5908.7	32431.1	1128.82	21.03	21.03	42.06	1887	22
26663.1	32802.8	554.76	7.35	7.35	14.70	19829	22
12004.8	35181	821.592	19.76	19.76	39.52	2404	22
27958	35073.7	1130.04	12.55	12.55	25.10	7614	22
34262.9	35338.9	731.016	9.47	9.47	18.93	5953	22
10771.1	36118.4	631.872	17.90	17.90	35.80	2788	22
28028.6	36101.8	618.912	7.82	7.82	15.64	12139	22
24220	36647.8	708.984	42.70	42.70	85.39	1430	22
29409.5	37886.6	1035.79	28.59	28.59	57.18	2493	22
27418.7	39947.7	591.696	29.37	29.37	58.73	2893	22
38163.7	972.8	977.04	14.51	14.51	29.01	7401	30
41186.7	1183.6	633.816	56.87	56.87	113.75	1538	30
19315.8	5650.7	574.2	15.02	15.02	30.05	4133	30
13682.4	6691.6	680.472	16.13	16.13	32.26	2808	30
17250.2	6910.9	792.216	8.29	8.29	16.58	10679	30
36231.9	7144.8	728.568	6.22	6.22	12.43	13397	30
2557.4	8069.2	707.688	14.20	14.20	28.40	1908	30
38352.7	8420.4	1022.33	7.14	7.14	14.27	12796	30
17470.6	9650.9	744.48	16.32	16.32	32.64	3582	30
26925.7	10706.9	806.904	13.07	13.07	26.14	10796	30
12777.9	11417.8	670.752	22.33	22.33	44.65	1875	30
38211.6	12097.8	866.88	10.60	10.60	21.20	5081	30
31247.5	12200.2	1026	9.09	9.09	18.18	13246	30
26206.1	12817.4	728.568	15.00	15.00	30.00	5635	30
24388.5	13554.6	1202.26	9.18	9.18	18.37	8885	30
9209.7	13806.5	502.272	17.07	17.07	34.15	4379	30
37507.2	13718.9	686.952	7.98	7.98	15.97	6819	30
29842.1	15618.5	1037.02	13.61	13.61	27.22	8439	30
31742.7	16230.2	943.992	11.63	11.63	23.27	11501	30
24448.8	16878	504.864	8.67	8.67	17.33	16969	30
12722.7	17171	644.184	12.41	12.41	24.82	3704	30
23648.9	19251.3	561.888	9.91	9.91	19.83	13446	30
26884.9	20398.5	471.168	27.77	27.77	55.53	3958	30
21738.3	21257.8	695.376	8.85	8.85	17.71	13428	30
11264.1	23232.5	770.184	10.50	10.50	21.01	5830	30
21741.6	24004.1	525.6	10.88	10.88	21.76	14261	30
21119.8	25299.2	648.72	8.74	8.74	17.47	12348	30
33692.3	25401	1052.93	23.01	23.01	46.02	7162	30
37147.1	25722	876.672	40.46	40.46	80.92	1395	30
29926.9	26427.6	1159.42	7.06	7.06	14.13	27231	30
8106.9	26531.7	533.376	21.64	21.64	43.28	3089	30
9597	27290.5	662.328	16.18	16.18	32.36	3012	30
31059.3	29268.6	804.456	23.48	23.48	46.96	3701	30
13994.9	29251.3	597.528	13.89	13.89	27.79	7038	30
22118.3	30061.2	1198.58	6.24	6.24	12.48	23638	30
35766.4	32029.2	740.808	23.86	23.86	47.71	1677	30
27819.5	35300.7	963.576	15.66	15.66	31.32	7644	30
8285.1	35737	1134.94	21.83	21.83	43.66	2097	30
15536.3	3272.1	975.816	19.10	19.10	38.20	2051	38
35239.9	3871.6	1153.3	8.97	8.97	17.95	10254	38
21661.7	5543.1	1175.33	27.46	27.46	54.92	1546	38
39437.1	6664.8	805.68	21.90	21.90	43.80	1774	38
31250.5	8296	652.608	6.03	6.03	12.06	21597	38
28136.5	9487.8	632.52	8.57	8.57	17.14	12098	38
7435.9	10616.5	822.816	18.13	18.13	36.27	3158	38
29986.1	12279	956.232	11.42	11.42	22.84	8568	38
38228.6	12846.4	977.04	7.11	7.11	14.22	12894	38
19312.1	15781.6	645.48	8.62	8.62	17.24	12133	38
16396.4	21650.8	797.112	14.25	14.25	28.50	9286	38
22580.5	22042.6	651.312	8.90	8.90	17.80	17797	38
40922.9	23293.5	671.4	9.14	9.14	18.27	4475	38
19498.7	23795.8	978.264	7.77	7.77	15.54	13405	38
23212	25289	1061.5	20.82	20.82	41.64	6396	38
23978.8	26755.4	1017.43	16.39	16.39	32.78	8201	38
21234.7	26772.5	561.24	6.66	6.66	13.33	29477	38
22829.7	28817.1	749.376	23.46	23.46	46.91	3544	38
10314.8	29307.9	1016.21	13.99	13.99	27.98	7732	38
36889	30314.6	968.472	9.28	9.28	18.56	8195	38
29342	31593.9	644.184	8.05	8.05	16.11	19453	38
22319.6	32115	697.32	8.34	8.34	16.67	10489	38
37259.4	32501.2	1066.39	8.81	8.81	17.62	9002	38
33559.4	32987	958.68	9.66	9.66	19.31	11031	38
17540.4	33430.2	705.744	14.32	14.32	28.64	5459	38
10472.9	33679.1	992.952	10.50	10.50	21.01	9253	38
26006.9	33884.5	1067.62	13.49	13.49	26.99	15689	38
34120.7	35782	474.408	8.69	8.69	17.38	9133	38
9486.2	35904.2	1001.52	16.18	16.18	32.36	3482	38
36353.5	35731.9	595.584	5.04	5.04	10.08	18707	38
11678	36087.1	1160.64	14.53	14.53	29.06	3079	38
25358.4	37374.4	1051.7	49.97	49.97	99.95	1989	38
35275.5	2880.6	682.416	10.57	10.57	21.15	4186	46
15496.4	4502.9	690.192	16.79	16.79	33.58	1689	46
34830.5	4527.7	677.88	6.66	6.66	13.33	11639	46
16845.5	5789.6	707.688	21.48	21.48	42.96	1662	46
29115.3	7861.4	813.024	20.79	20.79	41.59	3437	46
16154.2	8398.6	778.752	23.64	23.64	47.29	1899	46
17949.3	11569.6	1185.12	21.64	21.64	43.28	2798	46
23762.5	11893.1	1022.33	11.61	11.61	23.22	12111	46
3758.1	12461.3	617.616	24.92	24.92	49.83	1750	46
38760.7	14710.9	582.624	11.47	11.47	22.94	3754	46
41154.4	15910.4	940.32	8.57	8.57	17.14	10486	46
1832.7	16779.8	585.216	21.29	21.29	42.58	2160	46
8588.7	17008.6	1035.79	24.49	24.49	48.98	2322	46
17461.6	17806.8	1044.36	12.06	12.06	24.12	6947	46
7122.8	18105.2	627.984	12.69	12.69	25.39	5588	46
38499.7	18236.3	1057.82	9.66	9.66	19.31	11005	46
6391.6	18334.7	777.528	19.12	19.12	38.25	1659	46
14131.6	19146	1191.24	14.32	14.32	28.64	3422	46
34609.4	19268.7	888.912	8.38	8.38	16.77	10891	46
12753	21173.7	1199.81	16.39	16.39	32.78	3128	46
35741.4	21226.2	582.624	23.95	23.95	47.90	2698	46
22187.7	21637.3	583.272	15.57	15.57	31.13	5762	46
11467.1	21840.6	893.808	16.74	16.74	33.49	3225	46
27844.4	23628.3	1054.15	6.81	6.81	13.61	22237	46
21776.4	24003.2	628.632	20.02	20.02	40.03	3562	46
12462	24797.8	489.312	10.88	10.88	21.76	11812	46
35088.8	25248.8	839.952	45.90	45.90	91.80	1832	46
15835.4	25721.5	1028.45	11.35	11.35	22.70	12326	46
18998.8	25782.7	662.976	5.02	5.02	10.03	22745	46
4683.2	27335.9	686.952	14.44	14.44	28.87	3881	46
15595.9	27406.5	757.944	22.02	22.02	44.04	2133	46
6288.4	27325.7	1045.58	19.19	19.19	38.39	4246	46
15852.2	28661	466.632	11.61	11.61	23.22	6502	46
29585.5	28814.7	657.792	6.52	6.52	13.05	17478	46
25435.9	30063.3	924.408	10.81	10.81	21.62	15223	46
32977.7	30231.8	850.968	9.63	9.63	19.26	14291	46
3286.3	31233.8	683.064	20.91	20.91	41.82	1514	46
25718	32289.9	790.992	6.43	6.43	12.86	19809	46
20393.6	32411.5	1032.12	14.37	14.37	28.73	7494	46
39408.9	32609.9	464.04	6.33	6.33	12.67	15326	46
40870.6	32871.4	585.216	5.35	5.35	10.69	14880	46
37188.5	33092.8	691.488	10.62	10.62	21.24	3456	46
16427.3	33203.9	708.336	24.16	24.16	48.32	1527	46
20972.8	33317	1192.46	22.25	22.25	44.51	3362	46
34222.3	35312	655.848	20.68	20.68	41.35	2116	46
36337.8	35754.6	592.992	8.55	8.55	17.10	8024	46
26011.6	38443.7	924.408	33.77	33.77	67.54	2421	46
13853.9	38768.5	831.384	6.36	6.36	12.72	18858	46
8166.6	2367.4	467.928	10.86	10.86	21.71	6471	54
32154	3147.7	494.496	13.75	13.75	27.51	4089	54
29191.2	3223.8	945.216	21.05	21.05	42.11	3533	54
30019.6	4399.1	716.76	5.68	5.68	11.35	20086	54
17169.8	4766.3	536.616	14.62	14.62	29.25	5286	54
16818.1	5835.1	487.368	19.41	19.41	38.81	2958	54
33707.2	7338.7	744.48	9.56	9.56	19.12	10542	54
17759.3	7728.8	537.264	11.45	11.45	22.89	6364	54
33169.6	8884.9	661.032	17.57	17.57	35.14	3887	54
34821.8	11383	1172.88	10.60	10.60	21.20	10974	54
29364.8	11825.6	494.496	8.50	8.50	17.00	18252	54
21702.4	12587.4	724.896	39.49	39.49	78.99	1336	54
6524.5	13149.6	488.664	16.23	16.23	32.45	4114	54
11488.8	14649.7	896.256	13.59	13.59	27.18	6267	54
19692.4	14437.7	793.44	11.80	11.80	23.60	8473	54
15756.4	14973.1	1027.22	23.03	23.03	46.06	2542	54
34588.6	15355.6	789.768	10.48	10.48	20.96	5275	54
20452.8	17079.5	577.44	7.84	7.84	15.68	15730	54
3647.8	17154.1	666.216	16.89	16.89	33.77	2660	54
29726	19132.6	720	28.75	28.75	57.51	2739	54
5506.9	19359.9	484.776	17.62	17.62	35.23	2816	54
27992.1	19231.5	1067.62	13.31	13.31	26.61	8171	54
31613.8	19971.5	1060.27	26.33	26.33	52.66	3736	54
28841.6	20342.7	1138.61	34.41	34.41	68.81	2762	54
17053.3	20691	718.056	11.56	11.56	23.13	7196	54
21790.4	21240.1	508.752	13.26	13.26	26.52	7442	54
17966.3	21581.8	912.168	21.05	21.05	42.11	4046	54
40692.3	22922.4	839.952	3.91	3.91	7.82	26087	54
20580.9	23986.2	679.176	6.24	6.24	12.48	18501	54
21265.9	24419.7	670.752	11.99	11.99	23.97	8412	54
19983.8	26096.1	718.056	9.18	9.18	18.37	15097	54
35266.4	26119	1041.91	26.52	26.52	53.03	4465	54
32314.6	27290.5	651.312	23.69	23.69	47.38	4355	54
15588.7	27732.9	647.424	13.14	13.14	26.28	7636	54
16942.9	27988.1	668.808	11.82	11.82	23.64	8426	54
11356.4	28320.2	779.976	17.05	17.05	34.10	2639	54
20227.7	28333.4	497.736	5.28	5.28	10.55	23444	54
17645.6	28696.3	1204.7	16.08	16.08	32.17	3683	54
21083.7	29658.3	704.448	5.89	5.89	11.78	25259	54
33008.6	30230.5	541.8	15.80	15.80	31.60	6691	54
27747	31704.3	782.424	23.34	23.34	46.68	4317	54
20370.7	32356.4	689.544	9.42	9.42	18.84	13829	54
27116.2	32170.3	621.504	10.24	10.24	20.49	18013	54
37968.3	34901.5	484.776	7.68	7.68	15.35	7009	54
9934.5	35188.9	523.656	15.59	15.59	31.18	3363	54
13578.7	37330.5	910.944	24.19	24.19	48.37	2029	54
34066.5	38050.4	602.712	7.82	7.82	15.64	8297	54
40809.7	1078.4	1186.34	35.70	35.70	71.40	2044	62
8135.6	2348.1	493.2	11.02	11.02	22.04	5183	62
39086.9	6234.3	594.288	9.61	9.61	19.22	7130	62
39181	7174.5	648.72	8.60	8.60	17.19	4990	62
13845.8	10544.9	837.504	22.94	22.94	45.88	1804	62
29980.2	10870.9	633.816	26.40	26.40	52.80	2484	62
35798.4	11264.9	470.52	5.70	5.70	11.40	18645	62
20238	13303.8	703.8	13.12	13.12	26.23	7227	62
27355.3	13332.6	598.176	9.49	9.49	18.98	12901	62
26654.2	14159.6	635.76	11.35	11.35	22.70	7614	62
38101	14157.1	1038.24	13.85	13.85	27.69	3190	62
38706.6	14725.6	594.936	6.52	6.52	13.05	9828	62
36353.8	15776.9	724.896	4.38	4.38	8.76	17801	62
7555.3	16516.6	802.008	17.43	17.43	34.85	2168	62
8615.8	16855.7	683.064	17.36	17.36	34.71	2686	62
26099.6	16815.8	757.944	45.66	45.66	91.33	1478	62
13546.9	16859.7	1177.78	13.42	13.42	26.85	6266	62
39310.9	18190.1	712.224	14.74	14.74	29.48	2975	62
33626.5	19720.2	830.16	10.20	10.20	20.39	6494	62
32150.9	20385.6	1074.96	14.79	14.79	29.58	5536	62
22414.2	20638	808.128	38.15	38.15	76.30	1820	62
19360.6	21523.6	809.352	26.42	26.42	52.85	2550	62
10505.4	22375.6	486.072	7.04	7.04	14.08	21348	62
33479.9	24241.4	621.504	7.58	7.58	15.17	19801	62
33869.5	24934.7	486.72	12.67	12.67	25.34	16487	62
21734.6	26138.3	486.72	7.23	7.23	14.46	23950	62
6524.9	27897.8	465.336	12.98	12.98	25.95	8242	62
21610	27933.3	1067.62	12.88	12.88	25.76	8697	62
20014.9	29148.3	487.368	6.76	6.76	13.52	16185	62
14401.6	32060.7	795.888	4.83	4.83	9.66	23231	62
24374.7	33770.4	634.464	7.91	7.91	15.83	13968	62
25546.5	35861.1	748.152	28.66	28.66	57.32	2424	62
24030	36579.8	680.472	7.06	7.06	14.13	21366	62
26796.8	36924.2	728.568	17.69	17.69	35.37	3733	62
13941	39469.8	682.416	24.73	24.73	49.45	1618	62
21770.6	2872.6	719.352	21.22	21.22	42.44	1907	70
26381.6	4184.6	1204.7	17.00	17.00	34.01	2340	70
30909.7	5249.6	929.304	10.46	10.46	20.91	7416	70
14676.3	5920.6	561.24	5.30	5.30	10.60	23323	70
20733.4	6566.3	633.816	23.71	23.71	47.43	1697	70
18645.3	8554.9	776.304	9.11	9.11	18.23	9674	70
33173.9	8775.1	473.76	7.39	7.39	14.79	22687	70
17466.6	9673.9	1182.67	17.59	17.59	35.18	2549	70
7363.9	10589.7	480.24	32.71	32.71	65.42	1796	70
17020.8	10494.5	670.104	17.97	17.97	35.94	2090	70
19493.9	11946.7	576.792	18.56	18.56	37.11	3876	70
20756.2	12528	929.304	42.53	42.53	85.06	1918	70
11094.3	17329.2	760.392	23.10	23.10	46.21	1684	70
34044.9	17507.7	528.84	10.60	10.60	21.20	9667	70
7740.5	18692	692.136	23.34	23.34	46.68	1492	70
29708	19093.5	475.704	9.00	9.00	17.99	9663	70
27670.6	19901.9	1120.25	15.68	15.68	31.37	4895	70
40870.7	19858.9	828.936	15.00	15.00	30.00	3713	70
14438.7	22450.8	800.784	10.93	10.93	21.85	6867	70
13507.3	25314.4	486.72	7.11	7.11	14.22	24946	70
5124.4	25943.5	1017.43	16.56	16.56	33.11	6109	70
41177.2	25858.1	626.688	7.04	7.04	14.08	5470	70
32030.5	26853.9	581.976	16.27	16.27	32.55	6130	70
38815.2	27318.8	481.536	6.03	6.03	12.06	12672	70
36426.5	27933.8	657.144	21.31	21.31	42.63	2547	70
17615	29363.3	534.024	14.93	14.93	29.86	8713	70
6619.8	29738.2	1010.09	14.72	14.72	29.44	4652	70
25448.8	31094.7	585.864	7.39	7.39	14.79	11151	70
22259.2	32129.3	580.68	7.28	7.28	14.55	15245	70
943.6	32480	626.04	21.41	21.41	42.81	1571	70
33847.9	32501.2	1166.76	18.42	18.42	36.83	3003	70
19701.5	32486.9	787.32	19.62	19.62	39.23	3383	70
8163.3	35650.1	556.056	23.06	23.06	46.11	1938	70
36338.3	35752.9	483.48	7.63	7.63	15.26	9151	70
10688.6	39040.9	517.176	15.07	15.07	30.14	4204	70
16355.6	39049.4	489.96	7.63	7.63	15.26	10343	70
26114.5	40166.5	1090.87	36.08	36.08	72.16	2110	70
39838.2	1054.9	757.944	29.34	29.34	58.69	1963	78
37176.7	1813.7	1125.14	27.55	27.55	55.11	1866	78
15689.1	6818.1	686.304	19.57	19.57	39.14	1817	78
33621.3	9149.4	1207.15	14.13	14.13	28.26	3084	78
29727.3	9174.9	1171.66	20.16	20.16	40.32	3045	78
20154.8	9506.6	1188.79	19.26	19.26	38.53	2291	78
31956.6	10273.4	499.032	8.48	8.48	16.96	12680	78
11767.6	10915.6	1072.51	21.78	21.78	43.57	1991	78
35100.8	10898.7	742.032	8.55	8.55	17.10	5820	78
15934.9	11704.6	1090.87	8.17	8.17	16.34	13979	78
38698	11743.3	550.224	6.85	6.85	13.71	14598	78
23638.4	12841.2	585.864	8.83	8.83	17.66	10457	78
17389.7	13761.5	670.752	8.67	8.67	17.33	10980	78
1334.1	18156.2	477.648	16.67	16.67	33.35	4170	78
26930.1	19537.7	664.272	24.87	24.87	49.74	2469	78
5487.8	21451.8	902.376	15.87	15.87	31.75	4149	78
16326.6	22790.3	659.088	9.40	9.40	18.79	5539	78
9102.4	24257.7	620.856	17.45	17.45	34.90	2911	78
33424.6	24145.2	984.384	6.33	6.33	12.67	26871	78
5262.9	25770.4	990.504	19.43	19.43	38.86	4364	78
21196.4	27000.5	556.704	13.82	13.82	27.65	5580	78
20325.5	27431.3	677.232	6.66	6.66	13.33	20823	78
12707	27615.3	613.08	10.83	10.83	21.67	7520	78
22644	27886.1	1052.93	8.03	8.03	16.06	12953	78
11535.7	28154.1	600.12	28.40	28.40	56.80	1923	78
33349.5	28386.8	1049.26	11.16	11.16	22.33	9800	78
3404.7	28446.4	596.232	23.90	23.90	47.81	1762	78
28991	28885.5	594.936	17.00	17.00	34.01	3584	78
33319.6	29391.4	961.128	9.77	9.77	19.55	12667	78
3519.6	30077.6	583.92	17.47	17.47	34.95	3443	78
30757.1	30194.5	589.104	23.06	23.06	46.11	2395	78
27455	30721.7	635.112	13.09	13.09	26.19	5034	78
19238.3	30830.3	578.736	11.87	11.87	23.74	10376	78
34705.4	31794.6	912.168	21.43	21.43	42.86	2713	78
28388.5	32124.3	1051.7	9.63	9.63	19.26	9236	78
29094.4	34168.5	968.472	9.54	9.54	19.08	12984	78
39458.4	34059.7	543.744	6.83	6.83	13.66	10348	78
30323.2	34586.4	1132.49	8.48	8.48	16.96	7544	78
37937.1	34936.2	515.88	8.03	8.03	16.06	8041	78
6734.5	39026.6	1203.48	20.87	20.87	41.73	1233	78
29722.5	39530.4	832.608	7.87	7.87	15.73	6673	78
37951.2	1637.8	811.8	13.40	13.40	26.80	5365	86
28584.3	2423.8	1152.07	11.61	11.61	23.22	6071	86
30086.4	4321.8	742.032	7.89	7.89	15.78	8514	86
30845.5	5237.6	745.704	15.75	15.75	31.51	3766	86
37690.3	5574.7	709.632	13.73	13.73	27.46	2186	86
33337.8	6705.2	644.184	24.44	24.44	48.89	1733	86
17237.4	6930.6	613.728	11.00	11.00	22.00	5079	86
38684.7	7135.3	636.408	18.30	18.30	36.60	1747	86
26600.9	7872.2	995.4	13.61	13.61	27.22	6513	86
30714.7	8347	526.248	13.19	13.19	26.38	6460	86
35539.9	8791.7	1038.24	6.69	6.69	13.38	12611	86
8434.1	10443	1019.88	18.68	18.68	37.35	2992	86
32763.5	11775.1	762.84	26.75	26.75	53.51	1533	86
24313.7	12650.1	1050.48	15.78	15.78	31.56	6248	86
26090.3	12775.7	1046.81	14.77	14.77	29.53	13985	86
13062.9	16172	1193.69	11.09	11.09	22.18	7848	86
13689.5	15955.7	814.248	14.72	14.72	29.44	4444	86
20420.7	17100	643.536	6.19	6.19	12.39	19975	86
13220.3	20401.8	641.592	15.85	15.85	31.70	3331	86
11875.2	21924.4	607.248	16.20	16.20	32.40	2771	86
30547.9	22722.2	836.28	8.57	8.57	17.14	9061	86
27249.1	24109.4	989.28	25.60	25.60	51.20	3482	86
8499.5	27075.8	591.048	9.58	9.58	19.17	8773	86
38831.2	27306.5	584.568	4.07	4.07	8.15	22155	86
860	28112.9	937.872	23.15	23.15	46.30	1857	86
29985	28415.5	953.784	23.08	23.08	46.16	2919	86
19850.4	28972.1	871.776	14.34	14.34	28.68	4349	86
27906.8	29527.1	1208.38	9.18	9.18	18.37	5841	86
33016.3	30284.5	616.968	10.50	10.50	21.01	6001	86
36326.2	30588.6	738.36	11.56	11.56	23.13	2958	86
39652.6	31172.3	1123.92	14.25	14.25	28.50	2710	86
782.6	31664	642.24	12.60	12.60	25.20	4208	86
24543.7	32162.3	1095.77	13.97	13.97	27.93	5928	86
19719.4	33514.5	616.968	32.48	32.48	64.95	1662	86
31534.6	33927.7	861.984	15.17	15.17	30.33	3264	86
36379.6	35673.6	1022.33	10.64	10.64	21.29	4624	86
35065.1	35931	615.024	7.16	7.16	14.32	8231	86
17572.7	37760.1	740.808	27.29	27.29	54.59	1367	86
3336.7	39084	655.2	16.74	16.74	33.49	1629	86
28064.5	1221.8	737.136	16.58	16.58	33.16	1934	94
14768.7	4522.4	1204.7	19.24	19.24	38.48	1608	94
28640.6	6809.3	635.112	13.28	13.28	26.56	5054	94
20247	7176.3	721.224	24.85	24.85	49.69	1376	94
17744.5	7746.8	493.2	9.44	9.44	18.89	10830	94
33153.3	8914.4	781.2	20.61	20.61	41.21	2542	94
18703.6	9907	583.272	11.30	11.30	22.61	7603	94
35168.3	10273.7	1182.67	10.53	10.53	21.05	4824	94
24142.7	11257.6	714.168	38.41	38.41	76.82	1564	94
30138.7	11236.6	608.544	6.74	6.74	13.47	14251	94
31538.9	12108.1	534.024	8.69	8.69	17.38	8172	94
10536.6	13209.4	1165.54	15.17	15.17	30.33	4563	94
22396.5	13202	1022.33	7.72	7.72	15.45	21648	94
25984.9	13468.5	1170.43	14.70	14.70	29.39	8761	94
17412.1	13769.2	664.272	13.24	13.24	26.47	4571	94
22948.1	17475.7	626.04	9.11	9.11	18.23	14643	94
14114	19156.8	679.176	12.36	12.36	24.73	4474	94
25292.6	20899.6	723.672	7.87	7.87	15.73	11583	94
32506.4	22120.7	746.928	40.29	40.29	80.59	1164	94
36046.1	23854.6	696.024	7.87	7.87	15.73	6987	94
16949.4	25149.1	563.184	8.76	8.76	17.52	8512	94
26526.1	25139.3	1204.7	7.37	7.37	14.74	12592	94
5320.1	25618.5	482.184	11.96	11.96	23.93	7364	94
14896.6	26952.8	585.216	10.81	10.81	21.62	8081	94
6284.9	27415.8	718.056	24.21	24.21	48.42	1687	94
28387.9	27955.7	508.752	43.52	43.52	87.04	1861	94
33637.1	27789.8	897.48	10.34	10.34	20.68	10430	94
23658.7	29300	561.888	16.04	16.04	32.08	4202	94
33253.5	29218.5	1068.84	15.92	15.92	31.84	5561	94
32413.4	29648.9	673.344	17.14	17.14	34.29	3723	94
31697.1	30263.9	897.48	25.98	25.98	51.95	2656	94
21399.6	31725.4	805.68	14.37	14.37	28.73	5132	94
14411.1	32047.7	1192.46	9.82	9.82	19.64	6306	94
34847.7	34039.9	563.184	8.97	8.97	17.95	5563	94
27590.3	34656.6	1187.57	11.75	11.75	23.50	5038	94
27746.7	35446.3	875.448	4.66	4.66	9.33	18422	94
36369.9	35701.5	1003.97	9.94	9.94	19.88	4676	94
12845.4	39291.5	710.928	15.45	15.45	30.90	2180	94
29642.7	40264.7	1208.38	26.68	26.68	53.36	1792	94
23267.8	589.9	535.32	16.20	16.20	32.40	2142	102
10345.4	1411.2	656.496	18.82	18.82	37.63	2106	102
39518.2	1574.6	1125.14	16.18	16.18	32.36	3914	102
28959.2	1885.9	466.632	4.66	4.66	9.33	22819	102
15383.1	2997.9	562.536	12.95	12.95	25.91	4949	102
21782.9	2936.2	567.072	22.04	22.04	44.09	1781	102
39848.4	3944.9	604.656	20.28	20.28	40.55	1502	102
26300.3	4125.2	618.912	7.75	7.75	15.50	12526	102
24846.5	4879.6	1011.31	14.20	14.20	28.40	6081	102
29851.2	4936.4	582.624	19.59	19.59	39.19	2201	102
37640.9	5035.9	1188.79	13.61	13.61	27.22	3576	102
27018.4	6418.8	1011.31	20.23	20.23	40.46	3179	102
18452.4	7194.7	778.752	9.49	9.49	18.98	6407	102
27838.9	8051.8	903.6	28.24	28.24	56.47	1761	102
32673.2	12451.1	1199.81	22.40	22.40	44.79	1920	102
7044.4	12606.3	1121.47	24.68	24.68	49.36	1881	102
40968.6	13227.4	693.432	18.18	18.18	36.36	1838	102
18079.4	13436.2	478.296	18.77	18.77	37.54	3745	102
20032.7	13388.4	647.424	22.91	22.91	45.83	2579	102
11487	14434	1152.07	13.28	13.28	26.56	6018	102
8539.6	16907.4	830.16	14.48	14.48	28.97	3843	102
22480.7	17170.3	508.752	10.41	10.41	20.82	12822	102
1316	18041.1	487.368	16.74	16.74	33.49	3411	102
36957.6	17959.9	539.208	5.98	5.98	11.96	13967	102
40031.7	18304.6	1062.72	12.18	12.18	24.35	4345	102
24516.9	18436.4	1037.02	16.08	16.08	32.17	5048	102
5598	19224.2	1201.03	20.96	20.96	41.92	1720	102
29721	19528	1164.31	24.80	24.80	49.60	2224	102
25075.1	20392.6	722.448	20.30	20.30	40.60	2538	102
19594.1	20569.2	707.04	7.32	7.32	14.65	16621	102
24584.4	20549.8	734.688	60.85	60.85	121.71	1104	102
28290.9	20587.8	713.52	10.62	10.62	21.24	5411	102
24558	22260.3	1026	7.56	7.56	15.12	19369	102
25400.4	24189.5	550.872	7.23	7.23	14.46	13282	102
32392.3	24588.2	622.8	18.42	18.42	36.83	3545	102
30791.6	25205.4	662.976	3.79	3.79	7.58	29059	102
4733.1	27387.1	839.952	19.88	19.88	39.75	2567	102
12917.5	27493.6	575.496	13.85	13.85	27.69	3733	102
28847.4	27693.9	687.6	10.69	10.69	21.38	5132	102
38914.1	28563.9	501.624	10.97	10.97	21.95	6992	102
36329.6	30614.6	991.728	5.79	5.79	11.59	13124	102
14408.5	32067.5	1131.26	7.51	7.51	15.02	12114	102
16796.3	32561.7	1057.82	21.43	21.43	42.86	2324	102
26844.3	32740.8	710.928	20.68	20.68	41.35	2709	102
11969.6	35185.1	1197.36	9.70	9.70	19.41	5674	102
13526	37315	744.48	16.46	16.46	32.92	2138	102
12304.5	38434.7	627.984	9.28	9.28	18.56	9267	102
15774.6	38968.2	694.728	17.00	17.00	34.01	3860	102
21804.9	4565.2	1074.96	21.12	21.12	42.25	2466	110
14622.1	5895	495.79	8.85	8.85	17.71	9531	110
17706.8	7785.9	750.598	8.48	8.48	16.96	9415	110
37145.1	8058.5	622.15	15.24	15.24	30.47	1886	110
27115.8	9331.1	580.03	5.25	5.25	10.50	26417	110
26688.3	11201.8	716.758	9.87	9.87	19.73	6517	110
10086	14675.2	604.654	9.89	9.89	19.78	9705	110
37342.3	14986.2	602.062	13.45	13.45	26.89	3419	110
13349.9	19559.9	487.366	9.99	9.99	19.97	8367	110
36610.1	19680.6	1109.23	9.89	9.89	19.78	6258	110
18202.4	19776.7	645.478	19.88	19.88	39.75	2506	110
40845.9	19899.8	654.55	15.80	15.80	31.60	2031	110
3684	22793.7	610.486	17.38	17.38	34.76	3125	110
9882.9	22931.9	772.63	22.75	22.75	45.50	1657	110
20744.7	23918.6	990.502	10.81	10.81	21.62	12751	110
25555.4	24958.2	670.75	7.75	7.75	15.50	8230	110
29203.3	25020.7	678.526	9.18	9.18	18.37	10228	110
26597.5	26543.1	786.094	31.23	31.23	62.45	1965	110
8490.6	27048.2	586.51	15.45	15.45	30.90	3168	110
19211.3	30843.1	721.222	9.73	9.73	19.45	6939	110
23670.9	32237.7	649.366	16.89	16.89	33.77	4338	110
26077.7	35864.4	661.678	2.94	2.94	5.89	28005	110
11202	39488.6	775.078	17.52	17.52	35.04	2120	110
26913.2	1686.5	507.452	6.97	6.97	13.94	16651	118
7474.4	11831.5	1043.13	24.12	24.12	48.23	2157	118
15905.5	11805.9	776.3	15.85	15.85	31.70	2477	118
20317.6	12577.8	642.884	11.87	11.87	23.74	9931	118
23869.4	13911.8	632.516	8.38	8.38	16.77	15904	118
3736.2	14180.7	755.492	20.28	20.28	40.55	1578	118
30999.9	15040.6	537.26	19.88	19.88	39.75	3535	118
28926.6	15599.3	657.14	6.76	6.76	13.52	13146	118
22290.3	16120.1	920.732	10.86	10.86	21.71	7228	118
12509.3	16869.8	506.156	9.33	9.33	18.65	15248	118
19601.6	16745.6	1164.31	18.13	18.13	36.27	2806	118
18143.6	19739.1	776.3	9.89	9.89	19.78	10561	118
9705.1	28332.8	583.268	9.70	9.70	19.41	8069	118
29139.5	28548.4	651.956	13.73	13.73	27.46	4063	118
23197.1	29795.4	484.124	20.96	20.96	41.92	3744	118
4191.6	30684.5	708.332	23.86	23.86	47.71	1551	118
32426.2	31120.3	671.396	27.79	27.79	55.58	1573	118
9645.4	32379.3	485.42	26.47	26.47	52.94	1946	118
26983.6	32910.9	813.02	35.04	35.04	70.08	1853	118
21022.9	33269.9	1072.51	10.31	10.31	20.63	12020	118
14626.8	33995.8	709.628	13.59	13.59	27.18	4296	118
11195.6	39470.9	545.036	24.00	24.00	47.99	2142	118
16893.8	39637.3	707.036	22.98	22.98	45.97	1380	118
38016.6	4295.2	660.378	12.72	12.72	25.43	2912	126
19903.8	5287.9	693.426	21.29	21.29	42.58	1629	126
16230.2	6371.4	1164.31	18.70	18.70	37.40	1717	126
26947.9	6406.4	699.906	15.33	15.33	30.66	4444	126
19874	6702.4	659.082	26.64	26.64	53.27	1442	126
19284.7	8428.7	1182.67	15.35	15.35	30.71	2781	126
33584.8	9152.2	697.962	9.00	9.00	17.99	6673	126
23631.3	12844	516.522	16.44	16.44	32.88	4126	126
22875.2	17471	482.826	9.09	9.09	18.18	19134	126
22255	23624.7	677.874	4.90	4.90	9.80	20079	126
26510.9	25196.9	1116.57	6.43	6.43	12.86	23552	126
14839.8	26957	870.546	6.29	6.29	12.58	18624	126
28401.6	27792.2	565.77	15.85	15.85	31.70	6195	126
7967	28645.2	520.41	9.00	9.00	17.99	13384	126
6695.2	29144	629.922	23.36	23.36	46.72	1642	126
20071.3	30585.5	712.218	6.08	6.08	12.15	11757	126
14639.2	32424.1	654.546	12.18	12.18	24.35	4108	126
11091.6	37379.8	1125.14	9.82	9.82	19.64	8086	126
18245.5	40152.1	955.002	20.42	20.42	40.84	2853	126
11650.4	3642.1	519.76	16.41	16.41	32.83	4252	134
19207.6	5201.7	584.56	20.44	20.44	40.88	2423	134
24573.3	5655.3	799.552	17.19	17.19	34.38	2433	134
14799.7	6874.1	484.12	20.16	20.16	40.32	2358	134
38329.9	8374.4	699.256	9.75	9.75	19.50	4741	134
36150.8	9774.3	733.456	12.67	12.67	25.34	1989	134
19575.3	13287.1	664.264	11.45	11.45	22.89	8450	134
10202.8	14796.2	1090.86	26.61	26.61	53.22	2035	134
25197.2	15199.6	679.816	23.97	23.97	47.95	2324	134
11641	15490.2	985.6	20.82	20.82	41.64	2595	134
36408	16403.8	1122.69	7.96	7.96	15.92	7945	134
23120	20528.3	1034.56	30.97	30.97	61.94	2163	134
25337.8	20887.4	669.448	5.46	5.46	10.93	20230	134
27642.7	23576.8	941.536	8.01	8.01	16.01	10927	134
31193.6	24271	485.416	30.54	30.54	61.09	2933	134
29217.4	25016.2	553.456	15.10	15.10	30.19	4700	134
3018.6	28885.4	554.752	21.17	21.17	42.34	2260	134
26107.8	33427.5	767.728	32.97	32.97	65.94	1703	134
13145.2	36070.4	496.432	13.68	13.68	27.37	5219	134
11267.2	38106	648.064	5.42	5.42	10.83	10424	134
7680.4	40478.8	505.504	24.23	24.23	48.47	1769	134
38887.3	556.5	605.942	45.64	45.64	91.28	1064	142
40703.3	1333.3	662.966	26.94	26.94	53.88	1593	142
37989.4	4311.4	673.982	12.25	12.25	24.49	2744	142
16179.7	8392.3	1025.99	21.78	21.78	43.57	2549	142
12859.4	8877.7	670.094	12.83	12.83	25.67	3803	142
33558.1	9239.2	991.718	10.53	10.53	21.05	4623	142
17416.7	9682.8	615.662	6.81	6.81	13.61	14135	142
32541.1	9779	511.334	17.40	17.40	34.81	2902	142
28247.3	11125.4	618.254	7.14	7.14	14.27	10581	142
14133.2	19181.8	583.262	20.23	20.23	40.46	2258	142
4599.1	19992	589.094	8.20	8.20	16.39	9902	142
13508.7	21046.9	685.646	8.71	8.71	17.43	7422	142
16497.6	22732.4	687.59	8.50	8.50	17.00	9758	142
16122.9	24963.7	761.606	20.21	20.21	40.41	3030	142
29205.3	25028.1	1164.3	12.69	12.69	25.39	3613	142
2744.2	30690.1	770.174	24.68	24.68	49.36	1447	142
22362.2	30907.7	1123.91	29.65	29.65	59.30	1919	142
8868.4	32121.3	694.718	11.92	11.92	23.83	6230	142
14748.4	38664.2	599.462	4.36	4.36	8.71	23742	142
37067.7	2004.6	762.828	6.03	6.03	12.06	14139	150
31575	4417.6	910.932	10.72	10.72	21.43	3579	150
19934.5	7842.2	704.436	8.53	8.53	17.05	8167	150
38382.2	8385.1	706.38	6.88	6.88	13.75	7471	150
11400.5	9910.5	739.572	23.81	23.81	47.62	1439	150
20552.6	10486.8	499.668	23.06	23.06	46.11	2355	150
27053.3	14054.1	493.836	11.94	11.94	23.88	6616	150
29431.9	14794.5	1120.24	19.73	19.73	39.47	2620	150
22121.7	16159.1	473.1	14.67	14.67	29.34	5038	150
36796	19852.5	961.116	8.48	8.48	16.96	6013	150
33995.7	22569.4	651.3	4.85	4.85	9.70	18549	150
18252.5	25215.9	543.084	9.14	9.14	18.27	12853	150
23609.4	26749.6	707.028	16.41	16.41	32.83	4473	150
7115.3	26876.5	513.276	21.08	21.08	42.15	2436	150
19548.6	27847.5	953.772	9.02	9.02	18.04	8058	150
21353.1	31734	772.62	8.43	8.43	16.86	12736	150
27973.6	35535	1006.4	5.63	5.63	11.26	17500	150
15001.8	36625.1	580.02	13.61	13.61	27.22	4018	150
31595.4	37141.6	716.748	19.81	19.81	39.61	1411	150
14138	39645.8	1130.03	30.05	30.05	60.10	2246	150
12813.6	40401.7	562.524	8.78	8.78	17.57	9228	150
38009.6	4291.1	821.578	5.84	5.84	11.68	14990	158
35150.5	4947.4	567.059	4.36	4.36	8.71	22901	158
18806.7	9128.7	975.802	19.57	19.57	39.14	2676	158
35166.5	11236.4	686.939	14.72	14.72	29.44	1960	158
39274.8	11616.4	1163.07	18.39	18.39	36.79	1818	158
18153.7	12374.2	562.523	5.23	5.23	10.46	29003	158
9214.5	13889.4	481.523	12.93	12.93	25.86	5900	158
28079.1	13764.9	664.258	5.23	5.23	10.46	10784	158
25249.7	15168.3	1024.76	42.51	42.51	85.02	1541	158
12973.8	15581.2	667.499	18.49	18.49	36.97	2132	158
12748	17181.2	671.387	8.38	8.38	16.77	6801	158
2638.9	17672	719.987	21.36	21.36	42.72	1526	158
27382	17822.7	1150.83	30.99	30.99	61.98	1859	158
18408.8	21614.8	1114.11	12.18	12.18	24.35	7955	158
7619.3	22911	561.875	22.37	22.37	44.74	2024	158
33078.2	25872.2	676.57	5.37	5.37	10.74	17469	158
15475.9	28416.4	611.771	21.71	21.71	43.43	2111	158
812.9	31633.7	489.299	21.01	21.01	42.01	2377	158
21371.3	31760.5	762.827	13.54	13.54	27.08	5341	158
8959.3	32033.7	925.619	15.54	15.54	31.09	3243	158
20736.6	34685	708.323	20.56	20.56	41.12	2686	158
15696.9	36957.1	576.779	12.01	12.01	24.02	3602	158
31546.3	37239.1	1054.14	18.20	18.20	36.41	2169	158
22262.4	5777.5	765.273	10.69	10.69	21.38	5933	166
15765.4	7872.2	962.337	16.77	16.77	33.54	2679	166
20083.5	8868.9	1092.08	16.84	16.84	33.68	3716	166
33572.9	9257.8	1110.44	14.88	14.88	29.77	4295	166
15943.5	11671.2	956.217	6.88	6.88	13.75	16912	166
21739.3	12782.5	1045.57	15.00	15.00	30.00	7690	166
10461.3	13255.7	1037	8.20	8.20	16.39	15276	166
21994.3	13749.9	637.041	23.13	23.13	46.25	2217	166
15288	18654.5	538.545	5.42	5.42	10.83	18932	166
22803.3	22501.1	552.801	7.25	7.25	14.51	9765	166
6398.6	23456.2	1077.39	23.29	23.29	46.58	1990	166
18244.9	25220.4	589.737	10.60	10.60	21.20	5088	166
26517.8	25207.9	1193.67	9.63	9.63	19.26	6641	166
12213.6	25975.3	625.377	10.34	10.34	20.68	5348	166
10811.2	27512.3	1054.14	15.12	15.12	30.24	3534	166
19594.7	27866.6	598.161	26.96	26.96	53.93	1909	166
33633.1	27812	676.569	10.46	10.46	20.91	4676	166
32719.5	28966.2	677.865	18.18	18.18	36.36	2873	166
21328.7	31698.7	694.713	21.95	21.95	43.90	1801	166
8878.7	32128.7	556.689	10.03	10.03	20.06	9454	166
14816.1	2953.2	489.943	11.54	11.54	23.08	5373	174
32728.7	7269.5	499.663	16.67	16.67	33.35	3368	174
12744.7	9049	1158.17	18.37	18.37	36.74	1863	174
13866	10592	1019.86	13.73	13.73	27.46	6577	174
40747.7	10677.7	502.255	9.21	9.21	18.42	6655	174
25988.3	13621.8	615.007	12.72	12.72	25.43	4093	174
9188.2	13901.8	510.679	6.17	6.17	12.34	23354	174
20600	13886.6	869.311	12.48	12.48	24.96	4995	174
19419.8	14265.5	783.631	26.61	26.61	53.22	1461	174
12369.7	15089.4	610.471	16.98	16.98	33.96	3523	174
21355.1	17977.3	1163.07	14.88	14.88	29.77	3517	174
18404.6	21594.9	635.743	11.54	11.54	23.08	5662	174
11466.7	21846.6	601.399	9.58	9.58	19.17	6801	174
16970.4	25192.8	897.463	25.55	25.55	51.10	2211	174
33569	27865.4	495.127	16.06	16.06	32.12	4768	174
24354.3	28942.6	484.111	6.05	6.05	12.10	12327	174
21191.7	30489.9	716.743	26.75	26.75	53.51	1795	174
22875.6	33571.7	957.439	14.08	14.08	28.17	6646	174
8437.2	33727.7	1193.67	16.27	16.27	32.55	1944	174
14006.7	34495.8	475.687	8.88	8.88	17.76	9249	174
27615.2	37471.5	635.095	4.36	4.36	8.71	20452	174
14794.6	2909.4	499.661	14.18	14.18	28.35	2643	182
36856.2	3161.2	530.765	8.67	8.67	17.33	7111	182
30106.2	5454.4	1154.5	13.56	13.56	27.13	3357	182
38666.5	7126.6	783.629	10.50	10.50	21.01	5066	182
21796.7	12723.1	1002.72	14.34	14.34	28.68	4303	182
15043.2	12644.1	475.685	7.25	7.25	14.51	16807	182
25094.3	13405.6	1016.19	11.00	11.00	22.00	8965	182
5972.6	14139.1	495.773	24.35	24.35	48.70	2146	182
29720.7	19445.9	584.549	21.41	21.41	42.81	1765	182
2825.2	19553.4	617.597	17.85	17.85	35.70	2563	182
23118	20483.1	1060.25	18.25	18.25	36.50	3586	182
6382.6	23499.7	723.653	18.77	18.77	37.54	1730	182
22635.9	27667.5	478.277	8.76	8.76	17.52	12107	182
21553	28075.5	613.061	4.22	4.22	8.43	24687	182
7936.5	28644.4	482.165	8.03	8.03	16.06	13869	182
36313.2	30593.8	1044.34	7.06	7.06	14.13	8237	182
22715.8	32859.8	646.757	10.81	10.81	21.62	7558	182
13307.7	35154.6	996.605	23.95	23.95	47.90	2048	182
34774.9	37983.9	628.613	6.78	6.78	13.56	7349	182
37104.4	1998.2	882.771	17.24	17.24	34.48	2064	190
37512.3	3313	1148.38	11.49	11.49	22.98	4312	190
18314	7162	476.331	11.47	11.47	22.94	7958	190
31106.5	7652.9	801.987	12.65	12.65	25.29	2880	190
32550.5	9772.2	506.787	10.17	10.17	20.35	6048	190
20803.3	12656	1176.53	26.99	26.99	53.98	1883	190
11274.1	13063.9	464.019	12.13	12.13	24.26	6381	190
10459.9	13438.6	713.499	20.02	20.02	40.03	1728	190
10649.9	15249.5	531.411	26.66	26.66	53.32	2045	190
3650.9	17124.9	477.627	16.06	16.06	32.12	3407	190
40898.8	19817.9	631.851	17.64	17.64	35.28	1551	190
20994.3	20793.4	714.795	15.59	15.59	31.18	4215	190
39162.5	21411.8	605.931	20.06	20.06	40.13	1382	190
18386.9	21581.7	1204.68	17.17	17.17	34.34	3475	190
31530.3	22361.1	673.971	24.28	24.28	48.56	2055	190
11793.7	22593.3	572.235	12.88	12.88	25.76	5952	190
26529.4	25207.8	1192.44	5.75	5.75	11.49	18202	190
29885.9	26405.8	980.691	14.95	14.95	29.91	3674	190
17629.7	27413.7	585.843	27.72	27.72	55.44	1907	190
11171.4	30092.4	745.683	19.92	19.92	39.85	1846	190
27843.3	31707.3	648.699	6.38	6.38	12.76	22539	190
23089.3	34553.8	947.643	8.57	8.57	17.14	14522	190
6831.6	35915.2	467.259	17.78	17.78	35.56	2270	190
24231	35861.1	771.387	12.93	12.93	25.86	4170	190
9996	2899.6	1032.1	21.15	21.15	42.30	1610	198
15574.5	6917.5	568.345	8.43	8.43	16.86	10160	198
30765.7	8354.6	947.641	7.30	7.30	14.60	10942	198
40771.2	10684.3	485.401	8.62	8.62	17.24	8406	198
24672.8	11464.7	838.705	11.87	11.87	23.74	6098	198
23712.9	11789	660.361	8.15	8.15	16.30	7320	198
18078.1	13410.5	533.353	6.85	6.85	13.71	17565	198
20597.3	13865	1123.9	25.29	25.29	50.59	2173	198
22016.6	13909.8	696.649	12.76	12.76	25.53	5268	198
25977.6	15207.1	514.561	17.90	17.90	35.80	3033	198
19243.4	15611.6	783.625	21.45	21.45	42.91	1868	198
22931.1	17395.5	667.489	10.74	10.74	21.48	4772	198
25538.9	17793.3	1177.75	26.78	26.78	53.55	1575	198
31966.2	18497.8	538.537	4.36	4.36	8.71	21874	198
18351.3	21741.7	1144.7	24.56	24.56	49.13	2112	198
12912.9	23260.4	662.953	22.42	22.42	44.84	1774	198
25583.6	23887.3	617.593	31.44	31.44	62.88	1522	198
41121.3	25843.9	608.521	7.72	7.72	15.45	6389	198
19436	26204.3	627.313	18.13	18.13	36.27	4456	198
28395.4	27740.9	644.809	15.90	15.90	31.79	2606	198
33668.7	27812.6	733.441	6.99	6.99	13.99	9777	198
19675.1	28295.2	517.153	7.44	7.44	14.88	19580	198
18818.4	29270.3	959.881	21.83	21.83	43.66	2745	198
36384.5	34838.9	762.817	12.46	12.46	24.92	3505	198
3705.7	35573	1033.32	28.35	28.35	56.71	1777	198
11251.1	38076.1	521.041	4.45	4.45	8.90	17243	198
36764.9	3056.4	669.431	10.15	10.15	20.30	3775	206
19940.7	7837.6	981.911	10.29	10.29	20.58	7881	206
18460.3	10714.1	659.063	9.94	9.94	19.88	3970	206
23744.7	11780.8	626.015	7.94	7.94	15.87	11053	206
27961.6	12179.8	565.751	9.82	9.82	19.64	9868	206
13030	12645.4	733.439	12.60	12.60	25.20	5479	206
20827.4	12672.8	705.719	28.05	28.05	56.10	1785	206
36502.6	12850.6	1056.57	12.74	12.74	25.48	6635	206
20226.8	13084.5	947.639	16.34	16.34	32.69	5480	206
16765	21119	877.871	7.51	7.51	15.02	12259	206
31410.9	22381.1	801.983	25.06	25.06	50.11	1838	206
28330.8	27811.8	624.071	15.57	15.57	31.13	4832	206
18960.7	28616.5	1024.75	5.32	5.32	10.64	28043	206
32408.8	29596.5	1039.44	12.03	12.03	24.07	5734	206
16889.2	30459.6	1019.85	15.75	15.75	31.51	5292	206
19642.8	32661.3	651.287	12.32	12.32	24.63	4784	206
19675.2	33590.6	600.743	22.40	22.40	44.79	2315	206
31533.5	33925.2	1084.73	8.97	8.97	17.95	8275	206
29258.2	35873.8	537.887	3.65	3.65	7.30	24410	206
9502.2	36793.6	591.671	7.42	7.42	14.84	9725	206
37134.8	37812.5	644.159	12.91	12.91	25.81	3193	206
26885.2	6431.2	575.469	10.90	10.90	21.81	4750	214
39349.6	11480.3	789.741	12.74	12.74	25.48	3322	214
8902.9	11694.1	597.501	10.55	10.55	21.10	8922	214
15485.1	17075.6	903.573	10.41	10.41	20.82	6755	214
17708.3	20516.4	598.797	5.44	5.44	10.88	11882	214
27695	20571.7	713.493	5.02	5.02	10.03	9336	214
17215.5	22792.6	598.149	9.82	9.82	19.64	10377	214
29209.1	24991.5	697.293	10.24	10.24	20.49	6383	214
16010.1	24913	890.109	17.99	17.99	35.98	2710	214
12895.1	25612.7	670.077	8.93	8.93	17.85	7486	214
2938.3	28908.3	690.813	16.44	16.44	32.88	2922	214
19659	33577.4	622.773	18.23	18.23	36.46	3193	214
13682.2	36185.1	613.701	11.94	11.94	23.88	3726	214
11107.1	37537.5	1056.57	17.66	17.66	35.33	2739	214
40038.8	2239.6	640.915	12.72	12.72	25.43	2991	222
15175.8	2845.6	478.915	11.73	11.73	23.46	5162	222
19346.3	3656.6	661.003	18.82	18.82	37.63	1420	222
13260	3960.2	491.875	12.60	12.60	25.20	5057	222
30761.4	8362.5	805.651	6.50	6.50	13.00	11993	222
16966.6	10468.3	1197.33	20.21	20.21	40.41	1681	222
23534.1	11388.3	1011.28	16.32	16.32	32.64	4071	222
5671.5	13377.3	477.619	9.96	9.96	19.92	8049	222
39953.7	14163.7	605.923	11.63	11.63	23.27	3674	222
10544.3	18374.8	684.331	8.97	8.97	17.95	9440	222
13673.2	18741.4	709.603	13.12	13.12	26.23	4508	222
36783	19920.1	892.555	4.97	4.97	9.94	13745	222
11700.3	21003.9	1057.79	26.12	26.12	52.23	1911	222
21924.8	21154.1	677.203	20.79	20.79	41.59	1803	222
16355.4	22756.6	608.515	7.06	7.06	14.13	11038	222
24664.3	22682.5	970.891	38.60	38.60	77.20	1452	222
33056.4	22985.3	490.579	21.67	21.67	43.33	2956	222
29753.4	26232.6	869.299	15.19	15.19	30.38	4307	222
34024.3	27187.6	1082.27	23.17	23.17	46.35	2479	222
37987.8	27348.2	663.595	14.70	14.70	29.39	2151	222
12865.5	27595.6	804.427	9.00	9.00	17.99	11035	222
15587.1	27629.4	787.291	18.44	18.44	36.88	2556	222
28331.8	27818	684.979	8.76	8.76	17.52	10675	222
14655.2	33803.4	819.115	16.98	16.98	33.96	2395	222
24361.3	33734.5	637.027	8.41	8.41	16.81	9830	222
29462.1	38411.1	1094.51	16.41	16.41	32.83	2537	222
11145.8	39550	745.675	8.05	8.05	16.11	9237	222
28518.4	3701.7	755.465	20.23	20.23	40.46	1646	230
14116.4	4625.2	999.041	17.59	17.59	35.18	2220	230
32075.9	10929.1	841.145	5.98	5.98	11.96	9835	230
20325.8	11780	563.801	11.14	11.14	22.28	10796	230
28933.5	15545.2	926.825	8.38	8.38	16.77	10588	230
13016.2	15690.4	919.481	21.90	21.90	43.80	1770	230
18819.5	19946	478.265	16.79	16.79	33.58	3072	230
22016.1	20294.4	574.817	20.87	20.87	41.73	2856	230
25127.5	20396.3	546.305	11.75	11.75	23.50	5140	230
24523.6	24659.2	654.521	30.24	30.24	60.48	1443	230
12322	24846.9	622.121	18.68	18.68	37.35	2826	230
19848.6	29082.6	703.769	7.44	7.44	14.88	5589	230
20889.1	29077.7	751.793	8.60	8.60	17.19	9906	230
34016	29587	651.281	10.13	10.13	20.25	4634	230
21363.8	31727.1	733.433	9.37	9.37	18.75	6195	230
37467.2	3288.1	629.247	5.60	5.60	11.21	13714	238
14104.1	4680.6	880.311	15.75	15.75	31.51	2042	238
30831.1	6541.8	1010.05	21.55	21.55	43.10	2108	238
19907	7828.6	863.175	6.19	6.19	12.39	17068	238
32587.9	9725.8	501.591	11.14	11.14	22.28	7043	238
15981.1	9601.2	694.695	24.26	24.26	48.51	1386	238
12996.8	12734.5	656.463	23.93	23.93	47.85	1633	238
36703.1	13297.5	754.239	16.91	16.91	33.82	1548	238
11470.8	14449.7	1159.38	17.26	17.26	34.52	3372	238
13556.3	18126.7	721.191	12.43	12.43	24.87	2303	238
36792.2	19800.8	1193.65	11.00	11.00	22.00	3176	238
25112.9	21851.2	1076.15	23.88	23.88	47.76	2380	238
17250.4	22808.2	659.055	10.60	10.60	21.20	6418	238
29180.6	24991.7	825.231	13.89	13.89	27.79	3077	238
14348.6	31932.2	470.487	22.33	22.33	44.65	2066	238
29320.3	36296.4	662.943	7.77	7.77	15.54	9645	238
12727.9	37281.7	1050.45	8.55	8.55	17.10	11037	238
29762.7	38599.4	1174.07	7.82	7.82	15.64	6838	238
37478.1	3277.2	662.941	8.97	8.97	17.95	4392	246
17973.9	11814.6	1010.05	17.54	17.54	35.09	3456	246
15083.9	11913	637.669	9.73	9.73	19.45	7046	246
20825.9	12673.4	712.189	17.52	17.52	35.04	3794	246
26766.2	14034.3	1188.76	16.08	16.08	32.17	2924	246
12925.4	19515.4	1208.34	25.76	25.76	51.53	1359	246
34671	21654.5	651.925	3.06	3.06	6.12	25710	246
27613.2	23605	675.901	4.00	4.00	8.01	17833	246
33672.3	27828.1	658.405	10.83	10.83	21.67	5750	246
19653.2	28204	1049.22	11.26	11.26	22.51	10635	246
40448.4	28470.1	554.077	16.08	16.08	32.17	2585	246
18876.4	29116.6	1065.13	17.57	17.57	35.14	4570	246
16917.7	30503.1	826.453	23.79	23.79	47.57	1824	246
10869.4	32801.1	776.269	25.22	25.22	50.44	1296	246
19653.2	33532.7	708.949	13.89	13.89	27.79	3643	246
31562.8	38469.1	655.813	9.28	9.28	18.56	7803	246
10374.3	38876.9	692.101	16.18	16.18	32.36	2129	246
38863.9	616	517.139	25.88	25.88	51.76	2078	254
11614.3	2830.5	721.187	19.10	19.10	38.20	1228	254
16923.3	10464.2	793.403	21.85	21.85	43.71	1886	254
39330.4	11457.5	688.211	8.95	8.95	17.90	5658	254
15039.8	12038.3	1141.02	11.35	11.35	22.70	7006	254
27968.9	12202	957.419	9.68	9.68	19.36	10439	254
26050.5	15075.1	1118.99	19.78	19.78	39.56	2822	254
28946.9	15567.2	699.227	4.66	4.66	9.33	17276	254
12564.6	16681	694.043	22.47	22.47	44.93	1671	254
35777.7	24774.9	1118.99	25.67	25.67	51.34	1656	254
10801.6	27507.3	728.531	16.96	16.96	33.91	3872	254
19677.7	33496.9	738.323	13.24	13.24	26.47	5635	254
36370.3	35674.8	711.539	6.85	6.85	13.71	8009	254
21080	36164.5	476.963	5.91	5.91	11.82	10274	254
12357.8	37671.7	631.187	12.88	12.88	25.76	4625	254
27393.3	37832.5	592.307	19.10	19.10	38.20	2029	254
30807	37709.9	728.531	13.56	13.56	27.13	2752	254
1918.8	38319.1	559.907	19.50	19.50	39.00	2060	254
12804.7	40406.2	581.291	7.87	7.87	15.73	12373	254
14021.6	450.7	613.041	13.94	13.94	27.88	3147	262
10352	1368.4	779.937	14.95	14.95	29.91	1971	262
24792.4	4798.4	1013.72	14.41	14.41	28.83	4106	262
32593.7	9834.1	601.377	12.93	12.93	25.86	2902	262
36141.8	9788.5	688.857	3.11	3.11	6.22	27584	262
1711	16647	691.449	18.11	18.11	36.22	1751	262
28938.9	17169.1	1139.79	16.16	16.16	32.31	4458	262
24398.2	28977.6	480.849	14.81	14.81	29.63	3708	262
26354.8	33158.3	1087.16	25.17	25.17	50.35	2480	262
37958.6	33997.2	874.185	12.88	12.88	25.76	2662	262
26232.3	10264.8	1027.18	36.29	36.29	72.58	1297	270
27956.2	12194.2	735.871	10.41	10.41	20.82	6733	270
12416.8	14960.2	675.895	18.70	18.70	37.40	1731	270
37367	14993.9	739.543	5.02	5.02	10.03	13857	270
10670	15335.2	482.791	14.13	14.13	28.26	7108	270
28926.3	15547.7	618.871	4.05	4.05	8.10	29077	270
23345.7	16156.4	677.191	5.60	5.60	11.21	19491	270
35115.9	17613.2	1082.26	19.36	19.36	38.72	3215	270
25582.6	19837.1	789.727	18.63	18.63	37.26	2871	270
900.9	20160.5	483.439	23.24	23.24	46.49	2412	270
36845.9	20248.6	534.631	7.23	7.23	14.46	10288	270
27675.8	20583.4	675.247	11.09	11.09	22.18	3854	270
12505.3	20823.8	623.407	13.14	13.14	26.28	4653	270
12232.4	23557.2	626.647	9.28	9.28	18.56	6574	270
29222.2	24973.3	648.031	9.99	9.99	19.97	7434	270
13801.8	25163.8	583.231	19.73	19.73	39.47	3071	270
14892.6	25638.6	1192.42	27.13	27.13	54.26	1510	270
23605.2	26726.9	706.351	21.90	21.90	43.80	2942	270
11240.9	27588.8	623.407	18.79	18.79	37.59	3471	270
32734.8	29064.6	652.567	10.01	10.01	20.02	8195	270
36342.5	30574.6	781.159	7.58	7.58	15.17	5229	270
875.2	31700.7	1106.74	17.33	17.33	34.67	2350	270
24379.2	33739.7	599.431	9.58	9.58	19.17	8007	270
14505.7	39012.8	662.287	16.79	16.79	33.58	1604	270
33568.7	9167.4	991.685	12.93	12.93	25.86	4964	278
39419.2	11473.6	706.997	16.93	16.93	33.86	1403	278
15895.6	11769.5	686.909	6.31	6.31	12.62	11080	278
37346.6	14981.2	674.597	5.16	5.16	10.31	10007	278
15921.1	17021.9	681.725	23.71	23.71	47.43	1811	278
11602.6	17236.3	703.109	23.10	23.10	46.21	1645	278
32093.2	19299.1	719.309	9.40	9.40	18.79	5077	278
27627.4	23655.2	715.421	16.67	16.67	33.35	2351	278
29166.9	27213.3	597.485	11.73	11.73	23.46	5546	278
7950.7	28643.3	550.181	8.08	8.08	16.16	12746	278
36317.2	30568.7	775.037	9.56	9.56	19.12	3855	278
28747.9	32262.2	1198.54	18.82	18.82	37.63	2114	278
26553.2	32991.2	581.285	4.38	4.38	8.76	29079	278
22906.8	33677.5	1145.91	12.27	12.27	24.54	6593	278
14760.7	38729.3	624.053	15.35	15.35	30.71	2171	278
12674.1	39117.2	616.277	10.41	10.41	20.82	5640	278
19130.7	5746.2	606.555	24.89	24.89	49.78	1582	286
13685.3	6357.9	789.723	23.50	23.50	47.01	1329	286
36154.6	9802.1	695.331	8.62	8.62	17.24	5658	286
27970.4	12169.2	682.371	17.83	17.83	35.65	2918	286
10521.5	13352.3	618.867	20.79	20.79	41.59	3042	286
23362.2	16191.8	643.491	6.62	6.62	13.24	9894	286
10451	16491.6	783.603	20.04	20.04	40.08	2887	286
17052.6	20551.3	625.995	11.12	11.12	22.23	7334	286
20973.2	20742.5	684.315	10.81	10.81	21.62	5155	286
23208.4	20496.3	1188.75	22.98	22.98	45.97	1910	286
17938.2	21556.1	653.859	22.89	22.89	45.78	1539	286
11751.1	22609.1	607.203	12.27	12.27	24.54	5564	286
14871.9	25864.8	537.867	11.68	11.68	23.36	7441	286
11909.3	28389.9	657.099	20.09	20.09	40.18	1857	286
38906.7	28635.1	716.715	18.06	18.06	36.13	1590	286
7942	28644	562.491	7.65	7.65	15.31	13074	286
32418.2	29580.6	816.651	22.49	22.49	44.98	1752	286
30020.2	29723.7	634.419	5.60	5.60	11.21	10422	286
39487.2	32586	604.611	8.85	8.85	17.71	5980	286
27823.7	32999.9	605.259	9.44	9.44	18.89	10503	286
25142.1	35354.1	691.443	5.30	5.30	10.60	12415	286
34235.2	35307.4	476.955	11.99	11.99	23.97	5188	286
29372.9	38978.4	703.755	3.53	3.53	7.06	25505	286
12764.1	39215.9	665.523	14.58	14.58	29.15	3509	286
36997.1	11931.2	569.617	10.01	10.01	20.02	5380	294
15498.7	12383.8	493.801	13.49	13.49	26.99	4597	294
10528.2	13402	524.905	11.96	11.96	23.93	7233	294
24386.5	14321.2	852.145	26.35	26.35	52.70	1801	294
40889	19892.5	730.969	9.16	9.16	18.32	5157	294
21104.6	20533.1	1089.6	12.81	12.81	25.62	6676	294
12520.3	20792.2	482.785	9.11	9.11	18.23	15055	294
11768	22611.5	485.377	10.03	10.03	20.06	11165	294
9890	23215.9	1068.79	20.82	20.82	41.64	2226	294
11549	23464.9	711.529	27.39	27.39	54.78	1191	294
13772.3	25134.9	710.881	19.85	19.85	39.71	2068	294
9021.3	28644.3	918.241	23.43	23.43	46.86	1848	294
12583.6	29209.1	798.289	22.94	22.94	45.88	1452	294
36346.8	30620.6	1012.49	6.05	6.05	12.10	9102	294
26301.9	33014.5	681.073	12.91	12.91	25.81	5711	294
13497.5	36028.6	775.033	24.04	24.04	48.09	1611	294
34136.6	38200	621.457	12.39	12.39	24.77	2422	294
11052.7	39446.8	1199.76	15.35	15.35	30.71	2796	294
34029.9	2556	633.119	12.81	12.81	25.62	2051	302
30371.8	11123.4	1171.61	18.42	18.42	36.83	1912	302
24659.3	11424.9	607.199	13.33	13.33	26.66	3853	302
39361	11490.4	759.119	9.09	9.09	18.18	4974	302
20925.5	12662.6	1197.31	21.55	21.55	43.10	2106	302
18824.2	13429.9	1019.83	14.88	14.88	29.77	6296	302
1160.5	14080.8	750.551	20.58	20.58	41.17	1431	302
36413.3	16234.3	991.679	15.73	15.73	31.46	3367	302
24507.1	17337.4	500.927	8.78	8.78	17.57	7334	302
37682	18526.7	931.703	10.86	10.86	21.71	4920	302
12500.9	20748.8	493.799	11.80	11.80	23.60	7188	302
24700	20812.1	1023.5	25.95	25.95	51.90	2305	302
9418.1	26689.4	498.983	23.83	23.83	47.67	2037	302
25042.2	30684.2	790.943	13.07	13.07	26.14	4712	302
12819.7	39338.1	709.583	12.10	12.10	24.21	2754	302
31856.1	4059.6	817.904	7.82	7.82	15.64	7510	310
19229.3	5743.4	863.192	14.67	14.67	29.34	3066	310
37034.3	6031.4	1145.94	12.20	12.20	24.40	4574	310
16188.4	8449.8	1023.54	16.96	16.96	33.91	2903	310
15967.9	10887.4	1027.21	9.33	9.33	18.65	10369	310
12830	11348.6	590.384	10.69	10.69	21.38	7847	310
37674.5	11420.7	1040.67	9.73	9.73	19.45	4674	310
24315.2	13110.5	1187.55	12.29	12.29	24.59	4606	310
37343.6	14993.1	689.528	8.22	8.22	16.44	4102	310
26500.1	17735.1	488.648	4.10	4.10	8.20	22834	310
40879.8	19834	679.808	16.58	16.58	33.16	1895	310
27996.1	20172.2	657.128	14.37	14.37	28.73	2716	310
15347.7	24415.6	819.128	18.86	18.86	37.73	3338	310
15774.1	25843.5	959.888	13.42	13.42	26.85	7427	310
20993.4	27385.1	692.12	19.26	19.26	38.53	1924	310
19665.1	32655.5	631.856	9.04	9.04	18.09	7929	310
24378.2	33767.7	573.536	8.83	8.83	17.66	9551	310
6742.6	35882.4	1183.88	15.38	15.38	30.76	2059	310
28594.6	1952.7	703.828	11.59	11.59	23.17	3931	318
13162.6	3839.5	673.372	18.58	18.58	37.16	1535	318
26693	5161.3	486.1	8.15	8.15	16.30	8986	318
32691.4	9525.1	723.7	12.18	12.18	24.35	2847	318
27919.9	12158.1	728.596	11.87	11.87	23.74	4516	318
20804.6	12658.4	651.988	17.19	17.19	34.38	4071	318
26444.4	16231.4	712.252	22.51	22.51	45.03	2305	318
17533.2	18254.4	1093.35	18.93	18.93	37.87	2684	318
30261.6	23077.9	981.964	23.01	23.01	46.02	2332	318
35286.5	23716	875.476	23.64	23.64	47.29	1921	318
7500	24322.6	488.692	13.19	13.19	26.38	6259	318
33921.5	24710.4	874.252	30.21	30.21	60.43	1685	318
22299	26470.5	586.54	7.68	7.68	15.35	7745	318
19900.2	29042.7	740.836	16.01	16.01	32.03	2668	318
14434.7	32026.3	666.892	8.95	8.95	17.90	5366	318
22041.8	32183.2	1033.37	9.04	9.04	18.09	12232	318
8524.2	33759.8	1197.39	14.46	14.46	28.92	2210	318
8233.2	35674.3	629.308	11.30	11.30	22.61	5059	318
37368.9	35714.7	490.636	13.45	13.45	26.89	3311	318
29335.4	36225.1	1049.28	10.29	10.29	20.58	6341	318
14950.6	36755.4	536.644	16.39	16.39	32.78	3939	318
10627.6	1106.9	616.392	16.91	16.91	33.82	1784	326
30764.7	8325.1	1111.75	11.49	11.49	22.98	3971	326
20264	12371	738.432	15.45	15.45	30.90	3606	326
20208.2	12958.7	815.544	27.88	27.88	55.77	1607	326
36657.6	13285.6	756.792	17.19	17.19	34.38	1511	326
26734.2	13822.3	1093.39	14.98	14.98	29.96	4855	326
23311.2	21299.3	714.24	12.53	12.53	25.06	3411	326
29171.3	25005.4	849.816	19.10	19.10	38.20	2334	326
20838.7	26730.3	598.248	9.75	9.75	19.50	11504	326
22531.6	27639.2	679.248	16.18	16.18	32.36	2177	326
18353.5	28772	1161.94	27.01	27.01	54.02	1911	326
4160.4	30747.1	580.104	16.53	16.53	33.06	2432	326
22786.6	35002.4	1207.22	23.46	23.46	46.91	1599	326
13545.8	40106.3	869.4	14.65	14.65	29.30	2369	326
29119.5	2957.2	472.58	5.79	5.79	11.59	15732	334
13257.5	3921	700.676	16.48	16.48	32.97	1501	334
27642.6	3877.9	573.668	11.70	11.70	23.41	4277	334
31834.2	4089.7	644.3	8.08	8.08	16.16	4444	334
13651.7	6717.8	939.212	14.91	14.91	29.81	4306	334
32625.2	9725.3	869.444	6.97	6.97	13.94	10510	334
20140	12149.8	871.892	17.64	17.64	35.28	2730	334
14100.6	13398.6	935.54	19.71	19.71	39.42	2347	334
23324.5	16187.1	666.332	4.95	4.95	9.89	21028	334
11519.9	23430.4	647.54	10.22	10.22	20.44	6745	334
33858.6	24813.7	1088.54	21.52	21.52	43.05	2377	334
29255.9	25010.8	659.852	23.29	23.29	46.58	1508	334
11269.3	27654.9	582.092	19.81	19.81	39.61	2716	334
40395.4	28476.6	501.74	12.20	12.20	24.40	4288	334
19900.2	29049.9	664.388	11.75	11.75	23.50	4230	334
20440.5	30719.7	1060.39	19.08	19.08	38.15	5337	334
14382.8	31873.2	672.812	21.12	21.12	42.25	1925	334
36384.8	34789	704.564	12.79	12.79	25.58	2910	334
24042.8	36613.6	668.276	19.52	19.52	39.05	1910	334
40681.9	1374.4	1099.6	19.08	19.08	38.15	1982	342
18859.7	3404.9	495.304	18.89	18.89	37.77	2317	342
31838.8	4092.1	650.824	11.42	11.42	22.84	2917	342
14546	5881.1	979.648	16.30	16.30	32.59	2619	342
38689.5	7104	682.576	11.45	11.45	22.89	2937	342
27867	8149.4	819.304	14.41	14.41	28.83	2317	342
19186.1	9564.1	579.544	34.36	34.36	68.72	1112	342
33459.3	9755.9	822.976	13.45	13.45	26.89	4746	342
39344.1	11465.6	1187.73	13.64	13.64	27.27	3022	342
41057	11658	711.736	9.70	9.70	19.41	4168	342
23547.9	12826.7	473.272	11.02	11.02	22.04	8183	342
22041.7	13934.1	694.24	9.56	9.56	19.12	7479	342
15236.8	18597.8	467.44	14.81	14.81	29.63	3283	342
17673.2	20554.7	481.048	12.76	12.76	25.53	4199	342
40942.6	23338.6	716.92	9.30	9.30	18.60	5012	342
35208.8	23644.3	1144.89	15.31	15.31	30.61	3121	342
22015	24034.2	766.672	8.17	8.17	16.34	7910	342
35646.6	25261.8	700.072	8.41	8.41	16.81	8708	342
26151.4	27439.8	580.192	7.98	7.98	15.97	12310	342
12833.5	27601.2	521.872	7.68	7.68	15.35	14788	342
19699.1	28266.4	644.992	8.38	8.38	16.77	11878	342
6776.3	29826.1	1035.95	19.59	19.59	39.19	2088	342
29851.7	30830.8	836.44	12.88	12.88	25.76	3740	342
29338	36224.3	719.512	13.28	13.28	26.56	4420	342
31191.6	36735.2	666.376	22.80	22.80	45.59	1406	342
9521.5	36772.4	856.024	7.72	7.72	15.45	11860	342
30582.2	3117.4	480.445	17.00	17.00	34.01	2567	350
10835.1	9721.5	647.629	19.26	19.26	38.53	1731	350
33497.9	9679.5	475.909	16.98	16.98	33.96	2903	350
18581.5	10741.1	561.445	22.18	22.18	44.37	2237	350
10832.3	11172	594.493	17.90	17.90	35.80	2084	350
30579.5	14901.4	606.157	18.32	18.32	36.64	2222	350
27130.2	15775.9	755.701	6.01	6.01	12.01	9187	350
15255.1	18672	587.365	6.71	6.71	13.42	11828	350
20301.2	20244.2	628.837	5.60	5.60	11.21	13802	350
39012.6	24453.8	755.701	14.51	14.51	29.01	1991	350
22616.2	26410.2	667.069	4.45	4.45	8.90	23028	350
23619.3	26760.8	728.773	13.19	13.19	26.38	5275	350
29075	28725.4	829.141	17.31	17.31	34.62	4046	350
20513.3	30822.2	891.565	8.50	8.50	17.00	10573	350
4214.8	30719.2	1203.68	17.87	17.87	35.75	1892	350
33626.2	34757.1	598.381	13.73	13.73	27.46	2191	350
13532.6	35957.9	696.877	21.05	21.05	42.11	1374	350
29212.2	37137.3	506.365	16.72	16.72	33.44	2372	350
33377.7	4259.7	706.641	6.66	6.66	13.33	7636	358
26827.2	6469.1	1002.99	15.83	15.83	31.65	2964	358
40751.3	10667.4	490.209	7.51	7.51	15.02	9755	358
31186.3	14761.1	979.737	13.00	13.00	26.00	4868	358
13992.5	16790.5	949.137	19.52	19.52	39.05	2156	358
24359.4	28956.5	482.433	6.66	6.66	13.33	13417	358
14391.5	31885.4	694.329	14.65	14.65	29.30	3563	358
20961.1	33392.4	1053.18	12.65	12.65	25.29	7329	358
11535.9	36139.3	539.457	18.75	18.75	37.49	2150	358
24014.7	36593.9	721.473	13.94	13.94	27.88	3153	358
33530.6	9218	1092.39	11.26	11.26	22.51	4061	366
31175	14695	1169.5	20.02	20.02	40.03	2561	366
29194.8	27210.4	636.053	11.59	11.59	23.17	4519	366
20974.4	27455.9	680.765	24.00	24.00	47.99	1409	366
29860.3	28062	820.661	15.40	15.40	30.80	3020	366
1612	28715.7	601.061	18.77	18.77	37.54	2378	366
19874.1	29066.8	619.853	6.57	6.57	13.14	7036	366
37833.7	30895.1	689.837	15.31	15.31	30.61	1702	366
37289.2	35720.3	500.621	13.54	13.54	27.08	3056	366
29407.2	36243.6	525.893	7.51	7.51	15.02	9346	366
12292.8	37673.9	506.453	10.74	10.74	21.48	7199	366
29476.9	38323.5	655.493	14.25	14.25	28.50	3219	366
18855.9	3241	741.145	20.51	20.51	41.02	1195	374
31094.4	7625.4	706.081	5.93	5.93	11.87	12023	374
33495.2	9189.4	1206.27	16.79	16.79	33.58	1673	374
16118.4	9400.3	595.273	20.91	20.91	41.82	2150	374
10788.4	9751.2	584.905	21.85	21.85	43.71	1584	374
8214.7	11570.4	635.449	18.93	18.93	37.87	2093	374
37818.6	14442.5	1132.83	16.48	16.48	32.97	2164	374
31426.1	19902.8	1163.43	18.25	18.25	36.50	1913	374
11836.5	21095	477.337	24.02	24.02	48.04	2184	374
21296.6	22189.3	660.721	12.41	12.41	24.82	3292	374
8841.1	22772.5	496.777	19.38	19.38	38.76	2809	374
24549.3	24724	717.745	29.13	29.13	58.26	1321	374
33798.5	24733.5	987.169	21.55	21.55	43.10	2534	374
2073.9	29694.4	477.985	21.97	21.97	43.94	2447	374
13011.7	33841.7	1194.03	18.18	18.18	36.36	2218	374
15675.1	37016.4	473.449	7.30	7.30	14.60	13329	374
17456	4721.6	482.565	17.03	17.03	34.05	2450	382
15945.4	7500.8	731.397	24.19	24.19	48.37	1391	382
32798	7281.9	462.477	14.65	14.65	29.30	3538	382
16223.9	9450	655.581	26.75	26.75	53.51	1383	382
40787.5	10675.7	504.597	8.93	8.93	17.85	6687	382
25341.3	12585.4	851.349	6.08	6.08	12.15	16644	382
27157.9	15768.2	747.309	3.70	3.70	7.39	24617	382
21239.5	18053.5	485.805	18.93	18.93	37.87	2647	382
25147.8	20366.8	514.965	8.24	8.24	16.48	13370	382
17015.9	20541.7	513.669	14.37	14.37	28.73	4010	382
28404.7	27743.3	555.141	12.51	12.51	25.01	5354	382
32763.4	29109.7	1052.09	19.78	19.78	39.56	2632	382
25440.1	33688.4	1005.57	24.56	24.56	49.13	2299	382
40756.2	1378.2	1093.75	22.66	22.66	45.31	1783	390
11642.3	1739.4	593.417	14.86	14.86	29.72	2205	390
36778.8	7014.7	977.465	4.40	4.40	8.81	23626	390
41060.8	11655.3	766.937	14.06	14.06	28.12	2305	390
31950.8	18492.7	505.289	4.97	4.97	9.94	15938	390
38859.4	18856.3	775.505	18.37	18.37	36.74	1771	390
40844.7	19906.6	972.569	11.14	11.14	22.28	5349	390
597.7	22377.7	733.889	23.67	23.67	47.34	1287	390
7063.4	27629.8	477.425	21.71	21.71	43.43	2501	390
11187.6	27735.9	1165.96	24.66	24.66	49.31	1885	390
19838.4	29069.2	639.425	8.41	8.41	16.81	7092	390
14400	31963.2	782.849	4.66	4.66	9.33	22872	390
9340.5	35735.4	483.257	10.64	10.64	21.29	4892	390
6812.3	35906.9	973.793	13.00	13.00	26.00	3090	390
12713	37273.9	607.673	7.37	7.37	14.74	8858	390
10288.1	37715.8	1194.11	11.30	11.30	22.61	4219	390
29065.6	2955.7	473.581	16.13	16.13	32.26	2169	398
36752.9	3056.7	841.646	8.93	8.93	17.85	4566	398
29127.4	8905	493.021	6.62	6.62	13.24	16559	398
31173.3	12341.7	669.277	16.96	16.96	33.91	1673	398
1726.1	16625.9	703.621	18.30	18.30	36.60	1918	398
12000.2	18916.6	763.31	16.65	16.65	33.30	2585	398
21969.6	20335.2	1039.93	14.72	14.72	29.44	4405	398
24729.8	20794.3	613.549	21.48	21.48	42.96	1950	398
30503.8	22733	510.517	4.62	4.62	9.23	17783	398
27577.4	23602.3	522.829	8.15	8.15	16.30	9610	398
41156.7	25875.8	617.438	11.04	11.04	22.09	2721	398
26400.4	26793.4	631.693	40.65	40.65	81.29	1212	398
35220.5	27292.2	1128.06	7.16	7.16	14.32	13944	398
39445.5	32586	533.845	11.52	11.52	23.03	4265	398
3527.2	33028.5	500.149	13.78	13.78	27.55	5228	398
26107.9	34415.1	1011.78	6.88	6.88	13.75	10991	398
28059.8	34930.3	990.974	4.50	4.50	9.00	28022	398
14507.3	36194.8	621.974	6.22	6.22	12.43	10430	398
29385.1	36254.7	686.125	8.45	8.45	16.91	5786	398
12343.5	37674.4	928.549	19.00	19.00	38.01	2190	398
12814	40466.9	863.677	11.92	11.92	23.83	3463	398
8241.1	11560.9	779.266	23.27	23.27	46.53	2191	406
24536.6	12185.5	860.05	11.85	11.85	23.69	6022	406
6426	14428.7	558.514	24.23	24.23	48.47	2825	406
29373.6	14698.2	907.786	9.54	9.54	19.08	7167	406
38982.2	24404.9	501.49	12.55	12.55	25.10	3392	406
25201.3	25006	467.146	8.43	8.43	16.86	10213	406
12806.4	27611.6	499.546	8.60	8.60	17.19	12076	406
39448.3	32608	590.914	16.25	16.25	32.50	1867	406
24658	32832.4	1011.83	26.49	26.49	52.99	2178	406
8520.6	33700	711.442	16.84	16.84	33.68	1974	406
14482.8	36211.1	563.05	8.50	8.50	17.00	7843	406
23789.6	39015.4	714.682	18.23	18.23	36.46	1952	406
31433.2	38961.4	989.794	15.26	15.26	30.52	2727	406
38599.1	7121.1	574.11	12.06	12.06	24.12	3946	414
18366.2	11033.4	767.07	17.62	17.62	35.23	2816	414
3631.5	17134.9	671.958	18.72	18.72	37.44	1850	414
5612.2	19285.6	614.286	22.21	22.21	44.42	1857	414
27506.8	19284.7	583.83	18.51	18.51	37.02	2158	414
26675.5	19874	646.038	22.33	22.33	44.65	1550	414
40849.4	19804.3	763.398	18.98	18.98	37.96	1601	414
21974	20397.1	1052.26	11.75	11.75	23.50	5807	414
17693.3	20539.5	597.438	6.92	6.92	13.85	10667	414
35319.5	25838.9	605.862	4.95	4.95	9.89	18034	414
19709	28294.5	571.518	6.45	6.45	12.91	18705	414
22418.2	31063.9	725.454	14.32	14.32	28.64	3223	414
11564.9	36163.3	669.366	7.51	7.51	15.02	10818	414
29274.7	36309.5	551.43	7.21	7.21	14.41	6762	414
15710.5	37005.3	603.27	9.94	9.94	19.88	4632	414
31310.2	37218.1	708.894	17.50	17.50	35.00	1657	414
18759.2	7043.5	563.138	15.50	15.50	30.99	2978	422
32739.4	9437.1	1167.36	12.86	12.86	25.72	3789	422
33485.5	9690.9	644.138	7.51	7.51	15.02	8970	422
28542.2	11788.6	747.53	9.96	9.96	19.92	4835	422
19098.2	12699.8	544.994	7.54	7.54	15.07	15671	422
21963.9	20396	822.194	19.78	19.78	39.56	2647	422
11797.4	22586.1	589.706	12.15	12.15	24.30	7096	422
19672.3	28277.9	619.514	6.57	6.57	13.14	18337	422
19865.9	29050.6	670.058	6.01	6.01	12.01	9881	422
6607.5	29754	705.698	18.89	18.89	37.77	1588	422
26588.8	33008.8	857.69	6.41	6.41	12.81	17433	422
19723.7	33504.4	640.898	23.97	23.97	47.95	1667	422
36332.8	34799.2	878.498	14.48	14.48	28.97	2390	422
13505.8	36011.8	625.994	13.85	13.85	27.69	3310	422
24042.3	36610.8	703.754	22.75	22.75	45.50	1442	422
31100.1	36759.8	1007.02	6.31	6.31	12.62	19466	422
11704.3	37042.4	641.546	8.24	8.24	16.48	6240	422
11734.8	39828.8	565.082	16.20	16.20	32.40	2215	422
31511.1	5030	635.11	12.13	12.13	24.26	4099	430
14605.3	5846.5	494.494	9.70	9.70	19.41	7762	430
36119.9	9794.6	700.558	15.85	15.85	31.70	1760	430
24569.8	11363.3	784.294	16.96	16.96	33.91	2507	430
29245.1	11430.3	1150.27	14.72	14.72	29.44	3972	430
20124.2	12301.9	652.606	10.93	10.93	21.85	8661	430
36974	17943.2	631.87	5.06	5.06	10.13	13074	430
27619.2	23617.8	776.95	3.32	3.32	6.64	28413	430
7382.3	25528.5	809.998	31.86	31.86	63.73	1326	430
13639.8	26384.8	1000.94	22.35	22.35	44.70	2371	430
11940.6	26535.7	827.134	22.51	22.51	45.03	1705	430
24381.4	33740	753.694	19.33	19.33	38.67	2323	430
13541.9	35920	759.814	18.84	18.84	37.68	1460	430
13537.8	40117.3	603.358	9.30	9.30	18.60	6711	430
39832.6	2410.7	1187.03	16.11	16.11	32.22	1970	438
12832.1	11357.3	895.722	8.20	8.20	16.39	13013	438
24500.3	12184.1	737.826	7.65	7.65	15.31	9336	438
28099.8	13770.6	639.042	3.11	3.11	6.22	27667	438
25610.5	17909.6	1171.12	23.55	23.55	47.10	1889	438
15283.9	18632.1	571.002	7.30	7.30	14.60	9213	438
23283.3	19312.4	688.938	27.27	27.27	54.54	1364	438
29844.2	26282.7	757.41	10.83	10.83	21.67	6906	438
29156.7	27239.7	704.49	11.56	11.56	23.13	3908	438
19846.6	29091.2	628.026	9.80	9.80	19.59	4681	438
20958.4	33320.8	1136.85	11.73	11.73	23.46	6431	438
14706	33903.7	801.474	12.81	12.81	25.62	3777	438
6827.2	35817.5	1168.67	17.45	17.45	34.90	1915	438
14485.2	36186.1	688.29	7.61	7.61	15.21	6187	438
12715.1	39128.9	1173.57	14.22	14.22	28.45	2264	438
34901.5	5588.2	684.446	7.18	7.18	14.37	6478	446
30006	6151.2	1069.57	5.70	5.70	11.40	18323	446
15908.7	9507.6	552.254	16.72	16.72	33.44	3804	446
32617.9	9744.8	542.534	9.70	9.70	19.41	6611	446
38220.9	12853.1	1046.32	4.38	4.38	8.76	23645	446
33734.5	13172.3	637.79	11.61	11.61	23.22	4375	446
5727.7	13331.7	637.142	11.45	11.45	22.89	6941	446
24179.9	15358.7	1035.3	18.35	18.35	36.69	4167	446
30507.4	19868.6	581.414	7.94	7.94	15.87	11277	446
21965.9	20318.7	974.102	15.45	15.45	30.90	3621	446
36837.9	20241.7	701.294	6.41	6.41	12.81	10666	446
17149	23792	626.126	10.67	10.67	21.34	3704	446
26578.3	26891.4	1194.42	19.43	19.43	38.86	3358	446
20539.8	28268	810.086	10.39	10.39	20.77	9687	446
37568.5	30308.7	975.326	12.58	12.58	25.15	3607	446
36333.6	30590.3	1151.58	4.80	4.80	9.61	17996	446
34259.9	35325.1	610.574	8.67	8.67	17.33	8798	446
9391.2	35740.9	490.694	5.06	5.06	10.13	26548	446
6715.3	35892.2	523.742	23.17	23.17	46.35	1610	446
9704.8	36266.7	934.934	15.52	15.52	31.04	2753	446
13544.7	40103.2	652.694	11.94	11.94	23.88	3270	446
27761.7	4702.9	618.395	12.91	12.91	25.81	2398	454
12819.8	8914.4	503.699	17.52	17.52	35.04	2556	454
36111.8	9792.3	650.147	14.67	14.67	29.34	2000	454
24602.7	11359.3	497.867	17.33	17.33	34.67	3394	454
18466.8	12205.9	534.155	26.54	26.54	53.08	1983	454
30010.7	12433.5	633.947	6.43	6.43	12.86	9925	454
13609.6	16587.2	694.859	13.24	13.24	26.47	3545	454
12960.4	19461.4	952.115	20.61	20.61	41.21	2205	454
22013.1	20308.5	501.755	21.62	21.62	43.24	2606	454
33135	20705.6	566.555	12.69	12.69	25.39	3445	454
34646.7	21872.2	506.939	11.09	11.09	22.18	4259	454
41059.9	23518.6	1193.24	13.85	13.85	27.69	2099	454
41135.9	25863.2	624.875	5.42	5.42	10.83	9408	454
24395	28964.7	601.547	6.03	6.03	12.06	8790	454
32417.7	29576.8	497.219	14.32	14.32	28.64	3645	454
34214	29809.4	470.003	5.51	5.51	11.02	20385	454
14434.6	31996.5	482.315	9.04	9.04	18.09	5606	454
10446.6	36345.8	702.635	6.88	6.88	13.75	10591	454
15690.2	37006.8	588.587	4.78	4.78	9.56	18720	454
21544	6541	533.551	17.40	17.40	34.81	2150	462
15746.2	7863.4	884.839	12.53	12.53	25.06	4181	462
38362.9	8381.1	731.839	5.20	5.20	10.41	14677	462
18963.4	10410.9	987.655	19.05	19.05	38.10	3913	462
5761.3	13288.7	552.343	12.91	12.91	25.81	6647	462
18745.3	13387.3	642.415	15.45	15.45	30.90	2876	462
27165.2	15732.2	766.111	5.18	5.18	10.36	17341	462
23136.2	18184.5	1089.25	20.79	20.79	41.59	2587	462
10575.5	18414.1	597.703	8.78	8.78	17.57	10691	462
30501.9	19944.8	669.631	18.42	18.42	36.83	2396	462
34203.3	29811.2	487.543	5.11	5.11	10.22	17859	462
21249.1	30962.8	701.383	24.73	24.73	49.45	1611	462
19631	33544.8	674.167	11.16	11.16	22.33	5768	462
4950.4	35683.8	685.831	19.43	19.43	38.86	1942	462
31103.8	37177.5	1015.81	16.72	16.72	33.44	3160	462
9625.6	40080.4	477.175	8.12	8.12	16.25	6843	462
17282.4	9667.4	755.139	15.90	15.90	31.79	1887	470
31225.3	12205.8	696.243	14.06	14.06	28.12	2278	470
18806	13431.8	707.907	14.01	14.01	28.02	4060	470
17007.4	13981.1	509.619	17.69	17.69	35.37	2429	470
33129.2	22858.5	635.331	23.67	23.67	47.34	1473	470
35607.1	25317.6	751.467	16.08	16.08	32.17	2037	470
24680.2	28912.3	532.947	13.78	13.78	27.55	4243	470
36341.6	30585	838.371	7.37	7.37	14.74	7833	470
25080.1	30725.8	554.331	10.64	10.64	21.29	8491	470
39486.9	32554.7	512.859	9.33	9.33	18.65	7016	470
23103	34654.4	641.163	12.06	12.06	24.12	6389	470
10315.8	37490.1	577.011	18.96	18.96	37.92	1727	470
29467.7	38392.9	1006.06	12.88	12.88	25.76	3280	470
15775.2	8521.5	664.535	18.72	18.72	37.44	1608	478
20410.9	11792	733.151	11.14	11.14	22.28	5349	478
28806.7	23769.7	471.431	6.64	6.64	13.28	14872	478
11666.7	24002.3	669.719	21.57	21.57	43.14	1713	478
30567.1	25981.4	785.783	18.25	18.25	36.50	2611	478
15524.4	30604.6	838.415	21.64	21.64	43.28	1791	478
39449	32590.7	492.815	10.17	10.17	20.35	5925	478
22695	32877.4	729.479	11.47	11.47	22.94	3961	478
14395.9	36930.5	1091.78	18.82	18.82	37.63	2136	478
39870.2	2355	821.323	9.84	9.84	19.69	5744	486
28516.6	5537	636.067	10.15	10.15	20.30	4339	486
14613.1	5842.8	499.339	14.60	14.60	29.20	3092	486
14178	10953.7	643.843	13.05	13.05	26.09	3361	486
35205.6	16766.1	640.603	25.55	25.55	51.10	1408	486
33156.5	23036.5	969.427	12.91	12.91	25.81	6066	486
39597	27153.9	661.987	10.20	10.20	20.39	3093	486
25057	30713.9	773.587	13.52	13.52	27.04	3638	486
6789	35775.8	673.003	9.75	9.75	19.50	5717	486
36306.4	1630.6	704.799	13.31	13.31	26.61	1930	494
39885.7	2395.2	638.703	14.79	14.79	29.58	1827	494
32646.1	9633.2	1055.15	19.88	19.88	39.75	2237	494
7752.7	10018.6	668.511	21.83	21.83	43.66	1403	494
27771.8	15507	739.359	6.64	6.64	13.28	8597	494
13602.9	16565.8	641.943	15.33	15.33	30.66	3722	494
23284.6	19405.8	998.847	20.30	20.30	40.60	2544	494
29651.9	19422.7	571.959	13.24	13.24	26.47	4347	494
39134.7	21512	783.423	16.27	16.27	32.55	1624	494
35207	27278.4	1015.98	13.87	13.87	27.74	4946	494
19577.5	33560.1	801.783	11.16	11.16	22.33	8726	494
21672.7	34215.7	1028.22	14.53	14.53	29.06	6348	494
29325.1	36234.9	1001.3	9.47	9.47	18.93	5891	494
15247.9	2913.7	705.492	17.10	17.10	34.19	1435	502
35552.3	3582.4	838.548	17.80	17.80	35.61	1613	502
33581.8	9213.7	649.763	15.38	15.38	30.76	2411	502
32571.5	9679.6	1172.7	11.80	11.80	23.60	2985	502
25417.9	11554.4	685.404	16.86	16.86	33.72	2018	502
24243.5	15377.8	651.708	21.74	21.74	43.47	2287	502
23768.8	18157.5	948.708	24.12	24.12	48.23	2173	502
25581.2	19926.4	1046.63	25.88	25.88	51.76	2121	502
1732.7	24044.5	632.916	11.47	11.47	22.94	4539	502
7681.1	26321.5	538.956	21.52	21.52	43.05	2340	502
23620.5	26744	679.572	9.77	9.77	19.55	6902	502
14527.9	27547.6	616.068	15.19	15.19	30.38	3594	502
8934.8	29206.3	1169.03	17.40	17.40	34.81	2139	502
37547.5	30289.2	897.299	13.31	13.31	26.61	2792	502
2671.3	30698.9	667.26	21.52	21.52	43.05	2128	502
4222.2	30729	664.02	15.00	15.00	30.00	2054	502
14394.7	36859.7	706.788	15.59	15.59	31.18	1798	502
11163	39488	509.796	10.50	10.50	21.01	9933	502
36265.1	1623.9	593.496	10.13	10.13	20.25	4799	510
14131.7	2948.3	776.232	21.57	21.57	43.14	1221	510
29216.7	8712	715.968	18.79	18.79	37.59	1921	510
16146.1	9446.7	585.72	16.41	16.41	32.83	2362	510
36121.9	9766.2	720.504	8.03	8.03	16.06	6435	510
18366.9	11029.2	506.016	17.36	17.36	34.71	4401	510
22532.5	14575.9	1199.74	17.92	17.92	35.84	1928	510
28461.6	15796.2	635.616	6.24	6.24	12.48	14739	510
10965.6	16783.2	1147.1	22.63	22.63	45.26	1789	510
20118.3	21808.7	1161.79	23.08	23.08	46.16	1710	510
30124.2	24202.7	604.512	23.22	23.22	46.44	1603	510
16238.1	27209.8	1067.54	28.45	28.45	56.90	1852	510
32397.5	29654.4	694.584	5.68	5.68	11.35	11553	510
37649.1	36879.6	690.048	14.98	14.98	29.96	1620	510
12712.6	37290.5	776.232	8.38	8.38	16.77	6673	510
23046.3	977.9	760.449	12.51	12.51	25.01	4012	518
36739.9	3000.8	488.649	13.87	13.87	27.74	2721	518
38340.7	8379.8	705.081	6.83	6.83	13.66	7396	518
18419.1	11034.6	1152.13	20.89	20.89	41.78	2006	518
6728.5	11692	663.609	20.39	20.39	40.79	1425	518
37007.7	11932.6	607.881	7.21	7.21	14.41	8568	518
17815.3	12343.1	536.601	10.64	10.64	21.29	8371	518
29539.9	14071.5	1183.95	18.58	18.58	37.16	2645	518
38070.9	14157.9	967.305	21.45	21.45	42.91	1710	518
11483.2	14558.4	903.657	13.05	13.05	26.09	7340	518
4488.8	18798.9	653.241	20.72	20.72	41.45	1803	518
31014.2	19195.7	1139.89	13.82	13.82	27.65	3516	518
23034.9	29953.6	656.481	3.51	3.51	7.02	28994	518
39498.9	32578.2	583.257	7.42	7.42	14.84	8155	518
13507.8	35941.7	720.633	16.18	16.18	32.36	2061	518
34712.8	37957	666.201	11.80	11.80	23.60	2468	518
38925.9	534.9	1209.79	14.70	14.70	29.39	3036	526
31855.9	4106.1	598.939	5.86	5.86	11.73	11452	526
37541.8	6206.5	543.211	13.59	13.59	27.18	2686	526
33456	9788.8	1031.08	18.98	18.98	37.96	2383	526
38982.6	10765.7	691.603	10.97	10.97	21.95	3321	526
24561.9	11385.2	1080.04	20.79	20.79	41.59	2419	526
23308.2	21294.3	500.443	18.44	18.44	36.88	3053	526
17560.6	24467.4	652.723	10.74	10.74	21.48	3728	526
39030.6	24425	893.995	16.67	16.67	33.35	2002	526
35646.1	25256.1	693.547	9.21	9.21	18.42	7363	526
22661	27666.8	521.179	9.58	9.58	19.17	10840	526
32719.7	29048.8	1201.22	22.07	22.07	44.13	1741	526
841.6	29915.8	619.675	23.17	23.17	46.35	1653	526
19654.6	30249.4	565.243	19.83	19.83	39.66	2488	526
9381.1	35728.2	589.867	6.95	6.95	13.89	12397	526
28024.6	40367	1054.34	11.73	11.73	23.46	4504	526
12864.6	40484.2	881.755	15.52	15.52	31.04	2061	526
15927.1	7473.4	1200.12	14.65	14.65	29.30	1980	534
23218	7812.7	602.308	16.77	16.77	33.54	2367	534
16114.5	9415.9	549.82	17.10	17.10	34.19	3992	534
27661.3	15402.5	521.308	7.30	7.30	14.60	9636	534
24177.4	15396.2	1175.64	15.33	15.33	30.66	5083	534
25480.1	17824.5	1042.23	15.14	15.14	30.29	4207	534
33621.2	19733.1	540.748	4.71	4.71	9.42	17668	534
14745.3	27170.5	601.012	19.78	19.78	39.56	2261	534
19706	28291.3	566.02	8.69	8.69	17.38	10072	534
18867.4	31213	913.708	21.64	21.64	43.28	2192	534
29362.9	31582.4	698.212	4.14	4.14	8.29	24791	534
19628.1	33546.3	718.948	13.14	13.14	26.28	4615	534
39070.7	1279.3	797.558	14.25	14.25	28.50	3977	542
18778.8	3318.6	1203.93	17.31	17.31	34.62	1591	542
27821.5	8197.2	603.734	13.00	13.00	26.00	3071	542
36138.1	9777.7	720.374	4.47	4.47	8.95	14375	542
12840.7	11339.8	546.062	14.37	14.37	28.73	4737	542
36984.4	11937.4	604.382	6.97	6.97	13.94	9038	542
30540.7	15059.5	993.398	26.42	26.42	52.85	2484	542
10605.9	15326.9	582.998	7.42	7.42	14.84	12469	542
22922	17460.5	755.942	13.19	13.19	26.38	3191	542
14403.7	20968.4	632.246	20.82	20.82	41.64	1805	542
33854.9	23075.6	478.022	21.88	21.88	43.76	1996	542
12212.6	25976.7	617.99	21.69	21.69	43.38	1763	542
35222	27283.9	927.302	7.98	7.98	15.97	10764	542
1564.2	29414.2	971.366	24.30	24.30	48.61	1829	542
39477.3	32522.9	704.822	16.58	16.58	33.16	1510	542
15664.3	36999.9	498.758	6.05	6.05	12.10	12744	542
30545.8	4562.8	691.344	16.60	16.60	33.21	1831	550
27844.8	8189.5	868.68	7.37	7.37	14.74	12307	550
31149.2	11926.2	1140.41	6.01	6.01	12.01	13476	550
22205.7	22830.9	605.16	14.39	14.39	28.78	2770	550
28130.8	24231.6	812.376	17.19	17.19	34.38	2489	550
23625.9	26733.1	711.432	8.69	8.69	17.38	9382	550
20867.3	29066.9	614.232	8.29	8.29	16.58	5364	550
32424.1	29632.3	989.856	11.94	11.94	23.88	7083	550
36335.2	30544.2	1100.02	5.53	5.53	11.07	12146	550
18874.3	31173.9	931.104	13.49	13.49	26.99	4781	550
31518.5	33878.1	699.768	3.13	3.13	6.26	27522	550
14701.4	33892.6	682.272	7.89	7.89	15.78	10259	550
29446.3	36339.7	464.544	15.99	15.99	31.98	2829	550
12883.3	40476.2	548.136	18.09	18.09	36.17	2038	550
22105.9	13893.4	1095.25	18.18	18.18	36.36	2842	558
29466.8	13966.2	1187.05	21.43	21.43	42.86	2259	558
25342.2	14780.5	532.713	6.76	6.76	13.52	13076	558
27139.2	15779.6	769.665	4.62	4.62	9.23	15297	558
35334.1	18940.9	589.737	4.22	4.22	8.43	15497	558
5229.9	19515.3	737.841	20.94	20.94	41.87	1536	558
25585.7	19891.5	731.721	16.20	16.20	32.40	2495	558
30476.4	19866.6	1095.25	15.14	15.14	30.29	2746	558
21232.3	24506	1098.92	24.35	24.35	48.70	2038	558
35656	25260	701.193	6.78	6.78	13.56	13741	558
7504.6	25790.1	752.529	20.30	20.30	40.60	2017	558
14845.9	25837.6	872.481	17.33	17.33	34.67	3500	558
16611.3	33291.3	534.009	20.06	20.06	40.13	2006	558
19629.2	33467	677.217	19.97	19.97	39.94	1661	558
14713.1	33914.1	716.097	11.73	11.73	23.46	5461	558
34230.8	35296	758.649	15.99	15.99	31.98	1913	558
9630.4	36341.9	1187.05	10.17	10.17	20.35	7237	558
14916.2	36728	823.521	13.87	13.87	27.74	4038	558
15906.2	7557	1127.2	14.37	14.37	28.73	3799	566
12726.4	8944.3	650.131	10.81	10.81	21.62	5271	566
14172.1	10913.4	622.915	19.10	19.10	38.20	2147	566
37009.2	11928.9	695.491	17.47	17.47	34.95	1349	566
15558	13291.4	1058.66	13.16	13.16	26.33	5682	566
31146.8	14872.8	591.163	15.47	15.47	30.94	3816	566
24983.2	15452.1	1034.18	23.43	23.43	46.86	2533	566
21010.8	16119.4	983.995	45.85	45.85	91.70	1147	566
12462.2	16618.5	1148.01	23.06	23.06	46.11	1762	566
16319.7	22805.2	626.155	4.76	4.76	9.51	21212	566
27631.4	23616.4	764.899	14.08	14.08	28.17	2579	566
3755.8	24634	658.555	20.21	20.21	40.41	1451	566
12883.5	25619.4	594.403	6.36	6.36	12.72	16010	566
3594.8	30052.2	605.419	14.37	14.37	28.73	3887	566
13531	35984.4	723.283	17.92	17.92	35.84	1583	566
16877.9	36328.1	696.139	4.78	4.78	9.56	17950	566
10694.8	38970	468.043	12.72	12.72	25.43	3448	566
28274.4	3265.5	475.948	14.88	14.88	29.77	4285	574
24685.7	7946.4	1042.88	20.84	20.84	41.68	2945	574
36133.9	9776.8	687.196	4.29	4.29	8.57	14116	574
8885.3	11016.8	1208.12	22.82	22.82	45.64	1385	574
22362	13178.3	870.292	10.86	10.86	21.71	8239	574
4613.4	18785.5	904.564	28.45	28.45	56.90	1377	574
7531.2	24322.3	660.628	12.58	12.58	25.15	5473	574
30728	25723.6	1145.69	25.50	25.50	51.01	1677	574
10252.8	27362.6	1031.86	22.02	22.02	44.04	1867	574
33541.4	28968.6	1122.44	19.38	19.38	38.76	1912	574
24376.2	28953.1	560.836	4.29	4.29	8.57	16149	574
39526	32605.7	619.804	9.23	9.23	18.46	4949	574
24696.4	32741.8	612.676	12.55	12.55	25.10	5279	574
14695.4	33919	650.26	12.03	12.03	24.07	3735	574
38088.4	1298	1199.68	21.22	21.22	42.44	1544	582
33532.6	9230.9	1078.5	10.08	10.08	20.16	6408	582
39322.7	11496.7	727.214	8.31	8.31	16.63	6090	582
18577.7	12166.9	887.558	13.78	13.78	27.55	4818	582
31548.2	12641.2	1046.68	8.10	8.10	16.20	15046	582
23599.9	12836.8	645.206	14.79	14.79	29.58	2671	582
15551.1	13245.8	841.046	10.83	10.83	21.67	8080	582
28583.9	13428.7	492.926	10.41	10.41	20.82	8399	582
31182.7	14821.3	593.366	14.32	14.32	28.64	4308	582
29582.1	19403.2	595.31	24.33	24.33	48.65	1413	582
1770.4	24079.6	560.966	9.28	9.28	18.56	7194	582
35225.1	27259.9	1105.43	10.79	10.79	21.57	7053	582
29169.8	28772.9	670.478	12.43	12.43	24.87	7375	582
22430.1	31150.5	757.814	15.52	15.52	31.04	5280	582
8833.6	32159.1	497.462	11.37	11.37	22.75	6953	582
21001.9	32041.9	1167.85	28.64	28.64	57.27	1554	582
26973.8	32871.7	719.078	20.51	20.51	41.02	1507	582
22723.1	33132.6	1129.91	13.45	13.45	26.89	4515	582
14704.7	33948.7	740.678	10.79	10.79	21.57	5117	582
26539.1	35816.6	680.198	14.11	14.11	28.21	2569	582
14957.5	36707.5	603.086	9.09	9.09	18.18	8537	582
12735.5	37279.6	905.918	9.96	9.96	19.92	5909	582
12825.8	39293.5	1193.56	12.83	12.83	25.67	2473	582
39066.3	1337.7	627.191	8.69	8.69	17.38	8201	590
38644.4	7152.8	1207.15	16.65	16.65	33.30	1613	590
33451.5	9727.6	849.743	9.09	9.09	18.18	7710	590
15973.9	11123.4	480.743	15.59	15.59	31.18	4447	590
12846.1	11230.3	577.295	17.40	17.40	34.81	2299	590
18047.1	12372.1	656.999	19.31	19.31	38.62	1622	590
15451.1	17122.2	806.903	16.93	16.93	33.86	3256	590
10587.1	18385.7	491.111	14.25	14.25	28.50	5312	590
25637.7	19853.9	714.023	12.48	12.48	24.96	3848	590
1025.8	20180.9	553.319	15.17	15.17	30.33	4174	590
7551.1	24314.3	638.207	9.21	9.21	18.42	9318	590
25194.5	24973.6	481.391	6.43	6.43	12.86	14861	590
23668.9	26742.1	1123.92	19.83	19.83	39.66	2306	590
33541.5	32998.4	688.751	14.32	14.32	28.64	2413	590
19613.6	33534.1	895.031	11.56	11.56	23.13	6568	590
22848.3	33669.8	487.871	18.09	18.09	36.17	3820	590
30319.8	34537.3	1098.22	3.96	3.96	7.91	22886	590
31478.7	38515.4	654.407	19.12	19.12	38.25	2034	590
31509.8	38717.1	1028.45	14.27	14.27	28.54	3261	590
31407.3	3094.7	580.017	19.05	19.05	38.10	1731	598
19970.2	11548.2	1209.73	19.36	19.36	38.72	1641	598
18600.6	12220.3	947.793	9.28	9.28	18.56	9269	598
15816	12260.7	940.449	18.27	18.27	36.55	2157	598
15485.5	17130.8	1159.55	13.89	13.89	27.79	4039	598
3993.2	20210.5	1206.06	20.16	20.16	40.32	1505	598
17900.9	21694.1	679.161	19.73	19.73	39.47	1919	598
35209.4	27311.1	1006.55	8.36	8.36	16.72	11563	598
14703.8	27232.3	1193.82	15.68	15.68	31.37	2624	598
12778.6	27603.3	491.241	15.64	15.64	31.27	3734	598
36331.5	30591.6	1049.39	6.90	6.90	13.80	9801	598
745.3	31723.2	699.249	14.27	14.27	28.54	3053	598
26950	32877.9	465.969	7.98	7.98	15.97	10058	598
19613.3	33516.2	804.585	9.21	9.21	18.42	9215	598
8639.8	33785	634.449	20.18	20.18	40.36	1534	598
29266.7	35905.2	1043.27	7.80	7.80	15.59	7141	598
29134	8873	606.067	6.24	6.24	12.48	14146	606
32570.4	9820.4	909.979	16.58	16.58	33.16	2003	606
18558.9	12185.1	714.931	11.12	11.12	22.23	5425	606
15805.7	12272.8	1190.27	13.05	13.05	26.09	3778	606
11250.9	13052.3	623.563	16.18	16.18	32.36	3314	606
15466.8	17016.3	787.579	13.92	13.92	27.84	3522	606
37813.7	19411.8	466.099	16.04	16.04	32.08	2488	606
5216.3	19701.4	627.451	19.41	19.41	38.81	1841	606
40896.1	19837.5	679.291	13.89	13.89	27.79	2013	606
23165.1	20599.6	536.731	10.01	10.01	20.02	8763	606
24736.1	20776.8	576.907	17.97	17.97	35.94	2206	606
18886.2	29093.9	649.483	18.16	18.16	36.31	2007	606
8920.7	32141.7	535.435	9.82	9.82	19.64	9686	606
24859.2	32299.7	826.747	20.56	20.56	41.12	2218	606
39402.7	32599.5	615.139	10.81	10.81	21.62	2870	606
13634.6	6703.2	946.828	16.77	16.77	33.54	2060	614
28802.3	7968.2	564.076	19.45	19.45	38.90	1788	614
38365.2	8358.2	743.644	4.99	4.99	9.99	12464	614
12759.3	8935.7	574.444	12.65	12.65	25.29	4058	614
32480.2	9842.2	523.9	10.76	10.76	21.52	4399	614
8669.1	12838.7	919.9	11.12	11.12	22.23	9867	614
24179.4	15500.6	649.612	22.87	22.87	45.73	2323	614
4900.1	24196.7	1207.54	29.81	29.81	59.63	1079	614
19749.2	28277.9	470.764	13.52	13.52	27.04	5537	614
19848.7	29046.4	639.892	4.97	4.97	9.94	15553	614
39500.4	32554.1	667.756	13.24	13.24	26.47	2214	614
16566.8	33287.8	549.172	19.48	19.48	38.95	2297	614
11734.2	39763.9	829.324	15.90	15.90	31.79	2131	614
14560.7	5883.1	994.694	12.88	12.88	25.76	3128	622
12700.1	8979.8	789.062	18.46	18.46	36.93	1449	622
22401.7	13148.8	763.358	10.48	10.48	20.96	5670	622
33049	22993.6	847.814	23.36	23.36	46.72	1547	622
24549.2	24674.6	1117.09	20.65	20.65	41.31	2470	622
29344.3	3180	730.439	15.31	15.31	30.61	1604	630
23162	7819.1	716.615	20.84	20.84	41.68	1328	630
24580.9	9980.8	702.359	12.51	12.51	25.01	4103	630
19992.7	12184.6	721.799	24.61	24.61	49.22	1335	630
31162.2	14774.2	911.591	8.64	8.64	17.29	14543	630
29368.3	14729	1029.1	8.78	8.78	17.57	10962	630
12442.8	16802.9	491.759	8.24	8.24	16.48	12813	630
29673.1	26077	683.567	9.30	9.30	18.60	6751	630
11296.3	27593.7	668.015	19.83	19.83	39.66	2340	630
29249.3	36000.3	693.287	10.43	10.43	20.87	3004	630
11800.9	39870.8	937.295	18.65	18.65	37.30	2066	630
38953.2	655.5	917.841	18.93	18.93	37.87	1807	638
11266.6	3250.2	681.105	17.78	17.78	35.56	1641	638
19905.8	5279.9	608.529	19.15	19.15	38.29	1493	638
36014.1	9805.9	755.049	14.48	14.48	28.97	1762	638
18367.5	11006.6	545.673	20.14	20.14	40.27	2268	638
24649.7	11422.7	491.889	13.45	13.45	26.89	6119	638
39323	11491.9	644.817	11.49	11.49	22.98	3180	638
22049.3	13910.1	678.513	11.52	11.52	23.03	5113	638
24149.1	15375.9	1167.54	12.03	12.03	24.07	9344	638
23104.5	21865.1	923.961	25.48	25.48	50.96	1790	638
32954.3	23323.5	870.105	6.10	6.10	12.20	8757	638
29697.6	26113.8	646.113	7.58	7.58	15.17	9904	638
24358.4	33748.2	558.633	8.05	8.05	16.11	9926	638
29198.9	34216	849.297	7.11	7.11	14.22	9641	638
15688.2	37013.2	647.409	6.29	6.29	12.58	11229	638
18804.8	3333.5	763.746	14.39	14.39	28.78	1818	646
10788.3	9597.7	715.578	20.30	20.30	40.60	1366	646
17425.8	10792.5	464.802	13.16	13.16	26.33	4791	646
40814	10707.6	469.986	14.91	14.91	29.81	2528	646
15772.8	12232.6	1046.49	16.41	16.41	32.83	2624	646
40934.9	23362.6	707.802	8.43	8.43	16.86	4540	646
27709.7	26780.7	699.378	2.99	2.99	5.98	25407	646
23243.8	27207.8	661.794	32.45	32.45	64.90	1174	646
14657.7	27216.5	713.634	17.99	17.99	35.98	2948	646
23090.5	34582.1	800.466	6.83	6.83	13.66	19888	646
34258	35298.6	643.65	8.29	8.29	16.58	5575	646
14052.9	10930.5	1006.23	17.78	17.78	35.56	2748	654
7420.7	11778.7	741.844	20.87	20.87	41.73	1796	654
22012.7	13909.7	527.14	11.96	11.96	23.93	6972	654
23269.1	18410.7	682.012	11.85	11.85	23.69	3044	654
31383.4	19902.5	1014.8	15.31	15.31	30.61	3132	654
21396.7	20291.4	468.82	23.79	23.79	47.57	2429	654
21022.1	20690.7	670.996	10.48	10.48	20.96	8957	654
24768.2	20753	683.308	21.17	21.17	42.34	1611	654
8793.6	22825.8	603.604	13.42	13.42	26.85	4622	654
12532.1	24722.8	658.684	10.67	10.67	21.34	5460	654
25192.2	24989	601.66	9.58	9.58	19.17	6559	654
29670.4	26076.1	661.924	5.53	5.53	11.07	15502	654
25128.4	30704.6	470.116	12.46	12.46	24.92	5770	654
36695.3	33682.4	489.556	6.17	6.17	12.34	13240	654
26087.6	34360.6	1068.65	5.37	5.37	10.74	20077	654
23569.4	12822.4	616.046	11.02	11.02	22.04	4195	662
10403	13431	1187.51	22.28	22.28	44.56	1622	662
10643.4	15367.2	727.286	19.59	19.59	39.19	1690	662
24994	15387	1177.72	20.51	20.51	41.02	2290	662
26968.7	18688.2	912.11	26.99	26.99	53.98	1468	662
30460.6	19829.3	491.63	9.68	9.68	19.36	5460	662
39177.6	21573	560.966	14.86	14.86	29.72	3443	662
8886.5	22791.7	472.19	22.35	22.35	44.70	2200	662
23616.4	26715	842.342	13.35	13.35	26.71	6547	662
27728.6	26785.1	691.862	3.46	3.46	6.92	20481	662
29166.5	27245	834.998	10.22	10.22	20.44	5396	662
12876.6	27622.3	665.294	12.72	12.72	25.43	2540	662
34227.9	35317.3	1205.87	14.41	14.41	28.83	2132	662
34443.3	36811.9	665.294	6.76	6.76	13.52	7649	662
34692.1	21882.3	766.583	14.29	14.29	28.59	2430	670
4519	23877.3	952.631	34.67	34.67	69.33	1159	670
18649.5	26720	704.303	4.92	4.92	9.84	21810	670
26167.3	27474.1	637.559	8.38	8.38	16.77	8765	670
25058.9	30672.5	482.039	17.33	17.33	34.67	2895	670
24358.3	33731.7	689.399	9.51	9.51	19.03	5195	670
14435.8	36874.3	1180.3	13.16	13.16	26.33	2729	670
38033.8	3026.9	1209.8	13.61	13.61	27.22	2040	678
30988	5192.6	640.929	17.47	17.47	34.95	1969	678
25767.3	5196.3	625.377	15.07	15.07	30.14	2178	678
18846.2	13393.1	698.601	18.51	18.51	37.02	2561	678
1744.3	16639.5	1170.63	28.99	28.99	57.98	1370	678
36361.7	28081.4	680.457	17.22	17.22	34.43	1462	678
25017.4	30649	569.001	16.39	16.39	32.78	4078	678
15677.9	36983.9	477.633	6.38	6.38	12.76	14394	678
23911	37440.8	471.801	13.80	13.80	27.60	4184	678
39248.5	1355.1	513.402	20.51	20.51	41.02	2235	686
15737.1	7934.9	902.706	12.27	12.27	24.54	4550	686
40793.8	10681	486.834	14.81	14.81	29.63	2917	686
12816.2	11357.2	528.306	17.07	17.07	34.15	2801	686
17938.7	13353.7	1180.55	11.59	11.59	23.17	3110	686
31542.9	17828.4	632.634	16.51	16.51	33.02	2187	686
21921.3	20395.1	899.034	9.94	9.94	19.88	11741	686
11704.4	22638.5	469.986	22.96	22.96	45.92	1995	686
33839.5	24698.1	894.138	20.32	20.32	40.65	2704	686
16905.2	25166	472.578	11.14	11.14	22.28	4593	686
23224.2	27282.6	663.738	25.32	25.32	50.63	1817	686
28824.7	30516.2	746.034	4.76	4.76	9.51	13384	686
31542.1	33827.1	692.898	4.73	4.73	9.47	11844	686
29335.4	36282	482.946	6.38	6.38	12.76	11886	686
31258.6	3027	648.316	19.69	19.69	39.38	1490	694
30559.1	4624.9	624.34	18.75	18.75	37.49	1609	694
12813.2	11353.2	929.764	14.25	14.25	28.50	3018	694
39347.1	11555.9	1036.25	7.47	7.47	14.93	9810	694
26555.8	12270.1	706.636	12.29	12.29	24.59	3796	694
30455.4	14957.9	970.156	11.04	11.04	22.09	7098	694
11605.5	17240.7	466.876	18.56	18.56	37.11	2309	694
35129.7	23905.6	690.436	25.81	25.81	51.62	1536	694
25154.4	24955.7	589.996	15.83	15.83	31.65	3336	694
11291.9	27630.3	722.836	18.98	18.98	37.96	2022	694
27425.4	28039.3	1087.66	12.48	12.48	24.96	4574	694
24085.1	36598.7	613.972	13.45	13.45	26.89	4724	694
6762	39046.2	569.908	17.26	17.26	34.52	2040	694
24089.7	6514.7	818.509	15.05	15.05	30.10	2244	702
19906.5	11570.2	792.805	19.50	19.50	39.00	2055	702
28642.9	13487.7	561.613	5.56	5.56	11.12	20873	702
12454.8	16762.1	640.669	10.03	10.03	20.06	5833	702
22658.4	18529.5	677.605	19.19	19.19	38.39	2033	702
28221.4	24348.3	858.901	9.21	9.21	18.42	9507	702
28323.3	32471.3	601.141	4.66	4.66	9.33	14459	702
13905.1	33760.2	478.021	7.44	7.44	14.88	7856	702
14725.4	33903.3	899.293	12.29	12.29	24.59	5976	702
24351.8	33739	638.725	7.23	7.23	14.46	11547	702
29252.5	35894.3	862.573	5.93	5.93	11.87	8018	702
39071.6	1336.3	543.631	7.84	7.84	15.68	12075	710
23609.5	5543	819.895	14.46	14.46	28.92	3045	710
14569	5849.6	662.215	17.31	17.31	34.62	1753	710
18694.5	6789.6	722.479	12.91	12.91	25.81	2133	710
10835.1	12141	812.551	20.11	20.11	40.22	1727	710
31151.4	12366.9	909.247	16.06	16.06	32.12	2271	710
30466.6	14973.9	799.087	17.76	17.76	35.51	2542	710
3839.6	15675.7	1207.9	19.12	19.12	38.25	1601	710
21075.7	16011.8	1059.8	20.77	20.77	41.54	2366	710
31569	17911.1	583.159	18.49	18.49	36.97	2045	710
40788.8	19877.1	705.631	17.05	17.05	34.10	1447	710
27805.2	20390.7	1173.63	21.55	21.55	43.10	1814	710
21223.3	20440.3	817.447	20.77	20.77	41.54	2688	710
6669.4	29886.2	570.199	18.96	18.96	37.92	2007	710
30596	30035.3	920.263	17.59	17.59	35.18	2500	710
14460.1	32029.4	593.527	9.00	9.00	17.99	5041	710
29256.3	35909.4	665.455	7.18	7.18	14.37	9888	710
12829.2	39256.2	792.967	8.17	8.17	16.34	10262	710
19235.8	9149.3	698.676	14.51	14.51	29.01	3804	718
33542.5	9215.8	605.364	8.41	8.41	16.81	6693	718
24658.4	11371.5	517.236	15.87	15.87	31.75	3189	718
25349.5	12575.8	1212.97	19.15	19.15	38.29	1749	718
15964.4	21734.3	629.988	6.08	6.08	12.15	15926	718
17631.4	22603.1	673.404	16.01	16.01	32.03	2061	718
28217.4	24302.4	644.892	7.75	7.75	15.50	9497	718
18215.4	25234.7	703.212	7.32	7.32	14.65	8490	718
35684.9	25245.5	827.412	12.10	12.10	24.21	4486	718
14967.9	25417.9	784.572	28.83	28.83	57.65	1237	718
16307.9	25210.5	497.148	23.15	23.15	46.30	2570	718
29194	27212.4	694.788	10.34	10.34	20.68	4860	718
11250.5	27641.9	916.764	19.59	19.59	39.19	2356	718
33311.4	28388.4	954.708	4.90	4.90	9.80	18017	718
19862.5	28517.6	532.788	6.59	6.59	13.19	10496	718
31554.3	33822	1156.67	7.04	7.04	14.08	7703	718
35179.5	36710.4	1203.18	17.73	17.73	35.47	1695	718
35281	2941	534.257	13.09	13.09	26.19	2862	726
18855.6	7100.2	703.385	11.78	11.78	23.55	3282	726
19494.5	12414	646.361	9.73	9.73	19.45	6953	726
20833	12585.3	1051.58	19.29	19.29	38.57	2419	726
24308.9	12670.5	692.369	7.30	7.30	14.60	8970	726
11465.3	14421.2	826.361	15.10	15.10	30.19	3445	726
17685.9	20494.6	614.609	7.06	7.06	14.13	11445	726
12245.7	23560.2	663.209	8.38	8.38	16.77	9247	726
39064.1	24423.3	665.801	17.33	17.33	34.67	1540	726
25193.4	24962.4	601.649	5.70	5.70	11.40	12632	726
36342.5	30604.4	843.497	6.19	6.19	12.39	9962	726
14699.3	33894.7	1203.35	14.84	14.84	29.67	3072	726
24052.4	36540.2	529.721	19.12	19.12	38.25	2632	726
12809.7	39252	854.513	11.35	11.35	22.70	5298	726
31099.3	7629.1	810.622	5.25	5.25	10.50	14884	734
40254.3	7902.9	1176.6	17.03	17.03	34.05	1806	734
35290.7	10600.6	897.526	4.12	4.12	8.24	25950	734
31161.4	12272.6	836.326	13.68	13.68	27.37	2537	734
11467	14565.7	1026.05	19.31	19.31	38.62	2563	734
21298.4	20399.6	577.198	15.12	15.12	30.24	3466	734
30830.8	20392.8	791.038	16.53	16.53	33.06	1850	734
35242.5	22793.3	592.102	7.39	7.39	14.79	5949	734
16066.7	24960.3	584.974	21.90	21.90	43.80	2159	734
11274	27674.8	715.222	7.28	7.28	14.55	11400	734
30752.1	37862.2	640.054	6.95	6.95	13.89	7124	734
35250.6	4098.1	848.739	12.08	12.08	24.16	3048	742
35248.5	7066	655.779	4.85	4.85	9.70	17920	742
30735	10158.3	936.867	5.42	5.42	10.83	17505	742
26545.9	12292.8	1121.69	11.40	11.40	22.80	7850	742
19495.2	13342.4	601.347	14.72	14.72	29.44	2787	742
1699.5	16558.7	813.243	15.66	15.66	31.32	3330	742
33098.5	22987	857.307	15.57	15.57	31.13	3546	742
19647.2	25713.7	592.923	4.40	4.40	8.81	20063	742
29147	27238.6	708.915	12.93	12.93	25.86	3607	742
11241	27648.6	644.763	7.28	7.28	14.55	9415	742
12747.9	27581.5	479.523	10.03	10.03	20.06	10267	742
20412.8	30710.4	659.019	14.41	14.41	28.83	4260	742
24651.3	32770.5	535.899	18.25	18.25	36.50	2835	742
8083.8	33999.2	673.923	16.01	16.01	32.03	1679	742
31483.4	33937.8	782.643	15.17	15.17	30.33	1881	742
30339.4	34519.7	1024.99	3.93	3.93	7.87	25216	742
24009.9	35079.2	634.395	13.97	13.97	27.93	4466	742
26346.5	39209.7	500.907	15.19	15.19	30.38	5101	742
18754.4	9825.1	712.975	7.58	7.58	15.17	6365	750
18389.5	21498.6	1169.6	17.40	17.40	34.81	2450	750
17489	26630.9	930.919	14.06	14.06	28.12	3322	750
12741.8	27064.7	576.247	6.52	6.52	13.05	15886	750
25316.9	29726.1	507.559	22.37	22.37	44.74	2620	750
11425.9	30080.6	1194.08	19.71	19.71	39.42	1578	750
32583.2	35244.4	1183.06	20.94	20.94	41.87	1523	750
9362.4	35729.9	596.335	11.49	11.49	22.98	4689	750
14565.8	5851.9	642.516	10.20	10.20	20.39	5694	758
33160.9	7776.2	575.124	18.11	18.11	36.22	2073	758
36179.8	9819.4	1206.49	18.09	18.09	36.17	1508	758
30739.2	10128.3	802.572	9.00	9.00	17.99	5276	758
34175.2	17671.7	630.852	5.09	5.09	10.17	10718	758
25626.1	19841.6	1037.58	18.04	18.04	36.08	3019	758
19215.5	21719.6	845.412	23.31	23.31	46.63	1575	758
17638	22619.4	605.58	9.91	9.91	19.83	4664	758
12760.2	27584.9	509.676	9.80	9.80	19.59	10822	758
23626.6	30063.6	704.724	4.00	4.00	8.01	17835	758
13436.5	33717.6	612.06	8.43	8.43	16.86	5066	758
30331.8	34529.2	1047.37	5.18	5.18	10.36	13629	758
29488.9	38397.7	699.54	9.23	9.23	18.46	6887	758
38671.2	3118.8	703.601	14.88	14.88	29.77	2352	766
30488.4	4600.6	748.889	21.45	21.45	42.91	1329	766
19605.6	16638	1048.77	19.12	19.12	38.25	2341	766
26575.9	32948.4	1052.44	11.99	11.99	23.97	4457	766
14677.3	33946.8	920.249	13.19	13.19	26.38	6185	766
24045.7	35235.5	1035.3	6.95	6.95	13.89	17438	766
30750.9	37810.3	678.977	7.70	7.70	15.40	8056	766
38137.7	989	1112.59	11.66	11.66	23.31	3339	774
12799.3	8934.6	652.582	17.71	17.71	35.42	2170	774
18716.2	9864.7	675.262	8.55	8.55	17.10	5331	774
33444.6	9776	543.07	11.82	11.82	23.64	4785	774
19640.4	16660.6	1121.16	17.36	17.36	34.71	3724	774
18484.8	21779.9	982.846	19.73	19.73	39.47	3446	774
18456.7	22385.8	964.486	21.34	21.34	42.67	3084	774
24381	30653.9	1206.84	19.22	19.22	38.43	1882	774
35222.2	36763.3	991.414	10.46	10.46	20.91	7455	774
30730.8	37866.5	490.582	8.27	8.27	16.53	8662	774
3955.5	39234.7	621.478	10.24	10.24	20.49	5414	774
11823.1	39839.4	656.47	19.22	19.22	38.43	1881	774
38282.7	4559.5	716.259	9.30	9.30	18.60	5098	782
31743	8891	592.491	6.26	6.26	12.53	7622	782
37525.5	9277.7	634.611	19.05	19.05	38.10	1562	782
24537	10013.6	700.707	10.81	10.81	21.62	3914	782
19019.1	10474.7	666.363	18.30	18.30	36.60	2009	782
15055.4	12636.8	727.203	13.42	13.42	26.85	3211	782
22329.7	13153.6	1078.49	21.52	21.52	43.05	2240	782
30460.9	14949.9	1150.71	19.03	19.03	38.06	2932	782
23280.9	18463.5	632.019	8.29	8.29	16.58	9302	782
30492.5	19840	588.603	6.55	6.55	13.09	12131	782
40892.8	19819.9	577.587	16.77	16.77	33.54	2192	782
32970.7	23347.5	1211.91	9.91	9.91	19.83	6415	782
39010.7	24396	705.243	16.13	16.13	32.26	1533	782
32439.1	29598.7	528.339	19.03	19.03	38.06	2654	782
19508.7	33776.1	1125	19.33	19.33	38.67	2880	782
29575.6	2619.6	536.287	11.59	11.59	23.17	4433	790
33091.9	7753.2	1057.86	11.14	11.14	22.28	6185	790
16737.6	10134	661.999	13.87	13.87	27.74	3058	790
31246.6	12270.5	728.599	15.38	15.38	30.76	2071	790
29118.4	27221.9	689.863	15.14	15.14	30.29	2025	790
19852.1	29081	470.191	14.27	14.27	28.54	3792	790
28221.8	30855.6	674.959	5.18	5.18	10.36	13020	790
12712.3	36161.2	496.111	14.44	14.44	28.87	3234	790
13554.1	40024.9	679.495	17.97	17.97	35.94	1368	790
19757.3	5269.9	967.452	17.45	17.45	34.90	2049	798
18818.1	7099	632.364	15.05	15.05	30.10	2786	798
12982	9902	919.716	20.28	20.28	40.55	1981	798
15604.1	13401.5	1060.48	37.40	37.40	74.79	1343	798
11573.3	14250.2	1021.31	18.93	18.93	37.87	2603	798
25573.9	19853.1	874.428	12.34	12.34	24.68	4121	798
40830.8	19858.3	864.636	8.93	8.93	17.85	7857	798
17719.8	20476.2	758.148	16.46	16.46	32.92	2188	798
34655.3	21830.6	690.684	13.40	13.40	26.80	2913	798
18472.9	22448.5	496.284	17.29	17.29	34.57	4425	798
11776.1	22626.3	600.612	10.46	10.46	20.91	6351	798
8404.1	26088.4	604.5	35.56	35.56	71.12	1196	798
32842	26873.6	489.804	16.30	16.30	32.59	4638	798
1751.6	29502.3	1038.44	25.55	25.55	51.10	2006	798
25049.2	30659.6	1180.43	19.48	19.48	38.95	1932	798
22377.7	31083.7	507.3	19.78	19.78	39.56	2650	798
20973.9	33204.7	1136.36	12.48	12.48	24.96	7171	798
13496.8	35954	671.892	16.16	16.16	32.31	2002	798
3944.4	39252.4	592.188	13.33	13.33	26.66	3752	798
23407.4	3491.1	485.441	15.78	15.78	31.56	2864	806
30849	5276.2	845.225	16.06	16.06	32.12	2236	806
23913.5	7670.3	681.137	14.53	14.53	29.06	3046	806
38354	8365.2	725.849	5.51	5.51	11.02	11249	806
7431.1	11893.8	693.449	13.94	13.94	27.88	3417	806
31098.4	12505.6	983.537	6.01	6.01	12.01	15169	806
23524.3	12966.8	1175.7	17.66	17.66	35.33	2251	806
11785.2	22632.1	609.857	9.37	9.37	18.75	7962	806
26140.2	27472.6	685.025	10.97	10.97	21.95	4539	806
8850.9	32140.8	557.369	7.06	7.06	14.13	15109	806
29029.5	33022.6	609.857	4.64	4.64	9.28	21983	806
14784.8	38677.9	493.217	15.10	15.10	30.19	2738	806
19663.8	2285.3	610.678	19.48	19.48	38.95	1520	814
24501.2	12186.1	692.326	5.32	5.32	10.64	14447	814
22351.2	13127	1190.57	11.45	11.45	22.89	4984	814
27142.6	13598.9	468.118	22.21	22.21	44.42	2411	814
31180.8	14775	767.062	14.88	14.88	29.77	3514	814
9634.8	18710.4	514.774	20.84	20.84	41.68	2467	814
30489.2	19888.1	488.854	10.20	10.20	20.39	5337	814
12831.1	24303.8	683.254	5.86	5.86	11.73	17291	814
12885.9	25615.1	713.062	6.15	6.15	12.29	10204	814
23643.7	30118.4	831.934	4.38	4.38	8.76	17755	814
10344.2	33046.4	890.686	25.53	25.53	51.06	1559	814
19496.5	33731	657.334	27.11	27.11	54.21	1532	814
11449.3	37017.9	747.478	13.07	13.07	26.14	3102	814
30739.6	37798.5	682.606	7.91	7.91	15.83	5318	814
14757.8	38739.6	687.79	15.92	15.92	31.84	1751	814
18805.9	7121.8	516.891	17.85	17.85	35.70	2113	822
23840.3	7664.4	497.451	11.78	11.78	23.55	5299	822
31287.7	12268	609.555	11.59	11.59	23.17	4598	822
15482.2	17091.5	740.307	9.04	9.04	18.09	7834	822
34172.4	17680.6	599.835	6.08	6.08	12.15	8756	822
40850.1	19887	545.403	12.53	12.53	25.06	4247	822
25181.7	20259	649.731	19.12	19.12	38.25	1769	822
24728.8	23568.8	1100.16	13.07	13.07	26.14	5788	822
5676	23968.8	614.091	13.68	13.68	27.37	3661	822
9351.6	35739.6	503.931	5.09	5.09	10.17	24336	822
30785.8	37825.6	1204.2	18.02	18.02	36.03	1656	822
3963.5	39232	607.611	18.56	18.56	37.11	1674	822
13094.4	1483.7	727.015	18.27	18.27	36.55	1349	830
28579	3687.6	583.807	15.14	15.14	30.29	2179	830
31763.6	8896.1	677.767	3.23	3.23	6.45	21010	830
19413.9	14413.9	711.463	23.67	23.67	47.34	1280	830
15458.9	17119.8	698.503	11.35	11.35	22.70	3988	830
22566.3	17333.2	612.319	23.48	23.48	46.96	1886	830
25739.4	18111.6	657.679	15.31	15.31	30.61	2951	830
40892.2	19877.9	585.751	13.94	13.94	27.88	3601	830
20988.7	20802.4	714.055	16.86	16.86	33.72	2165	830
28370	21753.9	1210.5	12.01	12.01	24.02	3793	830
14995.1	25403.7	1010.98	18.04	18.04	36.08	3896	830
26534.8	26904.5	761.287	18.51	18.51	37.02	2442	830
21782.6	27455.9	795.559	9.30	9.30	18.60	5332	830
16612.1	28243.3	898.375	22.47	22.47	44.93	2018	830
29078.8	28787.1	506.695	19.33	19.33	38.67	2745	830
22852.3	33659.6	1057.5	12.32	12.32	24.63	7285	830
18813.5	3295.7	781.044	13.64	13.64	27.27	1918	838
33544.9	9243.6	1035.64	7.42	7.42	14.84	10508	838
30435.6	14982.6	978.108	10.46	10.46	20.91	8554	838
18503.8	19217.8	651.372	22.63	22.63	45.26	1221	838
40921.1	19839.1	724.596	15.73	15.73	31.46	1736	838
18877.1	29117.3	1167.83	13.80	13.80	27.60	4561	838
20547	30641.1	572.316	35.42	35.42	70.84	1247	838
37362	35734.3	666.924	17.66	17.66	35.33	1759	838
40827.3	2142.1	570.545	20.65	20.65	41.31	1754	846
14583.2	5856.9	556.289	9.47	9.47	18.93	8550	846
32595.3	9792.3	509.633	16.46	16.46	32.92	2556	846
19886.8	11531.6	1076.2	18.75	18.75	37.49	2364	846
[truncated: 81,677 more rows]
