# Supplementary material for: Super-resolution analysis of PACSIN2 and EHD2 at caveolae
Source: PLoS One. 2022 Jul 14;17(7):e0271003. doi: 10.1371/journal.pone.0271003 (PMC9282494; doi:10.1371/journal.pone.0271003)
Supplement: S2 Data — (ZIP) [file pone.0271003.s004.zip › cav1-endp2-no-002-G_Alexa405-Alexa647_103K_TS3D.3dlp]

31262.5	3318.7	271.224	18.91	18.91	37.82	2388	2
33040	3847.3	111.168	8.57	8.57	17.14	8975	2
17038.5	4248.6	687.564	19.45	19.45	38.90	3273	2
29048.7	8573.7	221.976	12.20	12.20	24.40	4246	2
16625.9	9844.9	620.496	33.89	33.89	67.78	1259	2
13216.8	10348.7	404.712	22.77	22.77	45.55	1141	2
16738.7	10343.6	330.192	14.13	14.13	28.26	4305	2
16624.5	11113	198.648	10.41	10.41	20.82	7144	2
14395.6	11597.1	299.736	11.66	11.66	23.31	4747	2
18785.6	11679.4	139.032	7.21	7.21	14.41	15593	2
20890.6	13233.6	261.504	12.22	12.22	24.44	3706	2
35447	15946.4	345.744	4.47	4.47	8.95	18032	2
19446	16327.4	409.572	18.70	18.70	37.40	1663	2
34051.4	16573.3	293.256	6.24	6.24	12.48	12483	2
41165.3	17095.5	621.468	7.39	7.39	14.79	8787	2
23122.6	17509.8	254.376	7.54	7.54	15.07	9535	2
35184.6	17554.8	247.248	5.96	5.96	11.92	8614	2
9941	17933.3	309.456	9.63	9.63	19.26	6802	2
7863.7	18323.5	139.032	14.44	14.44	28.87	4169	2
12227.3	18833	131.256	8.67	8.67	17.33	9349	2
31763.4	18954.6	205.128	8.10	8.10	16.20	5911	2
22476.3	19198.2	114.408	6.05	6.05	12.10	17542	2
27241.8	20223	583.56	12.72	12.72	25.43	8175	2
12507.8	20692.5	547.596	22.87	22.87	45.73	1336	2
27385.7	22229.4	413.46	24.28	24.28	48.56	1252	2
15062.5	22741.9	312.048	15.80	15.80	31.60	3627	2
28266.6	22886	322.416	12.20	12.20	24.40	2746	2
27666	23094.6	293.904	7.96	7.96	15.92	6664	2
32812.5	23197.1	713.808	26.73	26.73	53.46	1012	2
40632.8	23606.9	221.328	19.52	19.52	39.05	1487	2
10410.6	23820.3	128.664	16.89	16.89	33.77	3825	2
24118.4	24948.4	367.776	9.51	9.51	19.03	6172	2
22674.3	27272.7	379.44	16.16	16.16	32.31	1674	2
27848.1	27363.8	475.668	7.96	7.96	15.92	11672	2
37197.2	27679.2	594.252	12.62	12.62	25.25	3137	2
22428.6	27814.1	338.616	9.51	9.51	19.03	5413	2
35533.1	28115.1	496.08	5.72	5.72	11.45	16145	2
25855	29028.5	212.904	25.29	25.29	50.59	1440	2
38078.4	32062.3	267.336	3.27	3.27	6.55	27208	2
38981.7	34703.3	168.192	8.45	8.45	16.91	5524	2
22147.6	34934.9	131.256	11.12	11.12	22.23	5739	2
23579.9	35269.1	238.176	24.14	24.14	48.28	2320	2
9781.6	35496.4	739.08	24.87	24.87	49.74	1056	2
28319.4	35760.9	316.584	6.92	6.92	13.85	9644	2
11396.6	36535.2	418.32	22.75	22.75	45.50	1300	2
27360.2	38552.8	295.848	10.34	10.34	20.68	5153	2
20824.9	39293.2	595.224	18.37	18.37	36.74	1916	2
31037	40195.6	409.572	8.97	8.97	17.95	4593	2
34985.2	526.2	344.448	18.51	18.51	37.02	1124	10
29726.1	4553.2	611.748	21.10	21.10	42.20	1629	10
39457.4	6500.2	129.96	11.63	11.63	23.27	4509	10
35864.3	9291.2	203.184	16.63	16.63	33.25	2135	10
16801.7	11691.5	124.128	11.78	11.78	23.55	7697	10
18807.6	11703	155.88	8.71	8.71	17.43	12607	10
36591.6	14647.1	739.08	22.28	22.28	44.56	1592	10
15467.8	15131.9	485.388	11.26	11.26	22.51	5564	10
7912.8	15852.8	233.64	12.03	12.03	24.07	4341	10
9923.5	17939.3	326.952	15.80	15.80	31.60	1679	10
7846.2	18291	179.208	19.10	19.10	38.20	1909	10
8216.5	19601.8	353.52	23.50	23.50	47.01	1017	10
34204.8	21040.4	303.624	26.71	26.71	53.41	1001	10
17628.4	22195.2	742.968	21.64	21.64	43.28	1251	10
31888.5	23808.8	279.648	16.04	16.04	32.08	2808	10
24322.2	23947.7	393.048	21.34	21.34	42.67	1399	10
20638.8	24706.7	630.216	18.84	18.84	37.68	3079	10
17567.7	25420.5	275.76	11.02	11.02	22.04	4934	10
8143.9	31140.6	118.944	22.91	22.91	45.83	1410	10
14243.8	31839	236.88	22.18	22.18	44.37	1190	10
32901.3	35327.4	389.16	4.90	4.90	9.80	15924	10
34177.7	35560.9	123.48	9.66	9.66	19.31	7952	10
22212.5	36670.4	124.776	18.06	18.06	36.13	2280	10
28893.5	38414.1	288.72	12.95	12.95	25.91	2912	10
32779.9	39560	238.176	15.17	15.17	30.33	2993	10
31064.3	40127.1	728.388	18.75	18.75	37.49	1423	10
20127.9	2113.6	671.04	32.22	32.22	64.43	2074	18
24346.4	4426	711.864	22.87	22.87	45.73	1309	18
37610.1	11628.7	566.064	25.10	25.10	50.21	1323	18
38467.4	11799.3	297.144	14.51	14.51	29.01	2305	18
24903.4	13372.4	236.232	23.88	23.88	47.76	1358	18
35457	15940.8	323.064	5.42	5.42	10.83	12006	18
13946.9	24981.7	649.656	24.35	24.35	48.70	2233	18
20839.3	26099.6	105.984	5.37	5.37	10.74	15942	18
38371.9	26990.2	376.524	7.51	7.51	15.02	5303	18
22671.6	27365.3	334.728	7.61	7.61	15.21	9953	18
38797.9	28876.9	180.504	12.98	12.98	25.95	3539	18
35739	29182.6	284.832	7.14	7.14	14.27	8238	18
26105.3	34977.7	563.148	34.78	34.78	69.57	1080	18
23911.8	38113.9	315.936	8.97	8.97	17.95	8953	18
28916.5	38350.2	145.512	26.33	26.33	52.66	1493	18
7271.5	38911.8	115.056	8.83	8.83	17.66	6734	18
34906.7	596.2	461.088	17.47	17.47	34.95	1518	26
20836.5	2283.5	140.328	33.32	33.32	66.65	1540	26
17919.4	5217.1	216.144	25.72	25.72	51.43	1641	26
13573.9	7953.1	724.5	28.42	28.42	56.85	1033	26
10667.2	10469.4	267.984	10.15	10.15	20.30	7737	26
13373.1	10792.9	253.728	15.73	15.73	31.46	3373	26
19495.7	15842.3	626.328	30.57	30.57	61.14	1554	26
26726.7	17775	221.328	28.17	28.17	56.33	1440	26
33418.5	17937.3	319.824	13.71	13.71	27.41	2674	26
27343.3	22450.8	717.696	36.01	36.01	72.02	1019	26
18807.2	23411	419.292	31.98	31.98	63.96	1071	26
21365.6	23350.7	459.144	20.51	20.51	41.02	1798	26
39767	23656.8	513.576	10.10	10.10	20.21	3772	26
36446.2	26733.4	118.944	8.76	8.76	17.52	9324	26
13762	28012.6	385.272	13.52	13.52	27.04	2114	26
40491.9	28213.1	236.88	2.99	2.99	5.98	29035	26
16396.9	28808.5	427.068	18.49	18.49	36.97	2176	26
28238.2	31650	205.776	15.50	15.50	30.99	3576	26
17587.3	33146.8	359.352	5.65	5.65	11.30	12336	26
14316.3	8046.5	700.2	15.28	15.28	30.57	2166	34
33857.4	9217.9	533.016	24.77	24.77	49.55	1515	34
31390.4	9894.8	658.404	12.91	12.91	25.81	6568	34
17589.4	10628.8	595.224	14.74	14.74	29.48	3060	34
20952.3	13232.1	301.68	9.28	9.28	18.56	6135	34
6716.5	14918.3	576.756	27.98	27.98	55.95	1305	34
38638.4	15179.6	622.44	11.87	11.87	23.74	5898	34
37932.1	17752.6	723.528	25.03	25.03	50.07	1194	34
33359.2	17963.5	332.784	10.83	10.83	21.67	4642	34
27044.3	18100.2	523.296	31.09	31.09	62.17	1194	34
39463.6	20466.7	120.24	11.80	11.80	23.60	3233	34
34469.2	21184.6	441.648	23.29	23.29	46.58	1237	34
21369.7	23146.7	626.328	18.65	18.65	37.30	4148	34
13872.2	23958.3	124.776	26.56	26.56	53.13	1462	34
23064.8	25163.7	233.64	11.99	11.99	23.97	4603	34
37020.1	25335.2	158.472	17.24	17.24	34.48	2120	34
37556.5	28730.2	375.552	19.05	19.05	38.10	2180	34
34222.6	30374.5	355.464	16.04	16.04	32.08	2521	34
35231.1	34511.6	246.6	5.60	5.60	11.21	10519	34
33298.5	630.6	124.128	16.86	16.86	33.72	2969	42
20768.2	7661.2	684.648	23.06	23.06	46.11	1545	42
30567.3	9912.4	334.728	10.79	10.79	21.57	4912	42
14398.8	11576.2	248.544	10.50	10.50	21.01	7740	42
32744.8	12101.8	339.264	23.36	23.36	46.72	1032	42
20124	15465.1	725.472	24.21	24.21	48.42	1284	42
14859.2	17572.7	506.772	16.37	16.37	32.73	3404	42
10844.4	18758.4	237.528	29.72	29.72	59.44	1065	42
14760.6	18768.7	590.364	28.07	28.07	56.14	1269	42
11739.3	18912.5	122.832	22.56	22.56	45.12	1667	42
40042.4	19243.2	334.728	5.13	5.13	10.27	9703	42
39535.7	19875.4	306.216	17.47	17.47	34.95	1982	42
27125.9	20597.1	728.388	32.73	32.73	65.47	1034	42
27179.8	22031.8	312.696	16.37	16.37	32.73	1939	42
25425.4	22162.1	150.048	17.99	17.99	35.98	3655	42
27297	22793.4	522.324	23.60	23.60	47.19	1733	42
17557.6	25376.2	307.512	8.05	8.05	16.11	9202	42
21394.8	26284.7	600.084	9.00	9.00	17.99	5682	42
38816.6	28656.5	356.76	13.40	13.40	26.80	1881	42
19580	34274.4	183.096	13.87	13.87	27.74	4151	42
5296.8	39703.3	159.12	17.90	17.90	35.80	2030	42
40062.1	1386	248.544	18.60	18.60	37.21	1260	50
16547.3	1895.1	745.884	24.66	24.66	49.31	1409	50
25304.2	2401.4	603	20.42	20.42	40.84	2106	50
37438.5	2325	328.896	16.74	16.74	33.49	1338	50
33727.5	9233	274.464	28.99	28.99	57.98	1107	50
31424.3	10329	644.796	20.32	20.32	40.65	3081	50
40004.2	11891.4	238.824	10.24	10.24	20.49	4710	50
22222.8	14295	237.528	28.59	28.59	57.18	1065	50
18782.7	14789.1	481.5	24.21	24.21	48.42	1448	50
10536.4	15842.6	620.496	23.36	23.36	46.72	1462	50
22435.2	18305.5	490.248	13.78	13.78	27.55	3777	50
17567.4	22159.3	686.592	24.99	24.99	49.97	1561	50
13170.5	22315.6	606.888	17.62	17.62	35.23	2391	50
23188.9	25067.1	409.572	19.29	19.29	38.57	2129	50
27577.5	32147.9	296.496	6.57	6.57	13.14	8942	50
23663.7	35345.3	590.364	21.50	21.50	43.00	2471	50
29665.3	35690.3	723.528	13.66	13.66	27.32	3807	50
30578.3	37853.2	118.944	16.67	16.67	33.35	2616	50
4579.3	39491.6	317.88	17.10	17.10	34.19	1254	50
25955.6	40369.3	546.624	8.48	8.48	16.96	6459	50
34953.9	599.9	126.72	13.87	13.87	27.74	2712	58
15033.5	1227.8	487.332	33.39	33.39	66.79	1193	58
23320.4	6290.3	635.076	18.04	18.04	36.08	3093	58
32248.6	6820.4	289.368	10.72	10.72	21.43	5085	58
24896.4	7097	229.104	9.82	9.82	19.64	7537	58
31297.5	9866.4	269.28	16.91	16.91	33.82	3236	58
10622.7	10474.4	136.44	11.56	11.56	23.13	7121	58
32339.7	10325.9	242.712	19.19	19.19	38.39	1647	58
18771.4	11652.9	140.976	10.64	10.64	21.29	7698	58
35105.9	12527.2	211.608	27.25	27.25	54.49	1258	58
17131.3	13130.3	549.54	24.40	24.40	48.80	1589	58
20940.1	13150.4	259.56	25.60	25.60	51.20	1401	58
15716.4	14402.7	282.888	28.66	28.66	57.32	1057	58
9878.7	17911.4	182.448	15.21	15.21	30.43	3414	58
23982.8	18782.3	209.664	9.58	9.58	19.17	7389	58
30369.6	19150.8	496.08	12.95	12.95	25.91	3035	58
26736.5	20383	464.004	16.56	16.56	33.11	2514	58
26453.3	23101.2	273.168	9.87	9.87	19.73	3731	58
7019.2	24070.1	253.08	12.55	12.55	25.10	4615	58
29691.6	24733.7	137.736	14.27	14.27	28.54	5370	58
38781.8	28720.7	736.164	12.32	12.32	24.63	2623	58
12372.6	28933.8	211.608	17.52	17.52	35.04	1832	58
34220.1	30325.8	330.84	18.37	18.37	36.74	1861	58
20085	32794.4	260.208	7.49	7.49	14.98	9279	58
33757.1	33931.5	140.328	6.81	6.81	13.61	7442	58
8373.1	38892.8	365.832	19.78	19.78	39.56	1153	58
37329.5	2367.5	330.84	15.17	15.17	30.33	2221	66
32557.9	4206.9	744.912	20.14	20.14	40.27	1329	66
40787.1	4752.6	704.088	11.52	11.52	23.03	3504	66
13604.7	6007.2	687.564	35.28	35.28	70.56	1217	66
27273	6862.2	339.912	26.66	26.66	53.32	1028	66
1428.2	8909.2	128.664	14.70	14.70	29.39	2767	66
2509.4	10612.7	267.984	20.84	20.84	41.68	1073	66
27447.5	11204	679.788	18.25	18.25	36.50	2141	66
31397.1	11477.1	210.96	17.83	17.83	35.65	2212	66
18751.5	14643.1	673.956	22.77	22.77	45.55	1658	66
35668.3	15404.6	405.684	26.02	26.02	52.05	1160	66
22749.7	20774.4	507.744	8.05	8.05	16.11	12941	66
18467.5	21006.6	177.912	18.11	18.11	36.22	2221	66
36346.5	21786.7	293.904	8.57	8.57	17.14	4261	66
36433.6	26706.5	119.592	12.32	12.32	24.63	5132	66
6029.3	28197.6	743.94	24.35	24.35	48.70	1046	66
37512.6	28672.6	131.904	14.41	14.41	28.83	4129	66
35362.6	29985	731.304	14.72	14.72	29.44	2969	66
27940.3	36168.7	237.528	4.83	4.83	9.66	17739	66
30710.4	39217.2	262.152	5.44	5.44	10.88	16815	66
27631.3	39474.3	247.896	14.65	14.65	29.30	1977	66
29021.9	40467.3	365.832	8.38	8.38	16.77	4044	66
16822	5362.2	257.616	11.49	11.49	22.98	5527	74
25618.1	7587	729.36	19.55	19.55	39.09	1420	74
17315.9	7632.5	604.944	25.17	25.17	50.35	2366	74
15916.1	8896.8	463.032	14.06	14.06	28.12	3432	74
23634.8	9334.5	343.152	22.68	22.68	45.36	1175	74
36705.7	11350	729.36	26.49	26.49	52.99	1012	74
3209.7	12868.3	683.676	23.90	23.90	47.81	1188	74
12700.3	14299	605.916	20.79	20.79	41.59	2118	74
28415.7	15779.6	185.688	14.44	14.44	28.87	4090	74
14023.6	16369.8	133.2	19.97	19.97	39.94	1809	74
14801.1	17639.8	174.024	21.15	21.15	42.30	1925	74
9873	17898.4	310.104	11.35	11.35	22.70	4953	74
25941.1	18233.6	449.424	21.43	21.43	42.86	2272	74
27284.3	20159.8	622.44	14.44	14.44	28.87	3283	74
25578.3	21036.5	303.624	26.47	26.47	52.94	1070	74
24840	22106	445.536	21.50	21.50	43.00	1706	74
31417.6	28440.1	425.124	19.50	19.50	39.00	2777	74
37515.8	28696.9	737.136	23.62	23.62	47.24	1202	74
14789.4	29421	568.008	29.15	29.15	58.31	1241	74
30001.5	29794.9	209.016	19.57	19.57	39.14	1646	74
21020.3	32743.9	330.84	9.35	9.35	18.70	7303	74
31060.5	40191.1	698.256	8.15	8.15	16.30	8198	74
17023.5	4353.7	692.424	28.66	28.66	57.32	1598	82
9362.2	4563.1	408.6	22.16	22.16	44.32	1823	82
29695.8	7560.4	220.68	15.90	15.90	31.79	2250	82
29234.3	10970	727.416	29.06	29.06	58.12	1098	82
33026.4	13593.6	287.424	5.89	5.89	11.78	12854	82
18241.9	14029	267.984	23.74	23.74	47.48	1425	82
15456.7	15124.8	236.88	18.68	18.68	37.35	1799	82
22259.7	15836.3	221.976	4.92	4.92	9.84	19714	82
34158.8	16319.8	125.424	16.70	16.70	33.39	2498	82
20889	16901.7	727.416	16.01	16.01	32.03	2183	82
17500.5	18158.7	297.792	13.99	13.99	27.98	2754	82
39447	20396.5	618.552	27.01	27.01	54.02	1384	82
9742	22506.2	358.056	17.10	17.10	34.19	2169	82
21333	23159.6	266.688	19.05	19.05	38.10	1911	82
36472.6	26748.2	226.512	15.35	15.35	30.71	2071	82
29593.8	26614.6	556.344	7.14	7.14	14.27	13388	82
16275.4	28167.6	310.752	6.48	6.48	12.95	10790	82
25849.5	29008.5	358.056	14.41	14.41	28.83	3209	82
36118.8	30923.3	286.776	10.79	10.79	21.57	4856	82
26036.1	35485.4	257.616	25.72	25.72	51.43	1188	82
9273.4	35603.1	610.776	17.36	17.36	34.71	1951	82
35505.5	36928.5	644.796	10.43	10.43	20.87	6539	82
32740.9	39542	343.152	16.46	16.46	32.92	1942	82
5378.6	39659.8	511.632	18.04	18.04	36.08	2614	82
12365.3	538.5	460.116	27.01	27.01	54.02	1113	90
28765.3	4290.8	283.536	22.77	22.77	45.55	1257	90
5284.3	9466.4	158.472	24.77	24.77	49.55	1258	90
21571.8	11408.9	570.924	24.56	24.56	49.13	1575	90
15828.8	11522.5	591.336	22.16	22.16	44.32	2179	90
18788.4	11689	136.44	8.62	8.62	17.24	9867	90
38489.3	11790.8	608.832	14.88	14.88	29.77	2339	90
10299.7	12609.5	159.12	29.79	29.79	59.58	1225	90
19962.2	13611.9	277.704	20.68	20.68	41.35	1383	90
14841.8	17652.5	291.96	17.97	17.97	35.94	1619	90
9881.8	17979.4	218.088	15.66	15.66	31.32	3237	90
24696.6	17842.5	127.368	28.07	28.07	56.14	1519	90
27324.4	20076.7	334.728	15.92	15.92	31.84	2026	90
30191.5	20074.3	600.084	25.03	25.03	50.07	1764	90
22740	20780.6	332.784	12.72	12.72	25.43	3320	90
13118.1	21685	348.336	10.06	10.06	20.11	6669	90
31901.9	23774.8	609.804	18.20	18.20	36.41	3454	90
26561.1	23759.4	722.556	21.57	21.57	43.14	1397	90
21510.1	25345.1	325.008	7.94	7.94	15.87	8789	90
31416.8	28418.5	492.192	22.44	22.44	44.89	1692	90
5982.9	28269.7	269.928	18.44	18.44	36.88	1431	90
36143.9	30853.6	409.572	8.93	8.93	17.85	7372	90
41318.8	31144	203.832	4.80	4.80	9.61	17926	90
24249.9	32095.8	725.472	22.77	22.77	45.55	1326	90
31179	35404.5	328.896	12.91	12.91	25.81	2240	90
14584.8	36080.3	273.168	15.94	15.94	31.89	2148	90
9655	39043	311.4	20.32	20.32	40.65	1370	90
31057.1	40186.5	355.464	12.22	12.22	24.44	3959	90
23983.5	919.1	649.656	33.89	33.89	67.78	1240	98
6887.5	1593.2	731.304	22.77	22.77	45.55	1102	98
31270.7	3390.3	167.544	10.62	10.62	21.24	7702	98
16791.7	5308.7	208.368	25.95	25.95	51.90	2238	98
39462.9	6475.8	126.072	21.93	21.93	43.85	1307	98
10632.8	10543.8	685.62	19.90	19.90	39.80	1952	98
36636.4	11558.6	414.432	18.89	18.89	37.77	2837	98
20369.6	11686.5	299.088	26.00	26.00	52.00	1089	98
29140.8	13321	234.936	14.46	14.46	28.92	2451	98
38778	13749.3	277.704	11.40	11.40	22.80	2212	98
28437	14513.2	354.168	15.17	15.17	30.33	1997	98
32763.3	16178.5	501.912	10.46	10.46	20.91	7694	98
18575.4	17320.7	286.128	16.72	16.72	33.44	1876	98
26688.3	19339.5	428.04	26.28	26.28	52.56	1112	98
20429.7	19993	556.344	27.69	27.69	55.39	1207	98
39514.5	19820.4	280.296	14.48	14.48	28.97	3620	98
20191.3	21681.4	336.672	23.41	23.41	46.82	1720	98
17663.5	22151	724.5	16.20	16.20	32.40	3338	98
9723.4	22549	264.744	23.60	23.60	47.19	1147	98
28239.5	22908.3	425.124	27.60	27.60	55.20	1094	98
40625.4	25010.7	142.92	6.33	6.33	12.67	7672	98
25548.1	27108.8	288.072	11.00	11.00	22.00	3878	98
35116.3	28407.3	218.088	7.18	7.18	14.37	6600	98
4486.7	30656.1	376.524	24.33	24.33	48.65	1208	98
28778.9	32639.4	727.416	16.56	16.56	33.11	2948	98
1481.3	35300.6	255.672	20.04	20.04	40.08	2075	98
37988.3	35463.9	261.504	7.11	7.11	14.22	4478	98
26677.9	36402.7	635.076	18.27	18.27	36.55	1989	98
24535.9	38868.4	247.896	12.51	12.51	25.01	2735	98
20907.3	39238.4	266.688	12.55	12.55	25.10	4188	98
10772.3	5460.1	727.386	13.94	13.94	27.88	5112	106
17605.7	10627.9	331.458	21.43	21.43	42.86	1322	106
10418.4	12530.3	125.394	22.49	22.49	44.98	1827	106
39515.9	12796.8	324.33	18.98	18.98	37.96	1252	106
11289.5	15305.7	341.826	21.34	21.34	42.67	1265	106
23558.5	15831.8	402.738	25.48	25.48	50.96	1213	106
41168.8	17024.6	590.334	6.24	6.24	12.48	15805	106
18548.2	17272.1	287.394	13.02	13.02	26.05	4721	106
24688.6	17937.7	666.15	15.94	15.94	31.89	4510	106
6607	18878.5	303.594	10.46	10.46	20.91	4906	106
27285.4	20142.8	511.602	8.12	8.12	16.25	9930	106
27286.6	22112.9	218.058	14.88	14.88	29.77	3709	106
7408	26086.9	497.994	23.43	23.43	46.86	1128	106
25816.9	26574.3	242.682	3.34	3.34	6.69	29920	106
556.6	28358.5	337.29	18.65	18.65	37.30	1854	106
35318.1	29939.5	555.342	15.59	15.59	31.18	2570	106
17580.6	33136.5	347.01	6.38	6.38	12.76	8749	106
27124.1	34066.1	545.622	13.47	13.47	26.94	5125	106
26640.3	36465.8	233.61	16.56	16.56	33.11	2912	106
3345.8	38234.7	608.802	15.99	15.99	31.98	3122	106
22323.7	3767.5	181.042	29.13	29.13	58.26	1547	114
35753.4	14731.6	549.43	9.07	9.07	18.13	9264	114
19079.7	14766.1	380.302	25.55	25.55	51.10	1239	114
31873.9	17705.8	261.394	8.78	8.78	17.57	9100	114
6536.3	18892.2	552.346	15.50	15.50	30.99	1891	114
39451.9	20442.5	166.138	11.14	11.14	22.28	3302	114
22732.2	20756.6	406.546	13.28	13.28	26.56	3943	114
17633	22132.4	294.442	19.43	19.43	38.86	1885	114
38304.4	23188.1	613.582	6.69	6.69	13.38	10293	114
10471.5	23869	208.906	18.65	18.65	37.30	2366	114
17568.4	25424.2	286.018	9.82	9.82	19.64	6161	114
25867.4	29017.1	395.854	23.97	23.97	47.95	1287	114
16932.7	31756.5	366.694	13.02	13.02	26.05	4821	114
34259.8	35538.8	256.21	14.91	14.91	29.81	2018	114
30946.1	39034.6	305.458	9.30	9.30	18.60	5519	114
20992	3513.9	445.346	28.59	28.59	57.18	1413	122
18051.3	5166.8	623.222	33.79	33.79	67.59	1658	122
10830.2	5440.9	232.154	25.29	25.29	50.59	2296	122
29649.3	11624	380.222	11.42	11.42	22.84	5213	122
22620	12738.6	271.682	25.13	25.13	50.26	1867	122
6097.1	14358.3	320.282	20.98	20.98	41.97	1717	122
14957	14619.6	636.83	30.21	30.21	60.43	1320	122
7345.4	15661.9	236.042	14.88	14.88	29.77	3231	122
34123.3	16347.1	479.366	9.84	9.84	19.69	4037	122
18650.1	17337.6	572.678	23.31	23.31	46.63	1871	122
22434.9	18383.7	568.79	20.46	20.46	40.93	2830	122
8908.8	22472.3	258.074	11.23	11.23	22.47	2531	122
22687.3	25216.3	104.498	6.01	6.01	12.01	15845	122
25575.4	27137.1	223.73	14.53	14.53	29.06	2497	122
36136.3	30944.5	628.082	20.39	20.39	40.79	1675	122
15972.4	30835.7	195.866	20.82	20.82	41.64	2411	122
34060.6	31798.8	345.554	16.11	16.11	32.22	1879	122
20130.7	32872.1	275.57	14.67	14.67	29.34	2380	122
33044	7885.8	747.558	22.18	22.18	44.37	1218	130
8053.7	11424.9	298.818	14.01	14.01	28.02	1884	130
17155.4	13045.9	422.91	26.00	26.00	52.00	1525	130
25912.5	15116.5	388.89	23.13	23.13	46.25	1213	130
38620.7	15619.6	294.93	17.78	17.78	35.56	2337	130
33417.2	18281.4	378.198	10.13	10.13	20.25	4929	130
39478.5	19838	425.826	15.38	15.38	30.76	2948	130
10380.6	23785.9	610.506	13.05	13.05	26.09	5014	130
27078.1	24332.3	342.234	5.91	5.91	11.82	11801	130
32181.1	27026.2	201.618	20.32	20.32	40.65	1841	130
29211.1	28578.8	562.878	8.01	8.01	16.01	10229	130
30475.8	33388.8	721.314	19.17	19.17	38.34	1734	130
19550.9	35188.1	580.374	36.08	36.08	72.16	1147	130
12791.3	3445.5	739.702	28.00	28.00	56.00	1177	138
31339.6	9837	375.202	21.64	21.64	43.28	2162	138
17592.3	10673.5	741.646	12.10	12.10	24.21	3811	138
21367.4	12092.6	465.598	29.58	29.58	59.16	1147	138
29194.6	13292.8	226.162	6.78	6.78	13.56	8252	138
20005.2	13574.4	253.378	18.30	18.30	36.60	2746	138
34133.5	16236	709.57	25.39	25.39	50.77	1215	138
33353.3	17954.6	354.466	18.82	18.82	37.63	2156	138
28208	20324.9	139.33	13.21	13.21	26.42	4604	138
28234.1	22902.1	330.49	7.84	7.84	15.68	8583	138
27782.4	27506.9	378.118	23.97	23.97	47.95	1017	138
16800.2	32744.9	636.67	34.08	34.08	68.15	2143	138
21022.3	32777.1	330.49	8.34	8.34	16.67	7752	138
33975	35873.2	528.778	11.19	11.19	22.37	4892	138
29651.5	7540.3	649.226	20.51	20.51	41.02	2559	146
26426.1	9718.2	249.41	23.34	23.34	46.68	1451	146
8530.9	9865.1	159.986	15.33	15.33	30.66	2109	146
36646.6	11474.9	414.974	21.43	21.43	42.86	1631	146
10692.8	13369.6	657.974	25.55	25.55	51.10	1144	146
41140.4	17221.2	611.318	13.71	13.71	27.41	3673	146
25193.3	24286.8	589.934	21.17	21.17	42.34	2209	146
17253.2	24385	326.522	8.27	8.27	16.53	6305	146
28223.3	24629.9	389.702	13.59	13.59	27.18	3937	146
408.4	25496.1	727.958	24.54	24.54	49.08	1010	146
31263.1	26046.3	605.486	28.14	28.14	56.28	1295	146
34442.2	26144.5	429.554	22.21	22.21	44.42	1035	146
34812.7	33858.5	260.426	7.91	7.91	15.83	4504	146
9879.3	35588.3	344.666	20.11	20.11	40.22	1934	146
32522.7	35353.8	448.994	10.41	10.41	20.82	4676	146
10174.5	37932.4	216.362	20.16	20.16	40.32	2633	146
18326.6	1972.2	150.834	27.44	27.44	54.87	2423	154
19773.3	9422	126.21	5.96	5.96	11.92	19598	154
24704.8	9599.5	426.558	24.47	24.47	48.94	1080	154
15406.7	15143.8	328.386	10.55	10.55	21.10	5980	154
37244.3	17512.2	312.834	8.57	8.57	17.14	3316	154
23310.3	18656.9	338.754	24.40	24.40	48.80	1088	154
26477	23113.8	108.714	16.06	16.06	32.12	4032	154
20660.1	24668.6	728.85	11.45	11.45	22.89	5558	154
23097.9	25107.7	106.77	9.58	9.58	19.17	11031	154
4994.8	27219.2	222.762	13.28	13.28	26.56	2349	154
17279.7	29435.9	292.746	7.56	7.56	15.12	9891	154
33260.9	31416.6	605.406	5.42	5.42	10.83	20679	154
22525	33032.4	289.506	14.48	14.48	28.97	1862	154
38168.9	34489.8	245.442	5.86	5.86	11.73	8490	154
12757.7	448.9	253.138	20.46	20.46	40.93	2203	162
29817.1	6408.2	251.194	16.84	16.84	33.68	2740	162
9906.1	7194.7	219.442	30.36	30.36	60.71	1051	162
8517	9963	239.53	11.99	11.99	23.97	4422	162
32701.4	12170.5	301.09	11.61	11.61	23.22	3915	162
20085.2	14470.4	638.374	28.54	28.54	57.09	1240	162
33558.7	15704.2	358.115	5.23	5.23	10.46	13283	162
34114.6	16273.7	313.402	11.23	11.23	22.47	3567	162
37353.7	19213.6	154.642	5.06	5.06	10.13	15673	162
26370.8	20341	463.414	10.39	10.39	20.77	6526	162
14845	20750	275.818	22.84	22.84	45.69	1497	162
36348.8	21784	266.746	6.92	6.92	13.85	5694	162
17273.9	21915.4	296.555	19.59	19.59	39.19	1589	162
27330.4	22258.6	348.395	19.10	19.10	38.20	1680	162
31763.8	23662.8	657.814	27.77	27.77	55.53	1484	162
19693.2	24456.5	473.134	26.92	26.92	53.84	1192	162
28946.7	24722	696.694	13.05	13.05	26.09	4888	162
17248.6	29467.6	289.426	10.43	10.43	20.87	3862	162
39913.8	31424.9	198.706	3.86	3.86	7.72	21252	162
17611.5	33125.7	449.806	11.47	11.47	22.94	3922	162
30382.3	33497.8	183.802	16.16	16.16	32.31	2881	162
40235.8	33752.9	728.77	20.68	20.68	41.35	1093	162
25635.4	34019.3	408.01	10.03	10.03	20.06	6069	162
28339.4	35782.1	253.786	6.92	6.92	13.85	10100	162
14689.5	39378.8	225.922	15.66	15.66	31.32	1711	162
14834.6	3380.3	442.923	25.32	25.32	50.63	1732	170
7467.3	4455.3	109.203	23.64	23.64	47.29	1464	170
13571.1	4973.8	472.083	35.82	35.82	71.64	1263	170
14070.5	5340.9	726.747	30.26	30.26	60.52	1301	170
12786	5817.7	518.739	28.54	28.54	57.09	1417	170
27903.8	9128.4	278.331	10.53	10.53	21.05	5840	170
33323.4	12527.6	256.947	12.27	12.27	24.54	2574	170
7055.1	13000.9	225.195	9.47	9.47	18.93	6027	170
15837.3	16438.6	278.331	17.33	17.33	34.67	1909	170
9731.8	18930.2	264.075	9.56	9.56	19.12	6318	170
30230.2	19964.2	367.107	15.68	15.68	31.37	1594	170
27317.9	20203.2	640.239	15.73	15.73	31.46	3201	170
39465.5	20432	243.987	6.50	6.50	13.00	10658	170
19677.7	24585.1	657.735	27.18	27.18	54.35	1287	170
36182	26113.4	131.235	7.49	7.49	14.98	14562	170
16412.1	30183.2	721.887	23.06	23.06	46.11	1208	170
813	30787.9	232.971	25.65	25.65	51.29	1191	170
36155.2	30833	397.239	22.75	22.75	45.50	1217	170
37216.6	31557.5	631.491	13.75	13.75	27.51	3861	170
20389.3	32353.5	225.843	11.40	11.40	22.80	6809	170
16819.4	32505.7	109.203	30.00	30.00	60.01	1384	170
18310.9	33602.2	473.055	26.02	26.02	52.05	1129	170
31052.3	40144.5	381.687	11.89	11.89	23.79	3786	170
33961.3	4417.8	335.923	10.83	10.83	21.67	5953	178
23287.8	6240.7	629.467	21.60	21.60	43.19	2065	178
32850.1	6355.4	394.243	23.24	23.24	46.49	1035	178
33414.7	13916.8	256.219	20.61	20.61	41.21	1405	178
15458.6	15128.4	229.651	11.96	11.96	23.93	5192	178
18592.1	17335.1	125.971	12.10	12.10	24.21	7000	178
25964.4	18175.8	306.115	19.12	19.12	38.25	2059	178
7950.8	18366.9	286.675	17.76	17.76	35.51	1729	178
39497.6	19887.7	555.595	12.34	12.34	24.68	4795	178
28259.7	22956.8	399.103	23.29	23.29	46.58	1277	178
31397.4	23062.1	565.315	26.14	26.14	52.28	1614	178
39403	24018.3	325.555	7.18	7.18	14.37	5142	178
22325.1	24658.9	253.627	13.35	13.35	26.71	2922	178
16329.4	27305.7	326.203	8.24	8.24	16.48	7108	178
18417.4	28042.2	208.915	29.23	29.23	58.45	1103	178
16273.1	28154.4	262.051	10.81	10.81	21.62	4484	178
21764.3	31907.1	481.723	25.67	25.67	51.34	1140	178
5835.3	34662	378.691	12.48	12.48	24.96	3684	178
15133.7	34762.4	744.163	22.87	22.87	45.73	1010	178
28795.4	36094.8	124.675	20.32	20.32	40.65	2048	178
30876.2	38037	692.647	11.96	11.96	23.93	4166	178
17966.6	1936.9	730.475	29.63	29.63	59.25	1286	186
39858.9	2762.3	202.355	23.71	23.71	47.43	1128	186
13885.5	4099.8	568.151	20.32	20.32	40.65	3488	186
30884.3	7254.2	476.783	27.44	27.44	54.87	1143	186
27401.4	7810.6	638.135	14.93	14.93	29.86	3658	186
3231	9817.3	295.019	19.90	19.90	39.80	1046	186
17648.5	10575.5	562.319	6.85	6.85	13.71	16648	186
13407.1	12989.9	532.187	22.61	22.61	45.22	1493	186
31794.6	15224.2	304.739	15.52	15.52	31.04	2044	186
37849.8	15612.4	628.415	21.93	21.93	43.85	1632	186
33581.6	15709.2	546.767	16.70	16.70	33.39	2327	186
27271	20203.7	484.559	8.83	8.83	17.66	9869	186
8342.6	22416.8	256.787	24.30	24.30	48.61	1123	186
36411.1	22580.5	116.819	28.14	28.14	56.28	1464	186
26470.1	23167.8	285.947	7.68	7.68	15.35	6245	186
13464.8	24071	523.439	18.25	18.25	36.50	2706	186
26326.6	25005.8	375.695	19.19	19.19	38.39	1408	186
36166.3	26119	118.763	12.06	12.06	24.12	4367	186
37547.9	28693.8	125.243	13.33	13.33	26.66	5135	186
34243.7	30314	348.155	24.77	24.77	49.55	1035	186
31388.9	31479.6	568.151	10.74	10.74	21.48	8502	186
6345	32467.1	640.079	22.82	22.82	45.64	1380	186
20116.7	32813.8	344.267	8.03	8.03	16.06	9020	186
25999.3	35118.6	706.175	11.73	11.73	23.46	6059	186
23158.2	37066.7	369.863	14.06	14.06	28.12	3139	186
14610.8	39462.3	323.531	13.49	13.49	26.99	3222	186
31055.7	40226.9	315.107	9.77	9.77	19.55	4824	186
41188.5	2459.7	239.211	19.48	19.48	38.95	1143	194
13819.9	4168.4	437.823	29.32	29.32	58.64	1295	194
33931.5	4428	184.779	17.90	17.90	35.80	2133	194
23261.7	6231.7	309.843	12.41	12.41	24.82	4088	194
30869.8	7237.3	581.679	18.23	18.23	36.46	1723	194
15991.7	8890.3	223.659	13.54	13.54	27.08	6355	194
24155	15081.7	156.915	16.11	16.11	32.22	3082	194
31679.1	15147.6	746.919	26.73	26.73	53.46	1124	194
13982.9	16391.6	292.347	26.38	26.38	52.75	1072	194
26960.9	17988	743.031	20.56	20.56	41.12	1425	194
10881	18799.8	187.371	20.06	20.06	40.13	2025	194
14529.3	23999.2	347.427	14.13	14.13	28.26	2064	194
38738.3	24171.7	531.135	7.02	7.02	14.04	8663	194
22191.8	24613.5	478.647	17.17	17.17	34.34	2029	194
31401.6	28515.5	488.367	14.84	14.84	29.67	4514	194
31623.1	30406.1	302.067	6.97	6.97	13.94	8564	194
37970.2	31012.7	235.971	6.38	6.38	12.76	7475	194
29155.6	32685.1	179.595	20.84	20.84	41.68	1768	194
17569.7	33128.6	483.507	8.05	8.05	16.11	7368	194
14535.5	36015.4	124.515	13.19	13.19	26.38	5027	194
11348.5	36530.2	259.947	9.84	9.84	19.69	6600	194
16316.9	37463.9	259.947	25.29	25.29	50.59	1077	194
31065.5	40194.2	316.971	5.70	5.70	11.40	8173	194
31914.3	5542.1	127.675	17.99	17.99	35.98	2412	202
20825	5904	136.099	31.84	31.84	63.68	1480	202
29777.3	6384.9	208.027	16.98	16.98	33.96	3487	202
32564.4	6879.4	253.387	12.22	12.22	24.44	4343	202
21105.2	10227.9	130.915	16.32	16.32	32.64	3930	202
10769.2	11226.3	274.771	20.98	20.98	41.97	1256	202
24801.5	15200.3	349.291	21.31	21.31	42.63	1329	202
15469.5	15166.5	130.267	16.32	16.32	32.64	4104	202
4869.2	15551.4	524.251	21.05	21.05	42.11	1343	202
26981.7	18013.6	688.519	15.14	15.14	30.29	4596	202
33380.3	17880.9	696.295	20.58	20.58	41.17	1548	202
12356.8	18940.9	468.847	21.60	21.60	43.19	1588	202
30021.5	20168.6	208.027	18.46	18.46	36.93	2054	202
27303.2	20174	588.403	7.06	7.06	14.13	15187	202
18476.8	20997.3	407.611	13.52	13.52	27.04	2471	202
30100.1	27100.7	681.715	14.39	14.39	28.78	4722	202
27709.4	27591.2	550.495	26.96	26.96	53.93	1259	202
33276.1	31402	613.675	6.41	6.41	12.81	16298	202
38577.9	32545.8	355.771	26.19	26.19	52.38	1092	202
30939.1	7057.6	613.595	19.31	19.31	38.62	1940	210
11303.3	11343	375.455	18.25	18.25	36.50	1449	210
16465.5	12407.7	112.691	23.46	23.46	46.91	1816	210
15476.3	15118.1	341.435	12.98	12.98	25.95	3903	210
9658.3	17251	137.963	11.66	11.66	23.31	5710	210
40035.6	19239.2	434.747	5.18	5.18	10.36	14833	210
20285.8	20246.7	337.547	22.28	22.28	44.56	1170	210
33492.8	22462	543.611	16.44	16.44	32.88	3505	210
26910.3	23895.4	480.431	9.18	9.18	18.37	6260	210
32976.1	23943.7	517.367	7.49	7.49	14.98	8535	210
29276	27305.9	249.419	4.59	4.59	9.18	18551	210
14828.8	28031.6	707.879	28.07	28.07	56.14	1114	210
35331.3	30006	647.615	14.81	14.81	29.63	4489	210
4436.1	30593.9	602.903	25.08	25.08	50.16	1517	210
41278.7	31138.8	134.075	8.50	8.50	17.00	9048	210
33240.3	31572.3	354.395	22.23	22.23	44.46	1104	210
31694.2	33642.6	564.995	11.87	11.87	23.74	7233	210
23159.8	36978.3	220.259	28.17	28.17	56.33	1266	210
1222.2	38555.3	402.671	22.54	22.54	45.07	1103	210
31050.3	40218.6	483.347	15.97	15.97	31.93	1962	210
14859.5	3361.5	280.443	11.63	11.63	23.27	7425	218
12512.6	4418	523.119	17.78	17.78	35.56	3900	218
34024.2	4354.6	130.755	18.68	18.68	37.35	3274	218
17998.9	5136.3	716.547	25.81	25.81	51.62	2339	218
22246.5	5666.7	232.491	33.68	33.68	67.35	1177	218
39495.6	6498.4	108.723	9.89	9.89	19.78	5825	218
29040	8586.2	277.203	10.67	10.67	21.34	5502	218
14932	8895.3	225.363	25.58	25.58	51.15	1204	218
15864.7	8860.5	733.071	19.55	19.55	39.09	1592	218
21011.7	8909.4	234.435	29.34	29.34	58.69	1034	218
22897.2	9929.5	136.587	13.49	13.49	26.99	3236	218
17927.3	13238.7	610.599	33.39	33.39	66.79	1988	218
22232.4	14324.4	277.203	16.72	16.72	33.44	2274	218
29649.6	16430.5	735.015	27.74	27.74	55.48	1219	218
37984.1	16370	481.323	19.31	19.31	38.62	1688	218
33926.4	17602.6	255.171	12.41	12.41	24.82	2780	218
9337.8	21365.6	157.971	21.88	21.88	43.76	1723	218
6996.1	24153.5	215.643	15.02	15.02	30.05	3744	218
20843.9	26080.2	232.491	10.31	10.31	20.63	6887	218
33868.4	27310.6	460.911	8.22	8.22	16.44	9333	218
36347.6	28559.5	716.547	10.60	10.60	21.20	4728	218
33126.5	28822.4	564.915	5.86	5.86	11.73	17026	218
36108.9	30965.3	705.855	14.22	14.22	28.45	3948	218
35932.5	34564.8	596.991	21.22	21.22	42.44	1688	218
33318	39924.8	121.035	10.43	10.43	20.87	5689	218
11773.8	2591	160.483	27.34	27.34	54.68	1627	226
31246.7	3361.3	218.155	12.51	12.51	25.01	5541	226
17915.5	5151.2	297.211	20.96	20.96	41.92	2564	226
22405.3	5693.8	726.187	27.65	27.65	55.30	1173	226
30933.6	7239.9	377.239	16.27	16.27	32.55	1752	226
7058.8	8259.3	147.523	20.09	20.09	40.18	1556	226
31387.3	9833.7	332.851	9.47	9.47	18.93	7885	226
17567.4	10644.8	186.403	6.50	6.50	13.00	16226	226
16829.3	11902.4	622.183	18.37	18.37	36.74	2136	226
21149.7	12606.3	447.223	25.76	25.76	51.53	1270	226
14755.5	14391	256.387	29.13	29.13	58.26	1157	226
33387.4	17940.7	368.491	25.58	25.58	51.15	1114	226
9888.7	17915.9	578.443	17.03	17.03	34.05	3357	226
24690.4	19167.2	102.163	6.29	6.29	12.58	14600	226
39529.5	19903.2	537.619	21.27	21.27	42.53	1976	226
20243.8	21556.6	594.967	31.20	31.20	62.41	1487	226
17698.8	22249.2	377.239	18.84	18.84	37.68	2091	226
25593.7	22188.4	236.947	4.97	4.97	9.94	18390	226
18444.2	23612.2	262.219	10.43	10.43	20.87	5649	226
17353.4	24101.5	339.331	9.35	9.35	18.70	6594	226
36646.4	24159.8	255.091	6.31	6.31	12.62	7111	226
29675.1	24663.3	182.515	16.08	16.08	32.17	3526	226
29659.6	25834.1	618.295	27.60	27.60	55.20	1609	226
38758	28692.9	296.563	12.13	12.13	24.26	2907	226
35342	30010.4	732.991	15.75	15.75	31.51	2812	226
33257.8	30870.5	452.083	19.33	19.33	38.67	1603	226
39905.7	32848.4	212.323	4.03	4.03	8.05	19291	226
31493.3	35832.3	594.967	28.40	28.40	56.80	1302	226
37772.1	37296.4	304.339	4.36	4.36	8.71	15531	226
17443.5	745.3	131.243	45.59	45.59	91.19	1143	234
29919.1	3265.4	567.671	27.53	27.53	55.06	1210	234
14244.2	5924.4	629.879	34.12	34.12	68.25	1424	234
22570	8715.6	143.555	29.86	29.86	59.72	1448	234
10551.6	10684.3	433.535	18.02	18.02	36.03	1502	234
18737.4	11686.6	425.759	13.75	13.75	27.51	2695	234
17351.8	14518.6	296.483	12.53	12.53	25.06	4074	234
28402.3	15772.4	281.579	7.94	7.94	15.87	8587	234
37984.9	16347.1	540.455	11.92	11.92	23.83	5588	234
15591.4	20199.2	590.999	20.14	20.14	40.27	2024	234
39460.1	20455.7	188.915	6.85	6.85	13.71	10577	234
17369.3	24203.4	409.235	26.92	26.92	53.84	1035	234
36123.8	30857.8	654.179	19.05	19.05	38.10	1802	234
41332.4	31102	131.243	6.12	6.12	12.25	12842	234
28151.8	31807.5	249.827	8.01	8.01	16.01	7685	234
27429.5	32717.6	453.947	19.24	19.24	38.48	1604	234
32898.1	35411.9	574.475	4.80	4.80	9.61	26897	234
24166.2	36654.1	422.843	20.46	20.46	40.93	2113	234
22225	36737.8	441.311	29.98	29.98	59.96	1124	234
16257.3	37533.9	308.147	15.14	15.14	30.29	1770	234
20144.8	40291.2	248.531	20.63	20.63	41.26	1128	234
18852.2	4120.8	267.891	39.89	39.89	79.79	1114	242
22389.1	5619.8	175.875	21.93	21.93	43.85	2816	242
10609.3	7582	297.699	29.41	29.41	58.83	1076	242
34490.5	8926.6	322.971	20.61	20.61	41.21	1501	242
10671.6	10453.9	171.339	7.98	7.98	15.97	10192	242
8033.4	11374.1	518.019	25.65	25.65	51.29	1247	242
38791.9	13786	423.735	8.85	8.85	17.71	6961	242
33314.7	13950.6	188.835	27.20	27.20	54.40	1355	242
9719.8	17207	136.347	19.10	19.10	38.20	2239	242
12054.9	17855.9	289.923	9.14	9.14	18.27	6404	242
18536	22620.2	151.251	26.05	26.05	52.09	1691	242
13928.9	24935.2	715.335	17.43	17.43	34.85	1620	242
21672.5	27709.2	741.579	23.90	23.90	47.81	1219	242
37450.8	28659.1	322.971	13.56	13.56	27.13	1986	242
4095.6	34206.7	740.607	24.12	24.12	48.23	1122	242
11357.9	36581.4	238.731	22.14	22.14	44.27	1251	242
23144.7	37033.6	585.087	16.34	16.34	32.69	3375	242
28663.9	37825.2	271.131	22.04	22.04	44.09	1303	242
9649.3	39017.3	389.715	17.12	17.12	34.24	2856	242
20869.1	39201.4	720.195	13.33	13.33	26.66	4067	242
5348.2	39630	114.963	15.99	15.99	31.98	2276	242
31017.9	40212.4	495.663	18.58	18.58	37.16	1714	242
10136.2	7353.4	169.315	17.31	17.31	34.62	4525	250
16517.1	9706.7	162.187	23.39	23.39	46.77	1800	250
29794	10371.8	292.435	17.24	17.24	34.48	1628	250
17780.1	12546.9	683.179	28.73	28.73	57.46	1179	250
9327.5	12945.2	517.939	14.18	14.18	28.35	4952	250
10728.1	13441.5	581.119	16.93	16.93	33.86	2888	250
25061.4	13882.1	319.651	22.96	22.96	45.92	1493	250
23526.7	15735.8	232.819	19.45	19.45	38.90	3506	250
37807.7	15731.3	612.223	15.52	15.52	31.04	2317	250
10571.4	15913.7	365.335	23.39	23.39	46.77	1108	250
15960.3	18213.4	250.315	18.77	18.77	37.54	2233	250
18484	20963.2	739.555	22.37	22.37	44.74	1316	250
23996.6	24269.7	526.687	31.11	31.11	62.22	1106	250
28911.5	24699	734.695	12.22	12.22	24.44	5004	250
26236.5	24988	608.335	25.46	25.46	50.92	1801	250
22146.6	25965.5	191.347	23.86	23.86	47.71	1719	250
29448.1	29395.1	418.795	5.42	5.42	10.83	14189	250
27111.3	34049.1	498.499	12.98	12.98	25.95	4273	250
21634.1	39174.5	180.979	17.78	17.78	35.56	1944	250
3723.1	9156.3	177.659	21.71	21.71	43.43	1319	258
35281.6	9526.2	735.587	15.57	15.57	31.13	1657	258
8069.1	11375.6	655.883	17.95	17.95	35.89	1905	258
28264	11614.1	675.323	21.20	21.20	42.39	1852	258
16805.2	11798.2	265.787	10.50	10.50	21.01	6395	258
18003.7	12504	335.771	18.09	18.09	36.17	1790	258
39873.6	15196.8	356.507	16.11	16.11	32.22	1783	258
19980.8	15523.1	326.699	7.37	7.37	14.74	9640	258
30207	15683.4	274.859	10.29	10.29	20.58	4039	258
9680.1	17264.8	703.511	24.28	24.28	48.56	1302	258
32485	18827	346.787	24.61	24.61	49.22	1225	258
28250.4	22910.9	134.891	12.86	12.86	25.72	6330	258
30133	27056.5	638.387	17.52	17.52	35.04	3552	258
22664.8	27264.5	334.475	10.72	10.72	21.43	5538	258
33899.3	30896.7	234.683	6.59	6.59	13.19	6995	258
31904.2	31913.3	154.979	26.09	26.09	52.19	1468	258
5843	34712.5	549.935	16.67	16.67	33.35	1988	258
23596.7	35348.1	433.295	15.35	15.35	30.71	2723	258
8444.2	38378.3	148.499	22.61	22.61	45.22	1279	258
27608.2	39524.6	313.739	21.29	21.29	42.58	1111	258
31138.9	40142	518.831	16.39	16.39	32.78	3446	258
16347.6	2688.4	521.667	31.84	31.84	63.68	1395	266
39957.2	2726.9	388.503	20.65	20.65	41.31	1095	266
21894.4	2868.1	246.915	27.53	27.53	55.06	1542	266
9155.7	6674.5	521.667	19.22	19.22	38.43	2550	266
26501.3	9632	252.099	17.97	17.97	35.94	2328	266
32695.4	12139	146.475	12.55	12.55	25.10	5153	266
11806.8	12522.1	132.219	14.11	14.11	28.21	4106	266
38769	13714	360.315	16.27	16.27	32.55	1557	266
6106.4	14382.5	430.299	21.15	21.15	42.30	1327	266
20834	14592	709.263	29.13	29.13	58.26	1135	266
26943.8	15340.2	614.007	18.93	18.93	37.87	3459	266
19415.2	15869	288.387	22.49	22.49	44.98	1636	266
23517.6	15783.4	258.579	16.11	16.11	32.22	3531	266
9651	17244.2	425.439	18.98	18.98	37.96	2309	266
20332.4	19980.2	114.723	31.51	31.51	63.02	1347	266
23567.3	21394.4	292.923	5.86	5.86	11.73	13942	266
32821.9	21770.6	428.355	29.27	29.27	58.55	1049	266
6982.2	24094.4	206.739	10.31	10.31	20.63	6490	266
38562.3	25723.4	333.099	3.82	3.82	7.63	16565	266
33192.3	26588.9	423.495	13.94	13.94	27.88	2192	266
13728.8	27980.8	274.779	9.87	9.87	19.73	5139	266
1483.3	28002.4	285.147	14.72	14.72	29.44	4631	266
32793.9	39548.4	303.291	18.84	18.84	37.68	1538	266
31054.5	40194.8	219.699	8.48	8.48	16.96	10125	266
34967.4	448.7	220.267	25.10	25.10	50.21	1010	274
41384.2	2490.7	370.927	11.14	11.14	22.28	2483	274
27799.6	3882.8	166.483	13.78	13.78	27.55	4016	274
41228.3	5896.6	233.875	22.42	22.42	44.84	1027	274
20421.6	8347.8	218.971	25.46	25.46	50.92	1472	274
15856.3	8975.4	540.055	17.69	17.69	35.37	3001	274
13159.8	10085	439.939	28.05	28.05	56.10	1036	274
38503	11694.9	555.607	7.94	7.94	15.87	11562	274
11782.7	12549.8	180.091	12.32	12.32	24.63	4875	274
38788.3	13780.5	323.947	7.21	7.21	14.41	7234	274
33950.5	14030.4	140.563	10.62	10.62	21.24	5310	274
30239.7	15724.2	370.927	10.06	10.06	20.11	5373	274
37999.6	18483	712.099	28.12	28.12	56.24	1101	274
40291.4	18531.8	238.411	19.57	19.57	39.14	1298	274
454	20163.1	200.827	24.04	24.04	48.09	1189	274
16506.6	20162.1	126.307	15.05	15.05	30.10	4510	274
28123.3	20381.7	269.515	21.90	21.90	43.80	1370	274
14173.9	23278.9	318.115	14.32	14.32	28.64	1804	274
6989.8	24076.9	117.235	9.37	9.37	18.75	10278	274
38791.1	28661.9	371.899	11.68	11.68	23.36	4878	274
21032.1	32729.2	299.323	8.90	8.90	17.80	5889	274
33429.5	35790.8	213.139	15.87	15.87	31.75	3519	274
33621	38676.3	163.891	4.76	4.76	9.51	17883	274
33178.2	623.4	135.947	24.49	24.49	48.98	1252	282
11718.4	6989.7	438.887	31.13	31.13	62.27	1065	282
27429.4	7669.6	301.188	25.74	25.74	51.48	1038	282
33367.4	11419.1	601.211	23.90	23.90	47.81	1579	282
16773.5	11871.9	572.052	20.04	20.04	40.08	1782	282
8018.2	12169.5	521.508	22.04	22.04	44.09	1469	282
15462.8	15129.8	333.587	8.01	8.01	16.01	11039	282
30267.9	17640.5	284.339	6.88	6.88	13.75	9842	282
7887.3	18346.6	242.867	16.06	16.06	32.12	2156	282
19169.3	19669.2	583.716	22.25	22.25	44.51	1527	282
39506.4	19856.8	629.399	24.00	24.00	47.99	1459	282
38305.8	23171.7	590.519	3.98	3.98	7.96	26694	282
25558.6	27354.1	712.019	21.12	21.12	42.25	2101	282
22909.3	28778.6	296.003	20.28	20.28	40.55	1441	282
35360	30049.3	645.923	17.87	17.87	35.75	1963	282
36158.2	30912.8	445.691	23.41	23.41	46.82	1169	282
37216.1	31482.8	413.615	10.13	10.13	20.25	3529	282
39445.9	32412.4	195.563	11.70	11.70	23.41	3156	282
14554.8	36027	249.995	16.46	16.46	32.92	2223	282
31469.5	35983.9	712.019	11.40	11.40	22.80	6261	282
31920.4	39773.4	198.155	17.38	17.38	34.76	2544	282
4024.1	11168.9	594.328	24.75	24.75	49.50	1335	290
7970	12081.8	567.112	23.97	23.97	47.95	1366	290
10761.6	13291.6	742.072	18.56	18.56	37.11	1678	290
25025	13729.8	418.396	13.16	13.16	26.33	4437	290
7853.2	18323.1	137.164	13.33	13.33	26.66	4322	290
20094.2	22205	355.54	25.76	25.76	51.53	1163	290
28213.1	22880.8	438.808	9.33	9.33	18.65	7610	290
14187.1	23258.6	216.22	13.26	13.26	26.52	4734	290
13911.2	25030	325.084	15.17	15.17	30.33	1684	290
36130.9	30928.5	501.016	10.79	10.79	21.57	6746	290
21946.6	31952.6	259.636	27.34	27.34	54.68	1044	290
16807.4	32587.1	388.264	18.79	18.79	37.59	2222	290
29712.8	35671.9	226.588	12.81	12.81	25.62	4929	290
7539.9	36344.4	301.756	14.84	14.84	29.67	2878	290
20897.9	39222.1	453.388	12.62	12.62	25.25	5132	290
31890	39794	140.404	12.72	12.72	25.43	4965	290
8446.6	2107.3	118.292	27.93	27.93	55.86	1558	298
17050.5	4296.2	279.644	18.11	18.11	36.22	3249	298
34014.8	4360.8	251.132	15.10	15.10	30.19	3253	298
3760.4	9106.8	352.22	12.32	12.32	24.63	3221	298
26850.9	16427.7	326.3	15.87	15.87	31.75	2260	298
40253.4	18647	236.876	15.00	15.00	30.00	2450	298
10870.2	18812.2	102.74	27.51	27.51	55.01	1382	298
13078.2	19211.7	401.792	23.76	23.76	47.52	1188	298
8490.9	20981	477.608	10.39	10.39	20.77	6739	298
22729.8	20770.7	365.828	11.07	11.07	22.14	3883	298
15273.4	24272.7	132.548	17.92	17.92	35.84	2388	298
31442.3	28352.5	565.088	9.75	9.75	19.50	8206	298
12918.4	28594.1	153.932	13.64	13.64	27.27	4284	298
34137.5	30315.5	232.34	20.63	20.63	41.26	1422	298
684.2	33750.8	538.844	18.51	18.51	37.02	2796	298
29980.4	34340.5	439.7	21.55	21.55	43.10	1492	298
25936.8	40416.4	433.868	12.18	12.18	24.35	3470	298
17851.5	4329.8	219.339	32.64	32.64	65.28	1182	306
19696.1	6856.8	379.395	27.04	27.04	54.07	1405	306
22022.6	7310.3	388.143	23.03	23.03	46.06	1473	306
1503.4	9093.1	549.495	24.77	24.77	49.55	1207	306
13513.8	8955.4	339.219	19.03	19.03	38.06	2358	306
37484.7	9785.8	105.939	19.95	19.95	39.89	1751	306
31351.8	11478.5	247.851	22.70	22.70	45.40	1626	306
32123	13762.4	446.463	25.69	25.69	51.39	1153	306
19488.3	15923.3	741.951	18.86	18.86	37.73	1878	306
25928.9	17299.2	231.003	30.73	30.73	61.47	1195	306
6601.4	18934.7	254.979	13.89	13.89	27.79	4475	306
31928.1	23822.1	711.819	25.91	25.91	51.81	1284	306
17837.5	24255.8	300.987	18.37	18.37	36.74	2472	306
22248.9	25883.6	258.219	29.08	29.08	58.17	1196	306
30026.2	26732.7	330.147	34.92	34.92	69.85	1040	306
34177.9	27742.6	200.547	6.38	6.38	12.76	10104	306
6391.3	33500.9	161.019	28.99	28.99	57.98	1194	306
31657.8	37022	482.427	9.23	9.23	18.46	7720	306
31109.1	38016.4	222.579	5.84	5.84	11.68	9591	306
23830.3	1831.6	534.021	20.65	20.65	41.31	2782	314
34328.7	9003.4	688.569	19.50	19.50	39.00	1722	314
37517.3	9779.9	633.165	19.38	19.38	38.76	1764	314
31393.9	9769.6	305.601	20.09	20.09	40.18	1836	314
15918.5	11651.5	550.545	30.71	30.71	61.42	1801	314
11777.9	12543.7	185.721	12.29	12.29	24.59	5415	314
23549	13899	506.805	28.59	28.59	57.18	1255	314
36659.2	14534.6	727.449	19.33	19.33	38.67	1345	314
16494.4	15383.7	244.689	17.90	17.90	35.80	2320	314
10524.6	15940.3	615.669	16.41	16.41	32.83	3905	314
26822.8	16377.6	378.501	13.71	13.71	27.41	3629	314
27081	20668.7	393.081	21.67	21.67	43.33	2583	314
12971.4	22534.5	214.881	8.88	8.88	17.76	7198	314
33181.8	26684.8	362.949	15.17	15.17	30.33	2871	314
1508.6	28050.9	230.433	24.82	24.82	49.64	1243	314
37241.6	31487.6	577.761	12.60	12.60	25.20	5472	314
31433.1	31486.2	655.521	10.90	10.90	21.81	8913	314
35867.4	33372.7	446.541	5.60	5.60	11.21	13178	314
25510.7	33939.1	664.269	33.89	33.89	67.78	1125	314
35265.1	36294	273.201	4.24	4.24	8.48	16929	314
21959.1	870.3	454.395	30.26	30.26	60.52	1353	322
28803.1	3590.8	269.391	20.23	20.23	40.46	1938	322
17930.5	4216.2	593.391	37.70	37.70	75.41	1405	322
14565.6	10268.4	115.167	28.59	28.59	57.18	1473	322
17616.2	10551.5	635.187	17.50	17.50	35.00	3095	322
30055.1	12426.8	229.863	7.58	7.58	15.17	11692	322
15441.9	13083.4	258.375	28.40	28.40	56.80	1003	322
14920.5	14639.6	288.183	21.85	21.85	43.71	1615	322
10536.2	15918.5	407.739	14.65	14.65	29.30	4247	322
40514.2	16620.9	307.623	5.60	5.60	11.21	9474	322
24615	17928.6	187.095	14.20	14.20	28.40	4043	322
39456.2	20449.5	236.343	5.28	5.28	10.55	14135	322
35236	20864.9	306.975	3.84	3.84	7.68	21260	322
20088.4	21797.1	251.895	25.50	25.50	51.01	1384	322
32921.8	23068.2	437.871	3.60	3.60	7.21	29382	322
16685.5	26550.8	349.743	25.55	25.55	51.10	1217	322
29525.4	27430.9	580.755	9.66	9.66	19.31	7845	322
38750.9	28721	435.927	15.87	15.87	31.75	1875	322
31411.3	31475.4	731.415	15.40	15.40	30.80	3884	322
22909.8	31931.3	227.271	17.24	17.24	34.48	1977	322
34647	34490.6	648.795	5.63	5.63	11.26	18882	322
34252.2	35487.6	213.663	15.66	15.66	31.32	3616	322
29550.4	35911.8	518.547	7.11	7.11	14.22	10843	322
31037.9	40196.5	343.911	6.43	6.43	12.86	10143	322
18215.4	40215.3	320.583	10.90	10.90	21.81	4673	322
25366.9	820.4	520.569	24.33	24.33	48.65	1379	330
29192.6	6147.4	706.221	19.50	19.50	39.00	1385	330
27419.9	7862.5	561.393	20.58	20.58	41.17	1890	330
13449.5	9027.8	318.069	18.25	18.25	36.50	2384	330
31613	9280.7	745.101	16.01	16.01	32.03	1479	330
15732.8	9438.6	243.549	13.38	13.38	26.75	4121	330
17612.5	10646.2	637.209	17.62	17.62	35.23	2617	330
41288.5	11894.4	266.877	6.92	6.92	13.85	9436	330
40444	12850.1	327.789	5.96	5.96	11.92	11062	330
38781.6	13754.2	380.601	9.02	9.02	18.04	3425	330
13906	16266.1	324.549	28.05	28.05	56.10	1016	330
14804	17647	222.813	9.18	9.18	18.37	8424	330
24729.7	17850.8	211.797	17.00	17.00	34.01	3136	330
28141.7	20321.4	241.605	7.80	7.80	15.59	10467	330
8489.1	20945.4	376.713	21.83	21.83	43.66	1895	330
24453.9	23167.6	314.181	21.20	21.20	42.39	1569	330
31883.1	23758.6	280.485	17.66	17.66	35.33	2319	330
26311	25175.4	233.181	22.09	22.09	44.18	1723	330
30080.6	27091	725.661	21.20	21.20	42.39	1837	330
32153.1	27040.4	363.105	21.78	21.78	43.57	1521	330
10545.1	27366	727.605	26.12	26.12	52.23	1094	330
13734.2	28109.7	242.253	19.22	19.22	38.43	2671	330
35342.5	30005.5	330.381	18.04	18.04	36.08	1532	330
23345	31306.1	432.117	21.78	21.78	43.57	1632	330
28246.7	31796.2	261.045	19.81	19.81	39.61	1371	330
9167.6	37686.5	367.965	22.61	22.61	45.22	1113	330
31033.6	40184.7	171.621	9.87	9.87	19.73	5094	330
25331.8	2189.1	211.875	10.55	10.55	21.10	7994	338
41384.8	2425	684.915	20.72	20.72	41.45	1313	338
21856.7	2874	437.055	19.26	19.26	38.53	3110	338
26766.4	6513.5	242.331	21.88	21.88	43.76	1442	338
21745.2	9238.3	432.195	21.15	21.15	42.30	1453	338
24516.8	10802.7	531.339	33.25	33.25	66.51	1071	338
32696.7	12151.3	136.059	13.47	13.47	26.94	4827	338
18147.5	13725.9	710.187	30.90	30.90	61.80	1099	338
19511	15907.2	645.063	13.56	13.56	27.13	4639	338
24786.8	17883.7	346.659	23.22	23.22	46.44	1213	338
24678.2	19208.5	246.867	7.14	7.14	14.27	9135	338
17118.4	20143.2	425.391	28.14	28.14	56.28	1114	338
28154.7	20343.8	109.491	7.09	7.09	14.18	14850	338
18440.4	21023.5	441.915	19.45	19.45	38.90	2641	338
12930.9	22580.3	111.435	14.84	14.84	29.67	2564	338
18500.3	25396.5	166.515	22.70	22.70	45.40	1675	338
34162.3	27756.6	338.883	6.78	6.78	13.56	6651	338
534.9	28449.9	199.563	20.84	20.84	41.68	2310	338
31458	28426.5	527.451	18.35	18.35	36.69	3219	338
15137.5	28660	312.315	22.84	22.84	45.69	1196	338
38799.3	28721.4	344.715	16.16	16.16	32.31	2106	338
26439	32491.2	290.283	3.46	3.46	6.92	20890	338
27624.7	39543.9	314.259	10.13	10.13	20.25	5317	338
20156.6	40090.7	402.063	18.13	18.13	36.27	1912	338
12780.9	3618.6	246.945	31.72	31.72	63.44	1105	346
5393.7	9367.3	307.209	17.99	17.99	35.98	1846	346
31391.1	11406.1	340.905	14.70	14.70	29.39	3279	346
18776.3	11683.9	129.009	8.71	8.71	17.43	10082	346
32744.1	12168.7	233.985	14.46	14.46	28.92	2044	346
10045.6	14230.6	103.089	12.39	12.39	24.77	3349	346
33913.8	14481.4	341.553	26.61	26.61	53.22	1025	346
16554.9	16268.8	284.529	23.29	23.29	46.58	1207	346
10858	18828.2	567.381	16.65	16.65	33.30	2495	346
34501	19101.6	198.993	7.94	7.94	15.87	5521	346
41188.9	20311.4	123.825	7.87	7.87	15.73	7511	346
22758.7	20788.3	462.405	18.39	18.39	36.79	2076	346
35062.3	21122.1	678.189	16.53	16.53	33.06	3186	346
14833.6	23319.8	243.705	30.61	30.61	61.23	1149	346
6949.6	23983	160.761	15.97	15.97	31.93	2389	346
30047.4	27169.4	267.681	18.98	18.98	37.96	1905	346
24007.6	27768.3	207.417	22.33	22.33	44.65	1736	346
647	28317.8	384.645	24.99	24.99	49.97	1111	346
39739.3	28621.9	268.329	4.76	4.76	9.51	13588	346
40792.9	30396	503.229	12.10	12.10	24.21	3867	346
26395.4	31406.6	541.137	21.31	21.31	42.63	1547	346
37273.8	31660	550.857	13.59	13.59	27.18	2903	346
32314.5	34263.6	440.049	8.67	8.67	17.33	6621	346
31730.7	35238.8	644.169	6.41	6.41	12.81	15127	346
10238.8	36953.4	465.321	19.57	19.57	39.14	1314	346
23156.7	36992	465.321	15.61	15.61	31.23	2958	346
31039.3	40197.6	479.901	11.80	11.80	23.60	3156	346
32209	40468.8	221.673	7.44	7.44	14.88	5130	346
16979	1262.8	587.871	41.61	41.61	83.23	1037	354
41365.1	2431.3	234.063	13.14	13.14	26.28	2088	354
14367	3702.7	304.047	23.29	23.29	46.58	1872	354
27278	6676.8	579.123	23.13	23.13	46.25	1626	354
19770	9413	110.943	15.07	15.07	30.14	2877	354
16469	11047	234.711	20.37	20.37	40.74	1757	354
14358.2	11559.9	274.887	15.57	15.57	31.13	3026	354
21549.2	12344.5	146.583	10.95	10.95	21.90	9156	354
10945.2	12649	234.063	16.93	16.93	33.86	2840	354
38805.3	13743.2	337.743	9.47	9.47	18.93	5506	354
26666.6	20319.7	184.167	26.92	26.92	53.84	1563	354
39428.8	20446.8	224.343	12.25	12.25	24.49	2542	354
16316.5	23522.5	513.999	25.55	25.55	51.10	1300	354
19681.1	24465.2	694.791	12.10	12.10	24.21	5915	354
6578.1	24672.4	593.703	12.81	12.81	25.62	6297	354
36975.1	26639.5	550.935	5.75	5.75	11.49	15513	354
14391.3	27257.4	623.835	24.30	24.30	48.61	1686	354
29010.1	29236.9	348.111	3.74	3.74	7.49	22823	354
37376.5	31874.6	720.063	13.38	13.38	26.75	2582	354
30476.4	33327.5	144.639	16.77	16.77	33.54	2203	354
25179.1	37544.8	121.959	9.18	9.18	18.37	8824	354
22596.9	37778.9	304.047	10.10	10.10	20.21	5153	354
2739.5	39048.1	255.447	18.13	18.13	36.27	1332	354
23342.1	38916.3	212.031	19.78	19.78	39.56	1369	354
10776.5	39191.5	129.735	23.93	23.93	47.85	1442	354
27590.4	39505	269.703	13.42	13.42	26.85	3290	354
8372.8	2231.7	718.197	33.75	33.75	67.49	1015	362
39398.7	6455.9	116.853	19.03	19.03	38.06	1790	362
6838	9679.2	231.549	16.44	16.44	32.88	2026	362
31328.7	9813.1	127.221	11.33	11.33	22.66	8493	362
11831.6	12520.7	212.757	18.18	18.18	36.36	2364	362
33177.9	14574.2	743.469	21.71	21.71	43.43	1096	362
7501.2	15037.7	567.537	25.93	25.93	51.86	1330	362
20008.4	15502.3	271.077	12.13	12.13	24.26	4956	362
41178.7	17184.9	614.193	17.47	17.47	34.95	2199	362
28145.4	20313.1	297.645	9.68	9.68	19.36	6434	362
30525.2	22175.2	219.885	21.83	21.83	43.66	1434	362
33024.3	22879.9	631.689	8.57	8.57	17.14	6851	362
20658.1	24668.9	238.029	9.73	9.73	19.45	8372	362
36528.5	24868.4	603.501	19.66	19.66	39.33	1843	362
33072.6	26683.2	181.005	17.40	17.40	34.81	2227	362
29024.2	29199.1	326.805	11.02	11.02	22.04	2919	362
35646.9	32209.6	523.797	8.10	8.10	16.20	5635	362
26660.7	36448.3	459.645	14.60	14.60	29.20	2993	362
27048.9	1584.9	219.315	12.81	12.81	25.62	4900	370
23651.8	2980.2	354.099	24.85	24.85	49.69	1023	370
30954.4	7114.5	245.235	10.60	10.60	21.20	4221	370
19842.4	9390	251.715	11.30	11.30	22.61	4075	370
17597.4	10506.3	520.959	10.88	10.88	21.76	7224	370
31383.1	11453.7	120.819	14.29	14.29	28.59	5806	370
11852	12493	229.035	17.54	17.54	35.09	2489	370
38783.8	13769.2	315.867	10.62	10.62	21.24	4341	370
10461.9	15855.1	441.255	25.17	25.17	50.35	1228	370
13918.1	25002.7	308.091	13.73	13.73	27.46	4425	370
33803.6	28006.2	359.607	4.69	4.69	9.37	17632	370
17348.2	31558.2	687.171	26.85	26.85	53.69	1209	370
37224.4	31520.1	572.475	5.79	5.79	11.59	16506	370
28327.1	32507.6	621.075	24.70	24.70	49.41	1188	370
27616.5	34326.2	518.043	12.67	12.67	25.34	5356	370
5830.8	35652.5	260.787	8.10	8.10	16.20	9127	370
31575.9	36030	417.927	15.75	15.75	31.51	2106	370
2489.3	38221	724.107	20.75	20.75	41.50	1160	370
24455.8	39904.9	246.531	5.09	5.09	10.17	15194	370
27065.2	1506.2	150.705	31.16	31.16	62.31	1254	378
32583	4382.8	722.241	21.20	21.20	42.39	1505	378
17584.8	10622.8	490.905	8.48	8.48	16.96	9822	378
18778.3	11679.6	131.913	18.27	18.27	36.55	2467	378
38467.8	11774.1	367.461	20.11	20.11	40.22	1201	378
39924.9	11817.3	137.745	17.97	17.97	35.94	1790	378
10716.9	13364	505.485	9.33	9.33	18.65	9407	378
23460.1	15676.9	287.433	13.26	13.26	26.52	3391	378
37820.4	15647.3	379.125	17.90	17.90	35.80	1839	378
16676	15974	307.521	16.98	16.98	33.96	1772	378
25927.8	16016.5	233.649	15.12	15.12	30.24	2328	378
23326.3	18601.8	259.569	13.12	13.12	26.23	3650	378
8808.5	19232.5	484.101	14.84	14.84	29.67	2498	378
18475.5	21027.4	164.313	15.38	15.38	30.76	4044	378
33043.2	23249.1	275.121	5.46	5.46	10.93	11386	378
6531.9	24591.7	639.621	22.47	22.47	44.93	1505	378
17693.8	25249.9	726.129	28.05	28.05	56.10	1076	378
1480.7	26691.1	676.557	20.79	20.79	41.59	1330	378
28638.9	30730.4	319.833	10.93	10.93	21.85	3313	378
32605.1	32832.5	377.181	12.06	12.06	24.12	3744	378
35650.7	32994.3	350.289	23.95	23.95	47.90	1052	378
34793	33934.6	150.705	10.88	10.88	21.76	4819	378
29526.7	35861.2	608.517	12.03	12.03	24.07	6352	378
22575.6	37783	282.249	12.79	12.79	25.58	2714	378
9709.9	38979.1	221.985	23.74	23.74	47.48	1173	378
31010.6	40223.8	665.865	18.32	18.32	36.64	1787	378
32595.2	4396	467.655	14.88	14.88	29.77	5056	386
39868.5	9655	127.455	11.12	11.12	22.23	4696	386
31375.1	9798.2	151.431	23.01	23.01	46.02	1865	386
16585.5	11005.1	269.367	22.49	22.49	44.98	1446	386
14352.7	11516.5	226.599	13.33	13.33	26.66	3622	386
18756	11687	233.727	9.61	9.61	19.22	7997	386
37745.1	15609.4	258.999	26.31	26.31	52.61	1086	386
23482.6	15734	224.655	20.70	20.70	41.40	3862	386
12464.7	16173.6	182.535	22.14	22.14	44.27	1653	386
24767.6	17843.2	636.783	19.48	19.48	38.95	2321	386
24666.7	19175.7	199.383	4.78	4.78	9.56	21041	386
20348.9	20029.5	312.135	26.94	26.94	53.88	1173	386
33826.5	24608.9	499.731	8.78	8.78	17.57	10869	386
35224.8	26801.6	482.235	20.09	20.09	40.18	2542	386
19717.2	26972.6	277.791	6.52	6.52	13.05	12412	386
29537.6	28254	742.731	25.67	25.67	51.34	1145	386
38626	32615.8	472.515	11.14	11.14	22.28	5772	386
1056.1	35329.1	109.311	17.07	17.07	34.15	1946	386
5307.4	39660.6	165.687	10.72	10.72	21.43	7431	386
23295	6231.7	296.661	16.58	16.58	33.16	3457	394
8258.5	6576.6	153.453	22.16	22.16	44.32	1545	394
23342.2	7654.4	150.861	13.19	13.19	26.38	6025	394
29381.7	9274.9	389.001	14.74	14.74	29.48	2098	394
17551.5	10657.8	209.181	21.10	21.10	42.20	1976	394
21535.5	11660.7	423.021	27.86	27.86	55.72	1128	394
2955.8	14046.5	727.257	23.03	23.03	46.06	1163	394
12834.4	15649.9	251.949	16.13	16.13	32.26	2077	394
15693.4	17402.5	204.645	25.58	25.58	51.15	1320	394
32533.7	20090.8	432.741	9.96	9.96	19.92	7730	394
39197.4	21669.2	240.285	18.44	18.44	36.88	1374	394
39506.4	23070.1	464.817	4.12	4.12	8.24	23707	394
13958.6	25075.6	169.005	20.09	20.09	40.18	1825	394
35584	25108.1	265.557	21.90	21.90	43.80	1329	394
20821.3	26069.2	250.653	9.23	9.23	18.46	5393	394
38538.5	26619.3	701.013	9.70	9.70	19.41	4715	394
37166.9	30586.6	409.413	8.12	8.12	16.25	4238	394
37322.2	31748.2	645.609	22.56	22.56	45.12	1612	394
653.1	33751.4	529.941	18.65	18.65	37.30	2668	394
31545.9	36038.8	645.609	16.58	16.58	33.16	3704	394
29375	38572.1	409.413	8.48	8.48	16.96	8102	394
29116.1	39914.3	130.773	20.98	20.98	41.97	1519	394
23293.9	6182.1	369.639	15.61	15.61	31.23	1768	402
12589.8	9211	733.167	24.61	24.61	49.22	1334	402
34324.4	9064.7	453.231	28.94	28.94	57.89	1027	402
17592.2	10663.8	613.611	13.64	13.64	27.27	3315	402
17893.5	13090.3	698.175	26.47	26.47	52.94	1494	402
14874.3	14482.6	736.083	24.85	24.85	49.69	1151	402
11713	15044.1	740.943	25.36	25.36	50.73	1147	402
15860.5	16473.2	383.247	14.55	14.55	29.11	2605	402
13105.5	21636.2	292.851	15.71	15.71	31.42	2486	402
28228.3	22895.5	260.451	7.06	7.06	14.13	13137	402
39501.1	23113	309.699	5.25	5.25	10.50	13333	402
20647.9	24599.4	170.379	27.18	27.18	54.35	1616	402
36969.9	25384.6	222.867	12.98	12.98	25.95	3560	402
34260.1	30446.3	501.831	26.59	26.59	53.18	1318	402
37727.3	31851.9	198.891	6.69	6.69	13.38	7555	402
38653.5	32580.7	239.715	23.53	23.53	47.05	1391	402
27616.4	34314.3	410.463	19.52	19.52	39.05	1933	402
34212.4	39076.5	236.475	9.77	9.77	19.55	3568	402
5351.3	39653.6	209.907	9.89	9.89	19.78	6999	402
32772.6	39508.8	316.179	21.05	21.05	42.11	1471	402
34939.9	494.7	396.933	7.91	7.91	15.83	6502	410
22274	6696.5	127.041	12.83	12.83	25.67	6297	410
23599.5	9385.8	625.353	29.93	29.93	59.86	1396	410
35306.9	9495.3	317.553	6.10	6.10	12.20	11360	410
31278.8	11445.1	239.793	16.67	16.67	33.35	2166	410
8070.9	11402.9	673.953	20.56	20.56	41.12	1465	410
38749.9	13777.8	252.105	10.74	10.74	21.48	5673	410
14858.3	14530.2	535.929	16.34	16.34	32.69	3827	410
28394.8	15820	274.137	16.79	16.79	33.58	1924	410
5604.1	18434.5	116.025	19.66	19.66	39.33	1679	410
32573.3	20094.4	588.417	14.67	14.67	29.34	4516	410
7857	20314.1	228.129	24.47	24.47	48.94	1088	410
22561	20301.8	482.469	25.34	25.34	50.68	1842	410
27002.2	20553	236.553	21.12	21.12	42.25	1733	410
13642.5	21317.5	225.537	4.90	4.90	9.80	18085	410
6038.8	22851.1	283.209	7.23	7.23	14.46	9391	410
20673.2	24650.4	327.921	19.55	19.55	39.09	1823	410
21521.5	25350.5	355.137	10.62	10.62	21.24	4529	410
20857.1	26090.8	268.953	13.09	13.09	26.19	4024	410
22654.3	26127.9	497.049	29.60	29.60	59.20	1071	410
22624.4	27290.1	443.589	7.82	7.82	15.64	10454	410
27659.8	34345.1	347.361	21.85	21.85	43.71	1693	410
5838	35557.7	309.129	14.91	14.91	29.81	1871	410
24126.8	36712.7	614.661	19.78	19.78	39.56	2917	410
30976.4	38324.3	347.361	8.71	8.71	17.43	4461	410
25360.9	39402.1	494.133	21.48	21.48	42.96	1463	410
8763	40038	160.737	18.02	18.02	36.03	1702	410
11835.8	527.5	732.351	27.11	27.11	54.21	1172	418
18297.7	566.1	623.487	35.14	35.14	70.27	1376	418
28327	2251.3	352.623	19.59	19.59	39.19	1148	418
16773.8	8602.9	466.023	23.43	23.43	46.86	1303	418
22433.4	8805.1	340.311	17.80	17.80	35.61	2240	418
5315.6	9236.3	289.767	14.01	14.01	28.02	2841	418
10134.9	14217.9	237.927	10.74	10.74	21.48	5669	418
23391.7	14195.5	537.951	15.38	15.38	30.76	4148	418
36702.9	14711.8	675.975	26.78	26.78	53.55	1165	418
41336.8	15397.4	276.807	5.42	5.42	10.83	10780	418
19981.2	15521.9	417.423	13.92	13.92	27.84	4940	418
9662.7	17261.8	308.559	17.38	17.38	34.76	1851	418
14778.8	17600.1	398.955	16.32	16.32	32.64	2784	418
38347.7	17399.2	340.311	21.95	21.95	43.90	1029	418
8223.3	19264.6	149.799	13.94	13.94	27.88	4289	418
3916.2	20050.1	379.515	17.71	17.71	35.42	1155	418
37034.3	20283.3	368.823	5.49	5.49	10.97	13190	418
14570.1	20745.4	123.231	15.64	15.64	31.27	4628	418
38966.5	22506.8	304.671	2.97	2.97	5.93	29009	418
31899.7	23814.1	452.415	25.98	25.98	51.95	1210	418
33155.5	26688.2	551.559	9.82	9.82	19.64	5734	418
4873	27194.2	272.919	18.79	18.79	37.59	1315	418
22606.4	27284.3	516.567	23.53	23.53	47.05	1591	418
16259.2	28217.7	294.951	19.55	19.55	39.09	1684	418
31180.2	32409.6	425.199	6.12	6.12	12.25	13867	418
5855.3	35616.8	394.095	16.77	16.77	33.54	1643	418
14336.1	3734.5	397.089	38.67	38.67	77.34	1085	426
16056	3783.6	140.157	33.91	33.91	67.82	1529	426
17802.4	4321.5	730.485	35.35	35.35	70.70	1069	426
25340.1	9203.4	368.901	27.48	27.48	54.97	1155	426
17631.6	10470.5	588.573	10.17	10.17	20.35	7930	426
20254	11568.6	726.597	26.87	26.87	53.74	1033	426
10704.8	13506.3	738.261	19.41	19.41	38.81	1384	426
39311.3	15037.3	704.241	12.53	12.53	25.06	3638	426
24717	23240.3	438.885	23.64	23.64	47.29	1354	426
16330.3	23816.1	213.381	19.92	19.92	39.85	1511	426
22214.3	24616.5	142.101	18.06	18.06	36.13	3347	426
13946.8	24989.9	124.605	12.55	12.55	25.10	6570	426
26358.9	25339.2	668.277	20.82	20.82	41.64	1753	426
25801.6	27569.8	275.589	9.11	9.11	18.23	5912	426
24036.1	29275.2	315.765	26.26	26.26	52.52	1020	426
25018.3	31867.1	162.837	4.73	4.73	9.47	15874	426
2715.4	39009	393.201	17.47	17.47	34.95	1523	426
7296.9	38991.7	318.357	19.08	19.08	38.15	1472	426
38939.7	39486.8	120.717	18.75	18.75	37.49	1815	426
8689.5	4996.4	139.587	27.88	27.88	55.77	1357	434
32767.9	6617.5	271.131	23.90	23.90	47.81	1079	434
29735.3	7551.1	607.119	17.40	17.40	34.81	3038	434
40771.2	8054.6	733.479	22.02	22.02	44.04	1008	434
6900.8	9736	208.275	22.84	22.84	45.69	1243	434
20819.2	17077.6	491.451	11.99	11.99	23.97	7513	434
32877.4	17255.4	482.703	22.47	22.47	44.93	1352	434
12953.6	22539	113.019	9.09	9.09	18.18	8237	434
6988.4	24096.7	285.387	9.70	9.70	19.41	6890	434
33924.6	24285.3	313.899	4.78	4.78	9.56	11707	434
24001.2	27738.1	428.271	7.32	7.32	14.65	12808	434
34393.9	28293.8	611.979	5.20	5.20	10.41	22735	434
38823.9	28712.1	150.603	20.63	20.63	41.26	1821	434
577	30801.7	137.643	25.46	25.46	50.92	1604	434
38626	32589.3	556.575	9.47	9.47	18.93	9981	434
37741.8	33406.9	343.707	6.88	6.88	13.75	5385	434
31477.1	35914.7	682.935	12.81	12.81	25.62	5029	434
30087.1	3286.6	507.081	18.46	18.46	36.93	2692	442
29687.5	7460.7	592.617	23.41	23.41	46.82	1569	442
17994.8	13550.4	431.265	18.44	18.44	36.88	1799	442
21239.3	14217.5	109.857	12.48	12.48	24.96	4300	442
8097.2	20250.1	278.985	21.83	21.83	43.66	1234	442
33730.8	21625.2	299.073	15.21	15.21	30.43	2728	442
16465.2	21743.5	321.105	12.88	12.88	25.76	2852	442
10047.7	23634.2	296.481	17.19	17.19	34.38	2713	442
20872.5	26062.1	146.145	13.49	13.49	26.99	3524	442
41293.8	31165	145.497	5.60	5.60	11.21	14652	442
40994.9	34275.3	419.601	3.37	3.37	6.74	25657	442
31548.8	35992.3	614.973	13.82	13.82	27.65	4941	442
23156.9	37049.9	393.357	16.39	16.39	32.78	1697	442
6559.3	38246.4	189.561	28.47	28.47	56.94	1025	442
33312.7	39959.8	353.505	5.79	5.79	11.59	9742	442
14866.9	3231.1	746.271	26.85	26.85	53.69	1242	450
33994.6	4372.4	552.843	14.95	14.95	29.91	3996	450
27383.3	5269.7	324.423	22.07	22.07	44.13	1201	450
23290.7	6273.5	375.939	17.36	17.36	34.71	2223	450
29668.3	7619	203.247	25.81	25.81	51.62	1359	450
33003.9	7847.3	438.147	18.11	18.11	36.22	1723	450
3691.5	9142	630.603	23.48	23.48	46.96	1255	450
37442.5	9833.5	585.891	20.65	20.65	41.31	1723	450
38736	13739.5	311.463	15.85	15.85	31.70	1652	450
40619.9	15154.4	152.055	18.32	18.32	36.64	2886	450
9011.9	15697.6	277.119	14.51	14.51	29.01	3230	450
7261	15686.7	225.927	17.29	17.29	34.57	3465	450
18290.9	17851.1	234.351	13.80	13.80	27.60	3876	450
33151	20024.6	256.383	24.94	24.94	49.88	1135	450
28191.2	20309	260.271	10.76	10.76	21.52	5324	450
26588.8	20567.6	244.719	28.12	28.12	56.24	1193	450
39477.4	20458.6	196.119	9.54	9.54	19.08	5656	450
38178.6	22022.8	256.383	5.77	5.77	11.54	9249	450
31936.1	23744.7	169.551	19.10	19.10	38.20	2700	450
20655	24673.6	354.879	7.63	7.63	15.26	9756	450
17574.9	25397.9	331.551	11.59	11.59	23.17	7212	450
25638.8	26488.3	310.167	11.23	11.23	22.47	4521	450
35212.6	26540.4	238.239	3.91	3.91	7.82	22244	450
14781.5	28128.4	733.635	23.36	23.36	46.72	1244	450
24975.7	29321.8	229.815	11.28	11.28	22.56	3543	450
41288.5	31187.9	313.407	12.55	12.55	25.10	2366	450
21861.6	35124.1	599.499	27.53	27.53	55.06	1524	450
30632.5	37398.7	500.355	16.65	16.65	33.30	2033	450
32776.5	39515.8	326.367	12.69	12.69	25.39	2016	450
5331.8	39650.3	157.239	10.24	10.24	20.49	4777	450
39414	6487.8	329.037	16.30	16.30	32.59	1454	458
36301.6	7119.4	622.905	22.87	22.87	45.73	1526	458
24672.1	8462	259.701	20.46	20.46	40.93	1390	458
26848.3	10954.1	118.437	15.07	15.07	30.14	4150	458
17832.1	13213.6	350.421	19.48	19.48	38.95	1560	458
10530.3	15916.9	177.405	15.38	15.38	30.76	3925	458
10129.5	17547	257.109	24.26	24.26	48.51	1355	458
12268.9	18853.6	158.613	11.99	11.99	23.97	6164	458
22809.8	19940.5	327.741	12.18	12.18	24.35	4613	458
20172.5	25977.7	186.477	9.94	9.94	19.88	7306	458
14707	28060.6	327.093	20.30	20.30	40.60	1355	458
29380.4	29437.3	579.165	9.28	9.28	18.56	7045	458
14361.6	31853.9	604.437	12.88	12.88	25.76	4728	458
34182.9	32211.8	586.941	8.64	8.64	17.29	8684	458
6150.1	32590.7	101.589	23.74	23.74	47.48	1435	458
38630.5	32614.1	640.401	6.97	6.97	13.94	12845	458
23566.2	34735.8	719.133	28.71	28.71	57.41	1067	458
5821.4	35626.9	233.133	13.33	13.33	26.66	3136	458
32536.1	4365	584.103	35.21	35.21	70.41	1099	466
13117.7	7266.4	329.763	13.38	13.38	26.75	4422	466
25384.6	8360	544.251	21.83	21.83	43.66	1491	466
34347.3	8903.5	619.095	21.24	21.24	42.48	2781	466
28229	11607.1	373.179	21.81	21.81	43.61	1319	466
10884.5	18784.9	249.411	14.67	14.67	29.34	2195	466
39475.4	19867.3	349.851	14.15	14.15	28.31	3043	466
39599.6	22875.5	442.191	6.62	6.62	13.24	8182	466
27682.2	23811.1	615.207	26.68	26.68	53.36	1588	466
37722	24333.8	584.103	10.69	10.69	21.38	4322	466
35564.6	26960.1	711.435	26.66	26.66	53.32	1022	466
18092.4	28467.5	139.251	31.98	31.98	63.96	1208	466
31392.7	31419	639.507	24.21	24.21	48.42	2495	466
24290.1	31909.2	288.939	4.10	4.10	8.20	18615	466
11443.4	36540.7	134.067	28.28	28.28	56.57	1181	466
7730.7	36938	343.371	13.52	13.52	27.04	3561	466
32901.3	39872.1	294.123	6.50	6.50	13.00	6787	466
11134.1	2419.2	461.709	29.41	29.41	58.83	1351	474
37303.9	2414	342.153	15.54	15.54	31.09	2051	474
12830.6	9937.8	119.889	35.91	35.91	71.83	1243	474
22878.9	11305.4	220.329	10.72	10.72	21.43	8357	474
28401.1	12090.5	140.625	28.42	28.42	56.85	1429	474
10167.1	14230.1	275.409	9.11	9.11	18.23	5599	474
40545.2	15256.6	119.889	13.94	13.94	27.88	3388	474
20384.4	20142.4	364.509	26.68	26.68	53.36	1229	474
27313.7	22184.7	328.545	13.21	13.21	26.42	2993	474
22052.5	22398.1	125.073	8.71	8.71	17.43	7735	474
32929	26688	133.497	4.22	4.22	8.43	23311	474
34426.2	28732.6	423.801	11.26	11.26	22.51	4089	474
12352.5	28958.2	500.589	18.39	18.39	36.79	2038	474
40762.7	30422.8	285.777	18.98	18.98	37.96	1954	474
17480.9	31253	631.809	28.59	28.59	57.18	1353	474
37344.3	31865	612.369	6.50	6.50	13.00	17673	474
16766.1	32641.1	585.153	29.44	29.44	58.88	1289	474
20408.8	32895.4	706.653	26.00	26.00	52.00	1234	474
549.1	33327	251.433	28.66	28.66	57.32	1037	474
33173.4	33876.2	287.721	5.70	5.70	11.40	10723	474
37342.2	39947	127.017	11.96	11.96	23.93	3244	474
33309.7	584	284.559	12.79	12.79	25.58	3716	482
18253.6	2032.9	295.575	31.79	31.79	63.59	1037	482
17831.3	4252.9	565.791	30.26	30.26	60.52	1574	482
17899.2	5183.8	263.823	13.54	13.54	27.08	5640	482
34379.8	8944.2	454.011	14.18	14.18	28.35	3641	482
5325.2	9233.8	428.739	12.55	12.55	25.10	4992	482
19828.5	9407	257.991	11.16	11.16	22.33	4212	482
22864.1	9892.7	510.387	18.04	18.04	36.08	2823	482
4312.3	11510.4	143.295	19.57	19.57	39.14	1737	482
28885.7	11783.4	237.255	29.70	29.70	59.39	1169	482
9286.5	13051.8	249.567	10.90	10.90	21.81	6277	482
20067.7	14401.5	746.583	23.64	23.64	47.29	1207	482
11687.3	14862.5	541.491	25.83	25.83	51.67	1228	482
36830.6	15696.3	215.223	7.94	7.94	15.87	6265	482
24215.7	16182.2	707.703	29.44	29.44	58.88	1126	482
7878.3	18091.4	188.007	27.44	27.44	54.87	1586	482
40237.8	18616.5	459.843	19.41	19.41	38.81	1203	482
30861.3	19768.4	112.191	26.56	26.56	53.13	1257	482
38227.3	21351.3	350.007	22.37	22.37	44.74	1009	482
29248.9	22033.9	312.423	24.42	24.42	48.84	1119	482
17625.6	22233.5	257.991	17.97	17.97	35.94	2396	482
24506.4	22865.6	520.107	21.38	21.38	42.77	2051	482
26332.9	24970.7	341.583	18.93	18.93	37.87	2149	482
14797.1	28038.1	508.443	20.58	20.58	41.17	1681	482
17903.8	29002.9	122.559	8.85	8.85	17.71	10137	482
35320.4	30053	354.543	13.47	13.47	26.94	4450	482
35385.3	31414.2	459.843	8.50	8.50	17.00	7168	482
21796.9	31652	602.727	23.29	23.29	46.58	1592	482
5799.6	34737.9	475.395	26.02	26.02	52.05	1135	482
1539.2	35259.2	136.815	16.60	16.60	33.21	3344	482
23141.9	37076	114.135	23.55	23.55	47.10	1691	482
5335.6	39654.6	153.663	12.34	12.34	24.68	5011	482
21879.2	2476	576.561	26.78	26.78	53.55	3394	490
33069.4	3820.7	270.381	13.71	13.71	27.41	2964	490
17045.9	4266.4	349.437	17.66	17.66	35.33	3023	490
12817.4	5056.1	469.641	40.62	40.62	81.25	1091	490
23278.4	6255.2	430.761	12.41	12.41	24.82	5509	490
40714.9	7972	573.645	14.04	14.04	28.07	3212	490
27831.9	9148.9	221.133	17.78	17.78	35.56	1805	490
19825.7	9414.9	128.469	17.47	17.47	34.95	2687	490
10701.7	13447.9	566.841	12.58	12.58	25.15	5104	490
33170.4	16701.7	703.893	18.68	18.68	37.35	1835	490
37931.1	17567.3	290.469	20.77	20.77	41.54	1284	490
7870.5	18334.6	256.773	10.46	10.46	20.91	5513	490
25199.6	24231.7	440.481	9.91	9.91	19.83	8420	490
16371.4	28821	263.901	10.22	10.22	20.44	5986	490
30470.5	33725.4	500.745	19.43	19.43	38.86	2548	490
25333.1	785.8	500.823	31.04	31.04	62.08	1142	498
37373.2	2406.4	103.275	10.83	10.83	21.67	5178	498
30608.6	3629.5	524.151	20.46	20.46	40.93	1878	498
1269.3	11657.5	295.083	19.12	19.12	38.25	1121	498
38762.6	13769.6	362.799	12.76	12.76	25.53	1703	498
32657.4	15332.1	739.935	23.83	23.83	47.67	1116	498
26462	16891.6	131.787	14.06	14.06	28.12	4586	498
33386.8	17951.3	469.719	14.55	14.55	29.11	4396	498
23722.5	20770.9	206.307	18.89	18.89	37.77	1776	498
18501.2	21102.1	549.423	19.31	19.31	38.62	2159	498
15541.4	23967.9	262.683	21.93	21.93	43.85	1112	498
23979.8	29230.9	179.739	25.46	25.46	50.92	1457	498
41308.5	31184.9	135.675	5.23	5.23	10.46	17211	498
33161.5	33850.8	267.219	7.32	7.32	14.65	8838	498
33006.3	37862.6	210.195	16.56	16.56	33.11	3205	498
41381.8	2441.5	324.939	8.95	8.95	17.90	3524	506
39894	3379.7	576.687	23.27	23.27	46.53	1321	506
33338.3	10371.5	321.051	10.10	10.10	20.21	5875	506
22828	11257.9	181.083	22.11	22.11	44.23	2442	506
11784	12548.6	215.427	21.12	21.12	42.25	1575	506
8469.1	20836.5	611.679	20.98	20.98	41.97	1512	506
22735.5	20737.4	632.091	12.88	12.88	25.76	5426	506
35068.2	21147.4	625.287	10.88	10.88	21.76	7920	506
13085.7	21742.9	183.027	9.33	9.33	18.65	10571	506
35323.4	23375.3	249.771	8.67	8.67	17.33	4577	506
34713.7	28418.5	256.899	4.31	4.31	8.62	15594	506
17902.7	28999.4	208.947	12.03	12.03	24.07	4059	506
17824.4	31601.9	168.771	15.21	15.21	30.43	3646	506
30459	33249.9	613.623	15.87	15.87	31.75	3920	506
19564.3	34244	283.467	16.34	16.34	32.69	2933	506
30288.5	36188.5	335.307	9.61	9.61	19.22	6198	506
5461.2	38718.4	252.363	13.00	13.00	26.00	3683	506
27636.9	39548.7	356.691	8.20	8.20	16.39	5239	506
38783.5	39505.2	133.131	18.77	18.77	37.54	1919	506
22902.2	3285.9	133.09	15.47	15.47	30.94	3232	514
31271.2	3402.9	745.774	20.28	20.28	40.55	1173	514
33995.5	4368.2	515.41	14.41	14.41	28.83	3195	514
34949.7	6845.1	363.778	24.35	24.35	48.70	1397	514
23565.8	9446.3	315.826	26.89	26.89	53.79	1005	514
12125.5	9775.9	670.93	26.14	26.14	52.28	1279	514
22877.6	11185.7	123.37	10.39	10.39	20.77	5660	514
9311.1	12962.9	697.174	19.41	19.41	38.81	1665	514
10712.6	13417.8	606.778	23.67	23.67	47.34	1519	514
17993.8	13579.1	289.906	20.14	20.14	40.27	2378	514
38719.7	13761.9	247.138	12.18	12.18	24.35	4754	514
14842.8	14640.8	601.918	12.74	12.74	25.48	2842	514
20754	15475.3	315.178	21.03	21.03	42.06	1546	514
19427.8	16384.1	263.338	7.58	7.58	15.17	8706	514
15426.9	19296.2	322.306	6.03	6.03	12.06	9047	514
38697.7	24333.2	681.622	24.56	24.56	49.13	1207	514
12301.8	25185.9	138.274	16.96	16.96	33.91	3380	514
27374.9	25801.6	323.602	13.00	13.00	26.00	3629	514
15073.8	28622.4	235.474	10.48	10.48	20.96	3668	514
12512.2	29550.9	258.802	16.65	16.65	33.30	1763	514
33431.1	33626.8	633.022	7.77	7.77	15.54	10508	514
28647.9	36108.6	244.546	12.10	12.10	24.21	4223	514
6265.4	36902	615.526	25.83	25.83	51.67	1378	514
38350.8	38089	278.89	3.23	3.23	6.45	23656	514
20646.7	2350.8	595.073	38.62	38.62	77.24	1166	522
37407.4	2350.9	718.517	20.11	20.11	40.22	1294	522
24405	2835.2	230.897	29.39	29.39	58.78	1195	522
21993.2	7209.7	613.541	27.34	27.34	54.68	1676	522
33340.4	10371	457.049	12.62	12.62	25.25	4881	522
29364.7	11162.4	158.969	15.21	15.21	30.43	3609	522
21613.4	11388.4	377.345	23.22	23.22	46.44	1591	522
3208.2	11881.6	307.361	17.45	17.45	34.90	1201	522
33494.7	13804.5	245.153	27.22	27.22	54.45	1590	522
8145.6	15179.5	304.121	15.66	15.66	31.32	3957	522
9897.5	17926.8	326.801	9.87	9.87	19.73	6542	522
24799.1	19067.5	177.761	21.52	21.52	43.05	1846	522
20420.7	20074.3	336.521	28.35	28.35	56.71	1127	522
28168.3	20333.9	151.841	7.11	7.11	14.22	13952	522
29785.8	22959.6	409.421	20.16	20.16	40.32	1135	522
22224.4	28308.7	140.177	6.64	6.64	13.28	13749	522
38785.9	28749.4	499.817	16.60	16.60	33.21	1916	522
37872.6	29313.2	252.929	4.47	4.47	8.95	14153	522
25872.4	34319.9	352.721	14.13	14.13	28.26	2767	522
28651.1	36089.2	403.589	8.31	8.31	16.63	10041	522
31819.4	38895.2	387.065	10.01	10.01	20.02	3525	522
31286.2	3309	287.88	10.53	10.53	21.05	5248	530
20182.8	11499.7	521.16	22.56	22.56	45.12	1434	530
17895.3	13211	135.6	23.39	23.39	46.77	1781	530
9884.2	17926.8	324.168	16.44	16.44	32.88	2451	530
28283	17947.9	177.72	21.55	21.55	43.10	1820	530
7950.6	20339	327.408	14.77	14.77	29.53	2480	530
18444.6	21142.8	513.384	30.33	30.33	60.66	1105	530
21314.7	23239.1	380.22	21.48	21.48	42.96	1904	530
23700.3	23142.2	171.24	31.16	31.16	62.31	1484	530
14873.8	24862.9	144.672	21.55	21.55	43.10	1748	530
26258.6	24996.1	423.96	14.18	14.18	28.35	4759	530
22753.6	26121.8	119.4	22.89	22.89	45.78	2008	530
25628.9	26468.4	230.208	12.65	12.65	25.29	5207	530
14704.3	28227.2	435.624	30.97	30.97	61.94	1031	530
38803.4	28717.9	316.392	15.80	15.80	31.60	2169	530
20900.2	29443.7	324.816	10.55	10.55	21.10	6071	530
12539.9	29484.7	317.688	19.03	19.03	38.06	1466	530
21783	31742.5	348.792	12.86	12.86	25.72	3340	530
33412.2	35715.4	299.544	18.49	18.49	36.97	1342	530
30274.8	36202.7	366.612	4.40	4.40	8.81	15468	530
7570	36311.6	305.376	12.29	12.29	24.59	3756	530
9268	4175.4	743.707	30.76	30.76	61.51	1048	538
13295.2	6496.7	406.423	34.59	34.59	69.19	1108	538
16478.8	9728.7	272.935	11.07	11.07	22.14	5211	538
31330.5	9866.7	278.119	12.46	12.46	24.92	4369	538
13217.6	10096.9	716.491	28.97	28.97	57.93	1087	538
17598.7	10676.8	278.767	12.01	12.01	24.02	4079	538
38762.3	18393.3	220.447	6.48	6.48	12.95	9209	538
27043.1	18698.4	631.927	29.86	29.86	59.72	1344	538
13114.7	21762.2	228.223	16.70	16.70	33.39	2584	538
29878	22274.9	189.343	8.29	8.29	16.58	9524	538
21338.2	23233.7	597.907	13.45	13.45	26.89	4728	538
13569.1	24351.1	328.015	8.53	8.53	17.05	7360	538
25844.8	27573.4	510.427	10.15	10.15	20.30	6897	538
37342.6	31852.3	407.395	10.22	10.22	20.44	3920	538
32294	34298.6	558.055	8.41	8.41	16.81	9083	538
14634.1	36002	278.119	20.79	20.79	41.59	1336	538
6495.8	38137	308.575	19.22	19.22	38.43	1062	538
23841.4	1854.5	192.542	27.20	27.20	54.40	1442	546
28618.7	7194.4	173.75	25.15	25.15	50.30	1426	546
30382.3	8941.1	690.206	25.91	25.91	51.81	1330	546
19837.6	9411.4	224.294	9.56	9.56	19.12	4085	546
20814	10819.3	261.23	25.22	25.22	50.44	1790	546
22927.5	11215.5	188.654	13.31	13.31	26.61	5580	546
38800.4	13776.4	340.934	16.81	16.81	33.63	1894	546
35016.6	16761.7	267.71	23.95	23.95	47.90	1026	546
38209.2	21448.4	436.514	15.97	15.97	31.93	2508	546
12934.5	22540.6	123.854	6.05	6.05	12.10	13898	546
27327.7	22640	470.534	33.16	33.16	66.32	1042	546
21342.8	23165.5	206.798	16.01	16.01	32.03	4049	546
7034.9	24022.8	605.642	10.81	10.81	21.62	6068	546
27077.1	24354.3	437.486	6.17	6.17	12.34	11420	546
10823.4	25837.1	262.526	20.04	20.04	40.08	1866	546
21355.8	26308.5	598.838	12.62	12.62	25.25	4147	546
25808.5	27565.6	289.742	16.37	16.37	32.73	2142	546
12367.3	28828.1	241.142	20.96	20.96	41.92	1372	546
38785.6	28760.3	731.03	18.27	18.27	36.55	1579	546
35368.3	29987.7	452.066	20.06	20.06	40.13	1375	546
32622.4	32825.6	278.726	10.27	10.27	20.54	7071	546
28653.1	36101.8	274.19	9.09	9.09	18.18	5020	546
30315.4	36187.7	318.254	16.27	16.27	32.55	1656	546
35000.9	37929	274.838	11.70	11.70	23.41	2920	546
27001.8	39211.7	321.494	8.05	8.05	16.11	4239	546
33307.8	616	458.829	16.91	16.91	33.82	2454	554
32600.1	4309.4	532.701	20.44	20.44	40.88	3137	554
24472.3	4775.7	737.793	22.96	22.96	45.92	1002	554
34693.2	5715.3	246.933	12.32	12.32	24.63	4026	554
24816.3	9428.8	688.221	20.75	20.75	41.50	1448	554
10036.1	10017.7	698.913	23.97	23.97	47.95	1180	554
10772.7	12701.5	627.957	13.49	13.49	26.99	6050	554
38760.7	13809	484.101	19.29	19.29	38.57	1391	554
20951.8	13904.6	630.873	14.88	14.88	29.77	3894	554
28787	14967.8	715.437	27.29	27.29	54.59	1196	554
6598.7	18897.1	223.605	15.92	15.92	31.84	2587	554
39449.8	20439	164.637	9.42	9.42	18.84	5481	554
22911.2	21268.3	432.585	14.27	14.27	28.54	3755	554
20948.9	22472.6	334.413	21.45	21.45	42.91	1980	554
21374.5	26311.3	300.069	6.71	6.71	13.42	7005	554
33182.7	26659.5	276.741	14.27	14.27	28.54	2396	554
24014.5	27808.6	305.901	9.30	9.30	18.60	6490	554
15061.6	28604.9	118.629	13.09	13.09	26.19	4913	554
38759.2	28710.8	449.109	17.85	17.85	35.70	1519	554
38678.5	32547.9	632.817	19.45	19.45	38.90	2025	554
25913.9	34424.2	352.557	6.03	6.03	12.06	11422	554
38191.9	34476.8	127.701	8.17	8.17	16.34	5140	554
36897.6	35302	248.877	6.92	6.92	13.85	8619	554
28114	35805.6	348.021	10.90	10.90	21.81	4180	554
28640.2	36083.5	213.885	6.45	6.45	12.91	12099	554
30277.5	36206.9	502.569	8.08	8.08	16.16	10549	554
7594.3	36285.4	209.997	17.31	17.31	34.62	1623	554
13158.6	4044.5	222.916	35.77	35.77	71.54	1085	562
22591.2	12860.2	161.356	29.60	29.60	59.20	1290	562
20008.1	13609.2	132.196	17.95	17.95	35.89	2334	562
38778.2	13779.6	740.668	13.24	13.24	26.47	3706	562
19384.2	16279.2	141.268	13.92	13.92	27.84	3387	562
37851.9	17571.2	372.28	15.02	15.02	30.05	1734	562
26084.1	18172.1	451.984	30.73	30.73	61.47	1076	562
8772.4	19598.9	277.348	16.67	16.67	33.35	2206	562
41222.5	19873.9	217.732	7.14	7.14	14.27	8484	562
17752.9	22502.5	608.476	31.02	31.02	62.03	1348	562
38016.3	23837.5	491.836	9.30	9.30	18.60	4520	562
25113.5	24325	734.836	15.52	15.52	31.04	2169	562
39133.1	25593.7	335.02	9.75	9.75	19.50	5001	562
4953.5	27180.3	115.348	22.54	22.54	45.07	1753	562
20918.4	29470.9	385.888	11.26	11.26	22.51	5604	562
17095.6	31966.5	455.872	13.87	13.87	27.74	3473	562
17602.9	33085.8	739.696	7.37	7.37	14.74	6477	562
28660.5	36086.7	344.092	9.51	9.51	19.03	5231	562
29958.9	39386.1	233.932	7.89	7.89	15.78	7013	562
11441.2	3729.1	703.691	32.55	32.55	65.09	1042	570
37656	8719.5	276.659	9.28	9.28	18.56	4325	570
14957.4	8900	355.715	23.74	23.74	47.48	1135	570
10717.6	13305.9	316.187	21.62	21.62	43.24	1481	570
10786.2	14927.9	675.503	21.50	21.50	43.00	1460	570
19984	15476.8	599.687	19.15	19.15	38.29	3619	570
37751.8	15652.9	645.371	17.62	17.62	35.23	2962	570
36067.3	17249.7	271.475	4.64	4.64	9.28	14983	570
14800.4	17647.1	521.927	19.71	19.71	39.42	2942	570
41171.1	17829.5	249.443	3.37	3.37	6.74	27685	570
28394.2	19034.9	235.835	10.39	10.39	20.77	4933	570
39514.1	19833.4	356.363	7.42	7.42	14.84	9300	570
14033.5	20360.8	358.955	16.08	16.08	32.17	2130	570
22792.9	20754.9	268.883	5.35	5.35	10.69	16165	570
38199.9	21527.1	378.071	13.73	13.73	27.46	2581	570
10440.1	23837.3	151.595	14.55	14.55	29.11	3556	570
27954.1	26625.4	133.451	26.75	26.75	53.51	1574	570
12530.7	29516.2	329.147	14.79	14.79	29.58	3681	570
39343	30957.3	402.371	8.10	8.10	16.20	4463	570
28646.6	39314.1	572.471	14.70	14.70	29.39	3254	570
28888	2165.7	228.018	23.95	23.95	47.90	1332	578
17079.7	4313.4	156.09	28.87	28.87	57.74	1635	578
12884.3	5752.4	501.474	22.87	22.87	45.73	1854	578
15916.8	8878.6	131.466	19.52	19.52	39.05	2981	578
37465.6	9805.9	520.914	19.95	19.95	39.89	1569	578
30635.1	10868.9	269.49	10.24	10.24	20.49	5069	578
41170	17128.8	461.622	20.54	20.54	41.07	1674	578
25954.9	18127.3	403.302	27.06	27.06	54.12	1445	578
27054.1	18774.5	560.766	15.80	15.80	31.60	3833	578
39471.3	20486.2	485.922	8.36	8.36	16.72	4988	578
20803.5	26062.6	296.706	11.09	11.09	22.18	3706	578
33177.8	26631.2	406.218	8.24	8.24	16.48	7663	578
23988.4	27798.6	228.666	13.09	13.09	26.19	6172	578
31420.1	28454.2	329.106	13.35	13.35	26.71	4783	578
20899.8	29522.3	686.154	20.96	20.96	41.92	1803	578
23621.3	30483.6	315.498	8.93	8.93	17.85	7944	578
15085	32118.3	512.166	29.01	29.01	58.03	1009	578
33451.5	33629.9	538.41	10.29	10.29	20.58	4732	578
1540.4	35328.3	282.45	18.86	18.86	37.73	1275	578
6087.1	37990.9	101.01	26.47	26.47	52.94	1214	578
10136.6	7081.4	288.889	18.70	18.70	37.40	1526	586
6314	8035.6	149.569	13.45	13.45	26.89	3453	586
34301.1	8990.8	313.513	7.63	7.63	15.26	12205	586
29465.8	11239.9	272.689	18.84	18.84	37.68	1571	586
9267.1	13061.9	682.225	15.38	15.38	30.76	2287	586
20013.9	15520.2	272.041	17.45	17.45	34.90	2459	586
8750.6	19553.6	310.921	21.74	21.74	43.47	1109	586
11329.7	22121	255.193	20.06	20.06	40.13	1453	586
20976.1	22349.3	352.393	23.46	23.46	46.91	1423	586
25508.1	27428.8	204.001	12.98	12.98	25.95	4593	586
1357.4	27534.6	378.961	17.33	17.33	34.67	1828	586
31456.6	28440.8	354.985	17.71	17.71	35.42	2424	586
35364.8	30045.4	450.889	14.70	14.70	29.39	3178	586
17130.2	31978.2	340.081	8.67	8.67	17.33	6651	586
20812.3	38940.7	684.169	30.97	30.97	61.94	1083	586
20869.5	39172.9	632.653	19.95	19.95	39.89	2009	586
34978.8	578.5	319.952	15.10	15.10	30.19	2062	594
22326.5	5696.8	354.296	19.83	19.83	39.66	1902	594
30621.7	10934	190.352	20.39	20.39	40.79	2000	594
30695	13243.7	292.736	14.04	14.04	28.07	2049	594
23820.9	13779.7	218.216	32.12	32.12	64.24	1008	594
37818.4	15706	336.8	13.97	13.97	27.93	1651	594
41165.8	17156.2	299.216	16.11	16.11	32.22	2223	594
12345.4	18928.8	231.824	13.33	13.33	26.66	4616	594
28400.3	19023.6	228.584	7.42	7.42	14.84	9979	594
12708.9	19923.6	229.232	9.21	9.21	18.42	3893	594
23553.7	20858.3	732.728	23.48	23.48	46.96	1228	594
24790.6	20965.6	216.272	29.20	29.20	58.40	1117	594
37637.7	24164.9	323.192	4.66	4.66	9.33	15747	594
19723	24918.1	262.928	7.42	7.42	14.84	10413	594
12539.8	29549	209.792	21.69	21.69	43.38	1639	594
31766.3	36636.5	295.328	24.12	24.12	48.23	1060	594
20884.4	39201.7	585.956	9.61	9.61	19.22	10230	594
27633.7	39565.6	745.364	12.79	12.79	25.58	2344	594
25296.9	2540.6	299.823	21.50	21.50	43.00	1658	602
21904.9	2826.8	327.039	26.02	26.02	52.05	2036	602
13587.3	5937.6	253.167	19.15	19.15	38.29	3363	602
29820.2	6370.7	293.991	13.21	13.21	26.42	4587	602
36426.4	6743.1	338.055	23.57	23.57	47.15	1112	602
38604.6	7359.2	428.451	11.14	11.14	22.28	4126	602
12672.3	9137.7	524.679	22.07	22.07	44.13	1691	602
16770	11736.7	158.559	15.28	15.28	30.57	4080	602
10808.5	12601.5	161.151	15.64	15.64	31.27	3359	602
8367.2	15040.6	121.623	13.16	13.16	26.33	4398	602
14812.2	17620.7	380.823	9.51	9.51	19.03	7699	602
29994.1	20303.3	734.631	27.13	27.13	54.26	1186	602
18305.6	25155.4	416.787	5.72	5.72	11.45	15809	602
31360.4	28313.9	466.359	8.76	8.76	17.52	6637	602
18917.8	29214.4	729.771	25.06	25.06	50.11	1065	602
20901.6	29472.9	218.175	19.59	19.59	39.19	1973	602
20464.8	32896.7	212.343	11.59	11.59	23.17	6016	602
32804.6	34285.2	603.411	9.42	9.42	18.84	7136	602
23684.6	34748.8	712.275	26.45	26.45	52.89	1111	602
5784.3	34671.8	194.199	17.00	17.00	34.01	2974	602
37969.5	35328.7	348.423	16.34	16.34	32.69	1282	602
11315.3	36574.2	306.951	14.25	14.25	28.50	2906	602
16471.8	9701	236.278	17.66	17.66	35.33	3570	610
31312.3	11410.3	174.718	18.51	18.51	37.02	2320	610
3287.8	12028.2	655.858	19.66	19.66	39.33	1701	610
19461.4	15830.9	158.518	9.23	9.23	18.46	11857	610
15048.7	17117.7	713.206	29.86	29.86	59.72	1093	610
34469.2	19117.8	273.214	10.15	10.15	20.30	3868	610
28149.3	20319.2	266.734	9.87	9.87	19.73	4478	610
31922.8	23814.1	196.75	15.43	15.43	30.85	3143	610
36365.9	26128.2	104.734	5.63	5.63	11.26	9695	610
35330.4	30016.9	619.894	11.85	11.85	23.69	5827	610
18777.8	30841.8	441.046	18.82	18.82	37.63	2540	610
33905.8	33094.1	101.494	19.17	19.17	38.34	2373	610
29629.5	33942.4	275.806	4.12	4.12	8.24	20800	610
27074.7	34026.3	365.23	20.37	20.37	40.74	1867	610
28686.6	36096.4	199.99	10.24	10.24	20.49	7192	610
20864.1	39188.3	503.254	11.89	11.89	23.79	5580	610
27640.2	39529.1	268.03	7.51	7.51	15.02	8137	610
18236.1	40198.3	106.03	18.51	18.51	37.02	1792	610
23774.9	1757.6	216.149	24.96	24.96	49.93	1528	618
15985.2	3838.3	742.325	27.11	27.11	54.21	1325	618
10036.2	5061.4	255.677	33.51	33.51	67.02	1018	618
23987.3	9336.5	170.141	26.61	26.61	53.22	1288	618
33362.5	10388.9	736.493	20.35	20.35	40.69	1379	618
2444.3	14482.7	160.421	18.96	18.96	37.92	1749	618
13654.2	15575.8	155.885	26.16	26.16	52.33	1489	618
15485.6	17008.5	321.773	19.62	19.62	39.23	1431	618
21344.1	23147.3	275.765	20.06	20.06	40.13	1560	618
20837.3	26078	119.597	8.01	8.01	16.01	9831	618
33125.8	29272.5	188.933	20.84	20.84	41.68	1640	618
34067.4	31814	234.941	6.29	6.29	12.58	8615	618
27075.2	34046.1	639.293	19.10	19.10	38.20	3753	618
28657.9	36106.3	304.277	10.79	10.79	21.57	5677	618
25766.6	36545	636.377	18.63	18.63	37.26	2071	618
9203.1	37717.2	242.069	25.79	25.79	51.57	1030	618
7322.4	38967.3	133.205	9.68	9.68	19.36	11005	618
38791.6	39530.9	105.341	24.09	24.09	48.18	1197	618
5321.9	39616.7	471.137	11.87	11.87	23.74	4511	618
545.5	40282.2	248.549	17.36	17.36	34.71	1329	618
32586.9	4193.7	278.316	21.17	21.17	42.34	1255	626
35298	9501.4	334.692	12.27	12.27	24.54	4394	626
40757.7	10389.1	572.184	13.12	13.12	26.23	3422	626
17619.4	10504.9	275.724	10.64	10.64	21.29	7467	626
20877.6	13236.5	248.508	10.24	10.24	20.49	5253	626
20916.7	13804.7	329.508	24.16	24.16	48.32	1172	626
15376.7	16111.7	177.228	22.54	22.54	45.07	1592	626
39444.2	18374.4	334.044	4.29	4.29	8.57	17738	626
14577.9	19361.4	228.42	12.53	12.53	25.06	3789	626
28158	20303.8	232.956	9.02	9.02	18.04	7463	626
41139.8	20345.5	292.572	12.32	12.32	24.63	3014	626
31930.1	23795.9	264.06	18.23	18.23	36.46	2190	626
33165.4	26654.4	600.372	15.26	15.26	30.52	3080	626
36014.3	26948.2	377.784	21.55	21.55	43.10	1325	626
23344.3	27341.8	258.228	11.49	11.49	22.98	3057	626
39430.9	27479.8	194.076	13.64	13.64	27.27	2680	626
36640	28860.1	364.176	6.78	6.78	13.56	6598	626
38642.6	32536.8	597.456	17.47	17.47	34.95	3012	626
17594.5	33145.2	396.252	8.93	8.93	17.85	6594	626
28680.3	36096.5	338.58	12.39	12.39	24.77	3052	626
27612.5	39539.1	519.696	19.99	19.99	39.99	1782	626
31941.9	39778.4	305.532	13.05	13.05	26.09	3281	626
39797.7	6245.8	108.499	7.54	7.54	15.07	6566	634
13663.6	6834.1	112.387	17.83	17.83	35.65	3716	634
21056.7	10212.7	229.675	18.39	18.39	36.79	1809	634
12856.8	15601.3	217.363	11.94	11.94	23.88	4508	634
9762.5	22551.4	250.411	19.64	19.64	39.28	1467	634
20348	23440	430.231	27.41	27.41	54.82	1026	634
20667.4	24675.3	339.187	12.03	12.03	24.07	3295	634
13961.9	26816.9	710.167	15.40	15.40	30.80	2912	634
16678.4	28082.6	721.831	29.01	29.01	58.03	1150	634
663.5	28333.3	159.043	22.49	22.49	44.98	1661	634
37241.3	29025.8	263.371	4.22	4.22	8.43	15734	634
41298.5	31192.4	142.195	7.77	7.77	15.54	8870	634
38656.8	32546.8	656.707	21.10	21.10	42.20	1744	634
34943.8	32923.3	177.187	16.04	16.04	32.08	3516	634
678.7	33773	426.343	11.45	11.45	22.89	6765	634
30316.7	36244	714.055	9.80	9.80	19.59	7281	634
6616.6	38226.7	286.699	23.06	23.06	46.11	1188	634
27622.9	39511.9	208.291	10.31	10.31	20.63	4532	634
38854.1	39480.9	198.571	13.66	13.66	27.32	2117	634
31345.7	9750.3	577.934	14.58	14.58	29.15	4161	642
25782.7	11597.8	354.05	27.58	27.58	55.15	1328	642
37233.1	12329.8	282.122	21.64	21.64	43.28	1149	642
8365.3	13086.4	352.754	17.78	17.78	35.56	1330	642
16426	13421.6	628.478	38.13	38.13	76.25	1112	642
25663.7	14903	114.29	12.27	12.27	24.54	6753	642
9169.8	18464.9	311.282	12.81	12.81	25.62	2995	642
1457.4	19352.8	215.378	19.29	19.29	38.57	2118	642
39518.8	19839	333.314	12.65	12.65	25.29	2556	642
16371.8	20173.4	287.306	20.25	20.25	40.51	2138	642
18448	20972.2	367.01	12.41	12.41	24.82	3329	642
22940	21307.2	265.922	10.74	10.74	21.48	7499	642
29856.4	22296.3	373.814	15.26	15.26	30.52	2706	642
25230.3	24282.2	708.182	18.60	18.60	37.21	1931	642
28958	24182	564.326	20.11	20.11	40.22	2164	642
21360.8	26283.4	306.746	4.92	4.92	9.84	16982	642
14686.8	28151.2	377.702	22.56	22.56	45.12	1155	642
31428.5	28346.4	379.646	17.78	17.78	35.56	2447	642
22950.9	28629.4	225.098	6.24	6.24	12.48	11435	642
29274.1	38275.8	566.27	11.45	11.45	22.89	7182	642
22499.9	39103.5	272.402	13.85	13.85	27.69	3650	642
13559.8	5952	298.929	30.54	30.54	61.09	1200	650
16701.9	6463.6	407.793	27.69	27.69	55.39	1056	650
22986.7	9115.8	313.833	30.29	30.29	60.57	1069	650
15788.2	9443.7	536.097	27.13	27.13	54.26	1504	650
8433.4	11423.5	141.465	19.15	19.15	38.29	2084	650
31966.6	14553.3	655.653	29.30	29.30	58.59	1434	650
33792.8	15723.9	591.501	15.64	15.64	31.27	4351	650
5268	16144.4	123.969	15.26	15.26	30.52	3596	650
10751.4	17439.8	135.633	10.15	10.15	20.30	9607	650
12283.2	18768.2	697.449	21.64	21.64	43.28	1708	650
27061.3	18865.3	721.749	18.20	18.20	36.41	1993	650
13046.5	21750	742.161	15.07	15.07	30.14	1719	650
31205	23133.3	668.289	21.17	21.17	42.34	1338	650
31451.3	28435.6	678.981	21.88	21.88	43.76	1764	650
33264.2	30862.5	221.817	9.49	9.49	18.98	8154	650
26240.4	36067.6	552.621	26.75	26.75	53.51	1366	650
7570.4	36165.4	528.321	22.37	22.37	44.74	1308	650
11275.8	36495.2	339.753	19.92	19.92	39.85	2111	650
10111.2	37931.8	165.441	17.24	17.24	34.48	2810	650
27630.3	39541.3	269.121	6.48	6.48	12.95	10421	650
25311	2217.1	109.024	15.92	15.92	31.84	2501	658
8366.7	7381.5	230.2	23.10	23.10	46.21	1223	658
28880.6	7394.1	260.656	11.23	11.23	22.47	4719	658
31358.6	9850.9	154.384	9.58	9.58	19.17	9338	658
37433	9839.6	389.284	8.90	8.90	17.80	7250	658
30054.4	12432.5	285.28	7.30	7.30	14.60	9654	658
19745.7	15229.8	248.992	22.82	22.82	45.64	1589	658
21348.7	23214	616.732	17.00	17.00	34.01	2526	658
33783.6	26063.6	746.98	10.53	10.53	21.05	3150	658
31245	27520.2	724.624	14.79	14.79	29.58	3321	658
24899.7	31465.6	391.228	16.11	16.11	32.22	2008	658
30547.3	33524.5	383.452	17.43	17.43	34.85	2494	658
31524.3	37282.6	634.228	9.70	9.70	19.41	6410	658
16500.5	9731.7	308.567	11.66	11.66	23.31	3908	666
27540	11827.4	258.671	13.35	13.35	26.71	4775	666
38510.2	11803.5	584.615	19.76	19.76	39.52	2328	666
16005	11922.9	458.255	29.58	29.58	59.16	1033	666
20970.5	13881.8	389.243	23.55	23.55	47.10	1158	666
33625.8	13895.4	591.419	27.77	27.77	55.53	1323	666
41074.3	17694.1	686.675	23.57	23.57	47.15	1222	666
20737.9	17664.8	318.935	18.63	18.63	37.26	1933	666
24678.4	17881.2	421.319	19.00	19.00	38.01	3648	666
17231.3	21909.8	380.495	13.47	13.47	26.94	3651	666
20487.9	23003	682.787	29.51	29.51	59.02	1174	666
18371.2	25219	255.431	10.10	10.10	20.21	6846	666
21562.7	25347.6	258.023	29.11	29.11	58.22	1075	666
34234.1	26724.8	223.031	24.77	24.77	49.55	1066	666
17247.6	29461.7	231.455	13.07	13.07	26.14	2471	666
12458.6	29532.4	135.551	20.75	20.75	41.50	1851	666
34083.8	30484.7	224.327	26.71	26.71	53.41	1260	666
18917.8	33813.9	232.751	24.87	24.87	49.74	1353	666
2698.2	34092.3	474.779	22.47	22.47	44.93	1139	666
27089.7	34037.9	574.895	18.93	18.93	37.87	2906	666
5772.3	34669.4	416.459	17.29	17.29	34.57	2351	666
2797.3	39179.6	502.967	16.01	16.01	32.03	2521	666
36268.2	2618	100.518	10.79	10.79	21.57	5580	674
22494.2	8657.9	547.638	18.39	18.39	36.79	1949	674
15773.7	9460.5	280.014	16.70	16.70	33.39	2003	674
10432.4	10504.9	137.454	29.72	29.72	59.44	1469	674
33353.3	17873.7	617.622	20.46	20.46	40.93	2858	674
30970.3	18731.1	206.79	17.07	17.07	34.15	1994	674
27082.7	18906.7	682.746	25.48	25.48	50.96	1478	674
37337.8	19178.6	154.95	4.33	4.33	8.67	21327	674
17101.1	20655.6	736.206	21.71	21.71	43.43	1116	674
28242.4	22875	484.458	9.84	9.84	19.69	8783	674
38752.8	28669.7	218.454	14.88	14.88	29.77	2064	674
8303.1	35646.8	316.302	15.07	15.07	30.14	2850	674
11394	36598.3	132.27	21.67	21.67	43.33	1663	674
6470.9	37246.4	449.466	19.76	19.76	39.52	1501	674
21439.6	4700.6	100.477	22.77	22.77	45.55	3136	682
13605.2	6869.7	212.581	14.41	14.41	28.83	4953	682
27379.9	7831	378.469	18.93	18.93	37.87	1460	682
23585.4	9331.1	268.957	15.97	15.97	31.93	3750	682
20917.2	9810.4	547.597	17.66	17.66	35.33	2303	682
37450.5	9798.6	502.885	15.64	15.64	31.27	3472	682
7927.9	11924	704.089	25.91	25.91	51.81	1069	682
38753.7	13774.7	244.981	9.61	9.61	19.22	7222	682
23083.1	20394.6	311.077	16.74	16.74	33.49	2729	682
29869.9	22273.2	448.453	11.99	11.99	23.97	3766	682
22798.2	26165	290.989	25.22	25.22	50.44	1065	682
16268	30457.2	122.509	27.04	27.04	54.07	1550	682
37319.6	31703.5	400.825	12.34	12.34	24.68	2826	682
28657.1	36096.1	274.789	8.81	8.81	17.62	5694	682
7475.4	39075.8	269.605	22.66	22.66	45.31	1076	682
28480.9	39556	351.901	6.33	6.33	12.67	9797	682
17936.3	5218.8	274.1	15.50	15.50	30.99	3958	690
29804.1	6348.7	239.756	19.59	19.59	39.19	2494	690
26282.5	6696.9	261.14	22.44	22.44	44.89	1378	690
13125.1	7216.8	212.54	24.63	24.63	49.27	1468	690
17642.9	10563	367.736	9.09	9.09	18.18	7808	690
20780.4	13323.8	295.484	9.30	9.30	18.60	5641	690
29652.7	16463.7	214.484	10.17	10.17	20.35	8518	690
5394.7	18414.6	744.872	15.47	15.47	30.94	1509	690
15569	20168.7	248.18	9.28	9.28	18.56	6854	690
33748.9	26109	468.824	9.61	9.61	19.22	5885	690
25846.6	27750.4	376.484	9.00	9.00	17.99	7705	690
34208.7	30299.8	191.156	28.42	28.42	56.85	1193	690
20283.5	30614.4	258.548	27.41	27.41	54.82	1034	690
30668.3	30741.7	483.404	12.76	12.76	25.53	7113	690
37366.8	31822.3	736.124	16.37	16.37	32.73	1782	690
16791.9	32726.1	239.756	19.15	19.15	38.29	1645	690
27639.4	39535.7	263.084	5.09	5.09	10.17	15581	690
25458.1	956.5	392.967	17.05	17.05	34.10	2026	698
25309.1	2191.6	156.123	15.66	15.66	31.32	3431	698
21793.1	2877.4	310.347	29.51	29.51	59.02	1370	698
41375.9	3548.1	207.315	17.03	17.03	34.05	1614	698
34355.5	9026.5	444.483	14.60	14.60	29.20	3354	698
37471.8	9804.8	271.467	12.39	12.39	24.77	4460	698
20747.3	13457.2	599.031	22.37	22.37	44.74	1998	698
14560.6	13902.5	359.919	23.90	23.90	47.81	1209	698
12551.4	15842.9	119.187	25.65	25.65	51.29	1618	698
12218.5	18899.3	121.779	13.92	13.92	27.84	4397	698
39469.1	20479	378.387	8.76	8.76	17.52	4912	698
25746.4	23363.8	613.611	32.97	32.97	65.94	1363	698
21374	26315.4	533.907	11.54	11.54	23.08	3848	698
25855.8	27749.3	428.931	10.74	10.74	21.48	6188	698
23946.3	28133.4	278.595	8.01	8.01	16.01	5019	698
37249.8	31530.3	669.987	6.08	6.08	12.15	14850	698
16682.7	32431	450.315	16.25	16.25	32.50	4045	698
38912.2	32453.3	175.563	10.36	10.36	20.72	5764	698
25591	34039.3	185.931	16.60	16.60	33.21	3435	698
7952.2	35357	434.763	15.45	15.45	30.90	2697	698
26217.2	36008.9	317.475	20.25	20.25	40.51	1310	698
28691.8	36085.7	154.179	7.35	7.35	14.70	12729	698
35371.1	38825.9	595.143	4.99	4.99	9.99	16628	698
27054.7	1563.5	256.56	10.86	10.86	21.71	4956	706
24950.2	1904.2	700.116	30.90	30.90	61.80	1014	706
16491.8	2451.6	179.448	28.02	28.02	56.05	1446	706
30817.5	9923.4	475.584	10.81	10.81	21.62	7421	706
7995.9	12048.1	211.848	21.48	21.48	42.96	1294	706
6450.7	12871.4	253.32	15.80	15.80	31.60	3181	706
24784.6	15213.3	522.24	28.35	28.35	56.71	1300	706
30863.2	17864	141.216	10.31	10.31	20.63	5665	706
14588.8	19300.4	343.392	22.00	22.00	43.99	1186	706
22766.6	20736.2	352.464	11.59	11.59	23.17	5775	706
30150.7	27025.7	732.192	22.42	22.42	44.84	1538	706
32071.8	28376.5	416.292	9.21	9.21	18.42	4935	706
34218.1	30341	719.556	22.30	22.30	44.60	1319	706
19419.8	30913.5	352.464	24.14	24.14	48.28	1387	706
37234	31515	499.884	5.09	5.09	10.17	15639	706
22400.7	32859.6	200.832	28.28	28.28	56.57	1184	706
38563.1	33006.6	667.068	16.86	16.86	33.72	1791	706
656.5	33834.7	514.464	11.00	11.00	22.00	8340	706
27643	39525.4	288.312	5.77	5.77	11.54	13774	706
23871.4	545.8	344.797	34.76	34.76	69.52	1039	714
21920.2	2399.7	745.909	26.85	26.85	53.69	1346	714
37291.2	2423.1	625.381	24.16	24.16	48.32	1234	714
30720.8	5741.6	628.297	21.74	21.74	43.47	1348	714
35048.6	6225.1	566.089	15.31	15.31	30.61	3566	714
15920.7	8989.8	724.525	24.73	24.73	49.45	1279	714
18381.2	12167.6	322.765	23.15	23.15	46.30	1186	714
8474	14252	525.265	24.02	24.02	48.04	1398	714
41136.1	17207.9	346.741	9.56	9.56	19.12	3777	714
40041.5	17737.3	514.573	6.83	6.83	13.66	8418	714
20656.8	22998.4	643.849	17.33	17.33	34.67	4229	714
31880.8	23800.9	326.005	19.50	19.50	39.00	1872	714
31496.5	35918.8	701.197	9.66	9.66	19.31	6627	714
11345.8	36554.3	251.485	16.51	16.51	33.02	3076	714
6023.8	38825.6	161.413	11.37	11.37	22.75	3054	714
5321.6	39636.1	324.709	13.19	13.19	26.38	2528	714
23740.3	3000.6	719.775	29.13	29.13	58.26	1103	722
25293.7	9398.7	288.531	16.72	16.72	33.44	2149	722
28220.2	11487.5	244.467	18.77	18.77	37.54	1676	722
40865.2	12922.9	398.043	11.21	11.21	22.42	2738	722
31970.6	17507.4	693.531	21.48	21.48	42.96	1456	722
29965.7	20392.2	704.223	19.22	19.22	38.43	2503	722
24005.1	24275.4	640.071	18.37	18.37	36.74	3045	722
40918.8	25023.2	219.195	8.76	8.76	17.52	4170	722
39143	25544.3	388.323	5.28	5.28	10.55	12419	722
27740.7	27530.1	160.227	31.53	31.53	63.07	1166	722
14744.5	28184	348.795	10.24	10.24	20.49	7039	722
38788.8	28683.7	353.331	11.80	11.80	23.60	4126	722
29795.1	31067.4	346.203	19.64	19.64	39.28	1915	722
21789.3	31806.6	659.511	18.75	18.75	37.49	2846	722
39487.3	32441.1	244.467	6.19	6.19	12.39	11149	722
7939.7	35309.3	287.883	10.29	10.29	20.58	6105	722
7530.4	36326.6	114.867	24.02	24.02	48.04	1429	722
3907	37781.3	241.875	9.35	9.35	18.70	6769	722
24612.3	39453	129.123	22.56	22.56	45.12	1463	722
27643.2	39521.3	307.323	11.16	11.16	22.33	4130	722
40372.1	411.2	241.984	17.64	17.64	35.28	1432	730
39195.6	1034.2	356.68	17.17	17.17	34.34	1738	730
12440.6	4448.2	298.36	20.42	20.42	40.84	2509	730
14499.9	4947.7	249.112	28.94	28.94	57.89	1182	730
17831	5310.4	260.776	25.01	25.01	50.02	1507	730
12905.4	5714.8	210.232	22.28	22.28	44.56	1750	730
29695.2	7494.5	282.16	27.41	27.41	54.82	1084	730
13154.1	8600.7	739.324	30.10	30.10	60.19	1013	730
13255.7	10797.7	739.324	18.46	18.46	36.93	1613	730
30549.5	16785.5	618.796	10.31	10.31	20.63	6159	730
14785.8	17619.6	504.1	14.18	14.18	28.35	3607	730
27100.3	18774.7	747.1	27.22	27.22	54.45	1079	730
40027.7	19208	361.216	5.23	5.23	10.46	12687	730
38072	21402.2	299.656	21.36	21.36	42.72	1035	730
3863.1	21966.4	613.936	23.86	23.86	47.71	1191	730
10426.9	23820	592.552	13.40	13.40	26.80	4682	730
10618.1	27316.6	241.336	22.35	22.35	44.70	1302	730
12564.8	29513	185.608	13.38	13.38	26.75	2673	730
6000.1	29813	368.992	23.03	23.03	46.06	1437	730
40882.5	12944.3	452.694	7.89	7.89	15.78	7582	738
20749.6	13508	655.842	18.16	18.16	36.31	2415	738
29799.4	15547.6	147.486	21.78	21.78	43.57	2235	738
13164.6	18400	723.882	24.73	24.73	49.45	1081	738
33026.4	22118.2	123.51	14.15	14.15	28.31	2865	738
28013.5	26522.5	149.43	11.16	11.16	22.33	6716	738
16296.6	27282.4	251.814	12.62	12.62	25.25	3415	738
35473.9	32475.4	286.806	5.96	5.96	11.92	6739	738
31740.9	35216.7	379.794	11.61	11.61	23.22	4189	738
11337.4	36461.8	501.294	19.88	19.88	39.75	2438	738
25935	40388.4	317.91	8.22	8.22	16.44	7699	738
39894	3736.4	573.331	19.88	19.88	39.75	1422	746
11853.7	12535.7	744.403	18.06	18.06	36.13	1247	746
14882.1	14700.3	314.131	16.96	16.96	33.91	2122	746
30686.8	17768.5	114.547	8.64	8.64	17.29	12502	746
11961.3	17902.4	282.379	10.17	10.17	20.35	5787	746
13437.1	24127.1	380.875	18.84	18.84	37.68	1562	746
23040.7	25193.6	119.083	24.21	24.21	48.42	1720	746
13759.6	28070.8	302.467	10.39	10.39	20.77	5705	746
19449.1	30983.6	106.123	26.87	26.87	53.74	1318	746
24446.7	39938.9	283.675	10.46	10.46	20.91	2982	746
23917.5	496.4	539.421	28.47	28.47	56.94	1453	754
27034	1555.6	378.069	14.98	14.98	29.96	2595	754
29908.4	3354.9	115.953	26.05	26.05	52.09	1595	754
27081.3	5864.1	169.089	20.32	20.32	40.65	1790	754
23294.5	6233	421.809	14.55	14.55	29.11	3532	754
35329	9504.3	467.493	6.17	6.17	12.34	15750	754
18089.7	9815.4	106.233	27.29	27.29	54.59	1413	754
5654.3	10981.5	296.097	21.60	21.60	43.19	1039	754
11736.7	12602.9	217.041	16.39	16.39	32.78	2603	754
18042.3	13584.7	298.041	23.22	23.22	46.44	1356	754
36878.2	22507	132.801	13.54	13.54	27.08	3500	754
18376.7	25212.1	331.089	7.35	7.35	14.70	10143	754
21530.7	25380.4	319.425	15.17	15.17	30.33	1846	754
27328.8	29316.1	399.453	24.02	24.02	48.04	1236	754
21873.3	33611.3	185.289	25.60	25.60	51.20	1279	754
5790.5	34683.3	577.329	12.76	12.76	25.53	5826	754
26018.1	35115.9	710.493	17.29	17.29	34.57	2784	754
9661.6	36315.7	738.681	21.55	21.55	43.10	1157	754
15728	9420.9	134.207	20.16	20.16	40.32	2357	762
23589.8	9370.9	104.399	25.76	25.76	51.53	1430	762
30807.3	9914.8	550.223	8.45	8.45	16.91	12197	762
8450.8	11431.1	233.351	20.75	20.75	41.50	1450	762
16834.8	11748.9	234.647	23.39	23.39	46.77	1434	762
23639.4	14023.3	738.791	26.80	26.80	53.60	1084	762
36513.1	14631.2	121.895	9.87	9.87	19.73	4233	762
20402	20043.2	617.291	17.33	17.33	34.67	4485	762
18771.9	22657.6	320.183	11.99	11.99	23.97	5382	762
24040.8	24166.8	674.639	22.63	22.63	45.26	1652	762
36374.8	24810.7	706.715	10.41	10.41	20.82	3371	762
18383.4	25221.6	200.951	8.12	8.12	16.25	11657	762
31422.6	28394.5	427.751	14.04	14.04	28.07	3319	762
36077.2	31494.1	701.855	11.02	11.02	22.04	3727	762
29770.4	6356.9	350.748	18.68	18.68	37.35	2160	770
25363.1	8284.8	539.64	15.07	15.07	30.14	3394	770
30807.7	9933.3	428.832	7.18	7.18	14.37	13202	770
11750.5	12531.2	308.628	21.01	21.01	42.01	1078	770
36285.2	12642.2	727.236	20.77	20.77	41.54	1168	770
38767	13758.9	367.596	10.79	10.79	21.57	3028	770
14865.5	14643.8	706.824	23.93	23.93	47.85	1336	770
[truncated: 100,950 more rows]
