# Supplementary material for: Super-resolution analysis of PACSIN2 and EHD2 at caveolae
Source: PLoS One. 2022 Jul 14;17(7):e0271003. doi: 10.1371/journal.pone.0271003 (PMC9282494; doi:10.1371/journal.pone.0271003)
Supplement: S2 Data — (ZIP) [file pone.0271003.s004.zip › cav1-endp2-no-002-R_Cy3-Alexa647_76K_TS3D.3dlp]

27509.2	7662.9	227.16	19.45	19.45	38.90	1676	6
38516.4	11842.4	695.34	23.81	23.81	47.62	1238	6
11817.3	12602	192.816	21.67	21.67	43.33	1571	6
12725.8	14217.9	548.568	18.09	18.09	36.17	2921	6
37748.7	15693.4	643.824	15.33	15.33	30.66	2209	6
14884.4	17685.5	295.848	22.77	22.77	45.55	1332	6
7877.4	18321.4	240.768	11.92	11.92	23.83	4233	6
13291.6	19720.1	499.968	23.50	23.50	47.01	1433	6
38174.9	21381.5	272.52	15.92	15.92	31.84	2046	6
27232.4	22036.8	238.176	13.92	13.92	27.84	3795	6
38219.8	23344	596.196	9.63	9.63	19.26	6382	6
36209.9	26167.3	741.996	19.33	19.33	38.67	1236	6
35188.4	26738.8	335.376	6.17	6.17	12.34	8515	6
31433.5	28438.4	678.816	12.81	12.81	25.62	6944	6
15088.1	28644.8	350.928	11.40	11.40	22.80	3217	6
13760.7	30527.5	269.28	18.39	18.39	36.79	1652	6
30251.1	31012.2	196.704	28.75	28.75	57.51	1237	6
28265.1	31556	141.624	11.02	11.02	22.04	9930	6
37170.2	31657.6	412.488	24.96	24.96	49.93	1103	6
31476.6	35988.3	672.984	16.79	16.79	33.58	2147	6
31042.5	40157.2	568.008	10.97	10.97	21.95	4821	6
13151.7	7241.7	317.88	20.63	20.63	41.26	2607	14
29066	8589.3	266.688	15.02	15.02	30.05	3234	14
27878.8	9139.8	295.2	11.73	11.73	23.46	3984	14
36676.1	11594.8	699.228	18.93	18.93	37.87	2246	14
38784.6	13775.8	740.052	16.63	16.63	33.25	1425	14
7753.3	18258.8	719.64	19.88	19.88	39.75	1469	14
27063.1	18842.2	741.996	13.71	13.71	27.41	2525	14
21667.6	24062.7	367.776	14.67	14.67	29.34	3371	14
35184	26741	295.848	5.30	5.30	10.60	10829	14
14545.5	27320.6	317.88	14.37	14.37	28.73	2635	14
6013.7	29910.7	460.116	18.82	18.82	37.63	2150	14
25654.9	36521.1	253.728	12.43	12.43	24.87	2781	14
40063	1326.4	204.48	16.98	16.98	33.96	1612	22
28839.4	3613.4	212.256	13.68	13.68	27.37	4107	22
17964.5	5192.3	318.528	20.91	20.91	41.82	1763	22
10897.3	5359.6	565.092	39.45	39.45	78.89	1174	22
27336.5	6833	203.184	22.44	22.44	44.89	1417	22
10208.9	7307.3	198.648	12.25	12.25	24.49	4436	22
28159.1	11397.8	580.644	28.66	28.66	57.32	1303	22
18747.4	14756.4	717.696	20.04	20.04	40.08	2371	22
26651	16042.9	324.36	10.64	10.64	21.29	4847	22
7881.8	18346.7	349.632	17.12	17.12	34.24	1498	22
39609.4	23903	501.912	9.63	9.63	19.26	3780	22
7013.7	24087.6	325.656	8.85	8.85	17.71	6412	22
17570.3	25381.9	216.792	10.76	10.76	21.52	5568	22
35190.5	26753.4	299.088	5.04	5.04	10.08	10193	22
33867.8	26937.9	199.296	13.64	13.64	27.27	4324	22
28254.8	31634.4	696.312	13.78	13.78	27.55	3834	22
38587.3	32610.8	685.62	19.33	19.33	38.67	3088	22
28914.9	34106.5	658.404	24.04	24.04	48.09	1486	22
28651.2	38435.9	632.16	17.07	17.07	34.15	2295	22
30113.9	3311.8	152.64	27.72	27.72	55.44	1474	30
32549.2	4380.9	436.788	30.26	30.26	60.52	1114	30
29744.9	7518.7	273.816	14.39	14.39	28.78	4286	30
29384	8900.2	733.248	23.46	23.46	46.91	1133	30
23622.4	9361.4	347.04	26.71	26.71	53.41	1609	30
14368.3	11574.7	219.384	16.98	16.98	33.96	3289	30
24690.1	15179.7	337.32	29.23	29.23	58.45	1019	30
37738.5	15678.4	139.68	18.86	18.86	37.73	2893	30
17576.7	16407.9	417.348	10.76	10.76	21.52	6178	30
11414.7	16701.9	102.744	23.76	23.76	47.52	1634	30
22480.3	18315.9	663.264	27.18	27.18	54.35	1454	30
24789.4	19149.3	269.28	10.97	10.97	21.95	4966	30
24856.8	22015.3	210.312	24.73	24.73	49.45	1352	30
10415.2	23818.1	608.832	21.34	21.34	42.67	1615	30
15027	26033.7	492.192	23.41	23.41	46.82	1330	30
34172.2	26307.3	500.94	7.82	7.82	15.64	9151	30
35331.5	29995.2	282.888	12.27	12.27	24.54	3362	30
16951.2	31759.9	347.04	17.26	17.26	34.52	2237	30
23822.6	32714.5	278.352	4.92	4.92	9.84	19011	30
32630.9	32849.5	338.616	6.64	6.64	13.28	10385	30
37140	35758.2	153.288	23.79	23.79	47.57	1405	30
16539.3	37314.5	738.108	26.80	26.80	53.60	1048	30
29077.8	8627.6	253.728	11.09	11.09	22.18	4678	38
9298.5	13139.3	727.416	18.39	18.39	36.79	1854	38
19505.9	15840.1	540.792	21.76	21.76	43.52	3232	38
39509.4	19891.1	629.244	21.15	21.15	42.30	2441	38
39462.8	20438.2	258.912	9.42	9.42	18.84	6278	38
31440.8	28404.7	182.448	12.74	12.74	25.48	5826	38
28245.9	31599.2	524.268	13.12	13.12	26.23	5678	38
29059	31812.7	267.336	23.69	23.69	47.38	1144	38
35869.6	33387.6	406.656	4.95	4.95	9.89	13761	38
34858.4	33867.2	205.776	24.77	24.77	49.55	1504	38
19583.2	34281.7	649.656	16.18	16.18	32.36	3661	38
28662.5	38473.9	102.096	17.95	17.95	35.89	2297	38
14636.9	39455.4	166.896	16.30	16.30	32.59	3418	38
8748.4	3161.8	237.528	25.53	25.53	51.06	2470	46
39480.7	6454.2	128.664	9.33	9.33	18.65	6531	46
9018.3	6682.3	175.968	19.95	19.95	39.89	1772	46
25650.3	7711.1	188.28	16.77	16.77	33.54	2527	46
20101.7	9548.7	337.968	28.21	28.21	56.43	1026	46
16823.6	11784.2	303.624	22.25	22.25	44.51	1378	46
17910.9	13317.5	148.752	40.95	40.95	81.91	1083	46
5593.3	13770.7	226.512	18.37	18.37	36.74	1333	46
3637.3	14540.5	668.124	24.85	24.85	49.69	1299	46
33352.1	17840.7	738.108	25.22	25.22	50.44	1128	46
15366.3	18022.2	116.352	21.64	21.64	43.28	1822	46
8606.2	18892.1	234.936	22.77	22.77	45.55	1189	46
24148	24183.1	218.088	26.68	26.68	53.36	1317	46
14551	27301.8	184.392	10.60	10.60	21.20	6589	46
31436.2	28443.8	635.076	27.18	27.18	54.35	2323	46
17240.8	29443.1	326.952	15.64	15.64	31.27	2254	46
33274.8	31299.9	293.256	20.96	20.96	41.92	1374	46
34821.1	33889.7	212.904	6.29	6.29	12.58	9003	46
7510.1	36273.5	230.4	12.06	12.06	24.12	6856	46
11361.8	36594.4	129.96	19.08	19.08	38.15	2132	46
16847.6	8595.6	242.712	23.71	23.71	47.43	1303	54
4227.5	11483.3	121.536	19.78	19.78	39.56	1489	54
39570.2	12740.7	119.592	17.52	17.52	35.04	1932	54
9372.7	13057.3	325.008	17.85	17.85	35.70	3075	54
15472	15196.8	596.196	31.70	31.70	63.40	1270	54
11976.2	16157.4	640.908	15.07	15.07	30.14	4612	54
10528.8	18760.1	211.608	24.16	24.16	48.32	1328	54
6637	18953.2	325.008	14.72	14.72	29.44	3074	54
13863.6	21780.9	442.62	30.33	30.33	60.66	1077	54
20674.1	24670.6	275.76	14.91	14.91	29.81	3083	54
4057.2	30054.7	292.608	27.95	27.95	55.91	1112	54
35447.5	39221.3	210.96	8.48	8.48	16.96	8096	54
32507.3	4284.3	370.692	17.31	17.31	34.62	2549	62
38591.2	4426.5	268.632	22.98	22.98	45.97	1186	62
32994.4	7891.6	314.64	22.68	22.68	45.36	1107	62
29078.4	8600	253.08	8.22	8.22	16.44	8743	62
16813.4	11723.7	190.224	14.72	14.72	29.44	4778	62
10665.6	14361.8	113.76	20.46	20.46	40.93	1733	62
37805	15652	714.78	9.35	9.35	18.70	6324	62
4208	18196	568.008	31.11	31.11	62.22	1118	62
5489.6	18392.4	564.12	21.36	21.36	42.72	1562	62
28252.5	22871.1	248.544	6.10	6.10	12.20	15122	62
35159	26787.1	339.264	13.28	13.28	26.56	2083	62
13785.1	27803.6	397.908	23.43	23.43	46.86	1116	62
41052.1	32313.8	627.3	22.51	22.51	45.03	1464	62
16744.5	37313.1	418.32	19.50	19.50	39.00	1401	62
35917.9	39688.5	206.424	10.06	10.06	20.11	4564	62
31063	40185.9	322.416	10.88	10.88	21.76	2390	62
23311.5	6245.5	290.016	12.27	12.27	24.54	4229	70
29116.1	8577.8	243.36	11.28	11.28	22.56	5494	70
5301.6	9230.1	553.428	15.99	15.99	31.98	3608	70
28028.1	12149.7	258.912	10.64	10.64	21.29	5400	70
6413.3	12818.3	258.264	15.26	15.26	30.52	4083	70
33390.9	13424.2	259.56	9.02	9.02	18.04	6255	70
31320.7	17034	378.468	22.04	22.04	44.09	1167	70
41334	17833.1	499.968	5.28	5.28	10.55	14804	70
27000.7	17992.1	303.624	16.60	16.60	33.21	4156	70
25887.6	18123.2	294.552	29.46	29.46	58.92	1188	70
8218.2	19685.5	124.128	11.30	11.30	22.61	7342	70
39535.6	19817.2	711.864	18.18	18.18	36.36	1523	70
20316.2	19980	734.22	25.69	25.69	51.39	1169	70
16372	20157.1	214.848	27.34	27.34	54.68	1308	70
13110.3	21697.7	168.84	10.01	10.01	20.02	7328	70
21370.9	23172	567.036	14.48	14.48	28.97	5171	70
15952	30844	444.564	11.33	11.33	22.66	6341	70
28244.7	31600.7	544.68	16.89	16.89	33.77	3179	70
23132.7	37051.6	735.192	10.29	10.29	20.58	6578	70
35066.7	656.9	590.364	31.39	31.39	62.78	1057	78
7718.1	9813	535.932	26.45	26.45	52.89	1098	78
10473.5	10536.9	166.248	10.15	10.15	20.30	3541	78
28287.9	11512.7	349.632	23.62	23.62	47.24	1085	78
33436.5	12175.7	358.704	18.93	18.93	37.87	1167	78
39486.7	12797.6	161.064	15.38	15.38	30.76	2162	78
15642.5	20139.9	247.896	18.51	18.51	37.02	1580	78
22575.6	25236.7	236.232	8.67	8.67	17.33	6072	78
4781.1	27243.3	106.632	25.76	25.76	51.53	1436	78
38787.4	28668.6	341.208	8.62	8.62	17.24	7256	78
25894.8	28991.9	721.584	25.46	25.46	50.92	1275	78
20932.5	29504.3	538.848	15.26	15.26	30.52	4584	78
6914.8	29894.8	245.952	23.06	23.06	46.11	1029	78
38593.6	32533.2	713.808	18.25	18.25	36.50	1710	78
31642.6	36111.4	653.544	29.08	29.08	58.17	1490	78
7187.9	38885.3	166.896	24.94	24.94	49.88	1277	78
33316.6	555.8	642.852	19.17	19.17	38.34	1697	86
18056.4	1853.3	571.896	20.35	20.35	40.69	3592	86
16065.1	3947.7	672.984	31.44	31.44	62.88	1418	86
24820.9	9461.8	390.132	21.08	21.08	42.15	2079	86
21549.1	10409.6	718.668	23.95	23.95	47.90	1213	86
19448.1	15856.3	410.544	9.09	9.09	18.18	8890	86
23797.6	17069	339.912	8.10	8.10	16.20	9136	86
18611.6	17245.5	286.128	18.79	18.79	37.59	2203	86
10468.2	23798.8	347.688	11.40	11.40	22.80	4789	86
24021.3	24447.2	421.236	27.22	27.22	54.45	1074	86
23035	25111.2	168.84	21.45	21.45	42.91	2032	86
35170.2	26757.5	215.496	5.63	5.63	11.26	9324	86
33256.9	27383.1	746.856	26.07	26.07	52.14	1069	86
5448.1	39687.9	234.288	19.31	19.31	38.62	1318	86
38552	4328.6	256.32	20.58	20.58	41.17	1285	94
17895	5223.9	614.664	24.42	24.42	48.84	2268	94
19478.1	5748.4	162.36	34.27	34.27	68.53	1326	94
29736.1	7555.5	429.984	27.34	27.34	54.68	1126	94
1523.5	8965.8	203.832	9.77	9.77	19.55	5416	94
17656.2	10468.2	156.528	19.03	19.03	38.06	3177	94
15764.4	14337.4	227.808	18.96	18.96	37.92	1619	94
18608.5	17306.5	204.48	14.91	14.91	29.81	3973	94
32837.9	17264.8	458.172	21.90	21.90	43.80	2344	94
28705.4	17641.5	350.28	21.24	21.24	42.48	1283	94
39462.1	19795	747.828	12.29	12.29	24.59	2755	94
7054.1	24013.4	158.472	5.68	5.68	11.35	15332	94
35183.8	26751.9	316.584	3.98	3.98	7.96	17991	94
27831.3	27257.8	300.384	20.09	20.09	40.18	1533	94
21836	31785.5	346.392	21.60	21.60	43.19	1292	94
38555.9	33490	284.184	23.13	23.13	46.25	1167	94
15101.6	870.5	480.528	26.23	26.23	52.47	1272	102
20310.1	3271.6	735.192	32.31	32.31	64.62	1157	102
21453.2	4666.9	243.36	35.21	35.21	70.41	1015	102
16007.2	6510.8	404.712	31.32	31.32	62.64	1139	102
29767	7663.5	745.884	25.01	25.01	50.02	1001	102
27383.8	7947.3	588.42	21.10	21.10	42.20	3437	102
24324.2	11298.9	216.792	17.22	17.22	34.43	2823	102
6579.6	12796.1	608.832	28.24	28.24	56.47	1129	102
18162.1	14058.8	191.52	17.17	17.17	34.34	4642	102
19472.7	15880	695.34	26.16	26.16	52.33	1950	102
34112.3	16307.4	356.76	8.62	8.62	17.24	6168	102
41186.6	16990	559.26	8.27	8.27	16.53	8190	102
40239	18461.6	318.528	14.81	14.81	29.63	2281	102
38216.9	21458.9	104.04	22.84	22.84	45.69	1495	102
36505.3	22590.8	280.296	16.96	16.96	33.91	2654	102
31926.8	23754.2	633.132	21.78	21.78	43.57	1649	102
33814.3	24632.9	312.696	3.74	3.74	7.49	16775	102
35212.4	26722.3	164.304	9.47	9.47	18.93	5292	102
14578.7	27311.1	257.616	9.42	9.42	18.84	5759	102
35851.2	27480.2	302.976	22.70	22.70	45.40	1034	102
20962	29460.9	684.648	24.68	24.68	49.36	1391	102
27331.7	29938.7	297.144	20.77	20.77	41.54	1602	102
39478.4	32436	238.176	11.94	11.94	23.88	5459	102
32584.7	32783.5	225.216	11.04	11.04	22.09	6330	102
4964.8	33782.5	686.592	19.26	19.26	38.53	1702	102
27188.8	33769.2	621.468	20.30	20.30	40.60	2284	102
3756.6	39435.7	209.664	22.23	22.23	44.46	1369	102
27642.6	39652.9	350.28	19.85	19.85	39.71	1102	102
22191.2	4702.4	717.626	30.12	30.12	60.24	1116	110
10169.5	7571.3	208.946	26.00	26.00	52.00	1193	110
3736.6	9065.1	319.754	19.41	19.41	38.81	1211	110
27901	9156.6	267.914	9.68	9.68	19.36	5106	110
13855.6	11648.1	101.378	32.88	32.88	65.75	1199	110
15786	16476.1	116.282	21.64	21.64	43.28	1853	110
34312.6	16967.7	210.242	3.58	3.58	7.16	26002	110
9114.6	18448.3	229.682	13.71	13.71	27.41	3768	110
16991.4	31750.2	427.97	12.06	12.06	24.12	4491	110
39441.2	33793.8	467.822	20.09	20.09	40.18	1430	110
11374.9	36588.2	263.378	10.39	10.39	20.77	5731	110
3266.2	38219.6	216.074	15.00	15.00	30.00	2797	110
28570.4	38551.2	165.53	9.56	9.56	19.12	8853	110
37427.2	2384.9	185.538	23.13	23.13	46.25	1169	118
11520.4	6834.8	739.902	27.81	27.81	55.63	1014	118
14055.4	16433.3	173.226	29.53	29.53	59.06	1268	118
17472.2	18261.4	291.81	19.71	19.71	39.42	1381	118
39579.6	19853.7	637.842	23.29	23.29	46.58	1374	118
15668	20141.3	214.698	24.12	24.12	48.23	1487	118
39462.7	20462.5	215.994	4.69	4.69	9.37	16988	118
22740	20796.3	200.442	13.40	13.40	26.80	4294	118
21519.7	25324.3	354.666	9.82	9.82	19.64	4897	118
27891.7	27322.2	207.57	19.00	19.00	38.01	2817	118
34348.8	30633.3	239.322	5.20	5.20	10.41	12982	118
16015.4	30963.4	518.286	16.53	16.53	33.06	2274	118
28773.8	32422.4	105.834	12.98	12.98	25.95	3262	118
34843.8	33873	241.914	9.96	9.96	19.92	4798	118
23572.4	35342.5	710.742	21.22	21.22	42.44	1541	118
9847.2	35607.8	335.874	14.58	14.58	29.15	3341	118
26684	36456.4	273.018	18.09	18.09	36.17	2355	118
32767.3	39503.8	337.17	9.96	9.96	19.92	5209	118
31262.8	3336.8	358.474	12.01	12.01	24.02	5009	126
21486.1	4721.8	715.522	31.63	31.63	63.26	1224	126
17877.4	8334.4	185.458	25.41	25.41	50.82	1393	126
15872.4	8906.2	287.194	19.08	19.08	38.15	1600	126
31344.5	9844.3	280.066	14.93	14.93	29.86	3657	126
38775.6	13869.5	280.714	16.89	16.89	33.77	1896	126
12715.9	14235.8	317.65	13.97	13.97	27.93	3557	126
9230.6	14765.1	204.898	12.46	12.46	24.92	4350	126
37823.4	15700	266.458	9.51	9.51	19.03	7126	126
7869.6	18351.3	110.29	10.67	10.67	21.34	7080	126
24797.5	19172.8	298.858	16.30	16.30	32.59	2410	126
8432.4	20176.5	204.898	21.85	21.85	43.71	2027	126
28254.6	22885.4	210.73	8.71	8.71	17.43	8152	126
10779.6	25778.5	171.85	16.01	16.01	32.03	2229	126
14543.7	27272.9	520.15	14.06	14.06	28.12	3513	126
31426.6	28425	347.458	10.01	10.01	20.02	6659	126
36671.3	28737.2	425.866	20.84	20.84	41.68	1615	126
35318.3	30007.5	455.026	10.20	10.20	20.39	7302	126
36118.3	30977	231.466	18.82	18.82	37.63	1812	126
31045.7	40196.9	403.51	8.15	8.15	16.30	6646	126
25348.3	2240.7	355.154	21.60	21.60	43.19	1285	134
22465.9	3709.8	261.194	43.36	43.36	86.71	1311	134
31894.4	5547.3	218.426	21.36	21.36	42.72	1438	134
27328.1	8038.2	408.29	24.23	24.23	48.47	1373	134
27912.4	9166.2	447.17	12.13	12.13	24.26	4586	134
8558.5	9997.2	679.478	12.51	12.51	25.01	5235	134
15445.5	15126.3	313.034	11.14	11.14	22.28	5271	134
37806.2	15685.1	259.25	12.20	12.20	24.40	3493	134
16562.8	16169.4	435.506	21.93	21.93	43.85	1206	134
9125.6	18461.8	230.738	9.66	9.66	19.31	7922	134
39499.6	19821.6	311.09	12.95	12.95	25.91	3377	134
26338.7	20281.3	709.61	11.87	11.87	23.74	4317	134
28375.2	20426.2	132.242	7.11	7.11	14.22	10677	134
23698.7	23843.4	412.178	9.84	9.84	19.69	6342	134
28713.8	32418.3	123.17	8.29	8.29	16.58	6548	134
21078.4	32701	258.602	17.57	17.57	35.14	2535	134
28545.2	38576.2	140.666	10.86	10.86	21.71	4369	134
24835	38921.3	730.994	23.17	23.17	46.35	1033	134
27631.8	39588.5	109.562	18.02	18.02	36.03	1794	134
29952.2	3381.8	745.494	20.84	20.84	41.68	1184	142
27310.4	8137.5	612.33	23.76	23.76	47.52	1502	142
3639	8254.5	390.714	22.07	22.07	44.13	1081	142
25425.6	8188.3	724.11	28.54	28.54	57.09	1056	142
14872.2	14648.2	241.026	26.59	26.59	53.18	1148	142
38642.7	15537.8	707.586	23.01	23.01	46.02	1239	142
34101.4	16287.1	645.378	12.27	12.27	24.54	4754	142
9654.9	17224.3	416.958	16.60	16.60	33.21	1634	142
28179.5	20318.4	224.178	7.49	7.49	14.98	11258	142
28198.3	24701.8	442.23	16.23	16.23	32.45	2072	142
28917.5	24718.2	631.77	12.29	12.29	24.59	6508	142
36159.8	26091.7	217.05	12.32	12.32	24.63	3716	142
1357.2	26821.5	602.61	30.43	30.43	60.85	1155	142
35178.1	26744.9	306.474	6.81	6.81	13.61	6337	142
20281.1	28859.9	169.746	10.86	10.86	21.71	5451	142
15989.9	30938.9	451.95	18.27	18.27	36.55	2898	142
495.8	30922.8	267.594	25.91	25.91	51.81	1891	142
30471	33423.2	671.622	18.49	18.49	36.97	2887	142
23561.5	35352.2	650.238	15.02	15.02	30.05	4752	142
18253.4	3187.4	102.274	30.94	30.94	61.89	1600	150
23019.3	3146.4	486.862	27.04	27.04	54.07	1463	150
31928.9	5510.8	313.522	20.61	20.61	41.21	1457	150
29064.4	8601.1	242.89	5.86	5.86	11.73	15407	150
36604.6	11606	346.57	15.10	15.10	30.19	2857	150
7342.2	15675.7	425.626	23.90	23.90	47.81	1264	150
19490.2	15812.2	380.914	16.67	16.67	33.35	2861	150
16038.1	18164.6	421.738	26.54	26.54	53.08	1585	150
16233.8	23719.7	343.978	22.09	22.09	44.18	1141	150
23839.3	32724	360.502	11.35	11.35	22.70	2497	150
23569.9	35357.2	355.642	15.35	15.35	30.71	3396	150
9847.1	35530.8	317.41	12.76	12.76	25.53	3970	150
27967.4	2216.4	253.826	12.27	12.27	24.54	3204	158
13601.4	3989.6	122.282	31.58	31.58	63.16	1661	158
27860.9	3943.8	144.314	12.91	12.91	25.81	5780	158
23314.1	6280.1	354.914	10.62	10.62	21.24	6935	158
27394.2	7818.5	603.422	18.75	18.75	37.49	3242	158
16641.3	9691.8	401.246	21.01	21.01	42.01	1657	158
12235.7	15290.6	430.406	25.46	25.46	50.92	1054	158
27102.3	20555.9	619.946	24.23	24.23	48.47	1872	158
30007.6	20203.4	715.202	28.54	28.54	57.09	1161	158
26465.1	23110	306.314	9.40	9.40	18.79	7413	158
28967.2	23649.9	122.93	25.83	25.83	51.67	1639	158
25146.5	24271	351.026	13.59	13.59	27.18	3027	158
29574.4	24680.2	109.97	18.44	18.44	36.88	2237	158
35200	26734.8	109.97	10.86	10.86	21.71	3730	158
31426.5	28389.6	471.23	17.69	17.69	35.37	2768	158
7955.4	32826.6	172.178	24.77	24.77	49.55	1160	158
32496.8	35310.2	406.106	13.47	13.47	26.94	3142	158
6070.9	37551.5	130.058	21.62	21.62	43.24	1590	158
28575.5	38546	135.89	10.01	10.01	20.02	7837	158
13150.6	10191.9	423.523	28.02	28.02	56.05	1027	166
30245.9	10698.1	286.795	7.21	7.21	14.41	10053	166
1795.8	13120.3	682.075	24.40	24.40	48.80	1166	166
9332.8	13003.9	172.099	10.03	10.03	20.06	9585	166
16947.4	14915.7	497.395	20.54	20.54	41.07	1913	166
12871.5	15600.3	174.043	15.02	15.02	30.05	3468	166
25937.4	15961.2	140.347	14.08	14.08	28.17	3686	166
10432.8	23808.6	315.955	18.77	18.77	37.54	1706	166
30027.2	24977.6	139.699	6.10	6.10	12.20	12951	166
17586.7	25409.5	606.259	21.45	21.45	42.91	2848	166
23818.6	32737.7	218.107	8.12	8.12	16.25	8236	166
23580.3	35367.8	210.979	14.53	14.53	29.06	3546	166
31945	39791	125.443	13.24	13.24	26.47	4035	166
16694.8	1893.8	267.275	25.83	25.83	51.67	1577	174
27792.8	3843	605.207	28.42	28.42	56.85	1309	174
29725.7	7551.7	726.707	23.95	23.95	47.90	1227	174
13221.7	10093.7	734.483	28.19	28.19	56.38	1109	174
10752.9	11291.5	732.539	23.08	23.08	46.16	1188	174
32692.9	12126.8	201.179	16.32	16.32	32.64	3441	174
18517.5	12206.3	124.067	24.77	24.77	49.55	1838	174
9343.2	13065	475.931	13.40	13.40	26.80	3881	174
16548	13320.8	604.235	29.88	29.88	59.77	1460	174
14011	16528.1	525.503	22.89	22.89	45.78	1639	174
30892.7	18715	218.675	12.86	12.86	25.72	3104	174
39467.7	19735.9	330.779	23.71	23.71	47.43	1007	174
39782.2	22079.5	131.195	23.13	23.13	46.25	1366	174
10509.3	23854	132.491	17.97	17.97	35.94	2019	174
22542.4	25213.9	296.435	23.29	23.29	46.58	1275	174
16348.2	27300.3	405.947	12.95	12.95	25.91	3300	174
31401.5	28421.4	357.995	11.35	11.35	22.70	5333	174
40707.8	30330.6	385.535	17.47	17.47	34.95	1412	174
20938.9	30962.7	736.427	24.87	24.87	49.74	1065	174
26691.1	33475.3	376.787	17.29	17.29	34.57	2208	174
31499.4	37190.6	428.303	5.32	5.32	10.64	16134	174
8757.4	3467.3	331.995	30.66	30.66	61.32	1204	182
31363.8	9841.6	294.411	14.04	14.04	28.07	3596	182
10720	10418.5	249.051	12.15	12.15	24.30	4069	182
36642	11567.6	492.375	17.50	17.50	35.00	2346	182
23565.9	13913	261.363	20.44	20.44	40.88	2167	182
19971.9	15513.2	714.963	20.44	20.44	40.88	2397	182
25358.7	17857.7	125.931	26.71	26.71	53.41	1495	182
15213.7	18017.6	119.451	25.79	25.79	51.57	1898	182
26970.3	17918.3	456.411	27.37	27.37	54.73	1191	182
21814.5	18245.7	390.315	26.96	26.96	53.93	1503	182
10141.1	21295.4	274.323	11.07	11.07	22.14	5771	182
37736.5	29839.4	185.547	23.31	23.31	46.63	1241	182
20432.7	32368.5	572.079	19.03	19.03	38.06	1726	182
29175.8	32669.7	461.271	10.27	10.27	20.54	6355	182
31495.6	37205.2	429.195	5.77	5.77	11.54	13231	182
37387.2	2340.9	108.355	10.53	10.53	21.05	5627	190
33080.5	3882	234.067	10.24	10.24	20.49	5465	190
38464.2	11744.7	611.851	23.74	23.74	47.48	1282	190
39646.2	14606.5	288.499	12.72	12.72	25.43	3916	190
11681.5	16193.9	131.683	9.91	9.91	19.83	7401	190
12025.5	18049.3	349.411	20.30	20.30	40.60	1723	190
6582.6	18886.9	289.795	14.11	14.11	28.21	3127	190
38203.3	21449.5	204.907	13.49	13.49	26.99	2162	190
22673.9	27334.7	338.395	9.54	9.54	19.08	5916	190
28703.3	30760.9	284.611	9.09	9.09	18.18	5829	190
39513.1	32466.2	259.987	8.48	8.48	16.96	5947	190
28177.2	35087.3	352.651	21.88	21.88	43.76	1324	190
31475.7	36005.6	715.855	15.19	15.19	30.38	3470	190
27631.2	3887.4	127.067	22.58	22.58	45.17	1826	198
15607.1	4528.2	354.515	24.16	24.16	48.32	2164	198
39437	6447.5	120.587	8.12	8.12	16.25	7821	198
32519.9	6939.4	208.715	13.19	13.19	26.38	3941	198
34307.6	9954.4	148.451	21.48	21.48	42.96	1371	198
2409.9	10638.2	623.435	17.78	17.78	35.56	2524	198
10676.1	11143.6	464.027	26.40	26.40	52.80	1359	198
9781.3	11901	176.315	21.08	21.08	42.15	1818	198
15488	15207.4	487.355	23.50	23.50	47.01	2116	198
23505	15727.1	737.159	16.23	16.23	32.45	2043	198
37832.6	15690.6	732.299	26.87	26.87	53.74	1049	198
30241.3	15761.7	278.051	10.46	10.46	20.91	4059	198
9915.4	17922.7	346.091	11.09	11.09	22.18	5026	198
26066.3	18239.6	608.855	31.51	31.51	63.02	1438	198
33554.5	22329.2	731.327	26.68	26.68	53.36	1121	198
10462.9	23866.5	423.203	13.87	13.87	27.74	3110	198
39479.3	32432.7	129.659	14.11	14.11	28.21	3124	198
27589.3	39484.9	227.507	28.40	28.40	56.80	1030	198
14863.2	3323.5	282.507	12.22	12.22	24.44	6340	206
29695.7	4920.2	622.383	22.16	22.16	44.32	1354	206
17999	5140.2	375.495	23.17	23.17	46.35	2209	206
8259.5	6626.7	356.379	21.74	21.74	43.47	1097	206
30895.1	8710.9	741.939	22.68	22.68	45.36	1691	206
17611.9	10645.5	618.495	19.50	19.50	39.00	2353	206
9311.9	13023.1	169.755	19.00	19.00	38.01	3045	206
10747.2	13467.2	165.219	14.58	14.58	29.15	4555	206
24987.8	14196.9	247.515	23.74	23.74	47.48	1380	206
11970	17989.9	143.835	21.52	21.52	43.05	1786	206
27214	22040.7	213.171	18.96	18.96	37.92	2442	206
35256.4	22726	736.107	18.84	18.84	37.68	1289	206
38290.4	23142.5	494.079	11.85	11.85	23.69	3637	206
30039.3	24993.7	211.227	7.47	7.47	14.93	6891	206
35169.6	26726.6	346.011	5.28	5.28	10.55	11186	206
5998.1	28245	118.563	16.16	16.16	32.31	2329	206
14792.3	28200.3	616.551	28.71	28.71	57.41	1482	206
20114	32814.2	565.035	15.52	15.52	31.04	2708	206
28913.3	36173.5	614.607	22.49	22.49	44.98	1703	206
29454.3	2116.4	708.811	23.74	23.74	47.48	1069	214
27851.3	9186.2	323.899	11.42	11.42	22.84	4405	214
7519.6	15062	115.891	22.35	22.35	44.70	1748	214
19997	15520.9	603.835	17.03	17.03	34.05	4319	214
38173.8	21337.1	397.771	22.23	22.23	44.46	1189	214
20003.9	21989.5	176.155	20.37	20.37	40.74	2962	214
26158	25367.7	406.519	13.24	13.24	26.47	2421	214
27820.6	27421.1	530.935	16.65	16.65	33.30	2600	214
21793.7	31852.4	339.451	21.85	21.85	43.71	1151	214
27111.2	34025.4	634.939	14.53	14.53	29.06	5408	214
5301.4	39661.9	342.043	16.20	16.20	32.40	2130	214
13096.8	7256.6	416.159	18.91	18.91	37.82	2577	222
17534.8	10685.5	424.907	14.51	14.51	29.01	2732	222
6624	14776.1	313.451	26.09	26.09	52.19	1029	222
17494.9	16096.3	457.955	24.56	24.56	49.13	1136	222
34324.3	16998.1	222.083	9.14	9.14	18.27	4186	222
24649.1	19687.6	672.767	23.36	23.36	46.72	1332	222
39483.1	20436.4	171.539	6.38	6.38	12.76	10592	222
15074.3	22757.3	419.075	20.02	20.02	40.03	1506	222
15646	23005.7	187.739	31.02	31.02	62.03	1197	222
30048.1	27290.9	181.259	23.39	23.39	46.77	1866	222
6005.7	28230.4	155.339	15.26	15.26	30.52	3574	222
36376	28527.1	299.843	11.28	11.28	22.56	4052	222
15532.1	28635	172.187	13.80	13.80	27.60	4407	222
15139.5	29302.2	235.691	16.91	16.91	33.82	2026	222
37340	29742.2	294.011	14.48	14.48	28.97	3027	222
36481.3	32658.9	212.363	3.56	3.56	7.11	25927	222
40985.1	34273.9	461.843	3.67	3.67	7.35	26552	222
14971	34619.4	384.083	23.24	23.24	46.49	1081	222
25175.2	37551.7	162.467	11.63	11.63	23.27	5465	222
33326.7	39878.2	200.051	8.95	8.95	17.90	9209	222
34678.7	1350.4	513.279	23.43	23.43	46.86	1123	230
27985.7	2380.7	392.751	28.54	28.54	57.09	1090	230
29914.1	3382.5	390.807	19.73	19.73	39.47	1258	230
17926.3	5269.4	236.259	31.56	31.56	63.11	1183	230
3633.6	8373.3	223.947	24.94	24.94	49.88	1032	230
3775.9	9114.2	155.259	16.11	16.11	32.22	1885	230
14402.3	11449.7	729.063	22.25	22.25	44.51	1464	230
11800.3	15030.5	298.467	23.97	23.97	47.95	1491	230
12859.8	15600.8	503.559	32.97	32.97	65.94	1053	230
9900.3	17914.2	157.203	14.25	14.25	28.50	4909	230
24737.5	17956.4	733.923	21.43	21.43	42.86	1569	230
20971.3	21235.2	492.867	19.48	19.48	38.95	2720	230
17229.6	21310.1	303.651	10.31	10.31	20.63	7935	230
21323.8	23176.5	251.163	17.07	17.07	34.15	3678	230
14388	24017.7	245.979	21.69	21.69	43.38	1411	230
35177.6	26731.3	334.755	6.57	6.57	13.14	5654	230
1312.8	27587.3	115.083	22.73	22.73	45.45	1645	230
24019.3	27776	330.867	9.26	9.26	18.51	5871	230
37513.8	28627.1	205.803	7.70	7.70	15.40	10347	230
29455.1	29247.8	413.163	12.15	12.15	24.30	3967	230
33170.5	29229.1	122.211	17.24	17.24	34.48	1969	230
35318.1	29967.9	602.703	23.06	23.06	46.11	1720	230
40786	30368.6	292.635	8.88	8.88	17.76	4365	230
23828.7	32711.8	313.371	6.24	6.24	12.48	10432	230
16753.2	32663	329.571	17.38	17.38	34.76	3086	230
14999.5	34669.2	490.923	19.26	19.26	38.53	1442	230
22235.9	35156.4	560.907	24.42	24.42	48.84	1341	230
9700.9	38994	350.307	16.39	16.39	32.78	1469	230
11524.4	6020.2	524.863	24.66	24.66	49.31	1397	238
23295.8	6259.2	408.223	10.41	10.41	20.82	6571	238
17372.6	14460.6	478.207	24.80	24.80	49.60	1352	238
7229.8	15664.5	336.619	14.60	14.60	29.20	2743	238
15780.4	16457.2	255.619	12.10	12.10	24.21	4176	238
33349.7	17953.5	582.211	28.00	28.00	56.00	1170	238
14370.9	18583.5	380.035	21.48	21.48	42.96	1298	238
28155.6	20346.6	324.955	12.36	12.36	24.73	4196	238
18490.9	20915.6	589.015	22.42	22.42	44.84	1872	238
7000	24071.4	242.011	10.20	10.20	20.39	6537	238
19677	24597.4	501.535	24.87	24.87	49.74	1239	238
28932.1	24716.8	323.659	12.46	12.46	24.92	4488	238
26237.4	25065.5	617.203	20.11	20.11	40.22	2213	238
20831.9	26102.4	162.955	13.99	13.99	27.98	3131	238
23989.5	27777.7	306.163	10.93	10.93	21.85	5654	238
30521.9	33536.3	545.275	22.35	22.35	44.70	2277	238
14628.3	39451.5	100.747	17.12	17.12	34.24	2805	238
5274.1	39678.7	130.555	26.94	26.94	53.88	1556	238
31008.3	40166.3	147.403	16.67	16.67	33.35	2236	238
34946.7	538.7	248.411	9.21	9.21	18.42	6899	246
7705.1	2249.1	251.651	28.83	28.83	57.65	1140	246
16019.3	3890.3	159.635	16.74	16.74	33.49	5320	246
17002	4336.8	425.639	14.44	14.44	28.87	5432	246
36523.6	6202.3	691.967	20.23	20.23	40.46	1414	246
27315.2	6837.7	304.139	13.38	13.38	26.75	3944	246
15945.3	11758.3	744.455	18.63	18.63	37.26	2507	246
25037.3	13623.3	604.487	21.17	21.17	42.34	2700	246
3625	14493.1	127.883	21.78	21.78	43.57	1586	246
17405.4	14420	256.835	14.95	14.95	29.91	2011	246
9876.5	17908.3	537.419	10.29	10.29	20.58	7264	246
37060.8	17990.3	271.091	18.98	18.98	37.96	1818	246
6599.8	18891.6	277.571	9.33	9.33	18.65	6348	246
25135.2	24228.6	210.827	11.16	11.16	22.33	6130	246
19641	24426.8	352.091	15.61	15.61	31.23	3591	246
35182.6	26734.1	293.771	4.19	4.19	8.38	13638	246
24011.9	27828	701.687	20.18	20.18	40.36	1760	246
35357.5	30036.1	350.795	15.71	15.71	31.42	3063	246
855.9	30644.6	485.903	25.58	25.58	51.15	1169	246
17578.2	33155.4	357.923	6.64	6.64	13.28	7883	246
9866.5	35560.7	221.843	12.55	12.55	25.10	3987	246
31539.5	35892.7	115.571	22.87	22.87	45.73	1689	246
31075.4	40203.3	235.451	18.25	18.25	36.50	2241	246
29878.6	3317.2	304.059	17.26	17.26	34.52	2105	254
30928.8	8668.8	426.531	18.44	18.44	36.88	2727	254
38599.7	11782.7	137.523	16.41	16.41	32.83	2046	254
10928.6	12638.5	278.139	18.53	18.53	37.07	1375	254
23396.7	14005.8	421.671	28.31	28.31	56.61	1102	254
17363.7	14448	346.827	17.03	17.03	34.05	1541	254
19520.9	15823.2	225.651	16.34	16.34	32.69	3640	254
14820.7	17627.6	339.051	9.26	9.26	18.51	8936	254
21135.6	17784.7	131.043	14.39	14.39	28.78	4642	254
24736.8	17914	421.671	9.21	9.21	18.42	10225	254
26853.2	20656.1	109.011	22.33	22.33	44.65	1964	254
19446.8	30995.8	514.983	18.35	18.35	36.69	2619	254
1267.6	31331.2	688.971	20.51	20.51	41.02	1351	254
2542.7	31971.6	107.715	27.98	27.98	55.95	1111	254
26005.2	35015.7	263.235	20.49	20.49	40.98	1880	254
18532.7	40113.9	254.811	6.57	6.57	13.14	10830	254
16993.8	4338.7	248.251	11.89	11.89	23.79	7504	262
39492.9	6448.4	119.299	15.40	15.40	30.80	3211	262
27914.4	9122.1	261.859	10.64	10.64	21.29	6224	262
11708.4	12558.5	410.899	12.46	12.46	24.92	1950	262
9335.9	13034.3	593.635	16.04	16.04	32.08	3681	262
25038.1	13750.2	560.587	13.94	13.94	27.88	6008	262
12834.2	14090	713.191	23.46	23.46	46.91	1109	262
8226.2	16822.9	409.927	27.48	27.48	54.97	1624	262
9874.3	17933.2	273.523	9.00	9.00	17.99	7656	262
10850.2	18755.2	176.323	28.92	28.92	57.84	1273	262
39483.5	20432.4	263.155	10.13	10.13	20.25	4531	262
24711.6	22143.2	712.219	29.91	29.91	59.82	1095	262
27241.4	22054.8	509.071	21.45	21.45	42.91	2527	262
21380	23214.2	450.751	15.83	15.83	31.65	3282	262
7011	24056.6	290.371	12.34	12.34	24.68	3126	262
39657	26928	334.435	4.22	4.22	8.43	13169	262
25551.4	27469.8	355.819	13.56	13.56	27.13	4421	262
22732	30775.5	339.619	16.41	16.41	32.83	2642	262
41326.8	31098.2	131.611	6.26	6.26	12.53	12368	262
17344.8	31420.9	222.979	27.84	27.84	55.67	1085	262
27517.9	39579.8	260.563	25.13	25.13	50.26	1140	262
20834.8	3723	237.803	33.30	33.30	66.60	1098	270
33988.5	4378.7	285.755	16.41	16.41	32.83	3326	270
15462.4	4459.5	705.335	39.68	39.68	79.36	1030	270
22281.2	5671.3	557.591	25.36	25.36	50.73	2161	270
9003.2	6233.3	461.363	22.87	22.87	45.73	1333	270
30877.7	8491	477.887	33.49	33.49	66.98	1033	270
20406	19897.2	372.911	19.52	19.52	39.05	1429	270
27055.6	20571.9	460.391	15.00	15.00	30.00	3790	270
38203.8	21382.7	212.531	15.85	15.85	31.70	3893	270
24590.7	26411.6	546.899	27.06	27.06	54.12	1380	270
4888.4	27241.2	283.163	17.54	17.54	35.09	1636	270
10630.8	27332.8	292.235	23.39	23.39	46.77	1179	270
38805	28724.5	716.999	15.10	15.10	30.19	2036	270
16462.4	30078.2	729.635	28.52	28.52	57.04	1017	270
9520.9	4608.4	233.187	25.95	25.95	51.90	1432	278
40786.4	4700.5	414.627	11.45	11.45	22.89	3122	278
19976	4932.7	273.363	36.64	36.64	73.29	1057	278
19833.5	9405.5	305.115	8.67	8.67	17.33	5650	278
35126.9	11707	688.731	19.76	19.76	39.52	1472	278
37782.5	12963.6	288.267	21.36	21.36	42.72	1078	278
22943.8	13068	215.043	30.52	30.52	61.04	1055	278
19390.2	15810	354.363	21.01	21.01	42.01	1768	278
14800.9	17608.5	250.035	9.09	9.09	18.18	9553	278
39589.9	19913.7	721.779	17.80	17.80	35.61	1424	278
10125.5	21262.1	134.043	16.56	16.56	33.11	2240	278
17288.2	21255.6	330.387	24.26	24.26	48.51	1346	278
17623.4	22236.9	466.143	16.60	16.60	33.21	2077	278
31671.5	36659.5	512.799	19.15	19.15	38.29	2570	278
26919.8	37168.4	600.279	17.14	17.14	34.29	2307	278
18377.7	3197.3	700.315	33.06	33.06	66.13	1255	286
27797.2	4553.5	693.512	25.72	25.72	51.43	1112	286
13049.1	7172.1	723.643	23.34	23.34	46.68	2035	286
12736.4	9248.2	620.612	27.25	27.25	54.49	2253	286
21120.9	10230.9	332.251	13.52	13.52	27.04	2292	286
8377	11423	160.532	22.73	22.73	45.45	1656	286
25240.7	12023.2	560.348	21.85	21.85	43.71	1578	286
10739.6	13362.1	673.099	18.49	18.49	36.97	1883	286
24966.9	15219.8	189.044	29.32	29.32	58.64	1411	286
19489.1	15823.9	467.036	19.83	19.83	39.66	1834	286
33354.3	17907.9	240.236	15.02	15.02	30.05	4240	286
10893.2	18817.9	692.539	21.29	21.29	42.58	2202	286
33145	19113.8	407.743	23.60	23.60	47.19	1051	286
29877.1	20238.2	281.708	21.05	21.05	42.11	1751	286
25676	21626.8	323.828	13.54	13.54	27.08	3239	286
33927.1	22314.3	481.616	23.06	23.06	46.11	1122	286
10723	25867.8	598.255	15.83	15.83	31.65	2429	286
36180.3	26079.7	212.372	13.82	13.82	27.65	3250	286
29548.4	28065	617.695	23.31	23.31	46.63	1718	286
37232.2	31511.8	339.38	12.51	12.51	25.01	3726	286
40116.9	33843.1	382.471	12.03	12.03	24.07	2405	286
23954.9	36521.2	422.324	24.54	24.54	49.08	1022	286
18131.7	1846.7	610.812	34.67	34.67	69.33	1677	294
41351.9	2500.7	279.036	11.16	11.16	22.33	3573	294
12777.7	10004.5	409.608	27.51	27.51	55.01	1183	294
10723.4	13363.1	455.292	13.78	13.78	27.55	3884	294
7843.1	18282.3	214.236	16.74	16.74	33.49	3113	294
23283.7	19821.1	301.068	10.13	10.13	20.25	5209	294
19950.3	22068.2	469.872	16.06	16.06	32.12	3674	294
13917.2	24998.4	392.112	9.89	9.89	19.78	5816	294
7824.9	25262.1	731.34	20.02	20.02	40.03	1206	294
12214.4	25232.5	516.528	26.00	26.00	52.00	1301	294
24800.1	34527.1	609.84	26.07	26.07	52.14	2130	294
31061.6	40210.7	552.492	18.79	18.79	37.59	1882	294
15903.2	8973.2	503.812	16.89	16.89	33.77	2251	302
26848.3	16383.3	684.604	14.67	14.67	29.34	4203	302
20663.9	17624.9	620.452	18.30	18.30	36.60	3309	302
9789.1	22497.8	120.196	24.59	24.59	49.17	2296	302
21397.4	23176.3	550.468	15.43	15.43	30.85	4147	302
14174.8	23343.3	295.156	12.81	12.81	25.62	5012	302
31867.7	23726.5	260.164	19.59	19.59	39.19	2185	302
25192.7	24291.9	170.092	30.33	30.33	60.66	1281	302
35196.6	26711.2	332.092	6.48	6.48	12.95	6070	302
36118.6	30943.7	284.788	14.58	14.58	29.15	3414	302
21746.2	31816.2	728.344	25.01	25.01	50.02	1071	302
34912.4	2646.5	109.866	22.70	22.70	45.40	1389	310
21528.2	4759.1	363.882	25.72	25.72	51.43	1183	310
40823.5	4747.4	425.118	20.16	20.16	40.32	1258	310
36335.2	6797.2	741.99	26.02	26.02	52.05	1037	310
21812.2	8641	655.482	32.66	32.66	65.33	1244	310
34358.4	8964.5	279.642	16.93	16.93	33.86	1745	310
1348.2	11890	685.614	25.67	25.67	51.34	1069	310
33701.7	11921.7	132.546	27.72	27.72	55.44	1402	310
22256	14256.3	293.25	19.73	19.73	39.47	1827	310
19483.4	15969.2	565.086	17.90	17.90	35.80	4746	310
25396.1	19827.8	236.226	12.01	12.01	24.02	3485	310
27217.1	22061.3	138.378	7.82	7.82	15.64	17442	310
35176.4	26760.5	337.962	4.99	4.99	9.99	11042	310
10562	27247.7	339.906	18.65	18.65	37.30	1881	310
31371.1	28475.6	647.706	21.01	21.01	42.01	2501	310
23009.1	28962.5	544.674	19.90	19.90	39.80	1845	310
24728.3	34148.9	274.458	26.23	26.23	52.47	1025	310
14935.2	34545.3	223.914	19.10	19.10	38.20	1942	310
29672.5	35727.2	356.754	19.90	19.90	39.80	1370	310
32717.9	38187.9	639.93	9.09	9.09	18.18	8614	310
20340.2	38775.3	328.89	25.81	25.81	51.62	1084	310
26181	39645.8	485.382	15.85	15.85	31.70	2051	310
17027.4	4312.9	572.94	23.93	23.93	47.85	2812	318
14971.9	7798	195.48	26.56	26.56	53.13	1396	318
17580	10591.3	375.624	19.99	19.99	39.99	2023	318
28067.4	11187.7	161.136	12.79	12.79	25.58	3516	318
17769.8	11641.8	466.02	18.51	18.51	37.02	1780	318
18754.7	11621.4	317.304	16.30	16.30	32.59	2298	318
26443.3	11930.7	725.544	25.55	25.55	51.10	1093	318
21820.5	17724.1	253.8	26.85	26.85	53.69	1081	318
22147.8	22745.2	638.064	16.63	16.63	33.25	2713	318
31459.9	23437.9	214.272	8.38	8.38	16.77	5975	318
22186.8	26032	424.224	18.70	18.70	37.40	2775	318
35173.4	26723.7	298.512	5.82	5.82	11.63	7029	318
31448	28417.5	581.688	17.29	17.29	34.57	3388	318
31591.8	37022.9	497.124	12.62	12.62	25.25	3971	318
38839.1	39511.4	204.552	19.43	19.43	38.86	1524	318
23791.1	2929.5	259.062	29.18	29.18	58.36	1106	326
28772.6	3625.3	406.806	19.97	19.97	39.94	1445	326
34823.5	6896.4	488.454	23.55	23.55	47.10	1076	326
19835.8	9404.7	294.054	9.94	9.94	19.88	4223	326
9871.1	11962.9	231.846	16.04	16.04	32.08	3143	326
24748.6	17926.6	211.11	18.93	18.93	37.87	3132	326
30789.3	18058.5	329.046	14.53	14.53	29.06	2434	326
10894.8	18772.7	106.134	13.71	13.71	27.41	5436	326
22775.2	20785.3	723.678	12.32	12.32	24.63	4926	326
14148.9	23222.9	159.918	26.49	26.49	52.99	1387	326
6975.9	24086.2	365.01	15.33	15.33	30.66	3533	326
35177.9	26735.1	316.086	3.53	3.53	7.06	21633	326
23963.9	29199.2	372.786	9.09	9.09	18.18	4850	326
36136	30948	378.618	10.72	10.72	21.43	4760	326
19048.9	34067	292.11	27.53	27.53	55.06	1025	326
1621.4	35319.2	172.878	20.98	20.98	41.97	1590	326
20949.1	39292.5	229.902	14.88	14.88	29.77	3507	326
38873.9	39467.5	265.542	19.78	19.78	39.56	1327	326
13403.1	2450.7	702.372	30.00	30.00	60.01	1157	334
33086.9	3823.3	265.62	11.89	11.89	23.79	4810	334
16788.6	8585.7	261.732	23.20	23.20	46.39	1923	334
13511.2	8994.9	361.2	16.16	16.16	32.31	3386	334
6699.4	9649.3	313.572	15.38	15.38	30.76	1929	334
11840.3	12539.1	274.692	13.12	13.12	26.23	4201	334
5624.1	13465	222.852	13.80	13.80	27.60	4019	334
11647.5	14936.2	601.284	24.37	24.37	48.75	1764	334
15950.8	18085.6	238.404	20.58	20.58	41.17	1649	334
8475.9	20954.3	222.852	15.92	15.92	31.84	2766	334
22917.7	21290.4	712.092	25.48	25.48	50.96	1469	334
26186.9	25324.9	313.572	15.83	15.83	31.65	3002	334
35175.4	26744.5	240.996	3.98	3.98	7.96	20163	334
35477.2	27465.2	316.164	14.48	14.48	28.97	2046	334
24006.8	27718.1	614.892	14.72	14.72	29.44	4049	334
6016.3	29741.2	338.196	25.15	25.15	50.30	1038	334
30592.7	31793.5	245.532	5.39	5.39	10.79	13132	334
30525.9	33478	299.316	18.68	18.68	37.35	2369	334
22118.4	685.7	521.658	25.29	25.29	50.59	1921	342
25363.4	947.3	390.438	29.08	29.08	58.17	1087	342
37389.5	2424	103.698	11.12	11.12	22.23	5653	342
28806	3613.4	169.146	14.15	14.15	28.31	3717	342
27342.5	7747.6	118.602	13.40	13.40	26.80	4579	342
22519.7	8819	198.306	28.92	28.92	57.84	1316	342
12665.1	9142	269.586	23.71	23.71	47.43	1960	342
21660.8	9225.5	730.638	22.82	22.82	45.64	2028	342
17569.8	10687.6	583.866	9.37	9.37	18.75	8769	342
18307	12407	208.674	28.57	28.57	57.13	1204	342
13762.7	14041	353.178	17.07	17.07	34.15	1488	342
14236.7	15253.6	207.378	13.09	13.09	26.19	4312	342
17860.7	15663.7	163.962	32.95	32.95	65.89	1713	342
23524.9	15770.8	500.274	15.07	15.07	30.14	2772	342
21849.8	16117.3	238.482	10.62	10.62	21.24	7182	342
19863.1	17493.9	720.918	24.07	24.07	48.14	1160	342
36490.3	17591.9	242.37	3.65	3.65	7.30	19960	342
27080.6	18828.6	738.414	24.68	24.68	49.36	1297	342
21036.3	19997.7	527.49	26.28	26.28	52.56	1499	342
2321.6	24478	475.974	21.22	21.22	42.44	1131	342
39565.9	25121.1	208.026	3.56	3.56	7.11	23011	342
17248.4	29433.5	298.746	8.43	8.43	16.86	9119	342
671.2	33637.5	208.674	26.68	26.68	53.36	1250	342
22161.9	36716.9	106.29	15.54	15.54	31.09	3467	342
33289.9	6644.2	730.716	21.29	21.29	42.58	1247	350
27390.8	7850.7	345.48	22.21	22.21	44.42	2231	350
10827.6	17305.4	167.928	27.60	27.60	55.20	1278	350
7745	18112.1	133.584	26.59	26.59	53.18	1344	350
14857.4	23341.8	263.832	24.07	24.07	48.14	1118	350
29632.6	24664.7	266.424	21.81	21.81	43.61	1551	350
1432	27959.6	366.216	22.61	22.61	45.22	1305	350
39989.6	2788.6	380.874	20.28	20.28	40.55	1073	358
33977.8	4355	324.174	14.74	14.74	29.48	2882	358
39499.5	6408.7	138.198	16.20	16.20	32.40	2102	358
23607.2	9300.5	293.718	19.76	19.76	39.52	1517	358
15762.3	14295.6	378.93	19.48	19.48	38.95	1415	358
31028.7	15034.5	348.15	25.06	25.06	50.11	1086	358
10553.4	15744.7	273.63	26.89	26.89	53.79	1027	358
12372.7	18044.6	201.702	19.45	19.45	38.90	1836	358
6726.2	18915.2	103.206	14.77	14.77	29.53	2325	358
40417.6	18808.8	484.878	4.00	4.00	8.01	24226	358
39474.4	19767.7	500.43	17.10	17.10	34.19	1575	358
31960	20414	426.558	13.54	13.54	27.08	5061	358
8473.7	20948	284.646	13.78	13.78	27.55	2928	358
13142.7	21669.2	202.998	13.16	13.16	26.33	4136	358
23012.2	25130.8	228.27	16.23	16.23	32.45	2281	358
26206.1	25271.3	448.914	21.48	21.48	42.96	1737	358
452.9	28305	260.67	24.02	24.02	48.04	1184	358
41325.1	31140.9	153.102	4.19	4.19	8.38	23798	358
5932.1	32090.4	116.166	26.61	26.61	53.22	1387	358
11365.3	36496.1	603.462	20.21	20.21	40.41	1844	358
18061.5	1909	732.816	32.88	32.88	65.75	1140	366
25335.8	2206.1	217.332	9.82	9.82	19.64	7745	366
39459.7	6448.8	281.484	11.30	11.30	22.61	4745	366
33199.5	6708.3	495.648	16.53	16.53	33.06	2873	366
14354	11611.7	214.74	18.46	18.46	36.93	1859	366
33467.2	13867	205.668	26.21	26.21	52.42	1679	366
23934.8	16269.8	567.576	16.91	16.91	33.82	4078	366
19629.8	24470.1	497.592	13.40	13.40	26.80	3757	366
6555	24800.8	650.196	20.49	20.49	40.98	1668	366
25475.6	27580.8	635.616	25.39	25.39	50.77	1589	366
16353.3	30394.1	712.404	19.24	19.24	38.48	2403	366
41309	31155.4	129.204	4.07	4.07	8.15	27793	366
32578.1	32778.1	732.816	19.81	19.81	39.61	1462	366
30469.8	33374.7	681.3	14.46	14.46	28.92	3643	366
8003	34457.2	221.868	21.93	21.93	43.85	1411	366
27553.6	39513.9	577.296	16.39	16.39	32.78	1978	366
5332.2	39643.9	276.948	17.80	17.80	35.61	1517	366
31009.4	40257.7	310.644	17.29	17.29	34.57	1440	366
18742.8	1557	273.786	26.19	26.19	52.38	1617	374
28899.9	3715.8	159.738	20.98	20.98	41.97	1753	374
16926.8	4093.2	266.01	37.89	37.89	75.78	1097	374
13635.6	6012.6	102.066	28.78	28.78	57.56	1734	374
30979.6	7121.8	227.13	8.67	8.67	17.33	6864	374
25546.2	7492.7	375.198	16.32	16.32	32.64	1635	374
6932.3	9790.8	216.114	21.48	21.48	42.96	1422	374
17947.5	12512	242.034	24.80	24.80	49.60	1265	374
19480.5	15893.6	688.182	8.85	8.85	17.71	7892	374
5404.9	16149.5	554.046	24.26	24.26	48.51	1363	374
9618.5	17245	281.562	15.07	15.07	30.14	2789	374
24756.8	17874.7	590.01	9.87	9.87	19.73	10293	374
25954.3	18152	496.698	21.22	21.22	42.44	1617	374
27093.9	18728.2	408.246	11.14	11.14	22.28	7364	374
38905.7	19078.6	232.314	12.74	12.74	25.48	2539	374
8231	19658.5	352.842	19.88	19.88	39.75	1361	374
20319.3	20109.4	323.034	22.66	22.66	45.31	1331	374
22762.6	20734.7	409.218	10.39	10.39	20.77	6183	374
29672	24683.6	113.082	12.08	12.08	24.16	6525	374
39566.8	25122	209.634	5.06	5.06	10.13	12729	374
16355.5	30389.2	376.17	22.14	22.14	44.27	1152	374
33133.9	33567.9	639.582	25.72	25.72	51.43	1322	374
11725.4	36652.6	249.162	20.91	20.91	41.82	1284	374
24148.7	36581.1	252.402	17.00	17.00	34.01	2582	374
20402.3	38687.2	232.314	10.64	10.64	21.29	3962	374
27066.8	1531.4	223.968	19.81	19.81	39.61	2612	382
37336	2380.2	271.272	19.00	19.00	38.01	1213	382
13723.9	3599.7	745.608	32.26	32.26	64.53	1119	382
32955.9	7823.3	237.576	10.57	10.57	21.15	6166	382
34391.4	8897.5	731.028	25.27	25.27	50.54	1150	382
35888.3	9164.8	251.832	11.00	11.00	22.00	4512	382
5382.7	9363.8	228.504	11.02	11.02	22.04	5435	382
38793.6	13803.4	349.032	9.87	9.87	19.73	2631	382
9042.8	15691.7	177.312	14.22	14.22	28.45	4688	382
20490.5	15839.5	375.276	18.68	18.68	37.35	2286	382
16486.6	16266.8	307.56	27.84	27.84	55.67	1249	382
28485.6	18715.7	275.808	19.88	19.88	39.75	1467	382
39497.3	19898.3	266.088	15.50	15.50	30.99	2472	382
24498.1	23267.2	543.432	22.51	22.51	45.03	1945	382
24091	24437.6	720.336	26.31	26.31	52.61	1162	382
26179.3	25354.3	389.856	14.65	14.65	29.30	3179	382
39665.1	26918.2	339.312	3.84	3.84	7.68	15692	382
642.8	28349.8	425.82	21.62	21.62	43.24	1922	382
25136.3	29561.5	159.168	19.55	19.55	39.09	1691	382
32446.3	36151.9	542.46	14.22	14.22	28.45	2790	382
26636.6	36356.9	509.412	18.18	18.18	36.36	1647	382
20112.2	40006.2	264.792	26.33	26.33	52.66	1102	382
15127.4	7552.5	290.142	26.73	26.73	53.46	1078	390
10163.6	14219.8	337.446	8.34	8.34	16.67	6423	390
20513.7	15879.6	374.382	23.95	23.95	47.90	1371	390
13970.5	16378.3	276.534	18.09	18.09	36.17	1564	390
33319.3	17935.8	135.918	16.34	16.34	32.69	3905	390
40414.1	18789.1	384.102	4.47	4.47	8.95	18738	390
39471.9	20465.5	186.462	7.16	7.16	14.32	9127	390
17661.5	22133.8	380.214	25.74	25.74	51.48	1122	390
24581.5	29774.8	723.33	18.84	18.84	37.68	1690	390
27676.2	34336.7	387.99	23.50	23.50	47.01	1131	390
29374.8	38577.6	270.702	10.15	10.15	20.30	4608	390
20815.7	39358.3	352.35	19.95	19.95	39.89	1174	390
6750.7	39804.9	380.214	24.30	24.30	48.61	1010	390
26975.2	1547.6	270.132	14.48	14.48	28.97	1952	398
41378.2	2377.2	345.948	13.07	13.07	26.14	2029	398
31242.8	3272.7	728.268	25.65	25.65	51.29	1071	398
22072.2	11845.6	718.548	29.48	29.48	58.97	1057	398
9317	12952.6	699.108	14.53	14.53	29.06	3537	398
40587.3	15274.9	250.044	16.25	16.25	32.50	1386	398
9635.4	17265.8	314.844	23.08	23.08	46.16	1330	398
36230	18425.5	731.184	20.79	20.79	41.59	1144	398
16370.3	20183.1	387.096	11.21	11.21	22.42	5065	398
19832	25125.4	225.42	28.40	28.40	56.80	1103	398
23174.8	37018.5	574.692	10.79	10.79	21.57	8093	398
20834.2	39218.4	622.32	19.92	19.92	39.85	2565	398
27559.8	39598.5	314.196	20.28	20.28	40.55	1205	398
13718.4	329.3	689.466	28.17	28.17	56.33	1183	406
25377.6	856.8	469.794	28.64	28.64	57.27	1150	406
20526.9	2273.3	132.834	35.18	35.18	70.37	1541	406
23273.4	4749.5	173.01	29.98	29.98	59.96	1269	406
12978.4	5756.7	432.858	35.35	35.35	70.70	1099	406
3725.2	9080.9	391.062	17.40	17.40	34.81	1992	406
27869.7	9141.7	380.37	10.29	10.29	20.58	5571	406
19817.9	9403.9	286.41	6.81	6.81	13.61	9288	406
10838.6	12861.1	724.458	31.96	31.96	63.91	1009	406
10139	14251.2	220.314	20.70	20.70	41.40	1467	406
23396.8	14207.8	143.202	37.37	37.37	74.75	1098	406
15821.5	16470.6	312.33	12.27	12.27	24.54	4316	406
37825.8	17853.4	447.438	21.10	21.10	42.20	1256	406
7942.1	20293.3	416.334	17.00	17.00	34.01	2557	406
39568.4	25145.4	287.706	4.85	4.85	9.70	12323	406
3906	37769.2	225.498	14.77	14.77	29.53	3090	406
20410.5	38680.8	331.122	7.14	7.14	14.27	7249	406
14391.8	3693.9	215.856	13.80	13.80	27.60	6225	414
16955.4	4286.5	180.216	21.05	21.05	42.11	3275	414
27899.4	9127.2	224.928	11.96	11.96	23.93	3747	414
25263.3	12152.9	332.496	11.68	11.68	23.36	4712	414
11632.9	15230.6	512.64	33.79	33.79	67.59	1025	414
19441.8	15753.9	574.848	24.68	24.68	49.36	1817	414
29554.9	16044.5	248.256	7.91	7.91	15.83	6960	414
20109.1	21876.5	347.4	19.29	19.29	38.57	1925	414
28249.9	22917.3	590.4	10.03	10.03	20.06	6862	414
34287.1	26870.2	439.74	23.67	23.67	47.34	1303	414
41285.1	31167.4	132.912	4.19	4.19	8.38	25322	414
37240.2	31505.9	470.844	7.91	7.91	15.83	6920	414
26860.3	32208.3	724.536	20.06	20.06	40.13	1396	414
16747.7	32699.6	725.508	18.27	18.27	36.55	2300	414
5865.7	34739.1	137.448	17.50	17.50	35.00	2397	414
5819.1	35656	529.164	18.68	18.68	37.35	2069	414
31481.7	35916.4	731.34	13.71	13.71	27.41	2361	414
9647.1	38997	232.704	11.75	11.75	23.50	5128	414
21821.7	39706.5	727.452	17.90	17.90	35.80	1621	414
39673.3	2687.6	140.118	10.01	10.01	20.02	4842	422
21742.4	3001	318.966	34.92	34.92	69.85	1007	422
35816.7	4112.4	226.302	19.62	19.62	39.23	1236	422
22259.8	6698.6	200.382	17.19	17.19	34.38	4025	422
34355	9045.5	315.726	16.93	16.93	33.86	2504	422
17653.1	10532.3	311.19	10.88	10.88	21.76	3316	422
29545.9	16001	280.734	7.39	7.39	14.79	11513	422
14793.3	17618.4	264.534	11.96	11.96	23.93	6700	422
6613	18891	398.994	13.99	13.99	27.98	3453	422
36480.7	22582.7	265.182	24.66	24.66	49.31	1115	422
23755.3	22771.9	210.102	7.25	7.25	14.51	14417	422
21357.8	23170.8	518.55	21.93	21.93	43.85	1653	422
26372	25409.7	717.81	19.50	19.50	39.00	2359	422
36162.1	26069.3	104.478	16.89	16.89	33.77	3169	422
20305.9	28898.4	265.182	18.18	18.18	36.36	2008	422
38581.6	32653.3	745.998	17.40	17.40	34.81	2261	422
18391.2	2869.7	666.372	25.50	25.50	51.01	2387	430
6320.3	12914	413.652	23.34	23.34	46.68	1157	430
23720.4	13948.3	586.668	31.46	31.46	62.93	1448	430
14571.4	20760.6	354.684	12.55	12.55	25.10	4961	430
5945.3	28273.8	245.82	14.34	14.34	28.68	3319	430
35347.9	29934.7	508.908	17.22	17.22	34.43	2621	430
38629.4	32573.1	467.112	13.33	13.33	26.66	3389	430
39638.1	35160.6	525.432	22.66	22.66	45.31	1168	430
31487.1	35866.2	637.212	20.72	20.72	41.45	2931	430
18010.8	1904.3	592.578	35.07	35.07	70.13	1466	438
22188.7	3074.2	382.626	31.46	31.46	62.93	1055	438
16989.8	4331.3	646.038	25.69	25.69	51.39	1897	438
16870.7	6840.7	133.794	21.81	21.81	43.61	2021	438
29775.5	7457.6	171.378	29.88	29.88	59.77	1203	438
27886.6	9139.5	332.082	11.14	11.14	22.28	5018	438
9010	15709.2	303.57	20.87	20.87	41.73	1064	438
37769	15697.8	520.65	11.28	11.28	22.56	4834	438
8244.2	19297	112.41	10.01	10.01	20.02	8328	438
24798.1	19052.7	295.146	15.21	15.21	30.43	3484	438
13130.6	21673.4	284.778	23.69	23.69	47.38	1346	438
17575.4	22262.5	515.79	21.71	21.71	43.43	1773	438
29665.2	24678.2	245.898	23.29	23.29	46.58	1836	438
26952.4	32330.5	365.13	23.55	23.55	47.10	1719	438
31883.8	39769.3	110.466	17.80	17.80	35.61	2145	438
30021.2	3358.7	121.56	24.54	24.54	49.08	1819	446
20302.3	4428.2	159.792	13.52	13.52	27.04	6783	446
17916	5151.1	143.592	20.77	20.77	41.54	2687	446
5368.3	9286.1	129.984	19.12	19.12	38.25	3025	446
19830.2	9415.8	236.904	24.16	24.16	48.32	1422	446
16878.9	11745.3	122.856	15.10	15.10	30.19	5255	446
20014.2	13583.9	115.728	28.54	28.54	57.09	1457	446
24711.2	17917.8	491.568	11.92	11.92	23.83	6032	446
25901.1	18228.6	736.512	27.15	27.15	54.31	1061	446
20422.7	19973.8	328.272	19.81	19.81	39.61	1213	446
39446.1	20451.3	238.2	10.06	10.06	20.11	3558	446
13144.3	21705.1	271.896	18.53	18.53	37.07	1631	446
39583.6	25137.8	295.872	7.77	7.77	15.54	4957	446
29515.7	27383.1	314.016	8.01	8.01	16.01	8975	446
5916	28285.4	107.952	17.52	17.52	35.04	2070	446
33117.1	29260.3	222	20.28	20.28	40.55	2396	446
35314.7	31613.7	214.872	23.88	23.88	47.76	1623	446
23170.3	37013.6	577.104	12.18	12.18	24.35	7763	446
23839.7	38068.1	271.248	9.58	9.58	19.17	6974	446
5423.7	38712.4	119.616	11.37	11.37	22.75	6990	446
37289.1	2428.2	298.542	11.94	11.94	23.88	3161	454
22235.9	3100.5	460.542	31.39	31.39	62.78	1308	454
12685.8	9214.6	368.202	19.15	19.15	38.29	2409	454
13431.3	9198.7	491.646	28.87	28.87	57.74	1069	454
9302.7	12994	321.222	11.33	11.33	22.66	5127	454
24169.2	15905	133.95	23.62	23.62	47.24	1994	454
7807.5	18340.7	192.918	10.64	10.64	21.29	6571	454
22732	20794	418.746	9.61	9.61	19.22	6871	454
38188.1	21484.9	381.81	14.55	14.55	29.11	2214	454
21299.6	23180.1	608.286	20.02	20.02	40.03	2343	454
7064.6	23996.1	123.582	6.29	6.29	12.58	15209	454
12411	29440.5	266.142	19.76	19.76	39.52	1574	454
35328.6	30022.7	711.318	14.81	14.81	29.63	3233	454
6369.1	36876.4	709.374	19.12	19.12	38.25	1361	454
2672.6	39049.8	224.67	20.84	20.84	41.68	1662	454
27028.5	1574.8	358.884	12.93	12.93	25.86	3535	462
41394.4	2438.4	414.936	15.64	15.64	31.27	1535	462
14904	3350.5	519.912	28.99	28.99	57.98	1567	462
29666.8	7557	268.164	23.95	23.95	47.90	1546	462
16546.2	10957.2	233.172	14.22	14.22	28.45	4407	462
17877.3	12752.9	693.9	25.34	25.34	50.68	1410	462
23595.4	13926.9	492.696	20.82	20.82	41.64	1659	462
10574.1	15954.8	608.364	25.15	25.15	50.30	1646	462
16345.8	20178.5	548.1	25.67	25.67	51.34	1442	462
21339.9	23202.7	308.988	12.81	12.81	25.62	5264	462
29663.6	24674.2	233.82	15.57	15.57	31.13	2899	462
16400.4	28810.6	396.468	15.64	15.64	31.27	2964	462
14382.9	31818.8	248.076	10.83	10.83	21.67	4798	462
683.8	33296.7	745.416	21.83	21.83	43.66	1781	462
31609	37431.9	613.224	12.98	12.98	25.95	4790	462
23885.7	37999.5	725.976	26.19	26.19	52.38	1120	462
23310.7	38797	685.152	26.00	26.00	52.00	1127	462
7421.6	2379.5	519.018	31.13	31.13	62.27	1015	470
11357.9	2913.9	667.734	31.63	31.63	63.26	1127	470
31222.5	3375.7	250.098	11.56	11.56	23.13	5580	470
25947.8	6634.9	713.418	16.77	16.77	33.54	1704	470
34404.3	8945.9	293.514	20.89	20.89	41.78	1205	470
31335.3	9827.6	203.442	9.56	9.56	19.12	9357	470
11838.9	12553.5	388.77	21.50	21.50	43.00	1935	470
17807.6	13084.6	643.434	28.94	28.94	57.89	1536	470
10129.4	14199.2	268.89	12.29	12.29	24.59	3468	470
15720.8	14221	599.694	23.17	23.17	46.35	1703	470
19935.4	15528	263.706	24.68	24.68	49.36	1373	470
14833.8	17612.5	231.306	20.56	20.56	41.12	1719	470
24746.8	17898.7	268.89	17.40	17.40	34.81	1843	470
32558.7	20098.5	408.21	25.48	25.48	50.96	1002	470
31935.2	23726.8	299.346	14.46	14.46	28.92	3866	470
32483.1	28072.7	214.458	5.02	5.02	10.03	15377	470
34033	30396.3	721.194	28.26	28.26	56.52	1105	470
34555.2	33729.2	672.594	29.91	29.91	59.82	1178	470
34941.8	475.1	178.896	15.75	15.75	31.51	1817	478
28549.9	6189.8	215.832	21.12	21.12	42.25	1575	478
25299	8161.5	476.328	23.90	23.90	47.81	1287	478
32326.4	13018.5	103.728	24.49	24.49	48.98	1283	478
25995.7	18203.1	211.944	28.54	28.54	57.09	1173	478
27113.3	18789.5	515.208	23.03	23.03	46.06	2368	478
39576.5	25129.7	258.6	3.98	3.98	7.96	15788	478
20149.1	25976.9	728.076	13.09	13.09	26.19	2527	478
3212.3	27285.3	257.952	21.15	21.15	42.30	1073	478
31420.8	28415	713.496	16.81	16.81	33.63	3569	478
12427	29445.2	466.608	23.90	23.90	47.81	1362	478
34155.1	30381.3	493.824	19.99	19.99	39.99	2618	478
3636.6	32733.4	419.952	24.07	24.07	48.14	1061	478
27685.6	34298.7	222.96	24.21	24.21	48.42	1172	478
3934.8	37775.2	270.264	12.32	12.32	24.63	2898	478
6031.2	37972.6	320.808	16.16	16.16	32.31	2302	478
22383	491.2	147.87	31.63	31.63	63.26	1663	486
39430.1	6445	142.686	10.41	10.41	20.82	5691	486
25712.5	7557.7	337.734	28.61	28.61	57.23	1053	486
15886.2	8928.9	291.726	19.38	19.38	38.76	2786	486
17621.4	10586.9	640.674	10.74	10.74	21.48	8742	486
12759.2	14196.8	443.358	20.61	20.61	41.21	2261	486
38655.5	15119	547.362	26.78	26.78	53.55	1314	486
10525.3	15940.3	531.81	17.05	17.05	34.10	3134	486
6471.8	16291.5	443.358	25.76	25.76	51.53	1108	486
26853.5	19466.6	725.238	26.82	26.82	53.65	1162	486
8766.6	19580.4	294.318	9.54	9.54	19.08	7231	486
22834.2	19888.8	238.59	12.91	12.91	25.81	6424	486
22766.9	20735.9	215.262	14.29	14.29	28.59	4172	486
25358.6	28429.2	727.182	24.35	24.35	48.70	1053	486
16419.2	28801.9	327.366	19.31	19.31	38.62	1411	486
29746.5	31614.9	225.63	9.80	9.80	19.59	5739	486
20976.4	39310.5	542.502	19.36	19.36	38.72	1893	486
27586	39527.2	659.142	18.72	18.72	37.44	1832	486
38115.2	1915.5	265.884	12.74	12.74	25.48	3006	494
38687.5	5523.2	333.924	16.48	16.48	32.97	1902	494
30859.3	7233.2	269.124	18.63	18.63	37.26	1760	494
25315.1	8364.7	520.224	19.31	19.31	38.62	1771	494
12698.7	9161.8	262.644	19.57	19.57	39.14	2309	494
19832.9	9406.6	256.812	9.75	9.75	19.50	6438	494
16472.7	9739.8	222.468	9.70	9.70	19.41	7768	494
28218.5	11599.5	618.396	19.52	19.52	39.05	2321	494
25243.9	12152.7	401.64	15.07	15.07	30.14	3818	494
7482.2	16741.5	719.484	22.00	22.00	43.99	1141	494
11995	17978.9	652.416	19.69	19.69	39.38	1786	494
17671	22195.7	718.512	23.10	23.10	46.21	2075	494
28224.8	22918.1	177.756	10.31	10.31	20.63	7890	494
6985.1	24080.7	119.436	16.65	16.65	33.30	2966	494
17584.4	33147	307.356	7.49	7.49	14.98	6751	494
20394.3	32913	661.164	21.38	21.38	42.77	2300	494
632.1	33758.5	346.884	11.02	11.02	22.04	5618	494
28439.4	33770.4	740.868	20.96	20.96	41.92	1112	494
20291.4	35817.9	592.152	21.03	21.03	42.06	1613	494
39835.6	36114.2	290.508	23.43	23.43	46.86	1139	494
23183.5	36999.8	355.308	19.76	19.76	39.52	2138	494
18412	526.8	299.01	29.77	29.77	59.53	1278	502
31207.8	4240.7	606.81	19.10	19.10	38.20	3095	502
33991.7	4379.6	300.306	23.74	23.74	47.48	1509	502
32960.5	7853.6	304.842	17.43	17.43	34.85	2152	502
12620.8	9107.2	225.786	16.18	16.18	32.36	3312	502
16477.8	9739.6	354.738	10.24	10.24	20.49	6803	502
1690.8	11169.5	366.726	23.01	23.01	46.02	1098	502
38818.2	13761.1	649.578	23.41	23.41	46.82	1333	502
19387.2	16304.6	564.042	18.96	18.96	37.92	2114	502
6628.2	18891.8	108.498	13.56	13.56	27.13	3898	502
28399.6	18985.3	318.45	14.51	14.51	29.01	2659	502
36940.5	25344.2	334.002	18.18	18.18	36.36	1467	502
20778.7	26055	135.066	7.16	7.16	14.32	15702	502
12346.3	28944.2	125.994	10.31	10.31	20.63	7734	502
35528.4	29041.7	120.81	25.29	25.29	50.59	1373	502
37233.9	31551.7	634.026	9.47	9.47	18.93	5285	502
5866.7	34709	125.346	17.17	17.17	34.34	2193	502
33776.3	35275.5	734.142	22.68	22.68	45.36	1125	502
20648.3	37430.5	337.89	15.14	15.14	30.29	1367	502
26974.8	1630.6	158.383	22.30	22.30	44.60	1729	510
22141	7198.6	142.183	22.23	22.23	44.46	2654	510
26765.3	7688	369.631	21.01	21.01	42.01	2111	510
3690.6	9118.6	173.935	18.65	18.65	37.30	2525	510
12629.5	9120.3	138.943	12.39	12.39	24.77	9285	510
12790.8	15589	118.207	12.10	12.10	24.21	4927	510
30186.4	19899.7	159.031	10.03	10.03	20.06	11470	510
35423.7	26332	129.223	20.89	20.89	41.78	1603	510
24434.1	30499.7	564.031	19.85	19.85	39.71	2365	510
17817.5	31603.5	205.039	8.76	8.76	17.52	11289	510
22660.2	34034	560.143	18.56	18.56	37.11	1584	510
31479.5	37217.7	482.383	7.30	7.30	14.60	9765	510
28466.9	39036	356.671	9.99	9.99	19.97	5530	510
12837.9	5795.9	404.582	21.27	21.27	42.53	3054	518
26759.6	7730	392.918	11.00	11.00	22.00	4760	518
31351.7	11436.8	129.182	12.20	12.20	24.40	7716	518
17008	11563.2	108.446	10.27	10.27	20.54	6842	518
10726.9	13382.6	739.922	19.88	19.88	39.75	1378	518
22281.6	14282.1	555.242	27.84	27.84	55.67	1316	518
20822.6	14597.1	393.89	26.66	26.66	53.32	1332	518
7983.3	18515.7	413.33	26.09	26.09	52.19	1374	518
22787.4	19968.7	378.338	16.20	16.20	32.40	3172	518
30071.7	20894.2	125.294	30.17	30.17	60.34	1429	518
13914.6	25016.9	419.162	24.56	24.56	49.13	1092	518
11704.9	27796.2	158.342	30.83	30.83	61.65	1027	518
38793.1	28681.7	485.258	18.49	18.49	36.97	1617	518
35273.3	30100.9	710.762	15.52	15.52	31.04	2120	518
3927.4	37828.5	197.87	14.44	14.44	28.87	3014	518
24209.2	949.2	264.573	29.37	29.37	58.73	1150	526
14035	4173.3	123.957	21.41	21.41	42.81	3474	526
14239	4994.4	739.881	32.26	32.26	64.53	1103	526
25299.9	8263	234.117	19.64	19.64	39.28	2828	526
31431.4	9701.2	744.741	28.05	28.05	56.10	1122	526
1100.5	11667.9	640.737	26.59	26.59	53.18	1202	526
20804.9	14868.2	104.517	25.91	25.91	51.81	1661	526
37744.3	15669.1	380.241	19.48	19.48	38.95	1886	526
24258.1	16094.1	743.769	25.34	25.34	50.68	1101	526
8211.2	16776.2	457.029	21.31	21.31	42.63	1291	526
6591.3	18856.9	293.733	12.98	12.98	25.95	3303	526
24845.4	19160.8	162.189	15.73	15.73	31.46	3694	526
20670.7	24705.2	291.141	9.02	9.02	18.04	7961	526
13317.1	26348	190.701	25.69	25.69	51.39	1198	526
13956	26740.2	736.965	16.86	16.86	33.72	1534	526
21022.1	27325.8	271.701	9.77	9.77	19.55	4723	526
20938.3	29100.8	285.309	30.61	30.61	61.23	1066	526
1386.2	31443.2	133.677	30.00	30.00	60.01	1317	526
23841.5	33017.4	213.381	17.38	17.38	34.76	2599	526
25894.3	34369.2	520.209	14.77	14.77	29.53	4342	526
14573.4	36065.3	195.885	12.83	12.83	25.67	4414	526
35461	39198.1	172.557	13.66	13.66	27.32	3924	526
33937.8	4357.6	576.544	12.74	12.74	25.48	5313	534
21976.5	4434.1	588.208	39.28	39.28	78.56	1221	534
16946.4	6501.5	149.836	33.25	33.25	66.51	1260	534
26748.3	7575.2	603.76	20.82	20.82	41.64	1748	534
17701.6	8983.4	144.652	29.32	29.32	58.64	1275	534
12631.9	9136.1	206.212	20.25	20.25	40.51	2528	534
15592	11408.5	120.028	19.05	19.05	38.10	2204	534
38755.2	13710	619.312	23.48	23.48	46.96	1202	534
20873.1	14726.2	605.704	14.27	14.27	28.54	4134	534
12233.3	17782.8	616.396	21.27	21.27	42.53	1866	534
28171.4	17926.6	243.796	16.72	16.72	33.44	3140	534
22749.2	20757.7	514.336	11.19	11.19	22.37	5783	534
10991.5	20777	569.74	23.06	23.06	46.11	1364	534
20826.1	26075.2	260.644	20.82	20.82	41.64	1940	534
39660.3	26932.9	318.316	4.22	4.22	8.43	12986	534
14396.2	34242.9	605.704	24.35	24.35	48.70	1236	534
28672.7	36094.7	127.804	6.83	6.83	13.66	11865	534
29968.9	39396.5	193.252	4.03	4.03	8.05	23546	534
39615.6	39466.8	589.18	23.76	23.76	47.52	1190	534
24929.6	40423.5	274.252	28.66	28.66	57.32	1184	534
41369.3	2488.9	310.499	7.98	7.98	15.97	3966	542
26429.9	9660.7	242.459	12.46	12.46	24.92	4307	542
7323.2	11397.7	730.078	22.11	22.11	44.23	1057	542
16978.2	11568.2	116.099	7.61	7.61	15.21	11231	542
20136.9	13638.8	563.867	21.08	21.08	42.15	1749	542
20062.7	14407.8	445.283	17.99	17.99	35.98	2400	542
23503.3	15759.8	287.171	12.55	12.55	25.10	3611	542
9624.9	17347.7	137.483	30.57	30.57	61.14	1431	542
34504.9	19064.9	206.171	8.17	8.17	16.34	7383	542
8256.2	19279.2	249.587	10.43	10.43	20.87	6742	542
20237.5	20645	655.234	27.27	27.27	54.54	1391	542
18464	21000.9	246.347	15.73	15.73	31.46	3748	542
31386.3	28398	398.627	15.47	15.47	30.94	3442	542
35009	33333.1	189.971	4.00	4.00	8.01	26754	542
30615.5	33402.8	686.339	15.85	15.85	31.70	1804	542
28649.2	36111.6	278.747	10.48	10.48	20.96	3848	542
7494.1	36288.8	142.667	15.66	15.66	31.32	2963	542
20883.8	39207	743.687	8.01	8.01	16.01	8494	542
37471.5	9887.7	495.785	22.47	22.47	44.93	2062	550
2488.5	10636.2	206.778	21.83	21.83	43.66	1219	550
17647.5	10494.5	283.889	17.17	17.17	34.34	2347	550
10737.3	13376.8	512.31	11.73	11.73	23.46	5432	550
3173.7	14059.7	391.781	23.41	23.41	46.82	1657	550
5515.2	16050.4	243.714	22.91	22.91	45.83	1162	550
25742.6	15917.1	153.642	30.07	30.07	60.15	1552	550
19414.2	16302.5	254.082	13.49	13.49	26.99	3595	550
14700.2	28223.5	743.646	19.41	19.41	38.81	1650	550
41310.7	31181.9	184.098	4.97	4.97	9.94	18073	550
9090.6	34434.6	187.338	22.54	22.54	45.07	1333	550
28652.2	36090.5	306.57	11.23	11.23	22.47	3455	550
23117.3	37101.1	608.537	23.36	23.36	46.72	1730	550
3963.8	37782.5	287.13	13.28	13.28	26.56	2828	550
5336.5	39665.6	240.474	13.19	13.19	26.38	3662	550
30109	3345.8	291.625	23.06	23.06	46.11	1731	558
17124.3	6447.5	201.553	31.46	31.46	62.93	1165	558
16520.2	9751.4	638.628	21.64	21.64	43.28	1809	558
6384.7	12966	124.441	23.43	23.43	46.86	1217	558
19498.7	15757.8	128.977	16.32	16.32	32.64	3702	558
24702.2	15481.5	695.977	27.67	27.67	55.34	1404	558
23459	15820.3	426.733	21.41	21.41	42.81	1657	558
14069.7	20361.7	729.996	15.99	15.99	31.98	2563	558
13105.9	21743.5	219.697	11.30	11.30	22.61	4985	558
20924.4	22442.6	264.409	18.68	18.68	37.35	1867	558
6988.6	24085.8	268.945	14.70	14.70	29.39	2474	558
38796	28690.5	365.497	9.89	9.89	19.78	6166	558
36008.1	28954.5	311.713	14.67	14.67	29.34	2620	558
35354.5	30000.2	496.717	14.46	14.46	28.92	3321	558
15777.3	30128.6	266.353	14.18	14.18	28.35	3091	558
40830.2	30405.5	219.049	15.14	15.14	30.29	2152	558
33292.4	30851.3	364.525	16.81	16.81	33.63	3269	558
13324.4	30947.8	359.017	19.69	19.69	39.38	1093	558
38643.2	32636.5	373.273	23.46	23.46	46.91	1049	558
6050	38818.9	408.265	15.28	15.28	30.57	2068	558
17084.1	4211.9	705.656	35.65	35.65	71.31	1141	566
29721.7	7638.6	583.184	24.52	24.52	49.03	1369	566
27859.7	9178.3	219.008	13.78	13.78	27.55	4441	566
10014.5	18663.6	161.336	20.54	20.54	41.07	1654	566
27090.6	18800.5	494.732	18.27	18.27	36.55	2088	566
21640.3	18790.7	417.944	21.41	21.41	42.81	1139	566
13519.7	19739.4	244.28	14.37	14.37	28.73	3441	566
39474.9	20449.9	120.512	10.57	10.57	21.15	5104	566
7044.1	22423.8	326.576	20.02	20.02	40.03	1263	566
39121.2	25563.4	482.095	6.69	6.69	13.38	8004	566
22777	26166.5	693.992	24.52	24.52	49.03	1424	566
13925.6	26884.2	624.98	29.08	29.08	58.17	1366	566
20661.8	26882.9	339.535	19.78	19.78	39.56	1294	566
3271	29046.3	196.976	28.17	28.17	56.33	1091	566
34170.8	31072.5	678.44	6.99	6.99	13.99	12684	566
17126.7	31995.5	257.24	9.28	9.28	18.56	7762	566
5412.3	38718.5	176.24	13.19	13.19	26.38	3710	566
19992.9	3805.7	711.447	36.76	36.76	73.52	1049	574
30778.2	5663.7	700.755	26.92	26.92	53.84	1068	574
38823.3	5597.9	202.118	15.97	15.97	31.93	1688	574
39501.8	6426	214.431	16.60	16.60	33.21	1577	574
3742.2	9191.4	327.182	16.65	16.65	33.30	1186	574
23540.9	13826.1	607.443	21.36	21.36	42.72	2107	574
10818.8	14774.6	227.391	17.45	17.45	34.90	2693	574
12311.1	18926.2	279.878	21.22	21.22	42.44	1451	574
14731.1	20527.2	711.447	26.75	26.75	53.51	1102	574
21245.6	20529	634.659	25.91	25.91	51.81	1435	574
17575.8	23035.1	289.598	30.76	30.76	61.51	1033	574
39573.3	25133.4	341.438	9.84	9.84	19.69	3000	574
20713.8	27055.6	589.947	14.11	14.11	28.21	5018	574
20913.8	29376.8	610.359	14.95	14.95	29.91	5318	574
34183	31083.3	728.943	18.93	18.93	37.87	1663	574
17142.1	31978.1	345.326	12.67	12.67	25.34	2196	574
38637.3	32575.8	742.551	16.04	16.04	32.08	2344	574
17580.1	33152.3	343.382	5.25	5.25	10.50	12845	574
33381.1	35867.3	693.951	24.47	24.47	48.94	1215	574
28702.5	36090.9	270.158	7.06	7.06	14.13	10313	574
7263.4	39023.1	264.326	21.36	21.36	42.72	1595	574
5328.5	39662.4	200.174	10.50	10.50	21.01	5011	574
22289.2	515.4	283.725	26.99	26.99	53.98	1172	582
9208.3	4323.5	525.753	23.03	23.03	46.06	1675	582
23587.2	9460.3	429.526	17.73	17.73	35.47	2593	582
9037.9	15672.3	205.965	25.17	25.17	50.35	1312	582
27073.4	18807.7	437.302	10.79	10.79	21.57	6579	582
22586	20283.6	670.581	19.66	19.66	39.33	2009	582
18471.7	21061.4	229.294	16.74	16.74	33.49	2798	582
21519.9	25350.3	358.246	9.51	9.51	19.03	6802	582
17576.9	33128.4	586.018	13.24	13.24	26.47	2988	582
6418.9	33259.7	548.109	20.84	20.84	41.68	1485	582
22353.4	5607.6	697.756	21.60	21.60	43.19	2310	590
24369.6	8772.1	700.672	29.77	29.77	59.53	1083	590
15898.6	9010.9	747.328	17.83	17.83	35.65	2263	590
16470.2	9742.5	262.3	12.03	12.03	24.07	5447	590
22758.8	9778.4	289.516	25.27	25.27	50.54	1021	590
9302.9	13039.6	337.468	13.99	13.99	27.98	3536	590
16295.4	14580.9	353.02	21.08	21.08	42.15	1165	590
27087.8	18827.2	411.016	19.31	19.31	38.62	2501	590
32602.1	20065.3	688.036	32.90	32.90	65.80	1127	590
24013.1	24316.9	703.589	24.68	24.68	49.36	1389	590
19695.7	24877.2	484.888	10.72	10.72	21.43	5084	590
30021.2	24981	253.228	4.59	4.59	9.18	16094	590
25613.1	34117.2	534.461	13.99	13.99	27.98	3681	590
11342.2	36487.7	126.868	13.05	13.05	26.09	5436	590
7308.5	38936.1	121.684	11.09	11.09	22.18	6535	590
31278.5	3332.2	306.971	10.15	10.15	20.30	6101	598
24847.9	4841.8	466.379	17.95	17.95	35.89	1593	598
13452.7	4956.7	233.099	25.34	25.34	50.68	1495	598
25365.3	8297.2	204.587	26.02	26.02	52.05	1443	598
27121.2	18852.3	202.643	28.57	28.57	57.13	1244	598
18937.9	23398.4	556.775	27.13	27.13	54.26	1406	598
10753.4	25865	265.499	17.47	17.47	34.95	2392	598
29535.7	27333.5	389.591	17.54	17.54	35.09	1815	598
14713	28252.2	745.343	27.58	27.58	55.15	1074	598
5483.8	32377.4	463.463	27.84	27.84	55.67	1268	598
21028.6	32729.5	404.171	8.48	8.48	16.96	8486	598
23812.9	32708.4	241.523	10.53	10.53	21.05	4549	598
19113.8	34105.7	660.779	25.81	25.81	51.62	1271	598
3597	34533.2	358.163	21.88	21.88	43.76	1332	598
27675.8	35726.8	148.859	26.35	26.35	52.70	1469	598
2575.7	39048.5	631.619	19.78	19.78	39.56	1588	598
27075.5	1577.2	449.814	16.04	16.04	32.08	1799	606
32628.3	1814.2	582.006	16.48	16.48	32.97	2104	606
40874.5	10168.7	277.122	13.73	13.73	27.46	1714	606
13352.7	10820.7	251.202	15.43	15.43	30.85	2600	606
30577.8	10781.9	381.774	15.40	15.40	30.80	1795	606
40039.4	11881.4	238.242	15.92	15.92	31.84	2230	606
26670.7	20304.6	620.886	27.46	27.46	54.92	1656	606
28140	20338.4	273.882	14.13	14.13	28.26	3066	606
31848.6	23766.3	218.154	22.14	22.14	44.27	2318	606
25213.7	24249.8	163.074	18.09	18.09	36.17	2279	606
21462.3	25322.2	323.13	23.13	23.13	46.25	1060	606
28400.4	26876	609.222	21.57	21.57	43.14	1867	606
23634.2	35443.6	577.146	27.29	27.29	54.59	1263	606
30779	1198.8	322.441	20.65	20.65	41.31	1668	614
8353.9	2232.7	372.985	29.30	29.30	58.59	1156	614
30878.2	5287.1	400.201	19.12	19.12	38.25	1776	614
13176.1	7285.9	492.541	26.87	26.87	53.74	1353	614
33099	7850.7	663.614	21.45	21.45	42.91	1433	614
15808	9018.2	282.913	24.49	24.49	48.98	1162	614
31296.9	9853.1	331.513	27.37	27.37	54.73	1069	614
13321.2	10849.4	541.141	17.66	17.66	35.33	3145	614
16804.9	11733.7	366.181	13.14	13.14	26.28	4652	614
17906.5	12664.2	284.209	26.66	26.66	53.32	1138	614
14887.5	14595.5	279.673	25.81	25.81	51.62	1278	614
10548.5	15921.1	344.473	21.74	21.74	43.47	2294	614
14400.6	15979.8	547.945	18.42	18.42	36.83	3118	614
33373	17996.9	704.438	19.24	19.24	38.48	2369	614
6153.4	25783.1	206.449	21.24	21.24	42.48	1420	614
29491.1	27303.5	264.769	14.84	14.84	29.67	3988	614
15107.8	28635	273.841	10.81	10.81	21.62	4180	614
37327.5	31721.7	743.318	20.21	20.21	40.41	1423	614
38638.2	32575.7	605.294	11.35	11.35	22.70	8210	614
32460	36169.4	389.509	6.50	6.50	13.00	12471	614
31833.4	39793.3	585.854	10.24	10.24	20.49	5138	614
37800.7	4776.7	245.936	11.07	11.07	22.14	5148	622
25270.3	12345.3	740.36	16.72	16.72	33.44	2584	622
41144.5	18516.8	519.716	15.19	15.19	30.38	2369	622
9972.9	18645.5	277.04	17.26	17.26	34.52	2571	622
20361.9	20096.2	441.956	14.46	14.46	28.92	5734	622
17640.8	22127.6	458.48	17.43	17.43	34.85	3443	622
21520.2	25381.8	324.344	12.34	12.34	24.68	3245	622
35307.7	30050.5	724.808	27.06	27.06	54.12	1152	622
41300.8	31196.5	137.072	7.82	7.82	15.64	9302	622
5975.4	33477.4	175.304	22.16	22.16	44.32	1361	622
23501.5	35402.3	712.172	18.63	18.63	37.26	1609	622
34752.3	37913.1	313.977	19.81	19.81	39.61	1020	622
2689.4	39057.2	232.976	17.95	17.95	35.89	1484	622
5327.6	39632.5	237.512	10.24	10.24	20.49	6628	622
27868.5	4486.1	261.447	24.02	24.02	48.04	1020	630
31398	11450.8	360.267	20.65	20.65	41.31	1639	630
3647.7	14484.6	646.035	25.67	25.67	51.34	1213	630
39507.4	19839.9	379.707	17.40	17.40	34.81	1311	630
7873.6	20316.6	491.487	16.27	16.27	32.55	1911	630
8228.2	22191.9	216.087	23.76	23.76	47.52	1880	630
15545.3	23010.7	718.935	21.05	21.05	42.11	2021	630
23761.3	23070	158.415	22.51	22.51	45.03	2010	630
31850.1	23806.3	253.023	15.12	15.12	30.24	3542	630
17715.5	25314.5	446.775	21.95	21.95	43.90	1370	630
31419.3	28396.1	708.243	17.17	17.17	34.34	2060	630
2025.6	31506	220.623	24.44	24.44	48.89	1054	630
39173.7	35254.7	198.591	18.23	18.23	36.46	1681	630
28659.1	36043.8	215.439	23.53	23.53	47.05	1500	630
5317	39635.4	138.327	10.97	10.97	21.95	5834	630
12366.9	8623.5	276.958	14.55	14.55	29.11	2914	638
16455.6	10932.3	328.15	24.35	24.35	48.70	1192	638
22779	20765	391.33	11.04	11.04	22.09	4822	638
22920.8	21230	715.006	14.18	14.18	28.35	3572	638
12547.2	23620.5	278.902	24.16	24.16	48.32	1954	638
39435.1	26730.6	712.09	23.83	23.83	47.67	1052	638
13756.8	28698.5	252.982	23.55	23.55	47.10	1293	638
7097.5	29789.4	349.534	22.18	22.18	44.37	1217	638
18757.1	30811.7	116.902	28.50	28.50	56.99	1438	638
23932.8	32974.6	269.182	22.16	22.16	44.32	1305	638
22009.3	34018.5	297.046	23.97	23.97	47.95	1256	638
6164.2	34198.5	344.35	24.04	24.04	48.09	1103	638
5800.5	34738.9	403.966	10.72	10.72	21.43	6183	638
28570.8	34751.7	206.326	24.37	24.37	48.75	1158	638
10253.6	38083.1	672.238	27.72	27.72	55.44	1128	638
35488.7	39181.1	101.998	15.75	15.75	31.51	3396	638
13660.9	6832.7	216.005	21.17	21.17	42.34	2476	646
31338.8	9808.2	327.461	11.80	11.80	23.60	4622	646
37464.1	9869.4	216.005	12.83	12.83	25.67	3568	646
17659	10478.3	227.669	17.05	17.05	34.10	2770	646
28184.2	11578.7	745.097	16.56	16.56	33.11	1734	646
9697	14602.7	101.957	19.15	19.15	38.29	1975	646
19426.6	16341.3	293.117	8.38	8.38	16.77	6442	646
17236.6	19069.1	219.893	24.59	24.59	49.17	1294	646
24851	19150.6	550.697	20.11	20.11	40.22	1919	646
13089.5	21767.1	281.453	17.29	17.29	34.57	2396	646
21503.6	25322.4	323.573	7.37	7.37	14.74	8056	646
31248.3	27558.1	653.729	10.76	10.76	21.52	7321	646
29398.2	28556.1	254.885	17.73	17.73	35.47	1553	646
39689.3	35392.7	306.077	20.54	20.54	41.07	1045	646
31489	35926.1	327.461	11.45	11.45	22.89	2806	646
23148.6	37030.7	734.405	12.67	12.67	25.34	3917	646
9248.1	37593.2	719.825	23.83	23.83	47.67	1087	646
33001.6	7843.8	225.684	8.83	8.83	17.66	7751	654
14625	10205.7	245.772	22.44	22.44	44.89	1555	654
36644.3	11498.1	271.692	19.38	19.38	38.76	2722	654
38746.8	13759.6	346.86	18.04	18.04	36.08	1350	654
22260.5	14226.5	210.78	22.40	22.40	44.79	2284	654
10249.6	14213.2	598.284	25.08	25.08	50.16	1354	654
23966.1	16591.1	387.36	16.96	16.96	33.91	2090	654
21770	17896.2	223.092	25.58	25.58	51.15	1349	654
36420.5	22629.1	106.452	25.86	25.86	51.72	2033	654
6988.1	24005.8	130.428	22.33	22.33	44.65	1792	654
20931.4	29133.8	457.344	21.31	21.31	42.63	1506	654
24634.6	29921.6	302.148	26.78	26.78	53.55	1283	654
9800.2	35312.9	373.752	22.33	22.33	44.65	1436	654
32896.6	35257.4	360.144	10.43	10.43	20.87	3331	654
28737.8	37763.4	282.708	18.93	18.93	37.87	1598	654
39727.5	2698.7	255.451	17.62	17.62	35.23	1265	662
22469.7	3284.1	123.907	30.36	30.36	60.71	1725	662
24859.6	7249.7	335.803	18.56	18.56	37.11	1265	662
32994.2	7839.7	204.907	10.50	10.50	21.01	4802	662
31361	11445.8	309.235	17.80	17.80	35.61	1523	662
16584.3	12378.1	611.851	26.09	26.09	52.19	1633	662
4246.8	12882.9	224.347	20.51	20.51	41.02	1188	662
27783.3	14809.6	720.715	21.48	21.48	42.96	1305	662
8264.6	14936.8	274.891	15.66	15.66	31.32	4194	662
7300.3	15620.6	253.507	22.25	22.25	44.51	1443	662
15611.7	20816.6	529.231	28.99	28.99	57.98	1227	662
27213.6	22018.6	123.259	8.64	8.64	17.29	12591	662
10470.8	23845.8	362.047	10.76	10.76	21.52	4556	662
7069.4	24068.5	409.675	20.58	20.58	41.17	1307	662
9190.7	25535.6	737.239	23.55	23.55	47.10	1114	662
38836.1	28671.5	443.695	19.90	19.90	39.80	1317	662
33274.4	30879.2	151.771	18.93	18.93	37.87	1956	662
1788.9	32626.2	217.867	22.14	22.14	44.27	1340	662
29290.6	808.6	623.474	27.18	27.18	54.35	1228	670
17895.1	5257.8	239.858	25.36	25.36	50.73	2349	670
15378.7	5619.9	720.674	33.02	33.02	66.03	1073	670
16456.9	11035.3	100.538	15.64	15.64	31.27	3606	670
36625.3	11476.1	672.074	27.84	27.84	55.67	1242	670
18017.2	14732.9	552.518	28.42	28.42	56.85	1229	670
24029.3	16539.1	350.018	13.56	13.56	27.13	4184	670
18499.2	17188.4	155.618	8.38	8.38	16.77	11810	670
17963.2	23900.7	295.586	23.64	23.64	47.29	1203	670
18393.5	25214.3	351.962	17.36	17.36	34.71	2565	670
31249.9	27575	739.142	19.97	19.97	39.94	2199	670
31399.1	28383.2	579.734	21.85	21.85	43.71	1655	670
36112.3	30912.1	487.394	8.41	8.41	16.81	5837	670
37320.9	31853.3	500.03	15.38	15.38	30.76	3270	670
31496.7	37219.3	574.874	10.90	10.90	21.81	5315	670
9177.3	37734.4	356.498	20.82	20.82	41.64	1252	670
31884.3	3372.3	306.561	14.67	14.67	29.34	2408	678
27250	5749.8	502.905	21.74	21.74	43.47	1152	678
24610.8	6385.9	185.385	28.80	28.80	57.60	1184	678
34367.4	8913.6	403.761	14.88	14.88	29.77	3263	678
3760.4	9196.1	207.417	24.96	24.96	49.93	1141	678
19840.4	9359.9	489.297	13.64	13.64	27.27	4279	678
31308.4	9889.4	375.573	18.25	18.25	36.50	1530	678
20040.3	14316.9	634.125	29.18	29.18	58.36	1462	678
24003.9	16573.5	451.389	14.46	14.46	28.92	3789	678
17175	18861.8	593.301	20.56	20.56	41.12	1856	678
15588.8	20161.8	222.321	12.95	12.95	25.91	3692	678
20343	19941.7	611.769	26.52	26.52	53.03	1677	678
26265.3	24862.8	283.233	25.34	25.34	50.68	1275	678
28029.3	26578.4	488.325	26.54	26.54	53.08	1144	678
609.8	28399.6	202.233	24.73	24.73	49.45	1259	678
36292.7	30420.8	506.793	7.63	7.63	15.26	10128	678
41287	31167.5	136.137	5.70	5.70	11.40	18771	678
38914.5	33097.4	129.657	19.43	19.43	38.86	3067	678
9239.9	35535.8	199.641	19.03	19.03	38.06	2391	678
30398.1	36235.3	145.209	17.50	17.50	35.00	3270	678
25264.7	13825.3	294.856	23.20	23.20	46.39	1004	686
8244.9	14938.2	729.34	18.35	18.35	36.69	1404	686
28192	20300.8	303.928	12.48	12.48	24.96	4651	686
18445.7	21023.3	274.12	13.59	13.59	27.18	3175	686
29860.4	22276.8	549.52	8.01	8.01	16.01	11227	686
28220.5	22898	243.664	9.26	9.26	18.51	7082	686
35342.6	30957	665.188	7.25	7.25	14.51	13068	686
34154.3	33642	290.32	7.84	7.84	15.68	4893	686
17018.5	1145.6	721.523	27.74	27.74	55.48	1297	694
23007.8	3259	387.155	31.44	31.44	62.88	1032	694
17017.1	4319.4	377.435	25.10	25.10	50.21	1482	694
39655.9	8573.6	223.535	15.17	15.17	30.33	1922	694
3779.5	9168.6	257.231	20.44	20.44	40.88	1297	694
18715.9	9817.1	378.407	22.44	22.44	44.89	1161	694
17793.9	12308.3	634.043	20.56	20.56	41.12	1790	694
10907.7	12681	184.655	25.76	25.76	51.53	1359	694
20047.1	15549.6	611.687	30.92	30.92	61.84	1421	694
40803	19114.2	557.255	6.50	6.50	13.00	9179	694
31893.8	23770.4	217.055	24.07	24.07	48.14	1420	694
23982.3	24405.4	731.243	16.77	16.77	33.54	2763	694
36963.7	25401.2	279.263	6.52	6.52	13.05	5907	694
38770.5	28652.6	746.795	14.98	14.98	29.96	1722	694
23638.8	30507.7	583.499	7.70	7.70	15.40	12133	694
20069.4	32829.9	345.359	7.94	7.94	15.87	8556	694
692.8	33797.1	673.895	19.15	19.15	38.29	1674	694
5796.9	34484.3	198.911	25.76	25.76	51.53	1143	694
27596.4	36939.1	732.215	27.84	27.84	55.67	1062	694
30475.7	37831.8	241.679	22.61	22.61	45.22	1392	694
29539.9	653.5	684.546	19.92	19.92	39.85	1434	702
32685.7	1913.8	334.302	15.00	15.00	30.00	2400	702
32483.5	4259.3	144.438	23.48	23.48	46.96	2533	702
38619.6	4375.7	324.582	16.63	16.63	33.25	1534	702
31297.4	9842.7	320.694	24.35	24.35	48.70	1303	702
22829.1	11199.8	511.53	17.76	17.76	35.51	2130	702
31300.3	11432.5	174.246	16.65	16.65	33.30	3511	702
15898.1	11752.2	143.79	15.75	15.75	31.51	5153	702
15418.2	19300.2	312.27	5.70	5.70	11.40	9856	702
8392.5	20027.2	730.23	22.73	22.73	45.45	1059	702
39449.4	20475.8	259.782	11.92	11.92	23.83	2653	702
10400.8	20966.5	286.998	14.81	14.81	29.63	3254	702
33511.9	22368.8	627.198	7.63	7.63	15.26	14083	702
13448.4	24147	136.014	19.41	19.41	38.81	1665	702
20606.3	27001.1	498.894	25.50	25.50	51.01	1352	702
16382.6	28848.2	222.846	11.19	11.19	22.37	5926	702
23974.8	29217.4	274.686	12.88	12.88	25.76	3354	702
35342	30045.2	364.758	11.94	11.94	23.88	4386	702
25636.3	33978.3	347.91	15.57	15.57	31.13	2628	702
8738.6	40090.3	243.582	18.75	18.75	37.49	2011	702
34838	1456.6	312.99	24.92	24.92	49.83	1026	710
32734.5	1902.6	213.198	14.29	14.29	28.59	3340	710
41372.6	3478.9	161.358	15.33	15.33	30.66	2547	710
17845.3	5253.9	328.542	21.12	21.12	42.25	1548	710
3707.1	8960.2	380.382	25.39	25.39	50.77	1013	710
17877.7	17277.3	102.39	11.68	11.68	23.36	5335	710
29922.8	19469.4	325.95	9.07	9.07	18.13	6021	710
17611.1	22283.5	725.442	24.85	24.85	49.69	1307	710
36190.2	23684.1	717.666	13.28	13.28	26.56	3546	710
38497.2	26212.9	113.406	8.41	8.41	16.81	8570	710
18535.9	32662.4	148.398	18.18	18.18	36.36	1876	710
35754.6	34570.3	393.99	22.49	22.49	44.98	1074	710
26222.1	35955.4	570.894	18.46	18.46	36.93	3001	710
9231.4	37631.5	115.998	19.52	19.52	39.05	1717	710
10120	38029	231.342	27.18	27.18	54.35	1025	710
40509.3	1626.2	140.732	7.72	7.72	15.45	10987	718
21676.6	2247.4	138.788	30.21	30.21	60.43	1612	718
17888.4	5218.1	131.66	18.06	18.06	36.13	4263	718
37452.4	9825.8	257.372	10.31	10.31	20.63	6108	718
6323.1	14482.6	285.884	21.10	21.10	42.20	1098	718
2397.4	14570.3	136.844	20.65	20.65	41.31	2321	718
3580	14586.9	233.396	19.31	19.31	38.62	2127	718
8125.2	19307.3	321.524	21.69	21.69	43.38	1113	718
12802.5	19867.4	140.084	31.58	31.58	63.16	1198	718
35445.7	20602.8	735.272	20.21	20.21	40.41	1186	718
39440	20445.5	419.372	11.59	11.59	23.17	4468	718
13825.6	24885.5	712.916	22.40	22.40	44.79	1314	718
19460.8	31008.1	261.908	21.22	21.22	42.44	1927	718
17586.2	33123.4	431.036	7.37	7.37	14.74	8258	718
30290	36115.2	728.468	16.01	16.01	32.03	1982	718
10226.4	37883.7	495.188	19.85	19.85	39.71	2698	718
13303.1	10822	282.754	14.74	14.74	29.48	2629	726
19813.4	12555	227.674	27.15	27.15	54.31	1225	726
37523.7	18699.7	273.682	24.80	24.80	49.60	1102	726
15611.5	20855.9	152.506	16.56	16.56	33.11	4021	726
13088.5	21740.4	214.066	11.40	11.40	22.80	5319	726
18367.4	25218.9	450.586	8.34	8.34	16.67	11694	726
33706.6	25408	246.466	4.97	4.97	9.94	14456	726
16311.3	27341.9	397.126	9.63	9.63	19.26	5068	726
34222.9	30417.8	637.21	25.43	25.43	50.87	2142	726
33643.3	35115.5	293.77	24.42	24.42	48.84	1329	726
14530.8	39506.9	295.714	21.38	21.38	42.77	1033	726
31858.4	3329.1	505.127	28.73	28.73	57.46	1270	734
15564.7	4688.4	115.679	28.00	28.00	56.00	1723	734
37427.8	9870.6	716.051	14.44	14.44	28.87	2250	734
9073.4	12530.8	264.719	18.06	18.06	36.13	1664	734
5744.5	13707.4	736.463	21.03	21.03	42.06	1052	734
21803.5	18101.4	254.999	23.62	23.62	47.24	1146	734
22551.4	20224.3	587.747	26.96	26.96	53.93	1369	734
18418.8	20989	288.047	16.79	16.79	33.58	2114	734
25130.1	24293.2	307.487	24.44	24.44	48.89	1082	734
23533.6	25032.4	717.023	29.23	29.23	58.45	1124	734
30148.4	28068.5	253.055	17.29	17.29	34.57	3737	734
36359.4	28621.1	380.711	21.50	21.50	43.00	1414	734
38794.4	28666.3	464.303	13.07	13.07	26.14	2461	734
39187.4	35404.7	380.711	23.39	23.39	46.77	1120	734
26030.5	35798.7	133.175	28.40	28.40	56.80	1473	734
10225	38528.5	721.883	21.88	21.88	43.76	1171	734
29721.4	7532.6	637.429	24.37	24.37	48.75	1561	742
40695.6	8280	745.321	11.52	11.52	23.03	3260	742
23611.4	9322.3	127.453	24.37	24.37	48.75	1660	742
13038.2	12625.7	685.057	24.75	24.75	49.50	1083	742
33036	12754.6	714.217	23.67	23.67	47.34	1124	742
25460.7	14064	338.053	27.06	27.06	54.12	1111	742
20790.1	15490.1	257.053	9.21	9.21	18.42	6938	742
13289.5	17014.6	551.893	24.63	24.63	49.27	1286	742
10867.9	18777.1	101.533	15.71	15.71	31.42	3752	742
26388.1	19092.5	744.349	26.28	26.28	52.56	1178	742
16396.2	20595.5	458.581	9.42	9.42	18.84	8117	742
17105.7	21258.9	721.993	18.77	18.77	37.54	1677	742
12786.2	22546.8	135.877	20.09	20.09	40.18	1994	742
10438.5	23791.5	585.913	18.65	18.65	37.30	1853	742
20678.2	24689.3	193.549	9.66	9.66	19.31	8657	742
16298.9	27319.4	287.509	6.29	6.29	12.58	12542	742
36106.7	27577.7	644.233	13.49	13.49	26.99	2940	742
31400.8	28241.1	693.805	22.47	22.47	44.93	2496	742
32187	29266.6	685.057	22.87	22.87	45.73	1433	742
12505.9	29563.8	288.805	16.58	16.58	33.16	2257	742
35325.5	30060.1	640.345	19.08	19.08	38.15	1942	742
15430.7	32302.9	653.953	23.50	23.50	47.01	1271	742
27747.3	33311.8	350.365	7.75	7.75	15.50	5530	742
2697.1	39303.6	689.917	23.06	23.06	46.11	1400	742
21292.8	2560.4	269.474	24.85	24.85	49.69	1324	750
18345.9	12404.5	262.994	22.42	22.42	44.84	1956	750
11823.5	14881.2	277.25	15.97	15.97	31.93	3431	750
14855.9	17602.3	611.294	21.34	21.34	42.67	2914	750
39512.8	19836.5	368.294	11.26	11.26	22.51	4258	750
27043.4	20435.8	524.786	18.63	18.63	37.26	2533	750
20679.7	24664.6	285.026	8.90	8.90	17.80	7338	750
18363.4	25199.9	128.858	13.80	13.80	27.60	4534	750
21540.5	25309.2	444.11	17.57	17.57	35.14	1822	750
14057.8	26840.2	734.738	22.91	22.91	45.83	1724	750
31438.2	28436.1	230.594	21.31	21.31	42.63	2651	750
39874	29805.8	256.514	18.25	18.25	36.50	1401	750
16708.1	32733.5	387.734	24.02	24.02	48.04	1066	750
715.5	33806.6	322.61	19.31	19.31	38.62	1432	750
39259.5	1007.2	101.752	13.71	13.71	27.41	2916	758
27021.2	1571.8	246.904	11.35	11.35	22.70	4568	758
21815.6	2256.2	715.408	33.46	33.46	66.93	1214	758
15460.7	2470.7	740.68	26.12	26.12	52.23	1198	758
14403.1	11515.8	304.576	13.00	13.00	26.00	3660	758
10880	12532	134.8	14.98	14.98	29.96	3338	758
16657.1	12289.3	512.26	25.13	25.13	50.26	2056	758
10742.9	13381.6	481.156	17.54	17.54	35.09	2538	758
20849.9	13848.7	276.064	12.25	12.25	24.49	4249	758
23624.2	13972.8	240.424	18.16	18.16	36.31	2318	758
32813.7	17389.4	481.156	27.79	27.79	55.58	1312	758
28851.7	25202.9	595.852	20.39	20.39	40.79	1605	758
33712.2	25408.9	230.704	4.78	4.78	9.56	12688	758
20644	27016.5	308.464	25.13	25.13	50.26	1119	758
4935.9	27195.5	230.056	19.15	19.15	38.29	1678	758
14711.1	28205.1	580.3	11.33	11.33	22.66	8816	758
36528.6	28188.2	725.128	16.20	16.20	32.40	2100	758
5994	28264.7	251.44	20.91	20.91	41.82	1539	758
35647.2	33938.3	338.272	5.13	5.13	10.27	13183	758
31479.5	35919	698.884	25.67	25.67	51.34	1280	758
9758	37080.6	398.536	24.09	24.09	48.18	1640	758
34980.9	3277.3	734.957	21.03	21.03	42.06	1164	766
25374	8231.2	225.629	20.54	20.54	41.07	2612	766
25875.3	11542.3	173.141	26.21	26.21	52.42	1436	766
23069.5	12192	267.749	26.47	26.47	52.94	1066	766
20603.4	13426.6	678.581	36.53	36.53	73.05	1083	766
589.4	20233.8	237.941	22.89	22.89	45.78	1331	766
28205.6	20377.5	441.413	25.17	25.17	50.35	1414	766
15660	20774.7	228.869	25.55	25.55	51.10	1152	766
17584.5	25358.2	298.205	23.43	23.43	46.86	1335	766
21501	25339.4	400.589	8.67	8.67	17.33	6852	766
28040.5	26560.9	313.757	10.53	10.53	21.05	3971	766
25644.1	27367.4	586.241	32.64	32.64	65.28	1067	766
30230.5	27590.5	174.437	8.50	8.50	17.00	6217	766
5918.6	28227.1	161.477	23.67	23.67	47.34	1406	766
38825	28765.3	337.085	23.15	23.15	46.30	1140	766
6070.9	29679.2	447.245	27.93	27.93	55.86	1081	766
17269.3	29431.9	375.317	8.60	8.60	17.19	7450	766
15787.6	30164	387.953	5.98	5.98	11.96	12053	766
23826.2	33083.4	272.285	21.29	21.29	42.58	1844	766
34140.6	33615.3	417.113	10.41	10.41	20.82	4319	766
30299.9	36155.9	359.765	11.61	11.61	23.22	4062	766
29405.2	38583.3	623.177	10.76	10.76	21.52	5232	766
21901.7	2305.3	142.147	23.13	23.13	46.25	3171	774
37375.5	2391.5	210.835	14.84	14.84	29.67	2991	774
16465.6	9741.3	154.459	13.78	13.78	27.55	5449	774
18192.8	12461.4	135.019	23.46	23.46	46.91	1982	774
38787	13760.3	345.619	9.35	9.35	18.70	5444	774
22814.7	19703	138.907	26.02	26.02	52.05	2328	774
25151.1	24246.5	511.507	20.72	20.72	41.45	1635	774
33691	25430.8	226.387	5.25	5.25	10.50	12922	774
32050.5	28398.2	310.627	8.55	8.55	17.10	6556	774
6978.1	29815.8	704.935	24.44	24.44	48.89	1079	774
37242.1	31587.7	630.091	17.14	17.14	34.29	2725	774
8520	2154.5	229.089	21.31	21.31	42.63	1644	782
34267.3	8945	158.457	12.60	12.60	25.20	3497	782
10813.9	9911.8	623.397	38.20	38.20	76.40	1035	782
10717.4	13316.6	742.953	17.40	17.40	34.81	1348	782
23624.6	13919.9	508.701	22.89	22.89	45.78	2275	782
30973.4	17873.9	565.077	26.68	26.68	53.36	1313	782
10825.2	18776.9	210.297	15.14	15.14	30.29	2475	782
39524.4	19810.4	264.081	16.41	16.41	32.83	2761	782
31410.3	28410.1	539.805	15.64	15.64	31.27	3613	782
40530.9	31703.7	238.809	8.31	8.31	16.63	4201	782
16658.6	32843.1	308.793	20.35	20.35	40.69	1496	782
17585.9	33114.7	316.569	13.99	13.99	27.98	2395	782
9286.1	3955.1	695.434	34.57	34.57	69.14	1085	790
39881.6	3706	502.978	12.22	12.22	24.44	3364	790
32424.4	4175.1	577.822	23.60	23.60	47.19	1595	790
17723.4	8495.1	271.966	23.06	23.06	46.11	1764	790
23867.4	10738.6	172.822	9.28	9.28	18.56	9453	790
20804.5	16963.6	340.654	12.32	12.32	24.63	4860	790
39443.3	20466	166.342	5.56	5.56	11.12	14298	790
33707.5	25438.6	234.382	4.99	4.99	9.99	15314	790
34888.4	29168.7	401.89	28.45	28.45	56.90	1011	790
35326.5	29973.3	365.926	14.95	14.95	29.91	2602	790
32409.6	31045.1	351.67	23.86	23.86	47.71	1036	790
1568.3	35308.7	108.67	22.25	22.25	44.51	1621	790
9909	35436.6	231.142	17.40	17.40	34.81	1575	790
14607.6	39436.7	334.174	19.76	19.76	39.52	1082	790
33285.2	601.1	132.756	17.52	17.52	35.04	3032	798
8291.1	2681.7	740.256	27.20	27.20	54.40	1204	798
12124	5025.2	746.088	24.28	24.28	48.56	1278	798
25449.2	8196.4	593.484	27.29	27.29	54.59	1554	798
23540.1	13780.5	603.204	21.50	21.50	43.00	1915	798
18501.3	15291	335.58	20.91	20.91	41.82	1872	798
37185.2	15109.7	253.284	25.20	25.20	50.40	1327	798
14813.1	17665.7	278.556	11.96	11.96	23.93	4378	798
40177.4	18579.3	737.34	16.46	16.46	32.92	1457	798
24828.7	19115.6	218.94	14.74	14.74	29.48	2346	798
18318	25138.5	175.524	17.97	17.97	35.94	2433	798
29486.5	25465	462.264	22.00	22.00	43.99	2170	798
33694.1	25400	231.9	5.37	5.37	10.74	11981	798
38986.3	28101.9	294.756	6.22	6.22	12.43	7813	798
11376.6	36519.7	239.028	15.94	15.94	31.89	2597	798
25580.3	5026.6	249.505	19.31	19.31	38.62	1560	806
25778	9759.5	171.097	16.44	16.44	32.88	3062	806
7640.2	10603.3	209.977	27.60	27.60	55.20	1037	806
16945.8	11675.6	268.297	16.04	16.04	32.08	2250	806
20970.7	13582.6	723.841	27.88	27.88	55.77	1088	806
25325	14141.9	727.729	23.67	23.67	47.34	1406	806
9503.1	14504	142.585	23.29	23.29	46.58	1665	806
32256.8	21532.4	397.249	25.55	25.55	51.10	1295	806
14863.9	23249	741.337	13.14	13.14	26.28	3763	806
23102	25154.5	102.409	7.09	7.09	14.18	9411	806
23828.6	33002.8	241.081	5.75	5.75	11.49	11437	806
27849.1	35675.9	263.761	27.46	27.46	54.92	1033	806
29528.7	35975.8	399.193	16.67	16.67	33.35	1818	806
40484.5	389.2	722.007	17.85	17.85	35.70	1364	814
16495.8	2446.9	740.475	31.25	31.25	62.50	1113	814
16120.5	3811.7	412.911	30.83	30.83	61.65	1367	814
29185	5142.8	252.855	21.45	21.45	42.91	1259	814
9825.7	6199.7	109.647	21.95	21.95	43.90	1715	814
32876.8	8954	236.007	21.12	21.12	42.25	1233	814
12715.4	9246.3	286.551	16.23	16.23	32.45	3287	814
16793.4	11686.5	259.983	11.73	11.73	23.46	4913	814
6615.8	18919.3	462.483	9.23	9.23	18.46	9206	814
39509.8	19830.8	497.475	12.62	12.62	25.25	2715	814
19625	26721.1	123.903	25.86	25.86	51.72	1395	814
31427	28409.8	733.671	19.95	19.95	39.89	1559	814
16925.3	28963.5	708.399	22.84	22.84	45.69	1235	814
12585.7	29522.7	294.327	23.83	23.83	47.67	1121	814
29758.5	31662.6	287.847	10.31	10.31	20.63	3173	814
21897.1	32524.1	721.035	32.92	32.92	65.85	1008	814
31481.8	35992.9	259.335	19.76	19.76	39.52	2469	814
13096.9	39084.4	211.383	5.98	5.98	11.96	14044	814
12522.8	508.5	394.552	28.66	28.66	57.32	1103	822
22348.2	5592.4	560.764	25.20	25.20	50.40	1722	822
29692.5	7603.6	242.596	13.56	13.56	27.13	3599	822
21121.7	10288.5	326.836	18.16	18.16	36.31	1729	822
16671.9	12376.4	571.456	22.02	22.02	44.04	1936	822
26584.4	12180.9	540.352	32.31	32.31	64.62	1113	822
18257.4	12450.6	278.236	18.77	18.77	37.54	2230	822
29796.8	15520.6	216.676	14.06	14.06	28.12	4626	822
20798.4	16936.8	263.98	11.54	11.54	23.08	6975	822
17798.1	24268.2	166.78	28.02	28.02	56.05	1432	822
34235	30408.9	744.472	24.87	24.87	49.74	1472	822
21863.8	32544.1	517.996	11.89	11.89	23.79	6732	822
28880.7	32485.1	352.108	22.82	22.82	45.64	1123	822
636.2	33821	238.708	15.33	15.33	30.66	3823	822
5766.1	34686.4	473.284	14.86	14.86	29.72	3240	822
31501.6	35929.7	488.836	7.58	7.58	15.17	11391	822
25674	5024.8	197.994	12.65	12.65	25.29	4999	830
24836.2	5413.6	711.534	26.09	26.09	52.19	1023	830
15476.8	5894.8	306.21	28.54	28.54	57.09	1030	830
36897.7	8908	427.71	24.66	24.66	49.31	1057	830
3781.4	9162	420.906	17.12	17.12	34.24	1915	830
18067.3	9932.5	737.778	24.49	24.49	48.98	1169	830
14832	17703.9	422.85	14.18	14.18	28.35	2994	830
30084.5	20034.6	730.002	20.84	20.84	41.68	2254	830
30886.1	23855.9	346.386	10.72	10.72	21.43	4149	830
13911.6	24969.8	425.766	14.91	14.91	29.81	3294	830
21511.3	25343.1	301.026	11.09	11.09	22.18	3288	830
30176.3	27077.7	388.83	16.06	16.06	32.12	2071	830
38785.7	28669.4	335.37	15.02	15.02	30.05	2267	830
15950.1	30915.1	129.954	8.45	8.45	16.91	8043	830
26128.9	35946	672.654	16.72	16.72	33.44	3666	830
31935.3	39748.7	251.13	16.25	16.25	32.50	1746	830
41351.6	2384	327.056	15.78	15.78	31.56	1614	838
30790.5	5173.7	615.416	22.11	22.11	44.23	1878	838
17961.8	5220.2	170.24	16.89	16.89	33.77	2906	838
21592	9239.9	316.688	19.50	19.50	39.00	2080	838
10660.9	10440.1	163.76	7.44	7.44	14.88	14228	838
20738.5	13545.9	320.576	17.29	17.29	34.57	1801	838
25307.2	14173.1	417.128	13.94	13.94	27.88	4026	838
14894.4	14650.6	702.896	22.33	22.33	44.65	1554	838
6559.5	18914.2	143.024	15.52	15.52	31.04	3254	838
28413	19007.6	611.528	17.10	17.10	34.19	2515	838
16376.8	20124.7	256.424	20.39	20.39	40.79	1490	838
29965.7	20228.2	737.888	27.06	27.06	54.12	1122	838
10457.3	20970.1	266.144	15.10	15.10	30.19	3348	838
26296.8	25121.7	438.512	24.77	24.77	49.55	1226	838
25393.9	27495.4	213.656	21.90	21.90	43.80	1560	838
30127	27612.8	474.476	11.35	11.35	22.70	5255	838
12402.5	28927.4	135.248	19.36	19.36	38.72	2262	838
21721.2	31738.8	217.544	22.70	22.70	45.40	2325	838
21777	32521.4	636.8	20.68	20.68	41.35	1675	838
7526	38226.7	106.088	18.13	18.13	36.27	2695	838
22342.1	377.6	345.309	28.50	28.50	56.99	1039	846
32554.8	2476.1	126.285	10.06	10.06	20.11	8723	846
34964.8	3256.2	688.425	18.02	18.02	36.03	2419	846
40523.8	10896.7	445.425	15.85	15.85	31.70	2438	846
27503.7	11803.3	119.157	27.18	27.18	54.35	1389	846
24803.4	15073.9	228.021	32.24	32.24	64.48	1043	846
16627.4	16287.3	447.369	21.88	21.88	43.76	1385	846
32883.6	17340.4	267.549	24.28	24.28	48.56	1252	846
28379.3	19017.1	280.509	15.43	15.43	30.85	2185	846
23697.6	20786.2	145.725	17.87	17.87	35.75	4123	846
18510.2	21112.8	615.525	16.13	16.13	32.26	4032	846
32956.9	23105.6	405.573	20.61	20.61	41.21	1467	846
7020.8	24158	224.133	21.05	21.05	42.11	1325	846
27792.5	27470.9	233.853	24.56	24.56	49.13	1736	846
35412.6	28400.3	526.101	22.58	22.58	45.17	1859	846
7732.6	32417.4	111.381	24.61	24.61	49.22	1370	846
28495.9	32594.9	339.477	7.70	7.70	15.40	8307	846
39155	33196.6	325.221	21.76	21.76	43.52	1047	846
11156	1590.8	464.003	28.28	28.28	56.57	1061	854
10409.2	1743.2	294.227	27.93	27.93	55.86	1134	854
34926.8	3375.5	263.771	14.34	14.34	28.68	3277	854
20989.9	7097.8	606.887	31.42	31.42	62.83	1222	854
17579.1	10580.7	727.415	10.88	10.88	21.76	5235	854
25819.4	11557	108.251	23.71	23.71	47.43	1723	854
16505.3	15353.5	346.715	13.21	13.21	26.42	3601	854
28408.4	19004.1	281.267	7.94	7.94	15.87	6745	854
6942.5	24068.2	193.139	19.99	19.99	39.99	2233	854
27616.9	23842.5	729.359	18.27	18.27	36.55	2870	854
38271.4	31248.1	302.003	20.61	20.61	41.21	1348	854
27993	34012.2	480.527	24.82	24.82	49.64	2002	854
39867.7	34447.3	550.511	24.33	24.33	48.65	1160	854
32106.8	37040.1	360.971	6.26	6.26	12.53	8470	854
27051.6	1695.8	221.112	25.69	25.69	51.39	1939	862
15583.1	4784.4	357.192	20.96	20.96	41.92	1715	862
30986.8	7175.6	174.456	30.66	30.66	61.32	1077	862
15903.1	8874.8	307.296	24.63	24.63	49.27	1125	862
34326.3	9243.5	239.904	28.78	28.78	57.56	1100	862
17577.5	10646.6	512.712	12.69	12.69	25.39	4264	862
36599.3	11523.4	569.088	24.47	24.47	48.94	1841	862
14048.8	20345.4	330.624	11.45	11.45	22.89	5014	862
25181	24223.9	703.224	15.80	15.80	31.60	2397	862
24984.9	26265.7	110.952	6.64	6.64	13.28	10921	862
15065.6	28551.8	159.552	17.19	17.19	34.38	2284	862
17575.5	33102.8	605.052	15.68	15.68	31.37	2533	862
23602.2	34639.4	715.86	26.78	26.78	53.55	1048	862
26677.9	36390.6	265.176	22.02	22.02	44.04	1308	862
28854.7	38223.1	711.972	11.42	11.42	22.84	3256	862
15594.4	2339	594.47	29.01	29.01	58.03	1430	870
25103.4	4475.4	625.574	34.85	34.85	69.71	1196	870
11693	5470.6	713.054	32.97	32.97	65.94	1073	870
24711.4	9395.4	747.074	19.45	19.45	38.90	1905	870
5682.8	10990.3	437.978	16.06	16.06	32.12	2275	870
16400.9	20045.6	627.518	22.73	22.73	45.45	1757	870
20762.3	27096.7	208.91	28.33	28.33	56.66	1258	870
35295.1	29984.9	696.53	13.61	13.61	27.22	3645	870
26583	36366.9	255.566	18.04	18.04	36.08	1995	870
39467.1	6466.9	287.428	14.84	14.84	29.67	1567	878
29756.2	7515.3	507.1	16.72	16.72	33.44	3908	878
17604.5	10539.5	748.156	8.45	8.45	16.91	7737	878
20787.2	17006.6	464.332	11.85	11.85	23.69	4987	878
39139.5	19253.6	241.42	21.22	21.22	42.44	1164	878
32778.7	20729.3	599.44	11.35	11.35	22.70	9232	878
17564.1	21950.3	204.484	27.13	27.13	54.26	1333	878
23100.1	25153.4	111.82	15.99	15.99	31.98	4036	878
23977	29230.5	684.004	22.96	22.96	45.92	1539	878
35356.1	30023.5	622.768	19.24	19.24	38.48	1972	878
28048.4	34105	520.708	24.21	24.21	48.42	1460	878
26002.5	35051.3	726.772	17.14	17.14	34.29	2531	878
11363.6	36486.7	350.932	22.11	22.11	44.23	1148	878
31609.2	36969.3	625.684	10.55	10.55	21.10	7635	878
23879.1	38136.2	166.252	5.20	5.20	10.41	22671	878
31505.6	4028.2	586.913	23.69	23.69	47.38	1288	886
25632.7	5020	244.769	12.81	12.81	25.62	4519	886
31392.3	11446.1	277.169	13.19	13.19	26.38	2196	886
19445.4	15805.4	240.233	20.75	20.75	41.50	1669	886
23923.4	16941.9	261.617	28.38	28.38	56.76	1023	886
18501.9	21014	185.801	8.62	8.62	17.24	12674	886
23816.5	22541.7	315.401	8.15	8.15	16.30	8455	886
32649.5	25201.7	667.589	23.62	23.62	47.24	1218	886
12342.2	28906.2	155.993	17.66	17.66	35.33	2345	886
35337.3	29908	718.133	15.19	15.19	30.38	2229	886
31407.1	31474.3	611.213	14.06	14.06	28.12	5364	886
5755.6	34641.1	139.793	20.42	20.42	40.84	1772	886
28710.5	36070.2	268.097	14.46	14.46	28.92	2768	886
11344.4	36470.3	559.697	23.86	23.86	47.71	1336	886
24119.1	36545.5	335.489	14.06	14.06	28.12	2372	886
35102.8	3975.5	371.239	9.58	9.58	19.17	6908	894
39516.9	6439.6	743.515	21.43	21.43	42.86	1054	894
33352.9	6799.6	375.127	21.10	21.10	42.20	1120	894
27413	7824.8	711.439	17.31	17.31	34.62	1835	894
1894.6	9321.4	158.047	22.91	22.91	45.83	1312	894
21122.7	10263.3	323.287	11.94	11.94	23.88	4953	894
23848.4	10707.5	348.559	17.03	17.03	34.05	1849	894
22222.4	14247.9	124.351	26.26	26.26	52.52	1587	894
36469	20015.2	703.663	18.86	18.86	37.73	1451	894
38178.6	21699	362.491	9.73	9.73	19.45	4424	894
26172.1	25064.7	102.967	9.82	9.82	19.64	6406	894
27324.6	25994.8	605.491	24.14	24.14	48.28	1505	894
21579.1	29468.9	355.039	23.41	23.41	46.82	1048	894
23640.2	30502.9	270.151	6.85	6.85	13.71	13167	894
19464.8	30946.1	344.023	17.14	17.14	34.29	2070	894
27143.9	34219.9	268.207	6.31	6.31	12.62	7568	894
13766.7	37363.7	640.483	28.99	28.99	57.98	1015	894
16000.9	3904.9	631.844	30.24	30.24	60.48	1639	902
31215.3	4244.1	125.108	11.75	11.75	23.50	5166	902
18032.8	5268.8	510.344	30.07	30.07	60.15	1541	902
26714.5	7701.4	455.912	14.95	14.95	29.91	3243	902
17668.1	10545.8	438.416	16.72	16.72	33.44	2277	902
36732.9	11564.9	614.348	24.40	24.40	48.80	1459	902
38915.2	13772.1	317.564	17.76	17.76	35.51	1369	902
28375.9	15792.8	245.636	11.96	11.96	23.93	4251	902
22562.7	15956.1	673.64	34.17	34.17	68.34	1006	902
9930.9	17958.4	143.252	17.17	17.17	34.34	2191	902
24103.8	19139.2	128.348	23.24	23.24	46.49	1865	902
26460.3	20554.6	622.124	16.93	16.93	33.86	3064	902
36640.2	22533.6	421.892	22.23	22.23	44.46	1263	902
31963.3	23617.8	613.376	17.19	17.19	34.38	5060	902
21514.8	25335.6	329.876	7.94	7.94	15.87	5679	902
38735.8	28713.6	630.872	22.42	22.42	44.84	1460	902
18893.4	30976	448.136	24.04	24.04	48.09	1116	902
14953.8	31172.4	127.7	27.29	27.29	54.59	1442	902
16703.8	32699.4	473.408	23.48	23.48	46.96	1285	902
25172.1	4600.6	231.943	24.04	24.04	48.09	2167	910
15425.5	4656.1	731.875	25.32	25.32	50.63	1430	910
27280.7	6775.1	226.759	29.46	29.46	58.92	1007	910
10058.6	7108.9	193.711	22.94	22.94	45.88	2260	910
19849.7	9312.8	347.287	17.83	17.83	35.65	2230	910
17945.9	13433.9	169.087	41.73	41.73	83.46	1030	910
26574.6	13724.4	433.471	23.41	23.41	46.82	1261	910
8243.6	19323.4	202.783	12.58	12.58	25.15	5941	910
20356.2	20041.4	405.283	26.16	26.16	52.33	1196	910
18365.4	23325.8	266.935	27.98	27.98	55.95	1092	910
30470.4	24309.7	195.655	23.90	23.90	47.81	1183	910
21496.4	25352.3	362.515	15.00	15.00	30.00	1916	910
21960.6	35604.6	158.719	16.37	16.37	32.73	3509	910
33638.6	36015.4	233.887	3.82	3.82	7.63	25593	910
27196.1	39789.8	303.223	18.51	18.51	37.02	1406	910
18232.5	439.1	705.48	30.43	30.43	60.85	1219	918
16514.1	2484.3	362.364	23.24	23.24	46.49	1447	918
39810.5	2785.1	247.992	15.92	15.92	31.84	1730	918
20204.8	3489.5	553.848	36.83	36.83	73.66	1090	918
15424.7	4607.1	643.272	33.98	33.98	67.97	1395	918
13680	6805	154.032	16.72	16.72	33.44	3939	918
31388.9	9740.1	388.608	13.68	13.68	27.37	3588	918
27033.1	10897.1	226.608	19.36	19.36	38.72	2197	918
11847.1	12516.9	274.56	20.56	20.56	41.12	1304	918
9302.7	13044.6	576.204	24.33	24.33	48.65	1695	918
21649.8	19442.5	353.616	27.95	27.95	55.91	1041	918
14045.2	20437.2	513.024	15.43	15.43	30.85	3389	918
15636.8	20838	117.096	15.38	15.38	30.76	3707	918
18491.8	21046.4	252.528	20.61	20.61	41.21	1601	918
32956	23004.5	723.948	27.06	27.06	54.12	1106	918
6982.9	24105.4	154.68	14.04	14.04	28.07	4375	918
20656.3	24631.2	316.68	10.57	10.57	21.15	6729	918
38810.9	28717.4	157.92	14.67	14.67	29.34	2368	918
35204.1	29976.5	613.14	28.40	28.40	56.80	2091	918
41320.9	31162.2	133.944	5.16	5.16	10.31	20691	918
5808.3	34680.6	322.512	9.89	9.89	19.78	6727	918
31493.8	35950.5	537.324	5.96	5.96	11.92	14306	918
7353.4	38948.6	224.664	12.41	12.41	24.82	3692	918
20429	633.2	368.045	27.06	27.06	54.12	1258	926
29580	594.7	398.177	22.51	22.51	45.03	1148	926
26999.4	1635.8	149.993	19.22	19.22	38.43	1860	926
6244.4	8410.1	330.785	18.23	18.23	36.46	1474	926
34347	9024.1	734.489	20.16	20.16	40.32	1535	926
10697.8	10369.7	395.261	23.48	23.48	46.96	1364	926
40905.6	12953.3	728.657	7.84	7.84	15.68	7655	926
9370.8	13120.1	245.249	21.34	21.34	42.67	1605	926
10664.7	15891.3	418.589	24.28	24.28	48.56	1232	926
9172.4	18434.1	234.233	11.89	11.89	23.79	4513	926
28924.6	21939.6	243.305	4.43	4.43	8.85	21519	926
21376.9	23270	585.773	24.37	24.37	48.75	1712	926
10426	23855.6	365.129	15.94	15.94	31.89	2623	926
35256.8	26194.5	313.289	5.25	5.25	10.50	12076	926
15104.5	28610.8	371.933	16.65	16.65	33.30	2505	926
37519.7	29798.9	505.097	20.30	20.30	40.60	1368	926
7073.1	29881.7	208.313	25.88	25.88	51.76	1146	926
35318.5	29907.5	193.409	26.52	26.52	53.03	1247	926
14977.7	31117	673.253	27.98	27.98	55.95	1182	926
41294.8	31174	127.313	4.83	4.83	9.66	24510	926
34621.1	33125.2	277.001	10.97	10.97	21.95	2911	926
37986.4	35333.3	294.497	14.74	14.74	29.48	2980	926
5869.3	35666.3	229.697	19.48	19.48	38.95	1479	926
31643.8	37017.9	620.765	13.73	13.73	27.46	3062	926
5378.3	38803.8	254.969	21.08	21.08	42.15	1297	926
32686.7	2536.3	153.731	28.94	28.94	57.89	1095	934
40205.8	3050.1	634.223	16.67	16.67	33.35	2209	934
29934.7	3298.7	118.091	24.19	24.19	48.37	1465	934
29740.9	7564.4	315.083	17.99	17.99	35.98	3105	934
27403.1	7954.7	742.115	19.15	19.15	38.29	1421	934
14336	9775.2	203.627	8.62	8.62	17.24	10339	934
31344.9	11443.7	119.387	19.85	19.85	39.71	2158	934
36615.2	11612	138.179	18.75	18.75	37.49	1858	934
23750.9	12400.5	118.091	26.54	26.54	53.08	1464	934
22202.6	14263.6	241.211	16.53	16.53	33.06	3080	934
9642.4	14545.3	241.211	12.39	12.39	24.77	4361	934
8675	16007.3	136.883	26.40	26.40	52.80	1401	934
15072.3	22639.8	570.07	16.67	16.67	33.35	2268	934
31869.2	23761.4	412.607	9.77	9.77	19.55	7147	934
20653.8	24604	662.411	26.49	26.49	52.99	1516	934
37703.6	26590.3	352.019	3.79	3.79	7.58	25231	934
21684.3	31969.2	413.579	11.59	11.59	23.17	4983	934
25993.1	35073.7	617.698	9.82	9.82	19.64	10091	934
31471.8	35929.1	506.891	12.29	12.29	24.59	4274	934
23533.5	7523.5	243.004	24.26	24.26	48.51	1181	942
31278.3	9965.1	412.456	7.56	7.56	15.12	13715	942
31393.4	11471.4	273.46	26.19	26.19	52.38	1173	942
16469.9	15385.3	235.876	21.97	21.97	43.94	1533	942
8895.7	15753.5	216.436	21.05	21.05	42.11	1273	942
11974.6	17975.4	300.676	23.64	23.64	47.29	1613	942
39480.8	20456.7	226.156	7.82	7.82	15.64	7203	942
15538.8	21050.8	145.156	25.79	25.79	51.57	1620	942
30644.2	23209.3	567.976	18.32	18.32	36.64	2289	942
31904.2	23765.7	687.532	13.97	13.97	27.93	4495	942
21383.9	26280.1	355.756	7.21	7.21	14.41	7315	942
26345.9	31268.2	155.524	27.72	27.72	55.44	1367	942
[truncated: 73,639 more rows]
