# Supplementary material for: Super-resolution analysis of PACSIN2 and EHD2 at caveolae
Source: PLoS One. 2022 Jul 14;17(7):e0271003. doi: 10.1371/journal.pone.0271003 (PMC9282494; doi:10.1371/journal.pone.0271003)
Supplement: S2 Data — (ZIP) [file pone.0271003.s004.zip › cav1-endp2-no-003-G_Alexa405-Alexa647_22K_TS3D.3dlp]

9452.2	15884	-121.32	16.65	16.65	33.30	1763	2
28857	16200.1	-86.976	16.89	16.89	33.77	1792	2
37815.2	16606.6	87.597	15.28	15.28	30.57	2500	2
22530.7	18105.7	-26.064	12.88	12.88	25.76	3580	2
12313.4	19513.1	-57.168	14.22	14.22	28.45	2907	2
36179.3	31871.4	-101.232	8.48	8.48	16.96	6533	2
34805.8	21295.9	173.311	26.40	26.40	52.80	1288	10
15979	26703.7	-57.168	8.69	8.69	17.38	5767	10
14496.8	38610.7	11.52	21.05	21.05	42.11	1153	10
32718.7	10212.8	-192.6	20.28	20.28	40.55	1623	18
9478.2	15871.1	-51.336	16.51	16.51	33.02	1382	18
36433.1	27061.3	-116.136	12.67	12.67	25.34	4385	18
34760.8	32121.2	251.699	22.77	22.77	45.55	1318	18
16836.7	9191.8	-52.632	14.60	14.60	29.20	2096	26
28916.6	16272	-48.096	19.55	19.55	39.09	1394	26
34753.5	16909.4	132.286	20.96	20.96	41.92	1423	26
7923.1	19467.2	-107.064	15.12	15.12	30.24	3755	26
37068.8	25351.6	171.846	21.83	21.83	43.66	1621	26
18617.5	12518.8	-74.664	14.25	14.25	28.50	1911	34
21236.7	13157.8	261.223	19.48	19.48	38.95	1473	34
40000.2	27490.7	-75.312	8.03	8.03	16.06	6608	34
17707.9	36586.1	89.7948	23.15	23.15	46.30	1044	42
24720.9	16332.4	-180.288	13.61	13.61	27.22	3887	50
19958.7	27804.4	129.355	18.46	18.46	36.93	1614	50
11952.9	20899.2	-122.616	19.45	19.45	38.90	1787	58
27344.5	6083.3	48.0366	13.92	13.92	27.84	2434	66
5669.8	25801.8	-139.464	16.41	16.41	32.83	1922	66
337.2	28943.9	-43.56	23.62	23.62	47.24	1223	66
37538.8	33637.8	218	20.32	20.32	40.65	1644	66
17344.7	15545.3	-106.416	20.44	20.44	40.88	1093	74
21237.7	13201.2	302.249	18.82	18.82	37.63	1377	82
8992.6	22110.6	218.732	22.56	22.56	45.12	1750	82
41362.2	23223	-129.096	14.86	14.86	29.72	3201	82
32733.6	16990.9	-2.736	21.74	21.74	43.47	1102	90
28705.1	17269.5	228.989	23.60	23.60	47.19	1280	90
18476.8	10957.9	-227.592	17.38	17.38	34.76	1893	98
13700.5	17748.5	37.7802	11.78	11.78	23.55	4256	98
36221.5	31879.6	11.52	15.14	15.14	30.29	2438	98
35078.5	35322.3	138.146	21.48	21.48	42.96	1604	98
15939.3	36654.3	-115.488	10.69	10.69	21.38	4992	98
30701.6	8020.8	-29.3252	18.49	18.49	36.97	1112	106
29659.6	11653.2	216.513	21.43	21.43	42.86	1479	106
7993.8	19506.9	-77.2772	19.78	19.78	39.56	1284	106
13218.8	34415.9	-238.629	25.17	25.17	50.35	1370	106
32993.6	11627	91.1255	15.64	15.64	31.27	2477	122
33331.3	12121.3	309.44	20.94	20.94	41.87	1148	122
18778.7	15502.4	-60.5425	9.51	9.51	19.03	5417	122
35852.4	20136	-63.7825	12.76	12.76	25.53	3353	122
6490	23503.7	12.6815	23.81	23.81	47.62	1148	122
21104.6	22860.7	-222.008	30.76	30.76	61.51	1128	138
41355.6	23255.6	0.904164	17.17	17.17	34.34	1935	138
1134.1	27529.8	-84.6318	16.27	16.27	32.55	1542	138
39606.4	30401.4	142.294	19.99	19.99	39.99	1440	138
24377	39101.4	-165.632	24.73	24.73	49.45	1150	138
35149.4	2512.2	-91.8165	20.14	20.14	40.27	1154	146
6995.1	23918.2	-61.3605	20.42	20.42	40.84	2152	146
12612	25031.8	137.842	28.42	28.42	56.85	1229	146
30824	38811.8	153.959	21.12	21.12	42.25	1428	146
927.4	16932.6	-123.625	9.40	9.40	18.79	5367	154
22500.1	18103	1.43887	15.21	15.21	30.43	1804	154
7585.8	34596.8	-28.3691	17.87	17.87	35.75	1791	154
12192.1	28365.6	-106.186	15.26	15.26	30.52	2860	162
30996.6	29749.7	281.318	16.11	16.11	32.22	1763	162
370.6	33076.7	36.5732	22.75	22.75	45.50	1121	170
29502.9	11807.7	207.212	19.88	19.88	39.75	1565	178
32198.2	15746.9	38.7143	21.76	21.76	43.52	1016	178
19056.1	25448.1	-197.019	14.60	14.60	29.20	3687	178
7818.5	33197.6	24.7949	19.99	19.99	39.99	1384	178
23241.2	11625.4	81.1485	20.87	20.87	41.73	1122	186
33317.7	12102.1	-123.852	10.01	10.01	20.02	6071	186
11259	17600.9	-139.404	15.19	15.19	30.38	1835	186
22512.9	17985.6	-103.764	17.07	17.07	34.15	1703	186
8840.4	23594	136.093	24.89	24.89	49.78	1032	186
25602.3	26658.6	-112.836	22.75	22.75	45.50	1395	186
21109.1	13126.2	34.938	13.47	13.47	26.94	2503	194
22450.6	18056.7	308.198	14.93	14.93	29.86	1815	194
15107.3	26717.1	293.546	20.39	20.39	40.79	1222	194
35121.2	35423.7	60.579	24.19	24.19	48.37	1167	194
13657.8	8056.1	-200.429	11.09	11.09	22.18	4321	202
32828.5	13611.8	-215.981	16.98	16.98	33.96	2025	202
26593.4	21678.3	222.427	26.71	26.71	53.41	1527	202
5232	28559.4	-205.613	30.80	30.80	61.61	1093	202
36335.4	29504.6	-68.237	22.84	22.84	45.69	1239	202
13278.9	34379	7.57898	21.83	21.83	43.66	1066	202
29563.1	11817.4	-15.8057	18.86	18.86	37.73	1179	210
21150.4	13131.6	12.7063	22.11	22.11	44.23	1020	210
15712.1	15621.3	30.4291	21.88	21.88	43.76	1051	210
30781.4	16216.8	-227.702	23.24	23.24	46.49	1591	210
11030.5	17529.8	-4.78967	20.56	20.56	41.12	1033	210
19097.1	25460.6	-71.5337	21.83	21.83	43.66	1391	210
12083.7	28391.9	97.0957	18.82	18.82	37.63	1623	210
12677	36156.3	54.6049	22.21	22.21	44.42	1005	210
20203.2	11242.7	-176.566	19.83	19.83	39.66	1532	218
19912.2	18277.8	-112.414	21.22	21.22	42.44	1534	218
13204.6	34311.1	295.574	20.16	20.16	40.32	1218	218
9342.9	15284.3	4.16903	21.27	21.27	42.53	1131	226
18782.1	15536.4	-196.711	20.87	20.87	41.73	1882	226
9157.7	25543.6	244.235	24.26	24.26	48.51	1371	226
6994.1	23910.2	-84.6636	14.95	14.95	29.91	2990	234
9171.8	25516.2	-68.4636	18.56	18.56	37.11	2174	234
11296.8	38217.9	41.1915	20.49	20.49	40.98	1000	242
32018.7	30297.4	71.9041	22.37	22.37	44.74	1269	250
36171.1	31875	-120.417	8.85	8.85	17.71	7859	250
20640.6	36177.4	27.2155	20.54	20.54	41.07	1393	250
35067.8	19213.5	298.221	22.44	22.44	44.89	1199	258
19864	20837.5	-144.45	22.11	22.11	44.23	1504	258
36123.7	28251.7	-148.986	14.06	14.06	28.12	4498	258
15120.7	29652.5	-95.2016	20.18	20.18	40.36	1315	258
17208	511.8	-190.571	8.69	8.69	17.38	7291	274
3671.9	20073.7	-22.7389	11.68	11.68	23.36	3422	274
15893.6	35601.2	-129.659	16.34	16.34	32.69	1940	274
22518	18045.5	-228.859	16.79	16.79	33.58	2081	282
12833.3	33203.5	-159.523	13.71	13.71	27.41	3434	282
8194	14628.4	68.6905	22.00	22.00	43.99	1091	290
9347.8	15225.7	-183.556	15.92	15.92	31.84	2997	290
28829.5	16162.7	-87.6522	11.35	11.35	22.70	4192	290
11854.4	20947.1	-90.8922	7.47	7.47	14.93	9116	290
21516.3	33340.2	136.09	19.62	19.62	39.23	1404	290
17244.7	506.3	267.168	13.38	13.38	26.75	2783	298
19866	18297.2	-165.469	17.00	17.00	34.01	2980	298
20502	20017.6	75.2272	20.96	20.96	41.92	1175	298
25543.3	26695.6	-135.013	12.88	12.88	25.76	4362	298
27471.6	15907.2	96.4476	12.22	12.22	24.44	2972	306
24418.5	34629.3	-148.646	20.06	20.06	40.13	1591	306
33051.4	11620.4	-0.831769	12.86	12.86	25.72	4136	314
21925.3	16795.4	-50.0798	8.20	8.20	16.39	8331	314
9798	31243.3	145.602	23.03	23.03	46.06	1340	314
1461.2	33174.2	276.737	24.40	24.40	48.80	1014	314
14935.5	19914	124.426	15.14	15.14	30.29	3909	322
37820	22704.3	207.21	18.02	18.02	36.03	2164	322
25535.1	26703	87.7964	18.51	18.51	37.02	1606	322
12102.8	28383	8.95825	19.31	19.31	38.62	1309	322
35101	35440.4	-138.786	18.91	18.91	37.82	2767	322
17260.6	429.6	-64.1957	18.06	18.06	36.13	1295	330
34612.8	3927.4	-30.4997	17.43	17.43	34.85	1225	330
33339.8	12104.9	-26.6117	8.24	8.24	16.48	5459	330
12089.3	20713.8	-135.476	9.84	9.84	19.69	7893	330
36891.1	37033	177.244	20.21	20.21	40.41	1472	330
17177.8	515.4	213.211	19.88	19.88	39.75	2039	338
13855.4	20345.1	41.8527	22.35	22.35	44.70	1162	346
19020	25507.5	-229.944	13.40	13.40	26.80	4151	346
7628.3	31678.1	-30.3597	15.26	15.26	30.52	2229	346
31662.2	37462.4	82.8783	22.51	22.51	45.03	1160	346
40462	757	-43.2497	9.23	9.23	18.46	5657	354
17641.9	10211.8	142.359	19.83	19.83	39.66	1569	362
32557.2	11228.4	225.875	19.55	19.55	39.09	1485	362
21080.7	18625.3	-240.82	18.32	18.32	36.64	1983	362
25611.2	21782.1	-216.196	8.45	8.45	16.91	11906	362
19071.7	25510.7	-66.5077	8.81	8.81	17.62	7278	362
13240.6	34378.1	-34.7557	18.72	18.72	37.44	1255	362
39504.3	5037.1	297.008	19.83	19.83	39.66	1492	370
1896.9	10773.6	-161.694	17.07	17.07	34.15	2881	370
14954.8	19945.1	-72.2697	12.39	12.39	24.77	3268	370
12973.8	24990.3	297.74	20.54	20.54	41.07	1199	370
36328.5	39314.1	-147.438	11.35	11.35	22.70	5887	370
22473.2	18017.2	-197.912	13.05	13.05	26.09	5384	378
5529.3	8740.2	23.1552	20.42	20.42	40.84	1059	386
29566.8	11935.6	81.7632	15.92	15.92	31.84	2206	386
21128.5	13189	270.041	21.08	21.08	42.15	1404	386
41297.9	23197.4	-127.21	16.25	16.25	32.50	1858	386
22603	30006.2	213.631	16.25	16.25	32.50	3407	386
35188.3	2462.4	291.357	21.24	21.24	42.48	1191	394
18550.2	10912.1	-173.796	13.05	13.05	26.09	4392	394
20321.6	11306.4	100.148	17.36	17.36	34.71	2401	394
12814.8	33206	-68.8196	11.09	11.09	22.18	5050	394
1907.8	10749.7	-75.8776	13.31	13.31	26.61	2756	402
20295.5	11291.6	-149.75	14.65	14.65	29.30	3162	402
27541.5	15850.4	-161.414	10.06	10.06	20.11	6393	402
22654.8	29970.1	-238.526	30.78	30.78	61.56	1065	402
18756.8	30365.6	132.453	23.15	23.15	46.30	1532	402
21817.3	39985.7	-125.774	16.81	16.81	33.63	1663	402
23233.2	17326.8	-79.0476	27.06	27.06	54.12	1000	410
14957.4	19888.5	50.4714	14.67	14.67	29.34	3097	410
22323.5	21728.5	-211.24	20.28	20.28	40.55	1758	410
5564.8	8664.9	-103.602	11.56	11.56	23.13	4286	418
11918.1	20920.6	-213.114	19.59	19.59	39.19	3328	418
17029	30757.1	-62.7776	11.00	11.00	22.00	3449	418
8300.6	33896.5	-69.2576	14.29	14.29	28.59	1764	418
5494.4	8750.1	-149.54	16.30	16.30	32.59	2943	426
24782.2	16278.7	178.084	21.95	21.95	43.90	1457	426
11235	17560.6	-19.9396	18.02	18.02	36.03	2028	426
34263.6	25797.4	7.92443	19.88	19.88	39.75	1313	426
25063.3	33509.8	42.5528	17.12	17.12	34.24	1895	426
5504.8	8701	298.3	23.01	23.01	46.02	1012	434
1639.7	11177.8	-124.198	20.68	20.68	41.35	1284	434
29170.1	35095.9	9.29045	22.33	22.33	44.65	1033	434
16117.9	23383.5	-29.5195	20.11	20.11	40.22	1234	442
39792.3	33570.7	-210.96	15.59	15.59	31.18	3820	442
16040.2	20867.6	-127.946	10.43	10.43	20.87	5150	450
5457	25875.5	146.792	30.05	30.05	60.10	1188	450
1584.2	28613	-74.8095	22.11	22.11	44.23	1241	450
11417.4	32286.8	-31.3935	24.99	24.99	49.97	1074	450
33228.2	12117.7	-127.876	18.11	18.11	36.22	1591	458
12069.9	20683	308.767	11.59	11.59	23.17	2486	458
22799.2	20758.8	-127.228	6.85	6.85	13.71	10623	458
36125.4	28219.4	35.5069	21.20	21.20	42.39	1532	458
12760.6	33245	169.573	17.95	17.95	35.89	1942	458
25100.4	33511.7	-215.356	14.01	14.01	28.02	4725	458
13633.9	8045.7	86.8589	10.93	10.93	21.85	3052	466
19051.6	25519.4	-169.925	17.14	17.14	34.29	2292	466
17198.6	37080.9	-83.7415	21.27	21.27	42.53	1108	466
39067.4	17996.8	-63.5835	11.40	11.40	22.80	3376	474
5130.9	20620.8	59.0901	21.88	21.88	43.76	2121	474
8365.6	33944.6	-60.3435	7.11	7.11	14.22	9821	474
15900.2	35614	230.519	23.62	23.62	47.24	1513	474
12282	36932.5	-72.0075	10.31	10.31	20.63	5297	474
34594.4	3895.7	36.4495	15.12	15.12	30.24	2088	482
21162.5	13173.7	-87.4895	14.77	14.77	29.53	1869	482
23300.7	34227	-20.7455	20.61	20.61	41.21	1038	482
24039	18554.3	-105.563	22.04	22.04	44.09	1303	490
32504.1	25141.5	268.754	20.63	20.63	41.26	1357	490
15896.7	35596.2	-222.203	20.18	20.18	40.36	2658	490
27033.3	12265.7	310.582	18.16	18.16	36.31	1174	498
6455.9	23477.7	-60.7814	10.13	10.13	20.25	6311	498
24496.9	24229.5	-49.1174	21.15	21.15	42.30	1085	498
27875.9	29914	-55.5974	17.83	17.83	35.65	1545	498
22057.5	30816.8	161.132	24.92	24.92	49.83	1425	498
35253.9	2385.4	-10.2162	19.73	19.73	39.47	1884	506
21927.1	16785.4	-77.6082	8.29	8.29	16.58	7702	506
24631.9	19489	17.6478	20.21	20.21	40.41	1155	506
29582.7	28309.4	293.021	21.85	21.85	43.71	1201	506
15910.9	35646.9	-203.32	13.92	13.92	27.84	4942	506
24727.4	15995.9	93.6287	26.40	26.40	52.80	1002	514
12019.6	18278.3	-58.9411	13.92	13.92	27.84	3369	514
26278.5	22135.8	-16.8211	16.30	16.30	32.59	2832	514
41368.7	23215.8	-100.413	15.92	15.92	31.84	2470	514
41193.9	28669	-141.885	10.74	10.74	21.48	7014	514
12845.4	33243.7	23.2991	25.29	25.29	50.59	1018	514
33845.9	13263.3	10.918	9.96	9.96	19.92	4855	522
30755.1	15998.5	20.9764	17.76	17.76	35.51	1191	522
25431.6	20473.9	157.24	20.58	20.58	41.17	1541	522
2781.9	27139.3	-111.554	8.48	8.48	16.96	7075	522
14202.4	33815.4	122.808	25.10	25.10	50.21	1244	522
36898.4	35005.9	112.551	22.61	22.61	45.22	1324	522
14930.9	19914.6	-46.231	7.04	7.04	14.08	9592	530
25615.6	21798	-90.295	9.07	9.07	18.13	7504	530
38282	9454.1	-24.9719	19.29	19.29	38.57	1117	538
1953.8	10769.8	-52.1879	9.14	9.14	18.27	6211	538
1906.2	10764.8	24.9972	11.02	11.02	22.04	3658	546
32956.8	11451.3	-80.8249	17.62	17.62	35.23	1300	546
15781	19303.9	-116.465	14.29	14.29	28.59	2398	546
14944.6	19916.7	-40.6488	11.19	11.19	22.37	4504	546
11409.2	24476.5	-133.961	7.61	7.61	15.21	10871	546
33743.7	30663.8	0.175151	14.98	14.98	29.96	1592	546
18621.6	33691.8	-59.4408	19.78	19.78	39.56	1217	546
39466.3	5070.7	297.399	20.14	20.14	40.27	1118	554
5510.7	8677.8	-14.2058	8.10	8.10	16.20	7291	554
35736.4	16649.8	-190.462	24.80	24.80	49.60	1411	554
17222.6	414	54.0513	15.99	15.99	31.98	1352	562
18596.8	16451.1	-96.6267	11.33	11.33	22.66	5267	562
21893.2	16806.4	-18.8667	15.12	15.12	30.24	1893	562
32321.2	19756.9	275.296	22.25	22.25	44.51	1153	562
387.5	21345.5	40.8645	10.74	10.74	21.48	6112	562
32661.3	24927.3	-121.899	16.41	16.41	32.83	2954	562
17704.1	36431	-180.219	13.05	13.05	26.09	4656	562
17143.7	428.8	-4.08766	20.49	20.49	40.98	1015	570
40462.7	720.8	-231.536	18.91	18.91	37.82	1593	570
33015.1	11642.6	-77.3117	15.57	15.57	31.13	3341	570
33689.6	26962.5	263.45	23.62	23.62	47.24	1280	570
30080.9	27475.1	-76.0157	21.78	21.78	43.57	1154	570
13240.7	34377.4	300.813	17.07	17.07	34.15	1436	570
7773.6	19508.1	-43.7406	21.22	21.22	42.44	1398	578
32686.9	13771.1	-211.05	19.71	19.71	39.42	1704	586
36298.5	14929.3	-43.2175	16.93	16.93	33.86	1298	586
18584.1	10900.1	-90.6465	18.56	18.56	37.11	2115	594
28778.8	16119.7	-223.486	14.62	14.62	29.25	2713	594
7878.1	19406.5	-85.4625	21.29	21.29	42.58	1151	594
41324.7	23234.7	-213.766	13.61	13.61	27.22	5041	594
6955.5	23864.8	14.3295	15.14	15.14	30.29	2920	594
19944.5	27827.8	103.368	26.12	26.12	52.23	1166	594
13503.4	31464.6	12.3855	17.83	17.83	35.65	1402	594
21908.4	16799	-20.7874	14.29	14.29	28.59	1978	602
14872.8	19113.7	80.5328	18.77	18.77	37.54	1263	602
35803.5	20136.6	247.566	17.62	17.62	35.23	4035	602
41395.2	23234.6	-3.29141	22.21	22.21	44.42	1137	602
10350.9	26863.8	-64.8514	15.87	15.87	31.75	1786	602
1582.6	28624.4	-33.7474	11.87	11.87	23.74	2743	602
19037.5	25500	-234.104	8.12	8.12	16.25	11822	610
1625.9	28649.7	-138.2	13.19	13.19	26.38	2651	610
36900	34925.2	125.829	20.98	20.98	41.97	1455	610
34225.7	24475.9	308.122	22.49	22.49	44.98	1219	618
1629.3	28667.1	-168.781	14.48	14.48	28.97	2680	618
14383	38646.4	-66.3973	20.58	20.58	41.17	1287	618
40414.1	768.4	-4.96222	8.24	8.24	16.48	6324	626
39569.7	5155.4	-93.7382	15.21	15.21	30.43	2621	626
1865.1	10734.6	-84.0182	21.10	21.10	42.20	1137	626
41132	28550.4	-28.2902	10.50	10.50	21.01	5926	626
10468.5	20262.8	73.4396	17.66	17.66	35.33	1405	634
41296.4	20734.2	-39.4312	22.82	22.82	45.64	1136	634
16082.4	23358.4	-3.14316	13.45	13.45	26.89	3725	634
13261.8	34289.3	34.6118	14.44	14.44	28.87	1594	634
35212.6	2482.9	9.04391	20.18	20.18	40.36	1131	642
28517.3	10782.9	-221.644	8.90	8.90	17.80	6957	642
34680.8	16776.6	246.208	21.88	21.88	43.76	1264	642
547.4	17606.9	267.454	21.24	21.24	42.48	1252	642
40131.5	18202.1	-82.9721	11.63	11.63	23.27	4013	642
19822.5	20864.7	186.135	19.45	19.45	38.90	2000	642
30405.4	24295.9	27.8935	22.40	22.40	44.79	1005	642
30996.3	29721.4	-114.724	17.54	17.54	35.09	1560	642
13530.8	31499	-99.1721	16.23	16.23	32.45	1820	642
36326.1	39289.2	-156.844	9.07	9.07	18.13	9315	642
33005.8	11658.4	9.56697	14.44	14.44	28.87	1589	650
36898.7	16143.9	-13.761	12.41	12.41	24.82	3959	650
20093.5	19822.8	154.508	20.42	20.42	40.84	2400	650
34785.9	21405.4	152.311	19.24	19.24	38.48	1517	650
35957.2	3572.4	-98.126	23.13	23.13	46.25	1026	658
27985.3	6638.5	10.09	14.18	14.18	28.35	2336	658
16000.5	20856	294.31	17.57	17.57	35.14	1463	658
36390	27017	-86.462	9.44	9.44	18.89	5357	658
22578.9	30035.4	24.7132	23.50	23.50	47.01	1051	658
3951.2	6027.9	-85.9389	14.53	14.53	29.06	2166	666
21118.4	13163.6	-77.5149	18.16	18.16	36.31	1944	666
27522.4	15866.7	-22.4349	12.55	12.55	25.10	4632	666
16047.8	23426.2	-69.0909	17.17	17.17	34.34	2449	666
30893.3	29773	-77.5149	24.87	24.87	49.74	1183	666
26836.4	36640.1	-120.931	9.44	9.44	18.89	5998	666
29354.4	4460.4	-47.8318	12.98	12.98	25.95	3143	674
18558.9	10832.8	231.789	17.40	17.40	34.81	1822	674
7832.4	19471	108.712	20.32	20.32	40.65	1512	674
16097.2	23389.5	-10.2478	23.69	23.69	47.38	1138	674
36822.1	25344.2	81.6062	24.66	24.66	49.31	1146	674
35529.3	29580.4	71.3498	11.35	11.35	22.70	6884	674
12598.3	30781.8	-69.2158	9.94	9.94	19.88	7495	674
40089.1	18170.4	-112.109	9.21	9.21	18.42	6497	682
14007.4	20168.4	80.7486	9.89	9.89	19.78	6052	682
33735.5	26368.9	-57.0288	8.74	8.74	17.47	5595	682
10954.7	29328.6	-103.685	11.54	11.54	23.08	4102	682
24452.5	34908.7	214.082	19.97	19.97	39.94	3254	682
19167.6	37809.4	-198.941	8.69	8.69	17.38	10177	682
17112.2	496.5	-223.042	12.27	12.27	24.54	4669	690
27043.8	12168	295.275	22.02	22.02	44.04	1042	690
35511.6	29702.1	272.565	25.74	25.74	51.48	1294	690
12617.6	30747.9	194.177	16.70	16.70	33.39	2200	690
5085.6	20669.8	-101.343	17.85	17.85	35.70	1885	698
21793.2	39960.4	-94.2147	10.57	10.57	21.15	4717	698
40402.6	773.9	-164.947	9.09	9.09	18.18	7523	706
17634.3	10155.8	-59.9706	9.54	9.54	19.08	5204	706
33321.9	12092.6	-118.291	7.44	7.44	14.88	9219	706
37594.6	14791.3	-107.923	8.85	8.85	17.71	6898	706
20575.1	18073.6	284.794	19.81	19.81	39.61	1316	706
2784.9	22880.7	-76.1706	12.91	12.91	25.81	3641	706
41358.3	23197.8	-41.1786	13.94	13.94	27.88	2957	706
969.1	27005.7	-35.3466	13.16	13.16	26.33	4342	706
36306.6	26903.8	-50.2506	9.94	9.94	19.88	7064	706
8332.4	33929.8	-220.027	17.07	17.07	34.15	2366	706
38798	19963.5	40.8133	18.72	18.72	37.44	1168	714
12875.1	22005	6.74833	8.31	8.31	16.63	6393	714
7264.6	27982.8	-224.588	9.84	9.84	19.69	7473	714
9575.6	30468.2	-122.852	19.24	19.24	38.48	1441	714
26369.5	34482.2	-105.356	8.95	8.95	17.90	7211	714
8732.4	35203.4	-198.02	8.83	8.83	17.66	10320	714
32892.2	35356.1	-12.0437	10.06	10.06	20.11	4821	714
1936.1	10765.3	-31.5087	9.77	9.77	19.55	4729	722
13910.3	22263.1	-58.7247	8.38	8.38	16.77	4879	722
9213.8	25585.7	283.279	23.31	23.31	46.63	1220	722
39515.2	4946.7	-107.35	13.52	13.52	27.04	4221	730
29486.7	11845.8	-90.5018	15.35	15.35	30.71	3059	730
8122.6	14760.8	15.1222	21.88	21.88	43.76	1024	730
9411.2	15926.2	2.16223	16.41	16.41	32.83	1202	730
28881.2	16137.1	-47.7338	24.52	24.52	49.03	1028	730
36809.1	16182.7	-188.35	16.23	16.23	32.45	2394	730
18522.1	21647.5	202.668	18.63	18.63	37.26	2249	730
12803.9	33184.3	5.40223	16.81	16.81	33.63	2312	730
25104.8	33528.4	269.334	21.57	21.57	43.14	1375	730
16844.8	9303.5	-74.9748	20.04	20.04	40.08	1254	738
39850.2	14411	-188.375	22.80	22.80	45.59	2077	738
35379.6	24483.3	-39.3348	19.88	19.88	39.75	1888	738
13234.6	34307.4	48.0642	18.98	18.98	37.96	1605	738
26944.7	35458	-50.9988	10.95	10.95	21.90	4655	738
39496	5013.9	2.11213	13.02	13.02	26.05	2654	746
17684.5	10161	-3.07187	7.75	7.75	15.50	4666	746
1934.3	10758.5	154.999	10.79	10.79	21.57	6510	746
9192.9	25615.6	-163.776	13.12	13.12	26.23	5051	746
37568	25560.8	-107.4	10.15	10.15	20.30	8400	746
38293.5	27847.1	-60.0959	7.70	7.70	15.40	8820	746
20509.3	37193.8	-54.2639	8.03	8.03	16.06	6445	746
23992.7	18552.9	-54.9369	12.86	12.86	25.72	2382	754
7197.5	27959.5	-187.777	18.89	18.89	37.77	1918	754
12117	28293.3	209.186	20.06	20.06	40.13	2719	754
17071.2	409.5	-123.65	19.83	19.83	39.66	1379	762
19203.6	4853.1	45.0586	14.88	14.88	29.77	2155	762
12342.8	21386.6	7.24602	15.97	15.97	31.93	2276	762
18511.6	21637.7	-60.146	14.86	14.86	29.72	2767	762
37732.8	22761.7	72.1648	23.36	23.36	46.72	1265	762
20371	24259.9	-185.858	19.90	19.90	39.80	1838	762
10960.1	29362.2	-44.594	9.28	9.28	18.56	6679	762
12615.2	30771	-58.202	13.28	13.28	26.56	1981	762
17162	422.3	-220.227	15.99	15.99	31.98	3034	770
38779.5	17349.7	208.403	29.51	29.51	59.02	1102	770
1109	18239.4	2.03697	20.39	20.39	40.79	1056	770
40121.6	18181.6	-49.155	10.46	10.46	20.91	4668	770
37735.7	25099.4	279.466	18.68	18.68	37.35	1796	770
18813.4	28131.3	-112.659	19.24	19.24	38.48	1763	770
10965.1	29379.1	97.0482	14.62	14.62	29.25	3026	770
13469.8	31462.3	3.98097	22.82	22.82	45.64	1210	770
20502.2	36201.2	158.587	17.83	17.83	35.65	1817	770
39820	1574	210.576	21.97	21.97	43.94	1448	778
40119.6	18192	-84.1721	10.64	10.64	21.29	4495	778
33412.8	25817.1	149.77	27.69	27.69	55.39	1512	778
13248.7	34397.4	-202.108	12.62	12.62	25.25	3998	778
13895.9	39868.5	-24.5561	19.95	19.95	39.89	1030	778
20603.9	17935.5	302.126	17.10	17.10	34.19	1392	786
23782.4	18016.1	223.738	23.39	23.39	46.77	1505	786
37773.4	22608.2	-25.2291	22.30	22.30	44.60	1002	786
37715.7	25036.4	154.141	9.63	9.63	19.26	7881	786
1631.1	28667.6	38.3901	15.50	15.50	30.99	2033	786
13215.1	34371.9	-65.4051	12.91	12.91	25.81	3109	786
14530.1	38603.9	23.0055	14.29	14.29	28.59	2562	786
35393.1	3568.4	-192.438	19.15	19.15	38.29	1568	794
18957	10945.4	210.526	14.27	14.27	28.54	2353	794
18349.6	14342.3	-163.278	15.10	15.10	30.19	3963	794
25482.4	14759.3	-4.51818	12.29	12.29	24.59	3360	794
30855.3	38828.7	64.006	17.24	17.24	34.48	1465	794
23737.4	17992.3	207.571	24.44	24.44	48.89	1671	802
18510.4	24262.6	-88.7832	16.34	16.34	32.69	2610	802
8335.2	33938.2	-156.823	13.28	13.28	26.56	4486	802
17120.8	38523	-71.9352	15.61	15.61	31.23	2264	802
28706.8	16124.8	-232.016	22.91	22.91	45.83	1711	810
22519.8	18029.5	-61.5923	19.05	19.05	38.10	1595	810
29362.8	19356.7	304.981	19.48	19.48	38.95	1163	810
18286.6	28293.1	-71.3123	12.79	12.79	25.58	3529	810
18789.4	30391.7	-93.9923	9.49	9.49	18.98	6396	810
23704.9	6989.2	204.59	18.06	18.06	36.13	1867	818
1879.3	10768.1	128.4	15.61	15.61	31.23	2818	818
21140.1	13092.5	208.253	19.73	19.73	39.47	2763	818
25440.4	14744	-121.233	21.97	21.97	43.94	2001	818
1325.1	15437.3	255.872	16.58	16.58	33.16	2317	818
9373.8	15892	-44.7693	12.27	12.27	24.54	3683	818
22498.3	18050.9	-86.8893	11.80	11.80	23.60	5033	818
9784	26527.7	-51.8973	22.14	22.14	44.27	1225	818
39848.1	33506.7	-241.113	19.62	19.62	39.23	1816	818
6793.6	5081.6	-75.2504	16.41	16.41	32.83	1388	826
9672.9	35188.1	-140.698	12.41	12.41	24.82	3661	826
20943.8	18625.7	-61.6674	11.66	11.66	23.31	4781	834
36138.2	19591.6	92.4522	20.89	20.89	41.78	1302	834
12594.8	24976.7	-202.931	10.08	10.08	20.16	5864	834
9401.8	15923	-128.436	13.97	13.97	27.93	4177	842
17013.2	17461.4	298.288	18.93	18.93	37.87	1298	842
36127.1	19523.4	111.475	21.36	21.36	42.72	1281	842
27161.7	27717.4	-74.6525	24.61	24.61	49.22	1178	842
20620.4	38313.3	-169.26	13.80	13.80	27.60	3605	842
34671.3	3948.5	32.3289	20.21	20.21	40.41	1198	850
16094.2	23447.7	92.4021	25.15	25.15	50.30	1259	850
2707.3	31570	296.797	22.09	22.09	44.18	1094	850
40451.6	730.5	52.084	11.96	11.96	23.93	3647	858
12763.6	33155.8	-171.255	10.36	10.36	20.72	4822	858
32885.7	35357.4	-156.999	11.89	11.89	23.79	5771	858
33587.7	3933.1	-14.4636	14.11	14.11	28.21	1754	866
20911.5	11989.7	-160.912	22.28	22.28	44.56	1239	866
36362.1	27051.1	-96.1116	12.53	12.53	25.06	2726	866
27864.6	29915.7	-214.696	24.54	24.54	49.08	1685	866
11943.5	30608	-193.312	17.31	17.31	34.62	1945	866
25250.1	33054.3	-6.68764	20.77	20.77	41.54	1348	866
19549.8	34462.3	175.868	20.79	20.79	41.59	1429	866
32569.7	34794.9	119.458	19.03	19.03	38.06	1438	866
40309.2	2903.3	224.928	21.43	21.43	42.86	1392	874
6795.2	5155.1	-90.3047	15.43	15.43	30.85	2375	874
15742.9	15607.6	109.177	23.46	23.46	46.91	1247	874
11871.6	20884.6	-189.449	10.93	10.93	21.85	5525	874
25570.5	21812.3	-79.9367	10.41	10.41	20.82	4926	874
17042.2	23571.3	-4.76869	19.12	19.12	38.25	1475	874
36096.6	28188.5	-43.6487	14.18	14.18	28.35	2841	874
33815.3	31524	64.4881	23.20	23.20	46.39	1642	874
13240.2	34375.4	19.0669	14.15	14.15	28.31	3039	874
36325.2	39296.9	-236.105	10.27	10.27	20.54	6513	874
2006.9	7470.2	55.6719	22.56	22.56	45.12	1108	882
28859.3	16200.2	-199.842	11.75	11.75	23.50	4589	882
36804.7	16174.1	-69.5937	19.43	19.43	38.86	1270	882
11672.4	18365	175.818	23.86	23.86	47.71	1178	882
12744.1	33183.5	50.5437	16.86	16.86	33.72	1396	882
24127.5	34117.8	300.36	20.42	20.42	40.84	1085	882
23637.4	7026.9	-107.851	9.40	9.40	18.79	7823	890
21153	13154.8	-194.035	17.80	17.80	35.61	1895	890
34736.1	30015.2	246.855	25.10	25.10	50.21	1466	890
30315.7	11946.1	57.087	22.18	22.18	44.37	1223	898
939.4	18241.4	105.439	21.29	21.29	42.58	1258	898
10951.3	29379.4	-53.4438	8.81	8.81	17.62	6765	898
15117.9	29605.7	251.226	17.38	17.38	34.76	1765	898
32694	10161.7	-163.563	17.57	17.57	35.14	1677	906
23560.2	23721	-115.611	8.76	8.76	17.52	8375	906
35067.8	27727.4	27.0912	13.09	13.09	26.19	3699	906
18312.8	29535.4	-209.571	19.17	19.17	38.34	1676	906
26451.4	33905.3	211.706	25.81	25.81	51.62	1395	906
17714.4	7505	77.8793	16.23	16.23	32.45	2393	914
20273.4	11291.5	-58.3483	14.91	14.91	29.81	2396	914
18223.6	12913.6	287.403	12.83	12.83	25.67	4641	914
5424.5	25929.3	296.927	21.69	21.69	43.38	1146	914
34724.6	29914.4	213.41	17.92	17.92	35.84	2306	914
23031	34035.9	-217.108	10.31	10.31	20.63	9622	914
18605.4	36207.1	260.297	22.30	22.30	44.60	1240	914
39212.9	4129.6	187.275	18.51	18.51	37.02	1791	922
40511	4428.4	-79.4936	22.40	22.40	44.79	1084	922
13883	20252.5	37.0924	19.05	19.05	38.10	1601	922
16100.1	23393.4	31.2316	22.00	22.00	43.99	1397	922
12242.3	23431.1	-214.926	19.17	19.17	38.34	2937	922
38980.6	23761.2	-74.9576	11.02	11.02	22.04	6406	922
13286.6	25111.1	-6.26959	23.06	23.06	46.11	1220	922
20619.1	38197.5	79.5832	10.31	10.31	20.63	7483	922
5508.3	8707.3	203.631	13.47	13.47	26.94	4232	930
36847	15725.8	3.04109	9.84	9.84	19.69	6331	930
19830	20912	-53.9829	17.17	17.17	34.34	2062	930
20648.5	38211.6	-233.479	10.72	10.72	21.43	5269	930
7885.9	19320.5	7.16778	19.95	19.95	39.89	1046	938
36066.3	19584.5	291.049	21.24	21.24	42.48	1436	938
38471.3	27703.2	-42.0802	24.59	24.59	49.17	1232	938
25059.6	33514.2	21.4526	21.43	21.43	42.86	1116	938
39102.5	4131.3	-30.8255	19.29	19.29	38.57	1184	946
27471.3	15951.4	272.973	13.89	13.89	27.79	2318	946
24286.3	20904.5	-137.746	8.10	8.10	16.20	10251	946
12832.3	33291.3	178.468	23.10	23.10	46.21	1574	946
7419.5	34539.9	-21.1055	16.37	16.37	32.73	2362	946
32863.2	35380.9	83.2297	12.20	12.20	24.40	4009	946
20641.9	38252.9	11.9425	15.28	15.28	30.57	2202	946
23117.3	38470.7	-242.074	12.74	12.74	25.48	2902	946
33345.8	12074.9	-61.0428	7.89	7.89	15.78	7590	954
38839.1	19606.1	183.835	25.36	25.36	50.73	1474	954
35966.6	25635	-111.587	13.26	13.26	26.52	3384	954
33493.8	3912.6	74.9158	19.92	19.92	39.85	1469	962
18724.1	15451.4	-30.3482	7.35	7.35	14.70	8758	962
8462.4	18397.1	81.5092	20.37	20.37	40.74	1461	962
36156.3	28200.2	-207.252	15.80	15.80	31.60	4311	962
40495.4	4158	170.393	19.45	19.45	38.90	1552	970
39417.3	4922.8	301.528	22.87	22.87	45.73	1081	970
8157.4	6619.5	185.777	22.23	22.23	44.46	1357	970
18161.1	12904.4	-193.405	18.65	18.65	37.30	1771	970
27519.5	15753.5	152.078	23.39	23.39	46.77	1514	970
12892.7	22000.8	-96.8535	9.04	9.04	18.09	6874	970
36396.9	29301.2	-235.525	33.28	33.28	66.55	1240	970
12736.4	33200.1	-55.3815	15.19	15.19	30.38	2479	970
23204.1	34156.5	123.506	18.30	18.30	36.60	1637	970
23102.5	38458.3	-210.253	13.54	13.54	27.08	5179	970
39153.9	4185.9	-93.3748	20.32	20.32	40.65	1145	978
24030	18578.7	-86.8948	12.83	12.83	25.67	4076	978
21084.3	19415.2	-35.7028	20.30	20.30	40.60	1321	978
27712.3	20826.1	-77.1748	25.76	25.76	51.53	1023	978
24268	20898.1	-124.479	11.80	11.80	23.60	4892	978
23769.5	21924.3	-119.943	8.31	8.31	16.63	7811	978
12250.8	23445.2	-194.463	22.49	22.49	44.98	1664	978
39003	23738.4	62.2064	14.67	14.67	29.34	2810	978
12726.5	33216.1	182.353	21.88	21.88	43.76	1603	978
41122.1	2452.6	-47.7761	21.67	21.67	43.33	1196	986
10510.1	5848.1	2.11989	14.20	14.20	28.40	2110	986
5554.6	8726.2	-124.888	15.75	15.75	31.51	1683	986
12026.7	20795.3	-124.24	12.58	12.58	25.15	3227	986
24921.9	21421.1	-58.7921	16.96	16.96	33.91	2684	986
25525	24972.2	-210.424	34.43	34.43	68.86	1127	986
10952.4	29383.5	-128.128	12.13	12.13	24.26	3854	986
7655.7	32254.4	-74.9921	12.18	12.18	24.35	4476	986
17285.9	35962.4	295.412	21.34	21.34	42.67	1130	986
33491.9	3972.9	-81.2334	14.46	14.46	28.92	3259	994
40423.7	4268.5	138.874	25.74	25.74	51.48	1626	994
36077.3	19520.4	-198.521	17.03	17.03	34.05	4220	994
23798.3	34242	-59.8494	20.30	20.30	40.60	1379	994
39536.5	2738.5	5.18927	17.69	17.69	35.37	1095	1002
8145.3	6691.8	-172.363	21.12	21.12	42.25	1348	1002
18930.4	14739	92.2265	21.31	21.31	42.63	1270	1002
16042.7	23482.2	235.083	22.96	22.96	45.92	1580	1002
30912.2	29826.4	211.64	23.76	23.76	47.52	1666	1002
7645.3	32284.1	-36.2827	17.66	17.66	35.33	1308	1002
36097.5	19618	28.729	14.46	14.46	28.92	2499	1010
10319.3	26757.3	300.524	24.56	24.56	49.13	1099	1010
40130.3	26975.9	-6.23605	21.43	21.43	42.86	1499	1010
12578	30741.5	129.095	15.38	15.38	30.76	3100	1010
14523	38536.7	118.106	22.49	22.49	44.98	1340	1010
35593.9	24654.7	308.821	24.35	24.35	48.70	1002	1018
36101.4	28186.4	301.495	9.94	9.94	19.88	6417	1018
30893.3	29831.2	293.436	14.22	14.22	28.45	1880	1018
35930.2	30092.7	303.693	21.52	21.52	43.05	1180	1018
36230.1	4786.3	14.3293	18.44	18.44	36.88	1167	1026
9429.4	15923	149.353	23.03	23.03	46.06	1411	1026
21936.3	17626.1	-60.1907	11.70	11.70	23.41	4851	1026
20080.5	20467.9	280.488	16.67	16.67	33.35	1895	1026
22752	21227.2	289.279	22.75	22.75	45.50	1155	1026
16086.9	23423.6	-85.4627	17.31	17.31	34.62	1776	1026
18707.4	30398.9	-38.1587	17.24	17.24	34.48	2217	1026
8259.7	34298	291.477	21.31	21.31	42.63	2391	1026
32897.2	35396.2	-28.4387	11.23	11.23	22.47	5810	1026
1576.7	27063.2	-20.424	25.15	25.15	50.30	1133	1034
23056.9	38441.6	-85.872	19.36	19.36	38.72	1496	1034
39763.2	1449.7	202.577	19.76	19.76	39.52	1536	1042
17684.3	10131	-26.6653	13.87	13.87	27.74	1561	1042
18925.6	14756.8	141.771	18.98	18.98	37.96	1873	1042
37258.5	21468.1	-204.217	17.78	17.78	35.56	3230	1042
11374.3	24472	-47.4013	9.75	9.75	19.50	6013	1042
32872.6	35358	-66.8413	10.34	10.34	20.68	5962	1042
10516.9	5881.7	-88.6346	10.62	10.62	21.24	4233	1050
5171.8	9715.2	-108.723	20.75	20.75	41.50	1214	1050
11381.1	24478.3	-209.163	14.11	14.11	28.21	4357	1050
1648.6	27079.5	-32.9066	25.36	25.36	50.73	1066	1050
931.7	30035.6	-56.6439	20.25	20.25	40.51	1182	1058
7518.1	34515.3	-235.492	19.71	19.71	39.42	1662	1058
20679.1	36071.4	-235.492	24.47	24.47	48.94	1467	1058
13062.3	37915.1	-72.8439	16.67	16.67	33.35	2589	1058
13669.7	28697	-146.477	17.71	17.71	35.42	2835	1066
36429.5	5344.1	-166.975	20.16	20.16	40.32	1552	1074
29481.1	11982.3	-36.0786	24.70	24.70	49.41	1020	1074
17175.6	535.4	-85.7359	16.72	16.72	33.44	1411	1082
21085.6	13115.6	-199.784	15.47	15.47	30.94	4235	1082
39470.8	22134.1	120.987	22.25	22.25	44.51	1257	1082
12275.2	24658.6	300.474	21.48	21.48	42.96	1103	1082
37983.6	28430.8	305.602	24.07	24.07	48.14	1060	1082
39453	2747.5	-36.8972	18.49	18.49	36.97	1351	1090
37555.2	14855.5	75.8044	19.69	19.69	39.38	1310	1090
24304.1	20875.1	-115.953	12.25	12.25	24.49	5143	1090
36391	27049.3	-42.7292	12.10	12.10	24.21	3604	1090
18548.4	31525.5	190.823	20.54	20.54	41.07	1382	1090
7669.3	33124.2	-69.9452	20.87	20.87	41.73	1124	1090
23112.6	38454.9	-214.449	5.46	5.46	10.93	20146	1090
9114.4	4260.2	8.05349	20.21	20.21	40.41	1017	1098
21082.6	13126.9	-9.44251	15.07	15.07	30.14	1586	1098
37579.6	14815.7	-23.6985	24.23	24.23	48.47	1112	1098
13184.9	19868.1	-115.067	13.31	13.31	26.61	3768	1098
29695.7	30956.7	-81.3705	25.13	25.13	50.26	1011	1098
14091.2	20131.9	62.3344	15.54	15.54	31.09	2336	1106
19947.5	20747.2	212.517	28.47	28.47	56.94	1297	1106
7026.5	23863.6	-113.56	16.72	16.72	33.44	2911	1106
22615	30114.5	282.847	25.91	25.91	51.81	1244	1106
27367.4	30987	273.323	25.74	25.74	51.48	1147	1106
23111.9	38475.1	-105.784	11.56	11.56	23.13	3094	1106
18509.2	10871.7	-2.62484	11.04	11.04	22.09	4973	1114
23983.4	18568.4	-163.329	13.38	13.38	26.75	4494	1114
15558.4	19746	-120.561	13.26	13.26	26.52	4109	1114
26464.6	24311.4	-97.8808	16.04	16.04	32.08	3253	1114
40442.1	757.4	-203.378	11.42	11.42	22.84	5825	1122
36673.5	2647.8	-128.858	20.79	20.79	41.59	1294	1122
24707.4	16185.1	-12.2179	13.02	13.02	26.05	2725	1122
13996.2	19490.6	107.277	13.26	13.26	26.52	5945	1122
19020	25489.5	-121.082	11.40	11.40	22.80	4819	1122
36235.8	26980	-185.234	26.00	26.00	52.00	1675	1122
23866.2	29605.4	25.2257	19.92	19.92	39.85	1077	1122
22345.3	36306.6	227.423	23.71	23.71	47.43	1538	1122
28816.3	15403.6	246.598	22.91	22.91	45.83	1377	1130
27442.4	15857.6	-204.547	13.64	13.64	27.27	4289	1130
10637.1	23547.3	-8.203	23.88	23.88	47.76	1156	1130
16058.6	23362.4	181.396	23.48	23.48	46.96	1645	1130
32681.2	31578.1	49.5284	24.35	24.35	48.70	1314	1130
13240.8	34369.6	185.792	20.96	20.96	41.92	2195	1130
5524.9	8698.5	-57.9721	8.93	8.93	17.85	5209	1138
19125.4	33709	-78.7081	10.74	10.74	21.48	5545	1138
35461.1	35799.5	-233.58	21.97	21.97	43.94	1705	1138
7027.3	8648.7	-143.381	20.98	20.98	41.97	1280	1146
801.3	28477.1	-81.1732	27.46	27.46	54.92	1400	1146
30434.8	11979.2	311.447	22.68	22.68	45.36	1131	1154
37571.5	14793.1	-97.2462	12.81	12.81	25.62	2422	1154
36316.6	39233.4	-14.9502	18.44	18.44	36.88	1394	1154
33317	12101.7	-102.951	9.80	9.80	19.59	5142	1162
22467.7	18060.1	-99.7113	16.70	16.70	33.39	2520	1162
20958.9	18709.1	-34.2633	14.15	14.15	28.31	3233	1162
15568.7	19815.4	64.6881	14.55	14.55	29.11	2687	1162
11966.2	20832.3	234.651	20.44	20.44	40.88	1970	1162
32387.5	25244.3	-140.535	13.42	13.42	26.85	3912	1162
1758	27627	219.267	22.75	22.75	45.50	1636	1162
25082.5	33488.3	-43.9833	17.59	17.59	35.18	2035	1162
32276	10803.6	61.152	10.20	10.20	20.39	6474	1170
7333.8	16505.1	26.7198	18.44	18.44	36.88	1194	1170
41283.7	23284	26.7198	17.40	17.40	34.81	1297	1170
5507.8	8699.3	2.27851	12.93	12.93	25.86	1783	1178
17781.3	12359.6	91.3155	20.39	20.39	40.79	1377	1178
37529	14823	-184.993	16.86	16.86	33.72	3243	1178
11157.9	17523.5	-60.5775	24.59	24.59	49.17	1053	1178
7898.7	19433.8	-3.55349	19.33	19.33	38.67	1286	1178
15569.9	19719.4	289.117	19.12	19.12	38.25	1578	1178
25624.7	21781.6	-22.9935	11.21	11.21	22.42	3338	1178
6722.1	23564.2	187.286	20.72	20.72	41.45	1707	1178
38820.3	30636.4	-31.4175	23.13	23.13	46.25	1020	1178
32938.2	35335.7	6.16651	23.95	23.95	47.90	1001	1178
22534.2	18071	-199.771	13.21	13.21	26.42	4183	1186
11821.1	20941.6	-81.1866	7.98	7.98	15.97	6761	1186
17968.1	26288.6	136.131	18.89	18.89	37.77	1401	1186
41104.4	28941.2	310.49	21.83	21.83	43.66	1204	1186
19129	33653.7	-191.995	24.68	24.68	49.36	1476	1186
4012	6024.4	-97.9076	17.73	17.73	35.47	1294	1194
32256.4	10730.7	46.8808	11.00	11.00	22.00	4220	1194
21090.3	11009	246.881	19.10	19.10	38.20	1557	1194
33311.1	12079.7	-215.844	9.87	9.87	19.73	6063	1194
22532	18052.2	-53.1956	13.00	13.00	26.00	3157	1194
13763.2	23370.2	309.152	22.37	22.37	44.74	1114	1194
38360.8	14135.6	-176.189	8.36	8.36	16.72	10656	1202
893.6	16940.1	25.0297	11.12	11.12	22.23	3196	1202
36771.6	26198.6	-191.093	24.92	24.92	49.83	1535	1202
2308.9	26300.7	275.579	18.96	18.96	37.92	1609	1202
19989.9	27972.5	-93.2447	23.17	23.17	46.35	1179	1202
13219.1	34303.2	309.278	23.39	23.39	46.77	1109	1202
39564.1	2636.3	212.702	20.14	20.14	40.27	1605	1210
21096.7	13143.3	-141.07	13.49	13.49	26.99	4477	1210
11826.9	20960.8	270.578	13.56	13.56	27.13	2844	1210
10308.5	21803.6	-96.3578	21.48	21.48	42.96	2047	1210
35396.1	35748.5	-99.5978	19.85	19.85	39.71	2663	1210
24579.2	39063.6	-27.6698	11.78	11.78	23.55	2267	1210
35442.5	35926.8	23.0857	18.82	18.82	37.63	2455	1218
34638.8	3823.2	139.696	20.65	20.65	41.31	1262	1226
25613.6	21754	-225.056	9.91	9.91	19.83	7691	1226
5428.3	25883.8	-234.128	20.82	20.82	41.64	2237	1226
7207.7	27992.9	118.451	12.22	12.22	24.44	4294	1226
36116.5	4900.5	202.827	14.74	14.74	29.48	3239	1234
11195.1	17525	-130.969	20.28	20.28	40.55	1494	1234
21701.3	17881.3	-16.9211	19.99	19.99	39.99	1042	1234
17526.1	18587.2	-152.353	14.74	14.74	29.48	2544	1234
39680.9	25359.6	-127.729	11.85	11.85	23.69	4099	1234
9207.7	25547.8	-70.705	15.59	15.59	31.18	1921	1234
9131.8	25630.3	-133.434	20.68	20.68	41.35	1785	1242
11334.8	27887.5	-229.986	20.96	20.96	41.92	1451	1242
31065.3	29852.3	312.111	17.17	17.17	34.34	1451	1242
19700.7	20628.6	-130.067	19.88	19.88	39.75	2584	1250
22370.6	32245.5	132.751	24.21	24.21	48.42	1348	1250
7539.9	34685.1	-8.89121	16.20	16.20	32.40	1267	1250
20234.9	11358.2	137.273	25.03	25.03	50.07	1063	1258
18781.6	15481.2	-98.1883	13.31	13.31	26.61	2954	1258
41283.6	23201.3	-23.6683	20.23	20.23	40.46	1227	1258
2730.6	30868.3	-212.236	23.36	23.36	46.72	1418	1258
20506.1	37152	-227.14	10.81	10.81	21.62	6195	1258
28786.7	37463.8	16.5077	15.10	15.10	30.19	2361	1258
39721.5	1487.2	37.7666	22.96	22.96	45.92	1016	1266
29520	11944	-52.0534	18.25	18.25	36.50	2115	1266
24766.2	16349.8	-188.133	24.66	24.66	49.31	1465	1266
34605.8	16834.1	283.188	22.07	22.07	44.13	1974	1266
17027.3	19106.9	-33.9094	10.95	10.95	21.90	4904	1266
11905.2	20826.1	-206.925	15.47	15.47	30.94	3067	1266
1265	22985.9	115.422	18.91	18.91	37.82	1657	1266
19013.7	23544.8	309.561	22.73	22.73	45.45	1165	1266
36130	28167.4	88.316	26.96	26.96	53.93	1269	1266
33510.2	35350.1	-134.997	24.61	24.61	49.22	1109	1266
5496.5	8679.2	-141.35	7.04	7.04	14.08	10005	1274
12065.1	20711.9	-204.206	14.37	14.37	28.73	3068	1274
24288.8	20904.4	-108.302	7.49	7.49	14.98	11993	1274
18518.4	24306.8	-111.542	17.10	17.10	34.19	1822	1274
33537.5	27517.3	-97.9345	8.55	8.55	17.10	8087	1274
6812.4	5021.5	-1.90354	17.73	17.73	35.47	1210	1282
1578	11087.3	-201.488	20.94	20.94	41.87	1824	1282
11228	17640.2	-228.056	22.07	22.07	44.13	1707	1282
17014.5	19114.9	-168.44	21.85	21.85	43.71	1564	1282
16234.2	38735.7	277.581	26.09	26.09	52.19	1040	1282
40478.4	13989.1	-21.2166	17.73	17.73	35.47	1475	1290
1262.2	23043.7	2.75938	14.44	14.44	28.87	2174	1290
5524.8	8709.1	56.5893	15.19	15.19	30.38	1435	1298
19073.5	23573	-223.914	16.46	16.46	32.92	3053	1298
24114.1	24420.8	23.6223	25.13	25.13	50.26	1007	1298
35181	25786.6	-91.7217	17.71	17.71	35.42	3079	1298
12372	27804.6	-28.8657	25.74	25.74	51.48	1016	1298
35520.2	33178	258.054	21.08	21.08	42.15	1352	1298
17559.5	7542.5	-48.1722	20.28	20.28	40.55	1147	1306
1848	10792.2	-79.2762	11.75	11.75	23.50	4797	1306
18523.9	10799	-200.452	21.03	21.03	42.06	1791	1306
37608	14757.1	-161.572	14.37	14.37	28.73	4229	1306
21871.2	16770.3	-87.0522	13.75	13.75	27.51	2425	1306
16098.9	20900.4	155.624	22.82	22.82	45.64	1693	1306
2773	22886.9	-28.0842	11.54	11.54	23.08	5220	1306
41333.3	23148	208.371	26.21	26.21	52.42	1481	1306
20540.3	37173.8	-99.3642	15.52	15.52	31.04	2022	1306
39096.6	4020.7	-23.3952	22.02	22.02	44.04	1262	1314
6808.7	5064.3	-11.7312	15.43	15.43	30.85	1910	1314
37589.7	14812.7	-63.5712	8.03	8.03	16.06	7656	1314
32375.2	25244.7	-86.2512	11.19	11.19	22.37	4131	1314
7639.1	29711.4	227.572	26.54	26.54	53.08	1430	1314
18867	14677.9	-190.426	17.50	17.50	35.00	1969	1322
24746.5	19978.4	302.45	19.99	19.99	39.99	1276	1322
1251.1	23156.5	273.146	21.85	21.85	43.71	1444	1322
33520.2	27527.2	-108.13	7.42	7.42	14.84	10067	1322
30878.5	29880.5	-72.4901	21.12	21.12	42.25	1381	1322
33239.3	11275	140.698	13.99	13.99	27.98	3286	1330
20278.4	11252.8	302.603	17.71	17.71	35.42	1441	1330
39982	14563.5	16.439	20.91	20.91	41.82	1066	1330
22452.4	18086.2	-48.361	11.96	11.96	23.93	4641	1330
12197.6	23443.9	10.607	12.55	12.55	25.10	3510	1330
19017.2	25496.2	-79.465	16.27	16.27	32.55	2369	1330
15594.1	30574.5	-78.169	21.10	21.10	42.20	1202	1330
21026.5	10634.3	215.577	21.20	21.20	42.39	1453	1338
28829.7	16196.3	-80.6079	14.27	14.27	28.54	3047	1338
15358.2	19298.8	-68.9439	14.84	14.84	29.67	3119	1338
19758	20791.6	-78.0159	21.08	21.08	42.15	1339	1338
16027.7	20923.8	82.9761	21.76	21.76	43.52	1460	1338
13162.7	34357.4	19.8321	20.18	20.18	40.36	1525	1338
10485.2	5894.1	-24.7268	18.86	18.86	37.73	1296	1346
15988.8	21028.3	-110.263	24.66	24.66	49.31	1182	1346
13252.5	34455.8	313.166	22.89	22.89	45.78	1081	1346
17027.9	34811.4	91.9204	14.86	14.86	29.72	2674	1346
14308.1	19585.6	171.194	16.39	16.39	32.78	4020	1354
39379.3	30858.5	264.967	27.22	27.22	54.45	1043	1354
37689.5	16089.1	7.97932	21.64	21.64	43.28	1232	1362
10614.3	19324.1	7.97932	21.57	21.57	43.14	1280	1362
37805.7	22624.6	220.432	25.36	25.36	50.73	1528	1362
2785.3	22860.4	-88.5727	15.33	15.33	30.66	2749	1362
8999.3	24659.2	215.303	21.50	21.50	43.00	2793	1362
36361.9	27022.2	-193.549	6.01	6.01	12.01	16040	1362
17180	504.1	-76.7556	14.13	14.13	28.26	2937	1370
5519.5	8672.2	-59.9076	7.94	7.94	15.87	6812	1370
31817.8	13180.9	312.16	16.86	16.86	33.72	1497	1370
14293.9	19597.1	8.1324	14.22	14.22	28.45	2544	1370
15978.6	20967.9	-109.804	11.70	11.70	23.41	4304	1370
6558.3	23606.8	11.3724	18.82	18.82	37.63	1241	1370
39720.4	25360.4	29.376	18.82	18.82	37.63	1365	1370
34195.4	30487.7	261.61	16.63	16.63	33.25	3873	1370
22625.9	34127.9	-119.524	14.32	14.32	28.64	3081	1370
22725.1	37535.8	-106.564	10.06	10.06	20.11	4489	1370
31671.2	11035.6	-207.499	16.48	16.48	32.97	2452	1378
33216.1	11216.9	-140.107	17.92	17.92	35.84	1697	1378
35331.4	23910.4	-182.227	17.76	17.76	35.51	2193	1378
31389.5	24510.2	-38.3705	25.62	25.62	51.24	1064	1378
10970.9	29343.7	-56.5145	7.21	7.21	14.41	10217	1378
15284.4	29674.4	283.741	18.58	18.58	37.16	1431	1378
40250.1	2948.3	76.5686	17.85	17.85	35.70	1432	1386
33240	11238.8	22.0466	12.39	12.39	24.77	2782	1386
19802.6	20907.6	301.477	12.18	12.18	24.35	4474	1386
23370.9	13286.1	119.945	23.39	23.39	46.77	1453	1394
18966.2	14553	15.0716	17.17	17.17	34.34	1773	1394
27269.1	16106.9	-210.432	8.38	8.38	16.77	9338	1394
35984.3	19551.6	193.205	25.98	25.98	51.95	1301	1394
19025.8	25491.9	-164.919	26.19	26.19	52.38	1493	1402
34005.5	28151.4	-24.3033	13.14	13.14	26.28	3866	1402
2016.3	28257.3	-45.6873	23.64	23.64	47.29	1003	1402
23604.6	36802.8	-138.351	10.88	10.88	21.76	6458	1402
18502.5	10898.6	-81.1742	12.62	12.62	25.25	3755	1410
33191.7	11335.7	-80.5262	23.01	23.01	46.02	1373	1410
11104.8	17463.8	-210.774	19.36	19.36	38.72	1764	1410
10653.3	19363.9	-101.262	19.03	19.03	38.06	1394	1410
41291	23192.6	-35.8142	15.97	15.97	31.93	2940	1410
31841	25363	-75.3422	25.25	25.25	50.49	1152	1410
16971.8	34842.6	-147.27	24.75	24.75	49.50	1327	1410
20496	37177.6	-15.7262	9.77	9.77	19.55	4621	1410
33370.1	3406.3	214.91	23.22	23.22	46.44	1410	1418
23338.4	19519.1	-14.9251	10.41	10.41	20.82	4317	1418
34054.6	28002.4	47.1443	26.59	26.59	53.18	1196	1418
25026.7	33507.7	-68.7091	19.52	19.52	39.05	1501	1418
8400.2	33937.6	24.6029	24.04	24.04	48.09	1321	1418
38995.8	15881.7	68.5428	23.76	23.76	47.52	1088	1426
37821.6	22734.8	137.407	17.17	17.17	34.34	1865	1426
9050.5	24713.3	-181.956	24.54	24.54	49.08	1582	1426
25025.1	33464.4	-19.956	12.79	12.79	25.58	4319	1426
37944.9	34348.8	15.684	24.40	24.40	48.80	1071	1426
33336	12116	-104.691	12.55	12.55	25.10	2450	1434
41108.3	21182.4	161.736	22.37	22.37	44.74	1488	1434
18541.7	24272.8	-193.467	11.82	11.82	23.64	7328	1434
890.7	26928.9	-167.547	14.58	14.58	29.15	5572	1434
16959.7	34796.1	174.923	16.89	16.89	33.77	2104	1434
3787.2	36072	43.7874	20.06	20.06	40.13	1144	1434
27287.2	6039.2	14.0461	16.08	16.08	32.17	1316	1442
21896.3	16770.2	-49.4579	6.01	6.01	12.01	12428	1442
39647.8	25342.5	-71.4899	7.54	7.54	15.07	6560	1442
19104.4	28846.8	38.8123	21.38	21.38	42.77	1078	1442
23478.4	13385.6	77.7932	21.27	21.27	42.53	1185	1450
21896.7	16765.8	-112.809	9.26	9.26	18.51	5445	1450
37804	22672.5	-46.0648	18.63	18.63	37.26	2055	1450
35374.3	35735.2	-221.025	37.23	37.23	74.47	1057	1450
36680.9	2649.9	19.5363	17.40	17.40	34.81	1400	1458
34305.5	7759.8	-102.936	7.82	7.82	15.64	7997	1458
1938.1	10750.6	67.6899	11.49	11.49	22.98	3021	1458
26617.3	14789.7	270.62	22.80	22.80	45.59	1312	1458
1309.6	15421.8	-185.232	17.40	17.40	34.81	1713	1458
18531.3	24227	-89.3277	11.00	11.00	22.00	6050	1458
19028.3	25481.5	-46.5597	9.07	9.07	18.13	5695	1458
905.9	26966.3	218.605	15.73	15.73	31.46	3619	1458
19949.6	27878.3	92.5983	17.78	17.78	35.56	1812	1458
33229	12004.5	-104.079	17.90	17.90	35.80	1945	1466
23437.2	13429.6	83.9602	13.28	13.28	26.56	2910	1466
11851	20916.2	-137.775	16.56	16.56	33.11	3015	1466
9106.2	24632.7	-179.247	23.81	23.81	47.62	1760	1466
25074.7	33506.3	-98.2466	14.29	14.29	28.59	2870	1466
7415.5	34544	114.729	17.97	17.97	35.94	2386	1466
1911	10737.8	-52.7336	12.74	12.74	25.48	3669	1474
9108.2	24666.6	-130.494	19.17	19.17	38.34	3131	1474
26116.4	24715.9	-107.166	8.60	8.60	17.19	8080	1474
753.2	28516	284.113	22.82	22.82	45.64	1330	1474
12915.4	32065.1	26.3224	19.62	19.62	39.23	2448	1474
37187.1	13607.8	87.9293	19.15	19.15	38.29	1250	1482
5088.1	20608.2	-104.42	13.75	13.75	27.51	3126	1482
25470.5	20780.5	294.523	23.79	23.79	47.57	1223	1482
18835.1	25429.7	-191.9	9.70	9.70	19.41	6907	1482
33997.4	28077.8	-18.2365	19.95	19.95	39.89	1434	1482
16967.9	34941	141.409	14.18	14.18	28.35	2216	1482
34280.2	7707	-68.6274	11.47	11.47	22.94	3154	1490
1920.8	10731.5	-101.675	15.10	15.10	30.19	3045	1490
20611.3	16220.5	122.515	21.57	21.57	43.14	1227	1490
11984.4	20761.9	-213.131	15.50	15.50	30.99	2749	1490
23606.4	29607	194.309	22.07	22.07	44.13	1439	1490
40465.2	773.8	291.898	21.29	21.29	42.58	1232	1498
40945.7	17413.2	277.246	20.44	20.44	40.88	1389	1498
11181.4	17525.8	-178.634	23.29	23.29	46.58	2089	1498
33938.4	28168.5	168.089	18.72	18.72	37.44	2000	1498
10436.7	5868.7	-5.56422	19.50	19.50	39.00	1028	1506
18480.3	21571.5	21.6518	15.38	15.38	30.76	2846	1506
8270.5	33895.9	-214.22	22.96	22.96	45.92	1495	1506
32394.5	3841.2	-77.7351	17.54	17.54	35.09	1426	1514
18389.3	14378.9	82.9185	21.05	21.05	42.11	1287	1514
41353.1	24456.4	-205.391	14.32	14.32	28.64	4529	1514
36677.8	26582.8	20.1129	16.53	16.53	33.06	2319	1514
31130	29942.8	156.179	19.41	19.41	38.81	1403	1514
23343	34235.9	261.673	17.14	17.14	34.29	2734	1514
7209	12585.6	-79.9219	22.02	22.02	44.04	1041	1522
19945.2	20645	-184.898	26.80	26.80	53.60	1542	1522
35226.3	20783.6	311.979	21.62	21.62	43.24	1161	1522
23390	19514	70.7112	17.50	17.50	35.00	2603	1530
1923.7	28186.4	162.286	23.90	23.90	47.81	1358	1530
35010.6	36882.3	26.1072	12.29	12.29	24.59	3582	1530
39787.8	1563.6	304.168	21.29	21.29	42.58	1096	1538
20241.6	11306.4	27.9776	19.31	19.31	38.62	1028	1538
18149.6	12730.4	-1.99964	16.67	16.67	33.35	2615	1538
27874	15984.1	-220.376	13.00	13.00	26.00	3446	1538
12928.8	19388.1	45.56	13.92	13.92	27.84	4268	1538
26618.5	20893.7	153.985	24.75	24.75	49.50	1372	1538
12609.8	24982.1	-86.8876	13.78	13.78	27.55	4426	1538
36689.9	26519.8	-228.152	18.46	18.46	36.93	2117	1538
12064.2	28382.8	-31.8076	15.99	15.99	31.98	2251	1538
12226.1	36335.2	-136.136	13.33	13.33	26.66	3622	1538
23606.7	36770.9	-210.656	14.37	14.37	28.73	3990	1538
10769	39149.8	309.296	22.04	22.04	44.09	1028	1538
18392.5	17404.3	101.727	21.29	21.29	42.58	1098	1546
41124	28506.8	-32.0505	13.38	13.38	26.75	4090	1546
18701.5	30411.1	-121.475	9.49	9.49	18.98	8265	1546
35251.3	2567.8	311.741	19.90	19.90	39.80	1180	1554
34310.8	7745.6	-20.6294	11.35	11.35	22.70	2183	1554
1899.6	10758.9	-16.7414	12.10	12.10	24.21	3898	1554
32296	24393.6	280.239	23.74	23.74	47.48	1374	1554
13434.4	31582.9	-30.9974	24.66	24.66	49.31	1080	1554
11414.9	33942.7	-45.2533	20.02	20.02	40.03	1190	1554
12178	36288	-115.237	16.18	16.18	32.36	2472	1554
4684.2	14642.7	-73.3602	10.01	10.01	20.02	6095	1562
18492.2	21590.3	68.2746	14.65	14.65	29.30	3687	1562
19638.5	26216.9	203.806	18.11	18.11	36.22	1890	1562
30812.4	38867.4	304.172	21.81	21.81	43.61	1793	1562
8437.9	18393.6	0.268938	10.95	10.95	21.90	4132	1570
26654.2	20853.1	191.841	27.86	27.86	55.72	1367	1570
32700.1	21500.9	-196.075	18.84	18.84	37.68	1825	1570
16116.4	32077.9	-59.3471	22.77	22.77	45.55	1310	1570
12236	36388.5	220.413	23.29	23.29	46.58	1567	1570
12468.9	6042.4	-214.462	19.26	19.26	38.53	1649	1578
25164.7	11575.7	-59.5899	23.24	23.24	46.49	1183	1578
5126.4	31757.9	316.873	20.79	20.79	41.59	1026	1578
17998.5	35792.3	-133.462	19.03	19.03	38.06	1942	1578
18761.2	38798.1	5.21008	19.78	19.78	39.56	1221	1578
23466.7	13403.9	121.758	17.47	17.47	34.95	2674	1586
18736	15486.7	-104.545	7.96	7.96	15.92	9380	1586
39750.9	26696.2	-92.2328	5.63	5.63	11.26	12807	1586
36301.7	39311.8	-59.8328	11.73	11.73	23.46	4271	1586
27878	14512.4	204.299	31.49	31.49	62.97	1020	1594
40625.8	22812.9	3.42837	22.68	22.68	45.36	1093	1594
29581.4	24846.6	244.592	22.58	22.58	45.17	1379	1594
12620.7	28469.6	316.387	21.88	21.88	43.76	1048	1594
24144.8	31770	119.318	22.63	22.63	45.26	1294	1594
7892.5	36668.7	259.977	18.93	18.93	37.87	1603	1594
20840.3	37221	-62.6676	13.21	13.21	26.42	3433	1594
6871	5182.2	201.126	20.61	20.61	41.21	1539	1602
1207.3	7083.2	309.551	20.63	20.63	41.26	1087	1602
18716.7	15498.8	19.3855	13.45	13.45	26.89	2777	1602
13885.4	20279.9	-41.5265	18.04	18.04	36.08	2325	1602
11900.6	20945.3	-119.286	17.07	17.07	34.15	1991	1602
37035.1	25307.9	-123.174	22.82	22.82	45.64	2087	1602
20194.1	27902.4	-111.51	21.95	21.95	43.90	1472	1602
12487.3	5950.3	-190.161	20.70	20.70	41.40	1511	1610
19030.5	25456.7	160.59	13.61	13.61	27.22	2378	1610
11076.5	29117.4	68.2827	18.27	18.27	36.55	1421	1610
17132	497.8	-35.5322	9.02	9.02	18.04	7370	1618
24491.9	24044.1	91.483	13.78	13.78	27.55	3274	1618
37526.1	24231	161.08	18.06	18.06	36.13	2050	1618
8879.6	26634.9	-80.2442	26.16	26.16	52.33	1009	1618
18005.4	35799.1	-100.98	8.57	8.57	17.14	8986	1618
14515.6	38690.1	-167.724	16.65	16.65	33.30	1801	1618
3257.6	8493.2	14.121	21.08	21.08	42.15	1050	1626
11919.9	20882.6	-101.871	14.58	14.58	29.15	3449	1626
39626.5	5204.5	-58.6979	21.57	21.57	43.14	1070	1634
11841	20784.6	-164.97	23.43	23.43	46.86	1827	1634
3468.5	21822.9	-145.53	23.13	23.13	46.25	1246	1634
13087.5	23606.9	75.6127	20.49	20.49	40.98	1235	1634
3354.5	25031.8	-76.8419	13.49	13.49	26.99	3179	1634
21093.5	13148.9	-97.1728	21.78	21.78	43.57	1916	1642
41289.4	23221.3	-213.165	11.92	11.92	23.83	4639	1642
16303.4	36118.1	-89.3968	9.23	9.23	18.46	5858	1642
36281.3	4766.3	-91.5836	20.32	20.32	40.65	1330	1650
34278.2	7780.2	-7.99161	7.58	7.58	15.17	4992	1650
26264.1	8525.6	-146.664	21.34	21.34	42.67	1317	1650
41329	23211.3	-42.9836	21.36	21.36	42.72	1231	1650
8933.2	26428.2	250.951	26.73	26.73	53.46	1355	1650
16270.9	36109	-61.1276	13.87	13.87	27.74	2579	1650
40421.8	778.2	-64.6105	8.67	8.67	17.33	6667	1658
38219.3	9389.2	-56.8345	19.29	19.29	38.57	1110	1658
32255.8	11120.6	54.3713	22.63	22.63	45.26	1080	1658
17660.8	12557.8	307.851	20.04	20.04	40.08	1122	1658
14233.5	19211.9	-160.514	19.00	19.00	38.01	1637	1658
19819.1	20890.1	1.48553	27.29	27.29	54.59	1109	1658
39515.9	2686.3	301.015	18.53	18.53	37.07	1277	1666
25551.3	21757.8	16.7947	17.31	17.31	34.62	1661	1666
7667.5	33267.3	-211.301	30.29	30.29	60.57	1163	1666
4235.2	20146.9	-159.704	15.47	15.47	30.94	3205	1674
32229.8	27178.9	50.2226	23.29	23.29	46.58	1184	1674
33752.1	30442.6	164.508	25.81	25.81	51.62	1444	1674
8708.7	35193.1	-173.96	9.54	9.54	19.08	9533	1674
20290.6	11309.7	-22.571	15.66	15.66	31.32	2337	1682
18973.8	14551.9	-196.235	20.06	20.06	40.13	1534	1682
27468.7	15788.7	219.943	22.56	22.56	45.12	1838	1682
24722.7	16161.5	115.181	22.56	22.56	45.12	1443	1682
36955.7	20747.1	60.9688	25.67	25.67	51.34	1347	1682
10436.9	21711.7	169.394	24.77	24.77	49.55	1450	1682
12877.1	21997.2	22.141	15.57	15.57	31.13	2758	1682
568.3	26718.5	-95.147	14.84	14.84	29.67	3388	1682
36394.5	27043.8	-230.579	6.08	6.08	12.15	15551	1682
12250.5	30646	-198.827	15.75	15.75	31.51	3779	1682
40246.3	31268.8	-64.043	19.12	19.12	38.25	1300	1682
17840.5	36425.8	300.529	23.39	23.39	46.77	1099	1682
4361.9	37099.1	-211.139	20.11	20.11	40.22	1656	1682
34341.7	7783.2	-71.4139	14.25	14.25	28.50	1713	1690
23927.9	18573.6	77.5757	18.82	18.82	37.63	1481	1690
41329.7	23230.9	-2.07789	20.82	20.82	41.64	1839	1690
9187.9	25517.2	-2.07789	24.00	24.00	47.99	1077	1690
19042.1	25478.8	-132.326	13.52	13.52	27.04	3858	1690
35210.6	36963	-211.382	25.67	25.67	51.34	1573	1690
34288.2	7778.1	-60.6407	13.85	13.85	27.69	1936	1698
14481.3	13348.9	-9.44874	17.45	17.45	34.90	1253	1698
20964.4	18583.3	127.882	12.65	12.65	25.29	5575	1698
25503.7	20357.3	275.867	26.38	26.38	52.75	1313	1698
26755.2	21888	37.7725	19.90	19.90	39.80	1289	1698
7189.5	28018.1	-74.2487	24.21	24.21	48.42	1170	1698
41122.5	28515	-5.56074	9.58	9.58	19.17	5858	1698
35487	29096.4	-102.113	19.69	19.69	39.38	2088	1698
13173.6	34336.3	-96.9287	20.58	20.58	41.17	1409	1698
21069.4	13115.8	-70.5449	17.03	17.03	34.05	2393	1706
7208.4	27942.6	-123.681	11.78	11.78	23.55	5607	1706
36850.5	34955.9	244.182	23.43	23.43	46.86	1412	1706
17192.4	509.6	-6.40093	9.58	9.58	19.17	5037	1714
6904.8	5143.1	-148.961	18.44	18.44	36.88	1604	1714
40020.6	16803.6	-191.729	17.99	17.99	35.98	1858	1714
32273	17037.3	26.5913	24.68	24.68	49.36	1002	1714
10323.5	26627.4	299.851	21.88	21.88	43.76	1227	1714
41304.2	23213.5	-10.297	17.05	17.05	34.10	1984	1722
35552.9	27625.3	-213.769	10.22	10.22	20.44	9859	1722
41133.1	28544.9	-151.561	8.64	8.64	17.29	10998	1722
12492.6	31752.2	-42.049	9.28	9.28	18.56	6734	1722
18632.6	33740.1	-226.081	9.35	9.35	18.70	7996	1722
20584.3	36214.5	50.759	12.39	12.39	24.77	2975	1722
36657.9	3567.1	158.443	21.41	21.41	42.81	1351	1730
21106.5	13119.2	59.5422	21.81	21.81	43.61	1096	1730
12845.3	20493.1	164.304	21.08	21.08	42.15	1526	1730
16117.8	23387.3	-77.697	8.22	8.22	16.44	9205	1730
2339.8	26153.5	271.996	26.54	26.54	53.08	1250	1730
17102.6	541.3	-184.625	21.90	21.90	43.80	1608	1738
1237.4	15376.7	-64.0971	21.10	21.10	42.20	1008	1738
1027.8	18960.8	-208.601	17.85	17.85	35.70	2221	1738
15383.4	19163.6	-36.233	21.95	21.95	43.90	1153	1738
17745.4	34446.8	-69.2811	10.22	10.22	20.44	4568	1738
7538.2	34539.4	8.47895	15.24	15.24	30.47	1517	1738
34490	13351.2	5.87891	19.26	19.26	38.53	1078	1746
14735.6	19620.9	93.9583	20.94	20.94	41.87	1142	1746
41146	28514.6	41.9437	12.36	12.36	24.73	3526	1746
20470.1	36027.9	302.017	17.59	17.59	35.18	1375	1746
8386.4	18409.5	-204.081	13.49	13.49	26.99	4288	1754
10821.7	22247.2	223.62	22.33	22.33	44.65	1468	1754
39646.7	25349.5	-112.713	7.56	7.56	15.12	6584	1754
26370.2	25876.9	310.8	24.85	24.85	49.69	1030	1754
36279.3	14775.2	29.4734	21.08	21.08	42.15	1911	1762
30520.8	20451.3	58.0448	20.04	20.04	40.08	1102	1762
24272.8	20920	-144.473	15.00	15.00	30.00	2529	1762
7245.4	27942	-126.985	11.94	11.94	23.88	5976	1770
35225.3	29053.4	150.344	26.96	26.96	53.93	1370	1770
10699.6	19313.1	-202.161	24.52	24.52	49.03	1492	1778
24940.4	21016.9	309.311	25.13	25.13	50.26	1144	1778
4201.9	22430.5	308.578	19.81	19.81	39.61	1186	1778
41062.4	30703.7	40.4464	22.33	22.33	44.65	1074	1778
13242.9	34393.3	-74.5052	18.53	18.53	37.07	1316	1778
33684.4	25535.9	-84.2333	9.35	9.35	18.70	6197	1786
18732.9	30383	-71.9213	8.57	8.57	17.14	7659	1786
29116.1	8447.7	-211.249	23.29	23.29	46.58	1485	1794
21128.4	13107.8	-27.2173	12.69	12.69	25.39	3772	1794
25051.8	21063.1	27.2435	14.11	14.11	28.21	1826	1794
5465.5	25904.4	67.5365	22.51	22.51	45.03	1157	1794
15899	36709	95.3753	20.87	20.87	41.73	1585	1794
20231.3	11250.2	7.76665	19.92	19.92	39.85	1019	1802
11685.8	27234.5	265.33	20.56	20.56	41.12	2365	1802
17265.4	485.6	289.498	16.96	16.96	33.91	1606	1810
12085.9	20683.9	162.026	15.83	15.83	31.65	2526	1810
25233.3	21181	-162.017	15.97	15.97	31.93	3578	1810
9131.5	25459.1	153.235	22.96	22.96	45.92	1451	1810
17626.6	26579.8	94.6266	19.69	19.69	39.38	1565	1810
18591.1	12437.2	131.249	17.24	17.24	34.48	1641	1818
16115.4	23399.7	49.1974	19.22	19.22	38.43	1746	1818
14698.6	32697	297.549	19.41	19.41	38.81	1257	1818
27389.8	34471.8	-231.361	18.72	18.72	37.44	1670	1818
18681.5	12409.5	125.38	16.44	16.44	32.88	2094	1826
18478.4	14248.4	-127.041	8.17	8.17	16.34	8301	1826
18099.7	22084.1	231.607	29.23	29.23	58.45	1090	1826
32494.4	25211	216.222	23.88	23.88	47.76	1595	1826
3226.9	31156.1	300.471	21.74	21.74	43.47	1098	1826
27276.5	6077.1	295.335	21.78	21.78	43.57	1153	1834
5475.9	8694.8	1.25449	12.03	12.03	24.07	3817	1834
32350.9	10852.4	-114.09	20.02	20.02	40.03	2233	1834
15363.1	19386.6	286.544	26.16	26.16	52.33	1224	1834
9615.6	26413.4	-208.049	20.44	20.44	40.88	1724	1834
36369.4	27032.8	-217.77	6.71	6.71	13.42	15770	1834
7780.1	33211.1	188.375	27.22	27.22	54.45	1593	1834
29830.1	34089.3	-64.1935	20.84	20.84	41.68	1263	1834
40432.9	796.1	-234.626	19.41	19.41	38.81	1496	1842
37403.3	1726.5	309.246	21.83	21.83	43.66	1009	1842
39174.5	16430	91.6641	17.83	17.83	35.65	1518	1842
14360	19505.3	-182.786	19.15	19.15	38.29	2087	1842
20031.2	20702.9	279.21	24.87	24.87	49.74	1438	1842
9653.7	35161.6	-63.5535	13.56	13.56	27.13	3921	1842
14322.1	19599.6	-4.59358	10.62	10.62	21.24	4091	1850
25557.3	26689.9	-64.2096	7.35	7.35	14.70	10165	1850
4660.3	29027.5	-20.1456	9.11	9.11	18.23	5503	1850
40445.8	707.2	90.1828	12.18	12.18	24.35	3658	1858
33133.1	28383.3	254.285	24.23	24.23	48.47	2048	1858
809.2	28484.4	7.71038	21.81	21.81	43.61	1108	1858
35281.3	29268.3	310.695	26.40	26.40	52.80	1024	1858
34118.9	30458.2	-210.666	15.02	15.02	30.05	3836	1858
3970.5	5985.2	-60.3377	21.85	21.85	43.71	1020	1866
12867.9	20527	299.698	17.76	17.76	35.51	2186	1866
18723.9	30361.2	0.574341	11.54	11.54	23.08	4332	1866
1176.7	31362.3	27.1711	21.24	21.24	42.48	1156	1866
17618.2	33871.9	-141.986	13.28	13.28	26.56	2902	1866
35304.7	2599.4	-48.6817	21.62	21.62	43.24	1024	1874
5531.5	8727	249.141	14.91	14.91	29.81	2936	1874
15328.1	19330.9	-16.9297	15.66	15.66	31.32	2838	1874
12207.9	23411.7	33.0239	15.75	15.75	31.51	2769	1874
26515	24688.9	-208.09	20.16	20.16	40.32	1775	1874
10321.8	25532.7	-31.8337	25.93	25.93	51.86	1162	1874
743.1	28571.4	164.892	18.53	18.53	37.07	1618	1874
32996.5	33615.2	27.8957	22.02	22.02	44.04	1087	1874
27201.3	6097.8	-88.2177	23.50	23.50	47.01	1071	1882
24517.9	22705.3	142.906	21.48	21.48	42.96	1415	1882
1114.9	27596.9	126.789	19.97	19.97	39.94	1382	1882
30903.5	29821.7	137.778	21.29	21.29	42.58	2322	1882
17994.9	35797	-64.8897	10.79	10.79	21.57	4850	1882
39134.4	4265.6	21.2862	14.48	14.48	28.97	3078	1890
20958.1	18747	301.139	16.58	16.58	33.16	1638	1890
12905.6	22025.9	-86.2818	9.47	9.47	18.93	7174	1890
15149.6	25587.7	-180.89	16.08	16.08	32.17	2102	1890
33200.3	26410.7	286.487	23.60	23.60	47.19	1270	1890
18695.9	30381.5	-122.57	11.82	11.82	23.64	5511	1890
34139.9	30467.2	-52.5858	11.54	11.54	23.08	4145	1890
20722.1	38275.5	-47.4018	8.57	8.57	17.14	7472	1890
36322.5	39301.4	-78.5058	12.48	12.48	24.96	4592	1890
37238.1	1560	-10.4738	20.30	20.30	40.60	1034	1898
33319.3	12069.7	304.794	13.56	13.56	27.13	1943	1898
15302	19292.8	191.974	15.64	15.64	31.27	3270	1898
5453.3	25884.7	159.74	15.90	15.90	31.79	3174	1898
13285.4	27481.8	118.714	28.94	28.94	57.89	1034	1898
35839.1	33904.6	67.432	22.25	22.25	44.51	1355	1898
13214.4	34314.8	87.2122	19.00	19.00	38.01	1430	1898
20657.2	38299.7	-188.674	14.62	14.62	29.25	3609	1898
6449.1	1780.4	310.62	21.05	21.05	42.11	1042	1906
24668.4	16247.8	-54.5726	18.44	18.44	36.88	1512	1906
14662.4	19974.3	-162.789	17.59	17.59	35.18	2263	1906
20033.4	20573.4	120.144	22.87	22.87	45.73	1450	1906
3647.2	28810.6	23.4412	14.22	14.22	28.45	2868	1906
18741.3	30326.7	-81.1406	16.91	16.91	33.82	1799	1906
7579.1	33134	3.74744	18.13	18.13	36.27	1153	1906
27237.4	6183.5	-164.199	18.11	18.11	36.22	1567	1914
17953.5	35821	218.931	19.52	19.52	39.05	1938	1914
13087	36944.8	72.4106	22.89	22.89	45.78	1077	1914
5470.9	8651.6	171.082	12.79	12.79	25.58	4270	1930
32444.6	25235	17.6588	12.91	12.91	25.81	4741	1930
36284	39267.6	-84.0772	13.68	13.68	27.37	3049	1930
21131.8	13159.7	33.9708	23.57	23.57	47.15	1036	1938
11278.6	17562.7	206.864	20.35	20.35	40.69	1772	1938
22265	21681.2	18.192	24.80	24.80	49.60	1117	1938
25746.2	33592.7	-77.712	22.63	22.63	45.26	1194	1938
27506.5	15848.3	-48.6669	21.67	21.67	43.33	1160	1946
37324.8	20790.2	-94.0269	18.46	18.46	36.93	1532	1946
34143.9	30480.9	-35.0589	11.26	11.26	22.51	4242	1946
35272.3	3703.6	-110.342	21.69	21.69	43.38	1126	1954
11209.1	17558.5	-120.71	14.84	14.84	29.67	3159	1954
36095.9	28194	-190.694	10.72	10.72	21.43	9755	1954
1825.6	28300.6	-49.4298	21.05	21.05	42.11	1148	1954
13413.2	31458.7	150.11	22.47	22.47	44.93	1558	1962
8342.4	33976.3	-70.9286	20.21	20.21	40.41	1713	1962
20728.8	38309	-147.393	10.55	10.55	21.10	6397	1962
41287.1	23212.5	-17.2595	19.81	19.81	39.61	1237	1970
35797.5	23831.8	-168.892	26.82	26.82	53.65	1286	1970
9225.9	26453.9	196.881	21.71	21.71	43.43	1764	1970
9388.2	15822.3	170.393	19.00	19.00	38.01	1655	1978
37784.6	22663.4	-136.073	16.79	16.79	33.58	3779	1986
41252.8	23264.7	-178.193	12.93	12.93	25.86	5405	1986
29137.5	24261.1	-3.23324	21.85	21.85	43.71	1079	1986
25521.2	20367.5	198.002	21.81	21.81	43.61	1853	1994
19997	22750.9	5.72389	9.54	9.54	19.08	4652	1994
39626.7	25352.6	-115.452	6.76	6.76	13.52	10220	1994
38365.4	27956	217.782	25.15	25.15	50.30	1428	1994
20522.5	36192.1	35.3645	18.35	18.35	36.69	1416	1994
27506.2	15810.9	-171.295	11.87	11.87	23.74	6544	2002
26457.8	21005.9	233.784	21.22	21.22	42.44	1777	2002
16740.4	32207.6	-47.527	20.18	20.18	40.36	1655	2002
18636.3	33736.2	-188.143	22.14	22.14	44.27	1650	2002
17758.5	34439.7	-123.991	12.74	12.74	25.48	3899	2002
41417.6	23194.3	-25.6098	18.32	18.32	36.64	1265	2010
37346.5	24169.6	-88.4658	24.75	24.75	49.50	1199	2010
35830.5	33796.5	-26.9058	15.21	15.21	30.43	2396	2010
5481.3	36364.2	-210.29	20.02	20.02	40.03	1671	2010
34319.3	7790.4	-75.6207	7.14	7.14	14.27	7802	2018
21052.8	13146.7	-82.1007	20.23	20.23	40.46	1238	2018
27493.6	15803.3	25.4961	11.30	11.30	22.61	3568	2018
9973.6	19086.9	263.591	22.30	22.30	44.60	1294	2018
32419.9	25232.2	-146.901	10.22	10.22	20.44	6689	2018
3564.9	28977.5	205.716	16.18	16.18	32.36	2200	2018
34105.5	30514.6	-9.52471	16.04	16.04	32.08	1891	2018
7477.4	31664.1	-115.149	23.71	23.71	47.43	1220	2018
8376	33879.1	-174.117	16.30	16.30	32.59	2383	2018
31126	37289.9	-63.9567	24.40	24.40	48.80	1112	2018
20766	38378.7	302.419	24.68	24.68	49.36	1121	2018
35267.8	2420.2	-110.728	14.37	14.37	28.73	2030	2026
21094.2	13147.4	-45.2796	15.00	15.00	30.00	3143	2026
1727.6	25590.3	-192.376	23.01	23.01	46.02	1572	2026
5460.9	25957.7	-73.7916	14.53	14.53	29.06	2191	2026
17310.1	35752.2	272.267	21.31	21.31	42.63	1373	2026
20637.8	36198.3	-84.8076	8.71	8.71	17.43	8594	2026
18941.7	10907.5	-72.6104	8.76	8.76	17.52	6814	2034
33347.7	12067.8	-77.1464	12.10	12.10	24.21	2638	2034
41401.1	23226.3	-59.6504	25.91	25.91	51.81	1105	2034
41157	28536.7	2.55755	12.48	12.48	24.96	3507	2034
35786.3	33698.1	-75.8504	20.09	20.09	40.18	2267	2034
17638.2	7517.7	-94.1093	19.26	19.26	38.53	1200	2042
34267.9	7802.9	-87.6293	9.07	9.07	18.13	5019	2042
1920.3	10738.4	300.609	20.32	20.32	40.65	1796	2042
21085.9	13148.9	-26.7173	13.89	13.89	27.79	2832	2042
19135.6	20447.5	134.309	22.58	22.58	45.17	1370	2042
24905.2	21112.2	-195.197	14.77	14.77	29.53	2545	2042
13233.4	25042.7	-190.661	16.13	16.13	32.26	3673	2042
38783.5	26211	-22.8293	9.94	9.94	19.88	6105	2042
16734.3	37603.5	220.756	22.51	22.51	45.03	1563	2042
36758.1	14748.9	170.824	20.87	20.87	41.73	1531	2050
12200.2	28291.1	35.293	22.75	22.75	45.50	1031	2050
40995.5	28564.6	291.703	12.79	12.79	25.58	2333	2050
13243	34416.9	36.7582	21.69	21.69	43.38	1069	2050
35136.3	35450.8	239.688	21.24	21.24	42.48	1649	2050
24377.4	19914.4	89.3905	27.06	27.06	54.12	1075	2058
17086.6	38524.8	38.8411	22.11	22.11	44.23	1330	2058
35288.3	2412.7	-191.006	18.93	18.93	37.87	1736	2066
36876.2	16042.1	101.73	16.32	16.32	32.64	2681	2066
562.6	26734.5	-35.6008	19.15	19.15	38.29	1544	2074
34401.1	27709.5	-29.7688	13.80	13.80	27.60	3192	2074
22561.6	29994	-210.561	15.38	15.38	30.76	4392	2074
34154.2	30412.5	188.794	31.86	31.86	63.73	1191	2074
34335.1	7778.9	-208.732	8.57	8.57	17.14	6725	2082
5479	8730.2	-31.8277	9.82	9.82	19.64	5459	2082
17074	478.8	-66.2865	16.79	16.79	33.58	2075	2090
32657.9	10279.7	-98.0385	20.09	20.09	40.18	1298	2090
16212.6	38615.4	-235.415	22.33	22.33	44.65	1412	2090
22132.7	39714.2	-11.2065	18.20	18.20	36.41	1275	2090
35347.8	2522.2	233.871	17.07	17.07	34.15	1901	2098
35826.3	17338.5	-225.809	13.66	13.66	27.32	3299	2098
31820.2	28036.6	-118.889	8.17	8.17	16.34	8454	2098
9506.3	38099.3	279.292	20.63	20.63	41.26	1227	2098
27251	16118.3	-115.073	7.56	7.56	15.12	9237	2106
23956.3	18597.1	-31.4815	14.22	14.22	28.45	1802	2106
41385.8	23153.1	48.4511	16.93	16.93	33.86	1360	2106
5454.7	25906.5	208.891	20.70	20.70	41.40	1766	2106
36481.9	27009.6	-216.161	37.11	37.11	74.23	1177	2106
12063.2	28351.5	-29.5375	18.77	18.77	37.54	1488	2106
25477.2	28712.9	158.341	22.98	22.98	45.97	1372	2106
17065.8	437.5	-230.361	12.43	12.43	24.87	3687	2114
36518.7	19720	-153.897	16.39	16.39	32.78	3119	2114
20755	38328.3	39.7163	17.40	17.40	34.81	2360	2114
36149.9	13131.3	-228.361	5.75	5.75	11.49	8705	2122
25425.1	20455.9	16.5832	20.42	20.42	40.84	1282	2122
36414.1	26974	153.326	17.92	17.92	35.84	2509	2122
9631.2	35166.4	-8.04076	21.93	21.93	43.85	1208	2122
30980.2	38811.1	-186.241	21.71	21.71	43.43	1531	2122
19699.7	17513	-136.936	22.11	22.11	44.23	1352	2130
9122.4	25610.3	18.5836	21.20	21.20	42.39	1069	2130
32185.7	27199.3	309.426	26.82	26.82	53.65	1080	2130
9608.9	30499.5	-9.92841	20.35	20.35	40.69	1101	2130
7780.9	33165.6	93.3088	22.61	22.61	45.22	1188	2130
20713.3	38365.9	-159.616	14.41	14.41	28.83	3653	2130
17074.4	38525.3	-31.3124	19.57	19.57	39.14	1625	2130
36139.5	13138.6	-67.5441	7.96	7.96	15.92	4219	2138
6423.9	23457.2	91.1673	24.63	24.63	49.27	1203	2138
19705.5	26114	-40.9761	14.74	14.74	29.48	3488	2138
14180.8	11020.7	-2.68771	19.55	19.55	39.09	1131	2146
35954.6	17197.8	-23.4237	23.60	23.60	47.19	1057	2146
4162.4	20071.6	-236.616	20.21	20.21	40.41	1531	2146
11751.2	21010	-37.6797	12.29	12.29	24.59	3747	2146
19666.4	22359.4	-150.432	7.98	7.98	15.97	10984	2146
37966.2	26583.5	68.5131	23.01	23.01	46.02	1103	2146
22643.4	28078.6	72.9087	20.63	20.63	41.26	1291	2146
33934.6	30621.5	-37.0317	24.35	24.35	48.70	1260	2146
13247.3	34357	104.41	13.92	13.92	27.84	3423	2146
20686.4	38280	-35.7357	19.29	19.29	38.57	1437	2146
17215.4	493.9	-226.839	21.17	21.17	42.34	1588	2154
2470	3625.2	-111.495	20.51	20.51	41.02	1124	2154
19050.3	20654.5	301.536	21.57	21.57	43.14	1271	2154
37505.7	24239.5	-46.6954	15.38	15.38	30.76	1609	2154
14971.8	24424.6	-145.839	18.25	18.25	36.50	2741	2154
39665.3	25375.8	-210.639	9.04	9.04	18.09	5248	2154
36036.7	27702.2	-70.6714	23.97	23.97	47.95	1273	2154
36878.4	29874.5	86.1518	21.97	21.97	43.94	1945	2154
30842.6	38808.4	302.269	19.08	19.08	38.15	1302	2154
38274.4	458.4	135.292	17.59	17.59	35.18	1653	2162
29442.2	4471.3	201.959	20.98	20.98	41.97	1636	2162
27369.5	6053.1	-140.599	23.95	23.95	47.90	1129	2162
8851.8	22136.9	-45.991	25.60	25.60	51.20	1197	2162
37772.6	24830.4	26.8676	22.04	22.04	44.09	1058	2162
19043.9	25538.8	-27.847	18.27	18.27	36.55	1512	2162
11510.6	26142.8	1.31299	22.49	22.49	44.98	1046	2162
32026.9	34241.4	166.062	20.37	20.37	40.74	1718	2162
35450.2	3126.6	-120.455	17.97	17.97	35.94	1470	2170
5491.2	8711.8	-208.583	12.08	12.08	24.16	5193	2170
4157	20143.5	293.59	18.93	18.93	37.87	1271	2170
17992.6	20224.1	309.708	21.10	21.10	42.20	1044	2170
32462.8	3848.4	-236.39	23.50	23.50	47.01	1363	2178
28773.3	16227.2	191.815	16.74	16.74	33.49	3291	2178
36025.1	20069	-38.1023	16.91	16.91	33.82	1642	2178
19948.8	27951.1	-138.542	22.77	22.77	45.55	1373	2178
19915.1	32746.8	73.1341	12.93	12.93	25.86	5143	2178
8346.8	33987.3	69.4711	20.75	20.75	41.50	1326	2178
1281.3	15431	-134.598	19.26	19.26	38.53	1431	2186
2818.8	22889.3	58.5384	24.80	24.80	49.60	1314	2186
36382.1	27043.5	-224.022	5.51	5.51	11.02	17552	2186
35024.5	36843.2	-216.246	22.00	22.00	43.99	1836	2186
24572.3	39095.4	-235.686	14.39	14.39	28.78	3496	2186
32185.8	27371.8	-39.2856	25.93	25.93	51.86	1025	2194
12101.8	28283.2	-132.598	18.82	18.82	37.63	1727	2194
41100.8	28544.2	-195.454	11.21	11.21	22.42	5739	2194
34209.7	7677.5	-32.1013	13.92	13.92	27.84	1630	2202
21009.7	18650.8	90.1529	24.09	24.09	48.18	1288	2202
20498.7	37208.5	32.2775	18.25	18.25	36.50	1212	2202
11371.8	37346.9	-15.2533	15.45	15.45	30.90	1847	2202
41134.3	6659.4	-146.741	19.24	19.24	38.48	1404	2210
27441.9	15808.9	206.693	25.03	25.03	50.07	1456	2210
21872.7	16777	-88.4209	6.74	6.74	13.47	9932	2210
11822.8	20997.4	165.667	14.08	14.08	28.17	3954	2210
19736.7	20815.9	-85.8289	22.49	22.49	44.98	1309	2210
32014.3	34221.3	-79.9969	17.36	17.36	34.71	1525	2210
36051.1	35000.6	-212.837	15.17	15.17	30.33	3860	2210
20505.5	37186.6	-84.5329	8.17	8.17	16.34	8937	2210
30830.5	38743.8	262.37	21.20	21.20	42.39	1384	2210
5493	8693.1	-89.6606	12.69	12.69	25.39	3295	2218
3142.2	25083.1	31.6576	21.29	21.29	42.58	1122	2218
36729.6	26508.3	-44.3006	9.44	9.44	18.89	4632	2218
32671.6	10329.9	85.1938	21.60	21.60	43.19	1205	2226
6415.8	23499.7	-127.188	10.01	10.01	20.02	9278	2226
41119.4	28524.5	-20.2682	11.04	11.04	22.09	3921	2226
36342.8	29560.5	13.4278	20.79	20.79	41.59	2163	2226
13520.2	31464.3	-52.6682	14.86	14.86	29.72	2484	2226
38889.7	35102.9	192.886	18.32	18.32	36.64	3089	2226
11191.1	17512.5	-80.4759	14.81	14.81	29.63	2859	2234
14272.6	19247.4	-96.6758	17.83	17.83	35.65	2402	2234
22974.2	21801.7	244.224	21.71	21.71	43.43	1318	2234
2812.5	22855.3	-237.94	20.77	20.77	41.54	1657	2234
18876	24406.2	-147.22	26.59	26.59	53.18	1262	2234
2269.2	26227.5	34.7007	21.20	21.20	42.39	1109	2234
8561.5	26555.7	225.909	18.86	18.86	37.73	1919	2234
1941.5	10711.1	301.423	19.48	19.48	38.95	1364	2242
21897.5	16786.1	-111.524	6.95	6.95	13.89	10432	2242
23554.6	34868	-65.5155	20.79	20.79	41.59	1368	2242
26160.4	37077.6	35.4897	22.98	22.98	45.97	1094	2242
40488.7	822.2	-213.203	19.64	19.64	39.28	1714	2250
37391.7	3809.7	-96.5631	23.13	23.13	46.25	1095	2250
27451.7	15809.2	277.304	18.65	18.65	37.30	1779	2250
21898.3	16755.1	-235.883	13.45	13.45	26.89	4186	2250
5214.9	33087	50.198	22.87	22.87	45.73	1037	2250
38245	460.4	-211.851	21.60	21.60	43.19	1605	2258
34298.2	7796.4	-189.819	12.67	12.67	25.34	3586	2258
36269.5	27566	-20.6908	15.12	15.12	30.24	2018	2258
24574.8	23249.7	305.256	20.21	20.21	40.41	1129	2266
39439.8	2710.6	-87.9701	20.75	20.75	41.50	1197	2274
18946.4	11344.9	152.199	21.52	21.52	43.05	1440	2274
27774.4	13711.2	-187.762	11.35	11.35	22.70	5507	2274
38561.4	18885.7	-87.3221	8.76	8.76	17.52	5479	2274
10461.9	21600.4	43.0411	22.98	22.98	45.97	1086	2274
41137.5	24632.4	-191.002	25.46	25.46	50.92	1263	2274
41142.1	28510.3	130.953	13.82	13.82	27.65	3999	2274
2560.5	2280.4	292.181	21.45	21.45	42.91	1117	2282
17679.7	10207.8	-113.186	20.82	20.82	41.64	1404	2282
39172.5	14100.4	42.3648	20.23	20.23	40.46	1332	2282
12435.1	19136.8	46.0278	18.35	18.35	36.69	2012	2282
38964.5	35043.1	93.6468	23.93	23.93	47.85	1258	2282
21805.8	39954.9	6.69424	10.36	10.36	20.72	3962	2282
17615.7	10122.5	-2.9694	19.48	19.48	38.95	1456	2290
1136.1	15374.1	277.586	23.97	23.97	47.95	1159	2290
37309.9	20852	-12.0414	17.10	17.10	34.19	2268	2290
13904.8	22583.7	-8.15341	7.56	7.56	15.12	9140	2290
18957.8	25506.6	-189.593	17.45	17.45	34.90	2054	2290
33346.4	12101.6	-11.9851	12.72	12.72	25.43	3375	2298
18741.1	15535.5	-63.1771	15.64	15.64	31.27	2240	2298
27471.8	15781.8	-167.505	12.18	12.18	24.35	5484	2298
8945	24868.1	5.51094	21.34	21.34	42.67	1789	2298
5428	25904.6	-153.249	18.13	18.13	36.27	1759	2298
12084.8	28342.3	-92.9851	13.19	13.19	26.38	4545	2298
27872.2	36402.2	-42.4411	9.42	9.42	18.84	8339	2298
32656.6	10405.6	-208.274	24.04	24.04	48.09	1721	2306
23938.6	12562.4	-88.3941	19.05	19.05	38.10	1531	2306
21794.1	24135.5	-209.57	9.49	9.49	18.98	4423	2306
9003.5	24810.7	301.14	19.10	19.10	38.20	2210	2306
38915.4	35060.1	-63.1221	12.43	12.43	24.87	5251	2306
32289.1	3247.5	51.3744	22.23	22.23	44.46	1053	2314
11299.2	17619.9	-84.4554	24.00	24.00	47.99	1299	2314
1293.4	23062.1	245.513	22.70	22.70	45.40	1560	2314
17733.9	34434.3	153.206	20.09	20.09	40.18	1820	2314
38938.4	35124.3	-115.559	15.24	15.24	30.47	4058	2314
39647.1	26105.1	186.223	18.72	18.72	37.44	2054	2322
20581.5	36071.2	-210.765	26.75	26.75	53.51	1250	2322
33331.6	3813	-234.69	23.13	23.13	46.25	1369	2330
36695.5	4000.1	-212.01	12.98	12.98	25.95	4374	2330
34320.7	7739.9	49.2779	15.24	15.24	30.47	2598	2330
29394.4	11990.5	-114.162	23.76	23.76	47.52	1316	2330
35284.3	25945.6	113.014	17.64	17.64	35.28	1921	2330
36707.9	3966.5	-144.567	13.99	13.99	27.98	3112	2338
29133	24964.3	299.878	18.04	18.04	36.08	1785	2338
9155.8	25537.5	-57.7354	11.59	11.59	23.17	3331	2338
12507.6	31407.5	204.64	21.45	21.45	42.91	1772	2338
39194.6	4177.8	127.768	24.42	24.42	48.84	1147	2346
30380.3	14317.5	-192.469	23.03	23.03	46.06	1390	2346
36914.2	25157.3	-70.6447	18.02	18.02	36.03	1493	2346
21069.4	13126.5	265.547	12.34	12.34	24.68	3262	2354
32212.4	16959.6	77.2688	18.06	18.06	36.13	1382	2354
20087.7	19591.9	-63.466	8.88	8.88	17.76	7842	2354
38574.3	27135.6	-213.154	16.91	16.91	33.82	2490	2354
30879.9	29852.8	-71.242	20.28	20.28	40.55	1385	2354
31681.8	31428.3	-117.898	12.69	12.69	25.39	2778	2354
41047.3	1512.7	53.1437	19.73	19.73	39.47	1117	2362
28770.4	16260	154.975	14.81	14.81	29.63	3340	2362
11273.1	17620	297.832	19.88	19.88	39.75	1159	2362
9023.1	24705.2	-85.4473	21.76	21.76	43.52	1252	2362
9189.4	25559.6	302.96	18.72	18.72	37.44	1565	2362
22437.5	13900	-199.445	20.51	20.51	41.02	1422	2370
39075.7	16443	194.586	26.09	26.09	52.19	1254	2370
12886.8	22020.3	-60.1246	9.00	9.00	17.99	6738	2370
41021.2	24581.6	-60.1246	21.17	21.17	42.34	1186	2370
27293	24786.5	-86.6926	27.74	27.74	55.48	1516	2370
9173.3	25649.6	304.476	27.22	27.22	54.45	1030	2370
35134.9	26025.5	-29.6686	13.16	13.16	26.33	5271	2370
32711	26765.8	-214.349	15.83	15.83	31.65	4782	2370
36549	28905	-46.5166	14.01	14.01	28.02	3571	2370
30829.3	38764.8	-10.8766	19.59	19.59	39.19	1114	2370
2378	3576	-89.882	16.89	16.89	33.77	1443	2378
34310.8	7780.5	-233.738	8.95	8.95	17.90	6437	2378
18634.2	12426.1	233.465	18.91	18.91	37.82	1785	2378
19945.6	20744.6	210.021	36.93	36.93	73.85	1207	2378
14924.4	29013.9	-78.866	7.94	7.94	15.87	8331	2378
34263.3	7777.7	-72.9833	10.64	10.64	21.29	4952	2386
18722.6	15501	94.3213	20.35	20.35	40.69	1240	2386
9133.3	25578.8	-26.3273	10.31	10.31	20.63	5930	2386
17209.1	38538.5	11.2567	23.15	23.15	46.30	1005	2386
29419.7	4483.2	-54.1406	15.14	15.14	30.29	3123	2394
10441.6	5800	-191.517	20.63	20.63	41.26	1505	2394
15370.5	19313.4	54.8116	21.22	21.22	42.44	1215	2394
15191.9	30752.8	259.207	22.18	22.18	44.37	1204	2394
35208.3	31763.2	-1.65259	23.03	23.03	46.06	1105	2394
22152.6	36120.9	-35.3486	18.60	18.60	37.21	1189	2394
35463.8	3192.6	4.87809	19.66	19.66	39.33	1243	2402
15385.8	19256	268.049	23.48	23.48	46.96	1265	2402
24310.6	20877	-50.8499	10.57	10.57	21.15	4080	2402
19227.5	38126.6	100.283	15.00	15.00	30.00	2895	2402
17196.1	38473.3	-109.818	17.17	17.17	34.34	2403	2402
36310.1	39274.3	-114.354	12.74	12.74	25.48	4278	2402
18478.8	21590.3	136.232	13.85	13.85	27.69	4116	2410
32771	26749.2	-28.7672	19.92	19.92	39.85	1518	2410
13370.7	31472.1	120.114	21.85	21.85	43.71	1375	2410
1669.6	31866.7	100.334	20.82	20.82	41.64	1207	2410
17109.7	38523.7	-44.9672	11.94	11.94	23.88	4440	2410
40401.2	800.6	41.0443	19.24	19.24	38.48	1277	2418
16935.9	1661	304.78	21.83	21.83	43.66	1048	2418
24666.1	16169.8	-199.141	18.58	18.58	37.16	2096	2418
22352.7	18008.4	14.0515	17.57	17.57	35.14	1449	2418
13502.3	31535.4	-17.7005	19.15	19.15	38.29	1944	2418
11347.9	17568.6	224.978	32.95	32.95	65.89	1053	2426
12035.2	18274.8	7.62215	20.56	20.56	41.12	1370	2426
37967.3	20617	-92.8179	8.03	8.03	16.06	7474	2426
23520.6	25086.7	161.974	24.16	24.16	48.32	1421	2426
38593.5	27237.2	43.2928	19.24	19.24	38.48	1356	2426
36477.1	37568.4	243.293	21.64	21.64	43.28	1514	2426
25472.7	14718.9	-44.8152	9.84	9.84	19.69	7171	2434
22458.6	18095.8	-121.279	13.07	13.07	26.14	4261	2434
14598.9	19917.1	-113.503	18.72	18.72	37.44	1826	2434
13223.3	34312.7	41.1456	25.98	25.98	51.95	1061	2434
41282.2	23234.7	-166.588	26.52	26.52	53.03	1426	2442
11325.4	27142.6	136.434	23.01	23.01	46.02	1139	2442
21322.2	32391.4	-84.2925	17.85	17.85	35.70	1693	2442
16808.9	667.3	-98.4978	29.98	29.98	59.96	1028	2450
40356.8	763.3	-215.138	17.66	17.66	35.33	1750	2450
24915.5	10279.6	151.137	23.06	23.06	46.11	1262	2450
1934.8	10753.8	-73.8738	11.19	11.19	22.37	4564	2450
33666.6	13199.2	-198.29	21.20	21.20	42.39	1588	2450
25579.6	21786.9	-126.362	8.38	8.38	16.77	9722	2450
12093.9	28356.2	-132.842	13.75	13.75	27.51	4671	2450
16851.3	37457.8	-74.5218	20.42	20.42	40.84	1423	2450
26919.5	12099.9	-191.111	24.19	24.19	48.37	1494	2458
23672.8	12536.4	-60.8631	20.04	20.04	40.08	1187	2458
25446.3	14717.1	-42.0711	10.27	10.27	20.54	6685	2458
7966	19433.1	-44.6631	19.76	19.76	39.52	1704	2458
36713.5	26487.2	-62.1591	12.62	12.62	25.25	3379	2458
24551.4	28265.9	305.034	22.84	22.84	45.69	1131	2458
17158.1	403	292.63	19.43	19.43	38.86	1346	2466
16905.1	621.6	57.4656	20.04	20.04	40.08	1052	2466
35439.7	3232.1	-40.0764	18.25	18.25	36.50	1286	2466
29416	4450.4	-201.428	18.89	18.89	37.77	2648	2466
27716	29761.7	162.96	25.50	25.50	51.01	1421	2466
8360.7	33871.9	-30.3564	15.26	15.26	30.52	2846	2466
8161.9	14703.5	84.6225	20.39	20.39	40.79	1971	2474
28802.3	16254.6	-101.586	13.99	13.99	27.98	2274	2474
22737.4	26070.9	195.245	22.58	22.58	45.17	1329	2474
38321.3	27021.5	130.776	23.08	23.08	46.16	2243	2474
24981.7	33415.9	-223.41	16.20	16.20	32.40	3218	2474
15021.7	1746.1	138.153	20.54	20.54	41.07	1252	2482
13951.9	20325.7	-148.191	25.67	25.67	51.34	1939	2482
27694.8	21308.8	39.9845	23.41	23.41	46.82	1012	2482
36686.4	3993.4	-120.276	9.94	9.94	19.88	6597	2490
18706.2	15419.2	17.7476	17.83	17.83	35.65	1386	2490
11129.6	17551.3	307.434	20.70	20.70	41.40	1140	2490
22824.6	26746.7	304.504	21.38	21.38	42.77	1177	2490
27481.4	15836	141.917	21.20	21.20	42.39	1636	2498
16760.9	16613.5	-109.21	7.28	7.28	14.55	4816	2498
14985.9	36722.9	166.826	18.68	18.68	37.35	1783	2498
39107.5	4254.8	45.9468	19.45	19.45	38.90	1161	2506
38724.5	25090.6	131.661	16.79	16.79	33.58	1799	2506
40253.9	31245.9	-17.1936	24.70	24.70	49.41	1058	2506
40393.1	688	167.407	17.87	17.87	35.75	1773	2514
36697.1	3960.9	-4.3855	18.51	18.51	37.02	1284	2514
25471.3	14727.4	-8.2735	14.51	14.51	29.01	2834	2514
36236.3	14898.5	-211.097	14.06	14.06	28.12	5462	2514
18697.1	15530.1	196.711	22.11	22.11	44.23	1747	2514
39890.3	24596.8	-211.745	12.76	12.76	25.53	3329	2514
5489.5	8707.6	-46.6573	12.36	12.36	24.73	3314	2522
29882.5	18447.8	-24.6254	25.25	25.25	50.49	1077	2522
25548.7	21764.4	-88.7774	9.87	9.87	19.73	7203	2522
5488.2	25920.8	-220.321	17.38	17.38	34.76	2336	2522
32481.6	30441.2	226.595	22.14	22.14	44.27	1409	2522
19213.8	38006	307.914	19.48	19.48	38.95	1227	2522
36343.4	39292.9	-108.217	9.63	9.63	19.26	6418	2522
18713.8	15441.8	80.656	17.66	17.66	35.33	2609	2530
1261.6	23015.9	-169.929	23.22	23.22	46.44	1605	2530
9216.2	25599.6	-5.33721	22.28	22.28	44.56	1202	2530
948.5	27014.4	-46.1612	21.67	21.67	43.33	1327	2530
12133.5	28455.9	224.978	21.43	21.43	42.86	1578	2530
36720.5	3980.1	-107.225	11.30	11.30	22.61	3495	2538
34306	7765.2	-224.513	15.66	15.66	31.32	2056	2538
1968.5	10702.9	-131.201	19.62	19.62	39.23	2185	2538
21052.5	13164.3	-59.9211	17.83	17.83	35.65	1505	2538
27431.4	15863.1	-199.889	24.85	24.85	49.69	1533	2538
28809.2	16260.6	-220.625	13.87	13.87	27.74	2732	2538
20956.2	18621.6	-59.2731	18.58	18.58	37.16	1495	2538
29083.5	24963	46.8045	22.70	22.70	45.40	1285	2538
8548	26668.8	-210.905	18.49	18.49	36.97	2176	2538
945.4	27017.3	62.1891	19.73	19.73	39.47	1972	2538
23145.5	34383	-178.505	21.22	21.22	42.44	1628	2538
36260.2	39255	-37.2411	14.91	14.91	29.81	2299	2538
34283.1	7776.8	-98.9529	9.87	9.87	19.73	4007	2546
5501.5	8690.4	-217.537	10.06	10.06	20.11	5909	2546
12429.2	24946	262.77	19.38	19.38	38.76	1616	2546
38609.6	27137.6	6.67108	11.09	11.09	22.18	3478	2546
36071.1	28159.1	-19.2489	18.68	18.68	37.35	2629	2546
30914.6	29875.9	189.51	20.63	20.63	41.26	1814	2546
41023.8	33106.7	-48.4089	23.03	23.03	46.06	1129	2546
15349.9	19399.7	129.285	25.62	25.62	51.24	1407	2554
25707.7	20228.2	-18.7528	22.21	22.21	44.42	1185	2554
21944.8	31859.5	-152.889	12.27	12.27	24.54	3478	2554
21965.9	32808.6	127.819	13.54	13.54	27.08	3775	2554
31249.1	37229.5	64.8158	23.34	23.34	46.68	1070	2554
18972.3	10868.7	-38.4965	9.68	9.68	19.36	4381	2570
27266.2	16094.1	-19.0565	8.64	8.64	17.29	7451	2570
15319.1	19376.1	79.1641	15.73	15.73	31.46	2962	2570
10891.6	19994.3	-40.4405	9.73	9.73	19.45	5310	2570
9228.4	25657.7	-52.7525	26.28	26.28	52.56	1012	2570
35148.5	27983.3	63.7795	25.15	25.15	50.30	1046	2570
17638.9	32035.2	279.164	23.03	23.03	46.06	1208	2570
5258.4	32659.8	-220.584	22.70	22.70	45.40	1607	2570
21967.2	32810.7	-67.0085	16.41	16.41	32.83	1852	2570
36264.9	39287.3	-95.5205	10.50	10.50	21.01	5511	2570
23945.4	12540.9	-61.3283	15.97	15.97	31.93	2294	2578
22480.3	18063.9	108.316	14.25	14.25	28.50	3651	2578
36697.3	26464.2	-207.776	9.77	9.77	19.55	8486	2578
19231.4	11587.1	-217	13.64	13.64	27.27	4073	2586
25415.3	14688.3	-64.0722	15.57	15.57	31.13	2604	2586
1240	15348	130.875	21.29	21.29	42.58	1249	2586
28130.6	15502.9	109.63	21.01	21.01	42.01	1545	2586
31403.1	21531.8	284.721	26.87	26.87	53.74	1207	2586
29148.5	24935.1	26.8458	13.75	13.75	27.51	2212	2586
8363.1	33905.2	34.9044	25.06	25.06	50.11	1012	2586
13172.4	34401.2	303.036	21.78	21.78	43.57	1145	2586
31089.2	37072	-229.312	15.31	15.31	30.61	2121	2586
1940.5	10716.6	-12.3841	8.45	8.45	16.91	7546	2594
25453.4	14725.7	-34.416	12.25	12.25	24.49	4688	2594
15306.2	19360.8	20.8331	8.83	8.83	17.66	7089	2594
7786.4	32208.1	-98.568	22.35	22.35	44.70	1438	2594
33563.1	3788	77.8241	22.09	22.09	44.18	1108	2602
35443.3	3699.8	-236.744	21.03	21.03	42.06	1700	2602
36112.2	13140.6	-116.216	7.61	7.61	15.21	4469	2602
32703.2	13639	-227.024	17.45	17.45	34.90	2022	2602
18745.9	15384	107.128	18.06	18.06	36.13	1668	2602
28790	16217.4	167.201	15.78	15.78	31.56	3413	2602
15356.4	19409.9	-41.0479	18.37	18.37	36.74	1624	2602
40012.2	19510.1	147.421	18.58	18.58	37.16	2659	2602
10762.2	24441.6	102	24.14	24.14	48.28	1234	2602
21067.6	10805.4	-2.96776	21.69	21.69	43.38	1023	2610
39836.7	13767.7	37.3792	23.71	23.71	47.43	1005	2610
28735.8	16256.6	-94.9838	22.42	22.42	44.84	1529	2610
28092.3	21220.7	4.16024	22.58	22.58	45.17	1128	2610
3082.5	24302.8	-105.352	20.98	20.98	41.97	1190	2610
13551.8	25461.2	-93.6878	12.93	12.93	25.86	3637	2610
9701.6	26061.1	294.522	24.23	24.23	48.47	1105	2610
36781.1	26510.4	-25.6478	13.94	13.94	27.88	3009	2610
21986.5	32798.2	-54.8078	10.83	10.83	21.67	4631	2610
36671.5	3956.6	-84.1196	17.76	17.76	35.51	1371	2618
25394.2	14741.2	-148.272	17.76	17.76	35.51	1862	2618
26697.7	20963.2	179.352	24.14	24.14	48.28	2156	2618
31346.3	21593.5	-23.8556	20.39	20.39	40.79	1653	2618
12467	25656.3	299.498	24.59	24.59	49.17	1023	2618
8316.7	40146.9	-72.4556	11.49	11.49	22.98	3910	2618
37178.8	25476.5	-103.063	27.25	27.25	54.49	1038	2626
12899.5	30373.4	278.834	13.42	13.42	26.85	2218	2626
20579.5	36190.2	57.5883	7.80	7.80	15.59	9025	2626
1927.6	10743.6	-37.1193	13.82	13.82	27.65	2633	2634
8157.7	14804.2	40.5867	22.04	22.04	44.09	1224	2634
21965.2	32790.9	-163.479	10.81	10.81	21.62	6199	2634
17182.5	507.8	-74.8552	11.26	11.26	22.51	4650	2642
24595.7	16202.3	-105.959	23.36	23.36	46.72	2243	2642
6758.4	22699.6	-24.9592	22.56	22.56	45.12	1264	2642
12102.5	28323.2	-63.1912	11.70	11.70	23.41	4509	2642
36314.7	29499.9	-238.151	20.06	20.06	40.13	1916	2642
36308.5	39321.2	-107.255	13.99	13.99	27.98	3895	2642
22478.7	18081.9	-74.359	11.16	11.16	22.33	5041	2650
15656.3	24256	27.0962	12.69	12.69	25.39	4620	2650
39670.9	25366.6	-205.903	12.79	12.79	25.58	3340	2650
12934.8	30369.8	-120.367	12.06	12.06	24.12	4911	2650
13071.3	37047.9	-187.759	22.56	22.56	45.12	1516	2650
1953	10737.8	-187.911	13.42	13.42	26.85	4493	2658
25460.3	14713.2	-9.7109	12.51	12.51	25.01	3198	2658
11819.6	20981.5	23.2813	10.83	10.83	21.67	4996	2658
10270.5	23036.6	-69.9749	16.72	16.72	33.44	1575	2658
17195.2	38479.2	256.981	17.54	17.54	35.09	1786	2658
21922.2	16783.7	-129.743	20.25	20.25	40.51	1600	2666
24080.1	18391.4	-7.27075	29.25	29.25	58.50	1012	2666
38684	19026.3	286.133	16.67	16.67	33.35	1673	2666
31112.1	29667.8	-229.535	13.09	13.09	26.19	3217	2666
22783.4	37589.3	48.0378	16.53	16.53	33.06	1565	2666
17077.4	38534.6	-9.86275	19.50	19.50	39.00	1464	2666
1917.6	10706.5	28.1058	8.83	8.83	17.66	6256	2674
41034.1	24570.3	-228.391	17.80	17.80	35.61	2037	2674
35404.9	3755.6	-143.654	16.27	16.27	32.55	2904	2682
41253.9	6011.6	291.69	21.93	21.93	43.85	1057	2682
30375.2	11774	219.163	22.51	22.51	45.03	1443	2682
21012.1	13128.6	-206.51	22.28	22.28	44.56	1594	2682
39666.5	25354	-198.086	7.54	7.54	15.07	9953	2682
33556	3587.2	62.9669	19.88	19.88	39.75	1079	2690
39258.1	4162.9	82.7471	18.13	18.13	36.27	1460	2690
1906.7	10714.4	286.41	11.70	11.70	23.41	4986	2690
10927.9	19952.4	-3.19032	10.10	10.10	20.21	7717	2690
32288.2	32389.5	-19.3903	16.63	16.63	33.25	2152	2690
5517.6	8682.5	-90.1742	6.48	6.48	12.95	9965	2698
1981.9	10714.4	-43.5182	15.43	15.43	30.85	2126	2698
33269.2	12147.8	247.43	21.74	21.74	43.47	1424	2698
28824	16306.8	130.214	17.95	17.95	35.89	2709	2698
15323.9	19402.6	73.0714	21.45	21.45	42.91	1240	2698
12810.7	30383.8	-160.158	32.43	32.43	64.86	1086	2698
38747.2	30637.9	72.3388	20.82	20.82	41.64	1133	2698
8744	35167.3	-179.598	12.62	12.62	25.25	5012	2698
18680.8	38630	102.375	18.16	18.16	36.31	2263	2698
1969.3	10736.4	-25.5656	14.84	14.84	29.67	1737	2706
39186.9	14151.7	-208.95	15.71	15.71	31.42	3842	2706
36324.8	14892.8	281.671	19.19	19.19	38.39	1406	2706
37693.2	16630.1	295.59	10.39	10.39	20.77	5634	2706
19041.6	25488.4	-104.622	11.37	11.37	22.75	5076	2706
8731.2	35193.7	-129.894	10.34	10.34	20.68	6853	2706
13526	7991.2	-240.364	12.13	12.13	24.26	4666	2714
39923.7	15444.2	-69.9398	16.79	16.79	33.58	2141	2714
15375.5	19420.5	-77.7158	16.18	16.18	32.36	2872	2714
25104.3	21414.6	-140.572	20.91	20.91	41.82	1714	2714
8700.5	35180.7	16.8922	13.35	13.35	26.71	2585	2714
36241	4792.8	-133.754	22.70	22.70	45.40	1177	2722
23994.1	12540.6	-76.73	17.14	17.14	34.29	1683	2722
21929.2	16716.7	-24.242	21.88	21.88	43.76	1285	2722
19974.5	19720.2	-53.402	21.90	21.90	43.80	1323	2722
6674.4	22803.2	-159.674	25.13	25.13	50.26	1404	2722
17178.3	38456.2	283.248	16.74	16.74	33.49	2482	2722
18703.3	38581.2	182.15	12.76	12.76	25.53	5423	2722
21898.8	16783.9	-102.312	13.56	13.56	27.13	3099	2730
11807.5	20555.4	-84.1682	7.16	7.16	14.32	10610	2730
37818.2	22711.7	41.9128	15.07	15.07	30.14	3274	2730
945.2	27476.1	277.077	21.17	21.17	42.34	1298	2730
13497.7	32620.2	-132.768	10.79	10.79	21.57	4722	2730
17154.5	486.9	-106.51	8.10	8.10	16.20	8775	2738
19084.3	25472.4	-106.51	20.30	20.30	40.60	1406	2738
35962.1	26177.2	-232.222	20.46	20.46	40.93	1998	2738
39195.5	26302.9	306.071	13.38	13.38	26.75	2919	2738
16045.3	33805.9	-224.446	20.75	20.75	41.50	1579	2738
36254.3	39337.3	-170.662	15.71	15.71	31.42	2090	2738
37064.2	3203.4	-109.413	15.52	15.52	31.04	1867	2746
33306.1	12082	-86.7327	9.21	9.21	18.42	6255	2746
11230.3	17571.5	-53.6846	12.15	12.15	24.30	3659	2746
1021.4	18263	-68.5886	17.10	17.10	34.19	1277	2746
6970.4	23844.1	-73.1246	11.82	11.82	23.64	5298	2746
40411.1	740.4	-67.6029	13.28	13.28	26.56	2526	2754
35980.3	26177.4	-27.4269	24.14	24.14	48.28	1111	2754
662.8	26727.3	32.9235	28.90	28.90	57.79	1004	2754
13546.9	31497.7	-31.3149	25.50	25.50	51.01	1063	2754
23211.4	34091.2	-53.9949	25.88	25.88	51.76	1234	2754
40389.4	731.9	-90.5931	11.70	11.70	23.41	3364	2762
36180	13127.7	-54.9531	10.27	10.27	20.54	2810	2762
18655.2	15525.8	-144.377	21.83	21.83	43.66	1339	2762
7894.4	19535.6	-98.3691	15.99	15.99	31.98	2337	2762
19047.3	25496.1	-67.2651	12.41	12.41	24.82	3875	2762
32966.1	25332.1	-111.977	8.69	8.69	17.38	8735	2762
37132.3	3198.6	-113.583	18.91	18.91	37.82	1532	2770
39169.9	4143.6	82.1199	17.36	17.36	34.71	2246	2770
36864.4	29809.5	46.9551	25.58	25.58	51.15	1006	2770
12597.6	30846.6	-64.9833	10.97	10.97	21.95	5228	2770
1924.9	10731.8	-58.8135	13.02	13.02	26.05	3251	2778
15236.4	19593.2	51.0405	25.25	25.25	50.49	1142	2778
36266.7	39335.2	-31.5975	24.26	24.26	48.51	1119	2778
33436.5	12993.9	-37.0917	22.18	22.18	44.37	1066	2786
22007.7	17404.7	294.686	18.13	18.13	36.27	1426	2786
7513	34510.7	-62.3637	21.81	21.81	43.61	1279	2786
35189.5	36661.6	280.767	20.30	20.30	40.60	1347	2786
40858.5	3643	-161.818	20.02	20.02	40.03	1651	2794
27629.1	22003.8	291.446	22.68	22.68	45.36	1311	2794
13023.5	25039.7	93.6435	25.36	25.36	50.73	1220	2794
29110.9	24943.7	-236.338	9.70	9.70	19.41	7979	2794
37098.7	3226.2	-78.5361	14.32	14.32	28.64	1802	2802
38162.9	9354.8	-129.08	24.66	24.66	49.31	1094	2802
28507.7	10819.5	207.619	21.38	21.38	42.77	1326	2802
27258.5	16101.9	-97.3281	9.58	9.58	19.17	4720	2802
15646.9	30703.7	14.9451	20.35	20.35	40.69	1168	2802
17690.6	10184.1	231.485	23.46	23.46	46.91	1225	2810
25023.2	16274.7	226.046	22.00	22.00	43.99	1449	2818
41333.4	23216.7	250.222	23.55	23.55	47.10	1342	2818
33001.5	31811.1	-128.404	17.14	17.14	34.29	2855	2818
13218.8	34385.3	178.427	17.76	17.76	35.51	2668	2818
1910.1	10746.8	-7.53871	15.24	15.24	30.47	1977	2826
7924.9	19462	-9.48271	17.10	17.10	34.19	2984	2826
25042.5	21232.9	292.402	18.16	18.16	36.31	1714	2826
14969	36891.8	-91.1307	16.51	16.51	33.02	1690	2826
3910.9	6085.2	43.7409	19.76	19.76	39.52	1099	2834
18589.3	12544.6	-108.937	17.71	17.71	35.42	1593	2834
19142.3	20652.5	221.03	17.83	17.83	35.65	2148	2834
19816.5	20771.1	-73.9449	12.34	12.34	24.68	3878	2834
3671.5	21774.5	90.6273	21.64	21.64	43.28	1396	2834
29640.9	29296	282.568	20.96	20.96	41.92	1235	2834
27887.8	36364.1	63.5211	12.01	12.01	24.02	3612	2834
11362.7	37494.8	-212.927	19.08	19.08	38.15	1697	2842
40449.9	742.5	-226.197	15.57	15.57	31.13	2931	2850
8376.9	25498.2	-223.605	23.88	23.88	47.76	1625	2850
12111.8	28346.7	-70.6773	10.50	10.50	21.01	6335	2850
31954.2	10495.7	35.4843	22.49	22.49	44.98	1075	2858
11303.2	17595.9	208.378	19.57	19.57	39.14	1699	2858
622.4	26711.6	-213.548	11.85	11.85	23.69	6242	2858
22981.9	29885	297.755	21.05	21.05	42.11	1168	2858
22680.6	31579.8	-160.412	12.20	12.20	24.40	4351	2858
15021.6	1641.2	-14.2737	21.60	21.60	43.19	1184	2866
30674.1	4091.7	280.595	22.84	22.84	45.69	1085	2866
18510	21527.5	-234.594	17.05	17.05	34.10	2325	2866
7013.7	23858.9	183.159	23.39	23.39	46.77	1560	2866
19939.8	27901.2	-75.1857	18.46	18.46	36.93	2100	2866
20650.4	31953.8	-47.3217	21.41	21.41	42.81	1099	2866
36238.2	39331.1	-201.546	20.46	20.46	40.93	1982	2866
15081.9	1619	-8.10394	17.78	17.78	35.56	1199	2874
20331.7	11323.3	-57.9999	23.03	23.03	46.06	1278	2874
18710.4	15485	-102.064	15.12	15.12	30.24	3065	2874
16127.4	20822.6	-94.9359	21.03	21.03	42.06	1345	2874
8353.5	33860.3	-218.056	15.59	15.59	31.18	3546	2874
37522	14652.8	-73.2141	21.85	21.85	43.71	1113	2882
8425.2	18386.6	299.755	24.66	24.66	49.31	1010	2882
12545.8	25025.7	-221.606	16.86	16.86	33.72	2498	2882
3916.2	6029.5	8.12364	19.41	19.41	38.81	1032	2890
38221.5	9371.5	-100.092	13.89	13.89	27.79	3069	2890
15347.7	19336.3	45.2324	15.52	15.52	31.04	2887	2890
32865.5	31675.7	-240.708	11.09	11.09	22.18	7887	2890
31772.6	32214.5	9.41964	23.17	23.17	46.35	1049	2890
17561.4	37413.3	-102.036	10.01	10.01	20.02	5640	2890
15417.4	26910.5	293.274	23.39	23.39	46.77	1082	2898
15732.3	30614	-31.0666	15.50	15.50	30.99	1719	2898
20726	38418.3	215.618	23.46	23.46	46.91	1589	2898
40051	21114.1	135.477	20.42	20.42	40.84	1636	2906
12168.9	28369.1	-214.738	22.35	22.35	44.70	1858	2906
13500.6	30007.1	48.298	17.50	17.50	35.00	1706	2906
36135.9	13151.3	-77.58	6.81	6.81	13.61	5098	2914
40860.5	13327.2	25.3692	17.59	17.59	35.18	1205	2914
18750	15522	-28.98	14.08	14.08	28.17	2810	2914
29062.9	24941.2	-234.396	15.24	15.24	30.47	3855	2914
20197.2	26023.9	-192.276	21.05	21.05	42.11	1363	2914
36281.6	26831.7	82.512	14.60	14.60	29.20	4378	2914
34467.8	3830.1	-5.87032	20.96	20.96	41.92	1012	2922
38786.5	14290.6	-220.358	15.90	15.90	31.79	3890	2922
6711.5	22809.5	-178.886	11.09	11.09	22.18	7151	2922
10119.2	5071.5	-245.201	17.52	17.52	35.04	1787	2930
40073.7	16844.2	30.7934	21.69	21.69	43.38	1148	2930
5335	24310.9	41.0498	23.10	23.10	46.21	1098	2930
32964.9	25314	-74.7766	15.38	15.38	30.76	3938	2930
36294.7	39294.3	301.123	20.42	20.42	40.84	1788	2930
24669.1	16233.7	-213.019	20.68	20.68	41.35	1647	2938
22692.7	17582.4	-91.8428	20.18	20.18	40.36	1540	2938
12885	25021.5	206.399	23.27	23.27	46.53	1606	2938
30892.4	38811.4	-113.227	14.55	14.55	29.11	1857	2938
7119	12479.8	-250.173	19.97	19.97	39.94	1426	2946
19897.8	25117.9	20.8331	20.32	20.32	40.65	1467	2946
17105.1	33837	-116.685	22.51	22.51	45.03	1262	2946
1909.1	10782.8	176.659	18.79	18.79	37.59	1944	2954
37561.3	24152.3	-10.6314	19.45	19.45	38.90	1319	2954
41069.8	24554.9	108.527	25.67	25.67	51.34	1348	2954
10491.7	5895.2	143.473	19.10	19.10	38.20	1439	2962
17648.9	10092.2	148.602	20.21	20.21	40.41	1492	2962
29502.1	11870.4	-156.65	23.57	23.57	47.15	1281	2962
36728	26536.2	-124.25	6.55	6.55	13.09	13246	2962
41068.2	27163.3	-106.106	15.68	15.68	31.37	1855	2962
1997.8	28307.5	172.045	17.87	17.87	35.75	1996	2962
13121.6	36971.9	-73.7056	22.84	22.84	45.69	1239	2962
16647.8	9871.9	80.2515	16.98	16.98	33.96	1710	2970
1291.3	15435	300.031	18.09	18.09	36.17	1824	2970
20746.4	38327.7	164.5	24.59	24.59	49.17	1355	2970
40470.2	663.6	-9.34218	20.39	20.39	40.79	1014	2978
1895.4	10739.7	-135.702	15.47	15.47	30.94	3453	2978
8602.4	29096	61.7182	19.41	19.41	38.81	1231	2978
29437.3	4359.3	198.496	25.03	25.03	50.07	1310	2986
40626.9	4823.9	-224.048	21.52	21.52	43.05	1605	2986
8156.9	5311.4	-42.1787	19.59	19.59	39.19	1177	2994
24671.9	16227.6	-82.3547	23.86	23.86	47.71	1155	2994
5439.3	25904.1	-81.0587	15.14	15.14	30.29	3498	2994
36055.2	29346.7	-121.883	14.93	14.93	29.86	3270	2994
13240.9	34369.5	185.091	23.86	23.86	47.71	1561	2994
24642.2	16248.8	-222.541	15.71	15.71	31.42	2752	3002
13017.5	24903.5	18.5726	23.69	23.69	47.38	1099	3002
17709.5	36343.1	282.309	21.38	21.38	42.77	1335	3002
34671.3	3786.1	55.717	23.03	23.03	46.06	1151	3010
38374.6	14142.4	-220.815	10.93	10.93	21.85	6348	3010
18784.2	15587.9	298.208	18.96	18.96	37.92	1269	3010
28782.3	15748	-130.095	15.45	15.45	30.90	4406	3010
11829.7	20828.7	-156.015	25.03	25.03	50.07	1388	3010
2269	26214.8	-54.2792	20.32	20.32	40.65	1183	3010
12096.7	28349.9	-61.4072	13.66	13.66	27.32	2633	3010
35378.6	33582.3	287.219	21.05	21.05	42.11	1107	3010
41224.9	26658.4	-142.626	9.09	9.09	18.18	9112	3018
12132	28326.3	79.6745	20.72	20.72	41.45	1484	3018
12895.1	22029	-52.7718	8.29	8.29	16.58	7872	3026
12101.6	28369.3	-20.3718	13.59	13.59	27.18	3136	3026
17256.2	35688.4	-140.9	22.66	22.66	45.31	1452	3026
902.5	1742.8	-135.286	15.47	15.47	30.94	2249	3034
40732.7	4590.8	274.842	22.91	22.91	45.83	1149	3034
12931.2	19474.4	-54.286	12.91	12.91	25.81	2310	3034
10482	22016.2	-62.062	8.15	8.15	16.30	9317	3034
23908.1	29598.5	-82.798	13.64	13.64	27.27	2794	3034
7631.3	32256.6	281.436	20.06	20.06	40.13	1287	3034
22958.8	16756.3	23.3421	21.15	21.15	42.30	1025	3042
24560.8	19238.4	-178.92	20.58	20.58	41.17	1721	3042
19917.6	27776.6	-142.632	27.86	27.86	55.72	1066	3042
12930.7	30351.6	-199.656	14.98	14.98	29.96	4374	3042
31283.5	31668.4	11.6205	16.32	16.32	32.64	1261	3042
6072.5	31802.1	287.811	17.71	17.71	35.42	1355	3042
1377.5	15365.4	91.2556	14.18	14.18	28.35	2709	3050
35683.1	22890.9	-92.9546	26.73	26.73	53.46	1037	3050
36109.1	28206.4	119.827	16.18	16.18	32.36	3547	3050
13273	34314.3	-67.0346	18.27	18.27	36.55	1794	3050
944.5	1783	-52.9968	15.40	15.40	30.80	2001	3058
22004.8	16389.9	-231.197	19.24	19.24	38.48	1844	3058
28058.9	21413.3	-94.4688	24.12	24.12	48.23	1177	3058
10470.6	21822.4	-159.917	20.37	20.37	40.74	1709	3058
15206.6	21839	-16.7088	23.62	23.62	47.24	1111	3058
32213.9	27473	110.818	25.62	25.62	51.24	1345	3058
11598.8	32683	95.433	26.85	26.85	53.69	1084	3058
25077.6	16378.5	89.3539	21.15	21.15	42.30	1294	3066
7894.9	19514	46.8631	22.94	22.94	45.88	1161	3066
39718.2	25320.3	-163.375	16.74	16.74	33.49	2119	3066
17006.3	26505.4	-118.015	23.08	23.08	46.16	1528	3066
8349.1	33894.1	-163.375	7.63	7.63	15.26	10703	3066
5506.9	8697.3	174.85	14.81	14.81	29.63	3100	3074
33373.8	12100.5	-23.6254	6.74	6.74	13.47	6333	3074
14923.9	18260.7	-92.3134	21.83	21.83	43.66	1055	3074
6946.9	23834.9	107.451	19.24	19.24	38.48	3109	3074
37723.5	24898.5	248.11	18.30	18.30	36.60	1661	3074
37600.7	26979.5	-223.209	15.24	15.24	30.47	3093	3074
35219.2	27265.3	-115.641	18.20	18.20	36.41	1754	3074
18316.8	29600.4	-116.937	19.10	19.10	38.20	2576	3074
18288.1	29571	-96.4196	18.44	18.44	36.88	1353	3082
25105	33509.5	-69.2036	12.01	12.01	24.02	4379	3082
8723	35209.3	-189.732	8.74	8.74	17.47	10237	3082
17185.1	496.4	-35.7259	9.96	9.96	19.92	4421	3090
34326.6	7771.2	20.5673	15.40	15.40	30.80	1478	3090
18881.3	12379.5	187.6	22.04	22.04	44.09	1460	3090
15592.7	20267.2	-196.43	10.10	10.10	20.21	9166	3090
34609.6	22433.8	-84.9739	24.49	24.49	48.98	1053	3090
13027.4	30263	-154.958	17.22	17.22	34.43	1788	3090
5480.4	8698.5	-6.13617	21.03	21.03	42.06	1221	3098
21925.9	16768.6	-65.7522	7.47	7.47	14.93	7306	3098
39984.6	19520.6	-73.5282	15.78	15.78	31.56	2328	3098
39629.7	25331.9	-120.832	12.10	12.10	24.21	2980	3098
817.6	25422.1	-59.9202	22.51	22.51	45.03	1108	3098
26632.5	29293.8	-27.5202	21.60	21.60	43.19	1206	3098
12903.9	30345.4	51.8508	21.64	21.64	43.28	1319	3098
15986.5	33759.1	-5.48817	13.07	13.07	26.14	4771	3098
8487.5	33844.3	110.459	21.95	21.95	43.90	1201	3098
19651.3	36375.7	275.294	21.43	21.43	42.86	1155	3098
29771	15713.4	-223.344	21.97	21.97	43.94	1585	3106
23411.6	40481.1	-228.528	9.30	9.30	18.60	4372	3106
10535.1	5906.4	52.6007	20.61	20.61	41.21	1023	3114
32762.2	13650.9	-33.3349	13.75	13.75	27.51	2950	3114
25505.3	14636.5	212.307	18.32	18.32	36.64	1943	3114
18780.5	15448.8	-47.5909	13.78	13.78	27.55	1826	3114
37003.7	20247.8	-16.4869	13.99	13.99	27.98	3556	3114
41319.5	23194.3	-58.6069	16.77	16.77	33.54	2288	3114
32741.3	13648.3	-127.15	15.90	15.90	31.79	2741	3122
21900.3	16781.3	-161.494	7.80	7.80	15.59	9282	3122
17582.9	22733.4	-229.534	26.68	26.68	53.36	1598	3122
21804.5	24230.8	-85.6782	13.21	13.21	26.42	2980	3122
36104.9	27807.5	-63.6462	12.18	12.18	24.35	4081	3122
10162.5	35443.9	-22.8222	21.48	21.48	42.96	1063	3122
1911	10859.6	25.784	14.77	14.77	29.53	2393	3130
33260.9	25949.6	-95.2534	6.88	6.88	13.75	10017	3130
27130.4	2984.7	-117.789	18.68	18.68	37.35	1372	3138
34325.9	7774	-113.253	13.92	13.92	27.84	2912	3138
39654.2	25340.8	-132.045	8.45	8.45	16.91	5594	3138
17971.2	27922.5	-115.197	26.82	26.82	53.65	1208	3138
25073.5	33448.9	169.518	20.02	20.02	40.03	1758	3138
14553.1	38612.8	-111.957	17.36	17.36	34.71	2034	3138
30817.8	38822.9	-63.3566	22.56	22.56	45.12	1581	3138
13603.6	8075.7	-143.564	18.91	18.91	37.82	1464	3146
23195.1	11585.8	-115.7	12.51	12.51	25.01	3177	3146
37132.2	25365.6	83.2163	15.12	15.12	30.24	3990	3146
41129.2	28728.5	23.1431	18.79	18.79	37.59	2164	3146
13497.2	31443.8	6.29331	22.18	22.18	44.37	1220	3146
18045.5	35833.1	-48.9559	13.78	13.78	27.55	3237	3146
36328.4	39264.6	36.3299	17.24	17.24	34.48	3296	3146
39999	19424.1	16.6945	17.85	17.85	35.70	1255	3154
41297	23232.2	-83.8031	10.41	10.41	20.82	5656	3154
30893	24933.4	-219.883	37.19	37.19	74.37	1060	3154
17585.8	26737.9	-10.5791	15.68	15.68	31.37	2308	3154
23878.1	29603.2	92.8849	20.75	20.75	41.50	1632	3154
11533.5	31170.2	290.687	21.78	21.78	43.57	1047	3154
21045.7	13119.9	-184.602	22.16	22.16	44.32	1530	3170
25548.6	20607.2	-127.578	17.05	17.05	34.10	3992	3170
19354.1	21178	-10.9376	25.60	25.60	51.20	1021	3170
12132	21354.5	260.94	24.07	24.07	48.14	1252	3170
31404	21665.4	-86.1056	17.50	17.50	35.00	3339	3170
37580.4	24394	13.321	21.78	21.78	43.57	1239	3170
37055	25289.8	-114.618	14.91	14.91	29.81	3368	3170
33211.7	26504.5	-122.394	13.16	13.16	26.33	4171	3170
25090.6	33484.9	-35.5616	19.81	19.81	39.61	1205	3170
17654.2	10151.5	146.066	16.72	16.72	33.44	1956	3178
31694.4	17181.3	-160.481	20.58	20.58	41.17	1475	3178
40314.8	17645.4	-60.0409	20.44	20.44	40.88	1221	3178
17985.8	35838.9	51.5609	19.78	19.78	39.56	1509	3178
12179	21374.8	-4.1681	19.83	19.83	39.66	1273	3186
27520.3	23038.3	-87.7601	18.23	18.23	36.46	1756	3186
17605.9	26708	284.673	28.71	28.71	57.41	1073	3186
28679.4	27601.1	292.731	23.95	23.95	47.90	1012	3186
22140.5	36091.5	-133.12	16.53	16.53	33.06	2461	3186
28303.3	36644.5	-61.8401	17.38	17.38	34.76	1616	3186
1072.5	18907.5	-195.831	9.37	9.37	18.75	7665	3194
25121.1	33543.5	-172.503	22.14	22.14	44.27	1516	3194
18021.7	35795.2	34.2681	13.00	13.00	26.00	4102	3194
3929.4	6072.8	-55.7186	11.63	11.63	23.27	4091	3202
17813.6	12827.7	-191.799	21.15	21.15	42.30	1399	3202
10897.7	19978.1	-23.9666	13.71	13.71	27.41	2927	3202
16427	19861.8	-51.8306	13.80	13.80	27.60	3566	3202
25632.5	21792.8	-25.9106	21.36	21.36	42.72	1296	3202
17534.8	26754.2	60.7864	19.24	19.24	38.48	1703	3202
38359.4	26992.8	-108.207	23.57	23.57	47.15	1414	3202
35454.8	3061.6	97.5612	15.57	15.57	31.13	1928	3210
32400.4	25215.6	-42.6138	16.96	16.96	33.91	1734	3210
38155.5	25366.3	-223.406	25.79	25.79	51.57	1494	3210
40332.1	25920	2.89093	20.28	20.28	40.55	1255	3218
33192.3	26470.9	-227.149	18.96	18.96	37.92	2077	3218
25521.5	26671.5	3.53893	15.50	15.50	30.99	1801	3218
21416.7	21585	17.9973	21.64	21.64	43.28	1101	3226
25596.3	21738.7	-157.02	10.62	10.62	21.24	6848	3226
12598.4	24988.1	-85.0923	8.20	8.20	16.39	8615	3226
23142.6	19720.5	68.6915	19.69	19.69	39.38	1373	3234
26982.2	20955.2	225.468	21.31	21.31	42.63	1668	3234
20752.3	37218.7	-109.572	18.98	18.98	37.96	1563	3234
24646	16358.1	-197.555	26.05	26.05	52.09	2021	3242
34805.5	23038.5	-43.9788	12.69	12.69	25.39	2902	3242
6721.6	23563.9	-205.979	21.36	21.36	42.72	3025	3242
12104.5	28332.1	-93.2268	18.09	18.09	36.17	1514	3242
20769.6	37202.5	38.067	12.98	12.98	25.95	2664	3242
25462.4	14721.2	47.7356	15.54	15.54	31.09	2346	3250
35809.3	20093.5	-117.706	14.65	14.65	29.30	3583	3250
35803.3	35075.5	-146.218	18.04	18.04	36.08	2630	3250
2108.3	37837.7	159.823	13.12	13.12	26.23	2373	3250
36437.9	5362.8	197.331	19.10	19.10	38.20	1503	3258
41174	28621.2	-78.6813	12.67	12.67	25.34	4475	3258
35423.8	3141.7	-83.0725	17.64	17.64	35.28	1333	3266
34314.6	7787.1	-59.0965	15.66	15.66	31.32	2378	3266
2019.6	10782.4	31.32	19.08	19.08	38.15	1353	3274
32678.8	13739	242.309	22.80	22.80	45.59	1442	3274
18892.1	21792.1	-121.16	7.80	7.80	15.59	7695	3274
17191	510.2	-43.255	14.27	14.27	28.54	3059	3282
41039.2	6741.2	-105.463	14.65	14.65	29.30	2994	3282
23201.4	11656	257.106	21.52	21.52	43.05	1454	3282
34755.8	23059	-214.327	21.15	21.15	42.30	2781	3282
25551.4	26730.5	-151.471	14.27	14.27	28.54	3496	3282
38385.7	27048.3	298.131	22.87	22.87	45.73	1209	3282
32291.4	27172.4	-73.063	18.27	18.27	36.55	1741	3282
36120.1	28202	-17.335	10.46	10.46	20.91	5056	3282
39726.8	5601.4	-238.806	20.91	20.91	41.82	1505	3290
41085.9	27221.8	287.287	23.03	23.03	46.06	1285	3290
9628.4	29046	-199.278	20.44	20.44	40.88	1739	3290
38217.4	15611.4	45.6737	23.97	23.97	47.95	1280	3298
40350.2	26649.5	-57.8695	22.96	22.96	45.92	1125	3298
15587.1	27817.8	-126.557	7.37	7.37	14.74	10595	3298
28941.6	15714	-84.3192	24.28	24.28	48.56	1316	3306
6933.7	23786.7	4.45681	14.46	14.46	28.92	2597	3306
36759.4	28759.4	-44.1432	7.98	7.98	15.97	9019	3306
7905.1	19532.5	174.036	23.46	23.46	46.91	1558	3314
8551.3	26605.6	291.252	19.55	19.55	39.09	1410	3314
13931.9	39914.2	-136.768	21.67	21.67	43.33	1290	3314
13953.3	20363.4	-26.5694	22.63	22.63	45.26	1083	3322
34783.3	22971.3	-202.825	31.16	31.16	62.31	1247	3322
32876.7	29485	-164.593	11.35	11.35	22.70	5689	3322
18851.9	10797.6	165.323	17.99	17.99	35.98	1724	3330
41172.4	25401.8	273.015	17.31	17.31	34.62	1473	3330
25072.6	33574.8	121.367	24.33	24.33	48.65	1186	3330
35254.9	2617.4	35.6913	15.61	15.61	31.23	2256	3338
41638.4	5937.8	-214.412	25.17	25.17	50.35	1546	3338
22519.1	18111.4	-100.364	15.59	15.59	31.18	1911	3338
41340.8	23249.7	-66.0195	13.47	13.47	26.94	3867	3338
39900.2	23586.9	275.984	19.05	19.05	38.10	2346	3338
12601.7	30783.7	-235.148	11.21	11.21	22.42	5746	3338
[truncated: 20,278 more rows]
