# Supplementary material for: Super-resolution analysis of PACSIN2 and EHD2 at caveolae
Source: PLoS One. 2022 Jul 14;17(7):e0271003. doi: 10.1371/journal.pone.0271003 (PMC9282494; doi:10.1371/journal.pone.0271003)
Supplement: S2 Data — (ZIP) [file pone.0271003.s004.zip › cav1-endp2-no-003-R_Cy3-Alexa647_19K_TS3D.3dlp]

23336.5	34335.6	-3.384	16.39	16.39	32.78	1578	6
5539.6	8719.1	56.0952	19.31	19.31	38.62	1201	14
35436.7	30288.8	168.183	26.38	26.38	52.75	1241	14
19094.8	25510.5	-61.056	8.20	8.20	16.39	8571	22
12611	31313	-84.384	10.88	10.88	21.76	5457	22
8429	33944.9	-78.552	21.31	21.31	42.63	1125	22
12263.6	20722.2	-99.288	12.32	12.32	24.63	4612	30
12317	24525.2	-215.28	16.41	16.41	32.83	3051	30
30698.5	8161.1	288.329	23.86	23.86	47.71	1028	38
33356.9	12059.1	227.524	20.16	20.16	40.32	1467	38
21137.3	13110.7	-109.008	12.13	12.13	24.26	3865	38
12228.1	20711.2	-83.736	8.38	8.38	16.77	7559	38
5544.6	25848	116.168	19.71	19.71	39.42	2135	38
13296.4	34315.5	13.464	25.13	25.13	50.26	1143	38
19895.4	18242.3	105.912	22.35	22.35	44.70	1381	46
8306.9	33828.3	89.0622	21.27	21.27	42.53	1161	46
35272.9	26837.7	206.278	22.80	22.80	45.59	1721	54
19951.9	27859.9	-144.648	24.35	24.35	48.70	1207	54
610.8	28867.9	179.905	32.40	32.40	64.81	1077	54
13284.1	34288.5	134.483	20.37	20.37	40.74	1458	54
30943.4	38842.3	24.5934	20.04	20.04	40.08	1257	54
36249.3	29698	-24.12	22.16	22.16	44.32	1049	62
5531.9	8680.8	-76.608	13.59	13.59	27.18	2385	70
24031.5	20069.1	-114.84	26.00	26.00	52.00	1028	70
24365.4	20976.2	230.454	27.51	27.51	55.01	1170	70
20604.5	22463.1	-71.424	22.44	22.44	44.89	1179	70
41272.9	23221.5	-111.6	16.79	16.79	33.58	1726	70
13272.9	34361.3	-204.912	16.34	16.34	32.69	3529	70
40454.3	749.8	-223.056	8.74	8.74	17.47	7237	78
28818.6	17444.5	116.168	24.26	24.26	48.51	1190	78
15681.1	24264.9	6.336	16.79	16.79	33.58	1685	78
13270.5	34376.4	-160.2	22.84	22.84	45.69	1370	78
33106.4	11688.3	-187.416	14.95	14.95	29.91	2435	86
29568.3	11868.2	72.945	22.18	22.18	44.37	1277	86
24757.2	16271.1	212.139	30.61	30.61	61.23	1215	86
38835.1	14455.1	149.868	19.26	19.26	38.53	1372	94
1022.5	27633.4	-51.984	25.58	25.58	51.15	1136	94
24823.5	16290.2	105.179	19.19	19.19	38.39	1740	102
27041.9	12356.3	187.914	22.02	22.02	44.04	1453	110
1275.6	15356.9	61.9064	14.79	14.79	29.58	2306	110
15993.8	36637.2	-179.69	10.93	10.93	21.85	7863	110
25649.3	26699.9	-219.922	9.63	9.63	19.26	9468	118
27531.7	15860.9	-74.8835	12.48	12.48	24.96	3668	134
36202.6	31885.4	-86.5475	9.21	9.21	18.42	6270	134
12662.6	32849.6	-112.468	4.10	4.10	8.20	22812	134
7514	34552.3	-15.9155	19.88	19.88	39.75	1625	134
23322.8	26797.2	-227.868	19.88	19.88	39.75	1529	142
37516.7	33875.9	15.7798	20.39	20.39	40.79	1133	142
25555.4	37721.7	250.691	24.12	24.12	48.23	1341	142
33399.4	25143	227.923	22.96	22.96	45.92	1333	150
23391.8	34132.7	-218.205	19.43	19.43	38.86	1822	150
13273.5	34373	-95.0848	15.33	15.33	30.66	3035	150
1946.5	10795.4	-41.3575	14.65	14.65	29.30	2051	158
23429.7	23962.8	-57.5575	20.25	20.25	40.51	1018	158
19072.9	25533.4	-76.9975	14.01	14.01	28.02	2849	158
29497.4	11943.6	-205.358	13.68	13.68	27.37	4897	166
21948.9	16772.5	-100.382	8.31	8.31	16.63	7215	166
15329.9	29780.4	-204.062	22.91	22.91	45.83	1514	166
30892.1	29797	231.473	17.12	17.12	34.24	1918	166
37007.5	25251.1	229.951	22.61	22.61	45.22	1704	174
610.2	26684.1	-87.4788	14.48	14.48	28.97	4012	174
12134.4	28323.5	40.9404	17.47	17.47	34.95	2431	174
13910.3	24616.3	198.393	28.07	28.07	56.14	1227	182
19088.6	25501.7	-20.1434	10.36	10.36	20.72	4147	182
13800.4	9337.5	-17.0167	19.08	19.08	38.15	1017	198
36201.3	14847.9	155.789	22.56	22.56	45.12	1935	198
18731.6	15501.7	-125.233	17.29	17.29	34.57	1697	198
7801.9	19592.3	303.041	20.51	20.51	41.02	1194	198
41326.1	23133.3	-188.089	19.92	19.92	39.85	1822	198
19086.7	25488.9	-58.4887	7.98	7.98	15.97	6583	198
11405.1	32104.8	-15.0727	21.69	21.69	43.38	1257	198
38860.6	14572.4	-215.361	20.09	20.09	40.18	1623	206
28870.5	16195.4	-16.4253	14.88	14.88	29.77	2299	206
34259.1	20900.3	-149.265	23.81	23.81	47.62	1134	206
12809.5	33168.3	-11.2413	8.85	8.85	17.71	6937	206
13313.1	34365.7	289.065	21.50	21.50	43.00	1293	206
18299.9	11190.4	-94.89	15.28	15.28	30.57	2777	214
5523.5	19546.5	-103.962	19.05	19.05	38.10	1135	214
21918.6	16791.5	-70.9706	5.84	5.84	11.68	11447	222
41350.2	23223.3	-48.2906	14.04	14.04	28.07	2533	222
20621	36214	-2.28264	12.88	12.88	25.76	4221	222
28796.2	16181.6	189.994	21.08	21.08	42.15	1692	230
19876.8	18306.7	-34.7393	14.84	14.84	29.67	2185	230
19123.3	20652.8	30.2875	17.17	17.17	34.34	2559	230
26191.4	36999	291.093	15.54	15.54	31.09	1623	230
40419.8	755.7	-65.2519	19.00	19.00	38.01	1323	238
9291.6	15273.6	274.187	18.91	18.91	37.82	1476	238
30160	22452.2	41.9525	20.63	20.63	41.26	1264	238
5454.6	25888.9	-213.644	18.60	18.60	37.21	3640	238
9010.9	27499.8	51.4763	21.34	21.34	42.67	1336	238
15802.5	35611.9	204.59	21.20	21.20	42.39	1734	238
20522.4	36242.1	178.216	20.02	20.02	40.03	1759	238
19107.9	20617.2	-219.533	20.84	20.84	41.68	1891	246
34586.2	3864.9	-231.901	21.20	21.20	42.39	1361	254
25623.3	21783.2	-29.0772	14.70	14.70	29.39	2453	254
25536.7	26704.8	-123.037	18.23	18.23	36.46	1846	254
16005.6	20918.8	-110.782	18.18	18.18	36.36	1655	262
9573.9	30308	60.8301	17.62	17.62	35.23	1253	262
17190.7	514.7	-38.2625	11.89	11.89	23.79	2981	270
36070.3	17290.4	-83.6225	17.85	17.85	35.70	1518	270
7589	34602.6	134.766	22.47	22.47	44.93	1487	270
16851.1	9228.2	-94.6952	16.04	16.04	32.08	2205	278
41366.1	23224.1	-103.176	13.78	13.78	27.55	3655	286
1283.1	32553.3	232.821	23.17	23.17	46.35	1372	286
20673.2	36208.9	126.594	22.75	22.75	45.50	1375	286
39516.3	4960.5	58.4057	13.59	13.59	27.18	3128	294
30832.5	29705.2	-70.1845	22.82	22.82	45.64	1073	294
9260.8	15243.7	-218.633	20.96	20.96	41.92	1649	302
27912.3	16069.9	64.9425	17.29	17.29	34.57	2372	302
11854.7	21095.2	-215.393	14.39	14.39	28.78	2684	302
14003.1	22607.9	46.6275	13.09	13.09	26.19	2641	302
19118	25470.4	-101.993	11.21	11.21	22.42	4574	302
36148	28215.5	-4.14513	12.46	12.46	24.92	3537	302
7643.3	31623.2	23.1843	15.94	15.94	31.89	1729	302
8363.6	33886.7	-192.027	9.82	9.82	19.64	5130	310
35301.8	2499.9	290.692	17.97	17.97	35.94	1376	318
38140.3	9407	-145.949	19.31	19.31	38.62	2111	318
21191	13126.7	-101.885	19.71	19.71	39.42	1210	318
26543.8	14634.6	-145.949	17.17	17.17	34.34	1941	318
1388	15326.1	-35.7888	18.56	18.56	37.11	1088	318
37742.4	22700	-56.5248	22.77	22.77	45.55	1101	318
25632.8	26783.6	123.659	18.86	18.86	37.73	1567	318
33051.3	11648.3	-160.135	17.29	17.29	34.57	2155	326
19896.1	20786.7	-100.519	26.05	26.05	52.09	1313	326
5550.6	25928.3	-38.3107	20.65	20.65	41.31	1142	326
17198.5	438.1	-177.561	14.53	14.53	29.06	3016	334
13532.9	31507.5	-103.041	21.90	21.90	43.80	1315	334
17217.8	490.3	-199.523	14.51	14.51	29.01	3103	342
1919.7	10814.6	2.65328	12.62	12.62	25.25	3903	342
26602	14714.1	132.66	20.14	20.14	40.27	1510	342
38021.6	34332.9	20.5723	19.05	19.05	38.10	1507	342
35273.8	2876.4	272.657	15.12	15.12	30.24	1854	350
21038.9	13274.8	-207.877	16.37	16.37	32.73	1939	350
1320.5	15357.3	231.631	21.41	21.41	42.81	1382	350
27298	6165.2	-198.087	21.93	21.93	43.85	1527	358
1907.9	10782.1	-215.583	13.94	13.94	27.88	3927	358
25612.4	21777.7	-207.159	13.80	13.80	27.60	3934	358
9659.9	35170.2	-234.375	8.97	8.97	17.95	9535	358
14502.8	38574.1	-139.767	22.21	22.21	44.42	1348	358
1357.1	15420.7	-101.465	15.92	15.92	31.84	2660	366
9339.2	15255.4	-193.481	15.83	15.83	31.65	3462	366
35264.8	3007.1	25.2479	20.02	20.02	40.03	1161	374
5545.5	8657.9	-131.851	13.61	13.61	27.22	3007	374
5534.2	8712.4	-44.2306	10.43	10.43	20.87	5456	390
41335.1	23264.8	-48.1186	12.79	12.79	25.58	3524	390
10960.9	29340.3	-213.359	12.86	12.86	25.72	5818	390
20492.6	37188.5	-229.559	8.20	8.20	16.39	8061	390
35264.8	3038.1	-84.9846	16.44	16.44	32.88	1494	398
21091.7	13123.4	-3.9146	13.71	13.71	27.41	2876	406
13261	34455.7	119.301	20.54	20.54	41.07	1372	406
21848.2	39956	-173.691	15.47	15.47	30.94	3173	406
11882.5	20897.3	-27.8206	13.07	13.07	26.14	3538	414
32922	32803.1	302.521	21.50	21.50	43.00	1113	414
40436.6	792.3	-137.263	11.54	11.54	23.08	4490	422
14727	24128.1	-135.319	28.71	28.71	57.41	1571	422
17710.7	25159.4	168.525	20.42	20.42	40.84	1499	422
23336.8	34286	-132.079	24.96	24.96	49.93	1137	422
25622.3	21766.4	-91.1846	14.22	14.22	28.45	3388	430
39812.8	28476.2	256.507	21.12	21.12	42.25	1389	430
1912.6	10637.6	194.306	21.29	21.29	42.58	1554	438
16074.2	20907.3	91.0095	21.64	21.64	43.28	1234	438
10251.4	21737.5	307.859	19.76	19.76	39.52	1199	438
7024.1	23871.2	173.793	17.43	17.43	34.85	1840	438
13452	31429.3	5.43745	13.61	13.61	27.22	1983	438
27836	36445.6	285.881	20.58	20.58	41.17	1225	438
24927.3	21387.6	125.512	16.08	16.08	32.17	2787	446
36279.5	26839.8	-113.725	13.42	13.42	26.85	4280	446
7834.5	33241.4	-18.4685	19.50	19.50	39.00	1174	446
27525.6	15846.6	-57.2785	13.82	13.82	27.65	3021	454
41319	23173	11.4095	17.95	17.95	35.89	1297	454
41047.7	27928.1	-238.719	16.39	16.39	32.78	1788	454
24514.2	34871.8	267.706	24.54	24.54	49.08	1275	454
36377.3	36540.8	-9.97452	21.24	21.24	42.48	1009	454
14059.4	20199.6	-210.137	10.31	10.31	20.63	8861	462
5546.7	8640.2	221.692	23.74	23.74	47.48	1374	470
12100	28328.9	-131.01	18.16	18.16	36.31	1684	470
38326.4	32263.9	-151.098	20.21	20.21	40.41	1415	470
21929.5	16785.8	-40.8685	7.54	7.54	15.07	7756	478
22526.7	18059	-120.572	11.52	11.52	23.03	3734	478
12083.4	20715.2	-65.4925	6.78	6.78	13.56	10966	478
26289.2	22193.1	-59.6605	16.51	16.51	33.02	2288	478
18759.3	30374.6	-186.02	11.66	11.66	23.31	6756	478
35569.5	29586.6	89.9643	20.58	20.58	41.17	1453	486
12764.9	33202.9	-184.654	11.19	11.19	22.37	4511	486
30832.1	38910.3	230.624	20.82	20.82	41.64	1599	486
33318.4	12073.3	-207.264	10.13	10.13	20.25	7017	494
36165.7	31893.6	-106.176	10.41	10.41	20.82	5230	494
15899.4	35616.1	-29.7124	9.63	9.63	19.26	6128	494
11008.2	26733.9	-232.466	14.04	14.04	28.07	2850	502
18269.9	38513.2	-13.4424	15.05	15.05	30.10	2349	502
26012.5	39831.8	121.606	19.97	19.97	39.94	1299	502
40463.3	814.6	-89.3346	20.44	20.44	40.88	1169	510
35299.8	2497.4	-33.6066	20.49	20.49	40.98	1252	510
17066.6	23518.3	127.391	20.21	20.21	40.41	1724	510
27010.8	30636.7	-221.527	21.71	21.71	43.43	1644	510
32419.2	3881.6	-78.4436	18.37	18.37	36.74	1242	518
28820.3	16188.5	224.702	21.78	21.78	43.57	1692	518
13914.2	20284.6	-35.0276	13.54	13.54	27.08	3115	518
26312.6	22106	26.167	17.97	17.97	35.94	1742	518
17042.6	23553.6	-89.4596	24.47	24.47	48.94	1772	518
12785.6	33229.5	-9.75557	13.99	13.99	27.98	2426	518
15874.4	35603.8	-77.7956	9.63	9.63	19.26	6631	518
39675.9	2679.5	-211.409	22.33	22.33	44.65	1481	526
1954.6	10757.9	-67.5525	10.29	10.29	20.58	5241	526
19049.9	25487.3	-82.4565	9.42	9.42	18.84	6568	526
32534.1	26382.6	-158.921	18.35	18.35	36.69	1904	526
1637.2	28657.8	-133.001	11.04	11.04	22.09	5440	526
27851.1	29899	-82.4565	7.96	7.96	15.92	8603	526
13507.6	31518.3	26.0421	15.31	15.31	30.61	1730	526
12814.1	33202.1	-50.0565	13.00	13.00	26.00	3962	526
35349.2	2482.6	-181.725	17.00	17.00	34.01	1838	534
5516.1	8796.9	-14.5414	20.89	20.89	41.78	1167	534
18511.1	10858.1	98.4446	13.61	13.61	27.22	3591	534
13981.1	25020.3	294.049	23.24	23.24	46.49	1070	534
9326.8	25827.8	-200.517	23.31	23.31	46.63	1443	534
452	29040.5	-140.253	17.66	17.66	35.33	1646	534
23955.8	21592.4	226.525	33.37	33.37	66.74	1018	542
22601	30026.7	-45.7704	21.57	21.57	43.14	1233	542
13249.8	34409.7	83.6676	20.77	20.77	41.54	1142	542
17222.2	578.9	195.63	13.61	13.61	27.22	3074	550
41309.3	23248.9	-161.239	12.72	12.72	25.43	4509	550
39965.2	3998	286.348	20.89	20.89	41.78	1233	558
39540.3	5142.5	-181.452	14.77	14.77	29.53	2780	558
19032.2	25519.4	-42.1323	14.20	14.20	28.40	2460	558
11265.6	32286.3	196.238	25.41	25.41	50.82	1315	558
27298.5	6079.2	5.04681	18.79	18.79	37.59	1212	566
23269.9	11636.4	-59.7532	20.72	20.72	41.45	1329	566
18751.8	15464.9	-69.4732	8.76	8.76	17.52	6519	566
4244.6	20115	76.6994	20.79	20.79	41.59	1052	566
14007.7	20294.8	-79.8412	12.83	12.83	25.67	3048	566
12440.1	24418.9	-7.91319	19.90	19.90	39.80	1310	566
32689.4	10245.6	262.655	22.87	22.87	45.73	1252	574
21931.9	16758.8	-168.742	17.19	17.19	34.38	2240	574
10590.4	23537.7	-92.2781	16.30	16.30	32.59	2796	574
12238.7	24511.5	275.109	22.07	22.07	44.13	1375	574
22584.4	29993.7	305.878	22.56	22.56	45.12	1053	574
37626.2	14786.6	301.358	18.02	18.02	36.03	1477	582
27766.1	18727.4	292.567	21.74	21.74	43.47	1151	582
615.6	26683.1	181.944	22.25	22.25	44.51	1622	582
35522	29575.6	-51.5791	26.99	26.99	53.98	1175	582
18581.6	12492.7	299.768	19.36	19.36	38.72	1305	590
37594.2	14827.7	-66.608	18.56	18.56	37.11	2212	590
21904.7	16791.6	-53.648	6.36	6.36	12.72	10625	590
9155	25600.1	-89.936	16.23	16.23	32.45	2476	590
6248.1	29707.9	126.874	27.32	27.32	54.64	1047	590
13234.2	34384.8	-139.832	18.56	18.56	37.11	2418	590
17165.4	500.3	-161.341	17.00	17.00	34.01	1797	598
34625.6	3812.2	43.9653	17.90	17.90	35.80	1301	598
38269.3	17792.7	194.881	19.41	19.41	38.81	1875	598
1031.1	18241.4	109.167	20.61	20.61	41.21	1416	598
620.4	26709.7	-95.2449	15.97	15.97	31.93	2735	598
17233.7	487	-177.666	14.13	14.13	28.26	2979	606
20957.9	11738.3	-33.1619	19.19	19.19	38.39	1024	606
21907.9	16795.4	-66.8579	6.50	6.50	13.00	10615	606
12144.6	20668.2	-3.35388	10.31	10.31	20.63	3161	606
41362.5	23241.1	-200.994	16.77	16.77	33.54	3150	606
15979.8	23395.6	210.141	24.28	24.28	48.56	1584	606
24548.2	24911	309.042	17.95	17.95	35.89	1410	606
12150.8	28373.9	-126.474	13.56	13.56	27.13	4047	606
13920.6	39845.8	-121.29	18.02	18.02	36.03	1871	606
21892.5	16818.7	-77.3508	9.66	9.66	19.31	5532	614
903.6	16968.8	-129.191	8.83	8.83	17.66	3609	614
11214	17596.9	-96.1428	15.50	15.50	30.99	2607	614
16089.9	23459.2	35.6568	18.60	18.60	37.21	1631	614
18520.8	23949.6	-79.2948	17.59	17.59	35.18	1520	614
5339.9	25911.9	304.521	21.22	21.22	42.44	1169	614
4544.4	29648.3	-39.7668	20.28	20.28	40.55	1223	614
20657.9	38263	-97.4388	11.16	11.16	22.33	5146	614
430.9	21402.4	139.561	13.89	13.89	27.79	3405	622
34175.5	32085.3	28.2058	22.14	22.14	44.27	1099	622
27529	15844	-192.297	22.28	22.28	44.56	1526	630
18491.3	23952.4	42.0003	15.31	15.31	30.61	3032	630
24532.1	34908.8	-23.1687	23.31	23.31	46.63	1240	630
29505	11935.1	24.293	20.72	20.72	41.45	1113	638
11207.3	17508.6	-113.366	9.73	9.73	19.45	6648	638
11990.8	18264.2	-233.246	19.41	19.41	38.81	1756	638
13296.9	34443.1	275.575	23.93	23.93	47.85	1191	638
35266.2	2475.6	127.465	10.43	10.43	20.87	6193	646
21096.1	13127	-77.8506	13.56	13.56	27.13	3322	646
9333.2	15910.4	-20.8266	17.64	17.64	35.28	1305	646
15198.5	36390.7	-70.7226	21.36	21.36	42.72	1283	646
40464	767	-82.5115	10.57	10.57	21.15	4389	654
35267.5	2459.5	5.6165	9.00	9.00	17.99	4823	654
14871.9	19975.7	-171.936	17.76	17.76	35.51	2252	654
27648.4	28305.7	15.9845	26.16	26.16	52.33	1074	654
15193.7	31848.4	303.896	22.25	22.25	44.51	1029	654
1960.3	7640.6	164.577	22.77	22.77	45.55	1269	662
18554.1	10860.5	267.141	18.27	18.27	36.55	1581	662
21053.5	13158.1	48.094	19.10	19.10	38.20	1540	662
9134.4	25571.2	166.775	13.56	13.56	27.13	4776	662
22621.3	29987.4	-153.916	14.13	14.13	28.26	4030	662
25774	30508.1	77.398	22.02	22.02	44.04	1237	662
37578.1	14807.6	-58.7854	10.88	10.88	21.76	3855	670
11208.7	17540.3	16.4672	18.60	18.60	37.21	1530	670
3466.6	20045.6	262.621	23.71	23.71	47.43	1090	670
14062.7	20157	3.42263	15.73	15.73	31.46	2080	670
40463.2	27354.3	-232.449	10.15	10.15	20.30	4288	670
12086.3	28332.2	-108.681	18.75	18.75	37.49	1595	670
476.2	28926.4	302.181	23.69	23.69	47.38	1078	670
39488.3	4984.1	63.9613	12.06	12.06	24.12	4336	678
456.6	21382.6	7.18569	17.12	17.12	34.24	1802	678
12460.5	24791.4	-169.718	18.98	18.98	37.96	1900	678
1612.3	28648.8	13.6657	10.60	10.60	21.20	4253	678
12789	33177.2	-84.8303	15.75	15.75	31.51	2523	678
36860.1	16157.1	-93.3792	9.63	9.63	19.26	4739	686
22505.4	18069.2	-91.4352	9.56	9.56	19.12	7970	686
14870.1	19872	-131.611	13.14	13.14	26.28	4406	686
18518.2	21602.4	-59.6832	20.02	20.02	40.03	2086	686
15077.3	23955.7	290.21	20.14	20.14	40.27	1321	686
17645.7	10127.8	-193.296	10.79	10.79	21.57	3246	694
14944	19918.4	81.2938	10.81	10.81	21.62	6694	694
35734.3	21034.9	-70.8242	25.50	25.50	51.01	1124	694
25733.3	28361.4	-83.1362	23.27	23.27	46.53	1744	694
39471.7	5023.6	-189.533	12.62	12.62	25.25	4820	702
33300.1	12071.6	-92.3331	11.02	11.02	22.04	3577	702
37602.2	14799.8	-197.309	14.13	14.13	28.26	2831	702
20147.3	20608.8	128.788	22.70	22.70	45.40	3546	702
18406.7	10763	-76.8311	24.23	24.23	48.47	1091	710
34524.9	35944.5	0.928856	15.43	15.43	30.85	1327	710
30985.2	38984.8	-154.591	23.17	23.17	46.35	1437	710
12109.6	20682	-223.952	18.30	18.30	36.60	2149	718
33352.3	11961	-14.0252	20.63	20.63	41.26	1296	726
7348.6	13948.8	-40.5932	21.76	21.76	43.52	1201	726
39894.6	14517	296.453	17.71	17.71	35.42	1387	726
18719.5	15481.3	-139.737	7.58	7.58	15.17	9771	726
10062.1	18866.9	73.0101	23.39	23.39	46.77	1114	726
19954	19810.3	-67.1612	24.16	24.16	48.32	1002	726
37026.3	25362.9	202.655	25.20	25.20	50.40	1527	734
21337.3	32414.4	163.827	20.28	20.28	40.55	1475	734
12818	33197.4	185.805	16.91	16.91	33.82	1996	734
29443.4	4411.5	291.25	22.47	22.47	44.93	1079	750
17664.1	10166.1	-68.5324	9.66	9.66	19.31	4579	750
23252.5	11637.1	-27.7084	17.45	17.45	34.90	1384	750
26968.4	12189	-100.932	21.17	21.17	42.34	1136	750
36112.9	28191.7	151.323	11.75	11.75	23.50	4759	750
14519	38587.4	174.034	15.47	15.47	30.94	2972	750
14025.9	19455.7	-45.2295	17.22	17.22	34.43	2258	758
40836.4	22971.8	-80.2215	9.14	9.14	18.27	5869	758
36163.2	30028	-40.0455	16.01	16.01	32.03	2777	758
12765.6	33223.8	-109.381	12.88	12.88	25.76	3102	758
8379	33913.1	-129.469	6.41	6.41	12.81	12866	758
8286.9	37229.3	82.4337	28.24	28.24	56.47	1068	758
41169	7632.1	176.914	19.19	19.19	38.39	1609	766
17766.2	10075.3	-222.159	18.51	18.51	37.02	1870	766
41315.8	27546.8	-150.879	25.93	25.93	51.86	1356	766
8305.7	37336.2	-82.8385	18.93	18.93	37.87	1553	766
19266.8	37533.4	-134.679	22.70	22.70	45.40	1390	766
12231.8	21281.4	207.658	19.22	19.22	38.43	4492	774
18476.7	21575.3	53.0796	20.14	20.14	40.27	1317	774
8239.8	22927.3	-62.7756	23.43	23.43	46.86	1145	774
35311.8	2472.3	-112.049	19.90	19.90	39.80	1302	782
25224.7	16049.4	-136.673	27.29	27.29	54.59	1153	782
17134.6	38512.1	-73.8166	18.35	18.35	36.69	2638	782
14542.3	38570.5	-62.1526	14.65	14.65	29.30	2212	782
34300.4	7787.5	-97.8177	9.47	9.47	18.93	4487	790
37477.6	9662.9	240.575	22.66	22.66	45.31	1182	790
21065.9	13104.8	-85.5057	13.12	13.12	26.23	3266	790
39921.3	14485.7	135.081	19.66	19.66	39.33	1393	790
14285.6	19252	-174.282	18.63	18.63	37.26	2141	790
7500.8	34538.1	62.5533	22.98	22.98	45.97	1047	790
8281.1	37274.9	-172.338	17.76	17.76	35.51	1807	790
39527	5168.2	31.7591	18.09	18.09	36.17	1140	798
34301.3	7800.2	-106.915	7.51	7.51	15.02	6961	798
18950.3	10860.5	-147.091	11.23	11.23	22.47	5060	798
23844.8	17939.5	-93.9547	23.81	23.81	47.62	1280	798
5139.8	22018.8	266.191	24.49	24.49	48.98	1234	798
37770.4	22718.4	-42.7627	15.68	15.68	31.37	3247	798
1915.8	10764.6	97.668	9.94	9.94	19.88	7622	806
1646.7	28669.1	-105.644	10.03	10.03	20.06	6072	806
11462.8	34498.6	-227.468	23.20	23.20	46.39	1477	806
4490.6	38473	21.4776	20.21	20.21	40.41	1136	806
1950.2	10725.5	111.562	21.08	21.08	42.15	1347	814
24429.5	34963.8	-63.5488	21.24	21.24	42.48	1663	814
18277.6	28315.5	-46.7259	10.10	10.10	20.21	6109	822
21951.5	16772.6	-6.57491	15.02	15.02	30.05	2315	830
37027.1	25234.3	-87.5749	16.04	16.04	32.08	2547	830
9202.9	25581.9	33.1241	19.00	19.00	38.01	1917	830
18275.3	28325.5	-192.551	11.75	11.75	23.50	6362	830
12740.9	33186.3	7.68109	16.18	16.18	32.36	2385	830
13238	34266.7	68.2889	26.38	26.38	52.75	1103	830
1033.1	27668.9	44.8206	24.47	24.47	48.94	1204	838
5548.3	8735.4	-19.585	17.73	17.73	35.47	1453	846
18524.2	10870.6	73.367	13.19	13.19	26.38	4144	846
38247.1	16028.8	-149.833	18.44	18.44	36.88	1455	846
5027.8	20605	-79.849	12.43	12.43	24.87	6305	846
32905.9	35325.5	303.403	15.21	15.21	30.43	1828	846
16625.5	36618.1	-40.969	15.87	15.87	31.75	3146	846
25374.3	20654.5	-45.5301	21.03	21.03	42.06	1158	854
27548.6	22777.6	-107.09	24.63	24.63	49.27	1136	854
586.2	26708.9	-103.202	26.33	26.33	52.66	1035	854
19813.7	26791.5	-205.586	22.54	22.54	45.07	1347	854
26507.6	29224.4	285.063	21.15	21.15	42.30	1283	854
33311	12076.8	-27.4111	11.33	11.33	22.66	5032	862
12053.6	20707	-129.147	10.22	10.22	20.44	3596	862
29732.6	22223.8	-103.875	12.18	12.18	24.35	2702	862
38894.2	23783.6	-17.0431	21.01	21.01	42.01	1467	862
1003.3	20387.4	181.717	19.15	19.15	38.29	1688	870
12039.4	20721.5	-39.1002	8.81	8.81	17.62	6503	870
19881.5	27830.2	290.141	22.49	22.49	44.98	1189	870
39388.4	4719.8	227.113	12.88	12.88	25.76	5497	878
33308.3	12105.3	-118.829	10.31	10.31	20.63	3912	878
1060.8	20404.5	0.402782	13.45	13.45	26.89	3399	878
16160.1	23360.1	284.256	23.81	23.81	47.62	1193	878
38976.1	23776.4	-237.413	17.12	17.12	34.24	3810	878
36101.8	28197	-87.7252	10.27	10.27	20.54	7883	878
2058.8	28363.1	1.69878	25.65	25.65	51.29	1021	878
13815	32571.9	-37.8292	19.85	19.85	39.71	1318	878
36951.7	38783.7	197.809	21.95	21.95	43.90	1507	878
33368.2	13762.8	-8.04627	19.62	19.62	39.23	1076	886
8160.2	14757.3	302.546	18.86	18.86	37.73	1975	886
18969.8	23556.3	256.392	22.09	22.09	44.18	1456	886
17150.8	507.1	227.795	15.38	15.38	30.76	2088	894
27249	6152.2	-87.1273	17.64	17.64	35.28	1480	894
27428.6	15844.3	65.8907	20.09	20.09	40.18	1595	894
21924.1	16746.1	-3.53532	7.87	7.87	15.73	7095	894
25606.7	21816.5	-230.983	13.85	13.85	27.69	3925	894
14044.1	19469.4	-72.2484	17.90	17.90	35.80	2048	902
37649.3	22786.2	-181.112	34.88	34.88	69.76	1001	902
41318.5	23270.7	-238.136	21.76	21.76	43.52	2444	902
12270	23372	119.345	15.10	15.10	30.19	2170	902
33796.1	13187.3	-56.5236	22.04	22.04	44.09	1022	910
28819.2	16260.7	-104.476	19.99	19.99	39.99	1493	910
24987.2	25538.7	-171.868	18.75	18.75	37.49	2043	910
12137.9	28294.1	5.03638	22.07	22.07	44.13	1393	910
32881.2	35312.2	-198.436	11.56	11.56	23.13	6399	910
20780.1	36072.2	-90.8676	21.12	21.12	42.25	1157	910
36355.9	39285.2	-99.2916	23.74	23.74	47.48	1218	910
24073.5	20804.3	-38.1409	27.27	27.27	54.54	1009	918
38914.7	23706.5	-144.413	21.43	21.43	42.86	1498	918
25736.3	25145.7	-224.765	16.84	16.84	33.68	2582	918
18482.7	31843.6	-4.44493	20.14	20.14	40.27	1042	918
12767	33265.6	31.1123	18.72	18.72	37.44	1231	918
32875.5	35365.7	-95.8129	12.72	12.72	25.43	4172	918
20619.7	38220.1	-51.7489	24.49	24.49	48.98	1090	918
36172.1	4792.7	-70.3023	15.50	15.50	30.99	2549	926
1892.2	10719.6	27.688	14.62	14.62	29.25	3453	926
32385.2	10960.2	119.263	21.60	21.60	43.19	1359	926
11875.8	30504.2	67.2484	15.45	15.45	30.90	1637	926
23081.3	34027.3	-22.9982	26.12	26.12	52.23	1028	926
40437.3	711.7	-219.104	15.87	15.87	31.75	2075	934
18565.1	10881.9	-84.9676	13.68	13.68	27.37	4256	934
8413	18389.5	-104.408	13.89	13.89	27.79	2491	934
5397.7	25917.9	66.0218	23.62	23.62	47.24	1301	934
17196.7	495.8	-34.8329	12.36	12.36	24.73	3225	942
28986.1	14406.9	295.564	20.42	20.42	40.84	1209	942
28904.3	16160.9	122.671	21.97	21.97	43.94	1754	942
36123.5	19368.6	299.227	21.24	21.24	42.48	1217	942
1131	20322	70.1622	17.97	17.97	35.94	1499	950
23592.5	23742.4	-217.33	11.75	11.75	23.50	6690	950
27325	6155.1	16.1885	21.38	21.38	42.77	1011	958
18607.2	10894.1	-111.468	16.37	16.37	32.73	2638	958
7545.3	12509.2	-99.1555	20.35	20.35	40.69	1122	958
8273.1	18478.6	270.401	19.29	19.29	38.57	1473	958
33480.6	4048.8	-205.837	21.78	21.78	43.57	1620	966
3943.9	6008.7	-58.7408	22.28	22.28	44.56	1094	966
22451.8	18016.3	-91.1408	9.18	9.18	18.37	7880	966
41335.8	23214.2	-139.093	10.86	10.86	21.71	6598	966
37935.8	26350	-37.3568	23.95	23.95	47.90	1110	966
40456.5	29616.5	253.79	23.36	23.36	46.72	1304	966
37494.4	29862.2	-72.9968	25.79	25.79	51.57	1010	966
12482.9	31692.1	-124.189	20.77	20.77	41.54	1385	966
10480.9	5873.9	-13.1421	22.40	22.40	44.79	1004	974
19009.9	14782.9	-189.398	21.27	21.27	42.53	2333	974
1302.9	15314.9	-6.01413	20.89	20.89	41.78	1019	974
11433.1	19460.8	-64.9821	23.22	23.22	46.44	1020	974
12261.8	23440.5	37.9113	23.95	23.95	47.90	1033	974
12038.1	28257.4	-39.7101	18.91	18.91	37.82	1341	974
12620	30770.3	92.8563	20.02	20.02	40.03	1464	974
12781.3	33179.4	-46.8381	18.53	18.53	37.07	1352	974
16259.3	38624.6	257.691	20.42	20.42	40.84	1454	974
17141.4	38501.4	-139.502	23.97	23.97	47.95	1218	974
38119.8	9338.2	243.278	23.22	23.22	46.44	1293	982
40069.8	14518	-73.1674	21.55	21.55	43.10	1080	982
21923.1	16778.3	21.3001	16.65	16.65	33.30	1799	982
38938.6	23678.6	-82.8875	24.52	24.52	49.03	1187	982
18515.6	21640.2	-109.865	16.41	16.41	32.83	2603	990
12099.9	28366.2	136.557	26.02	26.02	52.05	1227	990
26196	36909.8	299.927	20.79	20.79	41.59	1152	990
32089.3	11226.9	294.305	21.71	21.71	43.43	1196	998
39241	18139.7	22.5101	19.78	19.78	39.56	1050	998
11009	29405.2	194.671	16.65	16.65	33.30	2501	998
15356	29697.4	-199.698	17.64	17.64	35.28	1941	998
7655.8	32271.9	-5.94608	13.24	13.24	26.47	3328	998
39811.7	1515.4	2.71661	17.87	17.87	35.75	1111	1006
20210.2	11258.2	175.13	19.50	19.50	39.00	1518	1006
18620.3	12530.6	-218.251	19.45	19.45	38.90	1871	1006
27496	15901.3	-17.3714	17.45	17.45	34.90	1466	1006
22188.7	39629.4	-76.3394	22.28	22.28	44.56	1004	1006
32763.1	10423	233.244	26.23	26.23	52.47	1313	1014
37586.8	14826.6	1.65929	10.55	10.55	21.10	3765	1014
11223.7	17672.4	15.9153	16.20	16.20	32.40	1552	1014
7911.7	19480.8	-16.4847	23.90	23.90	47.81	1120	1014
22753.8	20952.4	296.247	23.17	23.17	46.35	1042	1014
1928.4	10763.9	84.7646	11.00	11.00	22.00	6285	1022
18655.1	16359.9	232.017	18.11	18.11	36.22	1767	1022
19882.1	19659.8	310.405	24.35	24.35	48.70	1067	1022
12049	20723.3	-186.67	8.55	8.55	17.10	9721	1022
10427.5	21396.6	289.16	22.18	22.18	44.37	1179	1022
25625	21824.7	-63.55	13.56	13.56	27.13	3524	1022
9066	4179.4	297.457	20.84	20.84	41.68	1118	1030
18494.4	10925.4	-28.3193	21.52	21.52	43.05	1098	1030
12107.8	20685.9	-50.3513	8.74	8.74	17.47	6692	1030
25115.9	20500.3	-106.727	16.84	16.84	33.68	2582	1030
25065.7	33474.1	6.67266	16.25	16.25	32.50	2691	1030
5499.9	8697.7	-83.8087	6.69	6.69	13.38	9926	1038
18729.8	15471.1	-68.2567	11.23	11.23	22.47	3543	1038
13949.5	19505.9	-102.601	14.95	14.95	29.91	3252	1038
17229.1	23467.2	-89.6407	24.47	24.47	48.94	1112	1038
512.5	26615	-182.953	30.52	30.52	61.04	1187	1038
13069.4	37008.4	285.974	19.78	19.78	39.56	1311	1038
23110.7	38459.8	-208.873	8.10	8.10	16.20	11085	1038
30847.4	38795.5	4.96735	18.53	18.53	37.07	1176	1038
36160.6	4819.3	33.466	21.69	21.69	43.38	1116	1046
8089.9	14959	9.09404	20.49	20.49	40.98	1242	1046
36664	16328.4	288.411	22.33	22.33	44.65	1157	1046
11290.6	17655	-175.586	16.37	16.37	32.73	2175	1046
30015.7	18225.4	172.66	24.14	24.14	48.28	1312	1046
23070.9	38433.9	-73.85	11.61	11.61	23.22	3581	1046
39389.3	2141	-224.595	23.97	23.97	47.95	1278	1054
41334.2	23237	-230.427	18.20	18.20	36.41	2834	1054
11356.2	24460.4	-187.659	8.01	8.01	16.01	12008	1054
31817.8	28068.7	-131.931	9.80	9.80	19.59	5291	1054
12538	29822.7	-1.03528	21.81	21.81	43.61	1216	1054
33658.2	30917.2	145.793	9.02	9.02	18.04	9652	1054
40474	4221.5	-22.8286	23.22	23.22	46.44	1089	1062
1945.1	10811.9	115.262	18.23	18.23	36.46	1754	1062
37544.3	14805.4	-90.2206	13.28	13.28	26.56	3667	1062
17838.3	27900.6	257.386	19.36	19.36	38.72	1444	1062
36975.3	30216.3	310.134	25.72	25.72	51.43	1004	1062
7754.5	33251.3	200.244	16.25	16.25	32.50	2183	1062
13068.8	36976	52.991	24.04	24.04	48.09	1825	1062
33019	11239.7	21.7279	18.98	18.98	37.96	1111	1070
8214.2	14727.2	-106.83	21.03	21.03	42.06	1494	1070
21903	16797.6	-93.8699	21.27	21.27	42.53	1436	1070
5508.2	18086.5	-93.2219	20.35	20.35	40.69	1467	1070
13973.6	20283.1	-93.8699	17.95	17.95	35.89	2564	1070
37065.8	25336	83.2663	17.14	17.14	34.29	3019	1070
5458.3	25862.4	-82.2059	17.19	17.19	34.38	2156	1070
15268.6	29618.3	-174.222	25.83	25.83	51.67	1345	1070
21624.9	29964.3	264.951	19.69	19.69	39.38	1428	1070
35484	30108.5	-163.206	23.31	23.31	46.63	1450	1070
33757.7	30672	182.9	25.25	25.25	50.49	1378	1070
30340.4	12387.3	290.098	19.17	19.17	38.34	1483	1078
16082.7	20854.2	-216.103	12.76	12.76	25.53	2863	1078
14034.8	19547.8	222.938	16.84	16.84	33.68	3382	1086
16091.6	20874	-145.881	8.01	8.01	16.01	9567	1086
9685	26866.8	302.791	22.25	22.25	44.51	1227	1086
12113.8	28353.2	-3.32054	12.20	12.20	24.40	3805	1086
18562.4	10816.5	-62.0498	24.80	24.80	49.60	1164	1094
33313	12128.7	-8.26585	7.75	7.75	15.50	4508	1094
9661.8	37718	296.436	14.48	14.48	28.97	1828	1094
29402.9	4548.5	-55.3312	21.62	21.62	43.24	1148	1102
38175.6	9346.4	9.46883	20.82	20.82	41.64	1038	1102
21159.2	13108.4	-98.0992	14.95	14.95	29.91	1724	1102
37574.3	14809.6	-92.2672	10.64	10.64	21.29	4855	1102
6875.1	23818.7	-134.387	18.46	18.46	36.93	1785	1102
9595.3	30488.8	98.1404	23.39	23.39	46.77	1379	1102
40389	742.4	-85.6323	12.81	12.81	25.62	3464	1110
30672.3	8111.5	-152.376	21.24	21.24	42.48	1362	1110
31753.5	11042.7	-211.344	11.54	11.54	23.08	3421	1110
8079.5	14736.8	126.134	24.02	24.02	48.04	1203	1110
30046.2	18262.4	25.7679	24.28	24.28	48.56	1013	1110
14040.5	20146.5	126.134	11.49	11.49	22.98	7348	1110
26543.5	24325.7	19.3437	14.93	14.93	29.86	2523	1110
8475.2	33770.9	22.8375	21.78	21.78	43.57	1098	1110
35234.2	2482	18.1746	13.33	13.33	26.66	2168	1118
16981.9	17558.2	-40.7934	22.58	22.58	45.17	1192	1118
25167.1	20519.7	-47.9214	13.26	13.26	26.52	3692	1118
31348.1	21635.4	96.2244	20.09	20.09	40.18	1415	1118
32850.2	35360.6	-202.145	18.86	18.86	37.73	1869	1118
20755.8	36023.8	286.7	24.49	24.49	48.98	1097	1118
26565.6	38555.4	-56.9934	20.56	20.56	41.12	1313	1118
9480.3	15877.6	-13.4505	16.65	16.65	33.30	1232	1126
18789.2	30409.1	-139.162	15.78	15.78	31.56	3004	1126
27445.7	15819.3	-203.188	21.12	21.12	42.25	2040	1134
32052	34174.9	117.724	25.27	25.27	50.54	1239	1134
27283.2	6127.8	-52.0766	22.18	22.18	44.37	1750	1142
32212.2	10720.9	303.198	13.61	13.61	27.22	2954	1142
11558	19170.2	-97.4366	20.58	20.58	41.17	1429	1142
6927.1	23718.9	26.2756	25.79	25.79	51.57	1245	1142
8983.4	25665.4	-168.717	17.52	17.52	35.04	1827	1142
25536.2	26701.4	-59.8526	8.60	8.60	17.19	6441	1142
12042.5	28226.5	-193.341	27.20	27.20	54.40	1468	1142
20701.7	38347.1	-2.82863	18.30	18.30	36.60	1418	1142
5500.6	8683.9	-69.4457	6.55	6.55	13.09	9684	1150
39123	14140.5	28.6003	18.04	18.04	36.08	1338	1150
37555.3	14790.3	11.5543	14.32	14.32	28.64	2436	1150
31485.5	24801.1	63.7651	22.89	22.89	45.78	1130	1150
11776.7	25494.3	-24.0857	22.23	22.23	44.46	1007	1150
8396.7	33795.6	81.3475	22.42	22.42	44.84	1348	1150
32266	10741.9	-196.975	23.15	23.15	46.30	1655	1158
19108.9	28386.7	69.0202	20.18	20.18	40.36	1207	1158
19038.6	10718.3	284.532	23.97	23.97	47.95	1156	1166
30400.7	12155.5	30.3193	24.33	24.33	48.65	1410	1166
17020.6	18808.1	269.147	18.51	18.51	37.02	1509	1166
10469.5	23328.3	-165.096	22.25	22.25	44.51	1468	1166
18192	35869.5	-103.536	21.69	21.69	43.38	1332	1166
40416.9	765.8	-96.9289	15.59	15.59	31.18	2911	1174
34289.2	7794.8	-178.577	9.96	9.96	19.92	4582	1174
9437.2	15895.9	-41.2009	17.36	17.36	34.71	2156	1174
19020.8	25474	-120.905	11.66	11.66	23.31	6215	1174
34302.9	7775.4	-59.866	8.29	8.29	16.58	6595	1182
1922.4	10798.7	1.69397	15.94	15.94	31.89	3240	1182
3505.1	21702.2	311.159	20.58	20.58	41.17	1158	1182
40692.2	40197	-54.034	23.36	23.36	46.72	1357	1182
33241.6	2125.4	-5.30711	20.68	20.68	41.35	1256	1190
12255.1	24544.6	-14.3791	20.91	20.91	41.82	1089	1190
32906.8	35438.4	111.286	22.82	22.82	45.64	1445	1190
20498.6	37163.5	-45.4831	9.66	9.66	19.31	5900	1190
32361.4	38190.7	306.158	20.91	20.91	41.82	1242	1190
35183.8	14648.9	298.226	23.88	23.88	47.76	1067	1198
22489.7	18074.8	-82.9402	9.66	9.66	19.31	6498	1198
12033	20769.6	-76.4602	19.97	19.97	39.94	2012	1198
24358.3	25762	159.765	25.67	25.67	51.34	1116	1198
13268.5	34449.4	306.285	20.21	20.21	40.41	1296	1198
5283.3	35272.2	314.343	19.85	19.85	39.71	1118	1198
28980.6	15553.8	305.679	21.76	21.76	43.52	1261	1206
14045.3	20178.8	-60.1333	18.32	18.32	36.64	1490	1206
20957.5	21421.7	-199.453	22.21	22.21	44.42	1675	1206
38137.7	26234.7	-119.101	25.55	25.55	51.10	1287	1206
28808.4	37471.2	16.3307	14.18	14.18	28.35	3413	1206
16765	688.1	303.608	19.33	19.33	38.67	1262	1214
33273.1	3381.8	308.736	20.30	20.30	40.60	1075	1214
27465.8	15844.4	-10.7584	20.65	20.65	41.31	1161	1214
31361.4	21683.1	294.817	20.79	20.79	41.59	1354	1214
10269.9	21778	104.341	26.09	26.09	52.19	1235	1214
38716.9	22610.6	108.004	21.12	21.12	42.25	1112	1214
39639.3	26995.2	18.4016	22.23	22.23	44.46	1063	1214
29974.6	18390.3	47.325	26.49	26.49	52.99	1273	1222
19756.2	20876.2	-60.5274	15.68	15.68	31.37	4345	1222
18110.3	35891.9	-90.9834	21.90	21.90	43.80	1341	1222
33171.4	40441.2	301.537	22.75	22.75	45.50	1036	1222
39805.2	1507.8	-133.625	11.78	11.78	23.55	4826	1230
5541.8	8744.1	157.342	17.71	17.71	35.42	1830	1230
22492.9	18036.5	129.503	17.92	17.92	35.84	1942	1230
9239.3	25525.1	-25.4085	21.90	21.90	43.80	1224	1230
34288.5	7711.2	-191.818	16.46	16.46	32.92	2145	1238
32582.7	10232.7	-6.48959	16.53	16.53	33.06	1466	1238
16324.6	18406.6	-76.4736	21.93	21.93	43.85	1016	1238
23267.2	35510.2	-141.922	21.67	21.67	43.33	1495	1238
18769	15487.8	212.541	21.15	21.15	42.30	1888	1246
5470.2	25930.9	-204.651	18.72	18.72	37.44	2042	1246
28828.5	37455.8	105.581	11.42	11.42	22.84	5928	1246
11854.2	20936.3	-69.7398	11.63	11.63	23.27	4122	1254
13359.4	34394.4	314.499	14.72	14.72	29.44	1534	1254
28874.1	37479.4	-91.1237	16.13	16.13	32.26	2399	1254
1861.5	10820.3	69.9376	11.35	11.35	22.70	6525	1262
11813.4	20916.3	-13.8848	8.95	8.95	17.90	4718	1262
40412.9	771.7	-66.119	11.19	11.19	22.37	4707	1278
27264.3	6095.6	-116.663	19.00	19.00	38.01	1262	1278
1847.2	10802.8	-226.175	10.24	10.24	20.49	9333	1278
22685.6	18030.6	162.499	18.39	18.39	36.79	1709	1278
14073.4	20120.6	-62.879	12.13	12.13	24.26	3728	1278
12052.1	20701	-44.087	10.97	10.97	21.95	5388	1278
26631.5	20820.3	31.3636	22.23	22.23	44.46	1157	1278
34082.9	24720	-92.039	23.79	23.79	47.57	1275	1278
36937.7	34931.7	70.924	23.31	23.31	46.63	1143	1278
8711.9	35182.5	-205.439	11.37	11.37	22.75	5080	1278
20196.6	38310.1	204.99	18.82	18.82	37.63	1809	1278
17132.6	466.8	-215.68	9.68	9.68	19.36	6625	1286
40452.9	739.1	-64.0481	15.21	15.21	30.43	1536	1286
35281.7	2535.4	-99.0401	14.08	14.08	28.17	3061	1286
22513.7	18032.9	-121.72	11.82	11.82	23.64	5370	1286
23759.1	22402.6	221.967	29.98	29.98	59.96	1215	1286
13675.6	9316.8	301.947	20.75	20.75	41.50	1156	1294
12109.4	20674.2	-10.1372	9.26	9.26	18.51	4988	1294
35245.1	28864.9	14.4868	23.53	23.53	47.05	1076	1294
35238	2533.9	5.54176	16.58	16.58	33.16	1275	1302
21043.6	13113.9	304.272	24.75	24.75	49.50	1043	1302
9458.5	15875.3	-225.794	20.72	20.72	41.45	1580	1302
11159	17544.2	46.3964	16.46	16.46	32.92	2516	1302
22502.3	18052.3	-22.3222	12.43	12.43	24.87	3848	1302
13942.8	20271.6	-6.12224	23.10	23.10	46.21	1199	1302
33281.2	3272.8	-90.8637	17.78	17.78	35.56	1385	1310
36104.8	19585.7	58.9971	21.15	21.15	42.30	2136	1310
7730.3	33198.9	-185.472	23.22	23.22	46.44	2084	1310
1302.2	15373.7	64.2784	18.13	18.13	36.27	1311	1318
35102.4	25838.5	211.531	18.25	18.25	36.50	3691	1318
12561.8	30745.4	-182.727	8.43	8.43	16.86	12512	1318
23638.2	36759	122.154	10.10	10.10	20.21	4702	1318
34034.2	15004.9	218.277	22.02	22.02	44.04	1597	1326
7907.4	19520.6	-84.0775	23.06	23.06	46.11	1225	1326
10171.3	34513.9	186.776	24.30	24.30	48.61	1256	1326
23572.7	36788.9	-90.5575	10.46	10.46	20.91	6667	1326
20505.8	37147.3	-75.6535	10.97	10.97	21.95	4461	1326
17147.1	38591	-1.78154	18.39	18.39	36.79	1514	1326
16599.4	40225.6	-14.7415	22.75	22.75	45.50	1055	1326
40422.2	720.8	-142.244	10.20	10.20	20.39	5217	1334
18542.9	24300.1	-63.1885	20.84	20.84	41.68	1862	1334
7806.5	33137.7	61.6541	18.75	18.75	37.49	1287	1334
21347.1	39355.6	-111.788	9.91	9.91	19.83	5894	1334
22483.4	18090.5	-26.0994	12.88	12.88	25.76	3483	1342
25627.4	21804.4	-173.195	11.94	11.94	23.88	5929	1342
10581.9	22315.8	-211.427	16.79	16.79	33.58	2083	1342
8362.4	14576.1	225.33	20.56	20.56	41.12	1472	1350
32578.2	10822	-15.4252	16.41	16.41	32.83	1362	1358
26485.5	21028.3	-11.5372	20.28	20.28	40.55	1260	1358
22475.4	21110.5	153.688	21.71	21.71	43.43	1315	1358
17449.4	22747.2	-44.5852	13.07	13.07	26.14	2998	1358
19070.4	23545.6	-93.8332	21.71	21.71	43.43	1242	1358
12179.7	34972.1	303.871	18.04	18.04	36.08	2154	1358
12256	36366.8	-25.7932	12.36	12.36	24.73	3970	1358
16816	9402.9	-206.432	21.97	21.97	43.94	1490	1366
23206.7	11389	137.724	20.70	20.70	41.40	1204	1366
18629.7	12474.5	-2.96014	16.34	16.34	32.69	1870	1366
40116.6	14555.3	-69.0561	22.73	22.73	45.45	1100	1366
34718.7	21221.7	102.559	20.63	20.63	41.26	1180	1366
17157.5	481.9	79.2693	12.22	12.22	24.44	3050	1374
3989.6	6050.8	313.701	13.82	13.82	27.65	1780	1374
41360.9	23247.4	-1.51106	12.62	12.62	25.25	3131	1374
24452.7	24249.4	-130.463	20.72	20.72	41.45	1347	1374
12741.2	26029.6	219.929	26.31	26.31	52.61	1316	1374
8344.8	26841.2	302.712	24.80	24.80	49.60	1111	1374
9264.6	30254.7	-203.687	15.43	15.43	30.85	2624	1374
34026.9	30499.8	-201.095	19.97	19.97	39.94	3274	1374
7784.8	33306.8	-207.575	20.89	20.89	41.78	1582	1374
36841	34698	124.691	17.40	17.40	34.81	1728	1374
35316.2	28866.8	34.7338	26.35	26.35	52.70	1295	1382
26923.2	36240.9	31.0708	22.49	22.49	44.98	1058	1382
27373.8	6088	-61.4689	18.63	18.63	37.26	1563	1390
1928.4	10698	45.8759	18.18	18.18	36.36	1371	1390
22420.5	18106.1	-189.125	13.94	13.94	27.88	2561	1390
17827.5	27913.2	308.879	23.88	23.88	47.76	1098	1390
25055.7	33508	-8.9809	20.30	20.30	40.60	2205	1390
18074.6	35345.1	18.2351	18.30	18.30	36.60	1303	1390
8870	38442.4	278.11	23.06	23.06	46.11	1193	1390
27532.8	15884.9	-34.0998	14.46	14.46	28.92	2118	1398
21892.2	16782.6	-71.6838	12.22	12.22	24.44	4222	1398
23168.6	18247.6	314.161	23.50	23.50	47.01	1012	1398
14322.2	19579.1	-24.3798	22.37	22.37	44.74	1566	1398
12839.3	26152.9	216.725	29.11	29.11	58.22	1166	1398
32654	31586.7	-2.99582	18.09	18.09	36.17	1375	1398
20614.6	38213.2	-121.58	22.30	22.30	44.60	1424	1398
15949.5	21032	179.515	20.68	20.68	41.35	1589	1406
23445.4	13390.1	82.9651	9.89	9.89	19.78	7564	1414
24486	16039.6	41.9395	21.83	21.83	43.66	1272	1414
40111.5	16828.7	276.372	19.85	19.85	39.71	1401	1414
33842.4	23754.1	82.9651	23.29	23.29	46.58	1019	1414
10932.3	29312.8	-204.218	10.76	10.76	21.52	6344	1414
13137.2	34353.9	24.5263	18.53	18.53	37.07	2082	1414
3759.9	36030.8	272.709	19.19	19.19	38.39	1481	1414
22727.4	37541.6	-70.7297	11.56	11.56	23.13	3495	1414
18512.1	10775.6	234.034	18.30	18.30	36.60	1862	1422
33206.4	11276.4	58.9424	8.76	8.76	17.52	6974	1422
36421	18577.4	80.1878	22.14	22.14	44.27	1206	1422
23354.9	19525.9	-22.6246	14.29	14.29	28.59	2265	1422
12124.9	20708.8	128.539	12.39	12.39	24.77	2918	1422
24292.4	24054.5	-51.1366	22.63	22.63	45.26	1111	1422
36315.5	39324.6	22.7354	12.86	12.86	25.72	1874	1422
3934	6028.4	-60.7035	8.83	8.83	17.66	5509	1430
15767.6	20211.4	-99.5835	22.25	22.25	44.51	1194	1430
10464.5	20376.3	277.41	25.29	25.29	50.59	1251	1430
35255.6	29053.5	171.183	23.97	23.97	47.95	1457	1430
36270.8	39286.7	-199.375	18.75	18.75	37.49	2017	1430
34282.1	7739.7	-198.574	5.65	5.65	11.30	15055	1438
21899.4	16762.7	137.637	24.52	24.52	49.03	1340	1438
34550.4	16791.5	309.065	21.60	21.60	43.19	1142	1438
38509.9	18997.8	-5.47042	18.23	18.23	36.46	1508	1438
20629.3	38147.5	-83.2304	20.06	20.06	40.13	1390	1438
36364.1	39303.1	-63.1424	12.53	12.53	25.06	3071	1438
23367.4	19481.5	-46.7893	8.03	8.03	16.06	8680	1446
18533	24386.4	21.8987	12.98	12.98	25.95	2253	1446
23361.2	19521.1	11.6837	17.40	17.40	34.81	2284	1454
21647.1	33922.7	293.987	21.29	21.29	42.58	1273	1454
38522.6	35410.6	315.965	19.81	19.81	39.61	1659	1454
26543.6	14699.1	188.645	21.31	21.31	42.63	1463	1462
24545	16131.5	151.283	27.18	27.18	54.35	1278	1462
23601.9	17128.3	316.85	21.50	21.50	43.00	1046	1462
11812.4	20956.5	-113.227	18.96	18.96	37.92	1774	1462
14979	24485.9	-71.1072	16.91	16.91	33.82	2923	1462
876.8	26971.5	46.521	16.32	16.32	32.64	1805	1462
18649.9	38707.8	20.2608	17.10	17.10	34.19	1525	1462
39034.1	2533.7	248.139	15.90	15.90	31.79	2802	1470
23425	13442.1	-109.834	14.08	14.08	28.17	3515	1470
25580.9	21798.4	-119.554	12.43	12.43	24.87	4828	1470
37889.2	34346.2	318.469	22.07	22.07	44.13	1138	1470
5500.7	25937.1	175.032	22.28	22.28	44.56	1494	1478
32654.3	31888.3	-66.265	18.86	18.86	37.73	1311	1478
7536.2	34598.4	-142.081	15.31	15.31	30.61	1884	1478
36127.1	19575.1	-23.3439	16.96	16.96	33.91	2125	1486
5070.1	20607	119.508	15.45	15.45	30.90	2880	1486
31688.5	11049.8	-99.6549	10.01	10.01	20.02	4986	1494
2850.1	22789.9	-201.391	30.85	30.85	61.70	1178	1494
23448	13388.3	9.36222	8.93	8.93	17.85	6527	1502
18750.4	15464.5	-77.4698	11.89	11.89	23.79	4538	1502
24060.1	18584.3	-79.4138	15.33	15.33	30.66	3026	1502
13928.9	20346.8	26.2102	23.36	23.36	46.72	1039	1502
25543.3	26714.4	-88.4858	10.83	10.83	21.67	4985	1502
35287.8	2524.1	-44.5657	14.39	14.39	28.78	3161	1510
40625.2	4832.4	305.75	21.78	21.78	43.57	1113	1510
11256.7	17489.6	-111.958	16.44	16.44	32.88	1958	1510
23334.7	19489.6	66.9227	19.41	19.41	38.81	2243	1510
18286.7	12930.3	-194.497	20.25	20.25	40.51	1983	1518
18549.9	14261.5	-77.8565	22.75	22.75	45.50	1313	1518
38574.3	17181.8	-169.873	16.11	16.11	32.22	3393	1518
23619.4	36779.3	-83.0405	9.87	9.87	19.73	6035	1518
18496.1	10794.5	-12.0034	17.29	17.29	34.57	2064	1526
21145.7	13187.4	-118.275	21.50	21.50	43.00	1440	1526
27570.7	15407.8	78.8912	13.40	13.40	26.80	2517	1526
28727.3	16100	170.466	29.74	29.74	59.49	1297	1526
23327.1	19479.3	59.8436	21.81	21.81	43.61	1553	1526
16403.4	19887.3	-16.5394	16.44	16.44	32.88	2400	1526
35254.9	29290.9	-2.28336	15.24	15.24	30.47	2523	1526
14443	38637.3	-144.195	20.06	20.06	40.13	1414	1526
36282.6	39292.2	-29.4994	10.95	10.95	21.90	4174	1526
21893.1	16750.6	-56.3102	8.97	8.97	17.95	6097	1534
19882.5	20875.7	46.414	27.86	27.86	55.72	1114	1534
32817.2	26783.9	-9.65421	23.08	23.08	46.16	1186	1534
19999.9	27898.6	-43.9982	13.28	13.28	26.56	3499	1534
2039.7	28250.5	-86.1182	22.77	22.77	45.55	1303	1534
2390	3558.9	-64.9771	20.37	20.37	40.74	1103	1542
21103.2	13121.2	-93.4891	16.96	16.96	33.91	2947	1542
23439	13343.4	90.1271	11.23	11.23	22.47	5015	1542
10549.8	23547.1	6.95093	23.88	23.88	47.76	1147	1542
8247.5	37299.1	-11.8411	18.65	18.65	37.30	1273	1542
37581.3	14795.2	44.4631	15.75	15.75	31.51	3183	1550
21419.3	16647.6	-176.919	24.59	24.59	49.17	1308	1558
12883.8	19417.4	227.37	25.48	25.48	50.96	1577	1558
39176.4	29426.4	161.436	26.59	26.59	53.18	1406	1558
7582.8	34615.3	-88.7908	21.97	21.97	43.94	1243	1558
31803.3	37151.2	318.213	22.35	22.35	44.70	1005	1558
23438	13429.9	-68.2976	17.59	17.59	35.18	2721	1566
18652.4	38828.4	-87.0896	22.75	22.75	45.50	1262	1566
32218.6	17048.9	-207.212	20.35	20.35	40.69	1794	1574
12922.5	19484.8	2.73951	11.73	11.73	23.46	5555	1574
12902.5	30484.3	-56.8765	23.53	23.53	47.05	1104	1574
1915.3	10775.5	220.781	13.78	13.78	27.55	3687	1582
23431.6	13352.6	27.3745	13.02	13.02	26.05	2901	1582
18453.7	21648.3	-84.3353	10.69	10.69	21.38	6449	1582
41158.1	23276.7	-54.5273	16.67	16.67	33.35	1323	1582
3520.1	27861.2	-60.3593	23.10	23.10	46.21	1036	1582
35785.3	4060.4	300.391	21.48	21.48	42.96	1090	1590
5505.2	8699.9	-177.242	12.93	12.93	25.86	3827	1590
32542.9	10202.8	313.578	20.30	20.30	40.60	1210	1590
23460.5	13343.2	-45.0502	14.74	14.74	29.48	2802	1590
16550.4	18195.2	19.7498	15.19	15.19	30.38	2766	1590
24011.8	18551.1	-55.4182	15.28	15.28	30.57	2518	1590
12076.2	20670.9	159	13.89	13.89	27.79	3803	1590
7669.9	33182.5	-2.9302	22.66	22.66	45.31	1073	1590
33300.5	12037.8	67.9143	13.97	13.97	27.93	1874	1598
18520.5	14268.1	51.0645	15.40	15.40	30.80	2975	1598
40920.9	29675.7	127.255	22.77	22.77	45.55	1262	1598
38567.8	40306.5	-203.405	19.92	19.92	39.85	1749	1598
11874.4	20894.4	-48.7759	16.32	16.32	32.64	1635	1606
12990	23548.2	187.085	17.64	17.64	35.28	1742	1606
20640.8	39173	-27.3919	20.46	20.46	40.93	1010	1606
12426.1	5948.6	-54.2028	13.52	13.52	27.04	2321	1614
30717.2	12963.8	-108.635	19.88	19.88	39.75	1409	1614
19669.9	31586.7	191.971	19.81	19.81	39.61	1686	1614
36752.1	3629.1	227.625	22.30	22.30	44.60	1401	1622
5584.1	8738.3	-130.91	18.18	18.18	36.36	2326	1622
23468	16701.7	152.167	19.69	19.69	39.38	1528	1622
39299.8	17075.8	130.922	26.96	26.96	53.93	1141	1622
4682.7	25349.6	-173.678	21.97	21.97	43.94	1432	1622
5479	8712.3	34.4657	14.39	14.39	28.78	2172	1638
2089	37765.9	-183.883	13.99	13.99	27.98	2562	1638
25592.6	26715.8	-115.438	8.90	8.90	17.80	7117	1646
22502.4	27192.4	306.75	20.42	20.42	40.84	1158	1646
20809.3	37194.7	-53.8782	12.95	12.95	25.91	4620	1646
17252.6	427.2	291.855	15.35	15.35	30.71	1775	1654
39144.7	14121.6	-211.585	8.22	8.22	16.44	11095	1654
21973.9	16776.8	17.807	17.90	17.90	35.80	2229	1654
9140.7	24639.6	76.4708	24.37	24.37	48.75	1204	1654
12497.7	5950	194.909	22.00	22.00	43.99	1308	1662
32297	11021.7	-72.1028	19.38	19.38	38.76	1319	1670
27634	15723.6	121.406	23.31	23.31	46.63	1277	1670
35377.7	20607.7	-126.535	25.76	25.76	51.53	1184	1670
13278.3	34429.1	14.7292	20.11	20.11	40.22	1104	1670
6815.3	5101.8	-231.106	10.53	10.53	21.05	7046	1678
23187.4	11610.6	-199.354	18.20	18.20	36.41	1918	1678
4240.6	20127	79.4052	19.59	19.59	39.19	1886	1678
16088.1	20879.9	-34.7616	11.61	11.61	23.22	4304	1678
10656.2	21130.2	-216.85	24.33	24.33	48.65	1600	1678
9182.3	35149.7	294.79	22.51	22.51	45.03	1175	1678
35418.7	3061.9	-53.7965	20.96	20.96	41.92	1028	1686
33769.4	30600.4	63.0451	16.34	16.34	32.69	3260	1686
28271.8	33560.3	96.7447	21.71	21.71	43.43	1049	1686
23601.1	36808.2	-44.7245	11.12	11.12	22.23	4722	1686
19830	20707.5	304.56	25.03	25.03	50.07	1219	1694
31729.4	23539.8	32.0331	25.69	25.69	51.39	1206	1694
13230.4	34389.4	-52.0953	15.43	15.43	30.85	2439	1694
23574.7	36775.1	-218.631	8.45	8.45	16.91	10930	1694
30846.7	38852.7	-57.9273	18.82	18.82	37.63	1268	1694
29428.4	4487	-219.522	21.27	21.27	42.53	1448	1702
34358	7716.9	-70.4822	16.46	16.46	32.92	1591	1702
1931.4	10807.3	214.94	18.13	18.13	36.27	1946	1702
20994.9	10670.5	286.668	19.03	19.03	38.06	1425	1710
16081	20957.9	13.0431	14.22	14.22	28.45	3716	1710
41385.2	23251	3.31505	14.67	14.67	29.34	2247	1718
36279.9	39291.9	-117.861	8.69	8.69	17.38	8707	1718
30871.5	38808	-21.317	18.37	18.37	36.74	1315	1726
1536	25941.8	-68.629	17.95	17.95	35.89	2389	1734
17662.4	10171.6	140.116	14.67	14.67	29.34	2122	1742
32298.7	10869.3	244.145	22.96	22.96	45.92	1285	1742
35528.4	13848.3	-227.397	22.11	22.11	44.23	1405	1742
566.2	26610.7	-160.653	15.52	15.52	31.04	4259	1742
17204.8	446.2	-111.413	13.71	13.71	27.41	2901	1750
10611.8	19305.7	-206.669	22.77	22.77	45.55	1712	1750
41168.5	28508.5	-67.3491	14.41	14.41	28.83	2102	1750
12507.2	30753.5	57.3243	14.06	14.06	28.12	3459	1750
10415.4	34270.2	206.775	21.15	21.15	42.30	1553	1750
35307	2480.2	-55.6931	11.78	11.78	23.55	4659	1758
18967.2	14834.7	219.221	30.54	30.54	61.09	1142	1758
1259.8	31789	-104.941	23.06	23.06	46.11	1292	1758
33245.1	12077.2	75.6232	16.58	16.58	33.16	1560	1766
21890.6	16781.4	-45.9812	10.83	10.83	21.67	4796	1766
19106.7	24281.7	30.202	24.00	24.00	47.99	1014	1766
9033.7	26468.1	-23.3012	24.96	24.96	49.93	1024	1766
41053	26935.9	306.392	21.55	21.55	43.10	1074	1766
17673.5	10163	-55.0612	10.15	10.15	20.30	4197	1774
8154.7	14775	242.648	23.93	23.93	47.85	1350	1774
9170.7	25603	1.31478	22.11	22.11	44.23	1087	1774
5457.3	8694	-88.7653	13.59	13.59	27.18	1843	1782
21931.2	16795.6	-152.269	20.79	20.79	41.59	1725	1782
34598.1	16799.8	255.827	22.51	22.51	45.03	1640	1782
34468	18015.2	34.5815	23.41	23.41	46.82	1073	1782
40390.4	846.4	285.123	24.14	24.14	48.28	1068	1790
21025.5	33467.4	-40.1813	9.80	9.80	19.59	5537	1798
30394	33392.7	290.975	22.58	22.58	45.17	1216	1798
1913.4	10780	10.3546	10.17	10.17	20.35	5481	1806
25256.1	15910.3	167.891	16.58	16.58	33.16	1990	1806
2878.6	26047.2	-209.965	25.29	25.29	50.59	1451	1806
35379.4	29367.8	98.2936	20.65	20.65	41.31	1421	1806
7496.3	34548.8	-22.6934	24.26	24.26	48.51	1215	1806
29462.5	4457	60.1904	20.72	20.72	41.45	1284	1814
1896	10777.9	3.21859	9.21	9.21	18.42	5633	1814
24118.7	31654.1	268.981	22.87	22.87	45.73	1293	1814
22251.5	37428.3	156.894	22.82	22.82	45.64	1231	1814
27134.2	3005.8	-35.6694	20.23	20.23	40.46	1176	1822
5535.6	25831.6	259.45	25.83	25.83	51.67	1263	1822
12420.3	30635	-150.365	25.27	25.27	50.54	1298	1822
33779.2	31652.6	-210.629	22.75	22.75	45.50	3111	1822
15946.3	36613.5	-208.037	9.51	9.51	19.03	10544	1822
1303.3	12199.9	-34.3815	16.27	16.27	32.55	1316	1830
18656.9	12507.9	15.5145	16.04	16.04	32.08	1473	1830
30401.6	19281.7	-102.421	24.44	24.44	48.89	1196	1830
12346.5	30595.7	-123.805	19.83	19.83	39.66	1824	1830
26964.1	31991	112.189	26.52	26.52	53.03	1070	1830
40444.2	795.8	-106.318	17.73	17.73	35.47	1611	1838
22908.8	37122.7	216.21	21.27	21.27	42.53	1605	1838
40399.6	712.9	14.8504	16.44	16.44	32.88	1292	1846
38400.1	25918.5	60.8908	19.52	19.52	39.05	1774	1846
2535.5	31574.4	-59.0216	22.49	22.49	44.98	1085	1846
20666.1	38331.8	-175.662	16.13	16.13	32.26	2162	1846
1915.3	10791.9	-16.2616	16.37	16.37	32.73	2762	1854
8247	5187.5	-78.4776	20.75	20.75	41.50	1103	1862
18790.9	15528.2	-154.942	15.33	15.33	30.66	2087	1862
12893.2	20636.3	284.31	21.22	21.22	42.44	1406	1870
4522	26170.5	-84.3177	6.83	6.83	13.66	10640	1870
9542.2	30406.3	-47.3817	14.81	14.81	29.63	2394	1870
35336.7	2456.5	-77.1977	17.90	17.90	35.80	1345	1878
29075.6	8481.3	-55.8137	20.58	20.58	41.17	1201	1878
696.7	28396.9	178.807	15.90	15.90	31.79	2014	1878
13396.8	31537.1	10.9303	17.31	17.31	34.62	1327	1878
30821.5	38850.9	-133.574	24.82	24.82	49.64	1371	1878
35348	3646.9	-22.1258	18.84	18.84	37.68	1223	1886
29381.9	4399.9	294.55	21.24	21.24	42.48	1132	1886
20774.9	38327.7	40.3378	22.18	22.18	44.37	1104	1886
18729.6	15479.4	-149.79	17.66	17.66	35.33	1823	1894
15080.5	25508.7	163.407	23.90	23.90	47.81	1221	1894
12917.7	37080.3	-124.518	16.58	16.58	33.16	1727	1894
30887.6	38924.9	1.84221	24.09	24.09	48.18	1130	1894
5606.2	8662.7	-158.87	22.80	22.80	45.59	1332	1902
15376	19338.9	-1.40583	18.44	18.44	36.88	1640	1902
5478.9	26004.8	307.721	22.35	22.35	44.70	1068	1902
36294	39302.7	-74.6298	11.61	11.61	23.22	3359	1902
36792.2	3667.5	-132.39	16.96	16.96	33.91	2753	1910
29446.5	11892.2	-228.294	21.90	21.90	43.80	1348	1910
17578.1	26663.3	28.512	14.13	14.13	28.26	3164	1910
32195.5	10730.9	218.758	20.65	20.65	41.31	1687	1926
32031.4	11474.7	-225.932	20.91	20.91	41.82	1666	1926
27482.2	15821	-60.6917	8.81	8.81	17.62	6653	1926
32256.7	17003.4	-23.1077	11.70	11.70	23.41	3540	1926
14044.3	20175.2	207.037	12.51	12.51	25.01	6712	1926
15091	25578.9	-100.868	9.40	9.40	18.79	6048	1926
12112.2	28330.2	-3.66773	15.78	15.78	31.56	2861	1926
27486.6	15834.2	-67.2866	12.06	12.06	24.12	3522	1934
40597.9	19744.2	53.0758	25.01	25.01	50.02	1056	1934
6634.4	24480.7	278.717	16.91	16.91	33.82	2597	1934
33982.2	26527.2	-134.031	28.85	28.85	57.70	1162	1934
12378.8	30611.2	259.669	23.10	23.10	46.21	2105	1934
3771.5	35959.6	110.951	23.24	23.24	46.49	1867	1934
36319.5	39279.4	-205.959	9.04	9.04	18.09	11967	1934
18732.5	15487.3	-116.001	9.21	9.21	18.42	7747	1942
11321.8	27030.2	-52.4975	11.42	11.42	22.84	4910	1942
33471.4	37052.6	14.8945	22.68	22.68	45.36	1000	1942
14502.5	38687.6	150.397	20.79	20.79	41.59	1450	1942
32124.6	11483.3	192.773	26.16	26.16	52.33	1426	1950
33299.3	12025.8	-61.6843	14.70	14.70	29.39	2560	1950
3671.8	39647.8	-53.9083	12.20	12.20	24.40	3862	1950
10633.1	19342.8	229.288	16.01	16.01	32.03	3200	1958
29556.7	24082.6	-26.8072	21.45	21.45	42.91	1036	1958
37486.5	24173.3	-4.7752	18.72	18.72	37.44	1336	1958
23922.6	18590.2	-133.194	28.54	28.54	57.09	1448	1966
5244	27145.7	-163.65	8.45	8.45	16.91	7668	1966
32143.9	31811.3	17.1419	20.77	20.77	41.54	1161	1966
17638.2	10180.4	-2.41294	9.49	9.49	18.98	3923	1974
38575.4	17228.1	156.531	18.09	18.09	36.17	1613	1974
14476	17929.8	-166.357	21.55	21.55	43.10	1485	1974
1881.4	10658.9	-156.752	30.57	30.57	61.14	1085	1982
33395.1	12098.8	-31.0398	13.99	13.99	27.98	3057	1982
21080.1	13067.3	-71.2158	19.29	19.29	38.57	1331	1982
12204.4	23492.5	-154.808	15.40	15.40	30.80	3047	1982
19153.7	38130.4	-120.464	20.23	20.23	40.46	1193	1982
40397	737.9	-206.763	9.99	9.99	19.97	7396	1990
34280.9	7745.1	-217.131	15.28	15.28	30.57	2129	1990
15318.2	19350.1	-101.139	7.49	7.49	14.98	11214	1990
13464.5	31548	-25.9707	22.98	22.98	45.97	1146	1990
17277.3	35671.5	-24.0267	22.07	22.07	44.13	1017	1990
12915.8	37129.7	-30.5067	20.09	20.09	40.18	1298	1990
21151.9	13124.5	-132.358	24.49	24.49	48.98	1163	1998
25201.6	15851.5	-116.158	22.98	22.98	45.97	1803	1998
15307.9	19359.1	41.9005	12.72	12.72	25.43	2399	1998
5320.6	25912.8	292.45	19.71	19.71	39.42	1365	1998
18631.9	33734.9	-125.878	15.31	15.31	30.61	2981	1998
14015.9	20142.7	-92.2964	9.23	9.23	18.46	6181	2006
32305.6	28685.3	61.5658	20.32	20.32	40.65	1233	2006
13510	31457	31.5292	16.32	16.32	32.64	1543	2006
33328.3	12099.6	46.0663	12.95	12.95	25.91	2573	2014
22468.4	18066.6	-58.0673	13.09	13.09	26.19	2841	2014
14065.6	20213.4	-183.131	12.08	12.08	24.16	3148	2014
25609	21766.6	-61.9553	15.00	15.00	30.00	2894	2014
5577.2	24027	113.466	21.81	21.81	43.61	1324	2014
25073.1	33558.6	91.4875	25.32	25.32	50.63	1237	2014
27840.1	33909.1	-224.603	21.27	21.27	42.53	1396	2014
11245.7	17590.8	130.933	24.02	24.02	48.04	1222	2022
26419.9	20955.2	52.5449	24.61	24.61	49.22	1390	2022
41322.6	23266.3	-225.366	13.52	13.52	27.04	4514	2022
2530.5	31488.3	280.383	23.15	23.15	46.30	1171	2022
20737.2	38321.9	-74.3821	9.54	9.54	19.08	7769	2022
12983.6	15183.3	-104.953	22.14	22.14	44.27	1261	2030
27457.8	15803.7	226.789	10.97	10.97	21.95	3433	2030
13488.3	31507.3	135.946	24.52	24.52	49.03	1419	2030
13237.3	34338.5	-91.993	20.51	20.51	41.02	1258	2030
18906.1	24329.2	114.586	21.38	21.38	42.77	1362	2038
38813.9	26305.8	5.74012	20.63	20.63	41.26	1266	2038
40621.3	32322.4	-94.0519	25.62	25.62	51.24	1013	2038
20629.9	36168.3	-33.2547	7.89	7.89	15.78	7239	2046
21041.5	13067.7	-114.37	13.68	13.68	27.37	2056	2054
19016.3	20631	-175.282	29.65	29.65	59.30	1246	2054
19829.8	20942	190.547	23.97	23.97	47.95	1515	2054
35061.4	28284.2	-121.498	14.48	14.48	28.97	2363	2054
17194.2	34495.1	172.232	27.15	27.15	54.31	1090	2054
35449.1	3116.5	18.3555	13.35	13.35	26.71	3520	2062
18380.7	14295.7	15.7635	8.15	8.15	16.30	6458	2062
20773.9	38277.5	55.6335	17.90	17.90	35.80	1680	2062
38145.7	9433.1	-220.871	20.14	20.14	40.27	1699	2070
21911.3	16786	-102.287	6.66	6.66	13.33	11921	2070
28268.5	19099.3	-34.8954	19.50	19.50	39.00	1082	2070
29555.3	23338.4	-169.679	10.03	10.03	20.06	6193	2070
20757.5	38333.9	-8.97536	10.83	10.83	21.67	6483	2070
20210	38916.3	100.94	15.75	15.75	31.51	1841	2070
5534.6	8733.6	-50.5622	12.20	12.20	24.40	2459	2078
21168.4	13141.4	138.92	20.54	20.54	41.07	1518	2078
8397.4	18405.5	-88.7942	18.09	18.09	36.17	2731	2078
25509.2	20394	111.814	25.15	25.15	50.30	1343	2078
13227.6	25032.7	-86.8502	20.30	20.30	40.60	2005	2078
39170.1	27939.6	-198.954	34.38	34.38	68.77	1097	2078
26125.3	32611.8	40.0192	21.71	21.71	43.43	1169	2078
17232.9	34574.4	157.235	19.69	19.69	39.38	1546	2078
12248.8	36329.3	-210.618	16.44	16.44	32.88	3305	2078
36305.1	39295.9	-62.2262	12.06	12.06	24.12	3167	2078
39173.3	4076.8	-40.9571	15.40	15.40	30.80	1573	2086
32693.5	13651.5	-184.813	16.91	16.91	33.82	3018	2086
13285	25042.7	-71.4131	13.45	13.45	26.89	4194	2086
22264.7	28822.6	298.512	23.74	23.74	47.48	1074	2086
17180.6	30899	115.362	20.75	20.75	41.50	1204	2086
24563.8	39050	132.212	23.39	23.39	46.77	1291	2086
17656.5	7583.5	-94.856	17.17	17.17	34.34	2082	2094
1940.3	10743.7	25.87	17.52	17.52	35.04	1322	2094
40090.4	14507.7	216.346	18.60	18.60	37.21	1886	2094
8215	14654.1	-240.008	20.23	20.23	40.46	1586	2094
19025	25505.7	-76.064	12.06	12.06	24.12	3180	2094
34490.4	27581.3	14.656	24.00	24.00	47.99	1404	2094
36017.4	29077.7	59.5696	24.47	24.47	48.94	1115	2094
1430.5	34806.2	260.302	18.58	18.58	37.16	1525	2094
34505.8	3559.1	96.0848	21.69	21.69	43.38	1262	2102
14198.4	10996.2	-10.0828	13.40	13.40	26.80	2214	2102
18723.2	15474.6	-96.9148	13.28	13.28	26.56	3609	2102
36046.8	36577.4	-54.1468	18.20	18.20	36.41	1193	2102
28569.1	32855.7	-58.6693	23.41	23.41	46.82	1093	2110
21036.4	13127.5	-233.573	17.00	17.00	34.01	1717	2118
41126.3	28523.6	-25.5649	8.20	8.20	16.39	7416	2118
32676.8	10172.2	299.874	21.48	21.48	42.96	1047	2126
1949.3	10782	59.581	17.19	17.19	34.38	2316	2126
15987.9	21076.4	188.519	19.24	19.24	38.48	2894	2126
41130.8	28542.9	-60.5006	8.83	8.83	17.66	7678	2126
36761.4	28896.9	300.606	27.04	27.04	54.07	1075	2126
14458.8	38641	-117.525	18.72	18.72	37.44	1356	2126
26187.1	8513.8	-8.60423	16.27	16.27	32.55	1619	2134
34573.9	16926.9	295.535	21.93	21.93	43.85	1181	2134
8412	18514	245.718	13.54	13.54	27.08	2414	2134
38581.5	18892.8	-122.652	13.12	13.12	26.23	4183	2134
7897.8	19344.2	154.875	20.37	20.37	40.74	1473	2134
25699.2	21541	305.791	16.48	16.48	32.97	1883	2134
28858	37446.9	-33.8762	16.01	16.01	32.03	2192	2134
5730.1	37841.5	-97.3802	7.06	7.06	14.13	10160	2134
35170.8	2427.3	-190.636	16.79	16.79	33.58	1876	2142
1514.3	31228.9	294.126	22.49	22.49	44.98	1096	2142
39040.5	4025.2	159.384	21.38	21.38	42.77	1336	2150
29852.7	23881.9	37.0395	22.11	22.11	44.23	1123	2150
41060.7	24631.8	-218.444	24.80	24.80	49.60	1423	2150
14505.8	38555.5	-33.7635	17.10	17.10	34.19	1368	2150
40351.4	754.4	-89.4352	20.98	20.98	41.97	1124	2158
8504.1	26668.1	242.956	23.74	23.74	47.48	1402	2158
18826.7	33810.4	300.832	20.98	20.98	41.97	1098	2158
40418.4	766.4	2.63717	9.44	9.44	18.89	5196	2166
1901.9	10746.5	135.321	26.19	26.19	52.38	1100	2166
13502.8	31487.7	-53.7388	14.55	14.55	29.11	2606	2166
5769	37858.1	-45.3148	10.29	10.29	20.58	5459	2166
36716.9	2693.1	120.725	14.74	14.74	29.48	3335	2174
40039.4	24136.4	91.4209	22.40	22.40	44.79	1525	2174
1090.8	18178.8	290.012	18.37	18.37	36.74	1384	2182
40020.4	24138.4	-192.298	20.28	20.28	40.55	1883	2182
15969.7	21031.4	-148.178	12.41	12.41	24.82	6835	2190
33661.2	22338.6	-217.514	18.96	18.96	37.92	1993	2190
20740.7	38328.7	-188.354	17.64	17.64	35.28	2077	2190
40637.5	4897.2	-72.9534	20.58	20.58	41.17	1214	2198
3215.4	14850.7	-13.3374	17.64	17.64	35.28	1177	2198
20918.6	18590.8	260.821	20.37	20.37	40.74	2455	2198
9422.1	24522.8	-74.8974	20.21	20.21	40.41	1327	2198
4811.9	26368.4	311.37	20.96	20.96	41.92	1033	2198
20538.2	37217.8	216.132	14.46	14.46	28.92	2455	2198
29473.8	11849.5	-33.3691	18.58	18.58	37.16	1668	2206
17978.2	35786.5	49.1555	14.72	14.72	29.44	1895	2206
30382.7	11937.3	-11.2807	19.99	19.99	39.99	2481	2214
36349.2	14811.4	-205.681	18.35	18.35	36.69	2026	2214
28819.6	16253.5	-74.1367	10.67	10.67	21.34	5951	2214
17966.9	35787	-39.7927	13.82	13.82	27.65	3858	2214
29441.9	35976.2	168.626	21.48	21.48	42.96	1370	2214
26180.1	36961.1	-18.4087	11.85	11.85	23.69	3839	2214
29539.2	11968.3	-33.2564	12.20	12.20	24.40	3977	2222
1271.1	15388.6	-111.664	22.70	22.70	45.40	1052	2222
7871.8	19574.3	302.748	20.09	20.09	40.18	1446	2222
41253.6	23256.7	-70.8404	17.99	17.99	35.98	1370	2222
36715.8	26468.7	-210.16	9.66	9.66	19.31	9376	2222
24299.9	30016.7	-138.232	21.52	21.52	43.05	1249	2222
30622.8	7881.5	22.2184	22.51	22.51	45.03	1017	2230
5503.1	8716.2	25.8814	14.95	14.95	29.91	2075	2230
36112.8	13147.2	-55.232	7.06	7.06	14.13	4805	2230
24139.8	13811.8	282.291	18.77	18.77	37.54	1402	2230
26564.3	29162.7	-4.04003	19.81	19.81	39.61	1148	2230
23924.4	12609.7	8.97632	15.94	15.94	31.89	1892	2238
38750.6	14853.5	214.216	18.60	18.60	37.21	1821	2238
22474.5	18140.4	-213.936	20.06	20.06	40.13	1945	2238
38542.1	18905.2	-127.752	25.58	25.58	51.15	1198	2238
17362.4	26718.5	-108.312	24.92	24.92	49.83	1132	2238
13244.4	34382.5	-117.384	18.32	18.32	36.64	1798	2238
17647.8	10101	-202.863	11.35	11.35	22.70	4070	2246
23947.5	12586.6	-3.92733	15.47	15.47	30.94	2273	2246
29892.8	20503.2	-186.015	24.99	24.99	49.97	1652	2246
29503.1	11941.9	49.4936	15.47	15.47	30.94	2245	2254
21896.9	16780.3	-69.319	7.65	7.65	15.31	6720	2254
15046.8	32314.6	187.955	22.42	22.42	44.84	1308	2254
17242.6	35679.9	145.464	19.03	19.03	38.06	2263	2254
36473.3	37025.1	-17.479	17.62	17.62	35.23	2159	2254
36056.8	17374.2	197.535	24.92	24.92	49.83	1624	2262
6448	23458.5	-198.863	14.93	14.93	29.86	3032	2262
25651.2	25097.6	198.324	23.93	23.93	47.85	1371	2270
29488.7	4540	39.4063	19.55	19.55	39.09	1386	2278
8194.6	14851.3	-45.1739	17.52	17.52	35.04	1215	2278
11229.3	17561.1	59.1865	21.03	21.03	42.06	1287	2278
910.9	27480.4	-63.9659	20.09	20.09	40.18	1248	2278
22568.6	30030.9	260.651	16.18	16.18	32.36	3459	2278
39524.3	40497.8	70.9081	22.49	22.49	44.98	1022	2278
32665.1	31601	-98.2536	25.62	25.62	51.24	1169	2286
27280	6111.6	-130.597	20.46	20.46	40.93	1300	2294
19107.4	25487.1	-186.325	21.85	21.85	43.71	1833	2294
23140.9	35338.6	303.255	22.00	22.00	43.99	1092	2294
30683.4	11998.5	26.3885	21.31	21.31	42.63	1048	2302
15051.7	24541.5	284.996	24.47	24.47	48.94	1223	2302
8659.7	29565.6	18.4991	18.16	18.16	36.31	1217	2302
25074.4	33557.1	25.6559	22.56	22.56	45.12	1178	2302
25066	12652.7	-89.6648	22.94	22.94	45.88	1217	2310
5047.7	17894.3	279.92	21.71	21.71	43.43	1225	2310
22477.1	18058.5	-81.2408	8.34	8.34	16.67	8243	2310
13814.8	20206.4	-92.9048	21.03	21.03	42.06	1495	2310
35166.1	25933	153.18	28.68	28.68	57.37	1333	2310
12538.7	31489.5	14.0152	23.15	23.15	46.30	1060	2310
10955	5432.4	303.414	20.18	20.18	40.36	1596	2318
14107.5	32110.4	-92.2061	14.79	14.79	29.58	2073	2318
17173.4	38454.5	-200.422	15.52	15.52	31.04	4533	2318
2439.2	3581.2	99.0694	15.75	15.75	31.51	2259	2326
34795.4	14275.5	-125.851	22.68	22.68	45.36	1247	2326
37300.8	16045	-35.7794	19.33	19.33	38.67	1452	2326
39642.6	26129.6	-11.1554	19.08	19.08	38.15	1796	2326
19942.9	27953.9	-214.627	20.98	20.98	41.97	1888	2326
14042.6	20178.4	-178.289	14.53	14.53	29.06	2809	2334
27819.1	36434.7	-77.2007	16.25	16.25	32.50	2400	2334
10463.3	5846.6	289.647	19.62	19.62	39.23	1296	2342
20302.9	13016.2	299.903	20.49	20.49	40.98	1122	2342
36133	13122.8	-120.566	8.48	8.48	16.96	4665	2342
22474.7	18086.4	6.44196	14.39	14.39	28.78	3420	2342
34668.7	21533.2	293.31	21.22	21.22	42.44	1415	2342
14908.6	24409.3	-225.542	18.56	18.56	37.11	2687	2342
5495.6	25903.6	-180.182	22.37	22.37	44.74	2456	2342
36331.8	39307	-39.566	9.00	9.00	17.99	5735	2342
3022.1	10482	0.660644	17.24	17.24	34.48	1251	2350
32331.2	11910.5	28.8918	23.08	23.08	46.16	1140	2350
32264.9	17004	-222.899	16.41	16.41	32.83	3835	2350
6437.5	23510.9	-68.0274	9.16	9.16	18.32	7016	2350
38581.2	27181.5	-110.795	11.49	11.49	22.98	2856	2350
22726.4	35970.7	-141.899	21.67	21.67	43.33	1210	2350
14654.2	37778.6	196.657	21.36	21.36	42.72	1638	2350
18680.7	12485.1	105.133	13.61	13.61	27.22	2053	2358
20171.9	21122.9	32.6055	19.66	19.66	39.33	1511	2358
16703.3	26195.1	14.3193	18.84	18.84	37.68	1158	2358
34130.5	25963.2	265.572	25.69	25.69	51.39	1333	2358
17184.7	27700.4	198.173	25.10	25.10	50.21	1389	2358
12039.3	28370.6	-10.3047	16.70	16.70	33.39	1348	2358
19291.7	37846.3	-93.8967	23.41	23.41	46.82	1339	2358
17150.5	38585	169.602	25.41	25.41	50.82	1424	2358
14042.8	20183.4	-8.95799	9.37	9.37	18.75	5737	2366
24386.1	20610.3	-104.214	23.67	23.67	47.34	1422	2366
12316.3	23481.2	-31.638	26.47	26.47	52.94	1410	2366
39140.4	23840.3	210.678	19.52	19.52	39.05	3205	2366
32993.2	21490.2	41.4981	21.48	21.48	42.96	1075	2374
25576.7	21801.6	235.637	18.20	18.20	36.41	2314	2374
39110.8	23871.5	174.831	15.99	15.99	31.98	3313	2374
5441.4	25898.7	-227.931	12.74	12.74	25.48	6516	2374
13419.7	31521.4	127.945	21.52	21.52	43.05	1470	2374
18028.7	35840.9	-12.7953	20.28	20.28	40.55	1055	2374
36469.4	37039.1	-2.4273	16.93	16.93	33.86	2538	2374
18718.4	15476.5	-97.6326	16.63	16.63	33.25	2373	2382
28806.6	16352.1	246.677	20.25	20.25	40.51	2449	2382
15045.4	24583.2	-47.7366	5.16	5.16	10.31	13376	2382
36279.6	39308.6	-56.8086	8.90	8.90	17.80	7495	2382
36673.4	3997.7	-61.2939	21.05	21.05	42.11	1062	2390
21898.3	16781.3	-72.3099	6.22	6.22	12.43	11278	2390
17084	452.6	-162.331	21.24	21.24	42.48	1513	2398
1935.3	10719.8	-4.86725	14.18	14.18	28.35	2763	2398
22493.1	18077.8	-5.51525	17.95	17.95	35.89	1508	2398
12080.8	28354.4	-19.1232	11.28	11.28	22.56	4371	2398
30683.4	8171.3	308.367	19.57	19.57	39.14	1217	2406
19944.3	27886	-201.161	15.00	15.00	30.00	3471	2406
9523.8	29627.7	197.012	20.91	20.91	41.82	1607	2406
19187	38105.1	-34.6246	13.49	13.49	26.99	3417	2406
36624	4016.2	-63.0859	18.63	18.63	37.26	1249	2414
24907.4	10226.5	10.1381	18.25	18.25	36.50	1220	2414
18767.9	15494.7	-64.3819	16.25	16.25	32.50	2316	2414
11264	17575.5	-28.0939	21.78	21.78	43.57	1122	2414
9129.4	25559.4	-14.4859	15.43	15.43	30.85	2900	2414
24498.9	35266.6	-175.838	21.20	21.20	42.39	1597	2414
40621.5	4849.2	-75.3472	14.62	14.62	29.25	2729	2422
15326.5	19347.9	155.355	11.56	11.56	23.13	5297	2422
16085.1	20900.4	-35.1712	12.32	12.32	24.63	3504	2422
25543.6	26708.7	-99.3232	10.20	10.20	20.39	5211	2422
23247.9	34238	-19.6192	20.42	20.42	40.84	1140	2422
5512.8	8659.6	299.728	17.47	17.47	34.95	1377	2430
32635.3	10219.5	-31.2325	20.42	20.42	40.84	1126	2430
28307.9	24214.6	10.8875	23.43	23.43	46.86	1122	2430
5469.3	8690.4	-9.14983	17.10	17.10	34.19	1256	2438
37967.8	20597.1	3.81017	11.78	11.78	23.55	3250	2438
9179	25588.9	-23.4058	22.11	22.11	44.23	1363	2438
2471.6	31658.9	230.182	20.23	20.23	40.46	1494	2438
35872.3	35123	-184.11	18.35	18.35	36.69	2177	2438
36489.7	37034.1	147.398	23.41	23.41	46.82	1291	2438
35290.9	2474.6	176.753	16.13	16.13	32.26	3776	2446
32700.3	13659.3	-109.488	11.52	11.52	23.03	4989	2454
31764.6	12823.8	72.8248	20.06	20.06	40.13	1058	2462
30838.8	29724.8	305.059	26.66	26.66	53.32	1044	2462
25041.6	33476.9	197.367	11.85	11.85	23.69	7221	2462
33154.1	2216.3	-19.9631	18.93	18.93	37.87	1112	2470
23598.8	22097.3	146.136	26.73	26.73	53.46	1133	2470
38770.4	25081.1	8.54891	20.91	20.91	41.82	1303	2470
36535.1	37018.4	-40.6991	16.06	16.06	32.12	2358	2470
11227.7	37352.4	42.1063	23.22	23.22	46.44	1004	2470
36223.7	39302.5	-119.755	14.53	14.53	29.06	3205	2470
38313	27041	-44.5364	20.79	20.79	41.59	2211	2478
35286.5	2473.1	-211.67	19.08	19.08	38.15	1870	2486
23923.1	12495.9	-203.246	11.56	11.56	23.13	2732	2486
18874	31279.8	-167.606	23.43	23.43	46.86	1297	2486
31368.2	31496.4	-92.4377	18.06	18.06	36.13	1901	2486
13218.9	34434.8	-104.75	16.01	16.01	32.03	2723	2486
40539.5	4781.1	98.6686	20.77	20.77	41.54	1141	2494
30852.6	38850.2	45.1888	19.83	19.83	39.66	2642	2494
29439.9	4498.4	36.4483	16.77	16.77	33.54	1396	2502
12348	21264.6	300.917	17.52	17.52	35.04	1370	2502
8987.4	24741.9	-235.544	20.68	20.68	41.35	1975	2502
37724.2	24971.3	-209.624	21.36	21.36	42.72	1872	2502
5356.5	25780	267.95	18.75	18.75	37.49	1480	2502
34262.7	30167.6	-154.544	12.46	12.46	24.92	5149	2502
13501.7	32043.6	-70.9523	17.03	17.03	34.05	2475	2502
10473.3	21716.4	-121.598	24.82	24.82	49.64	1296	2510
21113	13178.7	-71.8534	16.70	16.70	33.39	2001	2518
36310.1	16133.2	-51.1174	18.13	18.13	36.27	1502	2518
22441.2	18078.3	-1.86942	12.60	12.60	25.20	4148	2518
19771.7	20804.3	-13.5334	20.56	20.56	41.12	1797	2518
29040.1	24878.4	-103.605	17.90	17.90	35.80	1836	2518
8534.3	26744.1	-119.157	18.96	18.96	37.92	1530	2518
18182.7	29672.5	-41.3974	20.04	20.04	40.08	1248	2518
40628.1	4854.5	-206.141	18.98	18.98	37.96	2682	2526
4684.5	14652.1	-79.1333	8.29	8.29	16.58	6030	2526
27420.9	23783.6	-110.237	22.02	22.02	44.04	1156	2526
950.6	27028.9	-93.5411	16.53	16.53	33.06	2412	2534
38565.9	27140.5	-112.333	17.73	17.73	35.47	1833	2534
12049.3	28320.9	-42.9971	18.20	18.20	36.41	1363	2534
24948.1	10255.4	-26.949	17.12	17.12	34.24	2003	2542
7556.4	19215.1	-200.613	21.57	21.57	43.14	1547	2542
12611.8	24972.1	-142.941	9.77	9.77	19.55	6226	2542
22573.5	30002	-92.397	23.93	23.93	47.85	1080	2542
34296	7799.7	-49.1328	9.07	9.07	18.13	4714	2550
20967.2	18646	-62.0928	11.37	11.37	22.75	5722	2550
579.4	23358.4	268.555	22.11	22.11	44.23	1227	2550
20994	10779.2	219.318	23.86	23.86	47.71	1469	2558
4702	14655.2	-109.549	7.75	7.75	15.50	7642	2558
35099.8	23100.2	-45.3967	13.00	13.00	26.00	3913	2558
33816.3	25656	-195.733	11.21	11.21	22.42	5936	2558
19881.8	27853	-89.4607	24.63	24.63	49.27	1134	2558
22576.2	29916.6	-27.9007	13.71	13.71	27.41	2886	2558
21065.2	13165.9	88.0312	14.41	14.41	28.83	1852	2566
8962.9	25110.1	310.742	24.00	24.00	47.99	1072	2566
36156.9	28111.2	1.10744	24.07	24.07	48.14	1072	2566
20612.1	36232.7	-164.133	9.91	9.91	19.83	8262	2566
31264.8	5673.4	297.403	20.94	20.94	41.87	1153	2574
22507.2	18036.7	-76.1564	16.46	16.46	32.92	1622	2574
27840.9	29999.3	202.898	24.47	24.47	48.94	1554	2574
17095.5	488	-222.756	12.95	12.95	25.91	4653	2582
27364.1	18165	306.042	19.92	19.92	39.85	1266	2582
20952.8	18689.8	103.112	10.93	10.93	21.85	6853	2582
19768.8	20843.5	-138.516	24.23	24.23	48.47	1358	2582
33625	30521.7	-96.3963	19.45	19.45	38.90	1385	2582
21951.7	32832.3	-40.6683	21.22	21.22	42.44	1191	2582
2019.2	37868.3	-12.1563	19.12	19.12	38.25	1250	2582
34726.7	16833.9	298.564	24.80	24.80	49.60	1087	2590
18828.7	31376.4	-71.2761	17.78	17.78	35.56	1430	2590
16007.7	28439.9	-107.716	29.98	29.98	59.96	1127	2598
36118.9	13143	-216.732	8.17	8.17	16.34	5403	2606
9432.3	15876.9	11.3642	17.17	17.17	34.34	1190	2606
22509.4	18045.2	-212.844	16.20	16.20	32.40	3422	2606
14327.7	19634.7	135.624	12.88	12.88	25.76	4158	2606
7851.3	32208.6	-135.084	13.71	13.71	27.41	2053	2606
2678.3	36743.9	309.982	16.51	16.51	33.02	1440	2606
36406.5	40289.6	296.063	25.62	25.62	51.24	1081	2606
36736.9	26541.8	-58.7717	10.22	10.22	20.44	4415	2614
1048.1	33391.4	34.3729	22.68	22.68	45.36	1230	2614
15836	33768.6	290.783	21.83	21.83	43.66	1193	2614
36519.7	37034	54.1531	27.41	27.41	54.82	1204	2614
37573.2	40188.2	-0.45169	20.89	20.89	41.78	1093	2614
24212.8	6807.1	189.532	19.69	19.69	39.38	2648	2622
15918.7	11432.8	152.902	22.96	22.96	45.92	1289	2622
15625.8	30693	-137.332	21.45	21.45	42.91	1425	2622
33120.9	1976	242.128	23.36	23.36	46.72	1331	2630
10467.9	5766.4	262.64	20.23	20.23	40.46	1325	2630
33377.2	12080.2	-194.507	19.78	19.78	39.56	1547	2630
16019.5	20873.9	-200.339	13.38	13.38	26.75	2785	2630
6774.3	22786	152.018	17.05	17.05	34.10	3094	2630
33578.7	29009.5	-58.4274	27.84	27.84	55.67	1147	2630
23812.9	29611.4	-90.8274	21.45	21.45	42.91	1373	2630
29007.9	30763.1	297.805	19.38	19.38	38.76	1260	2630
36697.1	3980	167.983	19.81	19.81	39.61	1690	2638
8246.7	14691.3	-118.843	18.04	18.04	36.08	2460	2638
27284.9	6166.3	-172.779	21.78	21.78	43.57	1438	2646
29661.6	22327.6	2.82889	23.24	23.24	46.49	1195	2646
8406	33850.6	-54.8431	18.46	18.46	36.93	1517	2646
36505.1	37066.6	66.7325	21.38	21.38	42.77	1235	2646
3961.1	6049.2	-42.683	18.18	18.18	36.36	1810	2654
33516.9	12940.3	-73.787	19.78	19.78	39.56	1275	2654
25430.1	14680.9	-46.571	17.69	17.69	35.37	2343	2654
10272.6	23014.8	53.3938	27.37	27.37	54.73	1035	2654
20258.1	11250.8	-35.7068	14.32	14.32	28.64	2519	2662
23154.4	28010.2	217.344	22.89	22.89	45.78	1335	2662
12878.3	30425.2	-149.107	21.10	21.10	42.20	1598	2662
35434.6	35809.9	-7.84282	12.39	12.39	24.77	2228	2662
37197.9	37774.4	-25.9868	18.98	18.98	37.96	1047	2662
9394.6	15857.5	61.8813	17.52	17.52	35.04	1693	2670
12929.2	30354.1	-96.7707	16.72	16.72	33.44	3057	2670
15340.6	34876.3	-19.0107	12.36	12.36	24.73	3026	2670
22785.5	37530.5	-88.3467	14.41	14.41	28.83	1854	2670
33352.7	12083.4	-144.227	17.85	17.85	35.70	2618	2678
9359.4	15865.1	-50.2665	18.65	18.65	37.30	1201	2678
32887.1	35295	-179.219	25.83	25.83	51.67	1453	2678
18065.6	35774.1	248.542	21.01	21.01	42.01	1304	2678
36519.7	37061.4	-89.7945	16.39	16.39	32.78	2437	2678
19932	27938.1	238.134	22.42	22.42	44.84	1601	2686
18753.8	15500.3	-51.8662	19.17	19.17	38.34	1218	2694
27305.8	16103	-33.0742	19.81	19.81	39.61	1276	2694
28817.7	16751.6	298.056	25.15	25.15	50.30	1150	2694
13847.2	25661.4	-139.346	7.61	7.61	15.21	8395	2694
25002	33483.2	-97.2262	20.68	20.68	41.35	1548	2694
32846.5	35358.2	-219.698	10.01	10.01	20.02	9369	2694
24297.4	36911.5	3.21376	21.85	21.85	43.71	1066	2694
25434	14666	-70.8101	14.29	14.29	28.59	3496	2702
37745.4	16600.4	133.069	21.69	21.69	43.38	1514	2702
33713.7	30566.5	-4.7141	22.98	22.98	45.97	1096	2702
32727.7	31592.9	-39.7061	9.63	9.63	19.26	7140	2702
21209.6	33961.8	286.915	21.81	21.81	43.61	1103	2702
10895.7	19862.4	39.7579	20.54	20.54	41.07	1893	2710
14193.4	22334.1	223.64	25.93	25.93	51.86	1537	2710
1099.7	33275.8	233.164	21.12	21.12	42.25	1420	2710
24173.9	6890.8	-204.879	16.11	16.11	32.22	3171	2718
8367.2	18456.9	35.0521	16.89	16.89	33.77	2050	2718
5481.9	25910.3	-59.0789	15.31	15.31	30.61	1700	2718
35923.7	26182.4	123.697	29.74	29.74	59.49	1226	2718
25311.7	31258.1	302.451	24.54	24.54	49.08	1050	2718
17634.3	36433.3	-202.935	25.62	25.62	51.24	1445	2718
36201.9	4783.5	-60.6851	18.18	18.18	36.36	1423	2726
33266.3	12166.4	-150.109	26.99	26.99	53.98	1373	2726
37315.9	24233.8	157.819	23.20	23.20	46.39	1435	2726
12107.3	28346.8	-242.125	23.53	23.53	47.05	1401	2726
16242.8	38736.9	-69.7571	20.28	20.28	40.55	1091	2726
39621.7	714.5	27.1057	16.77	16.77	33.54	1626	2734
19464.3	17480.9	52.0141	20.06	20.06	40.13	1341	2734
8455.3	33870.7	-206.795	20.46	20.46	40.93	1694	2734
39998.3	36550.2	-226.235	14.98	14.98	29.96	3627	2734
25566.3	21778.1	-118.33	9.91	9.91	19.83	7602	2742
28411	24496	-30.2015	23.17	23.17	46.35	1211	2742
38903.6	27769.1	264.89	23.06	23.06	46.11	1354	2742
32721.9	31594.6	-64.5455	13.24	13.24	26.47	3500	2742
15010.8	20275.6	-93.3677	17.59	17.59	35.18	2022	2750
20726.3	38382.1	192.785	18.04	18.04	36.08	2087	2750
25542.5	26729.4	-113.766	9.30	9.30	18.60	6605	2758
10473.8	5889.7	7.74784	15.66	15.66	31.32	1822	2766
31638	12818	253.703	21.05	21.05	42.11	1346	2766
21111.5	13104.8	-5.21216	17.85	17.85	35.70	1758	2766
18758.9	15538.1	283.007	21.64	21.64	43.28	1241	2766
37717.9	16597.6	9.04384	11.19	11.19	22.37	3911	2766
16807.3	19192.9	-225.532	16.18	16.18	32.36	3503	2766
20133	20402.3	-58.9962	24.47	24.47	48.94	1004	2766
6752.3	22773.4	-82.9722	18.44	18.44	36.88	1440	2766
13249.3	34342.8	-101.764	20.25	20.25	40.51	2002	2766
36558.9	37001.4	278.612	14.91	14.91	29.81	1877	2766
7832	19479.8	-136.418	24.85	24.85	49.69	1311	2774
14444	35777.8	-222.602	14.95	14.95	29.91	2241	2774
41012.9	1592.5	-5.18457	16.63	16.63	33.25	1549	2782
29322.5	4433	23.0466	17.59	17.59	35.18	1221	2782
3975.7	6052	-64.4628	19.88	19.88	39.75	1049	2790
30043.5	15748.4	138.487	23.24	23.24	46.49	1189	2790
37386.3	24225.8	-223.533	30.76	30.76	61.51	1180	2798
30862.6	29830.6	216.565	22.09	22.09	44.18	1694	2798
17134.8	38536.2	-115.965	15.85	15.85	31.70	2479	2798
17417.6	32810.3	-93.5952	22.00	22.00	43.99	1091	2806
29475.1	11921.8	-134.081	18.46	18.46	36.93	1833	2814
14952.5	36835.4	-149.633	20.30	20.30	40.60	1614	2814
17413.3	14698.3	93.2904	19.29	19.29	38.57	1303	2822
13552.1	25457.3	-116.248	11.04	11.04	22.09	5556	2822
38603	28640	-83.1996	25.22	25.22	50.44	1205	2822
14991.7	36809.8	101.349	17.95	17.95	35.89	2781	2822
36247	39256	-212.8	11.56	11.56	23.13	6231	2822
18283.4	12925.7	184.555	20.25	20.25	40.51	1611	2830
25575.3	20609.7	49.7568	8.62	8.62	17.24	9011	2830
39822.2	23528.7	79.0608	18.56	18.56	37.11	1645	2830
7182.4	34140.3	-104.894	16.89	16.89	33.77	2535	2830
19827.7	20779.7	83.1462	15.83	15.83	31.65	3588	2838
29042.7	24904.7	-210.49	17.92	17.92	35.84	2385	2846
11178.6	17629.4	4.33557	14.79	14.79	29.58	2529	2854
12291.4	19547.9	206.335	15.61	15.61	31.23	4200	2854
24202.4	20083	-56.5764	13.92	13.92	27.84	3728	2854
25601.1	20647.3	99.3756	21.22	21.22	42.44	1675	2854
27167.2	22480.2	-244.496	28.12	28.12	56.24	1447	2854
28117.7	35648.1	-111.656	22.63	22.63	45.26	1058	2854
14999.3	1613.3	-181.951	24.82	24.82	49.64	1251	2862
13209.6	34321.1	-207.871	23.20	23.20	46.39	1438	2862
36426.1	37002.1	-21.8946	22.75	22.75	45.50	1280	2862
35359	3068.5	-179.669	20.96	20.96	41.92	1478	2870
14977.8	20270.8	-53.9568	7.28	7.28	14.55	9236	2870
25574.1	20617.7	-44.2368	12.15	12.15	24.30	4405	2870
38907.7	22425.5	-189.389	22.23	22.23	44.46	1646	2870
26042.9	38952.2	-115.517	21.31	21.31	42.63	1206	2870
36771.1	34036.4	117.493	21.97	21.97	43.94	1333	2878
2015.1	10816.6	-37.7293	15.64	15.64	31.27	1374	2886
2366.6	26260.1	61.5047	24.21	24.21	48.42	1081	2886
12706.8	24955.7	-4.34346	20.51	20.51	41.02	1024	2894
17982.2	35856.5	-150.791	22.40	22.40	44.79	1371	2894
17191.1	520.7	0.530336	22.68	22.68	45.36	1572	2902
40173.1	1857.8	115.829	19.62	19.62	39.23	1463	2902
15346.1	19333.5	52.0931	12.81	12.81	25.62	3272	2902
21481.8	19465.7	-60.3817	9.40	9.40	18.79	7178	2902
12182.6	20248.9	213.265	25.67	25.67	51.34	1594	2902
25568.4	20633.7	-32.5177	8.74	8.74	17.47	7640	2902
41281.8	23222.6	-67.5097	15.90	15.90	31.79	2445	2902
41240.8	25803.4	-116.11	17.43	17.43	34.85	2384	2902
36250.3	26847.9	-10.4857	14.01	14.01	28.02	3942	2902
7357.5	17098.5	67.9691	21.97	21.97	43.94	1110	2910
21461.4	19401.4	-74.8789	10.15	10.15	20.30	6288	2910
25556.2	20611.8	17.4197	9.02	9.02	18.04	7652	2910
40091.1	21069.5	298.005	17.54	17.54	35.09	2251	2910
18096.6	32956.9	113.39	22.82	22.82	45.64	1356	2910
14205.1	33867.1	-96.9109	9.09	9.09	18.18	5392	2910
34499.1	3875.8	-86.7612	20.44	20.44	40.88	1010	2918
27935.5	14308.5	286.798	17.47	17.47	34.95	1489	2918
25652.1	21828.5	-68.6172	18.98	18.98	37.96	1459	2918
10622.7	22854.9	275.809	20.02	20.02	40.03	1420	2918
10527.1	5813.1	88.0453	12.95	12.95	25.91	3118	2926
38920	14254.5	6.98055	16.46	16.46	32.92	2128	2926
22479.7	18075.7	-96.6994	10.60	10.60	21.20	5891	2926
20696.7	38241.7	-59.7634	21.60	21.60	43.19	1981	2926
36296.1	39277.1	-127.803	15.59	15.59	31.18	2839	2926
11751.5	18914.1	-34.7097	16.48	16.48	32.97	1452	2934
29055.2	24842.5	291.49	23.55	23.55	47.10	1229	2934
18232.6	13052.8	286.876	16.81	16.81	33.63	2526	2942
40051.2	14654.6	-27.152	19.99	19.99	39.99	1033	2942
22609.5	17502.3	268.561	24.30	24.30	48.61	1185	2942
11480.7	18407.4	9.95322	10.36	10.36	20.72	5346	2942
6712.6	22822	-52.424	16.70	16.70	33.39	2164	2942
21958.8	16783.2	-22.1862	19.48	19.48	38.95	1245	2950
10977.8	19889.6	-228.898	24.80	24.80	49.60	1733	2950
1802.8	23457.8	-119.386	23.24	23.24	46.49	1063	2950
40016.4	30197.5	-217.882	33.35	33.35	66.69	1055	2950
7616.2	34545.8	-215.938	24.14	24.14	48.28	1399	2950
41043.4	27246.5	113.546	18.11	18.11	36.22	2126	2958
13432.5	31485.9	-84.6125	16.56	16.56	33.11	2421	2958
1948.8	10763.8	64.7578	13.19	13.19	26.38	2740	2974
28862.2	15424.4	-219.185	32.71	32.71	65.42	1363	2974
19378.2	21049.5	122.633	24.96	24.96	49.93	1375	2974
36138.5	13167.4	-240.787	10.53	10.53	21.05	5512	2982
7959.3	19442.4	-123.499	15.54	15.54	31.09	1961	2982
36047.2	29361.6	-209.683	9.73	9.73	19.45	11824	2982
23351.9	34160.7	101.169	21.15	21.15	42.30	1486	2982
25559	21750.2	-218.974	12.20	12.20	24.40	6017	2990
27197.2	3037.8	283.883	19.10	19.10	38.20	1240	2998
40298.1	3054.9	76.5572	12.41	12.41	24.82	3923	2998
18559.1	29219	-220.488	19.22	19.22	38.43	1655	2998
36064.9	29368.7	-99.3118	16.81	16.81	33.63	3377	2998
28967.8	39202.2	-48.1198	13.05	13.05	26.09	3238	2998
22404.6	18019.7	-72.3141	19.05	19.05	38.10	1440	3006
1905.9	10801	80.5162	12.22	12.22	24.44	3878	3014
28861.9	16590.6	292.97	24.89	24.89	49.78	1091	3014
12950.9	19369	-137.332	20.79	20.79	41.59	1694	3014
6420.2	23515.6	-67.3484	26.82	26.82	53.65	1007	3014
13514.8	27386.8	116.414	21.41	21.41	42.81	1321	3014
12128.9	28307.2	-10.9724	16.18	16.18	32.36	2046	3014
30231.4	8092.1	42.2028	17.47	17.47	34.95	1265	3022
30791	8096.3	-230.863	20.14	20.14	40.27	1719	3022
23877.2	12541	-194.575	19.24	19.24	38.48	1688	3022
11190.2	17813.4	237.074	23.55	23.55	47.10	1478	3022
40246.4	3137.5	-72.9689	18.37	18.37	36.74	1393	3030
30228.4	8087.9	-92.4089	17.40	17.40	34.81	1419	3030
16647.5	9819.3	61.0321	17.78	17.78	35.56	1342	3030
24498.3	18944.9	261.032	20.91	20.91	41.82	1488	3030
18343.1	29681.9	-92.4089	15.52	15.52	31.04	1955	3030
5495	8712.5	46.8944	12.29	12.29	24.59	3745	3038
12906.2	19348.4	-214.451	18.79	18.79	37.59	1849	3038
13332.9	25190.1	3.92483	26.66	26.66	53.32	1254	3038
16558.7	9888.7	297.958	18.77	18.77	37.54	1219	3046
22475.8	18061	-179.029	14.01	14.01	28.02	3770	3046
15576.6	24252.1	-59.7974	18.96	18.96	37.92	1335	3046
9827	26381.2	-131.725	16.34	16.34	32.69	1511	3046
4979.9	28621.4	-68.8694	24.99	24.99	49.97	1093	3046
13453.4	31488.2	-65.6294	15.85	15.85	31.70	2821	3046
803.3	14647.2	-56.7757	19.57	19.57	39.14	1384	3054
15388.8	19226.1	289.681	22.40	22.40	44.79	1125	3054
19924.9	27968.7	-230.44	20.75	20.75	41.50	2491	3054
7232.7	32578.1	-91.1197	18.68	18.68	37.35	1300	3054
33328.5	12091.3	-58.938	10.79	10.79	21.57	4650	3062
36990.8	25227	-50.514	23.24	23.24	46.49	1215	3062
10352.4	27595.6	71.8806	20.77	20.77	41.54	1251	3062
25462.2	14693.5	-65.6362	16.81	16.81	33.63	2506	3070
12985.9	19413.2	-249.668	29.04	29.04	58.07	1264	3070
11050.5	20059.3	0.459761	9.14	9.14	18.27	7236	3070
18269.4	29636.8	3.05176	16.63	16.63	33.25	1554	3070
32799.9	31759	-83.1322	9.33	9.33	18.65	8726	3070
20717.2	38324	292.908	24.44	24.44	48.89	1032	3070
41061.5	6687.6	-197.398	20.68	20.68	41.35	1578	3078
1933.9	10796.3	-21.1425	13.45	13.45	26.89	3070	3078
20348.5	18656.2	-130.225	21.45	21.45	42.91	1179	3086
15614.6	20242.8	-82.2728	16.01	16.01	32.03	2434	3086
10388.2	5885.9	-17.691	15.97	15.97	31.93	1345	3094
33584.3	12932.2	-110.355	24.70	24.70	49.41	1103	3094
25573	26696.9	-99.339	8.01	8.01	16.01	8529	3094
5075.9	28835.9	-186.171	27.29	27.29	54.59	1121	3094
5473.3	25894.1	31.9615	21.15	21.15	42.30	1195	3102
17031.2	26562.2	-58.0853	14.27	14.27	28.54	4437	3102
38895.8	29421.1	-87.2453	10.69	10.69	21.38	6458	3102
18235.6	29623.1	-89.8373	18.27	18.27	36.55	1467	3102
32758.9	31670	-106.685	8.55	8.55	17.10	8492	3102
17157.2	38498.5	-8.1893	15.83	15.83	31.65	2516	3102
21056.4	13104.6	-151.991	18.25	18.25	36.50	2569	3110
16584.9	19623.4	122.125	24.12	24.12	48.23	1116	3110
27483.3	22948.8	-123.479	15.26	15.26	30.52	3798	3110
23933.8	29598.6	138.975	19.10	19.10	38.20	1728	3110
13521.9	31531	-2.3033	18.11	18.11	36.22	1333	3110
1062.9	33573.9	-215.495	14.98	14.98	29.96	2799	3110
26245.7	36350.9	238.609	21.62	21.62	43.24	1327	3110
34334.7	7769.3	192.6	12.48	12.48	24.96	3682	3118
21078.5	13154.5	207.984	19.83	19.83	39.66	1753	3118
37221.9	13590.7	155.237	18.25	18.25	36.50	1752	3118
853.3	25406.1	-195.911	21.10	21.10	42.20	1671	3118
38203.7	25974.9	101.757	21.93	21.93	43.85	1575	3118
20134.2	27890.1	-74.7345	20.37	20.37	40.74	1319	3118
38891.1	29443	183.076	17.43	17.43	34.85	3507	3118
34254.2	7781.9	-143.278	11.52	11.52	23.03	3582	3126
21101.5	13106	-63.5738	11.89	11.89	23.79	3908	3126
22434.1	20780.6	276.993	22.56	22.56	45.12	1129	3126
6747.2	22754.3	-116.71	22.44	22.44	44.89	1411	3126
10135.2	35476.4	268.202	24.68	24.68	49.36	1725	3126
3952.3	6008.7	-34.269	18.46	18.46	36.93	1070	3134
12161.1	20461	43.4388	25.74	25.74	51.48	1103	3134
25426.6	14759.2	-244.076	23.83	23.83	47.67	1481	3142
11593.9	19456.5	287.539	24.40	24.40	48.80	1078	3142
33321.1	12100.8	1.66049	11.82	11.82	23.64	2938	3150
28118.7	15367.2	-119.516	21.64	21.64	43.28	1193	3150
35255.3	2563.3	27.7558	15.10	15.10	30.19	2205	3158
7030.9	23910.1	139.111	15.97	15.97	31.93	2985	3158
18501.2	23999.1	-29.2988	15.52	15.52	31.04	2436	3158
34306.2	7762.8	-65.442	9.49	9.49	18.98	5455	3166
1905.9	10803	294.567	16.18	16.18	32.36	1484	3166
27425.7	22914.5	-134.778	22.98	22.98	45.97	1637	3166
9497.3	30393.2	-116.489	22.49	22.49	44.98	1207	3174
999.2	18932	69.9483	15.14	15.14	30.29	1640	3182
5158	20594.4	186.432	32.08	32.08	64.15	1055	3182
11995.7	28322.3	-93.6645	16.67	16.67	33.35	2340	3182
40489	29417.9	-113.752	23.83	23.83	47.67	1051	3182
38997.8	16511.5	-35.1997	14.27	14.27	28.54	2639	3190
25536	20635.2	-128.512	10.93	10.93	21.85	6080	3190
587	26683.5	10.0199	15.52	15.52	31.04	2901	3190
17984.6	35996.3	287.675	24.99	24.99	49.97	1137	3190
34302.8	7751.7	-126.926	12.76	12.76	25.53	2915	3206
22470.8	18022.6	5.9138	30.92	30.92	61.84	1050	3206
39279.9	19244.8	-68.6062	15.59	15.59	31.18	1891	3206
18735.1	15461.8	-115.765	11.87	11.87	23.74	5025	3214
36978.3	25401.1	-81.4214	27.41	27.41	54.82	1025	3214
28983	15431.1	286.789	20.42	20.42	40.84	1352	3222
30323.8	22561.8	-22.3087	8.48	8.48	16.96	5742	3222
34776.3	23010.6	-80.6287	19.10	19.10	38.20	1491	3222
30777	29851.5	41.3681	16.39	16.39	32.78	1423	3222
27878.1	36461.8	-86.4607	28.00	28.00	56.00	1527	3222
25179.9	37358	-149.317	20.96	20.96	41.92	1396	3222
35301	2494.4	-234.06	20.75	20.75	41.50	1622	3230
28624.7	4418.6	-224.34	22.02	22.02	44.04	1517	3230
23900	12678.5	-1.42793	22.87	22.87	45.73	1187	3230
34788.2	22982.1	-105.756	18.37	18.37	36.74	2371	3230
29429.9	4495.8	263.635	18.04	18.04	36.08	1432	3238
30370.8	30603.6	23.3426	23.90	23.90	47.81	1046	3238
32816.5	13615	-224.05	19.95	19.95	39.89	1742	3246
29408.7	21246.1	85.7584	19.24	19.24	38.48	1367	3246
35450.1	2546.1	299.09	20.98	20.98	41.97	1171	3254
20890.1	37255.2	-161.05	21.10	21.10	42.20	1561	3254
10549.1	5931.7	72.8611	22.89	22.89	45.78	1192	3262
24122	16549.7	175.425	21.71	21.71	43.43	1662	3262
2136.4	37844.1	-76.0169	12.86	12.86	25.72	3429	3262
29660	10905.4	277.401	21.43	21.43	42.86	1165	3270
34724.3	21312.9	-36.3441	25.32	25.32	50.63	1101	3270
13431.6	31467.6	-141.32	16.98	16.98	33.96	1847	3270
40803.1	3595.7	267.29	20.44	20.44	40.88	1217	3278
24813.2	16114.5	-242.911	17.78	17.78	35.56	3940	3278
6775	22777.6	10.8796	19.90	19.90	39.80	1232	3278
6729.1	28388.2	255.568	21.31	21.31	42.63	1233	3278
1937.7	10787.2	-75.5826	10.86	10.86	21.71	4356	3286
32770.8	13663.9	-83.3586	13.59	13.59	27.18	3256	3286
10862.3	19971.4	298.204	16.91	16.91	33.82	1630	3286
24969.4	21138.5	-238.879	19.69	19.69	39.38	2167	3286
12127.6	28353.1	-87.8946	15.50	15.50	30.99	2459	3286
35171.4	28978.5	289.412	20.14	20.14	40.27	2043	3286
5566.2	8738.1	-1.56586	15.10	15.10	30.19	1355	3294
1965.1	10778.2	-201.15	13.87	13.87	27.74	3474	3294
17702.2	25432.5	36.8101	21.36	21.36	42.72	1636	3294
32231.8	27271.4	198.715	22.87	22.87	45.73	1729	3294
41347.9	794.3	-235.349	21.62	21.62	43.24	1471	3302
23900.2	12535.1	294.098	24.87	24.87	49.74	1044	3302
1280	15382.4	203.255	21.10	21.10	42.20	1536	3302
1555.7	26131.5	-55.8531	26.14	26.14	52.28	1002	3302
35342.1	29326.3	235.489	23.71	23.71	47.43	1404	3302
40357.6	31219.7	34.7571	18.30	18.30	36.60	1232	3302
36192.3	18350.6	48.7419	21.38	21.38	42.77	1409	3310
4336	28276.9	-17.5557	18.89	18.89	37.77	1017	3310
35751.4	16746.1	293.469	19.85	19.85	39.71	1381	3318
27520.1	22850.8	2.57119	13.87	13.87	27.74	3416	3318
13439.6	31578.5	-136.749	22.44	22.44	44.89	1101	3318
34896	33174.6	-184.053	22.54	22.54	45.07	1385	3318
22481.6	18076.7	-36.9179	11.37	11.37	22.75	4522	3326
6731	22778.3	-67.3739	14.06	14.06	28.12	3563	3326
34754.4	23002.4	-28.4939	13.00	13.00	26.00	4218	3326
41289.3	23131.9	-163.926	29.74	29.74	59.49	1203	3326
36295.6	39287.5	-58.9499	10.55	10.55	21.10	5374	3326
31611.1	17618.3	185.894	27.74	27.74	55.48	1059	3342
30930.6	29832.2	142.67	17.85	17.85	35.70	3785	3342
40111.8	14651.9	-17.3612	19.33	19.33	38.67	1836	3350
38381.2	15696.3	-51.7052	23.39	23.39	46.77	1118	3350
32103.6	26793.3	-0.513157	22.47	22.47	44.93	1151	3350
32742.4	13636.6	-240.234	17.19	17.19	34.38	3003	3358
11817.1	20978.8	3.41376	12.25	12.25	24.49	4321	3358
17143.1	21907.2	92.9314	20.49	20.49	40.98	2084	3358
12457.1	30838.9	11.6128	20.42	20.42	40.84	1256	3358
32051.9	32798.9	193.298	21.78	21.78	43.57	1838	3358
7358.7	36610.4	294.396	22.04	22.04	44.09	1020	3358
16074.6	23350	99.5637	13.78	13.78	27.55	4201	3366
25552.7	26693.8	-129.387	12.18	12.18	24.35	4676	3366
19333.2	31239.3	243.153	21.97	21.97	43.94	1333	3366
3930.2	6109.4	-43.1644	20.49	20.49	40.98	1028	3374
30754.8	12058.5	289.346	13.05	13.05	26.09	2143	3374
28557.1	13205.8	-96.9484	21.05	21.05	42.11	1031	3374
36019.1	17264.6	217.551	21.10	21.10	42.20	1525	3374
11804.5	20926.9	-194.796	17.26	17.26	34.52	2079	3374
17101.5	38460.1	-182.484	19.24	19.24	38.48	1771	3374
41388.2	837.3	11.7295	19.66	19.66	39.33	1213	3382
34302.5	7791.4	-248.542	11.63	11.63	23.27	3904	3382
32764.4	13643.5	47.6269	14.18	14.18	28.35	3549	3382
24026.9	16724.9	-98.8535	22.16	22.16	44.32	1210	3382
41350	23210.1	-234.286	15.71	15.71	31.42	3499	3382
1008.9	27426.5	4.8265	20.28	20.28	40.55	1066	3382
22923.8	31042.1	-150.046	25.98	25.98	51.95	1326	3382
18794	9147	216.896	28.99	28.99	57.98	1081	3390
39360.3	15439.1	-2.91059	13.40	13.40	26.80	3609	3390
7932	19411.4	74.0394	19.92	19.92	39.85	2563	3390
12058.9	28339.4	8.10541	22.44	22.44	44.89	1035	3390
40520	757.9	289.463	20.87	20.87	41.73	1100	3398
41631.1	6005.7	-94.2397	19.59	19.59	39.19	1293	3398
32909	11568.1	-211.528	23.27	23.27	46.53	1479	3398
29421.5	4414.3	-54.0248	18.65	18.65	37.30	2063	3406
7903.9	19422	57.3064	11.07	11.07	22.14	5011	3414
17025.5	23557	-53.9858	15.26	15.26	30.52	3424	3414
18322.6	29656.9	-73.4258	8.88	8.88	17.76	6619	3414
13463.5	31475.7	-20.9378	20.06	20.06	40.13	1294	3414
8808.9	36872.8	248.515	22.56	22.56	45.12	1287	3414
3468.4	964.7	-93.4749	15.40	15.40	30.80	2000	3422
31812.1	11626.8	87.3819	21.20	21.20	42.39	1090	3422
18381.5	29613.5	-155.683	12.41	12.41	24.82	4873	3422
32715.9	10383.1	127.714	19.12	19.12	38.25	3265	3430
23513.4	16475.3	-169.252	19.85	19.85	39.71	1631	3430
15328.3	19338.4	58.1168	22.49	22.49	44.98	1203	3430
25584.1	21787.7	-237.94	10.03	10.03	20.06	9315	3430
21330.6	32362.6	96.9446	24.40	24.40	48.80	1098	3430
19924.6	32744.2	22.952	17.03	17.03	34.05	2189	3430
35136.2	35386.3	61.0472	24.94	24.94	49.88	1022	3430
40391.9	766.4	-31.1891	18.13	18.13	36.27	1111	3438
36260.7	14782.5	-88.8611	24.52	24.52	49.03	1090	3438
22451.6	18069.9	-40.9091	10.36	10.36	20.72	5783	3438
25567.9	21780	-118.669	12.08	12.08	24.16	3512	3438
41275.5	23296.4	-220.405	21.78	21.78	43.57	1634	3438
16849.4	25697.9	291.855	22.77	22.77	45.55	1070	3438
35323.9	2480.3	-8.47019	21.45	21.45	42.91	1097	3446
17059	23561.9	-82.3422	12.93	12.93	25.86	3010	3446
3649.3	27857.5	280.172	20.84	20.84	41.68	1240	3446
25578.9	21775	-171.727	14.18	14.18	28.35	4452	3454
12186	23492.7	-34.3513	15.92	15.92	31.84	1612	3454
12052.3	28333.2	-217.087	21.95	21.95	43.90	1774	3454
1737.4	28724.5	300.724	19.52	19.52	39.05	1130	3454
13266.6	19576.2	236.294	23.20	23.20	46.39	1448	3462
25628.8	20553.2	294.209	21.31	21.31	42.63	1444	3470
16971.7	23449.3	-69.9134	23.76	23.76	47.52	1119	3470
41111.3	27248.4	156.48	26.05	26.05	52.09	1370	3470
8395.1	33904.2	-194.977	23.01	23.01	46.02	1801	3470
40295	3037.3	145.53	19.69	19.69	39.38	1651	3478
7922.3	19443.7	177.031	16.77	16.77	33.54	3235	3478
25601.4	20662.5	171.171	31.79	31.79	63.59	1242	3478
32621	26291	300.108	23.76	23.76	47.52	1192	3478
32766.9	31728.3	-179.387	17.19	17.19	34.38	2290	3478
18704	33700	-223.451	18.37	18.37	36.74	1999	3478
32049.8	38385.1	-107.42	8.17	8.17	16.34	8219	3486
27681	15182.3	297.256	22.58	22.58	45.17	1070	3494
13153.7	19670	53.2999	20.94	20.94	41.87	1383	3494
16135.2	23356.9	88.4647	18.75	18.75	37.49	1536	3494
24745.4	25276.7	-84.0527	6.69	6.69	13.38	11702	3494
6106.7	31207.3	-105.437	23.10	23.10	46.21	1269	3494
41238.1	23440.7	140.518	20.04	20.04	40.08	1698	3502
31141.1	28544.5	52.6062	19.59	19.59	39.19	1279	3502
30653.7	12054.7	6.58665	19.15	19.15	38.29	1273	3510
40131.4	14633.5	190.948	21.57	21.57	43.14	1685	3510
27503.4	22792.1	-236.413	15.19	15.19	30.38	3625	3510
17191.6	482.6	-102.45	10.22	10.22	20.44	3786	3518
13974.8	20403.9	291.142	17.07	17.07	34.15	1607	3518
40772.6	28740.9	-217.794	18.20	18.20	36.41	2027	3518
13315.1	34334.4	-228.162	19.43	19.43	38.86	1917	3518
32082.4	38376.2	-69.4017	14.39	14.39	28.78	2926	3518
5475.6	8699.1	-105.862	12.32	12.32	24.63	3380	3526
38115.2	9461.4	-129.838	18.77	18.77	37.54	1240	3526
23922	12554.3	-59.8541	13.75	13.75	27.51	2633	3526
34605.7	16851.5	-17.0861	11.92	11.92	23.83	4608	3526
6369.9	23487	108.552	19.12	19.12	38.25	1767	3526
13043	36969.3	-100.678	24.42	24.42	48.84	1031	3526
37497.1	18236.1	140.614	22.16	22.16	44.32	1552	3534
11480.5	18998.7	-191.57	10.06	10.06	20.11	7865	3534
15342.7	19329	4.1255	17.52	17.52	35.04	2662	3534
24542	21209.9	-222.674	8.41	8.41	16.81	9710	3534
17483.2	22770.8	-63.2665	12.32	12.32	24.63	3800	3534
36909.7	30966.1	-26.3305	21.24	21.24	42.48	1121	3534
17158	479.7	47.4015	13.52	13.52	27.04	3457	3542
13220.1	34374.2	-106.855	15.38	15.38	30.76	2683	3542
35316.5	2490.7	247.962	16.77	16.77	33.54	2011	3550
40308.2	3082	20.1229	22.66	22.66	45.31	1100	3550
34316.6	7779.6	-70.0913	11.04	11.04	22.09	3146	3550
11223.5	17534.5	252.357	21.48	21.48	42.96	1374	3550
38930.5	19542.2	-99.8993	17.80	17.80	35.61	2163	3550
37032.5	20224	-90.1793	19.15	19.15	38.29	1675	3550
6701.6	22814.6	-101.195	17.66	17.66	35.33	1765	3550
1237.3	23065.2	-9.82727	16.70	16.70	33.39	2533	3550
5553	30421.4	-48.0593	21.45	21.45	42.91	1034	3550
41429.7	13697.8	280.024	22.98	22.98	45.97	1113	3558
38939.2	19476	281.489	26.14	26.14	52.28	1058	3558
24885.8	21179.8	-118.864	11.35	11.35	22.70	7864	3558
16100.6	23359.4	285.884	13.68	13.68	27.37	3678	3558
5445.7	25888.2	-78.6877	17.95	17.95	35.89	1388	3558
5525.7	8744.2	24.9064	15.90	15.90	31.79	1983	3566
15274.5	19355.9	227.837	22.40	22.40	44.79	1505	3566
36031.2	19603	28.5694	27.88	27.88	55.77	1039	3566
6770.4	22805.2	23.4412	18.84	18.84	37.68	1369	3566
17517.1	10876.9	297.994	20.18	20.18	40.36	1102	3574
11179.1	17556.1	169.056	11.99	11.99	23.97	4217	3574
38967.2	19596.8	45.9794	18.70	18.70	37.40	1830	3574
32132.8	27921.4	-28.4884	23.79	23.79	47.57	1221	3574
28015	35319.7	40.8512	23.01	23.01	46.02	1003	3574
32161.8	3240.4	-199.085	29.27	29.27	58.55	1995	3582
1322.3	15407.8	-149.837	21.01	21.01	42.01	1257	3582
21879.4	16821.1	-99.2928	16.81	16.81	33.63	1739	3582
17508.6	22745.2	-202.973	9.00	9.00	17.99	10346	3582
1265.4	23140.1	290.495	20.04	20.04	40.08	1349	3582
39036.1	27856.6	-138.173	23.64	23.64	47.29	1300	3582
34616.5	22457.6	-118.905	15.28	15.28	30.57	3415	3590
30872.7	29823.3	-35.3132	18.75	18.75	37.49	1324	3590
7611.7	34547.5	28.7848	21.67	21.67	43.33	1242	3590
40452.3	18347.4	-65.2936	23.15	23.15	46.30	1071	3598
14338.1	19217.3	144.363	18.93	18.93	37.87	1833	3598
38951.7	19586.6	-161.198	12.39	12.39	24.77	5472	3598
10969.1	19876.1	5.98641	15.87	15.87	31.75	2191	3598
13353.8	24594.9	296.011	23.34	23.34	46.68	1048	3598
13057.1	35622.4	251.323	19.81	19.81	39.61	1336	3598
34285.3	7751.4	12.3228	10.69	10.69	21.38	3575	3606
20243	11328.2	-126.378	6.45	6.45	12.91	11045	3606
6767.9	22804.2	-63.522	18.25	18.25	36.50	1988	3606
17486.4	22734.5	-58.338	8.45	8.45	16.91	6998	3606
33244.1	31720.2	-0.0179709	11.49	11.49	22.98	3912	3606
5520	8677.9	-139.51	15.59	15.59	31.18	2573	3614
20250.5	11331.4	-96.7424	6.38	6.38	12.76	10430	3614
11214.5	17622	159.403	18.20	18.20	36.41	1985	3614
6791.3	22776.5	-95.4464	16.70	16.70	33.39	2871	3614
36312.5	39291.9	-123.31	9.56	9.56	19.12	7284	3614
28939.7	16473.9	11.9781	12.15	12.15	24.30	5414	3622
24953.1	21177.7	-13.9707	19.83	19.83	39.66	1284	3622
5444.3	25899.6	-43.1307	20.14	20.14	40.27	1472	3622
8630	26620.7	-195.411	15.35	15.35	30.71	2234	3622
30137.7	17327.1	273.344	22.87	22.87	45.73	1152	3630
34761	23029.5	49.9009	21.55	21.55	43.10	1413	3630
41124.6	27270.7	-137.263	17.10	17.10	34.19	1733	3630
19975.4	27895	-150.223	13.19	13.19	26.38	4514	3630
30823.5	29865.4	297.52	20.51	20.51	41.02	1870	3630
36844.6	29911.3	-139.855	21.64	21.64	43.28	1482	3630
23453.3	34218.7	-225.391	18.70	18.70	37.40	3185	3630
40429.5	746	274.637	15.61	15.61	31.23	2207	3638
22863.6	6493.5	-109.572	22.23	22.23	44.46	1078	3638
39084.4	15786.7	-247.596	17.95	17.95	35.89	2194	3638
848.8	6435	79.5927	19.78	19.78	39.56	1333	3646
34352.8	7702.3	95.7099	19.83	19.83	39.66	1446	3646
41325.5	23274	-4.1199	25.20	25.20	50.40	1056	3646
19999.5	27847.5	-145.384	23.60	23.60	47.19	1255	3646
18336.2	29663	127.944	16.74	16.74	33.49	3062	3646
15748.2	32476	-62.4399	23.24	23.24	46.49	1624	3646
14439.5	38636.4	-135.664	18.63	18.63	37.26	1538	3646
30892.4	38937.6	1.7121	18.68	18.68	37.35	1185	3646
13728.3	9334.5	62.5705	22.25	22.25	44.51	1003	3654
18961.5	14787.9	255.244	30.17	30.17	60.34	1052	3654
37204	25148.9	-134.54	26.64	26.64	53.27	1120	3654
33888.7	30709.3	-23.0843	13.19	13.19	26.38	2803	3654
18954.7	31943.2	-77.5163	20.30	20.30	40.60	1052	3654
31984.3	38408.1	-167.588	15.59	15.59	31.18	3217	3654
26101.4	9109.8	-123.697	9.54	9.54	19.08	7075	3662
40093.9	18204.5	-98.4247	13.26	13.26	26.52	4206	3662
16012.8	23372	260.2	27.34	27.34	54.68	1184	3662
5519.5	25921.3	261.665	23.88	23.88	47.76	1194	3662
2686	28349.1	33.0941	15.40	15.40	30.80	2850	3662
32733.4	31604.5	-109.441	17.17	17.17	34.34	1691	3662
40235.5	2996	-95.3571	19.38	19.38	38.76	1355	3670
34367	7812	-86.285	12.36	12.36	24.73	2026	3670
32711.2	13646	24.1305	15.12	15.12	30.24	1693	3670
34356.1	28937.4	-2.04506	25.36	25.36	50.73	1226	3670
31621	32067.3	20.4675	17.12	17.12	34.24	2611	3670
36243.5	39281.4	72.4821	17.33	17.33	34.67	1883	3670
18235.6	15744.6	-132.465	24.80	24.80	49.60	1088	3678
39980.2	34117	-107.841	11.87	11.87	23.74	2546	3678
36381.8	14941.4	6.93597	21.88	21.88	43.76	1185	3686
12622.3	24979.2	-73.6698	11.75	11.75	23.50	4671	3686
25151.8	16380.5	83.6866	21.20	21.20	42.39	1195	3694
41074.8	27207.9	-90.0422	25.01	25.01	50.02	1229	3694
36332.2	39256.6	-121.146	15.17	15.17	30.33	2610	3694
33267.3	12101.5	273.99	16.16	16.16	32.31	1752	3702
28777.5	16708.5	87.9098	23.08	23.08	46.16	1213	3702
41175.5	22041.1	276.188	22.98	22.98	45.97	1287	3702
32803.1	31784.4	-105.119	13.75	13.75	27.51	3249	3702
14573.8	38627.6	197.067	27.04	27.04	54.07	1792	3702
37046.1	14005.5	205.318	22.49	22.49	44.98	1513	3710
12143.9	28237.1	-196.295	21.05	21.05	42.11	1790	3710
18348.3	29630.5	-64.1025	14.11	14.11	28.21	4038	3710
23831.1	12724.6	125.778	17.22	17.22	34.43	2157	3718
38155.5	19692.4	-166.173	11.73	11.73	23.46	6221	3718
34776.8	21325.9	-108.501	23.34	23.34	46.68	1272	3718
27909.1	22175.8	-116.925	22.66	22.66	45.31	1143	3718
35206.4	25841.4	-230.973	23.88	23.88	47.76	1703	3718
36127.6	28266.8	270.1	28.90	28.90	57.79	1186	3718
40228.7	2972.5	-215.107	21.50	21.50	43.00	2328	3726
18987.7	14820.4	-161.323	17.71	17.71	35.42	2698	3726
38174	19704.1	-18.1153	16.53	16.53	33.06	1614	3726
15828.2	26979.1	-185.947	21.50	21.50	43.00	1279	3726
13176.1	34322.8	-226.771	23.06	23.06	46.11	1725	3726
37732.4	16642.2	226.771	18.96	18.96	37.92	1661	3734
21399.2	19788.9	-149.346	21.36	21.36	42.72	1678	3734
16123	23340.3	204.793	21.88	21.88	43.76	1886	3734
5553	25769.3	297.101	23.60	23.60	47.19	1033	3734
17177.3	451.9	-11.0081	9.56	9.56	19.12	5481	3742
25444.5	14581.6	241.004	20.30	20.30	40.60	1451	3742
35750.6	28931.6	-69.3281	27.58	27.58	55.15	1132	3742
38986	29435	92.2867	14.95	14.95	29.91	3113	3742
3875.3	36536.4	296.682	20.25	20.25	40.51	1048	3742
7833.9	19421.6	119.706	25.91	25.91	51.81	1312	3750
27532.1	22878.9	-81.9745	25.10	25.10	50.21	1003	3750
8399.5	33890.5	-42.4465	24.28	24.28	48.56	1023	3750
29345	4437.6	-245.605	19.83	19.83	39.66	1586	3758
30753.5	16199.9	-59.6289	15.26	15.26	30.52	2562	3758
19979.9	27798.6	-215.149	21.17	21.17	42.34	2164	3758
32046.1	38432.7	-1.30893	21.34	21.34	42.67	1320	3758
38942.4	5343.8	72.7147	20.46	20.46	40.93	1261	3766
39086.8	15741.4	-127.355	15.17	15.17	30.33	2855	3766
40054.3	16875.8	-94.3073	23.69	23.69	47.38	1151	3766
19816	20909.8	139.381	15.40	15.40	30.80	2369	3766
24077.3	26608.8	275.645	22.94	22.94	45.88	1083	3766
40192.8	2914.6	-66.1297	19.90	19.90	39.80	1322	3774
33333.1	12121.7	-249.514	16.44	16.44	32.88	1960	3774
28830.4	16637	-54.4657	22.73	22.73	45.45	1186	3774
30701.8	16606.3	-230.722	18.68	18.68	37.35	1937	3774
29426.8	18012.9	202.698	22.73	22.73	45.45	1293	3774
24953	21119.3	-89.4577	26.35	26.35	52.70	1103	3774
17169.9	515.5	-10.7361	15.75	15.75	31.51	1660	3782
33260.7	1965.1	-139.688	23.08	23.08	46.16	1298	3782
5520	8697.1	42.5727	20.18	20.18	40.36	1310	3782
41307.6	23201.9	140.741	17.57	17.57	35.14	2234	3782
14209.6	24652.5	66.0159	22.89	22.89	45.78	1083	3782
36943.1	25218.8	298.983	22.73	22.73	45.45	1150	3782
38223.6	4637.7	280.249	23.29	23.29	46.58	1105	3790
11211.6	17578.9	295.633	16.60	16.60	33.21	2765	3790
34789.9	26836.6	-109.567	11.21	11.21	22.42	4523	3790
14454.6	38611.3	145.45	21.24	21.24	42.48	1304	3790
24693.5	7765	-5.57295	21.97	21.97	43.94	1101	3798
35790.4	17106.7	56.3866	12.10	12.10	24.21	5014	3798
18343.5	29599.1	-21.773	13.47	13.47	26.94	3414	3798
27274.5	35781.9	295.947	25.36	25.36	50.73	1027	3798
14404.5	40477.1	-75.557	23.57	23.57	47.15	1096	3798
29466.1	4460	-119.955	15.57	15.57	31.13	2352	3806
9529.5	17977.5	-164.667	21.24	21.24	42.48	1243	3806
23744.3	12501.1	272.398	20.68	20.68	41.35	1468	3814
36400.7	18010.2	297.307	19.17	19.17	38.34	1276	3814
7384.7	32848.7	265.805	21.43	21.43	42.86	1206	3814
39078.6	4844.5	53.6644	20.54	20.54	41.07	1189	3822
13534.6	8076.4	-114.792	11.56	11.56	23.13	3254	3822
19044.5	14838.9	146.705	18.27	18.27	36.55	1784	3822
29135.2	24949.3	-229.488	7.96	7.96	15.92	11296	3822
8395.5	33914.3	-59.0642	15.71	15.71	31.42	2151	3822
35236.4	2488.8	215.883	19.95	19.95	39.89	2462	3830
40320.4	3009.2	-20.5186	18.20	18.20	36.41	1343	3830
5479.7	8703.8	-96.3346	7.02	7.02	14.04	8890	3830
23735.2	12661.4	-95.0386	21.45	21.45	42.91	1485	3830
28762.5	19667	-194.183	19.64	19.64	39.28	1880	3830
19818.1	20823.7	79.619	8.93	8.93	17.85	9146	3830
26285.3	22037.4	246.652	24.54	24.54	49.08	1419	3830
6938.5	23864.7	40.7912	25.67	25.67	51.34	1348	3830
20236.3	11314.4	-116.109	9.02	9.02	18.04	5628	3838
23845.2	12585.6	-241.821	13.73	13.73	27.46	3775	3838
35722.4	15330.4	-230.805	31.32	31.32	62.64	1191	3838
10908.4	19971.1	13.9986	9.51	9.51	19.03	7161	3838
15593.3	24252.3	175.171	11.56	11.56	23.13	6724	3838
29168.2	24944.8	-147.861	7.06	7.06	14.13	12057	3838
28855.9	16566.7	61.1986	20.30	20.30	40.60	1535	3846
11241.3	17653.3	141.052	19.81	19.81	39.61	1788	3846
25499	20508.1	-205.219	15.17	15.17	30.33	5281	3846
25613.3	21747.6	-35.4434	20.51	20.51	41.02	1462	3846
16084.7	23394.4	299.294	14.79	14.79	29.58	2696	3846
16722.7	33924.8	-58.7714	21.27	21.27	42.53	1123	3846
13206.5	34351.4	178.415	21.81	21.81	43.61	1500	3846
10206.8	35444.9	218.708	15.21	15.21	30.43	3114	3846
33287.2	12126	-169.914	22.30	22.30	44.60	1415	3854
18758.6	15448.3	265.908	22.14	22.14	44.27	1288	3854
11209.1	17552.8	-197.778	19.62	19.62	39.23	1928	3854
22514.5	18022.5	-5.96979	14.27	14.27	28.54	3900	3854
17120.7	18486.9	75.4316	23.27	23.27	46.53	1026	3854
11809.2	20952.7	-29.2978	17.07	17.07	34.15	2373	3854
27216.2	2997.4	-144.328	17.12	17.12	34.24	2695	3862
25575.7	26664.5	-231.16	16.04	16.04	32.08	3664	3862
37048.2	31558.5	129.958	23.55	23.55	47.10	1205	3862
10209.6	35460.4	-95.0802	19.99	19.99	39.99	1200	3862
28827.6	16588.1	227.707	20.56	20.56	41.12	1789	3870
16070.9	23381.8	-94.1186	23.86	23.86	47.71	1302	3870
34656.1	16801.9	228.021	19.90	19.90	39.80	1788	3878
7883.7	19431.7	-190.357	16.46	16.46	32.92	3820	3878
40325.1	3079.4	-193.283	23.20	23.20	46.39	1522	3886
35000.3	9625.9	-50.7234	20.65	20.65	41.31	1081	3886
1871.2	10793.8	-103.211	18.30	18.30	36.60	1419	3886
30689	12147.9	109.653	22.51	22.51	45.03	2145	3886
34343.5	13106	287.675	24.47	24.47	48.94	1081	3886
36059.2	17311.2	-15.7314	16.93	16.93	33.86	2037	3886
36313.4	39304.6	-67.5714	8.64	8.64	17.29	7736	3886
35489.7	2533.1	-119.098	21.10	21.10	42.20	1241	3894
11195.8	17601.5	-21.8978	12.76	12.76	25.53	3862	3894
25484.6	20561.8	-227.962	11.54	11.54	23.08	8913	3894
19816.4	20739.1	81.3952	15.52	15.52	31.04	4182	3894
5500.6	23290.9	-71.1458	23.57	23.57	47.15	1042	3894
13571.4	25411.1	-121.042	15.87	15.87	31.75	1838	3894
25502.5	31493.8	-48.4658	19.24	19.24	38.48	1218	3894
29182.9	24935.9	-230.888	7.02	7.02	14.04	13830	3902
15983.8	30809.1	291.232	22.11	22.11	44.23	1052	3902
5482.2	8696.1	-53.8648	6.81	6.81	13.61	8330	3910
19947.7	12360.4	-68.1208	26.02	26.02	52.05	1146	3910
11801.1	21029.9	-1.37685	16.53	16.53	33.06	1438	3910
19429.7	22683.7	36.407	22.84	22.84	45.69	1035	3910
41275.6	23206.8	-153.657	16.04	16.04	32.08	2895	3910
19982	27899.8	-128.385	18.30	18.30	36.60	2712	3910
18012.4	35825	103.074	14.70	14.70	29.39	4163	3910
17219.8	484.5	-35.6662	12.41	12.41	24.82	2810	3918
25259.9	20574.2	282.615	25.76	25.76	51.53	1089	3918
12594.8	30750.7	-91.3942	16.20	16.20	32.40	2564	3918
20662.5	36201.6	-80.3782	18.56	18.56	37.11	1990	3918
40260.7	3063.7	294.391	22.98	22.98	45.97	1053	3926
19259	31537.3	263.622	21.93	21.93	43.85	1272	3926
[truncated: 16,906 more rows]
