# Supplementary material for: Super-resolution analysis of PACSIN2 and EHD2 at caveolae
Source: PLoS One. 2022 Jul 14;17(7):e0271003. doi: 10.1371/journal.pone.0271003 (PMC9282494; doi:10.1371/journal.pone.0271003)
Supplement: S2 Data — (ZIP) [file pone.0271003.s004.zip › cav1-endp2-no-004-G_Alexa405-Alexa647_27K_TS3D.3dlp]

16398.4	8519.6	104.184	26.64	26.64	53.27	1086	2
39028.6	10994.6	281.52	19.41	19.41	38.81	1353	2
8635.8	14562.2	201.15	21.81	21.81	43.61	1918	2
9555.5	15022.6	350.892	31.53	31.53	63.07	1094	2
36460.2	16355.3	62.712	34.22	34.22	68.44	1013	2
21233.1	17604.5	414.342	21.38	21.38	42.77	1600	2
6688.1	20120.5	25.128	27.32	27.32	54.64	1097	2
32288.3	19993.4	370.35	29.72	29.72	59.44	1113	2
33121.4	20527.5	111.96	16.96	16.96	33.91	2394	2
3854.8	21119.9	33.552	24.75	24.75	49.50	1565	2
14142.1	31540.9	212.148	16.91	16.91	33.82	1978	2
5414.7	37458.6	-61.704	15.59	15.59	31.18	3789	2
8439.6	17467	447.336	28.31	28.31	56.61	1682	10
6393.8	24685.9	293.364	30.33	30.33	60.66	1334	10
5836.1	27178.7	-7.272	6.90	6.90	13.80	12676	10
17645.8	29861.4	-55.224	20.46	20.46	40.93	2117	10
31440.4	33680.1	109.368	14.60	14.60	29.20	3576	10
34987.3	12492.9	45.216	19.88	19.88	39.75	1532	18
22010.1	22773.1	3.744	34.78	34.78	69.57	1164	18
27140.8	24836.3	-72.72	21.90	21.90	43.80	2549	18
30917.4	28616.3	76.32	28.33	28.33	56.66	1041	18
10107.6	38282.8	92.52	19.76	19.76	39.52	1223	18
38464.6	40138.6	208.764	19.95	19.95	39.89	2128	18
12086.5	18568.4	126.864	10.36	10.36	20.72	6560	26
7232	21985.7	41.328	19.33	19.33	38.67	2125	26
5909.8	22484.3	-56.52	11.26	11.26	22.51	6293	26
28472.2	22704.8	242.604	21.74	21.74	43.47	1522	26
4970.3	22763.2	159.912	13.99	13.99	27.98	2543	26
10209.6	34704.1	-12.456	15.64	15.64	31.27	3758	26
33173.5	9891.2	-70.128	20.96	20.96	41.92	1484	34
4980.1	12115.2	351.738	25.83	25.83	51.67	1120	34
15840.4	13670.4	405.036	25.83	25.83	51.67	1386	34
3448	17996.7	324.666	22.30	22.30	44.60	1480	34
6704.3	20149.1	86.688	24.92	24.92	49.83	1001	34
22081.8	23426.7	257.832	26.28	26.28	52.56	1635	34
10701.1	35985.9	95.76	19.17	19.17	38.34	2235	34
31682.5	14887.2	-0.792	26.56	26.56	53.13	1100	42
8815	15413.2	413.496	28.24	28.24	56.47	1332	42
620.2	17673.2	69.192	11.12	11.12	22.23	5693	42
20407.8	25166.8	-63	16.91	16.91	33.82	3624	50
35274.4	25468.1	75.672	25.01	25.01	50.02	1350	50
3946.6	28101.9	-61.704	19.03	19.03	38.06	2649	50
41302.8	29110.9	-26.712	10.15	10.15	20.30	8185	50
31932.7	32590.9	85.392	25.27	25.27	50.54	1573	50
31702.9	36051.3	138.528	24.00	24.00	47.99	1090	50
37829.1	10530.9	43.272	27.44	27.44	54.87	1008	58
27211.7	15330.1	424.494	27.72	27.72	55.44	1217	58
5326.6	24205.1	65.952	15.66	15.66	31.32	2563	58
18665.2	24885	289.134	27.15	27.15	54.31	1306	58
16881.5	33511.2	287.442	22.68	22.68	45.36	2089	58
39979.9	36127.6	156.024	28.12	28.12	56.24	1068	58
3986.1	4409.4	71.784	6.10	6.10	12.20	10923	66
5018	9894.2	148.248	20.28	20.28	40.55	1491	66
25632.9	13817.1	480.33	25.10	25.10	50.21	1016	66
13607.3	16739.5	27.072	21.93	21.93	43.85	1619	66
40342.3	21285.8	71.784	22.49	22.49	44.98	1321	66
21665.9	24917.1	485.406	23.64	23.64	47.29	1980	66
8705.2	33409.5	388.116	32.66	32.66	65.33	1041	66
27905.2	7665	430.416	24.28	24.28	48.56	1273	74
25551.4	15947.4	-42.912	20.46	20.46	40.93	1770	74
13680.8	16761	160.56	19.45	19.45	38.90	1241	74
38240.1	21453	431.262	29.25	29.25	58.50	1087	74
21541.5	24957.1	488.79	24.33	24.33	48.65	1295	74
10826.1	34948.9	317.898	27.08	27.08	54.16	1165	74
5622.9	13338	139.176	20.32	20.32	40.65	1713	82
29577.9	21338.7	489.636	23.43	23.43	46.86	1353	82
12778.6	36697.4	22.536	12.06	12.06	24.12	5735	82
24623.1	37574.4	-13.104	23.46	23.46	46.91	1444	82
11924.5	38384.5	471.87	19.33	19.33	38.67	1459	82
4078.1	40280.5	476.1	27.69	27.69	55.39	1053	82
10059.8	14382.5	-40.968	29.08	29.08	58.17	1179	90
2113.7	18132.1	435.492	27.11	27.11	54.21	1225	90
18431.9	19969.4	54.288	28.05	28.05	56.10	1056	90
12541.6	22688.6	-70.128	24.02	24.02	48.04	2127	90
40957.8	24679.4	245.988	27.86	27.86	55.72	1088	90
20300.5	25154.2	124.272	24.92	24.92	49.83	1013	90
6347.8	4079.4	191.844	23.64	23.64	47.29	1157	98
18187	10037.2	178.056	21.45	21.45	42.91	1029	98
14111.4	12545.2	410.958	22.89	22.89	45.78	1451	98
7566.5	14080.6	479.484	22.49	22.49	44.98	1237	98
23442.5	17574.2	-46.8	29.63	29.63	59.25	1167	98
10367.4	18691.9	471.87	27.79	27.79	55.58	1075	98
25128.2	22700.7	105.48	17.50	17.50	35.00	1567	98
27746.1	17909.9	20.5587	15.83	15.83	31.65	4248	106
33794.1	18149.1	459.993	32.08	32.08	64.15	1021	106
19431.3	22074	449.841	26.80	26.80	53.60	1145	106
5892	22502.2	155.991	17.90	17.90	35.80	2396	106
6439.1	24192.5	38.0547	21.24	21.24	42.48	1269	106
24948.2	30896.4	52.9587	21.55	21.55	43.10	2173	106
16730.4	32120.8	51.6627	16.72	16.72	33.44	2781	106
19029.1	33849.8	269.643	12.53	12.53	25.06	2319	106
17882.4	38467.4	411.771	24.12	24.12	48.23	1301	106
39442.5	17795.8	-38.498	16.96	16.96	33.91	3560	114
5849.9	19076.3	515.74	23.03	23.03	46.06	1007	114
28010.7	20898	-35.906	31.11	31.11	62.22	1176	114
5763.5	21794.9	147.478	23.69	23.69	47.38	1007	114
31851.7	26850.6	60.646	16.77	16.77	33.54	2044	114
15334.9	28600.8	352.462	18.44	18.44	36.88	3278	114
25645.5	29316.9	475.132	26.92	26.92	53.84	1043	114
10189.6	34706.4	133.87	13.35	13.35	26.71	3527	114
1394.3	39199.4	129.334	12.91	12.91	25.81	4399	114
607.2	17701.2	76.7573	23.48	23.48	46.96	1114	122
30852.6	19212.9	-54.7868	25.50	25.50	51.01	1760	122
37623.3	23423	206.861	16.04	16.04	32.08	2533	122
1927	36815.8	105.917	15.26	15.26	30.52	2894	122
38367.3	675.9	500.335	16.81	16.81	33.63	1878	130
13809.1	13644.7	-11.4595	23.17	23.17	46.35	1372	130
5755.2	16386.6	75.3725	16.18	16.18	32.36	2938	130
20121.8	21196	-48.3955	25.58	25.58	51.15	1433	130
23754.7	22331.2	139.525	23.64	23.64	47.29	1308	130
26914.8	26050.8	34.5485	17.99	17.99	35.98	2784	130
14680.5	30618.1	59.1725	22.51	22.51	45.03	1550	130
32648.7	30640.6	162.853	25.01	25.01	50.02	1219	130
22703.5	36030.5	270.223	25.69	25.69	51.39	1026	130
1374.4	39182.5	-44.5075	13.33	13.33	26.66	5412	130
20286.1	13349.4	-45.8922	23.46	23.46	46.91	1537	138
13798.8	13583.4	265.904	25.79	25.79	51.57	1022	138
8577.8	14493.1	156.932	22.07	22.07	44.13	1269	138
10650.1	16511.9	479.942	25.65	25.65	51.29	1178	138
19270.1	18645.7	143.972	21.88	21.88	43.76	1366	138
5718.7	21774.9	513.782	22.33	22.33	44.65	1106	138
37606.6	23463.5	101.204	10.13	10.13	20.25	6718	138
31663.7	25554.5	1.41178	20.87	20.87	41.73	1883	138
38338.6	27882.8	232.91	25.39	25.39	50.77	1203	138
24101.1	33978	-53.0202	33.04	33.04	66.08	1023	138
5408.8	38928	122.588	12.41	12.41	24.82	3776	138
4001.3	4419.9	94.635	9.58	9.58	19.17	4629	146
34650.2	6806	-73.197	23.43	23.43	46.86	1299	146
36700.1	9674	33.723	22.44	22.44	44.89	1205	146
5040.8	9902.1	160.731	16.37	16.37	32.73	1983	146
27144.9	11133.2	121.851	16.96	16.96	33.91	1241	146
32423.4	18119	377.487	28.68	28.68	57.37	1319	146
7680.8	18389.5	-66.717	16.79	16.79	33.58	3200	146
22441.9	22380.7	47.979	7.54	7.54	15.07	10887	146
5926.1	22482.5	22.059	9.49	9.49	18.98	7501	146
18432.5	10786.1	-58.3817	29.23	29.23	58.45	1231	154
13933.7	13715.9	465.382	23.22	23.22	46.44	1221	154
30297.5	15994.8	452.692	26.23	26.23	52.47	1044	154
25856.5	23368.1	141.85	19.62	19.62	39.23	1290	154
20900	24055.2	84.8263	10.67	10.67	21.34	6468	154
34107.4	24748.2	73.8103	25.34	25.34	50.68	2063	154
10036.1	34803.9	188.74	26.00	26.00	52.00	1029	154
12158.3	37336.7	151.57	21.38	21.38	42.77	1261	154
8384.5	40442.9	461.152	22.02	22.02	44.04	1225	154
40514.5	7889.8	133.986	17.95	17.95	35.89	1993	162
24029.1	13010.9	96.4016	24.66	24.66	49.31	1092	162
4570.2	18350.4	102.882	20.84	20.84	41.68	1171	162
5892.1	22513.8	104.826	10.06	10.06	20.11	5918	162
6555.3	22856.2	371.388	29.20	29.20	58.40	1177	162
27531.7	27668.1	331.626	30.66	30.66	61.32	1083	162
32913.2	33605	30.9536	24.73	24.73	49.45	1124	162
3649.4	36645	-54.5824	8.27	8.27	16.53	11792	162
37666.1	23453.1	74.9288	18.56	18.56	37.11	1791	170
20359	25130.9	159.817	15.73	15.73	31.46	2506	170
32146	31323	-17.0872	33.25	33.25	66.51	1113	170
1353.6	33815	25.0328	25.88	25.88	51.76	1030	170
31425.1	37618.1	496.507	29.93	29.93	59.86	1011	170
21118.5	1969.9	78.7281	11.59	11.59	23.17	4653	178
36498.7	8384.5	-19.7679	17.24	17.24	34.48	2541	178
4637.9	13497.5	-35.9679	12.72	12.72	25.43	6355	178
19346.3	14476.1	-62.5359	9.77	9.77	19.55	7114	178
12949	19313	26.8881	23.50	23.50	47.01	1433	178
31677.2	25442.4	378.824	27.95	27.95	55.91	1495	178
9385	35694	66.4161	14.70	14.70	29.39	3834	178
35939.8	35749.2	-10.6959	28.00	28.00	56.00	1336	178
14986.2	4362	410.883	24.14	24.14	48.28	1458	186
3292.9	6903.6	-63.9206	23.15	23.15	46.30	1398	186
38393.1	10599.6	-64.5686	20.91	20.91	41.82	1932	186
26306.9	15657	392.271	25.20	25.20	50.40	1123	186
4167	21456.7	213.765	16.25	16.25	32.50	1618	186
29887.2	29064	33.2794	23.64	23.64	47.29	1381	186
30086	36190.4	65.0314	20.37	20.37	40.74	1527	186
3650.5	36645.1	-71.6966	9.14	9.14	18.27	8445	186
1878.3	36829.2	169.359	23.69	23.69	47.38	1759	186
7058.2	37896.9	-61.9766	13.85	13.85	27.69	5041	186
12483.7	19158.2	454.787	25.17	25.17	50.35	1240	194
12607.8	22594.8	463.247	26.21	26.21	52.42	1136	194
1850.4	26473	412.487	29.20	29.20	58.40	1103	194
13330.2	30685.5	332.963	31.58	31.58	63.16	1198	194
33651.6	34836.2	101.231	33.23	33.23	66.46	1036	194
5068.9	10751.8	-2.53812	20.37	20.37	40.74	2305	202
6704	20269.9	-61.5061	26.02	26.02	52.05	1476	202
10935.2	21433.8	38.9339	9.07	9.07	18.13	7891	202
19526.6	23316.6	483.462	28.66	28.66	57.32	1035	202
11197.7	25042	40.2299	24.26	24.26	48.51	1056	202
23735.4	26643.6	512.226	25.22	25.22	50.44	1071	202
33741.6	32102.3	33.1019	15.71	15.71	31.42	3741	202
3678.7	36663.9	-62.1541	22.07	22.07	44.13	1997	202
16207.5	39464.7	342.18	23.24	23.24	46.49	1228	202
32631	10433.5	-52.5229	11.04	11.04	22.09	6924	210
23464.7	17805.8	36.2531	15.97	15.97	31.93	3086	210
18550.3	20051.1	277.795	27.20	27.20	54.40	1467	210
11022.5	21606.7	131.509	20.14	20.14	40.27	1574	210
20565.9	32516.4	437.689	29.39	29.39	58.78	1200	210
8678.8	33303.8	485.911	25.13	25.13	50.26	1196	210
8852.8	35505.9	436.843	26.38	26.38	52.75	1189	210
30641.6	37030.6	-60.2989	26.14	26.14	52.28	2151	210
5734.5	7697.3	315.776	25.06	25.06	50.11	1093	218
38405	10631.5	58.8444	14.34	14.34	28.68	1927	218
6214.5	12756.3	365.69	28.19	28.19	56.38	1239	218
13581.9	16725.3	177.428	18.63	18.63	37.26	1180	218
23353.6	17538.2	34.2204	25.69	25.69	51.39	1567	218
737.7	17726	512.048	21.90	21.90	43.80	1073	218
21609.3	24946.3	-26.6916	28.26	28.26	56.52	1523	218
8861.7	35478.6	168.356	20.35	20.35	40.69	1512	218
32574.9	10439.9	43.2037	13.16	13.16	26.33	3940	226
6327.5	12916.1	-57.2363	19.90	19.90	39.80	2435	226
7551.7	18357	12.7477	27.72	27.72	55.44	1168	226
33421.4	23938.5	-46.2203	27.55	27.55	55.11	1427	226
20357.8	25191.4	171.508	19.24	19.24	38.48	1847	226
39997.7	36150.9	-46.8683	18.09	18.09	36.17	3454	226
2604.2	40451.1	204.016	20.56	20.56	41.12	1242	226
21298.4	540.8	101.435	15.59	15.59	31.18	3045	234
27965.5	7626.2	-53.4371	19.43	19.43	38.86	2481	234
4633.4	13483.1	452.651	25.25	25.25	50.49	1227	234
5640.7	21931.9	383.279	26.68	26.68	53.36	1148	234
20345.5	25571.4	516.101	28.38	28.38	56.76	1002	234
10322.9	32603.4	196.313	23.90	23.90	47.81	1038	234
21387	6204.5	315.51	18.20	18.20	36.41	1571	242
13044.6	10800.4	345.966	21.90	21.90	43.80	1445	242
22352.5	16983.4	349.35	29.34	29.34	58.69	1036	242
35416.4	23466.4	-65.1898	11.68	11.68	23.36	7648	242
15995.7	36668.9	-15.9418	24.42	24.42	48.84	1356	242
28547	36939	124.026	16.04	16.04	32.08	2976	242
9961.1	38184.7	-41.2138	10.57	10.57	21.15	6464	242
11886.1	38393.4	166.146	18.04	18.04	36.08	1709	242
6996.2	2720.7	428.785	24.94	24.94	49.88	1112	250
5013.5	6325.8	363.643	25.95	25.95	51.90	1157	250
21384.5	15580.3	345.877	23.55	23.55	47.10	1104	250
15532.5	27310.3	144.025	25.20	25.20	50.40	1174	250
16631	28179	-12.1425	20.79	20.79	41.59	2527	250
4473.7	29352.7	-12.1425	16.04	16.04	32.08	3279	250
8346.2	32454	89.5935	17.57	17.57	35.14	1264	250
5941.7	35313.1	-29.6385	27.69	27.69	55.39	1211	250
28798.6	38058.3	471.931	26.71	26.71	53.41	1106	250
19994.9	8911.5	108.945	24.52	24.52	49.03	1217	258
25727.7	13616.1	-29.0793	26.89	26.89	53.79	1303	258
22826.3	15977.9	-78.9753	20.54	20.54	41.07	1451	258
30066.1	17104.1	-66.6633	25.34	25.34	50.68	1328	258
6631.8	17957.6	-25.8393	24.73	24.73	49.45	1532	258
3201.9	18593.7	-65.3673	13.07	13.07	26.14	5938	258
19179.6	23187.9	-47.2233	26.78	26.78	53.55	1482	258
341.6	24779.5	116.721	17.71	17.71	35.42	1684	258
27187.9	36937.7	-64.0713	28.10	28.10	56.19	1241	258
37534.7	779.5	401.536	23.97	23.97	47.95	1367	266
32616.1	10422.6	42.76	14.51	14.51	29.01	3803	266
27111.1	11142.3	-67.4	10.20	10.20	20.39	8119	266
16545.6	21282.2	402.382	27.06	27.06	54.12	1217	266
32247.1	22772.3	90.712	20.28	20.28	40.55	2135	266
669.3	33526.2	-36.944	25.32	25.32	50.63	1359	266
5403.4	38993.7	320.32	18.63	18.63	37.26	1435	266
16093.7	1818	-79.1527	24.30	24.30	48.61	1163	274
8791.5	6086.4	475.895	24.73	24.73	49.45	1044	274
31012.4	10188.9	-79.8007	22.94	22.94	45.88	1273	274
4630.3	13493	152.183	18.60	18.60	37.21	2104	274
9737.9	27132.2	505.505	22.49	22.49	44.98	1137	274
16433.7	28934.9	508.043	27.11	27.11	54.21	1058	274
20184.8	30093.7	275.393	29.79	29.79	59.58	1042	274
38414.5	30393.5	158.015	26.82	26.82	53.65	1074	274
25968.7	2928.4	-72.1135	18.11	18.11	36.22	2004	282
29871.5	14935.1	371.749	20.79	20.79	41.59	1864	282
8622.7	17609	34.8065	25.65	25.65	51.29	1279	282
15601.8	17629.6	210.163	17.12	17.12	34.24	2033	282
7787.2	23052.7	160.519	24.16	24.16	48.32	1088	282
34158	24666	203.395	19.52	19.52	39.05	2104	282
31640.6	25494.9	242.311	16.56	16.56	33.11	2698	282
37945	27033.7	-59.1535	31.60	31.60	63.21	1224	282
33522.5	30876.5	205.933	22.16	22.16	44.32	1405	282
16634.9	32118.6	501.187	22.40	22.40	44.79	1714	282
28345.1	36066.6	503.725	22.42	22.42	44.84	1131	282
34147.7	37194.1	67.2065	20.61	20.61	41.21	1632	282
16965.7	2699.7	42.4938	16.51	16.51	33.02	3114	290
15591	4881.8	149.414	26.26	26.26	52.52	1009	290
24911.8	12913.3	204.998	12.72	12.72	25.43	2308	290
627.6	17674.6	199.922	19.00	19.00	38.01	1523	290
14531.5	27872.6	315.824	25.88	25.88	51.76	1230	290
6441.1	32009.7	85.9098	24.85	24.85	49.69	1046	290
29492	10041.1	291.201	20.04	20.04	40.08	1219	298
8314.8	13137.4	217.599	20.28	20.28	40.55	1031	298
29843.4	15062.8	102.669	20.04	20.04	40.08	1239	298
40585.1	15775.7	-28.875	26.75	26.75	53.51	1309	298
521	17643.7	164.877	24.12	24.12	48.23	1373	298
23443.5	17570.2	61.197	14.37	14.37	28.73	2752	298
15680.8	18147.3	82.581	17.66	17.66	35.33	2392	298
39943.8	18705.8	462.939	28.57	28.57	57.13	1112	298
6779.1	21915.7	467.169	25.98	25.98	51.95	1026	298
38668.4	36186.2	407.103	27.53	27.53	55.06	1293	298
6923.3	16855.4	334.262	26.56	26.56	53.13	1104	306
30232.3	17472.2	-47.1039	20.49	20.49	40.98	2165	306
16445.2	19849.4	-35.4399	26.87	26.87	53.74	1325	306
7380.8	22075.4	454.394	17.45	17.45	34.90	3631	306
28565.6	22579.4	28.0641	20.37	20.37	40.74	1645	306
35433.7	23525.7	169.976	19.59	19.59	39.19	2870	306
20375.9	25171.6	181.982	19.36	19.36	38.72	2080	306
35415.9	25153.1	155.72	21.31	21.31	42.63	1095	306
18997.3	26257.3	133.688	18.09	18.09	36.17	2147	306
5330	27010.9	-26.3679	23.74	23.74	47.48	1517	306
10222.8	34798	256.43	10.90	10.90	21.81	7379	306
3679	36632.4	6.03213	9.37	9.37	18.75	7857	306
25888.4	2796.3	20.2147	26.19	26.19	52.38	1148	314
15601.2	5035.5	-23.2013	18.23	18.23	36.46	2847	314
27290.5	6203.8	40.9507	18.68	18.68	37.35	1893	314
23335.8	13284.6	101.863	20.75	20.75	41.50	1703	314
16772.6	21529.3	99.2707	25.36	25.36	50.73	1246	314
7334.1	21971.7	-78.9293	15.21	15.21	30.43	3546	314
21165.6	22489.1	305.425	19.73	19.73	39.47	3102	314
3769.7	27084.1	173.791	19.90	19.90	39.80	1121	314
19205.7	37858.8	204.751	22.40	22.40	44.79	1128	314
9753.3	1796.3	-27.1627	25.03	25.03	50.07	1278	322
7581.5	14295.1	484.703	27.51	27.51	55.01	1009	322
10952.7	21433.2	11.7173	13.54	13.54	27.08	3698	322
19569.8	23132.6	-44.6587	32.78	32.78	65.56	1350	322
33445.7	29396	115.397	14.70	14.70	29.39	2766	322
22202.8	38812	-58.2667	31.18	31.18	62.36	1147	322
23770.4	39673.6	114.749	14.60	14.60	29.20	3039	322
27090.7	11136.9	70.6118	9.11	9.11	18.23	7638	330
20308.8	11539.2	447.406	25.69	25.69	51.39	1127	330
6170.5	12940.1	58.2998	19.71	19.71	39.42	2025	330
36586.7	40164.8	-64.8202	20.82	20.82	41.64	1604	330
11329.8	5345.1	196.07	22.30	22.30	44.60	1149	338
32897.9	19831.1	358.502	33.72	33.72	67.45	1163	338
23656.8	22316.5	-28.6056	39.52	39.52	79.03	1068	338
19638.6	23168.4	75.0744	16.89	16.89	33.77	2945	338
21602.6	25051.1	514.166	26.26	26.26	52.52	1100	338
28790.8	28234.4	-51.9336	30.45	30.45	60.90	1352	338
19128.7	37821.8	125.618	13.00	13.00	26.00	4834	338
37607.9	832.3	68.5209	21.78	21.78	43.57	1189	346
28996	1239	218.839	22.23	22.23	44.46	1002	346
801.4	3618.6	65.9289	26.19	26.19	52.38	1421	346
27110.5	11135.3	50.3769	18.30	18.30	36.60	2249	346
29336.2	14667.4	-73.3911	20.51	20.51	41.02	2779	346
24494.9	17922.6	100.273	16.37	16.37	32.73	1709	346
1206.6	18274.7	56.8569	23.17	23.17	46.35	1170	346
28890	18631.2	279.751	20.65	20.65	41.31	1439	346
19144.1	26868.9	54.2649	18.63	18.63	37.26	1546	346
16984.9	2793.8	-48.1925	16.79	16.79	33.58	3289	354
19184	18604.9	-29.4005	24.26	24.26	48.51	2085	354
13248.1	30988.7	303.365	17.54	17.54	35.09	1841	354
35775.1	31684.1	-53.3765	28.61	28.61	57.23	1260	354
10241.6	34774.9	54.1915	21.64	21.64	43.28	2210	354
8874.7	35520.4	239.916	15.73	15.73	31.46	1748	354
5319	419.9	480.952	23.97	23.97	47.95	1116	362
34606.5	8268.9	-37.8979	18.49	18.49	36.97	2442	362
24511	18012.7	10.0541	24.85	24.85	49.69	1349	362
5595.3	21789	505.486	20.82	20.82	41.64	1104	362
18899.5	37814.1	149.374	20.02	20.02	40.03	1203	362
33271.7	38588.1	230.536	25.67	25.67	51.34	1042	362
5381.5	38929.3	381.124	14.22	14.22	28.45	2419	362
16012.3	15376.8	306.603	22.91	22.91	45.83	1310	370
25223.9	19425.8	41.7326	26.23	26.23	52.47	1201	370
8275.3	22180.1	484.263	27.55	27.55	55.11	1038	370
3770.3	28107.7	-37.3234	21.95	21.95	43.90	1457	370
10900.3	28731.5	378.513	29.11	29.11	58.22	1034	370
25817.7	33297.4	103.941	22.18	22.18	44.37	1082	370
15876.5	37644.3	480.033	23.74	23.74	47.48	1091	370
19171.1	37849.2	-28.8994	18.11	18.11	36.22	3476	370
11906.8	38420.4	315.063	22.47	22.47	44.93	1316	370
27725.6	8058.8	13.7952	22.96	22.96	45.92	1206	378
39855.1	12203.2	460.501	24.33	24.33	48.65	1151	378
24223.6	14139.7	180.475	22.16	22.16	44.32	1024	378
25273.6	14269.1	60.4512	15.45	15.45	30.90	2619	378
32522.5	16451.3	5.37118	30.03	30.03	60.05	1256	378
13954.2	16930.3	179.629	19.12	19.12	38.25	1923	378
3646.1	21213.3	284.533	22.94	22.94	45.88	1098	378
11133	21613.1	257.461	29.88	29.88	59.77	1073	378
7247.3	21939.9	-81.4608	21.38	21.38	42.77	3072	378
1408.2	22364.6	397.051	24.96	24.96	49.93	1182	378
22670.4	31672.9	82.4832	20.75	20.75	41.50	1172	378
8698.5	33292.6	431.737	28.47	28.47	56.94	1166	378
39957.6	35995.8	-55.5408	23.76	23.76	47.52	1614	378
36921.3	38566.1	29.3472	21.10	21.10	42.20	2174	378
6487.1	40331.9	26.1072	15.78	15.78	31.56	1625	378
21297.1	6308.2	161.466	23.41	23.41	46.82	1019	386
27948.6	7657.8	29.2737	15.02	15.02	30.05	4095	386
19988.4	8887.4	-38.7663	20.89	20.89	41.78	1487	386
29398.2	10021.8	51.9537	10.17	10.17	20.35	5735	386
27083	11144.3	212.55	18.98	18.98	37.96	1219	386
35395.9	14762.3	-60.1503	26.52	26.52	53.03	1246	386
11189.8	25079.2	-4.42225	18.42	18.42	36.83	1756	386
23940.8	25544.2	-46.5423	17.36	17.36	34.71	2435	386
19966.5	26565	339.45	31.02	31.02	62.03	1164	386
18201.7	19393.4	-42.7277	9.26	9.26	18.51	10599	394
7040.1	22654.6	107.608	15.97	15.97	31.93	2795	394
5614.7	27997.8	375.754	19.73	19.73	39.47	1643	394
12089.2	37346.6	66.7843	18.16	18.16	36.31	2534	394
38574.5	37631.8	-40.7837	25.03	25.03	50.07	1553	394
1706.5	8412.3	191.253	17.66	17.66	35.33	1261	402
12582.7	9647.5	155.487	21.17	21.17	42.34	1112	402
3671.2	9772.4	225.939	22.00	22.00	43.99	1062	402
20357.9	25161.2	-66.1291	23.48	23.48	46.96	1656	402
31421.2	37527.7	15.5189	16.72	16.72	33.44	2998	402
7051.9	37941.4	49.8629	16.11	16.11	32.22	2357	402
29716.8	3962.8	132.733	11.63	11.63	23.27	3242	410
21486.6	17957.6	205.561	20.35	20.35	40.69	1245	410
9892.5	23848.1	-51.2986	14.32	14.32	28.64	3551	410
16748.7	28233.2	510.967	25.93	25.93	51.86	1052	410
7479.4	40223.2	163.189	18.58	18.58	37.16	1530	410
32534.2	8396.8	-64.332	23.01	23.01	46.02	1323	418
10968.4	21429	174.78	12.46	12.46	24.92	4224	418
7140.6	22665.5	43.884	17.31	17.31	34.62	3553	418
25101.3	22759.1	89.892	13.68	13.68	27.37	4783	418
41202.5	23222.9	447.444	31.18	31.18	62.36	1058	418
29809.5	30606.6	67.212	16.86	16.86	33.72	3014	418
25740.2	33274.2	155.34	20.21	20.21	40.41	1160	418
4352.8	38593.6	307.008	27.20	27.20	54.40	1149	418
4531.5	13454.8	120.275	26.64	26.64	53.27	1004	426
6830.3	20206.9	9.46655	27.08	27.08	54.16	1058	426
20844.7	23273.1	201.185	29.18	29.18	58.36	1169	426
20938.1	26373.3	34.7386	25.03	25.03	50.07	1953	426
28423.9	27371.2	239.255	30.21	30.21	60.43	1037	426
31658.4	33115.6	29.5546	14.74	14.74	29.48	3727	426
16112.8	3531	142.233	17.50	17.50	35.00	1312	434
27887.2	7636.5	442.221	26.28	26.28	52.56	1155	434
26122.9	10576.5	411.765	24.40	24.40	48.80	1374	434
27326.7	14342.6	-57.9989	21.24	21.24	42.48	1770	434
28425	36037.8	105.297	13.05	13.05	26.09	4438	434
1313.4	40310.8	511.593	21.38	21.38	42.77	1012	434
6276.5	4154.5	-56.1283	25.55	25.55	51.10	1234	442
28024.1	7618.1	136.976	21.03	21.03	42.06	1098	442
39791.1	12230.4	142.16	19.43	19.43	38.86	1202	442
8432.6	16945.7	207.806	18.42	18.42	36.83	1206	442
30256.7	17832.6	112.352	20.11	20.11	40.22	2663	442
20199.2	18809.1	274.64	25.10	25.10	50.21	1027	442
19034	20941.8	91.6157	26.00	26.00	52.00	1053	442
23968.4	25539.4	190.04	22.02	22.02	44.04	1420	442
40415	26082.4	-21.7843	19.43	19.43	38.86	1978	442
39033.6	27141	-45.7603	20.68	20.68	41.35	2302	442
28793	28088.3	486.14	28.19	28.19	56.38	1152	442
16661.6	32089.9	322.016	23.01	23.01	46.02	1946	442
8634	33411.9	159.008	22.89	22.89	45.78	1181	442
6481	38448.5	363.47	24.54	24.54	49.08	1239	442
4023.5	22400.9	31.9262	21.17	21.17	42.34	1379	450
34066.6	24733.8	39.0542	19.81	19.81	39.61	2368	450
33063.7	37028.7	277.104	30.19	30.19	60.38	1204	450
1392.9	39179.4	118.11	15.10	15.10	30.19	2170	450
23509.3	8064	-74.4192	18.96	18.96	37.92	2359	458
30982.4	10283.5	179.741	23.29	23.29	46.58	1384	458
14633.5	11300.7	298.181	26.52	26.52	53.03	1017	458
8913.7	23936.8	134.237	18.11	18.11	36.22	1576	458
32997.8	36221.5	280.415	24.14	24.14	48.28	1971	458
16110.7	3512.1	38.2594	15.17	15.17	30.33	3131	466
30594.8	11724.7	38.9074	15.40	15.40	30.80	2874	466
33698.5	14592.5	493.533	25.20	25.20	50.40	1047	466
14309.9	17123.2	447.849	23.76	23.76	47.52	1164	466
18467.9	19892	367.479	14.06	14.06	28.12	3680	466
7293.9	21977.5	-64.7726	14.62	14.62	29.25	4656	466
8504.2	24369.9	438.543	28.02	28.02	56.05	1272	466
10112.4	34690.6	320.103	26.33	26.33	52.66	1109	466
9394.9	35700.8	184.743	22.82	22.82	45.64	1320	466
34869.3	37065.7	-68.6606	29.72	29.72	59.44	1261	466
21599.9	39442.6	405.549	24.02	24.02	48.04	1295	466
17011.2	1016.6	173.618	14.88	14.88	29.77	2727	474
9825.9	1883.1	377.558	18.42	18.42	36.83	2601	474
16002.6	3421.4	460.466	24.04	24.04	48.09	1202	474
1001.5	8452.8	421.55	25.10	25.10	50.21	1184	474
33049.1	9809.4	56.9779	20.42	20.42	40.84	1177	474
27290.1	14312.1	154.178	21.90	21.90	43.80	1017	474
9336.5	35795	416.474	14.06	14.06	28.12	2305	474
21782.4	12789.3	44.5925	21.41	21.41	42.81	1253	482
27341.1	14278.7	-40.2955	20.63	20.63	41.26	1750	482
6007.7	22374.1	27.7445	14.15	14.15	28.31	3093	482
34236.4	24605	175.488	20.14	20.14	40.27	2196	482
21921.7	30450.9	-64.2715	28.92	28.92	57.84	1173	482
37032.1	38755.4	9.60048	22.94	22.94	45.88	1370	482
722.7	10123.4	292.811	23.95	23.95	47.90	1033	490
6973	10768.8	418.865	22.00	22.00	43.99	1477	490
25116.8	22729.8	84.047	15.99	15.99	31.98	3201	490
19992	26572.6	-48.793	31.11	31.11	62.22	2014	490
14551.8	31675.7	102.839	25.32	25.32	50.63	1043	490
35868.6	35738.3	-53.329	27.32	27.32	54.64	1426	490
10016.5	38228.4	-59.809	17.10	17.10	34.19	2308	490
25741.5	13990.4	258.052	26.19	26.19	52.38	1027	498
20063.1	15543.6	-42.3864	24.33	24.33	48.65	1387	498
14162.8	31656	152.014	20.63	20.63	41.26	1247	498
22702.3	32096.7	377.338	25.60	25.60	51.20	1338	498
26377.3	35592.8	148.126	26.45	26.45	52.89	1072	498
29198.6	35818.7	486.472	27.11	27.11	54.21	1139	498
3722.2	36576.8	37.3176	8.62	8.62	17.24	7773	498
5043.1	39531.5	346.036	24.54	24.54	49.08	1734	498
6606.8	40302.3	-66.3624	19.26	19.26	38.53	2467	498
27849	7818	461.923	24.00	24.00	47.99	1265	506
36932.6	15674.5	76.183	24.19	24.19	48.37	1094	506
28818.8	18836.3	-46.289	44.37	44.37	88.74	1012	506
36541.1	18503.5	448.387	34.41	34.41	68.81	1030	506
38659.5	21359.8	24.343	19.22	19.22	38.43	1830	506
9832.5	23856.8	115.063	11.61	11.61	23.22	3602	506
2006.5	26141	391.705	23.46	23.46	46.91	1340	506
14054.5	26838.1	254.653	29.56	29.56	59.11	1072	506
32394.8	34507.2	-6.76101	28.02	28.02	56.05	1142	506
21480.3	4768.8	186.289	20.72	20.72	41.45	1992	514
15995	12214.4	378.331	25.29	25.29	50.59	1360	514
28875.2	12583.2	57.5528	11.14	11.14	22.28	4457	514
4519.9	13482.1	162.529	24.00	24.00	47.99	1548	514
5796	19108.1	105.505	17.87	17.87	35.75	1941	514
40427	21222.4	31.6328	31.02	31.02	62.03	1047	514
12286.7	28859.2	74.4008	26.35	26.35	52.70	1118	514
22192.8	40122.1	67.9208	23.29	23.29	46.58	1088	514
4969.2	6368.9	-7.0853	20.39	20.39	40.79	1500	522
725.1	11482.9	-26.5253	25.41	25.41	50.82	1222	522
34734.2	14398.9	451.249	25.86	25.86	51.72	1106	522
28840.8	18863.9	230.443	28.52	28.52	57.04	1020	522
18234.5	19458.8	94.0027	24.07	24.07	48.14	1151	522
20785	23377.6	158.803	15.57	15.57	31.13	2973	522
546.3	26081.3	-20.6933	26.45	26.45	52.89	1289	522
25382.6	28262.1	-25.8773	31.23	31.23	62.45	1218	522
32910.2	28747.8	348.883	21.36	21.36	42.72	1468	522
14330	33548.6	273.589	18.96	18.96	37.92	2412	522
36750.5	35868.4	326.041	25.76	25.76	51.53	1090	522
37178.8	37110.8	-73.1813	29.34	29.34	58.69	1203	522
12798.4	37559.3	33.7387	17.57	17.57	35.14	2298	522
14333.4	5483.7	207.763	19.33	19.33	38.67	1260	530
24201.7	14130.6	270.367	22.28	22.28	44.56	1165	530
27397.2	14342.4	-48.3955	18.25	18.25	36.50	2822	530
30766.4	16622.1	467.485	24.00	24.00	47.99	1161	530
23360.1	17885.6	-36.0835	13.54	13.54	27.08	4465	530
617.7	19695.4	47.5085	24.07	24.07	48.14	1413	530
14492.3	20010.3	108.421	18.46	18.46	36.93	1421	530
9800.4	23839.7	37.1405	11.94	11.94	23.88	4143	530
1395.4	39205.6	116.845	15.52	15.52	31.04	2397	530
27562.6	16230.2	-76.7456	19.57	19.57	39.14	1735	538
16999.2	17146.1	142.278	16.44	16.44	32.88	1824	538
24595.6	17979.2	36.6544	21.57	21.57	43.14	1464	538
20465.4	19246.7	111.822	22.14	22.14	44.27	1149	538
4817.3	20564.7	-72.8576	11.26	11.26	22.51	7524	538
23710.8	23747.4	218.922	21.85	21.85	43.71	1749	538
15322.6	28707	92.3824	10.36	10.36	20.72	6687	538
31827.9	30984.1	296.754	24.28	24.28	48.56	1161	538
31603.3	33050.6	157.83	21.83	21.83	43.66	2202	538
8742.2	33376.3	421.116	21.27	21.27	42.53	1601	538
26125.1	34788.1	37.9504	14.01	14.01	28.02	3504	538
33993.5	34781.9	20.4544	23.03	23.03	46.06	1438	538
6183.1	37810.8	100.806	23.79	23.79	47.57	1333	538
1315.4	7269.5	453.426	24.77	24.77	49.55	1096	546
27084.8	11127.4	59.4963	10.34	10.34	20.68	4961	546
20415.1	17674.5	-57.1437	27.39	27.39	54.78	1187	546
13660.4	17970.7	223.314	17.66	17.66	35.33	1441	546
6402	18366.2	-66.8637	18.70	18.70	37.40	2832	546
9557.7	23441.8	175.488	17.87	17.87	35.75	1809	546
30699.3	27322.4	317.22	22.94	22.94	45.88	1620	546
14380.8	33465.6	115.224	17.95	17.95	35.89	2246	546
5087.6	39496.6	67.2723	25.01	25.01	50.02	1002	546
11682.3	1111.4	-63.4619	32.26	32.26	64.53	1012	554
29529.8	2437.6	-53.7419	20.91	20.91	41.82	1591	554
20823.6	5540.4	467.124	25.74	25.74	51.48	1038	554
34189.7	6745.6	90.1141	18.44	18.44	36.88	1644	554
24040.7	15593.5	-64.1099	18.42	18.42	36.83	1695	554
14048.7	31573.4	16.2421	25.06	25.06	50.11	1442	554
38832.7	6630.9	421.602	25.22	25.22	50.44	1197	562
1992.6	8463.6	82.5	21.01	21.01	42.01	1087	562
24587.6	17995.2	-65.892	14.65	14.65	29.30	3466	562
31142.5	23019.1	-65.892	29.74	29.74	59.49	2008	562
16648.2	28230.2	19.644	30.38	30.38	60.76	1091	562
33475.2	38623.6	499.434	18.32	18.32	36.64	1383	562
33307.2	40149.1	501.126	20.79	20.79	41.59	1179	562
27991.6	2992.4	134.502	14.77	14.77	29.53	2721	570
34072.6	6756.8	45.7258	25.91	25.91	51.81	1146	570
22789.3	15985.1	472.524	22.25	22.25	44.51	1136	570
23228.6	16651.6	156.534	20.79	20.79	41.59	1054	570
28905.8	24804.4	124.134	23.53	23.53	47.05	1288	570
23941.6	25555.5	55.4458	18.65	18.65	37.30	2651	570
31628.9	33132.8	-61.8422	17.97	17.97	35.94	2243	570
10185.3	34761.9	262.716	16.96	16.96	33.91	1446	570
21304.8	441.2	139.2	20.06	20.06	40.13	1348	578
32582.9	10446.5	-79.1763	17.52	17.52	35.04	1773	578
7706	14120.2	344.94	20.30	20.30	40.60	2604	578
11650.4	18566.8	458.304	28.40	28.40	56.80	1029	578
18469	19672.9	165.768	22.91	22.91	45.83	1101	578
19210.7	20867.8	-43.5363	24.12	24.12	48.23	1721	578
30475.7	25879.3	14.1357	14.95	14.95	29.91	4774	578
16724.6	32016.2	218.04	15.57	15.57	31.13	1746	578
1863.1	36766.1	47.1837	25.06	25.06	50.11	1123	578
3619.3	39153.2	157.344	15.14	15.14	30.29	3032	578
9667.7	39233.8	-47.4243	12.48	12.48	24.96	4199	578
7090.9	8329	86.8735	14.65	14.65	29.30	2829	586
33257.8	9222.5	-34.3025	11.80	11.80	23.60	6070	586
32620.6	10381.1	303.647	11.99	11.99	23.97	3418	586
27040.7	11059	111.498	15.97	15.97	31.93	1334	586
19106.2	15749.8	121.866	20.16	20.16	40.32	1777	586
33775.6	17048.1	475.385	22.84	22.84	45.69	1154	586
15380.7	28625.5	-33.0065	20.23	20.23	40.46	2805	586
37032.2	38599	88.1695	18.02	18.02	36.03	1597	586
22226.8	38825.7	31.7935	16.77	16.77	33.54	3245	586
6058.5	9273.1	76.0194	20.25	20.25	40.51	1102	594
13478.2	11283.1	125.267	22.68	22.68	45.36	1104	594
34126.3	15685.5	499.235	25.03	25.03	50.07	1021	594
22698.5	21463.2	-32.1966	27.81	27.81	55.63	1291	594
31107.7	23051.6	496.697	25.74	25.74	51.48	1325	594
33856.4	23874	164.795	12.36	12.36	24.73	4714	594
20387	25154.1	-12.7566	16.06	16.06	32.12	3543	594
33392	29099.9	28.7154	24.42	24.42	48.84	1260	594
35684	29854.2	-1.09263	22.63	22.63	45.26	2138	594
6089.7	36587.4	-35.4366	22.07	22.07	44.13	1489	594
3753.5	36597.7	-65.2446	10.39	10.39	20.77	5252	594
32038.1	11810.6	109.229	24.94	24.94	49.88	1011	602
30310.9	17466.6	45.0772	17.05	17.05	34.10	2524	602
15654.4	17641.6	-26.8508	14.91	14.91	29.81	2641	602
25117.3	22808.6	359.807	18.75	18.75	37.49	3442	602
34401.5	28139.7	155.237	33.86	33.86	67.73	1101	602
4345.7	29477	362.345	12.60	12.60	25.20	5390	602
5220	1465	-3.36092	25.34	25.34	50.68	1162	610
27989.3	3012.1	122.351	19.00	19.00	38.01	1254	610
30529.3	3315.5	425.111	22.70	22.70	45.40	1371	610
40132.3	13798.4	-74.6409	20.46	20.46	40.93	1584	610
39723.8	17904.6	342.203	28.45	28.45	56.90	1142	610
5698.2	21715.8	403.961	24.52	24.52	49.03	1301	610
18269.8	26265	108.095	19.71	19.71	39.42	2028	610
15954.7	27802.4	442.877	24.61	24.61	49.22	2102	610
26172.4	28312.6	-30.5769	24.42	24.42	48.84	1843	610
20750.7	29416.2	326.129	27.62	27.62	55.25	1300	610
18457.5	30193.9	511.403	23.60	23.60	47.19	1002	610
30441.5	35206.1	49.1271	26.80	26.80	53.60	1101	610
5422.4	38872.4	126.887	21.29	21.29	42.58	1028	610
21599.9	4743.2	305.987	20.77	20.77	41.54	1373	618
2000.5	18007.5	-30.4151	20.72	20.72	41.45	1718	618
946.1	8427.9	-23.1252	12.01	12.01	24.02	4617	626
22006.6	12749.5	197.861	21.69	21.69	43.38	1732	626
35053.8	13866.3	24.8268	19.10	19.10	38.20	1387	626
25794.3	14018	493.115	21.17	21.17	42.34	1199	626
30844.1	19118.5	166.739	25.95	25.95	51.90	1368	626
39961.5	27969.9	-62.6532	18.91	18.91	37.82	3074	626
16737.6	33735.3	56.5788	30.36	30.36	60.71	1002	626
38344.2	660.5	140.981	19.48	19.48	38.95	1058	634
16306.1	7943.1	390.065	24.66	24.66	49.31	1225	634
2120.4	17981.3	54.7966	19.73	19.73	39.47	1857	634
40773.3	30005.7	-76.7474	16.25	16.25	32.50	2504	634
31637.1	33114.1	153.941	12.65	12.65	25.29	4405	634
27064.8	11109.5	51.0705	10.10	10.10	20.21	4417	642
18932.8	24138.1	-40.9455	22.18	22.18	44.37	1861	642
34222.1	24698.3	243.022	12.41	12.41	24.82	5450	642
2240	26420.2	163.174	16.96	16.96	33.91	1256	642
21058.9	27546.5	497.668	27.55	27.55	55.11	1035	642
15302	28637.1	82.1745	11.42	11.42	22.84	5938	642
39928	36162	19.9665	26.87	26.87	53.74	1276	642
18056.1	37170.6	263.327	24.47	24.47	48.94	1123	642
9953.5	25310.7	399.694	22.82	22.82	45.64	1290	650
39369.8	25558.6	-54.3917	30.52	30.52	61.04	1292	650
7035.8	37935.8	-68.6477	13.82	13.82	27.65	2577	650
3693	27272.9	48.1542	18.32	18.32	36.64	2615	658
29425.9	31973.6	126.562	24.56	24.56	49.13	1518	658
10034.4	38178.9	103.882	10.53	10.53	21.05	4472	658
6353.4	4158.4	74.884	15.19	15.19	30.38	3635	666
23404.5	16028.1	475.312	20.23	20.23	40.46	1286	666
7630	16979.5	109.228	28.02	28.02	56.05	1068	666
23393.8	17484.5	-70.9159	22.02	22.02	44.04	2468	666
25139.3	22740	109.876	14.37	14.37	28.73	4799	666
26081	23582	356.872	26.92	26.92	53.84	1391	666
23890.7	25566.2	510.844	24.28	24.28	48.56	1151	666
31672.7	25536.3	92.3801	18.16	18.16	36.31	2409	666
4326.9	29443.9	119.596	9.07	9.07	18.13	4918	666
1474.2	36391.5	-7.41195	16.79	16.79	33.58	3897	666
31424.8	37547.4	69.052	15.10	15.10	30.19	3848	666
1335.7	39163.9	19.1561	22.80	22.80	45.59	1334	666
24200.3	14107.6	-73.3461	17.07	17.07	34.15	1943	674
30789.6	19149.1	311.35	20.72	20.72	41.45	1917	674
28432	20548.2	-79.1781	20.84	20.84	41.68	1745	674
40402.6	21243.6	254.668	30.73	30.73	61.47	1083	674
23392.5	29571.5	440.788	28.31	28.31	56.61	1153	674
1889.2	36631.4	-15.0261	31.06	31.06	62.12	1164	674
38732.8	37630.4	7.65391	19.57	19.57	39.14	1650	674
16972.3	998.2	10.4078	28.73	28.73	57.46	1028	682
27966.7	7648.8	182.074	15.05	15.05	30.10	2227	682
20309.5	25175.9	-55.6882	18.32	18.32	36.64	2276	682
41223.8	29133.9	173.704	16.48	16.48	32.97	2953	682
41015.9	31265.6	62.8958	7.75	7.75	15.50	8473	682
27092	39040.3	253.984	29.13	29.13	58.26	1098	682
21191.9	1880.8	30.6576	20.42	20.42	40.84	1359	690
10590.9	14656.1	-63.9504	24.94	24.94	49.88	1351	690
35585.1	29215.9	83.7936	16.30	16.30	32.59	2688	690
15119.1	30589.1	90.2736	17.26	17.26	34.52	1762	690
39384.3	31290.1	-42.5664	23.13	23.13	46.25	1521	690
9403.9	35650.8	241.456	20.42	20.42	40.84	1451	690
24618.8	40014.5	-36.0864	27.72	27.72	55.44	1166	690
22790	8162.5	117.003	20.02	20.02	40.03	1072	698
26160	10494.8	193.395	12.65	12.65	25.29	4136	698
26289.1	15972.3	-22.3165	24.70	24.70	49.41	1121	698
10684	17039.4	293.223	29.65	29.65	59.30	1136	698
30846.9	19029.3	-35.2765	41.47	41.47	82.94	1035	698
16592.6	21473	-62.4925	17.87	17.87	35.75	3239	698
7364.4	22017.8	69.6995	20.84	20.84	41.68	1985	698
10043.4	32348.6	-50.1805	20.14	20.14	40.27	2041	698
1412.7	39131.4	70.3475	22.16	22.16	44.32	1273	698
23753.3	39735.5	139.035	20.44	20.44	40.88	1130	698
40780.9	7218	490.508	22.58	22.58	45.17	1128	706
22609.9	8133.9	82.1783	19.99	19.99	39.99	1200	706
5741	21768	53.0183	17.62	17.62	35.23	2916	706
9529	23945.4	-66.8617	20.09	20.09	40.18	2448	706
31382	26115.3	259.55	27.81	27.81	55.63	1145	706
31663.3	33148.5	220.634	20.79	20.79	41.59	1351	706
19743.3	36158.8	-50.0137	22.00	22.00	43.99	1537	706
31311.6	37513.1	-53.9017	29.79	29.79	59.58	1367	706
1310.6	39199.3	-72.6937	18.58	18.58	37.16	1671	706
22813.4	8102.9	396.784	25.95	25.95	51.90	1159	714
18269.1	14319.9	450.928	24.82	24.82	49.64	1190	714
23521.9	17684.7	176.968	20.28	20.28	40.55	1495	714
13300.3	23459.7	506.764	22.23	22.23	44.46	1017	714
667.3	6880.8	26.8142	23.93	23.93	47.85	1113	722
21723.8	7951.4	167.43	19.05	19.05	38.10	1596	722
4592.3	13504.7	149.934	25.83	25.83	51.67	1071	722
13840.5	16349.2	27.4622	18.04	18.04	36.08	2904	722
4380.7	19135.3	94.2062	20.46	20.46	40.93	1131	722
17388.9	22434	230.304	23.48	23.48	46.96	1080	722
3124.7	22355	48.1982	26.54	26.54	53.08	1067	722
33070.1	24471.5	92.2622	27.32	27.32	54.64	1054	722
6532.8	24747.4	-54.1858	17.90	17.90	35.80	3761	722
29215.5	2048.5	-10.5879	18.06	18.06	36.13	2941	730
12455.1	12198.8	355.694	22.98	22.98	45.97	1284	730
3187.2	15970.7	-56.5959	19.62	19.62	39.23	1654	730
5308.8	24201.4	82.0761	15.24	15.24	30.47	2869	730
10321.7	28501.8	468.212	25.22	25.22	50.44	1090	730
6271.1	37733	95.6841	24.92	24.92	49.83	1142	730
19471.6	23134.7	404.098	30.03	30.03	60.05	1403	738
20367.4	25131.1	90.682	13.61	13.61	27.22	3982	738
23607.5	25631.9	468.394	28.90	28.90	57.79	1098	738
500.4	26038.4	175.57	24.35	24.35	48.70	1588	738
12793.6	27479	115.306	16.96	16.96	33.91	2769	738
31247	29948.1	3.20202	23.64	23.64	47.29	1594	738
31324.8	37492.8	-53.822	14.34	14.34	28.68	4658	738
12957.5	23171.1	88.2719	18.30	18.30	36.60	2611	746
3739.2	28074	353.52	20.65	20.65	41.31	1463	746
22571.3	8054.5	-35.9621	22.25	22.25	44.51	1414	754
2051.6	8577.7	-34.0181	19.59	19.59	39.19	1624	754
10618.5	10379.8	-30.1301	18.35	18.35	36.69	1834	754
15929.9	12217.5	131.222	21.36	21.36	42.72	1101	754
22825.3	15579.7	19.1179	26.23	26.23	52.47	1008	754
19335.3	18674.9	395.156	26.19	26.19	52.38	1300	754
35183.6	19763.1	510.212	23.81	23.81	47.62	1206	754
23937.6	25529.1	498.368	27.77	27.77	55.53	1120	754
37260	25963.3	221.726	26.87	26.87	53.74	1031	754
32561.1	34632.1	417.998	27.88	27.88	55.77	1308	754
22455.9	35785.3	516.98	19.36	19.36	38.72	1225	754
5010.4	6392	68.5478	20.75	20.75	41.50	1128	762
31037.7	6511.6	29.6678	23.39	23.39	46.77	1059	762
22564.6	8020	-7.91622	25.46	25.46	50.92	1677	762
7077.5	10794.2	-77.2522	22.49	22.49	44.98	2089	762
15953.2	12304	159.916	22.94	22.94	45.88	1111	762
5590.7	17042.2	84.0998	18.37	18.37	36.74	1552	762
40335.2	21212.8	49.7558	27.04	27.04	54.07	1072	762
34119.5	21473.6	65.3078	27.79	27.79	55.58	1212	762
23354.5	23680.3	103.54	21.78	21.78	43.57	1905	762
7672	25152.5	395.338	24.23	24.23	48.47	1310	762
5397.3	2391.2	-43.3743	23.22	23.22	46.44	1532	770
29366.6	18866.4	389.598	21.85	21.85	43.71	1736	770
5720	21744.9	49.9377	24.80	24.80	49.60	1112	770
23570	23796.7	42.1617	10.50	10.50	21.01	7829	770
20926.2	24038.7	175.65	18.93	18.93	37.87	1560	770
16610.9	28117.8	-45.9663	12.55	12.55	25.10	6845	770
15359.1	28658.5	114.738	10.97	10.97	21.95	5752	770
35532.4	29312.2	33.0897	23.48	23.48	46.96	1375	770
9548.3	33464.5	173.706	24.21	24.21	48.42	1199	770
21507.1	6169.9	300.104	21.48	21.48	42.96	1444	778
27763.3	8049.8	-41.8964	15.45	15.45	30.90	3242	778
5685.9	17062.3	240.884	20.51	20.51	41.02	1606	778
27597.8	17964.1	16.4236	25.81	25.81	51.62	1427	778
7362.2	22015.4	477.764	29.18	29.18	58.36	1101	778
20902.4	23377.5	94.8316	20.94	20.94	41.87	1272	778
37373.4	40146.6	78.6316	24.42	24.42	48.84	1074	778
38357.1	673.5	37.3415	23.95	23.95	47.90	1083	786
5307.2	2420.7	182.692	24.49	24.49	48.98	1099	786
8581.6	7806.5	4.94154	20.63	20.63	41.26	1361	786
16520.7	8919.1	-61.8025	21.74	21.74	43.47	2638	786
27205	14241.4	14.6615	27.32	27.32	54.64	1076	786
23011.4	17064.6	-2.83446	18.23	18.23	36.46	2649	786
32805.2	20011.3	-17.0905	29.56	29.56	59.11	1314	786
32911.9	27254.1	40.5815	29.20	29.20	58.40	1006	786
16758.8	33723.5	109.918	20.16	20.16	40.32	2079	786
16548	8838.1	506.891	18.39	18.39	36.79	1269	794
33885.7	10688.2	62.1475	21.71	21.71	43.43	1960	794
34927.5	12459.4	63.4435	11.80	11.80	23.60	2586	794
27221.8	14288.9	-26.6285	20.06	20.06	40.13	2611	794
2096.7	22210.8	-51.2525	25.20	25.20	50.40	1280	794
20378.9	25138.5	9.65946	13.28	13.28	26.56	4127	794
21560.9	29399.8	34.9315	29.67	29.67	59.35	1015	794
31764.5	33098.2	103.619	23.03	23.03	46.06	1749	794
25595.4	34601.8	489.125	24.42	24.42	48.84	1052	794
27105.5	11139.3	188.131	14.58	14.58	29.15	1584	802
7668	14133.9	163.417	17.24	17.24	34.48	2058	802
5085.9	16645.4	85.6574	17.57	17.57	35.14	2464	802
21147.6	18463.4	489.307	27.98	27.98	55.95	1011	802
25408.1	19354	480.001	23.31	23.31	46.63	1157	802
35186.4	27682.4	263.425	22.21	22.21	44.42	1634	802
23607.7	34090.1	411.475	30.17	30.17	60.34	1341	802
27834.9	39316.2	53.2574	27.04	27.04	54.07	1002	802
19865.3	693.4	65.7513	20.54	20.54	41.07	1729	810
14124	9790.2	455.649	25.48	25.48	50.96	1105	810
5920.9	15650.9	420.963	24.40	24.40	48.80	1226	810
22693.7	22004.9	-2.2887	26.16	26.16	52.33	2057	810
20848.5	26775.9	519.099	25.01	25.01	50.02	1086	810
6409.3	31149.3	415.041	25.86	25.86	51.72	1179	810
31567.8	33104.9	146.103	18.91	18.91	37.82	1498	810
4163	40289.4	23.6313	20.23	20.23	40.46	1554	810
5320.2	2385.9	182.573	16.32	16.32	32.64	1479	818
7700	14177.9	238.409	19.50	19.50	39.00	1407	818
29469	15257.3	36.7732	24.99	24.99	49.97	1015	818
19684.5	15628.3	517.589	18.84	18.84	37.68	1231	818
5101	16578.9	37.4212	20.54	20.54	41.07	1291	818
21919.2	27772.4	497.285	27.58	27.58	55.15	1085	818
18287.7	38975.1	75.0052	20.06	20.06	40.13	1251	818
8281.7	39299.2	52.9732	21.24	21.24	42.48	1071	818
10548.3	1719.2	-60.8929	23.88	23.88	47.76	1265	826
5534.3	5636.5	-62.8369	24.63	24.63	49.27	1292	826
16503.6	6738.9	133.507	16.60	16.60	33.21	1430	826
27133.7	15297.6	409.483	19.17	19.17	38.34	1856	826
24541	17941	58.9871	21.57	21.57	43.14	1279	826
23963	25451.4	301.195	32.62	32.62	65.23	1038	826
31714	34879.8	101.755	23.74	23.74	47.48	1485	826
26194.1	10555.3	256.539	24.99	24.99	49.97	1093	834
21259.9	17680.4	-69.1349	24.85	24.85	49.69	1350	834
9469.3	17842.4	85.0891	19.00	19.00	38.01	1383	834
12046.9	17918.7	-54.8789	24.49	24.49	48.98	1261	834
6129	28613.5	273.459	26.73	26.73	53.46	1071	834
25817.8	33191.4	231.159	23.50	23.50	47.01	1025	834
32296.4	3935.1	23.063	13.64	13.64	27.27	3937	842
34425.4	19778.9	15.287	29.30	29.30	58.59	1174	842
28395	20689.1	-46.273	32.90	32.90	65.80	1335	842
23862.2	20754.4	85.271	25.22	25.22	50.44	1589	842
36570.7	33441	-59.233	35.80	35.80	71.59	1004	842
37522.7	838.1	-54.5151	25.86	25.86	51.72	1257	850
8266.2	2566.7	-35.7231	28.71	28.71	57.41	1022	850
27084.7	11138.3	-73.3071	7.96	7.96	15.92	10045	850
6262.4	12892.2	178.117	21.74	21.74	43.47	1062	850
25220.2	22741.6	79.6209	18.02	18.02	36.03	2460	850
22515.8	28072.6	313.585	25.67	25.67	51.34	1208	850
16642.2	28107.7	-50.6271	16.11	16.11	32.22	4860	850
31638.4	33129.7	137.941	16.11	16.11	32.22	2767	850
32627.8	34564	338.119	30.78	30.78	61.56	1318	850
29399.8	2336.5	72.0268	25.06	25.06	50.11	1165	858
18222.5	10070.6	78.5068	22.30	22.30	44.60	1648	858
26108	10533.7	64.2508	14.74	14.74	29.48	3189	858
28670.9	12448.8	103.131	16.01	16.01	32.03	1621	858
24561.2	17952.5	-55.6292	19.15	19.15	38.29	2044	858
26678.2	27704.8	62.9548	23.81	23.81	47.62	1311	858
8659.2	33425.2	57.1228	17.00	17.00	34.01	2938	858
11922.2	38427.8	406.827	22.87	22.87	45.73	1494	858
5405.9	2366.7	-61.2793	18.46	18.46	36.93	2717	866
5143.8	6299.8	55.3607	24.47	24.47	48.94	1104	866
8547.8	14453.7	83.2247	16.77	16.77	33.54	2157	866
5601.2	17041.7	121.457	10.60	10.60	21.20	4981	866
24589.1	18011.6	520.373	21.81	21.81	43.61	1092	866
3559	21305.5	138.953	15.85	15.85	31.70	2365	866
16483.5	21589.6	514.451	22.02	22.02	44.04	1178	866
5724.5	21791	-56.0953	24.40	24.40	48.80	2853	866
21085.1	22456	500.069	26.42	26.42	52.85	1171	866
14147.5	31574.2	-74.8873	13.68	13.68	27.37	4520	866
5405.1	31863.9	90.3527	23.39	23.39	46.77	1100	866
1907	36698.9	-44.4313	21.45	21.45	42.91	1667	866
14885.1	9639.9	506.173	23.95	23.95	47.90	1050	874
11264.2	10511.1	-52.0253	26.42	26.42	52.85	1331	874
31530.9	13500.7	62.6707	19.69	19.69	39.38	1533	874
27016.3	16179.4	70.4467	8.85	8.85	17.71	7524	874
20850.2	23400	-54.6173	25.58	25.58	51.15	1606	874
30372.4	27876.2	353.893	32.33	32.33	64.67	1099	874
12264	34183.9	419.035	25.83	25.83	51.67	1256	874
1406.8	36356.6	115.807	24.77	24.77	49.55	1021	874
6625.8	20278.4	115.341	16.58	16.58	33.16	2160	882
24925.1	32562.2	442.059	21.27	21.27	42.53	1411	882
31682.3	33118.6	245.787	30.03	30.03	60.05	1122	882
31890.7	34398.6	147.093	20.82	20.82	41.64	1393	882
38668.1	37708	215.331	17.97	17.97	35.94	1644	882
17410	985.1	53.9625	24.73	24.73	49.45	1166	890
37954	2233.3	99.9705	16.39	16.39	32.78	1733	890
5409.2	2396.3	7.9545	26.45	26.45	52.89	1266	890
21651	13047.2	-36.1095	16.11	16.11	32.22	1990	890
7692.1	14102.9	210.437	18.84	18.84	37.68	1340	890
27441	15040.9	326.339	30.38	30.38	60.76	1092	890
26161.3	16947.9	221.435	23.79	23.79	47.57	1489	890
6628.6	20160.1	452.393	28.54	28.54	57.09	1111	890
19619.5	23144.6	-55.5495	15.85	15.85	31.70	4838	890
15398.6	28620.9	-49.7175	39.02	39.02	78.04	1013	890
14590.2	31813.8	381.329	22.54	22.54	45.07	1872	890
32740.7	35226.9	60.4425	13.92	13.92	27.84	4057	890
24685.1	37552.8	-63.3255	14.53	14.53	29.06	4193	890
12051.9	38519.7	14.4345	24.07	24.07	48.14	1180	890
7729.5	39246.8	340.721	20.82	20.82	41.64	1405	890
23810.2	39718.5	-66.5655	21.17	21.17	42.34	2338	890
10597	1669.9	417.888	24.63	24.63	49.27	1366	898
34603	14385.6	290.988	27.11	27.11	54.21	1048	898
16802.4	25449.6	235.998	23.46	23.46	46.91	1186	898
21511.6	28077.2	507.564	22.07	22.07	44.13	1873	898
28185.4	15441.9	-12.462	31.79	31.79	63.59	1040	906
4123.3	19653.2	412.95	18.13	18.13	36.27	1882	906
4008.7	20287.7	500.934	20.23	20.23	40.46	1249	906
34168.6	24707.5	460.326	15.50	15.50	30.99	4031	906
12654.2	26785.6	78.258	25.39	25.39	50.77	1071	906
21595.4	28198.8	234.444	21.05	21.05	42.11	1806	906
17064.4	32150.5	327.504	29.37	29.37	58.73	1395	906
33540	34239.4	463.71	24.70	24.70	49.41	1174	906
31792.2	35632.5	371.496	24.04	24.04	48.09	1403	906
12536.2	9615.1	113.255	17.57	17.57	35.14	1851	914
23459.3	19285.9	-31.2494	28.40	28.40	56.80	1260	914
4261.4	23351.4	467.945	27.22	27.22	54.45	1042	914
2584.8	25227	-47.4494	25.93	25.93	51.86	1551	914
23440.9	33265.7	94.4626	26.47	26.47	52.94	1004	914
31884.8	34448.6	-42.2654	15.80	15.80	31.60	3862	914
10571.4	10406.4	258.987	22.61	22.61	45.22	1154	922
8711.1	14568.6	-10.5088	26.02	26.02	52.05	1324	922
29366.4	15175	156.675	18.53	18.53	37.07	1051	922
13751.5	16227.6	163.803	22.91	22.91	45.83	1026	922
23458.3	17616.7	39.3872	17.69	17.69	35.37	2389	922
32660.1	22362.9	-62.9968	22.18	22.18	44.37	2707	922
19402.3	23206.8	80.2112	24.07	24.07	48.14	1098	922
8432.9	24622.9	122.979	15.45	15.45	30.90	2371	922
24013.4	25486.4	223.455	16.81	16.81	33.63	2332	922
12670.7	27554.3	447.645	23.86	23.86	47.71	1282	922
25881.4	28266.9	79.5632	13.89	13.89	27.79	3150	922
14111.2	31572.8	184.539	17.36	17.36	34.71	1736	922
8654.2	33341.1	28.3712	14.11	14.11	28.21	3445	922
38186.9	37077.1	215.841	22.58	22.58	45.17	1023	922
4108.3	5675.3	64.6638	14.60	14.60	29.20	2541	930
14029.5	16063.6	70.4958	35.56	35.56	71.12	1053	930
11990.3	18848.7	-24.1122	31.02	31.02	62.03	1156	930
32615.5	22333.5	139.832	16.58	16.58	33.16	2408	930
8378.3	24674.8	-15.6882	14.18	14.18	28.35	4319	930
6591.5	24737.4	198.926	19.26	19.26	38.53	1401	930
17788.7	27033.3	93.1758	22.75	22.75	45.50	1071	930
35648.3	29124.1	-67.5282	17.29	17.29	34.57	3187	930
9467.3	33444.6	51.0558	22.30	22.30	44.60	1267	930
41053.6	37146.6	34.2078	29.79	29.79	59.58	1122	930
4048.4	40362.1	-42.2562	19.05	19.05	38.10	2570	930
5402.5	2424.6	-52.6195	20.51	20.51	41.02	2519	938
28966.2	18537.3	-37.7155	17.31	17.31	34.62	2459	938
28308.6	20604.8	72.4445	27.79	27.79	55.58	1078	938
16603.2	21557.4	114.564	24.00	24.00	47.99	1425	938
6274	31140.6	170.292	19.83	19.83	39.66	1495	938
38454.5	34377.2	453.576	22.09	22.09	44.18	1315	938
18590.3	36898	275.916	24.12	24.12	48.23	1034	938
26316.6	9814.2	511.955	19.05	19.05	38.10	1176	946
7666.2	11109.8	460.349	21.43	21.43	42.86	1407	946
21692.7	25093.8	-9.84694	24.68	24.68	49.36	1545	946
22577.6	26668.2	442.583	28.50	28.50	56.99	1203	946
14032.4	26849.9	156.689	28.17	28.17	56.33	1024	946
36515.2	30804.7	117.161	21.55	21.55	43.10	1805	946
37836.5	31486	-37.7109	19.55	19.55	39.09	2710	946
13659.4	36394.6	30.3291	19.88	19.88	39.75	1504	946
5398.9	38965.5	-61.0389	14.74	14.74	29.48	3425	946
16832.3	975.9	83.4697	23.10	23.10	46.21	1090	954
549	10485.5	233.626	23.81	23.81	47.62	1153	954
12274.2	11077	99.6697	23.39	23.39	46.77	1088	954
15992.5	12240.9	133.366	14.51	14.51	29.01	2114	954
5640	13316.7	184.558	22.42	22.42	44.84	1502	954
30272.3	18465.3	330.916	30.10	30.10	60.19	1033	954
28393	20443.8	396.904	28.31	28.31	56.61	1254	954
25123.9	22714.6	119.11	25.22	25.22	50.44	1277	954
31685.1	25582.7	29.0377	21.45	21.45	42.91	1711	954
18329.7	26161.9	-44.1863	30.03	30.03	60.05	1380	954
39913.4	27989.8	-67.5143	22.07	22.07	44.13	2429	954
27557.3	33675.4	74.3977	37.40	37.40	74.79	1275	954
8387.8	34275.4	-39.6503	8.97	8.97	17.95	6471	954
39948.2	36184.9	209.092	26.12	26.12	52.23	1112	954
38938.4	36460.9	32.2777	16.18	16.18	32.36	2293	954
24500.4	12869.7	237.014	25.58	25.58	51.15	1210	962
19101.6	15812.4	79.5863	12.29	12.29	24.59	3654	962
2526.8	25257.9	124.298	16.16	16.16	32.31	2293	962
5991.5	36565.1	493.352	27.51	27.51	55.01	1016	962
9144.7	9682.6	54.9669	14.60	14.60	29.20	2710	970
26172.4	15550.6	208.255	24.26	24.26	48.51	1020	970
23040.2	23343.5	125.599	10.74	10.74	21.48	4488	970
24002.6	25551.3	95.1429	19.41	19.41	38.81	1443	970
24019.8	31831.5	276.781	26.92	26.92	53.84	1105	970
8665.5	33357.5	263.245	24.28	24.28	48.56	1153	970
23514.7	34088	232.789	27.91	27.91	55.81	1435	970
21352.6	6246.5	237.023	17.52	17.52	35.04	1874	978
5145.5	16620.6	58.2115	13.80	13.80	27.60	3054	978
6378.9	18539.3	55.6195	24.70	24.70	49.41	1169	978
12552.3	24269.7	303.858	22.73	22.73	45.45	1080	978
38155.1	25475	36.8275	31.30	31.30	62.60	1490	978
32671.2	30640.3	238.715	22.37	22.37	44.74	1366	978
8813.7	31974.8	325.008	24.99	24.99	49.97	1069	978
24171.6	35846.5	489.978	25.03	25.03	50.07	1702	978
10014	38211	102.924	11.96	11.96	23.93	4050	978
27144.9	2357.6	-45.4639	24.77	24.77	49.55	1396	986
18610.7	4748.2	13.5041	24.87	24.87	49.74	1205	986
1311	7305.7	121.072	14.37	14.37	28.73	2329	986
23541	8126.3	264.1	26.82	26.82	53.65	1015	986
5270.6	13308	-23.4319	23.48	23.48	46.96	1269	986
8448.1	24663.4	132.088	16.13	16.13	32.26	2096	986
40014.6	36128.6	374.926	16.46	16.46	32.92	2125	986
4867.4	7057.5	-64.2513	22.70	22.70	45.40	1385	994
2708.3	15603.2	73.7727	23.53	23.53	47.05	1147	994
20470.6	17694.2	490.833	23.76	23.76	47.52	1085	994
5782.7	18926.1	-48.6993	22.14	22.14	44.27	1392	994
31209.6	26147.4	273.411	23.97	23.97	47.95	1406	994
13778.7	30500.7	204.039	19.33	19.33	38.67	1371	994
31632.7	33157.4	111.357	15.00	15.00	30.00	4249	994
33230.3	38174.7	58.2207	11.73	11.73	23.46	5185	994
736.7	10645.9	62.1133	21.50	21.50	43.00	1089	1002
14832.5	14936.7	45.9133	24.73	24.73	49.45	1013	1002
4347.1	19146.9	-50.6387	23.13	23.13	46.25	1583	1002
23939	20798.7	270.877	29.53	29.53	59.06	1026	1002
34187.4	24707.6	104.233	18.27	18.27	36.55	2881	1002
25771.4	33260.6	126.913	26.73	26.73	53.46	1031	1002
1812.5	36859.6	-41.5667	23.79	23.79	47.57	1596	1002
19783.8	4907.9	261.576	27.29	27.29	54.59	1010	1010
16604.5	9636.4	-7.21806	29.04	29.04	58.07	1170	1010
27075.7	11159.2	358.02	12.79	12.79	25.58	5166	1010
38151	12273.5	506.916	23.06	23.06	46.11	1103	1010
20870.7	24061.6	14.8139	9.16	9.16	18.32	8363	1010
21437.6	30494.6	-3.33006	28.73	28.73	57.46	1155	1010
36647.5	30733.2	337.716	29.72	29.72	59.44	1041	1010
35485	40153.4	34.2539	24.61	24.61	49.22	1162	1010
27925.6	3126.9	242.969	25.39	25.39	50.77	1038	1018
14494	3925.9	193.055	20.35	20.35	40.69	1262	1018
38883.7	9284.6	49.8105	21.55	21.55	43.10	1155	1018
18197.3	39117.3	416.399	26.00	26.00	52.00	1144	1018
25489.3	13689.1	429.939	24.44	24.44	48.89	1295	1026
39038.4	26873.9	67.3112	21.03	21.03	42.06	2114	1026
15305.2	27386.9	350.415	29.01	29.01	58.03	1135	1026
40823.8	31527	114.615	22.96	22.96	45.92	1329	1026
27020.5	34653.9	-50.6248	11.82	11.82	23.64	8112	1026
7659.9	36317.6	-68.7688	15.61	15.61	31.23	3252	1026
22285.1	38827	-50.6248	21.20	21.20	42.39	1689	1026
13764.8	2380.1	473.936	26.38	26.38	52.75	1021	1034
12517.2	18571.4	313.196	26.02	26.02	52.05	1076	1034
21120.3	22428.8	476.474	25.15	25.15	50.30	1390	1034
19722.2	23069.5	107.492	28.02	28.02	56.05	1123	1034
8397.9	24652.5	56.9478	18.02	18.02	36.03	1762	1034
20291.7	25250.7	-69.4122	24.23	24.23	48.47	1648	1034
39953.9	26282.5	194.756	21.67	21.67	43.33	1374	1034
8308.3	30340.4	363.956	26.94	26.94	53.88	1076	1034
8118.6	32377.7	112.676	24.33	24.33	48.65	1161	1034
6030.8	35094.8	-51.2682	13.33	13.33	26.66	5260	1034
38046.9	37194.8	140.54	18.96	18.96	37.92	1189	1034
21150	38152.2	97.1238	22.91	22.91	45.83	1029	1034
2953.3	4306.5	109.44	14.95	14.95	29.91	2184	1042
32589.3	10456.8	-68.7596	29.84	29.84	59.68	1054	1042
3199	12334.4	474.786	18.44	18.44	36.88	2200	1042
31993.2	15749	95.8324	19.45	19.45	38.90	2050	1042
14447.6	19940.8	4.46438	21.10	21.10	42.20	1552	1042
10186.9	5023.5	-50.611	25.03	25.03	50.07	1307	1050
27032.4	8588.8	1.87699	15.99	15.99	31.98	2879	1050
23921.9	13834.5	71.861	18.53	18.53	37.07	1450	1050
5014.4	20695.7	479.867	20.46	20.46	40.93	1428	1050
17115.4	23109.3	113.333	10.79	10.79	21.57	5298	1050
9787.2	39335.6	12.893	12.81	12.81	25.62	3379	1050
6505.3	40301.8	130.829	24.30	24.30	48.61	1007	1050
26401.6	7054.3	136.666	15.26	15.26	30.52	2102	1058
23725.3	13338.2	173.602	15.71	15.71	31.42	2804	1058
29940.1	15098.5	507.79	24.16	24.16	48.32	1078	1058
5104.5	16589.9	101.674	12.41	12.41	24.82	3542	1058
22256.8	17104.4	427.42	19.76	19.76	39.52	1689	1058
31658.1	19917	480.718	25.86	25.86	51.72	1192	1058
2902.3	20312.1	185.464	20.87	20.87	41.73	1273	1058
41266.6	21389.8	77.0496	27.01	27.01	54.02	1093	1058
19536.6	27071.4	201.538	20.56	20.56	41.12	1031	1058
35467	29199	115.93	27.53	27.53	55.06	1033	1058
23599.9	37062.4	101.674	29.70	29.70	59.39	1415	1058
34202.3	37264	-42.1824	21.97	21.97	43.94	1725	1058
18369.3	1628.8	437.576	24.49	24.49	48.98	1106	1066
16890.7	2708.1	463.802	19.48	19.48	38.95	2224	1066
21498.7	4736.5	426.578	20.96	20.96	41.92	1392	1066
15535.1	16319.9	221.846	24.19	24.19	48.37	1144	1066
13940.7	16993.8	277.682	22.37	22.37	44.74	1248	1066
38047.5	21185.6	79.6462	16.96	16.96	33.91	3122	1066
3565.4	21344.8	511.178	18.91	18.91	37.82	1452	1066
18307.5	26353.1	-11.7218	23.03	23.03	46.06	1622	1066
15256	28701.2	240.458	18.44	18.44	36.88	2212	1066
18866.9	28885	-60.3218	9.56	9.56	19.12	8186	1066
39615.6	33682.5	-29.8658	26.64	26.64	53.27	1177	1066
23747	37027.6	50.4862	27.18	27.18	54.35	1023	1066
27861.3	2364.3	130.195	22.84	22.84	45.69	1505	1074
24165.3	11920.1	290.377	18.89	18.89	37.77	1314	1074
31918.1	12497.8	30.4028	25.46	25.46	50.92	1083	1074
17817.1	20000.3	214.237	11.89	11.89	23.79	3678	1074
25075.1	22769.3	218.467	16.74	16.74	33.49	2961	1074
15468.8	27449.6	44.0108	29.41	29.41	58.83	1195	1074
37412.4	31444.1	194.779	20.46	20.46	40.93	1390	1074
35725.3	35753.1	451.117	27.91	27.91	55.81	1055	1074
16938.2	2641.7	-52.5366	25.79	25.79	51.57	1348	1082
21607.1	4758.5	40.1274	11.09	11.09	22.18	5978	1082
26258.2	10642.2	97.7994	22.14	22.14	44.27	1047	1082
13892	13753.9	154.175	17.92	17.92	35.84	1796	1082
14337.7	16166.2	294.611	23.20	23.20	46.39	1051	1082
10449.5	16619.8	-18.1926	21.64	21.64	43.28	1736	1082
23490.5	17559.8	-62.2566	26.82	26.82	53.65	1280	1082
32572	22382.5	23.2794	19.41	19.41	38.81	2846	1082
5012.9	22715.4	-48.0006	22.44	22.44	44.89	1433	1082
4665.6	23289.6	404.591	27.08	27.08	54.16	1351	1082
10481.6	24483	90.6714	19.92	19.92	39.85	1465	1082
31895.5	27919.8	-62.9046	27.62	27.62	55.25	1450	1082
15264.2	28739.1	136.031	16.84	16.84	33.68	3629	1082
9074.5	31965.8	96.5034	23.24	23.24	46.49	1053	1082
10063	37309.5	457.043	24.68	24.68	49.36	1127	1082
8663	40111	-70.0326	21.43	21.43	42.86	2102	1082
27216.8	2594.8	216.784	20.63	20.63	41.26	1157	1090
3021.3	9297.8	433.36	24.40	24.40	48.80	1262	1090
30245.8	12418.4	348.76	26.89	26.89	53.79	1064	1090
27357.7	14261.3	24.58	20.82	20.82	41.64	1423	1090
32014.5	15752.3	150.292	17.54	17.54	35.09	2001	1090
2390.4	21462.1	220.168	24.87	24.87	49.74	1067	1090
8787.1	22425.5	396.982	31.27	31.27	62.55	1117	1090
32584.8	22377.4	83.548	13.12	13.12	26.23	4692	1090
19613.3	23179.9	-61.604	15.38	15.38	30.76	3721	1090
22247.8	29970.7	385.984	32.52	32.52	65.05	1214	1090
32663.8	30588.9	67.348	7.96	7.96	15.92	9619	1090
22378.8	38785.2	31.708	25.58	25.58	51.15	1249	1090
16645.4	8826.9	-61.5994	22.68	22.68	45.36	2272	1098
32546.9	10483.1	290.391	19.33	19.33	38.67	1561	1098
21062.5	22341.2	125.025	15.73	15.73	31.46	2766	1098
2542.4	25225.2	-38.2714	11.40	11.40	22.80	6558	1098
9469.8	25191.1	37.5446	24.00	24.00	47.99	1057	1098
18336	26181.5	273.471	28.31	28.31	56.61	1085	1098
7220.4	30550.3	-62.2474	28.24	28.24	56.47	1312	1098
12762.2	36743.9	180.753	17.99	17.99	35.98	2851	1098
7288.6	36892.7	-12.3514	24.59	24.59	49.17	1396	1098
2906.5	13156.8	158.649	15.90	15.90	31.79	1995	1106
6572.6	18120	122.361	23.46	23.46	46.91	1041	1106
38309.9	581.6	41.7105	22.00	22.00	43.99	1188	1114
2973.6	4963.4	47.5425	21.76	21.76	43.52	1132	1114
20814.7	5649.4	24.8625	24.54	24.54	49.08	1203	1114
35170.4	7552.9	364.469	18.11	18.11	36.22	2217	1114
5552.6	7661.2	166.774	19.73	19.73	39.47	1042	1114
4155.9	8488.3	241.798	15.59	15.59	31.18	2394	1114
29361.4	10010.6	155.11	11.09	11.09	22.18	3451	1114
16557.5	15163.6	-54.8415	21.50	21.50	43.00	1623	1114
14524.1	20009.6	397.462	25.65	25.65	51.29	2039	1114
5950.8	20309.9	187.654	19.90	19.90	39.80	1085	1114
23991.7	25498.7	236.722	26.38	26.38	52.75	1018	1114
30288.8	28394.2	243.49	26.92	26.92	53.84	1237	1114
19154.5	37779.9	170.662	15.54	15.54	31.09	2683	1114
11865.9	38333.5	196.114	18.39	18.39	36.79	1315	1114
8209.4	2557.4	4.47561	23.64	23.64	47.29	1247	1122
35344.1	7533.4	407.316	29.23	29.23	58.45	1036	1122
25990.2	10472.8	75.1076	15.87	15.87	31.75	1809	1122
32633.5	10388.6	156.108	17.99	17.99	35.98	1907	1122
11035.5	19883.5	216.966	20.56	20.56	41.12	1094	1122
39972	27964.2	171.012	21.15	21.15	42.30	1344	1122
39933.2	30413.4	-55.1404	18.25	18.25	36.50	2357	1122
40806.5	34907.9	370.938	25.50	25.50	51.01	2033	1122
5336.4	5480.6	454.393	19.43	19.43	38.86	1467	1130
5561.2	13366.8	98.7847	26.00	26.00	52.00	1022	1130
20803.6	16467.6	487.387	21.24	21.24	42.48	1233	1130
5868.9	19109.8	51.4807	24.28	24.28	48.56	1362	1130
4904.3	20513.9	-66.4553	21.31	21.31	42.63	1826	1130
25056	22755.8	61.8487	14.77	14.77	29.53	4002	1130
20372.3	25186	39.8167	11.94	11.94	23.88	5898	1130
28421.8	30896.2	489.079	23.10	23.10	46.21	1264	1130
28900.3	17294.9	173.654	21.62	21.62	43.24	1166	1138
5881.6	19117.3	-58.3302	14.95	14.95	29.91	4115	1138
17734.6	19856.2	366.11	31.51	31.51	63.02	1082	1138
24335.1	19833.9	446.48	24.68	24.68	49.36	1195	1138
26163.3	23601.1	254.438	30.38	30.38	60.76	1127	1138
20779.4	26895.8	85.5258	25.48	25.48	50.96	1094	1138
12655.9	27351.1	478.628	25.29	25.29	50.59	1151	1138
29182.5	3116.9	-46.317	22.54	22.54	45.07	1478	1146
4122.5	8473.3	-69.645	12.48	12.48	24.96	5514	1146
22609.7	23577.1	57.363	20.16	20.16	40.32	1470	1146
8847.8	23847.3	109.851	13.97	13.97	27.93	2582	1146
18238.7	26152.7	54.771	25.74	25.74	51.48	1382	1146
35577.1	29194.9	44.403	13.47	13.47	26.94	2707	1146
18963.4	33838	4.87496	14.91	14.91	29.81	3455	1146
34591.8	33736.9	32.739	25.27	25.27	50.54	1239	1146
4581.4	37099.1	46.995	12.20	12.20	24.40	3463	1146
5434.4	38873.4	-39.189	22.58	22.58	45.17	1742	1146
16042.6	3580.2	-34.3039	25.98	25.98	51.95	1195	1154
26274.5	15543.2	426.424	23.90	23.90	47.81	1385	1154
5213.2	20875.2	40.8641	20.14	20.14	40.27	1511	1154
7326.2	22448.8	448.42	29.72	29.72	59.44	1209	1154
1701.6	24046.3	29.8481	23.90	23.90	47.81	1197	1154
18339.9	26214.1	-44.6719	21.17	21.17	42.34	2736	1154
18841.5	33835.2	-61.5199	16.84	16.84	33.68	2320	1154
10378.1	37992.8	-58.9279	16.96	16.96	33.91	4095	1154
4117.6	8485.9	35.3812	14.81	14.81	29.63	3734	1162
38837.1	9276.3	93.0532	14.13	14.13	28.26	2336	1162
763.9	10281.4	390.593	22.56	22.56	45.12	1409	1162
21641.5	14667.7	-49.5068	28.26	28.26	56.52	1356	1162
27673.4	17956.3	-43.0268	14.32	14.32	28.64	5154	1162
5824.1	19097.9	-34.6028	20.54	20.54	41.07	2482	1162
20901.9	24088.8	89.1652	11.99	11.99	23.97	6392	1162
21817.2	28434.7	251.849	17.76	17.76	35.51	1502	1162
39924.7	30367.5	25.6612	10.62	10.62	21.24	7386	1162
32563.8	10430.2	52.5783	11.52	11.52	23.03	4006	1170
26342.8	15518.5	116.082	22.21	22.21	44.42	1784	1170
11164.5	29810.4	432.594	26.49	26.49	52.99	1053	1170
39928.5	30342.8	-58.8777	10.60	10.60	21.20	8101	1170
8702.5	33514.2	95.3463	19.57	19.57	39.14	2196	1170
34923.4	38269.3	361.53	18.20	18.20	36.41	2759	1170
16298.2	39405.6	364.914	17.45	17.45	34.90	3524	1170
4101.3	8461.8	127.447	16.56	16.56	33.11	1360	1178
20683.6	16478.6	476.287	24.44	24.44	48.89	1109	1178
27110.5	25863.6	86.6234	20.61	20.61	41.21	2306	1178
5822.5	27176	-53.3446	18.93	18.93	37.87	2782	1178
1454.6	39244.5	-56.5846	14.29	14.29	28.59	4759	1178
27930.7	7620.6	-27.0755	17.69	17.69	35.37	3177	1186
9966.6	9937.6	-57.5315	25.27	25.27	50.54	1159	1186
17808.2	20014.7	196.809	12.72	12.72	25.43	4099	1186
3975.1	21626.7	96.0445	13.97	13.97	27.93	4070	1186
8908.3	23865.7	62.9965	17.29	17.29	34.57	2417	1186
10963.6	37427.7	502.215	17.17	17.17	34.34	1470	1186
34944.5	38304.8	233.187	17.71	17.71	35.42	1585	1186
22186.8	38810	165.381	22.00	22.00	43.99	1087	1186
9784.2	39326.7	-44.5715	14.77	14.77	29.53	5051	1186
9387	452.6	474.844	25.15	25.15	50.30	1039	1194
30518.5	9154.7	209.2	14.62	14.62	29.25	2804	1194
31987.1	12454	393.628	27.95	27.95	55.91	1128	1194
25504.7	16045.2	397.858	23.31	23.31	46.63	1275	1194
31570.5	25346.5	82.1376	27.72	27.72	55.44	1507	1194
38237.9	25584.3	410.548	31.09	31.09	62.17	1228	1194
23114.4	34443.3	71.1216	22.16	22.16	44.32	1137	1194
26419.5	36283	-39.0384	27.20	27.20	54.40	1311	1194
7065	37914.8	150.178	17.07	17.07	34.15	1358	1194
19687.8	4794.3	417.863	29.15	29.15	58.31	1058	1202
20488.2	17771.1	175.799	25.88	25.88	51.76	1085	1202
24554	18020.6	-12.1212	22.30	22.30	44.60	1575	1202
1738.5	18759.6	233.435	14.13	14.13	28.26	2545	1202
16720.1	21230.3	46.8468	24.82	24.82	49.64	1124	1202
7357.9	22360.1	103.871	18.11	18.11	36.22	1478	1202
39748.9	23869.1	395.867	28.97	28.97	57.93	1081	1202
20053.4	28187.4	-60.7212	22.33	22.33	44.65	1707	1202
22234.5	38834	-40.6332	26.52	26.52	53.03	1358	1202
18995.4	1219.5	488.628	23.76	23.76	47.52	1015	1210
38866.2	9256.9	149.58	14.81	14.81	29.63	2633	1210
39768.8	12227.9	7.01988	22.98	22.98	45.97	1287	1210
18579.1	12407.2	415.872	24.33	24.33	48.65	1143	1210
5037.6	17814.8	397.26	30.31	30.31	60.62	1032	1210
21086.5	20024.5	-62.3161	30.71	30.71	61.42	1287	1210
9851.3	27091.7	470.016	28.00	28.00	56.00	1039	1210
29240.1	35822.8	351.576	21.03	21.03	42.06	1585	1210
14518.2	3838.7	68.929	17.57	17.57	35.14	2462	1218
5594.1	5710.9	317.437	25.67	25.67	51.34	1141	1218
16518.9	6861.5	-56.135	31.96	31.96	63.91	1040	1218
14246.7	7568.2	-73.631	24.73	24.73	49.45	1316	1218
20376.9	25068.7	311.515	26.19	26.19	52.38	1385	1218
32984.5	28966.1	29.401	17.03	17.03	34.05	2040	1218
16096.7	3655.7	250.304	23.06	23.06	46.11	1036	1226
29827.7	24450.8	381.434	27.29	27.29	54.59	1868	1226
17949.2	27115.1	217.31	28.21	28.21	56.43	1081	1226
33165.2	28873.3	16.7901	16.84	16.84	33.68	2197	1226
10001.9	32418	482.954	23.67	23.67	47.34	1262	1226
31378.4	37583.1	110.102	19.55	19.55	39.09	2112	1226
372	2906.9	197.553	22.42	22.42	44.84	1007	1234
23195.1	18980.9	22.9712	15.05	15.05	30.10	2219	1234
38419.2	21812.6	411.591	23.71	23.71	47.43	1409	1234
2514.3	25251.5	-76.1728	11.78	11.78	23.55	4828	1234
35988	35838.2	216.165	24.37	24.37	48.75	1524	1234
6050.6	36523.9	105.267	20.09	20.09	40.18	1327	1234
30047.5	10752.3	495.046	24.33	24.33	48.65	1051	1242
17049.6	25947.4	-23.9837	29.41	29.41	58.83	1242	1242
23934.1	29093.4	363.916	24.54	24.54	49.08	1416	1242
40767.1	35173.6	412.138	25.81	25.81	51.62	1501	1242
1391.2	36372.9	-68.0477	21.41	21.41	42.81	2299	1242
19157.8	37824.4	163.288	17.45	17.45	34.90	1958	1242
7027	37928.7	132.184	22.68	22.68	45.36	1191	1242
16339.3	39431.8	333.46	21.34	21.34	42.67	1400	1242
21198.3	2128.8	54.1255	18.82	18.82	37.63	1289	1250
14513.5	3842.2	154.565	14.41	14.41	28.83	2897	1250
4786.7	5511.9	258.713	19.48	19.48	38.95	1316	1250
5898.1	8106.5	251.945	20.11	20.11	40.22	2106	1250
10870.4	10566.2	-68.3465	29.51	29.51	59.02	1120	1250
38605.4	19314.8	148.733	21.97	21.97	43.94	1649	1250
13641.9	22492.9	499.823	19.71	19.71	39.42	2980	1250
32407.6	29960.6	93.0055	26.75	26.75	53.51	1045	1250
7642.8	34588.9	235.025	18.37	18.37	36.74	2114	1250
17529.2	35089.9	-26.2265	24.68	24.68	49.36	1442	1250
24373	36096	231.641	27.04	27.04	54.07	1009	1250
598.4	13747.8	-27.8214	26.49	26.49	52.99	1189	1258
19172.4	15089.4	299.023	27.77	27.77	55.53	1042	1258
28911.6	18860.2	-52.4454	27.46	27.46	54.92	1524	1258
7715.3	19217.9	180.583	22.02	22.02	44.04	1174	1258
5989.2	24822.8	292.255	24.23	24.23	48.47	1184	1258
5530.2	28216	-37.5414	12.51	12.51	25.01	5577	1258
25978.8	28379.1	35.6826	18.75	18.75	37.49	1930	1258
13950	31698.4	53.8266	24.14	24.14	48.28	1240	1258
38596	37582.7	29.2026	21.17	21.17	42.34	1368	1258
16681.1	9534.2	211.586	21.29	21.29	42.58	1093	1266
2402.4	15803.9	511.916	23.48	23.48	46.96	1013	1266
8648.4	33369.9	327.488	24.42	24.42	48.84	1350	1266
19181.9	37832.8	-8.03232	17.45	17.45	34.90	2769	1266
12029.1	2009.6	26.6608	18.32	18.32	36.64	1513	1274
26795.5	3165.1	84.3328	7.14	7.14	14.27	8519	1274
12901.3	12610.5	392.331	26.68	26.68	53.36	1088	1274
4602.7	13501.6	-60.1712	28.21	28.21	56.43	1239	1274
26769.9	16304.6	229.899	20.30	20.30	40.60	1195	1274
23943.6	25605.5	135.525	22.33	22.33	44.65	1269	1274
27162.9	25699	79.7968	21.01	21.01	42.01	1422	1274
9763.1	39350.4	-5.0912	10.13	10.13	20.25	5933	1274
25969.2	10524.8	-42.3261	27.22	27.22	54.45	1120	1282
2879.3	13089.9	342.118	21.29	21.29	42.58	1305	1282
13027.1	14242.5	64.5939	23.79	23.79	47.57	1081	1282
38585.6	19338.1	-74.0781	18.98	18.98	37.96	2337	1282
3988.1	21660	52.2819	21.48	21.48	42.96	2333	1282
31112.5	23110.5	-80.5581	11.47	11.47	22.94	6666	1282
9513.1	23927	136.522	14.53	14.53	29.06	2732	1282
21332.6	6200.7	42.263	16.18	16.18	32.36	2615	1290
30766.7	14148.5	114.839	17.50	17.50	35.00	1246	1290
19109.1	15160	-51.049	8.22	8.22	16.44	12196	1290
32209.8	15737.1	-12.169	17.36	17.36	34.71	1916	1290
5151.6	16660.7	169.919	13.64	13.64	27.27	2532	1290
2061.9	18050.1	313.901	22.94	22.94	45.88	1267	1290
33966.6	18486.6	-47.161	27.98	27.98	55.95	1332	1290
27457.6	19736.6	-54.289	22.44	22.44	44.89	1544	1290
24593.1	24325.9	85.031	17.38	17.38	34.76	1730	1290
20821.9	26820.5	38.375	18.16	18.16	36.31	1773	1290
17870.3	31919.2	282.599	23.43	23.43	46.86	1335	1290
28060.7	3108.8	450.654	23.53	23.53	47.05	1216	1298
6618.5	8636.7	148.236	16.34	16.34	32.69	2011	1298
5036.9	10740.4	-10.5239	12.55	12.55	25.10	4220	1298
7678.5	10869.5	122.316	19.78	19.78	39.56	1020	1298
6490.8	18233.8	492.108	21.97	21.97	43.94	1279	1298
8358	22684.8	44.5561	30.47	30.47	60.95	1058	1298
3965.7	23711.2	78.2522	26.12	26.12	52.23	1067	1298
9524.8	23893.9	30.9481	12.67	12.67	25.34	5231	1298
7224.9	30595.7	-36.4439	23.88	23.88	47.76	2264	1298
14494.8	31013.1	49.0921	19.43	19.43	38.86	2591	1298
7854.7	40007.5	281.454	24.35	24.35	48.70	1169	1298
2960.4	9322.5	295.586	19.97	19.97	39.94	1852	1306
34638.5	12551	469.862	16.86	16.86	33.72	1742	1306
21202.4	21994.2	-70.3896	32.24	32.24	64.48	1109	1306
9513.3	23936.9	151.874	18.27	18.27	36.55	2035	1306
27341.8	24284	95.4984	24.96	24.96	49.93	1183	1306
20398.4	25534.2	127.25	12.79	12.79	25.58	3696	1306
13032.1	32613.4	491.858	26.07	26.07	52.14	1117	1306
26185.7	36117	67.6344	26.89	26.89	53.79	1072	1306
6256.8	37767.1	107.162	19.17	19.17	38.34	1399	1306
4037.5	40313.5	91.6104	12.88	12.88	25.76	1826	1306
26831.9	3169.4	99.2839	14.13	14.13	28.26	2166	1314
26963.7	16233.1	498.524	16.16	16.16	32.31	1715	1314
13715.8	22654.2	337.784	28.97	28.97	57.93	1180	1314
23932.2	25636.6	-56.8841	34.92	34.92	69.85	1141	1314
8686.3	33430.5	182.12	19.78	19.78	39.56	2031	1314
19911.3	4222.6	25.3095	25.10	25.10	50.21	1044	1322
21608.1	4729.6	512.803	21.10	21.10	42.20	1078	1322
21729.2	14621.9	46.6935	23.60	23.60	47.19	1710	1322
32694.5	14971.8	283.538	25.65	25.65	51.29	1205	1322
28393.8	20564.7	97.8855	28.68	28.68	57.37	1071	1322
37552.4	21036	493.345	16.08	16.08	32.17	1681	1322
21901.4	23401.9	86.2215	13.00	13.00	26.00	3747	1322
16128.7	27017.8	22.7175	29.67	29.67	59.35	1015	1322
6191.6	37814.5	118.621	13.68	13.68	27.37	1990	1322
21063.3	2092.1	-62.921	19.69	19.69	39.38	1752	1330
30443.1	25894.1	56.311	22.09	22.09	44.18	1480	1330
16575.3	28063.5	293.587	23.74	23.74	47.48	1404	1330
4501.2	29257.1	-49.961	13.78	13.78	27.55	3531	1330
39323.3	31383.4	-49.961	20.44	20.44	40.88	2808	1330
7268.2	36969.1	241.981	22.16	22.16	44.32	1076	1330
36109.2	15751.7	152.761	24.40	24.40	48.80	1079	1338
36624.3	18529.5	30.2886	26.82	26.82	53.65	1215	1338
20015.9	20263.2	323.095	19.10	19.10	38.20	1543	1338
32124.6	23103.6	91.8486	28.92	28.92	57.84	1094	1338
21830.8	23410.4	102.217	19.36	19.36	38.72	1524	1338
16669.6	28087.5	109.345	26.61	26.61	53.22	1160	1338
4536.6	29200.6	47.1366	13.19	13.19	26.38	3125	1338
21861.8	30411.7	368.779	19.00	19.00	38.01	2947	1338
1362.3	39187.4	83.4246	14.72	14.72	29.44	2823	1338
21244.4	6268.1	495.576	23.86	23.86	47.71	1028	1346
30945.7	6519	6.21015	23.86	23.86	47.71	1239	1346
24518.5	8343.1	141.642	21.31	21.31	42.63	1393	1346
29968.4	10695.9	75.5462	22.49	22.49	44.98	1199	1346
39833.6	12228.3	463.428	24.49	24.49	48.98	1071	1346
21764.9	14719	289.998	24.99	24.99	49.97	1111	1346
18301.8	19908.9	401.67	26.49	26.49	52.99	1324	1346
27663.2	22526.9	100.818	25.50	25.50	51.01	1093	1346
7070.7	22628.2	369.522	31.44	31.44	62.88	1055	1346
12987.1	32608.8	-0.269847	22.61	22.61	45.22	1557	1346
764.7	33525.7	58.0502	22.80	22.80	45.59	1051	1346
19172.5	37846.6	391.518	29.27	29.27	58.55	1146	1346
22463	4831	453.174	18.65	18.65	37.30	2055	1354
20882	5493.5	396.492	23.67	23.67	47.34	1363	1354
12614.5	9680.5	-56.1003	27.84	27.84	55.67	1278	1354
31109.5	12192.7	503.934	20.82	20.82	41.64	1112	1354
33898.9	14532.8	186.684	24.07	24.07	48.14	1070	1354
27138.5	15365.7	135.708	24.52	24.52	49.03	1203	1354
39534.8	21072.4	44.9877	20.96	20.96	41.92	1396	1354
5986.1	22543.8	195.99	19.33	19.33	38.67	1105	1354
31745.1	25492.3	343.194	21.90	21.90	43.80	1810	1354
26411.5	6836.2	-38.7067	21.74	21.74	43.47	1413	1362
17480.1	18753.1	27.3893	14.32	14.32	28.64	2914	1362
20037.5	20774.7	387.083	28.87	28.87	57.74	1188	1362
6902.1	23398.2	371.855	22.02	22.02	44.04	1508	1362
33190.3	24278.5	20.9093	23.08	23.08	46.16	2231	1362
32609.6	26304.9	360.011	27.01	27.01	54.02	1490	1362
25962.1	28306.2	-82.1227	9.82	9.82	19.64	8029	1362
38808	37638.5	189.119	23.13	23.13	46.25	1159	1362
8254.6	6275.8	-52.4172	18.72	18.72	37.44	1924	1370
3710.2	7006.8	-8.35318	23.01	23.01	46.02	1282	1370
17728.9	11018.9	295.613	25.29	25.29	50.59	1008	1370
16032.5	12248.9	75.2388	19.69	19.69	39.38	1782	1370
24818.7	21384.5	-11.5932	26.40	26.40	52.80	1314	1370
20358.8	25192.4	-7.70518	28.38	28.38	56.76	1276	1370
40003.6	27999.5	145.871	23.24	23.24	46.49	1211	1370
13382.3	31176.7	-45.9372	20.44	20.44	40.88	1892	1370
1795.4	36231.9	60.3348	23.34	23.34	46.68	1078	1370
24269.6	9890.4	-53.1676	25.13	25.13	50.26	1339	1378
28330.9	10137.2	217.678	22.68	22.68	45.36	1025	1378
2992.6	10250.2	47.9204	13.89	13.89	27.79	3118	1378
22870.6	15887	353.038	13.54	13.54	27.08	3563	1378
6521.5	18399	-75.1996	21.83	21.83	43.66	1493	1378
21582.9	24371.3	0.616378	26.49	26.49	52.99	1283	1378
14893.3	25870.7	-41.5036	33.02	33.02	66.03	1414	1378
25168.1	27194.2	93.2804	26.66	26.66	53.32	1275	1378
30046.6	28124.3	232.906	15.38	15.38	30.76	3918	1378
14457.2	30705.6	193.144	16.30	16.30	32.59	1339	1378
14130.2	31531.3	101.704	17.38	17.38	34.76	2312	1378
21175.7	2168.9	101.602	19.10	19.10	38.20	1139	1386
16260.6	8540.3	163.81	21.69	21.69	43.38	1522	1386
27114.1	11151.6	-52.6221	24.14	24.14	48.28	1453	1386
37186.6	13376.1	499.294	29.06	29.06	58.12	1236	1386
33561.5	21746.8	307.252	25.67	25.67	51.34	1478	1386
31631.8	25542.7	-33.8301	31.23	31.23	62.45	1374	1386
30840.6	27274.8	168.346	26.82	26.82	53.65	1142	1386
17869.5	28299.4	477.298	22.58	22.58	45.17	1133	1386
4326.1	40466.8	253.954	21.67	21.67	43.33	1055	1386
21298.8	6143.2	480.579	17.62	17.62	35.23	1651	1394
27922.4	7580.1	42.5315	15.19	15.19	30.38	2866	1394
5077.2	10718.7	169.539	20.49	20.49	40.98	1252	1394
17496.7	18789.4	19.2035	14.55	14.55	29.11	3422	1394
2752.2	19549.1	118.995	20.58	20.58	41.17	1007	1394
434.9	21297.3	71.6915	15.75	15.75	31.51	1660	1394
23017.9	23351.9	122.883	8.29	8.29	16.58	7269	1394
14061.2	31521.9	78.1715	26.85	26.85	53.69	1009	1394
25808.3	33335.7	415.438	18.77	18.77	37.54	2648	1394
4141.9	5678.7	100.101	18.11	18.11	36.22	1355	1402
20226.2	11828.8	69.645	19.83	19.83	39.66	1268	1402
4509.2	18389	-5.52295	20.63	20.63	41.26	2182	1402
7813.4	18742.7	-70.971	15.12	15.12	30.24	3863	1402
20908.8	23945.6	228.369	18.27	18.27	36.55	1779	1402
20435.2	25624.3	180.993	18.46	18.46	36.93	1852	1402
38836	36508.1	5.49305	18.20	18.20	36.41	2144	1402
9996.9	38218.8	-54.123	13.71	13.71	27.41	4856	1402
408.7	3192.5	-21.1774	25.06	25.06	50.11	1200	1410
20266.8	11766.1	111.015	8.03	8.03	16.06	7027	1410
2747	20856	-76.9054	25.06	25.06	50.11	1321	1410
6479.8	21154.1	463.455	19.76	19.76	39.52	1492	1410
28397.8	28818.8	-57.4654	31.30	31.30	62.60	1288	1410
29577	32447	25.4786	29.44	29.44	58.88	1113	1410
12908.5	32401.2	447.381	23.39	23.39	46.77	1291	1410
9608.5	33278.8	70.1906	18.82	18.82	37.63	1373	1410
9995.9	38182.5	125.271	20.89	20.89	41.78	1145	1410
4059.3	38227.3	449.919	22.68	22.68	45.36	1233	1410
9764	39334.6	76.6706	10.88	10.88	21.76	4997	1410
21559.7	4764	-80.8958	24.68	24.68	49.36	1252	1418
27489.8	6560.4	458.276	23.48	23.48	46.96	1062	1418
19757.8	8961	323.762	24.96	24.96	49.93	1218	1418
20265.7	11794	4.64016	9.35	9.35	18.70	8829	1418
15939.7	12234.3	111.56	19.08	19.08	38.15	1719	1418
32035.6	13867.3	-19.3358	27.91	27.91	55.81	1198	1418
20818.5	16520.6	451.508	23.79	23.79	47.57	1111	1418
32613.8	19698.7	-32.9438	22.02	22.02	44.04	1974	1418
6207.5	21172	160.808	26.49	26.49	52.99	1010	1418
29492.5	21200.5	152.384	24.73	24.73	49.45	1008	1418
18191.3	23250.3	473.504	23.01	23.01	46.02	1271	1418
10610.3	24550.3	55.1842	10.34	10.34	20.68	5707	1418
20387	25329.6	428.666	20.44	20.44	40.88	2024	1418
20036	28215.5	175.712	19.43	19.43	38.86	1233	1418
2816.3	36741.5	-80.2478	23.36	23.36	46.72	1400	1418
12774.7	36696.9	283.154	22.37	22.37	44.74	2056	1418
38709.4	37646.6	35.0962	11.09	11.09	22.18	6246	1418
19665	18850.5	109.514	22.00	22.00	43.99	1077	1426
6576.5	24759.3	-60.2623	22.94	22.94	45.88	2317	1426
32202.1	29793.2	152.93	21.05	21.05	42.11	1311	1426
39491.3	37586.1	46.6577	21.74	21.74	43.47	2030	1426
31080.8	12264.2	-66.1967	21.50	21.50	43.00	1298	1434
21714.7	16234.1	203.425	16.48	16.48	32.97	1806	1434
7797.7	18778.1	-49.9967	14.91	14.91	29.81	4261	1434
22452.9	24622.5	-69.4367	24.73	24.73	49.45	2270	1434
8949.3	27034.9	-52.5887	18.72	18.72	37.44	2838	1434
11282.9	29779	-62.9567	23.27	23.27	46.53	1328	1434
13561.3	29714.5	461.455	23.74	23.74	47.48	1125	1434
31781.2	35104.8	425.923	24.59	24.59	49.17	1292	1434
14679.7	8588	-6.68317	24.07	24.07	48.14	1139	1442
15877.5	14549.1	36.7328	22.14	22.14	44.27	1099	1442
992.6	23893.5	-24.8272	23.08	23.08	46.16	1349	1442
8114.9	23813.6	56.1728	22.66	22.66	45.31	1018	1442
16727.8	23985.9	468.967	21.81	21.81	43.61	1224	1442
8288.1	24947.6	-70.1872	7.23	7.23	14.46	12543	1442
32201.8	29842.5	-55.9312	27.53	27.53	55.06	1714	1442
5733	37771.3	45.1568	21.90	21.90	43.80	2033	1442
7064.8	37921.9	106.069	12.29	12.29	24.59	3961	1442
21090.4	38057.5	65.2448	21.69	21.69	43.38	1101	1442
9975.1	38199.6	122.917	16.08	16.08	32.17	1568	1442
3044.4	9270.3	-42.4256	27.46	27.46	54.92	1083	1450
11148.8	10380.2	497.628	21.01	21.01	42.01	1138	1450
25945.9	16894.2	-71.5856	11.37	11.37	22.75	5490	1450
6562	21298	512.01	20.82	20.82	41.64	1193	1450
21765.9	22507.9	477.324	24.14	24.14	48.28	1382	1450
8411.6	22878.9	-59.2736	22.96	22.96	45.92	1780	1450
20804.5	23309.4	120.222	19.50	19.50	39.00	1363	1450
38879.9	26824.1	-43.7216	28.31	28.31	56.61	1474	1450
2011.6	36734.3	-66.4016	18.30	18.30	36.60	2617	1450
38626.7	37613.5	184.608	17.76	17.76	35.51	2184	1450
1271.1	38457.5	439.254	23.86	23.86	47.71	1193	1450
1242.1	7317.5	124.656	22.91	22.91	45.83	1209	1458
5935.3	12281.8	383.316	28.83	28.83	57.65	1066	1458
34710.8	18247.6	-29.5681	28.52	28.52	57.04	1435	1458
2497.7	25300.6	122.712	20.28	20.28	40.55	1349	1458
23701.2	32239.1	419.694	30.00	30.00	60.01	1199	1458
33493.4	34811.6	429	30.97	30.97	61.94	1096	1458
40827.5	35041.7	111.696	21.41	21.41	42.81	1832	1458
1377.4	39228.1	9.31194	14.74	14.74	29.48	4214	1458
36584.4	39275.4	107.808	15.10	15.10	30.19	3574	1458
21174.2	2080.2	96.6895	15.66	15.66	31.32	2172	1466
4083.2	5616.9	-40.6865	22.58	22.58	45.17	1391	1466
8271.7	6223.1	-76.9745	20.79	20.79	41.59	1560	1466
36703.1	9372.1	177.635	18.44	18.44	36.88	1676	1466
34860.5	12465.4	-65.9585	9.87	9.87	19.73	7154	1466
7101.4	15063.3	36.4255	25.17	25.17	50.35	1065	1466
35511.7	15684.1	35.1295	22.11	22.11	44.23	1501	1466
19702.5	15623.1	222.474	16.89	16.89	33.77	3031	1466
14787	21643	374.754	21.22	21.22	42.44	1599	1466
23698.9	22319.9	-11.5265	23.22	23.22	46.44	2423	1466
22286.5	27071.8	-74.3825	17.92	17.92	35.84	3656	1466
5853.5	32349.3	6.6175	21.50	21.50	43.00	1356	1466
19148.3	33919	450.048	19.62	19.62	39.23	1570	1466
17512.4	34965.6	-82.1585	23.64	23.64	47.29	1313	1466
2974.4	9789	147.131	16.37	16.37	32.73	1479	1474
1736.4	11451.5	146.483	22.47	22.47	44.93	1685	1474
21754.3	16237	274.823	18.70	18.70	37.40	2834	1474
18650	18018.1	135.467	20.16	20.16	40.32	1005	1474
6599.2	18265.7	403.415	22.91	22.91	45.83	1373	1474
12669.1	27527.6	-11.6289	20.25	20.25	40.51	1645	1474
12615.8	36278.8	457.559	25.81	25.81	51.62	1131	1474
7041.8	37969.6	-31.7169	15.17	15.17	30.33	3245	1474
9930.1	1798.9	-39.5954	14.65	14.65	29.30	3524	1482
4987.1	9996.7	291.641	28.31	28.31	56.61	1086	1482
3738.5	9985.6	394.853	25.69	25.69	51.39	1229	1482
21093.5	22398	467.609	27.60	27.60	55.20	1261	1482
23030.5	29867.5	499.757	26.82	26.82	53.65	1014	1482
17736.1	32667.9	504.833	22.80	22.80	45.59	1067	1482
29505.3	1584.6	-46.1778	21.48	21.48	42.96	2433	1490
4840.8	9854.8	405.748	24.49	24.49	48.98	1264	1490
13961.2	16976.3	-14.4258	18.77	18.77	37.54	3082	1490
3921.1	21540.1	466.66	29.74	29.74	59.49	1099	1490
35649.4	29234.9	404.056	24.70	24.70	49.41	1516	1490
7986.2	32469.5	372.754	21.38	21.38	42.77	1472	1490
23504.4	33995.7	68.5182	27.11	27.11	54.21	1818	1490
29472.4	1556.9	26.2957	19.55	19.55	39.09	1378	1498
20740.8	8992.8	-48.8723	28.71	28.71	57.41	1228	1498
8683.7	14507.8	-82.5683	27.13	27.13	54.26	1287	1498
9429.4	23883.9	106	30.05	30.05	60.10	1191	1498
34161.4	24685.7	274.516	31.13	31.13	62.27	1079	1498
4277.6	27057.6	460.636	21.24	21.24	42.48	1354	1498
17779.2	35075.9	401.416	34.41	34.41	68.81	1006	1498
29198.2	35862.9	43.7917	23.08	23.08	46.16	1787	1498
19149.9	37814.7	477.556	23.22	23.22	46.44	1210	1498
12587.6	9616.1	-67.1218	19.19	19.19	38.39	1715	1506
27085.8	11130	19.7101	10.20	10.20	20.39	5917	1506
27116.7	18729.5	120.798	19.78	19.78	39.56	2055	1506
25869.6	28300.2	137.646	17.62	17.62	35.23	1662	1506
14046.4	31586.3	362.394	20.58	20.58	41.17	3542	1506
28115.3	3017.1	35.1472	16.13	16.13	32.26	3974	1514
26101	10548.6	75.9712	14.06	14.06	28.12	2648	1514
5599.4	13295.3	40.3312	10.83	10.83	21.67	6023	1514
32611.6	15852.2	-45.2048	23.55	23.55	47.10	1338	1514
25829.9	17045.5	-49.7408	28.31	28.31	56.61	1219	1514
18220.2	18980.8	70.7872	11.66	11.66	23.31	5852	1514
6591.8	20170.5	336.053	24.89	24.89	49.78	1313	1514
3027.5	21393.4	48.7552	20.98	20.98	41.97	1211	1514
32549.2	22370.5	-51.0368	23.01	23.01	46.02	2400	1514
21046.8	26335.1	210.845	22.94	22.94	45.88	1208	1514
5832	27175.2	55.2352	10.62	10.62	21.24	6603	1514
20921.3	27978.6	118.091	23.57	23.57	47.15	1708	1514
32674.6	30579.6	54.5872	11.61	11.61	23.22	4079	1514
3246	31790.9	-51.6848	14.77	14.77	29.53	3123	1514
16195.5	39594.7	375.815	21.24	21.24	42.48	1434	1514
5889.5	6840.4	494.14	22.35	22.35	44.70	1006	1522
27880.1	7678	-76.4238	14.77	14.77	29.53	3116	1522
13071	12690.5	81.6882	25.13	25.13	50.26	1002	1522
33143.8	12701.3	246.262	24.75	24.75	49.50	1049	1522
10684.4	16458.3	440.842	19.08	19.08	38.15	1650	1522
34179.3	24692.9	29.8482	19.38	19.38	38.76	2725	1522
4639.5	30953.7	145.84	14.60	14.60	29.20	2550	1522
10243.2	34762.5	93.3522	8.01	8.01	16.01	9069	1522
7035.3	37927.3	-50.5038	19.73	19.73	39.47	2518	1522
36601.4	39216.1	121.864	12.83	12.83	25.67	4677	1522
2993.5	9814.8	110.733	16.60	16.60	33.21	1286	1530
5621.2	13329.8	331.593	17.33	17.33	34.67	3670	1530
14857.5	13567.9	386.583	25.08	25.08	50.16	1162	1530
25554.7	16122.8	14.1812	23.88	23.88	47.76	1322	1530
24387.8	16555.7	-56.4508	24.23	24.23	48.47	1168	1530
6615.7	21220.4	255.453	23.50	23.50	47.01	1902	1530
36874.2	22813.1	19.3652	16.20	16.20	32.40	3940	1530
22671.5	23613.9	32.3252	30.66	30.66	61.32	1074	1530
15454.8	27397.5	82.8692	30.17	30.17	60.34	1090	1530
15970.2	40152	200.463	23.90	23.90	47.81	1080	1530
16466.2	9005.1	459.224	22.73	22.73	45.45	1277	1538
9520.7	22372.5	-70.8217	9.94	9.94	19.88	7257	1538
25147.8	22762.7	371.24	27.58	27.58	55.15	1590	1538
6676.7	24745	-77.9497	24.73	24.73	49.45	1959	1538
21563.8	24927.9	32.8583	24.92	24.92	49.83	1483	1538
31680	25444.3	143.666	16.06	16.06	32.12	4605	1538
18101.3	28933.3	240.956	21.27	21.27	42.53	1238	1538
24649.5	35608.6	146.906	14.58	14.58	29.15	2635	1538
7372.8	10840.3	48.2953	23.36	23.36	46.72	1030	1546
24440.1	17836.9	142.903	26.73	26.73	53.46	1153	1546
6552.2	18172.5	487.027	24.94	24.94	49.88	1023	1546
30660.8	27304.2	34.6873	25.43	25.43	50.87	1835	1546
3303.2	31725	186.697	16.34	16.34	32.69	1378	1546
5483	38923.4	-83.2487	25.88	25.88	51.76	1200	1546
36040	3620.6	133.068	16.91	16.91	33.82	1893	1554
22869	8084	-41.8917	23.06	23.06	46.11	1431	1554
941.4	8469	88.3563	20.70	20.70	41.40	1216	1554
3955.4	21658.1	505.524	17.54	17.54	35.09	2028	1554
30084.4	27438.2	446.304	36.74	36.74	73.48	1105	1554
14148.4	31565.6	-75.5877	10.62	10.62	21.24	8266	1554
14535.1	31631.5	118.812	23.74	23.74	47.48	1206	1554
22716.9	35579.4	62.4363	24.12	24.12	48.23	1118	1554
39773.9	4097.6	17.6093	23.57	23.57	47.15	1131	1562
7923.6	7384.7	-70.5187	21.27	21.27	42.53	1381	1562
36797.9	9265.6	73.3373	9.14	9.14	18.27	6303	1562
17920.2	11015.7	255.839	24.68	24.68	49.36	1046	1562
22692	12929	-59.5027	20.82	20.82	41.64	1701	1562
23373.9	17559.5	385.277	20.58	20.58	41.17	1815	1562
13646	18123.1	44.1773	17.17	17.17	34.34	1572	1562
33613	21529.3	155.633	22.98	22.98	45.97	1995	1562
12440.5	22769.7	374.279	23.74	23.74	47.48	1135	1562
29377.7	23750.9	-38.7667	15.54	15.54	31.09	3965	1562
25549.6	25722.5	54.5453	20.82	20.82	41.64	1285	1562
5848	27173.9	-6.36666	11.37	11.37	22.75	6946	1562
16837.1	28319.5	-18.0307	21.48	21.48	42.96	1742	1562
9344.1	30171.6	-23.8627	26.28	26.28	52.56	1149	1562
21366	6289.3	127.006	18.53	18.53	37.07	1505	1570
616	17664.6	45.3584	20.16	20.16	40.32	1949	1570
25126.3	22721.2	-12.3136	23.53	23.53	47.05	1465	1570
21951.1	23323.9	391.93	30.90	30.90	61.80	1239	1570
20927.3	24039.2	57.0224	11.89	11.89	23.79	6761	1570
21728.7	27687.1	80.3504	23.67	23.67	47.34	1344	1570
21692.2	28402.8	121.174	29.72	29.72	59.44	1072	1570
35770.8	29831.2	422.386	23.86	23.86	47.71	1299	1570
6972	37902.7	-54.4336	21.17	21.17	42.34	1699	1570
12645.8	9634	-59.0846	14.95	14.95	29.91	4197	1578
21783.8	16229	124.299	14.72	14.72	29.44	3133	1578
19767.6	16848	264.915	18.84	18.84	37.68	2211	1578
23460.6	17570	-73.3406	18.70	18.70	37.40	3147	1578
7298	23356.2	411.273	22.00	22.00	43.99	1574	1578
20911.9	24013.1	118.467	19.95	19.95	39.89	1458	1578
36790.5	25387.9	388.431	31.16	31.16	62.31	1200	1578
26435.1	26682	421.425	25.55	25.55	51.10	1359	1578
30727	27292.3	62.0914	27.84	27.84	55.67	1398	1578
10203.8	34705.4	386.739	26.40	26.40	52.80	1334	1578
24598.9	17935.6	21.1524	10.72	10.72	21.43	5782	1586
37102.3	26162.2	1.71242	27.46	27.46	54.92	1167	1586
30064.6	28192.1	367.166	24.19	24.19	48.37	1634	1586
19629	30336.5	308.792	26.19	26.19	52.38	1007	1586
35618.8	38432	41.8884	21.22	21.22	42.44	1330	1586
20242.1	9653.4	176.701	18.20	18.20	36.41	1282	1594
14974.9	16640.3	75.4695	9.37	9.37	18.75	7580	1594
25274	19212.6	-45.0585	29.27	29.27	58.55	1138	1594
29569.6	23125.1	54.0855	12.25	12.25	24.49	4798	1594
5825.1	27218.4	287.527	12.20	12.20	24.40	7050	1594
21685.9	27772.3	151.933	25.72	25.72	51.43	1112	1594
20891.7	28427.7	-15.8986	26.54	26.54	53.08	1510	1594
6103	36560	-36.6345	17.97	17.97	35.94	1722	1594
5356.5	2408.8	18.9785	17.19	17.19	34.38	1814	1602
27957	7627.9	157.65	14.13	14.13	28.26	1441	1602
27110.7	11449.2	-50.3575	19.85	19.85	39.71	1631	1602
16002.6	12261	136.266	22.75	22.75	45.50	1014	1602
5767.7	13521.4	436.308	26.59	26.59	53.18	1212	1602
8663.7	14514.8	48.1385	14.51	14.51	29.01	2913	1602
4761.5	20322.7	-36.7495	27.08	27.08	54.16	1180	1602
4333.6	29973.8	-4.99752	15.71	15.71	31.42	3359	1602
36576	30839.8	-76.2775	26.54	26.54	53.08	1347	1602
10971	37987.6	489.606	21.17	21.17	42.34	1134	1602
4220.8	40287.2	-32.2135	14.46	14.46	28.92	4542	1602
917.8	13810.3	-52.4165	26.89	26.89	53.79	1232	1610
14914.1	18933.6	57.0955	24.54	24.54	49.08	1011	1610
18372.1	20175.5	250.92	13.71	13.71	27.41	5318	1610
31515.1	22792.4	346.517	34.38	34.38	68.77	1262	1610
12857.9	24388.3	-69.9125	25.25	25.25	50.49	1199	1610
15282.8	28686.7	-47.8805	17.19	17.19	34.38	4122	1610
16273.6	29263.8	305.909	22.66	22.66	45.31	1921	1610
19136.5	37816.7	244.998	26.28	26.28	52.56	1027	1610
4194.2	40258.3	391.355	21.57	21.57	43.14	1358	1610
38886.9	9192.2	117.893	12.01	12.01	24.02	3716	1618
14378.4	19814.5	10.9725	23.15	23.15	46.30	1272	1618
5829.4	27173.9	154.181	13.02	13.02	26.05	2641	1618
4371.7	29956.5	18.7485	24.96	24.96	49.93	1320	1618
1905.3	8516.1	-74.0304	24.92	24.92	49.83	1217	1626
11161.1	10630.5	112.594	22.14	22.14	44.27	1031	1626
27079.7	11135	-46.1664	15.97	15.97	31.93	2130	1626
10083.4	17683.9	-68.1984	24.59	24.59	49.17	1570	1626
5793.4	21740.9	208.39	24.59	24.59	49.17	1128	1626
31694.9	25545.5	93.1536	19.81	19.81	39.61	2413	1626
21080.4	27340.4	325.984	24.96	24.96	49.93	2080	1626
15308.5	28657.1	82.7856	12.86	12.86	25.72	4511	1626
29762.5	29019.2	-61.7184	27.29	27.29	54.59	2354	1626
40380.1	30496.7	117.13	19.31	19.31	38.62	1298	1626
29263.2	38151.9	-54.5904	33.72	33.72	67.45	1171	1626
3263	39265.6	121.018	13.31	13.31	26.61	3387	1626
37742.3	10196.6	0.374588	26.42	26.42	52.85	1143	1634
24228.4	12695.5	74.2466	19.12	19.12	38.25	2162	1634
9499.9	18329	72.9506	23.62	23.62	47.24	1142	1634
9116.6	22053	97.5746	17.40	17.40	34.81	1801	1634
26637.9	27728	58.0466	27.62	27.62	55.25	1119	1634
18317.4	28139.6	413.853	22.91	22.91	45.83	1379	1634
10056.3	31898.6	495.915	25.20	25.20	50.40	1069	1634
32793.7	35015.1	37.3106	27.69	27.69	55.39	1371	1634
22451.8	39346.3	-8.69741	12.95	12.95	25.91	5618	1634
31679.7	40249.1	-4.16141	26.26	26.26	52.52	1307	1634
7658	19350.7	434.888	16.77	16.77	33.54	2528	1642
28508.3	20825.5	308.834	15.17	15.17	30.33	3477	1642
20908.4	24050.1	103.292	11.89	11.89	23.79	4948	1642
13950.9	27674.5	180.242	23.27	23.27	46.53	1191	1642
22448.5	39358.3	103.292	14.58	14.58	29.15	3183	1642
10542.9	1687.8	2.08864	22.04	22.04	44.09	1309	1650
6043.6	8054.9	-65.3034	20.91	20.91	41.82	1532	1650
27089	11485.9	-80.8554	14.11	14.11	28.21	3893	1650
2832.1	20828.3	138.817	22.07	22.07	44.13	1054	1650
16544.8	21466	83.0886	22.94	22.94	45.88	1696	1650
36709.3	22794	317.179	31.42	31.42	62.83	1151	1650
1430.6	36330.3	-5.68736	15.05	15.05	30.10	3755	1650
7102.2	37904	193.663	23.46	23.46	46.91	1386	1650
38841.2	9284.9	53.8137	9.51	9.51	19.03	5948	1658
1317.6	14678.5	254.46	26.12	26.12	52.23	1086	1658
28656.5	15028.1	-42.0903	15.43	15.43	30.85	3379	1658
588.1	17670.8	-80.3223	12.34	12.34	24.68	5105	1658
20087.2	18788.1	471.882	23.41	23.41	46.82	1113	1658
4330.3	19169.1	11.6937	23.55	23.55	47.10	1311	1658
21757.1	25016.8	167.214	21.52	21.52	43.05	1972	1658
23041.9	29187.7	-3.85833	27.22	27.22	54.45	1349	1658
30389.8	29538.8	354.288	24.07	24.07	48.14	1507	1658
13398	31211.8	261.228	24.44	24.44	48.89	1352	1658
34154.6	35071	500.646	25.08	25.08	50.16	1115	1658
6060.4	36562.5	-77.7303	21.48	21.48	42.96	1643	1658
7299.8	36984.5	119.91	23.20	23.20	46.39	1039	1658
22379.9	39347.1	-22.6503	17.99	17.99	35.98	1734	1658
18258.2	5588.8	319.487	22.84	22.84	45.69	1216	1666
12587.6	9591.2	192.587	15.85	15.85	31.70	2496	1666
30194.1	11848.2	258.575	23.97	23.97	47.95	1197	1666
5146.5	16637	126.923	20.49	20.49	40.98	1021	1666
13868.1	17266.3	481.919	23.39	23.39	46.77	1060	1666
10233	23413.9	492.917	23.90	23.90	47.81	1081	1666
20779.9	23431.8	84.8027	17.90	17.90	35.80	2749	1666
12398.5	28795.5	446.387	20.51	20.51	41.02	1392	1666
13441.9	31152.9	131.459	17.90	17.90	35.80	2797	1666
11793.5	32144.5	447.233	21.81	21.81	43.61	1219	1666
38947.3	36458	-59.0533	22.11	22.11	44.23	2821	1666
31755.1	40067.1	83.5067	18.77	18.77	37.54	1208	1666
26156	10566.2	186.55	17.90	17.90	35.80	1167	1674
14995.7	13709.2	299.914	22.91	22.91	45.83	1237	1674
25276.5	14199.8	389.59	27.06	27.06	54.12	1203	1674
15574.4	14856.1	3.68773	24.49	24.49	48.98	1084	1674
37987.3	15948.2	1.09573	25.17	25.17	50.35	1155	1674
5142.3	16652.6	-46.8563	20.54	20.54	41.07	1765	1674
19682	17747.4	24.4237	27.15	27.15	54.31	1118	1674
24174.6	18220	464.038	25.25	25.25	50.49	1196	1674
37552.7	26563.9	469.96	25.46	25.46	50.92	1103	1674
40935.9	27691.8	70.4317	20.75	20.75	41.50	1191	1674
16677.7	31476.3	293.146	24.54	24.54	49.08	1063	1674
22484.2	39402	41.9197	21.15	21.15	42.30	1287	1674
5617.6	13426.7	365.787	16.30	16.30	32.59	3947	1682
8538.6	14504.4	460.539	24.00	24.00	47.99	1188	1682
25085.6	22788.6	87.1647	20.21	20.21	40.41	2227	1682
21088.3	26478.7	-76.1312	26.02	26.02	52.05	1453	1682
35207.4	30645.2	-56.6912	24.66	24.66	49.31	1478	1682
19118.1	37803.6	45.6928	18.84	18.84	37.68	2575	1682
16148.8	5029.5	384.284	21.93	21.93	43.85	1507	1690
12561.5	9630.5	37.1538	13.89	13.89	27.79	2573	1690
5640.7	13389.2	115.562	19.19	19.19	38.39	2019	1690
31496.3	22858.6	-58.7502	22.66	22.66	45.31	3613	1690
38859	36390.4	114.914	26.87	26.87	53.74	1094	1690
23791.6	36678.4	-80.1342	12.43	12.43	24.87	7093	1690
7905.3	7461.3	94.7108	21.83	21.83	43.66	1388	1698
28019.3	7564.7	-29.0572	25.29	25.29	50.59	1421	1698
5330.7	17457.6	76.5668	17.00	17.00	34.01	1341	1698
20411.4	17601.6	319.027	23.01	23.01	46.02	1313	1698
12030.1	17990.8	82.3988	17.03	17.03	34.05	1831	1698
34264.4	24698.7	-67.9372	16.01	16.01	32.03	3773	1698
14809.7	25862.1	-36.8332	19.36	19.36	38.72	2071	1698
28538.1	31570.8	-82.8412	10.81	10.81	21.62	6735	1698
28219.8	3214.1	-43.36	20.58	20.58	41.17	1639	1706
1957.9	8568.9	78.464	21.10	21.10	42.20	1289	1706
8571.1	10422.4	500.024	21.38	21.38	42.77	1150	1706
8586.2	14492.1	1.99998	15.80	15.80	31.60	2655	1706
643.5	17676.6	63.56	13.12	13.12	26.23	2678	1706
24547.7	17888.8	3.94398	20.16	20.16	40.32	2617	1706
13433.2	19436.2	204.77	24.30	24.30	48.61	1108	1706
14574.8	31748.8	127.712	19.29	19.29	38.57	1865	1706
40752.7	35017.3	186.158	25.74	25.74	51.48	1163	1706
38873.2	36330.4	-53.08	22.54	22.54	45.07	1754	1706
15585.9	5037.7	23.5416	20.32	20.32	40.65	1493	1714
4926.7	9923.5	426.58	25.95	25.95	51.90	1180	1714
9135.4	22054.5	37.7976	16.46	16.46	32.92	1948	1714
7092.7	22711.8	-63.9384	15.54	15.54	31.09	2832	1714
31490.1	22833.8	-27.6504	13.92	13.92	27.84	5637	1714
30980.3	26036.4	93.5256	23.83	23.83	47.67	1243	1714
3281.1	31754.4	118.15	18.35	18.35	36.69	1953	1714
19626.5	36834.9	72.7896	22.44	22.44	44.89	1087	1714
31357.3	37493.2	-71.0664	30.83	30.83	61.65	1293	1714
21959.9	38865.1	415.582	44.09	44.09	88.17	1282	1714
14699.4	4331.5	-63.1328	29.11	29.11	58.22	1234	1722
31075.4	6524.3	69.0592	22.23	22.23	44.46	1040	1722
31349.1	13598	94.3312	22.77	22.77	45.55	1028	1722
25923.5	23582.6	229.619	23.67	23.67	47.34	1268	1722
23448.7	25728.3	-8.0528	32.43	32.43	64.86	1141	1722
14120.8	31604.4	149.411	22.49	22.49	44.98	1265	1722
581.9	34884.4	58.6912	22.16	22.16	44.32	1102	1722
3597.3	36860	47.0272	15.61	15.61	31.23	2310	1722
4451.7	7144.3	-83.0632	19.50	19.50	39.00	2467	1730
39132.7	7718	183.247	18.82	18.82	37.63	1076	1730
24454.5	12818.3	277.153	17.36	17.36	34.71	2578	1730
3082.3	13154.4	8.95282	23.06	23.06	46.11	1829	1730
16042.6	22038	474.271	23.76	23.76	47.52	1096	1730
34561.7	22360.9	139.849	24.87	24.87	49.74	1072	1730
10169.2	23554.1	198.475	19.64	19.64	39.28	1171	1730
26884.8	26704.9	240.775	23.22	23.22	46.44	1181	1730
5766.3	27268.8	-39.6472	23.22	23.22	46.44	1636	1730
38438.3	30089.9	367.675	28.59	28.59	57.18	1162	1730
33767.9	36710.2	-27.9832	27.11	27.11	54.21	1285	1730
16445.4	5200.2	49.9344	24.70	24.70	49.41	1254	1738
10188.2	10557.3	44.7504	24.87	24.87	49.74	1057	1738
13371.5	19479.5	89.4624	24.37	24.37	48.75	1100	1738
28408.8	20829	392.366	22.58	22.58	45.17	1981	1738
41279.9	23805.1	401.672	27.98	27.98	55.95	1220	1738
33391.9	24000.9	472.736	30.85	30.85	61.70	1045	1738
13383.3	31131.3	447.356	17.14	17.14	34.29	3775	1738
10124.3	34648.2	354.296	22.77	22.77	45.55	1416	1738
9918	1807	-14.708	17.45	17.45	34.90	2503	1746
16280.6	8944.2	232.63	20.46	20.46	40.93	1327	1746
33069.7	22509.9	66.94	25.39	25.39	50.77	1216	1746
8986.1	27035.4	-76.268	17.71	17.71	35.42	1982	1746
40429.4	31840.4	232.63	29.01	29.01	58.03	1049	1746
5987.1	6788	-56.0224	22.44	22.44	44.89	1392	1754
7913.2	7525	59.3216	21.55	21.55	43.10	1610	1754
9102.1	22027.7	94.3137	16.58	16.58	33.16	1680	1754
25541.3	25693.7	-74.8144	21.27	21.27	42.53	1835	1754
4479.3	29625.6	83.9456	26.40	26.40	52.80	1000	1754
31739.9	37125	354.612	28.47	28.47	56.94	1224	1754
20960.7	39791.1	21.7376	24.47	24.47	48.94	1216	1754
37347.8	10152	63.3673	19.43	19.43	38.86	1461	1762
24473.5	12789.9	-68.1767	22.25	22.25	44.51	1303	1762
28499.8	20893.9	57.5353	10.43	10.43	20.87	6412	1762
39030.1	27120.6	-43.5527	12.55	12.55	25.10	7085	1762
2688	40482.3	-50.6807	17.40	17.40	34.81	2076	1762
10632.5	16581.7	110.829	17.40	17.40	34.81	1997	1770
14813.9	21698.9	170.445	17.47	17.47	34.95	1768	1770
31695.6	25524.8	46.6769	25.88	25.88	51.76	2011	1770
28047.1	35789.6	298.245	30.54	30.54	61.09	1323	1770
38640.7	37609.9	134.805	16.63	16.63	33.25	1865	1770
38888.2	9274	42.9465	14.67	14.67	29.34	1728	1778
891.3	13439.8	363.544	24.07	24.07	48.14	1182	1778
40473.9	30528.9	318.706	25.43	25.43	50.87	1563	1778
32495.3	32519.2	-57.4935	26.33	26.33	52.66	1434	1778
27813.3	39240.9	14.4345	27.48	27.48	54.97	1143	1778
16637.2	5415.1	442.38	26.38	26.38	52.75	1162	1786
7846	7448.6	312.096	22.18	22.18	44.37	1169	1786
12634.2	9552.1	489.756	21.45	21.45	42.91	1154	1786
8748.3	9645	-82.6079	23.74	23.74	47.48	1361	1786
442.7	24782.3	146.784	19.66	19.66	39.33	1227	1786
39032	26899.6	48.9361	18.79	18.79	37.59	2375	1786
31541.2	31454.5	-80.6639	12.41	12.41	24.82	6010	1786
13729.1	32862.8	443.226	25.01	25.01	50.02	1248	1786
33912	34891.9	478.758	24.30	24.30	48.61	1270	1786
17230.5	36291.7	118.92	18.84	18.84	37.68	1616	1786
5878.5	36700.7	-43.0799	26.05	26.05	52.09	1221	1786
6006.5	6841	47.7977	17.43	17.43	34.85	1544	1794
6818.8	10692.2	445.076	25.15	25.15	50.30	1074	1794
37038.7	13409	217.502	25.29	25.29	50.59	1313	1794
20772.7	22137.7	-80.5063	30.66	30.66	61.32	1340	1794
23096.8	28533.1	422.234	26.31	26.31	52.61	1255	1794
1444.5	36349.7	61.4057	16.16	16.16	32.31	3922	1794
5069.4	10733.5	33.6993	19.33	19.33	38.67	1444	1802
21715.3	14692.3	-18.1407	29.65	29.65	59.30	1118	1802
22652.6	14901.8	-46.6527	25.01	25.01	50.02	1337	1802
23469.5	17620.9	150.339	19.64	19.64	39.28	2065	1802
38455.6	19335.7	47.9553	26.42	26.42	52.85	1219	1802
36707.7	19471.2	67.3953	22.23	22.23	44.46	1515	1802
20425.7	25178.2	44.0673	23.29	23.29	46.58	1512	1802
11099.8	29865.9	77.1153	20.54	20.54	41.07	1203	1802
14161.2	31582.8	89.4273	15.02	15.02	30.05	2679	1802
12975.8	4251.8	12.4729	18.49	18.49	36.97	2262	1810
15659.6	5005.3	310.877	21.83	21.83	43.66	1982	1810
25924.2	16169.3	-28.3511	30.97	30.97	61.94	1558	1810
16351.7	19898.1	31.2649	26.61	26.61	53.22	1064	1810
26248.2	20913	480.923	28.21	28.21	56.43	1035	1810
20671.7	22181.7	261.809	19.31	19.31	38.62	1811	1810
14241.5	29982.3	224.585	25.58	25.58	51.15	1220	1810
1827	38250.2	-47.1431	25.29	25.29	50.59	1275	1810
11474.5	1064.1	-48.9295	17.87	17.87	35.75	2433	1818
12015.8	17965.7	142.231	17.43	17.43	34.85	2138	1818
29274.4	22547.8	-60.5935	16.98	16.98	33.96	3041	1818
15249.2	28644.1	510.691	12.83	12.83	25.67	4419	1818
16374.3	29205.9	-56.7055	15.38	15.38	30.76	3502	1818
20735.5	32293.9	89.7425	14.11	14.11	28.21	4403	1818
34485.5	36701.2	35.3105	17.52	17.52	35.04	1734	1818
16050.2	12342.9	261.278	24.61	24.61	49.22	1100	1826
15518.3	16273.7	510.848	21.29	21.29	42.58	1155	1826
17521.3	18799.3	299.348	14.22	14.22	28.45	4614	1826
5941.4	19065	486.314	22.40	22.40	44.79	1159	1826
29177.7	21997.9	511.694	21.08	21.08	42.15	1057	1826
29380.8	22531	-48.7719	27.25	27.25	54.49	1563	1826
20881.1	23386.5	-64.3239	24.07	24.07	48.14	2366	1826
20885.5	24429.3	-66.2679	24.59	24.59	49.17	1497	1826
15279.4	28630.7	339.956	13.42	13.42	26.85	4034	1826
14084	31534	-79.2278	26.94	26.94	53.88	1355	1826
10003.7	38123.8	148.868	9.61	9.61	19.22	5716	1826
40191.6	13993.2	399.334	27.15	27.15	54.31	1078	1834
27321	14237.3	68.0258	29.51	29.51	59.02	1255	1834
33922.4	31349.6	49.2338	31.11	31.11	62.22	1097	1834
18957.2	33832.3	39.5138	31.42	31.42	62.83	1102	1834
20305.6	11778.3	-63.3606	12.76	12.76	25.53	4481	1842
16041.7	12218.4	304.739	14.62	14.62	29.25	3583	1842
29247.6	22569.2	-38.7366	20.39	20.39	40.79	2088	1842
38987.6	26876	-45.2166	14.67	14.67	29.34	5323	1842
40410.9	30520.9	48.0954	23.88	23.88	47.76	1639	1842
18005	31968.7	147.887	20.28	20.28	40.55	1193	1842
16934.3	971.8	81.301	24.16	24.16	48.32	1427	1850
14704.9	9666.9	401.341	21.08	21.08	42.15	1387	1850
20269.9	11785.7	290.515	13.59	13.59	27.18	3138	1850
22883.7	15950.8	138.973	19.90	19.90	39.80	1519	1850
20781.8	16094	-59.963	22.02	22.02	44.04	1501	1850
14360.3	28164.1	24.925	25.95	25.95	51.90	1154	1850
35724.6	29181.9	-59.315	26.21	26.21	52.42	1541	1850
31744.5	8334.2	78.8666	16.84	16.84	33.68	2493	1858
10049.5	17771.7	-48.1414	20.11	20.11	40.22	1683	1858
20738.3	22144.8	54.8906	26.31	26.31	52.61	1870	1858
20382.3	25638.9	47.7626	16.11	16.11	32.22	2212	1858
5537.6	5709.1	53.7522	26.45	26.45	52.89	1449	1866
16321.4	8886	397.426	19.45	19.45	38.90	1835	1866
6515.3	15911.7	436.342	25.53	25.53	51.06	1263	1866
19101.8	19493.5	414.346	24.66	24.66	49.31	1480	1866
34895	19628.3	71.8962	19.81	19.81	39.61	2204	1866
24393	19783.2	364.432	18.02	18.02	36.03	2986	1866
14046.5	27015.1	-71.9598	28.97	28.97	57.93	1256	1866
15382.3	27340.7	-16.2318	27.53	27.53	55.06	1282	1866
35515.9	29183.9	51.1602	23.10	23.10	46.21	1339	1866
4379.4	29921.9	16.8162	16.79	16.79	33.58	3644	1866
21393.9	30523.4	31.0722	28.02	28.02	56.05	1253	1866
19217.1	37660.2	452.416	21.97	21.97	43.94	2007	1866
6261.6	37807.4	62.1762	15.47	15.47	30.94	1525	1866
1337.3	38310.7	-55.7598	21.97	21.97	43.94	1544	1866
27059.4	8507.2	108.342	19.92	19.92	39.85	1356	1874
37324.8	14151.2	483.876	19.05	19.05	38.10	1325	1874
34718.1	15100.7	142.686	22.00	22.00	43.99	1853	1874
587.4	17694.2	102.51	12.08	12.08	24.16	4359	1874
15162.2	19144.9	204.696	20.09	20.09	40.18	1887	1874
13507.7	31270.1	180.162	29.11	29.11	58.22	1180	1874
17236.2	37722	477.954	24.75	24.75	49.50	1047	1874
31556.3	10001.3	-54.7966	21.17	21.17	42.34	1561	1882
34742	15125.9	242.923	21.03	21.03	42.06	1281	1882
21799.4	16302.2	487.417	25.43	25.43	50.87	1070	1882
40506.5	19716.7	291.991	22.42	22.42	44.84	1542	1882
20749.8	22112.9	-55.4446	24.49	24.49	48.98	2589	1882
6064.1	22438.8	63.7874	27.22	27.22	54.45	1138	1882
39505.3	37617.8	-73.5886	17.59	17.59	35.18	3066	1882
5519	38921.8	-15.9166	21.71	21.71	43.43	1487	1882
5668.5	7709.1	11.457	13.66	13.66	27.32	3527	1890
27933.4	7650.1	117.729	18.35	18.35	36.69	1226	1890
16377.9	8817	12.753	21.90	21.90	43.80	1604	1890
38298	13837.9	-64.359	28.87	28.87	57.74	1223	1890
17520	17025.1	-76.671	18.37	18.37	36.74	1783	1890
1541.3	20553.1	399.591	24.42	24.42	48.84	1299	1890
40385.9	21240.4	-55.287	29.51	29.51	59.02	1287	1890
4315.4	30012.8	173.457	21.57	21.57	43.14	1318	1890
16654.9	30313.3	-30.663	27.41	27.41	54.82	1232	1890
12971.5	30880.5	455.427	28.83	28.83	57.65	1089	1890
14096.4	31537.1	-4.09496	15.57	15.57	31.13	3950	1890
9783.5	32447.8	447.813	20.23	20.23	40.46	1554	1890
35022.6	37918	82.089	20.35	20.35	40.69	1290	1890
26818	2886.4	-60.3134	25.17	25.17	50.35	1273	1898
20876.9	5554.3	282.155	24.04	24.04	48.09	1105	1898
21256.1	6346.6	301.613	25.81	25.81	51.62	1017	1898
24355.7	10013.6	50.4947	23.01	23.01	46.02	1052	1898
39807.8	12227.3	304.151	23.74	23.74	47.48	1090	1898
31131.3	12238.8	316.841	19.50	19.50	39.00	2292	1898
24430.8	12823.2	507.191	21.55	21.55	43.10	1133	1898
27433.4	14826.7	208.553	26.47	26.47	52.94	1066	1898
21901.3	23112.6	87.4306	13.16	13.16	26.33	5411	1898
6529.1	24891.8	-21.4333	26.42	26.42	52.85	1305	1898
31620	29410.2	-68.7374	25.91	25.91	51.81	1368	1898
5411.4	38881.5	-35.0414	17.43	17.43	34.85	1934	1898
34773.8	15049.2	88.1634	24.47	24.47	48.94	1705	1906
20239.5	19180.6	100.475	18.42	18.42	36.83	2645	1906
5018.4	21069	-80.9646	10.01	10.01	20.02	6105	1906
35378.4	23597.2	448.901	31.35	31.35	62.69	1076	1906
31124.7	26063.9	34.3794	16.46	16.46	32.92	2934	1906
34768.5	30631.4	503.891	21.78	21.78	43.57	1145	1906
8937.7	35573.9	340.613	21.67	21.67	43.33	1672	1906
38635.8	37629.7	101.771	19.66	19.66	39.33	1167	1906
19815	750.5	166.438	18.51	18.51	37.02	1373	1914
28340.9	7466.8	-70.0824	19.81	19.81	39.61	1655	1914
38314.7	10722.1	-22.1304	17.36	17.36	34.71	2172	1914
40274.9	21100.6	352.324	21.45	21.45	42.91	2377	1914
31197.3	26193.4	29.0616	24.77	24.77	49.55	1548	1914
35630.7	29222.9	137.278	26.68	26.68	53.36	1060	1914
14134.9	31716.7	155.422	14.60	14.60	29.20	2218	1914
23775.2	39661.4	21.9336	16.63	16.63	33.25	3424	1914
18518.1	5643.7	-67.6242	25.29	25.29	50.59	1272	1922
4812.4	7011.9	420.716	22.49	22.49	44.98	1411	1922
14488.9	8767.3	-65.0322	21.45	21.45	42.91	1399	1922
10761.3	10416.4	189.758	18.46	18.46	36.93	1739	1922
27106.3	11120.4	49.0158	12.10	12.10	24.21	4070	1922
37350.6	14182.2	201.602	20.11	20.11	40.22	1119	1922
15133.5	19177.7	188.066	24.99	24.99	49.97	1536	1922
6659.2	20162.9	252.362	24.75	24.75	49.50	1026	1922
22382	24621	-6.06416	32.29	32.29	64.57	1085	1922
20394.5	25149.9	102.152	13.75	13.75	27.51	4087	1922
598.9	26038.8	-64.3842	18.68	18.68	37.35	3558	1922
5817.2	27069.3	81.4158	15.57	15.57	31.13	2281	1922
5884.8	6760.3	-1.66194	17.80	17.80	35.61	1706	1930
38336.6	10578.5	-53.5019	21.01	21.01	42.01	2404	1930
34424.2	16631.1	19.0741	26.85	26.85	53.69	1146	1930
35608	29169.9	-82.6619	21.05	21.05	42.11	2610	1930
29187.3	35890	137.01	26.94	26.94	53.88	1041	1930
5863	19125	255.478	16.65	16.65	33.30	2765	1938
13034.4	24215.8	211.486	21.85	21.85	43.71	1143	1938
21583.8	25295.5	-56.8757	26.02	26.02	52.05	1312	1938
15964.5	25998	372.226	23.27	23.27	46.53	1394	1938
33129.8	28979.7	-66.5957	21.97	21.97	43.94	2011	1938
5980.2	34209.4	-37.4357	15.66	15.66	31.32	3247	1938
29180.7	40259	507.586	18.35	18.35	36.69	1320	1938
24466.1	12819.8	119.894	19.19	19.19	38.39	1800	1946
20817	23385	-60.8975	11.52	11.52	23.03	6509	1946
[truncated: 24,925 more rows]
