# Supplementary material for: Super-resolution analysis of PACSIN2 and EHD2 at caveolae
Source: PLoS One. 2022 Jul 14;17(7):e0271003. doi: 10.1371/journal.pone.0271003 (PMC9282494; doi:10.1371/journal.pone.0271003)
Supplement: S2 Data — (ZIP) [file pone.0271003.s004.zip › cav1-endp2-no-004-R_Cy3-Alexa647_26K_TS3D.3dlp]

37367.6	10210.3	76.968	17.99	17.99	35.98	2143	6
16025.3	12225.4	39.384	17.95	17.95	35.89	1662	6
18735.9	16224.6	509.94	21.20	21.20	42.39	1044	6
34699.3	16973.4	84.096	32.76	32.76	65.52	1033	6
23802.1	20431.6	492.174	27.25	27.25	54.49	1005	6
11097.8	21519.3	151.488	21.55	21.55	43.10	1066	6
41035.9	31364.2	-76.608	24.96	24.96	49.93	1804	6
17338.1	35030.3	479.484	25.32	25.32	50.63	1098	6
10683.1	36031.2	69.192	22.80	22.80	45.59	1205	6
1259.8	11063.9	-53.28	21.24	21.24	42.48	1633	14
19268.5	11118.2	246.834	24.49	24.49	48.98	1078	14
24896.4	14363.7	19.296	22.66	22.66	45.31	1318	14
29212.9	34505.6	-30.6	20.91	20.91	41.82	1894	14
24693.8	37642.4	-44.856	18.70	18.70	37.40	1978	14
38860.1	38136.6	278.982	26.33	26.33	52.66	1020	14
1414.9	39292.3	89.28	23.43	23.43	46.86	1043	14
16289.2	39495.7	99.648	17.83	17.83	35.65	1898	14
13468.6	19532.1	120.384	22.87	22.87	45.73	1704	22
9814.2	23765.8	-45.504	26.38	26.38	52.75	1518	22
2193.7	26465.5	256.986	23.06	23.06	46.11	1302	22
32599.2	34381.1	366.966	27.11	27.11	54.21	1285	22
7051.1	37922.4	379.656	17.19	17.19	34.38	3241	22
1379.2	40440.1	208.764	20.02	20.02	40.03	1066	22
21609.9	4831.7	-40.968	23.74	23.74	47.48	1417	30
16082.7	12251.5	-62.352	17.73	17.73	35.47	2911	30
12775.7	24455.2	272.214	25.46	25.46	50.92	1063	30
36557.8	30880.4	235.836	24.19	24.19	48.37	1736	30
1871.8	37261.2	71.784	28.66	28.66	57.32	1102	30
22013.4	12696	482.022	22.37	22.37	44.74	1247	38
15916.6	13802.2	253.602	22.02	22.02	44.04	1290	38
25719.5	13839.8	50.4	25.34	25.34	50.68	1051	38
38372.1	19454.6	-57.168	13.24	13.24	26.47	6312	38
10012.6	38257.3	-66.888	13.54	13.54	27.08	3737	38
11914.6	38356.3	224.838	23.97	23.97	47.95	1032	38
32622	10374.9	76.32	19.83	19.83	39.66	1273	46
4624.3	21662.1	141.768	24.70	24.70	49.41	1699	46
24704.5	22315.2	175.464	19.48	19.48	38.95	2087	46
21290.3	22623.3	297.594	26.71	26.71	53.41	1271	46
4176.3	26789.5	86.04	22.07	22.07	44.13	1055	46
21297.6	29357.9	410.958	27.11	27.11	54.21	1243	46
29387.5	30414	425.34	28.33	28.33	56.66	1174	46
27928.4	7633.3	80.856	11.59	11.59	23.17	3520	54
37267.7	17637.5	-61.056	28.38	28.38	56.76	1358	54
13878.6	20276.3	38.088	20.37	20.37	40.74	1337	54
5266	24264.2	106.776	16.89	16.89	33.77	1971	54
20438.8	25231.3	-42.912	24.35	24.35	48.70	1798	54
32757.3	27060.6	479.484	25.53	25.53	51.06	1274	54
17438.2	27716.6	450.72	22.49	22.49	44.98	1347	54
31640.2	33524.2	146.304	23.97	23.97	47.95	1246	54
7779.4	35577.8	411.804	24.09	24.09	48.18	1426	54
14170.9	37440.2	157.968	24.99	24.99	49.97	1062	54
8140.9	2576.1	-31.896	23.03	23.03	46.06	1433	62
5040.2	9863.1	390.654	25.43	25.43	50.87	2026	62
27025.8	11137.7	125.568	21.83	21.83	43.66	1126	62
4504.7	18463.5	66.6	21.36	21.36	42.72	1207	62
30868.3	19188.9	167.688	24.02	24.02	48.04	1425	62
5346.5	27010.7	3.096	20.16	20.16	40.32	2517	62
9604.5	10410	416.034	33.51	33.51	67.02	1017	70
40330.3	21260.6	-38.376	26.40	26.40	52.80	1621	70
19327	25680.4	76.968	22.44	22.44	44.89	1248	70
15276.6	28605	237.528	10.57	10.57	21.15	5487	70
14152.9	31519.8	293.364	14.04	14.04	28.07	4783	70
10215.2	34710.7	14.76	16.81	16.81	33.63	2944	70
37402.2	39541.3	172.224	15.90	15.90	31.79	1493	70
14942.2	13684.4	358.506	26.16	26.16	52.33	1252	78
7631.3	14094.4	256.986	22.28	22.28	44.56	1405	78
19351.7	14470.8	-77.256	6.74	6.74	13.47	13843	78
36061.2	15588.4	100.944	26.82	26.82	53.65	1206	78
20122.5	26604.3	381.348	35.07	35.07	70.13	1579	78
18121.5	27906.5	290.826	27.84	27.84	55.67	1154	78
4884.6	32607.9	-18.288	26.45	26.45	52.89	1151	78
21579.5	4811.3	31.608	27.69	27.69	55.39	1130	86
27394.8	14356.8	419.418	14.46	14.46	28.92	3384	86
19592.6	23159.9	168.984	23.22	23.22	46.44	1037	86
23736	23219.5	-52.632	30.73	30.73	61.47	1262	86
31687.1	33318.2	262.908	24.07	24.07	48.14	1433	86
39888.2	33948.6	449.028	22.77	22.77	45.55	1267	86
15804	5097.3	1.152	26.21	26.21	52.42	1407	94
14291.3	5359.5	425.34	24.14	24.14	48.28	1222	94
4651.8	13500.2	152.784	18.58	18.58	37.16	1942	94
15808.9	15119	41.328	17.40	17.40	34.81	1610	94
2224.1	26355.4	463.41	24.52	24.52	49.03	1166	94
31547.4	36008.6	-45.504	23.86	23.86	47.71	1522	94
39989.3	36237.3	91.224	23.76	23.76	47.52	1835	94
37075.1	38634.3	86.04	18.42	18.42	36.83	2178	94
1423.9	39142.4	-20.232	18.42	18.42	36.83	2735	94
33160.4	9948.5	85.392	15.90	15.90	31.79	1474	102
36701.7	33481.5	516.708	18.16	18.16	36.31	3257	102
37615.5	772.9	322.05	12.72	12.72	25.43	4674	110
30697.9	8556.1	8.20236	23.55	23.55	47.10	1120	110
27414	14222.7	-4.75764	15.50	15.50	30.99	2984	110
12519	19276.1	499.71	18.82	18.82	37.63	1426	110
31890.6	26781.9	124.194	15.54	15.54	31.09	2743	110
30908.2	27227.3	-68.9096	21.60	21.60	43.19	3051	110
18152.7	28789.5	36.7144	23.69	23.69	47.38	1991	110
15272.9	36209.9	395.652	28.21	28.21	56.43	1250	110
6969.3	37812.8	327.972	18.04	18.04	36.08	2452	110
6729.8	3396.5	254.282	19.71	19.71	39.42	1355	118
7218.9	5844.4	353.264	24.02	24.02	48.04	1174	118
27961	7669.4	32.7376	11.99	11.99	23.97	3259	118
32651.5	10425.1	57.3616	17.10	17.10	34.19	1618	118
16629.8	16611.1	120.218	20.04	20.04	40.08	1426	118
13500.1	19337.8	472.55	21.93	21.93	43.85	1300	118
17204.7	21302.3	-25.5824	20.98	20.98	41.97	1694	118
5682.6	21866	53.4736	16.41	16.41	32.83	3112	118
21991.6	23390.7	127.994	17.07	17.07	34.15	1832	118
29438.1	24365.6	123.458	24.09	24.09	48.18	1153	118
1992.5	26394	41.8096	23.55	23.55	47.10	1135	118
16425.7	8468.8	57.9209	19.59	19.59	39.19	1440	126
660.6	17726.5	89.6729	25.22	25.22	50.44	1070	126
27008.9	25221.9	14.5049	17.29	17.29	34.57	2832	126
21068.9	26062	-27.6151	31.18	31.18	62.36	1162	126
15373.5	28669.4	-56.1271	16.77	16.77	33.54	4661	126
17663.1	29817.9	56.6249	18.35	18.35	36.69	1746	126
1402.9	35097.1	117.537	22.04	22.04	44.09	1021	126
11896.9	38434.8	129.849	20.30	20.30	40.60	1006	126
26815.7	2876.4	151.792	19.76	19.76	39.52	1579	134
1826.1	8505.7	489.292	33.39	33.39	66.79	1146	134
28940.5	12570.2	59.1281	16.77	16.77	33.54	2271	134
24027.2	14959	-47.1439	21.36	21.36	42.72	1784	134
5732.2	21814.1	-54.9199	20.39	20.39	40.79	1854	134
7388.2	21934.8	86.9921	26.61	26.61	53.22	1042	134
31347.9	26231.3	156.328	21.88	21.88	43.76	1357	134
5752.9	27191	-48.4399	11.52	11.52	23.03	8354	134
19454.8	37136.2	419.92	25.81	25.81	51.62	1189	134
20676.6	37899.7	94.1201	24.70	24.70	49.41	1067	134
20322.9	13491	482.435	24.30	24.30	48.61	1052	142
20395.1	17975	406.295	23.88	23.88	47.76	1332	142
19533.3	23150	-61.4886	23.79	23.79	47.57	2442	142
8290.3	23848.3	452.825	23.64	23.64	47.29	1124	142
31290.1	26289.6	418.985	33.25	33.25	66.51	1312	142
6161.8	35234.4	295.469	24.02	24.02	48.04	1104	142
10717.7	36069.1	236.249	17.19	17.19	34.38	1733	142
16319.4	37600	412.217	26.38	26.38	52.75	1284	142
21416.8	11435	61.5427	21.05	21.05	42.11	1877	150
22573.5	13669.8	-37.6013	15.97	15.97	31.93	3228	150
9673.5	14320.7	52.4707	22.21	22.21	44.42	1326	150
32459	15922.8	-46.0253	24.26	24.26	48.51	1719	150
8915.5	23869.2	36.2707	14.20	14.20	28.40	3131	150
21764.6	25801.9	99.1267	11.35	11.35	22.70	4925	150
3588.6	39128.9	161.983	18.04	18.04	36.08	1279	150
35301.1	39226.7	-52.5053	30.33	30.33	60.66	1329	150
40262.2	21186	-44.1701	20.72	20.72	41.45	2817	158
7075.7	22647.2	65.9899	9.84	9.84	19.69	5584	158
31191.5	26242.1	513.56	20.37	20.37	40.74	2065	158
32233.1	31182.9	-70.7381	6.31	6.31	12.62	17575	158
28397.4	36249.9	62.1019	15.26	15.26	30.52	4180	158
25615.4	36459	-45.4661	30.61	30.61	61.23	1263	158
21075.3	22301.2	214.833	24.80	24.80	49.60	1147	166
27026	11148.3	2.95646	15.80	15.80	31.60	2044	174
20370.1	13549.3	367.024	26.26	26.26	52.52	1124	174
8436.4	17954.7	435.55	27.44	27.44	54.87	1196	174
21943.2	19629.6	357.718	24.33	24.33	48.65	1210	174
2898.4	20811.7	330.646	20.98	20.98	41.97	1593	174
32033.8	28050.4	63.2205	29.23	29.23	58.45	1602	174
31569.3	32899.7	218.128	22.63	22.63	45.26	1523	174
10017.9	38143.9	126.076	13.49	13.49	26.99	2325	174
5390.5	38980.3	156.532	17.38	17.38	34.76	2214	174
21637.8	4761.8	-38.6043	23.86	23.86	47.71	1469	182
4934.8	7944.9	-49.6203	23.86	23.86	47.71	1342	182
28804	28445.6	399.93	31.42	31.42	62.83	1175	182
31412.6	32415.1	-43.7883	26.80	26.80	53.60	1643	182
14505.9	15661	92.203	22.73	22.73	45.45	1166	190
22380.2	22367.5	-47.765	12.76	12.76	25.53	4963	190
31255.3	23229	85.723	32.36	32.36	64.72	1011	190
32777.9	15030.7	101.834	22.75	22.75	45.50	1249	198
25675.4	15997.5	129.698	27.79	27.79	55.58	1204	198
27789.4	17895.5	485.198	21.90	21.90	43.80	1490	198
11137.2	21712.6	152.378	17.83	17.83	35.65	1222	198
34826	36977.4	474.2	18.30	18.30	36.60	2532	198
19735.5	9006.6	40.1855	25.48	25.48	50.96	1084	206
998.6	11297.8	193.24	22.98	22.98	45.97	1411	206
5875.2	22536.5	-73.8625	11.94	11.94	23.88	4428	206
24071.8	13028.5	-76.5432	15.54	15.54	31.09	3244	214
9526.6	14936	31.6728	22.70	22.70	45.40	1321	214
11005.3	16197.4	55.0008	27.84	27.84	55.67	1008	214
20812.5	16766.8	137.297	24.04	24.04	48.09	1040	214
14767.2	8434.3	206.598	20.23	20.23	40.46	1132	222
6115.4	20144	14.088	24.92	24.92	49.83	1180	222
21053.9	36246.2	269.202	26.42	26.42	52.85	1021	222
30801.7	37167.9	8.90404	24.21	24.21	48.42	1435	222
37551.1	937.3	80.0953	19.92	19.92	39.85	1484	230
12611.7	9589.8	-68.2967	27.11	27.11	54.21	1325	230
13551.9	11527.7	235.273	23.31	23.31	46.63	1093	230
16023.3	12234.7	366.403	24.47	24.47	48.94	1476	230
33313.5	17574.8	127.399	19.52	19.52	39.05	1319	230
4346.2	19675.5	192.973	23.83	23.83	47.67	1183	230
34896.3	21465	129.343	25.55	25.55	51.10	1151	230
30769.7	26547.1	139.711	21.71	21.71	43.43	1486	230
33237	37230.8	444.235	24.12	24.12	48.23	1400	230
6221.9	37862.4	363.019	18.58	18.58	37.16	1870	230
34886.6	37835.3	455.233	31.91	31.91	63.82	1000	230
23793.4	39837.7	329.179	24.63	24.63	49.27	1040	230
791	10252.5	291.021	16.98	16.98	33.96	2666	238
13890.1	13463.9	47.6066	26.99	26.99	53.98	1019	238
5259.9	17431.8	146.751	20.46	20.46	40.93	1468	238
28573.7	33844.4	97.5026	22.98	22.98	45.97	1030	238
33062.2	37013.3	247.875	14.86	14.86	29.72	3700	238
11892.2	38352	-50.2414	21.20	21.20	42.39	2302	238
4941.8	20777.9	23.5418	27.27	27.27	54.54	1035	246
21659.8	24928.7	-56.8102	22.75	22.75	45.50	1840	246
14169.1	31463.4	224.944	20.68	20.68	41.35	2027	246
1405.4	35045.3	134.35	25.29	25.29	50.59	1048	246
30892.9	6472.9	-80.2269	22.54	22.54	45.07	1328	254
19706.3	8874.5	-17.3709	23.57	23.57	47.15	1332	254
28928.1	12666	33.8211	26.66	26.66	53.32	1097	254
35819.5	13200.7	26.0451	24.56	24.56	49.13	1257	254
610.8	17699.7	339.065	16.44	16.44	32.88	3169	254
4244.7	19621	96.6771	18.75	18.75	37.49	1860	254
20842.7	23405.1	-37.4589	10.86	10.86	21.71	7503	254
27125	23775.9	261.233	25.10	25.10	50.21	1042	254
34208.6	24594.4	203.705	25.91	25.91	51.81	1877	254
32852	36150.4	151.109	16.60	16.60	33.21	1647	254
7007.9	37842.1	-9.5949	28.73	28.73	57.46	1213	254
4375.1	40132.1	334.835	23.55	23.55	47.10	1278	254
17470.3	17133.3	-42.0836	21.03	21.03	42.06	1620	262
12276.5	25295.3	36.9724	23.08	23.08	46.16	1427	262
36655.5	31023.6	399.042	30.36	30.36	60.71	1225	262
14155.4	31541.1	105.66	15.21	15.21	30.43	3062	262
25772.8	33194.9	108.252	21.93	21.93	43.85	1016	262
1746.5	8433.6	53.7316	17.85	17.85	35.70	1469	270
17493.1	17031.4	14.8516	18.25	18.25	36.50	1639	270
34147.7	24701	513.164	20.11	20.11	40.22	2470	270
6131.2	36591.1	53.0836	16.96	16.96	33.91	2486	270
7187.7	36865.6	320.276	33.46	33.46	66.93	1007	270
4347.8	37633.6	-58.3724	12.27	12.27	24.54	4460	270
10130.6	38139	124.364	25.43	25.43	50.87	1007	270
3503.3	4114.9	187.365	23.67	23.67	47.34	1013	278
40711.3	7082	507.153	21.43	21.43	42.86	1347	278
28035.9	7665.5	263.505	23.55	23.55	47.10	1254	278
1820.7	8464.3	-79.1971	15.00	15.00	30.00	4137	278
14963	9756.7	56.2349	22.70	22.70	45.40	1109	278
1342.3	10446.6	376.023	20.84	20.84	41.68	1597	278
32615.7	10436.9	100.947	21.81	21.81	43.61	1787	278
5100.4	10687.8	174.819	20.39	20.39	40.79	1110	278
20685.8	16501.8	114.555	21.41	21.41	42.81	2355	278
18190.5	26191.5	394.635	31.58	31.58	63.16	1279	278
3919.2	26363.9	259.275	24.59	24.59	49.17	1015	278
16220.2	27374	476.697	17.22	17.22	34.43	1599	278
35602.1	29237.9	-62.9971	21.24	21.24	42.48	2953	278
17710.2	29905.8	227.127	20.06	20.06	40.13	1347	278
30036.1	34566.9	-15.6931	29.20	29.20	58.40	1153	278
10341.9	34735.2	170.931	20.91	20.91	41.82	1064	278
25624.5	34897.3	-61.0531	16.56	16.56	33.11	2184	278
1334.7	39144.7	348.105	16.98	16.98	33.96	1819	278
41182.7	40387.8	-64.9411	19.45	19.45	38.90	1962	278
37548.7	827.7	447.844	27.74	27.74	55.48	1066	286
16081.9	1645.3	311.638	25.91	25.91	51.81	1037	286
25184.2	7551.6	101.506	16.86	16.86	33.72	1201	286
14610.1	8613.9	26.3382	22.23	22.23	44.46	1139	286
23777	13582.9	330.25	28.02	28.02	56.05	1104	286
20621.8	15322.1	281.182	23.43	23.43	46.86	1174	286
30726.7	19140.5	8.19415	19.10	19.10	38.20	2931	286
22286.9	22384.9	-56.6059	25.81	25.81	51.62	1667	286
21229.7	25220.4	-63.7338	21.05	21.05	42.11	2983	286
9816.3	31100.2	308.254	25.10	25.10	50.21	1151	286
40869.6	31604.1	-58.5499	27.04	27.04	54.07	1572	286
38650.5	37679.3	300.64	24.37	24.37	48.75	1395	286
6523.4	38311.1	123.538	15.40	15.40	30.80	2651	286
29031.2	12541.3	132.521	18.32	18.32	36.64	1382	294
27101.4	15289.6	99.4734	21.34	21.34	42.67	1091	294
25554.8	15984.4	-46.9746	9.35	9.35	18.70	8761	294
20780	16207	320.009	22.25	22.25	44.51	1352	294
26056.2	16868.5	104.657	30.66	30.66	61.32	1006	294
19087	26827.4	396.995	23.46	23.46	46.91	1828	294
11807.3	27833.9	494.285	23.24	23.24	46.49	1105	294
22398.4	32874	297.167	28.02	28.02	56.05	1068	294
10217.6	34642.8	376.691	19.19	19.19	38.39	1875	294
12728.4	36783.9	-71.5986	25.41	25.41	50.82	1401	294
38623.3	37631.9	95.5854	16.58	16.58	33.16	1543	294
2641.8	4305.3	455.281	25.25	25.25	50.49	1131	302
16827.4	8861.5	168.073	20.02	20.02	40.03	1003	302
29878.5	13567.9	-41.2313	27.20	27.20	54.40	1278	302
6604.4	21350.6	98.0887	23.86	23.86	47.71	1087	302
16697.6	21525.3	89.0167	18.96	18.96	37.92	2123	302
21911.3	22518.7	78.6487	21.31	21.31	42.63	1890	302
8141.2	23601.5	252.241	21.48	21.48	42.96	1283	302
16619.7	28209.6	142.801	29.88	29.88	59.77	1013	302
6598.4	40372.2	251.395	22.09	22.09	44.18	1277	302
25119.3	22680.6	77.9234	15.85	15.85	31.70	3084	310
31887.3	26828.3	93.4754	12.58	12.58	25.15	4254	310
37615.5	814.4	-10.278	25.58	25.58	51.15	1086	318
27939.6	7686.3	52.578	12.43	12.43	24.87	4940	318
555.6	17649.4	77.85	20.91	20.91	41.82	1462	318
28928.9	18710.3	103.122	20.94	20.94	41.87	1199	318
5775.2	20673.4	332.46	26.89	26.89	53.79	1155	318
2491.2	25272.8	31.842	17.10	17.10	34.19	2136	318
26639.3	27796.5	494.892	25.60	25.60	51.20	1151	318
32729.5	30603.9	-40.086	20.87	20.87	41.73	1892	318
14114.5	31520	79.794	13.87	13.87	27.74	4598	318
26443.3	34443.5	159.498	19.50	19.50	39.00	1905	318
19553.2	5567.3	-31.7355	19.81	19.81	39.61	1635	326
24015.7	25516.7	-41.4555	29.96	29.96	59.91	1337	326
30382.5	25995.1	-22.0155	31.32	31.32	62.64	1221	326
15235.6	28579.1	68.0565	21.15	21.15	42.30	1456	326
19300.3	36972.6	451.673	30.85	30.85	61.70	1067	326
38686.7	37618.9	1.96054	15.66	15.66	31.32	2121	326
19246.2	37738.3	67.4085	24.21	24.21	48.42	1291	326
1354.7	38325.9	439.829	24.40	24.40	48.80	1281	326
21246.4	2048.6	171.663	22.73	22.73	45.45	1056	334
779.2	3738.7	23.2711	22.00	22.00	43.99	1336	334
36562.2	14243.4	97.7911	23.67	23.67	47.34	1028	334
29847.5	14921.4	260.403	24.54	24.54	49.08	1253	334
32112	21784.7	265.479	24.44	24.44	48.89	1320	334
22992.1	29190.7	23.2711	21.83	21.83	43.66	2109	334
32329.9	31295.3	226.563	33.30	33.30	66.60	1009	334
30857.4	32297.8	-71.3369	32.85	32.85	65.70	1190	334
7161.6	36994.8	487.131	20.02	20.02	40.03	1392	334
11973.7	38345.4	33.6391	16.63	16.63	33.25	2324	334
1394.1	39190.1	166.479	18.42	18.42	36.83	2151	334
39821.6	12248.9	201.956	19.92	19.92	39.85	1025	342
4525.9	18401.5	143.078	18.44	18.44	36.88	1244	342
12687.7	18339.8	-23.4583	27.13	27.13	54.26	1298	342
20906.6	24062.2	47.1737	16.96	16.96	33.91	3011	342
12710.7	36700.8	46.5257	14.32	14.32	28.64	2117	342
16987.9	2717.7	205.266	19.97	19.97	39.94	1281	350
32540	8401.7	85.9802	22.63	22.63	45.26	1136	350
33083.5	9848.1	49.6922	17.66	17.66	35.33	2091	350
25740.2	14027.3	388.848	28.10	28.10	56.19	1275	350
22710.6	19467	321.168	22.94	22.94	45.88	1149	350
8093.7	23522.8	422.688	29.13	29.13	58.26	1158	350
9529.3	23917.7	-13.1638	22.63	22.63	45.26	1486	350
20936.6	24054.8	82.7402	12.34	12.34	24.68	4880	350
14786	30642.2	73.0202	27.91	27.91	55.81	1127	350
16592.9	32486.6	130.692	18.91	18.91	37.82	1691	350
31688.2	33188	403.23	24.70	24.70	49.41	1632	350
9789.6	39424.5	-70.1878	21.88	21.88	43.76	1409	350
25948.6	2874.7	80.0748	16.48	16.48	32.97	1636	358
21747.5	14723.7	514.829	20.32	20.32	40.65	1034	358
22783.8	17153	-70.9092	21.55	21.55	43.10	1693	358
30827.2	19174.2	87.8508	11.80	11.80	23.60	4659	358
25091.4	22738.7	-55.3572	13.64	13.64	27.27	6326	358
9021.3	23510.6	508.907	21.24	21.24	42.48	1032	358
18193.4	28880.4	234.803	28.73	28.73	57.46	1009	358
35574.8	29121.5	94.9788	27.41	27.41	54.82	1120	358
8734.9	35452.3	80.0748	20.84	20.84	41.68	1276	358
14885.8	9558.2	145.449	22.96	22.96	45.92	1094	366
16000.2	12274.2	78.0573	16.81	16.81	33.63	2826	366
7690.5	19204.2	148.041	18.39	18.39	36.79	1805	366
18770.1	27191.9	90.3693	20.70	20.70	41.40	2044	366
26526.5	27762.3	401.391	32.55	32.55	65.09	1239	366
3652.2	28193.9	-51.5427	30.99	30.99	61.98	1147	366
37917	28333.2	352.323	29.79	29.79	59.58	1152	366
1380.1	36356.8	-78.7587	15.00	15.00	30.00	3214	366
2977.4	4855.2	-14.0321	16.01	16.01	32.03	2173	374
29336	10031.1	202.508	19.38	19.38	38.76	1094	374
29294	14611.8	135.008	20.82	20.82	41.64	1607	374
8504.7	17427.4	171.296	19.69	19.69	39.38	1433	374
15320.8	28680.7	76.6879	10.60	10.60	21.20	6608	374
12996.4	33073.7	101.96	15.61	15.61	31.23	2031	374
21180.1	33231.7	-69.7601	28.80	28.80	57.60	1370	374
38091.4	37047.6	109.088	21.20	21.20	42.39	1690	374
23744.9	39592.8	243.116	22.91	22.91	45.83	1154	374
25942.7	2856	26.0705	30.73	30.73	61.47	1066	382
23707.7	13386.6	492.612	21.01	21.01	42.01	1173	382
6667.9	21406.2	76.6145	25.86	25.86	51.72	1004	382
6445.7	24776.4	-41.3215	20.35	20.35	40.69	2450	382
5543.5	28227.5	144.006	12.48	12.48	24.96	3565	382
6000.8	6760.1	404.555	21.52	21.52	43.05	1450	390
1188.2	12068.9	239.585	19.99	19.99	39.99	1257	390
25309.1	13869.7	-42.691	30.14	30.14	60.29	1077	390
870.6	18340.7	107.645	17.19	17.19	34.38	1601	390
20206.7	18816.8	27.941	27.25	27.25	54.49	1211	390
21226.2	22558.9	-15.475	27.93	27.93	55.86	1447	390
34089.2	24684.7	318.263	14.81	14.81	29.63	5145	390
30475.6	25831.1	286.115	21.36	21.36	42.72	2439	390
8875.2	27093.2	479.003	24.77	24.77	49.55	1093	390
26349	29532.5	-21.307	33.75	33.75	67.49	1100	390
664.3	34868	85.613	19.85	19.85	39.71	1382	390
16020	11113.5	248.818	23.53	23.53	47.05	1043	398
4810.8	13512.3	70.6356	22.49	22.49	44.98	1201	398
23745.6	13580.7	413.788	20.61	20.61	41.21	2314	398
21667	14868.7	103.036	25.60	25.60	51.20	1019	398
22696.9	17127.2	88.1316	22.51	22.51	45.03	1051	398
24609.3	20399	59.6196	27.60	27.60	55.20	1040	398
6424.3	24777.2	360.49	26.96	26.96	53.93	1297	398
23460.6	27770.5	280.12	27.67	27.67	55.34	1122	398
27353.6	15349.4	133.418	23.15	23.15	46.30	1019	406
27069.4	30630.1	373.952	19.22	19.22	38.43	1496	406
3573.8	39059.7	266.51	22.42	22.42	44.84	1119	406
11412.4	5460.3	18.6487	23.01	23.01	46.02	1209	414
5791.2	7053.7	-29.9513	25.46	25.46	50.92	1164	414
39806.3	12347.3	469.477	16.93	16.93	33.86	2469	414
14594.7	19767.3	12.1687	27.44	27.44	54.87	1391	414
13279	23476.2	389.953	19.83	19.83	39.66	1738	414
5813.4	27179.6	170.929	14.15	14.15	28.31	3557	414
31375.7	37500.3	60.1207	17.92	17.92	35.84	2296	414
7522.4	40266	428.869	23.62	23.62	47.24	1226	414
21223.6	2107.2	393.263	24.30	24.30	48.61	1386	422
16068.4	12265	-5.40073	14.74	14.74	29.48	5036	422
36082.5	15823.9	-22.2487	26.64	26.64	53.27	1382	422
23580.2	19284.8	-50.1127	23.43	23.43	46.86	1627	422
28472.1	21233.1	488.015	28.38	28.38	56.76	1095	422
5701	24809.2	87.9113	13.56	13.56	27.13	2710	422
20122.8	25405.2	364.499	35.11	35.11	70.23	1058	422
40289.2	26079.3	-48.1687	11.96	11.96	23.93	7276	422
30567.8	27351.2	-64.3687	25.69	25.69	51.39	1566	422
31618.7	33124.3	78.1913	27.86	27.86	55.72	1074	422
4241.3	36243.5	74.9513	18.32	18.32	36.64	2035	422
27303.3	14899.1	487.096	23.93	23.93	47.85	1122	430
9825.4	23741.3	-15.1942	23.34	23.34	46.68	1556	430
37583.4	522.7	50.8284	20.37	20.37	40.74	1150	438
21105.4	2166.7	97.4844	18.06	18.06	36.13	2303	438
17088.4	2627.7	206.15	18.75	18.75	37.49	1236	438
8571.2	14455.3	255.218	22.56	22.56	45.12	1509	438
27315.8	24201.4	37.2204	32.52	32.52	65.05	1033	438
5984.1	26596	148.676	22.09	22.09	44.18	1037	438
16951	27431.6	-74.8836	12.32	12.32	24.63	5936	438
7049.7	37911.7	22.9644	9.30	9.30	18.60	7741	438
40601.5	38894.5	76.7484	23.74	23.74	47.48	1171	438
27067.6	11098.3	277.987	17.43	17.43	34.85	1555	446
580.1	17648.8	40.387	17.87	17.87	35.75	2874	446
34378.6	18383.7	28.075	29.84	29.84	59.68	1064	446
9549.7	22820	85.747	22.82	22.82	45.64	1198	446
23243.5	32514.3	415.039	23.88	23.88	47.76	1462	446
5419.8	38894.6	39.091	25.41	25.41	50.82	1262	446
1315.5	39129.2	127.867	18.27	18.27	36.55	1866	446
656	10175.3	30.5935	20.72	20.72	41.45	1343	454
37658.6	10842	-56.8865	25.08	25.08	50.16	1363	454
8681.9	14447.4	-81.5105	27.15	27.15	54.31	1368	454
24518.5	17868.4	492.798	28.02	28.02	56.05	1038	454
9880.8	23812.2	39.0175	14.48	14.48	28.97	2806	454
534.5	26037.3	-54.2945	30.40	30.40	60.81	1230	454
34267.3	27985.6	319.368	29.51	29.51	59.02	1144	454
17510.4	29798.9	-58.8305	20.96	20.96	41.92	2180	454
32986.9	22474.6	-67.9759	14.48	14.48	28.97	4598	462
20065.8	25475.3	249.922	28.14	28.14	56.28	1139	462
8899.5	23863.4	402.975	26.96	26.96	53.93	1378	470
39113.3	26928.9	-46.6654	20.18	20.18	40.36	2243	470
30754.9	32282.1	321.759	13.38	13.38	26.75	6303	470
19187.7	37889.5	238.005	17.17	17.17	34.34	1636	470
27869.8	7570.6	105.541	20.14	20.14	40.27	1051	478
5021.8	10800.5	512.881	19.81	19.81	39.61	1148	478
22086.5	11280	-55.1628	29.04	29.04	58.07	1045	478
29991.4	15552.9	25.8372	28.28	28.28	56.57	1097	478
27642.9	17978.8	-48.0348	18.75	18.75	37.49	2782	478
18530.7	23757	-22.7628	30.59	30.59	61.18	1126	478
2034.6	26187.7	-66.8268	26.00	26.00	52.00	1205	478
17644.2	29791.5	-46.0908	25.69	25.69	51.39	1551	478
19109.1	37789.3	195.631	15.35	15.35	30.71	1507	478
3592.7	39112.3	82.2132	21.60	21.60	43.19	1105	478
6251.2	4107	89.2678	13.35	13.35	26.71	2627	486
10733.5	10407.8	270.852	15.83	15.83	31.65	3282	486
37859.1	10672.9	401.982	19.31	19.31	38.62	1759	486
8461.5	17308.2	430.746	20.70	20.70	41.40	1463	486
2104.9	17990.3	217.554	15.52	15.52	31.04	1567	486
599.6	19677.3	76.3078	11.26	11.26	22.51	3484	486
38572.5	21297.6	101.58	16.74	16.74	33.49	2708	486
6051.3	22416.5	9.56376	12.74	12.74	25.48	3949	486
7889	23110.7	-2.74824	13.59	13.59	27.18	3926	486
3816.3	24273.1	329.226	26.00	26.00	52.00	1064	486
31605.4	33160.7	14.0998	21.36	21.36	42.72	2491	486
31897.1	34268.7	68.5318	14.98	14.98	29.96	2678	486
19418.2	37064.6	-44.2202	27.58	27.58	55.15	1337	486
31402.4	37535	-33.8522	17.78	17.78	35.56	3022	486
16230.3	39338.6	412.134	24.66	24.66	49.31	1284	486
27689.5	39410	500.964	25.15	25.15	50.30	1014	486
37813.4	9514.3	38.0023	14.15	14.15	28.31	3259	494
26247.5	16976.6	35.4103	26.73	26.73	53.46	1060	494
39385.9	17796.5	-58.5497	24.75	24.75	49.50	1521	494
28968.4	18850.3	192.946	17.85	17.85	35.70	1502	494
7916.2	22962.1	-8.65368	30.29	30.29	60.57	1336	494
26068.3	34793.3	-65.6777	12.53	12.53	25.06	6705	494
3755.2	36568.9	-57.2537	12.06	12.06	24.12	4756	494
6058.7	37857.3	248.782	24.33	24.33	48.65	1020	494
16896.9	4635.6	-75.4711	26.12	26.12	52.23	1289	502
21694	8122.4	485.589	20.39	20.39	40.79	1291	502
6281.1	18329.6	484.743	20.11	20.11	40.22	2034	502
40510.3	20276.8	114.393	34.52	34.52	69.05	1092	502
9854.3	23764.9	65.7929	16.37	16.37	32.73	2430	502
40336.3	26025.7	-80.0071	12.53	12.53	25.06	4378	502
16013.9	27379.7	476.283	26.92	26.92	53.84	1019	502
4346.1	29435.6	137.721	7.84	7.84	15.68	7886	502
29272.8	35848.3	66.4409	16.06	16.06	32.12	3506	502
1447.7	39211.4	-21.6871	22.11	22.11	44.23	1549	502
21752	8026.8	503.458	25.22	25.22	50.44	1045	510
9491.6	11636.6	394.324	23.62	23.62	47.24	1282	510
12990.5	12917.1	473.848	25.13	25.13	50.26	1076	510
39415.5	17857.7	117.736	20.46	20.46	40.93	1326	510
6018.8	22510.9	-42.9681	22.80	22.80	45.59	1519	510
34144.3	24744.4	261.502	16.48	16.48	32.97	3454	510
20283.8	25251.9	400.246	21.20	21.20	42.39	1921	510
38439.9	28843.1	39.3279	27.60	27.60	55.20	1030	510
4345.6	29345.5	110.608	18.91	18.91	37.82	1379	510
31799.8	32645.1	78.8559	29.13	29.13	58.26	1041	510
3004.3	4826.2	-77.7982	22.11	22.11	44.23	1494	518
7349.1	5143.3	-77.7982	23.50	23.50	47.01	1206	518
16333.3	39474	101.05	21.38	21.38	42.77	1469	518
5619.6	7667.6	373.498	24.89	24.89	49.78	1118	526
27912	7755.8	73.3476	18.60	18.60	37.21	1534	526
20412	18961.1	99.2676	24.59	24.59	49.17	1102	526
833.5	39894.3	122.596	19.83	19.83	39.66	1023	526
33289.6	11523.4	198.537	19.10	19.10	38.20	1467	534
6385	18294.3	483.639	28.38	28.38	56.76	1051	534
26952.3	20868.3	461.643	29.04	29.04	58.07	1077	534
5759.7	21759.8	399.885	27.39	27.39	54.78	1243	534
13241.5	23477.3	-56.0905	22.54	22.54	45.07	1378	534
24633.3	25561.3	424.419	26.49	26.49	52.99	1607	534
29023.2	27488.1	473.487	19.88	19.88	39.75	1738	534
29871.4	32363.6	317.823	22.80	22.80	45.59	1288	534
20407.6	33896.3	-33.4105	26.47	26.47	52.94	1117	534
16982.5	38892.2	475.179	24.56	24.56	49.13	1044	534
14076.6	5277.9	25.0713	16.11	16.11	32.22	3310	542
11479.5	5437.3	-53.3367	25.36	25.36	50.73	1349	542
6917.3	10751.1	499.875	20.96	20.96	41.92	1211	542
25152.6	11622.6	1.09533	26.00	26.00	52.00	1152	542
16113.1	12243.1	-0.848671	26.82	26.82	53.65	1201	542
23916.3	13863.1	37.3833	20.94	20.94	41.87	1357	542
958.7	18282.2	58.7673	16.91	16.91	33.82	2202	542
16695.3	18699.7	-69.5367	18.65	18.65	37.30	1648	542
566.5	19766.7	217.311	29.48	29.48	58.97	1392	542
13383.7	26963.4	-64.3527	35.18	35.18	70.37	1096	542
30743.1	27298.1	-66.2967	20.39	20.39	40.79	3002	542
24151	30703.7	350.979	32.40	32.40	64.81	1068	542
31413.4	37509.8	126.807	22.61	22.61	45.22	1263	542
7048.1	37934.6	-74.7207	10.08	10.08	20.16	7527	542
968.9	38572.4	281.607	25.65	25.65	51.29	1006	542
14787.8	4361.2	-62.2468	11.80	11.80	23.60	7477	550
30070.9	7446	291.921	22.58	22.58	45.17	1154	550
787.7	10213.8	68.0012	18.37	18.37	36.74	1401	550
33910	10778.4	501.729	21.03	21.03	42.06	1058	550
6835	12156.5	330.837	26.14	26.14	52.28	1097	550
31736.6	12675.7	223.395	23.15	23.15	46.30	1024	550
23233.6	16683.4	480.579	25.91	25.91	51.81	1072	550
17586.6	17042	38.8412	29.70	29.70	59.39	1295	550
6456	18645.5	391.749	26.45	26.45	52.89	1277	550
19089.1	18692.3	-49.2868	23.03	23.03	46.06	1409	550
15266.2	33706.7	73.1852	18.27	18.27	36.55	1461	550
39928.4	36136.9	121.137	21.43	21.43	42.86	1579	550
16218.3	37838.7	18.1052	26.05	26.05	52.09	1124	550
17025.7	1013.1	490.047	23.03	23.03	46.06	1140	558
28976.4	18657.8	122.595	18.02	18.02	36.03	2170	558
11092.2	21561	-57.549	17.43	17.43	34.85	3887	558
41257.1	22284.2	442.671	29.34	29.34	58.69	1154	558
20405.6	25192.1	161.475	24.04	24.04	48.09	1268	558
14509.7	31734.2	-56.901	16.96	16.96	33.91	4546	558
26140.4	34804.1	118.059	19.62	19.62	39.23	1495	558
12841.1	37546.4	101.211	23.36	23.36	46.72	1083	558
10020.1	38118	243.861	21.12	21.12	42.25	1301	558
792.3	10293	422.529	25.48	25.48	50.96	1417	566
27414.2	14981.8	-52.8511	28.12	28.12	56.24	1193	566
34837.3	18051.1	88.4129	27.25	27.25	54.49	1212	566
24400.5	19909.9	438.603	30.38	30.38	60.76	1037	566
11062.1	21555.1	37.2209	15.61	15.61	31.23	3818	566
23423.1	23686.1	133.773	24.40	24.40	48.80	1055	566
23808.1	25563.3	213.567	30.66	30.66	61.32	1221	566
21669.3	28546.5	121.461	19.50	19.50	39.00	1355	566
22173.6	32607.2	120.813	16.93	16.93	33.86	2161	566
31618.1	33125.3	508.821	16.81	16.81	33.63	2451	566
34366.6	33842.7	74.8049	24.09	24.09	48.18	1788	566
1942.2	36753.9	37.8689	22.11	22.11	44.23	1292	566
32426.8	37504.1	468.213	31.39	31.39	62.78	1014	566
7106.8	37920.4	169.413	13.97	13.97	27.93	2702	566
24989.9	9992.1	61.3587	17.10	17.10	34.19	2156	574
41260.1	19620	35.4387	30.19	30.19	60.38	1023	574
28374.1	20356.4	393.927	35.63	35.63	71.26	1193	574
10505.4	31476.7	-61.7613	30.36	30.36	60.71	1256	574
41206.4	34740.2	464.991	28.17	28.17	56.33	1074	574
14656.7	8730.7	402.549	24.59	24.59	49.17	1265	582
11022.7	16118.7	-34.3834	14.55	14.55	29.11	3401	582
20817.3	20020.8	-69.3754	29.72	29.72	59.44	1080	582
9504.8	23931.9	-58.3594	37.75	37.75	75.50	1008	582
20352.4	25122.9	24.5846	23.93	23.93	47.85	1528	582
30148.5	36163.3	-55.7674	25.79	25.79	51.57	1467	582
26203	10596.5	244.508	25.46	25.46	50.92	1123	590
26900.8	22905.2	309.65	28.97	28.97	57.93	1101	590
8546.2	28873.1	327.416	26.16	26.16	52.33	1095	590
27444.5	2224.7	31.3883	21.81	21.81	43.61	1146	598
14858.8	4474.9	-17.8597	25.20	25.20	50.40	1295	598
4405.3	6280.8	134.42	22.70	22.70	45.40	1000	598
3752.4	20485.3	413.87	25.50	25.50	51.01	1273	598
25110.2	22788.9	79.9883	16.98	16.98	33.96	2851	598
20358.9	25197.4	501.008	19.00	19.00	38.01	2201	598
17736.7	26996.9	137.66	21.24	21.24	42.48	1906	598
8655	33403.9	489.164	18.35	18.35	36.69	2200	598
22919.4	35428	-53.4997	21.24	21.24	42.48	1648	598
3064.7	9386.8	114.494	17.99	17.99	35.98	2152	606
5069.5	10693.1	130.046	19.95	19.95	39.89	1020	606
20524.8	17794.1	313.358	22.82	22.82	45.64	1255	606
23889.3	25600.4	-46.8578	26.75	26.75	53.51	1606	606
34876.8	26055.4	205.07	32.73	32.73	65.47	1213	606
39886.4	28053.2	-74.7218	20.16	20.16	40.32	1844	606
34215.9	31409.1	-51.3938	23.97	23.97	47.95	1729	606
7037.7	37915.1	-78.6098	12.46	12.46	24.92	5114	606
34518.1	845.9	-53.824	24.16	24.16	48.32	1297	614
21809	8055	322.826	25.08	25.08	50.16	1183	614
36765	16820.7	134.096	16.44	16.44	32.88	2847	614
15313.7	28709	172.328	19.81	19.81	39.61	1484	614
10225.9	34700.1	134.744	13.89	13.89	27.79	3240	614
31532.9	34981.7	200.156	21.41	21.41	42.81	1046	614
6241.4	35147.5	-79.744	26.73	26.73	53.46	1096	614
8899.3	35454.9	0.608007	23.71	23.71	47.43	1331	614
12578.6	9537.5	464.27	23.79	23.79	47.57	1246	622
19311.2	18677.8	161.474	19.71	19.71	39.42	1210	622
14606.6	20158.1	498.11	21.64	21.64	43.28	1193	622
28457.5	21446.8	484.574	30.78	30.78	61.56	1079	622
5058.7	29775.8	466.808	20.91	20.91	41.82	1355	622
35840.6	29736.7	-80.2301	28.40	28.40	56.80	1317	622
32674.3	30638.5	49.3699	23.67	23.67	47.34	1332	622
27977.1	7605.7	114.98	15.66	15.66	31.32	1511	630
912.3	8649.8	-63.8683	22.61	22.61	45.22	1509	630
23383.4	17541.9	351.914	21.81	21.81	43.61	1392	630
24481.6	17973.4	47.5877	21.57	21.57	43.14	1229	630
5175.9	19707.2	217.4	19.52	19.52	39.05	1154	630
38088.1	23677.2	18.4277	31.44	31.44	62.88	1051	630
9819.5	23849.7	152.564	19.81	19.81	39.61	2163	630
19998.6	26824.8	117.572	24.61	24.61	49.22	1247	630
35329.7	31318	122.108	22.91	22.91	45.83	1190	630
30789.9	32300.9	252.932	16.27	16.27	32.55	3343	630
24701.8	35348.5	296.078	28.54	28.54	57.09	1069	630
6148.9	37791.1	207.248	17.62	17.62	35.23	1173	630
9854.6	23727.9	458.672	21.52	21.52	43.05	1418	638
20923	26278.6	14.0536	18.25	18.25	36.50	3493	638
5797.6	27191.8	6.92557	26.66	26.66	53.32	1336	638
3763.8	36579.9	83.3896	12.06	12.06	24.12	3478	638
19074.3	38633.3	210.794	23.60	23.60	47.19	1092	638
21514.1	4705.3	124.375	19.95	19.95	39.89	1445	646
18879.5	11620.1	-23.3686	27.11	27.11	54.21	1007	646
11869.2	20079.5	-25.3126	25.34	25.34	50.68	1241	646
7492.4	26401.8	424.147	25.34	25.34	50.68	1179	646
2176.2	26387.3	-67.4326	20.16	20.16	40.32	2514	646
16581.4	28181.6	458.833	17.62	17.62	35.23	1798	646
35563.6	29263.6	368.311	32.55	32.55	65.09	1248	646
28126.3	29653.6	495.211	25.69	25.69	51.39	1058	646
10221.9	34673.5	135.391	12.60	12.60	25.20	4269	646
39176.3	16657.5	477.607	27.88	27.88	55.77	1046	654
28718.7	23000.4	209.425	22.66	22.66	45.31	1043	654
16894.6	26448.4	326.173	28.83	28.83	57.65	1209	654
16628.8	28111.3	-47.8307	19.66	19.66	39.33	3220	654
4348.9	29514.4	327.019	11.21	11.21	22.42	5863	654
10285	37417.3	261.877	23.46	23.46	46.91	1071	654
17162.4	22756.6	113.035	23.79	23.79	47.57	1439	662
14106.7	31731.7	489.613	23.06	23.06	46.11	2040	662
30688	32371.5	407.551	25.48	25.48	50.96	1693	662
11914.9	38420.4	365.251	20.51	20.51	41.02	1431	662
9800.5	39260	81.2831	18.27	18.27	36.55	1850	662
27849.2	7893.4	205.519	15.57	15.57	31.13	2374	670
25570	10566.4	121.621	18.89	18.89	37.77	1880	670
1077.7	13366.2	80.797	24.49	24.49	48.98	1124	670
29029.3	18668.3	60.709	17.14	17.14	34.29	3089	670
5750.4	21761.7	43.861	19.15	19.15	38.29	2258	670
10999.8	21654.4	195.367	24.40	24.40	48.80	1026	670
31563.7	25471.2	139.765	20.42	20.42	40.84	1450	670
3700.5	27215.1	137.173	22.61	22.61	45.22	1007	670
30784.6	28516.7	-72.131	27.46	27.46	54.92	2162	670
1292	33744	67.189	20.14	20.14	40.27	1787	670
28525.3	2033.2	426.487	25.34	25.34	50.68	1101	678
28011.4	7680.7	-46.6972	19.15	19.15	38.29	1599	678
36958.9	13367.7	324.121	23.15	23.15	46.30	2026	678
30878.6	19126.1	44.6708	19.76	19.76	39.52	2524	678
6646.2	21378.3	501.781	24.77	24.77	49.55	1067	678
20912.3	24040.8	110.119	9.37	9.37	18.75	6180	678
41213	29156.1	128.911	18.32	18.32	36.64	2060	678
4101.6	40325.9	242.905	23.64	23.64	47.29	1250	678
4447.5	5517.7	299.749	22.58	22.58	45.17	1105	686
26138.4	10551	73.3447	18.44	18.44	36.88	1261	686
28995.6	18594.3	168.601	23.24	23.24	46.49	1168	686
18448.6	19211.2	96.0247	20.91	20.91	41.82	1577	686
30809	19325.8	458.797	27.25	27.25	54.49	1374	686
34162.4	24717.6	205.843	21.81	21.81	43.61	1329	686
28856.6	27395.3	-64.0313	30.69	30.69	61.37	1283	686
11792.5	27827.9	427.495	28.45	28.45	56.90	1043	686
13409.6	29413.8	43.5367	29.08	29.08	58.17	1090	686
39321.8	31357.6	234.607	19.26	19.26	38.53	1399	686
31647.4	34063	171.841	21.29	21.29	42.58	1722	686
38987.3	36417.9	507.019	26.21	26.21	52.42	1254	686
27171.6	39019	-69.2153	23.20	23.20	46.39	1683	686
18199.9	1797.1	459.805	28.14	28.14	56.28	1056	694
755.8	10240.5	-48.9655	16.13	16.13	32.26	3142	694
5539	16932.9	65.7305	14.72	14.72	29.44	1843	694
4371.6	29527.6	374.359	13.45	13.45	26.89	4184	694
30755.3	32277.7	132.475	13.12	13.12	26.23	5026	694
28043.1	3023.2	134.58	19.66	19.66	39.33	1585	702
24755.7	12825.8	-58.5236	24.16	24.16	48.32	1291	702
6572.9	21464.5	298.38	29.44	29.44	58.88	1111	702
9048.2	21957.8	197.706	27.06	27.06	54.12	1054	702
33322.4	29586.2	289.074	24.33	24.33	48.65	1172	702
6598.7	35216.5	458.274	25.79	25.79	51.57	1011	702
14451.2	13453.3	-53.8107	23.01	23.01	46.02	1345	710
21123.9	18349	154.197	22.84	22.84	45.69	1006	710
28940.3	18635.9	216.495	22.04	22.04	44.09	2178	710
33072.7	24540.3	257.103	24.30	24.30	48.61	1278	710
20163	24889.2	99.7653	17.33	17.33	34.67	2362	710
18346.6	28745.6	-45.3867	34.01	34.01	68.01	1069	710
29204.9	2108.9	89.5792	10.64	10.64	21.29	5671	718
20430.1	13495.7	-19.2848	24.80	24.80	49.60	1397	718
5601.8	16964.9	-39.3728	12.34	12.34	24.68	6981	718
655.4	17661.6	-1.14078	14.04	14.04	28.07	2285	718
26345.7	28394.6	53.2912	27.29	27.29	54.59	1358	718
18740.7	33925.4	-25.1168	21.60	21.60	43.19	1531	718
22388	34395.7	489.935	19.55	19.55	39.09	1284	718
1370.8	39218.6	269.129	17.07	17.07	34.15	1632	718
20291.4	18680.2	280.309	22.04	22.04	44.09	1104	726
8500.6	7956.6	113.271	21.95	21.95	43.90	1020	734
12192.7	18014	10.2391	26.49	26.49	52.99	1239	734
24543.3	17991.4	-33.8249	23.10	23.10	46.21	1589	734
11174.1	20629.8	299.949	23.93	23.93	47.85	1067	734
23405.8	23736.3	80.8711	21.48	21.48	42.96	2639	734
32505.7	32809.6	384.549	23.53	23.53	47.05	1397	734
31610.5	33077.3	117.807	18.86	18.86	37.73	2247	734
34911.1	37901.8	419.235	23.97	23.97	47.95	1468	734
12132.6	5118.6	196.919	20.82	20.82	41.64	1122	742
20752.7	9283.2	-40.771	19.45	19.45	38.90	1703	742
5917.6	9385.9	68.093	21.81	21.81	43.61	1012	742
23841.7	13775.8	35.693	17.03	17.03	34.05	3387	742
13871.5	16922.3	518.399	19.38	19.38	38.76	1225	742
40301.5	21094.3	84.293	29.67	29.67	59.35	1051	742
15444.3	27670.8	496.403	24.96	24.96	49.93	1244	742
2009.6	36756.6	45.413	13.89	13.89	27.79	4602	742
19170.2	37835	348.353	16.84	16.84	33.68	2734	742
679.4	10271.9	72.8109	21.36	21.36	42.72	1958	750
8547.6	14471.3	153.811	17.10	17.10	34.19	1560	750
9501.3	15150.4	439.057	27.25	27.25	54.49	1205	750
21145.2	22404.7	424.675	27.37	27.37	54.73	1385	750
30009.2	25718	500.815	25.41	25.41	50.82	1036	750
6894.6	26094.8	318.925	26.99	26.99	53.98	1027	750
18315.8	26234.7	466.975	28.54	28.54	57.09	1116	750
21739.1	28000	66.9789	22.87	22.87	45.73	1282	750
16968.3	36096.4	204.715	22.54	22.54	45.07	1120	750
31704	7649.2	155.289	17.92	17.92	35.84	1339	758
5945.5	9370.6	15.3208	25.81	25.81	51.62	1141	758
714.2	10190.2	118.353	17.99	17.99	35.98	2132	758
25545	13497.4	-69.5672	25.25	25.25	50.49	1283	758
5715.9	21723.7	62.6248	22.68	22.68	45.36	1154	758
15426.6	27489.4	170.193	20.25	20.25	40.51	2124	758
7072.8	37908.9	332.643	19.83	19.83	39.66	1722	758
10012.8	38199.2	67.1608	9.58	9.58	19.17	5918	758
1296.2	39222.2	142.329	17.87	17.87	35.75	2097	758
25525.5	13604.8	511.331	16.01	16.01	32.03	1493	766
16546.3	17161.6	337.901	24.73	24.73	49.45	1047	766
627.6	17649.9	499.487	20.91	20.91	41.82	1241	766
6192.9	20144.9	-64.2013	21.52	21.52	43.05	2938	766
18369.9	26203.9	47.9027	18.96	18.96	37.92	1763	766
17984.3	642.2	258.559	27.15	27.15	54.31	1058	774
27900.2	7727.2	94.7407	13.92	13.92	27.84	4490	774
34121.1	24739.9	134.269	22.73	22.73	45.45	1219	774
6457.1	40297.1	294.091	21.15	21.15	42.30	1268	774
9733.5	5016.2	480.393	25.41	25.41	50.82	1030	782
773.6	10266.2	103.347	17.73	17.73	35.47	2302	782
4984.7	10778	92.3306	19.08	19.08	38.15	1182	782
7667.5	14171	-7.46142	14.13	14.13	28.26	4820	782
24486.7	18061	288.351	23.10	23.10	46.21	1121	782
27699.7	17968.6	-39.2134	18.39	18.39	36.79	1999	782
3878.4	20517.7	-47.6374	26.40	26.40	52.80	1384	782
23746.3	22261.9	80.0186	14.04	14.04	28.07	4615	782
18874.7	23909.3	114.363	21.67	21.67	43.33	1779	782
23938.7	25460.9	34.0106	34.10	34.10	68.20	1050	782
4575.7	30950	122.787	25.55	25.55	51.10	1369	782
9986.5	38203.2	-65.1334	9.28	9.28	18.56	8991	782
1936.4	8467.4	80.2005	22.33	22.33	44.65	1021	790
24124.7	14048.7	380.746	30.36	30.36	60.71	1133	790
19161.1	20868.9	-39.0315	18.42	18.42	36.83	1822	790
5680	21798.3	132.04	18.25	18.25	36.50	1760	790
7217.1	21954.4	85.3845	14.84	14.84	29.67	2516	790
13807.6	22088.4	306.298	22.58	22.58	45.17	1365	790
20959.8	22297.7	270.766	25.46	25.46	50.92	1338	790
20416.9	25112.3	60.1125	16.11	16.11	32.22	1826	790
20787.9	16598.6	-44.0336	17.10	17.10	34.19	2786	798
13415.7	16762.1	408.846	22.75	22.75	45.50	1365	798
25172.7	20493.2	499.368	26.09	26.09	52.19	1096	798
38039.5	21062.2	460.452	25.76	25.76	51.53	1249	798
21302.7	23281.1	180.822	25.25	25.25	50.49	1202	798
34189.9	24936	420.69	17.12	17.12	34.24	4148	798
20428	26045.6	53.8144	20.14	20.14	40.27	2037	798
4263.6	26776.7	459.606	28.59	28.59	57.18	1062	798
29069.7	29349.3	439.302	24.59	24.59	49.17	1362	798
14201.1	36841.5	248.952	19.55	19.55	39.09	1170	798
9751	39471.2	413.922	23.71	23.71	47.43	1422	798
35888	9953.5	107.132	20.65	20.65	41.31	1326	806
23858.7	13911.7	66.9563	22.42	22.42	44.84	1145	806
7658.6	14049.9	426.794	22.58	22.58	45.17	2366	806
32015.8	16426.9	175.172	22.33	22.33	44.65	1184	806
28944.2	18604.3	285.512	20.51	20.51	41.02	1686	806
22606.1	21991.3	476.708	23.76	23.76	47.52	1374	806
14295.5	31518.1	-21.1717	28.35	28.35	56.71	1430	806
39063	36233.9	131.756	25.74	25.74	51.48	1532	806
21582.4	4743.4	39.2743	23.69	23.69	47.38	1098	814
16202.6	9594.6	67.7863	13.82	13.82	27.65	4777	814
24608.5	18049.5	38.6263	19.69	19.69	39.38	2349	814
2614.3	22492.5	13.3543	20.79	20.79	41.59	1332	814
17649.4	29809.4	109.258	15.87	15.87	31.75	1853	814
8679.7	33418.4	137.122	16.93	16.93	33.86	2577	814
18948.5	33868	-8.02974	17.47	17.47	34.95	2118	814
22158	38888.5	-50.1497	23.41	23.41	46.82	1677	814
4843.2	20530.5	-20.8078	27.51	27.51	55.01	1178	822
16723.5	20880.4	121.104	19.48	19.48	38.95	1317	822
7352.5	21987.1	268.956	26.02	26.02	52.05	1228	822
25909.7	23492.6	49.1762	28.19	28.19	56.38	1147	822
19166.2	37758.1	500.76	22.47	22.47	44.93	1223	822
32658.5	10374.2	-47.8419	13.16	13.16	26.33	3998	830
32547.9	22426.3	434.108	34.62	34.62	69.24	1097	830
12800.3	22835.4	379.964	21.71	21.71	43.43	1488	830
13712.4	33017.9	239.528	25.98	25.98	51.95	1089	830
10038.3	38184.8	81.7581	10.34	10.34	20.68	4865	830
33800.4	39975.3	467.948	21.31	21.31	42.63	1385	830
28032.4	3041.2	519.736	16.81	16.81	33.63	1942	838
29946.8	3403.7	61.852	24.23	24.23	48.47	1106	838
30052.5	36330.9	205.024	22.94	22.94	45.88	1034	838
12002	38397.6	457.978	22.47	22.47	44.93	1240	838
19830.5	671.4	100.914	18.60	18.60	37.21	1776	846
2912.2	11455.7	-13.7821	23.95	23.95	47.90	1264	846
19951	18072	403.17	26.16	26.16	52.33	1488	846
28973.2	18642.6	91.1939	18.65	18.65	37.30	2263	846
39991.7	20620.8	411.63	30.10	30.10	60.19	1218	846
25179.9	22704.2	35.4659	24.77	24.77	49.55	1891	846
20918.1	24013.7	22.5059	17.80	17.80	35.61	2026	846
25291.6	26038.1	161.826	27.98	27.98	55.95	1270	846
36807.2	30892.7	23.8019	28.61	28.61	57.23	1663	846
27415.3	14315.2	36.9439	17.33	17.33	34.67	2457	854
22848.3	15950.3	191.006	19.85	19.85	39.71	1143	854
26996.4	16186.3	96.5599	11.59	11.59	23.17	3750	854
6403.2	18310.7	218.924	16.44	16.44	32.88	2518	854
7705.8	19201.9	155.528	20.68	20.68	41.35	1837	854
26023.6	20166.3	334.826	28.64	28.64	57.27	1091	854
11149.6	23704.9	438.884	25.03	25.03	50.07	1097	854
18872.8	23965.7	108.872	24.82	24.82	49.64	1024	854
34040.6	24834.3	141.92	24.49	24.49	48.98	1020	854
15234.3	28667.7	113.408	16.27	16.27	32.55	2912	854
41143.6	29110.8	141.272	22.98	22.98	45.97	1517	854
10538.5	29292.1	-55.7201	22.56	22.56	45.12	1362	854
30145.6	32304.4	-62.2001	28.12	28.12	56.24	1282	854
7526.6	34621.5	-51.1841	20.42	20.42	40.84	1531	854
8731.7	35396.8	39.5359	26.68	26.68	53.36	1106	854
9999.4	38159.9	42.7759	19.08	19.08	38.15	1439	854
5362.6	38819.3	-46.6481	14.39	14.39	28.78	2382	854
1862.6	8523.5	67.5818	11.94	11.94	23.88	3677	862
28728.5	12483.6	170.614	16.16	16.16	32.31	1608	862
24105.5	13887.7	25.4618	27.20	27.20	54.40	1067	862
7730.6	19187.8	163.486	18.09	18.09	36.17	1480	862
21181.8	22538	-34.8022	26.09	26.09	52.19	1489	862
7640.1	23114.8	323.164	23.27	23.27	46.53	1265	862
20336.8	26011.3	503.362	28.71	28.71	57.41	1034	862
13669.1	30645.5	297.784	23.01	23.01	46.02	1391	862
32609.5	30505.3	-51.0022	20.61	20.61	41.21	2047	862
31088.9	32680.6	508.438	21.81	21.81	43.61	1285	862
32506.6	34432.7	63.6938	26.33	26.33	52.66	1395	862
22275	38896.8	391.69	34.17	34.17	68.34	1142	862
9745.6	39282.7	-71.7382	14.01	14.01	28.02	2616	862
6689	8560.2	-28.7883	23.64	23.64	47.29	1188	870
38825.8	9264.8	89.7957	14.01	14.01	28.02	2357	870
20623.9	14835	36.0117	18.49	18.49	36.97	1618	870
11304.3	18609.3	-48.8763	21.48	21.48	42.96	2487	870
30765.4	27239.1	265.818	33.75	33.75	67.49	1105	870
17506.5	30614.4	-71.5563	23.31	23.31	46.63	1408	870
9569.9	33411.9	-70.9083	20.30	20.30	40.60	1574	870
5761.4	6976.7	249.08	20.79	20.79	41.59	1092	878
39018.2	10932	481.73	24.49	24.49	48.98	1083	878
38523.6	19515.5	491.882	20.14	20.14	40.27	1368	878
20162.3	26062.7	-35.0864	26.02	26.02	52.05	1571	878
14543	31949.1	422.51	25.34	25.34	50.68	1476	878
27803.2	36053.6	409.82	28.38	28.38	56.76	1112	878
12133.8	6399	-57.5845	26.42	26.42	52.85	1190	886
4202.1	19579.4	328.786	24.49	24.49	48.98	1074	886
23909.5	20731.3	448.918	23.43	23.43	46.86	1484	886
12937.8	23060.5	388.006	27.34	27.34	54.68	1397	886
35498.5	29152.5	180.232	15.45	15.45	30.90	1538	886
32618.9	30621.1	55.1675	21.22	21.22	42.44	1396	886
658.3	33538	157.552	17.57	17.57	35.14	1626	886
17489.6	34966.6	160.792	18.86	18.86	37.73	2063	886
21702.1	4731.7	204.605	15.02	15.02	30.05	2833	894
26137.2	10431.2	207.989	20.11	20.11	40.22	1851	894
4887	20220.7	70.2535	25.03	25.03	50.07	1011	894
21081.1	22397.1	272.285	32.33	32.33	64.67	1066	894
20903.4	24040.8	157.085	15.17	15.17	30.33	1787	894
25444	36635.4	8.69346	24.66	24.66	49.31	1222	894
27101.7	39019.3	72.8455	14.77	14.77	29.53	1920	894
22079.1	16326	331.687	27.91	27.91	55.81	1037	902
617.7	17739.2	-35.8366	21.90	21.90	43.80	1538	902
37229.3	26132.9	35.4434	13.73	13.73	27.46	4576	902
22860.8	32410.3	507.655	17.50	17.50	35.00	1574	902
24634.5	39911.3	-18.9886	17.45	17.45	34.90	2547	902
16679	5257.5	492.476	28.71	28.71	57.41	1009	910
36519.9	5995.6	385.88	27.48	27.48	54.97	1084	910
38690.8	17720.7	420.566	29.15	29.15	58.31	1262	910
10966.7	21501.9	230.216	23.55	23.55	47.10	1072	910
615.7	26019.5	332.582	23.62	23.62	47.24	1407	910
22782	26452.3	429.872	27.93	27.93	55.86	1194	910
33347.5	32290.2	391.802	29.88	29.88	59.77	1342	910
31636.1	33119.2	195.53	23.53	23.53	47.05	1088	910
3469.9	36800.7	355.424	22.63	22.63	45.26	1167	910
9791.3	39302.6	134.636	16.93	16.93	33.86	2175	910
15755.9	1048.6	64.0089	16.91	16.91	33.82	2021	918
12935.2	23135.9	268.291	23.08	23.08	46.16	2128	918
16410.4	29295.9	139.825	19.83	19.83	39.66	1091	918
37858.3	31509.9	23.8329	17.64	17.64	35.28	2779	918
38898.6	36389.9	140.473	23.69	23.69	47.38	1061	918
3437	36873.3	-43.5591	20.35	20.35	40.69	1528	918
10535.7	1676.3	32.2615	22.70	22.70	45.40	1171	926
21685.7	4692.6	142.422	21.20	21.20	42.39	1006	926
30032.9	7556.8	38.7415	14.18	14.18	28.35	3219	926
27789.7	17952.6	-43.5545	14.95	14.95	29.91	5502	926
5694.2	21677.8	117.798	25.29	25.29	50.59	1071	926
22347.3	24223.1	519.558	28.10	28.10	56.19	1008	926
34221.2	24716.6	71.7895	15.38	15.38	30.76	4671	926
31263	26435.6	205.692	30.10	30.10	60.19	1101	926
30911.3	28461.6	133.998	22.02	22.02	44.04	1459	926
23955.6	29338.2	325.824	27.06	27.06	54.12	1164	926
28151.6	35101.1	-50.6825	12.88	12.88	25.76	5894	926
19838	38470.6	268.296	21.71	21.71	43.43	1107	926
28323.9	3025.7	313.984	27.11	27.11	54.21	1090	934
5119.8	6232.7	313.984	18.18	18.18	36.36	2304	934
17000.7	6274.6	-38.3658	25.08	25.08	50.16	1405	934
36139.4	10147.8	65.9622	22.25	22.25	44.51	1450	934
14697.4	16067.9	132.706	27.95	27.95	55.91	1323	934
32501.2	22388.1	155.386	26.16	26.16	52.33	1064	934
17615.7	29863.4	-28.6459	17.64	17.64	35.28	2550	934
11005.7	36636.9	131.41	20.06	20.06	40.13	1143	934
31427.7	37458.1	506.026	26.23	26.23	52.47	1051	934
21160.8	2110.9	-57.8012	16.04	16.04	32.08	3806	942
6587.9	8657.2	10.2388	12.39	12.39	24.77	5906	942
27341.3	14586.9	427.353	27.58	27.58	55.15	1251	942
23424.7	17406.3	499.263	24.96	24.96	49.93	1139	942
34167.1	24700.3	187.935	14.91	14.91	29.81	3488	942
16620.2	32077.6	430.737	25.01	25.01	50.02	1314	942
32784.8	35189.9	113.919	17.38	17.38	34.76	3170	942
7398.9	37015	7.64676	27.06	27.06	54.12	1142	942
31655	7599.6	-59.0926	24.40	24.40	48.80	1367	950
16628.8	21346.8	41.3474	19.66	19.66	39.33	1408	950
29680.4	25711.6	61.4354	27.51	27.51	55.01	1217	950
23274.6	33135.7	415.513	23.27	23.27	46.53	1626	950
8901.4	35527.6	58.1954	15.99	15.99	31.98	2991	950
38680.1	36541.2	215.857	20.77	20.77	41.54	1135	950
9896.8	1831.4	100.32	22.75	22.75	45.50	1223	958
27297.5	2430.2	368.142	20.23	20.23	40.46	1471	958
4074.3	5701.3	-12.432	17.95	17.95	35.89	1767	958
38860.7	9275.1	-9.19202	14.25	14.25	28.50	3250	958
12695.9	9636.1	24.504	24.04	24.04	48.09	1241	958
4579	13454	-38.352	17.95	17.95	35.89	1925	958
13529	19494	26.448	12.29	12.29	24.59	5502	958
25968.5	28354.5	-42.888	18.84	18.84	37.68	2410	958
35617	29179.6	43.944	18.77	18.77	37.54	2323	958
9650.7	33412.6	456.972	22.02	22.02	44.04	1292	958
13580.9	36365.3	401.982	22.11	22.11	44.23	1495	958
34467.1	37969.9	46.536	25.39	25.39	50.77	1253	958
27936.1	7647.9	65.9806	10.79	10.79	21.57	5712	966
34993.6	10747.5	-4.65141	16.30	16.30	32.59	2648	966
6649.9	20423.7	110.045	18.09	18.09	36.17	1425	966
2336.8	21509.9	106.157	16.81	16.81	33.63	1748	966
31253.2	26196.6	142.445	30.83	30.83	61.65	1110	966
36505.5	30843.1	-64.9154	10.29	10.29	20.58	9125	966
20266.3	38867.6	160.589	24.04	24.04	48.09	1117	966
3941	4087.1	-46.7668	16.44	16.44	32.88	2522	974
21519.8	4810.6	-37.0468	20.94	20.94	41.87	2323	974
1268.8	7112.3	-36.3988	27.65	27.65	55.30	1361	974
22864.7	8182.1	65.3372	23.17	23.17	46.35	1063	974
5181.6	10729.1	-15.6628	25.32	25.32	50.63	1145	974
24447.4	12768.7	304.701	25.81	25.81	51.62	1134	974
25623.2	16095.1	-3.9988	21.71	21.71	43.43	1733	974
26671.3	19209.5	-64.9108	6.69	6.69	13.38	15648	974
32645.5	20200.8	104.217	24.82	24.82	49.64	1179	974
25142.7	22679	86.7212	22.66	22.66	45.31	1399	974
20952.6	23572.2	489.975	25.36	25.36	50.73	1349	974
20423.5	25146.2	74.4092	16.18	16.18	32.36	3392	974
16700.3	28058.7	435.831	25.17	25.17	50.35	1418	974
24411.4	31833	23.8652	27.27	27.27	54.54	1095	974
33252.7	32235.4	179.385	26.31	26.31	52.61	1072	974
32722.4	35196.6	-52.5988	15.80	15.80	31.60	4859	974
35884.3	35737	56.2652	20.09	20.09	40.18	1636	974
1470.2	40468.5	91.2572	22.11	22.11	44.23	1138	974
30581.4	9454.2	28.4058	22.56	22.56	45.12	1255	982
26059.4	10471.9	155.414	23.34	23.34	46.68	1160	982
23583	19220.5	-70.0902	22.44	22.44	44.89	1621	982
28357	20583.4	212.492	27.06	27.06	54.12	1154	982
33533.2	21068.1	-22.1382	27.58	27.58	55.15	1524	982
10994.3	21543.8	275.942	22.96	22.96	45.92	1330	982
21939.8	23282.7	141.158	26.64	26.64	53.27	1038	982
23996.1	25522.8	-56.4822	33.58	33.58	67.16	1289	982
39951.7	28095.8	-60.3702	28.24	28.24	56.47	1454	982
854.8	3641.7	187.962	19.71	19.71	39.42	1242	990
38034.2	10788.4	-23.4296	19.55	19.55	39.09	1578	990
7059.1	13302.8	-47.4056	28.19	28.19	56.38	1245	990
27012.8	16221	-38.9816	16.98	16.98	33.96	1941	990
10412.4	16583.1	193.038	20.09	20.09	40.18	1089	990
19184	20859.4	-4.63758	24.59	24.59	49.17	1527	990
14713.4	21611.2	2.49042	20.21	20.21	40.41	1537	990
5752	21700.3	-39.6296	29.34	29.34	58.69	1266	990
19426.4	23173.5	135.33	24.59	24.59	49.17	1016	990
23624.5	23897.8	146.994	16.65	16.65	33.30	2889	990
23986.4	25563.3	113.946	21.57	21.57	43.14	1923	990
36694.6	33295.9	511.134	22.25	22.25	44.51	1073	990
32207.8	36489.2	43.3144	9.16	9.16	18.32	10737	990
4923.2	39486.4	511.134	20.23	20.23	40.46	1207	990
20656.8	9213.1	-25.369	26.19	26.19	52.38	1312	998
22634.5	13658	264.953	24.70	24.70	49.41	1233	998
3918.2	21557.2	121.727	22.73	22.73	45.45	1006	998
25177.6	22627.4	517.907	24.19	24.19	48.37	1124	998
4044.6	30383.9	-63.601	24.73	24.73	49.45	1142	998
5447.2	31763.1	152.183	20.44	20.44	40.88	1032	998
31735.1	7648.8	-43.5084	15.19	15.19	30.38	2686	1006
18894.1	9358.6	53.6916	26.56	26.56	53.13	1130	1006
21787.3	14673.9	128.86	20.68	20.68	41.35	1126	1006
26134.8	15470.6	506.914	18.98	18.98	37.96	1276	1006
5144.2	16649.4	73.7796	14.86	14.86	29.72	2478	1006
28944.2	31956.4	302.182	30.40	30.40	60.81	1086	1006
13457.4	35153.7	-28.6044	25.95	25.95	51.90	1199	1006
13837.1	2083.8	373.25	22.33	22.33	44.65	1448	1014
32474.8	10254.3	281.036	18.79	18.79	37.59	1310	1014
26184.3	10485.5	93.2243	20.58	20.58	41.17	1203	1014
23786.2	13462.5	513.686	21.76	21.76	43.52	1116	1014
10559.9	17157.1	-13.0478	21.78	21.78	43.57	1521	1014
14927.3	17446.5	387.632	18.63	18.63	37.26	1768	1014
577.2	26004.1	-28.5998	20.39	20.39	40.79	1756	1014
38770.3	26839.3	-73.9598	22.61	22.61	45.22	2337	1014
1104.7	38727.2	46.5682	22.80	22.80	45.59	1864	1014
9754.5	39365.5	369.866	21.27	21.27	42.53	2385	1014
32574.2	13532.8	-0.731147	24.82	24.82	49.64	1256	1022
29358.3	15180.7	78.9729	16.74	16.74	33.49	2358	1022
34168	24748.7	206.593	15.14	15.14	30.29	3079	1022
22666.9	27216.7	16.7649	27.72	27.72	55.44	1148	1022
35578.2	29180.2	218.437	23.93	23.93	47.85	1386	1022
7150.8	29490	378.331	22.66	22.66	45.31	1341	1022
14208.3	31508.5	-14.3391	16.34	16.34	32.69	2506	1022
577.2	33618	-16.9311	22.16	22.16	44.32	1386	1022
10684.7	35178.5	-29.8911	17.19	17.19	34.38	2096	1022
15626.7	35090	-29.2431	23.50	23.50	47.01	1571	1022
35155.7	37844.6	64.7169	23.43	23.43	46.86	1405	1022
37037.7	38588.7	-24.7071	23.81	23.81	47.62	1463	1022
9593.7	2442.4	514.541	20.84	20.84	41.68	1063	1030
19209.1	19746.4	34.9135	18.72	18.72	37.44	1859	1030
21311.1	24460.5	-39.6065	20.06	20.06	40.13	2073	1030
39026.6	26388.6	325.883	27.34	27.34	54.68	1272	1030
8581.5	13389	379.186	25.72	25.72	51.43	1113	1038
2004.8	18039.8	-35.0659	26.75	26.75	53.51	1170	1038
15445	20889.2	423.178	26.42	26.42	52.85	1218	1038
38767.2	9253.4	-34.4133	16.08	16.08	32.17	2691	1046
3264.2	15787	-26.6373	21.90	21.90	43.80	1548	1046
25628.8	16060.8	87.4107	18.39	18.39	36.79	1415	1046
15577.8	17213.5	102.315	17.26	17.26	34.52	2162	1046
19179.6	19685.7	-40.2453	12.76	12.76	25.53	5472	1046
25050.8	22858.1	490.017	18.72	18.72	37.44	2598	1046
7238.5	23342.2	66.0267	18.51	18.51	37.02	2114	1046
29024.3	27453.2	-52.5573	27.04	27.04	54.07	1501	1046
20990.3	32363.7	113.979	22.09	22.09	44.18	1188	1046
32753.1	35210	86.7627	17.00	17.00	34.01	2947	1046
21242.6	568.6	435.877	26.05	26.05	52.09	1148	1054
19593	8908	-35.7047	24.54	24.54	49.08	1333	1054
25569.7	16031.3	-50.6087	15.05	15.05	30.10	3535	1054
5885.1	19090	183.319	13.94	13.94	27.88	3553	1054
15307.8	28688.9	237.067	11.02	11.02	22.04	6675	1054
13644.7	32929.4	124.999	25.65	25.65	51.29	1330	1054
26963.8	34671.5	84.8233	15.99	15.99	31.98	3422	1054
1709.5	35708.6	51.1273	23.15	23.15	46.30	1232	1054
23729	39752.3	78.9913	18.82	18.82	37.63	1538	1054
21568.6	4758.9	64.0919	13.12	13.12	26.23	2743	1062
822.7	6665	242.148	24.68	24.68	49.36	1053	1062
25097.9	13607	-46.7161	15.38	15.38	30.76	3759	1062
8637.4	14521.9	-48.6601	20.37	20.37	40.74	2418	1062
38052.5	21217.6	234.534	21.10	21.10	42.20	2038	1062
25082.3	22790.5	51.7799	11.75	11.75	23.50	6154	1062
31689	25529.3	249.762	15.73	15.73	31.46	5088	1062
5329.1	38959.2	-73.9321	22.68	22.68	45.36	1574	1062
20402.2	15157.4	-12.3675	22.61	22.61	45.22	1378	1070
19182.7	20880.7	-41.5275	23.60	23.60	47.19	1562	1070
13847.6	21546.7	45.3045	26.47	26.47	52.94	1208	1070
19565.4	23156.9	77.0565	16.67	16.67	33.35	3511	1070
31700.7	25507.9	225.233	23.08	23.08	46.16	1755	1070
22978.2	32630.2	511.181	19.43	19.43	38.86	1178	1070
26988.5	34872.1	472.265	30.66	30.66	61.32	1048	1070
32191.8	36452.7	-51.2475	12.79	12.79	25.58	7516	1070
4116	8462.1	279.381	13.05	13.05	26.09	3203	1078
12527.6	9643	159.357	13.28	13.28	26.56	3858	1078
31991.9	11744	97.1491	12.81	12.81	25.62	1921	1078
7402.6	13427.1	21.3331	22.91	22.91	45.83	1262	1078
32038.3	15794.2	424.047	34.52	34.52	69.05	1026	1078
26264.9	16932	484.113	21.67	21.67	43.33	1210	1078
11352.1	18729.5	43.3651	25.81	25.81	51.62	1038	1078
33838.2	19565.6	400.359	27.65	27.65	55.30	1394	1078
28463.6	20609.5	13.5571	22.23	22.23	44.46	1651	1078
13791.2	21518.7	93.2611	20.98	20.98	41.97	1094	1078
17649.1	29891	38.1811	19.29	19.29	38.57	2416	1078
30885.8	39277.3	198.165	23.81	23.81	47.62	1059	1078
4087.7	8473.8	175.562	19.00	19.00	38.01	1280	1086
38113.6	12248.4	80.9537	15.57	15.57	31.13	3137	1086
5223.5	14069.3	500.192	27.01	27.01	54.02	1014	1086
8957.8	31920	269.234	23.10	23.10	46.21	1092	1086
5989.6	36664.7	453.662	19.83	19.83	39.66	1461	1086
7148.1	36960.5	314.918	26.00	26.00	52.00	1137	1086
39892.1	38021.8	-29.8543	22.44	22.44	44.89	1478	1086
4214.4	38191	119.834	18.68	18.68	37.35	1836	1086
6411.8	40445.2	-70.6783	7.68	7.68	15.35	10728	1086
11005.8	12952	407.136	24.63	24.63	49.27	1369	1094
5144.1	16592.1	325.92	20.94	20.94	41.87	1460	1094
8469.6	17526.8	4.49434	19.95	19.95	39.89	1722	1094
39442.9	19101.8	-71.3217	31.56	31.56	63.11	1154	1094
23954.8	25491.9	270.084	17.69	17.69	35.37	4151	1094
18135.3	28884	501.042	24.73	24.73	49.45	1140	1094
39820.2	12299.4	115.955	25.36	25.36	50.73	1032	1102
6611.7	18032.8	-71.3171	17.17	17.17	34.34	2938	1102
14541.6	20024.7	373.301	25.01	25.01	50.02	1291	1102
31251.7	23006.6	202.409	29.15	29.15	58.31	1050	1102
18371.2	26259.6	132.155	19.97	19.97	39.94	1433	1102
17539.1	34992.3	-43.4531	29.04	29.04	58.07	1866	1102
9756.5	35306.9	12.9229	31.09	31.09	62.17	1095	1102
962.5	7714.8	428.914	25.36	25.36	50.73	1154	1110
24619.9	8168.1	-27.4761	22.75	22.75	45.50	1262	1110
4032.3	8551.1	214.876	21.64	21.64	43.28	1107	1110
23716.1	15035.1	-67.0041	15.24	15.24	30.47	3159	1110
5108.8	16677.2	186.112	14.22	14.22	28.45	3014	1110
11663.3	19581	337.546	23.22	23.22	46.44	1246	1110
19963.2	34563	106.012	16.74	16.74	33.49	1790	1110
9767	39317.8	74.9079	10.69	10.69	21.38	5448	1110
15984.6	12218.8	16.2891	20.39	20.39	40.79	1616	1118
31557.2	24311	314.405	29.79	29.79	59.58	1102	1118
1901.6	25865.1	307.637	23.67	23.67	47.34	1216	1118
28359.2	28920.3	73.313	31.37	31.37	62.74	1060	1118
16427.9	30920.9	493.757	20.46	20.46	40.93	1363	1118
21612.4	4815.6	-29.3698	14.98	14.98	29.96	3057	1126
31912.9	6957.9	14.0462	23.57	23.57	47.15	1151	1126
16623.9	15232.3	336.948	17.97	17.97	35.94	2304	1126
38816.8	9283.3	93.4513	10.15	10.15	20.30	4751	1134
33174.6	19962.1	31.8913	29.51	29.51	59.02	1143	1134
28701.2	23397.3	159.547	21.57	21.57	43.14	1128	1134
18293.6	26188.4	166.675	15.68	15.68	31.37	2365	1134
27932	2361.3	5.0244	21.78	21.78	43.57	1345	1142
24169.9	14046.5	45.2004	20.11	20.11	40.22	2297	1142
27695	17927.2	71.1204	13.28	13.28	26.56	4468	1142
36954.6	20100.4	-74.6796	26.26	26.26	52.52	1604	1142
24221.9	23166.6	266.132	25.93	25.93	51.86	1154	1142
33204.2	26432.9	100.28	12.18	12.18	24.35	5745	1142
16635.3	28106.2	-1.4556	26.99	26.99	53.98	1520	1142
31474.3	37568.1	98.3364	23.13	23.13	46.25	1109	1142
9769.5	39304.6	-53.2956	10.20	10.20	20.39	7189	1142
3126.2	9420.9	196.462	19.95	19.95	39.89	1033	1150
767.3	11450.5	37.1255	21.81	21.81	43.61	1941	1150
24144.9	13829.4	323.362	17.17	17.17	34.34	1794	1150
622.6	17684.9	90.2615	14.37	14.37	28.73	3006	1150
18385.6	27794.1	-52.9465	20.77	20.77	41.54	2796	1150
20853	29493	484.948	27.53	27.53	55.06	1025	1150
11234	29697.3	74.7095	27.29	27.29	54.59	1036	1150
7133.3	33555	476.488	24.73	24.73	49.45	1068	1150
31740.7	37895.9	331.822	31.93	31.93	63.87	1006	1150
4948.3	20553.6	154.763	22.82	22.82	45.64	1679	1158
2793.1	20666.4	3.13063	25.41	25.41	50.82	1547	1158
32672.8	30635.1	127.547	18.68	18.68	37.35	2069	1158
1966.5	36754.4	42.6586	22.40	22.40	44.79	1416	1158
35208	7519.5	-21.1443	25.79	25.79	51.57	1077	1166
3052.2	9400.6	46.2477	14.27	14.27	28.54	3425	1166
27381.5	14348.6	188.25	13.71	13.71	27.41	3171	1166
27253	26626.8	82.5357	25.79	25.79	51.57	1101	1166
4706.8	28428.2	119.472	21.64	21.64	43.28	1173	1166
3023.4	37399.5	474.198	26.47	26.47	52.94	1096	1166
5125.2	16609	85.4769	27.41	27.41	54.82	1098	1174
18289.2	26200.9	102.325	16.56	16.56	33.11	3326	1174
14215.7	26999.9	-24.6831	24.82	24.82	49.64	1283	1174
32666	30599.8	62.7969	16.27	16.27	32.55	2723	1174
26112.8	38625.4	507.739	23.31	23.31	46.63	1028	1174
38768.8	38500.7	98.4369	25.01	25.01	50.02	1161	1174
27292.1	14176.2	417.764	25.39	25.39	50.77	1209	1182
19159.2	15064.9	367.85	14.62	14.62	29.25	3339	1182
13590.7	18099.9	-37.294	28.38	28.38	56.76	1303	1182
20403.1	25160.6	97.49	30.99	30.99	61.98	1267	1182
20808	26807.2	158.402	14.84	14.84	29.67	3354	1182
12790.4	36729.8	-76.822	8.15	8.15	16.30	11545	1182
41085.6	38451.6	41.762	25.39	25.39	50.77	1116	1182
9082.9	9756.9	-44.0729	22.23	22.23	44.46	1642	1190
25818.5	13726.1	-64.1609	24.04	24.04	48.09	1272	1190
31766.2	25487.7	341.325	32.08	32.08	64.15	1260	1190
5808.8	27191.3	61.5511	14.74	14.74	29.48	2855	1190
7615.5	36263.5	327.789	23.95	23.95	47.90	1192	1190
21313.7	38272.6	464.841	23.03	23.03	46.06	1968	1190
885.8	4869	-24.9318	20.77	20.77	41.54	1532	1198
27399.3	14308.3	-70.2918	16.56	16.56	33.11	2005	1198
20078.3	28241.1	355.408	24.82	24.82	49.64	1556	1198
1218.1	33797	324.952	24.94	24.94	49.88	1099	1198
7635.2	34618.7	141.604	14.25	14.25	28.50	2580	1198
2114.7	8495.2	38.9213	24.12	24.12	48.23	1144	1206
6214.7	12921.3	-44.6707	31.42	31.42	62.83	1084	1206
16972.6	17358.8	331.421	26.78	26.78	53.55	1183	1206
1492.3	21112.1	213.827	19.55	19.55	39.09	1015	1206
20805.9	23373.9	79.0973	10.15	10.15	20.30	6638	1206
23053.7	23384.5	138.065	15.80	15.80	31.60	1749	1206
20920.4	24055	16.2413	15.92	15.92	31.84	4752	1206
39875.9	30385.7	-73.1827	9.89	9.89	19.78	9862	1206
11283.1	30662.9	12.3533	25.06	25.06	50.11	1148	1206
13611.4	38747.1	474.395	25.10	25.10	50.21	1009	1206
22125	38863.4	167.225	19.85	19.85	39.71	1393	1206
19219	2167.9	106.662	18.56	18.56	37.11	2376	1214
4481.1	7108.1	-76.7216	9.84	9.84	19.69	7627	1214
3865.9	10102.2	292.206	24.87	24.87	49.74	1009	1214
12868.5	12669	-41.7296	23.29	23.29	46.58	1372	1214
20344.2	14154.4	482.556	25.46	25.46	50.92	1010	1214
20377.2	25136.5	142.95	16.70	16.70	33.39	2372	1214
20016	28239	104.07	22.54	22.54	45.07	1694	1214
15277.4	28658.8	11.4064	15.90	15.90	31.79	4300	1214
8783.9	35534.4	288.822	20.39	20.39	40.79	1251	1214
6250.4	36666.6	467.328	25.58	25.58	51.15	1049	1214
26258.2	6832.7	32.4916	22.77	22.77	45.55	1201	1222
17606.8	17405.6	405.272	29.27	29.27	58.55	1177	1222
26344.6	17811.4	510.176	19.48	19.48	38.95	1174	1222
33738.8	35633	250.454	24.87	24.87	49.74	1036	1222
29755.9	37557.5	-73.1324	28.12	28.12	56.24	1301	1222
7790.3	39937.1	143.3	16.89	16.89	33.77	2064	1222
19726.2	651	34.1367	19.69	19.69	39.38	1406	1230
14501.6	3965.5	261.153	23.46	23.46	46.91	1994	1230
32659.1	10427	-57.2313	13.38	13.38	26.75	3673	1230
5182.7	13018.8	-7.33533	17.80	17.80	35.61	1929	1230
8617.4	14479	28.3047	15.47	15.47	30.94	2694	1230
8985.6	22229.8	49.6887	26.16	26.16	52.33	1175	1230
21806	23390.7	467.577	29.23	29.23	58.45	1256	1230
7603.2	34605.4	48.3927	18.37	18.37	36.74	2126	1230
31080.7	12219.6	496.042	23.20	23.20	46.39	1106	1238
25623.9	16034.3	26.7098	24.28	24.28	48.56	1145	1238
25889.4	16891.3	29.3018	17.66	17.66	35.33	1981	1238
15203.9	17015.8	434.284	17.38	17.38	34.76	1796	1238
26960.2	18364.1	501.964	24.23	24.23	48.47	1095	1238
34170.3	24741.7	359.836	19.10	19.10	38.20	2399	1238
19764.2	25991.8	509.578	22.02	22.02	44.04	1100	1238
16749.2	28209.2	-49.1062	23.74	23.74	47.48	1895	1238
19169.8	37822.3	296.386	18.68	18.68	37.35	2464	1238
1401.8	39234.9	-67.8982	11.63	11.63	23.27	5440	1238
19230.6	40494.3	466.432	22.91	22.91	45.83	1251	1238
22561	8110	267.323	16.53	16.53	33.06	1490	1246
30362.2	11926.2	-42.9251	26.42	26.42	52.85	1202	1246
23677.6	13519.7	91.8589	22.23	22.23	44.46	1015	1246
7812.4	14143.2	25.1149	33.21	33.21	66.41	1291	1246
1679.9	21261.4	76.3069	26.23	26.23	52.47	1016	1246
20792.1	26818.3	-10.5251	24.37	24.37	48.75	1556	1246
13784.4	31494.2	35.4829	25.03	25.03	50.07	1248	1246
14580.6	32821	219.101	24.77	24.77	49.55	1094	1246
39327.8	34394.8	426.371	25.32	25.32	50.63	1188	1246
8211.6	36413	316.391	27.55	27.55	55.11	1049	1246
1350.6	39184.8	-61.7171	11.52	11.52	23.03	5428	1246
15544	39349.2	481.361	21.29	21.29	42.58	1216	1246
9757	39357	-39.6851	10.08	10.08	20.16	6468	1246
8594.1	14426.7	140.808	14.81	14.81	29.63	3575	1254
591.2	20147.9	42.312	21.12	21.12	42.25	1179	1254
6667.6	20183.2	88.968	26.99	26.99	53.98	1063	1254
8759.8	21300.6	48.144	24.42	24.42	48.84	1262	1254
23781	22325.3	464.142	24.89	24.89	49.78	1925	1254
20884.1	24049.6	6.02401	28.47	28.47	56.94	1369	1254
5808.9	27199.3	492.906	17.33	17.33	34.67	1773	1254
31652.8	33103.8	-3.69599	16.67	16.67	33.35	4295	1254
15099.7	38081.5	398.154	23.08	23.08	46.16	1346	1254
16846.5	6941	-52.5949	27.08	27.08	54.16	1323	1262
5996.8	8021.9	54.9731	19.12	19.12	38.25	1432	1262
12635.9	9511.5	273.493	21.17	21.17	42.34	1207	1262
14830.3	9785.7	251.497	21.62	21.62	43.24	1207	1262
496.9	13504.4	283.645	21.12	21.12	42.25	1757	1262
33696.5	14384.2	333.559	20.58	20.58	41.17	1316	1262
640.8	17664.5	-78.5149	10.41	10.41	20.82	6448	1262
18205.2	19330.6	455.383	22.14	22.14	44.27	1383	1262
22709.1	23207.5	214.273	30.24	30.24	60.48	1047	1262
5858.3	27173.5	123.013	20.30	20.30	40.60	1264	1262
35397.1	29282.7	153.469	20.87	20.87	41.73	1147	1262
13943.2	37115.4	350.479	23.08	23.08	46.16	1176	1262
3013.2	9333.3	35.2342	21.76	21.76	43.52	1126	1270
10659.9	10266.5	50.7862	22.18	22.18	44.37	1382	1270
7678.6	14105.9	397.556	19.88	19.88	39.75	1957	1270
28312.6	15124	505.844	21.10	21.10	42.20	1072	1270
35603.8	15604.1	71.5222	22.61	22.61	45.22	1177	1270
24632.6	17939.5	141.506	11.35	11.35	22.70	4589	1270
13282.7	19538.8	102.626	26.82	26.82	53.65	1033	1270
17617.4	30537.7	406.016	25.01	25.01	50.02	1634	1270
25744.7	33267.4	473.696	30.47	30.47	60.95	1065	1270
19167.8	37819.7	-37.9898	19.17	19.17	38.34	1901	1270
32606	10474.4	40.1194	16.77	16.77	33.54	2369	1278
8310.9	18050.9	319.425	26.23	26.23	52.47	1226	1278
13837.6	22842.7	-48.6566	26.61	26.61	53.22	1321	1278
21111.6	27839	190.833	23.17	23.17	46.35	1200	1278
16634	28104	-12.3686	21.69	21.69	43.38	2453	1278
4268.3	5363.2	160.996	22.33	22.33	44.65	1069	1286
19041.4	15074	199.84	22.37	22.37	44.74	1185	1286
605.6	17688.7	-56.7315	15.75	15.75	31.51	3420	1286
24962.1	30887.8	69.6285	27.41	27.41	54.82	1018	1286
16205.4	36825.3	-80.7075	26.42	26.42	52.85	1133	1286
28039.7	7586.6	370.434	29.32	29.32	58.64	1124	1294
12585.9	9684.2	162.642	21.15	21.15	42.30	1045	1294
39763.5	12197.7	510.024	18.89	18.89	37.77	1164	1294
30653.4	14117.7	-62.8624	14.84	14.84	29.67	3375	1294
24114.4	14203.3	64.7936	19.57	19.57	39.14	1302	1294
8569.4	14409.6	232.536	17.47	17.47	34.95	2954	1294
11848.7	28055.6	265.53	25.74	25.74	51.48	1009	1294
17628.9	29848.9	115.986	18.77	18.77	37.54	2246	1294
24763.2	31704.6	514.254	25.83	25.83	51.67	1014	1294
16896.8	33627	55.0736	21.95	21.95	43.90	1283	1294
34575	40031.6	131.538	17.22	17.22	34.43	1281	1294
21604.7	4755.3	215.317	27.67	27.67	55.34	1001	1302
21385.1	6184.5	-8.7293	29.25	29.25	58.50	1056	1302
12581.7	9706.4	21.7267	19.03	19.03	38.06	2282	1302
22920	15904.8	151.975	22.30	22.30	44.60	1059	1302
4475.8	18334.2	185.707	18.72	18.72	37.44	1279	1302
13748.1	22619.5	17.1907	19.64	19.64	39.28	1540	1302
27600.3	23883.9	42.4627	27.62	27.62	55.25	1148	1302
3871.9	9133.6	342.065	14.32	14.32	28.64	2259	1310
26086.9	10528.4	41.6632	12.25	12.25	24.49	4040	1310
5527.9	13328.3	500.267	27.67	27.67	55.34	1004	1310
11941.2	18001.8	-46.4649	17.24	17.24	34.48	2358	1310
27083.1	26370.9	441.893	29.27	29.27	58.55	1141	1310
3953.5	35518.2	52.0312	25.60	25.60	51.20	1032	1310
6095.7	36498.9	-33.5049	17.95	17.95	35.89	1893	1310
24494.9	12767.2	149.777	20.02	20.02	40.03	1678	1318
19236.6	14460	77.2007	18.27	18.27	36.55	2079	1318
17798	20044.1	119.969	14.98	14.98	29.96	2766	1318
34751	24353.7	445.175	34.90	34.90	69.80	1061	1318
688.3	28155.1	251.441	20.79	20.79	41.59	1048	1318
34745.6	29497.4	-45.9193	22.49	22.49	44.98	1677	1318
31383.3	37519.6	-66.0073	18.65	18.65	37.30	2197	1318
19110.8	37871.2	119.969	19.73	19.73	39.47	1872	1318
36666.9	9711.5	204.808	18.82	18.82	37.63	1154	1326
32112.2	13135	264.874	22.28	22.28	44.56	1304	1326
8531.3	14303.7	411.232	14.95	14.95	29.91	3473	1326
24597.8	17935.9	41.4583	21.55	21.55	43.10	1345	1326
27400.5	19903.6	236.956	25.69	25.69	51.39	1181	1326
6694.6	20894.6	475.528	23.55	23.55	47.10	1349	1326
38603	21320.6	81.6343	11.33	11.33	22.66	6300	1326
34640.3	21510.1	-36.3017	28.54	28.54	57.09	1490	1326
13795	22660.5	508.522	23.67	23.67	47.34	1052	1326
30574.4	25892.9	45.9943	25.60	25.60	51.20	1790	1326
30060.4	28138.8	225.958	18.77	18.77	37.54	2606	1326
16576.1	28185.7	-66.7577	33.72	33.72	67.45	1202	1326
38662.8	37569.7	45.3463	21.10	21.10	42.20	1432	1326
663.8	17600.6	250.39	18.09	18.09	36.17	1575	1334
24564.5	17951.2	144.388	16.79	16.79	33.58	2131	1334
16299.4	19740.4	32.9318	21.20	21.20	42.39	1440	1334
6580.6	21192.6	88.0118	19.90	19.90	39.80	2949	1334
25067.3	22817.1	346.834	14.70	14.70	29.39	5575	1334
19385.6	24227	51.7238	19.83	19.83	39.66	1757	1334
38967.9	26930	102.916	24.66	24.66	49.31	1050	1334
28144.9	35257.4	476.272	27.91	27.91	55.81	1062	1334
21684.8	4767.7	391.569	21.55	21.55	43.10	1671	1342
16309.2	8763.3	180.915	23.76	23.76	47.52	1199	1342
38838.8	9258.9	80.1334	13.24	13.24	26.47	2402	1342
24310.8	9943	150.765	23.90	23.90	47.81	1015	1342
19573.3	16745.1	12.0934	24.52	24.52	49.03	1045	1342
11977	21229.1	-68.2586	11.07	11.07	22.14	6322	1342
19769	24297.9	60.6934	22.73	22.73	45.45	1239	1342
15016.9	24670.5	506.625	22.18	22.18	44.37	1244	1342
36334.4	24916.1	-21.6026	29.18	29.18	58.36	1339	1342
26680	30507.4	443.175	28.50	28.50	56.99	1231	1342
8843.8	35501.8	67.1734	20.04	20.04	40.08	1378	1342
33341.6	35294.8	190.221	25.10	25.10	50.21	1024	1342
31573.7	37609.4	370.419	23.06	23.06	46.11	1397	1342
5001.1	19269.7	115.023	15.50	15.50	30.99	2949	1350
22646.2	23539.9	109.839	17.66	17.66	35.33	2450	1350
31582.7	33117.5	31.4309	13.14	13.14	26.28	6051	1350
19140.5	37785.8	144.183	21.55	21.55	43.10	1145	1350
605.1	17681.3	220.472	21.20	21.20	42.39	1023	1358
24594.9	17924.7	216.242	20.23	20.23	40.46	1348	1358
18400.3	19868.9	506.421	21.60	21.60	43.19	1710	1358
3930.2	21605.6	167.408	19.15	19.15	38.29	1114	1358
6666.8	26894.5	376.137	16.56	16.56	33.11	2065	1358
30700.4	27324.2	6.70449	19.08	19.08	38.15	3548	1358
15321	28645.8	85.7605	11.30	11.30	22.61	6974	1358
35918.7	35806.2	158.336	24.35	24.35	48.70	1058	1358
1326.5	6316.4	9.84204	20.39	20.39	40.79	1342	1366
28297.4	7402.2	31.226	25.17	25.17	50.35	1120	1366
23949.6	13868.4	38.354	17.03	17.03	34.05	3157	1366
27694.5	17958.9	-32.926	9.33	9.33	18.65	7411	1366
30746.2	22946	-38.11	27.88	27.88	55.77	1430	1366
39907.9	34566.1	26.042	19.85	19.85	39.71	1462	1366
10015.4	38091.6	220.37	17.90	17.90	35.80	1481	1366
21042.3	2057.8	8.4436	24.35	24.35	48.70	1220	1374
2997.8	10282.8	508.754	20.51	20.51	41.02	1112	1374
19347.1	16828.2	-75.1484	24.23	24.23	48.47	1273	1374
19628.2	18795.1	2.6116	17.22	17.22	34.43	3207	1374
4962.9	20250.5	252.416	21.78	21.78	43.57	1102	1374
33460.9	21465.9	84.9076	17.36	17.36	34.71	2395	1374
20940.3	24071.9	93.9796	18.84	18.84	37.68	1692	1374
8805.8	27038.2	2.6116	19.62	19.62	39.23	2176	1374
19398.8	27375.7	87.4996	13.99	13.99	27.98	4406	1374
15335.3	28632.5	108.236	11.96	11.96	23.93	6373	1374
31513.6	33107.4	-59.5964	23.81	23.81	47.62	1772	1374
19164.5	37704.6	66.7636	26.73	26.73	53.46	1094	1374
14504.5	3922.8	-11.0988	12.22	12.22	24.44	4951	1382
13048.3	14175.6	413.053	25.62	25.62	51.24	1256	1382
3093.5	16971.4	236.239	23.69	23.69	47.38	1155	1382
26144.2	16983.3	40.0932	27.27	27.27	54.54	1155	1382
14428.8	25113.3	42.0372	21.62	21.62	43.24	1175	1382
9110.3	32014.8	-66.1788	20.61	20.61	41.21	1552	1382
41325.9	36293.4	499.345	23.67	23.67	47.34	1065	1382
16275.4	39460.2	432.511	23.90	23.90	47.81	1261	1382
13965.1	16950.3	62.6707	16.37	16.37	32.73	2689	1390
21326.9	17727.3	65.2627	22.11	22.11	44.23	1628	1390
26924.8	20900.5	474.709	28.92	28.92	57.84	1037	1390
14035.2	22320.2	442.561	26.99	26.99	53.98	1065	1390
5260.1	24220.1	-81.8333	7.44	7.44	14.88	11169	1390
14141.8	25620.3	119.047	23.74	23.74	47.48	1161	1390
1482.3	35027.1	341.041	24.49	24.49	48.98	1323	1390
4057.8	40414.9	-63.6893	35.02	35.02	70.04	1074	1390
11441.5	1085.6	4.89627	14.60	14.60	29.20	2820	1398
21132.2	2049.5	-42.4077	22.21	22.21	44.42	1534	1398
5721.7	16369	47.6643	11.68	11.68	23.36	4774	1398
10581.8	16527.6	-81.9357	22.51	22.51	45.03	2187	1398
32636.7	19881.7	105.336	17.29	17.29	34.57	3750	1398
14755.7	21615.6	454.302	23.76	23.76	47.52	1919	1398
20894.4	24098.8	123.48	12.43	12.43	24.87	4839	1398
19122.5	37775	10.0803	20.54	20.54	41.07	2287	1398
1418.4	39155	111.168	24.07	24.07	48.14	1017	1398
17750.9	40218.3	-56.0157	22.11	22.11	44.23	2195	1398
9842.5	1785.7	213.09	16.91	16.91	33.82	1681	1406
36756.6	9282.3	127.914	15.02	15.02	30.05	2392	1406
8186.5	16637	358.602	24.66	24.66	49.31	1084	1406
9160.1	21882.4	246.93	17.66	17.66	35.33	1591	1406
12747.6	24501.6	148.002	21.52	21.52	43.05	1092	1406
9863.1	27023.7	-45.7502	22.42	22.42	44.84	1567	1406
17977.5	31877.4	-54.8222	18.25	18.25	36.50	3012	1406
41140.8	32501.8	375.522	22.35	22.35	44.70	1459	1406
8729.5	33436.3	409.362	24.33	24.33	48.65	1451	1406
29991.4	8542.4	198.605	18.86	18.86	37.73	1460	1414
36842.9	9326.3	133.643	19.29	19.29	38.57	1106	1414
26160.2	10530.1	-67.2366	19.43	19.43	38.86	2526	1414
12800.8	16088.3	483.707	27.81	27.81	55.63	1012	1414
23476.8	17591.6	-39.3726	16.01	16.01	32.03	3274	1414
3963	21576.5	200.297	15.10	15.10	30.19	2731	1414
9922.8	1700.9	211.193	17.43	17.43	34.85	1319	1422
31130	12261.8	226.421	21.43	21.43	42.86	1048	1422
27693.1	17965.4	105.677	24.30	24.30	48.61	1004	1422
30918.4	27232.8	48.0049	19.71	19.71	39.42	1634	1422
15426.1	28551.2	365.165	33.21	33.21	66.41	1336	1422
13988.3	31644.4	460.763	35.65	35.65	71.31	1033	1422
30937.5	6580.4	298.229	20.58	20.58	41.17	1189	1430
12532.7	9594.7	-62.9055	18.39	18.39	36.79	2760	1430
12761	26221.5	369.293	20.25	20.25	40.51	1637	1430
11252.9	29710.4	-71.3295	24.82	24.82	49.64	1166	1430
5683.6	37665	199.246	18.86	18.86	37.73	1300	1430
9732.9	39335.7	11.6145	25.17	25.17	50.35	1147	1430
16207.6	39451.7	222.088	15.24	15.24	30.47	1723	1430
1818.5	8542	-20.24	21.43	21.43	42.86	1501	1438
6443.7	15951.7	98.344	20.72	20.72	41.45	1195	1438
24553	17859.6	12.808	10.29	10.29	20.58	9036	1438
7795	18793.8	46.5041	13.92	13.92	27.84	4361	1438
19634	18818.6	45.8561	8.08	8.08	16.16	8444	1438
30080.8	28111.6	-50.048	17.17	17.17	34.34	3664	1438
18050.5	29155.9	82.792	12.10	12.10	24.21	3678	1438
6478	35142.9	110.008	18.35	18.35	36.69	1235	1438
4752.6	37613.5	-34.4959	29.37	29.37	58.73	1187	1438
10033.2	38167.1	29.6561	13.47	13.47	26.94	3391	1438
23567.3	38792.9	302.356	22.09	22.09	44.18	1210	1438
30897.1	12679.3	434.23	20.61	20.61	41.21	1403	1446
15071.6	13717.3	488.374	22.61	22.61	45.22	1151	1446
6964.4	16967.4	270.952	23.53	23.53	47.05	1244	1446
27561.3	17650	454.534	18.91	18.91	37.82	1637	1446
37206.1	20151	502.756	24.85	24.85	49.69	1193	1446
15895.5	20908	86.5776	23.29	23.29	46.58	1153	1446
36423.8	30857.7	212.578	24.75	24.75	49.50	1101	1446
39204.4	31279.2	193.966	24.73	24.73	49.45	1620	1446
14064.8	31575.2	296.332	18.06	18.06	36.13	1813	1446
27843.5	37267.8	136.474	12.83	12.83	25.67	4361	1446
38813.2	9270.2	-74.2288	8.27	8.27	16.53	9851	1454
21661.8	14707	-22.3888	19.24	19.24	38.48	1608	1454
20659.7	16418	-35.3488	18.39	18.39	36.79	2738	1454
16651	28181.3	35.2832	21.12	21.12	42.25	2226	1454
11088.5	28808.1	-19.7968	24.47	24.47	48.94	1199	1454
40674.2	32129.4	231.933	21.38	21.38	42.77	1142	1454
648	33412.4	-41.8288	27.25	27.25	54.49	1252	1454
2653.6	40468.2	-49.6048	16.60	16.60	33.21	2243	1454
25468.7	13664.7	13.1487	27.37	27.37	54.73	1118	1462
39786.5	13742.7	362.961	21.81	21.81	43.61	1226	1462
34063.8	15793.2	328.275	29.51	29.51	59.02	1135	1462
9935.8	1794	88.2143	23.34	23.34	46.68	1111	1470
22558	8072.8	-77.6737	26.42	26.42	52.85	1270	1470
593.6	17647.8	92.1023	15.19	15.19	30.38	2343	1470
17392.2	19472.2	27.3023	25.91	25.91	51.81	1068	1470
23021.3	23396.7	71.3663	25.27	25.27	50.54	1265	1470
7086.9	37925	-21.9457	16.89	16.89	33.77	2970	1470
373.5	2923.1	-29.8242	19.90	19.90	39.80	1498	1478
21294.9	6222.3	57.6558	22.61	22.61	45.22	1105	1478
27928.7	7644.2	-40.1922	16.23	16.23	32.45	2921	1478
4842.8	9953.6	114.032	18.60	18.60	37.21	1262	1478
18284.3	10056.6	69.9678	21.31	21.31	42.63	1162	1478
29331.4	14730.7	311.15	15.07	15.07	30.14	3831	1478
10114.8	29947	246.854	22.00	22.00	43.99	1121	1478
4613.1	31758.4	-34.3602	13.52	13.52	27.04	2392	1478
21191.7	2096.5	6.36139	17.22	17.22	34.43	2615	1486
3774	9032.2	219.679	24.26	24.26	48.51	1177	1486
12749.5	9679.4	-61.6786	17.52	17.52	35.04	1784	1486
6859.8	16979.4	486.169	23.43	23.43	46.86	1171	1486
11551.3	17801.2	114.577	21.45	21.45	42.91	1026	1486
14892.5	21672.4	60.1454	15.35	15.35	30.71	3448	1486
30653.7	27244	20.6174	21.12	21.12	42.25	2379	1486
3229.1	31821.1	293.281	28.73	28.73	57.46	1007	1486
31234.4	33662.3	45.8894	18.96	18.96	37.92	2312	1486
38808.8	36386.2	130.129	18.79	18.79	37.59	1568	1486
6192.1	37791.6	97.7294	20.46	20.46	40.93	1222	1486
24680.5	17952.4	129.379	25.25	25.25	50.49	1356	1494
9180.8	20310.7	421.771	29.25	29.25	58.50	1071	1494
5303.2	24208.4	-65.6691	10.08	10.08	20.16	6177	1494
20226	27485.6	8.20294	31.91	31.91	63.82	1014	1494
5431.2	28099.1	63.2829	21.90	21.90	43.80	1018	1494
10420.5	28550.9	398.929	29.01	29.01	58.03	1135	1494
22275.5	29346.1	76.2429	32.05	32.05	64.10	1002	1494
32665.6	30540.7	142.339	21.17	21.17	42.34	1448	1494
24462.5	35178.8	484.375	20.11	20.11	40.22	1273	1494
34640	39972.6	-2.16506	21.15	21.15	42.30	1718	1494
9853.1	1778.7	-39.2035	14.01	14.01	28.02	3164	1502
39161	7657.5	274.465	25.34	25.34	50.68	1060	1502
4702.7	11143	61.2365	20.46	20.46	40.93	1248	1502
32519.6	19913.2	31.4285	24.33	24.33	48.65	1335	1502
9028.1	22034.6	-44.3875	21.57	21.57	43.14	1632	1502
20969	24201.8	381.906	24.44	24.44	48.89	1672	1502
31601	25658.3	2.9165	34.52	34.52	69.05	1159	1502
5402.8	2375.3	446.091	18.84	18.84	37.68	1548	1510
17445.4	5907.4	51.4047	24.35	24.35	48.70	1142	1510
19642.8	18841.6	70.8447	12.10	12.10	24.21	4037	1510
21084.5	26374.7	486.699	28.19	28.19	56.38	1065	1510
13370.5	26847.1	391.101	27.32	27.32	54.64	1311	1510
653.7	28222.1	41.0367	23.71	23.71	47.43	1460	1510
15316.6	28578.8	-37.3713	13.49	13.49	26.99	6330	1510
1313.2	34998.9	-43.8513	21.69	21.69	43.38	1459	1510
21695.4	36016.2	206.673	22.47	22.47	44.93	1008	1510
9725.1	39352.8	492.621	15.80	15.80	31.60	1623	1510
23647.9	7450.9	146.546	20.84	20.84	41.68	1097	1518
8398.6	22951.4	107.018	25.60	25.60	51.20	1012	1518
23039.9	23337	-10.2703	16.96	16.96	33.91	2471	1518
32651.1	30599	165.338	12.27	12.27	24.54	4005	1518
6374.7	35166.1	462.05	15.14	15.14	30.29	2056	1518
5121.8	16618.4	179.371	15.45	15.45	30.90	2438	1526
36842.1	22723.1	88.7587	25.27	25.27	50.54	1229	1526
8372.1	22874.8	319.807	19.83	19.83	39.66	1909	1526
15207.3	27231.4	329.113	29.53	29.53	59.06	1250	1526
31325.8	31744.7	446.707	26.05	26.05	52.09	1246	1526
8308.4	39377.5	44.6947	23.53	23.53	47.05	1184	1526
21568.8	4687.7	188.562	15.64	15.64	31.27	1550	1534
6658.4	8592.8	406.83	25.39	25.39	50.77	1167	1534
15284.7	27323.6	31.6197	27.37	27.37	54.73	1214	1534
40353.7	39075.7	127.524	24.47	24.47	48.94	1050	1534
31099.5	6612.6	162.401	21.60	21.60	43.19	1029	1542
23591.7	7401.3	-52.0872	15.80	15.80	31.60	3362	1542
29248.4	14734.4	296.735	13.59	13.59	27.18	2363	1542
22576.4	17247.4	358.493	25.83	25.83	51.67	1263	1542
4570.4	18453.7	49.0008	17.69	17.69	35.37	1378	1542
4198.1	5606.4	-44.4262	15.24	15.24	30.47	3442	1550
32651.6	14935.4	358.378	22.58	22.58	45.17	1295	1550
27740.7	17978	50.8298	22.16	22.16	44.32	1427	1550
11105.5	19998.1	82.5818	22.25	22.25	44.51	1650	1550
20403.2	25132.5	62.4938	14.18	14.18	28.35	2151	1550
22478.1	29392.5	480.202	27.67	27.67	55.34	1236	1550
8700.4	33362.1	-60.6262	15.85	15.85	31.70	1965	1550
1390	39260.4	70.2698	15.90	15.90	31.79	2252	1550
21676.8	4624	60.4348	16.84	16.84	33.68	1534	1558
16240.2	12139.6	15.0748	19.22	19.22	38.43	1465	1558
5495.1	17101.3	469.089	14.86	14.86	29.72	1909	1558
7610.3	19275.2	55.8988	9.68	9.68	19.36	6921	1558
4319.3	30002.1	142.731	14.15	14.15	28.31	3755	1558
8849.9	35465	-53.6132	19.73	19.73	39.47	2168	1558
24658.2	35552.6	66.2668	10.34	10.34	20.68	3941	1558
21760.3	36102.3	283.815	22.89	22.89	45.78	1236	1558
5363.4	2440.7	-76.4081	22.98	22.98	45.97	1340	1566
14511.7	3781	66.7999	22.09	22.09	44.18	1027	1566
8282.9	6080.1	41.5279	25.67	25.67	51.34	1070	1566
26531	8022.5	414.83	25.74	25.74	51.48	1118	1566
26166	10554.7	138.08	11.80	11.80	23.60	3947	1566
30838.2	12259.1	152.336	19.85	19.85	39.71	1092	1566
21737.8	27705	-13.5521	27.72	27.72	55.44	1454	1566
29602.9	32355.6	-78.3521	13.35	13.35	26.71	6158	1566
20701.9	39103.4	251.552	25.06	25.06	50.11	1111	1566
3681.7	15799.4	455.323	28.24	28.24	56.47	1031	1574
15363.7	16317.9	479.011	22.68	22.68	45.36	1156	1574
6054.2	22377.1	503.545	17.95	17.95	35.89	1381	1574
9508.4	23874.7	73.1649	16.39	16.39	32.78	2362	1574
7769.7	27195.4	-60.9711	21.43	21.43	42.86	1426	1574
13102.1	28787.8	473.935	26.38	26.38	52.75	1019	1574
32865.8	34025.1	-18.8511	29.81	29.81	59.63	1179	1574
2729.3	8561.5	443.364	25.43	25.43	50.87	1083	1582
32616.6	22435.9	165.714	22.77	22.77	45.55	1757	1582
36711	26233.4	-41.6461	21.45	21.45	42.91	1844	1582
5798.7	27263.8	366.378	29.30	29.30	58.59	1360	1582
38715.8	29045.1	404.448	23.34	23.34	46.68	1422	1582
8690.6	33325.3	108.69	21.50	21.50	43.00	1582	1582
28645.3	33443.3	36.1139	26.21	26.21	52.42	1079	1582
1113.8	38624.1	17.9699	22.40	22.40	44.79	1157	1582
5274.8	2445.9	138.383	21.20	21.20	42.39	1052	1590
14942.9	16646.1	368.801	17.85	17.85	35.70	2842	1590
7285.1	23307.3	-32.0411	14.62	14.62	29.25	3308	1590
4371.7	30002.7	48.3109	11.07	11.07	22.14	7638	1590
19339.4	33881	-67.6811	28.21	28.21	56.43	1245	1590
1380.4	39204.2	30.8149	15.71	15.71	31.42	3317	1590
5466.8	2427	121.42	19.00	19.00	38.01	1110	1598
10723	4918	-56.78	24.92	24.92	49.83	1236	1598
14303.8	5549.9	-68.444	24.09	24.09	48.18	1294	1598
14361.3	19716.3	273.088	20.82	20.82	41.64	1160	1598
27928.3	24231	228.25	29.34	29.34	58.69	1054	1598
34304.4	24678.3	84.484	23.13	23.13	46.25	1291	1598
15321.1	28640.5	21.628	10.39	10.39	20.77	9017	1598
10204.4	34670.6	102.628	19.05	19.05	38.10	2164	1598
583.7	34826.3	55.972	18.93	18.93	37.87	1818	1598
38666	37605	377.146	20.30	20.30	40.60	2485	1598
30344.9	38170.2	510.814	20.84	20.84	41.68	1263	1598
12039.6	38423.5	34.588	26.40	26.40	52.80	1135	1598
2116.2	8519.1	-64.671	26.09	26.09	52.19	1277	1606
5179.2	10499.1	31.881	28.33	28.33	56.66	1016	1606
6385.8	24889.6	164.721	15.90	15.90	31.79	1253	1606
18394.7	26170.9	-7.64701	28.19	28.19	56.38	1313	1606
22790.4	31592.4	128.433	23.39	23.39	46.77	1064	1606
10050.6	38060.4	432.021	15.99	15.99	31.98	4473	1606
27921.7	7621.3	95.27	12.53	12.53	25.06	3016	1614
27761.9	17980.9	42.134	16.93	16.93	33.86	2479	1614
9056.6	22076.8	296.546	31.23	31.23	62.45	1176	1614
14090.2	31579.7	120.542	11.92	11.92	23.83	3681	1614
2637.2	40480.2	-60.25	13.61	13.61	27.22	3842	1614
14216.5	5287.3	236.365	20.79	20.79	41.59	1426	1622
4188.1	5620.3	40.723	10.13	10.13	20.25	5242	1622
34334.8	24872.7	474.937	23.17	23.17	46.35	1660	1622
19328.3	25661.9	232.135	27.37	27.37	54.73	1053	1622
34780.2	15087	52.2721	18.35	18.35	36.69	2121	1630
39029.7	17830.5	-60.4799	27.77	27.77	55.53	1352	1630
15490	18846.1	250.632	25.39	25.39	50.77	1064	1630
24372.1	19662.8	-63.0719	22.96	22.96	45.92	1622	1630
34248	24718	124.2	11.40	11.40	22.80	4948	1630
25568.6	25782.9	-34.5599	21.29	21.29	42.58	1756	1630
25863.9	33227.8	413.064	28.33	28.33	56.66	1246	1630
14988.3	36875	-41.6879	20.77	20.77	41.54	2747	1630
15369.1	36831.7	394.452	18.18	18.18	36.36	1931	1630
16262.3	8820	354.575	26.09	26.09	52.19	1029	1638
19180.5	15961.5	76.7811	22.47	22.47	44.93	1085	1638
20379.7	25185.6	157.781	13.02	13.02	26.05	3798	1638
17337.4	27510.1	-60.5949	21.27	21.27	42.53	2042	1638
31606.7	40288.2	-51.5229	39.61	39.61	79.22	1034	1638
36065.1	3630.5	106.474	15.21	15.21	30.43	2438	1646
4163.6	5351.3	300.316	24.66	24.66	49.31	1133	1646
38859	9184.7	24.8261	14.22	14.22	28.45	2623	1646
27700.2	18016	120.082	17.59	17.59	35.18	1454	1646
7698.4	19185.7	164.794	16.41	16.41	32.83	1415	1646
4062.2	21502.7	-45.8059	14.51	14.51	29.01	3681	1646
31522.6	22832.8	114.898	12.74	12.74	25.48	4833	1646
21055.1	33471.6	-3.03787	21.22	21.22	42.44	2244	1646
6293.3	35228.6	349.384	24.73	24.73	49.45	1344	1646
16018.2	12296.9	46.7432	19.12	19.12	38.25	1343	1654
20948.7	14566.9	466.863	23.50	23.50	47.01	1078	1654
21726.2	16285.7	-18.0568	27.44	27.44	54.87	1233	1654
27678.6	17994.2	102.471	18.09	18.09	36.17	2033	1654
41340.9	22165.3	301.047	20.58	20.58	41.17	1500	1654
31530.6	22838.2	135.519	16.89	16.89	33.77	2864	1654
10636.8	35231.5	-75.0808	21.62	21.62	43.24	2385	1654
8359.1	36421.7	433.869	27.91	27.91	55.81	1132	1654
31470.5	37523.7	-45.2728	18.23	18.23	36.46	2251	1654
27913.7	37614.7	-69.2488	29.74	29.74	59.49	1241	1654
24747.7	39879.7	-62.1208	21.38	21.38	42.77	1574	1654
4170.7	40312.5	-43.9768	23.55	23.55	47.10	1689	1654
16842.6	7048.6	395.684	25.32	25.32	50.63	1249	1662
16452.3	8871.7	189.26	25.93	25.93	51.86	1031	1662
10537.8	16461.7	-39.5558	31.16	31.16	62.31	1187	1662
20372	17596.7	-55.1078	24.61	24.61	49.22	1627	1662
24551	17951.5	42.0922	17.10	17.10	34.19	2906	1662
5973.3	22411.9	396.53	18.51	18.51	37.02	1966	1662
31809.4	25501.4	-82.3238	15.31	15.31	30.61	4630	1662
20924	26380.3	183.338	24.99	24.99	49.97	1138	1662
13208.5	27957.1	485.36	24.80	24.80	49.60	1043	1662
39337.7	31227.4	470.978	21.24	21.24	42.48	1364	1662
37491.4	34158.1	-15.5798	28.19	28.19	56.38	1197	1662
9477	35203.6	-57.0518	25.67	25.67	51.34	1503	1662
38618.6	37618.7	-61.5878	19.78	19.78	39.56	1851	1662
1874.9	8455.3	58.1772	25.22	25.22	50.44	1050	1670
13346.1	15218	-64.2948	25.58	25.58	51.15	1203	1670
35983.5	18430.3	-50.0388	25.06	25.06	50.11	1655	1670
4052.3	21451.3	195.067	16.91	16.91	33.82	1413	1670
26276.1	25285.2	368.497	25.88	25.88	51.76	1471	1670
1597	27684.2	-64.9428	14.62	14.62	29.25	4395	1670
17304.9	34860.4	195.067	20.54	20.54	41.07	1074	1670
23066.5	36120.2	413.335	28.57	28.57	57.13	1222	1670
10137.4	37942.5	-71.4228	9.68	9.68	19.36	10624	1670
23787.4	39710	199.297	20.25	20.25	40.51	2153	1670
5063.2	16548.9	443.676	24.63	24.63	49.27	1123	1678
8463.5	17570.9	30.8462	22.75	22.75	45.50	1459	1678
28412.9	20307.6	-39.7858	8.38	8.38	16.77	8809	1678
16485.2	20390.3	80.0942	22.54	22.54	45.07	1019	1678
31508.3	22850.2	91.7582	22.30	22.30	44.60	1378	1678
17768.3	27067.6	29.5502	19.15	19.15	38.29	2669	1678
15166.8	28692.8	493.59	16.91	16.91	33.82	1700	1678
39244.9	31280.7	148.134	20.65	20.65	41.31	1110	1678
40840	32502.5	171.462	21.48	21.48	42.96	1013	1678
7048.6	37920.7	46.3982	13.75	13.75	27.51	2971	1678
9882.2	1830.5	28.1393	15.28	15.28	30.57	2649	1686
19169	20853.5	42.3953	16.91	16.91	33.82	2681	1686
6065.1	22299.4	238.829	24.00	24.00	47.99	1119	1686
37409	23803.3	179.609	23.93	23.93	47.85	1024	1686
7060.5	37942.8	-82.6687	8.38	8.38	16.77	10346	1686
20899.4	38086.6	114.323	25.06	25.06	50.11	1057	1686
16192.3	5149.4	415.528	23.48	23.48	46.96	1465	1694
21311.6	6320.9	197.26	18.02	18.02	36.03	1833	1694
14973.8	13667.6	-45.8477	19.24	19.24	38.48	1700	1694
22533.3	13803.5	231.946	23.60	23.60	47.19	1086	1694
27139.9	25701.5	181.186	31.04	31.04	62.08	1106	1694
8927.8	27042.8	-32.2397	20.35	20.35	40.69	2349	1694
35145.8	31686.2	417.22	30.45	30.45	60.90	1174	1694
19157.9	37857.8	412.144	24.82	24.82	49.64	1423	1694
31304.5	40045.2	198.106	20.79	20.79	41.59	1291	1694
14534	3892.2	102.429	16.79	16.79	33.58	2494	1702
4446.6	7138	58.3653	10.97	10.97	21.95	4415	1702
28194	7374.5	-60.2187	18.30	18.30	36.60	1872	1702
24482.4	12735.4	115.389	14.51	14.51	29.01	2429	1702
14868.5	16927.3	309.663	23.36	23.36	46.72	1347	1702
24497	17940.2	-77.7147	24.42	24.42	48.84	1477	1702
5889.6	19142.2	144.549	20.23	20.23	40.46	1125	1702
9019.4	21949.8	478.863	26.00	26.00	52.00	1113	1702
25063.5	22796.2	294.435	19.05	19.05	38.10	2497	1702
17642.1	26948.9	369.729	37.40	37.40	74.79	1140	1702
40826.3	32233.5	-10.9707	28.92	28.92	57.84	1166	1702
30322.1	38188.6	53.8293	14.32	14.32	28.64	3542	1702
4494	40132.8	67.4373	18.65	18.65	37.30	1204	1702
8228.2	6219.7	169.911	23.71	23.71	47.43	1124	1710
22603.1	13708.2	-21.2492	8.76	8.76	17.52	9406	1710
7264.3	23307.9	64.9348	15.94	15.94	31.89	3260	1710
20960.7	26471.4	497.565	26.42	26.42	52.85	1071	1710
37939.8	27730.1	367.281	29.39	29.39	58.78	1159	1710
16227.3	29195.2	-45.2252	28.94	28.94	57.89	1355	1710
19122.2	37770.8	158.247	19.03	19.03	38.06	1876	1710
22239.3	38696.5	235.305	22.35	22.35	44.70	1204	1710
753.1	3679	-26.2756	28.02	28.02	56.05	1075	1718
20450	25038.5	111.1	20.94	20.94	41.87	1349	1718
9620.6	27131.9	-61.9156	19.48	19.48	38.95	2918	1718
16687.1	28027.4	220.234	20.35	20.35	40.69	1486	1718
35609.6	29183.6	-52.8436	13.89	13.89	27.79	5433	1718
41040.1	32678.1	109.156	23.27	23.27	46.53	1093	1718
5119.1	10661.5	418.356	20.42	20.42	40.84	1632	1726
5559	13621.3	370.134	18.96	18.96	37.92	1836	1726
24414.1	19730.9	152.73	13.78	13.78	27.55	2817	1726
8264.5	23654.3	404.82	28.71	28.71	57.41	1213	1726
36583.1	32485.9	221.238	23.86	23.86	47.71	1134	1726
1392.8	39233	38.034	21.27	21.27	42.53	1317	1726
4467.8	7152	-62.8964	16.37	16.37	32.73	3038	1734
5088.2	10599.3	362.678	21.22	21.22	42.44	2242	1734
7820.6	27285.7	103.64	18.70	18.70	37.40	1430	1734
7264.1	37002.1	217.166	23.36	23.36	46.72	1004	1734
20987.8	39809.6	-57.0644	26.52	26.52	53.03	2008	1734
21317.9	6269.2	64.9172	18.30	18.30	36.60	1311	1742
10651.9	16463.8	482.967	33.65	33.65	67.31	1156	1742
10061.3	17773.8	61.6772	18.63	18.63	37.26	2288	1742
35509.6	19246.5	118.701	24.70	24.70	49.41	1223	1742
27757	25992.1	-60.7948	30.17	30.17	60.34	1362	1742
15235.1	27294.8	-33.5788	27.18	27.18	54.35	1370	1742
20076.6	730.8	192.947	23.46	23.46	46.91	1058	1750
28323.9	7300.8	-40.5492	21.36	21.36	42.72	1517	1750
640.9	11363.8	149.963	20.11	20.11	40.22	1158	1750
39799.2	12313.3	259.781	24.63	24.63	49.27	1056	1750
24592.1	17908.8	98.1228	13.42	13.42	26.85	3664	1750
25139.4	22750	131.819	19.62	19.62	39.23	1894	1750
36714.9	22789.1	138.299	21.22	21.22	42.44	1325	1750
39091.6	26804.4	506.813	25.95	25.95	51.90	1041	1750
744.5	34850.7	35.2668	25.22	25.22	50.44	1005	1750
14264.2	5358.6	-18.3595	25.43	25.43	50.87	1115	1758
10284.5	10578.2	200.718	16.27	16.27	32.55	1285	1758
22101.4	16948.8	478.206	23.57	23.57	47.15	1053	1758
24583	17983.7	172.8	17.43	17.43	34.85	2728	1758
25240.4	23336.4	-83.1595	14.55	14.55	29.11	4381	1758
38665.7	37604	140.4	14.34	14.34	28.68	3307	1758
34435.2	38012.5	38.6645	23.10	23.10	46.21	1335	1758
1426.3	39156.3	1.08045	18.70	18.70	37.40	1573	1758
34807.3	6809.9	-47.3619	14.60	14.60	29.20	3042	1766
5077.7	10630.8	378.536	14.25	14.25	28.50	4241	1766
3635.3	17977.2	249.944	25.83	25.83	51.67	1029	1766
9132.6	22086.7	431.834	18.16	18.16	36.31	1826	1766
15310.9	28609.4	356.54	15.85	15.85	31.70	3681	1766
38268.2	35502.1	420.836	24.47	24.47	48.94	1088	1766
27045	11097.9	-41.3723	17.66	17.66	35.33	1949	1774
631.1	17634.7	46.7557	20.04	20.04	40.08	1445	1774
30260.6	38175.4	96.0037	25.50	25.50	51.01	1069	1774
21259	6410.5	98.7533	19.59	19.59	39.19	1066	1782
3959.2	7031.3	33.9533	24.44	24.44	48.89	1099	1782
6660.9	8646.1	1.55329	24.94	24.94	49.88	1086	1782
601.6	17642.2	43.6733	10.64	10.64	21.29	5700	1782
34304.8	31521.4	172.625	24.96	24.96	49.93	1130	1782
15546.5	35644.9	367.853	24.61	24.61	49.22	1274	1782
5487.2	38922.1	14.5133	22.82	22.82	45.64	1152	1782
22529.2	8026	226.729	25.41	25.41	50.82	1078	1790
562.6	17672.1	-63.0891	15.19	15.19	30.38	3323	1790
21835.5	19553.8	-43.6491	23.20	23.20	46.39	1321	1790
24353.1	19808.1	153.991	25.01	25.01	50.02	1024	1790
40415.4	21501.8	450.919	27.13	27.13	54.26	1179	1790
31934.1	23352.6	458.533	32.50	32.50	65.00	1000	1790
31731.4	33567	85.3029	25.91	25.91	51.81	1007	1790
10000.4	38132	34.7589	11.80	11.80	23.60	5140	1790
37168.5	38575.4	58.7349	22.58	22.58	45.17	1178	1790
5905.6	6798.8	82.2205	14.74	14.74	29.48	3046	1798
18302.3	10184	385.089	26.23	26.23	52.47	1139	1798
30979.4	23043.2	-20.8115	27.13	27.13	54.26	1487	1798
30774.7	30615.9	-60.9875	11.78	11.78	23.55	5365	1798
18010.9	32000	71.8525	19.59	19.59	39.19	1287	1798
25786.7	38551.9	373.245	25.25	25.25	50.49	1201	1798
27775.5	39322.5	107.493	16.48	16.48	32.97	2108	1798
4130.9	40274.6	125.637	18.84	18.84	37.68	1370	1798
10506.5	16497.3	148.474	22.11	22.11	44.23	1485	1806
6088	22371	260.884	24.59	24.59	49.17	1054	1806
29695.9	26642.8	480.844	27.08	27.08	54.16	1161	1806
20700.8	32265.4	35.7221	15.73	15.73	31.46	4110	1806
35887.9	35747.9	92.7461	15.24	15.24	30.47	3406	1806
6230	37813.1	83.6741	18.89	18.89	37.77	2112	1806
11998.4	18022.8	159	15.97	15.97	31.93	1667	1814
24296.4	19748.3	132.432	26.02	26.02	52.05	1320	1814
9593.3	20436	-39.2883	25.58	25.58	51.15	1197	1814
9125.8	21938.9	34.5837	8.08	8.08	16.16	11127	1814
23471.3	17567.5	376.255	22.00	22.00	43.99	1546	1822
11149	21581.9	455.779	23.76	23.76	47.52	1195	1822
36207.5	21839.1	-79.9547	24.80	24.80	49.60	1309	1822
1436.8	36362.4	150.733	22.04	22.04	44.09	1166	1822
34438.9	36706.2	107.317	9.99	9.99	19.97	4849	1822
33314.1	38354	392.329	26.56	26.56	53.13	1231	1822
8520.6	10405.9	-45.453	27.34	27.34	54.68	1157	1830
5042.7	10802.8	477.087	19.41	19.41	38.81	1416	1830
16724.7	20854.7	42.675	16.77	16.77	33.54	1821	1830
34253.1	24680.5	61.467	10.27	10.27	20.54	6595	1830
12514.8	27638.4	450.015	26.99	26.99	53.98	1044	1830
6087.3	29896.8	401.793	22.98	22.98	45.97	1388	1830
40450.8	30526.9	93.219	8.17	8.17	16.34	8745	1830
34555.6	36704.4	-64.893	11.73	11.73	23.46	6952	1830
23728.1	39719.2	-46.101	28.68	28.68	57.37	1268	1830
12223.1	7114.5	-78.3434	24.09	24.09	48.18	1184	1838
5057.9	10717.1	57.0886	11.35	11.35	22.70	4652	1838
30601.1	15149.3	-53.7194	20.25	20.25	40.51	1439	1838
20732	20105.7	262.361	25.67	25.67	51.34	1184	1838
11057.9	23001.3	236.981	23.29	23.29	46.58	1079	1838
22748.8	25554.6	359.651	28.80	28.80	57.60	1174	1838
8916.4	27050.6	60.9766	15.24	15.24	30.47	2532	1838
25857	33203.2	492.473	23.24	23.24	46.49	1179	1838
14185.8	34050.8	431.561	24.56	24.56	49.13	1176	1838
9980.4	38183.2	375.725	15.57	15.57	31.13	4012	1838
1592.2	39289.4	31.1686	21.20	21.20	42.39	1248	1838
33069.3	9816.1	40.3982	23.97	23.97	47.95	1003	1846
26190.1	10426.2	209.22	20.79	20.79	41.59	2201	1846
2206.7	10909.3	46.2302	18.18	18.18	36.36	2020	1846
1044.4	13364.9	493.476	26.99	26.99	53.98	1344	1846
40018.6	16411.8	-49.0258	23.34	23.34	46.68	1328	1846
19904.7	20225.2	-78.8338	25.55	25.55	51.10	1331	1846
26152.2	23547.6	483.324	18.27	18.27	36.55	1576	1846
28210.1	23785.2	424.104	29.56	29.56	59.11	1140	1846
20395.6	25211.4	-61.9858	14.55	14.55	29.11	3866	1846
14480.3	25733	154.446	22.56	22.56	45.12	1358	1846
12749	27488.3	224.448	22.75	22.75	45.50	1049	1846
18051.5	28560.6	391.956	25.74	25.74	51.48	1409	1846
35235.7	39880.4	77.9822	20.28	20.28	40.55	1280	1846
7503	40186.5	363.192	17.71	17.71	35.42	2375	1846
22493.1	8096.4	289.748	22.84	22.84	45.69	1238	1854
26996.6	11101.6	-41.7402	18.75	18.75	37.49	1909	1854
20268.2	11762.5	51.5718	11.80	11.80	23.60	4489	1854
27424.6	14149.5	207.686	21.60	21.60	43.19	1158	1854
24467.9	19309.1	442.874	26.49	26.49	52.99	1182	1854
9869.8	1806.8	-67.5026	11.45	11.45	22.89	4629	1862
39875.5	12277.9	0.537401	24.42	24.42	48.84	1094	1862
19736.8	16854.5	239.991	21.55	21.55	43.10	1202	1862
9923.9	32446.9	-55.1906	25.65	25.65	51.29	1442	1862
32741.9	36484.7	163.833	19.55	19.55	39.09	1198	1862
27137.4	36718.8	-50.0066	21.10	21.10	42.20	1892	1862
2747.3	36671.1	301.749	24.70	24.70	49.41	1290	1862
19873.3	731.9	8.47101	21.22	21.22	42.44	1244	1870
22797.9	16013.1	242.687	18.44	18.44	36.88	1294	1870
24465.1	19769.1	275.681	19.99	19.99	39.99	1290	1870
34898.9	19671.2	58.367	15.66	15.66	31.32	3433	1870
34810.4	12462.2	77.9646	19.73	19.73	39.47	1370	1878
16662.4	18015.7	65.0046	14.48	14.48	28.97	2228	1878
1771.1	18843	429.811	27.77	27.77	55.53	1156	1878
16454.8	23248.7	-76.9074	30.17	30.17	60.34	1137	1878
20358.3	25169.3	92.2206	11.40	11.40	22.80	5929	1878
15012	25868.2	-75.6114	19.85	19.85	39.71	1930	1878
6018.2	29905.3	397.663	24.92	24.92	49.83	1189	1878
37836.2	35874.5	479.725	21.27	21.27	42.53	1197	1878
34532	40159.4	-33.4914	18.39	18.39	36.79	1807	1878
16849.8	889.7	61.2742	24.02	24.02	48.04	1003	1886
20214.4	11770.9	144.866	12.13	12.13	24.26	2988	1886
25243.5	14228.6	-75.4538	14.11	14.11	28.21	4753	1886
5083.3	21118.7	444.35	25.20	25.20	50.40	1180	1886
22126.1	24662	67.7542	26.73	26.73	53.46	1016	1886
8961.3	27023.3	50.9062	18.72	18.72	37.44	2239	1886
23723.9	39753.7	3.60223	18.98	18.98	37.96	1860	1886
28495.8	2387	65.3198	21.97	21.97	43.94	1788	1894
16510.5	21531.1	-40.9522	16.34	16.34	32.69	5468	1894
29921.3	25877.9	309.148	29.37	29.37	58.73	1119	1894
31128.3	26189	214.396	25.88	25.88	51.76	1091	1894
20031.3	26802.9	476.656	26.31	26.31	52.61	1200	1894
14266.9	32943.3	75.6878	30.03	30.03	60.05	1551	1894
23683.2	39732.7	145.024	21.29	21.29	42.58	1023	1894
19860.4	734.1	3.91746	21.81	21.81	43.61	1438	1902
16864.4	4759	470.045	22.58	22.58	45.17	1126	1902
5874.4	19081.1	92.6935	11.61	11.61	23.22	5195	1902
15170.7	19153.9	-69.3065	19.69	19.69	39.38	1756	1902
24378.3	19721.4	148.421	22.54	22.54	45.07	1740	1902
5697	21743.6	84.9175	18.44	18.44	36.88	2377	1902
724.6	28143.1	332.993	19.12	19.12	38.25	1535	1902
19856.9	718.4	-18.1755	20.98	20.98	41.97	1468	1910
6629.1	18342	152.249	22.25	22.25	44.51	1170	1910
31042.3	25984.7	424.301	25.13	25.13	50.26	1705	1910
40452.6	30545.5	-60.2955	15.14	15.14	30.29	4570	1910
9914.7	31644.5	-27.8955	27.65	27.65	55.30	1227	1910
19199.8	37772.1	-46.6875	19.57	19.57	39.14	2846	1910
1288.3	22374	-24.7893	24.77	24.77	49.55	1252	1918
20366.6	25114.9	137.211	29.08	29.08	58.17	1140	1918
4249.2	40344.2	130.731	16.25	16.25	32.50	2321	1918
20818.4	5532.4	49.5969	18.30	18.30	36.60	2454	1926
671.5	17673.9	-15.8511	11.54	11.54	23.08	4864	1926
36833.8	22892.4	417.265	28.33	28.33	56.66	1216	1926
16649.7	28173.1	-42.4191	26.82	26.82	53.65	1494	1926
15309.5	28613.8	189.691	11.70	11.70	23.41	3811	1926
14701	30727.9	-73.523	16.32	16.32	32.64	3410	1926
13342.1	31233.9	332.665	22.02	22.02	44.04	1582	1926
28087.7	3046.9	6.04716	19.12	19.12	38.25	2345	1934
27953	7580	-45.7928	14.06	14.06	28.12	4590	1934
33109	9801.6	377.369	21.88	21.88	43.76	1508	1934
38375.7	10633.8	28.7272	15.90	15.90	31.79	3270	1934
492.4	13283	17.0632	26.05	26.05	52.09	1302	1934
24075.8	14130.2	416.285	17.17	17.17	34.34	3111	1934
15313.3	28654.9	144.719	13.38	13.38	26.75	3637	1934
36754.1	30796.1	467.891	26.52	26.52	53.03	1030	1934
19862.4	672	241.029	21.01	21.01	42.01	1640	1942
40951.7	9924.6	-50.4626	8.50	8.50	17.00	10046	1942
31583.2	10028.6	-74.4386	11.28	11.28	22.56	5343	1942
31643.1	13508.1	-75.7346	29.01	29.01	58.03	1160	1942
24012.7	14057	14.9854	23.22	23.22	46.44	1334	1942
13650.4	18130.9	-52.4066	25.10	25.10	50.21	1522	1942
31296.7	23791.5	492.291	26.38	26.38	52.75	1079	1942
5768.6	27243.1	106.353	16.98	16.98	33.96	1401	1942
29076.9	27489.1	65.5294	25.39	25.39	50.77	1488	1942
34346.5	30454.1	428.841	20.89	20.89	41.78	1511	1942
19150.2	37654.7	436.455	24.28	24.28	48.56	1201	1942
7789.6	18762	12.2596	13.71	13.71	27.41	5096	1950
8918	27032.2	-73.2764	21.48	21.48	42.96	1602	1950
13787	30428.4	499.772	30.99	30.99	61.98	1289	1950
6713.6	31767.4	130.196	20.72	20.72	41.45	1060	1950
22173.5	38895.4	3.18759	18.89	18.89	37.77	1744	1950
6682	3422.2	126.822	23.93	23.93	47.85	1109	1958
32344	10840.3	-54.6182	15.61	15.61	31.23	3042	1958
31487	13734.9	32.2138	20.42	20.42	40.84	1425	1958
35052.3	13632.6	195.078	17.26	17.26	34.52	2034	1958
11933.4	38372.1	388.812	25.06	25.06	50.11	1257	1958
1025	38720.7	84.7018	22.66	22.66	45.31	1067	1958
40162.1	39057.4	-64.9862	21.81	21.81	43.61	1534	1958
16938.3	907.1	-72.896	24.87	24.87	49.74	1240	1966
20257.4	11722.2	271.93	18.13	18.13	36.27	2493	1966
6597	18335.5	48.928	12.46	12.46	24.92	4157	1966
4936.6	20305.2	84.568	28.10	28.10	56.19	1035	1966
27551.8	26983.7	386.14	33.68	33.68	67.35	1096	1966
29008.3	27537	81.976	21.97	21.97	43.94	1899	1966
32600.7	34555.3	132.52	13.52	13.52	27.04	4891	1966
41414.9	35150.6	122.8	17.33	17.33	34.67	1535	1966
9615.2	35404.9	3.56802	27.29	27.29	54.59	1051	1966
10686.3	38198.9	45.688	13.68	13.68	27.37	2198	1966
38840.4	9259.8	22.2262	14.27	14.27	28.54	2727	1974
5472.2	13778.9	397.85	23.79	23.79	47.57	1373	1974
24082.8	14129.9	450.302	14.60	14.60	29.20	3032	1974
20944.7	16574.3	419	19.78	19.78	39.56	1478	1974
649.4	17617.4	-1.74976	20.04	20.04	40.08	1677	1974
20915.1	24663.3	256.568	21.88	21.88	43.76	2075	1974
29737.5	25701	188.888	30.52	30.52	61.04	1246	1974
3133.9	27409.4	-28.3178	15.64	15.64	31.27	2062	1974
7010.4	11401.6	132.9	16.67	16.67	33.35	2129	1982
28464.7	13709.4	447.63	28.00	28.00	56.00	1039	1982
9166.2	22497.3	33.7565	20.89	20.89	41.78	2157	1982
36524.7	23153	64.8605	22.66	22.66	45.31	1388	1982
20764.5	25154.9	-82.2355	19.52	19.52	39.05	2111	1982
9616.4	27122.8	-69.9235	16.08	16.08	32.17	2419	1982
32047	36519.6	490.776	22.68	22.68	45.36	1099	1982
9946.8	38112.5	15.6125	15.57	15.57	31.13	1927	1982
23670.9	7532.3	479.645	23.55	23.55	47.10	1052	1990
35947.4	22448.4	108.143	29.15	29.15	58.31	1047	1990
6161.1	27635.6	490.643	23.15	23.15	46.30	1063	1990
14088	31543.7	161.927	19.17	19.17	38.34	2284	1990
29225.1	36469.8	32.3267	12.46	12.46	24.92	5072	1990
12762.7	36819.1	45.2867	24.12	24.12	48.23	1089	1990
26737.9	2916.7	338.229	13.68	13.68	27.37	5223	1998
24170.6	14122.8	147.537	13.75	13.75	27.51	2305	1998
5040.2	16689.8	41.2649	22.77	22.77	45.55	1283	1998
30796.8	21193.1	187.641	26.66	26.66	53.32	1164	1998
11336.9	5398.2	59.2751	20.35	20.35	40.69	1198	2006
5011.3	10709.5	-54.7729	25.17	25.17	50.35	1326	2006
19570.3	23345.2	292.411	26.82	26.82	53.65	1371	2006
11298.5	25194.3	108.523	20.51	20.51	41.02	1511	2006
18225.7	27849.1	214.579	25.01	25.01	50.02	1096	2006
5637.8	13314.4	129.125	12.93	12.93	25.86	3972	2014
15991.2	18962.8	65.6213	17.80	17.80	35.61	1486	2014
20881.4	20084.5	213.599	23.08	23.08	46.16	1025	2014
19549.7	23172.1	92.1893	25.62	25.62	51.24	1025	2014
20403.6	25169.6	85.7093	9.70	9.70	19.41	7396	2014
26794.5	34266.2	282.971	29.67	29.67	59.35	1103	2014
12894.8	36731.6	418.331	28.05	28.05	56.10	1282	2014
27074.6	11123	30.4955	8.29	8.29	16.58	9179	2022
39442.5	17820.7	-63.4645	24.73	24.73	49.45	1681	2022
7065.8	22700.8	131.584	16.53	16.53	33.06	1524	2022
20194.3	26244.4	352.21	27.44	27.44	54.87	1131	2022
549.5	34675.6	325.984	24.89	24.89	49.78	1034	2022
11901.6	38432.6	68.0795	26.33	26.33	52.66	1128	2022
32925.5	12147.1	309.776	22.94	22.94	45.88	1222	2030
5407.1	13792.4	483.206	22.63	22.63	45.26	1132	2030
20194.7	18966.2	334.31	17.83	17.83	35.65	2763	2030
9592.6	23876.3	82.8497	16.27	16.27	32.55	2200	2030
31329.6	28793.6	53.6897	26.61	26.61	53.22	1019	2030
14371.4	29084.4	-44.1583	28.42	28.42	56.85	1176	2030
19866.9	698.8	210.66	19.24	19.24	38.48	1060	2038
25791.1	16232.6	97.62	27.20	27.20	54.40	1011	2038
4523.6	18480.8	-54.012	19.76	19.76	39.52	1848	2038
34299.7	24705	222.504	13.35	13.35	26.71	4883	2038
17644	27081.8	-74.748	13.07	13.07	26.14	5025	2038
13908.7	27681.8	499.992	24.44	24.44	48.89	1049	2038
21381.4	28782.9	25.692	26.00	26.00	52.00	1148	2038
15863.9	31206.9	-51.42	11.35	11.35	22.70	7433	2038
14132.6	31556.1	263.112	13.87	13.87	27.74	3112	2038
9664.1	39332.9	372.246	26.38	26.38	52.75	1835	2038
9822.8	6081.6	74.1582	24.80	24.80	49.60	1065	2046
11991.9	6340.6	-49.6098	27.81	27.81	55.63	1065	2046
21817.9	16379.2	273.976	18.72	18.72	37.44	2036	2046
26247.7	17005.3	241.828	26.78	26.78	53.55	1015	2046
22623.9	23386.6	246.904	22.09	22.09	44.18	1367	2046
35587.2	29197.3	65.7342	26.33	26.33	52.66	1193	2046
6384.5	35182.1	30.7422	18.77	18.77	37.54	1516	2046
14611.3	2859.4	448.118	25.50	25.50	51.01	1130	2054
21678.3	4686.6	-8.91961	25.74	25.74	51.48	1129	2054
20882.4	5546.6	75.3204	21.08	21.08	42.15	1877	2054
7829.1	18787.5	-46.5036	15.38	15.38	30.76	3923	2054
16061.2	18930.6	34.4964	18.18	18.18	36.36	1533	2054
16655.6	7033.5	-53.1174	21.67	21.67	43.33	1552	2062
3794.1	9914.8	369.307	26.92	26.92	53.84	1166	2062
22111.3	24739.6	-42.1014	30.90	30.90	61.80	1157	2062
16409.2	30221.9	249.175	24.12	24.12	48.23	1172	2062
[truncated: 23,629 more rows]
