# Supplementary material for: Super-resolution analysis of PACSIN2 and EHD2 at caveolae
Source: PLoS One. 2022 Jul 14;17(7):e0271003. doi: 10.1371/journal.pone.0271003 (PMC9282494; doi:10.1371/journal.pone.0271003)
Supplement: S2 Data — (ZIP) [file pone.0271003.s004.zip › FileNames.xlsx]

## Sheet: Sheet1
Antibodies	File Name
Cav1monoEHD2poly	cav1-EHD2-no-001-G_Alexa405-Alexa647_144K_TS3D.3dlp
	cav1-EHD2-no-001-R_Cy3-Alexa647_114K_TS3D.3dlp
Cav1monoEHD2poly	cav1-EHD2-no-002-G_Alexa405-Alexa647_160K_TS3D.3dlp
	cav1-EHD2-no-002-R_Cy3-Alexa647_111K_TS3D.3dlp
Cav1polyCav1mono	405Cav1polyCy3Cav17C8001driftCorr 3DdistanceG_405-647_104K_TS3D.3dlp
	405Cav1polyCy3Cav17C8001driftCorr 3DdistanceR_561-647_82K_TS3D.3dlp
Cav1polyCav1mono	405cav1polyCy3cav17C8002driftCorr 3DdistanceG_405-647_106K_TS3D.3dlp
	405cav1polyCy3cav17C8002driftCorr 3DdistanceR_561-647_80K_TS3D.3dlp
Cav1polyCav1mono	405Cav1polyCy3Cav17C8002driftCorr 3DdistanceG_405-647_135K_TS3D.3dlp
	405Cav1polyCy3Cav17C8002driftCorr 3DdistanceR_561-647_116K_TS3D.3dlp
Cav1polyCav1mono	405cav1polyCy3cav17C8003driftCorr 3DdistanceG_405-647_103K_TS3D.3dlp
	405cav1polyCy3cav17C8003driftCorr 3DdistanceR_561-647_93K_TS3D.3dlp
Cav1polyCav1mono	405Cav1polyCy3Cav17C8003driftCorr 3DdistanceG_405-647_59K_TS3D.3dlp
	405Cav1polyCy3Cav17C8003driftCorr 3DdistanceR_561-647_60K_TS3D.3dlp
Cav1polyCav1mono	405Cav1polyCy3Cav17C8004driftCorr 3DdistanceG_405-647_205K_TS3D.3dlp
	405Cav1polyCy3Cav17C8004driftCorr 3DdistanceR_561-647_174K_TS3D.3dlp
Cav1polyCav1mono	405cav1polyCy3cav17C8004driftCorr 3DdistanceG_405-647_95K_TS3D.3dlp
	405cav1polyCy3cav17C8004driftCorr 3DdistanceR_561-647_84K_TS3D.3dlp
Cav1polyCav1mono	405Cav1polyCy3Cav17C8005driftCorr 3DdistanceG_405-647_115K_TS3D.3dlp
	405Cav1polyCy3Cav17C8005driftCorr 3DdistanceR_561-647_92K_TS3D.3dlp
Cav1polyCav1mono	405Cav1polyCy3Cav1mono7C8001driftCorr 3DdistanceG_405-647_98K_TS3D.3dlp
	405Cav1polyCy3Cav1mono7C8001driftCorr 3DdistanceR_561-647_91K_TS3D.3dlp
Cav1polyCav1mono	405Cav1polyCy3Cav1mono7C8002driftCorr 3DdistanceG_405-647_60K_TS3D.3dlp
	405Cav1polyCy3Cav1mono7C8002driftCorr 3DdistanceR_561-647_55K_TS3D.3dlp
Cav1polyEHD2mono	405cav1polyCy3EHD2mono001driftCorr 3DdistanceG_405-647_78K_TS3D.3dlp
	405cav1polyCy3EHD2mono001driftCorr 3DdistanceR_561-647_48K_TS3D.3dlp
Cav1polyEHD2mono	405cav1polyCy3EHD2mono002driftCorr 3DdistanceG_405-647_41K_TS3D.3dlp
	405cav1polyCy3EHD2mono002driftCorr 3DdistanceR_561-647_24K_TS3D.3dlp
Cav1polyEHD2mono	405cav1polyCy3EHD2mono003driftCorr 3DdistanceG_405-647_44K_TS3D.3dlp
	405cav1polyCy3EHD2mono003driftCorr 3DdistanceR_561-647_28K_TS3D.3dlp
Cav1polyEHD2mono	405cav1polyCy3EHD2mono004driftCorr 3DdistanceG_405-647_61K_TS3D.3dlp
	405cav1polyCy3EHD2mono004driftCorr 3DdistanceR_561-647_43K_TS3D.3dlp
Cav1polyEHD2mono	405cav1polyCy3EHD2mono005driftCorr 3DdistanceG_405-647_131K_TS3D.3dlp
	405cav1polyCy3EHD2mono005driftCorr 3DdistanceR_561-647_93K_TS3D.3dlp
Cav1polyPacsin2mono	405cav1polyCy3PACSIN2mono001driftCorr 3DdistanceG_405-647_81K_TS3D.3dlp
	405cav1polyCy3PACSIN2mono001driftCorr 3DdistanceR_561-647_60K_TS3D.3dlp
Cav1polyPacsin2mono	405cav1polyCy3PACSIN2mono002driftCorr 3DdistanceG_405-647_11K_TS3D.3dlp
	405cav1polyCy3PACSIN2mono002driftCorr 3DdistanceR_561-647_10K_TS3D.3dlp
Cav1polyPacsin2mono	405cav1polyCy3PACSIN2mono003driftCorr 3DdistanceG_405-647_105K_TS3D.3dlp
	405cav1polyCy3PACSIN2mono003driftCorr 3DdistanceR_561-647_91K_TS3D.3dlp
Cav1polyPacsin2mono	405cav1polyCy3PACSIN2mono004driftCorr 3DdistanceG_405-647_96K_TS3D.3dlp
	405cav1polyCy3PACSIN2mono004driftCorr 3DdistanceR_561-647_93K_TS3D.3dlp
Cav1polyPacsin2mono	405cav1polyCy3PACSIN2mono005driftCorr 3DdistanceG_405-647_140K_TS3D.3dlp
	405cav1polyCy3PACSIN2mono005driftCorr 3DdistanceR_561-647_138K_TS3D.3dlp
Cav1monoEHD2poly	405EHD2polyCy3Caveolin7C8001driftCorr 3DdistanceG_405-647_122K_TS3D.3dlp
	405EHD2polyCy3Caveolin7C8001driftCorr 3DdistanceR_561-647_91K_TS3D.3dlp
Cav1monoEHD2poly	405EHD2polyCy3Caveolin7C8002driftCorr 3DdistanceG_405-647_150K_TS3D.3dlp
	405EHD2polyCy3Caveolin7C8002driftCorr 3DdistanceR_561-647_109K_TS3D.3dlp
Cav1monoEHD2poly	405EHD2polyCy3Caveolin7C8003driftCorr 3DdistanceG_405-647_181K_TS3D.3dlp
	405EHD2polyCy3Caveolin7C8003driftCorr 3DdistanceR_561-647_135K_TS3D.3dlp
Cav1monoEHD2poly	405EHD2polyCy3Caveolin7C8004driftCorr 3DdistanceG_405-647_151K_TS3D.3dlp
	405EHD2polyCy3Caveolin7C8004driftCorr 3DdistanceR_561-647_112K_TS3D.3dlp
Cav1monoEHD2poly	405EHD2polyCy3Caveolin7C8005driftCorr 3DdistanceG_405-647_158K_TS3D.3dlp
	405EHD2polyCy3Caveolin7C8005driftCorr 3DdistanceR_561-647_125K_TS3D.3dlp
Cav1monoPacsin2poly	405PACSIN2polyCy3Caveolin7C8001driftCorr 3DdistanceG_405-647_76K_TS3D.3dlp
	405PACSIN2polyCy3Caveolin7C8001driftCorr 3DdistanceR_561-647_67K_TS3D.3dlp
Cav1monoPacsin2poly	405PACSIN2polyCy3Caveolin7C8002driftCorr 3DdistanceG_405-647_99K_TS3D.3dlp
	405PACSIN2polyCy3Caveolin7C8002driftCorr 3DdistanceR_561-647_85K_TS3D.3dlp
Cav1monoPacsin2poly	405PACSIN2polyCy3Caveolin7C8003driftCorr 3DdistanceG_405-647_61K_TS3D.3dlp
	405PACSIN2polyCy3Caveolin7C8003driftCorr 3DdistanceR_561-647_53K_TS3D.3dlp
Cav1monoPacsin2poly	405PACSIN2polyCy3Caveolin7C8004driftCorr 3DdistanceG_405-647_88K_TS3D.3dlp
	405PACSIN2polyCy3Caveolin7C8004driftCorr 3DdistanceR_561-647_78K_TS3D.3dlp
Cav1polyEHD2mono	405RbCav1Cy3MoEHD2001driftCorr 3DdistanceG_405-647_201K_TS3D.3dlp
	405RbCav1Cy3MoEHD2001driftCorr 3DdistanceR_561-647_143K_TS3D.3dlp
Cav1polyEHD2mono	405RbCav1Cy3MoEHD2002driftCorr 3DdistanceG_405-647_137K_TS3D.3dlp
	405RbCav1Cy3MoEHD2002driftCorr 3DdistanceR_561-647_99K_TS3D.3dlp
Cav1polyEHD2mono	405RbCav1Cy3MoEHD2003driftCorr 3DdistanceG_405-647_125K_TS3D.3dlp
	405RbCav1Cy3MoEHD2003driftCorr 3DdistanceR_561-647_94K_TS3D.3dlp
Cav1polyPACSIN2mono	405RbCav1Cy3MoPACSIN2001driftCorr 3DdistanceG_405-647_187K_TS3D.3dlp
	405RbCav1Cy3MoPACSIN2001driftCorr 3DdistanceR_561-647_164K_TS3D.3dlp
Cav1polyPACSIN2mono	405RbCav1Cy3MoPACSIN2002driftCorr 3DdistanceG_405-647_153K_TS3D.3dlp
	405RbCav1Cy3MoPACSIN2002driftCorr 3DdistanceR_561-647_133K_TS3D.3dlp
Cav1polyPACSIN2mono	405RbCav1Cy3MoPACSIN2003driftCorr 3DdistanceG_405-647_137K_TS3D.3dlp
	405RbCav1Cy3MoPACSIN2003driftCorr 3DdistanceR_561-647_152K_TS3D.3dlp
Cav1monoPacsin2poly	cav1-endp2-no-001-G_Alexa405-Alexa647_133K_TS3D.3dlp
	cav1-endp2-no-001-R_Cy3-Alexa647_84K_TS3D.3dlp
Cav1monoPacsin2poly	cav1-endp2-no-002-G_Alexa405-Alexa647_103K_TS3D.3dlp
	cav1-endp2-no-002-R_Cy3-Alexa647_76K_TS3D.3dlp
Cav1monoPacsin2poly	cav1-endp2-no-003-G_Alexa405-Alexa647_22K_TS3D.3dlp
	cav1-endp2-no-003-R_Cy3-Alexa647_19K_TS3D.3dlp
Cav1monoPacsin2poly	cav1-endp2-no-004-G_Alexa405-Alexa647_27K_TS3D.3dlp
	cav1-endp2-no-004-R_Cy3-Alexa647_26K_TS3D.3dlp
